# Supplementary material for: High-Throughput Venomics
Source: J Proteome Res. 2023 Apr 3;22(6):1734–46. doi: 10.1021/acs.jproteome.2c00780 (PMC10243144; doi:10.1021/acs.jproteome.2c00780)
Supplement: Supplementary file 9 — pr2c00780_si_009.zip [file pr2c00780_si_009.zip › Manual files/Calloselasma rhodostoma MGF/210702_Calloselasma_halfplate000025_5.1.201.mgf]

###	D:\Data\Julien\210702_Cr_half_TFA\210702_Calloselasma_halfplate000025.d\ProteinAnalysisResults.mgf
###	D:\Data\Julien\210702_Cr_half_TFA\210702_Calloselasma_halfplate000025.d\analysis.baf
###	210702_Calloselasma_halfplate000025.d
###	Instrument: maXis HD
###	Manufacturer: Bruker
###    PeakWidth 0.30, MiniumIntensity 10, S/N 1Apply threshold 0, Threshold 10
###    Retain Residuals no, Create neutrally no,
###    FullScan Parameters: AdductIon (+)+H (-)-H, LowMass 0, HighMass 8000, MaxCharge charge decon 4, MinPeaks 3
###    Perf. isotope decon yes, Max Charge Istopic decon 6, MW agreement 0.00, Abund. cutoff 2.00, Envelope cutoff 75.00
###    MaxRes   Parameters: AdductIon (+)+H (-)-H, LowMass 0, HighMass 8000 
###    Perf. isotope decon yes, Max Charge Istopic decon 6, Abund. cutoff 2.00
###    MSn      Parameters: AdductIon (+)+H (-)-H, LowMass 0, HighMass 8000 
###    Perf. isotope decon yes, Max Charge Istopic decon 4, Abund. cutoff 0.05
###    Global Charge Limit: no 3, Prefer FullScan Result: yes, Export what: 2 (0=non deconv/1=deconv only/2=mixed), NoMSMSSignals: 150, Intensity threshold: 10, NoMSSignals (deconv): 2, NoMSSignals (non-deconv): 2, NormalizeData: no, SingleCharged: yes
###
COM=210702_Calloselasma_halfplate000025.d
USERNAME=Demo User

###FS:    #m/z: 322.92874 #charge 1+
###MS: 2
###MSMS: 3
BEGIN IONS
TITLE=Cmpd 1, +MS2(322.9287), 28.0-35.0eV, 0.0min #3
RTINSECONDS=1.8765
SCANS=2-3
PEPMASS=322.92874	2288744
CHARGE=1+
206.93973	6034	
208.94399	9076	1+
211.94356	19204	
213.93888	19282	1+
215.88683	2860	
215.93648	2874	
217.94058	13804	
218.44178	2510	
222.95095	34262	1+
224.95041	10230	
226.12319	3942	
226.94606	186722	1+
227.19790	13670	1+
228.94192	296924	1+
229.45363	2972	
231.95049	16288	1+
233.94558	3260	
234.96975	9918	
234.99789	4960	
235.12647	8178	1+
237.18287	2568	
237.21769	2782	
238.45377	16556	
238.95441	3470	
239.07848	4472	
239.14569	4876	
239.19786	2524	
239.23340	4232	
239.97992	5072	
240.22989	4678	
240.96167	24962	1+
241.46154	2926	
242.61872	5272	
242.96040	5832	
243.11955	3642	
243.88145	4942	
244.95650	110634	1+
245.18458	3798	
245.22361	3538	
245.94216	10112	
246.23969	3550	
246.63590	2492	
246.95114	81314	1+
247.23920	5418	
248.03183	3622	
248.97308	3724	
249.18155	3594	
249.25458	3820	
249.90955	6650	1+
249.97011	78086	1+
250.94611	61148	1+
250.99767	12734	1+
251.19795	6966	
251.62400	3214	
251.90819	3262	
252.47005	3278	
252.94579	23440	
252.97055	877878	1+
253.21240	9580	1+
253.90420	19028	1+
254.08984	3310	
254.94116	353400	1+
254.96577	292336	1+
255.07215	3720	
255.22850	15990	1+
256.26021	7224	
256.91247	5016	
256.96319	42908	1+
257.18851	3024	
258.88317	4580	
258.90891	2582	
258.96437	17660	1+
261.97339	18162	1+
263.13199	6296	
263.23348	3514	
263.97774	127386	1+
264.96839	28698	1+
265.24977	3878	
265.97535	16730	1+
267.26554	4468	
267.97255	74848	
268.26246	2892	
268.90749	3070	
268.95870	43164	1+
269.20785	3392	
270.97970	18148	1+
271.91541	2526	
272.88058	7836	
272.95127	53336	1+
272.97450	5774	
274.27095	24660	1+
277.03779	2562	
277.21320	3152	
279.03794	4950	
279.09099	5182	
279.22858	8618	1+
280.10832	2484	
280.26054	3364	
281.04774	4900	
281.24441	19430	1+
282.27640	21758	
282.97225	3176	
283.20479	2868	
283.26028	18818	1+
283.94633	10208	
284.29169	10956	1+
285.22319	6728	1+
285.94100	226302	1+
285.98227	19740	1+
286.10138	2636	
286.27087	2938	
288.01949	2738	
288.24970	12812	1+
288.28639	3222	
289.88543	2822	
290.26589	27166	1+
290.89096	4846	
291.09907	11692	1+
291.19502	4198	
291.21366	4046	
291.97234	15262	1+
292.05807	6098	
293.17512	2718	
293.20740	9362	1+
293.24479	3134	
293.97499	16508	
293.99648	45358	1+
294.12503	3502	
294.24031	3402	
294.93479	11324	1+
294.96832	28104	1+
295.12717	4312	
295.18682	3194	
295.22365	13316	1+
295.26009	2564	
295.96730	16170	1+
295.99149	19444	1+
296.13767	2848	
296.29186	7030	
297.07717	23396	1+
297.20228	2640	
297.23885	14706	1+
297.90339	6434	
298.27094	5976	
298.30816	2572	
298.96636	4822	
299.06005	3324	
299.10810	3200	
299.19859	2672	
299.23812	3452	
299.24944	7960	1+
300.28635	11364	1+
301.21482	2718	
301.95459	3068	
302.17347	12152	1+
302.30244	36302	1+
302.94677	66344	1+
303.95063	56716	1+
303.99446	10840	1+
304.28165	3894	
304.90153	5272	
304.92166	6636	
305.20803	2690	
305.24430	2970	
306.90294	11448	
307.18849	2948	
307.24516	31704	1+
308.14045	12998	1+
308.21415	5772	
308.87141	4510	
309.18574	2706	
309.21889	4016	
309.25825	12754	1+
310.11588	2900	
310.15835	9740	1+
310.30703	23092	1+
311.05362	8128	1+
311.21871	9450	1+
311.27382	11966	1+
311.86855	16990	1+
311.93452	8710	
311.98491	17406	1+
312.11005	2504	
312.32300	12202	1+
312.89942	6872	
312.94640	9604	
313.21564	4086	
313.23455	4626	
313.28848	17934	1+
313.86369	8414	1+
313.92801	194114	1+
314.26647	5020	
314.89194	2964	
315.23017	2502	
315.26645	2488	
316.28137	20786	1+
316.31771	13532	1+
316.93907	5742	
318.16197	2612	
318.29655	20602	1+
318.93366	117854	1+
320.93315	262622	1+
321.17882	3186	
321.20501	2546	
321.23757	2844	
321.27571	3112	
321.31216	4768	
322.15541	3418	
322.18751	18354	1+
322.27232	2826	
322.31436	2540	
322.87631	9436	1+
322.90639	9890	
322.92867	5154152	1+
323.11729	5918	
323.18875	12510	1+
323.23638	19510	1+
323.28642	19870	1+
323.32909	4072	
323.35541	3264	
324.13471	3426	
324.16997	2612	
324.28858	16130	1+
324.32356	5842	
324.87542	8142	1+
325.02907	4270	
325.25269	65898	1+
325.31185	2842	
325.66783	2686	
326.12239	2764	
326.15061	2928	
326.17249	4502	
326.33825	3538	
326.87076	71526	1+
326.96735	19044	1+
327.00514	11984	1+
327.14516	8566	1+
327.17525	2730	
327.20233	6046	1+
327.23033	4080	
327.26812	75136	1+
327.33447	3486	
328.31719	11978	1+
END IONS

###FS:    #m/z: 340.93938 #charge 1+
###MS: 2
###MSMS: 4
BEGIN IONS
TITLE=Cmpd 2, +MS2(340.9394), 28.0-35.0eV, 0.1min #4
RTINSECONDS=2.649
SCANS=2,4
PEPMASS=340.93938	1060778
CHARGE=1+
212.88919	182	1+
213.93930	3370	1+
215.88665	408	
215.93713	486	
217.88145	166	
221.88463	190	1+
221.90150	142	
222.95429	352	1+
223.95882	238	1+
226.94886	262	1+
228.98436	146	
230.15256	186	1+
230.88784	250	
231.89295	146	
231.95010	2366	1+
233.89563	228	
233.94619	688	1+
235.02484	128	
235.08264	316	1+
235.89220	216	
235.94673	248	
236.10985	154	
237.06037	352	
238.05072	202	
239.96855	194	1+
240.00412	204	1+
240.23028	788	
241.05021	182	
241.16074	138	
244.10745	226	1+
244.86432	164	
244.95708	162	
245.86710	144	
245.93698	152	
246.02402	216	1+
246.97334	596	1+
247.02981	228	1+
247.94034	192	
248.07958	128	
248.93702	138	
248.96612	274	
248.98456	528	
249.96008	1026	1+
250.01141	140	
250.12132	134	
250.98378	136	
251.10766	156	
251.96052	180	
251.97409	134	
252.07644	178	
253.97454	182	
254.02222	352	1+
254.28213	362	1+
254.93778	290	1+
254.96518	1700	1+
255.07467	550	1+
255.17659	218	
255.20739	180	
255.90801	196	1+
256.09659	262	1+
256.17079	200	1+
256.96363	366	
258.88530	132	
258.95981	190	
259.97694	336	1+
260.06763	222	1+
261.81288	136	
262.12309	240	1+
262.98209	336	1+
263.05474	136	
263.87713	136	
264.07774	254	1+
264.11432	296	1+
264.17203	140	
264.95369	170	1+
264.96776	128	
265.01654	616	1+
266.84322	156	
266.90057	274	1+
266.99347	270	
267.07554	226	1+
267.13429	420	1+
267.93430	308	1+
268.09399	178	1+
268.79082	198	
268.97562	260	1+
270.03211	238	1+
271.00795	184	
272.20986	240	1+
272.93269	174	
272.95369	144	
272.97816	252	1+
273.11090	136	
273.18317	128	
273.84371	142	
273.92242	272	1+
274.01752	142	
274.14372	312	1+
274.98177	148	
275.03419	182	
275.08091	160	1+
275.11005	182	
277.03199	134	
277.84354	224	1+
277.90013	140	
277.99565	150	
278.06598	348	1+
278.10389	178	
278.89417	132	
279.00832	298	1+
279.22489	280	1+
280.88327	316	1+
280.94541	148	
280.99714	248	1+
281.04728	946	1+
281.96407	306	1+
282.27538	1364	1+
282.91467	150	
282.93480	176	1+
282.98923	180	
283.02790	334	
283.04758	274	
283.07247	160	
283.20511	178	1+
284.04687	164	
284.07865	132	
284.29262	464	1+
284.88611	246	1+
284.91548	180	
284.93019	218	1+
285.21015	142	
286.01273	464	1+
286.94826	266	1+
287.01985	312	1+
287.20060	178	
289.00770	362	1+
289.03653	150	
289.07008	196	1+
289.51245	164	
290.98608	128	
291.03890	284	1+
292.04393	218	1+
292.13034	132	
292.94195	204	
292.98456	214	1+
293.16662	150	
293.25609	144	
293.78870	246	1+
293.86256	242	1+
294.17530	172	
294.27588	128	
294.91171	142	
295.04452	310	1+
295.12921	132	
295.14477	278	1+
295.29043	128	
295.90439	224	1+
296.10006	186	1+
296.26693	304	1+
296.29677	194	
296.32704	916	1+
296.58751	160	
296.96431	316	1+
297.07656	1166	1+
298.08163	1068	1+
298.21618	136	
298.31099	154	
298.58258	288	
298.90483	198	1+
299.06194	754	1+
299.12480	204	
299.85678	216	1+
299.92880	266	1+
300.11939	128	
301.05125	190	
301.21601	166	
302.05777	132	
302.16717	286	1+
302.24177	136	
302.85127	166	
302.91676	198	1+
302.93508	138	
303.01270	150	
303.20765	130	
303.30003	220	1+
304.04838	158	
305.06682	360	1+
305.12561	170	1+
305.18657	140	
305.22453	296	
305.27902	366	1+
306.07436	216	1+
306.14713	130	
306.28162	310	1+
306.31556	194	
306.88328	442	1+
306.99087	144	
307.24716	322	1+
307.30568	182	
307.78925	212	1+
308.29421	778	1+
308.86909	210	
309.02777	184	
309.12824	140	
309.32599	160	
311.15982	350	1+
311.88075	244	1+
312.16204	268	1+
312.95478	264	1+
313.03013	182	
314.34567	130	1+
315.10558	150	
316.11440	140	
316.93609	170	
317.02411	190	1+
317.07113	128	
319.09653	238	
319.13984	134	
319.15346	178	1+
319.59858	150	
320.10122	132	
320.75721	298	1+
321.21920	408	
322.07998	152	
322.13493	294	
322.22045	354	
323.01706	138	
323.07596	136	
323.13314	306	1+
323.16709	242	
323.23664	1574	1+
324.29042	152	
324.32244	202	
324.89192	352	1+
325.17250	300	1+
325.21784	160	
325.25172	398	
325.78034	146	
325.98033	148	
326.14541	188	1+
326.25399	232	
326.30395	518	1+
326.33991	348	
327.26777	380	1+
327.34248	242	
327.80678	194	
328.18922	368	1+
328.31121	244	1+
329.07483	274	1+
329.87081	142	
330.86995	136	
335.13679	208	1+
336.02585	180	1+
336.32203	222	
336.80956	162	
337.08273	214	1+
337.21526	328	1+
337.25770	228	1+
337.32471	152	
338.16253	262	1+
338.28759	276	1+
339.06177	286	1+
339.16305	160	1+
339.22581	360	1+
339.26232	146	
339.92278	290	1+
340.26168	338	
340.39131	1078	1+
341.10731	130	
341.24641	678	1+
341.31032	650	1+
342.24898	396	1+
342.28298	610	1+
342.31427	562	1+
342.91241	152	
343.21031	162	
345.04329	142	
345.08966	420	1+
345.15179	154	
345.21632	208	
END IONS

###FS:    #m/z: 363.95533 #charge 1+
###MS: 2
###MSMS: 5
BEGIN IONS
TITLE=Cmpd 3, +MS2(363.9553), 28.0-35.0eV, 0.1min #5
RTINSECONDS=3.43
SCANS=2,5
PEPMASS=363.95533	639102
CHARGE=1+
100.92348	114	
128.13318	164	
187.86480	116	
191.85836	170	
191.95493	298	
202.85247	134	
207.94531	198	
209.94499	838	1+
210.98362	150	1+
211.04123	120	
212.87836	618	1+
220.86432	212	
222.95027	980	1+
223.38230	162	
224.94796	2148	1+
226.94649	4632	1+
227.92814	188	
228.79457	126	
228.94185	4974	1+
229.19356	118	
230.89039	766	
231.81955	212	1+
231.90827	120	
232.88664	442	1+
235.19705	188	1+
236.91747	130	
238.04195	140	
240.96294	518	1+
241.08934	134	
241.86106	126	
242.49576	230	1+
242.96176	418	
243.94703	152	
244.03884	194	
244.21381	214	1+
244.86937	130	
244.95631	3312	
245.03654	128	
245.08838	184	
245.94711	3614	1+
246.06909	122	
246.95180	2992	1+
247.01699	212	1+
248.89866	448	1+
248.95418	188	1+
248.96897	134	
248.98478	222	1+
249.12383	128	
250.05678	164	
250.07219	178	1+
250.89271	212	
250.90646	136	
250.94318	362	1+
250.96751	186	
251.04950	118	
251.22488	192	1+
251.99399	126	
252.14480	148	
252.94822	136	1+
252.98092	166	
253.04270	122	
253.08304	124	
253.87623	180	1+
254.07315	222	1+
254.09558	150	
254.47181	120	
255.74503	148	1+
257.90533	166	
258.13699	230	
259.88290	298	1+
259.92371	122	
260.96916	786	1+
260.98650	182	
261.84954	126	
261.87309	338	1+
263.13804	118	
263.15736	204	1+
263.93869	212	
264.88889	198	1+
264.91004	130	
265.00015	346	1+
265.04160	142	1+
265.10093	146	1+
265.97695	118	
266.08210	218	1+
266.24494	278	
266.86745	144	
266.89378	228	1+
266.94623	158	
266.99769	514	1+
267.86278	138	
267.97160	660	1+
268.05404	128	
268.96252	1168	1+
269.08287	130	
269.11884	474	1+
269.96785	828	1+
272.93089	122	
273.00710	120	
273.05642	114	
273.10667	222	1+
277.00051	128	
277.08723	260	1+
277.24952	204	1+
278.79625	122	
279.01627	426	1+
279.74937	120	
279.87405	250	1+
281.01066	210	
281.95800	124	
282.09065	386	1+
282.94618	126	
282.99077	342	1+
283.06907	380	1+
283.86012	232	1+
284.95226	192	
284.98552	162	
285.06047	130	
285.84363	186	
285.98883	132	
286.90987	178	
286.94919	216	
287.23531	144	
288.06659	308	1+
290.91702	120	
291.89524	342	1+
292.06014	236	1+
292.89893	294	1+
292.96424	186	1+
293.03149	164	
294.12614	120	
294.27460	148	
294.85148	120	
294.93639	186	1+
295.00390	114	
296.80941	124	
297.11554	166	
297.97139	378	1+
298.08360	316	1+
298.58181	274	
298.93278	122	
300.92788	240	1+
301.05771	150	
301.14461	194	
301.22153	174	1+
301.79815	182	1+
302.00761	144	
302.05860	252	1+
302.24547	246	1+
303.02585	290	1+
303.95138	118	
305.06369	122	
306.05092	204	1+
306.07569	214	1+
306.27772	120	
307.13952	144	
307.79949	336	1+
307.88953	198	1+
308.29260	544	
308.86863	118	
308.95227	134	
309.02710	130	
309.12859	120	
309.29790	602	1+
310.09477	114	
310.90428	164	
311.34329	158	
312.35302	186	
313.15517	124	
314.20979	104	1+
314.83354	162	
315.05847	150	
315.18613	164	1+
315.27308	132	
316.77095	138	
318.02007	156	
318.27887	136	
319.81582	218	1+
319.85609	188	
320.28858	132	
321.08538	212	1+
321.11107	122	
321.27241	212	1+
322.07568	216	1+
322.92580	146	
323.23673	134	
323.34732	128	
324.01351	174	
324.23449	480	1+
324.33265	114	
324.88687	250	1+
324.98229	122	
325.12502	152	
325.15209	120	
326.16819	154	
326.24707	302	1+
326.96164	232	1+
327.12812	130	
327.24937	256	1+
327.87104	140	
328.02310	234	1+
328.18231	158	
329.18870	180	
329.86966	194	
330.31268	116	
331.16876	210	1+
334.85839	168	
334.96614	118	
336.15263	124	
336.94491	414	1+
337.21003	120	
337.32136	226	1+
338.18186	132	
339.09560	242	1+
339.21945	190	1+
340.05633	168	1+
340.94565	166	
341.01534	136	
341.23908	322	1+
341.99034	136	
342.27634	314	1+
344.18298	276	1+
344.21909	410	1+
344.97451	148	1+
345.05430	270	1+
347.02837	328	1+
347.30457	130	
347.52754	116	
348.30847	132	
349.24841	146	
349.31882	318	
350.18530	232	
350.23269	126	
350.32348	138	
351.33920	348	1+
351.79602	144	
353.83582	186	1+
360.11029	554	1+
360.24910	130	
361.21197	120	
361.35919	222	
362.23403	342	1+
362.30125	146	
363.20952	148	
363.23887	268	1+
363.36863	164	
364.30691	366	1+
364.35729	164	
365.28226	496	1+
365.31342	250	1+
366.16173	138	
366.28461	306	1+
367.16206	226	1+
367.28671	250	1+
367.32895	686	1+
367.77490	238	1+
368.39115	192	
368.42179	1936	1+
END IONS

###FS:    #m/z: 322.92909 #charge 1+
###MS: 6
###MSMS: 7
BEGIN IONS
TITLE=Cmpd 4, +MS2(322.9291), 28.0-35.0eV, 0.1min #7
RTINSECONDS=7.118
SCANS=6-7
PEPMASS=322.92909	1787192
CHARGE=1+
186.54784	104	
191.95604	308	
192.88794	118	
197.03743	110	
199.86362	98	
200.88948	160	
201.04701	214	
203.14069	104	
203.95261	106	
205.95037	180	
206.03064	214	1+
206.92324	136	
206.94851	136	
215.88725	564	1+
217.01221	144	
217.05682	112	
217.88227	262	1+
218.95426	248	1+
219.17229	138	
220.86571	124	
222.03227	102	
222.95041	170	
223.96035	342	
224.19854	130	
225.03318	188	1+
225.11638	118	
225.98946	104	
226.88338	106	
227.92711	102	
228.03735	316	1+
228.05770	124	
228.91111	122	
229.07857	112	
233.09317	116	
233.89611	586	1+
233.99724	206	1+
235.01364	108	
235.88984	106	
238.21344	178	1+
238.95466	106	
239.01878	290	1+
239.07834	478	1+
240.05795	216	1+
240.88149	148	
240.96051	150	
241.94273	100	
242.94143	268	
243.88336	532	1+
243.99736	150	1+
244.03854	272	1+
244.08550	136	
244.93803	158	
245.02604	96	
245.07568	174	
245.86892	96	
245.94109	160	
246.86620	94	
246.97454	600	1+
247.05961	136	
247.15635	146	1+
248.03468	244	1+
248.85436	280	1+
248.97977	468	1+
250.17875	100	
250.97045	144	
251.03860	102	
251.10878	200	1+
252.00337	124	
254.05888	116	
254.91680	110	
256.10164	108	
256.89659	126	
257.00148	116	1+
257.08273	136	
258.07305	270	1+
258.97323	140	
259.05468	148	
259.51808	96	
260.05829	110	
260.84438	96	
261.00218	120	
262.97974	98	
263.00735	110	
263.05103	98	
263.17291	292	1+
264.07289	106	
264.22997	136	
264.26309	126	
265.01426	132	
265.05845	436	
266.01276	130	
266.06089	214	
266.83458	118	
266.99893	146	
267.02569	104	
267.07190	134	
267.17315	108	
267.98910	310	1+
268.05873	148	
268.96798	220	1+
268.99198	200	1+
269.12178	140	
270.27580	118	
271.07706	200	1+
271.23298	94	
271.28203	240	
272.52872	96	
272.84321	176	
273.00287	130	
273.05592	138	
273.98732	204	1+
275.02317	226	1+
276.06845	114	
276.19572	136	
276.98233	170	
278.02679	156	
278.19698	146	
279.08976	658	1+
279.22430	418	1+
279.90027	168	
279.98151	354	1+
280.14056	396	1+
280.26667	112	
280.76865	112	
281.04824	518	1+
282.07008	116	
282.27634	132	
283.02563	240	
283.04333	120	
283.06890	366	
283.26022	334	1+
284.02363	324	1+
284.29158	1696	1+
284.90097	292	1+
285.84972	132	
286.92518	220	
288.05865	106	
289.06378	146	
292.43849	96	
293.85121	134	
294.16312	112	
294.72580	98	
294.77814	106	
295.03711	160	1+
296.96456	216	1+
298.82139	116	
298.99000	152	
299.01922	114	
299.06208	312	
299.10316	120	
300.06222	148	
301.05576	364	1+
302.24659	302	1+
303.01852	336	1+
303.03489	190	
303.20821	116	
303.94583	128	
304.11486	104	
305.10016	200	
305.23243	124	
305.97594	98	
306.10365	178	1+
306.78718	160	
306.88270	200	
307.28613	628	1+
307.30340	118	
307.80755	100	
307.89173	130	
308.29105	530	1+
308.80120	108	
309.04614	160	1+
309.22111	212	
309.25616	270	
310.30735	684	1+
310.82333	94	
311.02676	94	
311.86387	276	1+
311.94362	100	
312.93538	114	
313.03119	132	
314.90971	114	
316.03240	354	1+
316.04842	156	1+
317.12974	350	1+
318.98500	174	1+
319.11895	128	
320.12100	372	1+
320.17912	222	1+
320.23137	200	1+
320.31245	138	
321.02875	112	
321.09403	126	
321.12657	254	1+
321.21869	136	
321.32558	128	
322.05966	110	
323.23740	6398	1+
323.98866	122	
324.06395	118	
324.13481	480	1+
324.20385	682	1+
324.26645	168	1+
324.28433	144	
324.31924	316	1+
324.88940	164	
325.04997	114	
325.90066	132	
326.17001	120	
326.37286	114	
326.96848	98	
327.23317	130	
327.26949	194	
327.32042	84	1+
327.41382	86	1+
328.22453	218	1+
328.28847	250	1+
328.39195	98	
END IONS

###FS:    #m/z: 340.93964 #charge 1+
###MS: 6
###MSMS: 8
BEGIN IONS
TITLE=Cmpd 5, +MS2(340.9396), 28.0-35.0eV, 0.2min #8
RTINSECONDS=7.89
SCANS=6,8
PEPMASS=340.93964	846356
CHARGE=1+
185.87511	120	
189.86727	134	
190.92453	126	
213.93909	3568	1+
215.88702	938	1+
215.93654	1030	1+
217.85630	154	
217.88206	870	1+
221.89123	204	
222.04642	330	1+
222.89123	204	
223.04969	298	1+
226.11900	122	
226.86721	116	
226.94846	132	
227.98367	144	
228.95012	266	1+
228.99469	136	
229.93267	236	
230.03152	230	1+
230.88787	270	1+
231.94967	5132	1+
233.07775	128	
233.89520	988	1+
233.94929	304	
234.95318	150	
235.03734	200	1+
235.86625	142	
235.94801	262	
236.02568	116	
237.06342	246	
237.20471	172	1+
239.07604	290	1+
240.23070	570	1+
241.88307	126	
242.93820	246	1+
242.97764	288	1+
243.87412	140	
244.03672	172	
244.06398	186	1+
244.88395	122	
244.95815	230	
245.06484	218	1+
245.97884	216	
246.97497	374	
247.94400	142	
247.96653	116	
248.98437	188	
249.96000	1298	1+
249.98810	416	1+
250.92803	140	
251.07918	170	1+
251.95923	486	1+
252.90361	270	1+
253.04384	130	
254.84323	142	
254.94185	268	1+
254.96546	2662	1+
255.04483	144	
255.07427	1128	1+
255.09269	156	
255.17471	142	
255.44742	158	
256.17462	172	
256.26229	146	1+
256.96536	374	
257.04634	170	1+
257.96692	202	
258.90884	352	1+
258.96224	158	
258.98558	118	
259.95999	130	
260.07310	118	
261.10877	136	
261.13325	150	1+
261.88690	168	1+
262.96368	126	
263.00223	118	
263.05371	206	
263.10278	144	
264.07496	206	
264.14152	144	
264.26994	122	
264.86354	130	
264.90667	256	1+
264.98096	138	
265.01964	514	1+
265.06838	128	
265.08871	130	
265.26416	162	1+
266.24228	132	
266.28511	118	
266.99443	320	1+
267.07632	184	1+
267.13525	136	
268.24270	146	
268.79304	376	1+
268.99870	142	
270.09696	324	1+
271.04918	212	1+
271.79129	160	1+
272.05538	242	1+
272.86168	120	
272.93054	168	
273.01455	128	
273.98176	122	
274.97803	204	
275.00695	142	
275.05535	226	1+
276.00891	180	1+
277.88792	180	
277.95890	262	1+
278.09976	144	
278.23262	212	1+
279.82785	118	
279.94354	236	1+
280.06385	128	
280.26074	138	
281.04860	610	1+
282.27561	1026	1+
283.02878	342	1+
283.91929	134	
284.08606	144	
284.29300	290	
285.03206	178	1+
285.91293	324	1+
286.79984	198	
286.91225	204	1+
287.20136	136	
289.05216	124	
290.00445	354	1+
290.51194	116	
290.85428	322	1+
290.87164	190	
291.02602	148	
291.26763	122	
293.06466	144	
293.11558	124	
293.91574	150	
293.97250	130	
294.10928	214	1+
295.03047	124	
295.97311	186	
296.15545	192	1+
296.32734	284	1+
297.00331	160	
297.97752	266	
298.05466	818	1+
298.08298	410	1+
298.30519	178	
298.86928	190	1+
299.05716	710	1+
300.81439	284	1+
301.03726	120	
302.17462	216	
302.22224	208	1+
302.94338	180	
303.09737	126	
303.94193	202	1+
304.98947	124	1+
305.12643	144	
305.77386	116	
306.87789	138	
307.08235	146	
307.24290	342	1+
307.30927	132	
307.89071	124	
308.28771	394	1+
308.32797	232	
308.80848	210	
308.87968	176	
309.95980	116	
310.13957	166	1+
310.30894	186	
310.87838	652	1+
313.86534	120	
313.90724	162	1+
315.30671	118	
316.42458	156	
319.09169	146	
320.12262	136	
320.96579	116	
321.12691	152	
321.17696	122	
321.22412	178	
321.28443	130	
322.13407	584	1+
322.17315	120	
322.22437	136	
322.30703	126	
323.23782	1480	1+
323.78443	192	1+
324.10985	370	1+
324.13915	308	1+
324.19448	134	
324.28573	324	1+
324.89601	130	
325.06248	116	
325.95935	144	
326.30506	208	
326.33734	186	
327.06998	158	
327.13827	168	
327.18496	348	1+
327.86873	130	
328.13411	120	
328.18840	292	1+
328.88848	202	
329.87117	120	
331.06504	226	
332.07936	154	
334.06248	300	
336.09430	216	1+
336.32293	118	
337.17951	276	1+
337.25743	156	
337.89876	120	
339.22687	384	1+
339.25535	126	
340.12089	116	
340.15214	128	
340.31801	136	
340.35589	218	1+
340.39337	390	
340.80893	118	
340.88818	180	
341.24875	616	1+
341.28719	146	
341.31583	158	
341.89652	390	1+
342.12814	136	
342.20200	496	1+
342.23373	124	
342.27893	562	1+
342.31532	538	1+
343.11875	130	
344.31816	142	
346.27541	138	
END IONS

###FS:    #m/z: 336.94513 #charge 1+
###MS: 6
###MSMS: 9
BEGIN IONS
TITLE=Cmpd 6, +MS2(336.9451), 28.0-35.0eV, 0.2min #9
RTINSECONDS=8.6625
SCANS=6,9
PEPMASS=336.94513	151262
CHARGE=1+
141.52590	112	
181.62836	102	
189.86641	116	
211.94387	12392	1+
212.06083	104	
212.87667	594	1+
213.41412	108	
213.89440	118	
213.93927	5010	1+
214.12095	88	1+
215.88745	602	1+
215.93593	796	
217.87776	130	
217.93698	324	
220.86152	102	
222.07292	104	
222.97367	202	
223.95623	160	
224.97963	142	
225.03698	130	
226.94728	118	
227.91000	236	1+
228.89245	216	1+
228.93818	126	
229.95456	9216	1+
230.88692	876	1+
231.94941	4132	1+
233.06298	142	
233.13083	152	
233.15606	118	1+
233.89631	804	1+
233.94805	764	1+
234.11435	288	1+
235.22240	140	1+
235.89250	320	
237.06511	232	1+
237.10385	108	
239.04736	182	1+
239.90326	152	1+
241.04819	252	1+
242.94497	142	
242.99483	156	
243.87773	114	
244.02479	154	1+
244.06675	100	
244.94708	206	1+
244.97674	106	
246.89955	146	
246.97396	186	
247.02575	314	1+
247.04465	116	
247.96544	2196	
248.02875	252	1+
248.06003	210	1+
248.89958	172	
248.98334	380	
249.04117	208	1+
249.13038	132	
249.95978	806	1+
250.98397	154	
251.01842	126	
251.85806	174	1+
251.95166	204	
251.96497	244	
252.97027	5794	1+
253.03692	104	
253.15584	198	1+
253.83282	124	
253.90772	292	1+
254.04563	126	
254.12230	210	1+
254.93995	232	
254.96443	2198	1+
255.07471	1060	1+
256.15443	114	
256.91409	154	
256.96255	338	1+
258.88418	156	1+
258.93953	138	
258.95691	136	
258.98789	104	
259.01085	122	
260.87209	106	
261.85596	146	
262.92407	108	
263.00153	204	
264.01085	192	
265.01590	182	
265.06562	374	1+
265.24996	288	1+
265.99713	360	1+
266.01806	158	
267.13253	136	
270.98087	674	1+
272.20026	106	
272.97715	644	1+
273.06262	234	
273.19091	234	1+
274.79415	134	
274.87325	234	1+
275.01871	252	
275.89912	106	
275.98205	218	1+
277.85164	252	1+
277.87661	132	
277.95893	196	
278.07398	120	
278.24567	238	
279.06837	108	
279.27839	148	
280.05881	112	
281.04614	504	1+
281.26082	118	
281.55533	106	
281.99353	164	
282.27020	116	
282.80536	100	
282.85485	196	1+
283.02639	140	
283.04413	132	
283.91507	274	1+
284.05393	112	
284.91866	236	1+
286.85082	144	
287.27508	108	
287.90564	116	
288.01818	130	
289.06275	310	1+
289.50587	120	
289.85594	254	1+
289.87570	100	
290.02485	230	1+
292.09845	404	1+
292.26048	322	1+
293.06692	170	
293.10139	278	1+
293.15581	152	
293.87009	116	
293.90618	152	
293.99376	184	
294.17816	166	
294.81599	228	1+
294.84890	136	
294.86812	108	
294.90638	112	
294.96895	106	
295.05763	112	
295.10629	248	1+
295.20600	234	1+
295.99777	282	1+
296.97603	210	
297.07145	336	1+
297.23420	118	
297.97264	106	
298.31106	146	
298.85791	262	1+
299.05717	490	1+
299.41101	122	
300.19326	122	
300.51969	222	
300.81273	112	
301.02499	354	1+
301.05800	144	
301.87526	106	
302.02815	292	1+
302.20852	208	1+
302.24235	106	
302.77335	118	
302.82149	110	
303.07389	190	1+
303.11796	126	
304.03058	244	1+
305.13554	146	
305.22712	146	
306.27620	122	
306.79161	172	
307.29922	426	1+
307.79937	112	
308.03623	282	1+
308.10466	118	
308.17862	106	
308.80695	186	
310.12131	104	
310.87732	128	
311.02393	220	
311.87985	238	
311.91739	100	
312.94783	104	
313.02780	252	1+
314.12210	112	
314.24449	104	
315.25057	128	
315.84929	108	
318.04054	232	1+
318.59646	120	
319.18824	182	1+
319.24241	102	
319.27303	222	1+
321.22312	318	
322.13478	314	
323.08994	128	
323.23925	466	1+
323.88651	366	1+
324.10611	202	1+
324.28122	112	
324.32269	122	
325.08569	138	
325.28983	128	
327.04886	174	1+
328.90008	106	
328.95798	170	
329.81390	138	
333.18019	162	
333.79870	146	
334.03295	378	1+
334.19502	396	1+
334.21672	152	
334.23386	162	1+
334.27364	204	1+
334.30934	106	
335.09371	158	
335.13550	214	1+
335.33588	112	
336.21262	470	1+
336.32461	238	1+
336.95643	160	
337.21514	392	1+
337.25388	132	
337.35871	158	
338.15296	116	
338.28460	122	
339.22943	116	
340.06933	300	1+
340.16555	268	1+
340.27282	160	
340.39273	556	1+
341.18603	112	
END IONS

###FS:    #m/z: 322.92908 #charge 1+
###MS: 10
###MSMS: 11
BEGIN IONS
TITLE=Cmpd 7, +MS2(322.9291), 28.0-35.0eV, 0.2min #11
RTINSECONDS=12.3525
SCANS=10-11
PEPMASS=322.92908	2548602
CHARGE=1+
178.05178	100	
190.92584	116	
191.95371	746	1+
192.89152	140	
204.93768	96	
205.95084	160	
206.95017	128	
210.94079	118	
212.93548	96	
214.89310	164	
215.88926	426	
216.88627	252	
218.84404	96	
218.98033	96	
220.86314	188	
222.02005	100	
222.95229	670	1+
223.19987	100	
223.92069	102	
224.80581	100	
224.93056	184	
226.13145	94	
226.87438	140	
227.92968	200	1+
227.96514	94	
229.92716	100	
230.09824	132	
230.90450	136	
231.91105	226	1+
231.95846	200	1+
233.89600	410	1+
234.00382	106	
234.09364	126	
236.84723	108	
236.87505	102	
236.93147	134	
236.97834	108	
237.02067	148	
238.89406	96	
238.94115	112	
239.07812	898	1+
240.03216	396	1+
240.14444	156	
240.94022	1052	1+
241.03332	268	1+
241.88650	256	
241.96208	114	
242.93914	1346	1+
243.88088	568	1+
244.93965	652	1+
245.09630	94	
245.87430	132	
245.97210	556	1+
246.97453	470	1+
248.64504	164	
248.98447	208	
249.02433	198	
249.04113	302	1+
249.96971	260	1+
250.89030	100	
250.95189	292	
252.98348	130	
253.83646	268	1+
253.98620	148	
254.00648	130	
255.85564	170	1+
256.96779	214	
257.79781	136	
259.07424	304	1+
259.90188	138	
259.99976	156	
260.06133	140	
261.89274	422	1+
262.06529	236	1+
263.04950	364	1+
263.97942	342	1+
265.25819	130	
265.95624	248	1+
266.24078	206	
266.43540	116	
266.91185	122	
266.99759	488	1+
267.01821	162	
269.11261	128	
270.27893	110	
270.53983	118	
270.95361	102	
270.97100	142	
271.03263	132	
271.27937	142	
271.99458	118	
272.84656	134	
272.99899	434	1+
273.05772	356	1+
273.12804	132	
273.82921	302	1+
274.00084	316	1+
275.05263	154	
275.11853	228	1+
275.13577	94	
276.86002	164	
278.86491	104	
278.99258	126	
279.09144	964	1+
279.93426	196	1+
280.14300	228	1+
280.21569	94	
280.23269	98	
280.26297	204	
280.99082	108	
281.04806	178	
281.07337	154	
281.22423	124	
281.81132	266	1+
282.01211	98	
282.05166	114	
282.10220	154	
282.27854	296	1+
283.02466	200	
283.04759	222	1+
283.06647	218	
283.25807	162	
283.85774	116	
284.02956	136	
284.29233	1982	1+
285.24954	108	
286.01406	104	
286.71956	104	
286.78012	112	
286.93616	204	
287.01654	146	
287.57264	100	
288.06258	128	
289.00101	122	
289.13882	96	
289.19003	132	
291.27247	228	1+
293.06598	200	
293.15562	288	1+
293.85220	200	1+
294.16112	204	1+
295.13144	106	
295.90899	124	
295.96837	100	
296.09310	102	
296.93550	130	
296.97846	96	
297.19891	104	
297.96548	126	1+
298.12912	382	1+
299.05627	496	1+
299.10257	208	1+
299.89316	118	
301.86319	100	
301.87453	108	
302.00256	214	1+
302.04143	116	
302.24340	120	
304.25846	334	
304.87810	104	
305.03033	142	
305.28401	260	1+
307.16595	96	
307.20937	186	
307.39924	100	
308.29185	1012	1+
308.88528	276	1+
309.11673	120	
309.22243	172	
310.27378	94	
310.30683	722	
311.02710	172	
311.41433	100	
311.86379	94	
311.88489	104	
313.02364	270	1+
313.09199	94	
313.88323	112	
314.85961	102	
315.06054	120	
316.97529	260	1+
317.02959	174	1+
318.07840	122	
318.82545	150	
318.86449	94	
319.01071	254	1+
319.09504	112	
319.17867	166	1+
319.30286	206	
319.88472	112	
319.97740	186	1+
320.15259	204	1+
320.31156	104	
320.72712	100	
320.82811	128	
321.13820	142	
321.43075	96	
323.08012	108	
323.17702	110	
323.23688	3556	1+
323.29831	106	
323.39308	116	
324.01855	98	
324.13532	264	
324.20368	348	1+
324.26253	110	
325.12404	174	
325.88658	356	1+
326.24348	144	
326.88750	264	1+
327.27994	138	1+
327.38598	110	
END IONS

###FS:    #m/z: 340.93971 #charge 1+
###MS: 10
###MSMS: 12
BEGIN IONS
TITLE=Cmpd 8, +MS2(340.9397), 28.0-35.0eV, 0.2min #12
RTINSECONDS=13.133
SCANS=10,12
PEPMASS=340.93971	1306216
CHARGE=1+
189.86016	104	
196.95882	134	
200.87790	162	
205.94490	120	
208.88588	94	
210.93899	134	
211.94152	168	
213.88040	140	
213.93759	4606	1+
215.88577	516	1+
217.87921	426	1+
217.93855	206	
221.89195	180	
223.95638	108	
226.94791	250	1+
228.92280	124	
228.97468	94	
230.95719	158	
231.89234	134	
231.94955	3372	1+
233.89469	320	1+
233.94632	542	
235.86814	102	
235.88980	274	1+
235.94715	346	1+
237.06693	162	
238.04611	208	
239.03667	102	
239.90028	202	1+
239.93331	102	
240.22984	314	
240.88080	118	
240.95810	124	
241.23122	140	
241.94178	116	
242.04374	100	
243.89240	130	
243.96131	112	
245.95986	100	
246.06664	96	
246.97885	106	
247.15497	222	1+
247.94237	102	
247.98375	344	1+
249.96079	792	1+
251.04478	150	
251.42038	96	
251.95641	134	
252.23238	208	
253.04211	152	
253.95772	126	
254.24862	104	
254.94407	122	
254.96458	1730	1+
255.07227	318	
256.03614	172	1+
256.96390	590	
257.91068	100	
258.50843	154	1+
258.88230	124	
258.90208	298	1+
258.96130	126	
258.98513	180	
259.88789	144	
259.96266	140	
260.10270	102	
260.96810	116	
262.91373	94	
263.06076	122	
264.07560	136	
264.19506	98	
265.01624	196	
265.90990	198	1+
265.99087	426	1+
266.01409	148	
266.99530	364	1+
267.13174	228	1+
269.00181	106	
269.11038	182	1+
269.79999	116	
271.15802	96	
271.24446	178	1+
271.87013	102	
272.93046	166	
272.95440	124	
272.97559	502	1+
273.51077	106	
274.96594	180	1+
275.00727	114	
275.74063	100	
276.23048	102	
276.82504	110	
278.01418	132	
278.84467	384	1+
279.10029	206	
279.24419	104	
279.27494	114	
279.89552	258	1+
280.07766	268	1+
280.93932	96	
281.05070	318	
281.95747	282	1+
282.00478	104	
282.04298	156	
282.25644	120	
282.27551	554	1+
282.93765	120	
283.02673	330	1+
284.06846	150	
284.87933	140	
284.91589	148	
286.41396	106	
286.91848	126	
288.90391	138	
289.01956	102	
290.00645	188	
290.85352	104	
291.00832	150	
291.06706	110	
291.84519	224	1+
293.02753	122	
293.59676	106	
293.87491	124	
294.27734	280	1+
295.03963	110	
295.86709	104	
295.97064	274	1+
296.32977	170	
297.09338	186	
297.98424	110	
298.08628	144	
298.31001	296	1+
298.94161	100	
298.96812	108	
298.99805	134	
299.05822	248	1+
299.33885	98	
300.02921	140	
300.93269	112	
301.02524	100	
301.05614	100	
301.12215	100	
302.17191	254	
302.94514	152	
303.17496	108	
303.26563	128	
304.02287	104	
306.79492	96	
306.88105	188	1+
307.29355	96	
307.31305	150	
307.86881	104	
308.29253	440	1+
308.96238	116	
310.07791	314	1+
310.87677	96	
311.37135	106	
312.27551	132	
312.57492	104	
313.03893	128	
315.14032	114	
317.11720	138	1+
317.86038	110	
319.98379	186	1+
320.20357	96	
321.30197	208	1+
321.31997	120	
322.21390	116	
323.00458	114	
323.23680	614	
324.11245	126	
324.23486	282	
324.28431	272	
324.32109	162	
324.89213	112	
327.13943	108	
328.81481	96	
329.32034	98	
331.17539	128	
337.19712	102	
337.25365	118	
337.83640	138	
338.33213	246	1+
338.86673	208	1+
340.25367	98	
340.39438	256	
341.00769	154	
341.25401	124	
341.39712	168	
342.20342	238	1+
342.24589	208	1+
342.27621	352	
342.90348	154	
342.91923	118	
343.78131	98	
345.15284	216	1+
END IONS

###FS:    #m/z: 507.84398 #charge 1+
###MS: 10
###MSMS: 13
BEGIN IONS
TITLE=Cmpd 9, +MS2(507.8440), 28.2-35.2eV, 0.3min #13
RTINSECONDS=13.905
SCANS=10,13
PEPMASS=507.84398	186170
CHARGE=1+
191.95410	342	
196.01550	292	1+
217.95381	358	
218.88607	226	1+
230.84621	304	
233.99696	286	
238.06199	220	
238.14034	172	
239.90395	220	
241.87998	302	1+
244.06073	216	1+
246.03720	228	1+
246.06930	204	1+
246.09115	504	1+
247.03761	152	1+
247.09663	324	1+
248.01751	170	
248.85852	190	
250.08500	180	
250.11349	202	1+
250.90784	162	
253.07606	348	1+
254.09762	498	1+
254.91727	332	1+
255.92262	214	1+
257.85808	256	1+
258.01045	158	1+
259.08480	166	
259.90765	192	1+
259.99386	178	1+
260.10376	220	
261.05058	316	1+
262.09955	222	
263.10583	298	1+
265.12279	306	1+
265.91993	188	1+
266.16791	286	1+
266.86984	312	1+
267.84963	154	1+
267.89268	182	
269.91387	272	1+
270.85988	324	
270.96998	280	1+
271.87606	516	1+
272.85393	580	1+
273.95904	416	1+
275.84347	250	1+
276.84753	208	1+
277.09069	186	
277.92158	174	
278.02482	198	
278.38860	164	
278.87534	192	
281.11400	178	1+
281.15192	172	
281.37949	168	
282.98620	182	1+
283.12629	160	1+
283.92664	222	1+
284.94346	680	1+
285.09803	184	
285.94173	538	1+
285.96187	302	1+
286.07655	202	1+
287.10880	432	1+
288.02421	144	1+
288.11338	362	1+
288.86616	304	
289.08694	368	1+
289.88317	1422	
290.83483	334	1+
290.87069	1052	1+
292.06347	554	1+
292.14459	208	
293.87203	3560	1+
294.04604	318	1+
294.12528	360	1+
294.81681	298	1+
295.92621	188	
295.96843	292	1+
296.03212	176	1+
296.13820	170	
296.85150	244	
296.88105	994	1+
297.94492	178	
298.85418	856	1+
298.87758	872	1+
299.10580	198	
299.84638	178	
299.90952	176	
300.85899	472	
301.01149	192	1+
301.84680	242	
303.15980	270	1+
303.92850	240	1+
303.95158	442	1+
305.86507	184	
305.89871	198	1+
306.18529	336	1+
306.88076	182	
307.89083	822	
307.98319	304	1+
308.13973	514	1+
308.29257	188	
308.87571	392	
308.95271	182	
309.15756	366	1+
309.30537	312	1+
309.88791	460	
310.10842	312	1+
310.19277	188	1+
310.30765	210	1+
310.89208	258	
311.88215	9160	1+
312.92658	372	1+
312.96624	198	1+
312.97702	198	1+
313.03338	222	1+
313.15095	188	1+
314.10541	140	1+
314.12965	212	
314.86507	1162	1+
315.05610	220	1+
315.82430	302	1+
316.86232	764	1+
316.88778	1304	1+
318.39850	84	1+
318.85857	800	1+
318.88164	234	1+
321.07813	288	1+
321.11265	188	
321.96441	228	1+
322.96476	238	1+
323.00471	324	1+
323.15772	166	
324.00761	232	1+
324.11324	210	1+
324.86109	300	
324.98437	160	
325.03222	164	
325.90054	770	
326.05897	178	
326.88144	426	
327.03439	172	
327.14024	170	
327.16804	270	1+
327.36363	196	1+
327.89847	692	1+
328.21161	124	1+
328.87507	242	
328.92598	168	
329.12387	332	1+
329.89118	596	
330.31586	164	
330.88126	628	1+
330.90676	256	
330.97911	374	1+
331.13433	372	1+
331.89574	328	
331.95834	214	1+
332.09556	226	1+
332.13956	244	1+
332.82372	340	1+
332.87359	1256	1+
332.90100	420	
333.06031	280	1+
334.87469	246	1+
334.89599	918	1+
336.01047	160	
336.09162	314	1+
336.18750	140	1+
336.87082	192	
336.92623	236	1+
337.12752	318	1+
337.83364	338	1+
337.87504	766	1+
337.94928	266	
338.02112	334	1+
338.18740	262	
338.95904	158	
339.02350	264	1+
339.05490	158	
339.87891	526	1+
340.94015	872	1+
341.06965	206	1+
342.98799	256	1+
343.06736	188	
343.14535	346	1+
343.87223	334	1+
345.98565	130	1+
346.00587	270	1+
346.88431	196	
347.89826	324	
348.88654	182	
349.14553	176	
349.82888	200	1+
350.88483	954	1+
351.07265	206	1+
351.18816	266	1+
352.16605	164	
352.76962	366	1+
352.86872	182	
352.90987	770	
353.80333	214	1+
353.84401	198	1+
353.89462	174	
354.07758	342	1+
354.20595	154	1+
355.08304	286	1+
355.78436	248	1+
355.89138	208	
356.88277	198	
359.16053	298	1+
359.83352	216	1+
360.19660	178	1+
360.99731	162	
361.18527	190	1+
363.07126	268	1+
363.86775	160	1+
364.39604	126	1+
366.04501	322	1+
366.15486	342	1+
366.18544	282	1+
366.32988	308	1+
366.83862	1552	1+
366.98537	164	
367.09395	318	1+
368.02225	162	
368.89428	308	
369.03966	216	
369.83647	704	1+
369.87534	202	
370.87086	234	1+
370.93796	162	
371.18652	356	1+
372.24746	208	1+
373.01195	186	1+
373.82036	512	1+
374.81989	328	1+
376.11549	302	1+
376.88477	192	
376.99638	246	1+
379.84812	576	1+
379.90006	158	
380.01602	146	1+
380.11011	654	1+
382.01807	184	1+
383.11428	194	
384.15921	332	1+
384.21052	402	1+
384.30305	116	1+
384.84955	2168	1+
384.91848	164	
385.11052	200	
386.42890	140	1+
386.97855	244	1+
387.16530	226	1+
387.19902	222	
387.84611	204	
388.16689	150	1+
388.27620	182	1+
388.79517	352	1+
388.84791	250	
388.96390	158	
389.07448	216	1+
389.19682	276	
390.18261	362	1+
390.36992	250	1+
390.84107	1096	
390.90534	518	1+
391.25205	122	1+
391.37551	184	1+
391.73664	160	1+
391.84407	576	
391.91063	302	1+
392.00314	194	1+
392.82307	660	1+
392.86539	1070	1+
393.05653	246	1+
393.08706	244	
393.10647	170	
393.14183	168	1+
394.83774	348	
394.90924	168	
395.86148	160	
397.02046	278	1+
398.19071	164	
398.86768	160	
399.13085	170	
399.15038	216	1+
401.01354	226	1+
402.11632	192	
402.22980	778	1+
402.86530	1560	1+
403.12275	296	1+
403.18867	206	1+
403.86984	1164	1+
404.03762	190	1+
404.16254	170	
404.76008	130	1+
405.22219	146	1+
405.86851	934	1+
406.10245	162	1+
406.40152	166	1+
407.05264	176	
407.19599	270	1+
407.86107	5466	1+
408.36407	202	
410.83797	1288	1+
410.87135	1026	1+
411.10735	194	
411.81031	208	
412.19918	504	1+
412.80765	370	1+
412.84330	644	1+
413.07248	1194	
413.17530	228	1+
414.86418	398	1+
415.19326	694	1+
415.34514	298	1+
416.03294	158	1+
416.89837	162	
417.88825	198	
418.07477	346	1+
419.08006	280	1+
419.13598	238	1+
420.16719	180	1+
421.13786	164	
421.87888	694	1+
421.97748	206	1+
423.86520	720	1+
424.13961	742	1+
424.33773	160	
424.74484	160	
425.30330	170	
425.87830	602	
425.93487	342	1+
426.13726	378	1+
426.86274	2200	1+
426.93513	280	1+
428.84736	1168	1+
428.88183	3408	1+
429.05962	162	
430.09165	200	1+
430.13571	178	1+
430.73734	164	
430.86147	1424	1+
431.36409	226	1+
431.86824	958	1+
432.18850	190	
432.94447	114	1+
432.97721	192	
433.20639	418	1+
433.26083	236	1+
433.72334	220	1+
433.81881	364	1+
433.86193	394	
433.88820	180	
434.81356	296	1+
434.85269	268	1+
434.88214	206	
435.14692	238	
435.85968	164	1+
436.14493	660	1+
436.22477	200	1+
437.14510	458	1+
438.88168	166	
438.94204	180	
439.15631	174	
439.89427	254	
440.88372	422	1+
442.15130	1180	1+
442.27617	220	1+
442.47121	108	1+
442.96210	206	1+
444.14627	688	1+
444.87139	3686	1+
445.31709	340	1+
447.89642	338	1+
448.16040	200	
449.09783	174	
449.87646	822	1+
451.86217	228	
451.87593	158	
451.90009	448	1+
451.96896	178	1+
452.00298	146	1+
453.81417	192	1+
453.87279	328	1+
455.19495	306	1+
457.90179	378	1+
459.67166	146	1+
460.16205	920	1+
460.21148	230	1+
462.16119	692	1+
462.88421	598	
463.07997	196	1+
463.15097	566	1+
463.24493	134	1+
463.87914	330	
464.88317	200	
465.21423	324	1+
466.16620	310	1+
466.73302	138	1+
467.33769	202	1+
467.77660	392	1+
467.83842	188	1+
467.88654	1286	1+
468.02595	178	1+
468.14980	186	1+
469.23588	214	
469.88956	336	1+
472.37401	222	1+
474.02873	234	1+
474.33625	174	1+
475.78882	196	1+
476.23861	182	1+
478.94369	298	1+
479.37208	192	
479.94607	246	1+
485.89618	978	1+
486.27946	154	1+
486.38407	436	1+
488.44503	186	
489.33372	312	1+
489.36357	198	
490.12140	110	1+
491.21644	172	1+
491.26923	224	1+
492.06369	204	
492.42660	406	1+
493.08843	224	1+
497.30928	256	1+
497.90487	202	1+
498.04149	226	1+
502.80278	212	1+
503.25322	238	1+
503.35298	776	1+
503.40314	480	1+
504.32271	1022	1+
504.35832	500	1+
504.40185	506	1+
504.44660	174	
504.81386	186	1+
505.23317	182	1+
505.43756	228	
505.46782	696	1+
505.53606	164	
505.99870	228	1+
506.28535	252	1+
506.43254	566	1+
506.46939	422	1+
506.79263	184	1+
507.90063	302	1+
508.16266	264	1+
508.29106	504	1+
508.38047	200	1+
508.42484	352	1+
508.47081	280	1+
508.90588	260	1+
509.12933	778	1+
509.27484	168	
509.33789	182	1+
509.85216	216	1+
510.44330	192	
510.45983	340	1+
511.23441	124	1+
511.27602	246	1+
511.39660	164	1+
511.51143	230	1+
513.28247	184	1+
513.36666	162	
END IONS

###FS:    #m/z: 363.95572 #charge 1+
###MS: 14
###MSMS: 15
BEGIN IONS
TITLE=Cmpd 10, +MS2(363.9557), 28.0-35.0eV, 0.3min #15
RTINSECONDS=17.6235
SCANS=14-15
PEPMASS=363.95572	703016
CHARGE=1+
134.95596	270	
178.94478	314	
187.86707	312	
189.86243	998	1+
191.85813	194	
192.92483	156	
194.08880	102	
196.88254	106	
199.85955	132	
200.94470	166	
201.94533	102	
204.02974	148	
205.95079	114	
207.87533	240	
207.93035	124	
207.94862	138	
208.88388	114	
208.94119	244	
209.94345	3120	1+
210.88211	494	1+
212.87884	3606	1+
217.89756	154	
218.62440	106	
222.10843	214	1+
222.95138	4860	1+
222.97856	146	
224.89023	124	
224.94798	5106	1+
225.06847	258	1+
225.88448	658	1+
225.97279	106	
225.99909	202	1+
226.88835	448	1+
226.94667	15794	1+
226.97188	270	
227.14699	142	1+
227.15807	164	1+
227.92765	174	
228.89349	574	1+
228.94226	20364	1+
230.88885	3726	1+
232.88572	416	1+
233.01039	128	1+
233.05836	130	
234.14300	110	
234.87777	222	1+
238.21123	106	
238.88964	132	
238.98928	272	1+
239.14571	128	
239.90400	130	
240.94323	210	
240.96291	2468	1+
241.93939	112	
242.94187	474	
242.95840	1968	1+
244.02099	102	
244.95659	7922	
245.18325	102	1+
245.83880	144	
245.89141	254	
245.93992	382	
245.96155	258	
246.56120	102	
246.90426	316	
246.95252	9264	1+
248.03564	124	
248.80711	128	
248.89890	1956	1+
248.98114	106	
249.04902	114	
250.21550	110	
250.83471	186	1+
250.89524	426	1+
250.94896	110	
250.96969	414	1+
251.03795	136	
252.22718	252	1+
252.27245	116	
252.89833	700	1+
252.95104	144	
253.90291	576	1+
253.99430	106	
254.40812	108	
255.01025	216	1+
255.95398	156	
256.01344	242	1+
256.88918	104	
258.91786	144	
258.96955	478	1+
260.96947	1530	1+
263.07216	236	1+
264.96730	484	1+
265.03980	232	1+
265.97300	328	1+
266.94303	156	
267.93503	204	1+
267.97241	1394	1+
268.02814	148	
268.25815	150	
269.08197	116	
269.96740	1706	1+
270.80839	148	
271.04759	192	1+
271.91351	368	1+
273.01881	128	
273.84106	154	
273.99498	130	
274.91692	126	
274.94829	140	
275.91930	142	
276.02964	124	
277.09139	126	
277.89379	166	
278.50026	104	
278.84733	350	1+
279.01413	478	1+
279.05497	144	
279.10040	116	
279.12614	114	
280.78792	108	
281.27730	162	1+
282.80530	124	
282.92069	128	
283.84941	536	1+
283.98309	236	
284.00530	112	
284.09130	110	
284.78637	262	1+
284.95802	134	
285.84636	164	
285.93647	210	
286.88132	186	
287.06174	202	1+
289.09297	186	1+
289.54791	104	
289.80170	106	
289.87745	370	1+
293.26802	222	1+
293.92342	140	
294.86024	186	
295.85037	246	1+
295.90637	156	
295.92942	128	
296.15673	104	
296.86947	128	
297.08126	260	1+
297.42587	104	
297.83872	186	1+
297.97799	228	1+
299.98752	132	
300.92962	104	
301.79529	120	
301.86174	280	1+
302.80747	206	
303.04523	172	1+
303.80518	116	
303.85593	768	1+
304.17643	124	
305.82939	212	1+
306.27033	134	
306.76594	138	
306.79602	222	1+
307.88735	148	
308.29195	352	1+
308.88030	334	1+
309.15254	116	
309.90980	106	
310.30662	206	
311.63332	102	
314.79301	114	
315.01247	146	1+
315.16503	156	1+
318.80616	430	1+
318.93696	276	
319.17109	316	1+
319.80640	316	1+
319.97726	224	1+
320.29918	140	1+
320.96108	102	
321.10913	116	
321.86558	188	
322.13157	116	
322.22879	254	1+
322.93174	144	
323.15628	136	
323.95419	210	1+
323.98613	134	
324.02471	322	
324.09610	104	
324.20101	124	
324.55134	102	
325.02106	198	
325.89959	132	
326.33693	124	
326.86900	250	1+
326.94648	150	
328.32044	162	
328.83250	146	
329.17544	104	
329.87022	132	
331.05975	118	
333.08211	222	1+
336.87247	120	
336.94390	674	1+
340.94122	274	
342.27768	124	
343.16478	128	
344.97520	152	
345.18921	262	1+
346.24010	148	
347.30220	202	1+
348.32371	388	1+
349.24780	114	
349.88515	202	1+
350.19918	148	1+
350.35571	106	
351.33397	110	
351.89767	218	1+
353.87589	204	1+
354.10425	234	1+
356.87532	122	
357.85539	104	
358.25049	112	
359.70804	108	
360.13763	284	1+
360.18544	210	1+
360.31568	124	
360.85051	112	
362.90680	118	
363.13045	180	1+
363.31289	276	1+
364.37243	116	
365.03863	160	
365.28082	126	
366.09321	200	1+
366.24074	156	
366.36499	236	1+
367.33047	432	1+
368.01590	112	
368.28941	110	
368.42193	604	1+
369.34717	192	
END IONS

###FS:    #m/z: 507.84422 #charge 1+
###MS: 14
###MSMS: 16
BEGIN IONS
TITLE=Cmpd 11, +MS2(507.8442), 28.2-35.2eV, 0.3min #16
RTINSECONDS=18.3955
SCANS=14,16
PEPMASS=507.84422	139300
CHARGE=1+
191.95407	160	
196.01475	332	
223.97448	156	1+
230.01346	188	1+
232.09276	166	
232.89570	162	
232.99456	204	1+
233.03968	208	1+
235.88294	234	1+
235.95348	162	
238.00293	210	1+
238.06715	212	1+
238.13961	318	1+
248.02373	234	1+
248.07988	264	1+
248.85492	284	1+
250.09620	168	
251.07342	222	1+
252.05415	282	1+
254.09361	176	
255.08605	192	1+
256.09319	208	1+
258.15576	164	
259.90938	204	1+
259.99414	162	
260.07572	232	1+
262.09782	194	
262.87333	238	1+
262.92876	262	1+
263.10420	224	
266.13006	264	1+
267.87038	158	
267.91484	278	1+
268.91712	236	1+
270.02038	372	1+
271.02487	256	1+
271.87515	888	1+
271.94185	178	
272.38575	168	
272.85296	612	1+
272.97079	198	1+
273.00768	236	1+
274.84791	180	
275.86499	188	
276.07886	160	
276.86473	292	1+
277.01894	180	1+
277.96838	264	1+
278.41334	190	
278.83507	168	
279.10167	302	1+
279.90863	204	1+
280.03569	174	
280.37878	384	1+
282.12553	224	
282.92221	184	1+
284.87997	334	1+
285.11035	184	1+
285.94138	808	1+
286.86292	160	
287.84857	194	
288.08612	660	1+
288.86671	324	
289.08630	450	1+
289.88186	1802	1+
290.01260	156	
290.86106	928	1+
291.13621	162	
291.87949	406	
293.39283	246	1+
293.78293	214	
293.87265	3700	1+
294.12246	224	
295.91858	226	1+
296.06319	288	1+
296.87747	798	1+
297.01424	308	1+
297.06225	276	1+
297.13204	174	
297.39518	214	1+
297.90194	166	
298.40108	140	1+
298.85541	276	
298.87715	682	
299.00289	198	
299.11816	196	1+
299.88035	316	
300.85398	466	1+
301.06674	160	
302.00678	216	
302.09927	206	1+
302.14613	164	
304.40670	210	1+
304.93808	412	1+
305.40987	190	1+
305.97402	156	
306.79176	370	1+
307.28836	1090	1+
307.88872	1060	
308.02266	256	1+
308.13820	528	1+
308.79755	288	1+
308.87825	1754	1+
309.88514	1022	1+
310.16008	938	1+
310.18710	364	1+
310.30736	332	1+
310.96833	258	1+
311.02013	466	1+
311.88272	6402	1+
311.94132	498	1+
312.83138	320	1+
312.96606	176	
313.07478	208	
313.88576	2672	1+
313.92756	240	1+
314.86516	1690	1+
314.89188	1538	1+
314.95868	162	
316.86239	668	1+
316.88922	832	1+
318.86021	420	
319.86104	214	
320.14237	292	1+
321.14491	200	1+
321.93641	246	1+
323.03691	202	
323.98015	208	1+
324.04101	162	
324.85532	346	1+
325.14335	176	
325.44825	152	1+
325.89881	318	
326.10931	202	1+
326.79588	244	1+
326.88478	516	
327.03857	388	1+
327.87774	454	
327.89340	288	
328.04482	354	1+
328.87554	258	
329.17517	316	1+
329.89507	496	
330.03735	208	1+
330.88762	1524	1+
331.09999	182	
331.26163	162	1+
332.87202	974	1+
332.93015	376	1+
332.95192	192	
333.18788	172	1+
333.38372	160	
333.81929	160	
333.96452	164	
334.15283	254	1+
334.83344	440	1+
334.89896	734	
334.98927	198	
335.88687	482	
336.11587	346	1+
336.89408	460	
337.05977	170	
337.87854	396	1+
339.05048	218	
339.88091	474	1+
340.04225	260	1+
340.14055	186	1+
340.86118	200	
340.94488	582	1+
341.03004	214	1+
341.19702	154	1+
341.44888	206	1+
343.67935	184	1+
343.87447	530	
343.99476	350	1+
344.04197	178	1+
344.88610	532	1+
344.99642	282	1+
346.12842	246	1+
346.81824	244	1+
347.07091	178	1+
347.13264	192	1+
347.89609	302	
348.88334	404	1+
348.90339	486	1+
349.85407	162	
350.06161	284	1+
350.95765	176	
351.85016	170	1+
351.87840	200	
351.93119	282	1+
352.77303	314	
352.88086	158	
352.91061	430	
353.06577	212	1+
353.11846	224	1+
353.18028	288	1+
353.84982	178	
353.90970	194	
354.11951	158	1+
354.15717	160	
354.45351	252	1+
355.06064	328	1+
355.89021	234	
355.91852	200	
355.95356	184	1+
356.85343	278	1+
357.88743	182	
359.15588	170	1+
361.08752	322	1+
361.82212	182	1+
361.96093	306	
362.80424	274	1+
362.82708	140	1+
363.12068	208	1+
363.80443	166	1+
363.96440	228	1+
364.01692	198	
364.09331	204	1+
365.99334	248	1+
366.04026	324	1+
366.18608	310	1+
366.35799	188	
366.83929	1084	1+
366.87828	458	1+
366.89719	138	1+
367.70572	192	
368.04330	266	1+
368.83746	178	
368.91087	228	
369.08471	366	1+
369.72572	224	1+
369.77356	190	1+
369.83997	262	
369.88724	270	
370.09451	312	1+
370.83473	218	
370.89494	184	
371.01979	220	
371.18829	366	1+
371.91663	272	1+
372.04654	182	1+
372.19118	248	1+
373.74577	104	1+
373.80209	392	1+
373.83700	460	1+
374.06383	172	1+
374.80809	292	1+
376.83534	214	1+
376.88521	204	
376.96030	202	1+
377.30261	160	
377.81540	176	1+
379.05515	210	1+
380.85241	614	1+
381.06276	196	1+
381.09918	162	
383.09092	276	1+
383.12067	292	
383.23195	244	1+
384.12082	188	
384.21365	386	1+
384.84781	3870	1+
384.89725	210	1+
385.21547	258	1+
386.86912	346	1+
387.19535	276	1+
387.89873	196	1+
388.86857	220	
389.21026	294	1+
389.37276	174	
389.86522	174	
390.05611	552	1+
390.18077	266	
390.84149	1422	1+
391.87575	244	
391.91460	228	
392.82712	1084	1+
392.86495	888	1+
393.79978	340	
393.85485	186	
394.83295	868	1+
394.86130	238	
395.06351	226	1+
395.88822	178	
396.04743	254	1+
396.14032	322	1+
396.72547	220	1+
397.19317	162	
399.86450	642	1+
401.12893	360	1+
402.86282	1776	1+
402.95498	168	1+
403.07145	332	1+
403.86744	1152	1+
405.03805	292	1+
405.20756	242	1+
405.71475	178	
405.86895	408	
406.86181	228	
407.86275	5288	1+
407.96508	280	1+
408.81832	168	
409.12561	228	1+
409.20123	174	1+
409.70401	252	1+
409.82700	156	
410.08918	436	1+
410.83730	1462	1+
410.87376	650	1+
411.09058	272	1+
411.22979	196	
411.28490	192	1+
411.81025	532	1+
412.20523	248	
412.84304	958	
412.87202	436	1+
412.91760	156	
413.07392	1346	1+
414.05077	286	1+
414.87122	180	
415.19308	554	
415.86751	300	
416.13887	214	
416.87792	514	1+
418.13293	346	1+
420.79826	190	
420.84157	182	1+
421.88209	722	1+
422.13390	224	1+
422.22531	166	
423.86973	652	1+
424.07804	184	1+
424.36844	218	1+
425.28439	208	
425.87934	472	
426.13793	340	
426.32535	220	1+
426.86076	1858	1+
427.14171	162	
427.17243	210	1+
427.33068	154	1+
428.38463	192	1+
428.80527	222	1+
428.84588	1286	1+
428.88397	2238	1+
430.32064	274	1+
430.74797	164	
430.86116	1696	1+
431.06660	162	1+
431.18460	194	
431.86637	1216	1+
432.25562	256	1+
433.14995	364	1+
433.86380	280	
434.86705	172	
435.86160	502	
437.14520	432	1+
439.15509	230	
439.89190	342	
440.15686	220	
440.74978	262	1+
440.79019	194	1+
440.89445	194	
441.87724	356	1+
442.15058	1502	1+
444.00296	150	1+
444.02874	156	1+
444.29335	216	1+
444.38035	274	1+
444.87084	2358	1+
445.74001	196	
446.13473	184	
446.89482	546	1+
448.89775	266	
449.13744	222	1+
449.76453	188	1+
449.87434	904	1+
450.39568	206	1+
451.86131	180	
451.89663	422	1+
452.23712	160	1+
457.90139	758	1+
458.14571	178	
459.81271	262	1+
460.16512	716	1+
460.41651	162	1+
462.16397	592	1+
462.26975	186	1+
462.77790	164	1+
462.88227	1072	1+
464.16334	448	1+
465.02421	140	1+
465.16391	322	1+
466.39789	188	1+
467.77946	326	1+
467.88752	1770	1+
468.03733	172	1+
468.13219	194	1+
469.37471	186	1+
472.27082	162	
475.36059	186	
478.25784	172	
479.77421	180	1+
485.89673	748	1+
487.42894	192	
487.80574	186	1+
488.26792	312	1+
489.40960	212	1+
489.45697	266	1+
490.49523	158	
491.26360	188	1+
491.30686	154	1+
491.32784	156	1+
491.90243	178	
492.41831	228	1+
492.78244	278	1+
493.35104	224	1+
493.78300	336	1+
493.82579	250	1+
494.83145	168	1+
496.77640	198	1+
503.41473	260	1+
504.35956	292	1+
504.42055	204	1+
504.45732	212	1+
504.48688	230	1+
505.33006	680	1+
505.39852	186	
506.17849	326	1+
506.27387	250	1+
506.42506	782	1+
508.03012	136	1+
508.40181	176	
508.46181	662	1+
509.12785	750	1+
509.28335	180	
509.49325	320	1+
509.85692	214	1+
510.07917	178	1+
510.30123	228	
510.81485	220	1+
511.00328	170	1+
511.24668	246	1+
511.28372	202	1+
513.33642	202	1+
END IONS

###FS:    #m/z: 336.94503 #charge 1+
###MS: 14
###MSMS: 17
BEGIN IONS
TITLE=Cmpd 12, +MS2(336.9450), 28.0-35.0eV, 0.4min #17
RTINSECONDS=19.1675
SCANS=14,17
PEPMASS=336.94503	126198
CHARGE=1+
67.52752	222	
94.81149	102	
179.08891	102	
181.04470	96	
193.98286	102	
198.01767	94	
203.88143	92	
205.95728	128	
206.98127	94	
208.98025	210	
211.94382	9776	
212.06784	180	1+
212.88333	516	1+
212.94857	264	
213.93922	4256	1+
215.88588	530	1+
215.93694	730	1+
217.87921	180	
217.89281	104	
217.93756	114	
220.89088	148	1+
220.96160	92	
222.97200	502	1+
223.95690	180	
226.89389	146	
227.04629	92	
227.89653	88	
228.89256	300	1+
229.83698	136	
229.95446	9548	1+
230.85777	100	
230.88819	768	1+
231.94986	4770	1+
231.99838	94	
233.13365	122	1+
233.89703	556	1+
233.94888	634	
235.82075	128	
235.86597	200	1+
235.88820	272	1+
235.94466	322	1+
236.05613	184	1+
238.86753	86	
239.11798	88	
242.65495	84	
242.93238	88	
246.42248	84	
246.90653	98	
246.97642	160	
247.02981	102	
247.96593	2386	1+
248.89985	118	
249.04116	132	
249.23501	88	
249.96027	1088	1+
249.97734	132	
251.45957	88	
251.95705	114	
252.07808	286	1+
252.97114	5340	1+
253.90337	256	1+
254.94016	286	
254.96538	3126	1+
255.05446	252	1+
255.07309	332	1+
255.87723	110	
256.96153	302	
257.98267	426	1+
258.10338	102	
259.95492	160	
261.06915	94	
261.23218	92	
261.89917	100	
265.01257	96	
266.01688	94	
266.04191	118	
266.82207	98	
266.99310	94	
267.83690	86	
268.13948	102	
268.83985	422	1+
269.92893	220	1+
270.98107	648	1+
271.09552	98	
271.10597	92	
271.85454	120	
271.91631	208	1+
272.72551	86	
272.97329	132	
274.97680	88	
275.10714	124	
275.95075	122	
276.83777	146	
277.03103	84	
277.40927	100	
277.83874	92	
277.96434	264	1+
278.25565	96	
278.53902	90	
278.83426	380	1+
278.85757	100	
279.12864	104	
279.24679	108	
279.93014	84	
280.26154	144	
281.04966	450	1+
281.15998	100	
283.02642	130	
283.84506	206	1+
285.90935	186	1+
286.17110	86	
286.88938	108	
286.92585	106	
287.26893	84	
287.96234	90	
288.01893	120	
288.85771	118	
288.87666	98	
289.01196	392	1+
289.06613	98	
289.78789	114	
289.91806	100	
290.98743	96	
291.04719	136	
291.85608	88	
292.86673	102	
293.10340	114	
293.29857	100	
293.88540	118	
293.99535	378	1+
294.10870	116	
294.27703	244	1+
294.85183	128	
295.97218	222	
295.99633	150	
296.87968	84	
296.97516	114	
297.08719	126	
298.21537	122	
299.05710	198	
300.01114	102	
300.06351	84	
300.63614	102	
301.09752	118	
303.90799	222	1+
305.29416	112	
306.30902	178	1+
306.79270	86	
308.31184	224	1+
308.93213	86	
309.80444	84	
309.86872	120	
310.10557	94	
310.87642	352	1+
311.28446	106	
311.53161	92	
311.86095	218	1+
313.04971	152	
314.77350	90	
315.66972	84	
316.04694	94	
317.10554	98	
319.04913	96	
319.07989	90	
320.86994	86	
321.14291	96	
321.24993	86	
321.26239	116	
322.25610	96	
322.29731	86	
323.01873	96	
323.23531	294	1+
324.89126	228	
325.08159	86	
326.80042	88	
327.20908	84	
327.31576	84	
327.95096	214	1+
328.42056	94	
328.83041	104	
329.16813	118	
329.78418	90	
331.39835	84	
331.41605	86	
331.89180	92	
333.05855	120	
333.08549	186	1+
334.96740	158	1+
335.23387	110	
335.78257	84	
335.88366	110	
337.31651	92	
338.20053	94	
339.72255	96	
339.92617	86	
340.18796	86	
340.30432	96	
340.39356	200	1+
341.89509	372	1+
END IONS

###FS:    #m/z: 363.95589 #charge 1+
###MS: 18
###MSMS: 19
BEGIN IONS
TITLE=Cmpd 13, +MS2(363.9559), 28.0-35.0eV, 0.4min #19
RTINSECONDS=22.8625
SCANS=18-19
PEPMASS=363.95589	875648
CHARGE=1+
182.86494	104	
182.88310	122	
187.86605	108	
188.86789	108	
189.86265	650	1+
191.85704	646	1+
196.88490	124	
197.95882	116	
205.87976	174	
205.94956	132	
207.87346	432	1+
209.94268	3050	
210.88481	588	1+
212.87861	4252	
212.94414	126	
213.04209	106	
214.04148	294	1+
214.89282	240	
215.89172	432	1+
216.93769	198	1+
219.91530	102	
222.06414	114	
222.95122	2530	1+
223.18113	82	1+
224.41744	102	
224.94870	3738	1+
225.05755	116	
225.88673	126	
226.86766	116	
226.89660	170	
226.94719	16004	1+
227.89475	262	
227.92830	200	
228.86779	122	
228.89327	1008	1+
228.94177	15700	1+
229.14842	96	1+
230.12842	104	1+
230.88783	5710	1+
231.00939	194	1+
231.92391	146	
232.38717	142	1+
233.04318	108	
233.62529	120	
234.87890	276	
234.93176	224	1+
234.95502	132	1+
235.95516	172	1+
238.05999	294	1+
238.88951	262	1+
239.42789	108	
239.78499	116	
240.94117	374	
240.96281	1296	1+
241.93945	258	
242.88665	240	1+
242.94263	630	
242.95958	1580	1+
243.87565	118	
243.89156	170	1+
244.84116	198	1+
244.95670	5712	1+
245.08109	176	1+
246.03502	114	
246.19260	136	1+
246.90410	210	
246.95227	8022	1+
246.99236	122	
247.71758	86	1+
247.80605	226	1+
248.03355	152	
248.80662	154	1+
248.89847	1562	1+
248.96820	194	1+
249.01611	104	
249.04427	116	
249.88449	144	
250.09414	118	
250.21570	168	1+
250.89472	478	1+
251.79783	122	
251.97775	108	
252.89792	376	1+
253.08218	138	
253.83632	142	
253.93260	140	
254.05483	228	1+
255.01243	106	
255.10058	116	
257.10418	110	
258.97427	368	
259.97494	204	
260.01674	110	
260.14786	106	
260.91308	106	
260.96922	2024	1+
261.84326	192	1+
262.83083	112	
263.97380	190	1+
264.95983	148	
265.00086	116	
265.08662	290	1+
265.24343	228	1+
265.91806	278	1+
265.97540	142	
266.83353	108	
267.77896	104	
267.97179	836	1+
268.05096	194	1+
268.90585	122	
268.95738	214	
269.12860	182	1+
269.96794	1462	1+
270.83876	166	
271.00936	216	1+
271.07819	142	
271.91432	366	
271.96042	154	
272.08304	104	
273.39491	110	
273.90072	166	
275.40730	142	
277.80152	138	
277.91529	156	
278.80494	134	
278.83904	120	
279.79789	126	
280.01203	234	1+
280.81172	168	
281.96767	134	
282.91370	160	
283.07116	144	
283.79968	426	1+
283.85064	258	1+
283.98099	414	1+
284.84036	614	1+
285.80113	182	1+
285.93935	146	
287.00112	124	
289.10885	144	
292.06035	296	1+
292.26747	244	1+
292.85815	110	
293.43050	102	
293.92206	240	1+
294.86011	474	1+
295.28005	190	
296.05275	110	
296.80660	180	
296.85782	208	1+
296.88715	138	
296.93243	176	
298.80142	224	
298.92809	130	
298.95496	216	1+
298.97259	182	
301.80153	528	1+
301.85614	258	
301.99180	140	
302.92205	178	
302.96375	102	
303.85563	494	1+
303.89529	210	1+
304.27220	106	
306.16852	104	
306.77863	152	
306.81218	186	1+
306.87785	590	1+
307.11646	166	
307.29260	376	1+
307.78875	116	
309.80445	144	
310.30901	110	
313.84895	280	1+
314.77809	144	
314.88424	130	
317.30122	104	
317.81179	130	
317.87647	312	1+
318.93473	150	
319.09518	118	
319.93333	146	
320.06851	130	
321.31651	160	
321.81616	220	1+
321.86572	210	
322.92811	444	
323.01885	124	
324.01112	132	
324.16017	112	
324.85169	104	
325.26407	102	
325.28845	158	
325.87016	446	1+
326.87512	384	1+
328.40958	104	
329.31800	142	
329.81502	142	
329.86949	118	
330.06140	172	1+
331.80056	112	
331.88786	150	
333.77955	158	
334.14085	118	
334.91233	118	
335.08292	226	1+
336.94201	560	1+
337.35711	132	
338.86968	152	
339.82772	242	
340.82532	108	
340.94139	108	
341.35419	102	
341.78122	136	
341.93959	128	
344.97172	106	
346.83842	196	1+
349.31560	190	
349.33459	386	1+
350.18241	104	
352.88555	192	
355.05235	186	1+
355.17183	176	1+
356.88695	128	
359.09244	154	1+
360.36310	204	
360.81489	124	
361.02639	108	
361.20273	212	
362.23181	122	
363.05869	182	1+
365.28215	170	
365.38574	104	
366.09398	346	1+
367.28155	122	
367.32389	208	1+
368.42362	550	1+
END IONS

###FS:    #m/z: 507.84450 #charge 1+
###MS: 18
###MSMS: 20
BEGIN IONS
TITLE=Cmpd 14, +MS2(507.8445), 28.2-35.2eV, 0.4min #20
RTINSECONDS=23.6355
SCANS=18,20
PEPMASS=507.84450	190152
CHARGE=1+
191.95434	206	
196.01611	306	1+
217.95660	202	1+
224.11986	196	
230.84744	410	1+
231.90030	202	1+
233.08162	204	1+
233.90494	226	1+
234.91082	206	1+
236.12304	182	1+
244.96175	204	1+
247.99762	172	1+
248.85451	246	1+
249.88782	228	
250.13550	180	
252.07650	422	1+
252.88160	174	
252.96979	158	
253.88563	324	1+
256.85335	488	1+
257.02931	212	1+
258.91265	152	
260.03711	254	1+
260.87982	232	
262.85632	304	1+
262.90598	204	1+
263.10774	292	1+
264.15920	164	
266.16440	308	1+
266.86755	362	1+
267.93802	260	1+
269.15702	154	
270.39162	182	1+
270.85585	166	
270.87196	222	
271.87298	502	
271.91947	158	
272.85135	954	1+
272.87208	344	
273.95690	380	1+
274.03140	212	
275.07429	320	1+
275.87009	352	1+
275.98991	230	
277.96568	214	1+
278.81275	200	1+
278.83549	200	
279.08227	384	1+
279.09754	176	
279.13935	186	1+
279.94008	244	1+
280.38456	262	1+
282.03549	206	1+
285.94020	684	1+
286.79286	178	1+
286.86968	186	
286.99863	248	1+
287.84964	220	
288.86967	310	
288.89232	204	
288.96025	202	1+
289.08315	238	
289.88252	1256	1+
290.86331	688	
291.07188	226	1+
291.87340	398	
292.06265	154	1+
292.86304	282	
292.88636	214	
293.87291	3886	1+
294.12580	204	
296.13824	234	
296.85520	300	
296.92402	272	1+
297.79006	350	1+
297.95898	266	1+
298.11629	462	1+
298.77149	218	1+
298.85248	392	1+
298.87411	552	1+
298.92861	234	1+
299.02047	192	
300.85909	482	1+
300.99331	334	1+
301.16968	418	1+
301.84496	192	
302.17782	256	1+
303.94981	382	1+
304.39214	172	1+
304.85312	296	1+
305.93848	178	
306.79915	218	1+
307.12652	178	
307.88709	1870	1+
308.08372	268	
308.14003	828	1+
308.29214	294	1+
308.37523	140	1+
308.87512	582	
309.69303	92	1+
309.87228	400	
309.92138	224	
310.15569	590	1+
310.88493	304	
311.12280	216	1+
311.25588	232	1+
311.88272	7458	1+
312.17429	152	
312.83678	152	
312.97268	228	1+
314.81520	150	
314.86509	1230	1+
314.89167	900	1+
314.93928	166	1+
316.03014	214	1+
316.81231	256	1+
316.86270	572	
316.88805	280	
317.79203	204	1+
317.88620	160	
318.29122	190	1+
318.79409	170	1+
318.85693	942	1+
319.81770	220	1+
319.95772	158	1+
320.88329	212	1+
321.02279	210	1+
321.11104	266	1+
321.42650	188	
321.85266	228	
321.92320	150	
322.86042	170	
322.88118	182	
322.93032	232	
323.07085	238	1+
323.82323	112	1+
324.85789	216	
325.04773	348	1+
325.14565	282	1+
325.87918	246	
325.90113	406	
326.88138	328	
326.89880	262	
326.94920	232	1+
326.96436	142	1+
327.03648	176	
327.80037	266	1+
327.89179	426	
328.00018	378	1+
328.15917	148	1+
328.86885	154	
328.87319	164	
329.00556	230	1+
329.07992	280	1+
329.89576	782	
330.06144	158	
330.15289	176	1+
330.87880	526	
331.90694	158	
332.14909	200	1+
332.87130	1732	1+
332.90118	410	
332.93186	312	1+
334.16092	228	1+
334.40952	162	1+
334.89945	838	
335.11767	174	1+
335.85507	184	
335.88476	492	
336.08670	314	1+
336.54074	102	1+
336.88200	254	
336.95683	270	1+
337.06987	234	1+
337.38522	260	1+
337.88007	240	
338.12951	178	
338.15190	126	1+
338.80113	268	1+
338.87762	690	1+
338.92473	186	1+
339.37339	240	1+
339.80087	190	1+
339.87969	484	1+
340.86209	170	
340.94016	726	1+
341.36168	216	1+
343.87258	722	1+
344.03323	186	1+
344.10307	274	1+
344.89449	318	1+
345.87205	582	1+
345.89811	218	1+
346.16947	196	1+
346.34027	96	1+
347.83938	296	1+
347.90099	192	
348.04254	262	1+
348.80977	182	1+
349.86772	242	
350.88476	608	1+
350.95856	278	1+
351.07160	226	
351.10968	216	1+
351.38932	184	
351.83515	176	
352.31563	156	
352.78653	360	1+
352.85503	454	1+
352.90895	256	
353.01591	164	
353.12134	224	1+
353.38829	332	1+
353.85642	386	1+
353.89803	202	
353.99998	352	1+
354.05650	336	1+
355.00289	252	1+
355.88745	296	
355.91951	224	1+
355.97705	162	
356.21945	174	1+
356.89362	188	
357.12908	234	1+
357.87705	168	
357.90653	330	1+
360.06161	176	
360.16607	238	1+
360.88464	266	1+
361.04910	190	1+
361.11034	170	1+
362.02756	252	
362.14907	158	1+
362.84706	168	
363.88569	252	1+
364.86576	178	
364.89148	192	1+
365.06232	150	1+
365.12171	160	
366.20561	268	1+
366.83381	1566	1+
367.00069	316	1+
367.71135	478	1+
368.05504	218	1+
368.07936	452	1+
368.18129	160	
369.08127	372	1+
369.89252	262	
370.03080	236	1+
370.78481	262	1+
370.89005	200	
370.90854	278	1+
371.07454	260	1+
371.38954	178	1+
373.37866	152	
373.58093	152	
373.74092	160	1+
373.83290	268	
373.89923	370	1+
374.81287	562	
376.08213	326	1+
377.04020	226	1+
377.15723	276	1+
378.01150	338	1+
378.90685	288	1+
379.11553	168	
380.11300	294	1+
380.33517	212	1+
380.73770	158	
380.86015	258	1+
381.09851	238	1+
381.17576	158	1+
381.71910	182	
383.77310	250	1+
384.21527	366	1+
384.72095	200	1+
384.84983	3138	1+
384.89751	308	1+
385.05293	288	1+
385.38076	178	1+
386.02836	132	1+
387.96114	202	1+
388.85899	154	
389.04759	386	1+
389.86766	178	
390.03757	182	1+
390.14418	164	1+
390.18112	164	
390.84059	1492	1+
392.82421	582	
392.86334	980	1+
393.01717	110	1+
393.11672	160	1+
393.79527	808	1+
393.82864	690	1+
394.05291	226	1+
394.89702	156	
395.78243	262	
395.86658	154	
396.78074	208	
396.79780	238	1+
396.90728	312	1+
397.79887	170	1+
397.97829	184	
398.13133	404	1+
398.22822	204	1+
398.86056	216	
399.13124	282	1+
399.84506	162	1+
400.03514	128	1+
401.11957	256	1+
402.86443	1820	1+
403.22835	458	1+
403.86943	1178	1+
405.86479	794	1+
406.23162	258	1+
406.74220	176	1+
407.72744	174	
407.86591	2660	
408.82064	198	
408.85400	2268	1+
409.11212	158	
409.86861	2014	1+
410.40181	164	1+
410.72599	186	1+
410.83693	1394	1+
410.87301	1520	1+
411.20840	396	1+
411.80702	298	1+
412.21143	298	1+
412.84204	1088	1+
412.86521	228	
413.07434	730	
413.87353	440	1+
415.19432	168	
417.01876	212	1+
417.04979	264	1+
417.13674	160	
417.88028	162	
419.13630	172	
420.02575	182	1+
420.18007	198	1+
420.73634	130	1+
421.88078	458	
421.99252	150	
422.88371	296	
422.97932	124	1+
423.86595	456	
424.13841	282	1+
424.87080	220	
425.09360	286	1+
425.82699	166	
425.87605	596	
426.13427	184	1+
426.73866	384	1+
426.86101	1908	1+
426.88739	362	
426.93428	282	1+
427.08906	254	1+
427.78400	258	1+
428.12848	250	1+
428.85032	912	
428.88421	1854	1+
429.15474	204	1+
429.73525	442	1+
429.81925	144	1+
429.84729	564	
429.94309	154	
430.22676	196	1+
430.85997	1740	1+
430.87964	288	
431.86697	1212	1+
433.85185	926	1+
434.88623	156	
434.90337	186	
435.15020	288	1+
437.14546	218	
439.88983	650	1+
440.14842	284	
441.15023	744	1+
441.84541	154	
442.15294	624	1+
443.80104	242	1+
444.38280	192	
444.80953	214	1+
444.87062	3354	1+
446.15247	280	1+
447.30965	286	1+
447.94908	166	
448.81763	266	1+
448.89089	160	
449.11766	186	1+
449.35127	142	1+
449.87556	1486	1+
449.95489	104	1+
451.18995	294	1+
452.86563	302	1+
453.87351	288	1+
457.90495	406	1+
458.16120	206	
460.16288	546	1+
460.89155	158	
462.15833	330	1+
462.88377	504	
463.87657	334	
464.22933	290	1+
464.88631	192	
465.17136	202	
465.89530	178	
467.07413	174	1+
467.88551	1140	1+
468.78123	166	1+
469.26269	150	1+
469.37902	178	1+
471.01890	216	1+
471.31491	236	1+
471.41166	398	1+
471.77226	158	1+
471.91814	198	1+
477.72654	228	1+
485.89730	1212	1+
486.30618	186	1+
487.69816	206	1+
488.48845	252	1+
490.90289	196	1+
491.73832	174	
492.33801	212	1+
492.38106	292	1+
493.09377	170	1+
497.76202	170	1+
501.88498	154	1+
502.80563	262	1+
503.13428	200	1+
503.17711	144	1+
503.25455	244	1+
503.49700	218	1+
504.41210	206	1+
504.78137	304	1+
505.46309	560	1+
505.79608	190	1+
505.83667	260	1+
506.43913	142	1+
507.16714	244	1+
507.67895	184	
508.07111	90	1+
508.16761	196	1+
508.85530	224	1+
508.91904	182	1+
509.12351	332	1+
509.28538	190	1+
509.31156	260	1+
509.42210	292	1+
509.85766	158	1+
510.31150	160	1+
510.35585	248	1+
510.42489	212	1+
510.87101	166	1+
511.36163	196	1+
512.13824	210	1+
END IONS

###FS:    #m/z: 336.94518 #charge 1+
###MS: 18
###MSMS: 21
BEGIN IONS
TITLE=Cmpd 15, +MS2(336.9452), 28.0-35.0eV, 0.4min #21
RTINSECONDS=24.4075
SCANS=18,21
PEPMASS=336.94518	136886
CHARGE=1+
146.72202	116	
191.92765	90	
203.87803	118	
206.97802	164	1+
208.06318	92	
210.88542	352	1+
211.94372	9350	1+
212.87933	572	1+
213.93852	3536	1+
214.89428	130	
215.88528	626	1+
215.93601	674	1+
217.88344	516	1+
222.95088	202	
223.97524	156	
224.45453	96	
224.96294	118	
225.54831	102	
225.88814	380	1+
226.95763	96	
228.90787	104	
229.95414	7392	1+
230.88885	1532	1+
231.94954	3978	1+
232.89157	122	
233.82425	228	1+
233.89761	334	1+
233.94775	766	1+
235.89184	132	
235.91936	98	
235.94800	118	
236.93386	88	
237.06074	292	1+
237.91082	130	
238.04209	172	
238.21178	164	
239.90105	94	
241.96639	352	1+
243.13419	92	
244.11959	106	
244.78977	120	
246.90165	126	
246.97443	160	
247.96556	2896	1+
248.09236	218	1+
248.41961	108	
248.85646	122	
248.89686	464	1+
248.94617	100	
248.98701	164	
249.20404	88	
249.39982	116	
249.83343	152	
249.96185	966	1+
250.39178	102	
250.82927	256	1+
251.09072	148	
251.96843	216	
251.99532	124	
252.03463	114	
252.05768	86	
252.44001	92	
252.96988	5556	1+
253.12589	124	
253.91135	124	
254.17717	88	
254.91015	108	
254.94393	164	
254.96581	1504	1+
255.07277	866	1+
255.20516	112	
256.91173	248	1+
256.96367	442	1+
257.40358	92	
258.88227	140	
258.90484	108	
259.07996	144	
259.49218	106	
259.84648	100	
259.95652	134	
260.00479	148	
262.36028	110	
262.92891	114	
263.06348	90	
263.24620	96	
264.92421	92	
265.01953	202	
265.05813	96	
265.99975	110	
266.14463	90	
266.24203	132	
267.00174	142	
268.00210	122	
268.84761	130	
269.79721	104	
269.83711	386	1+
270.79557	178	
270.98008	406	1+
271.87761	196	1+
271.95643	94	
272.15983	116	
272.54331	106	
272.78948	112	
272.91848	132	
272.95211	214	1+
272.97398	604	1+
273.84367	138	
274.23398	116	
274.41704	92	
276.84497	140	
277.87749	88	
277.99835	122	
278.83241	466	1+
279.83246	322	1+
279.89590	166	
281.04785	284	1+
282.12156	134	
282.77881	90	
282.79520	278	1+
282.88645	182	1+
283.03299	130	
283.79727	196	1+
283.86196	104	
285.84739	98	
285.86853	100	
286.77572	92	
286.84892	498	1+
287.17117	88	
287.80716	150	
287.91442	96	
288.02325	88	
288.06074	186	1+
288.19250	106	
290.15115	150	
290.86285	344	
291.24506	100	
291.36042	108	
291.67251	86	
292.18651	90	
293.11126	124	
293.99829	500	
294.84828	136	
295.52706	110	
295.97176	124	
295.99398	100	
297.06151	134	
297.07743	224	1+
297.87674	94	
297.93742	132	
298.22611	152	
298.31572	92	
298.91636	90	
299.05834	280	
299.15651	88	
300.24893	104	
300.51663	150	
300.68074	104	
300.96337	108	
301.02844	100	
301.91277	194	1+
302.84597	100	
304.87655	102	
306.79704	142	
306.88262	428	1+
308.81364	304	1+
308.86954	94	
309.30765	128	
309.87671	388	1+
310.86910	94	
316.89662	92	
317.86846	116	
318.24271	118	
318.94761	206	1+
320.29607	92	
322.13147	124	
322.29482	88	
323.23449	192	
323.94229	142	
324.10230	90	
324.88518	120	1+
327.47092	92	1+
327.80787	156	
328.85899	110	
328.88180	266	1+
330.87863	128	
331.12573	92	
331.89148	112	
333.29408	88	
334.16314	128	
334.29716	86	
334.83518	236	1+
334.96160	88	
335.22709	88	
336.33227	112	
336.90181	92	
337.32792	88	
337.35480	116	
338.87080	264	1+
339.96309	92	
340.15247	96	
340.85740	118	
END IONS

###FS:    #m/z: 322.92922 #charge 1+
###MS: 22
###MSMS: 23
BEGIN IONS
TITLE=Cmpd 16, +MS2(322.9292), 28.0-35.0eV, 0.5min #23
RTINSECONDS=28.0775
SCANS=22-23
PEPMASS=322.92922	3011876
CHARGE=1+
50.51255	118	
73.78924	94	
74.74582	84	
115.84315	106	
188.95560	104	
189.86300	84	
190.92887	94	
191.85796	84	
191.95622	134	
194.00870	92	
205.94762	192	
206.92952	140	
209.42234	102	
210.91136	114	
211.98167	86	
212.99820	96	
214.89539	172	
215.14056	158	
215.88631	220	
218.86760	90	
220.86257	152	
222.18455	130	
222.95249	114	
222.97530	204	1+
223.96063	340	1+
228.90951	116	
229.19949	90	
230.88520	96	
231.85775	160	
231.90252	136	
232.03225	180	1+
233.05906	86	
233.89674	388	1+
234.79510	94	
236.19924	84	
236.97575	92	
237.06132	180	1+
238.87491	146	
238.89509	148	
239.07822	242	
239.97951	88	
240.08168	150	
240.93976	1626	
240.96004	234	
241.04164	100	
241.59105	84	
241.89292	284	1+
241.93908	5590	1+
242.02681	210	1+
242.94162	3992	1+
243.88169	466	1+
244.93956	1330	1+
246.97443	150	
247.15234	166	
251.06946	168	
251.41856	102	
252.03438	94	
252.05257	210	1+
252.22532	136	
252.29952	86	
253.08972	98	
253.83446	132	
253.91690	84	
254.00690	134	
254.08914	126	
255.91558	208	1+
256.88523	94	
257.06095	96	
257.79771	146	
258.97196	142	
259.44479	108	
260.80248	136	
260.93555	86	
261.07831	192	1+
261.88426	208	
262.06812	102	
262.15376	108	
262.94316	90	
263.82759	126	
264.08479	144	1+
264.25991	92	
265.01997	128	
265.05632	128	
265.12865	90	
266.94306	88	
267.84263	156	
269.00562	106	
269.79672	84	
270.86925	188	1+
270.96200	114	
271.74959	84	
271.80741	90	
272.02311	110	
272.04089	96	
272.93852	108	
273.79210	136	
273.82387	220	1+
273.86274	144	
274.01710	92	
274.84666	110	
274.93400	108	
275.04264	94	
275.36564	86	
275.85129	184	1+
277.02575	108	
277.72005	94	
277.82836	98	
278.95085	88	
279.09125	1204	1+
279.85441	92	
280.14005	128	
280.25833	100	
281.04789	136	
281.84731	112	
282.07515	110	
282.27614	96	
282.80721	134	
282.85325	84	
283.06701	198	
283.78447	114	
284.03508	104	
284.29093	604	1+
284.90548	112	
284.95166	84	
285.06740	98	
286.91530	142	
288.79868	86	
288.89023	86	
289.87911	130	
290.78632	132	
290.85598	242	1+
290.88717	136	
292.25819	92	
292.83158	84	
293.80054	168	1+
294.47282	96	
294.86011	166	1+
296.21362	84	
296.80813	112	
296.94338	114	
297.26545	134	1+
297.90914	100	1+
298.30951	90	
299.05461	176	
299.86112	176	1+
300.23164	166	
301.05491	98	
301.28394	90	
303.87103	86	
303.99241	100	
305.04053	178	
305.81824	88	
305.89629	126	
307.10898	90	
307.30812	258	
307.79801	102	
307.87813	110	
308.04336	90	
308.29139	266	1+
309.79362	92	
310.00079	100	
310.30730	330	
310.87639	228	1+
311.03212	126	
314.10998	162	1+
314.86739	104	
319.13678	100	
320.83507	108	
321.08910	246	1+
321.81961	122	
322.86950	84	
323.20326	88	
323.23417	680	1+
324.88193	114	
325.76461	134	
325.89487	110	
326.28782	86	
326.89418	86	
327.17588	86	
327.27001	154	
327.66476	88	
END IONS

###FS:    #m/z: 340.93988 #charge 1+
###MS: 22
###MSMS: 24
BEGIN IONS
TITLE=Cmpd 17, +MS2(340.9399), 28.0-35.0eV, 0.5min #24
RTINSECONDS=28.8495
SCANS=22,24
PEPMASS=340.93988	1510340
CHARGE=1+
153.97538	94	
189.86191	196	
192.92260	112	
201.07898	88	
207.97386	102	
208.88552	146	
209.94482	328	1+
211.94352	130	
212.88001	144	
213.88484	212	
213.93940	2588	1+
214.88166	358	1+
215.88437	238	1+
215.93741	504	
217.85854	124	
217.88333	466	1+
217.93491	136	
218.94413	96	
219.04190	90	
220.06841	104	
220.82309	90	
223.95996	346	1+
224.97840	114	
225.86028	280	1+
226.89653	92	
227.02254	170	
227.88529	100	
230.88791	528	1+
231.94833	4628	1+
232.88673	120	
233.16393	88	
233.89732	356	1+
234.54362	90	
235.89241	90	
235.94661	110	
235.96729	96	
236.19120	104	
237.89675	206	1+
238.02940	88	
239.81733	92	
240.22910	292	1+
240.95948	166	
242.03459	100	
242.88776	108	
242.94400	90	
243.17112	90	
243.88534	136	
245.92373	92	
246.97519	326	
247.87410	100	
248.79142	132	
248.88053	146	
248.90098	120	
248.98639	124	
249.16608	162	1+
249.62098	108	
249.96076	1078	
249.98164	110	
250.10784	444	1+
250.94999	118	
251.01960	134	
251.92295	92	
251.95830	170	
252.00675	90	
252.23709	118	
252.40268	98	
253.95019	90	
254.92075	154	
254.93937	140	
254.96603	1622	1+
255.07322	678	1+
256.88347	90	
256.91363	210	
256.96202	334	1+
257.79757	258	1+
258.88675	94	
258.96706	130	
259.88658	142	
259.95825	268	
259.99294	92	
261.58500	108	
261.89130	138	1+
262.14936	90	
263.05071	138	
263.07969	146	
263.41949	90	
263.83541	104	
264.07640	124	
264.22647	146	
265.01934	186	
266.25368	136	
266.87085	150	
267.13815	332	1+
267.25176	92	
269.13379	94	
270.84235	202	1+
270.86281	90	
271.84691	234	1+
272.92899	164	
272.97184	288	1+
273.93512	120	
274.90731	242	1+
275.84523	346	1+
275.88734	314	1+
275.94668	110	
276.07718	102	
276.84928	298	1+
278.83582	120	
278.96358	414	1+
279.43536	94	
279.85636	124	
279.96627	300	1+
281.05003	232	
282.08492	94	
282.85774	184	
282.92215	92	
283.02618	88	
283.84644	178	1+
284.04280	112	
285.00228	300	1+
286.03286	148	
286.90923	140	
288.05169	102	
288.30187	98	
288.42943	110	
288.84671	102	
289.90578	168	
290.79977	198	1+
291.01620	238	1+
291.26401	96	
292.86043	120	
293.06857	138	
293.87571	88	
294.18483	100	
294.85280	130	
295.01597	102	
295.29519	90	
295.96782	508	1+
296.37613	92	
296.97046	374	1+
297.07338	172	
297.32654	96	
299.05848	116	
299.94760	188	1+
301.06552	120	
301.35420	98	
303.17840	284	1+
304.94931	98	
307.15926	118	
307.28641	600	1+
307.30598	192	
307.88692	366	1+
307.94846	274	1+
308.29101	382	1+
308.80897	110	
309.37235	90	
310.87439	354	1+
310.92212	92	
310.95313	96	
311.26737	90	
311.84215	100	
311.86021	160	
314.81789	122	
314.84093	90	
316.94258	104	
318.75004	94	
319.86849	150	
319.95081	98	
320.87450	140	
321.18466	98	
322.30920	132	
323.17925	94	
323.23573	230	
323.30225	106	
324.24612	264	1+
324.29295	186	
324.32904	136	
324.77479	94	
324.89233	342	1+
326.26689	240	1+
327.13233	108	
328.18702	144	
328.31412	88	
330.82160	160	
330.87451	220	
331.93724	90	
332.83374	104	
332.87981	188	1+
337.36372	158	
337.39334	90	
337.83247	252	1+
339.21317	100	
340.89603	208	1+
341.39484	138	
342.11663	98	
342.24607	92	
342.33237	92	
343.20488	110	
END IONS

###FS:    #m/z: 363.95575 #charge 1+
###MS: 22
###MSMS: 25
BEGIN IONS
TITLE=Cmpd 18, +MS2(363.9557), 28.0-35.0eV, 0.5min #25
RTINSECONDS=29.6215
SCANS=22,25
PEPMASS=363.95575	1027082
CHARGE=1+
177.93353	136	
189.86303	364	
191.85650	194	
196.88464	172	
205.95068	176	
207.87909	388	1+
209.94194	1550	1+
210.88193	624	1+
212.87940	2926	1+
213.16313	96	
216.40933	186	
221.90656	96	
221.94700	590	1+
222.95169	500	1+
223.89062	580	1+
224.89318	450	1+
224.94772	1238	1+
225.03963	192	1+
225.88053	168	
226.94688	7484	1+
227.18281	86	1+
227.92998	310	
228.08605	106	1+
228.89294	848	1+
228.94189	9514	1+
230.88883	4254	1+
231.80718	116	
232.88673	582	1+
233.06889	116	
234.88966	242	1+
235.40121	106	
237.05875	136	
237.89675	114	
238.06499	196	1+
239.12364	152	1+
239.89743	166	
240.93961	356	
240.96216	544	
241.87927	174	
241.93859	1314	1+
241.96567	254	
242.86835	208	1+
242.94091	842	1+
242.95989	712	1+
243.92481	116	
244.95696	5332	
245.04634	108	
245.94237	446	
245.96109	200	
246.39532	122	
246.78407	120	
246.90349	448	1+
246.93279	100	
246.95211	5128	1+
247.07232	188	1+
247.81222	102	
248.80297	228	
248.90012	1044	
249.03629	140	
249.96446	146	
250.88908	96	
250.90248	100	
250.94648	154	
250.97090	124	
252.07531	100	
252.89200	124	
253.04985	142	
253.23177	136	
253.83242	118	
253.90416	160	
254.05705	134	
254.07151	104	
256.58263	102	
258.97315	416	
259.02241	136	
260.05452	116	1+
260.96875	402	1+
261.83040	198	
262.00741	226	1+
264.04474	234	1+
264.78316	156	1+
264.96224	370	1+
265.08319	114	
265.24508	214	1+
265.89206	282	1+
266.81907	106	
267.13520	248	
267.81300	112	
267.97495	596	1+
268.08755	284	1+
268.90823	102	
268.95579	320	
269.79923	242	1+
269.96958	1100	1+
271.54829	116	
271.79477	126	
271.84038	284	1+
271.91192	318	1+
272.78320	168	
272.88032	108	
272.93552	256	1+
273.53086	96	
273.78982	178	1+
276.06307	132	
276.81026	172	1+
276.85053	122	
278.89304	120	
278.93655	138	
279.01736	114	
279.10635	416	1+
279.85190	144	
279.89413	100	
280.56785	122	
280.79284	142	
280.80704	246	1+
280.92720	128	
282.80244	300	1+
282.85806	180	
282.92439	172	
283.06942	120	
283.85044	138	
283.96682	118	
283.98388	320	
284.82973	144	
284.93637	164	1+
285.79597	96	
285.84596	452	1+
286.81424	160	
287.86980	328	1+
287.90629	274	1+
288.78787	256	1+
288.87111	256	1+
290.09156	98	
292.11132	250	1+
292.85255	258	1+
292.86972	172	1+
293.84626	318	1+
295.08424	100	
296.80191	140	
297.81032	138	
298.80261	176	
298.84653	128	
299.79722	122	
299.87522	128	
300.80373	196	
301.79464	160	
301.81479	104	
301.86397	216	
302.24597	272	1+
302.77728	148	
302.85321	108	
302.88331	160	
302.96029	184	1+
303.80740	770	1+
303.85674	488	1+
303.94663	244	1+
304.06435	126	
304.83702	198	1+
304.89303	138	
306.09764	196	1+
306.43907	144	
306.79113	178	
306.84256	184	1+
306.93314	216	1+
307.30833	222	
307.86642	236	1+
308.29296	554	1+
308.80444	358	1+
309.00497	108	
309.16856	158	
309.31232	112	
311.81419	124	
311.86296	120	
311.89052	150	
312.31981	142	1+
312.79779	122	
312.87355	164	
313.87896	146	
313.91950	220	1+
314.80023	446	1+
315.87330	288	1+
316.07922	226	1+
317.11899	140	1+
317.93770	216	1+
320.04063	266	1+
320.81421	724	1+
321.81598	620	1+
321.86434	140	
322.92529	196	
323.11624	234	1+
323.21335	146	
323.84541	274	1+
324.11412	246	1+
324.88069	112	
326.02265	112	
326.87223	284	1+
328.31168	96	
328.88678	226	
329.87695	324	1+
331.77898	102	
334.86745	202	1+
336.87133	128	
336.93896	130	
337.96321	118	
338.87853	122	
339.82866	514	1+
340.94040	320	
341.09216	168	
342.19624	116	
342.23899	232	1+
343.18704	144	
343.21143	112	
343.27103	132	
343.84476	96	
345.18629	130	
347.03757	104	
347.16013	212	1+
347.28797	164	1+
347.78454	158	1+
347.88675	98	
349.32487	114	
351.33906	110	
352.76583	110	
353.75723	104	
353.79680	102	
354.83851	102	
355.32139	118	
356.32160	216	1+
356.76879	102	
358.86372	100	
360.10775	96	
360.35724	114	
362.84079	160	
363.19910	214	1+
363.43534	108	
364.36012	132	
365.37841	138	
366.32799	298	1+
367.77399	124	
367.89846	114	
368.15885	100	
368.28872	112	
369.34564	116	
END IONS

###FS:    #m/z: 322.92918 #charge 1+
###MS: 26
###MSMS: 27
BEGIN IONS
TITLE=Cmpd 19, +MS2(322.9292), 28.0-35.0eV, 0.6min #27
RTINSECONDS=33.2885
SCANS=26-27
PEPMASS=322.92918	3031314
CHARGE=1+
187.99289	88	
188.99760	90	
191.86135	98	
191.95320	126	
192.88792	428	
192.98027	84	
196.90275	84	
197.13551	84	
198.03318	106	
199.90718	86	
201.03938	102	
205.12129	92	
205.94672	86	
209.94496	110	
210.02859	88	
213.78601	184	1+
214.85095	138	
215.88558	284	
217.86822	332	1+
219.02242	92	
219.57858	98	
220.64243	104	
221.94577	102	
222.94954	120	
222.97248	140	
223.03648	122	
223.07126	88	
223.82201	90	
223.95776	632	1+
224.19519	174	
224.41188	104	
224.49497	90	
225.86289	122	
225.94890	90	
227.09780	104	
227.78830	114	
227.92961	150	
230.86359	140	
230.89156	122	
230.91622	84	
232.89898	86	
233.04511	100	
233.40884	86	
233.89688	134	
233.90965	86	
234.63940	104	
234.84136	144	
234.89427	94	
234.95725	154	
235.99746	86	
236.87603	130	
238.05821	132	
239.08090	262	1+
239.78712	212	1+
240.81998	158	1+
240.93964	2578	
241.94056	1330	
242.15932	98	
242.94167	5158	1+
243.80085	196	1+
243.88026	306	
244.04059	116	
244.87951	394	1+
244.93905	994	1+
245.03935	110	
245.08352	104	
245.44054	100	
246.78183	150	
246.83921	102	
246.97147	276	1+
248.87260	110	
248.98728	88	
249.03365	90	
249.13224	88	
249.96372	142	
250.94507	180	
251.04498	84	
251.22188	116	
251.90313	196	
251.96778	174	1+
252.73205	100	
253.82843	130	
256.80899	88	
257.22363	168	
257.40965	92	
257.80986	90	
258.05910	222	1+
258.14606	124	
258.35012	86	
261.82623	340	1+
262.00244	114	
263.03112	96	
263.82746	254	1+
263.85192	364	1+
263.91675	224	1+
263.98121	116	
264.18145	96	
264.85465	286	1+
264.87246	112	
265.02188	208	1+
265.38995	86	
266.08860	100	
266.83983	114	
266.89430	102	
266.99755	126	
267.17330	102	
267.84171	106	
267.95683	92	
268.05976	206	1+
268.85175	144	
269.10766	86	
270.79640	126	
270.84081	278	1+
272.06669	90	
272.44139	92	
273.25285	96	
273.44345	88	
273.78843	210	1+
274.26567	96	
274.84193	202	1+
276.10581	104	
277.01990	168	1+
277.24871	112	
277.26498	102	
277.38271	92	
277.87466	88	
278.10000	128	
278.24406	138	
279.08949	1416	1+
279.22838	94	
279.27237	228	1+
280.81088	122	
281.04669	114	
281.79676	186	1+
281.90867	180	1+
281.96445	172	1+
282.04029	100	
283.07031	142	
283.99377	200	1+
284.29094	586	1+
284.79144	198	1+
286.53280	100	
286.86457	144	
286.91687	464	
287.80542	224	1+
289.88672	122	
290.78835	110	
290.94978	84	
291.80319	292	1+
292.05395	110	
293.25867	94	
293.27285	92	
293.87638	256	
294.02761	106	
294.27705	84	
294.81428	90	
294.86514	158	
294.98279	188	1+
299.05808	216	1+
299.80645	136	
300.38292	104	
300.43391	92	
301.84748	108	
302.33120	100	
304.01598	94	
305.88219	532	1+
306.79388	332	1+
307.28674	806	1+
308.29100	480	1+
308.80198	376	1+
308.88045	148	
309.94281	100	
310.26650	108	
310.30800	180	
310.46852	84	
311.00288	138	
311.07547	106	
311.87834	254	1+
312.09535	84	
313.88589	218	1+
314.27279	86	
315.97728	84	
317.89222	88	
318.85651	122	
319.03712	116	
319.10932	200	1+
320.77873	92	
321.14728	84	
321.31657	88	
323.23662	544	
323.91020	84	
324.13569	120	
324.20916	134	
324.24100	264	
324.89653	270	1+
325.80775	346	1+
END IONS

###FS:    #m/z: 340.93978 #charge 1+
###MS: 26
###MSMS: 28
BEGIN IONS
TITLE=Cmpd 20, +MS2(340.9398), 28.0-35.0eV, 0.6min #28
RTINSECONDS=34.061
SCANS=26,28
PEPMASS=340.93978	1447588
CHARGE=1+
47.69726	98	
181.05954	100	
189.86512	222	
192.92567	146	
195.89964	102	
197.95888	92	
208.95978	134	
209.94061	160	
210.93792	286	1+
212.87933	136	
213.88007	100	
213.93821	3754	1+
215.88662	510	1+
217.48767	100	
217.85805	164	
217.88106	630	1+
219.41384	142	
221.94586	160	
223.54853	94	
225.00309	102	
225.62969	94	
226.86900	222	
226.94564	190	
228.94798	152	
230.33492	112	
230.88640	166	
231.89058	178	
231.94948	3212	1+
232.88777	100	
233.12556	96	
233.89660	690	1+
233.94612	658	
235.86715	176	
235.89103	384	
235.94596	364	
237.89295	110	
240.14078	112	
240.22871	178	
241.15022	102	
242.47923	104	
243.83101	330	1+
244.95589	190	
246.69620	94	
246.97340	326	1+
247.91399	124	
248.85738	304	1+
248.87676	192	
248.90639	156	
249.04103	114	
249.90239	120	
249.96029	542	1+
251.50052	102	
251.87930	130	
251.95644	132	
253.10526	214	1+
253.90139	270	1+
253.95489	148	
254.05182	106	
254.94551	130	
254.96580	1566	1+
255.07237	596	
256.11196	214	1+
256.46471	102	
256.90878	150	
256.96291	462	1+
257.83406	226	1+
257.91506	130	
258.96134	170	
259.96057	118	
260.84321	134	
261.85113	96	
261.88530	112	
262.79821	150	
262.96463	126	
263.10255	138	
263.84570	266	1+
264.94611	258	1+
265.01520	228	
266.01986	92	
266.39641	162	
266.99444	118	
267.13290	216	
267.93052	96	
267.97480	94	
268.02302	104	
268.83987	146	
268.91739	96	
269.79969	172	
272.97599	280	
273.81279	118	
274.86206	240	1+
275.42301	94	
275.81020	158	
276.09963	96	
276.85038	186	
277.37859	96	
277.85852	164	
277.88250	132	
278.46556	132	
278.85798	130	
279.22891	120	
279.96243	110	
280.25143	112	
281.04646	110	
282.27377	132	
282.80681	246	1+
283.28191	124	
283.85435	124	
283.92160	180	1+
286.95489	108	
288.04043	140	
288.51903	112	
289.78936	118	
289.87833	156	
290.85989	126	
292.81110	152	
292.86407	146	
293.02132	104	
293.26654	102	
293.84020	130	
294.04116	178	1+
294.85223	388	1+
294.87933	96	
295.88463	112	
295.99094	136	
296.02271	244	1+
296.05114	170	1+
297.00060	222	1+
297.97675	212	
298.08965	124	
299.05758	140	
299.23503	142	
299.88641	94	
300.14690	96	
300.70672	92	
300.87687	158	
300.98239	130	
301.02191	106	
301.87847	128	
302.17333	282	1+
303.80672	104	
304.81029	156	
304.92192	114	
304.94628	208	1+
306.28018	228	
306.88156	382	1+
307.79784	122	
308.29149	174	
308.88369	106	
309.32457	218	
310.87603	372	1+
312.07297	98	
312.80378	98	
313.87846	238	1+
314.28359	92	
314.38586	100	
314.80380	92	
314.87833	226	1+
315.94900	98	
316.04975	112	
318.72898	106	
320.30370	146	1+
320.75913	118	
321.03065	166	1+
321.33705	126	
321.84218	108	
323.07417	102	
323.23543	354	1+
324.02107	130	
324.29836	116	1+
324.77124	98	
325.16867	234	1+
326.34421	140	
326.79620	158	
328.81300	100	
328.87183	304	1+
328.89021	100	
329.90202	98	
333.84343	100	
336.85124	136	
337.09323	138	
337.16680	136	
337.31659	94	
338.25286	214	1+
338.87184	278	1+
340.24420	300	1+
340.39366	96	
340.91393	100	
341.16558	204	1+
341.30871	244	1+
344.88036	108	
344.90252	92	
345.19864	102	
END IONS

###FS:    #m/z: 336.94500 #charge 1+
###MS: 26
###MSMS: 29
BEGIN IONS
TITLE=Cmpd 21, +MS2(336.9450), 28.0-35.0eV, 0.6min #29
RTINSECONDS=34.833
SCANS=26,29
PEPMASS=336.94500	168058
CHARGE=1+
123.00652	96	
182.87068	168	
196.88373	116	
202.48467	104	
207.12559	98	
207.59235	104	
209.94103	106	
210.88369	168	
211.94332	9248	
212.87843	984	1+
212.94639	394	
213.82166	88	
213.93800	4382	1+
215.88689	968	1+
217.86276	172	
217.88376	256	
219.88212	232	1+
221.94312	104	
222.02347	90	
222.95054	310	
222.97767	92	
223.96575	204	
226.40120	92	
226.49552	88	
226.96996	138	
228.87055	104	
228.89301	174	
229.61853	124	
229.92288	128	
229.95423	7812	
230.86469	166	1+
230.88856	2056	1+
230.95794	262	
231.20502	94	
231.94998	3908	1+
232.18676	90	
232.82490	114	
233.04875	192	1+
233.62659	108	
233.89474	716	1+
233.94686	756	1+
235.86700	190	
235.94867	142	
236.07837	136	
236.85005	124	
237.06068	126	
237.07823	120	
238.21524	92	
238.82554	102	
240.95514	306	1+
243.08763	88	
245.11818	236	1+
246.88940	92	
246.90357	112	
246.97687	210	
247.96443	2278	1+
248.89949	686	1+
248.94311	170	
248.99343	110	
249.96125	1114	1+
250.82972	320	1+
250.91103	178	1+
251.95432	244	
252.89813	518	1+
252.97002	5986	1+
253.06413	94	
253.83094	94	
253.90253	450	1+
254.09084	116	
254.93785	122	
254.96681	2404	1+
255.07385	286	
256.91304	186	
256.92569	104	
256.96794	310	
256.99983	114	
259.82702	98	
259.92579	102	
260.11555	126	
260.84888	110	
263.55311	90	
264.02759	96	
265.01684	198	
265.08428	124	
265.85539	170	
265.91874	104	
266.01854	88	
266.85495	254	1+
267.80827	108	
267.84082	124	
268.00487	90	
268.83843	812	1+
269.83966	554	1+
270.00508	196	1+
270.10102	92	
270.97981	908	1+
271.91370	114	
271.95328	240	1+
272.95487	164	1+
272.97477	424	1+
273.14324	94	
273.79618	96	
273.84139	110	
274.05895	96	
274.79632	116	
274.86109	146	
275.83463	88	
275.91977	112	
276.84227	106	
277.83586	190	
277.88092	106	
278.42260	104	
278.80973	114	
278.83513	742	1+
278.92294	212	1+
280.26101	112	
280.90300	90	
281.00990	100	
281.04387	228	1+
282.80758	262	1+
282.85542	214	1+
282.90174	88	
284.92855	112	
285.84914	190	
286.84929	534	1+
286.89125	106	
288.19447	94	
288.43426	92	
288.84980	114	
290.84639	236	1+
290.85738	222	1+
291.80381	290	1+
292.98068	92	
293.06266	88	
293.10423	96	
293.78630	90	
293.82610	124	
293.85408	278	
293.97064	212	1+
294.85550	216	
294.88591	96	
294.91663	152	
295.84464	114	
295.93887	102	
296.07416	92	
296.38277	88	
296.79948	172	1+
296.97176	146	
297.80309	196	1+
297.94900	102	
297.97900	94	
299.05775	164	
299.10267	138	1+
301.01764	242	
303.27363	248	1+
303.90461	106	
304.26646	88	
304.86580	254	1+
304.88363	88	
305.27531	304	1+
306.75146	114	
307.80001	126	
309.81426	144	
309.87034	416	1+
309.91032	98	
312.86803	138	
312.93118	104	
313.85905	314	1+
314.28801	100	
314.81801	108	
315.36618	94	
316.07565	98	
316.12125	90	
318.86937	154	
319.52101	92	
319.93798	98	
320.90073	100	
321.25497	94	
321.97253	144	
322.27847	198	1+
322.32288	126	
322.82731	110	
323.30694	210	
324.08926	184	1+
324.89221	184	
325.90743	90	
327.43112	92	
328.41635	90	
328.88686	142	
329.95530	90	
332.88957	126	
334.80020	94	
336.81063	242	1+
336.99103	210	
337.35016	158	
337.87142	94	
338.89456	200	1+
339.81520	250	1+
339.87403	128	
341.63759	106	
342.03513	112	
342.19720	148	
END IONS

###FS:    #m/z: 322.92939 #charge 1+
###MS: 30
###MSMS: 31
BEGIN IONS
TITLE=Cmpd 22, +MS2(322.9294), 28.0-35.0eV, 0.7min #31
RTINSECONDS=38.513
SCANS=30-31
PEPMASS=322.92939	3198116
CHARGE=1+
59.53802	102	
178.43355	96	
181.67629	84	
191.88100	210	1+
196.88375	134	
197.87642	90	
197.89575	140	
197.96049	100	
199.88458	162	
201.04380	118	
205.95312	182	
206.89069	88	
207.91108	92	
207.97404	120	
210.89742	272	1+
212.87414	142	
214.44863	92	
218.47020	112	
221.07123	122	
222.46458	90	
222.95730	528	1+
223.88895	130	
223.95905	442	1+
224.01832	92	
226.11654	88	
226.96838	120	
227.08153	90	
227.89803	90	
227.93283	188	
230.85176	148	
230.88693	196	
231.11279	84	
232.64030	96	
233.89468	100	
234.04795	96	
235.88048	84	
237.02750	98	
237.13237	82	
238.05355	154	
238.85263	88	
238.93715	218	
239.08095	364	1+
239.88168	220	1+
240.14460	84	
240.79520	108	
240.82370	132	
240.94074	2328	
241.06446	142	
241.12495	90	
241.15027	90	
241.94150	2006	
242.42382	106	
242.79788	186	1+
242.94082	6072	1+
243.82111	222	
243.87868	280	
244.85408	84	
244.93861	1570	1+
244.97523	126	
245.87037	94	
245.91005	90	
246.97643	378	
248.03170	260	1+
248.09622	86	
248.89441	282	1+
248.96419	238	1+
249.05697	86	
249.37256	88	
250.91673	88	
250.94518	152	
250.97220	234	1+
252.22513	150	
252.87690	92	
253.08121	140	
253.82884	108	
254.37711	84	
255.54926	130	
255.81122	126	
256.01085	88	
256.89743	92	
257.79615	200	1+
258.09943	88	
259.57495	90	
261.83378	120	
261.88864	82	
262.02433	92	
262.82513	100	
262.92580	104	
263.07289	92	
263.82846	90	
264.12075	328	1+
264.98103	96	
265.08617	134	
265.85628	84	
266.17500	92	
266.79418	84	
267.04489	94	
268.86759	114	
270.79824	108	
270.94969	88	
272.45792	88	
272.78505	104	
272.84182	108	
272.85927	114	
272.97451	84	
273.44149	90	
273.79227	338	1+
273.91756	174	1+
274.04581	150	
275.01210	198	1+
275.80561	162	
276.85261	418	1+
276.99227	90	
278.17247	88	
278.28320	110	
278.43672	90	
278.77500	98	
279.09267	1094	1+
279.79495	86	
280.25915	106	
280.37011	86	
281.04901	88	
281.96293	100	
283.06934	356	1+
283.28059	104	
284.03974	86	
284.26324	94	
284.29083	656	1+
284.80425	136	
286.79545	90	
288.81808	116	
288.91754	86	
289.88056	108	
290.04256	86	
290.85351	108	
291.31434	94	
291.80548	222	1+
292.06067	84	
292.38844	98	
292.99334	96	
293.84756	196	1+
293.86740	226	1+
294.86852	174	1+
295.59031	88	
295.80101	96	
296.67890	98	
298.83120	198	1+
300.23413	88	
301.87213	254	1+
302.24698	120	
302.81884	150	
303.40399	92	
304.09778	204	1+
304.80455	112	
305.26222	90	
305.88366	294	1+
306.06952	102	
306.27433	182	
307.20621	100	
307.31374	110	
307.79784	94	
307.92458	96	
308.29337	300	
308.86655	98	
308.89529	114	
309.02675	88	
310.30797	570	
310.82124	86	
310.88007	372	1+
312.80415	200	1+
313.51985	84	
315.77004	86	
315.87445	84	
316.86078	112	
316.97972	88	
317.89297	90	
319.14571	90	
320.88616	196	1+
321.16482	92	
322.30442	134	
322.80605	92	
322.88267	344	1+
322.90125	86	
323.23492	606	1+
324.87610	286	1+
326.97657	92	
END IONS

###FS:    #m/z: 340.93995 #charge 1+
###MS: 30
###MSMS: 32
BEGIN IONS
TITLE=Cmpd 23, +MS2(340.9399), 28.0-35.0eV, 0.7min #32
RTINSECONDS=39.285
SCANS=30,32
PEPMASS=340.93995	1411046
CHARGE=1+
88.92072	102	
184.72446	100	
189.86251	164	1+
196.06810	92	
199.86279	116	
200.96368	112	
203.88674	172	1+
205.41668	92	
206.96079	122	
207.87803	184	
210.93630	194	1+
212.88234	138	
212.89616	160	
213.87666	156	
213.93950	3360	1+
214.89293	130	
215.88718	1078	1+
217.80521	100	
217.85721	146	
217.88298	454	1+
220.87605	96	
223.95912	130	
226.89124	98	
228.94525	198	
229.84213	310	1+
229.93449	104	
230.84589	318	1+
230.88795	756	1+
231.88923	446	1+
231.94891	3076	1+
232.99205	104	
233.02280	102	
233.89727	400	1+
233.94871	496	
235.83720	90	
235.86698	168	
235.89482	428	1+
235.97659	102	
237.05732	116	
239.09920	90	
239.82868	144	
240.78893	136	
240.83717	98	
241.04706	96	
241.88107	154	
242.94229	110	
243.55503	90	
243.83423	144	
243.88620	298	1+
244.93083	90	
246.07556	98	
246.94998	152	
246.97711	170	
248.89707	132	
248.98394	320	1+
249.89722	116	
249.95878	1262	1+
253.05294	94	
253.16418	112	
253.90325	294	1+
253.96015	100	
254.94139	132	
254.96472	1674	1+
255.03112	100	
255.07304	760	1+
256.89771	120	
256.96360	492	
258.44281	92	
258.84986	246	1+
258.88321	116	
258.96824	94	
259.05802	114	
259.74541	92	
259.95947	292	
260.83171	134	
261.83771	122	
261.88600	132	
262.88444	226	1+
262.96336	164	
263.03514	92	
263.24023	98	
263.81213	106	
264.07548	114	
264.79830	242	1+
265.00608	196	1+
266.95662	234	1+
266.98997	168	
267.89356	116	
268.17594	96	
268.81162	132	
268.83854	252	1+
268.98307	92	
269.79942	120	
269.92962	308	1+
270.80581	144	
271.12962	102	
271.51423	100	
271.83936	272	1+
271.97961	98	
272.91790	196	1+
272.93595	200	
272.97643	138	
273.79679	96	
273.98580	98	
274.97665	134	
275.80213	110	
275.82049	136	
276.42615	98	
276.85405	508	1+
276.98246	106	
277.03021	158	
277.38473	94	
277.89616	116	
278.84640	742	1+
280.07366	276	1+
280.96159	214	1+
281.98540	192	1+
282.04269	200	1+
283.02554	112	
283.29317	102	
284.79513	156	1+
284.85090	178	1+
285.09213	96	
288.79042	104	
289.58809	94	
289.79236	286	1+
289.87498	98	
290.85432	118	
292.25996	100	
292.43435	102	
293.05575	104	
293.17626	100	
293.26460	106	
293.85075	202	
293.97710	104	
294.80885	152	
294.93677	106	
295.12157	98	
295.85295	132	
295.98776	128	
296.21872	120	
296.80710	120	
296.84780	218	1+
296.97094	302	1+
297.11228	94	
298.08262	92	
299.05940	146	
299.79581	92	
299.86907	422	1+
300.97458	128	
300.98845	146	
301.04235	90	
302.11504	102	
303.87657	90	
303.91543	90	
304.25580	102	
304.94008	196	1+
305.80224	108	
306.79177	226	1+
306.87793	96	
307.09801	92	
307.81047	90	
307.82773	202	1+
307.86454	180	1+
307.88649	190	1+
308.29291	356	1+
309.87071	452	1+
310.30325	148	
310.89909	124	
311.82427	130	
312.80508	138	
312.86527	132	
313.87975	108	
314.61654	104	
314.80350	246	1+
314.82630	132	
315.78457	122	
321.28834	100	
321.62053	108	
321.85508	120	
322.00035	96	
323.23943	168	
323.29898	116	
324.89038	314	1+
327.18150	216	1+
327.28099	142	
328.15033	146	
328.80247	120	
328.88617	430	1+
329.09977	96	
329.31619	134	
329.81186	202	1+
330.87352	104	
333.77371	134	
334.03862	92	
334.86605	132	
335.79606	138	1+
340.39149	124	
341.31664	124	
341.73303	104	
342.31306	234	1+
343.18255	138	
343.91078	100	
344.90118	144	
END IONS

###FS:    #m/z: 507.84439 #charge 1+
###MS: 30
###MSMS: 33
BEGIN IONS
TITLE=Cmpd 24, +MS2(507.8444), 28.2-35.2eV, 0.7min #33
RTINSECONDS=40.0575
SCANS=30,33
PEPMASS=507.84439	232736
CHARGE=1+
196.01566	220	
198.88111	214	1+
222.97185	628	1+
230.85114	266	
231.85032	152	
232.89505	204	
241.85297	228	1+
243.39100	212	
247.85347	182	1+
252.07559	196	
252.87714	154	
255.89278	254	1+
256.37072	180	1+
258.90160	204	1+
259.78831	228	1+
259.83412	186	1+
266.09541	182	
266.12126	182	
266.16769	502	
267.89821	208	1+
268.86299	168	
269.88198	158	
269.92448	204	1+
270.79693	220	1+
271.87408	302	1+
272.39120	148	1+
272.85116	1042	1+
277.87877	174	
278.83189	378	1+
280.79169	194	
281.37784	524	1+
282.97512	228	1+
283.88138	152	
284.04816	222	1+
284.41936	258	1+
285.95436	264	
286.79488	220	
286.88897	344	1+
286.98034	170	
287.84696	330	1+
288.86638	164	
288.97833	234	1+
289.88418	858	
290.13147	254	1+
290.38298	224	
290.86473	886	
290.92953	268	1+
291.88003	370	1+
293.87223	3904	1+
294.16831	152	
294.99516	226	1+
295.94066	160	
296.36702	152	
296.85595	422	1+
296.97643	142	1+
297.87549	264	1+
297.89470	304	1+
298.85360	340	1+
299.81276	264	1+
299.91413	180	
300.84639	212	
300.87211	498	1+
301.84903	284	
301.90735	154	
301.98337	214	1+
302.86501	154	
303.86887	202	
303.95817	216	
305.83474	202	
305.85405	206	
307.83561	254	1+
307.88983	670	
307.91436	178	
308.14120	784	1+
308.30016	170	
308.87648	1452	1+
309.30188	152	
309.81421	308	1+
310.15389	982	1+
311.03648	152	
311.81525	306	1+
311.88271	5864	1+
311.97523	246	1+
312.08076	138	1+
312.32624	166	1+
313.92401	166	
313.94688	262	1+
314.86779	1330	1+
314.97124	350	1+
316.82017	460	1+
316.86281	834	1+
316.88495	448	
317.82214	370	1+
317.88596	202	
318.79402	168	
318.85954	272	
318.87431	744	1+
318.93131	212	1+
319.85903	162	
322.85372	284	
323.00441	332	1+
323.85696	822	1+
324.89034	198	
326.80663	198	
326.88303	536	
326.94141	202	1+
327.38842	232	1+
327.88222	502	
327.97483	282	1+
328.37078	304	1+
328.79777	220	1+
328.87095	348	
329.17459	262	
329.89597	268	
330.16492	240	
330.87833	362	
331.80401	162	1+
331.84322	164	
331.89360	546	1+
331.92196	200	
331.96121	200	
331.99769	174	1+
332.77392	210	1+
332.87197	1636	1+
332.90043	328	1+
334.82279	216	
334.89979	456	
335.80582	150	1+
335.84782	286	
335.88580	386	1+
335.94624	344	1+
336.41504	190	
336.86804	262	
337.88173	374	
338.00772	398	1+
338.88067	320	
339.78220	260	1+
339.82914	328	1+
339.87713	180	
339.90057	294	1+
339.96976	222	1+
342.92549	250	1+
343.76999	278	1+
343.87080	486	
343.96587	272	1+
344.89040	374	1+
344.97193	194	1+
345.75701	126	1+
347.20319	152	1+
347.82494	162	
347.89831	454	1+
348.17429	162	
348.82900	526	1+
348.99963	356	1+
349.06055	148	1+
349.75190	164	
349.83147	360	1+
349.85956	194	
350.88479	630	1+
351.03650	156	
351.38722	268	1+
352.77403	164	
352.85641	176	
352.88742	630	1+
352.91214	278	
352.94311	202	1+
353.85181	882	
354.02101	186	1+
355.05157	246	1+
355.17962	364	1+
355.83039	220	1+
355.89203	298	
356.18254	240	1+
356.73561	184	
356.78326	270	1+
356.81226	162	
356.83361	146	1+
357.36991	232	1+
358.01547	270	1+
358.96624	218	1+
359.02188	200	1+
359.75984	336	1+
360.10910	166	
360.75867	226	1+
360.89423	188	
361.93279	176	
362.72118	174	
363.86003	312	1+
363.91459	244	1+
364.70611	172	1+
364.84591	192	
366.05004	170	
366.17931	226	1+
366.83668	1312	1+
366.89500	272	1+
367.03299	320	1+
367.70685	1218	1+
368.89450	464	1+
369.83552	890	1+
370.78008	226	
371.72360	186	
371.77815	164	
371.85315	306	1+
371.90560	156	
372.82581	328	1+
372.88463	156	
373.05379	198	1+
373.38000	290	1+
373.82860	282	1+
373.90483	322	1+
374.71510	212	1+
374.81347	164	
374.88175	196	
375.36232	276	1+
375.89050	184	
376.20173	148	1+
376.88545	684	1+
378.99454	298	1+
379.80867	154	
379.99919	254	1+
380.85418	312	
381.85496	614	1+
382.85783	410	1+
383.71291	192	
384.84944	2880	1+
385.25686	154	
385.77703	328	
385.82643	228	
387.71739	252	1+
387.84856	586	
388.05607	174	
388.84670	276	
389.37998	162	
389.70784	174	
389.86011	176	
390.05793	256	1+
390.36753	206	
390.78353	192	
390.83969	1224	
390.90924	226	1+
391.80307	206	
391.84228	636	
391.97506	262	1+
392.71414	198	1+
392.82526	1474	1+
392.86229	256	
392.97784	234	1+
393.21640	220	1+
393.78063	376	1+
393.80154	290	
393.85578	574	1+
394.22301	148	1+
394.89402	310	1+
396.24154	316	1+
396.39192	236	1+
396.72715	176	
397.24649	232	1+
398.72643	426	1+
398.75586	222	1+
398.86526	332	
398.94882	172	1+
399.13216	234	1+
399.85234	192	
399.91950	238	1+
401.00101	342	1+
402.00672	264	1+
402.86341	1496	1+
402.95210	190	1+
403.80489	164	
403.86678	1046	1+
404.80792	394	1+
405.86958	510	
406.08639	172	1+
406.78751	176	
406.86014	254	
407.86584	3576	
408.85336	2578	1+
408.99569	294	1+
409.72189	548	1+
410.83653	1876	1+
410.86927	666	
410.93790	190	1+
411.11938	94	1+
411.72667	498	1+
411.76414	206	1+
411.80751	536	
411.87584	320	
412.84651	1392	1+
413.07391	392	1+
413.80514	202	
413.83950	222	
417.82105	204	1+
418.84893	186	
419.87142	178	
420.73189	234	1+
421.73421	216	1+
421.83481	180	
421.88081	370	
422.00837	204	1+
422.88906	324	
423.13969	278	1+
423.87205	326	
424.86488	324	
425.18250	150	1+
425.87735	252	
426.01246	270	1+
426.86125	1970	1+
426.93789	316	1+
427.73088	1368	1+
428.79999	174	
428.84824	1826	1+
428.87872	946	1+
429.72232	170	
429.82519	226	
430.74016	412	1+
430.85938	2340	1+
431.86621	1572	1+
433.78685	264	1+
433.89484	208	1+
434.87763	338	1+
437.71621	254	1+
438.72687	232	1+
439.89309	338	
440.88886	282	
441.15153	164	1+
441.88102	224	
442.76433	224	1+
442.83197	164	1+
444.87222	3468	1+
445.74478	382	
446.75580	198	
447.73645	156	
448.15086	174	1+
448.88539	170	
449.87706	1098	1+
450.71792	182	1+
451.76398	236	1+
453.13308	156	
457.89821	188	
458.90279	688	1+
461.83213	112	1+
462.09069	250	1+
462.88261	904	1+
464.14994	218	1+
464.61246	140	1+
467.77011	138	1+
467.88649	2348	1+
468.85383	160	
470.22272	152	
471.76752	216	
472.88937	152	
480.77914	242	1+
484.21937	258	1+
485.89552	1038	1+
489.45170	188	1+
490.44032	176	1+
491.80005	260	1+
502.52963	120	1+
504.16620	176	1+
504.21450	156	1+
504.29503	372	1+
504.43335	248	1+
505.29713	306	1+
506.40472	212	1+
507.43507	268	1+
507.80790	318	1+
508.81228	260	1+
508.85401	330	1+
508.91289	212	
508.94062	132	1+
509.29677	304	1+
509.85791	258	1+
510.30426	184	1+
END IONS

###FS:    #m/z: 363.95590 #charge 1+
###MS: 34
###MSMS: 35
BEGIN IONS
TITLE=Cmpd 25, +MS2(363.9559), 28.0-35.0eV, 0.7min #35
RTINSECONDS=43.7625
SCANS=34-35
PEPMASS=363.95590	839194
CHARGE=1+
132.81484	118	
134.95589	344	
150.23339	102	
178.94383	212	
182.86723	120	
184.93365	102	
184.95681	208	
185.86779	146	
187.86730	364	1+
189.86176	1528	1+
190.92968	138	
191.85710	1056	1+
193.85441	202	
196.88468	600	
197.02627	228	1+
200.94732	202	
203.92856	152	
204.42703	100	
205.94802	152	
207.87370	1064	1+
207.94773	278	
208.94141	164	
208.96331	120	
209.94342	5218	1+
210.14441	174	1+
210.88267	810	1+
212.87904	5496	1+
214.89288	618	
214.91952	142	
216.42388	100	
222.57964	104	
222.95188	5662	1+
223.88820	154	
223.97630	120	
224.89262	106	
224.94788	8022	1+
225.82986	214	1+
225.88727	822	1+
225.96803	126	
226.91028	122	
226.94666	25660	1+
226.97168	360	
227.03184	132	1+
228.18344	188	
228.89310	2080	1+
228.94204	28288	1+
229.05053	234	1+
229.28435	140	1+
229.85355	142	1+
230.05262	188	1+
230.14393	130	1+
230.25262	90	1+
230.88874	6952	1+
232.51317	118	1+
232.88513	1164	1+
232.97571	102	
233.17618	106	
233.96414	302	
234.39298	108	
234.88326	238	
235.11374	126	
235.35948	92	1+
235.84526	120	
236.82638	110	
238.89279	126	
239.42661	122	
240.94017	762	
240.96205	2536	1+
241.78664	128	
241.93790	2098	1+
242.81758	246	1+
242.94003	1432	1+
242.95865	2762	1+
244.13980	198	1+
244.88887	118	
244.95698	9038	1+
245.05989	130	
245.85209	298	1+
245.94019	338	
246.33861	100	1+
246.45461	98	
246.80898	100	
246.90576	714	1+
246.95271	12416	1+
247.01900	154	1+
248.79971	456	1+
248.81429	98	
248.90017	2528	1+
248.97513	104	
249.59184	140	1+
250.89418	570	1+
250.94627	202	
250.96952	672	1+
252.23010	154	
252.79821	102	
252.95326	222	1+
253.82760	142	
253.90533	388	
254.46505	108	
256.79037	112	
258.42117	98	
258.83438	118	
258.84660	182	
258.97358	620	1+
259.03646	98	
259.84661	126	
260.96765	2044	1+
261.82997	120	
263.83257	170	1+
263.97932	194	
264.96636	650	1+
265.04254	100	
265.90186	226	
266.12916	230	1+
266.80934	162	
266.86279	150	
266.91620	140	
267.10042	164	
267.41817	108	
267.84940	142	
267.97222	1096	1+
268.81512	318	1+
268.95443	206	
268.99010	112	
269.10771	140	
269.91829	208	
269.96906	1740	1+
270.85681	122	
271.91374	266	
272.78902	100	
272.85098	164	1+
272.91398	138	
273.78876	140	1+
275.07047	150	
276.81446	192	1+
276.85132	190	
277.08753	124	
278.18274	106	
278.80056	226	
279.07126	190	1+
279.09999	164	
280.79208	550	1+
280.81257	128	
281.10181	138	
281.85817	160	
281.88902	344	1+
281.98561	114	
282.78838	692	1+
283.06809	158	
283.85265	136	
283.93541	152	1+
283.96251	122	
283.98506	492	1+
284.84355	956	1+
285.78631	208	1+
285.84642	820	1+
286.86956	188	1+
286.91739	136	
288.79238	156	
288.84450	110	
289.88392	172	1+
290.39706	104	
290.78873	494	1+
290.85617	380	1+
293.12014	174	
293.85314	290	1+
296.80363	168	
297.11251	232	
298.80275	694	
298.86362	220	1+
298.93465	120	
299.79798	1596	1+
300.90505	182	1+
301.85801	532	1+
302.24467	110	
303.20448	124	
303.85377	1118	
304.00336	180	1+
305.82426	104	
305.85063	190	1+
306.27352	218	
306.59037	98	
307.29070	514	1+
307.77208	166	
307.79442	228	1+
308.29552	350	1+
308.87480	164	
308.89269	148	
309.83403	112	1+
309.87312	110	
309.93034	258	1+
310.30657	204	
312.87283	228	1+
313.84885	106	
314.81813	146	
314.88102	284	1+
315.86177	138	
315.90677	212	1+
316.80718	168	1+
318.03654	104	
318.80995	190	1+
318.87777	166	
318.93466	136	
319.38689	108	
319.87291	132	
319.93697	118	
320.00818	110	
321.81338	678	1+
321.86296	324	1+
322.89205	330	1+
322.92943	390	1+
323.01372	102	
323.99375	106	
324.81355	200	
325.83396	136	
325.89794	168	
326.87280	642	1+
327.80821	186	1+
329.87227	122	
333.87443	234	1+
335.85951	210	1+
336.88996	174	
336.94278	528	1+
338.81201	124	
339.83002	228	
339.89470	100	
340.09466	126	
341.78683	282	1+
342.20434	128	
342.27351	98	
342.90695	132	
343.27863	122	
344.77008	100	
344.81116	144	
347.30047	108	
349.32180	140	
349.91152	102	
350.56949	106	
352.78694	250	1+
353.79025	194	1+
355.76218	116	
355.88846	110	
356.90128	106	
358.70900	114	
360.86880	130	
363.92119	192	1+
364.89272	172	1+
365.31672	132	
366.29960	108	
366.32546	286	1+
366.34788	142	
366.73327	182	1+
END IONS

###FS:    #m/z: 507.84426 #charge 1+
###MS: 34
###MSMS: 36
BEGIN IONS
TITLE=Cmpd 26, +MS2(507.8443), 28.2-35.2eV, 0.8min #36
RTINSECONDS=44.535
SCANS=34,36
PEPMASS=507.84426	207170
CHARGE=1+
196.01516	446	
209.94457	244	
210.02960	156	
228.86975	346	1+
233.07453	162	1+
238.06394	148	
238.13195	234	1+
241.85569	248	
243.88815	160	1+
249.06816	182	1+
250.96803	280	1+
252.07918	144	
252.23507	144	
253.09043	248	1+
253.89510	160	
254.09466	176	1+
257.40394	146	
259.87109	338	1+
259.91436	336	1+
265.94062	202	1+
266.16662	166	
267.87890	208	1+
267.92669	158	
267.98672	152	1+
268.84386	310	1+
271.87598	258	
272.85263	692	1+
272.87448	156	
275.85180	206	
276.38658	282	1+
276.91214	288	1+
277.96633	150	
278.83135	408	1+
279.39459	156	
280.37615	664	1+
281.11537	102	1+
281.37578	486	1+
281.87293	362	1+
282.78712	152	
285.92296	172	
285.93716	376	1+
286.14520	188	1+
287.85274	434	
288.54613	94	1+
288.87057	306	
289.87950	1446	1+
289.94695	196	1+
290.13146	252	1+
290.86209	1548	1+
293.87186	4142	1+
293.96343	150	
294.05503	148	
294.13261	286	1+
294.96569	216	1+
296.85071	700	1+
296.87689	336	1+
298.80288	164	
298.87697	586	1+
298.90092	160	
299.84428	666	1+
300.79983	204	
301.87045	192	
301.92990	170	
301.95280	236	
302.85482	206	
303.85589	174	
303.87981	336	1+
305.79384	240	1+
305.86021	482	1+
306.12575	226	
307.16979	150	
307.28622	430	1+
307.88845	606	
307.99048	172	1+
308.14137	1306	1+
308.16043	210	
308.29014	362	1+
308.87955	1814	1+
309.86811	768	1+
310.02873	256	1+
310.10546	148	
310.15684	800	1+
310.97877	164	
311.03195	260	1+
311.33545	212	1+
311.83328	382	1+
311.88330	6966	1+
311.90959	262	
312.20320	96	1+
312.83552	322	1+
314.38257	450	1+
314.86444	1702	1+
315.82780	166	
315.88598	288	
316.81617	244	1+
316.83060	142	
316.86371	620	1+
316.88763	248	
317.04084	148	
317.88693	504	1+
318.85795	708	1+
320.13402	246	1+
321.87264	142	
321.89420	502	1+
322.85936	268	
324.00695	164	
324.11897	190	
324.85873	400	
325.01105	200	1+
325.03528	198	1+
325.29028	102	1+
325.88253	200	
325.90215	504	
325.98274	196	
326.81755	142	
326.88378	670	
327.87851	686	
328.84154	314	1+
328.87116	498	
328.92257	146	
328.94844	252	1+
329.89388	238	
330.06710	190	1+
330.09958	226	1+
330.16404	152	
330.88043	390	
331.88399	286	
332.80046	164	
332.85472	174	
332.87672	688	
332.90388	240	
333.83955	168	
333.87727	362	
334.08513	210	1+
334.88251	692	1+
334.89983	252	
335.80594	532	1+
335.83973	398	
336.03080	204	1+
336.77641	252	1+
336.80894	478	1+
336.86642	350	
336.94610	192	
337.14330	262	1+
337.84641	338	1+
337.88014	266	
337.99245	406	1+
338.84342	248	1+
339.88091	320	
339.98165	222	1+
341.08777	148	1+
341.87480	414	1+
343.05271	234	1+
343.87207	876	1+
343.91479	148	
345.82146	208	1+
346.75264	360	1+
347.89847	456	1+
347.94188	192	1+
348.16893	398	1+
348.82290	154	
348.92088	144	
349.46063	144	
349.80252	334	1+
349.82382	476	1+
350.31841	144	
350.82805	292	1+
350.88527	730	1+
350.95628	198	1+
351.07851	146	
352.77338	290	
352.91104	214	
353.20273	204	1+
353.39718	142	
353.77745	142	
353.85182	1128	
354.80121	206	1+
354.83069	354	1+
354.90483	160	
355.89426	378	1+
356.08225	168	
359.82989	206	1+
360.18263	168	1+
360.86840	156	
361.77027	284	1+
361.79258	180	1+
362.86480	150	
364.84149	174	
364.89307	232	
365.90018	150	
366.78640	316	1+
366.83914	1326	1+
366.90056	330	
367.70626	942	1+
367.76816	194	
367.79026	186	1+
368.89836	360	
369.83526	688	1+
369.89305	372	1+
370.71713	428	1+
371.72157	368	1+
371.83373	150	
372.03489	144	
372.22037	176	1+
372.83165	528	1+
372.85432	198	1+
373.95539	164	
374.81254	146	
376.75520	208	1+
376.79904	344	1+
377.85542	252	1+
377.90240	246	1+
379.39015	228	1+
380.72198	178	
380.84778	698	1+
381.72128	220	1+
382.81916	186	1+
383.78203	364	1+
383.88135	484	1+
383.96436	294	1+
384.84666	3330	1+
386.87392	156	
387.71966	254	1+
387.82781	182	
388.03886	142	
388.17348	176	
388.80490	150	1+
389.19837	442	
389.83809	1866	1+
390.78802	158	
390.83966	1604	1+
391.07619	146	
391.80239	166	
392.82946	374	
392.86435	592	
392.90265	568	1+
393.80172	286	
393.82913	852	1+
394.16430	186	1+
394.78334	282	1+
394.80409	158	
394.83426	566	1+
394.85786	286	
394.95625	128	1+
395.81891	274	
395.86552	142	
395.89278	250	1+
397.40022	164	
397.72694	516	1+
398.09388	176	1+
398.72785	402	1+
398.86258	208	
399.79344	248	1+
400.36538	146	
401.82580	242	
402.86332	2410	1+
403.86745	1886	1+
404.02072	150	
405.22856	210	1+
405.78077	154	
405.89860	234	1+
406.78077	478	1+
406.82598	150	
406.85911	166	
407.78443	352	1+
407.81210	150	
407.86604	3296	
407.96928	202	1+
408.07312	158	
408.86406	1790	
408.91291	266	1+
409.81237	198	
409.85204	708	
410.83626	1228	
410.87081	1152	1+
410.96587	206	1+
411.24965	290	
411.73138	176	
411.81235	450	
412.73141	230	
412.84290	1320	1+
412.86492	650	1+
413.07767	334	1+
413.17659	212	1+
413.33133	196	1+
414.20725	222	1+
414.37833	154	
414.87539	416	1+
416.11680	192	1+
416.90209	334	1+
417.78000	204	1+
417.90665	232	1+
418.85578	150	
420.82728	314	1+
420.98515	164	1+
421.88325	556	
421.93598	196	1+
422.73856	238	1+
422.88191	266	
423.87079	1152	1+
424.13446	150	
424.75323	170	
425.13854	300	1+
425.73482	198	
426.68742	136	1+
426.85979	2608	1+
426.94521	174	1+
427.73333	906	1+
428.84414	1580	1+
428.88243	1142	1+
429.73400	472	1+
430.73808	402	1+
430.85852	1662	1+
430.87967	210	
431.18534	226	1+
432.28723	136	1+
433.85021	280	
433.86835	358	1+
434.12957	162	
434.85370	756	1+
435.85920	470	1+
438.73915	198	1+
439.89092	360	1+
441.88260	346	1+
442.15344	276	1+
443.74263	158	
444.87023	3968	1+
445.74266	258	
446.70013	172	1+
446.89991	156	
447.88167	182	
448.89940	170	
449.87672	1204	1+
451.87627	264	1+
453.87256	156	1+
457.76902	194	1+
457.89914	526	1+
458.70977	102	1+
460.79100	220	1+
462.87923	1984	1+
463.19248	200	
465.75651	164	1+
466.74311	162	1+
467.88877	2348	1+
469.89186	538	1+
473.33477	200	1+
477.72279	212	1+
483.90172	172	
485.89829	834	1+
487.08636	206	1+
490.90799	216	1+
492.26463	228	1+
500.02776	158	
500.80089	272	1+
504.11232	120	1+
504.80323	226	1+
504.92502	228	1+
505.24796	154	1+
505.80454	142	1+
506.75123	224	1+
507.45451	184	
507.75796	134	1+
509.85580	288	1+
END IONS

###FS:    #m/z: 336.94514 #charge 1+
###MS: 34
###MSMS: 37
BEGIN IONS
TITLE=Cmpd 27, +MS2(336.9451), 28.0-35.0eV, 0.8min #37
RTINSECONDS=45.3075
SCANS=34,37
PEPMASS=336.94514	139512
CHARGE=1+
55.70115	94	
185.86835	132	
194.12518	98	
194.87980	228	1+
196.00271	98	
197.87941	158	
200.87601	164	1+
205.95148	206	
207.97398	208	
208.77250	92	
208.88428	310	1+
209.07591	100	
211.94388	9906	
212.87799	1652	1+
212.94814	242	
212.98276	104	
213.47869	92	
213.89122	184	
213.93981	4020	1+
215.86080	100	
215.88367	766	1+
215.93648	440	
217.93999	114	
222.94965	102	
222.97124	432	1+
224.85942	234	1+
225.97203	168	
226.89315	246	1+
226.96915	144	
228.89343	316	
229.89306	156	
229.95400	9166	1+
230.88908	2458	1+
231.49135	104	
231.94945	3570	1+
233.67128	92	1+
233.82772	358	1+
233.89737	770	1+
233.94593	730	1+
235.86618	140	
235.89389	526	1+
235.91320	98	
236.85354	190	
239.95220	214	
240.95417	108	
241.79318	124	
241.83399	156	1+
241.88300	100	
241.91745	94	
244.13798	100	
244.58501	94	
244.78724	222	1+
246.98172	202	
247.96569	2030	1+
248.89869	1014	1+
249.03930	144	1+
249.95923	1608	1+
250.06176	130	
250.82791	228	
250.84345	122	
251.83373	104	
251.90683	116	
251.98285	116	
252.79279	136	
252.82216	174	1+
252.90240	424	1+
252.97063	5224	
253.08590	352	
253.19963	98	
253.90713	354	1+
253.97308	192	
254.09295	238	1+
254.94020	216	
254.96593	2096	1+
255.07422	804	1+
255.82436	94	
255.88475	132	
255.90506	94	
256.91230	402	
256.95971	368	1+
257.83918	372	1+
257.85382	104	
257.89558	94	
258.50231	94	
258.84303	294	1+
258.95746	286	1+
260.83157	180	
261.06337	104	
261.83578	292	1+
263.72022	94	
264.15961	94	
264.98934	108	
265.01616	128	
266.99667	232	
267.46261	96	
267.53080	94	
267.84131	206	
267.88619	126	
268.84231	1052	1+
268.95605	176	
269.84662	680	1+
270.06474	106	
270.98139	610	1+
271.91980	190	
271.95120	104	
272.78705	526	1+
272.85272	300	1+
272.97339	244	1+
273.79139	436	1+
273.89145	358	1+
274.84307	158	
274.97797	112	
276.09006	334	1+
276.83921	166	
277.84049	210	
278.12405	98	
278.83368	694	1+
278.86217	156	
279.96047	106	
282.88427	102	
282.91531	130	
283.02353	210	
283.79199	156	
283.81247	104	
283.86284	124	
284.79444	120	
285.85230	362	
286.85002	1132	1+
286.87035	114	
286.93376	190	1+
287.85284	722	1+
287.98474	112	
288.09976	138	
289.50964	114	
290.07078	218	1+
290.79847	262	1+
290.85220	352	1+
291.01354	126	
293.10471	118	
293.39083	96	
293.85906	234	
293.98362	226	1+
294.84761	138	
294.90916	118	
294.93333	132	
295.01237	144	
295.97314	118	
296.40050	198	
296.80485	144	
297.36454	108	
297.81508	122	
298.00425	102	
298.17168	104	
298.30970	160	
298.80465	232	1+
298.89934	124	
299.05954	134	
299.44327	94	
299.47702	92	
300.06048	128	
300.78305	100	
300.81543	140	
301.81372	278	1+
301.88999	106	
302.88382	146	
303.80472	134	
304.86231	124	
305.05087	96	
305.29307	92	
305.93303	92	
306.88998	96	
308.25253	116	
308.30331	152	
308.80344	120	
308.86669	276	1+
309.02480	92	
309.89046	130	
309.92854	234	1+
309.97637	94	
310.01254	146	1+
310.87697	368	1+
313.86658	272	1+
315.89666	168	
316.01521	122	
317.80896	92	
317.88534	210	1+
318.28991	124	
318.82103	138	1+
319.94141	170	
320.06980	118	
320.87982	140	
321.75615	132	
322.88315	100	
324.90313	122	
324.94258	194	1+
324.96788	130	
325.61184	110	
325.89438	418	1+
326.88280	96	
326.89854	292	1+
326.97827	98	
328.89036	112	
329.76065	94	
329.86694	240	1+
329.88875	118	
330.79431	172	1+
330.81237	116	
332.02867	100	
333.26728	94	
333.29536	106	
335.88181	100	
336.60886	92	
337.35926	168	
340.87334	180	
341.75205	232	1+
342.40067	94	
END IONS

###FS:    #m/z: 363.95575 #charge 1+
###MS: 38
###MSMS: 39
BEGIN IONS
TITLE=Cmpd 28, +MS2(363.9557), 28.0-35.0eV, 0.8min #39
RTINSECONDS=49.015
SCANS=38-39
PEPMASS=363.95575	1427014
CHARGE=1+
172.35862	106	
178.92950	108	
182.86811	316	1+
187.86747	400	1+
189.86302	2168	1+
191.85851	2308	1+
193.85455	132	
196.88312	424	1+
205.87587	176	
205.94569	254	1+
206.40492	192	1+
206.88812	130	
206.90500	112	
207.87192	648	
207.94684	260	
208.88762	224	
208.94205	148	
209.86989	236	
209.94297	4542	1+
210.88341	1868	1+
211.11275	134	1+
212.87845	8452	1+
214.89406	602	1+
216.41391	306	1+
217.89696	220	
218.90603	104	
219.41032	140	
219.86105	146	
221.85713	124	
222.95143	4434	1+
222.97277	238	
223.70826	108	
224.89851	160	
224.94849	7014	1+
224.97119	298	
226.89497	306	
226.94695	25486	1+
227.88938	2268	1+
227.91586	226	
228.89345	1930	1+
228.94190	31024	1+
229.10816	136	
230.03181	124	1+
230.41362	90	1+
230.88934	11978	1+
231.82676	162	1+
232.01336	192	1+
232.88468	586	
233.87979	976	1+
233.96337	386	1+
234.88071	672	1+
235.84920	124	
236.07874	182	1+
236.82214	160	
237.81156	198	1+
238.06024	134	
238.93900	212	
239.06929	132	
240.94072	1360	
240.96160	2616	1+
241.93789	3026	1+
242.82048	356	1+
242.85970	108	
242.90075	114	
242.94000	2222	1+
242.95789	2562	1+
244.44578	178	
244.95721	9266	1+
245.04737	102	
245.39636	374	1+
245.83535	340	1+
245.94173	566	
246.34092	232	1+
246.39905	316	1+
246.82020	118	
246.90461	936	1+
246.95236	13756	1+
247.02684	112	
247.38590	118	
247.81018	118	
248.03034	448	1+
248.79987	574	1+
248.89996	3648	1+
249.42722	148	1+
249.92135	126	
249.94256	576	1+
250.14953	88	1+
250.89835	812	1+
250.97022	432	1+
251.58622	102	
251.79902	178	
252.90042	148	
253.90812	690	1+
255.83221	300	1+
257.90671	322	1+
258.30220	104	1+
258.35607	120	
258.97218	424	1+
259.84431	146	
259.90150	236	1+
260.96756	1992	1+
261.83591	112	
262.82855	198	
262.91491	178	1+
263.78894	200	1+
263.84254	258	1+
263.97741	170	
264.82117	112	
264.96128	290	
265.06022	110	
265.08452	136	
265.83842	292	1+
265.90823	118	
265.97279	200	
266.78025	392	1+
266.81325	128	
267.13130	136	
267.78376	332	1+
267.97326	2222	1+
268.02008	130	
268.95777	512	
269.41207	102	
269.96647	1620	1+
270.08296	110	
270.81834	176	
271.81611	158	
271.91610	398	1+
272.84418	536	1+
272.86604	174	1+
272.93047	130	
276.85502	174	
277.07655	126	
277.80525	190	
277.85282	128	
277.92318	238	1+
277.97590	206	1+
278.79541	130	
279.10053	242	
280.79187	780	1+
280.88547	150	
280.91231	144	
281.85459	152	
281.89134	150	
281.93826	122	1+
283.78938	480	1+
283.80432	142	
283.84987	166	
284.82303	230	
284.85362	112	
285.04101	116	
285.79547	450	1+
285.81803	132	
285.84573	966	1+
286.81818	114	
287.42860	102	
287.87984	130	
287.99870	142	
288.79351	236	1+
288.87560	244	1+
289.07190	128	
290.78715	252	
290.85631	142	
291.79860	334	1+
292.85913	140	
293.84602	116	
293.92527	270	1+
294.85729	156	
294.92637	196	1+
295.84662	252	1+
296.80605	130	
297.08261	266	1+
297.80814	230	
297.96976	120	
298.80032	1116	1+
298.91324	146	
298.94719	180	
299.12655	106	
299.82950	102	
299.86974	130	
300.81871	152	
301.79888	590	1+
301.85993	528	
302.85866	248	
303.80550	488	1+
303.85474	2000	1+
303.94781	172	
304.87319	184	
305.92516	208	1+
306.27356	158	
306.43574	262	
306.87698	142	
307.82395	210	1+
308.29236	300	1+
308.66269	104	
308.87076	134	
309.15212	112	
309.86850	194	
310.87686	104	
311.88248	258	
312.87207	150	
313.86059	116	
313.88772	222	1+
314.81573	314	1+
314.86917	198	1+
316.80882	272	
317.81156	164	
318.93452	462	1+
319.75693	238	1+
319.81214	190	
319.87039	140	
320.80756	150	
321.44780	120	
321.81299	630	1+
321.86244	228	
322.92838	370	1+
324.87189	222	1+
325.83370	108	
326.13631	134	1+
326.86944	780	1+
328.31751	220	
328.74127	102	
329.29801	106	
330.80526	134	
331.75866	210	1+
332.97464	142	
333.29284	208	1+
333.75775	228	1+
334.90362	110	
336.83347	346	1+
336.94593	646	1+
338.02381	234	1+
339.82726	498	1+
340.26944	302	1+
340.75206	146	1+
340.94140	366	1+
343.91298	130	
344.89675	132	
345.76227	154	1+
347.72656	120	
348.09755	158	
348.26416	122	
348.32033	110	
348.89027	122	
349.31512	320	1+
350.17760	142	
350.89346	154	
352.88842	212	
353.40005	112	
353.73286	206	1+
354.79372	158	
355.11003	160	1+
355.91929	110	
356.77196	158	
356.95974	112	
359.43266	130	
359.70709	168	1+
359.75110	172	1+
359.85635	124	
360.87091	110	
361.84232	148	
362.09317	160	
363.73721	106	
363.82888	206	1+
366.30847	150	
367.33266	332	1+
367.77728	102	
368.88690	166	1+
END IONS

###FS:    #m/z: 507.84409 #charge 1+
###MS: 38
###MSMS: 40
BEGIN IONS
TITLE=Cmpd 29, +MS2(507.8441), 28.2-35.2eV, 0.9min #40
RTINSECONDS=49.787
SCANS=38,40
PEPMASS=507.84409	341614
CHARGE=1+
196.01435	702	1+
199.88598	238	
214.02703	150	
222.97176	356	1+
223.95713	150	
223.97495	302	1+
226.06193	166	
226.89015	212	1+
228.79570	160	
230.84466	196	
232.89429	206	
235.92483	148	1+
238.06293	174	
240.07827	294	1+
241.85441	200	
244.05042	178	
245.40500	154	
249.88741	436	1+
250.06645	186	1+
250.91056	172	1+
250.97369	180	
253.41508	146	1+
257.86524	150	
259.86695	162	
260.11689	202	
265.12954	160	1+
265.93849	150	
266.09322	174	
266.16705	334	1+
266.99752	184	1+
267.86116	176	
268.88213	408	1+
269.11775	160	
270.99712	224	1+
271.03907	216	1+
271.87510	318	
272.85073	760	1+
273.38738	144	
275.07378	396	1+
275.84828	370	1+
276.83881	274	1+
276.96539	186	1+
277.01873	134	1+
278.83467	194	
279.84778	318	1+
279.89990	230	
279.95028	192	
280.10551	174	1+
280.82604	246	1+
280.92469	224	1+
281.37717	324	
281.87213	450	1+
283.95925	388	1+
284.38241	262	1+
284.85394	186	1+
285.84233	436	1+
285.94087	312	1+
286.39010	258	1+
287.89224	150	
287.90518	148	
288.87055	258	
289.06580	160	1+
289.88024	936	1+
290.86536	514	
291.07973	198	1+
291.38589	234	1+
291.86648	266	
291.88559	288	
292.05853	248	1+
292.86150	158	
292.88350	290	
293.87283	2058	1+
293.91846	144	
296.14309	144	
296.85792	590	1+
296.90375	374	1+
298.85450	452	1+
298.87804	582	1+
299.12211	252	1+
300.84897	314	
301.80244	318	1+
301.84723	190	
301.86944	196	1+
303.85475	278	
303.93341	144	
304.10735	156	
304.85800	234	
305.05283	146	1+
305.86226	172	
305.90051	192	
306.10123	130	1+
306.12113	196	
306.98726	294	1+
307.88964	1184	
307.91041	180	1+
308.08129	388	1+
308.14006	1404	1+
308.38544	154	
308.87178	1484	1+
309.88785	554	
309.91485	154	1+
310.15459	976	1+
310.36147	232	1+
310.40784	186	
310.83173	220	1+
310.86786	240	
310.96661	208	1+
311.88264	5686	1+
312.17505	126	1+
313.01026	284	1+
314.86365	1936	1+
314.95643	166	
316.81194	202	
316.86194	794	1+
316.88533	180	
316.99446	186	1+
317.82338	334	1+
317.97739	240	1+
318.85893	484	1+
318.88057	182	
318.93729	340	1+
319.80111	206	1+
319.88623	302	
320.87059	174	
320.97000	174	1+
321.42663	166	
321.89184	228	
322.08780	254	1+
322.32002	150	
322.85688	158	
324.00559	160	
324.85855	322	
324.90132	150	
325.38346	166	
325.90435	178	
326.05125	232	1+
326.88461	1136	1+
326.90391	240	
327.89453	326	
328.37116	328	
328.87063	196	
329.80686	268	1+
329.89407	298	
330.15922	210	
330.87811	450	
331.87874	244	
332.83306	318	1+
332.87252	1590	1+
332.90104	258	
333.83673	198	1+
334.92886	278	1+
335.09373	234	1+
335.84276	430	
336.87002	204	
336.93554	216	1+
337.78372	176	1+
337.87688	1248	1+
338.17571	226	1+
339.83354	216	1+
340.10365	186	1+
340.86368	310	1+
340.99216	158	
342.97169	134	1+
343.87112	952	1+
343.90230	184	
344.89814	424	1+
345.00488	154	
347.88086	894	1+
348.16464	358	1+
348.83430	182	
348.88474	644	1+
349.05173	170	
349.77802	204	
349.83364	250	1+
350.88718	554	1+
350.95814	202	
351.36118	174	1+
351.87442	470	1+
352.90788	702	1+
353.85082	1476	1+
354.92180	362	1+
355.12856	328	1+
355.84277	146	
355.89213	222	
357.11629	124	1+
358.19387	232	
358.80962	222	1+
358.87562	298	1+
360.89417	454	1+
360.93975	158	
361.80077	228	
361.86045	154	
361.93837	150	
362.00842	158	1+
362.34127	144	
362.76945	290	1+
362.83472	214	1+
363.92109	176	1+
364.27837	154	
364.60065	178	1+
365.91618	326	1+
366.18162	272	1+
366.83843	1270	1+
367.70815	576	1+
367.88884	712	1+
368.89351	658	1+
369.83423	918	1+
370.18945	368	1+
370.78318	150	
371.72354	154	
372.36990	326	1+
373.72140	474	1+
373.83061	244	
373.90246	416	
374.18814	266	1+
374.37567	302	1+
374.72556	322	1+
374.81739	618	1+
376.73851	156	
376.87870	234	1+
379.09283	204	1+
379.81727	230	1+
379.90805	158	1+
380.71571	152	
380.73453	154	
380.85780	168	
381.76967	320	1+
382.71224	394	1+
382.85149	236	
384.00374	266	1+
384.21734	298	1+
384.84837	2342	1+
384.89556	398	1+
384.94332	260	1+
385.82643	172	
385.94714	212	1+
386.80642	474	1+
387.72733	160	1+
387.81055	412	1+
387.84157	472	
388.73026	198	1+
388.79044	300	1+
388.84392	248	
388.86748	252	1+
389.20203	332	
389.84650	214	
390.83830	2806	1+
390.95088	204	1+
391.91599	216	1+
392.73504	244	1+
392.82497	1394	1+
393.06585	146	
394.38854	172	
394.77777	380	1+
394.83540	510	1+
395.81037	212	1+
397.39590	184	1+
397.72635	566	1+
397.76847	258	1+
398.72562	504	1+
400.86006	154	
402.86551	1722	1+
403.12822	94	1+
403.86992	1244	1+
404.79594	174	
405.75601	152	
405.85723	690	1+
406.72438	330	1+
406.78724	152	
406.82775	148	
407.38765	260	1+
407.73968	180	
407.86505	2114	
407.97009	200	1+
408.00161	260	1+
408.15425	142	1+
408.85069	2852	1+
409.72599	430	1+
409.87686	246	
410.83678	2470	1+
411.72522	302	1+
411.80803	672	1+
411.86850	292	1+
412.72823	208	1+
412.84047	970	1+
413.07616	218	
413.40981	148	
413.87780	230	
414.83958	486	1+
414.86471	570	1+
415.71928	150	
416.72095	198	1+
416.87207	580	1+
417.92458	164	
418.85144	288	1+
420.40113	144	
420.87334	816	1+
421.96765	164	
422.80466	332	1+
423.86837	972	1+
424.00414	152	
424.08485	206	
425.74278	268	
426.38162	230	1+
426.85923	3192	1+
426.94453	146	
427.73091	162	
428.05343	228	1+
428.73306	178	
428.79798	266	1+
428.84582	2840	1+
430.73598	458	1+
431.25238	154	
431.86659	524	
432.87300	302	
433.85284	520	1+
434.14344	238	1+
434.37739	186	
434.88570	166	
435.85680	270	1+
438.87514	150	
439.89192	636	1+
440.14199	196	1+
441.87305	204	
442.87471	198	
443.88500	152	
444.87036	4956	1+
445.74119	496	1+
446.87745	1256	1+
448.85750	172	
449.87881	1870	1+
450.74321	340	1+
451.86361	370	
452.24554	224	1+
452.69413	210	1+
454.86132	202	1+
456.78800	204	
457.69861	186	1+
457.90923	208	
462.16741	162	
462.81440	164	1+
462.88241	1442	1+
464.87931	154	
467.88717	2612	1+
468.77571	222	1+
484.25788	150	
485.89913	1298	1+
486.83935	222	
487.27708	218	1+
491.44777	202	1+
491.80923	188	
491.84306	190	
492.25895	168	1+
499.73375	162	
501.44767	218	1+
504.44088	224	1+
505.12666	156	
506.47251	192	1+
506.79798	172	
508.29889	234	1+
509.85492	358	1+
END IONS

###FS:    #m/z: 336.94509 #charge 1+
###MS: 38
###MSMS: 41
BEGIN IONS
TITLE=Cmpd 30, +MS2(336.9451), 28.0-35.0eV, 0.9min #41
RTINSECONDS=50.5595
SCANS=38,41
PEPMASS=336.94509	182162
CHARGE=1+
61.80963	86	
140.58218	94	
182.86817	86	
189.86071	232	1+
204.92949	84	
205.94786	244	1+
205.98494	90	
207.12205	92	
207.87307	158	
207.97307	240	1+
208.94613	84	
209.89082	200	
209.94224	136	
210.88148	390	
211.94436	3716	1+
212.87809	1582	1+
213.93893	1646	1+
215.88563	588	1+
215.93516	524	1+
217.47838	84	
217.85365	96	
217.88033	200	
218.10184	90	
219.74406	92	
221.46218	92	
223.39051	92	
223.95772	466	1+
224.05178	84	
224.80043	102	
224.92954	96	
224.97592	368	
226.85962	100	
227.05396	192	1+
227.89584	120	
228.89225	470	1+
229.95444	4334	1+
230.37724	124	
230.82489	122	
230.88829	3412	1+
231.95041	2020	1+
232.90915	158	
233.83458	112	
233.89759	802	1+
233.94858	178	
234.82941	92	
235.39207	90	1+
235.79327	84	
235.82047	272	1+
235.86722	112	
235.89294	184	
235.94995	108	
236.98293	90	
237.05345	152	
237.07205	90	
237.60577	98	
238.04829	88	
238.06374	84	
239.94863	134	
240.79391	150	
240.89636	136	
240.94259	112	
243.99597	84	
244.78952	126	
245.02316	86	
245.44407	98	
245.78963	144	
245.84234	214	1+
246.90882	242	
246.97531	234	
247.96507	828	1+
248.89749	954	1+
249.04115	96	
249.82807	222	1+
249.96046	740	1+
250.89353	158	
250.90696	546	1+
250.94708	142	
250.96540	412	1+
251.75733	88	
251.82911	132	
251.87944	104	
251.90979	388	1+
252.82974	206	1+
252.85568	100	
252.96994	2562	1+
253.08312	96	
253.90587	866	1+
253.94247	138	
254.03485	212	1+
254.96648	646	
255.07335	682	1+
256.90486	88	
257.84724	210	1+
258.40441	190	
258.89737	96	
258.96234	130	
259.15405	88	
259.97294	88	
262.54937	98	
262.83010	156	
263.83227	94	
264.84850	118	
265.08738	154	
265.85558	102	
267.80802	86	
267.84170	156	
267.95069	220	1+
268.83946	1146	1+
269.00313	84	
269.80049	246	
269.87007	120	
270.85164	214	
270.98004	252	
271.51072	156	
271.91594	338	1+
272.84487	180	
272.86706	264	1+
273.84958	100	
276.85602	518	1+
277.26152	214	1+
277.83042	204	
277.94948	128	
278.83262	600	1+
278.90143	84	
279.09665	210	
279.13648	132	
279.96116	92	
280.10706	152	
280.91172	84	
280.95840	100	
281.86269	128	
282.80287	122	
282.90661	90	
283.02637	102	
283.03759	268	1+
283.09671	150	
285.85122	446	
286.81395	118	
286.84967	1834	1+
287.79831	212	1+
287.85064	1246	1+
288.23120	86	
288.98661	98	
289.88114	302	1+
289.96135	102	
290.97081	90	
292.80948	86	
292.95746	96	
293.10822	302	1+
293.95465	84	
294.85169	184	
295.93687	112	
296.05752	226	1+
297.00810	90	
298.58076	112	
299.05762	128	
299.80414	116	
299.86807	160	
302.77137	184	
302.85140	112	
303.26053	92	
303.81012	274	1+
304.47005	102	
304.85297	194	1+
307.12827	100	
308.39905	112	
308.87232	170	
309.29249	180	
309.86531	136	
309.91699	94	
310.32984	102	
310.41620	86	
310.87303	86	
311.88933	98	
312.22984	88	
312.41706	102	
314.79556	90	
316.96446	100	
317.43257	86	
319.09752	90	
320.28751	90	
320.98178	84	
322.30567	166	
324.88718	380	1+
325.79121	102	
326.81723	224	1+
326.86956	88	
328.89066	188	
328.95515	92	
329.07107	94	
329.87583	86	
331.88021	90	
334.32768	164	
335.41145	86	
338.75803	128	
338.86569	172	
339.10586	136	1+
339.26329	92	
339.56436	102	
340.90730	130	
END IONS

###FS:    #m/z: 322.92937 #charge 1+
###MS: 42
###MSMS: 43
BEGIN IONS
TITLE=Cmpd 31, +MS2(322.9294), 28.0-35.0eV, 0.9min #43
RTINSECONDS=54.2455
SCANS=42-43
PEPMASS=322.92937	2457744
CHARGE=1+
53.58359	108	
192.04503	92	
195.51496	84	
196.03700	98	
196.89243	318	
201.04371	304	
205.03150	82	
205.94848	290	
206.40864	96	
207.86897	102	
207.97223	112	
209.92022	114	
209.94513	94	
210.82676	86	
211.89819	88	
214.89129	82	
215.88265	116	
216.88106	282	1+
219.05656	88	
220.86192	112	
221.94317	102	
222.05114	90	
222.95249	614	1+
224.07187	90	
224.97607	138	
225.86625	202	
225.97996	80	
227.95496	152	
228.91028	100	
228.98379	86	
229.04914	80	
230.89034	332	1+
233.08084	98	
233.45951	86	
233.81051	82	
234.80110	86	
235.87591	122	
235.90910	144	
236.10094	82	
236.61072	100	
236.87891	84	
236.89974	106	
236.93960	82	
237.22764	92	
237.89524	246	1+
238.06375	100	
238.94113	182	
239.02692	114	
239.07920	460	1+
239.78934	82	
240.78855	200	1+
240.81960	150	
240.94039	2970	
241.93897	9964	1+
241.95956	144	
242.47713	92	
242.94129	6924	1+
243.11551	104	
244.38345	94	
244.82535	194	
244.88481	88	
244.93903	1858	1+
246.41864	96	
246.97564	456	1+
247.83534	84	
247.93338	188	1+
248.85058	106	
248.89821	86	
249.06044	86	
251.11316	82	
253.42414	82	
253.82897	244	1+
255.78326	108	
255.91862	96	
256.86415	84	
256.90219	298	1+
256.92091	112	
258.44093	86	
258.83116	158	
259.93934	92	
260.05042	86	
260.44246	92	
260.83019	370	1+
260.95248	126	
262.80096	184	
263.10985	144	
263.58307	118	
264.94248	104	
264.96516	104	
265.05590	230	
266.08834	138	
268.38086	100	
268.84755	92	
268.90955	154	
268.96660	80	
270.11485	130	
271.84690	172	
273.24082	84	
273.79114	262	
273.85071	318	1+
274.79153	112	
275.81015	100	
276.81386	172	1+
277.12302	80	
277.42554	96	
277.80398	80	
277.85717	88	
278.23424	94	
278.91234	82	
279.09110	474	1+
280.00657	126	
280.81177	108	
280.84835	96	
281.86481	86	
282.05037	84	
282.71885	96	
283.02781	94	
283.09501	120	
283.78917	118	
283.88503	100	
284.29490	472	1+
284.62154	102	
284.79126	116	
284.80922	122	
285.80766	110	
285.83889	186	1+
286.39745	92	
286.86857	120	
286.91638	136	
287.41030	90	
287.70629	86	
287.86846	96	
289.08861	80	
289.25766	82	
289.78749	128	
289.81038	162	
289.87833	180	
290.85121	130	
291.03336	86	
291.80379	390	1+
291.85873	126	
293.40544	80	
293.85289	206	1+
296.81222	108	
296.84802	90	
297.09566	82	
297.97651	98	
298.80475	198	
298.82933	88	
299.78017	224	
300.96419	82	
301.90224	94	
302.24342	96	
303.80440	190	1+
307.28478	262	1+
307.79852	218	
307.88883	158	
308.79808	138	
308.83687	126	
308.87090	200	
309.91503	88	
310.87452	296	1+
311.06584	92	
311.86245	138	
312.80212	218	1+
314.10526	84	
315.80635	88	
315.81887	126	
316.28059	96	
317.09353	86	
317.25035	142	
317.72793	84	
320.79400	196	1+
323.23976	138	
324.89268	472	1+
326.87368	88	
328.18071	126	
END IONS

###FS:    #m/z: 340.94003 #charge 1+
###MS: 42
###MSMS: 44
BEGIN IONS
TITLE=Cmpd 32, +MS2(340.9400), 28.0-35.0eV, 0.9min #44
RTINSECONDS=55.0185
SCANS=42,44
PEPMASS=340.94003	911448
CHARGE=1+
189.86206	326	
192.92885	282	
196.88096	190	
197.86837	110	
205.94596	154	
207.98706	150	
208.95687	222	
209.20362	86	
210.93486	192	
212.87958	462	1+
213.93968	2224	1+
215.88564	592	1+
215.93663	508	1+
216.41067	88	
217.88177	270	1+
217.93465	114	
222.95603	268	1+
223.94496	94	
224.98272	96	
226.94745	188	
227.04098	102	
228.94187	256	
230.88773	372	
230.94470	126	
231.89087	206	
231.95051	2054	1+
232.88403	170	
233.87162	152	
233.89619	608	1+
233.94982	194	
235.80876	116	
235.86890	188	
235.89216	216	
238.04756	132	
239.96559	96	
240.23511	114	
241.03387	88	
241.85571	114	
242.82878	336	1+
242.94411	246	
244.79817	84	
244.88254	82	
245.94205	258	1+
246.97605	438	1+
247.81046	96	
247.89317	208	1+
248.52226	94	
248.92315	100	
249.38989	86	
249.95866	744	1+
249.99932	92	
250.98689	86	
251.95926	168	
252.90629	84	
253.61375	96	
253.95992	96	
254.27884	98	
254.89237	90	
254.96459	1080	1+
254.99601	92	
255.07323	488	1+
255.10395	84	
255.58693	84	
255.79647	88	
255.91619	354	1+
256.89590	128	
256.96208	376	1+
257.03896	90	
257.84680	234	1+
257.88325	92	
258.02496	84	
259.34198	82	
259.62868	84	
259.83739	134	
261.84231	96	
261.85485	120	
261.99808	128	1+
262.85200	98	
262.98106	88	
263.06904	90	
263.82717	94	
264.86902	82	
264.96802	84	
265.46421	92	
266.86027	94	
267.13638	188	
268.97885	90	
269.04223	248	1+
270.83465	104	
271.22292	102	
271.80759	82	
272.59364	82	
272.84713	140	
272.93304	322	1+
272.95049	142	
272.97072	120	
273.89678	166	1+
274.81674	116	
274.86472	86	
275.80883	262	
275.86725	100	
276.85632	418	1+
277.99041	90	
278.46751	100	
278.84626	368	1+
278.96265	88	
279.15028	92	
279.91074	98	
281.04879	238	1+
281.49003	98	
281.79260	126	
281.87557	102	
282.96653	184	
283.78352	82	
284.78679	262	1+
284.82948	100	
284.87632	88	
285.95124	96	
286.85690	88	
287.91834	84	
288.06886	84	
289.15118	114	
290.85724	160	
291.24075	100	
291.34154	92	
291.80279	136	
292.43525	136	
292.87933	98	
293.87219	174	
294.87567	122	
295.85498	142	
296.81047	210	
296.85519	130	
297.78333	132	
297.97720	136	
298.90996	104	
299.04803	86	
299.37062	88	
301.76384	96	
301.87814	124	
304.93930	110	
306.88110	142	
307.13884	126	1+
307.30741	226	
307.79965	156	
307.85502	116	
307.89140	130	
308.29334	282	1+
309.88892	104	
310.87610	260	
311.86305	262	1+
311.88136	164	
312.80076	248	1+
313.75754	94	
314.79883	130	
316.83482	112	
317.82054	140	
318.80575	82	
324.89406	208	
325.78258	84	
325.89566	100	
326.88282	84	
327.88053	154	
328.82288	118	
328.83255	132	
329.82411	86	
329.87362	266	1+
330.81742	114	
331.81195	126	
334.16460	86	
336.83013	114	
336.89823	94	
338.80811	166	1+
338.86499	102	
338.95580	154	
339.03465	98	
339.38756	98	
340.81672	106	
340.87525	106	
342.90263	122	
345.94076	98	
346.27422	92	
END IONS

###FS:    #m/z: 363.95580 #charge 1+
###MS: 42
###MSMS: 45
BEGIN IONS
TITLE=Cmpd 33, +MS2(363.9558), 28.0-35.0eV, 1.0min #45
RTINSECONDS=55.7905
SCANS=42,45
PEPMASS=363.95580	407836
CHARGE=1+
81.69792	100	
146.51085	90	
182.86723	100	
187.86712	118	
189.86395	588	
191.85897	608	
194.89011	134	
196.88543	542	1+
202.70161	108	
204.88915	100	
206.94939	124	
207.40299	94	
207.87216	498	1+
209.94458	1460	1+
210.03402	104	
210.88329	516	1+
212.87826	2286	1+
214.89484	292	
216.91037	92	
217.48945	96	
217.91793	154	
219.87975	128	
222.95306	666	1+
223.38518	98	
224.94801	1330	1+
225.88415	202	
226.88546	118	
226.94654	9886	1+
226.97227	336	
227.88732	92	
228.79644	226	
228.89363	1034	1+
228.94244	8160	1+
229.17967	94	
230.00688	194	1+
230.88887	4212	1+
230.96161	112	
231.18777	106	1+
232.88400	954	1+
234.88154	272	1+
235.85361	152	
236.05515	98	
236.20190	94	
237.82419	132	
239.42406	138	
240.90052	132	
240.94108	716	
240.96141	994	1+
241.89526	168	1+
241.93859	3394	1+
242.94059	2258	1+
242.95821	940	1+
244.05925	104	
244.95668	4994	1+
245.86884	90	
245.93946	428	
246.43876	134	
246.90382	442	1+
246.95220	5300	1+
247.80735	108	
247.92240	96	
248.80303	256	
248.89875	1684	1+
249.80812	180	
250.06354	230	1+
250.38973	100	
250.89247	220	
250.96966	328	1+
251.02350	92	
251.39918	108	
251.89988	154	
251.95095	204	
252.08013	134	
252.90129	482	1+
252.93834	210	
253.82599	266	1+
253.90585	406	1+
255.10117	160	
255.37462	94	
258.83325	152	
258.90025	242	1+
258.97749	142	
260.96668	178	
261.96809	154	
263.82856	144	
263.97446	116	
264.96383	136	
266.78313	268	1+
266.81159	602	1+
267.92447	182	
267.97219	982	
268.14162	94	
268.87052	110	
268.95909	178	
269.01197	156	
269.85969	92	
269.97018	1300	1+
270.90938	448	1+
271.84591	134	
271.91204	382	1+
272.84953	224	1+
273.94136	90	
276.10462	216	1+
276.80521	280	1+
276.85445	200	1+
277.92628	218	1+
278.80264	134	
279.10051	182	
280.37429	98	
280.79250	680	1+
281.43008	90	
281.84832	296	1+
282.06347	452	1+
282.11052	124	
282.80680	106	
283.79060	386	1+
283.98442	178	
284.87888	126	
285.82185	124	
285.84591	464	1+
285.94023	192	
286.91199	134	
287.26672	104	
287.40510	124	
288.08014	106	
288.79518	108	
288.86768	100	
290.78868	128	
290.85471	100	
291.05755	94	
291.85857	278	1+
291.99173	90	
292.79514	172	
293.03741	92	
294.86221	250	
294.92516	212	1+
295.86154	308	1+
296.80689	562	1+
296.83852	178	1+
297.79559	90	
298.07192	100	
298.80468	388	
299.03394	118	
299.06340	180	1+
299.80106	304	
300.80876	174	
301.79937	310	
301.83375	142	
301.85997	292	
302.86183	188	
303.10359	198	1+
303.80341	488	1+
303.82812	134	
303.85399	1202	1+
304.88052	174	
304.92424	94	
305.83046	284	1+
306.43252	148	
306.54522	92	
306.87484	110	
306.92953	94	
307.28503	124	
307.30809	184	
307.88240	114	
308.29761	98	
309.04226	98	
309.87052	140	
310.87375	142	
312.86898	190	
312.88778	102	
313.84688	130	
314.81222	338	1+
314.88344	152	
315.44938	96	
317.87363	128	
318.92936	134	
319.82438	332	1+
320.81201	444	1+
320.93117	116	
321.29731	200	1+
321.81603	374	1+
321.86654	414	1+
321.97688	180	1+
322.15907	146	
322.92613	524	1+
323.82093	150	
324.87746	166	
324.89517	224	
326.17157	126	
326.87165	656	1+
332.86375	94	
336.85359	142	1+
336.94321	530	1+
337.83110	174	
339.29294	94	
339.82747	526	1+
340.93999	368	1+
342.20403	118	
342.81988	196	
342.90880	100	
345.03286	190	1+
345.10984	100	
345.82434	112	
347.17521	92	
348.18250	112	
349.32079	96	
349.33482	186	1+
351.76329	120	
352.88393	102	
353.75661	318	1+
355.41566	156	
355.80192	258	1+
356.54759	100	
357.00275	148	
357.77083	200	1+
357.86367	126	
358.77377	132	1+
361.73100	100	
361.77519	190	
362.22699	146	
364.73826	94	
365.71737	104	
366.83740	122	
368.83716	118	
END IONS

###FS:    #m/z: 322.92912 #charge 1+
###MS: 46
###MSMS: 47
BEGIN IONS
TITLE=Cmpd 34, +MS2(322.9291), 28.0-35.0eV, 1.0min #47
RTINSECONDS=59.4665
SCANS=46-47
PEPMASS=322.92912	3263652
CHARGE=1+
93.65799	78	
147.11193	90	
150.18848	78	
170.05774	86	
192.88738	182	
194.88862	282	1+
195.91324	98	
202.12513	84	
205.25123	92	
205.95262	214	
205.97207	130	
206.97320	92	
207.87732	136	
207.97685	148	
212.89890	136	
213.41613	82	
213.85760	106	
214.88819	226	1+
216.79805	76	
218.88775	126	
219.98433	76	
221.94947	566	1+
223.91575	88	
224.91098	92	
224.95872	140	
226.82093	90	
226.84117	110	
226.85929	90	
227.90761	84	
227.92697	144	1+
230.82986	82	
230.88902	248	
231.92725	102	
232.39887	90	
232.89881	86	
233.09758	84	
235.82152	128	
236.89067	248	1+
237.79184	136	
238.93937	294	
239.07835	256	
240.04757	78	
240.82584	78	
240.94021	4784	
241.94142	3124	
242.82729	106	
242.94087	11256	1+
243.06561	134	
244.93906	2190	1+
244.97725	80	
245.00583	78	
246.39918	76	
246.85825	132	
246.94525	82	
246.97594	266	1+
249.03957	126	
249.91229	78	
250.05375	90	
250.24587	108	
250.45967	76	
250.97118	116	
251.13062	78	
251.50638	136	
251.92413	120	
252.37343	84	
253.34973	94	
254.14003	82	
254.83845	156	
255.48861	106	
257.80104	106	
257.83529	94	
258.83416	366	1+
258.85546	76	
258.89515	86	
260.82710	436	1+
261.34106	90	
261.58907	96	
261.87589	80	
262.22723	76	
262.79895	106	
263.05449	138	1+
263.11259	80	
264.84018	84	
264.87221	82	
264.89013	92	
267.78796	78	
267.87199	110	
268.05944	84	
268.56186	80	
268.84331	294	1+
268.95751	132	
271.41485	80	
271.84279	476	1+
272.05050	80	
273.79200	366	
274.83055	78	
275.08262	78	
275.81191	176	1+
276.83665	208	
276.86548	78	
277.12344	84	
277.83975	114	
278.83794	78	
279.09190	744	1+
279.16247	78	
280.07425	84	
280.14048	180	
281.09989	124	
281.85237	82	
281.96088	188	1+
282.05533	80	
283.07239	156	
283.78598	106	
283.85752	94	
284.05072	126	
284.17638	94	
284.29169	332	
284.79004	78	
284.84316	136	
285.48833	106	
285.85545	80	
287.80044	124	
287.87068	78	
287.90004	88	
289.87639	116	
289.95985	94	
290.24839	84	
290.41785	80	
290.85617	288	1+
290.88502	274	1+
291.50514	86	
291.80101	188	
294.85162	110	
295.12559	92	
295.15997	80	
295.85617	150	
296.80689	334	1+
296.87257	102	
296.91138	86	
298.51941	84	
298.86198	120	1+
299.78460	146	
300.89174	80	
301.81462	102	
301.97680	78	
302.81319	232	
306.88077	264	1+
307.30822	106	
307.79576	700	1+
307.83236	82	
308.29506	346	1+
308.76387	98	
308.86597	470	1+
309.36463	82	
309.42246	94	
309.81738	82	
310.30724	180	
311.88219	182	
312.86432	88	
313.87139	94	
315.84847	86	
316.49703	80	
316.79526	106	
316.89905	82	
317.38211	80	
317.91609	86	
319.80825	98	
321.75535	178	1+
323.23536	158	
323.82860	84	
323.88401	642	1+
324.38308	84	
325.54753	80	
325.79140	112	
327.26920	84	
327.88898	110	
END IONS

###FS:    #m/z: 340.93975 #charge 1+
###MS: 46
###MSMS: 48
BEGIN IONS
TITLE=Cmpd 35, +MS2(340.9397), 28.0-35.0eV, 1.0min #48
RTINSECONDS=60.238
SCANS=46,48
PEPMASS=340.93975	1250146
CHARGE=1+
189.86366	230	
190.92699	88	
192.88557	160	
192.92691	260	
194.99516	86	
196.88543	92	
197.96240	106	
204.90832	84	
205.94901	136	
207.40781	140	
208.94273	124	
210.93785	148	
211.97669	86	
212.87877	510	1+
212.89797	84	
213.93928	2408	1+
214.87556	110	
215.88735	626	1+
215.93495	310	1+
216.42036	84	
217.88112	380	1+
217.93895	188	
218.86252	90	
219.87010	224	1+
222.97671	108	
223.96431	410	1+
224.89036	92	
226.87238	124	
226.94711	140	
228.90876	114	
228.93772	272	
229.95546	100	
230.88748	704	1+
231.89080	480	1+
231.92286	88	
231.94926	2416	1+
233.87070	132	
233.89694	560	1+
233.94647	572	
235.89095	602	1+
237.83258	88	
238.07107	84	
239.97337	86	
240.14454	100	
240.56913	86	
240.96534	138	
241.84740	160	
241.90036	86	
241.94579	150	
242.00916	128	
242.88987	94	
242.95182	86	
243.82851	218	1+
243.88396	94	
243.89802	98	
244.78853	108	
246.01580	100	
246.40128	92	
246.50933	96	
246.97409	240	
248.89922	138	
248.98730	168	1+
249.90193	176	
249.95965	588	1+
250.97107	108	
250.99584	164	1+
254.89928	112	
254.96561	868	1+
255.00573	100	
255.07238	346	
255.09141	118	
255.91079	142	
256.07570	318	
256.85274	86	
256.88424	204	
256.94495	90	
256.96100	302	
257.79866	202	1+
258.84475	150	
258.90792	200	
258.96106	168	
259.82882	146	
259.88807	96	
259.95430	94	
260.83470	546	1+
262.79827	86	
263.93477	118	
264.23130	92	
264.84572	220	
264.96020	116	
266.01930	220	
267.13574	208	1+
267.84124	152	
267.88453	92	
268.84044	370	1+
268.87296	162	
269.80210	144	
271.04064	108	
271.78164	182	
272.34626	128	
272.85429	132	
272.92034	112	
272.97515	258	1+
274.85744	120	
274.97308	100	
275.80592	100	
275.84388	416	1+
276.84805	354	1+
276.90518	122	
277.96344	94	
278.17066	86	
278.84197	444	1+
279.96513	138	
280.80427	106	
281.04990	188	1+
281.84863	200	
281.86983	106	
282.80654	198	
282.92238	100	
282.97015	88	
283.87653	214	1+
288.80642	256	1+
289.78737	126	
290.41216	114	
290.78972	318	1+
290.85658	116	
291.90141	92	
292.06548	86	
293.85832	224	
293.88055	120	
294.82771	110	
294.86535	194	
295.21063	84	
295.80776	228	1+
295.86823	230	1+
295.96981	126	
296.04465	98	
296.54114	92	
296.92414	90	
296.98048	106	
297.78804	116	
297.97310	140	
298.00784	130	
298.42176	92	
299.05827	220	1+
299.52806	90	
299.59834	116	
299.78294	330	
300.86341	90	
300.87986	112	
302.40409	110	
302.84368	86	
302.86762	86	
303.16884	90	
303.80478	296	1+
303.86602	92	
306.87935	374	1+
307.79517	294	
307.84765	122	
308.29561	286	1+
308.89538	116	
309.83271	172	1+
310.88254	168	
310.92056	86	
311.76561	92	
311.88476	108	
312.80891	210	1+
313.84725	202	1+
314.88418	320	1+
315.88550	250	1+
318.59157	122	
320.06741	86	
320.88542	106	
321.14670	102	
321.92890	92	
322.63204	86	
324.89619	304	1+
325.87314	168	1+
326.89414	94	
327.79929	166	
327.92027	126	
328.88630	290	
329.81844	370	1+
329.87328	140	
332.15627	92	
333.89339	118	
334.40636	110	
335.88351	248	1+
336.76876	168	1+
338.87069	142	
340.35404	88	
341.07483	86	
341.30649	136	
342.90620	128	
344.77757	144	
END IONS

###FS:    #m/z: 336.94483 #charge 1+
###MS: 46
###MSMS: 49
BEGIN IONS
TITLE=Cmpd 36, +MS2(336.9448), 28.0-35.0eV, 1.1min #49
RTINSECONDS=61.01
SCANS=46,49
PEPMASS=336.94483	110082
CHARGE=1+
68.51086	86	
90.95513	94	
180.98536	94	
183.86907	130	
183.89742	100	
189.86094	230	
197.88266	96	
205.97045	150	
207.97022	104	
210.18358	108	
210.88598	180	
210.99585	86	
211.94362	5984	
212.87771	1856	1+
212.95207	208	
213.93959	3534	1+
215.88353	1528	1+
215.93661	274	
217.85429	128	
217.94031	114	
219.84065	92	
222.00172	98	
222.35290	86	
223.95903	222	1+
224.50398	98	
224.96778	308	1+
225.91366	104	
225.94998	104	
226.89421	114	
226.94976	136	
227.78524	84	
228.89399	600	1+
229.95473	6250	
230.02357	90	
230.88785	2266	1+
230.92799	88	
230.95549	194	
231.08539	84	1+
231.94997	3558	1+
232.38026	100	
232.83698	84	
233.89621	972	1+
233.94767	618	
234.00961	100	
234.82592	160	
235.38793	84	
235.64071	88	
235.82430	150	
235.86714	288	
235.89391	198	
235.94640	104	
236.80164	92	
237.13420	84	
240.06603	84	
240.48138	88	
241.04742	86	
241.49353	108	
241.89258	96	
242.88626	292	1+
242.93630	84	
244.95336	88	
246.90535	186	
246.97535	290	
247.96467	1366	1+
248.89971	1060	1+
249.08198	94	
249.95984	1220	1+
250.65800	94	
250.83038	674	1+
251.03710	116	
251.24555	90	
251.39320	86	
252.06337	120	
252.85701	100	
252.87813	86	
252.97031	3998	1+
253.04763	138	
253.83419	212	1+
253.90380	748	1+
253.94021	108	
253.95387	88	
254.37594	84	
254.93926	88	
254.96592	1904	1+
255.07344	424	
255.09450	90	
255.40596	92	
255.79496	136	
256.07707	194	
256.77756	92	
256.91902	202	1+
256.96269	198	
257.13657	82	
257.42032	102	
257.53173	96	
257.87968	272	1+
257.97824	116	
258.85051	136	
259.84808	238	1+
259.90577	108	
260.82895	152	
261.62700	112	
261.79306	140	
264.83764	252	1+
265.01643	134	
265.42429	108	
265.47839	100	
265.88549	130	
267.84106	192	
268.78967	84	
268.83951	1058	1+
269.97468	512	1+
270.11782	86	
270.95994	92	
270.98003	430	1+
271.84631	140	
271.92083	442	1+
272.79045	162	1+
272.87129	308	1+
272.97591	174	
273.85786	84	
273.92052	182	
274.82407	92	
274.97260	102	
275.02756	86	
276.85502	418	1+
276.95944	92	
277.05355	100	
277.08536	88	
277.83576	240	
278.83596	360	
279.10116	114	
279.79324	230	1+
279.83957	262	
280.82401	86	
284.37293	104	
284.79373	320	1+
285.56889	96	
285.84682	1576	1+
286.84768	1640	1+
286.88625	104	
287.88764	86	
289.07007	102	
289.87716	90	
290.80347	196	1+
290.85467	260	1+
290.88129	232	1+
292.87160	224	1+
292.91448	138	
293.10890	296	1+
293.99459	172	
294.85099	380	
296.80786	100	
296.84365	88	
297.03029	88	
297.05117	86	
297.16316	86	
297.81052	192	1+
298.94589	104	
299.78194	126	
299.87437	96	
300.94477	84	
303.80853	128	
303.96886	108	
306.27671	92	
306.87827	358	1+
307.88102	290	1+
308.32151	82	
309.87224	636	1+
310.87555	478	1+
311.86060	126	
314.82214	234	1+
314.87565	114	
317.82809	98	
317.95342	102	
319.31006	98	
320.88513	146	
322.80537	138	
323.00223	84	
324.81298	222	1+
324.89004	334	1+
327.84614	104	
328.88390	200	
329.18462	114	
329.86777	454	1+
330.81190	220	
330.87072	380	1+
331.43191	92	
331.71136	86	
331.88763	106	
334.28547	96	
334.42282	112	
334.87976	130	
337.83021	98	
337.94437	106	
338.83155	94	
339.29500	88	
340.91630	96	
341.26464	88	
END IONS

###FS:    #m/z: 322.92966 #charge 1+
###MS: 50
###MSMS: 51
BEGIN IONS
TITLE=Cmpd 37, +MS2(322.9297), 28.0-35.0eV, 1.1min #51
RTINSECONDS=64.7095
SCANS=50-51
PEPMASS=322.92966	5424256
CHARGE=1+
118.57239	86	
187.88496	124	
190.86249	84	
191.95634	90	
192.89088	170	
193.10680	88	
194.88681	136	
197.95744	88	
199.44393	100	
200.87692	188	
205.94834	284	1+
207.97364	210	
210.89965	120	
211.06560	92	
211.94233	140	
212.87867	94	
213.09157	94	
214.88654	642	1+
215.88536	360	1+
217.88509	398	1+
219.81677	92	
220.86638	198	
221.05145	86	
221.96258	128	
222.95480	858	1+
223.10973	84	
224.90277	126	
224.97398	130	
226.94817	138	
226.97170	124	
227.93217	102	
227.95078	128	
228.13747	102	
228.90772	136	
229.00290	92	
230.90570	102	
231.52572	110	
232.28454	122	
232.55616	108	
234.88378	106	
234.89644	204	1+
236.14449	108	
237.39538	84	
237.87502	134	
238.93890	308	1+
239.07917	408	
240.79155	162	
240.91638	106	
240.93956	5598	
241.09881	84	
241.88332	178	1+
241.94131	4304	
242.82083	362	1+
242.90713	86	
242.94107	14150	1+
243.07597	92	
243.12882	98	1+
243.79946	86	
244.85199	86	
244.87522	110	
244.93871	3362	1+
244.98548	110	
245.87773	118	
245.96918	566	1+
246.50448	88	
246.83120	154	1+
246.85335	142	
246.99196	90	
248.95131	118	
250.90001	134	
250.96592	144	
253.35076	162	
253.90884	180	
254.05000	86	
255.77927	84	
255.83404	118	
256.90098	104	
257.40169	94	
258.83200	286	1+
258.90298	116	
259.88990	110	
259.99714	102	
260.82928	436	1+
261.03031	86	
262.97015	176	
263.05859	98	
263.10968	140	
263.14464	84	
263.83422	280	1+
263.87403	194	1+
267.84535	228	
268.93039	84	
269.80514	134	
270.82347	140	
270.85666	100	
271.79289	210	
271.84628	250	
271.91358	92	
272.84608	124	
273.79318	332	1+
273.81281	112	
274.04091	100	
274.84716	114	
274.92178	90	
275.80931	476	1+
276.85473	90	
277.83617	136	
278.79772	98	
278.86001	210	
279.09144	818	1+
279.79688	86	
280.14110	134	
280.96205	164	1+
282.80773	100	
282.90056	84	
283.06645	278	1+
283.78483	128	
283.88229	206	1+
284.06965	198	1+
284.29034	322	
284.35015	92	
285.29440	194	
285.86152	110	
286.87651	124	
286.96955	90	
287.79768	142	
287.90146	152	
289.79677	374	1+
289.87959	186	
290.20040	96	
293.05854	130	
293.87742	240	
294.81522	108	
294.84909	182	
295.80399	182	1+
295.84244	216	1+
296.86573	122	
297.92970	88	
299.78333	90	
300.03471	130	
301.85907	110	
302.18198	94	
302.87189	146	
303.80359	102	
305.40734	92	
305.80227	136	
305.93526	106	
306.27661	94	
306.87628	256	1+
307.10466	114	
307.16059	110	
307.79639	110	
308.29955	86	
308.79736	112	
308.87298	92	
309.81743	178	
310.31002	154	
310.87385	114	
312.80180	186	
312.94420	86	
313.80574	88	
313.88071	188	1+
314.37076	86	
315.82337	84	
316.80582	106	
317.89366	284	1+
318.57785	92	
319.88396	110	
320.75548	84	
320.81270	272	1+
321.44210	84	
321.88458	102	
322.02350	92	
322.89518	84	
323.25441	88	
324.20637	86	
324.88895	274	1+
325.00924	94	
326.45443	92	
327.01374	94	
327.31145	102	
327.78015	86	
328.18281	84	
END IONS

###FS:    #m/z: 340.93976 #charge 1+
###MS: 50
###MSMS: 52
BEGIN IONS
TITLE=Cmpd 38, +MS2(340.9398), 28.0-35.0eV, 1.1min #52
RTINSECONDS=65.482
SCANS=50,52
PEPMASS=340.93976	2808714
CHARGE=1+
45.90051	88	
184.87053	104	
189.86141	142	
192.92664	278	
193.95201	92	
205.95056	150	
208.93924	92	
210.93547	236	
211.93492	96	
212.88353	98	
212.89639	88	
213.87969	278	1+
213.93814	1342	1+
215.88560	640	1+
215.93697	358	
217.87983	226	1+
221.02558	98	
223.94704	94	
224.97930	126	
226.89082	206	1+
226.94592	552	1+
227.94940	390	1+
228.93193	150	
230.89137	216	
231.89159	290	
231.94984	676	1+
232.89192	722	1+
235.37139	92	
235.82287	110	
235.89435	364	
235.94655	92	
236.83218	94	
238.04780	148	
239.89923	106	
240.22947	124	
240.79365	84	
240.82941	122	
240.88086	84	
240.94125	124	
241.01840	106	
241.84229	120	
241.88404	156	
243.82976	172	
246.97549	272	1+
249.90333	134	
249.96191	530	1+
251.90625	146	
252.96734	146	
253.04118	84	
254.54355	86	
254.90627	88	
254.94691	146	
254.96536	468	
255.07170	332	1+
255.78008	132	
255.80794	146	
256.96167	238	
257.79919	122	
257.85448	90	
258.44303	92	
258.84700	290	
258.88405	170	
259.84109	398	1+
259.89597	86	
260.84135	276	1+
260.93434	146	
261.83577	218	1+
262.91945	136	
263.01182	196	
263.91188	100	
264.83015	88	
265.08578	94	
265.90246	106	
266.96876	90	
267.00529	98	
268.83959	330	1+
268.95542	140	
269.00604	112	
269.34538	90	
269.82416	126	
270.80121	206	
271.35937	92	
271.77305	88	
271.84232	120	
272.91612	110	
272.93645	126	
272.96823	158	
273.85695	140	
274.93282	148	
275.95088	110	
276.85464	762	1+
277.89604	88	
277.96970	94	
278.84495	798	1+
278.86205	198	
278.87988	114	
279.02927	84	
279.95487	92	
280.80551	140	
280.98505	86	
281.12714	98	
281.84145	90	
281.85953	122	
281.89063	92	
282.35571	94	
282.90696	84	
283.78944	138	
283.84152	104	
285.03845	90	
286.80274	90	
286.85502	84	
288.03102	84	
290.21072	88	
291.80262	104	
291.90131	84	
292.80511	94	
294.14018	82	
294.86680	114	
295.38588	98	
296.38065	96	
296.80651	102	
296.85379	210	
297.06581	94	
297.09946	88	
298.81561	86	
298.85591	124	
299.05864	86	
299.31147	84	
299.87363	278	
300.81528	94	
300.86212	82	
301.05359	86	
302.91236	284	1+
302.94554	104	
303.04468	86	
303.80514	286	1+
303.86827	82	
303.94513	106	
304.54923	88	
304.95884	104	
307.45969	90	
307.88935	116	
308.28814	150	
308.81453	130	
310.09439	86	
310.87274	446	1+
314.07230	84	
315.85091	148	
316.81032	190	
316.87058	334	1+
318.20101	84	
318.70525	84	
323.30183	140	
323.88111	82	
324.89213	190	
327.89359	84	
327.92678	82	
328.04065	82	
328.31629	92	
328.88822	128	
330.81114	196	
330.87625	108	
332.08464	84	
335.89507	86	
336.52982	104	
337.28739	88	
338.03859	82	
338.98756	92	
340.70900	238	1+
340.96403	100	
341.83986	84	
342.15575	112	
345.79459	94	
END IONS

###FS:    #m/z: 507.84442 #charge 1+
###MS: 50
###MSMS: 53
BEGIN IONS
TITLE=Cmpd 39, +MS2(507.8444), 28.2-35.2eV, 1.1min #53
RTINSECONDS=66.254
SCANS=50,53
PEPMASS=507.84442	428466
CHARGE=1+
196.01485	424	1+
214.88605	168	
232.89540	254	1+
234.88840	320	1+
241.85351	212	
250.90824	168	1+
252.97763	136	
254.09715	142	
257.89779	210	
260.88396	238	
261.88049	126	
262.13601	256	1+
264.07641	126	
266.16788	402	1+
266.89564	190	1+
268.96702	134	
269.81516	134	
271.85741	184	
271.87446	202	
272.78415	176	
272.85261	142	
273.85749	124	
275.85307	146	
276.85046	128	
278.83585	250	
279.82877	164	
280.10796	140	
281.37703	258	
281.96343	156	
283.97500	136	
285.85786	142	
286.01140	196	1+
286.88400	248	1+
287.85077	920	1+
288.86889	144	
289.84967	154	
289.88116	252	
290.86245	904	1+
293.87117	928	1+
295.85037	454	1+
295.86463	244	
295.91815	138	
296.85483	388	1+
298.80679	180	1+
298.84924	260	
299.85568	150	
300.81968	130	
300.84514	180	
300.88659	372	1+
301.84864	512	1+
301.89387	224	1+
302.98497	126	
303.86022	304	1+
305.86027	890	1+
306.37779	124	
307.00974	176	1+
307.05085	152	
307.19382	132	
307.88820	612	
308.14135	710	1+
308.87448	460	
309.87402	248	
310.05639	154	1+
310.15594	394	
310.87007	160	
311.16124	724	
311.82222	232	1+
311.88543	1786	
312.86767	460	
312.88345	1114	1+
313.41721	124	
314.86396	1118	1+
315.37166	142	
315.83899	278	1+
315.89285	188	
316.86269	346	1+
317.88784	158	
319.40340	146	
319.46497	156	1+
319.85256	136	
321.42129	178	
321.88326	328	1+
323.87168	278	
324.00865	144	
324.85642	644	1+
325.38740	202	
325.89796	408	
326.88343	1028	
327.37487	412	1+
327.88081	524	
328.31426	238	1+
328.87498	1038	1+
329.83709	196	1+
331.75342	192	1+
331.87190	796	1+
332.87360	856	1+
333.89518	166	
334.95161	168	
335.84245	208	
336.94556	124	
337.80375	128	
337.88093	812	1+
338.13430	202	1+
338.92963	156	
339.80935	300	1+
339.87270	558	1+
339.91199	124	
340.76946	124	
343.83496	138	
343.87528	424	
347.39578	240	1+
347.77110	216	
347.93419	160	
348.88726	148	
349.75498	274	1+
349.91367	304	1+
350.79912	188	
350.88470	600	1+
351.18118	152	
351.80604	200	
351.83618	166	
352.19145	132	
352.84989	472	1+
353.85339	404	1+
355.84521	284	1+
355.89149	212	
356.86846	166	
356.89973	140	
365.78257	412	1+
366.83810	354	1+
366.89878	176	
367.05789	156	1+
367.70820	1006	1+
367.76568	454	1+
367.81784	160	
368.89395	536	1+
369.83677	452	1+
370.87411	152	
371.18708	184	
371.83952	492	1+
371.86909	132	
371.99851	128	
372.04695	186	1+
372.78078	158	
373.71848	212	
373.76238	188	1+
374.81189	190	
374.88963	296	1+
375.74683	206	1+
375.81420	300	
376.81701	168	
377.84791	208	1+
377.87350	354	1+
380.71561	190	
380.83887	436	1+
381.71537	156	
381.84463	342	1+
382.71203	214	1+
382.85181	190	1+
382.91502	138	
382.98756	124	
384.84939	1490	1+
385.77226	122	
387.84885	588	1+
388.79742	230	1+
388.81774	132	
389.19605	212	1+
389.22429	156	
390.78244	156	
390.84179	688	
391.77686	180	
391.80594	188	
391.83892	676	
392.82577	970	1+
393.18769	184	
393.79858	236	
393.89286	144	
394.83318	410	1+
394.88194	156	
396.73538	194	
396.77251	132	
396.86098	124	
397.73268	134	
397.86187	174	
398.73139	206	
398.84684	860	1+
398.86304	248	
399.73140	142	
399.80408	180	
399.85175	716	1+
400.08356	336	1+
400.72825	198	
402.77365	128	
402.82268	124	
402.86526	752	1+
403.86922	432	1+
405.74246	178	1+
405.85959	434	
406.85937	272	
407.86531	1338	
408.68302	330	1+
408.72564	520	1+
408.85052	2212	1+
409.72254	344	1+
410.07972	162	
410.39639	248	1+
410.80017	400	1+
410.83602	1692	1+
411.08638	168	
411.80336	280	1+
412.84544	664	1+
413.07558	208	
413.83031	360	1+
414.86853	278	1+
417.85890	468	1+
418.89280	124	
420.73624	134	
421.88209	320	1+
422.73101	204	1+
422.86417	1154	1+
423.86749	958	1+
424.82938	122	
425.74832	494	1+
426.86159	1722	1+
426.92692	124	
427.73473	1074	1+
428.84496	1896	1+
428.88402	516	1+
429.72923	230	
429.74880	212	
430.74147	246	
431.86743	1074	1+
433.85156	614	1+
435.86060	316	1+
437.73655	230	1+
439.73587	180	
439.89279	356	
440.87378	132	
442.76420	312	1+
442.87870	168	
443.68453	172	
444.87128	2254	1+
445.74145	398	1+
446.88034	634	1+
448.75242	236	1+
449.71893	140	
449.87967	1002	1+
450.74058	278	1+
450.77376	168	
450.82326	136	
451.86409	182	
454.70066	200	1+
457.90314	446	1+
462.88301	804	1+
464.87536	210	
467.88690	2214	1+
468.22511	158	
469.01661	124	
472.74473	138	
472.77845	154	1+
475.79750	212	1+
485.74628	132	
485.89791	780	1+
486.81447	128	
486.89954	476	1+
488.80432	146	
490.78869	258	1+
500.29673	102	1+
509.85567	194	
509.90961	142	
511.79158	140	
END IONS

###FS:    #m/z: 363.95577 #charge 1+
###MS: 54
###MSMS: 55
BEGIN IONS
TITLE=Cmpd 40, +MS2(363.9558), 28.0-35.0eV, 1.2min #55
RTINSECONDS=69.953
SCANS=54-55
PEPMASS=363.95577	365380
CHARGE=1+
149.00328	88	
182.86865	88	
184.93635	118	
185.87066	134	
187.86641	248	
189.86409	978	1+
191.85776	952	1+
196.01994	92	
196.88398	280	
197.89928	106	
197.95883	86	
200.87641	88	
200.88927	102	
200.94882	120	
203.93256	86	
205.87818	116	
205.92564	104	
205.94772	406	1+
207.40675	88	
207.87169	502	1+
208.88475	114	
209.86894	282	
209.94267	2164	1+
210.88267	608	
211.86571	126	
212.87843	4874	1+
213.42977	92	
214.89223	288	1+
217.43321	92	
217.91601	104	
219.41476	86	
220.88415	204	1+
222.90272	102	
222.91532	86	
222.95172	2394	1+
223.97652	96	
224.88992	118	
224.94837	4370	1+
224.96947	172	
225.88582	100	
225.97476	432	1+
226.89592	132	
226.94707	12442	1+
227.87541	150	
228.03153	200	1+
228.89496	1062	1+
228.94196	12318	1+
229.02268	212	1+
229.06949	126	
229.08736	86	
229.46002	104	
230.88747	7568	1+
231.43789	96	
232.56527	110	
232.90560	178	
233.96193	88	
233.99385	262	1+
234.87870	368	1+
236.84659	98	
237.05747	362	1+
238.95459	146	
240.82584	96	
240.89236	136	
240.94565	250	
240.96245	1902	1+
241.08420	114	
241.19799	88	
241.94284	482	
242.89410	202	1+
242.94058	1652	1+
242.95899	1804	1+
243.06441	184	1+
243.83696	330	1+
244.95687	6032	
245.94204	388	
245.95770	216	
246.90280	260	1+
246.95209	6282	1+
248.80554	182	
248.89959	1698	1+
249.80394	158	
250.67727	90	
250.89769	634	1+
250.94479	178	1+
250.96758	280	1+
252.98048	86	
253.90720	720	1+
254.09133	92	
254.86317	90	
258.44304	192	
258.84158	122	
258.97022	232	1+
258.98356	100	
259.83967	122	
260.86896	144	
260.96819	1334	1+
261.09289	116	
261.84164	178	
263.83093	166	
263.97928	158	
263.99769	106	
264.39493	94	
264.64454	92	
264.84647	90	
264.99839	90	
265.05798	144	
265.08421	110	
265.97405	302	1+
266.09183	188	1+
266.39924	94	
266.81296	878	1+
266.88930	122	
267.86237	98	
267.97151	542	1+
268.79327	162	1+
268.95856	98	
269.96869	908	1+
270.85064	90	
271.91391	470	
271.93406	86	
274.85539	210	1+
276.08665	88	
276.81632	152	
277.85409	142	
277.91950	518	1+
278.80157	166	
278.92182	400	1+
279.10106	306	1+
279.11763	94	
279.79470	178	
279.86676	116	
280.79363	714	1+
281.90212	86	
282.78515	460	1+
283.35129	94	
283.81025	102	
283.84693	454	1+
283.98343	152	1+
284.82402	188	
285.84487	584	1+
285.86289	124	
286.81140	312	1+
287.34628	90	
287.43123	102	
287.46027	88	
287.81552	234	1+
288.87988	100	
290.00783	172	
290.85751	100	
292.11070	294	1+
292.80800	194	
292.86510	160	
293.43363	168	
294.85955	186	
295.85725	160	1+
296.80824	264	
296.87592	202	1+
297.30096	94	
297.80628	110	
297.97101	162	
298.80328	1474	1+
300.80472	312	
300.87270	146	
301.80445	334	
301.85994	782	1+
301.99629	96	
302.80219	730	1+
302.92079	90	
303.80607	546	1+
303.83099	94	
303.85576	1114	1+
306.42488	94	
306.76685	94	
307.13254	112	
308.86656	204	
309.32490	88	
309.87194	334	1+
311.36703	90	
312.85515	88	
316.81349	372	1+
316.93619	114	
317.81287	246	1+
318.93244	102	
319.81245	120	
320.82912	104	
321.09867	92	
321.81406	222	
321.86820	190	
322.80458	252	1+
322.92513	250	
323.03696	144	
323.82971	88	
323.93389	160	
325.14426	204	1+
325.89697	220	
326.87047	562	1+
327.71140	100	
327.90251	88	
328.88238	214	1+
330.54934	94	
330.80819	86	
335.15494	86	
336.75204	164	
336.94346	294	1+
337.83795	100	
337.90980	94	
338.43140	92	
338.82350	576	1+
338.94929	138	
339.29728	100	
339.82613	490	1+
340.80057	136	
340.94264	334	1+
350.76444	90	
353.75919	172	
355.79817	98	
355.91398	90	
356.77020	142	
360.86648	278	1+
361.39047	110	
361.78522	130	
366.89921	102	
END IONS

###FS:    #m/z: 507.84409 #charge 1+
###MS: 54
###MSMS: 56
BEGIN IONS
TITLE=Cmpd 41, +MS2(507.8441), 28.2-35.2eV, 1.2min #56
RTINSECONDS=70.725
SCANS=54,56
PEPMASS=507.84409	160264
CHARGE=1+
196.01455	440	1+
210.03046	226	
214.88035	154	
222.97028	308	1+
227.95210	280	
232.89465	366	1+
234.89125	150	
236.88899	132	
241.88227	294	1+
250.90746	226	
250.96920	186	1+
251.06714	198	
252.07618	140	
252.92142	244	1+
260.38398	258	1+
260.88000	248	1+
265.81917	140	
266.09787	284	1+
266.16786	382	1+
266.86501	136	
266.96228	236	1+
268.88809	134	
269.92459	162	
271.84339	148	
271.88199	306	1+
272.85428	192	
274.96161	146	
278.83615	214	1+
281.83941	142	
285.85845	322	1+
286.03351	288	1+
286.89035	136	
287.84974	886	1+
288.02706	386	1+
288.87147	198	
288.93651	134	
289.88166	284	
290.83989	136	
290.86283	962	1+
290.97477	152	
291.11919	226	1+
291.86452	594	1+
293.39580	188	1+
293.87372	1004	1+
295.96961	196	1+
296.79654	134	
296.85166	238	
296.94582	202	1+
297.85628	146	
298.80163	128	
299.91109	224	1+
300.40213	184	
300.84513	692	1+
300.87073	304	1+
301.84743	522	1+
302.87160	156	
303.86907	770	1+
304.85889	140	
305.86150	1220	1+
307.13283	132	
307.88937	344	1+
308.14087	648	1+
308.87519	984	1+
310.15683	978	1+
310.84112	224	
311.37225	132	
311.88135	3782	1+
313.81086	210	1+
314.86419	1172	1+
316.86471	196	
317.80449	130	
317.85546	510	1+
318.89239	132	
321.87480	178	
322.85487	172	
322.89131	234	
323.87255	212	
323.89085	148	
324.86037	300	1+
324.90199	218	
324.98626	228	1+
325.89806	310	
325.98819	162	1+
326.88234	2838	1+
327.89661	308	
328.87843	512	
329.17330	132	
329.82380	214	
329.89520	132	
330.87906	222	
330.90066	164	
330.97925	144	1+
331.79735	406	1+
331.88721	160	
332.80166	280	1+
332.87401	786	1+
334.87478	146	
335.76129	130	
335.84146	180	
335.88776	332	
336.94458	334	
336.97074	264	1+
337.87679	502	1+
338.82488	198	1+
339.12756	166	
339.40213	130	
339.71888	176	1+
339.77713	216	1+
340.78167	148	1+
341.38136	158	
341.81713	192	1+
341.87635	184	
343.39756	168	
343.90990	176	
347.75510	138	
347.77493	476	1+
347.90425	292	1+
348.06890	206	1+
348.88749	202	1+
349.76137	322	1+
349.80088	138	
350.88789	280	
351.83844	128	
352.39704	192	1+
353.85164	440	
353.89265	132	
355.89067	462	1+
357.83968	324	1+
359.78124	146	
361.86106	214	
363.80375	242	1+
363.91537	160	1+
365.70873	134	
365.72764	146	
366.18096	298	
366.72361	372	1+
366.78798	140	
366.83567	244	1+
367.70601	1084	1+
367.97749	186	1+
368.81160	142	
368.90177	150	
369.02429	180	1+
369.83558	658	1+
370.90373	502	1+
371.90425	350	1+
372.78256	184	
374.80497	198	
374.81600	478	1+
375.73721	166	1+
375.77306	134	
375.92854	140	
376.87772	280	1+
379.80331	134	
380.71260	280	
380.85247	212	
381.72459	130	
381.83868	218	
383.77892	142	
384.33594	192	1+
384.74876	128	1+
384.84781	1248	1+
385.82148	138	
385.93140	184	1+
386.78064	284	1+
387.84702	620	1+
389.19844	260	
389.71000	282	1+
389.85329	164	
390.05527	204	1+
390.83952	1510	1+
391.18013	166	1+
391.92506	130	
392.79747	142	
392.82608	836	1+
392.88862	288	1+
392.91222	154	
393.07474	198	
393.79753	244	
394.78702	170	
394.83269	254	
394.86106	138	
395.77229	164	
395.86205	130	
396.85753	364	1+
398.72748	214	
398.84108	826	1+
399.73048	222	
399.84583	714	1+
399.99030	172	
400.73351	156	
402.86110	730	1+
405.86772	470	1+
406.71810	130	
406.85522	382	
407.73823	308	1+
407.76039	202	
407.83851	134	
407.86692	1406	
407.92955	120	1+
408.85102	1766	1+
409.73473	342	
409.88686	200	
410.07720	138	
410.73819	280	
410.83877	882	
411.72738	164	
411.80971	282	
411.84015	964	1+
411.85564	256	
412.72085	260	1+
413.83046	134	
414.86611	252	1+
414.88394	174	
417.12037	200	1+
417.86195	130	
418.85236	258	
421.88498	398	1+
422.86790	146	
423.86904	912	1+
424.76690	152	
424.82897	150	
425.75107	314	
426.75135	266	
426.86019	1436	1+
427.02101	122	1+
427.08324	192	1+
427.73251	1148	1+
428.76552	146	
428.79605	136	
428.84639	2768	1+
428.89449	144	
429.70385	202	
429.74363	226	
430.73531	478	1+
430.87860	138	
431.86681	746	1+
433.85537	244	
434.85775	182	
440.79080	272	1+
440.89691	134	
442.87872	176	
444.87038	3268	1+
445.23045	200	1+
445.74468	250	
446.73043	176	
447.71002	188	
447.88298	134	
448.75631	226	
448.88931	134	
449.69125	270	1+
449.87817	454	
450.74801	422	1+
450.76583	146	
450.87079	504	1+
451.75211	302	1+
457.90400	236	
462.74486	134	
462.88178	930	1+
464.88039	150	
465.72066	144	
466.01151	150	1+
467.23427	230	1+
467.88679	1768	1+
468.78692	214	1+
485.71929	148	1+
485.89871	474	
486.89886	244	
487.89319	142	
490.91074	214	
504.82171	218	1+
507.79538	196	1+
509.86131	342	1+
END IONS

###FS:    #m/z: 336.94507 #charge 1+
###MS: 54
###MSMS: 57
BEGIN IONS
TITLE=Cmpd 42, +MS2(336.9451), 28.0-35.0eV, 1.2min #57
RTINSECONDS=71.497
SCANS=54,57
PEPMASS=336.94507	88736
CHARGE=1+
134.64381	76	
188.86958	80	
196.88899	132	
207.97592	186	
209.49673	90	
210.85894	102	
210.88516	106	
210.95498	82	
211.03640	132	1+
211.94386	2458	1+
212.87796	1574	1+
213.58465	98	
213.93925	956	
214.89644	136	
215.10948	78	
215.86981	84	
215.88760	704	1+
215.94133	130	
217.86132	88	
219.83722	82	
221.50966	80	
221.94097	76	
222.92893	88	
222.96920	112	
223.82441	82	
225.94192	250	1+
226.94564	216	1+
227.88807	376	1+
228.84751	100	
228.88985	274	1+
229.04900	76	
229.95366	2448	1+
230.88796	2182	1+
231.94840	1628	1+
232.82887	128	
232.85753	80	
232.91189	76	
233.38949	98	
233.89756	556	1+
233.94504	244	1+
234.82781	208	
235.85220	132	
236.89332	90	
238.53164	104	
240.83378	88	
240.96347	84	
241.11994	96	
241.46495	92	
241.83956	86	
242.51350	78	
242.82958	114	
243.20819	76	
244.95795	192	
244.97778	100	
245.50758	100	
245.84274	98	
246.90233	122	
246.97608	80	
247.03756	92	
247.96476	190	
248.89852	1298	1+
248.96720	78	
249.82681	628	1+
249.92611	98	
249.96235	314	1+
250.95142	152	
250.98625	112	
252.97157	1482	1+
253.90554	544	1+
254.83587	114	
254.86083	80	
254.94425	110	
254.96522	718	1+
255.07492	264	
255.45718	94	
255.86562	102	
255.94631	108	
256.91318	156	
256.96192	104	
257.73492	84	
258.84829	262	1+
260.84361	184	
261.15052	88	
261.83979	112	
264.09369	90	
265.08737	188	1+
265.88387	92	
265.99067	92	
267.84207	104	
268.41137	78	
268.84278	1090	1+
269.05936	78	
269.89386	92	
269.91818	262	
270.98167	176	
271.79927	154	
271.85201	132	
271.91247	102	
271.95187	242	1+
272.91671	164	
273.78987	106	
273.90861	94	
274.82214	96	
274.86537	84	
275.81867	120	
275.83692	160	
276.85641	754	1+
277.90061	80	
278.42235	78	
278.83218	528	1+
279.08866	104	
281.12315	86	
282.86001	184	1+
282.91830	142	
284.94916	82	
285.84742	1476	1+
286.84934	1018	1+
288.79069	102	
288.85409	246	1+
288.90699	96	
291.80165	114	
291.86067	116	
292.10277	80	
292.89603	86	
293.10348	122	
293.43510	78	
294.97034	98	
295.89516	84	
296.85697	80	
296.87356	76	
298.03865	78	
298.90384	76	
299.05380	158	
299.73636	104	
299.80611	76	
299.86838	86	
299.89357	152	
301.02150	100	
301.90283	82	
302.11987	78	
303.01836	190	1+
303.86671	98	
304.06537	88	
305.41556	80	
305.80634	80	
306.84865	78	
306.88387	92	
307.89030	176	
308.86284	124	
308.92588	100	
309.86884	406	1+
309.91242	78	
310.44879	78	
310.80822	90	
310.84700	80	
310.86823	302	1+
311.02124	104	
312.85522	82	
314.81545	138	
316.40516	90	
317.85712	124	
317.87260	76	
318.89779	78	
319.87200	106	
322.95171	78	
323.39086	84	
323.88367	82	
324.89995	132	
326.86741	232	1+
327.89150	102	
329.80174	78	
331.81921	94	
332.18590	98	
336.17207	84	
337.76543	80	
337.80769	204	1+
338.92644	86	
339.39439	84	
339.83567	82	
339.88628	152	
341.75108	84	
341.81522	120	
341.83410	154	
342.17054	82	
END IONS

###FS:    #m/z: 363.95583 #charge 1+
###MS: 58
###MSMS: 59
BEGIN IONS
TITLE=Cmpd 43, +MS2(363.9558), 28.0-35.0eV, 1.3min #59
RTINSECONDS=75.167
SCANS=58-59
PEPMASS=363.95583	385374
CHARGE=1+
89.68655	94	
149.50152	90	
182.86630	204	
187.86927	138	
189.70913	90	
189.86279	1138	1+
191.85911	1038	1+
193.84953	100	
196.88261	330	1+
197.09914	88	1+
197.93627	88	
203.87882	142	
206.88895	110	
207.87206	492	1+
207.94848	106	
209.87642	834	1+
209.94351	2026	1+
210.88254	604	1+
212.04403	140	
212.87811	3730	1+
213.04293	96	
214.88692	454	1+
217.02983	94	
222.02914	92	
222.95164	2892	1+
224.89837	178	
224.94786	2900	1+
224.97326	148	
225.88863	482	1+
225.98971	92	
226.86945	272	1+
226.90965	102	
226.94680	12074	1+
228.78510	90	
228.89377	1328	1+
228.94159	13252	1+
230.82172	88	
230.88806	7110	1+
233.87773	444	1+
233.95945	128	
234.87977	392	1+
234.92684	88	
235.04187	92	
237.05246	106	
237.90885	96	
238.05397	92	
239.06977	154	
239.09538	106	
239.90009	120	
240.82119	98	
240.94094	528	
240.96170	1722	1+
241.82015	250	1+
241.94069	456	
242.78523	92	
242.94169	1648	1+
242.95893	1244	
243.38401	100	
244.36232	86	
244.81918	160	1+
244.88422	130	
244.95696	5174	1+
245.02682	88	
245.07702	90	1+
245.94025	230	
246.06054	220	1+
246.85705	94	
246.91392	216	1+
246.95241	5832	1+
248.80716	112	
248.85034	176	
248.89948	1770	1+
249.48007	114	1+
249.79859	138	
250.89606	410	
250.94383	326	
250.97194	154	
251.79649	212	1+
251.97752	134	
252.88883	232	
253.90609	428	1+
254.37899	94	
257.04567	100	
258.97438	480	
259.84558	108	
260.83117	138	
260.96626	856	1+
261.83092	124	
263.79711	150	
263.82191	210	1+
263.85999	90	
263.97731	234	
264.79745	126	
264.96720	448	1+
265.08074	218	
265.90554	184	
266.15886	88	
266.81141	108	
267.78349	126	
267.81584	104	
267.83931	262	1+
267.87331	154	
267.97220	676	
268.42952	88	
268.95574	252	
269.80487	370	1+
269.96847	842	1+
271.91585	260	
272.90372	96	
272.94142	98	
273.79280	120	
274.49836	92	
276.37732	92	
276.40807	176	
276.80502	192	1+
278.79525	142	
279.39453	94	
279.79038	866	1+
279.85069	130	
280.11364	106	
280.79264	736	1+
280.87221	90	
281.99034	106	
282.78920	536	1+
282.82939	88	
282.90540	112	
283.06678	182	
283.11782	122	
283.62804	88	
283.79011	340	1+
283.84856	186	
283.87305	136	
283.98188	90	
284.82441	170	
284.92154	208	1+
285.84608	610	
285.90734	88	
286.86502	280	1+
287.51446	90	
290.78468	92	
291.44836	98	
291.79871	140	
294.58662	90	
295.82904	90	
295.87592	134	1+
296.80160	86	
296.92243	126	
297.43658	98	
297.80809	206	
298.80175	1070	1+
299.83058	122	
300.80226	138	
301.79748	254	
301.85846	660	1+
302.80443	570	1+
303.80629	352	1+
303.85483	1326	1+
308.40348	96	
308.80806	118	
310.87513	146	
311.02904	132	
311.12311	120	
312.86899	196	
314.35746	92	
315.81400	238	1+
315.87434	388	1+
316.85961	144	
318.10727	96	
319.20526	86	
319.82048	182	1+
319.93283	142	
321.38257	102	
321.81732	142	
321.86416	112	
321.87311	100	
322.82580	112	
323.82667	96	
324.87080	122	
325.89975	134	
326.75995	112	
326.86909	182	
326.89253	126	
327.26479	90	
328.30061	92	
328.88678	108	
328.97306	106	
329.86848	98	
331.05175	108	
336.94641	222	
337.94365	116	
338.86854	114	
339.82652	376	1+
340.93983	336	1+
342.83139	110	
346.76560	86	
347.45408	94	
349.76317	136	
349.87323	88	
351.76661	200	1+
353.99608	96	
357.36789	92	
360.70396	98	
360.86774	176	
361.79313	110	
365.14426	92	
365.85065	96	
367.77582	110	
368.88679	90	
END IONS

###FS:    #m/z: 507.84403 #charge 1+
###MS: 58
###MSMS: 60
BEGIN IONS
TITLE=Cmpd 44, +MS2(507.8440), 28.2-35.2eV, 1.3min #60
RTINSECONDS=75.9395
SCANS=58,60
PEPMASS=507.84403	183262
CHARGE=1+
196.01550	322	1+
198.03122	142	1+
224.97715	302	
232.89660	454	1+
236.88679	134	
239.85177	132	
242.88834	216	1+
243.89011	264	1+
250.96903	374	
254.09399	388	1+
257.86678	166	
259.87886	282	1+
260.82407	180	1+
265.86590	162	
268.10970	122	
268.88154	404	1+
269.88486	284	1+
269.92167	140	
272.59983	126	
272.79904	284	1+
272.85004	238	
273.85696	134	
275.85692	144	
276.83289	152	
277.08686	132	
278.83310	190	
279.89315	196	
280.40314	150	
281.85512	196	1+
283.78791	244	1+
284.89931	188	
286.81918	148	
287.80371	276	1+
287.85451	1542	1+
287.93273	176	1+
288.82707	162	
289.03077	128	
289.87899	236	
290.86324	738	1+
291.87989	350	1+
292.40449	142	
293.87361	664	
293.99607	144	
294.87528	586	
295.86578	232	
296.02400	184	1+
296.85438	340	
297.85509	150	
298.10905	128	
298.80242	186	
298.85286	202	
298.89640	356	1+
299.85628	182	
299.90060	284	1+
300.34162	146	
300.84544	650	1+
303.86626	1400	1+
305.81596	134	
305.86110	1090	1+
306.01998	172	1+
306.12565	160	
307.83833	192	1+
307.88856	1064	1+
307.99699	136	
308.14095	796	1+
308.86863	1464	1+
309.38073	124	
309.88818	456	1+
310.05230	166	1+
310.15718	1028	1+
310.83371	370	1+
311.83701	320	1+
311.88226	3484	1+
311.92914	156	1+
311.97259	128	
312.40350	142	
313.78655	204	1+
313.95123	188	1+
314.36830	334	1+
314.82689	124	
314.86306	1286	1+
315.36990	248	1+
316.85974	288	
317.77454	134	1+
317.88129	464	1+
318.85843	288	
319.87873	352	1+
319.98399	156	1+
322.35086	284	1+
322.86220	140	
323.54802	134	
323.87152	512	
324.85961	318	1+
325.90290	218	
326.88205	4390	1+
327.06941	266	1+
328.36938	156	
329.04989	152	
329.29388	142	
330.87826	484	1+
331.05083	148	
331.82261	256	1+
332.39562	174	
332.87291	878	1+
334.39107	234	1+
334.76474	130	1+
335.83754	288	
335.88558	320	
336.81847	228	
336.87276	196	
337.87862	218	
339.88060	358	1+
342.76098	218	1+
342.81292	166	1+
343.87830	300	1+
345.76818	484	1+
346.84105	214	1+
346.89919	132	
347.73777	124	
347.88640	414	1+
349.75704	472	1+
349.82390	312	1+
350.19890	84	1+
350.88251	574	1+
350.90495	462	1+
350.95862	194	
351.76335	308	1+
351.90597	312	1+
353.78817	164	
353.85134	386	
353.87734	142	
354.17919	190	1+
354.83957	130	
354.88585	386	1+
355.79525	124	
355.89075	328	1+
357.72330	130	
357.88532	266	1+
358.93308	128	1+
359.75782	198	1+
362.36198	128	
363.78851	130	
364.77118	250	1+
364.89437	150	
366.18131	202	
366.84431	320	
366.89648	606	1+
367.35752	154	1+
367.70502	738	1+
367.76595	548	1+
367.83655	242	
368.83415	156	
369.83506	772	1+
369.91624	206	
370.77078	124	
370.89855	406	1+
371.72394	126	
372.77843	398	1+
372.83116	470	1+
373.19415	134	
373.71800	384	1+
373.90473	144	
374.81183	436	1+
374.89195	182	
376.74624	174	
376.88013	190	
377.87863	146	
378.77584	126	
381.71244	276	1+
381.83771	336	
382.36215	128	
382.83126	164	
382.85370	148	
382.88904	122	
383.38757	348	1+
383.79108	130	
384.84928	1648	1+
385.33538	222	1+
385.77571	210	
385.82324	124	
386.82557	124	
386.89001	310	1+
387.72532	128	
387.84558	456	1+
388.86348	140	
389.19791	432	1+
389.88146	128	
390.77877	184	1+
390.84054	722	
390.89595	274	1+
391.80443	154	
391.84108	736	
391.90968	196	1+
392.82541	1694	1+
393.76609	188	
394.04547	160	1+
394.73963	332	1+
394.77497	370	1+
395.79768	226	1+
396.82400	152	
397.89519	370	1+
398.72449	576	1+
398.80189	214	1+
398.86342	176	
399.84830	914	
400.86916	124	
401.72852	148	
401.85027	126	
402.81647	372	1+
402.86586	980	1+
403.86986	778	1+
405.75761	162	
405.77591	124	
405.85230	424	1+
406.77562	256	1+
406.82544	144	
407.73642	156	
407.86707	1380	
408.73898	138	
408.85206	1018	
409.72712	522	
409.84807	546	
410.73161	308	
410.76907	264	1+
410.83476	1610	1+
410.88361	126	
411.72166	470	1+
411.86076	238	
412.84460	1062	1+
413.07157	242	
413.83522	272	
413.87583	386	1+
414.86361	450	1+
415.87009	284	1+
416.73023	158	1+
417.82847	144	
417.86326	242	
417.91257	138	
418.37670	130	
420.72261	238	1+
421.36477	190	1+
421.72223	160	1+
421.88086	158	
422.75325	338	1+
422.86644	1120	1+
425.74868	242	
425.76904	380	1+
425.87420	328	
426.86032	1812	1+
426.98396	124	1+
427.06560	146	1+
427.73223	1504	1+
428.84610	1534	1+
428.88830	208	
429.00490	224	1+
429.69670	358	1+
429.87369	174	
429.91111	148	
430.74436	414	1+
430.85656	1056	1+
430.87736	202	
431.73660	238	1+
431.79224	178	
431.86342	744	1+
432.10424	174	1+
432.25886	88	1+
433.85181	556	1+
434.89067	214	1+
435.71365	272	1+
439.70836	258	1+
439.89334	604	1+
441.24185	188	1+
442.87732	140	
443.68066	268	1+
444.16795	130	1+
444.87028	2926	1+
445.74570	464	1+
447.70514	682	1+
447.88648	146	
448.76156	154	
448.88968	138	
449.69596	386	1+
449.87682	1068	1+
450.74991	210	1+
456.86958	150	
457.90496	206	
458.90828	146	
459.91613	134	
462.78875	138	
462.88140	1100	1+
462.93926	132	
464.43302	130	
465.72103	328	
467.77092	282	1+
467.88642	1130	1+
468.77430	246	1+
469.88904	218	
475.91224	126	
478.76668	380	1+
485.89784	1028	1+
486.29348	174	1+
487.89411	162	
490.90314	142	
497.71622	206	1+
498.85098	144	
505.79799	150	
507.84028	182	1+
509.85401	264	1+
512.31938	132	
END IONS

###FS:    #m/z: 336.94497 #charge 1+
###MS: 58
###MSMS: 61
BEGIN IONS
TITLE=Cmpd 45, +MS2(336.9450), 28.0-35.0eV, 1.3min #61
RTINSECONDS=76.712
SCANS=58,61
PEPMASS=336.94497	85050
CHARGE=1+
76.64329	92	
180.87454	86	
180.88586	82	
182.86829	184	
187.88548	80	
196.88517	152	
205.95086	120	
205.99977	92	
206.97386	84	
207.87229	88	
208.88309	152	
209.94244	196	
210.88273	168	
211.94387	4334	1+
212.87701	1436	1+
213.93956	1830	1+
214.41479	112	
214.89301	108	
215.88757	384	
215.93770	232	
217.85712	88	
217.88140	196	
217.93716	212	
220.45105	106	
221.80587	86	
223.95563	86	
226.43064	90	
226.95756	102	
227.78895	90	
227.88770	150	
228.89482	410	1+
229.95382	2520	1+
230.88807	2328	1+
231.92982	94	
231.95075	1198	1+
231.97905	104	
232.99820	84	
233.82674	100	
233.89902	332	
234.09608	94	
234.83553	94	
235.89406	266	
236.86782	108	
238.89131	130	1+
239.02828	84	
239.84056	308	1+
240.82830	82	
241.05999	214	1+
242.17958	100	
242.84082	84	
244.40260	104	
244.96561	86	
245.86378	104	
246.39338	88	
246.77139	86	
246.89822	124	
247.96572	672	1+
248.90094	1120	1+
249.83907	80	
249.96243	624	1+
250.82844	250	
250.90000	180	
250.99848	114	
251.83647	128	
251.89592	84	
251.90961	100	
251.96305	106	
252.78913	80	
252.83625	124	
252.96993	1618	1+
253.45156	112	
253.90337	290	
254.08004	282	1+
254.80199	98	
254.90616	138	
254.93912	156	
254.96639	480	1+
255.06749	194	
256.96071	128	
257.83680	384	1+
258.05459	96	
258.96113	100	
260.86282	92	
260.94522	140	
261.83121	106	
261.84566	112	
262.82618	80	
263.82747	262	1+
267.78372	280	1+
268.84087	380	
269.80700	94	
269.84014	204	
270.83999	148	
270.98246	218	
271.79742	120	
271.84373	106	
272.87530	84	
272.97492	140	
273.79182	100	
273.89362	110	
275.87856	136	
276.85180	224	
277.86232	250	1+
277.99240	80	
278.03856	320	1+
278.79774	206	1+
278.83595	244	
279.06827	98	
279.10526	158	
279.83406	238	
281.00809	102	
281.06765	78	
283.09475	94	
284.79590	210	1+
285.36583	84	
285.85020	220	
286.41416	96	
286.84941	1106	1+
288.45425	86	
289.37279	96	
289.50416	92	
289.85525	136	
289.87981	194	
290.85364	156	
291.85991	124	
292.43873	82	
293.10780	144	
294.12432	148	
294.85261	196	
294.88385	90	
296.07616	80	
296.88613	106	
297.57216	102	
298.81794	134	
298.87986	122	
299.05865	78	
299.38912	106	
299.88318	84	
300.42352	104	
300.81558	172	1+
302.41656	78	
303.81125	138	
303.85735	82	
304.80287	174	1+
304.85960	136	
304.89782	90	
305.75691	78	
305.85995	78	
305.90830	92	
306.10929	84	
306.88429	180	
307.80000	160	
308.86801	128	
309.36359	100	
309.91486	104	
310.87314	216	
311.86415	198	
311.89916	96	
311.94121	84	
312.88157	380	1+
313.88307	304	1+
316.75925	86	
318.85042	170	1+
319.81947	80	
321.43100	86	
323.38445	86	
324.88858	114	
324.92521	78	
326.87678	134	
327.83614	84	
328.88159	396	1+
329.83286	108	
330.76154	78	
335.77392	86	
335.88612	108	
336.37018	82	
339.38643	92	
339.76557	84	
340.90226	136	
341.87636	84	
END IONS

###FS:    #m/z: 322.92928 #charge 1+
###MS: 62
###MSMS: 63
BEGIN IONS
TITLE=Cmpd 46, +MS2(322.9293), 28.0-35.0eV, 1.4min #63
RTINSECONDS=80.386
SCANS=62-63
PEPMASS=322.92928	2821124
CHARGE=1+
102.28260	106	
166.35524	102	
180.87112	80	
180.88766	100	
192.02803	78	
193.89147	154	
194.40724	82	
196.88332	134	
204.94716	90	
205.95175	224	
205.97095	182	1+
206.94737	130	
207.97295	146	
212.88087	102	
213.41429	76	
215.88254	90	
216.87217	74	
217.89727	82	
218.90224	72	
219.48228	72	
220.09016	80	
222.95277	92	
223.32992	114	
223.53724	76	
223.95605	132	
224.80185	152	
224.89598	90	
224.97900	88	
226.13546	76	
226.86701	82	
227.93218	212	
228.89873	76	
230.84746	76	
230.88928	188	1+
230.90930	78	
231.83181	92	
231.97512	88	
232.02857	74	
233.52893	74	
235.82299	248	1+
237.04910	90	
237.79271	128	
237.91451	80	
238.88475	74	
238.93990	164	
239.79135	194	
240.00739	82	
240.06063	78	
240.79251	92	
240.82609	78	
240.94048	2074	
241.43080	72	
241.78200	80	
241.79731	76	
241.94168	1724	
242.00360	78	
242.81951	244	1+
242.86566	78	
242.94101	6384	1+
243.89377	120	
244.81750	140	
244.83310	84	
244.86042	130	
244.93931	1598	1+
246.97845	180	
247.03297	134	
247.41055	84	
247.54195	88	
248.02882	86	
248.83094	76	
250.04009	82	
251.63092	76	
251.94192	98	
251.96424	74	
253.16420	94	
253.85415	74	
254.79650	170	1+
254.92080	80	
256.42360	112	
256.89382	262	
257.08265	74	
258.78844	74	
258.83336	118	
258.96840	88	
260.33771	74	
261.83392	124	
261.91895	80	
262.79195	90	
262.83590	224	1+
262.85364	96	
263.89698	202	1+
263.93783	96	
264.42867	76	
264.79280	100	
267.95257	80	
268.95728	98	
268.97473	86	
271.84593	124	
272.84462	104	
273.34437	76	
273.79131	168	
274.79359	92	
274.84394	226	1+
275.79189	80	
276.81271	112	
277.01042	78	
277.75708	86	
278.50436	92	
278.84446	92	
279.09186	318	
279.27245	86	
279.42535	108	
280.09506	152	
280.80417	78	
280.84317	80	
280.89510	74	
281.24884	80	
282.06251	224	1+
282.86144	84	
283.78883	178	
283.85857	290	1+
284.29222	508	1+
284.97997	74	
285.04631	76	
286.85586	84	
287.90599	100	
288.40440	96	
289.79269	210	1+
289.82613	76	
290.84720	74	
290.92727	96	
293.00914	96	
293.80299	92	
294.85821	128	
296.87380	226	1+
296.90929	86	
297.79333	146	
298.82854	182	1+
299.79002	248	
299.85281	106	
300.78331	126	
300.85570	76	
302.20754	76	
302.86792	204	1+
303.03177	82	
305.75889	76	
305.89463	132	
307.79932	150	
307.86903	84	
307.89136	92	
308.29153	74	
308.87310	160	1+
309.09130	108	
310.89674	86	
311.88013	144	
312.02596	74	
312.87728	122	
312.91638	88	
314.88129	112	
316.85192	88	
317.75846	74	
321.32767	74	
321.87824	74	
323.83691	80	
324.26179	78	
324.88347	90	
327.80919	80	
328.11164	78	
END IONS

###FS:    #m/z: 340.93990 #charge 1+
###MS: 62
###MSMS: 64
BEGIN IONS
TITLE=Cmpd 47, +MS2(340.9399), 28.0-35.0eV, 1.4min #64
RTINSECONDS=81.1585
SCANS=62,64
PEPMASS=340.93990	1021948
CHARGE=1+
102.39943	98	
102.67796	80	
181.17170	82	
186.58325	84	
190.93548	138	
195.02937	126	
200.07383	100	
203.03733	114	
203.94307	76	
205.04214	84	
206.94909	98	
208.87841	80	
209.94322	88	
210.93840	256	1+
213.50038	80	
213.87797	200	
213.93937	1768	1+
214.89872	162	
215.88834	492	1+
217.87905	274	
220.53322	84	
223.95966	176	
224.42139	82	
225.38448	98	
226.96841	154	
227.95366	118	
228.94058	166	
229.94748	94	
230.88678	834	1+
231.88858	574	1+
231.95026	1576	1+
233.40115	92	
233.89951	306	1+
233.95023	138	
235.89464	238	
239.36878	106	
240.78552	114	
240.83593	514	1+
241.84125	368	1+
241.89228	84	
242.00521	78	
243.83353	334	
243.87505	80	
244.88844	94	
244.95672	154	
245.82719	80	
249.89691	208	
249.96059	352	1+
250.09537	112	
250.90417	90	
250.99733	78	
252.79746	84	
253.41070	82	
253.80348	80	
253.91417	102	
254.42405	92	
254.90492	104	
254.96484	846	1+
255.07224	246	1+
256.13093	96	
256.40419	100	
256.91029	124	
256.96189	320	1+
257.81550	88	
257.90370	88	
258.09991	76	
258.84437	248	1+
258.91529	86	
259.95454	142	
260.83392	758	1+
260.88080	82	
261.91324	88	
262.83538	198	
262.85455	124	
263.83238	78	
263.85211	132	
263.97964	86	
266.86242	80	
266.99833	108	
267.06498	98	
267.87012	80	
268.83779	100	
269.80205	90	
269.83120	78	
270.86095	88	
270.94008	86	
272.85631	246	1+
272.91394	92	
272.93123	122	
273.41316	88	
274.17493	76	
274.79645	148	
274.84477	142	
274.89577	148	
274.98079	76	
275.80792	98	
275.84090	80	
276.85614	456	1+
276.92480	84	
277.03939	84	
277.81980	116	
278.08513	136	1+
278.84668	1088	1+
280.88668	82	
280.99505	110	
282.04820	92	
283.88455	78	
287.80821	94	
287.90590	78	
288.83604	78	
289.78845	126	
289.80213	96	
289.86212	310	1+
290.86308	216	1+
292.78747	88	
292.94901	86	
293.98617	96	
294.86198	130	
295.99698	138	
296.85738	98	
297.85619	140	
298.84552	84	
299.01392	80	
299.03093	76	
299.31335	82	
299.78185	194	
299.87266	240	1+
299.92561	80	
300.78431	120	
300.81835	114	
301.85986	120	
302.17578	78	
302.86392	180	1+
302.90374	88	
303.44244	98	
303.80611	80	
303.96454	78	
305.80355	80	
306.97334	86	
307.88524	122	
308.02649	98	
308.84145	78	
309.29553	100	
309.87376	112	
310.87209	240	
312.47936	76	
313.87246	82	
315.41876	92	
315.44933	78	
315.83812	158	
317.09801	86	
318.07188	78	
318.20528	86	
322.95391	82	
323.88621	84	
324.89179	270	1+
325.33072	84	
326.26173	80	
326.85162	78	
327.11348	80	
328.87601	76	
329.86460	92	
330.40411	80	
331.57700	92	
332.54800	80	
332.81173	114	
334.96177	80	
336.99627	78	
337.83300	76	
338.86258	82	
339.41722	92	
340.72156	78	
341.22019	78	
346.20536	96	
END IONS

###FS:    #m/z: 363.95596 #charge 1+
###MS: 62
###MSMS: 65
BEGIN IONS
TITLE=Cmpd 48, +MS2(363.9560), 28.0-35.0eV, 1.4min #65
RTINSECONDS=81.932
SCANS=62,65
PEPMASS=363.95596	437524
CHARGE=1+
178.58789	92	
183.93330	162	
187.93580	90	
188.87121	88	
189.86116	526	1+
191.86063	500	
196.88197	522	1+
203.92490	102	
205.94949	152	
207.87405	236	
207.90676	152	
207.94885	116	
209.08831	94	
209.94248	1272	1+
210.88342	250	
212.10321	100	
212.87896	1936	
214.89472	108	
215.89378	156	
215.96701	96	
222.42068	88	
222.95015	324	
222.96512	88	
223.82942	92	
223.94627	1130	1+
224.84081	106	
224.97202	102	
225.47301	90	
226.07295	152	1+
226.88991	108	
226.94627	7606	1+
227.88009	90	
227.93178	290	
228.89339	374	1+
228.94122	7108	1+
230.88822	3482	1+
231.90333	96	
232.01747	138	
232.88592	608	
233.04905	92	
233.40878	92	
234.88028	266	1+
235.82203	90	
235.93325	86	
239.00258	86	
239.07151	134	
240.81882	414	1+
240.89296	138	
240.93970	556	
240.96131	508	1+
241.90021	96	
241.93978	1768	1+
242.85772	92	
242.94306	1254	1+
243.11268	92	
243.82323	240	1+
244.95646	5192	1+
244.98305	154	1+
245.09163	114	1+
245.15042	94	1+
245.93969	328	
246.51057	98	
246.90372	208	
246.95187	4246	1+
248.80113	312	1+
248.85673	134	
248.90064	890	1+
250.89279	434	1+
250.95147	136	
250.96903	126	
251.07459	210	1+
251.14399	86	
251.79941	274	1+
251.93924	116	
252.10739	90	
252.78741	90	
253.90521	166	
253.92245	94	
254.90850	86	
255.84189	254	1+
257.56522	88	
258.82902	118	
258.97369	182	
259.44476	100	
260.96798	192	
261.50755	86	
261.82576	178	
261.84081	248	
261.96958	126	
262.82823	312	1+
262.84799	152	
262.87498	234	1+
264.07561	88	
264.96463	268	
265.09018	140	
265.43608	106	
265.94440	92	
265.97457	148	
266.08946	128	
266.81237	612	1+
267.97234	708	
268.03679	226	1+
268.95933	256	
269.96715	818	1+
270.80779	86	
271.91435	522	1+
272.84491	150	
273.39694	90	
273.91476	90	
276.85722	170	
277.81437	94	
277.86457	98	
278.79395	90	
278.84432	90	
279.52191	90	
280.79280	292	1+
280.81287	96	
281.82535	346	1+
282.79425	242	
283.07252	112	
283.78770	118	
283.97971	152	1+
284.82136	134	
284.87022	142	
285.84574	556	1+
285.95414	268	1+
286.81374	108	
288.88161	106	
290.78923	130	
291.80261	100	
291.86268	148	1+
292.43282	112	
293.04382	98	
293.11724	158	
294.85444	202	1+
295.81120	162	
296.36357	94	
296.81387	98	
296.93480	218	1+
297.80083	1458	1+
298.41978	88	
298.80064	1610	1+
298.86199	126	
299.13075	110	
301.83595	92	
301.86233	256	
301.91196	146	
302.17353	94	
302.85183	892	1+
303.79938	222	1+
303.85418	758	1+
305.81813	86	
307.83475	90	
308.04585	86	
308.89388	264	1+
308.92656	132	
311.89017	150	
312.91680	108	
314.02255	100	
315.81209	558	1+
316.32884	106	
316.81482	482	1+
318.93718	94	
319.82342	94	
319.86914	96	
319.93356	88	
320.28525	84	
320.78410	96	
321.05235	94	
321.81279	300	1+
321.86632	316	1+
322.92992	254	
323.93655	104	
324.90422	112	
325.06374	90	
325.99430	96	
326.86893	188	
327.87867	88	
328.88894	144	
330.88287	114	
330.93056	92	
330.97800	92	
331.13463	98	
331.99280	88	
336.10919	90	
336.74803	206	1+
338.42938	102	
338.85580	112	
339.82848	294	
343.71096	216	1+
344.08643	92	
344.77364	96	
349.91247	86	
352.36936	88	
352.89860	156	
354.72832	114	
355.27297	86	
356.77257	116	
359.86145	88	
363.73541	114	
367.37437	102	
367.71103	92	
END IONS

###FS:    #m/z: 322.92919 #charge 1+
###MS: 66
###MSMS: 67
BEGIN IONS
TITLE=Cmpd 49, +MS2(322.9292), 28.0-35.0eV, 1.4min #67
RTINSECONDS=85.61
SCANS=66-67
PEPMASS=322.92919	3070352
CHARGE=1+
74.06380	76	
84.10486	100	
148.75900	80	
177.79786	80	
189.85791	74	
196.88432	266	
197.96564	74	
202.97462	78	
203.99719	92	
204.87857	84	
205.94897	262	1+
206.88701	80	
209.94575	266	
210.89981	152	
212.09265	118	
212.88015	114	
214.30861	76	
214.89965	136	
215.88454	92	
219.86912	128	
222.95328	704	1+
224.06785	78	
224.92363	74	
226.86320	80	
227.43724	82	
227.90288	120	
228.82988	92	
228.90595	126	
229.86190	80	
230.84735	86	
230.89117	338	1+
232.91196	84	
234.82184	108	
234.88563	74	
235.82577	76	
235.88402	86	
236.12360	78	
236.89231	76	
238.93673	138	
239.78875	120	
239.97140	92	
240.07065	176	1+
240.78416	84	
240.82238	144	
240.94108	2522	
241.94084	1938	
242.82088	116	
242.94126	6822	1+
243.02444	86	
243.82182	356	1+
244.93936	1204	1+
244.98273	72	
245.04241	78	
245.96029	82	
246.03152	94	
246.87366	76	
246.97712	220	1+
248.85037	224	
249.03744	76	
249.82348	218	1+
250.21682	82	
250.46936	92	
250.94573	134	
250.98076	124	
251.18133	78	
251.78477	142	
252.04388	86	
252.92378	88	
253.08826	88	
253.15822	80	
253.80738	184	1+
253.83145	144	
253.94247	102	
254.45322	76	
254.90734	72	
256.91539	176	1+
257.02168	82	
257.82693	446	1+
258.10552	74	
258.97222	98	
259.84933	212	1+
259.88803	86	
261.43469	78	
261.89821	80	
265.05598	120	
266.53765	90	
268.79759	234	1+
268.95535	288	
269.02044	82	
269.84085	344	1+
270.26323	76	
270.89935	92	
270.94582	134	
271.41077	76	
271.79737	134	
272.91571	204	1+
272.94858	72	
273.79265	116	
274.36028	76	
274.81413	76	
275.80716	306	1+
276.85370	146	
277.04318	78	
278.09049	72	
278.81797	78	
278.84654	80	
279.08923	780	1+
280.81879	72	
281.24261	76	
283.79154	78	
283.97573	76	
284.18682	80	
284.29156	428	1+
284.86366	240	1+
285.16449	78	
285.84731	138	
286.80897	86	
286.91513	94	
288.76332	76	
289.78795	194	1+
290.85240	82	
290.87237	72	
291.85110	72	
291.93287	94	
293.08358	82	
293.38843	80	
293.90192	72	
294.39489	92	
294.85422	192	
295.81637	124	
295.86679	78	
296.81197	82	
297.89852	76	
298.41117	82	
298.80844	140	
298.93147	74	
299.07004	136	
300.86501	86	
301.41373	86	
301.86179	108	
301.88071	78	
302.76048	82	
302.81820	78	
302.90576	96	
303.36325	78	
304.79466	74	
305.05959	84	
305.97231	174	1+
306.88106	462	1+
307.79486	80	
307.88509	308	1+
308.09715	86	
308.79762	110	
311.05947	78	
313.01591	84	
313.13328	98	
316.80873	82	
316.88375	74	
317.79591	72	
317.83735	76	
318.76398	74	
319.79740	72	
319.82182	104	
319.88416	166	
319.90296	76	
321.12322	90	
321.80113	80	
322.87471	74	
323.75774	76	
323.78889	82	
325.77574	82	
326.73611	88	
326.89404	128	
328.10696	82	
END IONS

###FS:    #m/z: 340.93981 #charge 1+
###MS: 66
###MSMS: 68
BEGIN IONS
TITLE=Cmpd 50, +MS2(340.9398), 28.0-35.0eV, 1.5min #68
RTINSECONDS=86.3905
SCANS=66,68
PEPMASS=340.93981	1117548
CHARGE=1+
178.87682	72	
190.94479	106	
192.92709	296	1+
197.89405	164	
201.92792	78	
203.85511	72	
205.95171	168	
206.96250	84	
208.16415	86	
210.93798	250	
211.90661	90	
212.87880	160	
213.87717	252	
213.93794	1252	1+
214.90058	136	
215.88517	324	1+
217.88085	82	
218.88235	88	
220.87447	184	
221.87169	94	
222.95223	78	
222.97418	182	1+
226.95032	90	
227.95439	72	
228.84162	212	
228.93938	72	
230.88542	1090	1+
231.94923	1134	1+
233.94929	148	
235.94783	282	
236.88864	84	
238.43109	84	
238.88748	86	
239.38031	84	
240.84845	204	
241.83749	76	
241.94507	196	1+
243.82831	316	
243.90775	78	
246.02377	72	
246.45158	94	
246.85249	76	
246.93371	74	
249.33597	84	
249.96132	244	
250.46341	100	
250.97378	110	
251.11300	88	
251.88033	76	
251.90938	80	
252.94833	98	
254.90415	144	
254.96602	592	1+
255.07431	184	
255.56116	86	
255.94618	88	
256.85140	86	
256.88707	166	
258.36203	72	
258.84607	228	
259.85040	178	
259.95549	264	
260.04633	122	
260.83682	706	1+
260.91096	78	
261.44820	86	
261.80369	72	
261.83867	446	1+
261.88649	244	1+
262.46356	116	
262.96341	148	
263.00111	124	
263.97632	126	
264.41490	86	
264.86664	156	
264.92615	100	
265.02227	80	
265.87050	72	
266.01863	90	
266.83828	88	
267.14150	76	
268.84172	124	
269.79286	176	1+
269.83312	80	
272.59965	72	
272.84705	186	
272.95054	78	
273.79328	222	
273.93575	86	
274.84434	84	
274.85937	124	
275.86273	188	
276.80559	94	
276.85509	414	
277.85624	302	
278.84393	1292	1+
278.89378	100	
279.06210	74	
280.85505	192	
281.04724	74	
281.39126	78	
283.01030	94	
284.37525	72	
284.45353	78	
284.93866	72	
285.86293	158	
286.42900	72	
286.92788	84	
287.42911	84	
289.01374	82	
289.40378	80	
289.42179	174	
289.88040	82	
289.93880	76	
290.85837	306	1+
291.83854	194	1+
292.11565	74	
292.88757	124	
293.80731	104	
293.86758	188	1+
294.81206	78	
295.40898	94	
295.97395	80	
296.85182	126	
296.86069	100	
297.88949	78	
297.99131	88	
298.07632	96	
298.86127	142	
299.00976	74	
299.78101	154	
300.06164	86	
300.82865	134	
300.86483	246	1+
302.77789	88	
302.94278	88	
304.92300	90	
306.39478	86	
306.84648	72	
307.15199	84	
307.89548	136	
308.85680	80	
309.87413	78	
311.88181	184	1+
312.80622	140	
312.92004	74	
313.85480	74	
313.87260	122	
314.97424	72	
315.83316	74	
317.10030	74	
317.86584	94	
318.87355	78	
319.02934	96	
319.86142	138	
324.91034	86	
324.98078	86	
325.29277	74	
326.16600	74	
326.88818	178	
333.01187	84	
333.41310	86	
333.43776	90	
335.40946	76	
335.87084	82	
337.38411	88	
339.75653	76	
340.93912	78	
342.89683	318	1+
END IONS

###FS:    #m/z: 336.94479 #charge 1+
###MS: 66
###MSMS: 69
BEGIN IONS
TITLE=Cmpd 51, +MS2(336.9448), 28.0-35.0eV, 1.5min #69
RTINSECONDS=87.163
SCANS=66,69
PEPMASS=336.94479	80052
CHARGE=1+
181.11722	86	
183.87335	136	
185.87679	122	
196.87922	74	
205.95029	74	
207.08142	74	
209.38507	104	
209.94140	78	
210.88540	192	1+
211.94365	3106	1+
212.87860	1450	1+
213.38214	84	
213.93913	1440	1+
215.93944	150	
219.83268	92	
220.84311	104	
221.94305	78	
222.95206	78	
223.69703	100	
223.97469	132	
224.97733	100	
225.04661	82	
225.28289	94	
226.94596	258	1+
228.89694	178	
229.89289	128	
229.95474	3414	1+
230.88713	1894	1+
231.82855	160	1+
231.95047	1276	1+
232.40262	76	
233.89652	286	
233.94247	130	
235.85043	80	
235.89007	316	
235.94519	122	
236.54833	84	
236.88275	140	
237.36487	78	
238.37487	90	
239.04779	86	
239.84670	122	
240.81655	82	
240.83588	570	1+
240.85111	86	
240.90628	84	
241.83993	426	1+
241.94990	86	
244.90813	110	
247.37382	92	
247.87992	80	
247.96343	572	
248.42737	86	
248.90017	604	1+
249.84096	124	
249.95989	410	
250.83157	90	
250.90439	82	
250.94702	108	
250.99159	136	
251.06732	108	
251.83841	108	
252.07804	148	
252.85864	164	
252.97031	1794	
253.84474	140	
253.90451	334	1+
253.95794	78	
254.96475	694	1+
255.09985	86	
255.37474	90	
255.85102	216	1+
256.07443	74	
256.40586	98	
258.85243	450	1+
259.05128	74	
259.80077	80	
259.88894	102	
259.90789	76	
260.83860	132	
260.91445	76	
261.83196	128	
265.08713	76	
267.10106	98	
267.83850	284	
268.82557	92	
268.83870	940	1+
268.85707	76	
268.95670	92	
269.88790	90	
270.00079	82	
270.80932	92	
270.97881	206	
271.91321	512	1+
272.84600	124	
272.93827	86	
272.97291	128	
273.16549	84	
273.35657	80	
273.79401	110	
274.85671	134	
274.89746	88	
275.80970	126	
275.86594	78	
276.42627	78	
276.85057	188	
277.83823	224	
277.85813	286	1+
278.83486	706	1+
279.09909	80	
279.91253	108	
279.92907	78	
280.05224	226	1+
280.85244	150	
281.78841	80	
281.81845	88	
282.83454	74	
282.97745	90	
283.86808	156	
284.02120	74	
284.09706	136	
285.54432	116	
285.84984	98	
285.86838	152	
286.85042	982	1+
287.88769	94	
287.98997	102	
288.83441	82	
288.86243	182	
289.13868	86	
290.79305	170	1+
291.85311	78	
292.00666	104	
293.10611	82	
293.99662	96	
294.12728	90	
294.86474	74	
295.86926	88	
295.98945	88	
296.36787	74	
296.81824	78	
297.21595	74	
299.87171	98	
299.98492	94	
300.19560	78	
300.52793	80	
302.26510	92	
303.50645	78	
303.86355	96	
304.86266	88	
308.43376	76	
308.86538	78	
308.88299	172	
308.96861	76	
309.86621	136	
309.88807	84	
310.87930	130	
312.86731	110	
316.89095	206	1+
320.36895	78	
320.92702	96	
325.89158	100	
325.91780	130	
326.82742	102	
329.87111	88	
331.72898	76	
331.79399	74	
331.88566	86	
332.78600	80	
332.83479	86	
333.83693	82	
335.78288	100	
337.04818	78	
338.76243	150	
END IONS

###FS:    #m/z: 322.92934 #charge 1+
###MS: 70
###MSMS: 71
BEGIN IONS
TITLE=Cmpd 52, +MS2(322.9293), 28.0-35.0eV, 1.5min #71
RTINSECONDS=90.8635
SCANS=70-71
PEPMASS=322.92934	3335512
CHARGE=1+
95.60954	88	
148.40149	84	
167.45308	82	
170.00016	78	
187.46969	78	
187.93905	86	
189.86628	86	
192.88821	80	
194.44318	80	
194.89503	84	
198.97600	72	
199.61571	94	
200.96781	82	
205.94818	162	
207.95203	80	
207.97302	148	
208.90182	76	
208.94141	82	
209.88334	86	
211.89585	146	
212.87900	180	
213.89703	130	
214.89307	112	
216.92284	74	
217.89332	86	
217.95142	100	
220.87651	76	
221.96740	244	
222.95733	424	1+
223.96346	268	1+
224.95153	72	
226.12793	78	
226.82823	84	
227.92866	104	
230.83065	210	1+
230.86082	80	
230.89045	128	
231.92364	84	
232.89097	102	
232.90653	78	
233.82756	80	
234.43436	108	
234.90630	92	
234.95491	108	
236.11058	72	
236.84124	78	
236.89256	84	
237.01153	72	
238.02935	78	
238.93826	206	
239.07953	186	
239.95812	74	
240.15214	92	
240.82406	126	
240.94052	2440	
241.79918	72	
241.94219	1582	
242.81507	270	1+
242.94122	6278	1+
244.41601	84	
244.93887	1508	1+
244.97327	80	
246.02936	90	
246.85251	84	
246.88711	92	
246.90448	72	
246.97574	262	1+
247.79684	88	
248.90175	142	
250.37216	86	
250.91652	88	
250.94672	156	
250.97376	128	
251.92507	82	
254.90202	230	1+
255.23958	104	
255.88578	78	
256.83867	84	
256.98844	74	
257.46666	90	
257.79677	150	
257.83916	84	
257.87693	74	
258.35821	84	
258.83230	100	
258.96033	76	
259.34778	92	
259.51196	76	
259.83756	104	
260.83102	80	
260.86548	234	1+
261.82726	604	1+
262.80989	216	1+
262.82971	432	1+
263.38956	98	
264.04192	88	
264.84575	74	
264.91218	94	
265.05407	88	
266.04995	84	
266.84033	316	1+
266.85728	230	1+
267.80200	80	
268.96258	86	
269.04525	136	
269.07533	126	
271.79725	116	
271.86066	78	
271.94500	108	
272.84488	172	
273.78996	280	1+
275.85906	76	
275.91418	78	
277.40118	86	
278.84970	72	
279.08994	728	1+
279.79995	130	
280.37216	94	
280.83635	100	
281.80074	74	
281.90513	130	
282.27729	100	
282.88968	112	
283.06839	206	
283.78890	122	
284.29241	496	1+
284.84448	196	1+
284.86792	104	
284.91374	84	
285.52976	116	
285.87020	112	
285.93732	142	
286.06948	82	
288.80343	124	
289.85643	300	1+
289.88030	132	
290.78560	102	
290.90562	76	
291.79805	120	
292.93451	74	
293.86347	338	1+
293.87423	114	
295.43005	106	
296.81172	142	1+
297.80195	186	1+
299.78575	96	
299.88539	84	
300.94281	82	
301.07517	78	
301.37348	90	
302.81140	180	1+
303.19680	104	
305.80405	76	
306.42280	78	
307.84295	80	
307.89257	110	
308.28957	72	
308.80286	114	
308.81789	96	
308.86655	262	1+
311.87777	306	1+
312.80178	118	
313.68959	84	
314.94994	94	
315.82065	196	1+
317.94012	82	
318.77973	72	
319.76268	84	
322.96760	98	
323.88329	114	
324.88918	86	
325.78245	80	
325.80910	86	
325.90183	162	
326.89928	108	
327.80263	104	
END IONS

###FS:    #m/z: 340.93995 #charge 1+
###MS: 70
###MSMS: 72
BEGIN IONS
TITLE=Cmpd 53, +MS2(340.9399), 28.0-35.0eV, 1.6min #72
RTINSECONDS=91.636
SCANS=70,72
PEPMASS=340.93995	1168378
CHARGE=1+
184.41738	84	
187.40752	106	
192.92483	110	
196.88430	232	1+
199.86737	76	
200.00788	92	
204.95404	90	
210.93465	150	
211.94483	114	
212.87888	100	
213.09321	78	
213.88270	170	
213.93879	1720	1+
214.88887	106	
215.41552	96	
215.88791	390	1+
215.93752	374	
217.88053	288	1+
220.87984	76	
223.96091	92	
225.91762	92	
226.88557	90	
226.94913	98	
227.52040	82	
230.88736	626	1+
230.96529	84	
231.85633	80	
231.88875	418	1+
231.94927	880	1+
233.89553	324	
233.94698	230	
234.12057	94	
234.88380	78	
235.89394	184	
235.94852	88	
236.89427	82	
237.84198	80	
237.88875	96	
238.39324	80	
238.88661	144	
240.84074	124	
240.90007	78	
240.94261	136	
241.84289	120	
241.89827	150	
241.99959	84	
242.43320	82	
242.93992	152	
243.83237	260	1+
244.95754	128	
246.97493	332	1+
248.37533	78	
249.88105	90	
249.91445	78	
249.96125	356	1+
251.96650	90	
252.39511	78	
253.90123	126	
254.01657	90	
254.96401	1154	1+
255.07473	82	
255.45538	84	
255.90287	178	
256.80713	132	
256.86440	80	
256.91907	122	
257.80199	86	
257.85703	82	
257.91039	264	1+
257.95068	164	
258.84457	430	1+
258.86005	122	
258.88919	88	
258.96143	188	
259.95378	170	
260.06013	78	
260.83574	686	1+
260.85403	168	
260.92939	104	
261.43416	86	
264.90494	102	
264.92175	86	
264.95487	116	
267.89953	112	
268.84089	116	
269.82127	108	
270.02397	94	
271.78922	142	
272.83800	174	1+
272.84798	176	1+
272.92965	138	
274.42513	82	
274.87903	162	
274.94484	92	
275.35580	76	
275.80820	134	
275.86450	78	
276.85887	704	1+
276.95819	234	1+
277.96170	194	1+
278.84439	946	1+
280.85521	198	
281.05340	140	
282.98550	90	
283.08256	78	
284.45196	76	
284.86288	78	
286.93395	114	
286.96734	102	
287.79578	78	
288.04777	90	
288.86041	190	
289.01001	120	
289.73442	76	
289.80696	76	
289.87645	76	
290.50402	100	
290.82622	88	
290.86050	122	
291.80680	76	
292.44281	82	
292.87130	126	
294.41423	100	
294.86808	104	
295.05550	110	
295.84962	122	
295.98144	112	
297.97366	110	
300.86415	98	
300.92605	78	
301.87865	98	
302.17198	90	
302.82313	180	1+
302.86057	100	
302.92525	122	
303.17837	162	
304.90290	76	
304.94456	78	
306.44223	118	
307.80149	150	
307.88382	90	
307.94212	86	
308.86852	114	
308.90684	216	1+
309.39854	82	
310.42731	90	
311.86810	94	
312.80017	236	
312.95064	80	
313.87430	78	
314.80299	124	
315.85022	136	
318.90878	80	
319.81083	86	
320.87885	80	
320.89619	78	
320.92748	80	
321.05456	84	
322.39636	78	
322.90451	130	
323.98363	82	
324.89328	404	1+
325.17320	76	
325.72438	196	1+
325.89424	310	1+
326.99135	76	
327.18410	210	1+
328.89304	146	
329.87704	178	1+
330.93357	82	
332.06668	80	
333.03403	82	
337.08768	152	
338.43373	76	
338.86895	128	
343.79504	78	
345.41359	76	
END IONS

###FS:    #m/z: 507.84432 #charge 1+
###MS: 70
###MSMS: 73
BEGIN IONS
TITLE=Cmpd 54, +MS2(507.8443), 28.2-35.2eV, 1.6min #73
RTINSECONDS=92.408
SCANS=70,73
PEPMASS=507.84432	272526
CHARGE=1+
196.01539	506	
214.88560	248	1+
223.97383	134	
224.97554	228	
229.88865	130	
232.40256	144	
232.89424	468	1+
236.88517	444	
237.05663	386	1+
241.85439	206	
245.96389	146	
249.12118	198	
250.90394	162	
250.97046	170	
252.07755	252	
252.79891	206	1+
257.89057	150	
259.87050	292	1+
263.03417	136	
266.08872	204	
266.16763	142	
268.88078	286	1+
269.85031	200	1+
270.81012	132	
272.38822	142	
272.85623	152	
274.80207	150	
278.83218	154	
279.94583	152	
281.37413	144	
281.39497	148	
282.40213	136	
283.09618	142	
283.89391	154	
284.02823	180	1+
285.79626	132	
285.85302	392	
285.98581	136	
287.85089	1936	1+
288.39755	144	
288.86969	242	
289.03583	210	
289.84990	164	
289.86543	902	1+
290.39774	272	1+
290.86583	694	1+
291.79856	232	1+
293.81621	290	1+
293.87214	2034	1+
296.85101	292	
296.87793	236	1+
297.84758	460	1+
298.79776	170	1+
300.85528	542	1+
301.01698	94	1+
302.85166	198	
303.86668	926	1+
304.11086	180	
305.86244	1796	1+
306.12234	170	
306.91111	138	
307.89095	492	
308.14118	834	1+
308.87047	2360	1+
309.88459	410	
310.15589	1120	1+
310.40294	220	1+
311.79663	138	
311.84881	182	
311.88291	3996	1+
312.34699	132	
312.81820	164	
313.81380	198	1+
313.82454	192	1+
314.86350	1048	1+
316.81494	138	
317.76737	154	
317.85308	426	1+
318.99381	156	1+
319.81586	148	
320.93629	132	1+
321.86713	196	
322.81513	160	1+
322.89697	146	
323.38788	138	
323.87386	1016	1+
324.32689	218	1+
324.85792	304	1+
324.90295	140	
324.99719	198	
325.89912	256	
326.88255	3748	1+
327.81716	170	
328.37568	216	1+
328.81365	346	1+
328.87652	668	1+
329.81844	292	1+
329.89488	160	
330.15945	200	
330.87788	260	1+
331.16333	194	1+
331.89775	140	
332.83209	454	1+
332.87450	612	
333.83365	300	1+
333.87145	314	
334.87804	198	
334.89339	620	1+
335.83993	272	1+
337.87816	538	1+
338.15723	136	
338.84371	216	
340.77254	146	
340.83496	158	
340.86455	132	
341.84383	172	
341.88258	190	
342.87371	498	1+
343.87446	340	1+
344.89680	132	
345.90618	160	
346.75690	134	
346.83506	138	
347.77870	272	
348.77711	174	
348.84198	392	1+
349.76060	152	
350.76005	594	1+
350.88146	140	
352.85056	522	1+
353.77905	442	1+
353.90466	278	
355.04732	106	1+
355.41726	134	
355.84490	296	1+
355.88832	404	1+
356.40002	156	
356.90719	182	
358.71693	188	1+
358.86077	214	1+
359.88602	194	1+
362.40878	146	
363.92046	140	
364.78364	282	1+
364.84525	180	
366.18246	226	
366.83831	720	1+
367.70410	560	1+
367.77028	416	1+
367.83915	426	1+
367.90749	222	
368.89654	272	1+
369.83595	580	
370.79902	408	1+
370.82917	292	1+
371.87014	212	1+
372.71816	248	1+
372.77637	216	
373.83484	182	
374.78528	142	
374.81790	158	
374.89868	160	
375.07756	228	1+
375.72813	196	
375.85616	130	
378.37288	146	
380.71621	184	
380.77778	152	1+
380.87983	134	
380.90350	134	
381.71584	226	
381.83726	408	
382.72188	164	
383.77754	310	1+
384.84936	1286	1+
385.78643	402	1+
385.88316	152	
386.74167	198	1+
387.85132	506	
388.78213	144	
389.19818	506	1+
389.91576	152	
390.79266	412	1+
390.83701	1092	1+
391.05557	158	
392.71981	198	1+
392.82551	1066	1+
392.85977	164	
393.89380	324	1+
394.76696	284	1+
394.87700	372	1+
395.75682	324	1+
395.85466	210	1+
395.88048	292	1+
396.73417	154	
398.72397	692	1+
399.72471	490	1+
399.84859	580	1+
401.80465	198	1+
402.80699	222	1+
402.86519	968	1+
404.75401	296	1+
405.75714	254	1+
405.78839	190	
405.86865	298	
406.85465	476	
407.74329	614	1+
407.77201	136	
407.86630	2596	1+
408.79074	234	1+
409.72450	278	
409.85511	558	
410.72378	218	
410.83532	1040	1+
411.73676	130	
411.80890	168	
412.72460	168	
412.84020	322	
413.86923	192	
415.82261	162	
415.86831	278	
416.39762	210	1+
416.87485	190	
417.81575	142	
417.85905	246	
418.78109	238	1+
419.78306	160	1+
421.88164	324	
422.86255	242	
423.75863	306	1+
423.86704	546	1+
424.71572	226	1+
425.75864	306	
426.75615	364	
426.85976	870	
427.69794	166	
427.73278	1226	1+
427.86355	488	
428.09027	258	1+
428.84675	1172	1+
428.90052	154	
429.38882	246	1+
429.69659	172	
430.09108	136	
430.85943	1044	1+
431.68347	148	
432.86472	504	1+
436.77702	238	1+
439.89309	212	
440.77648	156	1+
442.68032	206	1+
442.72104	162	
443.78126	276	1+
444.87125	3020	1+
445.74504	548	1+
446.78345	138	
447.69315	156	
447.71036	610	1+
447.76222	336	1+
449.87785	692	1+
450.74649	318	1+
451.86031	150	
457.90336	302	
458.89171	252	1+
462.88737	408	
463.56926	174	
463.88591	504	1+
465.72117	140	
466.72786	148	
467.88551	1282	1+
468.70341	182	1+
471.75587	150	
485.89745	598	1+
486.84290	138	
487.89536	188	
490.90487	138	
493.78952	154	1+
504.80157	182	
508.80045	194	1+
509.86113	400	1+
END IONS

###FS:    #m/z: 363.95594 #charge 1+
###MS: 74
###MSMS: 75
BEGIN IONS
TITLE=Cmpd 55, +MS2(363.9559), 28.0-35.0eV, 1.6min #75
RTINSECONDS=96.1005
SCANS=74-75
PEPMASS=363.95594	618922
CHARGE=1+
177.93221	100	
178.94808	174	
182.87075	210	
184.46092	84	
185.18364	120	
187.93813	180	
189.86214	890	1+
191.85744	586	
193.85342	124	
194.89029	98	
196.88196	196	
197.88582	114	
197.95893	100	
205.95412	114	
206.40700	100	
207.87172	424	1+
207.95707	164	
209.87661	588	1+
209.88159	136	
209.94370	3204	1+
210.88303	418	1+
212.87921	4270	1+
213.06075	86	
216.88809	188	1+
216.91387	96	
218.02030	92	
218.91219	100	
219.86265	106	
219.91182	96	
220.06088	90	
222.95128	2374	1+
224.89100	172	
224.94807	3752	1+
225.87899	336	1+
226.94680	17614	1+
227.22427	104	1+
227.89703	108	
227.99160	120	1+
228.79646	154	1+
228.89430	710	1+
228.94253	18530	1+
229.01859	92	
229.04729	212	1+
229.24315	108	1+
229.77823	92	1+
230.05556	150	1+
230.88937	5876	1+
231.14600	88	
232.88331	980	1+
233.83407	226	1+
233.95963	150	
233.99449	92	
234.99227	174	
235.87850	88	
235.97048	118	
238.93902	142	
239.04986	92	
239.06914	188	
239.81851	128	1+
240.89260	150	
240.94012	666	
240.96280	1214	1+
241.89521	114	
241.93815	1384	1+
242.79089	112	
242.93978	952	1+
242.95899	1212	1+
242.99567	92	
243.82029	116	
244.88526	88	
244.90794	184	1+
244.95648	8488	1+
244.99585	226	1+
245.84601	122	
245.94069	166	
246.83148	92	
246.90719	270	
246.95264	11458	1+
247.38986	142	1+
248.80298	568	1+
248.89970	1264	1+
250.33521	94	
250.89539	176	
250.94533	220	
250.96804	212	
251.06011	102	
251.78786	130	
251.94550	118	
252.04876	138	1+
252.07733	136	
253.83256	126	
253.90342	588	1+
254.93942	88	
256.80318	92	
257.90045	206	1+
258.83277	172	1+
258.97255	520	
260.03265	86	
260.80321	88	
260.82680	222	1+
260.85145	90	
260.97041	756	1+
262.38024	92	
262.97216	134	
263.90117	152	
263.97523	108	
264.82120	128	
264.96180	124	
265.08740	234	
265.78516	562	1+
265.81780	108	
265.88755	128	
265.97732	184	
266.81422	364	1+
266.86145	160	1+
267.97314	912	
268.96307	166	
269.81887	248	1+
269.85473	112	
269.93226	84	
269.96634	1206	1+
271.91276	218	
272.79785	264	1+
272.91491	104	
273.84996	106	
274.44144	92	
274.85198	100	
275.44937	86	
276.89006	92	
276.90474	108	
277.81086	88	
277.85650	178	
278.80169	214	
278.85684	114	
279.10286	296	
279.80135	172	
279.83934	452	1+
280.79368	724	1+
281.89983	98	
281.98871	148	
282.78996	278	1+
282.80576	126	
283.85351	372	1+
283.98410	266	1+
284.82260	94	
285.84559	400	
285.91356	82	
287.82673	124	
289.87475	166	
290.78637	84	
290.88309	256	1+
291.10133	112	
291.80205	132	
293.06702	124	
293.11534	188	
293.80671	212	1+
293.87798	196	
294.12216	150	
294.85405	160	
296.80798	320	
297.11030	186	1+
298.80335	902	1+
298.84696	192	1+
299.87797	158	
300.80812	272	1+
301.79930	478	1+
301.86113	184	
302.12960	114	
302.86056	136	
303.09200	92	
303.85541	1278	1+
304.80875	128	
305.44775	92	
305.82182	84	
306.83363	88	
307.08096	84	
308.87191	232	1+
310.83344	160	
310.88431	102	
311.95347	132	
314.84388	94	
314.88486	84	
315.83100	116	
318.12756	216	1+
318.88624	142	
318.93588	164	
319.87335	182	
319.94120	140	
321.81822	354	1+
321.86591	326	
322.15796	86	
322.92902	468	1+
323.88251	88	
324.00319	90	
324.91799	88	
325.89317	96	
326.87113	478	
326.90726	86	
329.88289	90	
335.31253	84	
336.94319	232	1+
338.87226	152	
339.83050	106	
340.80738	140	
340.82431	116	
340.93721	322	1+
341.83319	194	1+
343.87611	192	1+
345.91767	82	
346.73058	208	1+
347.77118	126	
348.16175	94	
350.21311	90	
351.90185	100	
357.78468	210	1+
360.86561	108	
361.77542	92	
363.30229	92	
363.95321	86	
369.37061	84	
END IONS

###FS:    #m/z: 507.84433 #charge 1+
###MS: 74
###MSMS: 76
BEGIN IONS
TITLE=Cmpd 56, +MS2(507.8443), 28.2-35.2eV, 1.6min #76
RTINSECONDS=96.872
SCANS=74,76
PEPMASS=507.84433	317406
CHARGE=1+
196.01521	222	
209.94467	144	
214.88785	438	1+
215.87635	138	
221.88659	138	
222.97445	152	
224.97635	188	
230.89913	216	
232.89699	520	
234.06604	178	
235.92436	172	1+
236.88711	258	
238.13555	218	
239.89814	136	1+
240.07843	170	
245.97488	158	
252.07967	266	1+
254.09317	254	
254.90184	206	1+
258.87671	250	
259.86352	198	
259.87732	484	1+
261.90580	338	1+
262.14400	216	1+
264.89176	266	1+
266.09301	136	
266.16366	164	
266.83554	168	1+
267.10186	192	
267.17203	166	
268.11344	146	
271.37543	404	1+
272.37771	318	1+
272.85401	564	1+
276.80601	216	1+
278.83335	250	
278.87210	272	1+
279.85360	136	
280.37788	218	1+
283.94068	136	
285.76989	164	1+
286.87102	164	
287.80549	194	1+
287.81613	306	1+
287.85020	1816	1+
288.89165	166	
289.87946	604	1+
290.39842	142	
290.80121	136	
290.86436	982	1+
293.87259	1850	1+
293.90740	144	
296.85191	386	1+
296.88196	240	
297.85204	360	1+
298.79932	156	
299.80405	190	
299.91054	164	
300.37731	168	1+
300.85366	710	1+
303.86651	1100	1+
305.82225	348	1+
305.86296	3026	1+
306.91534	140	
307.07709	170	1+
307.89000	304	
308.14094	1592	1+
308.38133	308	1+
308.84172	312	1+
308.87052	1608	1+
308.96111	202	1+
309.89069	274	
309.92205	138	
310.15494	610	
310.82130	280	1+
311.16026	284	
311.88235	3920	1+
312.81611	278	1+
314.86157	578	1+
315.82733	136	
316.39689	270	1+
316.84745	186	
316.86504	136	
317.89422	140	
318.85725	240	
318.87971	178	
321.40925	144	
321.83122	150	
321.87084	184	
323.38054	132	1+
323.41870	184	
323.80885	284	1+
323.87250	1050	1+
325.90025	166	
326.76069	86	1+
326.88176	4244	1+
326.96365	102	1+
327.81077	260	1+
328.87741	476	
329.83906	170	
329.89541	206	1+
330.87755	424	
331.88086	314	
331.95213	158	1+
332.82818	480	1+
332.87382	1162	1+
334.39486	146	
334.89692	190	
335.88504	566	1+
336.77532	134	
337.00425	150	
337.83434	212	
337.87043	178	
337.98547	146	
338.88079	344	
339.74205	126	1+
339.86983	626	1+
340.89887	178	
343.86698	184	
344.76121	382	1+
344.83341	150	
346.85017	144	
347.77713	494	1+
348.84395	278	1+
349.75599	234	
349.81671	248	1+
350.80209	200	
350.88278	604	1+
351.18729	168	
351.38958	140	1+
351.71350	174	1+
352.34518	288	1+
352.75819	138	
353.40069	136	
353.78851	134	
353.85061	506	1+
353.90868	148	
355.88960	222	
357.77723	202	1+
358.01484	150	
359.76597	182	
359.80919	156	
363.84081	318	1+
363.88182	160	
365.78643	472	1+
365.89070	148	
366.83905	1280	1+
367.70842	562	
367.73841	166	
367.76495	466	1+
367.90986	270	
368.83518	288	1+
368.89681	422	1+
369.75188	160	
369.84048	238	1+
370.79613	458	1+
371.19163	228	
371.71037	186	1+
372.18397	134	
372.77626	502	1+
372.90063	434	1+
373.82995	140	
373.90345	380	1+
374.81576	190	
375.86233	152	
376.00045	204	
376.88800	136	
378.78831	220	1+
379.82226	134	
380.84727	700	1+
380.91666	140	
381.73676	174	
381.79744	292	1+
383.39423	136	
383.78991	238	1+
384.75389	182	
384.77443	606	1+
384.84771	2100	1+
384.89483	242	
385.77002	498	1+
388.79754	272	
389.19565	226	
389.31081	150	
390.72247	158	
390.83864	302	
391.78103	144	
391.84127	424	
392.74899	170	
392.82399	1244	1+
392.85650	326	1+
394.89895	178	1+
395.74531	270	1+
396.84605	170	
397.85929	140	
398.72801	632	1+
398.86132	148	
399.81047	268	1+
399.84549	568	1+
402.86484	916	1+
403.75644	134	
403.79893	226	1+
403.86963	636	1+
404.91207	148	1+
405.72992	134	
405.77373	180	
405.86787	254	
405.94181	154	
406.85502	166	
406.91825	190	1+
407.74625	202	
407.86714	1316	
408.76004	166	
408.85130	1014	
409.72462	728	1+
409.76208	136	
409.87017	372	1+
409.91748	142	
410.07685	140	
410.74681	198	
410.83572	1184	1+
411.85962	280	
412.84339	328	
413.06903	306	1+
413.80909	188	
413.87178	202	
414.19285	86	1+
414.68113	154	
414.86445	138	
415.81499	180	1+
415.87282	564	1+
417.81855	192	
417.85720	346	1+
421.87849	200	
422.86442	906	1+
423.76983	200	
423.80446	140	
424.09798	146	
424.70757	136	
425.74658	536	1+
425.87802	294	
426.76894	136	
426.86188	1228	1+
427.73221	2026	1+
428.75358	256	
428.84449	1822	1+
428.87531	396	1+
429.93484	260	1+
430.74036	232	1+
431.68045	392	1+
431.86623	912	1+
432.68643	272	1+
433.85236	298	1+
435.78176	136	
438.73464	232	1+
439.89250	262	
440.83044	170	
441.78721	178	
442.87652	282	1+
444.87071	2478	1+
445.75056	414	
446.74456	214	
446.87809	502	1+
447.70760	536	1+
448.77503	280	1+
448.81648	140	
448.87606	1020	1+
449.87342	830	1+
450.70330	312	1+
450.75521	236	1+
451.70840	178	1+
456.77617	178	1+
462.88346	904	1+
465.71671	148	
467.76875	266	1+
467.88621	1204	1+
468.76767	220	1+
470.72911	266	
477.72488	136	
485.74247	162	1+
485.90143	282	
486.84494	196	
486.89209	574	1+
491.78744	158	1+
491.85086	162	
500.72323	136	
501.80180	206	1+
509.85501	434	1+
END IONS

###FS:    #m/z: 336.94488 #charge 1+
###MS: 74
###MSMS: 77
BEGIN IONS
TITLE=Cmpd 57, +MS2(336.9449), 28.0-35.0eV, 1.7min #77
RTINSECONDS=97.644
SCANS=74,77
PEPMASS=336.94488	78618
CHARGE=1+
62.58627	88	
80.01730	80	
171.85121	82	
189.78203	82	
196.88565	126	
197.88222	206	1+
201.16791	86	
205.95185	116	
206.40874	78	
206.88272	154	1+
207.09552	82	
207.88510	180	1+
207.97057	106	
210.88173	178	
211.91529	86	
211.94429	5144	1+
212.88012	1224	1+
213.93949	2828	1+
214.03713	78	
214.87747	108	
214.89487	170	
215.88605	192	
215.90220	90	
215.93901	270	
216.88496	108	
221.96846	82	
222.84751	86	
222.96872	330	1+
223.95898	168	
224.37893	78	
225.95257	84	
225.97411	106	
226.38835	92	
226.87992	80	
226.97099	104	
227.95639	102	
228.84495	110	
228.89409	306	1+
229.95440	4174	
230.88884	2066	1+
230.95792	136	
231.40532	84	
231.43779	86	
231.94908	2360	1+
232.88663	142	
233.39400	112	
233.82292	274	1+
233.84092	100	
233.89861	368	
233.94771	88	
233.97938	80	
234.46438	140	
234.90634	214	
235.03991	84	
235.40150	94	
235.42066	106	
235.89275	188	
236.88080	174	1+
236.89802	88	
237.06430	126	
240.89466	94	
241.84480	86	
241.98417	84	
244.03805	114	
245.90619	80	
246.45155	80	
246.90212	154	
247.96449	1288	1+
248.89911	682	1+
248.98261	254	1+
249.96067	862	1+
250.82873	140	
250.95107	172	
251.07040	154	
251.82481	122	
252.81455	86	
252.84286	102	
252.93131	212	1+
252.97052	2342	1+
253.08894	154	
253.13291	80	
253.78409	82	
253.90359	414	1+
254.96539	1578	1+
255.07364	140	
255.79056	188	1+
256.91295	156	
256.95998	154	
257.82890	112	
258.81334	212	1+
258.84655	224	
258.88138	82	
258.97780	94	
259.05349	90	
259.85731	136	
259.95408	298	
260.85158	118	
262.83619	82	
262.95630	114	
263.87227	88	
264.01358	80	
264.06374	92	
265.08023	126	
265.53011	80	
265.82341	96	
266.08590	122	
266.44553	104	
266.97899	120	
267.83942	120	
267.86391	122	
267.89447	104	
268.84129	240	
268.88845	82	
269.84010	142	
270.91441	262	1+
270.95475	80	
270.98010	514	
271.09554	118	
271.84514	108	
271.89041	92	
271.91720	182	1+
271.93457	114	
272.84091	90	
272.97578	264	
273.09457	84	
274.86267	154	
274.89288	98	
275.80742	104	
275.85465	612	1+
275.94910	194	1+
277.83608	112	
278.83360	598	1+
279.05211	94	
280.89048	84	
281.85984	132	
282.86023	120	
284.87028	218	1+
285.42927	94	
286.84939	996	1+
286.91306	88	
287.85061	590	1+
288.02925	98	
288.42093	88	
289.87439	84	
290.85766	254	1+
291.80278	80	
292.89233	96	
293.40980	102	
293.99863	106	
294.85288	198	
296.86284	194	1+
297.92014	124	
299.83873	80	
304.87193	100	
305.02505	82	
307.81731	92	
307.84103	118	
307.88714	100	
308.40567	82	
308.80486	90	
308.86481	144	
308.88193	142	
309.92644	100	
310.81237	88	
310.86727	126	
310.91663	156	
312.80630	208	
312.83411	96	
313.80492	82	
315.41958	108	
315.87913	88	
320.94474	94	
323.83267	80	
324.79256	90	
325.40603	80	
326.37674	84	
328.83233	122	1+
334.85625	88	
335.87743	84	
338.82235	80	
338.88561	100	
339.78751	108	
339.82803	130	
END IONS

###FS:    #m/z: 363.95596 #charge 1+
###MS: 78
###MSMS: 79
BEGIN IONS
TITLE=Cmpd 58, +MS2(363.9560), 28.0-35.0eV, 1.7min #79
RTINSECONDS=101.309
SCANS=78-79
PEPMASS=363.95596	850482
CHARGE=1+
127.93595	100	
154.92460	86	
182.86844	84	
185.86405	116	
187.86941	118	
187.93419	96	
189.10083	86	
189.86423	706	1+
191.86018	572	1+
193.93325	90	
196.88312	130	
197.88884	150	
200.87368	92	
200.94626	206	
205.88066	172	
205.95051	198	
206.95277	84	
207.87413	560	1+
207.94745	182	
208.95901	92	
209.94360	3886	1+
210.03944	108	
210.88394	1162	1+
210.93841	204	
212.87935	3572	1+
212.99005	90	
214.89578	294	
215.83910	242	1+
215.90419	136	
218.91651	220	
221.00007	94	
222.89366	172	1+
222.95136	2210	1+
223.97911	128	
224.94933	3510	1+
225.88472	140	
226.90609	188	
226.94703	21706	1+
226.97315	338	
228.48275	86	
228.83435	252	1+
228.89381	1260	1+
228.94229	18214	1+
229.57725	136	
230.88878	4720	1+
232.88604	572	1+
232.90268	140	
234.87994	380	1+
234.93274	94	
239.07465	290	1+
240.82319	240	
240.94039	474	
240.96016	1472	1+
241.93786	2078	1+
242.81768	428	1+
242.94020	1732	1+
242.95982	1188	1+
243.79447	86	
243.82096	368	1+
244.39330	114	
244.83580	108	
244.88605	92	
244.95720	8944	1+
245.17350	110	
245.94366	136	
246.90316	352	1+
246.95249	10806	1+
247.24049	90	
248.79998	308	1+
248.84178	94	
248.89812	1988	1+
250.91284	114	
250.97385	94	
251.15632	98	
251.86203	134	1+
252.08447	338	1+
252.90166	526	1+
253.80861	118	
253.90605	438	1+
255.34517	100	
255.92461	90	
256.94499	112	
258.44556	96	
258.83681	210	1+
259.97544	114	
259.99080	90	
260.79546	92	
260.82727	400	1+
260.84488	230	
260.96797	1366	1+
262.96529	134	
264.83377	188	1+
264.96374	142	
264.98134	136	
265.78459	124	
265.84930	210	1+
265.97856	430	1+
266.81487	178	
266.91115	146	
267.01765	106	
267.97328	1312	1+
268.08728	96	
268.49588	108	
268.81065	270	1+
268.83980	146	
268.95910	92	
269.84535	132	
269.92265	128	
269.96878	1608	1+
271.85551	182	
271.91507	156	
272.81812	152	
272.88771	124	
273.05984	86	
273.79781	264	1+
273.91176	136	
274.51269	96	
274.55130	94	
275.49411	86	
275.92641	196	
276.83993	152	
277.10062	274	1+
277.86705	120	
277.91814	146	
278.05577	146	
278.79679	120	
278.81151	108	
278.84207	204	
279.10447	208	
279.84211	118	
279.85645	92	
280.79446	238	
281.78379	482	1+
281.81120	128	
282.85876	100	
282.88358	128	
282.91761	86	
283.09897	90	
283.50846	106	
283.85152	130	
283.98348	146	
284.29055	144	
285.79759	214	
285.84437	658	1+
286.82032	156	
287.82043	114	
289.82907	168	
290.60433	90	
290.78567	84	
290.88477	84	
291.85936	246	1+
292.85680	190	1+
293.12296	246	1+
293.92512	94	
294.87222	94	
296.80607	212	
296.87742	232	1+
297.11028	146	
297.80188	1032	1+
298.30312	96	
298.80418	880	1+
300.80132	550	1+
300.98619	170	1+
301.86190	266	
302.85129	1310	1+
303.81686	116	
303.85398	1126	1+
304.80970	128	
304.86996	116	
304.92180	92	
305.81367	122	
306.95664	96	
307.08202	146	
307.84299	132	
310.11574	86	
310.87828	96	
311.87796	86	
313.48979	102	
314.88719	118	
315.81562	116	
316.81644	114	
317.84186	132	
318.93350	206	
319.87095	224	
320.13783	122	
320.87647	98	
321.81605	198	
321.86663	146	
322.86130	98	
322.92908	598	1+
324.89384	174	
326.86793	306	
329.87165	120	
331.16851	104	
332.90219	118	
335.88668	86	
336.94991	144	
338.82454	370	1+
339.82698	314	1+
340.93964	474	1+
344.87820	128	
345.04398	88	
346.41354	92	
350.77383	96	
357.75812	90	
358.75755	86	
360.86737	88	
362.83915	140	
365.25693	90	
365.82025	88	
END IONS

###FS:    #m/z: 507.84431 #charge 1+
###MS: 78
###MSMS: 80
BEGIN IONS
TITLE=Cmpd 59, +MS2(507.8443), 28.2-35.2eV, 1.7min #80
RTINSECONDS=102.081
SCANS=78,80
PEPMASS=507.84431	404928
CHARGE=1+
196.01709	380	
197.01741	224	
216.90426	136	
217.89653	188	
227.95136	138	
232.89389	680	1+
234.89159	178	
236.88677	248	1+
238.13410	136	
239.90265	138	
250.90513	226	
250.96992	168	
257.79212	136	
258.87954	396	1+
261.87681	150	
266.16581	284	
267.09449	148	
267.16705	134	
267.88942	336	1+
272.89184	184	
273.85328	300	
273.92562	142	
276.85564	138	
278.83437	268	1+
280.79348	160	1+
281.38597	136	
282.08416	136	
282.80130	148	
283.88286	170	
285.39477	180	
285.85332	272	1+
287.85233	1696	1+
288.37870	214	1+
288.89393	590	1+
289.84421	184	
289.87656	428	
290.08444	238	1+
290.12984	180	
290.38365	224	1+
290.86141	474	
291.86620	262	
292.87750	186	
293.36586	142	
293.87245	1818	1+
294.82023	218	1+
296.85870	396	1+
297.88793	132	
298.85424	190	
298.87128	168	
299.86985	182	
300.84662	276	1+
300.87066	158	
301.34233	172	
303.81131	134	
303.86588	1056	1+
305.37928	228	1+
305.86251	2534	1+
306.12463	250	1+
307.19993	174	
307.89048	546	
308.14105	1226	1+
308.87160	2134	1+
309.37680	138	
309.85090	390	1+
309.88876	220	
310.15670	880	1+
310.90580	156	
310.94764	224	1+
311.88208	4498	1+
311.91836	146	1+
312.35181	200	
312.74881	166	1+
314.86377	1010	1+
315.79803	226	1+
316.88599	140	
317.77771	298	1+
317.85809	448	1+
317.88391	140	
318.37483	134	
318.87850	522	1+
319.87940	290	1+
320.92624	146	
322.87022	144	
323.38728	178	
323.86421	928	1+
325.89811	210	
326.88242	4356	1+
327.38614	202	
327.81074	720	1+
328.37250	168	
328.81490	578	1+
328.87945	414	
329.88187	484	1+
330.15872	142	1+
330.79804	360	1+
332.87310	1084	1+
335.00667	164	1+
335.84229	210	1+
335.88316	398	1+
336.38945	144	
336.80026	252	1+
338.79993	232	1+
338.87167	480	1+
341.91066	142	
342.87958	154	
343.79636	136	
345.87564	148	
345.89570	320	1+
347.77832	156	
347.81262	256	1+
347.84081	156	1+
348.89167	138	
349.34151	182	
349.75353	188	
349.76789	248	
349.89633	380	1+
350.88655	454	1+
350.97206	134	
351.38556	164	
351.77293	170	
352.82938	336	1+
353.80608	170	1+
353.84995	256	
355.91457	144	
356.84334	234	1+
357.80935	242	1+
359.76362	140	
360.83575	194	1+
362.36432	140	
362.78625	150	
362.88066	158	
364.78449	532	1+
364.83314	148	
365.76440	284	1+
366.84185	286	
366.87340	136	
367.70577	246	1+
367.72365	136	
367.76715	606	1+
367.84175	240	
367.91414	180	
368.90175	138	
369.78782	138	
369.83696	650	1+
370.79823	370	1+
370.88859	300	1+
371.18852	306	1+
371.71188	360	1+
371.77840	196	1+
371.84307	142	
373.82864	288	
374.81186	428	1+
374.85635	194	1+
375.15637	210	1+
375.75564	192	1+
375.88441	236	1+
379.73100	180	
379.78468	250	1+
380.71672	282	1+
380.87376	242	1+
381.71704	186	1+
381.83399	496	1+
382.85509	180	
384.40647	134	
384.84911	2034	1+
384.87432	204	
385.77477	246	
386.40541	118	1+
386.77050	134	
386.82379	254	1+
386.87315	146	
386.98284	172	
387.71821	138	
388.17813	150	
388.79702	224	1+
389.20191	242	
390.84107	1456	1+
391.78387	320	1+
392.34957	150	
392.82511	514	1+
393.78543	254	1+
393.87037	162	
395.76385	156	
396.82264	184	1+
398.72461	224	
399.73063	306	
399.84881	592	1+
402.81141	146	
402.85953	380	
403.80109	136	
403.86982	392	
404.86711	808	1+
404.99064	158	1+
405.75058	136	
405.77720	368	1+
406.85393	380	
407.74529	258	
407.86319	3466	1+
408.08417	156	
408.73730	226	
408.75853	184	
409.11154	142	
409.73063	396	1+
409.80285	164	
410.08323	160	1+
410.83615	1402	1+
410.85955	412	
410.91875	142	
411.86231	184	
412.84120	416	
413.07305	162	
413.85982	704	1+
414.04471	102	1+
415.83994	180	
417.69676	204	
417.82052	164	
417.86008	168	
420.81000	296	1+
420.88067	140	
421.80436	426	1+
421.88648	318	
422.73422	242	1+
422.76824	422	1+
422.80403	384	1+
422.86422	1068	1+
423.77309	356	1+
425.74711	318	
425.76619	284	1+
425.86346	156	
426.75430	148	
426.86071	1290	1+
427.08432	298	1+
427.74026	308	
427.76266	522	1+
428.08741	184	1+
428.73753	306	
428.84769	1178	1+
428.87447	642	1+
429.69941	300	1+
429.73564	478	1+
430.73936	308	1+
430.83077	142	
430.86471	156	
431.86467	760	1+
433.71363	152	
434.88958	140	
435.70749	320	1+
439.89429	222	
440.68294	194	
443.67757	192	1+
444.77069	140	
444.87149	1980	1+
445.71042	134	
445.74284	162	
445.78553	224	1+
446.67946	180	
446.75345	152	
446.86553	180	
446.88524	188	
447.71242	610	1+
448.75141	142	
448.89311	178	
449.87820	388	1+
450.70005	134	
450.74779	208	
450.76959	140	
451.74694	282	1+
457.91071	154	
460.68520	180	1+
462.88255	508	
463.88311	438	1+
465.77922	208	1+
467.88688	1170	1+
469.88816	226	
485.90167	486	1+
486.84101	146	
490.90316	242	
491.73814	182	1+
491.79083	210	1+
506.65378	150	1+
509.85634	316	1+
511.79299	180	1+
END IONS

###FS:    #m/z: 336.94515 #charge 1+
###MS: 78
###MSMS: 81
BEGIN IONS
TITLE=Cmpd 60, +MS2(336.9451), 28.0-35.0eV, 1.8min #81
RTINSECONDS=102.852
SCANS=78,81
PEPMASS=336.94515	86144
CHARGE=1+
79.50954	116	
129.04391	112	
158.65612	76	
191.95654	80	
196.88483	128	
209.95023	102	
210.88074	104	
211.94375	3320	1+
212.87782	1066	1+
213.93943	1636	1+
214.90015	80	
215.88669	204	
215.93561	190	
215.96732	98	
216.88860	88	
216.91038	106	
217.88153	224	
217.94603	84	
218.84507	124	
220.88496	120	
221.89695	224	
224.84819	102	
226.94556	122	
227.90032	82	
228.89137	152	
228.93410	94	
229.02496	82	
229.95458	4272	
230.88757	2050	1+
231.83338	84	
231.94908	2004	1+
233.53079	102	
234.83593	76	
234.91034	130	
235.68394	104	1+
235.87362	110	
235.94559	152	
238.05420	80	
238.91293	184	1+
239.32916	116	
239.88020	78	
240.88523	80	
241.83967	146	
242.84287	132	
242.88323	106	
243.97684	76	
246.90772	132	
246.97716	118	
246.99907	76	
247.43733	96	
247.96452	1040	1+
248.89973	602	1+
249.96048	504	1+
250.13359	86	
250.94690	128	
250.99236	86	
251.17141	78	
251.79238	82	
251.83998	174	
251.91407	80	
252.43026	80	
252.97009	2354	1+
253.90609	502	1+
253.95155	90	
254.37790	128	
254.86626	90	
254.94140	102	
254.96583	1408	1+
255.07269	98	
256.07590	78	
256.84019	78	
256.96726	154	
257.00826	92	
258.80426	78	
258.84558	608	1+
258.88820	122	
259.35172	90	
260.82871	162	
260.93403	100	
261.83570	208	1+
261.89220	144	
262.91964	94	
262.94892	78	
264.84245	78	
264.86904	124	
267.00220	96	
267.83952	220	
268.84066	1100	1+
268.95257	106	
270.98012	276	
271.08318	84	
271.91747	120	
272.53892	94	
272.84488	118	
272.97569	130	
273.79409	110	
274.86153	158	
275.84182	96	
276.04050	78	
276.85831	574	1+
276.90042	128	
277.38286	92	
278.39594	92	
278.44493	90	
278.83552	780	1+
278.89542	78	
278.95773	76	
279.86446	90	
280.79601	78	
280.84311	108	
280.86514	210	1+
281.16639	80	
281.37652	80	
283.86687	176	1+
285.45917	98	
286.85057	510	
287.41942	84	
287.78944	206	1+
287.84869	374	
287.91677	82	
288.36057	80	
288.85769	222	
289.89322	76	
290.90178	90	
291.80227	94	
291.85529	462	1+
292.85686	304	1+
293.87736	210	1+
293.96716	76	
294.80996	76	
294.99338	90	
296.91502	124	
297.37516	76	
298.78917	76	
298.86359	114	
299.05743	144	
300.90680	82	
302.09421	80	
302.76786	82	
303.88116	76	
303.91303	86	
304.83285	82	
304.86207	98	
304.92028	80	
306.87923	88	
307.02299	80	
308.87768	90	
309.86792	194	
309.97958	78	
310.87723	438	1+
312.40552	96	
312.80555	88	
312.82243	76	
312.85912	106	
312.95279	84	
313.89181	84	
316.39234	90	
318.81912	238	1+
319.93789	80	
322.94077	88	
323.01809	84	
324.82790	88	
324.84451	108	
324.88426	92	
325.46113	90	
325.90199	86	
326.88578	128	
327.92043	80	
328.37394	96	
329.86661	112	
330.80826	76	
331.83622	84	
337.95493	106	
339.87203	96	
340.90711	94	
340.93663	96	
END IONS

###FS:    #m/z: 322.92927 #charge 1+
###MS: 82
###MSMS: 83
BEGIN IONS
TITLE=Cmpd 61, +MS2(322.9293), 28.0-35.0eV, 1.8min #83
RTINSECONDS=106.523
SCANS=82-83
PEPMASS=322.92927	4438540
CHARGE=1+
117.06746	92	
135.96489	72	
175.08227	84	
184.95967	74	
192.89334	82	
194.12151	92	
196.88260	262	1+
197.02357	76	
201.04506	234	
202.93059	98	
205.94743	322	1+
206.89452	100	
206.92425	80	
206.98117	104	
207.87490	124	
207.97319	144	
208.07558	78	
208.62861	104	
208.94639	74	
209.92390	86	
210.89967	76	
211.11185	72	
212.87827	122	
218.55183	98	
218.89317	84	
221.43317	96	
221.95094	450	1+
222.87155	84	
223.37060	80	
224.96475	96	
225.97277	80	
226.84136	74	
227.87065	72	
227.92913	106	
227.95670	134	
230.89052	410	1+
232.90183	98	
233.37888	76	
233.83665	72	
233.85190	80	
233.90052	72	
234.88211	94	
235.82385	78	
235.88238	76	
237.87052	104	
238.01627	80	
238.93638	264	
239.08117	168	
239.10701	80	
240.02856	74	
240.82193	80	
240.94019	3570	
241.94205	2514	
242.82160	218	1+
242.83570	86	
242.90249	252	1+
242.94111	7054	1+
243.87821	146	
243.90581	196	1+
244.93835	1996	1+
245.62507	76	
245.84871	98	
246.11792	80	
246.38002	86	
246.87967	78	
246.97335	142	
247.38520	86	
248.86298	82	
249.07123	84	
249.84811	78	
249.96628	80	
250.92374	242	1+
251.06974	176	
252.87905	96	
255.95215	80	
256.39208	94	
256.92101	92	
257.84356	74	
258.83603	142	
258.89941	72	
259.12041	72	
259.33996	78	
259.83943	78	
259.90498	124	
260.83583	200	
261.82915	140	
261.88724	72	
262.12981	90	
262.83350	126	
263.97778	72	
264.79474	124	
265.02557	112	
266.04590	128	
267.84088	126	
267.86030	134	
267.97477	78	
268.00894	74	
268.06106	82	
269.85713	194	1+
269.93429	72	
270.11383	78	
270.78627	70	
270.90013	78	
271.84216	250	1+
273.56199	112	
274.79324	126	
275.80457	134	
276.85634	98	
277.10062	72	
278.08137	102	
278.81183	84	
278.87757	82	
279.09017	1022	1+
280.26130	74	
280.82133	88	
281.79156	108	
281.81141	82	
281.83523	114	
283.78718	108	
283.86205	70	
284.29203	604	1+
284.85438	124	
286.83385	112	
286.87163	70	
289.02594	82	
290.78869	186	
290.90158	76	
291.80166	134	
292.06311	74	
292.80409	72	
292.83974	78	
293.85322	376	1+
293.87246	72	
295.97712	74	
296.19472	106	
296.81055	172	1+
296.99409	72	
297.36843	72	
297.83058	86	
299.03544	100	
299.06499	70	
300.08721	84	
300.81311	90	
300.91114	70	
301.85244	132	
303.80433	78	
303.91750	106	
306.81440	80	
309.86296	86	
309.88030	108	
310.94451	76	
311.86505	112	
312.80388	126	
312.89002	74	
313.74607	94	
313.80046	76	
314.84988	74	
317.87340	144	
317.89266	74	
320.81269	74	
321.76255	100	
322.89235	78	
322.98267	84	
324.89440	84	
325.81150	86	
325.85762	90	
END IONS

###FS:    #m/z: 340.93981 #charge 1+
###MS: 82
###MSMS: 84
BEGIN IONS
TITLE=Cmpd 62, +MS2(340.9398), 28.0-35.0eV, 1.8min #84
RTINSECONDS=107.295
SCANS=82,84
PEPMASS=340.93981	1614498
CHARGE=1+
137.57042	90	
188.95142	104	
190.92871	126	
192.89107	118	
195.89793	98	
195.94944	82	
202.86416	90	
208.86490	108	
210.93643	292	
212.87874	134	
213.87660	134	
213.93880	1682	1+
215.88614	386	
215.93814	160	
216.91495	78	
217.88161	78	
217.94024	110	
222.10597	78	
222.49949	82	
224.94350	190	1+
224.97537	88	
227.07974	76	
227.84103	88	
228.91715	78	
228.93837	174	
229.03609	80	
230.35533	84	
230.88751	558	1+
230.90729	128	
231.89094	368	1+
231.94929	1706	1+
233.90015	392	1+
233.94728	284	
235.86719	102	
235.88976	146	
235.94601	188	
238.06553	76	
238.85492	94	
239.88162	170	1+
239.98857	98	
240.23017	90	
240.84883	120	
240.93933	106	
240.96030	220	
240.99781	80	
241.84027	152	
242.83028	256	1+
242.94031	124	
243.92130	92	
245.79736	124	
246.41459	88	
246.93694	92	
248.36552	90	
248.88052	96	
248.90088	282	
249.89280	94	
249.96062	212	
250.96239	124	
251.96614	166	
252.46905	78	
253.91214	86	
253.97753	102	
254.81022	78	
254.96568	714	1+
255.07500	216	
255.78227	106	
256.84686	82	
257.40573	84	
258.07472	78	
258.84064	342	
259.91569	150	
259.95757	140	
259.98865	156	1+
260.83082	172	1+
260.85174	124	
262.85292	104	
263.84204	98	
265.43011	96	
265.93235	88	
266.85763	120	
266.98981	84	
267.39412	98	
267.82833	76	
268.84129	108	
268.96319	78	
269.79900	84	
269.84135	80	
269.88884	130	
270.88521	108	
271.34418	102	
271.91230	108	
272.97414	348	
273.47820	84	
273.84786	80	
274.78772	92	
274.85778	84	
274.90225	138	
275.41499	80	
275.80314	146	
276.13461	78	
276.85371	802	1+
277.96230	258	1+
278.84674	944	1+
279.79229	98	
279.81941	94	
279.89554	78	
279.99919	108	
280.84725	170	
281.85585	146	
281.99293	82	
282.07104	84	
283.45219	86	
283.86280	80	
285.50684	90	
286.87562	78	
287.42562	90	
288.83637	82	
289.10107	98	
289.35379	98	
289.86158	88	
290.85947	184	
291.80723	126	
293.01859	78	
294.03041	92	
294.76556	104	
294.86371	160	
296.85424	106	
296.87535	444	1+
297.05735	86	
297.91525	86	
297.97644	120	
298.86133	92	
299.00787	98	
299.40924	82	
299.84925	266	1+
299.86778	82	
299.98305	80	
300.79819	92	
300.83228	82	
302.17543	150	
302.85468	90	
303.44874	78	
304.41341	90	
304.83236	146	
307.36498	80	
307.56556	82	
310.87460	322	1+
312.86480	132	
312.95087	96	
313.39169	104	
315.99910	84	
316.43158	92	
319.90515	76	
324.89443	120	
328.90142	88	
329.75275	78	
330.81283	186	
338.34111	82	
339.50084	78	
339.82940	76	
340.87427	130	
340.90485	90	
341.88956	80	
341.93055	92	
341.97152	76	
344.48761	78	
345.71800	106	
END IONS

###FS:    #m/z: 363.95576 #charge 1+
###MS: 82
###MSMS: 85
BEGIN IONS
TITLE=Cmpd 63, +MS2(363.9558), 28.0-35.0eV, 1.8min #85
RTINSECONDS=108.067
SCANS=82,85
PEPMASS=363.95576	855512
CHARGE=1+
187.86938	124	
189.86304	518	1+
191.85787	334	
193.85824	92	
196.89332	160	
197.99689	82	
198.44980	84	
204.88048	84	
205.87831	90	
206.89964	104	
207.87373	250	
207.94718	228	
208.90032	102	
209.88031	422	1+
209.94399	1492	1+
210.88456	352	1+
212.87867	2372	1+
214.41855	118	
214.89039	120	
218.90601	82	
222.95459	518	1+
223.06611	98	
223.94698	98	
224.92368	94	
224.94897	1456	1+
225.88976	110	
226.06908	88	
226.87119	110	
226.89671	90	
226.94644	10996	1+
227.04853	86	
227.76319	88	
227.78532	84	
227.87800	146	
228.89348	718	1+
228.94169	10582	1+
229.10907	102	
230.83399	122	
230.88929	3690	1+
232.88627	314	
233.02544	122	
234.88003	396	
235.83294	146	1+
239.55310	92	
239.90387	144	
240.82212	164	
240.94095	342	
240.96222	312	
241.08152	88	
241.94147	546	
241.96225	138	
242.40080	96	
242.94077	2174	1+
242.95960	510	1+
243.38060	118	
244.05146	98	
244.81900	132	
244.95725	5746	
245.39422	138	
245.79640	82	
245.89858	372	1+
245.94031	208	
245.96057	216	
246.90271	310	1+
246.95259	6548	1+
248.80213	392	1+
248.89960	1500	1+
249.15559	82	
250.10055	88	
250.89833	150	
250.96729	390	1+
251.91731	90	
253.83816	182	1+
253.90628	342	
255.87333	90	
256.00885	98	
256.43558	90	
257.94762	94	
258.08210	86	
258.97469	148	
259.83473	92	
260.96945	564	1+
261.83258	280	1+
262.96731	154	
263.84253	128	
263.98268	118	
264.80231	222	1+
264.91024	92	
265.03828	84	
265.08757	176	
265.82686	104	
265.97357	112	
266.86510	92	
267.10298	192	1+
267.77904	86	
267.81470	162	
267.97419	696	1+
268.41124	106	
268.81357	116	
269.06327	94	
269.08342	120	
269.39385	88	
269.96890	1610	1+
271.91480	286	1+
273.82462	84	
273.91607	138	
275.07640	106	
275.40440	92	
275.80399	90	
276.85047	108	
277.08936	150	
277.92403	114	
278.14415	86	
278.84583	140	
278.95313	86	
279.10299	160	
279.80538	130	
280.10856	104	
280.79106	530	1+
280.83073	176	
280.90917	206	1+
280.92992	152	
281.38887	104	
281.85842	112	
282.79015	108	
282.81354	154	
282.85187	360	1+
282.94063	86	
283.79066	102	
283.89499	84	
285.81977	184	
285.84424	534	1+
285.93288	124	
286.39147	92	
286.81647	114	
287.82935	264	1+
288.18966	100	
288.83521	192	1+
290.80400	170	1+
291.86820	204	1+
292.43662	104	
292.80011	128	
293.11796	134	
294.86931	172	
296.80655	306	
297.11214	86	
298.80367	980	1+
300.80103	580	1+
300.87361	86	
301.80267	382	1+
301.85948	506	1+
302.08154	84	
303.85645	706	
303.88362	86	
306.12237	134	
307.13707	98	
307.86826	288	1+
308.87198	238	1+
311.02688	84	
311.12669	84	
313.43091	90	
316.81621	186	
317.91837	84	
318.85992	204	1+
319.13848	224	1+
319.82153	116	
320.31384	86	
320.91785	172	
321.81765	258	
321.93312	86	
322.93143	200	
323.82061	112	
324.02012	116	
324.83240	108	
324.89406	120	
326.86977	118	
328.40072	150	
328.82521	92	
328.87513	136	
335.76981	164	1+
337.84415	122	
339.82734	346	1+
340.94147	256	1+
343.95094	126	
348.63163	88	
352.05375	94	
352.79123	90	
354.86118	114	
355.79159	92	
359.05511	110	
359.87000	92	
359.98425	94	
360.86298	82	
361.72788	134	
362.84740	88	
364.95950	94	
368.73897	82	
END IONS

###FS:    #m/z: 322.92920 #charge 1+
###MS: 86
###MSMS: 87
BEGIN IONS
TITLE=Cmpd 64, +MS2(322.9292), 28.0-35.0eV, 1.9min #87
RTINSECONDS=111.741
SCANS=86-87
PEPMASS=322.92920	4512730
CHARGE=1+
183.88255	84	
186.00307	74	
187.44793	90	
190.93039	76	
191.41765	88	
191.94472	76	
197.54107	78	
198.89440	74	
201.04028	226	
210.90067	120	
212.89249	98	
214.89480	90	
215.88788	90	
221.94315	74	
222.89344	74	
222.95372	90	
223.82036	100	
223.86971	72	
223.95807	84	
225.05631	78	
226.94314	92	
227.92985	106	
229.92884	74	
230.00516	72	
230.79583	72	
230.83290	78	
230.84792	72	
230.89095	80	
230.90591	106	
232.02677	98	
233.95523	84	
234.37958	80	
235.82878	120	
235.88066	84	
236.15236	86	
236.41999	80	
237.91797	78	
237.94618	90	
238.88835	140	
238.93834	536	
240.94021	3640	
241.89412	114	
241.94052	2390	
242.82319	282	1+
242.94091	6944	1+
244.01143	94	
244.81509	116	
244.94006	1676	1+
244.98724	72	
245.82371	72	
245.85975	72	
246.43578	80	
246.97355	294	1+
247.89538	88	
248.44854	88	
248.85763	138	
249.05486	82	
249.80722	78	
249.91983	84	
250.94679	152	
250.96833	102	
251.00791	96	
251.07113	98	
251.92904	82	
252.47494	88	
255.04499	72	
255.39817	76	
255.80090	78	
256.07776	90	
256.78853	112	
256.82288	72	
256.89376	74	
257.79729	132	
258.83002	80	
258.88321	94	
259.84706	76	
260.80250	140	
260.84500	80	
261.43222	86	
261.47991	80	
261.79371	96	
261.83221	82	
262.79212	78	
262.83049	254	1+
265.05826	78	
266.85963	78	
266.96076	88	
267.05913	78	
267.79663	76	
268.57617	78	
268.81756	86	
269.79832	332	1+
270.03934	74	
270.41852	96	
271.84600	76	
272.40694	88	
272.81864	78	
272.84866	108	
274.79481	88	
274.99092	78	
275.79175	76	
275.80737	250	
276.36312	74	
276.83929	174	
276.99844	86	
277.21910	78	
278.52096	92	
278.80821	74	
279.02111	88	
279.09053	988	1+
280.85712	298	1+
280.91724	76	
282.08525	130	
282.80850	140	
283.85213	176	
284.29233	238	1+
284.88372	140	
285.07742	92	
286.29539	90	
286.42266	84	
286.91859	128	
287.42923	94	
289.80112	86	
289.85884	292	1+
289.87702	122	
291.06907	82	
291.80535	80	
292.80244	88	
292.97020	80	
294.18214	80	
294.86726	76	
294.90907	76	
295.09049	84	
296.97707	80	
297.57009	74	
297.85807	82	
298.01706	78	
299.78190	126	
300.35524	86	
300.78469	90	
301.87896	82	
302.42725	90	
304.83646	76	
305.87865	170	
306.88114	106	
307.77405	96	
307.80843	314	1+
307.87858	92	
308.79205	102	
308.86714	224	1+
308.89969	76	
309.16509	94	
310.91875	92	
311.85897	72	
311.89191	122	
313.98757	82	
314.81588	160	
314.87409	76	
315.74815	76	
319.88328	90	
322.16238	88	
326.75831	84	
326.80283	184	1+
END IONS

###FS:    #m/z: 340.93977 #charge 1+
###MS: 86
###MSMS: 88
BEGIN IONS
TITLE=Cmpd 65, +MS2(340.9398), 28.0-35.0eV, 1.9min #88
RTINSECONDS=112.513
SCANS=86,88
PEPMASS=340.93977	1661316
CHARGE=1+
191.99563	82	
192.92499	174	
196.88227	134	
199.87397	90	
202.86603	78	
206.27674	96	
208.37702	86	
208.95631	116	
210.83197	88	
210.93538	190	
212.87678	80	
213.88164	160	
213.93695	1446	1+
215.88569	250	1+
215.90076	150	
217.93257	302	
218.85974	84	
218.88588	84	
218.99492	86	
222.95818	222	1+
223.88083	90	
223.96255	156	1+
226.87437	132	
226.89641	106	
226.94114	82	
226.97240	86	
228.89660	88	
229.95505	84	
230.87102	148	
230.89184	734	1+
231.04146	76	
231.88298	90	
231.94979	1110	
231.97973	78	
232.88644	130	
233.89518	226	
233.94752	274	
235.04779	78	
235.87649	88	
235.89429	130	
235.94565	116	
236.88183	118	
238.57724	78	
238.92071	102	
239.88125	110	
240.79585	78	
240.83750	348	1+
240.94298	118	
243.51872	78	
243.84616	82	
243.93638	94	
244.13208	80	
244.84690	218	1+
244.90021	90	
244.95596	114	
245.96595	98	
246.97446	144	
249.41350	94	
249.89550	428	1+
249.96026	494	
250.89748	236	1+
251.95842	122	
252.87925	92	
254.40057	92	
254.91964	78	
254.96469	1100	1+
255.09424	120	
256.91070	146	
257.84459	504	1+
257.94089	130	
258.16080	76	
258.84535	398	1+
258.91092	90	
258.96242	116	
259.83101	76	
259.95853	94	
260.44453	144	
260.83378	512	1+
262.08069	138	1+
262.55920	98	
263.85440	90	
264.84929	142	
266.35098	104	
267.43450	78	
268.84018	192	
268.90224	86	
269.86035	120	
270.07140	86	
270.83449	122	
271.85612	88	
271.90678	96	
272.45554	92	
272.93584	244	
273.79799	264	1+
273.99403	92	
274.80226	250	1+
274.85171	140	
274.89700	120	
275.95372	188	
275.99266	102	
276.85404	326	
277.85991	304	
277.96669	184	
278.35470	80	
278.84561	886	1+
279.91410	86	
280.78736	146	
280.94437	106	
282.87356	112	
282.91322	86	
282.97131	116	
284.78922	78	
286.24592	84	
287.44378	84	
287.99945	222	1+
288.81232	98	
288.86749	98	
289.88261	102	
291.93791	162	
292.10106	80	
292.81626	152	1+
292.86251	114	
293.85600	492	1+
293.87721	86	
293.89369	78	
293.93237	202	1+
294.54844	98	
294.84377	88	
294.86240	300	1+
294.90476	94	
296.85445	126	
297.81146	92	
297.85377	124	
297.90845	238	1+
297.97585	128	
298.37340	90	
298.43686	120	
298.85497	112	
299.06935	78	
299.78768	130	
299.86955	102	
300.76856	88	
300.86561	246	1+
301.07949	84	
301.85886	164	
302.94200	78	
304.87414	138	
305.87167	100	
305.92229	78	
307.79992	78	
308.12142	84	
309.91489	90	
309.94432	82	
310.74766	76	
311.87849	140	
312.85807	162	
314.81244	152	1+
316.89046	114	
316.98430	80	
317.86387	80	
319.72732	92	
319.87649	86	
323.88171	84	
325.95326	78	
326.17440	80	
326.96695	82	
327.75355	84	
327.84239	80	
328.71434	84	
328.88754	184	
329.87091	78	
330.82423	80	
331.98395	88	
332.75649	76	
340.30342	140	
END IONS

###FS:    #m/z: 336.94473 #charge 1+
###MS: 86
###MSMS: 89
BEGIN IONS
TITLE=Cmpd 66, +MS2(336.9447), 28.0-35.0eV, 1.9min #89
RTINSECONDS=113.285
SCANS=86,89
PEPMASS=336.94473	77060
CHARGE=1+
65.72836	76	
175.76541	82	
182.00079	94	
193.44301	84	
195.93595	76	
199.88971	100	
200.57248	76	
201.92621	94	
206.94709	88	
207.79948	86	
207.97460	110	
210.60901	96	
211.94431	3818	1+
212.87931	1394	1+
213.93978	1764	1+
214.88584	402	1+
215.93587	282	
217.93774	142	
220.05546	86	
220.88500	90	
222.94675	90	
222.97415	176	1+
223.95847	218	
224.79496	76	
226.97798	100	
227.82848	202	1+
228.89564	298	
229.40606	102	
229.95440	4936	
230.88892	1862	1+
230.95697	174	
231.18326	100	1+
231.39309	106	
231.94924	2522	1+
231.97985	80	
232.84131	166	
233.82564	120	
233.87321	144	
233.90086	138	
233.94628	184	
235.10057	92	
235.82401	226	
235.87864	92	
235.94440	98	
237.39528	76	
238.86931	86	
239.07639	88	
240.92177	76	
241.84032	156	
242.16569	80	
243.84148	90	
246.90076	102	
246.97322	136	
247.96548	1508	1+
247.99981	80	
248.89836	562	1+
249.96222	412	
250.83050	210	
250.95545	242	
251.07185	198	
251.84042	108	
251.91145	78	
251.94356	98	
251.95696	144	
252.87168	98	
252.89276	78	
252.97021	2236	1+
253.02620	94	
253.90728	76	
253.94265	76	
254.90440	210	1+
254.96392	1136	1+
255.07439	188	1+
256.96377	126	
257.35060	90	
257.89928	210	
259.09691	78	
259.17400	76	
259.95340	234	1+
260.85609	150	
261.83621	124	
262.94841	112	
263.83206	74	
263.99565	74	
264.42894	86	
264.87823	92	
266.07909	76	
266.40506	94	
266.86435	80	
267.84597	180	
267.95460	80	
268.35669	92	
268.83962	1040	1+
269.89082	136	
270.01473	124	
270.86411	138	
270.89124	78	
270.96139	78	
270.98195	468	
271.84865	156	
271.91367	140	
272.08458	170	
272.83884	74	
272.87843	250	1+
272.97500	84	
273.92173	108	
273.97212	78	
274.86180	132	
274.91368	80	
275.86741	170	
275.94893	126	
276.85396	512	1+
277.83281	972	1+
277.92939	154	
277.96356	78	
278.50250	98	
278.83491	814	1+
280.00237	84	
280.07185	194	1+
280.87422	74	
281.04485	78	
283.85986	100	
285.42975	88	
285.84836	160	
286.85006	444	
286.90485	74	
287.85290	222	
288.85440	120	
289.07806	80	
290.85727	150	
291.88718	120	
292.81721	82	
292.84335	90	
292.85777	140	
293.10823	176	
294.85279	106	
294.86941	120	
295.01224	80	
295.86916	92	
296.87454	126	
296.97843	80	
297.88790	116	
297.92157	88	
298.11224	78	
299.11378	88	
299.41981	88	
300.06373	78	
300.86620	76	
301.87884	142	
302.01540	74	
302.97830	100	
303.80620	86	
304.05660	82	
307.81507	76	
307.89912	110	
310.07921	80	
310.82994	86	
310.88820	80	
312.87900	92	
313.83068	86	
315.85496	76	
319.88443	128	
322.76486	164	1+
325.05597	86	
325.47919	82	
325.76250	86	
326.59651	92	
326.97165	126	
328.65231	76	
329.46314	76	
337.90537	76	
338.22620	78	
338.86923	260	1+
340.79400	74	
END IONS

###FS:    #m/z: 322.92941 #charge 1+
###MS: 90
###MSMS: 91
BEGIN IONS
TITLE=Cmpd 67, +MS2(322.9294), 28.0-35.0eV, 2.0min #91
RTINSECONDS=116.975
SCANS=90-91
PEPMASS=322.92941	4481376
CHARGE=1+
72.14365	126	
177.94217	82	
185.92614	106	
190.93088	240	
191.86299	80	
196.10581	72	
197.08897	80	
197.89053	160	
199.10073	90	
200.14510	86	
201.04261	76	
201.86144	84	
206.81668	72	
207.00497	102	
207.95361	84	
208.45298	106	
209.94046	76	
210.14992	72	
210.89965	72	
212.86247	72	
212.88055	108	
213.89715	86	
216.89216	78	
219.37878	72	
221.87936	124	
222.95276	200	
223.96116	116	
224.96218	92	
224.97767	126	
225.79928	78	
226.88216	88	
227.93095	162	
227.95499	106	
228.94313	86	
230.89059	196	
230.90564	82	
232.87271	90	
234.99865	94	
235.88063	138	
237.80034	78	
238.78409	310	1+
238.83452	80	
238.91470	74	
238.94039	114	
239.78609	226	1+
240.05893	76	
240.90410	94	
240.93981	2836	
241.86587	70	
241.91574	70	
241.94179	2518	
242.94127	7958	1+
243.24726	100	1+
243.82189	86	
243.89422	72	
243.96135	78	
244.87908	74	
244.93997	1494	1+
246.39342	98	
246.90854	90	
246.97527	568	1+
247.88970	78	
248.38461	88	
248.84509	150	
248.89800	110	
248.99875	80	
250.96777	184	
250.99642	70	
251.37774	74	
251.82398	82	
252.04003	70	
254.02249	84	
254.41457	80	
255.83836	72	
256.89504	188	
257.87887	86	
258.79695	214	1+
258.83658	170	
258.93084	72	
258.97030	80	
259.06123	90	
261.82870	366	1+
262.97049	82	
263.90198	70	
263.97094	90	
264.97043	80	
265.05901	280	1+
265.08542	196	
266.86647	106	
266.99307	82	
267.84225	140	
267.86442	76	
268.95389	142	
270.05143	86	
270.85999	236	1+
271.78688	160	1+
272.84618	180	
273.40946	72	
273.47608	106	
274.38857	102	
274.63677	94	
276.85945	180	1+
277.78176	84	
279.09075	768	1+
279.88603	108	
279.98806	92	
280.92784	72	
281.08947	128	
281.87107	74	
282.61792	92	
282.78486	74	
282.86342	80	
283.79064	104	
283.84526	70	
283.86081	264	1+
283.88719	72	
284.06755	112	
284.25703	72	
284.29349	430	1+
285.86367	242	1+
286.91670	72	
288.84563	152	
288.87122	132	
289.86953	90	
289.95841	72	
291.80398	126	
291.81643	86	
293.89560	80	
294.86063	174	
295.85025	98	
297.82833	80	
298.79757	136	
298.86244	90	
299.78226	114	
299.80423	88	
299.82772	82	
300.81736	86	
301.72504	80	
301.77850	136	
301.87808	82	
302.74777	84	
302.78410	70	
302.80748	80	
303.42949	72	
303.86138	88	
303.89826	88	
304.13612	72	
304.89199	200	1+
306.24225	94	
307.79585	220	1+
307.93362	82	
308.74273	74	
308.87398	250	1+
308.91291	208	1+
309.39613	78	
309.86394	380	1+
311.79400	86	
311.89798	78	
312.80945	100	
312.84014	78	
314.87234	72	
315.91171	70	
318.04313	76	
319.92499	86	
320.74899	84	
322.72226	70	
324.14889	84	
325.89412	124	
326.04195	118	
326.89470	122	
326.99821	72	
END IONS

###FS:    #m/z: 340.93998 #charge 1+
###MS: 90
###MSMS: 92
BEGIN IONS
TITLE=Cmpd 68, +MS2(340.9400), 28.0-35.0eV, 2.0min #92
RTINSECONDS=117.748
SCANS=90,92
PEPMASS=340.93998	1613002
CHARGE=1+
185.89297	76	
189.86296	76	
190.95771	76	
192.92711	104	
194.92304	80	
201.98730	80	
204.41341	86	
207.97305	76	
208.94604	124	
210.93587	130	
211.93520	82	
213.87883	380	
213.93833	2134	1+
215.88468	476	1+
215.93743	468	
220.88453	92	
221.89203	110	
222.97136	460	1+
223.83328	128	
223.93577	88	
223.95801	90	
224.89806	78	
226.07634	82	
226.09095	90	
226.50459	92	
226.82633	92	
226.94571	292	1+
226.95984	78	
227.09823	78	
228.93620	210	
230.88501	444	1+
230.91112	78	
231.94922	1536	1+
232.39872	80	
233.89488	138	
233.90319	158	
233.94732	394	
234.88933	86	
235.82944	84	
235.89363	80	
235.94439	110	
236.47488	90	
237.88767	80	
238.82740	80	
238.83858	80	
238.88603	250	1+
239.83805	150	
240.24923	100	
240.83448	806	1+
241.83742	598	1+
241.89436	80	
244.82790	184	1+
244.87378	86	
245.89462	82	
245.92535	74	
245.99875	84	
246.44182	92	
246.95128	110	
246.97377	110	
247.44111	76	
247.93982	80	
248.90048	314	1+
249.95686	630	1+
249.97158	168	
252.34618	76	
253.36139	90	
254.90697	136	
254.96667	736	1+
255.83817	84	
256.87734	78	
256.89825	130	
257.40783	78	
257.79917	92	
257.82329	76	
258.84836	142	
258.90708	132	
259.85286	184	
259.95556	434	1+
260.43657	106	
260.83591	352	1+
260.90950	112	
261.02807	100	
261.92317	218	1+
262.83996	266	1+
264.59455	100	
265.01826	78	
265.90460	90	
267.03887	84	
267.13613	144	
267.42050	90	
269.79508	76	
269.89235	232	1+
271.83196	88	
272.81859	84	
272.94443	150	
273.80153	100	
274.80920	76	
274.82190	102	
274.85811	186	
274.89777	214	
275.03806	82	
275.84264	104	
276.85486	214	
277.85524	156	
277.87089	344	1+
277.95903	78	
278.84392	1434	1+
279.00242	130	
279.80309	78	
279.96521	78	
280.89263	82	
281.84939	114	
282.01136	92	
282.15409	78	
282.86937	108	
283.82466	88	
284.87237	258	1+
285.65411	92	
286.10467	80	
286.81545	78	
288.79652	96	
289.85679	172	1+
290.38465	90	
291.63096	92	
291.76512	76	
291.80298	94	
291.86252	198	1+
294.85991	286	1+
297.97386	186	
298.30740	92	
298.79850	78	
299.75698	84	
299.81749	86	
299.87570	144	
299.91506	102	
300.92147	76	
301.86066	116	
302.86841	78	
303.45722	78	
304.64560	96	
304.84703	86	
304.88134	104	
305.37905	98	
306.88274	100	
307.56304	76	
307.81289	78	
309.90815	84	
310.87562	214	1+
311.95672	80	
312.80389	130	
313.80903	172	
314.38856	98	
316.51209	78	
318.10900	78	
318.90666	86	
320.61503	76	
321.82568	136	
321.87484	118	
322.43535	122	
323.82187	76	
323.87696	74	
324.89384	140	
327.75355	78	
330.02258	80	
330.81154	212	1+
332.93868	100	
333.37480	84	
335.78049	90	
338.79974	82	
338.88339	82	
339.75441	82	
339.90386	80	
340.79600	76	
340.95492	90	
342.64855	120	
344.41205	76	
END IONS

###FS:    #m/z: 507.84418 #charge 1+
###MS: 90
###MSMS: 93
BEGIN IONS
TITLE=Cmpd 69, +MS2(507.8442), 28.2-35.2eV, 2.0min #93
RTINSECONDS=118.519
SCANS=90,93
PEPMASS=507.84418	338202
CHARGE=1+
189.87195	132	
196.01457	406	1+
210.03457	200	
214.88399	234	
215.88042	128	
224.11988	130	
232.89600	218	
238.06757	288	1+
239.86035	128	
241.88202	136	
246.88725	160	
250.97041	216	
251.07248	434	1+
252.07694	368	1+
252.89204	240	1+
254.09758	148	
257.05321	162	
257.86573	208	1+
260.88011	454	1+
263.91131	238	1+
266.09487	132	
266.16729	294	1+
266.82356	156	
266.96205	138	1+
268.88811	156	
271.38975	492	1+
273.79128	128	
273.85407	232	1+
274.55441	166	
274.88810	138	
279.38079	138	
279.88736	250	1+
280.39497	180	
280.82696	144	
281.37471	132	
281.39300	138	
281.85539	128	
282.79656	134	
285.85252	144	
287.85143	1206	
288.12701	154	
288.77488	120	1+
288.87276	928	1+
288.90616	252	1+
289.03438	190	
289.33321	160	1+
289.84113	126	
289.87928	632	1+
290.12936	144	
290.85997	706	1+
293.87309	2056	1+
293.95268	172	
295.97802	194	
296.84154	292	
296.87689	178	
297.99154	144	
298.85114	186	
299.79675	156	
299.85276	136	
299.91010	136	
300.86243	434	1+
301.84810	168	
303.82477	230	1+
303.86362	822	1+
303.89167	184	1+
304.95152	184	
305.86300	1848	1+
306.12874	214	
307.81458	226	1+
307.88998	548	
307.91297	136	
308.13957	956	1+
308.37792	146	
308.84696	156	
308.87027	2138	1+
309.95885	202	1+
310.15652	892	1+
310.34541	370	1+
310.84204	270	1+
311.88336	1984	
311.93172	134	
312.88205	1898	1+
313.78901	208	1+
313.91385	160	
314.86455	728	1+
316.85509	790	1+
319.38120	134	
320.37941	146	
320.87685	418	1+
321.86483	136	
322.81528	178	
323.83134	186	
323.87267	608	1+
325.89956	344	
326.80242	318	1+
326.88236	3686	1+
327.80264	232	1+
328.87307	262	1+
329.89592	160	
330.16179	214	
330.88240	128	
331.79715	242	1+
331.88184	136	
332.87452	806	1+
333.38921	188	
333.76553	130	
334.89929	146	
335.83973	262	1+
336.87294	408	1+
336.93775	158	
337.08941	142	
337.79576	268	1+
337.83018	142	
338.84394	186	
338.87825	552	1+
340.85278	172	
340.90001	198	
341.81953	136	
343.87484	174	
344.87004	146	
345.84438	128	
347.77142	170	
348.39240	236	1+
348.76037	520	1+
348.82659	210	
349.36026	218	
349.80865	132	
349.82822	130	
350.88406	714	1+
351.82678	196	
351.85862	164	
352.88479	184	1+
352.91227	156	1+
353.85030	318	1+
355.82237	200	1+
355.89025	294	1+
357.84305	218	1+
359.80743	144	
362.36774	128	
363.39256	182	1+
364.78427	446	1+
365.78698	378	1+
366.81431	268	1+
366.83828	580	1+
366.87431	146	
367.71092	532	1+
367.75772	170	
367.77566	200	
367.90120	428	1+
368.76676	128	
369.83561	562	1+
370.72969	140	
370.80415	274	1+
372.77767	370	1+
372.84683	256	1+
372.87254	192	
374.71841	136	
375.78505	128	
378.73743	204	1+
378.88350	156	
378.90827	130	
379.78480	204	1+
379.86880	230	1+
380.71499	158	1+
381.77028	178	
381.83807	368	
382.85607	152	
383.72723	186	1+
384.84967	702	
385.37696	148	1+
385.77450	194	
385.84695	966	1+
386.74191	156	
386.81576	160	1+
387.77772	210	
388.80341	270	1+
388.84183	148	
389.20135	590	1+
390.83956	704	
391.06133	234	1+
391.74189	128	
391.83877	520	
392.73014	216	
392.79417	282	1+
392.82560	412	
392.85826	148	
393.18772	134	
393.77481	160	
393.79752	174	1+
393.82579	332	
394.76250	154	
394.82466	222	
396.89288	148	
397.73058	176	
398.72879	400	1+
399.68467	202	
399.84796	642	1+
402.86052	218	
403.80764	398	1+
403.86399	810	1+
404.81175	270	1+
405.75389	204	1+
405.86060	598	1+
405.88215	264	
405.90720	164	1+
406.78396	222	1+
407.17636	98	1+
407.73835	382	1+
407.86631	1938	
408.06524	268	1+
408.72357	532	1+
408.85437	1718	1+
410.73108	520	1+
410.75355	140	
410.83594	1358	1+
410.87609	182	
411.87199	212	
412.69616	102	1+
413.86235	194	
414.25001	136	
414.87704	138	
415.87082	220	
416.68701	210	1+
416.88418	176	
417.81702	272	1+
417.85745	302	1+
418.87282	308	1+
419.72139	132	
419.84843	130	
421.72565	202	1+
421.83049	202	1+
422.86648	292	
423.77306	216	
423.86564	214	
424.76886	160	
424.86978	182	
425.75505	384	
426.75626	308	
426.85912	680	
427.73756	906	1+
427.86059	334	
428.08717	232	1+
428.84565	1090	1+
429.69735	306	
429.87549	152	
430.74300	136	
431.86875	722	1+
433.85687	478	1+
433.87651	156	
434.97918	134	
439.77729	136	
439.89115	224	1+
440.68182	134	
441.89201	128	
442.69940	224	1+
443.77249	242	1+
444.79728	232	1+
444.87136	1828	1+
445.74088	306	
446.70202	492	1+
446.74511	140	
447.70579	424	1+
449.77872	168	
449.87721	474	1+
450.70591	336	1+
450.75236	354	1+
453.71693	188	1+
457.90147	426	1+
462.88119	610	1+
465.71533	146	
466.75242	140	
467.70710	306	1+
467.88736	1084	1+
481.77644	142	
485.89785	980	1+
487.82160	136	1+
496.72865	160	1+
509.86030	386	1+
END IONS

###FS:    #m/z: 363.95589 #charge 1+
###MS: 94
###MSMS: 95
BEGIN IONS
TITLE=Cmpd 70, +MS2(363.9559), 28.0-35.0eV, 2.1min #95
RTINSECONDS=122.203
SCANS=94-95
PEPMASS=363.95589	775482
CHARGE=1+
68.67266	80	
148.12172	94	
177.48860	90	
185.87406	92	
187.86787	188	
187.95578	88	
189.00961	104	
189.86268	624	1+
191.85758	1150	1+
194.88766	144	
196.88313	280	1+
197.86889	84	
199.89845	104	
200.20938	88	
200.88681	204	
200.94741	174	
204.90328	82	
206.93818	86	
207.87187	422	1+
207.94873	198	
208.88908	126	
208.94082	174	
209.94398	2758	1+
210.88366	816	1+
212.39848	84	
212.87955	3580	1+
214.89096	292	1+
216.01787	86	
216.40791	98	
218.55529	82	
221.89114	248	1+
222.95216	2104	1+
222.98479	222	1+
224.89138	98	
224.92142	80	
224.94853	3000	1+
225.88196	106	
225.89693	102	
225.95932	210	
226.20251	160	1+
226.89590	196	
226.94682	18012	1+
226.99777	166	1+
227.07918	86	
227.15567	82	
227.91313	108	
228.89515	982	1+
228.94242	20504	1+
229.14494	104	
229.87038	158	
230.83249	112	
230.88981	5266	1+
231.43103	106	
232.38590	104	
232.88639	408	
233.88254	406	1+
233.90276	122	
233.96413	82	
234.93033	82	
235.84613	128	
236.84137	180	
239.06956	98	
239.31943	96	
240.82644	128	
240.94194	296	
240.96177	1264	1+
241.06817	96	
241.94192	474	
242.94161	1294	1+
242.95882	1322	1+
243.09041	108	1+
244.08864	130	1+
244.81826	190	
244.95750	7996	1+
244.98832	136	1+
245.04715	130	
245.82158	146	
246.90492	96	
246.95268	10046	1+
247.25936	84	
247.85183	84	
248.80578	310	1+
248.82708	158	
248.89968	2716	1+
249.04685	84	
250.89562	346	1+
250.94308	160	
250.96754	86	
251.04511	84	
251.94848	82	
252.90547	384	1+
253.90721	262	1+
256.05198	82	
258.83398	102	
258.97336	236	1+
259.90909	94	
260.20081	94	
260.83430	216	
260.96825	586	1+
261.79205	114	
261.83054	146	
262.06547	188	1+
262.97256	426	1+
263.82942	152	
263.84144	138	
263.90380	84	
263.97509	278	1+
264.96126	326	1+
265.08903	164	
265.78301	216	1+
266.81155	480	1+
266.85370	88	
266.90671	108	
267.10206	206	
267.97217	1310	1+
268.38703	82	
268.84360	126	
268.90224	98	
268.96042	216	
269.96919	1632	1+
270.38039	82	
270.95606	82	
271.11165	84	
271.44948	90	
271.84383	196	
271.91804	240	
272.53637	158	1+
275.41071	94	
276.85597	340	1+
278.79923	194	
278.84558	190	1+
278.93723	98	
279.10322	440	1+
279.12150	90	
279.39881	84	
279.79912	176	
280.79516	714	1+
280.83494	228	1+
280.98618	204	1+
282.87044	126	
283.78913	120	
283.85359	112	
283.92786	88	
283.98355	104	
284.82735	138	
285.84460	514	
286.41516	104	
287.82494	118	
289.42891	96	
290.87005	98	
292.85787	324	1+
293.11456	220	1+
293.43708	94	
295.12414	82	
295.21054	90	
296.15242	92	
296.80768	124	
296.86587	114	
297.80513	254	
298.80342	672	
298.85584	90	
298.96121	84	
299.79867	710	1+
300.85799	136	
301.82285	116	
301.85916	452	1+
303.80774	384	1+
303.85509	1164	
303.99895	88	
304.81017	318	1+
305.83387	140	
307.88851	82	
308.87282	792	1+
309.87419	538	1+
312.67902	90	
313.07475	84	
313.44837	104	
315.83669	86	
316.81543	326	1+
316.85954	84	
317.22288	86	
317.83317	86	
318.93576	396	
319.85934	194	
320.14233	86	
320.91425	116	
321.81620	306	1+
321.86748	172	
322.92897	416	
325.04066	82	
325.14799	158	
325.84681	144	
326.76488	94	
326.87039	562	1+
326.99288	80	
328.87523	318	1+
330.12961	80	
330.82798	80	
335.37764	114	
336.94598	392	1+
339.44889	94	
339.82918	264	
340.94034	536	1+
342.82354	90	
342.88261	82	
345.41770	84	
352.89080	96	
359.18787	80	
359.89591	86	
360.33648	118	
361.73354	96	
366.92953	100	
367.77384	94	
368.90044	140	1+
END IONS

###FS:    #m/z: 507.84409 #charge 1+
###MS: 94
###MSMS: 96
BEGIN IONS
TITLE=Cmpd 71, +MS2(507.8441), 28.2-35.2eV, 2.1min #96
RTINSECONDS=122.976
SCANS=94,96
PEPMASS=507.84409	320114
CHARGE=1+
196.01451	358	
209.94432	142	
214.87852	212	1+
224.04574	188	
224.97476	152	
227.95451	142	
232.89733	268	
234.88266	274	1+
238.07637	144	
240.08039	150	
252.07396	260	
256.90092	174	
260.88227	194	
261.87767	160	
264.90513	186	1+
266.09502	170	
266.16882	226	1+
266.88436	254	1+
269.96336	144	
270.86047	246	
271.87676	204	
272.85078	570	1+
272.89151	168	
273.41885	186	
274.39064	180	
277.39238	170	
278.38875	178	
278.83126	178	
279.83390	214	
280.04561	102	1+
281.38102	144	
282.88147	144	
287.85083	1132	1+
287.93541	170	
288.86876	236	
288.89332	160	
289.87912	454	
290.12657	144	
290.86461	990	1+
291.80571	204	1+
293.87519	778	
293.95999	146	
294.12482	414	1+
294.81172	136	
294.87199	1004	1+
298.80298	226	1+
298.85829	136	
298.87903	300	1+
299.40313	198	1+
299.84684	160	
300.85620	208	
301.85447	186	
302.40914	140	
303.86795	476	1+
305.86313	1188	
306.20262	86	1+
307.88788	506	
308.14037	1438	1+
308.84523	224	1+
308.87192	1512	1+
309.89179	254	
310.15646	652	1+
310.34374	138	
310.41419	162	
310.87329	222	
311.88387	2326	1+
313.81556	270	1+
313.88451	422	
314.37600	252	1+
314.76831	290	1+
314.86363	460	1+
316.81376	156	
316.86072	310	
317.88847	168	
318.85720	392	1+
319.98427	166	
321.38650	414	1+
321.80711	282	1+
321.87018	238	
322.87832	140	
323.34944	232	1+
323.84459	228	
323.87297	760	
324.80493	150	
324.85742	224	
325.86456	200	
325.89433	336	
326.80840	376	1+
326.88110	3870	1+
327.75763	144	
327.81143	292	1+
328.38795	170	
329.89015	198	
330.16232	264	1+
330.81131	190	1+
330.87683	256	
332.87540	668	1+
334.89984	272	
335.84106	230	
335.88220	234	
336.88771	148	
337.81216	168	
337.87993	378	
338.88042	256	
339.39216	210	
339.88025	160	
339.89584	224	1+
340.89894	146	1+
342.86810	164	
343.39571	238	1+
343.87296	208	
344.89101	202	1+
346.06173	134	
347.76669	316	1+
347.89342	298	1+
348.17242	156	
348.91602	166	
349.76024	578	1+
349.92322	118	1+
350.76365	356	1+
350.82015	514	1+
350.88553	286	1+
351.85869	298	1+
352.00605	170	1+
352.82299	138	
353.82089	224	1+
353.85013	186	
353.89775	212	
354.91153	256	1+
355.76039	150	
356.82635	142	
356.88992	230	1+
357.79697	180	1+
358.86954	212	
358.90424	168	1+
362.36511	254	
362.86800	172	
364.89742	188	
365.79489	146	
366.18439	316	
366.36600	162	
366.83826	818	1+
367.70721	402	1+
367.76678	274	
367.78434	424	1+
368.89500	406	1+
369.13054	86	1+
369.83259	1014	1+
370.71509	214	1+
370.79890	414	1+
371.77534	318	1+
372.04200	138	
372.18847	200	1+
372.82562	608	1+
372.89283	292	1+
373.83065	482	1+
374.38173	300	1+
374.72309	234	
374.78808	162	
374.89442	326	1+
375.74949	172	
375.81434	370	1+
376.76208	144	
376.86696	276	1+
378.73648	354	1+
378.78448	214	1+
378.87209	236	1+
381.83766	220	
382.71232	164	1+
382.85764	236	1+
383.77518	382	1+
383.79783	180	
384.39431	288	1+
384.85200	1826	1+
385.39830	218	1+
385.88292	150	
387.85085	334	
388.76690	138	
388.86163	424	1+
388.90531	256	1+
389.19745	452	1+
390.78427	284	1+
390.84036	664	
391.06569	272	1+
391.72985	214	1+
391.83747	372	
392.82617	792	1+
392.86468	146	
394.78424	166	
395.96570	214	1+
396.75348	210	
396.88859	154	
397.75773	136	
398.72528	212	1+
399.77483	212	
399.84913	510	1+
401.85193	202	
402.85809	170	
403.80034	164	
403.86525	226	
404.89205	334	1+
405.76281	268	
405.78828	196	
405.86719	196	
406.76253	136	
407.74051	150	
407.79402	256	1+
407.86601	1436	
408.86255	1864	1+
409.11045	130	1+
409.75333	136	
410.08498	292	1+
410.83647	1454	1+
411.08663	210	1+
411.72754	442	1+
411.75199	186	
412.78989	220	1+
412.84062	202	
412.87320	188	
413.07240	160	
413.86037	224	
414.67375	176	1+
414.87201	136	
417.82616	316	1+
417.85877	184	
420.77949	174	1+
421.73317	136	
421.88078	208	
422.86434	912	1+
423.75363	196	1+
423.77537	312	
425.74896	642	
425.87580	320	
426.75321	332	
426.86259	582	
427.73212	544	
427.85784	402	
428.73773	264	
428.84541	2230	1+
428.88394	330	1+
429.70322	190	
429.73447	208	
431.86732	360	
432.88014	518	1+
433.85261	196	
434.71358	290	1+
437.86449	158	
439.89199	174	
440.86288	176	1+
444.76299	136	
444.87246	1434	1+
445.71529	272	
445.74626	256	
446.68229	248	
446.74258	264	
446.89772	170	
447.71335	622	1+
447.75436	158	
448.77551	158	
449.76936	278	1+
449.87841	504	1+
450.74645	184	
452.89118	194	1+
457.89801	300	1+
461.76273	156	1+
462.72815	190	1+
462.88517	580	1+
465.72179	438	1+
467.88651	742	1+
485.89757	882	1+
486.78819	158	1+
505.28424	142	
508.85328	430	1+
509.85663	364	1+
END IONS

###FS:    #m/z: 336.94508 #charge 1+
###MS: 94
###MSMS: 97
BEGIN IONS
TITLE=Cmpd 72, +MS2(336.9451), 28.0-35.0eV, 2.1min #97
RTINSECONDS=123.748
SCANS=94,97
PEPMASS=336.94508	71982
CHARGE=1+
74.23604	94	
185.87109	92	
187.99139	88	
188.69751	78	
192.88143	92	
195.99414	84	
196.95982	96	
205.36940	74	
206.98137	88	
208.84152	80	
209.94179	74	
210.88455	144	
211.03529	90	
211.94329	3452	1+
212.87750	1040	1+
213.89310	86	
213.93996	1006	
214.69340	78	
214.85863	92	
215.88763	644	1+
215.93898	418	
217.83914	84	
222.95057	112	
223.95814	92	
224.97727	160	
226.92065	80	
226.94430	208	
227.78866	114	
227.84273	82	
228.89626	144	
229.95470	3314	1+
230.88837	1934	1+
231.95002	1968	1+
233.83250	202	
233.89592	214	
233.94497	180	
233.95745	142	
234.83016	156	
234.88751	98	
235.82202	76	
235.86860	116	
236.00320	78	
236.80378	106	
236.85073	78	
236.92438	74	
237.91555	138	
238.83440	96	
238.90850	242	1+
240.84120	100	
240.96301	72	
241.84204	98	
242.47556	96	
242.79096	80	
243.83552	82	
244.38752	74	
246.97270	76	
247.96614	1274	1+
248.45248	78	
248.89791	412	1+
249.96486	460	1+
250.80573	82	
250.83313	152	
250.97003	306	1+
251.07036	240	
251.09462	150	
251.35078	96	
251.83309	126	
252.83072	106	
252.96964	1980	1+
253.08414	152	
253.90549	208	
254.89978	80	
254.96709	1144	1+
255.07680	74	
255.39056	80	
256.88954	78	
257.85413	130	
258.84216	254	
258.86366	80	
259.84731	112	
259.86246	110	
259.88614	100	
260.83512	72	
260.86093	72	
262.83653	106	
263.82627	220	
265.09015	90	
266.80839	84	
266.86641	72	
267.83785	72	
268.83849	754	1+
269.80809	88	
269.94532	84	
271.09535	94	
271.86844	76	
271.91491	116	
272.07898	78	
272.45598	94	
272.79415	80	
272.85038	208	1+
272.97899	72	
273.53691	90	
273.85522	264	1+
273.90560	98	
273.97605	96	
273.99018	84	
274.87669	86	
274.94654	74	
275.35367	92	
275.84826	196	
276.85593	586	1+
277.83396	252	
278.83249	654	1+
278.91667	72	
279.15454	74	
279.88704	98	
279.91620	82	
280.36827	88	
280.85345	252	1+
282.81001	100	
284.07410	108	
284.52448	72	
285.02785	72	
285.84829	1106	1+
286.82585	84	
286.85079	786	1+
287.06750	72	
288.85700	156	
291.53866	96	
291.80347	112	
292.88801	160	
293.10505	148	
293.84895	204	1+
293.99806	108	
295.00178	78	
295.04374	80	
296.04155	84	
297.86675	72	
297.89393	162	
298.30582	82	
298.87701	198	1+
299.34119	78	
300.84485	74	
301.15874	82	
301.85373	188	1+
302.10489	76	
302.39310	76	
303.79529	72	
303.82162	140	
309.86886	254	
309.88626	202	1+
310.79962	98	
310.86650	104	
310.97351	134	
311.85211	104	
313.87146	126	
313.88860	214	1+
314.94997	74	
315.76331	82	
317.15949	94	
318.88274	134	
319.06677	92	
320.82147	74	
324.15346	74	
327.62001	106	
329.36267	76	
329.75062	74	
329.87235	126	
331.95934	78	
332.85920	84	
333.79191	84	
334.39785	76	
335.36191	90	
335.77672	92	
335.88601	76	
338.62594	74	
END IONS

###FS:    #m/z: 363.95581 #charge 1+
###MS: 98
###MSMS: 99
BEGIN IONS
TITLE=Cmpd 73, +MS2(363.9558), 28.0-35.0eV, 2.1min #99
RTINSECONDS=127.428
SCANS=98-99
PEPMASS=363.95581	789696
CHARGE=1+
88.76557	86	
94.30656	94	
165.30385	90	
180.31007	104	
182.86726	152	
187.86337	112	
189.86321	1054	1+
190.93042	156	
191.85912	722	1+
193.85561	126	
196.88515	202	
196.89663	156	
200.94600	126	
205.94735	156	
207.87313	324	
207.94722	176	
208.87350	154	
209.94311	3292	1+
210.88272	728	
211.91372	86	
212.87816	4342	1+
214.89363	396	1+
216.89760	132	
220.43845	98	
220.62816	92	
222.42263	88	
222.95173	1988	1+
224.94865	3422	1+
224.97718	228	
225.74787	84	
225.88556	146	
226.04061	156	1+
226.41411	94	
226.88833	166	
226.90317	160	
226.94675	21194	1+
227.88860	132	
228.41415	122	
228.89552	1102	1+
228.94217	22630	1+
229.06333	94	
229.26187	132	1+
229.67122	90	1+
230.82982	100	
230.85042	192	1+
230.88854	5406	1+
231.07872	162	1+
231.94596	114	
232.88164	1282	1+
233.10469	112	1+
234.55955	92	
238.06159	124	
239.19228	84	
240.81731	98	
240.90635	108	
240.94099	316	
240.96157	1550	1+
241.82211	94	
241.93869	1464	1+
242.81943	88	
242.85888	132	1+
242.89052	128	
242.94026	1012	1+
242.95913	1022	1+
244.82326	158	
244.95714	8492	1+
245.20583	144	1+
245.40586	98	
246.90374	356	1+
246.95213	10372	1+
247.81582	144	
247.84622	306	1+
247.88959	84	
247.96958	124	
247.98785	84	
248.89894	1860	1+
249.33779	106	
249.39596	100	
250.89533	390	
250.96914	236	
251.91719	88	
252.96962	120	
253.83055	166	
253.84201	290	1+
253.90860	306	1+
254.02089	102	
255.09051	88	
255.91413	162	
256.09576	100	
258.08204	106	
258.83656	580	1+
258.90318	104	
258.97451	358	1+
259.07320	84	
259.84085	336	1+
260.96768	782	1+
262.96798	184	
263.85216	284	1+
263.98088	174	
264.83019	94	
265.08773	114	
265.81072	370	1+
265.89955	158	
265.97546	232	
266.85381	384	1+
267.86155	370	1+
267.97286	1334	1+
269.89392	98	
269.96852	1396	1+
270.14610	88	
271.85839	98	
271.91782	230	
274.82429	90	
275.80621	84	
275.88761	90	
278.79756	122	
278.84335	216	1+
279.10194	242	
279.80723	102	
280.01476	88	
280.79301	412	
280.83310	114	
281.11133	156	
281.79132	272	
281.96806	96	
282.79104	174	
282.80543	124	
282.86153	158	
283.78842	134	
283.85250	130	
283.98491	142	
284.82516	134	
285.84320	710	1+
285.93372	88	
286.80303	88	
286.91753	142	
287.09210	84	
287.93525	90	
289.41240	88	
289.85716	394	1+
289.88384	130	
290.13579	94	
290.87384	88	
290.95324	98	
291.81511	86	
291.88267	130	
292.92809	102	
293.11591	92	
294.85936	238	
294.92608	100	
295.88224	84	
296.02358	92	
296.35529	88	
296.80197	92	
297.10936	126	
297.80782	286	
298.80275	730	
299.12992	138	
299.42186	100	
299.80147	1056	1+
299.88720	110	
300.86887	124	
301.85772	210	
302.80298	436	1+
302.85937	94	
303.85538	700	1+
303.94531	96	
306.84577	96	
309.87452	88	
310.83236	90	
310.87960	268	1+
314.81211	246	1+
314.91937	94	
316.92983	88	
317.94900	114	
318.80823	124	
318.87623	118	
318.93538	130	
319.82196	90	
321.83529	96	
321.86568	158	
322.89448	92	
322.93293	242	
323.36228	86	
323.81370	110	
324.88817	110	
326.81994	118	
326.86683	592	1+
329.09594	238	1+
334.37150	100	
334.43562	120	
336.93908	228	1+
336.95837	184	1+
337.84250	88	
338.81995	400	1+
340.93888	562	1+
347.02892	92	
347.88695	86	
347.95098	92	
351.91997	86	
353.12812	84	
354.76755	208	1+
358.71437	128	
360.86852	122	
361.73343	86	
363.95796	88	
END IONS

###FS:    #m/z: 507.84404 #charge 1+
###MS: 98
###MSMS: 100
BEGIN IONS
TITLE=Cmpd 74, +MS2(507.8440), 28.2-35.2eV, 2.2min #100
RTINSECONDS=128.201
SCANS=98,100
PEPMASS=507.84404	316700
CHARGE=1+
191.86580	166	
196.01689	210	
214.87987	134	
232.89491	662	1+
236.89244	156	
238.06163	140	
244.98033	254	1+
250.90419	214	1+
252.07962	224	1+
254.09222	154	
266.16748	242	
266.86539	146	
267.94150	188	1+
268.11022	152	
268.89569	158	
270.86456	182	
272.39398	140	
272.85260	258	1+
276.91983	142	
277.83317	196	1+
277.96276	178	
281.11647	182	1+
281.87623	158	
281.90217	162	
284.94291	190	1+
285.91786	146	
287.38455	238	1+
287.85296	1098	1+
288.03172	350	1+
288.80697	208	1+
289.03560	292	1+
289.88162	394	
290.12726	194	
290.86553	476	1+
291.87982	202	
292.85893	156	
292.89024	162	
293.87146	1304	1+
297.85076	266	1+
301.84936	130	
303.81247	162	1+
303.86778	710	1+
303.92087	280	1+
305.35953	136	
305.86245	1326	1+
306.03476	176	1+
306.82657	274	1+
307.86010	140	
307.88924	522	
308.14007	1418	1+
308.87169	1626	1+
309.84446	336	1+
310.15546	870	1+
310.89229	140	
311.34408	282	1+
311.88303	3534	1+
312.02086	118	1+
312.79947	170	
313.88029	692	1+
314.86413	358	1+
315.37399	310	1+
315.85583	392	1+
316.86235	256	1+
317.87240	130	
318.86612	338	1+
318.87963	198	
319.80594	200	1+
319.88321	128	
322.86943	176	
322.88381	154	
323.37950	200	1+
323.81362	162	1+
323.87300	830	1+
324.85923	426	1+
325.90076	372	
326.88095	3670	1+
327.38259	182	
327.80796	166	
327.82873	220	
328.36899	228	
328.87405	584	
329.37971	156	
330.83088	140	
330.88315	366	
331.75983	368	1+
331.79361	316	1+
331.81415	164	
331.88021	172	
332.87281	564	1+
332.90314	138	
334.81617	336	1+
334.84049	130	
335.13038	128	
335.84062	200	
336.76330	232	1+
336.85113	140	
336.94106	204	1+
337.83953	346	1+
337.87822	478	1+
338.90252	134	
340.90068	180	1+
341.86476	270	1+
343.80253	158	
345.78557	146	
345.90609	142	
346.39532	202	1+
347.76467	438	1+
347.78567	242	
347.81412	218	1+
347.83987	210	1+
348.16501	194	1+
349.75757	526	1+
350.37580	132	
350.76364	352	1+
350.83345	258	
350.89506	340	1+
350.94561	190	1+
351.81787	280	1+
351.85447	214	
352.78772	148	
352.84659	132	
353.85322	534	
353.89633	154	
355.88868	134	
356.79647	158	
356.83476	250	1+
356.85685	156	
357.31328	226	1+
358.87958	160	
359.81761	150	
360.75361	188	1+
362.36129	180	
362.86472	136	
365.76952	230	
365.78940	328	1+
366.18232	164	
366.27344	114	1+
366.73201	128	
366.75871	516	1+
366.84015	844	1+
367.76337	440	1+
367.87023	146	
368.89724	246	
369.83555	206	
369.87291	218	
369.89320	310	1+
371.18791	166	
371.80301	132	
372.78184	186	
372.79949	182	
372.81835	144	
372.85590	132	
374.82001	148	
374.84042	314	
376.88913	168	
380.85325	262	
381.78926	338	1+
381.83647	514	1+
383.71684	172	
384.70832	146	
384.82057	138	
384.84842	1254	1+
385.77516	194	
386.77802	188	
387.77103	270	1+
387.79403	192	1+
387.84241	522	1+
389.19886	572	1+
389.79879	288	1+
390.05901	214	
390.73563	228	1+
390.84097	468	
391.84138	240	
391.91716	180	1+
392.82641	580	
393.67232	218	1+
393.82110	338	
393.85773	150	
394.80330	210	
394.82983	224	
395.86669	196	
396.84226	152	
396.88696	188	1+
397.48669	100	1+
398.72803	408	1+
398.84330	1094	1+
399.23457	154	
399.79933	250	1+
399.84734	934	1+
402.85802	300	
403.86971	402	
404.73511	178	
404.86576	726	1+
405.73296	130	
405.75590	136	
405.78061	236	
405.81645	142	
406.85043	168	
407.73943	280	
407.86407	2766	1+
408.73673	216	
409.71907	1122	1+
409.84969	498	
410.83535	858	
411.81187	168	
411.83709	528	
412.84426	302	
413.87617	356	1+
417.85582	326	1+
419.71290	196	1+
419.80228	222	1+
421.73411	150	
421.88049	314	
422.82566	344	1+
422.87437	224	
423.76995	192	
423.86491	472	1+
424.77817	272	
425.73845	156	
425.76145	674	1+
425.87372	240	
426.86013	1084	1+
427.73261	388	
428.73809	446	
428.84910	1100	1+
428.88804	148	
429.70634	178	
429.72679	386	
429.76111	190	
429.82247	240	1+
429.95523	162	
430.73593	296	
430.85774	768	1+
431.86281	510	1+
433.86921	160	
434.85014	280	1+
434.88512	200	
439.89127	324	1+
443.76260	268	1+
444.87461	660	
445.74383	308	1+
445.87032	560	1+
445.90522	142	
447.70940	672	1+
447.74955	150	
448.72990	196	
448.76861	266	1+
449.69361	130	
449.88093	862	1+
450.69558	130	
450.76225	150	
450.79386	140	
451.74491	172	
453.85820	244	
457.89905	164	
458.89813	278	
459.90579	182	
462.88051	626	1+
465.72146	224	1+
465.89390	154	
467.88737	1278	1+
470.79091	130	
471.77048	172	1+
479.76394	184	1+
485.89816	156	
486.89666	214	
489.90371	184	1+
490.89936	218	1+
507.85943	174	1+
509.86531	268	1+
END IONS

###FS:    #m/z: 336.94477 #charge 1+
###MS: 98
###MSMS: 101
BEGIN IONS
TITLE=Cmpd 75, +MS2(336.9448), 28.0-35.0eV, 2.2min #101
RTINSECONDS=128.973
SCANS=98,101
PEPMASS=336.94477	76636
CHARGE=1+
135.63023	80	
145.12289	78	
182.86789	114	
199.88798	96	
200.37469	78	
207.96970	108	
210.08920	82	
210.88480	396	1+
211.94333	4176	1+
212.87894	1344	1+
213.93827	1732	1+
214.88145	404	1+
216.07196	116	
216.86709	86	
217.94613	82	
219.88825	102	
222.97795	100	
223.88844	88	
224.94745	228	1+
225.95042	194	1+
226.88558	88	
227.37985	88	
228.89465	106	
229.84677	116	1+
229.89409	86	
229.95405	3834	1+
229.97931	136	
230.88844	1948	1+
231.95007	1436	
232.37257	78	
232.82216	76	
233.82473	84	
233.83900	76	
233.89717	394	
233.94848	326	
234.82964	132	
235.07409	98	
235.82747	98	
235.94840	138	
236.81941	130	
236.94714	84	
237.80214	78	
239.90698	138	
240.99544	78	
241.84307	310	1+
241.87708	106	
243.85658	88	
245.84569	86	
246.84487	84	
246.97241	82	
247.96547	780	1+
248.90043	470	
249.08759	96	
249.96031	800	1+
250.83622	110	
250.87166	82	
250.95134	116	
251.06868	270	
251.09175	76	
251.79059	76	
251.90969	78	
252.83282	122	
252.87311	108	
252.97049	2352	1+
253.84471	82	
253.90720	200	1+
253.94606	74	
254.07307	212	1+
254.96558	904	1+
255.85956	80	
256.78684	140	
256.86465	128	
256.91410	152	
256.95985	160	
257.39996	82	
257.95936	90	
258.84190	512	1+
258.95869	78	
259.44102	80	
260.03266	110	
261.41662	78	
261.83105	166	
261.84292	170	
263.06474	82	
263.40938	90	
265.08486	146	
267.84017	222	
267.88241	78	
267.90871	90	
268.83919	954	1+
268.95771	104	
269.91314	198	1+
270.40428	88	
270.89529	76	
270.98102	318	
271.83895	124	
271.95987	80	
272.83784	96	
272.94915	94	
272.97455	130	
274.03689	78	
274.85556	140	
274.89645	126	
275.80675	132	1+
276.85376	740	1+
277.83368	482	1+
277.96566	94	
278.36094	82	
280.25947	88	
280.89271	82	
281.81567	74	
281.84995	88	
282.07098	92	
282.41767	88	
283.78889	130	
283.88241	84	
284.78335	86	
284.89482	116	
285.85363	232	
286.84799	1316	1+
287.39602	78	
287.93537	102	
288.36896	96	
288.92592	82	
290.79756	250	1+
290.85482	276	1+
290.88504	86	
291.79786	198	1+
291.85742	216	1+
292.93662	98	
293.11524	228	1+
294.00222	82	
294.99158	76	
295.99417	140	
296.86414	92	
297.84873	94	
297.89190	144	
298.03608	92	
298.34335	80	
298.80587	86	
298.89722	82	
299.86929	118	
301.03009	86	
304.09746	80	
307.14744	78	
307.81527	80	
307.86143	188	
308.87116	76	
308.89336	92	
309.86697	200	
310.86624	120	
310.89716	78	
312.86462	212	1+
312.92477	100	
313.90958	92	
314.93266	80	
315.37955	82	
316.94349	82	
317.72823	86	
317.87055	80	
318.81260	76	
319.76893	88	
320.55334	74	
324.35461	80	
324.89494	168	
324.91887	84	
325.91437	110	
327.02475	76	
328.48528	106	
330.38659	102	
330.87245	88	
333.82797	100	
334.76955	142	
334.87651	76	
335.41806	94	
336.36094	84	
337.97102	100	
338.86998	88	
338.89465	166	
341.90344	98	
END IONS

###FS:    #m/z: 322.92916 #charge 1+
###MS: 102
###MSMS: 103
BEGIN IONS
TITLE=Cmpd 76, +MS2(322.9292), 28.0-35.0eV, 2.2min #103
RTINSECONDS=132.648
SCANS=102-103
PEPMASS=322.92916	4137708
CHARGE=1+
122.12439	78	
194.89036	76	
196.88358	270	1+
197.91575	82	
198.95692	80	
200.87727	72	
201.04522	200	
201.90347	76	
201.92633	70	
203.38208	78	
205.94960	150	
205.96195	92	
213.01463	78	
213.09343	88	
214.89575	300	1+
217.54578	98	
217.89325	82	
218.88237	82	
219.05497	76	
220.87444	100	
222.95129	342	1+
223.87708	72	
226.94890	74	
227.93915	92	
228.85371	74	
228.89402	154	
230.83229	104	
230.85162	82	
230.87374	78	
230.89216	238	
232.05084	70	
232.56910	76	
233.02063	72	
233.95167	78	
234.88517	80	
235.38462	86	
236.39529	72	
238.84526	110	
238.93878	136	
238.95666	78	
239.08390	72	
239.95238	72	
240.94034	2482	
241.94150	1920	
242.82723	72	
242.83048	72	
242.94176	5624	1+
243.81559	154	
243.88873	70	
244.81948	78	
244.93908	1474	
246.86744	78	
246.97480	234	
247.39244	74	
247.85180	102	
247.88950	84	
248.85262	136	
249.03750	84	
249.83047	80	
251.86343	204	1+
251.90585	74	
253.90722	86	
255.07815	86	
255.84196	86	
256.90728	178	1+
257.08087	82	
257.89654	72	
258.43911	88	
258.83190	158	
259.93931	84	
260.65886	86	
260.84507	152	
261.82874	484	1+
263.80027	74	
263.86189	92	
264.05755	82	
264.79256	80	
264.83696	404	1+
265.09420	112	
265.50609	70	
265.85013	224	1+
266.04060	78	
266.05467	74	
267.94676	72	
268.06731	76	
268.85530	80	
270.84196	88	
272.84692	166	
273.43984	72	
273.79427	234	
273.84765	70	
274.04445	108	
274.80205	130	
275.42493	96	
275.80766	110	
276.03467	76	
276.07759	76	
276.13061	76	
276.80742	214	1+
276.83530	128	
277.04823	92	
277.84712	84	
277.99272	70	
278.85704	178	
278.94103	76	
279.01889	78	
279.09199	872	1+
281.10282	262	1+
282.80583	74	
283.07019	176	
283.78902	108	
283.94885	90	
284.29288	336	
284.81172	80	
284.86799	82	
284.99624	78	
285.29440	168	
285.91569	86	
286.86461	112	
287.11689	70	
287.37491	92	
287.86095	90	
288.86132	76	
288.91981	76	
289.81654	118	
289.87878	132	
289.93701	100	
290.79970	90	
290.81600	72	
291.80558	180	
292.43425	70	
292.87136	80	
293.06246	72	
293.80267	122	
294.81522	98	
294.86270	226	1+
298.91839	100	
299.78290	110	
300.35764	102	
300.86900	116	
303.64592	92	
305.87203	212	1+
307.80128	110	
308.80681	100	
308.86737	118	
308.88956	74	
309.79404	70	
310.16350	80	
310.85383	90	
311.88934	70	
312.14325	80	
312.80785	178	1+
312.87453	76	
315.27502	76	
317.93362	84	
319.55177	88	
319.81504	76	
319.99524	78	
320.95048	100	
321.89380	70	
323.34250	96	
324.05384	78	
324.89455	232	1+
325.75373	70	
325.80787	118	
327.08526	86	
END IONS

###FS:    #m/z: 340.93970 #charge 1+
###MS: 102
###MSMS: 104
BEGIN IONS
TITLE=Cmpd 77, +MS2(340.9397), 28.0-35.0eV, 2.3min #104
RTINSECONDS=133.42
SCANS=102,104
PEPMASS=340.93970	1500416
CHARGE=1+
103.52559	86	
182.97109	98	
187.16555	76	
188.95242	72	
192.92930	172	
193.00276	80	
197.95653	94	
208.95462	202	
208.98107	82	
210.93460	98	
212.87826	90	
213.87923	296	1+
213.93951	1410	1+
214.89758	82	
215.88533	220	
215.93689	78	
217.89876	120	
219.89644	128	1+
221.35649	74	
221.83870	78	
221.86088	72	
223.93773	72	
225.86571	78	
226.94413	88	
228.93882	176	
229.05459	94	
229.94620	96	
230.02568	78	
230.83843	76	
230.88745	774	1+
230.95798	142	
231.88956	540	1+
231.94898	1336	1+
233.50656	120	
233.94606	176	
234.90108	96	
234.96874	84	
235.13792	74	
235.89244	120	
236.88165	114	
237.93428	86	
238.39744	142	
238.83899	136	
238.95477	108	
239.90373	104	
240.83954	486	1+
240.85761	108	
240.87386	74	
240.88733	74	
241.84491	342	1+
243.83253	360	1+
244.87191	120	
244.88752	154	
246.39177	94	
246.97570	350	1+
247.94353	90	
248.95709	368	1+
250.95989	412	1+
250.98068	88	
251.78760	146	
252.36988	96	
253.16050	74	
253.95393	78	
254.46132	74	
254.86485	124	
254.89755	184	1+
254.96609	738	1+
255.07179	264	
255.85782	84	
256.03649	76	
256.29789	90	
256.79905	126	
256.86778	80	
256.96036	238	
258.84433	288	
259.85346	210	
259.95658	290	1+
260.83351	764	1+
261.89546	74	
262.87976	86	
264.02951	122	
264.89629	80	
264.93029	86	
265.83380	182	1+
266.86067	74	
266.88455	74	
267.00499	88	
267.80313	136	
267.89870	136	
268.82339	72	
268.96258	76	
268.99124	94	
269.84158	72	
270.79448	72	
270.83235	158	
271.82766	82	
271.85811	96	
272.93707	86	
272.97595	148	
273.89510	256	1+
273.91574	104	
274.89688	178	1+
275.81029	100	
275.86112	74	
275.92651	92	
275.94653	100	
276.85439	198	
277.64243	92	
277.85939	384	
277.90544	122	
277.92964	124	
277.97195	128	
278.84526	868	1+
279.89581	116	
281.47747	94	
281.81904	74	
281.85462	74	
284.78537	90	
284.86809	156	
285.86590	112	
285.94250	94	
285.99868	72	
286.39567	74	
288.84138	122	
289.79005	74	
292.86482	116	
294.36750	72	
294.85868	128	
295.86515	182	
295.98852	92	
296.87216	162	
297.43644	90	
299.00857	154	
299.76193	86	
299.90245	86	
300.78302	78	
300.83853	82	
300.95120	86	
301.39698	88	
302.17322	72	
302.86716	116	
302.94655	84	
304.85863	80	
305.87294	72	
306.80772	96	
306.88805	194	1+
310.87314	72	
310.89479	84	
312.80045	182	
317.81769	78	
317.86827	78	
318.84951	72	
319.81506	208	1+
320.85924	72	
321.28142	100	
322.00591	130	
322.50867	72	
322.57681	72	
324.88931	100	
328.81048	86	
328.97301	98	
330.81329	254	1+
330.83284	92	
335.88188	118	
337.76546	74	
338.11082	80	
338.87711	196	1+
340.73725	72	
340.77591	146	
344.78175	70	
344.98196	90	
345.40872	72	
345.79453	72	
345.88594	92	
END IONS

###FS:    #m/z: 363.95562 #charge 1+
###MS: 102
###MSMS: 105
BEGIN IONS
TITLE=Cmpd 78, +MS2(363.9556), 28.0-35.0eV, 2.3min #105
RTINSECONDS=134.192
SCANS=102,105
PEPMASS=363.95562	737380
CHARGE=1+
189.86077	484	1+
191.85777	278	
197.96226	96	
198.89640	138	
207.87461	148	
207.94709	188	
208.01402	84	
209.87044	122	
209.94228	1786	1+
210.87998	116	
212.87943	1478	1+
218.90611	82	
222.95058	280	
223.95294	138	
224.95043	1158	1+
224.97238	176	
225.88053	144	
226.86880	82	
226.88901	114	
226.94638	10992	1+
226.97659	94	
227.02483	124	
227.04170	94	1+
227.05491	90	1+
227.86720	116	1+
228.89565	324	
228.94134	11478	1+
229.89834	138	
230.88869	2084	1+
231.90410	344	1+
232.88264	366	1+
232.90292	222	1+
234.30841	96	
234.92643	150	
235.88402	100	
237.30824	84	
238.52211	82	
239.06872	154	
240.82024	276	1+
240.94143	532	
240.95982	752	1+
241.93784	2038	1+
242.94035	1498	1+
242.95960	372	
243.82208	268	
244.82624	124	
244.95626	5576	1+
245.04612	82	
245.15399	94	
245.87359	84	
245.93834	132	
246.43716	90	
246.84972	106	
246.88923	86	
246.90346	120	
246.95167	6392	1+
247.97441	102	
248.89850	1342	1+
249.09924	88	
249.88080	84	
250.80568	128	
250.90536	172	
250.97149	230	
251.07263	202	1+
251.97079	154	
252.87334	82	
252.94561	86	
253.85424	168	
253.90486	234	1+
253.94448	136	
254.09010	164	
254.98094	94	
257.90506	102	
258.97671	82	
260.11785	84	
260.83314	156	
260.96700	82	
261.82690	294	1+
262.37834	94	
263.81038	96	
264.41481	94	
264.96446	216	
265.97291	164	
266.79166	134	
266.81434	144	
266.97413	102	
267.97288	602	
268.95734	294	
269.87648	240	
269.96746	1218	1+
271.83514	132	
271.91759	228	
272.40729	94	
272.85040	128	
275.84519	256	1+
275.92855	110	
276.87792	112	
277.08279	148	
278.79581	118	
278.84041	110	
278.92286	96	
279.79246	708	1+
279.84973	190	
280.10571	194	
280.79339	522	1+
280.81728	110	
280.89938	86	
281.11343	114	
282.77773	90	
282.90482	86	
283.06795	126	
283.33158	92	
283.84946	128	
283.98880	136	
284.04911	86	
284.82418	184	
284.87643	82	
285.80789	82	
285.84819	490	
286.80753	140	
286.91986	86	
287.81684	110	
288.36473	92	
288.79113	90	
288.82380	164	
288.86162	270	1+
290.78770	130	
292.33050	96	
293.11483	278	
294.86066	84	
294.93239	92	
295.86364	114	
295.90439	92	
296.80604	290	1+
296.82671	86	
296.88120	212	1+
297.11431	194	1+
297.93845	194	
298.80496	490	1+
299.87471	84	
300.80252	574	1+
301.85892	130	
303.85469	640	1+
303.94604	90	
303.97518	90	
304.88579	110	
307.13105	92	
307.88640	222	1+
309.39839	90	
310.88235	134	
311.88712	86	
311.96992	98	
312.82179	102	
313.86912	84	
313.93117	106	
314.82830	100	
316.81562	314	
317.13286	94	
318.31466	92	
318.40495	84	
318.93272	108	
319.81071	94	
319.83568	82	
320.14030	108	
321.81574	264	
321.86462	82	
322.92622	462	1+
323.91270	92	
324.88175	110	
325.00733	88	
326.87159	206	
328.83279	90	
329.52631	94	
330.81278	86	
333.06117	118	
334.85949	102	
336.94194	126	
339.83144	204	
339.87744	100	
340.83275	112	
340.93713	134	
344.73123	194	1+
346.85766	154	
349.90967	116	
357.73792	194	1+
361.16402	106	
366.87793	88	
367.73818	134	
END IONS

###FS:    #m/z: 322.92918 #charge 1+
###MS: 106
###MSMS: 107
BEGIN IONS
TITLE=Cmpd 79, +MS2(322.9292), 28.0-35.0eV, 2.3min #107
RTINSECONDS=137.882
SCANS=106-107
PEPMASS=322.92918	4232232
CHARGE=1+
87.44138	84	
177.93389	110	
180.89433	88	
182.86480	92	
197.87071	108	
198.88226	252	1+
201.04167	78	
201.90732	86	
205.87507	100	
205.94945	168	
206.03490	94	
206.95266	72	
207.41936	76	
207.92357	92	
207.97653	76	
210.08740	84	
210.87294	78	
212.87969	206	
212.93215	84	
213.03599	118	
213.38020	110	
215.02454	76	
215.88633	126	
218.84619	102	
218.88345	110	
220.88521	78	
221.91001	94	
221.94265	74	
222.90113	112	
222.93192	78	
222.95025	78	
223.95813	292	1+
224.93149	80	
225.01640	120	
225.06556	92	
227.47971	80	
228.10968	76	
228.39185	84	
230.83478	76	
231.03066	102	
232.91784	94	
235.87982	126	
236.00677	170	
236.21276	78	
238.94015	144	
239.08168	150	
239.89973	266	1+
240.82251	98	
240.89878	174	1+
240.94057	2324	
241.80856	92	
241.93861	8278	1+
242.83021	82	
242.94075	5974	1+
243.15027	88	
243.81577	76	
244.81849	234	1+
244.84883	218	1+
244.86937	96	
244.93777	1174	1+
244.99135	80	
245.82060	160	1+
245.83687	76	
246.87045	76	
246.96587	82	
247.06627	72	
247.89158	98	
247.97469	72	
248.38959	138	
248.84892	158	
248.90059	140	
249.39772	94	
249.85259	132	
249.97145	128	
250.85049	80	
250.94961	72	
252.07926	74	
252.47888	84	
252.83618	76	
254.84324	98	
256.80931	92	
256.90771	150	
257.07662	74	
257.90826	90	
258.83233	412	1+
259.21360	78	
259.23332	78	
260.83254	210	1+
261.95275	72	
262.79608	84	
262.82495	342	1+
263.05282	76	
264.79800	144	
265.98480	110	
266.04615	100	
266.99499	90	
267.81289	166	
268.13479	142	
269.80560	84	
270.41059	74	
270.87711	132	
271.83833	76	
271.87388	78	
272.80233	150	
272.84654	108	
273.79221	148	
274.04899	120	
276.42230	92	
276.80968	124	
276.84099	92	
277.85663	110	
279.09023	838	1+
279.80447	78	
280.83293	166	
280.84963	84	
281.82692	78	
281.87212	72	
282.86806	108	
283.08538	240	
283.79033	142	
283.87206	86	
284.06458	84	
284.29703	172	
284.36061	98	
284.78937	74	
284.87060	72	
285.08835	72	
285.16449	74	
285.79728	134	
285.86340	224	
286.78186	210	1+
289.78388	200	1+
289.81351	76	
289.86976	188	
290.85742	140	
292.80410	102	
293.86185	76	
293.87883	88	
293.96088	82	
294.06623	80	
294.33396	88	
294.62016	76	
294.86594	90	
295.84402	74	
296.86069	80	
297.08276	74	
298.82122	74	
299.88517	76	
300.11919	90	
300.78243	122	
301.77974	108	
305.37047	110	
305.90107	144	
306.87854	194	1+
307.79696	122	
310.87333	138	
311.81463	76	
311.89168	240	1+
312.99835	80	
316.86395	84	
317.86389	106	
320.59106	76	
320.80216	76	
322.02125	80	
322.73801	84	
322.76008	78	
322.89568	110	
324.75222	242	1+
324.78814	74	
324.89007	386	1+
END IONS

###FS:    #m/z: 340.93974 #charge 1+
###MS: 106
###MSMS: 108
BEGIN IONS
TITLE=Cmpd 80, +MS2(340.9397), 28.0-35.0eV, 2.3min #108
RTINSECONDS=138.654
SCANS=106,108
PEPMASS=340.93974	1566700
CHARGE=1+
190.94517	126	
192.88856	80	
196.88165	88	
197.87261	90	
207.97613	164	1+
209.13112	78	
209.94672	84	
209.96994	74	
210.93946	84	
212.87820	476	1+
213.93909	1350	1+
215.88554	428	1+
215.93787	102	
215.95296	80	
215.97183	78	
217.88692	162	
220.80132	78	
221.42199	80	
221.88077	82	
223.83514	78	
223.96052	128	
224.97454	120	
226.89664	80	
226.94376	96	
226.96684	84	
228.82795	76	
228.94489	202	
229.89910	120	
230.89064	190	
231.88723	286	1+
231.95003	954	1+
232.01892	80	
233.58521	82	
233.94703	296	
235.89487	158	
235.95017	88	
238.04645	82	
238.79520	100	
238.85471	104	
238.88275	76	
240.15984	92	
240.83503	430	1+
241.79508	78	
241.90015	108	
242.94615	118	
243.83782	150	
244.93276	98	
244.95926	92	
244.99051	98	
246.34752	82	
246.97526	334	1+
248.90139	186	
249.90619	100	
249.95905	486	1+
252.95321	82	
253.91348	92	
254.93336	82	
254.96362	932	1+
255.07362	282	1+
256.84994	130	
256.88229	86	
256.91675	130	
258.84658	274	
258.86257	102	
259.03168	78	
259.84771	204	
259.95384	238	1+
260.83258	446	1+
260.85950	106	
261.39309	124	
261.90711	84	
262.84175	84	
262.87037	188	1+
263.94383	80	
263.99169	142	
264.07559	160	
264.89616	74	
265.96049	76	
266.53135	114	
267.38437	100	
267.82649	98	
268.05346	74	
268.34470	88	
268.79577	110	
268.83893	116	
268.86173	112	
268.91464	80	
269.80104	76	
270.83669	84	
270.86239	78	
272.84336	138	
272.93396	188	
273.83887	84	
273.98179	92	
274.86303	266	1+
274.88333	106	
274.97381	124	
274.99132	80	
275.96195	102	
276.06731	90	
276.85603	590	1+
277.41134	82	
277.90425	76	
277.93295	74	
278.84296	712	1+
278.96393	224	1+
278.98015	84	
279.42128	98	
279.91217	74	
280.92976	78	
281.87174	324	1+
282.35985	76	
282.79551	98	
282.81124	84	
282.87442	218	1+
282.90763	84	
282.92951	88	
285.92389	98	
286.79999	112	
291.80283	98	
292.01675	110	
292.98297	86	
294.85109	126	
294.87938	76	
295.98858	82	
296.85486	86	
296.89567	138	
297.03557	114	
297.14013	78	
297.38342	76	
297.55502	82	
297.89418	74	
297.97118	110	
299.06911	76	
299.78047	80	
299.87748	94	
300.81713	82	
301.87334	322	1+
302.37618	94	
302.90165	80	
302.94451	118	
304.94383	102	
306.11368	82	
307.79975	236	1+
309.85447	80	
310.43381	94	
310.87628	148	
311.87437	94	
311.89371	94	
312.83716	184	1+
312.87239	74	
314.19442	92	
314.90440	76	
315.16154	80	
315.74625	90	
317.88661	82	
319.86901	172	
321.99945	94	
323.77312	86	
324.89106	166	
324.95219	112	
325.82698	84	
329.52767	78	
329.85426	144	
331.20581	76	
333.77195	84	
334.89221	82	
337.87992	78	
338.41127	76	
339.81075	86	
340.14830	76	
341.72411	94	
345.76943	114	
END IONS

###FS:    #m/z: 336.94464 #charge 1+
###MS: 106
###MSMS: 109
BEGIN IONS
TITLE=Cmpd 81, +MS2(336.9446), 28.0-35.0eV, 2.4min #109
RTINSECONDS=139.435
SCANS=106,109
PEPMASS=336.94464	70626
CHARGE=1+
47.88056	100	
127.49481	78	
163.57635	112	
182.86867	148	
183.86444	74	
192.88644	76	
196.88381	102	
205.07566	82	
207.93234	80	
209.90926	100	
210.88205	158	
211.94321	3828	1+
212.87791	1088	1+
213.93903	1548	1+
214.04632	82	
214.90153	76	
215.88776	174	
215.93451	332	1+
216.88853	88	
217.85680	142	
217.88616	120	
217.94079	118	
221.94731	230	1+
222.38406	80	
226.84138	92	
227.90920	92	
228.89295	172	
229.91781	78	
229.95450	3316	
230.88697	1666	1+
231.94934	1460	1+
232.50924	108	
232.82187	134	
232.89102	510	1+
233.39084	90	
233.82671	204	
233.86672	86	
233.89760	302	1+
233.94735	186	1+
234.82438	116	
235.94749	98	
236.07910	100	
237.39551	86	
238.88596	108	
239.04612	74	
240.83933	428	1+
241.83855	250	1+
241.89236	78	
245.22311	86	
246.38589	78	
246.83305	88	
246.90654	180	
246.97322	108	
247.38909	94	
247.85303	84	
247.96438	1152	1+
248.05876	218	1+
248.85299	98	
248.89860	520	1+
249.96251	498	1+
250.83404	240	
250.89741	78	
250.95158	154	
251.83503	126	
252.83990	100	
252.91960	78	
252.97037	1786	1+
253.08417	138	
253.85100	194	1+
253.90675	284	
254.08664	90	
254.90672	118	
254.96601	744	1+
255.87336	104	
255.94416	76	
256.25264	84	
256.91335	96	
257.06405	78	
257.85509	108	
258.16487	78	
258.80228	78	
258.82567	196	1+
258.84124	146	
258.85332	368	1+
258.97381	82	
259.44290	76	
259.79912	178	1+
259.85537	312	1+
259.95544	118	
260.93641	114	
260.94853	78	
261.43025	92	
262.82642	144	
262.92752	146	
263.98575	86	
264.79560	80	
266.34905	82	
266.41271	114	
266.80203	80	
266.83648	96	
266.89146	128	
266.97084	76	
268.83967	930	1+
270.98157	396	1+
271.86434	84	
271.91497	160	
272.36463	92	
272.44968	80	
272.97592	152	
273.84779	82	
273.87588	142	
274.36217	88	
274.79551	102	
274.85901	74	
274.89602	140	
274.97062	76	
276.85518	356	1+
276.89644	80	
277.03911	92	
277.83122	176	
277.94891	98	
278.83397	896	1+
278.85720	326	1+
278.99745	134	
279.41713	104	
279.89744	84	
280.11114	100	
281.79474	78	
282.05014	98	
282.80567	76	
283.01843	86	
283.35941	104	
284.93685	74	
285.84830	1494	1+
286.85019	1200	1+
286.95887	82	
287.87884	78	
289.32461	76	
289.40597	82	
289.51468	88	
289.87656	92	
290.93299	94	
292.08403	74	
292.85696	186	
293.10878	112	
293.87686	100	
293.99521	112	
294.05135	76	
294.83102	84	
294.85694	166	
295.00110	216	1+
295.97044	108	
296.85441	104	
298.91226	90	
301.79455	120	
302.05287	80	
303.39782	96	
304.87635	204	1+
305.52050	88	
307.23402	82	
307.79162	134	
308.80907	84	
308.86538	138	
308.88252	96	
308.94708	86	
309.86623	332	1+
310.88775	76	
311.14591	74	
313.78221	126	
317.92059	90	
318.82318	90	
318.87596	84	
320.34688	74	
320.89206	74	
321.80320	76	
322.87830	92	
324.89093	114	
325.89590	82	
329.91997	100	
330.81266	124	
332.16998	78	
333.62387	80	
335.76913	98	
340.87970	190	1+
END IONS

###FS:    #m/z: 322.92906 #charge 1+
###MS: 110
###MSMS: 111
BEGIN IONS
TITLE=Cmpd 82, +MS2(322.9291), 28.0-35.0eV, 2.4min #111
RTINSECONDS=143.129
SCANS=110-111
PEPMASS=322.92906	4264982
CHARGE=1+
46.61463	100	
161.37118	88	
176.89050	92	
187.43954	92	
192.89844	76	
197.88777	70	
203.07058	74	
203.41039	96	
203.83243	78	
205.94857	72	
209.92539	78	
209.95383	72	
210.90008	130	
212.87670	72	
213.92926	70	
215.87353	76	
216.90843	84	
216.95361	72	
220.97660	72	
221.96654	90	
222.02548	78	
223.45666	94	
223.91211	82	
223.96148	276	1+
226.87330	78	
227.89679	72	
227.93027	116	
228.83903	82	
228.88759	98	
228.91077	92	
228.92858	84	
228.94544	70	
230.07617	80	
230.89031	108	
230.90489	74	
231.37238	114	
231.89199	88	
231.90689	76	
232.82867	132	
234.88213	76	
236.38242	80	
238.87134	74	
238.92070	126	
238.93831	94	
239.06800	122	
239.39744	104	
239.78413	88	
239.86685	92	
240.07979	80	
240.93971	2024	
241.78965	78	
241.94127	2272	
242.94051	6348	1+
243.11464	72	
243.83149	78	
243.87522	196	1+
244.93799	1762	1+
245.82345	80	
246.94889	106	
246.97613	290	
247.38709	146	
247.85339	138	
247.98142	142	
248.50483	80	
248.89808	72	
249.09744	86	
250.94583	70	
251.06725	280	1+
251.86286	84	
252.83233	76	
252.86949	76	
252.92566	74	
253.34988	88	
253.88971	146	
256.83295	78	
256.85240	80	
256.89443	156	
257.84720	80	
258.81085	78	
258.83291	138	
258.89776	96	
259.91578	80	
260.83676	198	
261.82707	546	1+
262.83044	396	1+
262.92285	70	
264.16154	74	
264.86830	124	
266.41742	94	
266.84018	100	
266.85827	78	
267.16988	128	
267.93495	70	
268.83999	74	
268.95942	110	
270.80899	222	1+
271.85806	80	
272.02664	70	
272.42942	80	
272.85103	74	
273.79878	342	1+
274.90583	70	
275.41494	72	
276.84293	78	
278.21139	74	
279.09230	906	1+
280.01879	72	
281.50017	78	
282.08115	112	
282.17839	80	
282.85320	76	
283.06469	174	
283.78691	138	
283.85469	78	
284.29123	404	1+
284.84727	70	
284.86932	258	1+
285.94490	80	
286.40182	80	
287.87296	72	
289.88172	164	
290.11992	124	
291.86789	156	
293.86176	72	
294.84859	112	
296.80689	158	1+
297.37723	86	
297.39573	92	
298.81081	166	1+
298.82589	198	1+
299.78207	154	
299.86414	74	
299.88082	70	
300.13914	76	
303.94356	78	
304.80923	146	1+
304.88575	72	
306.87895	124	
307.79745	74	
307.89307	126	
307.94229	74	
309.89955	102	
310.07713	90	
310.85580	72	
310.88416	98	
311.85487	72	
312.11076	78	
312.80725	78	
312.91796	80	
313.80892	120	
314.82006	102	
316.77470	88	
316.95153	74	
317.72588	74	
318.85194	86	
318.88505	90	
319.88660	84	
320.87888	82	
321.81737	86	
323.78424	78	
324.75294	92	
324.78201	76	
325.76288	90	
325.84447	84	
325.88986	100	
326.17273	72	
END IONS

###FS:    #m/z: 340.93953 #charge 1+
###MS: 110
###MSMS: 112
BEGIN IONS
TITLE=Cmpd 83, +MS2(340.9395), 28.0-35.0eV, 2.4min #112
RTINSECONDS=143.902
SCANS=110,112
PEPMASS=340.93953	1617292
CHARGE=1+
54.10339	84	
85.17242	86	
191.95515	92	
192.92615	92	
196.87999	112	
202.98852	112	
205.94665	162	
206.96838	78	
207.17693	84	
209.93827	356	1+
211.01735	76	
212.88253	76	
212.93197	78	
213.87693	158	
213.88958	78	
213.93842	1258	1+
213.98688	76	
215.89032	170	
215.93600	182	
216.93000	90	
217.88149	220	1+
218.42668	106	
221.53897	90	
221.88983	92	
223.96270	120	
224.48013	78	
224.97273	124	
226.94480	116	
226.96871	78	
226.99283	92	
227.41860	78	
228.93910	200	
229.83980	82	
230.89076	206	
231.88788	194	
231.94864	1520	1+
232.88651	144	
233.89452	186	
233.94484	266	1+
233.96064	82	
233.99525	106	
234.10354	80	
234.90000	118	
235.88093	98	
235.90673	92	
235.94827	140	
238.99665	106	
239.03640	84	
239.11422	96	
239.39157	98	
239.78850	122	
240.84354	590	1+
240.95622	82	
242.93257	84	
243.34219	82	
244.09116	86	
244.82531	140	
244.88494	148	
245.05775	78	
246.94862	134	
246.97297	170	
248.85223	128	
249.96056	680	1+
251.95820	124	
253.78401	80	
253.83630	108	
253.90417	132	
254.96641	444	
255.84983	340	1+
255.90377	78	
256.88108	142	
256.89797	84	
256.96391	338	1+
257.00013	102	
257.89847	78	
257.93799	150	
258.84237	216	
258.95855	430	1+
259.85006	362	
259.95912	294	1+
260.83354	454	1+
260.93019	96	
261.88870	138	
262.12753	84	
262.92803	142	
262.96589	134	
263.96800	104	
264.85920	76	
264.91084	132	
268.84352	204	
269.84914	82	
271.86384	96	
272.43534	78	
272.95047	80	
272.96901	108	
273.85006	306	1+
274.79162	90	
274.89155	96	
274.97033	122	
275.81048	206	
275.90187	86	
275.92251	76	
276.84237	196	
276.85716	644	1+
278.84088	512	1+
278.96756	90	
279.40095	102	
280.86928	86	
281.86092	144	
281.89286	80	
282.19669	100	
282.87790	174	
282.91247	140	
283.47506	84	
283.98600	80	
284.85180	82	
284.93046	210	
288.85273	204	1+
288.92602	78	
288.95723	100	
289.51079	80	
289.80719	96	
290.49334	90	
290.79024	172	
291.80403	106	
293.84892	378	1+
294.09884	76	
294.43278	84	
295.99169	124	
296.10166	158	
296.98083	110	
297.90762	76	
299.95048	106	
301.85774	224	
302.94374	106	
303.81675	98	
304.81000	98	
306.37570	78	
307.79921	134	
307.81953	148	
307.89140	80	
308.88064	136	
310.31909	88	
310.87456	186	
312.88920	96	
313.86185	78	
313.88151	104	
315.84255	78	
316.81804	164	1+
319.43738	94	
321.28803	100	
322.85714	76	
323.79532	76	
324.89066	130	
326.76304	100	
326.88941	76	
328.88283	100	
330.81187	124	
331.75161	82	
332.84177	86	
334.76870	78	
335.87746	78	
336.73296	84	
337.87831	76	
339.17519	78	
340.12327	76	
341.30860	106	
343.78138	118	
END IONS

###FS:    #m/z: 507.84375 #charge 1+
###MS: 110
###MSMS: 113
BEGIN IONS
TITLE=Cmpd 84, +MS2(507.8438), 28.2-35.2eV, 2.5min #113
RTINSECONDS=144.673
SCANS=110,113
PEPMASS=507.84375	312934
CHARGE=1+
176.47745	132	
196.01506	370	
214.88437	532	1+
223.97547	158	1+
227.95107	140	
232.89522	970	1+
236.88912	168	
238.13935	194	1+
240.07959	452	1+
241.85245	142	
251.88677	318	1+
252.07910	152	
252.40784	144	
254.89565	290	1+
256.78881	218	1+
259.87719	558	1+
262.14713	140	
265.09228	312	1+
266.12866	134	
267.88916	272	1+
269.91992	190	1+
270.85869	312	1+
272.38820	416	
272.85572	240	
273.87446	342	1+
275.84897	150	
277.87005	146	
278.83461	314	1+
278.89412	160	1+
280.10847	136	
282.82988	274	1+
285.85327	148	
286.89623	328	1+
287.84971	964	1+
288.86619	292	
289.82746	132	
289.84813	214	
289.88114	248	
290.86161	756	1+
291.87945	152	
293.87286	1644	1+
295.87239	196	
296.85698	162	
297.81187	176	
297.95338	148	
298.84999	316	1+
299.81589	262	1+
300.84233	146	
301.85015	304	
303.86703	652	1+
305.86130	2000	1+
305.96097	146	
307.88833	390	
308.14111	1272	1+
308.44150	154	
308.87090	1682	1+
309.83502	152	
309.88676	318	
310.15723	872	1+
310.84501	130	
310.87901	148	
311.88332	3960	1+
312.04206	186	1+
312.86270	296	1+
313.80675	128	
314.86162	496	1+
315.78714	460	1+
316.37576	202	1+
316.79299	338	1+
316.81387	220	
316.86414	302	
316.88617	144	
317.37683	240	1+
317.87643	172	
318.86032	150	
319.85885	132	
319.88965	128	
320.38319	322	1+
320.82607	170	
320.86367	180	
320.93892	128	
320.97574	168	1+
321.85949	140	
322.82218	244	1+
323.87538	294	
324.85695	238	
325.83301	166	
325.87811	132	
325.89763	316	
326.88059	3868	1+
328.36773	150	
329.89076	262	
330.16664	252	1+
330.83736	192	1+
330.87330	184	
331.82038	188	
331.88978	136	
332.87521	138	
332.91453	152	
334.77266	198	1+
334.99896	214	1+
335.83929	398	1+
335.89202	426	1+
337.40208	208	1+
337.80675	136	
337.87816	516	1+
338.84720	172	
339.82909	168	
343.90524	166	
344.04979	158	
347.77204	316	1+
347.84111	140	
348.83496	168	
349.75914	642	1+
349.83606	142	
350.82017	152	
350.88233	638	1+
350.95744	150	
351.80475	208	1+
351.91458	136	
352.83382	132	
352.91091	150	
353.84742	444	1+
358.77549	176	
359.13465	150	
359.37581	252	1+
360.83121	144	
360.88005	158	
360.90166	278	1+
361.86433	186	
364.79416	144	
365.78781	258	1+
366.18621	324	1+
366.83874	702	1+
367.28450	150	
367.70271	186	
367.74008	192	1+
367.76383	380	1+
368.89527	226	
369.71305	160	
369.83692	616	1+
370.74643	138	
370.78346	162	
370.80085	286	1+
372.77789	242	1+
372.80097	144	
373.82676	134	
373.90293	342	1+
374.78239	152	
374.81198	478	1+
376.78317	134	
377.37800	248	
377.87312	228	1+
378.42756	134	
380.71769	342	1+
381.74093	212	1+
381.79984	144	
381.83993	188	
382.79101	276	1+
382.85563	250	1+
384.02755	226	1+
384.78247	370	1+
384.84730	1778	1+
385.02978	190	1+
385.83063	194	
387.83788	138	
388.84538	134	
389.19808	220	
389.86084	130	
390.19925	224	
390.75071	218	
390.83895	1112	1+
391.75781	134	
391.79779	128	
392.06819	326	1+
392.72712	288	1+
392.82505	380	1+
393.06901	226	1+
393.79539	248	
393.84565	150	
395.79654	138	
395.86373	218	
396.84586	190	1+
398.72894	540	1+
399.80387	170	
399.84767	570	1+
400.75834	142	
401.90867	250	1+
402.86405	754	1+
403.74542	318	1+
403.86949	514	1+
404.85198	136	
405.86313	306	
405.98770	178	1+
406.80818	244	1+
406.86935	262	
407.74230	290	
407.86022	3022	1+
408.06682	154	
408.75430	146	
409.08529	198	1+
409.73726	402	1+
410.74112	262	1+
410.83673	1444	1+
411.87009	132	
412.83897	230	
412.87759	308	1+
413.75264	232	1+
413.85827	168	
413.88165	186	1+
415.87448	210	
416.71777	144	
416.85001	456	1+
418.72169	232	1+
421.77436	212	
421.88169	186	
422.86211	774	1+
422.88233	214	
423.77058	408	1+
424.82960	198	1+
425.74955	522	
425.79652	164	1+
425.87455	192	
426.75724	288	
426.85943	740	1+
426.90234	248	1+
427.70394	166	
427.73488	440	
427.76510	216	
428.73418	392	
428.78964	154	
428.84660	1894	1+
429.69874	318	1+
429.73992	232	
429.88483	182	
430.74157	178	
430.84583	226	
431.86864	748	1+
432.74023	174	1+
433.85250	272	1+
433.89104	290	1+
436.86870	150	
439.89009	368	1+
440.76977	190	1+
441.68445	138	1+
443.75724	220	
443.78045	190	
444.87160	1616	1+
445.74817	606	1+
446.74621	340	1+
446.89205	136	
447.71246	542	1+
447.80662	204	1+
448.89103	152	
449.69786	136	
449.87031	194	
450.75119	162	
450.81986	162	
450.88441	190	
451.74468	184	
451.86465	198	
456.76729	188	1+
457.90523	402	1+
462.88062	510	1+
465.71986	190	
467.68661	190	
467.88406	1082	1+
468.71441	134	
470.73383	128	
485.11059	128	
485.89468	404	1+
509.29251	138	
509.86313	160	
END IONS

###FS:    #m/z: 363.95540 #charge 1+
###MS: 114
###MSMS: 115
BEGIN IONS
TITLE=Cmpd 85, +MS2(363.9554), 28.0-35.0eV, 2.5min #115
RTINSECONDS=148.334
SCANS=114-115
PEPMASS=363.95540	983910
CHARGE=1+
58.34921	90	
78.14141	94	
94.06112	98	
96.20857	106	
174.06198	118	
177.93289	174	
182.86738	172	
185.92799	92	
189.86241	594	1+
191.85822	1054	1+
196.88316	132	
197.37031	100	
200.94781	348	
206.00546	122	
207.40492	108	
208.89744	200	1+
209.38840	84	
209.86659	422	
209.94270	3142	1+
210.88262	536	1+
212.85602	82	
212.87805	3560	1+
213.05618	96	
214.88772	436	1+
218.85127	94	
219.08233	98	
220.97093	84	
222.95148	1988	1+
224.94908	2660	1+
225.88522	276	1+
226.06498	92	
226.72761	134	
226.94694	18518	1+
226.97812	158	1+
227.16174	88	
228.57338	108	1+
228.83492	94	
228.89407	596	1+
228.94171	23774	1+
229.17357	132	1+
229.81764	90	
230.83051	86	
230.84573	110	
230.88859	4882	
231.88627	172	
232.88437	582	
232.91525	104	
233.62303	94	
234.41201	138	
234.87945	508	1+
234.93101	92	
235.43384	84	
235.55230	102	
237.05904	184	1+
238.32513	86	
240.81998	140	
240.94152	284	
240.96139	1636	1+
241.93895	1810	1+
242.06079	136	1+
242.81711	194	1+
242.89585	106	1+
242.94104	1156	1+
242.95959	1200	1+
243.91819	136	
244.95658	8142	1+
245.04892	84	
246.01645	140	1+
246.40046	160	
246.88032	118	
246.90471	352	1+
246.95168	8368	1+
247.08316	116	
248.06421	134	1+
248.80226	334	1+
248.85247	116	
248.89910	1848	1+
249.03747	84	
250.89745	200	
250.96991	362	
251.01431	82	
251.14052	96	
252.09457	90	
252.89369	210	
253.79947	94	
253.90885	370	1+
253.95021	148	
254.09492	94	
255.06089	84	
258.83225	94	
258.85237	240	1+
258.96750	102	
260.83116	544	1+
260.96826	768	1+
261.46801	94	
263.06677	104	
263.97599	152	
264.01168	102	
264.89030	146	
264.96039	186	
265.09346	130	
265.87118	82	
265.97306	114	
266.81081	260	1+
267.97249	1104	1+
268.43130	98	
268.80007	202	1+
268.95640	182	
269.40982	94	
269.96834	2176	1+
271.91282	558	1+
272.86339	118	
273.01344	92	
273.40124	84	
273.79378	154	1+
275.06514	160	1+
275.39469	94	
275.42509	88	
275.91917	114	
275.94275	90	
276.08388	180	1+
276.84975	92	
278.79541	82	
278.85708	146	
279.10643	318	1+
279.79653	132	
279.84102	126	
280.54081	84	
280.79080	482	1+
281.85801	92	
281.89169	96	
283.78848	106	
283.84430	156	
283.87528	306	1+
283.98244	130	
284.79400	118	
284.93107	240	1+
285.79255	86	
285.84565	732	1+
285.89801	90	
286.37702	84	
289.86764	132	
290.78731	142	
290.87852	84	
291.10081	194	
291.99798	114	
292.05218	84	
292.35073	84	
292.41331	94	
293.11758	90	
293.85461	136	
294.84655	94	
294.91801	212	1+
296.81009	276	1+
296.88381	98	
298.39218	88	
298.80313	696	1+
298.93882	90	
300.80198	176	
300.92291	114	
301.29689	94	
301.50773	98	
301.80252	138	
301.86052	508	1+
302.40592	86	
303.04694	86	
303.07492	102	
303.10345	136	1+
303.85284	950	
304.01393	92	
304.79951	84	
306.82377	244	1+
307.12876	132	
307.79988	90	
311.52506	94	
311.88311	120	
313.87736	124	
314.82033	130	
315.81602	118	
316.81203	160	
316.87723	92	
317.81719	124	
318.73275	96	
319.82942	154	
319.86771	84	
320.89001	96	
321.75639	96	
321.81652	474	1+
321.86796	216	
322.80160	302	1+
322.92916	404	1+
323.15334	120	
323.17699	92	
323.80820	418	1+
325.14419	274	1+
326.87045	584	1+
329.86110	100	
336.87752	112	
336.94699	116	
337.30800	100	
339.82423	278	1+
340.93720	534	1+
342.79075	114	
344.88205	88	
345.40406	84	
345.82401	84	
348.39796	92	
348.77280	154	1+
352.89403	92	
353.87612	88	
355.77637	86	
357.76738	92	
361.72237	132	
366.71095	90	
END IONS

###FS:    #m/z: 507.84366 #charge 1+
###MS: 114
###MSMS: 116
BEGIN IONS
TITLE=Cmpd 86, +MS2(507.8437), 28.2-35.2eV, 2.5min #116
RTINSECONDS=149.107
SCANS=114,116
PEPMASS=507.84366	340508
CHARGE=1+
196.01600	718	1+
199.88614	460	1+
224.11965	146	
224.97513	170	
228.02119	124	
232.89404	494	
234.89533	144	
236.88765	138	
238.06526	264	1+
248.87766	124	
250.97251	144	1+
252.38907	146	
252.91494	174	1+
254.89463	316	1+
255.39470	272	1+
257.86977	244	
258.87697	260	
259.86569	142	
261.87791	262	
265.91061	174	
266.38592	130	
267.79404	200	
269.92673	166	
270.85893	156	
272.85379	332	1+
273.38358	140	
273.80109	156	
275.84908	264	1+
277.88915	152	
278.82980	282	1+
279.93956	182	1+
281.12065	264	1+
282.89644	152	
284.93681	132	
285.84061	286	1+
285.85389	248	1+
285.89381	142	1+
286.92542	138	
287.85001	1590	1+
288.86787	166	
289.88013	646	1+
290.86468	432	
291.86504	250	
292.01366	168	1+
293.12817	224	1+
293.87310	1734	1+
294.13318	188	1+
294.85997	248	
295.88998	124	
296.05544	80	1+
298.87610	158	
299.40829	226	1+
300.84027	126	
300.85490	128	
301.34775	176	
302.86548	662	1+
302.88194	128	
303.86987	554	1+
305.86312	1716	1+
307.88873	230	
308.14121	1034	1+
308.84441	176	1+
308.87173	1984	1+
309.88208	250	
310.15843	824	1+
310.78469	136	1+
311.16247	466	1+
311.88260	3888	1+
312.82208	146	
313.86080	668	1+
314.38463	180	
314.82457	128	
315.87082	536	1+
316.86170	162	
317.82162	178	
318.86011	184	
321.88175	132	
321.99451	124	
323.82953	210	1+
323.87429	712	
324.85887	150	
325.38984	250	1+
325.86025	152	
325.88190	130	
325.89721	232	
326.14919	264	1+
326.88125	3934	1+
327.37654	348	1+
327.39617	160	
327.81051	146	
328.79776	292	1+
328.87352	608	1+
330.16194	154	
330.83295	402	1+
331.75533	208	
331.83598	262	1+
332.87210	736	1+
333.84756	124	
334.87057	124	
334.90142	230	
335.84199	270	
335.88847	428	1+
336.85789	160	
337.83244	126	
337.87610	208	
338.38685	176	
338.80590	226	1+
338.87619	148	
340.74842	144	
340.84951	382	1+
345.81573	174	
345.86317	166	
345.89987	320	1+
346.02660	126	
347.77140	202	
348.76194	140	
349.43906	146	
349.75790	606	1+
349.81904	446	1+
349.89450	152	
350.82880	268	1+
350.88365	136	
350.90597	218	
352.85137	124	
352.90357	286	1+
353.85208	600	1+
353.88886	250	1+
355.77697	214	1+
355.90603	122	
356.83922	130	
357.77690	298	1+
359.87131	238	1+
362.86992	132	
365.79984	138	
366.18281	220	1+
366.84135	682	1+
367.70447	672	1+
367.76276	208	
367.87267	138	
367.90840	164	
368.80238	232	
368.82846	602	1+
369.83514	386	1+
370.77969	188	
370.80068	178	
371.18631	240	1+
372.77625	254	
372.79800	380	1+
372.82693	200	1+
372.87563	134	
376.84456	128	
378.81309	174	1+
379.88765	264	1+
380.71880	456	1+
380.76779	128	
382.84499	160	
384.37387	150	
384.80244	164	
384.84874	1918	1+
384.99361	136	1+
385.38263	162	
385.79802	140	
387.76750	560	1+
387.84563	406	1+
387.92094	150	
388.72844	146	
388.79880	176	
389.20041	448	1+
389.80355	132	
389.84141	194	
390.84006	1062	1+
392.07226	138	
392.82624	244	
393.72110	154	
393.79890	168	
393.82265	196	
393.84632	206	
394.82706	144	
395.78275	142	
398.72799	402	1+
399.80597	248	1+
399.84736	652	1+
400.07020	162	1+
401.80619	156	
402.86683	210	
403.87177	242	
404.87202	180	
405.77266	186	
405.80203	126	
405.87019	560	1+
406.75058	512	1+
406.85382	162	
407.73073	232	
407.74062	578	1+
407.86393	2956	1+
408.05963	256	1+
408.81696	234	1+
408.85110	1356	1+
408.91180	186	
409.71687	174	
410.83501	1234	1+
412.72926	132	
412.84724	588	1+
412.91943	156	
413.07118	164	
413.87236	274	1+
415.81774	136	
416.80308	150	
416.86144	138	
417.05643	182	
417.82737	166	
417.86022	242	1+
418.36345	136	
421.88506	166	
422.87865	152	
423.76982	516	1+
423.87039	360	
424.79410	154	
424.86384	256	
425.75052	480	
425.87861	174	
426.75284	384	
426.85968	1362	1+
427.73350	1244	1+
428.84733	1688	1+
428.88463	328	1+
429.78578	222	1+
429.82878	186	
430.73892	458	1+
431.79097	168	1+
431.86699	898	1+
432.72853	386	1+
433.85019	412	1+
439.89188	152	
440.90113	126	
443.75607	300	1+
444.87217	1968	1+
445.70604	128	
445.74077	526	1+
446.78406	124	
447.70593	780	1+
448.75038	124	
448.77701	230	1+
448.81024	152	
449.87561	726	1+
450.75223	154	
450.81447	134	
451.74630	126	
454.07596	146	
456.75324	116	1+
458.90645	228	1+
460.76207	228	1+
462.88360	680	1+
464.87647	188	
464.89256	138	
465.72038	152	
465.88318	144	
467.88646	886	1+
469.88115	168	
471.76243	136	
485.83876	208	1+
485.89792	492	1+
486.84101	146	1+
487.89673	172	1+
490.80685	138	
494.79633	176	
509.85354	316	1+
END IONS

###FS:    #m/z: 336.94444 #charge 1+
###MS: 114
###MSMS: 117
BEGIN IONS
TITLE=Cmpd 87, +MS2(336.9444), 28.0-35.0eV, 2.5min #117
RTINSECONDS=149.879
SCANS=114,117
PEPMASS=336.94444	74082
CHARGE=1+
125.59959	76	
127.98028	82	
153.42119	92	
175.30816	76	
195.93051	78	
196.88571	78	
199.95765	78	
205.01571	88	
205.94876	84	
206.97265	92	
210.88300	124	
210.90137	82	
211.88906	86	
211.94306	5214	
212.87834	1308	1+
212.95005	112	
213.93749	2356	1+
214.88128	416	1+
215.03743	80	
215.88505	358	1+
217.88159	126	
219.38500	84	
219.96072	194	1+
221.87910	100	
221.96896	196	1+
222.02735	76	
223.37408	92	
224.83955	132	
224.96017	86	
225.09161	82	
225.36631	94	
226.89688	118	
226.92740	84	
226.94489	92	
226.97725	126	
227.95325	124	
228.50708	78	
228.84097	84	
228.89474	356	1+
229.65902	78	
229.95440	4612	1+
230.88792	1252	1+
230.98669	82	
231.94918	1752	1+
232.89847	112	
232.92694	102	
233.83125	102	
233.89475	156	
233.94821	340	
234.83291	80	
235.94905	248	
238.08627	84	
239.03648	74	
239.95467	198	1+
240.83384	434	1+
240.90627	76	
241.83608	300	1+
242.40103	94	
242.86573	78	
243.83983	112	
243.88870	76	
245.86644	98	
246.96597	1392	1+
247.87211	84	
247.90706	94	
248.89874	632	
249.82677	342	1+
249.95775	734	1+
251.07373	232	
252.84030	88	
252.97087	3100	1+
253.00137	84	
253.90519	220	
254.01917	78	
254.06917	192	1+
254.08883	92	
254.38667	78	
254.89174	106	
254.90447	92	
254.96439	1260	1+
255.86263	244	1+
256.36875	84	
256.84343	322	1+
256.96449	248	
257.13020	84	
257.83198	128	
258.51417	92	
258.94853	198	1+
260.83318	78	
260.87465	86	
261.37609	78	
261.78990	76	
261.83711	130	
263.07689	238	1+
263.83462	78	
264.05357	78	
265.18016	102	
266.84445	162	
266.99484	88	
267.83934	114	
268.84057	794	1+
270.42460	86	
270.80651	86	
270.84507	192	
270.98068	352	
271.41490	88	
271.83695	140	
271.85198	274	1+
271.87391	80	
271.91638	258	
271.95450	268	1+
272.13345	78	
272.97832	176	
273.35855	78	
274.89060	196	1+
275.39852	102	
275.84327	80	
276.07421	122	
276.84048	150	
276.85406	792	1+
277.83450	672	1+
277.93938	76	
278.39381	98	
279.10151	128	
279.89126	88	
280.26125	76	
280.85998	114	
281.45057	78	
281.85944	138	
282.92964	82	
283.06831	92	
283.89502	94	
285.85000	996	1+
286.85040	864	1+
286.89882	86	
287.19953	92	
287.82485	80	
289.87527	158	
290.84408	78	
291.51115	88	
291.85713	118	
292.79581	78	
292.83602	76	
293.85882	144	
294.10725	180	1+
294.85105	144	
294.86666	118	
295.01439	112	
295.81427	84	
295.97052	210	1+
296.88178	78	
297.82699	116	
297.89247	116	
298.11264	76	
298.86520	88	
299.36004	92	
299.40917	84	
300.85456	158	1+
300.91300	88	
301.81681	112	
301.91726	94	
305.49315	90	
305.86475	116	
306.89404	74	
307.79570	166	
308.94724	94	
309.86668	186	
309.89569	82	
310.86877	78	
311.85864	140	1+
311.88141	176	
312.88741	196	
313.86796	76	
314.93939	86	
315.38380	84	
318.88761	124	
320.61498	126	
321.93096	78	
322.42271	84	
326.54984	90	
329.37178	84	
330.80404	78	
331.75145	76	
338.42270	76	
338.72522	82	
340.77691	114	1+
END IONS

###FS:    #m/z: 363.95573 #charge 1+
###MS: 118
###MSMS: 119
BEGIN IONS
TITLE=Cmpd 88, +MS2(363.9557), 28.0-35.0eV, 2.6min #119
RTINSECONDS=153.551
SCANS=118-119
PEPMASS=363.95573	1177778
CHARGE=1+
87.76425	86	
101.49046	106	
163.46637	86	
178.92781	98	
182.86749	354	1+
187.86667	166	
189.86206	692	
191.85841	826	
193.89847	116	
196.88243	254	1+
197.07703	84	
200.21451	86	
200.87884	124	
201.87370	100	
203.97970	82	
205.92222	92	
205.94703	94	
206.89268	88	
207.87235	370	
208.88488	228	
209.86729	350	
209.94293	3982	1+
210.88424	654	1+
212.87891	4296	1+
214.42001	86	
215.14352	106	
215.88530	242	1+
218.38504	86	
218.54478	84	
219.41669	92	
222.56353	100	
222.86228	92	
222.95055	1568	1+
224.88893	104	
224.95041	3788	1+
225.88787	176	
226.07014	128	
226.89248	168	
226.94681	26036	1+
227.28408	128	1+
227.87895	84	
227.89811	106	
228.82875	86	
228.89376	1408	1+
228.94225	28788	1+
229.18938	90	
229.91874	104	
230.88968	6598	1+
231.97624	90	
232.01901	286	1+
232.38701	86	
232.88478	838	1+
233.85478	100	
233.89838	118	
234.88051	410	1+
235.93505	90	
236.88541	248	1+
237.05352	206	
237.96884	84	
238.05977	118	
240.93969	1080	
240.96182	1696	
241.94057	2218	1+
242.88688	88	
242.94270	1480	1+
242.96007	1336	1+
243.82036	136	
244.02271	96	
244.52940	104	
244.83416	324	1+
244.95704	10192	
245.89389	128	
245.94517	288	
245.95890	436	
245.99287	84	
246.50747	120	1+
246.90455	114	
246.95298	13842	1+
247.01688	190	
247.04799	112	
247.38930	118	
247.55352	92	
248.09265	92	
248.37491	90	
248.80740	104	
248.86131	92	
248.90037	1558	1+
248.95352	84	
249.12372	84	
250.39490	82	
250.89860	772	1+
250.94481	112	
250.96848	122	
252.88843	152	
253.90541	674	1+
253.97196	90	
255.89886	100	
258.83309	164	
258.97306	328	1+
258.98958	114	
259.85070	84	
259.91708	98	
260.83556	94	
260.96721	546	1+
261.82900	524	1+
263.82640	84	
263.88435	146	
264.79424	80	
264.91174	98	
264.96595	322	
265.07966	100	
265.83247	82	
265.97408	170	
266.81635	166	
266.89429	220	1+
266.91854	104	
267.34617	86	
267.80884	108	
267.97278	1084	1+
268.80023	222	1+
269.43609	86	
269.88041	110	
269.96831	1962	1+
270.91231	408	1+
271.91301	304	1+
272.86431	144	
274.79336	110	
276.00572	88	
276.34437	86	
276.81335	118	
276.84903	198	
278.79731	388	1+
278.84111	496	1+
279.09941	246	1+
280.78966	972	1+
281.82887	100	
282.86858	140	
283.05460	90	
283.78269	102	
283.85281	166	
283.95315	112	
283.98365	226	1+
284.82023	226	1+
284.84628	102	
284.91776	90	
285.84520	372	1+
285.89187	82	
285.90389	284	1+
288.84228	102	
289.79800	170	
289.86865	276	1+
290.51439	92	
290.78664	140	
292.04618	86	
293.11629	308	1+
293.85296	308	1+
295.42380	90	
296.82615	98	
297.36869	92	
297.80897	170	
298.80463	406	
299.80011	620	1+
300.86309	124	
300.92036	174	
300.99817	86	
301.86156	554	1+
302.79618	188	
302.98715	82	
303.79117	84	
303.80347	262	1+
303.85554	1044	1+
305.33217	94	
305.83645	100	
306.43752	84	
306.87908	284	1+
309.87009	174	1+
311.86693	428	1+
312.83618	88	
312.89861	84	
314.83874	98	
315.81416	374	1+
317.86889	82	
318.82114	136	
319.87005	158	
320.81602	400	1+
321.86650	242	
322.16046	104	
322.92688	564	1+
323.82042	114	
323.87686	310	1+
324.01924	122	
325.06277	106	
326.38589	88	
326.87052	406	1+
328.88678	94	
334.85836	86	
336.94221	230	
337.93947	94	
338.83465	108	
339.82503	458	1+
340.78471	184	1+
340.93847	538	1+
342.83817	108	
344.41436	96	
344.75419	82	
344.83453	86	
348.76382	140	
352.16602	128	
356.77203	130	
360.04925	156	1+
360.86776	96	
361.89477	84	
END IONS

###FS:    #m/z: 507.84383 #charge 1+
###MS: 118
###MSMS: 120
BEGIN IONS
TITLE=Cmpd 89, +MS2(507.8438), 28.2-35.2eV, 2.6min #120
RTINSECONDS=154.322
SCANS=118,120
PEPMASS=507.84383	327628
CHARGE=1+
152.17820	120	
196.01338	384	1+
214.88488	270	
222.97273	226	1+
227.95160	122	
230.88070	128	
232.89944	326	
235.90378	122	
236.88829	360	1+
238.06535	268	1+
247.11089	248	1+
250.97053	188	
252.08183	278	1+
258.87639	144	
259.86425	196	1+
266.16424	238	
267.94981	290	
269.92142	188	1+
270.86595	124	
271.85821	134	
272.38925	196	
272.85425	236	
273.85549	122	
273.90510	270	1+
274.84742	156	
282.10280	122	
282.92689	198	1+
283.85556	128	
285.38888	126	
285.81180	126	
285.85652	256	1+
286.38469	138	
287.85209	1120	1+
288.89209	386	1+
289.87492	226	
290.86446	964	1+
291.39699	256	
293.87130	1934	1+
294.82482	142	
296.86237	126	
297.81205	128	
297.86232	150	
297.90023	130	
298.87087	126	
299.88418	152	
300.85927	218	
301.85014	362	1+
302.37653	228	1+
302.90952	128	
303.86660	610	
304.35667	178	
304.85007	166	
305.81998	168	
305.86170	1616	1+
306.12122	152	
306.82257	142	
307.89051	188	
308.03354	124	
308.14213	1216	1+
308.37970	128	
308.87358	1406	1+
310.15497	768	1+
310.86450	122	
310.88530	182	
310.90139	128	
311.34715	272	1+
311.80403	140	
311.88226	4136	1+
312.15559	204	1+
312.78723	136	1+
314.86578	968	1+
314.95403	170	1+
315.81161	362	1+
315.84780	146	
316.77819	136	
316.81316	230	1+
316.86094	140	
318.85622	132	
320.87516	138	
321.81652	312	1+
321.85242	136	
322.85400	124	
322.88245	146	
323.87094	550	
323.98271	286	1+
324.85769	270	
324.96634	122	
325.90075	480	
326.88262	3014	1+
326.92207	140	
327.37014	446	1+
327.93152	126	
328.87815	536	1+
329.80548	478	1+
329.82306	144	
330.81173	602	1+
330.87808	210	
331.81625	426	1+
332.87697	462	1+
333.43522	136	
333.91778	154	
334.32315	88	1+
334.39505	206	
334.77538	194	1+
334.87662	214	
335.83950	324	
335.89577	232	
336.87709	752	1+
337.58265	90	1+
337.89351	484	1+
338.89607	406	1+
339.85146	180	1+
342.37357	134	
343.78139	290	1+
345.75622	264	1+
346.70142	186	1+
347.36388	142	
347.77269	590	1+
347.78727	122	
348.77404	440	1+
348.84305	156	
348.90188	120	
349.75507	786	1+
350.82385	316	1+
350.89460	320	
351.87767	134	
352.74743	142	1+
352.77200	160	
352.91481	132	
353.85299	426	1+
355.88449	364	1+
357.72362	184	1+
357.83813	206	
358.76853	152	
359.81354	150	
362.05426	204	1+
362.36412	214	
365.78242	354	1+
366.18699	124	
366.70736	330	1+
366.83602	666	1+
367.71167	224	1+
367.75142	172	
367.76618	150	
368.76798	172	
368.83593	156	
368.89265	148	
369.77888	124	
369.83559	534	1+
369.89304	194	
371.19638	134	
371.79474	192	
371.83448	138	
372.73523	134	
372.77560	384	1+
372.83139	186	1+
372.86408	184	
372.93204	134	
373.04603	96	1+
373.71994	186	1+
373.75330	160	1+
374.72677	212	1+
374.81562	206	
374.90626	134	
376.80939	144	
379.78841	312	1+
380.73850	152	1+
381.70986	124	
382.79554	140	
383.83671	122	
383.88245	322	1+
384.84720	1108	1+
385.77161	206	1+
385.82802	256	
387.72099	296	1+
387.84291	718	1+
388.78544	124	
389.20093	424	1+
389.71597	370	1+
390.78669	346	1+
390.83584	214	
391.33250	136	
391.83897	344	
392.82754	532	1+
392.86178	208	
393.86698	138	
394.78416	318	1+
396.74768	132	
397.72760	344	1+
397.82418	150	
397.86684	270	1+
398.77117	134	1+
399.85105	394	1+
399.90141	186	1+
401.75015	210	
402.86251	150	
403.74378	432	1+
403.86619	878	1+
404.74667	366	1+
405.73276	322	1+
406.80958	292	1+
406.85311	122	
407.02203	136	1+
407.86364	3002	1+
408.74192	292	
409.72709	246	
409.85361	314	
409.85815	238	
410.72127	232	
410.83380	766	1+
410.87094	340	1+
411.73808	176	
412.75675	216	
412.78728	196	1+
412.82967	380	1+
412.84868	162	
412.92032	130	
413.07952	144	
413.86800	694	1+
415.69443	146	1+
417.85243	480	1+
419.73621	174	1+
421.88384	258	
422.86815	158	
423.77144	264	
423.79350	242	
423.86755	586	1+
424.77350	138	
425.75128	736	1+
426.33764	122	
426.86094	1162	1+
427.07422	148	
427.73194	486	
427.80375	178	
427.94153	124	
428.74436	632	1+
428.76668	248	
428.81780	128	
428.84437	1062	1+
428.89113	120	
429.69092	132	
430.78731	180	
430.86198	722	1+
431.88122	248	
433.86371	266	
433.89147	216	1+
434.89209	144	1+
435.74579	122	
439.89622	156	
442.68435	236	1+
443.74523	280	1+
444.87255	2418	1+
446.73982	208	
446.78900	154	
447.70812	416	1+
449.77835	136	
449.87471	364	
450.69862	156	
450.74752	558	1+
450.87518	176	
451.70366	120	
451.72021	214	1+
458.90295	208	
462.87711	554	1+
464.71994	218	1+
467.70044	146	
467.71547	382	1+
467.88573	894	1+
471.72259	196	1+
479.76112	228	1+
485.89783	324	1+
509.85521	288	1+
END IONS

###FS:    #m/z: 336.94472 #charge 1+
###MS: 118
###MSMS: 121
BEGIN IONS
TITLE=Cmpd 90, +MS2(336.9447), 28.0-35.0eV, 2.6min #121
RTINSECONDS=155.094
SCANS=118,121
PEPMASS=336.94472	83432
CHARGE=1+
93.26262	76	
111.18855	98	
128.94492	94	
192.96155	78	
194.86979	80	
197.95562	80	
200.01665	96	
205.94494	170	
205.96848	176	1+
207.87557	82	
210.88186	130	
211.94426	4702	
212.88013	938	1+
212.94838	98	
213.89365	106	
213.90791	80	
213.93883	2320	1+
215.88535	490	
215.93525	332	
217.85531	86	
218.84571	92	
219.88263	100	
222.95736	508	1+
222.97399	304	
226.05764	78	
226.96985	84	
228.14315	108	
228.89134	110	
228.93781	110	
229.91350	92	
229.95387	4354	1+
230.60169	76	
230.88731	1710	1+
231.08091	92	
231.94904	2492	1+
233.07302	80	
233.83063	124	
233.88357	84	
233.89613	158	
233.95049	200	
234.09797	90	
234.37016	100	
234.82227	196	1+
234.84201	178	1+
234.96672	104	
235.03830	78	
235.89071	132	
236.08220	82	
236.96047	90	
237.37810	90	
238.38010	100	
238.87325	228	1+
238.93651	88	
239.90717	128	
241.38664	96	
242.83979	126	
242.96507	80	
244.86680	88	
244.96168	100	
245.39247	88	
246.85719	128	
246.89296	104	
247.96501	1012	
248.89914	764	1+
249.03334	88	
249.82855	178	
249.95941	216	
250.83174	144	
250.95475	192	
251.07010	106	
251.83085	188	
251.95692	122	
252.82853	118	
252.97051	3042	1+
253.90345	388	1+
254.38281	78	
254.83174	80	
254.90580	252	1+
254.96617	1184	1+
256.96457	110	
257.80785	80	
257.87410	136	
258.84528	490	1+
258.96447	98	
259.95827	160	
260.11328	108	
260.79458	88	
260.83363	154	
261.00594	78	
261.83267	110	
262.83182	78	
263.82891	104	
263.84639	170	1+
265.08563	186	
265.19244	80	
267.82509	84	
267.87635	82	
268.36903	78	
268.83847	832	1+
268.89650	94	
269.91412	92	
269.96043	78	
270.84507	554	1+
270.97829	346	1+
270.99335	150	
271.89977	172	1+
272.97520	324	
273.79303	104	
275.97243	100	
276.03131	156	1+
276.85804	238	
277.83445	196	
277.86482	364	
277.96310	88	
278.83812	256	
278.85956	498	1+
278.88904	108	
279.83454	400	
279.89759	96	
280.42686	92	
280.90723	90	
282.88022	86	
283.09490	76	
283.95285	86	
284.82679	86	
285.02574	76	
285.85077	216	
285.87007	114	
286.15258	78	
286.85015	810	1+
286.86838	104	
287.06097	78	
289.85108	468	1+
289.87923	76	
290.41171	88	
290.85364	426	1+
291.40667	102	
292.83355	78	
293.10123	78	
293.57814	92	
293.93599	82	
294.00097	168	
294.92160	92	
295.10940	82	
296.23802	80	
298.30288	76	
299.86427	156	1+
300.39393	94	
300.88771	76	
301.98108	92	
302.90508	158	
303.86343	238	1+
304.39728	88	
305.17978	76	
305.55733	76	
307.94021	90	
308.87266	116	
309.86652	154	
309.91710	96	
310.84438	86	
312.37522	90	
312.88561	80	
312.92712	76	
313.34626	80	
314.39468	90	
317.85708	102	
318.58207	130	
319.59799	102	
319.71800	80	
321.76790	78	
325.03818	86	
328.38057	86	
330.82162	78	
331.89071	200	1+
331.97733	90	
334.89693	102	
335.87495	92	
338.80686	84	
339.27687	76	
END IONS

###FS:    #m/z: 322.92946 #charge 1+
###MS: 122
###MSMS: 123
BEGIN IONS
TITLE=Cmpd 91, +MS2(322.9295), 28.0-35.0eV, 2.7min #123
RTINSECONDS=158.769
SCANS=122-123
PEPMASS=322.92946	5037032
CHARGE=1+
178.93609	78	
182.87161	72	
187.84491	80	
190.89230	100	
192.88994	276	1+
197.95902	88	
197.98326	80	
198.84424	80	
201.04657	124	
205.95168	154	
206.97009	80	
207.97193	122	
208.89491	88	
209.94151	88	
211.88365	76	
212.02302	86	
215.89153	92	
219.87925	78	
220.95987	84	
221.94400	128	
222.95202	162	
223.02739	90	
223.95667	140	
224.97236	102	
226.95584	80	
227.88732	98	
229.93103	76	
230.83271	74	
230.84836	158	
232.01342	86	
233.88680	84	
234.06029	94	
235.81997	92	
235.90328	204	1+
237.05755	138	
237.62044	84	
237.82271	104	
238.02753	104	
238.72329	74	
238.89231	74	
238.95707	86	
239.07244	276	1+
239.79036	78	
240.00576	80	
240.44353	100	
240.81852	136	
240.88424	130	
240.94035	3050	
241.01028	86	
241.90179	216	1+
241.93903	9410	1+
241.98248	132	1+
242.15479	106	1+
242.82991	84	
242.94105	6484	1+
244.81943	174	
244.84854	70	
244.89463	84	
244.93877	2652	1+
244.98879	80	
245.06755	98	
245.43075	102	
246.97215	148	
247.39021	84	
247.97216	116	
248.39252	102	
248.84066	164	
249.05270	90	
249.85176	72	
249.93919	80	
250.83495	74	
250.99033	76	
253.12321	72	
253.90342	96	
254.90784	82	
255.46110	88	
256.39205	104	
256.94692	76	
257.33096	76	
257.79612	212	
257.82774	74	
258.83158	206	
259.82859	104	
260.82942	526	1+
261.02944	76	
261.83043	308	1+
261.89522	96	
263.85336	214	1+
263.86388	84	
263.97764	74	
264.91949	94	
265.06226	74	
266.08888	100	
267.79804	98	
268.37493	82	
268.57202	78	
268.95072	80	
269.86377	82	
270.15213	86	
271.09540	74	
271.79335	112	
271.92518	78	
272.84482	106	
272.88069	74	
273.35661	74	
274.00824	88	
274.79721	106	
275.80890	140	
278.42659	86	
278.83280	122	
278.92789	108	
279.09109	800	1+
279.99395	76	
280.03530	94	
280.81241	100	
280.83670	260	1+
281.79684	80	
282.87982	80	
284.29297	404	
284.96902	120	
285.84384	154	
285.85744	130	
286.95486	98	
287.92479	76	
288.77859	150	1+
289.80721	90	
289.82643	78	
290.84958	80	
290.93925	72	
291.45299	72	
291.87478	188	1+
292.09456	76	
292.71607	72	
293.07314	72	
293.84727	72	
294.74919	78	
294.85619	92	
294.87938	88	
295.09044	78	
295.83567	74	
296.87331	74	
297.86556	118	
298.88880	78	
299.85345	306	1+
301.17732	106	
302.19711	86	
302.81616	90	
303.72280	70	
305.76323	80	
305.89394	154	
305.92652	106	
306.88091	122	
307.80082	122	
307.88816	102	
309.85663	78	
310.91672	78	
311.75266	88	
311.79205	76	
312.87678	74	
314.44491	74	
317.76656	210	1+
321.80134	74	
321.95525	72	
325.07180	74	
325.86225	88	
325.90362	120	
326.75856	70	
327.89158	72	
END IONS

###FS:    #m/z: 340.93988 #charge 1+
###MS: 122
###MSMS: 124
BEGIN IONS
TITLE=Cmpd 92, +MS2(340.9399), 28.0-35.0eV, 2.7min #124
RTINSECONDS=159.542
SCANS=122,124
PEPMASS=340.93988	1988672
CHARGE=1+
136.71187	84	
159.52655	112	
174.38296	100	
176.31951	74	
192.92557	274	
205.41000	106	
210.93622	206	
210.97097	88	
211.95155	90	
212.87786	492	1+
213.93809	1530	1+
215.88872	244	
215.93425	160	
215.94629	94	
216.37717	92	
216.88855	156	
217.93696	106	
224.97897	78	
225.80119	86	
225.85640	88	
226.94413	112	
226.96666	132	
227.93179	88	
227.95231	148	
230.88707	74	
231.95105	1306	1+
233.89875	154	
233.94775	230	1+
234.89694	82	
235.40168	100	
235.86731	132	
235.89518	122	
236.89434	76	
237.83847	80	
237.91223	90	
239.95252	82	
240.01526	102	
240.83282	264	
240.88169	152	
241.83934	126	
241.86204	78	
242.34919	86	
242.83955	162	
242.88339	92	
243.00143	86	
243.82992	118	
244.87690	308	1+
244.95715	110	
245.39624	98	
245.88018	228	1+
246.94748	200	
246.97609	88	
249.95909	310	
251.95988	142	
252.83216	82	
252.89875	168	1+
254.05779	76	
254.38662	74	
254.96592	716	1+
256.83084	144	
256.87793	80	
256.96283	212	
257.84860	396	1+
257.89818	124	
258.84234	362	1+
258.93208	112	
259.95413	336	1+
260.83734	142	
260.92136	136	
261.24560	82	
261.81990	80	
261.83710	100	
261.91122	92	
262.84710	98	
263.88028	82	
264.91247	132	
265.82844	76	
268.84106	192	
268.87005	74	
269.83670	130	
270.84096	120	
271.14622	100	
271.78901	148	
271.85210	82	
272.84780	256	1+
272.91279	138	
272.97590	278	1+
274.83426	76	
275.80632	90	
275.85237	856	1+
276.85546	738	1+
278.84644	652	1+
278.93666	104	
279.06684	84	
279.09485	74	
279.80772	108	
279.96376	74	
281.79674	122	
281.84773	126	
281.89049	234	
281.99488	108	
282.86174	270	1+
284.84609	80	
286.95888	80	
287.81868	90	
287.86435	78	
288.42329	82	
289.41465	82	
290.28223	88	
290.80336	78	
290.85350	80	
291.80495	134	
291.87010	84	
291.88667	78	
292.90214	82	
293.11955	78	
293.84948	78	
295.01243	86	
295.77416	94	
295.89096	78	
296.85209	86	
297.97558	86	
298.08044	84	
298.86961	214	1+
298.93957	82	
299.23067	76	
299.80642	78	
300.80028	82	
301.81925	100	
301.85532	96	
301.89146	132	
302.01173	78	
302.17371	124	
302.94365	126	
303.38496	92	
304.85804	148	
304.92476	134	
305.01022	82	
306.84883	80	
307.79902	136	
308.86860	90	
308.88121	116	
309.96739	76	
310.87149	184	1+
311.39066	92	
312.36008	80	
312.80282	90	
316.78433	74	
316.84374	82	
316.94721	88	
317.02385	100	
317.41971	100	
317.94696	80	
318.93313	74	
321.75693	74	
321.87327	88	
323.75663	138	
324.12020	72	
324.89662	78	
326.80739	84	
329.87318	78	
329.88879	112	
330.88421	76	
330.90663	76	
334.95973	76	
336.83455	76	
340.79835	102	
340.88448	94	
344.77717	86	
END IONS

###FS:    #m/z: 363.95596 #charge 1+
###MS: 122
###MSMS: 125
BEGIN IONS
TITLE=Cmpd 93, +MS2(363.9560), 28.0-35.0eV, 2.7min #125
RTINSECONDS=160.315
SCANS=122,125
PEPMASS=363.95596	1141902
CHARGE=1+
69.54733	94	
178.94917	84	
185.86420	88	
187.86962	114	
187.93433	80	
189.86277	364	
191.85917	350	1+
191.96168	106	
193.85205	150	
196.88540	146	
198.62453	80	
204.98071	84	
205.89939	82	
207.87251	296	
207.95003	94	
209.94344	2102	1+
210.87990	120	
212.87798	1480	1+
214.89524	110	
216.41143	130	
217.90975	104	
218.91558	84	
221.53544	98	
222.86772	112	1+
222.95253	1020	1+
224.04990	82	
224.82048	130	
224.95038	1330	1+
225.40279	100	
225.83462	90	
225.87750	166	1+
226.94661	11852	1+
227.06415	102	
227.07438	146	1+
227.92997	240	
228.86722	86	
228.89668	498	1+
228.94168	11046	1+
229.39861	84	
230.83021	136	
230.88939	3150	
231.09472	128	1+
231.90058	104	
232.88511	424	
234.88139	266	
234.92696	148	
235.43206	102	
236.84763	248	1+
239.06899	80	
240.94019	594	
240.95699	242	1+
241.93975	550	
242.59017	94	
242.81772	256	1+
242.88837	90	
242.94015	1528	1+
242.95948	868	1+
243.90136	242	1+
244.95660	6116	1+
244.98943	80	
245.83483	92	
245.94131	320	
246.90356	120	
246.95172	7684	1+
247.05055	80	
248.80307	156	
248.89853	1114	1+
249.98973	84	
250.02849	104	
250.89920	146	
250.94587	86	
250.96814	418	
251.03714	80	
251.07021	82	
251.92329	92	
251.98769	88	
252.07453	80	
253.83604	86	
253.90302	370	1+
255.87137	108	
255.93136	174	1+
256.03302	98	
256.45500	82	
257.79898	132	
258.35026	82	
258.83128	150	
259.95347	90	
260.48646	98	
260.83398	192	
260.96870	372	1+
261.82945	544	1+
262.83128	382	1+
266.81171	494	1+
266.90657	104	
266.95889	84	
267.09528	80	
267.97244	712	1+
268.09336	108	
268.95740	126	
269.79777	80	
269.85716	116	
269.96789	1546	1+
271.10104	178	1+
271.79334	92	
271.85924	96	
272.06883	100	
272.98502	98	
273.11266	90	
273.82156	80	
274.79824	196	1+
274.85739	102	
276.84542	98	
276.85766	86	
277.10171	180	1+
278.83781	112	
279.09888	174	
279.78677	842	1+
280.78934	742	1+
280.80758	162	
280.84455	120	
281.87284	162	1+
281.89861	152	
282.78133	108	
282.82748	136	
283.09555	130	
283.43377	184	
283.79867	142	
283.98795	84	
284.13315	82	
284.81981	100	
284.86551	164	
285.01870	96	
285.80533	188	1+
285.84526	424	1+
285.95721	92	
286.42909	106	
286.85706	244	1+
288.90029	94	
289.38318	94	
291.10866	84	
291.26611	88	
293.11784	152	
293.94841	90	
295.95805	86	
296.80812	278	
297.09855	116	
297.80717	122	
298.80212	942	1+
299.85521	132	
301.85961	426	1+
301.92575	94	
303.80584	204	1+
303.85364	1036	1+
307.02306	90	
307.13481	122	
307.82747	108	
309.76459	120	
310.81663	80	
311.86564	84	
312.96392	100	
313.91588	102	
316.10745	88	
316.81357	130	
316.93519	160	
317.81023	322	1+
318.93306	156	
320.61502	118	
320.81066	140	
321.81658	434	1+
321.86751	194	
322.83411	98	
322.93161	306	
324.89028	118	
325.14449	124	
325.59199	82	
326.87071	290	1+
326.95378	102	
329.36132	82	
329.72144	96	
329.75735	142	
330.19658	86	
331.16796	82	
332.71606	84	
334.89693	96	
337.82947	80	
339.82832	138	
340.93670	426	1+
341.79435	88	
341.91019	86	
342.62742	100	
342.70766	174	1+
343.45130	90	
343.90454	214	1+
345.82516	134	
347.18867	86	
353.90977	270	1+
354.28058	82	
361.71992	84	
362.83947	232	1+
368.83482	86	
END IONS

###FS:    #m/z: 322.92918 #charge 1+
###MS: 126
###MSMS: 127
BEGIN IONS
TITLE=Cmpd 94, +MS2(322.9292), 28.0-35.0eV, 2.7min #127
RTINSECONDS=164.01
SCANS=126-127
PEPMASS=322.92918	4764218
CHARGE=1+
171.59363	94	
184.92312	114	
185.92809	108	
189.86220	156	
192.89184	104	
194.03359	146	
194.92657	84	
197.96055	78	
198.88040	162	1+
199.11294	72	
201.04446	106	
205.00890	74	
206.94740	86	
206.96832	74	
207.85989	80	
208.88245	78	
209.88206	126	
210.51306	82	
212.87583	78	
213.87938	76	
214.89590	142	
216.91944	70	
219.89537	146	
221.94408	158	
222.95221	98	
223.98569	78	
224.96791	88	
225.42869	76	
227.03546	78	
227.37962	98	
227.82177	70	
227.87451	86	
227.89791	394	1+
227.93113	128	
227.95183	124	
227.97617	80	
228.06533	96	
228.93038	94	
229.13296	76	
229.96431	120	
230.83755	126	
230.88552	252	1+
233.03384	88	
233.37499	78	
233.89605	132	
233.91553	72	
234.87856	78	
235.82393	94	
235.88223	72	
236.37840	90	
238.93588	106	
239.07983	106	
239.11238	78	
239.96024	74	
240.82299	292	1+
240.93988	3008	
241.85485	96	
241.94190	1780	
242.82465	180	
242.94079	6792	1+
243.82115	72	
244.82014	276	
244.88489	82	
244.93941	1378	1+
246.39153	86	
246.85593	90	
246.93351	128	
246.97883	116	
247.06099	76	
247.87237	96	
247.97706	150	
248.87531	82	
248.88973	80	
249.92579	74	
252.83609	86	
253.10351	88	
253.88786	84	
253.90688	80	
254.19118	70	
254.79258	96	
254.95515	72	
255.84392	72	
256.77955	80	
256.88083	92	
256.89390	158	
256.91281	78	
257.80322	270	1+
258.08184	74	
258.83423	96	
258.97431	74	
259.12409	78	
259.85051	86	
259.94960	86	
260.33764	86	
260.82615	434	1+
260.93035	194	
261.82919	334	1+
261.93604	72	
262.08611	90	
262.95529	80	
264.83071	126	
266.17280	96	
266.84795	164	
267.08103	84	
267.92270	70	
269.08346	148	
270.08764	72	
271.89451	72	
272.43757	104	
272.98903	70	
273.79325	222	1+
273.84977	76	
274.05744	70	
275.80628	148	
275.91536	186	1+
276.83979	184	
278.03530	80	
279.09044	990	1+
279.41486	86	
280.03739	82	
280.83321	72	
281.09947	86	
282.28345	78	
284.29085	288	1+
284.87397	124	
285.85131	136	
285.89079	84	
286.94229	88	
289.32883	90	
289.78868	234	1+
290.37203	78	
290.87230	76	
292.06927	76	
292.95542	82	
293.87081	72	
293.93350	82	
296.06361	80	
296.93912	84	
297.78404	72	
298.75270	72	
299.78443	94	
300.32781	84	
300.85351	82	
300.93877	82	
303.78510	78	
303.81907	74	
303.94411	84	
304.89861	76	
307.79517	298	1+
308.47715	96	
308.86957	230	1+
308.88662	102	
309.49984	96	
309.94293	74	
310.91635	76	
311.45380	96	
311.82531	148	
311.90096	78	
313.80295	76	
314.86807	84	
315.82359	72	
317.76102	200	1+
320.17301	82	
320.19070	76	
324.38347	76	
325.89502	72	
326.83371	156	1+
328.03594	72	
END IONS

###FS:    #m/z: 340.93966 #charge 1+
###MS: 126
###MSMS: 128
BEGIN IONS
TITLE=Cmpd 95, +MS2(340.9397), 28.0-35.0eV, 2.8min #128
RTINSECONDS=164.782
SCANS=126,128
PEPMASS=340.93966	1869538
CHARGE=1+
125.72757	98	
183.07424	80	
189.92904	92	
190.92959	78	
190.94412	100	
192.89160	86	
192.92338	114	
195.07048	86	
197.86563	74	
199.87578	100	
210.93288	210	1+
212.87798	326	
213.87708	356	1+
213.93857	1238	1+
215.41559	84	
215.88560	482	1+
215.93556	144	
217.88154	138	
217.93461	144	
221.94987	216	1+
224.84412	78	
226.07239	76	
226.89530	90	
226.94600	192	
226.98001	104	
227.95476	98	
228.84173	116	
228.94196	168	
230.88501	440	1+
230.95605	90	
231.94980	1984	1+
233.03036	74	
233.89437	316	1+
233.95143	136	
235.01201	74	
235.88920	348	1+
236.05396	74	
238.88281	76	
239.04629	74	
239.44857	76	
239.90018	144	
240.81290	94	
241.83904	338	1+
243.04171	90	
244.83474	78	
244.89238	106	
248.84744	74	
248.90076	120	
248.93663	80	
249.95990	356	1+
249.98648	108	
250.83449	174	1+
250.86714	112	
250.90097	142	
251.87841	118	
251.95969	146	
252.50658	74	
252.94553	92	
253.83915	114	
253.96031	82	
254.91482	86	
254.96478	720	1+
255.37709	118	
256.84593	82	
256.88887	86	
256.95987	96	
257.84098	600	1+
257.86142	116	
258.40936	102	
258.84577	508	1+
258.86310	130	
259.12633	90	
259.82844	78	
259.89204	74	
259.95562	278	
260.58156	98	
260.83107	426	1+
260.84648	154	
260.91282	86	
260.92816	102	
261.84580	156	
261.87743	78	
262.86199	74	
262.89578	82	
262.92396	134	
262.98866	110	
264.51089	98	
265.01737	220	
265.98842	92	
266.12723	90	
266.51550	98	
267.83969	78	
268.47557	104	
268.84260	118	
269.82440	134	
269.91191	76	
270.53390	92	
270.82889	106	
270.84488	76	
271.78099	84	
272.16209	86	
272.97338	146	1+
274.86276	122	
275.81427	128	
275.84467	80	
275.86581	230	
275.94906	78	
276.85578	170	
276.94922	86	
277.85977	222	
277.96799	130	
278.00147	180	1+
278.84601	1050	1+
278.88100	92	
278.90015	78	
280.08135	84	
280.83926	82	
280.88481	182	1+
280.99370	88	
281.36829	76	
282.15770	74	
282.96971	164	
283.36160	88	
283.98199	78	
284.83954	76	
284.93324	162	
287.58978	86	
287.79358	78	
290.85249	386	1+
291.87232	102	
292.03569	104	
292.43975	156	
292.81483	146	
292.87351	82	
293.58406	76	
293.94825	96	
294.31494	104	
295.89692	132	
296.85860	198	1+
296.92845	100	
296.98561	72	
297.96538	104	
298.92132	94	
299.12634	80	
299.79151	140	
299.87493	186	
300.86734	130	
301.03242	92	
301.40314	78	
301.85273	78	
302.81783	228	1+
302.94223	184	
302.97641	92	
304.85405	80	
305.80654	88	
307.79865	178	
308.80245	98	
310.88036	270	1+
311.86103	76	
317.89007	74	
322.82611	76	
323.05757	76	
323.87698	90	
324.16672	76	
327.28273	90	
328.88684	156	
330.15811	76	
330.81557	148	
331.82992	166	
333.93556	76	
339.81570	112	
341.41986	86	
342.20317	108	
346.40901	76	
END IONS

###FS:    #m/z: 336.94488 #charge 1+
###MS: 126
###MSMS: 129
BEGIN IONS
TITLE=Cmpd 96, +MS2(336.9449), 28.0-35.0eV, 2.8min #129
RTINSECONDS=165.555
SCANS=126,129
PEPMASS=336.94488	77266
CHARGE=1+
76.58204	70	
86.07581	84	
138.05327	74	
198.88410	92	
203.99027	88	
206.01028	98	
209.90056	86	
210.88533	148	
210.96790	108	1+
211.12798	92	
211.94364	3526	1+
212.87834	1310	1+
213.80371	70	
213.89428	228	1+
213.93921	1252	1+
214.87939	434	1+
215.88187	302	1+
215.93551	270	
216.07910	84	
217.93627	86	
217.96618	88	
219.84056	72	
220.87779	88	
222.38035	84	
224.83617	194	
224.97355	80	
225.86396	72	
226.87845	72	
226.94474	136	
226.97213	74	
228.89049	250	
229.95444	3236	1+
230.15079	116	1+
230.88912	1660	1+
231.04366	72	
231.90495	256	1+
231.95030	1512	1+
232.82905	110	
232.88884	188	
233.18517	92	
233.83159	88	
233.94938	294	
234.82861	74	
235.79178	80	
235.89320	100	
235.92560	96	
235.97830	72	
236.81225	74	
237.07780	70	
237.43120	82	
237.93860	94	
238.06343	72	
238.92114	70	
240.84722	126	
240.93876	74	
240.96423	134	
241.42485	90	
241.80086	74	
241.84228	102	
241.90797	82	
241.94534	136	
242.12735	94	
243.06682	70	
243.87715	70	
244.86597	90	
246.98765	100	
247.09197	78	
247.37939	94	
247.96514	774	1+
248.37530	94	
248.89954	488	
249.36515	92	
249.93328	76	
249.96140	566	
250.00114	126	1+
250.82569	80	
250.95164	248	
251.06912	140	
251.84030	72	
252.83374	324	1+
252.97086	1922	1+
253.08544	76	
253.85134	148	
253.90892	390	1+
253.95021	70	
254.96354	1108	1+
255.07477	70	
255.78193	140	
255.89694	116	
255.93029	76	
256.37443	78	
256.87036	128	
256.89088	114	
256.95889	114	
258.84939	532	1+
258.87381	78	
258.93298	84	
260.01077	90	
260.82223	112	
261.47626	84	
261.71635	92	
261.83822	108	
262.21944	78	
262.85364	74	
262.92560	84	
262.97316	132	1+
264.03347	70	
266.83439	94	
267.83618	714	1+
268.01255	82	
268.34909	72	
269.85743	72	
269.95246	70	
270.91940	72	
270.98127	588	1+
271.09745	86	
271.91532	112	
272.97556	170	
273.82225	168	1+
274.85975	282	1+
276.85666	546	1+
277.83189	430	1+
278.83464	362	1+
279.02709	84	
279.13806	90	
280.89550	108	
283.04142	74	
283.73156	124	
284.87013	84	
285.67502	74	
285.84687	1576	1+
286.41636	70	
286.84946	1384	1+
289.84794	110	
289.87858	140	
291.80699	76	
291.82389	74	
292.87424	80	
293.11054	304	1+
293.99890	116	
294.86750	116	
296.97221	268	1+
297.58890	92	
297.88836	160	
298.81484	78	
298.88875	76	
299.06080	86	
299.87133	136	
300.43417	106	
300.84923	82	
301.09015	92	
301.42060	80	
302.87607	72	
302.97233	82	
303.90680	72	
304.83669	76	
304.93740	100	
308.86752	78	
309.87185	400	1+
310.87488	240	1+
312.05849	76	
312.87314	102	
313.99010	74	
314.90212	76	
317.43041	92	
319.00748	72	
319.17408	82	
320.61505	98	
320.99097	74	
322.82193	74	
322.90126	70	
324.89805	144	
325.80486	72	
326.83596	102	
328.56996	72	
330.23935	70	
332.88443	126	
336.76860	70	
338.25316	88	
338.79971	104	
339.28166	72	
339.76112	72	
340.95538	116	
END IONS

###FS:    #m/z: 322.92919 #charge 1+
###MS: 130
###MSMS: 131
BEGIN IONS
TITLE=Cmpd 97, +MS2(322.9292), 28.0-35.0eV, 2.8min #131
RTINSECONDS=169.287
SCANS=130-131
PEPMASS=322.92919	4717860
CHARGE=1+
45.79580	90	
101.13961	102	
177.92733	72	
188.95724	80	
189.12440	74	
192.88735	280	1+
193.43476	76	
195.91862	90	
196.88575	164	
197.88266	74	
197.90860	72	
198.44626	80	
199.84122	74	
203.88858	80	
204.88236	82	
206.95067	94	
209.94497	74	
211.82800	114	
212.87656	100	
213.41089	76	
214.89165	82	
218.94398	96	
219.05689	96	
220.04822	84	
220.45280	86	
220.87248	78	
221.08953	88	
221.87349	128	
223.88446	104	
223.95629	124	
224.00972	78	
225.88979	94	
226.87821	82	
227.82101	76	
227.92997	88	
229.97372	90	
230.84939	110	
232.12937	86	
233.03194	74	
235.05882	80	
235.88129	138	
237.05569	130	
238.90202	82	
238.93918	224	
239.03190	92	
239.91826	106	
239.95234	96	
240.82034	334	1+
240.94028	3126	
241.94112	2078	
242.82022	116	
242.94119	6734	1+
244.81979	130	
244.85437	86	
244.93933	1404	1+
245.83101	74	
246.06981	86	
246.41105	96	
246.85883	110	
246.89684	94	
246.97476	204	
247.39503	104	
248.85909	78	
248.89974	136	
249.92802	96	
250.90105	82	
250.91655	72	
250.95218	88	
251.05292	86	
252.91327	198	1+
255.38842	102	
255.41392	78	
255.83607	76	
256.86038	80	
256.89597	94	
258.83371	188	
260.00891	88	
260.84130	154	
261.35487	76	
261.79179	74	
261.82917	298	
262.35612	94	
262.83077	126	
262.96719	78	
263.83414	118	
264.06168	84	
265.05826	80	
267.79407	92	
267.89851	82	
268.40118	90	
269.34145	80	
270.36194	88	
270.95597	76	
271.85565	116	
272.40113	86	
272.82290	90	
272.94229	72	
273.01756	102	
273.43570	108	
274.86313	72	
275.10496	78	
275.80796	126	
276.36304	84	
276.84084	138	
277.02708	86	
277.76728	92	
278.81810	86	
278.86197	92	
279.01057	158	
279.08886	988	1+
279.13559	102	
280.83290	94	
281.09516	104	
282.86473	186	
283.06712	164	
283.14645	78	
283.96409	74	
284.28970	362	1+
284.80577	86	
284.87487	162	
284.89233	84	
287.87427	104	
288.85911	90	
289.74885	78	
289.78789	316	1+
289.80749	136	
289.86740	122	
290.85833	82	
291.80509	130	
292.83561	78	
293.80477	124	
293.97796	86	
295.04220	90	
295.56926	78	
296.98333	90	
297.34348	74	
298.09955	76	
298.86936	208	1+
299.18169	80	
300.82800	96	
300.92798	76	
302.43171	82	
302.79460	108	
302.81820	78	
302.86560	226	1+
303.02350	82	
307.79488	118	
307.92277	100	
308.79447	78	
309.88700	78	
310.39688	112	
310.81474	102	
314.81933	84	
314.92346	116	
316.83108	72	
320.74909	100	
322.77449	106	
322.98492	72	
324.89426	132	
326.89151	90	
END IONS

###FS:    #m/z: 340.93967 #charge 1+
###MS: 130
###MSMS: 132
BEGIN IONS
TITLE=Cmpd 98, +MS2(340.9397), 28.0-35.0eV, 2.9min #132
RTINSECONDS=170.06
SCANS=130,132
PEPMASS=340.93967	1816976
CHARGE=1+
174.85497	78	
181.73436	88	
185.87943	86	
192.92593	230	1+
195.00714	86	
198.84770	80	
200.88057	94	
208.85254	74	
209.89867	82	
210.93988	82	
211.11390	72	
212.87747	168	
212.94855	74	
213.87909	408	
213.89547	92	
213.93837	1856	1+
214.88114	234	
215.88668	368	
217.08938	86	
217.88340	146	
217.93144	74	
218.97709	100	
219.42674	92	
220.06655	74	
220.11778	74	
223.84589	76	
225.88435	104	
226.94309	226	
227.93343	92	
228.93652	122	
230.88745	816	1+
231.94956	1668	1+
232.90393	82	
232.96232	126	
233.87093	74	
233.90020	156	
233.91772	88	
233.94727	320	1+
234.90467	82	
235.82387	204	1+
239.88825	96	
240.23016	124	
240.88551	80	
240.96388	206	
241.78569	74	
241.84720	116	
242.84231	140	
243.83062	188	
244.93615	84	
245.46156	76	
247.97231	116	
249.80121	94	
249.89884	80	
249.96069	210	
250.94353	106	
250.96739	142	
251.00084	94	
251.95895	134	
253.08418	88	
253.42425	92	
253.90486	418	1+
254.90847	352	1+
254.92311	76	
254.96473	514	1+
255.07670	126	
255.37831	92	
255.86921	78	
256.79159	74	
256.84975	188	1+
256.96275	200	
258.84578	604	1+
258.88174	82	
259.84950	402	1+
259.93168	80	
259.95786	206	
260.34143	80	
260.80130	86	
260.83215	140	
263.82425	78	
263.88808	94	
264.84913	144	
264.86795	74	
266.12872	78	
266.90254	82	
266.98572	114	
268.00901	74	
268.84960	156	
268.86886	128	
269.46443	106	
270.82907	106	
270.84823	94	
271.02890	80	
271.84767	118	
271.91506	84	
272.40495	94	
272.44163	94	
272.79841	124	
272.93144	92	
274.78925	94	
274.87299	142	
275.99211	128	1+
276.85102	170	
277.33755	102	
277.85592	224	
277.96407	244	1+
278.84566	806	1+
278.94105	78	
279.81739	78	
279.89375	172	
279.93442	210	1+
280.83718	80	
281.91860	78	
282.78773	84	
284.93624	112	
286.04508	94	
290.94380	120	
291.80201	92	
293.88081	90	
294.43474	82	
294.86071	130	
296.76857	76	
297.08715	90	
297.21819	74	
297.98016	88	
298.30959	76	
299.78486	120	
299.85062	140	
299.87497	134	
299.95356	96	
301.87484	122	
303.81920	86	
303.90891	78	
304.92222	76	
305.81077	74	
305.93404	92	
306.95631	78	
307.81292	122	
307.99404	82	
308.80375	102	
309.86085	76	
311.85892	80	
313.91822	76	
314.88753	94	
318.85791	76	
319.91595	94	
320.23464	76	
321.25521	82	
323.80662	132	
324.96546	84	
327.00715	84	
328.01370	86	
328.40318	84	
328.89116	74	
328.93737	92	
330.88903	86	
331.80517	78	
332.62632	74	
334.95728	74	
335.11498	74	
337.75893	74	
337.85813	84	
338.80243	82	
339.58003	102	
339.89017	92	
343.58528	88	
344.26645	74	
END IONS

###FS:    #m/z: 507.84372 #charge 1+
###MS: 130
###MSMS: 133
BEGIN IONS
TITLE=Cmpd 99, +MS2(507.8437), 28.2-35.2eV, 2.9min #133
RTINSECONDS=170.833
SCANS=130,133
PEPMASS=507.84372	278420
CHARGE=1+
196.01468	684	1+
199.88503	126	
209.94501	150	
213.88142	238	1+
222.97304	382	1+
227.95123	128	
232.89509	242	
236.88799	130	
240.07557	186	
241.85594	190	
252.07584	192	
258.90340	202	1+
260.87984	210	
265.92347	136	
266.16568	542	1+
271.88824	178	
272.39330	148	
272.85175	332	1+
272.88306	206	1+
277.85272	128	
278.86044	122	
279.83486	122	
279.87574	178	
285.85567	184	
287.85042	1044	1+
288.83445	368	1+
288.89288	152	
289.87706	268	
290.10631	120	
290.86469	364	
291.87756	276	
291.90835	122	
293.87136	1656	1+
293.96107	130	
296.85112	136	
298.85770	142	
299.85223	148	
299.97755	144	
300.85299	468	1+
302.36604	158	
303.86394	334	
304.88024	206	
304.90900	186	1+
305.86340	1464	1+
306.41582	136	
307.86950	138	
307.88959	176	
308.14046	916	1+
308.16284	144	
308.87199	1652	1+
309.80969	344	1+
309.88577	486	1+
309.98198	164	
310.15637	748	1+
310.87185	246	
311.83911	162	1+
311.88024	2986	1+
311.92064	142	
313.90300	196	1+
314.86456	652	1+
315.81382	294	1+
316.86087	276	1+
317.77513	160	
317.86540	160	1+
317.88345	210	
319.38734	144	
320.89113	138	
321.82494	326	1+
322.38970	202	
322.85944	134	
322.88385	170	
323.85251	258	1+
323.87125	416	
325.36263	162	
325.80967	148	
325.89826	174	
326.88121	2732	1+
327.16056	230	
328.87830	338	
329.84207	132	
329.86484	134	
330.88874	170	
330.95784	140	
331.88518	154	
332.87406	670	1+
332.89517	140	
335.84035	140	
336.08200	212	1+
336.76987	200	1+
336.79947	184	1+
337.87974	344	1+
338.38691	124	
339.94134	134	
340.34097	140	
340.84880	168	1+
343.83247	154	
343.87586	140	
347.76967	150	
347.88555	336	1+
348.17482	186	
348.74818	482	1+
348.77305	192	
349.75409	328	1+
350.82340	256	1+
350.85550	238	1+
350.88369	696	1+
352.77090	328	1+
352.79250	162	
353.73234	216	1+
353.85408	448	1+
356.89552	338	1+
357.71831	180	1+
357.86815	314	1+
358.77792	138	
358.84486	120	
359.91077	126	
360.75909	210	
360.77818	128	
360.84648	220	1+
361.36868	302	1+
362.88833	148	
363.78786	236	1+
365.78537	546	1+
366.83757	188	
367.71106	424	1+
367.76533	510	1+
367.83898	130	
367.87196	176	1+
368.71868	200	1+
368.89248	284	1+
369.83529	344	
370.19231	390	1+
370.88856	130	
371.19663	342	1+
371.79013	482	1+
371.81237	186	
371.90262	156	1+
372.04534	144	
372.79218	320	1+
372.88892	270	1+
373.83009	178	
374.81243	216	
375.81452	136	
377.73298	206	1+
378.88519	136	1+
380.71420	134	
380.74095	144	
381.71908	168	
381.80667	124	
381.83660	294	1+
382.76141	124	
382.80679	136	
383.80109	286	
384.72032	200	
384.82548	144	
384.85148	872	
385.77650	134	
385.85018	516	
385.87450	122	
386.04157	270	1+
386.84538	650	1+
386.90739	206	1+
387.72489	164	1+
388.78996	338	1+
389.19834	228	
390.20545	128	
390.73334	288	1+
390.84234	398	
391.05768	330	1+
391.84162	448	
392.82499	360	
392.87805	134	
393.77728	140	
393.81845	174	
393.86782	156	
394.83136	224	1+
394.86002	378	1+
397.82421	148	
398.72648	296	
399.72474	152	
399.84863	504	1+
400.71739	138	
402.07554	152	
402.86569	848	1+
403.87149	486	1+
405.74447	142	
405.78314	130	
405.85949	290	
406.80075	164	
406.85643	158	
407.73914	420	
407.86427	2362	1+
408.85178	588	
409.72330	602	1+
409.84761	286	
410.68746	236	1+
410.83256	536	1+
412.84214	126	
413.75578	124	
413.79746	164	
413.88052	146	
414.75423	202	1+
414.86706	438	1+
415.89029	140	
416.81534	328	1+
417.74163	234	1+
417.82309	314	1+
417.86424	148	
421.88231	244	
422.87036	248	
423.77752	510	1+
423.86639	672	1+
424.76170	142	
425.75635	982	1+
426.29293	126	
426.86092	888	1+
427.73731	410	
428.73756	252	
428.76173	134	
428.80399	166	
428.84640	1166	1+
428.88319	136	
429.70422	126	
429.73671	152	
429.87644	220	1+
430.84422	348	1+
431.70328	138	
431.86676	284	
432.68541	228	1+
432.86080	210	
433.84831	458	1+
439.89492	168	
441.77338	250	1+
443.76027	334	
444.76810	198	
444.87183	922	1+
445.74882	482	1+
446.67876	130	
446.81009	282	1+
446.87644	232	1+
447.71321	288	
447.76078	136	
448.71376	162	
448.75503	130	
448.77687	122	
448.78905	126	
449.87748	354	1+
450.70663	264	
450.74394	362	1+
457.90487	536	1+
461.22210	124	
461.88130	534	1+
462.88428	456	1+
467.88975	718	1+
468.70447	132	
485.89741	490	1+
502.66200	192	1+
END IONS

###FS:    #m/z: 363.95567 #charge 1+
###MS: 134
###MSMS: 135
BEGIN IONS
TITLE=Cmpd 100, +MS2(363.9557), 28.0-35.0eV, 2.9min #135
RTINSECONDS=174.5
SCANS=134-135
PEPMASS=363.95567	935732
CHARGE=1+
72.34082	84	
88.95663	94	
162.59031	94	
183.93907	106	
189.86393	378	
191.70834	124	
191.85801	580	1+
193.85129	90	
194.88771	162	
195.93948	86	
196.88383	158	
199.88993	90	
201.95233	90	
205.40457	100	
205.92962	136	
207.86765	472	1+
207.88987	86	
207.94637	344	
209.94316	3454	1+
210.88457	486	1+
212.41271	82	
212.87800	3262	1+
214.89465	286	
216.40966	106	
222.95270	1522	1+
222.97970	94	
224.94891	3322	1+
226.89578	114	
226.91768	90	
226.94662	20306	1+
227.05107	108	
227.89617	104	
227.92855	284	
228.15629	142	1+
228.89287	1216	1+
228.94210	25240	1+
228.98104	106	
229.06436	82	
229.22004	132	
229.24341	84	1+
230.84081	132	
230.88851	5112	1+
231.02768	186	1+
231.96278	88	
232.44344	102	
232.88430	510	1+
232.92622	250	1+
233.89809	84	
233.96402	152	1+
234.88244	202	
237.02087	96	
237.05188	150	
239.06832	154	
239.42488	196	
239.92560	90	
239.93887	82	
240.93829	600	
240.96260	1064	1+
241.94192	450	
242.82369	98	
242.93994	1358	1+
242.95745	1026	1+
243.82268	114	
243.88489	230	1+
244.95661	9226	1+
245.05383	126	
246.90581	90	
246.95210	10636	1+
247.39521	98	
247.80139	308	1+
247.85587	108	
248.03570	86	
248.89839	992	1+
249.03762	86	
249.85166	90	
250.89971	364	1+
250.94249	82	
250.96853	234	
251.00743	82	
251.06959	82	
251.96381	194	
253.90432	410	
253.94309	90	
255.86703	88	
256.93843	108	
258.97369	246	
259.84680	236	1+
260.83115	120	
260.96720	722	1+
261.40624	82	
261.83060	226	1+
262.78017	92	
263.01705	92	
263.79836	92	
263.97784	314	1+
264.81348	128	
264.96080	318	1+
265.97982	140	
266.81200	376	1+
267.84384	104	
267.97264	1094	1+
268.07347	94	
268.82166	88	
269.80652	278	1+
269.88389	90	
269.96800	1870	1+
270.13598	92	
271.85208	82	
271.91325	116	
274.37252	88	
274.79718	214	1+
275.40862	158	1+
275.84246	430	1+
275.90196	240	1+
276.35475	82	
276.84448	370	1+
279.10052	96	
279.50925	82	
280.79204	402	1+
281.15850	98	
281.83210	88	
281.87150	136	
281.92487	84	
282.79333	110	
282.80662	168	
282.82775	158	
282.85744	132	
283.48040	94	
283.78645	216	1+
283.84843	198	
283.98207	92	
284.82472	200	
284.85560	120	
284.88068	178	1+
285.82024	92	
285.84612	334	
286.76359	90	
286.93182	104	
289.91830	90	
290.39319	106	
290.49761	98	
292.54584	104	
292.86740	88	
292.88402	106	
293.11470	306	1+
293.85595	92	
294.86241	260	1+
294.92600	94	
297.80960	196	
298.80680	500	
298.92175	100	
298.98434	98	
299.80012	838	1+
299.87114	92	
299.93857	88	
300.86622	108	
301.83191	86	
301.85982	444	1+
301.90833	204	1+
302.80065	124	
303.81150	128	
303.85509	928	1+
304.81460	234	1+
307.38665	92	
307.84148	316	1+
308.87140	134	
308.89469	94	
308.94944	82	
309.38320	92	
311.13306	82	
311.81381	84	
311.86781	102	
312.13080	122	
314.71477	106	
314.81493	100	
316.80730	136	
317.81162	310	1+
318.39795	90	
318.90033	92	
318.93860	156	
320.94757	88	
321.42693	92	
321.81781	316	1+
321.86483	150	
322.92733	298	1+
324.81707	120	
324.87611	226	
325.90023	142	1+
326.31231	84	
326.87491	276	1+
327.38923	86	
330.10842	168	
330.76297	184	1+
334.37720	96	
334.87201	84	
335.01793	96	
335.84228	174	1+
336.60194	92	
336.94543	466	
338.87453	84	
340.49944	92	
340.93631	370	
349.76247	84	
357.77896	114	
360.95728	112	
362.78574	132	
363.86200	92	
369.35855	84	
END IONS

###FS:    #m/z: 507.84411 #charge 1+
###MS: 134
###MSMS: 136
BEGIN IONS
TITLE=Cmpd 101, +MS2(507.8441), 28.2-35.2eV, 2.9min #136
RTINSECONDS=175.272
SCANS=134,136
PEPMASS=507.84411	274202
CHARGE=1+
196.01692	210	
210.02797	124	
214.88448	146	
223.97400	128	
224.97534	186	
232.89741	298	
238.06192	180	
239.85838	138	
240.07680	136	
250.91265	122	
252.84624	168	1+
263.94790	148	
266.16714	288	1+
269.97582	122	
274.79438	170	
274.85667	130	
275.88274	224	1+
280.36878	148	
280.82427	128	
282.93711	142	
285.79138	140	
285.85517	356	
285.95786	114	
287.84997	794	1+
288.33889	196	1+
288.88957	156	
289.03337	120	
289.84795	194	
289.87788	194	
290.13171	150	
290.86262	864	1+
291.81714	224	1+
291.86279	534	1+
291.88107	122	
293.87220	1618	1+
293.96034	128	
294.12472	180	
296.80178	200	1+
296.85398	156	
298.80783	216	1+
298.85273	122	
299.84972	218	
300.84279	204	
300.89090	286	1+
302.86310	428	1+
305.86301	872	1+
306.83835	120	
307.89025	300	
308.13964	698	1+
308.87073	990	
309.84293	246	1+
309.88527	330	
310.15607	852	1+
310.87639	210	
311.88189	2758	1+
312.80732	116	
314.86702	558	1+
316.86138	128	
317.79935	286	1+
317.85629	362	1+
318.78069	126	
318.82718	178	1+
318.85885	308	1+
319.37453	214	1+
320.87471	124	
320.89204	146	
321.83003	126	
322.00291	294	1+
322.88601	242	
323.36024	182	
323.83164	140	
323.87300	756	1+
324.85871	296	1+
325.82270	378	1+
325.89505	146	
326.88130	2806	1+
328.75683	128	
328.88011	310	
328.89789	136	
330.81173	244	1+
330.87913	118	
331.89162	144	
332.75295	126	
332.88037	442	1+
332.90636	120	
335.83972	176	
335.88326	198	
336.88070	406	1+
337.79462	254	1+
339.87936	148	
340.80318	180	
341.86929	130	
343.86991	180	
344.81182	152	
344.90280	220	
345.30979	152	
345.88612	300	1+
345.90740	226	1+
346.82832	116	
347.01945	122	
347.75967	126	
347.78152	176	
348.78106	232	
348.84252	326	1+
349.03858	232	1+
349.75987	270	
349.78660	200	
350.75617	196	
351.18008	260	
351.81657	246	1+
352.83836	154	
353.84876	436	
353.91046	118	
354.80582	146	1+
354.83690	230	1+
355.88971	134	
358.77247	360	1+
359.81491	204	1+
360.74901	266	1+
362.36014	320	1+
362.86454	154	
363.83640	252	1+
364.97286	162	
365.78311	148	
366.18350	170	
366.84193	358	1+
367.70937	554	1+
367.76672	396	
368.71135	394	1+
368.73566	288	1+
368.79512	282	1+
368.89721	240	1+
369.73695	164	1+
369.82979	648	1+
370.88142	234	1+
371.18946	342	1+
371.88779	156	1+
372.78018	258	1+
373.30344	118	
373.87209	140	
374.71775	238	1+
374.82220	230	
376.78391	126	
376.90408	128	
377.88622	136	
379.76381	190	1+
380.71949	280	1+
380.76562	206	1+
381.83980	220	
382.71691	230	1+
382.85992	326	1+
383.79659	194	1+
384.74855	210	1+
384.84998	1498	1+
385.36159	138	
387.20298	134	
387.72067	218	
387.84644	414	1+
387.88493	152	
389.20258	328	1+
389.74536	256	1+
390.72934	130	
390.84105	346	
390.86194	220	
391.75005	362	1+
391.77867	128	
391.80643	184	
391.83954	248	
391.91857	116	
392.82525	348	1+
393.79840	304	
393.85774	150	
394.83399	282	
394.87837	144	
395.85542	140	
396.87039	128	
397.70622	136	
398.72489	454	1+
398.75401	140	
399.84885	584	1+
402.72812	214	1+
402.80912	316	1+
402.86415	1006	1+
403.40324	214	1+
403.77108	282	1+
404.36520	268	1+
404.89946	190	1+
405.77788	140	
405.85823	238	
406.75805	122	
406.81026	310	1+
406.85561	210	
407.71811	182	
407.74727	386	1+
407.77357	138	
407.86049	2972	1+
409.72767	356	1+
410.08352	182	1+
410.76139	192	1+
410.83608	1546	1+
411.87454	130	
412.72539	260	1+
412.86622	490	1+
413.76194	350	1+
413.87054	366	1+
416.87192	150	
417.83216	120	
417.85737	142	
421.88301	120	
422.78050	118	
422.86280	126	
423.74899	126	
423.77309	198	
423.86740	162	
424.77289	166	
424.79445	122	
424.86152	154	
425.75164	1142	1+
425.87959	304	
426.72975	122	
426.85939	498	
427.04805	164	1+
427.73138	484	
427.75263	576	1+
427.85980	256	
428.09626	206	
428.84387	1064	1+
429.69827	270	1+
429.73287	484	1+
431.67964	150	
431.75698	182	1+
431.86410	430	
432.68751	132	
433.71331	128	
433.85078	484	1+
433.88146	338	1+
434.09873	154	1+
434.75988	162	1+
436.71777	174	1+
439.84779	124	
439.89281	220	
440.71333	328	1+
440.73962	138	
442.69975	114	
443.76417	216	
444.87118	1386	1+
445.74737	590	1+
446.79985	376	1+
447.71143	564	
447.74840	116	
449.87551	680	1+
450.70175	376	1+
450.75287	426	1+
457.90445	144	
462.88221	662	1+
464.71953	282	1+
464.88387	174	
465.18769	132	1+
465.72205	242	1+
467.88489	786	1+
468.71343	116	
470.73198	174	
471.76297	122	
485.89512	626	1+
503.66507	128	
509.85807	176	
END IONS

###FS:    #m/z: 336.94493 #charge 1+
###MS: 134
###MSMS: 137
BEGIN IONS
TITLE=Cmpd 102, +MS2(336.9449), 28.0-35.0eV, 3.0min #137
RTINSECONDS=176.044
SCANS=134,137
PEPMASS=336.94493	69080
CHARGE=1+
92.74865	88	
189.91884	78	
192.02305	84	
192.04524	88	
205.97053	216	1+
209.88456	78	
209.94809	116	
210.88035	112	
211.94412	3260	
212.87803	834	1+
213.02795	78	
213.94002	1364	1+
214.89608	118	
215.88556	128	
215.93620	166	
216.96194	152	
221.88573	86	
226.86938	80	
226.88574	86	
226.96987	126	
227.19842	82	
228.84375	154	
228.89399	136	
229.95353	3190	1+
230.04463	80	
230.88893	1554	1+
231.81589	78	
231.94892	1544	1+
232.80335	88	
232.83116	132	
233.02822	80	
233.82909	72	
233.94870	302	
234.82576	112	
234.88189	80	
235.82011	90	
237.94612	86	
237.99188	82	
239.95334	130	
240.78432	90	
240.83333	84	
240.85013	84	
240.93882	82	
241.84432	206	
241.91167	74	
242.84479	112	
242.94407	92	
246.95469	92	
247.04360	74	
247.05926	86	
247.96477	1094	
248.90008	840	1+
248.94821	78	
249.04493	76	
249.82796	118	
249.84399	92	
249.96091	520	1+
250.80173	72	
250.83044	142	
250.95169	316	1+
251.02683	112	
251.82688	120	
251.83814	124	
252.84718	118	
252.96977	2136	1+
253.08261	98	
253.82992	110	
253.90534	448	1+
254.12462	80	
254.96387	848	1+
255.07171	140	
255.09246	86	
255.86854	98	
256.25382	110	1+
256.91172	84	
256.96503	228	
257.17334	110	
257.86787	130	
257.89853	92	
258.84774	126	
258.95850	78	
259.95673	92	
260.84032	140	
262.83396	158	
263.82547	174	
265.08588	74	
265.37633	76	
265.40619	104	
266.10069	86	
266.45126	82	
266.84428	86	
266.85784	92	
267.14325	86	
267.40446	84	
267.57514	80	
267.84299	160	
268.14186	86	
268.84370	414	
269.04978	90	
269.84701	260	
270.83748	140	
270.97635	82	
271.84034	236	1+
272.36048	78	
272.44770	80	
273.97977	78	
274.85733	182	
275.46598	80	
275.86978	90	
276.11600	94	
276.85412	234	
276.92427	168	1+
277.83413	668	1+
277.86139	368	1+
277.90677	86	
277.95993	112	
278.83667	552	1+
280.91733	80	
281.00789	84	
285.84659	1294	1+
286.06139	84	
286.09624	94	
286.84941	1158	1+
286.97334	80	
289.01354	80	
291.40258	74	
291.83844	86	
291.93501	78	
292.04857	84	
292.85770	136	
292.93681	74	
293.10483	114	
293.86296	130	
294.85525	102	
295.05475	86	
295.35441	80	
295.87667	116	
295.99167	114	
296.32383	80	
296.87327	98	
299.30747	76	
299.85338	118	
299.87416	74	
299.90028	78	
300.51713	88	
300.87177	116	
303.92703	76	
304.38223	74	
304.86207	90	
305.41581	76	
307.37822	72	
308.06961	82	
310.36675	82	
310.85799	296	1+
311.05707	106	
311.88187	84	
312.40775	104	
315.89683	84	
321.33660	104	
324.53378	104	
325.41686	92	
325.90671	114	
327.75408	74	
327.87364	80	
328.08264	78	
328.94626	92	
329.16218	78	
330.81364	248	1+
332.93148	86	
334.96864	74	
336.11148	86	
338.87897	80	
END IONS

###FS:    #m/z: 363.95597 #charge 1+
###MS: 138
###MSMS: 139
BEGIN IONS
TITLE=Cmpd 103, +MS2(363.9560), 28.0-35.0eV, 3.0min #139
RTINSECONDS=179.704
SCANS=138-139
PEPMASS=363.95597	895634
CHARGE=1+
83.32406	102	
109.79602	106	
178.94408	120	
188.93361	84	
189.86110	782	1+
191.85734	492	1+
196.88276	434	
200.03740	126	
200.95197	96	
203.93019	84	
207.87366	116	
207.88313	114	
207.94803	126	
208.88256	130	
209.94309	2560	1+
210.88286	380	
212.87860	3030	1+
212.89913	102	
214.89729	182	
215.88604	138	
222.95096	1462	1+
224.39939	94	
224.94895	2808	1+
226.88411	184	
226.94674	19452	1+
226.97125	338	
227.82234	80	
227.89050	80	
227.93069	324	
228.89378	654	1+
228.94200	20664	1+
229.07824	86	
229.19888	96	
229.24930	84	
229.29469	98	1+
229.61078	90	
230.82738	204	
230.88799	5646	1+
231.63667	114	1+
232.09477	126	1+
232.83471	96	
234.43604	84	
234.87917	354	1+
236.85010	142	
237.38585	80	
238.39340	82	
238.90552	82	
239.42385	84	
240.82187	122	
240.94128	716	
240.96193	1048	1+
241.08914	86	
241.87759	84	
241.93860	2208	1+
242.82114	298	1+
242.85801	140	
242.89574	132	
242.94110	1562	1+
242.95915	1518	1+
243.01109	118	
243.07802	94	
243.87364	244	1+
244.95635	10090	1+
246.80725	132	
246.90524	308	1+
246.95203	10554	1+
247.38400	136	
247.84198	234	1+
248.79908	408	1+
248.89995	1066	1+
249.05002	130	
250.89657	82	
250.90671	196	1+
250.92222	82	
250.96885	372	
250.98476	130	
251.07432	122	
252.88646	82	
252.96996	86	
253.08703	130	
253.85320	186	
253.90063	258	1+
254.87072	92	
257.96874	320	1+
258.83105	152	
259.95358	82	
260.96948	1046	1+
261.83117	190	
261.90521	92	
263.85017	84	
263.98161	200	
264.81891	144	
264.91026	86	
264.96403	506	1+
264.98425	86	
265.08232	88	
265.13784	132	
265.79084	92	
267.97278	1434	1+
268.91531	116	
268.95969	152	
269.04183	90	
269.96860	1772	1+
270.04919	82	
270.39091	82	
270.81427	196	1+
270.85290	86	
271.80159	128	
272.94022	132	
273.79648	208	1+
273.85553	248	1+
275.91978	174	
277.11898	84	
277.85616	134	
277.87768	92	
278.80165	244	
278.84101	232	
279.10714	242	1+
279.79853	184	
280.79050	156	
280.80494	122	
280.89761	244	1+
281.84464	124	
282.79606	338	1+
283.10092	92	
283.84962	274	1+
283.88000	160	
284.78791	84	
284.82256	132	
284.89717	82	
285.84516	352	1+
285.94491	84	
286.90712	96	
287.86056	86	
287.88361	82	
289.88588	132	
290.00398	82	
291.38356	82	
292.43876	104	
292.76415	98	
292.84676	256	1+
293.11442	116	
296.84580	84	
296.86505	144	
297.10987	84	
297.80646	222	
298.80228	442	
299.80529	278	
300.80039	220	
301.16108	84	
301.69773	94	
301.80300	148	
301.86168	406	
302.81403	116	
302.85886	198	
303.36338	108	
303.80085	200	
303.85740	938	1+
303.94411	136	
305.09384	84	
305.12961	210	1+
307.88817	96	
308.34535	80	
310.87140	134	
311.86694	320	1+
312.42958	96	
314.01605	92	
314.82033	84	
315.87914	80	
316.81064	136	
316.94291	84	
317.81536	222	1+
318.92889	304	1+
319.80851	82	
320.81714	92	
321.81342	510	1+
321.87267	128	
322.92730	418	1+
323.81138	170	1+
323.87839	116	
324.87398	102	
325.93133	90	
326.87404	336	1+
328.75671	178	1+
329.87888	120	
332.06664	84	
334.70575	90	
335.78694	96	
336.94685	160	
338.97184	86	
339.83077	106	
339.90620	136	
340.78743	112	
341.88561	82	
347.77025	92	
348.70270	86	
348.77733	112	
349.68941	98	
350.81905	184	1+
351.84408	96	
352.87775	190	1+
355.91892	90	
361.72164	110	
364.09142	86	
END IONS

###FS:    #m/z: 507.84418 #charge 1+
###MS: 138
###MSMS: 140
BEGIN IONS
TITLE=Cmpd 104, +MS2(507.8442), 28.2-35.2eV, 3.0min #140
RTINSECONDS=180.476
SCANS=138,140
PEPMASS=507.84418	263856
CHARGE=1+
196.01493	332	1+
209.94061	192	1+
210.03319	190	
214.88646	156	
223.97575	134	
224.97616	174	
230.88716	134	
232.89586	218	
234.87542	138	
238.06668	314	1+
241.85641	270	1+
251.95316	166	1+
258.84854	118	
258.87546	128	
262.40826	170	
267.16747	156	
268.88622	150	
272.85420	492	1+
272.88474	400	1+
273.38363	138	
273.39460	176	
275.99497	116	
278.83139	152	
278.97214	176	
279.86371	148	
280.82762	112	
281.40002	140	
284.91308	310	1+
285.38953	284	1+
285.85521	364	1+
287.85492	774	1+
288.84354	116	
289.40812	146	
289.84136	162	1+
289.88136	224	
290.86326	442	
291.86391	200	
292.88737	162	
293.87170	1440	1+
294.12555	114	
294.80941	144	1+
295.87533	340	
296.85771	146	
299.85515	222	
299.89481	260	1+
300.85121	180	
301.79449	148	
301.87591	142	
302.88082	122	
302.91274	218	1+
303.82308	122	
303.86506	980	1+
305.86236	1002	1+
306.82095	146	
307.13668	654	1+
307.88936	364	
308.33604	160	
308.87186	1458	1+
310.15572	668	1+
310.41002	264	
310.87611	256	
311.35640	124	
311.88295	2930	1+
311.97434	132	
312.17402	116	
313.16946	202	
314.86555	660	1+
315.88720	118	
316.86068	164	
316.88592	236	
317.38570	158	1+
318.85301	328	1+
318.88062	510	1+
321.88071	122	
322.35079	246	1+
323.87415	496	1+
324.83380	220	1+
324.85743	134	
325.90173	214	
326.88224	2054	1+
328.86794	144	
329.00743	134	
329.87248	506	1+
330.16183	198	
330.82305	116	
330.87453	310	1+
331.89934	112	
332.87840	294	1+
333.86290	134	
334.39267	188	
335.83885	174	
336.95698	132	
337.87470	314	1+
338.38703	226	
340.81819	310	1+
341.86796	114	
342.76906	132	
344.88771	334	1+
346.33146	166	
347.75588	144	
347.77570	408	
348.79425	458	1+
348.83864	144	
348.88770	118	
349.75446	516	1+
350.82697	186	
350.88980	342	1+
352.77730	310	1+
352.84659	616	1+
352.86872	162	
352.92354	136	
353.74998	118	
353.84949	530	1+
353.89429	498	1+
356.70537	226	1+
356.87258	140	
357.84666	200	
358.89489	144	
359.35783	154	
359.71719	120	
359.75503	128	
361.86263	128	
365.78492	436	1+
366.18481	178	
366.83732	416	
367.70410	534	1+
367.76437	578	1+
367.84238	258	
368.81526	164	1+
368.83754	506	1+
368.89228	130	
369.83957	320	1+
370.02515	158	
370.80066	178	
371.18640	114	
371.78130	604	1+
371.83838	116	
371.88950	174	1+
372.04707	280	
372.71770	340	1+
372.78330	432	1+
373.77165	126	
374.78058	338	1+
374.81408	280	1+
375.78367	272	1+
376.73775	158	
377.73394	126	
377.88942	138	
379.04079	186	1+
380.36440	122	
380.72046	466	1+
381.84828	134	
383.77706	114	
383.86469	120	
383.90348	122	1+
384.84823	1276	1+
386.79697	214	1+
386.83183	238	1+
387.04741	232	1+
387.71790	146	
387.73729	376	1+
388.84495	276	1+
389.19841	434	1+
390.83907	332	
391.84179	274	
392.82187	654	1+
393.89653	152	
394.73852	334	1+
395.74133	274	1+
398.72689	674	1+
398.86182	142	
399.73002	480	1+
399.81083	118	
399.84763	664	1+
402.86481	756	1+
402.90030	192	1+
403.87399	384	1+
405.77015	192	
405.86476	158	
406.85517	226	
407.75897	572	1+
407.86440	2434	1+
408.85376	734	
409.72655	786	1+
409.85191	846	1+
410.83542	484	1+
411.75563	134	
411.80846	348	
412.37470	262	1+
412.67749	114	
412.83346	192	
412.86884	176	
413.75256	164	
413.76577	268	1+
413.88396	180	
414.76631	174	1+
414.85849	136	
421.80630	222	
421.87655	142	
422.77279	820	1+
422.86163	326	
422.88074	134	
423.87117	244	
424.87419	204	
425.75171	446	
425.81717	286	1+
425.87702	200	
426.76026	338	
426.86074	542	1+
426.89083	176	
427.73208	606	
427.87919	426	1+
428.74866	414	
428.84695	838	
428.88303	288	1+
429.70112	176	
429.73897	270	
429.83079	290	
430.68931	122	
430.74055	168	
430.84433	384	1+
431.86835	398	1+
433.85695	418	1+
434.83999	258	1+
435.71298	188	
435.79920	156	
436.76860	198	1+
439.89005	488	1+
442.87810	112	
443.75819	394	1+
444.86972	1172	1+
445.71146	302	1+
445.73918	800	1+
446.78650	142	
447.71476	434	1+
447.87707	138	
448.77823	354	1+
449.70286	142	
450.74277	250	1+
450.81538	160	1+
451.85971	168	
454.88218	120	
455.73659	136	
457.90213	198	
462.75306	114	
462.88315	350	
463.89830	158	
465.71377	140	
467.88783	386	1+
469.23500	206	1+
470.71684	128	
470.77419	148	1+
485.90398	432	1+
486.78895	122	
486.83726	114	
487.89630	172	
509.85551	192	
END IONS

###FS:    #m/z: 336.94468 #charge 1+
###MS: 138
###MSMS: 141
BEGIN IONS
TITLE=Cmpd 105, +MS2(336.9447), 28.0-35.0eV, 3.1min #141
RTINSECONDS=181.249
SCANS=138,141
PEPMASS=336.94468	68762
CHARGE=1+
67.41558	90	
182.85423	76	
189.86138	78	
195.88782	114	
198.87732	76	
203.88331	82	
207.97197	118	
210.88328	222	
211.42076	92	
211.94367	3896	1+
212.87837	684	1+
213.93908	1242	1+
214.89337	134	
215.04992	86	
215.88841	514	1+
215.93561	208	
216.87766	106	
217.86642	84	
218.89557	202	
221.90298	88	
222.01247	74	
223.03315	76	
223.99141	76	
226.97279	166	
227.42231	100	
227.79639	96	
228.05623	82	
228.84474	112	
228.93994	134	
229.95386	3734	1+
230.88806	1854	1+
231.94877	1416	1+
232.82775	200	
232.85938	76	
232.93444	102	
233.51970	80	
233.82698	106	
233.89713	166	
234.89709	108	
235.38704	100	
235.83421	108	
235.86751	116	
235.95681	150	
236.04254	78	
236.82430	82	
239.91518	104	
239.95361	148	
240.84108	392	1+
242.86930	88	
246.37435	78	
247.38131	84	
247.54964	78	
247.86916	78	
247.96674	884	1+
248.89902	508	1+
248.93676	82	
249.92765	78	
249.96248	840	1+
250.47129	96	
250.83212	480	1+
250.99463	78	
251.06944	140	
251.83385	398	1+
252.97012	1774	1+
253.03138	76	
253.12701	124	
253.90474	438	1+
253.93862	74	
254.07933	94	
254.86594	74	
254.96613	496	
255.04388	144	1+
255.91323	104	
256.86815	114	
256.96360	278	
257.09050	86	
257.85723	82	
257.91643	80	
257.96856	152	
258.55555	94	
258.84781	458	1+
258.96844	82	
259.43883	80	
259.87227	82	
259.96015	168	
261.13066	76	
261.83973	340	
262.83120	160	
263.83042	154	
263.95833	84	
263.97161	80	
265.89059	82	
266.88070	106	
267.83981	186	
268.83761	1128	1+
270.98214	260	
271.91513	370	1+
272.97694	232	1+
273.79384	122	
273.83147	84	
273.84592	94	
273.96156	102	
274.09182	92	
274.42119	76	
274.84450	82	
275.89674	78	
276.39352	74	
276.85598	222	
277.36418	92	
277.86060	698	1+
278.39147	76	
278.83693	312	
279.83099	294	
279.85915	136	
280.86466	130	
281.38675	80	
281.88171	78	
282.85737	86	
283.86576	138	
284.88682	76	
284.95737	84	
285.17525	82	
285.84891	286	
285.90107	82	
286.83029	74	
286.84976	1358	1+
287.90784	78	
289.79680	98	
289.85258	80	
290.36349	86	
290.83653	86	
291.86450	96	
292.10354	374	1+
294.86356	120	
294.90910	98	
295.89574	120	
296.99811	96	
299.06081	74	
299.84276	78	
299.92533	124	
300.87969	162	1+
304.01587	76	
304.46152	90	
304.81943	80	
304.86449	120	
305.82570	78	
305.86399	100	
306.40586	88	
306.79063	76	
307.93826	88	
308.81985	76	
309.81545	88	
310.42078	86	
310.86619	178	1+
312.16603	112	
313.38537	100	
313.97034	78	
314.07043	82	
319.20054	84	
319.81842	134	
324.89130	132	
326.88168	80	
327.88241	96	
327.91820	78	
328.89821	158	
328.95487	80	
329.04407	82	
329.77165	168	1+
330.81938	74	
331.88054	134	
332.39582	104	
335.42066	76	
338.81552	82	
339.35835	90	
340.86442	86	
341.00274	76	
END IONS

###FS:    #m/z: 322.92947 #charge 1+
###MS: 142
###MSMS: 143
BEGIN IONS
TITLE=Cmpd 106, +MS2(322.9295), 28.0-35.0eV, 3.1min #143
RTINSECONDS=184.918
SCANS=142-143
PEPMASS=322.92947	4182686
CHARGE=1+
56.17770	76	
178.59127	70	
178.93433	78	
185.91138	72	
191.01186	70	
193.95920	74	
194.88572	92	
195.91696	88	
196.98399	72	
198.44314	72	
198.95516	76	
200.89106	78	
201.04358	224	1+
202.94455	72	
203.88281	82	
205.95226	118	
205.98039	106	
207.03924	70	
207.97662	82	
208.95155	74	
209.94680	72	
212.10183	86	
212.87844	366	1+
212.89437	72	
213.06478	80	
218.84614	76	
221.40369	80	
222.95603	132	
224.89605	90	
225.90449	78	
226.81703	92	
226.85948	90	
228.85604	86	
229.45851	84	
229.85912	154	
230.85069	124	
232.90065	72	
233.89959	70	
233.91228	116	
234.73316	92	
234.83540	78	
236.38215	72	
236.93948	84	
237.05290	86	
237.88889	204	1+
238.54307	72	
239.78324	70	
240.00371	72	
240.81886	80	
240.94075	2448	
241.81952	126	
241.94111	2084	
242.81812	106	
242.94161	6132	1+
242.97469	80	
243.07997	74	
243.45338	104	
243.82240	356	1+
243.87924	92	
243.90760	106	
244.37022	72	
244.88472	156	
244.93952	1444	
244.95827	94	
244.98742	150	
245.82735	74	
245.86809	76	
246.38418	74	
246.98179	130	
247.97287	80	
248.83992	148	
250.96901	130	
251.07013	84	
253.06837	70	
253.83540	202	
254.86876	114	
256.78752	72	
256.83522	96	
256.87117	104	
257.08184	94	
257.81757	84	
257.89267	80	
258.80431	82	
258.83433	78	
258.89564	72	
259.05937	72	
259.82489	72	
259.89189	98	
260.82874	522	1+
261.83080	336	1+
262.96727	80	
264.83031	158	
265.08696	260	
265.80662	84	
266.84417	70	
266.96246	72	
267.79198	76	
267.84813	70	
267.90059	84	
268.34868	92	
268.83881	354	1+
270.80261	96	
270.90116	76	
273.90699	80	
274.84320	70	
276.04075	82	
276.12633	78	
276.36318	74	
276.83880	84	
277.84298	80	
278.83962	118	
279.09149	816	1+
280.89297	72	
281.85514	362	1+
281.98262	82	
283.96128	72	
284.28998	294	
284.43312	86	
284.80367	114	
285.06917	102	
285.28949	136	
285.86760	146	
286.00710	72	
286.82173	78	
287.79378	94	
288.95509	76	
289.87100	70	
292.00000	90	
292.99147	72	
293.87899	78	
294.84569	130	
295.84793	92	
295.86406	286	1+
297.05824	114	
297.81703	198	1+
298.79440	134	
299.40294	72	
300.78745	120	
304.16365	80	
305.89057	246	1+
305.92672	100	
306.74529	70	
306.87134	76	
307.03589	80	
308.81115	88	
308.89164	102	
309.80621	146	
310.68695	102	
310.84316	74	
310.88276	120	
311.88186	134	
313.88973	78	
314.82145	86	
314.87598	76	
319.41569	78	
319.81503	74	
319.88547	72	
320.26114	92	
320.74712	70	
322.02158	72	
323.88214	120	
326.78066	72	
326.86734	82	
END IONS

###FS:    #m/z: 340.94008 #charge 1+
###MS: 142
###MSMS: 144
BEGIN IONS
TITLE=Cmpd 107, +MS2(340.9401), 28.0-35.0eV, 3.1min #144
RTINSECONDS=185.69
SCANS=142,144
PEPMASS=340.94008	1476064
CHARGE=1+
48.96586	126	
174.72024	100	
180.71333	74	
190.94788	76	
191.95015	70	
196.88387	102	
207.48104	92	
208.95555	148	
209.94303	90	
210.89641	74	
212.87869	272	1+
213.07728	82	
213.93929	2024	1+
214.43069	92	
215.88575	154	
215.93720	378	
217.87901	76	
219.87452	204	1+
222.89267	126	
223.95690	80	
224.80402	78	
224.88156	72	
225.55392	92	
226.87632	112	
226.94266	242	
227.01151	84	
227.83739	268	1+
228.95130	152	
230.73198	102	
230.89267	194	
231.88785	164	
231.94966	1320	1+
232.86850	208	1+
232.88209	156	
233.89582	228	
233.94606	280	1+
235.91430	78	
235.94677	110	
236.88472	76	
237.06642	76	
237.90271	132	
239.04823	86	
239.78982	134	
240.22871	72	
241.83917	558	1+
241.94445	146	
242.07586	88	
243.42859	90	
244.59104	98	
244.95630	84	
246.48826	94	
246.86194	134	
246.91244	80	
246.95030	82	
246.97308	310	1+
247.00103	74	
248.41382	88	
248.89806	72	
249.40564	84	
249.95923	322	
249.98401	88	
250.99305	76	
251.13044	82	
251.96159	118	
254.88456	90	
254.96714	792	1+
255.95018	80	
256.03259	74	
256.07601	88	
256.90286	84	
256.96498	156	
258.43323	72	
258.84202	152	
258.98434	94	
259.85304	194	
259.90103	84	
259.95717	376	1+
260.83287	400	
261.84242	240	1+
261.91279	94	
262.83188	176	
263.02517	80	
263.42561	112	
263.83028	86	
263.85039	154	
264.04377	72	
264.86456	402	1+
264.90568	166	
264.96429	82	
265.35240	84	
267.84346	102	
267.90846	76	
268.36682	84	
268.79112	104	
268.83998	354	1+
268.97460	72	
269.94239	78	
270.79854	170	1+
270.83473	98	
270.90125	114	
271.91490	76	
272.86391	184	1+
272.93538	228	
272.97692	110	
274.89967	78	
275.80737	96	
275.85164	654	1+
275.88492	192	
276.63476	104	
276.99856	80	
277.90884	80	
277.94949	92	
277.96589	150	
278.52097	82	
278.84500	1044	1+
279.02717	78	
279.92297	188	1+
279.96934	86	
281.00213	90	
281.03837	96	
281.87930	72	
281.90831	106	
282.80267	80	
282.91182	116	
284.91385	78	
288.94703	82	
289.79148	156	
290.85264	182	1+
291.88146	86	
292.84193	72	
295.85232	84	
295.93496	72	
297.42585	96	
297.88765	74	
299.31355	86	
299.84678	326	1+
300.79395	84	
300.80889	74	
300.84642	316	1+
300.89183	72	
301.86365	158	1+
302.80834	194	1+
302.94877	84	
303.35484	92	
305.89426	92	
307.79464	212	1+
307.84948	90	
307.88703	88	
308.84609	76	
308.86916	206	1+
310.06593	88	
310.94685	74	
311.94599	96	
312.03682	88	
312.76187	76	
314.11393	74	
315.30789	90	
315.88503	120	
316.89455	82	
317.33882	96	
317.86393	72	
318.38063	86	
320.80613	118	
320.84121	72	
327.78241	78	
328.88768	170	
329.87416	100	
334.31949	110	
338.02323	72	
338.79945	116	
339.97615	92	
340.37699	90	
341.81068	74	
345.85150	78	
345.97936	86	
346.17147	82	
END IONS

###FS:    #m/z: 363.95601 #charge 1+
###MS: 142
###MSMS: 145
BEGIN IONS
TITLE=Cmpd 108, +MS2(363.9560), 28.0-35.0eV, 3.1min #145
RTINSECONDS=186.461
SCANS=142,145
PEPMASS=363.95601	747704
CHARGE=1+
82.04460	90	
174.91992	82	
177.55409	82	
187.86388	534	1+
191.85796	358	
193.85642	82	
194.88706	144	
196.88304	208	
197.87037	100	
203.87809	88	
205.92839	144	
205.99779	90	
207.87450	268	1+
209.94334	1372	1+
210.88399	388	1+
212.87944	1914	1+
216.92664	82	
216.96629	84	
218.89723	100	
222.95258	878	1+
224.85946	86	
224.94927	926	1+
226.94706	12500	1+
227.91217	106	
227.93188	354	
228.20385	84	
228.89414	368	1+
228.94222	9866	1+
229.01126	132	1+
229.11044	108	
230.39647	94	
230.88871	2888	1+
231.12187	92	
232.88520	270	
232.90356	110	
233.96610	118	
234.77286	82	
234.87717	316	
238.06374	156	
239.42956	86	
239.81921	84	
240.07253	94	
240.82088	330	1+
240.94100	436	
241.08551	88	
241.94023	218	
242.86607	122	
242.94185	866	1+
242.96087	862	1+
243.44960	100	
243.81928	388	1+
243.84049	174	
244.95723	5586	1+
244.99187	118	
245.03438	90	
245.94055	120	
246.83212	258	1+
246.90495	170	
246.95268	5934	
247.95361	182	
248.79532	252	1+
248.89907	1054	1+
249.60501	120	1+
250.89615	138	
250.95010	108	
250.97197	138	
251.07219	198	
251.40892	88	
251.90703	154	
253.09972	80	
253.90141	280	1+
254.86411	148	
256.92963	154	
257.08435	106	
258.83534	338	1+
258.88358	92	
259.10182	108	
259.95520	84	
260.97234	248	1+
261.83097	182	
262.12157	82	
262.82904	140	
263.84781	124	
263.97842	140	
264.96492	100	
265.08664	144	
265.82026	106	
266.78549	98	
266.81655	154	
267.81190	82	
267.97147	724	1+
268.79529	356	1+
268.95607	134	
269.85132	88	
269.96777	1114	1+
270.20050	94	
271.91900	232	1+
271.95940	88	
272.10510	82	
276.85360	80	
277.80459	104	
277.85525	120	
278.83806	130	
279.09781	104	
279.78903	592	1+
279.81332	92	
279.92272	88	
280.01007	150	
280.11039	146	
280.79116	512	1+
280.82682	88	
280.92926	100	
281.08398	80	
282.79023	128	
282.85002	324	1+
283.04601	88	
283.06619	168	1+
283.79101	312	1+
284.79301	186	1+
284.82104	280	1+
284.89525	96	
285.84345	276	1+
285.93389	198	
287.88263	242	1+
287.92849	106	
288.83632	90	
289.86394	112	
290.78337	112	
290.85570	82	
291.40886	92	
293.03947	86	
293.84423	268	1+
294.86474	98	
294.94069	88	
296.34470	84	
296.80826	238	
296.93262	92	
297.80489	96	
297.97228	102	
298.80322	324	
298.82094	128	
299.80508	154	
300.79856	110	
301.14331	94	
301.80461	438	1+
301.85912	444	1+
301.93973	200	1+
302.90783	102	
303.80438	150	
303.85607	596	
304.83905	154	
305.04025	94	
306.82262	82	
306.86934	218	1+
307.34781	90	
307.82167	98	
309.91924	80	
314.13353	132	
314.82141	120	
315.82121	102	
316.80728	84	
316.93827	120	
317.20973	96	
319.81840	402	1+
320.45447	82	
321.43764	86	
321.86770	256	
322.13980	144	
322.92851	320	1+
324.88043	124	
325.09577	100	
325.89554	152	
326.01332	92	
326.87419	240	
331.70216	90	
331.81191	88	
332.93118	110	
335.09472	84	
335.86581	84	
336.75648	106	
336.77816	98	
336.94224	118	
337.83109	108	
337.94955	106	
339.83256	164	1+
340.76678	84	
340.79992	84	
340.93664	532	1+
342.96229	90	
347.03791	96	
350.76266	126	
351.02967	86	
362.83921	88	
364.77851	96	
367.94636	84	
368.89136	104	
END IONS

###FS:    #m/z: 322.92940 #charge 1+
###MS: 146
###MSMS: 147
BEGIN IONS
TITLE=Cmpd 109, +MS2(322.9294), 28.0-35.0eV, 3.2min #147
RTINSECONDS=190.168
SCANS=146-147
PEPMASS=322.92940	4242318
CHARGE=1+
80.46621	92	
174.41361	76	
188.98602	88	
194.88702	82	
196.87987	118	
199.02985	100	
199.86760	78	
200.88290	90	
201.04494	166	
201.88258	104	
203.90968	74	
205.01765	100	
205.88848	78	
205.94883	90	
207.92166	72	
208.13258	72	
209.94339	76	
210.89811	72	
211.94603	78	
212.87651	180	
212.89974	86	
214.88686	148	
215.88627	132	
218.88427	90	
221.51907	100	
221.97041	84	
222.89533	74	
222.96121	100	
223.95790	254	
225.92712	122	
227.00403	96	
227.03929	78	
227.93739	86	
228.88925	78	
228.95260	218	1+
230.84633	216	1+
230.89085	110	
233.94958	74	
234.80296	88	
234.88947	84	
234.90242	90	
235.87983	144	
237.63564	94	
237.78921	86	
238.79752	88	
238.83904	72	
238.93900	152	
239.10094	112	
239.83573	132	
240.78605	84	
240.82104	212	
240.93900	2530	
241.78960	76	
241.84323	92	
241.91667	86	
241.94157	1728	
242.94173	5514	1+
243.82391	166	
243.86547	74	
243.88942	140	
243.99707	90	
244.81812	206	
244.88501	242	
244.93931	1812	
245.04618	72	
245.82184	116	
245.96724	92	
246.84971	134	
246.97746	478	1+
247.86023	264	1+
248.82816	74	
248.89839	144	
249.36885	80	
249.89672	88	
250.91508	72	
251.07105	122	
251.88220	86	
251.92523	78	
252.07094	126	
252.85749	74	
252.87314	72	
253.43012	78	
254.86901	122	
254.95329	78	
255.40036	76	
255.78220	72	
255.92455	92	
256.89519	222	
256.91957	84	
258.80402	86	
258.83957	248	1+
259.83156	114	
260.80160	84	
260.82989	152	
260.84248	188	
260.95026	74	
261.09696	74	
261.82769	798	1+
261.90490	80	
262.06007	72	
262.89960	78	
263.92411	78	
263.97913	130	
264.85363	426	1+
265.12417	78	
268.05921	72	
269.93217	118	
271.36248	78	
272.34817	90	
273.79433	120	
274.83861	78	
275.80760	232	1+
278.83473	76	
279.09118	720	1+
279.40909	160	
280.83310	134	
281.00420	76	
281.01840	74	
282.27981	138	
282.36588	78	
282.85953	158	
283.78806	164	1+
284.29115	686	1+
284.82456	74	
285.36594	88	
285.98824	74	
286.13166	78	
286.47671	100	
286.84979	106	
286.93609	72	
287.80627	88	
288.88834	78	
289.78242	74	
291.80392	100	
293.01263	78	
293.85600	86	
293.87049	74	
294.85203	90	
296.75507	74	
298.42323	140	
299.78279	76	
300.80659	122	
302.26294	82	
302.88952	94	
305.86641	84	
307.01262	86	
307.79887	320	
308.87650	122	
312.86829	72	
314.86951	80	
316.74854	72	
316.79616	78	
319.93103	136	
321.13628	74	
321.83633	80	
321.88980	190	1+
322.87251	82	
323.20612	74	
324.89059	218	
326.24395	98	
326.90283	86	
327.95592	80	
328.20850	90	
END IONS

###FS:    #m/z: 340.93990 #charge 1+
###MS: 146
###MSMS: 148
BEGIN IONS
TITLE=Cmpd 110, +MS2(340.9399), 28.0-35.0eV, 3.2min #148
RTINSECONDS=190.94
SCANS=146,148
PEPMASS=340.93990	1551468
CHARGE=1+
143.80223	80	
172.75206	74	
188.49834	96	
191.95539	102	
192.92619	124	
193.95050	80	
196.88644	136	
200.93448	82	
201.37162	100	
201.84240	76	
202.63889	80	
207.90936	90	
210.93639	140	
212.87496	600	1+
213.93878	1054	1+
214.89494	76	
214.91304	98	
215.88658	546	1+
215.93738	342	
216.97895	88	
217.88240	202	
217.93984	78	
218.88952	94	
221.09145	78	
222.95573	80	
223.95940	184	
224.97911	116	
226.83731	86	
226.94904	82	
228.84307	166	
228.93724	134	
228.95426	86	
229.83405	76	
229.94749	94	
230.27365	82	
230.88648	746	1+
231.07570	92	
231.95043	1352	1+
232.75689	84	
232.97207	84	
233.39218	78	
233.94709	248	
234.03086	96	
234.94717	118	
235.92367	80	
235.94649	192	
237.90517	170	
238.88493	202	
239.01172	86	
239.88989	88	
240.83508	92	
241.84209	288	
241.94603	76	
242.83116	138	
242.94038	74	
243.82982	110	
243.90958	84	
243.98953	80	
244.88076	78	
246.39372	94	
246.97414	146	
247.82961	84	
248.99691	76	
249.39597	84	
249.45622	86	
249.89848	210	1+
249.95940	370	1+
250.97889	82	
251.95509	78	
251.96775	94	
252.79109	78	
254.89316	82	
254.90657	124	
254.96497	410	
255.96836	204	
256.89134	96	
256.91257	76	
257.01594	98	
257.06891	84	
257.90077	88	
258.84408	202	
258.96460	142	
259.85191	226	
259.95512	506	1+
260.83984	276	1+
260.93218	90	
261.85228	120	
262.88394	76	
262.92444	102	
264.90742	134	
265.90389	82	
266.42926	84	
272.35050	82	
272.84712	88	
273.91484	96	
274.82019	74	
274.89847	136	
274.97395	108	
275.85137	172	
276.85354	276	
276.91909	76	
277.85791	190	
278.84258	548	1+
278.96777	88	
279.15245	72	
279.92975	160	
280.25923	92	
280.86854	138	
280.88986	116	
280.93476	106	
281.84841	96	
281.89029	112	
282.85396	98	
285.12626	72	
289.87730	200	1+
292.62589	78	
293.57181	76	
294.86264	116	
294.88569	76	
295.94444	172	
295.99195	136	
296.03636	82	
296.41035	80	
296.85661	196	
297.86874	124	
297.89689	76	
298.35404	76	
300.86426	78	
300.94295	92	
301.91546	78	
303.43407	88	
303.95387	136	
304.98651	80	
305.17752	82	
307.79831	244	1+
309.80698	80	
310.89056	72	
312.88140	76	
313.50704	108	
313.87538	122	
314.37940	84	
314.82364	78	
318.78384	76	
318.82120	76	
318.90034	118	
324.88697	120	
325.89120	116	
326.17040	150	
327.80679	86	
328.06727	74	
328.82129	78	
328.89202	168	
328.93054	146	
336.40615	106	
336.99557	102	
337.25359	92	
337.85806	106	
340.35446	80	
340.57409	84	
340.81683	84	
343.18273	76	
344.18020	74	
END IONS

###FS:    #m/z: 336.94488 #charge 1+
###MS: 146
###MSMS: 149
BEGIN IONS
TITLE=Cmpd 111, +MS2(336.9449), 28.0-35.0eV, 3.2min #149
RTINSECONDS=191.712
SCANS=146,149
PEPMASS=336.94488	71944
CHARGE=1+
205.97147	102	
207.93939	74	
207.97487	122	
211.94380	2826	1+
212.87959	810	1+
213.93933	1562	1+
215.88812	376	1+
215.93877	202	
217.16003	92	
217.88350	170	
217.93696	130	
220.96181	76	
223.79605	106	
223.95743	144	
223.97654	78	
224.97562	162	
225.07850	76	
225.96819	104	
226.86704	84	
226.90218	78	
228.89970	90	
228.93944	94	
229.95447	3220	1+
230.88868	1746	1+
230.93947	82	
231.95034	1466	1+
232.83536	86	
232.96567	80	
233.82488	126	
233.89747	232	1+
233.95195	154	
234.88531	256	1+
236.38424	96	
236.47664	78	
236.82241	78	
236.90713	86	
238.39358	78	
239.03264	76	
240.84164	80	
241.84286	372	1+
242.07409	92	
242.55647	78	
243.14503	86	
244.95620	74	
246.45130	74	
246.97700	174	
247.96634	1124	1+
248.90051	548	1+
249.82846	84	
249.85639	94	
249.96210	754	1+
250.83618	392	1+
250.90008	92	
250.94857	94	
251.78631	116	
251.83462	330	1+
251.95547	142	
252.91705	212	
252.93314	110	
252.97108	2196	1+
253.08662	78	
253.90639	150	
253.93515	118	
254.00511	82	
254.11703	116	
254.84214	242	1+
254.91260	136	
254.96513	700	
255.86938	74	
256.96222	196	
257.84402	546	1+
257.90818	218	1+
259.80111	98	
259.88415	82	
260.84702	76	
260.93125	158	
261.81987	90	
261.84004	120	
263.85440	116	
263.87041	148	
265.06444	90	
266.42521	92	
266.84657	86	
267.83916	126	
268.84050	456	
269.84125	206	
269.91005	94	
269.95018	84	
270.83786	130	
270.97045	174	
270.97868	136	
271.84204	78	
272.44145	84	
272.91943	138	
272.93825	88	
273.85415	86	
273.90064	78	
273.93550	128	
274.35975	78	
274.86004	132	
274.89828	88	
274.91887	184	1+
274.97884	98	
275.94888	98	
276.79799	80	
276.83786	120	
276.85861	332	
276.97605	82	
277.46446	96	
277.84015	128	
277.86384	156	
278.83382	654	1+
278.86719	312	1+
278.97390	84	
279.09597	132	
279.83590	356	1+
279.96165	86	
281.81115	82	
281.84564	134	
281.86710	130	
282.97502	78	
284.99057	74	
285.85377	164	
285.99254	84	
286.78445	94	
286.84806	1062	1+
286.91325	98	
287.88320	134	
288.51486	82	
289.00723	80	
290.09560	118	
292.10972	412	1+
292.73070	124	
292.85532	240	1+
292.89939	106	
293.11139	288	1+
293.92791	100	
295.08222	74	
295.89820	114	
295.94332	86	
296.85628	132	
298.05732	88	
298.82516	78	
298.86988	242	1+
298.92198	88	
299.01633	118	
300.05958	88	
300.83665	110	
301.04970	92	
301.80434	76	
304.83311	84	
305.87270	154	
306.87800	98	
307.79559	94	
308.57823	90	
309.86543	188	
310.87883	124	
311.88761	98	
312.87425	148	
315.01569	76	
324.45762	76	
326.89168	82	
327.56450	106	
327.95969	82	
328.88823	168	
328.95080	76	
328.98070	76	
329.75860	104	
329.86489	86	
329.91553	76	
330.08036	76	
332.94597	242	1+
333.76317	84	
335.88614	80	
336.04631	112	
337.72969	86	
338.02426	78	
340.12111	120	
340.42930	84	
END IONS

###FS:    #m/z: 322.92954 #charge 1+
###MS: 150
###MSMS: 151
BEGIN IONS
TITLE=Cmpd 112, +MS2(322.9295), 28.0-35.0eV, 3.3min #151
RTINSECONDS=195.393
SCANS=150-151
PEPMASS=322.92954	4134284
CHARGE=1+
167.37190	72	
187.45619	100	
190.93212	78	
196.88622	106	
202.86062	72	
206.93478	86	
208.90016	70	
209.95570	78	
210.44529	76	
212.87494	78	
214.16478	78	
215.89524	82	
219.87339	76	
219.88801	82	
224.37350	76	
225.35859	84	
225.81267	104	
225.90818	74	
227.82819	84	
227.93105	126	
228.90798	76	
228.93771	72	
229.88957	122	
230.83421	150	
230.89079	94	
231.38924	74	
233.37327	84	
233.39600	74	
233.88758	74	
235.16996	72	
235.91278	70	
236.38503	82	
236.42965	72	
236.82474	82	
237.05888	228	1+
237.88937	100	
238.43519	84	
238.80484	74	
238.82562	78	
238.93792	134	
239.03479	80	
239.78807	68	
239.90097	102	
240.82465	160	
240.85119	72	
240.93973	2654	
240.97789	82	
241.03577	88	
241.94248	1792	
242.81606	78	
242.94135	6464	1+
243.81865	298	1+
243.83655	106	
244.03829	74	
244.86188	72	
244.93852	1640	1+
246.97743	116	
247.03578	76	
247.85464	146	
248.84668	98	
249.07620	78	
249.91028	100	
249.92373	70	
250.05566	72	
250.94394	70	
250.97028	108	
253.79947	76	
254.86670	118	
255.83215	96	
256.37640	72	
256.39622	78	
256.79756	86	
257.79593	76	
258.83383	142	
258.86296	92	
259.83269	96	
260.83507	190	
261.83345	178	
262.11375	106	
262.83070	292	
263.05713	128	
263.07700	84	
265.41810	110	
266.86555	106	
267.79786	126	
267.86851	86	
267.89076	72	
268.84705	118	
270.37036	94	
270.86091	72	
270.90947	70	
271.06309	74	
271.80140	80	
273.79266	110	
273.99646	74	
274.85528	82	
275.06520	120	
275.68589	98	
275.80871	86	
275.88155	74	
275.95110	82	
276.07746	74	
276.85536	142	
277.40525	88	
278.91340	126	
279.09106	466	1+
279.85016	80	
279.94974	116	
280.80963	78	
281.04192	122	
281.85647	174	
282.08557	92	
283.20035	70	
283.36181	78	
283.79802	82	
283.87654	72	
283.92591	76	
284.02359	92	
284.29266	426	1+
284.85913	236	1+
285.98447	74	
286.91740	74	
289.78800	174	
289.80940	164	
291.80368	322	1+
291.82814	76	
293.75670	74	
294.78255	70	
294.85618	114	
294.86997	78	
295.35195	94	
297.93007	70	
298.02111	84	
298.37096	82	
298.85924	86	
300.36594	70	
300.78325	100	
302.43829	80	
303.84866	184	
304.77658	172	1+
305.83848	88	
306.87948	100	
307.79803	164	
308.80517	112	
308.92781	92	
309.90177	92	
311.89595	102	
313.02264	94	
314.84987	80	
316.75490	184	
321.73949	70	
321.81451	108	
322.62773	72	
322.73341	70	
322.76745	204	1+
324.03890	82	
324.85484	90	
324.89013	334	1+
326.33033	86	
326.87054	94	
327.18033	74	
END IONS

###FS:    #m/z: 340.94015 #charge 1+
###MS: 150
###MSMS: 152
BEGIN IONS
TITLE=Cmpd 113, +MS2(340.9402), 28.0-35.0eV, 3.3min #152
RTINSECONDS=196.166
SCANS=150,152
PEPMASS=340.94015	1492666
CHARGE=1+
129.66107	78	
190.85942	76	
190.94973	138	
192.92767	82	
196.88663	138	
198.07642	72	
200.95711	76	
205.43280	78	
206.96306	80	
208.95895	88	
212.87916	498	1+
212.89578	76	
213.93952	940	1+
214.89526	74	
215.88575	288	
215.93469	254	
216.41140	88	
217.38622	92	
217.88172	204	1+
217.97142	82	
219.87352	170	1+
219.93351	86	
222.95391	150	
223.93959	102	
225.39571	74	
226.94831	94	
228.84272	120	
229.84726	86	
230.88982	104	
231.88828	286	1+
231.94923	1634	1+
233.94736	348	
234.84613	92	
235.95005	116	
236.33703	82	
236.89237	102	
236.98295	90	
238.83716	96	
239.03448	102	
239.83750	324	1+
239.90703	92	
241.23600	88	
242.39525	94	
242.82814	376	1+
242.84617	96	
244.34713	74	
244.95410	82	
244.98660	78	
246.90351	90	
246.97368	128	
248.86112	74	
248.90452	76	
248.96759	86	
249.87535	78	
249.89734	226	1+
249.96229	530	
250.85037	88	
250.94686	108	
251.57233	72	
254.91335	122	
254.96644	702	1+
255.84873	252	1+
256.89219	78	
256.99830	80	
258.81512	88	
258.84526	302	
258.93122	76	
258.95505	642	1+
259.85334	222	
260.55363	76	
260.83848	280	1+
260.93039	134	
261.10888	84	
261.88913	84	
261.91310	90	
262.02453	88	
262.80586	80	
262.92333	120	
262.96711	96	
263.37552	76	
263.84695	150	1+
263.88205	180	1+
265.01606	74	
266.84430	76	
267.97292	72	
268.83986	146	
270.78944	126	
270.83290	126	
271.90460	94	
272.04042	102	
272.85313	134	1+
272.91821	94	
272.97673	256	
274.78944	210	1+
274.87504	84	
274.91357	86	
275.80816	76	
275.85973	144	
276.85424	466	1+
276.98830	78	
277.35208	90	
277.67787	98	
277.96474	132	
278.84493	796	1+
279.08776	106	
279.10307	76	
279.84934	446	1+
280.09697	84	
280.93527	94	
281.48157	92	
281.93321	78	
282.04570	106	
283.03289	98	
283.85181	94	
284.39373	76	
284.83314	88	
285.37205	82	
285.88662	146	
286.90094	82	
286.91740	88	
287.93142	76	
287.97503	80	
288.05013	80	
289.74872	78	
290.84718	86	
292.80625	72	
294.86545	114	
295.14528	104	
295.84585	88	
295.98753	76	
296.36150	72	
296.97307	80	
297.81149	122	
297.87261	74	
297.89828	74	
297.97678	118	
298.90985	76	
299.78136	132	
299.87251	114	
300.86827	86	
301.86096	108	
301.90455	78	
302.81712	132	
302.85603	160	
302.87014	74	
302.94058	128	
303.16876	82	
303.80247	92	
303.85336	82	
304.79366	76	
306.82735	102	
307.79829	238	
307.81931	88	
308.06948	82	
310.87029	90	
312.80292	72	
313.39157	102	
314.92267	78	
316.87918	158	1+
320.94787	114	
321.93571	76	
324.82896	120	
327.28897	82	
328.87975	98	
328.95488	102	
330.80857	74	
331.86127	80	
332.24149	92	
336.75093	90	
339.79299	82	
339.82255	76	
END IONS

###FS:    #m/z: 507.84441 #charge 1+
###MS: 150
###MSMS: 153
BEGIN IONS
TITLE=Cmpd 114, +MS2(507.8444), 28.2-35.2eV, 3.3min #153
RTINSECONDS=196.937
SCANS=150,153
PEPMASS=507.84441	260268
CHARGE=1+
196.01596	164	
197.01755	158	
198.87736	240	1+
214.88351	348	1+
223.97485	430	1+
230.84977	130	
232.89248	396	1+
236.88874	272	
237.05819	416	1+
238.06246	352	1+
238.13545	182	
238.88982	218	1+
241.85040	148	
248.90428	286	1+
252.07797	144	1+
254.09447	154	
261.83933	126	
266.16506	326	1+
267.89154	130	
268.11012	204	
269.92130	128	
270.80854	130	
270.88411	140	
272.85527	208	
273.79889	228	1+
278.39002	152	
279.14378	124	
280.85680	126	
281.37687	150	
282.96137	160	
284.89202	190	1+
286.86909	206	
287.85258	758	
288.81615	164	
288.89749	148	
289.87775	364	
290.86225	706	1+
293.87251	1658	1+
293.89762	124	
295.95937	164	
296.87380	166	
298.84806	148	
300.34578	158	
300.86049	510	1+
303.86827	418	
304.87457	602	1+
305.83691	140	
305.86081	734	
306.12626	130	
307.88866	564	
308.14189	1390	1+
308.33727	272	1+
308.87293	1476	1+
309.84696	268	1+
309.89129	256	1+
309.98650	208	1+
310.79305	134	1+
310.87125	142	
311.33559	310	1+
311.88264	3518	1+
312.82421	174	
314.80300	136	
314.86947	366	1+
315.37145	228	1+
316.86650	132	
316.88649	152	
317.76567	146	
317.87030	124	
318.86137	488	1+
319.89298	158	
320.35703	134	
321.83328	206	1+
323.87156	254	
325.89888	334	
326.88273	2912	1+
328.81829	122	
328.87253	220	
330.83018	226	
330.88818	162	
330.91898	232	1+
331.82132	126	
331.88937	250	
332.87728	286	
333.75833	124	
333.79742	190	
333.85265	156	
333.87747	170	
334.76774	242	1+
334.83286	412	1+
334.94776	148	
335.83717	354	1+
335.89098	260	1+
336.87281	294	1+
336.94120	122	
337.82968	178	1+
341.83683	204	1+
342.75927	176	1+
342.82344	122	
342.87513	414	1+
343.83217	306	1+
345.82030	186	
346.17800	140	
346.79250	124	
347.77508	154	
348.77789	132	
348.82927	184	
348.84180	154	
349.75734	896	1+
349.77089	194	
349.81615	382	1+
350.88356	626	1+
352.78211	154	
353.36226	136	
353.77721	254	1+
353.85187	384	
355.70670	132	
355.89303	490	1+
356.04681	132	
356.37377	160	
356.81140	126	
356.83352	306	1+
362.84265	254	1+
364.87086	126	
364.88677	158	
365.78639	194	
366.17967	130	
366.83641	658	1+
367.70676	446	1+
367.76980	288	
367.77534	156	
368.70871	322	1+
368.77133	138	
368.89266	344	1+
369.20322	202	1+
369.77483	394	1+
369.83478	634	1+
[truncated: 1,298,211 more chars]
