# Supplementary material for: High-Throughput Venomics
Source: J Proteome Res. 2023 Apr 3;22(6):1734–46. doi: 10.1021/acs.jproteome.2c00780 (PMC10243144; doi:10.1021/acs.jproteome.2c00780)
Supplement: Supplementary file 9 — pr2c00780_si_009.zip [file pr2c00780_si_009.zip › Manual files/Calloselasma rhodostoma MGF/210702_Calloselasma_halfplate000026_5.1.201.mgf]

###	D:\Data\Julien\210702_Cr_half_TFA\210702_Calloselasma_halfplate000026.d\ProteinAnalysisResults.mgf
###	D:\Data\Julien\210702_Cr_half_TFA\210702_Calloselasma_halfplate000026.d\analysis.baf
###	210702_Calloselasma_halfplate000026.d
###	Instrument: maXis HD
###	Manufacturer: Bruker
###    PeakWidth 0.30, MiniumIntensity 10, S/N 1Apply threshold 0, Threshold 10
###    Retain Residuals no, Create neutrally no,
###    FullScan Parameters: AdductIon (+)+H (-)-H, LowMass 0, HighMass 8000, MaxCharge charge decon 4, MinPeaks 3
###    Perf. isotope decon yes, Max Charge Istopic decon 6, MW agreement 0.00, Abund. cutoff 2.00, Envelope cutoff 75.00
###    MaxRes   Parameters: AdductIon (+)+H (-)-H, LowMass 0, HighMass 8000 
###    Perf. isotope decon yes, Max Charge Istopic decon 6, Abund. cutoff 2.00
###    MSn      Parameters: AdductIon (+)+H (-)-H, LowMass 0, HighMass 8000 
###    Perf. isotope decon yes, Max Charge Istopic decon 4, Abund. cutoff 0.05
###    Global Charge Limit: no 3, Prefer FullScan Result: yes, Export what: 2 (0=non deconv/1=deconv only/2=mixed), NoMSMSSignals: 150, Intensity threshold: 10, NoMSSignals (deconv): 2, NoMSSignals (non-deconv): 2, NormalizeData: no, SingleCharged: yes
###
COM=210702_Calloselasma_halfplate000026.d
USERNAME=Demo User

###FS:    #m/z: 322.92889 #charge 1+
###MS: 2
###MSMS: 3
BEGIN IONS
TITLE=Cmpd 1, +MS2(322.9289), 28.0-35.0eV, 0.0min #3
RTINSECONDS=1.898
SCANS=2-3
PEPMASS=322.92889	2107266
CHARGE=1+
206.93943	5236	
208.94465	7948	1+
211.94382	18104	
213.93915	20370	1+
215.88677	2882	
215.93730	3214	
217.94074	13974	
222.95134	35250	1+
224.95059	8994	
226.12228	3804	
226.94604	170190	1+
227.19772	9604	
228.94202	280150	1+
229.45459	2480	
231.95065	12608	1+
233.94667	2626	
234.96952	8646	
234.99693	6082	
235.12769	4100	
235.20324	2942	
238.45382	15572	
238.95505	3176	
239.07910	4160	
239.14535	3206	
239.23349	4260	
239.98024	4626	
240.22946	4680	
240.96195	21986	1+
241.46284	2596	
242.61823	4796	
242.96102	7048	1+
243.11855	2676	
243.88141	4406	
244.95653	108432	1+
245.18383	2466	
245.22401	3054	
245.94282	9336	
246.24016	3192	
246.95131	72820	1+
246.97293	5882	
247.23990	4808	
248.03187	3372	
248.97293	2764	
249.18186	2824	
249.25497	3332	
249.91048	4322	
249.97043	71562	1+
250.94591	55852	1+
250.99733	11652	
251.19805	5334	
251.62450	2664	
251.90891	2594	
252.46985	3108	
252.94610	21564	
252.97064	826360	1+
253.17784	2868	
253.18868	2526	
253.21239	8538	1+
253.90443	20222	1+
254.09020	2472	
254.94120	319196	1+
254.96585	285612	1+
255.07430	2864	
255.17276	2450	
255.22902	12608	1+
256.26048	8218	
256.91244	8292	1+
256.96335	40050	1+
258.88371	6218	
258.90935	3884	
258.96397	16160	1+
261.97243	18188	1+
263.13205	4568	
263.97777	129450	1+
265.24940	2658	
265.97522	14942	1+
267.26499	4430	
267.97260	64722	
268.26192	2720	
268.90886	6428	1+
268.95779	22798	
269.97206	31244	1+
270.97915	18350	1+
272.88071	8116	1+
272.95121	48720	1+
272.97451	5976	
274.27099	22078	1+
277.21211	2734	
279.09043	5056	
279.22883	7866	1+
281.04599	8638	1+
281.24448	16756	1+
281.98730	3422	
282.27621	20870	
282.97343	3224	
283.17086	2766	
283.26032	19222	1+
283.94625	10784	
283.98338	2796	
284.29174	11580	1+
285.09565	2452	
285.20124	3164	
285.22149	3722	
285.94098	224524	1+
285.98235	18018	1+
286.27154	2688	
288.24973	13034	1+
288.28674	3414	
289.21324	2424	
290.26615	27158	1+
290.89117	4696	
291.09877	6966	1+
291.19216	3184	
291.21300	3224	
291.97272	13316	1+
292.05831	5868	
292.14647	2616	
293.10824	3298	
293.17294	2576	
293.20754	9744	1+
293.24345	2514	
293.97359	26030	1+
293.99643	42860	1+
294.12632	10306	1+
294.93561	7622	
295.18773	2810	
295.20672	3058	
295.22385	14364	1+
295.25946	2864	
295.96795	13694	1+
295.99030	21662	1+
296.29209	5104	
297.07891	17806	1+
297.22264	4646	
297.23931	13988	1+
297.90434	4898	
298.27222	4340	
298.30824	2480	
298.96694	3754	
299.05956	5740	1+
299.07592	3860	
299.10852	3856	
299.20047	3188	
299.23806	3352	
299.25402	4568	
300.28666	12480	1+
301.95603	2390	
302.17236	9392	1+
302.26493	2414	
302.30235	28474	1+
302.94736	63522	1+
303.95127	53448	1+
303.99452	8982	1+
304.28239	2602	
304.90199	4704	
304.92317	6084	
305.24339	2754	
305.95120	5432	
306.19828	2728	
306.90336	11032	
307.18752	2552	
307.24511	34958	1+
308.14008	10288	1+
308.21378	5876	
308.87045	9174	1+
309.20421	3654	
309.22141	3738	
309.25712	10090	1+
309.27359	7126	1+
310.11758	2832	
310.15534	9666	1+
310.30701	21500	1+
311.05269	5206	
311.17892	2748	
311.21845	6560	
311.27248	10352	1+
311.29068	4852	
311.86827	15908	1+
311.93362	7434	
311.98476	17154	1+
312.32304	11338	1+
312.90116	5538	
312.94642	8034	
313.12687	2438	
313.21542	5450	1+
313.23483	4358	
313.24972	3046	
313.26688	11370	1+
313.28862	10558	1+
313.86421	7642	1+
313.92825	170614	1+
316.11188	2434	
316.28117	19696	1+
316.31818	10806	1+
316.93968	4888	
318.29683	17852	1+
318.93364	102578	1+
320.93328	239470	1+
321.17454	2634	
321.20121	2594	
321.23829	3074	
321.27669	2856	
321.31172	3428	
322.19229	4764	
322.27391	3042	
322.67550	2674	
322.87842	7312	
322.90746	10470	
322.92885	4689270	1+
323.01524	2950	
323.11187	4930	
323.17668	10004	1+
323.23705	19344	1+
323.27558	2842	
323.28685	17082	1+
323.32633	3360	
323.35838	2776	
324.10120	2708	
324.13625	8444	1+
324.28970	13850	1+
324.31988	8722	1+
324.87659	6934	
325.02799	3578	
325.20073	2490	
325.25273	54192	1+
325.52927	2744	
326.12126	2394	
326.17197	4204	
326.33873	3412	
326.87078	70696	1+
326.96769	19942	1+
327.00551	10490	
327.14249	3098	
327.17442	2756	
327.19825	2914	
327.23132	3486	
327.26826	71000	1+
327.33518	3298	
328.14776	2434	
328.31755	11050	1+
END IONS

###FS:    #m/z: 340.93943 #charge 1+
###MS: 2
###MSMS: 4
BEGIN IONS
TITLE=Cmpd 2, +MS2(340.9394), 28.0-35.0eV, 0.1min #4
RTINSECONDS=2.67
SCANS=2,4
PEPMASS=340.93943	1014066
CHARGE=1+
199.14642	132	
206.91994	120	
206.93831	210	1+
212.93645	144	
213.04269	132	
213.88768	170	
213.93860	3272	1+
215.88581	640	1+
215.93638	580	1+
217.87974	216	
217.93766	176	
221.89215	136	
222.89567	330	1+
224.93312	136	
225.08795	142	
226.87030	150	
226.94810	128	
227.00950	222	1+
227.85597	122	
227.95724	128	
228.06000	166	
230.88721	312	1+
231.05345	190	1+
231.15493	160	1+
231.94973	3136	1+
233.89939	348	
233.94612	284	
234.94982	144	
235.03542	198	1+
235.06117	124	
235.89443	242	
238.05100	138	
238.13573	186	
239.10521	136	
240.12127	228	1+
240.22908	454	
241.15857	164	
242.97527	206	1+
242.99397	156	
243.03418	374	1+
244.05517	128	
245.09506	138	
245.22337	252	1+
245.98031	140	
246.06363	250	1+
246.97492	292	
248.12667	140	
248.16338	216	1+
248.98370	362	1+
249.03801	222	
249.14563	182	1+
249.95961	582	1+
250.98244	128	
251.05394	126	
251.18167	132	
251.90802	212	
252.08584	232	
252.96676	124	
253.07036	124	
253.08545	194	
254.94043	134	
254.96515	1478	1+
255.07358	584	1+
256.05243	136	
256.25900	120	
256.88223	178	1+
256.91482	206	
256.96696	374	1+
258.83470	196	
258.87749	182	1+
258.90609	204	1+
258.95981	368	1+
259.11252	158	
259.99614	164	
260.05405	190	
260.99193	244	
262.96425	400	
263.16950	168	
263.95525	328	1+
264.07533	298	1+
265.01489	578	1+
265.12000	212	
265.19534	286	
265.91293	122	
265.95992	302	1+
266.01875	358	1+
266.28286	132	
266.99468	590	1+
267.13511	238	
268.14880	160	
268.95676	138	
270.86539	294	1+
272.10188	120	
272.78464	124	
272.93451	266	1+
273.00213	218	
273.05720	358	1+
273.08840	146	
274.06133	282	1+
274.94853	212	1+
274.97263	132	
276.06824	272	1+
278.05709	122	
278.96273	198	1+
279.06418	310	
279.22621	208	
280.03054	122	
280.25912	286	
280.84195	148	
281.01416	146	
281.04703	840	
281.11141	202	1+
281.15118	232	1+
281.18700	200	
281.26359	156	
281.93070	134	
281.95957	190	1+
282.04658	860	1+
282.14971	206	1+
282.27605	1988	1+
282.30996	224	1+
282.91647	196	
283.02755	398	1+
283.08091	126	
284.29139	576	1+
284.86766	346	1+
285.02627	142	
285.08403	132	
286.91554	272	1+
287.00023	124	
287.21499	178	
288.01769	366	1+
288.52138	170	
288.87283	324	1+
290.21003	228	1+
290.23942	302	1+
291.06120	124	
292.07852	264	1+
292.85377	338	1+
292.91341	322	1+
293.06010	172	
293.10910	150	
295.01266	210	1+
295.09296	284	1+
295.17802	172	1+
296.29458	208	
296.32689	432	
296.34498	126	
296.85949	160	1+
297.57637	190	
297.97503	122	
298.00081	270	1+
298.08010	372	
298.30863	282	1+
298.58568	400	
299.05618	862	1+
299.23400	162	
299.85932	138	
300.16501	202	
300.92930	132	
301.51863	140	
302.05661	126	
302.17459	418	1+
302.19505	124	
302.24558	214	
302.93947	128	
303.01143	340	1+
305.02628	286	1+
305.22708	220	
306.30209	130	
306.78802	122	
307.07495	140	
307.24300	700	1+
307.28782	850	1+
307.79340	332	1+
308.07217	122	
308.29144	612	1+
308.32681	224	1+
308.80020	188	1+
309.03242	166	
309.10940	134	
310.08976	260	
310.31347	142	
310.55333	126	
310.87994	480	1+
311.13218	200	1+
312.95565	134	
313.97310	160	1+
314.03834	120	
314.09152	120	
314.96640	222	1+
316.09356	176	
317.06497	122	
317.13076	154	
318.04187	346	1+
318.99585	148	
319.02717	172	
319.17662	236	1+
320.18243	170	1+
321.03156	170	
321.22254	556	1+
322.00201	146	
322.13283	762	1+
323.23677	2136	1+
324.28966	192	
324.32317	360	1+
324.89392	176	
325.23172	220	
325.25399	416	
325.59425	92	1+
326.11844	142	
326.14567	138	
326.17452	286	
326.24816	226	
326.30174	524	1+
326.33743	504	1+
326.96394	148	
327.10330	172	
327.79631	132	
328.18985	284	
329.87273	150	
330.86231	212	1+
331.06644	144	
333.05999	232	
334.30824	122	1+
335.06839	318	1+
336.23566	130	
337.21280	164	
337.25513	274	1+
337.99483	138	
338.03785	130	
338.12361	130	
338.20072	128	
339.02999	188	1+
339.10551	132	
339.16888	136	
340.11695	252	1+
340.24022	856	1+
340.26018	336	
340.29818	274	
340.35670	270	1+
340.39084	632	1+
341.06137	264	1+
341.18273	126	
341.24535	630	1+
341.27837	482	1+
341.31143	204	
342.10597	190	
342.28111	408	1+
342.31158	666	1+
342.90357	206	
343.02454	118	1+
343.08702	174	
343.14098	214	1+
343.18292	268	1+
343.23133	386	1+
344.21740	312	1+
344.97221	642	1+
END IONS

###FS:    #m/z: 363.95536 #charge 1+
###MS: 2
###MSMS: 5
BEGIN IONS
TITLE=Cmpd 3, +MS2(363.9554), 28.0-35.0eV, 0.1min #5
RTINSECONDS=3.442
SCANS=2,5
PEPMASS=363.95536	621150
CHARGE=1+
189.86205	160	
191.86086	158	
191.95384	402	1+
201.03950	144	
209.94353	914	1+
210.88276	176	
212.87757	1018	1+
216.40945	134	
220.04234	192	1+
222.95120	1552	1+
222.96981	182	1+
224.94920	1064	1+
225.03420	230	
226.94647	5194	1+
227.88376	230	1+
227.89578	154	
227.93038	168	
228.94166	5070	
229.00918	182	1+
229.94897	178	
230.07572	252	1+
230.88817	1476	1+
231.96267	170	1+
232.88590	320	1+
233.17466	146	
233.96477	230	1+
234.95808	204	1+
235.02703	130	
235.06703	166	
238.06623	306	1+
239.07249	250	1+
239.42625	176	
240.13009	132	
240.93328	216	1+
240.96254	1152	1+
241.06295	166	
241.89629	158	
242.95916	900	1+
244.86294	136	
244.95612	3770	1+
245.07949	150	
245.44647	128	
245.94268	418	
246.39597	184	
246.95193	3174	1+
246.97268	196	
247.02467	140	
247.04119	144	
247.05631	148	
247.10943	134	
248.00381	212	1+
248.11350	130	
248.82266	134	
248.88090	194	1+
248.90114	700	
248.96542	152	
249.03891	250	
250.04356	138	
250.94682	262	1+
250.98316	140	
251.07272	276	1+
252.94610	226	1+
253.14655	168	1+
253.83503	146	
253.90598	144	
253.99053	160	
254.88149	332	1+
255.02850	202	1+
255.20843	148	
255.23160	202	
255.88444	284	1+
256.05280	130	1+
256.07067	136	
257.94009	342	1+
257.96535	494	1+
258.19207	220	1+
258.98604	294	1+
259.93938	284	1+
259.96400	1040	1+
260.88188	262	1+
260.96642	904	1+
262.87482	146	
263.05581	214	
263.14084	160	
263.94854	322	1+
264.05918	134	
264.19117	196	1+
264.87610	212	1+
264.99623	254	1+
266.10992	182	1+
266.24694	216	1+
266.98291	142	
267.01123	158	
267.09810	130	
267.97513	472	
268.95356	422	
268.97262	276	
269.11175	230	
269.93248	222	1+
269.96960	820	1+
270.12878	138	
271.06217	160	
273.86685	328	1+
274.89369	128	
274.91416	264	1+
274.98394	130	
275.84868	180	1+
277.11168	230	1+
278.84897	262	1+
279.01515	718	1+
280.07266	138	
280.89322	132	
280.93196	148	
281.01574	386	1+
281.25893	158	
281.95576	224	
282.95417	128	
282.98103	496	1+
283.01245	344	
283.06314	216	
283.08309	172	
283.84972	244	
283.86605	200	1+
284.06213	156	
284.08149	146	
284.26747	330	1+
284.95338	336	
285.00938	212	1+
285.94445	576	1+
286.07914	250	1+
286.10930	176	
286.79656	252	1+
286.89753	136	
287.08519	188	1+
287.22857	274	1+
288.05920	440	1+
288.87129	170	
288.94425	252	1+
290.00366	170	
290.02225	140	
291.98597	210	
292.15042	182	
292.26210	136	
292.93209	138	
293.03073	426	1+
293.06395	130	
293.11362	156	
294.12247	178	
294.27828	130	
295.00735	178	1+
295.02951	212	
296.15258	174	
296.92654	134	
297.11296	270	
297.81154	268	1+
298.07895	352	1+
298.51846	138	
298.58046	156	
301.01980	342	1+
301.85439	134	
301.99277	172	
302.22116	306	1+
303.80421	138	
303.85362	302	
303.94674	236	1+
304.09560	154	
304.14528	234	1+
304.22512	166	
304.97512	180	
305.03412	160	
305.12752	456	1+
306.04054	258	1+
306.27649	196	
306.79094	130	
306.89875	134	
307.28619	684	1+
307.30816	200	
308.29230	436	1+
308.30620	320	1+
308.89813	260	1+
310.12240	248	1+
310.26415	148	
310.87579	264	1+
311.34778	132	
312.14729	138	
312.34739	146	
312.80164	234	1+
313.04128	256	1+
313.14517	134	
314.84763	140	1+
316.25747	148	
317.11159	344	1+
317.29639	302	1+
318.04156	346	1+
319.00806	144	
319.04278	334	1+
319.87232	132	
320.12137	212	1+
320.31651	210	
320.72605	128	
322.00057	256	1+
322.19641	154	
322.93045	226	
323.23566	624	1+
323.95758	134	
323.99180	174	1+
324.14582	132	
324.23840	452	1+
324.32139	400	1+
324.89146	272	1+
325.05963	218	1+
325.08297	174	
326.28302	150	
326.89759	142	
328.04742	278	1+
328.87718	226	1+
329.95595	176	1+
330.20345	230	1+
330.22657	206	1+
331.82734	148	
332.00595	128	
332.08527	180	1+
333.18226	174	1+
334.86017	134	
336.06646	150	
336.09123	288	1+
336.80764	140	1+
336.85930	172	
340.94503	142	
341.35918	206	
342.06422	134	
342.28106	590	1+
342.35928	164	
342.97060	138	
343.05236	320	1+
343.07944	220	
343.09974	216	1+
343.17606	288	1+
343.26004	130	
344.15391	130	
344.97010	260	1+
345.09919	130	
345.97266	216	1+
346.23733	406	1+
347.03728	220	1+
347.21084	380	1+
347.23931	296	1+
347.30493	142	
348.04389	142	1+
348.21468	370	1+
349.25716	154	
349.31989	770	
349.83442	140	
350.17261	270	1+
351.10240	224	1+
351.33343	236	
351.36482	122	1+
354.09892	134	
354.92823	250	1+
354.95086	130	
355.16779	330	1+
355.30323	230	1+
358.19653	160	
359.30901	250	1+
360.06243	174	
360.11560	548	1+
360.15547	130	
360.22189	132	
360.26450	188	1+
360.36271	136	
360.98864	198	1+
361.20933	148	
361.25762	170	1+
362.19142	168	
362.28027	220	1+
362.34483	160	1+
363.10817	150	
363.85537	172	1+
364.20518	178	1+
364.24810	128	
364.28309	554	1+
364.35696	130	
365.10434	404	1+
365.28635	478	1+
365.38583	322	1+
366.13177	182	
366.16563	140	
366.24523	180	1+
366.27351	138	1+
367.18600	376	1+
367.33214	532	1+
368.42168	2314	1+
369.17787	142	
369.19770	402	1+
END IONS

###FS:    #m/z: 363.95550 #charge 1+
###MS: 6
###MSMS: 7
BEGIN IONS
TITLE=Cmpd 4, +MS2(363.9555), 28.0-35.0eV, 0.1min #7
RTINSECONDS=7.118
SCANS=6-7
PEPMASS=363.95550	536958
CHARGE=1+
189.86257	260	
189.96304	172	
190.85902	200	
191.85544	396	
196.88456	124	
197.95743	206	
202.84882	132	
204.02690	130	
208.88866	148	
208.93734	180	
209.88392	422	1+
209.94250	1830	
212.87796	1590	1+
218.91660	216	
222.95099	3470	1+
223.38203	234	
224.16866	130	1+
224.94741	3646	1+
225.01087	158	
226.07665	166	1+
226.89369	168	
226.92195	134	
226.94688	8708	1+
227.07448	224	1+
227.12476	94	1+
227.89380	414	1+
227.93169	452	
228.02308	168	1+
228.07219	308	1+
228.89664	340	1+
228.94186	10538	1+
229.07223	232	1+
230.88870	1836	1+
232.88239	302	
234.06468	144	
235.02448	142	
235.05072	188	1+
236.06174	182	1+
236.09052	222	1+
238.21960	170	
239.06853	272	1+
239.93353	300	1+
240.02647	254	1+
240.96184	3288	1+
241.05080	160	
242.95734	2554	1+
243.01282	192	1+
244.12755	140	
244.95670	4376	1+
245.07839	172	
245.94010	452	
246.90443	136	
246.95244	5598	1+
248.90024	568	1+
248.98769	320	1+
249.04278	144	
250.04497	236	1+
250.89472	294	
250.96566	242	
251.06845	334	1+
251.13171	122	
251.90029	154	
252.79850	124	
252.86092	142	
252.95632	126	
253.10488	324	1+
256.02150	290	1+
258.91637	134	
258.97029	996	1+
260.88961	494	1+
260.96597	2022	1+
262.03467	122	
262.86767	196	1+
263.00274	124	
263.16998	196	
263.21578	134	
263.94589	276	1+
263.97793	204	
264.98233	128	
264.99794	204	
265.05514	120	
266.94604	280	
267.89818	150	
267.97325	998	1+
268.11045	142	
268.17364	140	
268.93810	184	
268.96139	1040	1+
269.96635	758	1+
270.19170	196	
271.84317	132	
271.86202	218	
272.94835	132	
275.03056	188	1+
276.14921	142	
277.07684	132	
277.12551	160	
278.24011	140	
279.01715	712	1+
279.98818	132	
280.04892	246	1+
280.85653	118	
280.88635	124	
281.01070	584	1+
281.10864	158	
281.95348	158	
282.12820	144	1+
283.00534	134	
283.06881	200	
283.92531	130	
283.98380	626	1+
284.05512	484	1+
284.95356	210	
285.00959	122	
285.08974	222	1+
285.84453	238	1+
285.94689	442	1+
285.97175	320	1+
286.80902	194	1+
287.08683	192	
287.22070	128	
288.87055	476	1+
289.01011	228	1+
289.06812	220	1+
290.04494	182	1+
290.91617	212	1+
291.10891	192	1+
291.24450	124	
292.20168	128	
293.03068	214	
293.06548	120	
293.85339	326	1+
294.02097	374	1+
294.08564	210	1+
294.12996	132	
294.87848	206	1+
294.89662	166	
294.95131	260	1+
295.02358	256	1+
295.08997	146	1+
295.14284	424	1+
295.16763	168	
296.15034	286	1+
297.93117	140	
297.96984	188	1+
298.08303	158	
298.25367	118	
301.06815	264	1+
301.11147	182	1+
301.13775	148	
301.22066	540	1+
301.24275	430	1+
301.86129	150	
301.96407	254	1+
302.00275	142	
302.14172	204	1+
302.17168	124	
303.26068	218	1+
303.80662	136	
303.85533	214	
303.99060	174	
305.02697	256	1+
305.09274	398	1+
305.14567	120	
305.82909	214	1+
306.27897	222	
307.11695	134	
307.28560	546	1+
307.89282	118	
308.03011	134	
308.13126	122	
308.17060	248	1+
308.26706	124	
308.88179	198	1+
308.94126	118	
308.96607	144	
309.07206	180	
309.25952	148	
309.78857	260	1+
310.08325	194	1+
310.30714	372	
310.93420	206	1+
311.04038	292	1+
311.31385	168	
311.53042	132	
311.83357	226	1+
311.86499	210	1+
311.88107	134	
312.11616	140	
312.35315	280	
315.04802	284	1+
317.19795	204	1+
318.07109	214	
318.86513	184	1+
318.93477	170	
318.97515	134	
319.10057	328	1+
319.13439	212	1+
319.30919	292	1+
321.81673	136	
321.87020	384	1+
322.22680	168	
322.30357	152	
322.32524	128	
323.01650	380	1+
323.23860	530	1+
324.24525	370	1+
324.32171	252	1+
324.85925	130	
324.88537	166	
324.93391	148	
325.29765	336	1+
325.96314	344	1+
326.05777	156	
326.07792	150	
326.24319	128	
326.79983	210	1+
327.26937	180	1+
328.18390	174	1+
328.31527	354	1+
330.21055	152	
330.96163	200	1+
331.08412	250	1+
331.88768	182	1+
333.29515	126	
333.32329	128	1+
335.11467	172	1+
335.84812	202	1+
336.00143	210	1+
336.16497	214	1+
336.32156	240	1+
336.94421	336	1+
337.10321	192	1+
337.81141	174	
338.10964	226	1+
338.33489	154	
338.86134	124	
339.40067	100	1+
340.93471	168	
341.19153	134	
342.20617	330	1+
342.27433	568	1+
343.06238	196	1+
343.15590	124	
344.32079	156	
345.01305	140	
345.15347	180	1+
345.65859	116	1+
346.21734	202	1+
347.09810	126	
348.12396	196	1+
349.08857	222	1+
349.31636	362	
350.11146	130	
350.18057	156	
350.34505	150	
354.32840	130	
354.84635	170	
355.96093	182	1+
360.02667	198	1+
360.10833	250	
360.19063	120	
360.25053	172	
361.03434	208	1+
361.22103	188	
361.31804	174	1+
362.19380	122	
362.27744	352	1+
363.13835	160	
363.15780	278	1+
363.21239	130	
364.09793	286	1+
364.11433	134	
364.13820	128	
364.20928	120	
365.18765	146	
365.23873	140	
365.28215	368	
365.31400	264	
365.35059	136	
366.19780	250	1+
367.03459	256	1+
367.15106	302	1+
367.33092	210	
368.32630	166	
368.42208	1192	1+
368.82947	126	
369.33272	264	1+
END IONS

###FS:    #m/z: 336.94479 #charge 1+
###MS: 6
###MSMS: 8
BEGIN IONS
TITLE=Cmpd 5, +MS2(336.9448), 28.0-35.0eV, 0.2min #8
RTINSECONDS=7.89
SCANS=6,8
PEPMASS=336.94479	166566
CHARGE=1+
185.04023	108	
194.92260	194	1+
206.97591	160	1+
207.97828	164	1+
211.03904	116	
211.94374	9828	
212.09509	112	
212.87884	438	
212.94866	440	
213.89593	164	
213.93902	5048	
214.94148	204	
215.01793	246	1+
215.88616	436	
215.93637	740	1+
217.88189	272	
217.93723	130	
222.88597	228	1+
223.95849	264	
223.97246	188	
224.97680	110	
226.94685	140	
228.89021	124	
229.95454	10322	1+
229.99600	104	
230.88805	138	
231.09099	178	1+
231.94912	4572	
232.95281	178	
233.14889	218	1+
233.89712	190	
233.94777	890	1+
234.07988	138	
234.15072	154	1+
235.03815	220	
235.86952	144	
235.89246	270	
235.94504	200	
237.05981	130	
237.08539	118	
238.21090	124	
239.03216	132	
239.95311	108	
240.05449	112	
241.01575	130	
241.04375	202	1+
241.08389	230	1+
241.19220	224	1+
241.88445	132	
241.98815	154	
242.91386	112	
243.94897	186	1+
245.05724	144	
245.97491	110	
246.97307	240	
247.03056	260	1+
247.12996	134	
247.96564	2664	1+
248.86002	106	
248.90218	370	1+
248.98549	528	1+
249.96009	1480	1+
250.80537	120	
251.04454	294	1+
251.06923	148	
251.09018	110	
251.54758	102	
252.03293	228	1+
252.22976	190	
252.96933	5600	1+
253.93444	254	1+
254.09066	600	1+
254.11928	122	
254.91070	148	
254.96606	2686	1+
255.07325	814	1+
255.90803	460	1+
256.91236	382	1+
256.96402	430	1+
258.79959	112	
258.87672	134	
258.95820	400	1+
258.98768	244	1+
260.99373	298	1+
261.81421	132	
261.86801	126	
262.05043	116	
263.06330	202	
263.83454	260	1+
264.79696	112	
264.99089	126	
265.01717	456	1+
265.08699	104	
265.79288	108	
267.00075	278	
267.20549	104	
267.84015	124	
268.00241	252	
268.63501	106	
268.99043	102	
269.10908	148	
270.95138	106	
270.98037	584	1+
271.84153	198	
271.94557	240	1+
272.01571	294	1+
272.97314	316	1+
274.16954	222	1+
274.93667	120	
274.97468	116	
274.99736	226	1+
275.05583	170	
275.07884	276	1+
275.12740	102	
276.00228	282	1+
276.84255	106	
276.89729	146	
277.96143	254	1+
278.24756	126	
280.18701	128	
280.97363	140	
281.04766	546	1+
282.27807	152	
282.85858	136	
283.06485	206	1+
284.85322	272	1+
284.87878	112	
284.90732	206	1+
285.02356	140	
285.11433	148	
286.05268	106	
287.07562	194	1+
287.98168	114	
288.02177	110	
288.95066	128	
289.00914	214	1+
289.50789	154	
291.05210	120	
293.14439	164	
293.99473	176	
294.27681	138	
294.89494	170	1+
295.07186	144	
295.20606	130	
295.86551	134	
295.99459	168	
296.67279	108	
296.96809	116	
297.02164	254	1+
297.94675	208	1+
297.97041	434	1+
298.02376	202	1+
298.07877	192	
298.11396	140	
298.15084	172	
298.30877	192	
298.91679	102	
299.05803	606	1+
299.13870	166	
299.86590	228	1+
300.00970	114	
300.07773	268	1+
300.16407	176	1+
300.23161	188	1+
300.42804	108	
300.51665	222	
301.03681	130	
301.05311	360	1+
301.08161	196	1+
303.01416	150	
304.88785	106	
304.90949	232	1+
304.96288	112	
307.28239	182	
308.03600	284	1+
308.28828	126	
308.30076	284	1+
308.53338	102	
308.80339	190	
309.87488	406	1+
310.89476	114	
311.14434	112	
313.88094	106	
314.07268	106	
315.09777	132	
316.22340	258	1+
316.24560	164	
317.02862	274	1+
317.17553	174	1+
317.27160	210	1+
319.09369	106	
319.20271	144	
320.05495	140	
321.22072	154	
322.13639	234	1+
322.22016	136	
322.31161	236	
322.81780	114	
323.01194	246	1+
323.24059	498	1+
324.28628	184	
324.98129	110	
325.11115	238	1+
326.97667	108	
327.30104	140	
328.88599	238	
330.98226	152	
331.04360	120	
333.06976	180	1+
333.12725	152	
334.25703	200	1+
335.17375	128	
336.73184	150	1+
336.81351	152	
336.86517	112	
337.08634	200	1+
337.18006	134	
337.20533	182	1+
337.25293	240	
337.31871	174	
337.35308	104	
338.27365	108	
340.11799	110	
340.25454	124	
340.29631	116	
340.34823	148	
340.39334	224	
341.07950	176	
341.24465	166	
END IONS

###FS:    #m/z: 359.96047 #charge 1+
###MS: 6
###MSMS: 9
BEGIN IONS
TITLE=Cmpd 6, +MS2(359.9605), 28.0-35.0eV, 0.2min #9
RTINSECONDS=8.662
SCANS=6,9
PEPMASS=359.96047	121264
CHARGE=1+
195.88433	114	
209.94255	414	1+
210.03685	142	
218.91556	116	
221.94101	112	
222.95146	1070	
223.95197	550	
224.94686	1928	1+
225.05736	206	1+
226.94637	3960	1+
227.99015	116	
228.94132	3698	
229.05237	144	
230.12619	130	
230.54251	110	
233.07801	162	
233.96153	196	1+
234.82476	358	1+
234.89175	158	
236.02143	108	
238.21085	104	
239.03499	142	
239.14423	104	
240.00786	104	
240.93998	104	
240.96157	1076	1+
242.95926	736	1+
243.13033	152	
243.89140	262	1+
244.04204	120	
244.70072	106	
244.95666	2422	1+
245.94065	210	
246.95235	2036	1+
247.03895	106	
248.06411	322	1+
249.04692	102	
249.15927	104	
250.94547	116	
250.96811	116	
250.99352	230	1+
251.03343	286	1+
251.96767	130	
252.22340	174	1+
254.10107	242	1+
257.97381	442	1+
258.04960	108	
258.14001	110	
258.87909	186	
258.97262	256	1+
259.06554	114	
259.94313	114	
260.96916	530	1+
261.06648	146	
261.93777	116	
262.97268	128	
264.04397	112	
265.01607	282	1+
265.06523	172	1+
265.19172	134	
265.97749	238	1+
266.09612	212	1+
266.24407	124	
267.02623	112	
267.12985	150	
267.14385	114	
267.97265	322	1+
268.18363	138	
268.29602	224	
268.95749	414	1+
270.98950	134	
271.09416	302	1+
271.84435	218	1+
272.04780	114	
273.05855	108	
274.21318	144	
275.05673	138	
275.86873	114	
276.84383	128	
276.94280	148	
277.20101	108	
277.85788	104	
278.41384	118	
279.01948	112	
279.13667	242	1+
279.27437	168	
279.42556	108	
279.84002	108	
279.95132	270	1+
280.12170	304	1+
280.26153	440	1+
280.81591	122	
281.18393	124	
282.08333	126	
282.80320	130	
282.92288	118	
283.02045	130	
283.04205	112	
283.26752	114	
283.86477	124	1+
285.08516	116	
285.11457	114	
285.48854	102	
286.15837	104	
288.05700	160	
288.95979	182	
289.08703	168	
289.25938	156	1+
291.24357	108	
292.93048	190	1+
293.11608	122	
293.38292	104	
293.87396	126	
293.92873	276	1+
293.99737	102	
294.02200	462	1+
294.27632	128	
294.86604	102	
294.89144	142	
294.93174	216	1+
295.02513	326	1+
296.33173	142	1+
297.01463	258	1+
297.07264	136	
297.08934	122	
297.18420	206	
297.24029	108	
297.85962	118	
297.92553	230	1+
298.31043	150	
298.57989	154	
299.12494	102	
300.08965	116	
301.05517	156	
301.85049	114	
302.04796	104	
302.13433	114	
303.09099	122	
305.26579	220	1+
305.65639	124	
306.12481	182	1+
308.29053	202	
309.07659	168	
309.32292	124	
310.31039	214	1+
310.34518	1356	1+
310.87699	276	1+
310.94804	198	1+
310.98188	110	
311.88248	198	1+
312.92861	204	1+
314.02288	118	
314.10087	174	1+
314.88189	120	
315.98022	146	
317.18387	102	
319.85635	242	1+
320.32483	120	
321.03175	142	
321.11487	266	1+
321.20214	136	
321.22256	456	
322.23044	848	1+
322.27170	130	
322.30176	148	1+
322.34397	932	1+
323.01597	1118	1+
323.23656	576	1+
323.79377	164	1+
324.32532	126	
324.98749	132	
325.01698	140	
325.08254	136	1+
327.01693	190	1+
327.06765	220	1+
328.23091	114	
328.88621	136	
329.81656	122	
332.06608	204	1+
335.87647	150	
336.03495	124	
336.94467	466	1+
337.28753	218	1+
337.31996	136	
338.21983	124	
338.24153	102	
338.33790	214	
339.23167	402	1+
339.34449	196	
340.19050	176	1+
340.26983	204	
340.35447	2536	1+
340.93316	110	
341.16473	110	
342.20647	112	
342.27877	656	1+
342.88610	114	
344.21886	148	
344.89439	138	
345.09404	126	
345.30461	342	1+
346.07303	122	
346.87120	130	
347.03788	162	1+
347.11621	260	1+
349.11447	274	1+
351.10340	118	
352.29611	110	
356.06460	192	1+
356.33162	214	1+
357.22227	186	
357.35375	160	
358.19612	174	
358.36518	760	1+
358.91567	120	
359.05877	170	1+
359.23983	190	1+
359.96528	122	
360.10949	434	1+
360.13526	122	
360.18099	106	
360.28025	124	
361.35792	122	
362.13475	214	1+
362.19020	276	1+
363.07186	176	
363.10852	250	1+
363.21399	132	
364.36492	128	
365.04477	132	
365.27974	148	
END IONS

###FS:    #m/z: 363.95570 #charge 1+
###MS: 10
###MSMS: 11
BEGIN IONS
TITLE=Cmpd 7, +MS2(363.9557), 28.0-35.0eV, 0.2min #11
RTINSECONDS=12.3425
SCANS=10-11
PEPMASS=363.95570	658502
CHARGE=1+
178.94723	148	
185.86256	184	1+
189.86004	478	1+
191.85895	322	
191.95247	268	1+
192.88299	220	1+
196.87951	116	
199.02563	168	
199.94484	308	1+
203.88381	128	
205.94632	156	
207.86957	224	
207.94986	298	1+
208.87038	136	
208.88386	202	
209.94276	2052	1+
210.03103	126	
210.88377	334	1+
211.02321	244	1+
211.94555	190	
212.87838	2012	1+
214.89124	192	
222.95116	4030	1+
223.88953	384	1+
224.20258	164	1+
224.94828	5332	1+
225.55745	100	1+
226.87114	182	
226.89428	174	
226.94598	12838	1+
227.02094	210	1+
227.09467	132	1+
227.11973	148	1+
227.47607	110	1+
228.07294	144	
228.89396	628	1+
228.94198	13488	1+
230.00415	260	1+
230.88875	2694	1+
231.00899	164	1+
231.94550	130	
232.88626	418	1+
233.87963	364	1+
234.88341	290	1+
237.05406	290	1+
239.01058	210	1+
239.93249	326	1+
240.90496	224	1+
240.96120	2448	1+
241.15265	232	1+
242.12297	136	
242.95773	1790	1+
244.06078	158	
244.09392	234	1+
244.88831	236	
244.95733	5120	1+
245.09277	312	1+
245.40153	168	
245.94167	420	
246.87766	126	
246.90265	288	
246.95247	6884	1+
247.03776	120	
247.07829	184	
248.26548	104	1+
248.89930	1162	1+
248.95420	252	
249.04407	158	
249.96828	138	
250.03997	140	
250.89903	458	
250.94065	110	
250.97044	132	
251.11977	108	
252.03232	146	
252.07850	300	
252.64280	110	
252.84940	120	
252.99813	218	1+
253.08800	128	
253.83339	182	
254.05097	202	1+
255.05394	170	1+
255.18497	172	1+
256.01811	122	
257.08982	194	1+
257.96933	582	1+
258.09718	208	1+
260.89882	114	
260.95033	118	
260.96820	1304	1+
262.79609	118	
262.97284	344	1+
263.07179	250	1+
263.97671	256	1+
264.02993	134	
264.87867	124	
264.96055	106	
265.00127	212	1+
265.25949	160	
265.97414	370	1+
266.04500	256	1+
266.24697	322	1+
266.86236	122	
266.94479	194	
267.97200	948	
268.09202	232	1+
268.93529	156	
268.96095	186	
269.11611	128	
269.96646	720	1+
271.80318	248	1+
272.08064	156	
272.84446	296	1+
272.91368	156	
274.87085	136	
275.90300	108	
276.85455	214	
278.24619	156	1+
278.81297	132	
279.01532	724	1+
279.06374	194	1+
279.10292	280	1+
279.20590	176	
279.89619	106	
280.03413	120	
280.13168	122	
281.01417	200	
281.95124	148	
281.97289	226	1+
282.27279	142	
282.78540	270	1+
282.88000	146	
283.03985	264	1+
283.95482	164	
283.98260	442	1+
284.95629	298	1+
285.84270	412	1+
285.90401	348	1+
285.93920	190	1+
286.90740	274	1+
287.01675	130	
287.98989	120	
288.06137	192	
288.96450	230	1+
289.87518	120	
290.12471	180	1+
291.10186	138	
291.99801	120	
292.92727	134	
293.03651	114	
293.11451	120	
293.54485	114	
293.85284	420	1+
294.01643	106	
294.03655	278	1+
294.27428	114	
294.91784	112	
294.96481	118	
296.15554	134	
296.85516	214	1+
297.07729	430	1+
297.14138	124	
298.08348	516	1+
299.86366	118	
300.13929	328	1+
300.23104	166	
300.99772	126	
301.12804	138	
301.28639	162	1+
301.81880	158	
301.85689	280	1+
302.22241	172	
302.90387	124	
303.20868	124	
303.27701	132	
303.80641	424	1+
303.85602	464	
303.94979	130	
303.98617	110	
305.03358	412	1+
305.12623	114	
306.78984	144	
306.80887	252	1+
307.13522	138	
307.27453	146	
307.92032	140	1+
308.29392	418	1+
308.80714	238	1+
308.89458	122	
310.25833	130	
310.30718	170	
311.11092	228	1+
311.26892	106	
312.23281	114	
312.91063	170	1+
314.97904	132	
315.92497	230	1+
316.88046	172	1+
318.08961	134	
318.12173	358	1+
318.93133	482	1+
319.80828	222	1+
320.78701	138	
320.88153	116	
321.08577	310	1+
321.85918	140	
322.93005	194	
323.01523	390	1+
323.14847	252	1+
323.16757	196	1+
323.82231	134	
324.23764	136	
324.32486	116	
324.89225	176	1+
324.94805	126	
324.99338	124	
325.29300	242	
326.05403	332	1+
328.79849	138	
329.32622	108	
332.08593	172	
332.91914	364	1+
333.12218	148	
334.98723	136	
335.86887	218	1+
336.88990	142	
336.94364	812	1+
338.87109	108	
339.08715	114	1+
339.83231	116	
340.13735	198	1+
340.34877	180	1+
340.94096	232	
342.90605	122	
343.15731	128	
343.21633	182	1+
343.27722	116	
343.31642	132	1+
344.21569	186	1+
344.97412	308	1+
345.28932	236	1+
347.23962	120	
348.31946	520	1+
348.92456	136	
349.10347	120	
349.17061	128	
350.01558	116	
350.12465	126	
350.18465	106	
351.08732	154	
351.27312	152	
353.80069	106	
355.00753	120	
358.07079	300	1+
359.07313	238	1+
359.10640	298	1+
359.95827	156	
360.24956	108	
360.32548	134	
361.25108	138	
361.34470	308	1+
363.05671	256	1+
363.14254	272	1+
364.14616	226	1+
364.16037	242	1+
364.33227	148	
365.24905	266	
365.28728	340	1+
365.31138	246	
366.20015	120	
366.23138	114	
366.31431	114	
367.33154	420	1+
368.20613	222	1+
368.42164	1460	1+
END IONS

###FS:    #m/z: 336.94504 #charge 1+
###MS: 10
###MSMS: 12
BEGIN IONS
TITLE=Cmpd 8, +MS2(336.9450), 28.0-35.0eV, 0.2min #12
RTINSECONDS=13.1145
SCANS=10,12
PEPMASS=336.94504	151566
CHARGE=1+
55.11439	88	
191.85645	98	
192.97560	90	
205.92588	90	
205.97087	262	1+
208.98064	242	
209.88378	160	
211.94365	12368	
212.13821	100	
212.87663	440	1+
212.94592	484	
213.93890	4366	1+
214.97283	102	
215.86133	104	
215.88609	566	1+
215.93664	784	1+
216.79130	92	
217.93896	112	
222.95235	144	
223.97489	174	
224.96242	204	1+
227.19874	94	
227.95736	116	
228.89472	156	
229.15034	276	1+
229.36172	166	1+
229.95416	10498	1+
230.88826	626	1+
231.01042	92	
231.95004	4958	1+
232.89302	94	
232.92586	122	
233.07646	156	1+
233.10692	240	1+
233.52361	106	
233.89661	542	1+
233.94850	496	1+
234.04013	100	
234.11080	204	1+
234.35763	96	
235.89268	232	
235.90898	122	
235.94972	108	
236.90229	114	
236.94518	116	
238.04749	174	1+
239.95157	126	
240.96160	234	
240.98355	214	1+
241.05078	148	
241.94418	98	
242.07574	116	
243.09082	106	
244.79330	138	
245.98026	142	
246.97415	294	
247.85554	142	
247.96455	3458	1+
248.06789	90	
248.09181	162	1+
248.90153	340	1+
248.98713	224	
249.63876	92	
249.96301	1564	1+
251.03651	110	
251.95807	242	
251.98431	100	
252.06787	94	
252.97016	6310	
253.23833	122	1+
253.90469	220	1+
253.97307	256	
254.93930	264	
254.96538	2330	1+
255.02190	254	1+
255.07323	744	1+
255.12820	110	1+
256.96482	408	1+
257.88506	150	
258.85801	96	
258.91190	116	
258.96479	104	
259.04464	222	1+
260.43100	108	
261.16592	112	
261.43087	120	
262.02468	92	
262.09650	92	
263.98282	128	
264.04223	90	
264.79240	130	1+
264.97472	90	
265.01591	472	1+
266.15703	98	
266.84022	284	1+
266.98042	304	1+
267.00040	152	
267.99526	148	
269.85977	100	
269.94053	94	
270.81303	98	
270.83252	122	
270.98080	798	1+
271.15424	92	
271.76935	90	
272.08165	222	1+
272.82315	90	
272.97060	274	1+
273.50888	94	
274.96801	138	
275.58024	94	
276.00296	90	
277.83793	94	
278.82854	116	
278.89754	276	1+
278.96057	134	
279.05623	88	
279.28009	92	
279.95612	98	
280.88317	212	1+
280.94324	124	
281.04847	484	
281.59568	90	
282.27544	182	
282.91855	126	
282.95610	106	
283.02556	386	1+
285.01703	130	
286.61007	98	
286.82293	200	1+
287.18358	92	
287.20385	124	
288.01922	102	
288.07004	124	
288.85529	90	
289.00692	272	1+
291.01509	250	1+
291.27653	110	
291.80677	116	
291.99230	98	
292.02450	226	1+
292.04544	128	
292.60519	118	
293.09910	228	1+
293.19812	198	1+
293.94823	108	
293.99280	316	1+
294.07152	128	
294.27653	142	
294.84533	106	
295.01079	112	
296.02177	96	
296.07627	116	
297.95929	270	1+
298.05534	638	1+
298.08033	242	
298.13425	138	
298.17715	124	
298.30812	124	
299.05737	554	1+
301.51815	156	
301.78122	100	
302.01364	90	
302.57909	152	1+
302.86768	338	1+
302.90902	94	
304.66756	94	
304.77872	252	1+
304.92081	90	
305.03389	94	
306.43378	100	
307.28132	218	1+
307.80136	170	
307.88972	196	1+
309.06004	228	1+
309.42071	92	
309.93695	218	1+
310.32322	198	
311.39586	102	
314.85279	116	
316.11242	94	
316.38615	90	
317.85944	154	1+
318.13858	114	
318.28496	234	1+
319.07095	132	
319.31297	112	
320.08610	140	1+
320.36687	92	
321.52165	92	
322.07243	128	
322.13535	238	1+
322.27198	90	
322.83758	100	
322.88806	230	1+
323.23585	462	
324.01622	128	
324.06611	154	1+
324.32788	92	
324.98723	98	
326.96171	96	
327.30888	258	1+
327.86974	98	
332.10103	100	
333.14630	180	1+
333.23729	102	
334.08834	146	
334.27518	134	
335.05357	138	1+
335.25232	92	
335.33557	92	
336.08806	196	1+
337.25311	114	
337.35446	378	1+
338.92734	168	
339.21880	120	
340.14626	188	1+
340.39093	198	
341.39554	132	
END IONS

###FS:    #m/z: 507.84413 #charge 1+
###MS: 10
###MSMS: 13
BEGIN IONS
TITLE=Cmpd 9, +MS2(507.8441), 28.2-35.2eV, 0.3min #13
RTINSECONDS=13.887
SCANS=10,13
PEPMASS=507.84413	132218
CHARGE=1+
191.95591	194	
193.95106	170	
196.01286	178	
197.89130	204	
206.96648	204	1+
209.94122	188	
212.92263	178	
217.95294	398	
234.03990	290	1+
237.89299	194	1+
238.94665	178	1+
239.07268	464	1+
241.04024	208	1+
243.89264	390	1+
246.08801	192	
247.03595	478	1+
248.12184	236	1+
248.85445	256	1+
249.02434	160	1+
250.09856	300	1+
251.05206	276	1+
251.07265	348	1+
251.90564	304	1+
252.87275	196	
254.05476	444	1+
254.09133	192	
254.91932	272	1+
255.05523	274	1+
255.09898	222	
255.22993	290	1+
257.03394	250	1+
258.85439	270	1+
259.88919	248	1+
260.10711	538	1+
261.08991	394	1+
262.06256	168	
263.03369	216	1+
263.91304	160	1+
263.95296	350	1+
264.22724	164	
265.92077	288	1+
266.08458	360	1+
266.16565	216	
267.89672	194	
268.97889	252	1+
269.05960	194	
270.85803	210	
270.88784	240	
270.99198	322	1+
271.17186	234	1+
271.87520	574	1+
272.85397	266	
274.06033	260	1+
274.79888	186	
274.84935	214	
275.86803	380	1+
277.01257	254	1+
278.83282	328	1+
280.14451	194	1+
281.94637	416	1+
282.99021	222	
284.84985	260	1+
284.87159	334	1+
285.89345	170	
285.94331	830	1+
286.09898	166	
286.98038	378	1+
287.01870	210	1+
287.11319	360	1+
288.50083	184	1+
288.86693	274	
289.08365	274	
289.88212	1212	
290.09042	398	1+
290.12915	208	
290.86827	1836	1+
290.96190	202	1+
292.39094	258	1+
292.89467	180	
293.87245	5216	1+
294.11935	190	
294.98155	244	1+
295.13285	448	1+
298.10802	214	1+
298.85460	832	
298.87683	962	1+
299.15683	174	1+
300.12686	390	1+
300.84708	630	1+
300.87165	334	1+
300.98213	402	1+
301.05294	200	
301.09045	320	1+
301.94384	182	
302.01373	182	
302.09030	268	1+
303.87150	190	
303.94800	760	1+
304.88633	348	1+
305.12141	344	1+
306.82893	296	1+
307.28689	662	1+
307.83085	230	1+
307.88937	1472	1+
307.93630	260	1+
308.14144	914	1+
308.17562	230	
308.88387	1280	1+
308.93978	208	1+
308.99058	384	1+
309.87122	334	
309.88892	938	1+
310.15666	670	1+
310.31108	178	1+
310.86929	330	
311.02279	200	
311.83556	334	1+
311.88255	7684	1+
312.96381	366	1+
313.01516	264	1+
313.17754	242	1+
313.96194	308	1+
314.86396	1914	1+
314.89134	992	1+
314.91153	308	1+
315.05625	198	1+
315.13975	326	1+
315.88362	1266	1+
315.94367	206	1+
316.86218	1192	1+
316.88748	1062	1+
316.98316	336	1+
317.09944	236	1+
318.17160	200	1+
318.85845	722	1+
318.88370	224	
320.85618	170	
320.97762	194	
322.01660	294	1+
322.93170	268	
322.95898	262	1+
323.12827	238	1+
323.85542	702	1+
324.00184	218	
324.86108	414	1+
324.87858	210	
325.84427	306	1+
325.89973	514	
326.01059	180	1+
326.11667	398	1+
326.14807	190	
326.88474	422	
326.94002	172	1+
326.96810	240	
327.05512	328	1+
327.88218	1664	1+
327.89887	252	
328.36917	506	1+
328.87388	194	
329.02789	188	
330.16232	162	1+
330.90739	230	
330.98109	286	1+
331.89484	1766	1+
332.78271	190	1+
332.81082	280	1+
332.87433	1118	1+
332.90055	1138	1+
333.55951	136	1+
333.81278	238	1+
333.83494	338	1+
334.86361	236	1+
334.89970	522	
334.94560	422	1+
335.88592	320	
335.98894	224	1+
336.17047	200	1+
336.19309	238	1+
336.22304	96	1+
336.89442	304	
337.02407	352	1+
337.37742	166	
337.87884	492	
338.87414	242	
339.05400	246	
340.06167	458	1+
340.37536	196	1+
340.46891	262	1+
340.86779	420	1+
340.94057	1400	1+
341.53819	192	1+
342.12511	166	
342.81460	322	1+
342.91350	278	1+
343.09622	216	1+
343.15965	278	1+
343.87148	420	1+
344.11228	226	1+
344.18729	216	
344.56642	122	1+
345.86695	298	
346.81606	166	
346.87713	214	
346.96803	178	
347.09146	254	1+
347.89632	348	
348.89408	182	
349.88770	222	
349.91147	250	
349.99383	210	1+
350.07289	456	1+
350.88817	220	
350.91525	228	
350.95918	218	
350.98495	210	1+
351.83625	164	
351.88820	210	
352.90849	246	
352.98799	208	1+
353.13837	164	
353.85113	334	
353.91136	566	1+
353.96875	336	
354.78535	168	1+
355.19689	222	1+
355.85777	252	1+
355.88836	502	1+
355.95078	188	
356.20083	142	1+
356.22413	348	1+
356.27532	214	1+
356.96705	196	1+
357.76238	206	1+
357.91677	182	
358.12886	356	1+
359.88165	186	
360.86271	632	1+
361.00302	248	1+
361.01713	202	1+
361.08260	182	
361.24911	132	1+
361.86509	486	1+
361.95285	216	1+
362.08653	434	1+
362.84120	326	1+
363.08936	312	1+
364.84267	302	1+
364.90081	224	1+
366.18327	504	1+
366.83780	1574	1+
366.88284	178	
368.07673	368	1+
368.16526	266	
368.88739	654	1+
369.08106	310	1+
369.83848	498	1+
369.87539	216	1+
369.89041	412	1+
369.96340	160	1+
371.08239	170	1+
371.18702	204	
372.14179	308	1+
372.17390	170	
372.89538	508	1+
373.06428	192	1+
373.83861	486	1+
374.04755	270	1+
374.18384	322	1+
374.84232	390	1+
375.02113	166	1+
375.21776	196	1+
375.81513	550	1+
376.16539	298	1+
376.81802	336	1+
376.88855	618	1+
380.11545	416	1+
380.85778	458	1+
381.63699	174	1+
382.05392	224	1+
382.10960	582	1+
382.15851	380	1+
382.39676	160	1+
382.85530	420	1+
383.78504	274	1+
383.95303	228	
383.99493	354	1+
384.78628	162	1+
384.84823	2888	1+
384.88423	174	
385.00134	218	1+
385.05191	218	1+
385.13565	236	1+
385.21953	256	
385.97713	192	1+
386.87788	326	1+
387.43494	134	1+
387.84715	534	1+
387.90406	192	
388.79571	502	1+
388.82848	182	
389.19874	762	1+
389.86879	262	
389.98504	344	1+
390.18013	176	
390.22021	182	
390.84065	812	
390.88587	220	
391.80424	172	
391.84123	736	
392.78573	188	
392.82778	686	
392.86362	1440	1+
392.88803	394	1+
393.08372	190	
393.19754	206	
393.79729	652	1+
393.82667	1056	1+
394.09522	458	1+
394.18161	454	1+
394.22675	234	1+
394.83054	738	1+
394.85915	328	
395.18568	362	1+
395.85936	332	1+
396.80111	290	1+
397.24413	208	
397.97854	368	1+
398.86561	194	1+
399.12835	186	
400.11641	550	1+
401.05621	158	1+
401.11859	438	1+
401.35088	384	1+
402.86257	1744	1+
403.22684	440	1+
403.86628	1044	1+
404.08453	262	
405.28926	222	1+
405.87036	692	
406.77891	188	1+
406.85417	172	
406.98244	136	1+
407.03487	170	
407.06251	200	1+
407.33369	202	
407.72488	170	1+
407.86287	7104	1+
408.17538	430	1+
408.26660	284	1+
409.12155	366	1+
409.90417	392	1+
410.83957	864	
410.87123	1950	
411.00475	170	
411.05301	194	
411.81016	456	
411.83813	1474	1+
412.84313	1014	1+
412.87356	552	1+
413.07233	1066	
413.79573	250	1+
413.90944	344	1+
414.19023	548	1+
414.84824	398	1+
414.86939	202	
415.19274	470	1+
416.13207	428	1+
416.25135	178	
416.82197	312	1+
416.87883	332	
417.11464	188	
417.13063	260	1+
417.81461	326	1+
417.93225	174	
418.38886	216	1+
418.46238	176	1+
419.13334	574	1+
421.88105	556	1+
422.00050	326	1+
422.95366	190	1+
423.00506	216	1+
423.21473	240	1+
423.87096	548	
424.14210	438	
424.86843	464	
425.13869	750	1+
425.87898	940	
426.13956	498	1+
426.86077	2550	1+
426.93438	168	
427.75744	264	1+
428.21855	190	1+
428.84555	1520	1+
428.88488	3642	1+
429.09329	196	
429.74217	218	1+
430.14636	274	1+
430.56690	106	1+
430.76255	140	1+
430.86156	1840	1+
430.88353	398	
431.86804	1058	1+
433.20521	332	
433.85329	698	1+
434.09888	172	
434.14175	368	1+
434.79298	244	1+
434.88721	186	
436.06472	206	1+
436.12710	192	
437.01703	210	1+
437.14762	824	1+
438.24606	200	1+
439.14143	214	
439.82537	204	1+
439.89173	684	
440.15849	282	
440.87504	268	1+
441.14606	1122	1+
442.14993	946	1+
442.87915	194	
444.14550	842	1+
444.87099	2730	1+
445.06708	318	1+
445.31078	196	1+
445.38895	372	1+
446.06584	198	1+
446.87553	578	1+
448.15837	216	
448.89520	224	
449.87777	1224	1+
450.06296	226	1+
451.16599	200	
451.87756	190	
451.89783	286	1+
453.86996	180	
457.90408	622	1+
460.16341	994	1+
461.33084	154	1+
462.15870	594	1+
462.88021	1436	1+
464.21610	296	1+
465.16000	216	1+
465.21443	206	1+
466.79225	180	1+
467.15822	402	1+
467.88709	1360	1+
468.10218	122	1+
468.33611	238	1+
469.77592	328	1+
469.86691	198	1+
473.37563	144	1+
477.89899	148	1+
485.16712	170	1+
485.89697	1372	1+
486.19416	260	1+
486.38889	214	
487.10138	178	1+
487.34206	360	1+
488.44179	178	
488.78104	252	1+
489.18432	214	1+
489.25285	140	1+
489.49024	230	1+
490.42639	268	1+
490.45894	216	
492.27866	168	
492.39128	176	
494.07891	220	1+
499.25132	228	1+
499.37103	142	1+
499.77500	212	1+
502.13375	212	1+
503.35469	722	1+
503.47978	550	1+
505.17574	184	1+
505.22951	232	1+
505.32882	1060	1+
505.43207	816	1+
506.12518	168	1+
506.28139	226	1+
506.43309	642	1+
506.46139	372	1+
506.74695	174	1+
507.13222	112	1+
507.23277	170	1+
507.28553	176	1+
507.84295	384	1+
507.96627	106	1+
508.42788	398	1+
508.47560	174	
508.91251	274	1+
509.12859	986	1+
509.26105	278	1+
509.28804	426	
509.45354	350	1+
509.47917	262	
510.16542	222	1+
510.26441	210	1+
510.31085	372	1+
510.49921	318	1+
511.09858	190	1+
511.39895	204	1+
511.90846	190	1+
512.79882	364	1+
END IONS

###FS:    #m/z: 322.92905 #charge 1+
###MS: 14
###MSMS: 15
BEGIN IONS
TITLE=Cmpd 10, +MS2(322.9291), 28.0-35.0eV, 0.3min #15
RTINSECONDS=17.5765
SCANS=14-15
PEPMASS=322.92905	2650584
CHARGE=1+
191.05457	100	
191.95399	392	
196.03061	92	
196.88110	172	1+
199.88754	98	
204.38697	92	
205.95026	198	
206.91756	102	
208.03164	106	
209.94141	164	
211.91759	102	
212.88028	174	
214.89278	132	
215.88603	828	1+
218.06414	106	
220.42967	98	
220.86544	224	
222.95444	816	1+
223.90866	92	
224.97531	100	
226.90438	110	
226.92650	96	
227.92937	146	
228.11015	88	
229.84419	152	1+
230.88757	168	
233.03721	132	
233.89721	138	
234.14333	98	
234.17703	96	
234.88763	286	1+
237.81603	94	
238.87413	128	
239.03215	130	
239.07855	334	
240.88520	140	
240.93889	824	
240.96139	240	
241.93809	3092	1+
242.07436	86	
242.50070	94	
242.94013	2152	1+
242.97451	92	
243.08526	114	
243.77877	90	
243.87944	780	1+
244.93769	886	1+
244.97346	96	
246.41792	88	
246.97297	356	1+
247.51705	88	
248.83046	164	1+
248.93469	164	
248.96593	220	1+
249.86757	90	
249.92686	154	
250.14748	90	
250.89166	138	
250.94692	216	
251.39330	98	
251.94530	138	
252.22852	104	
252.93647	176	1+
253.82837	262	1+
254.00583	182	1+
254.10734	148	
254.70261	102	
256.88427	96	
256.91103	240	1+
258.80778	128	
258.95083	112	
258.98355	112	
260.06195	98	
260.17892	116	
260.92197	158	
262.85316	414	1+
262.89292	116	
263.83486	126	
263.85270	270	1+
263.97843	256	1+
264.91937	244	1+
265.01399	110	
265.05869	238	
265.10736	114	
265.19081	92	
266.99722	94	
268.00693	136	
268.23867	92	
268.95457	130	
269.08108	200	1+
270.80648	124	
271.27787	88	
272.00136	92	
272.54731	92	
272.84469	122	
273.75694	86	
273.79585	88	
275.13415	92	
275.80613	260	1+
276.05399	88	
276.13891	92	
276.84714	94	
276.92111	94	
277.84526	114	
279.05862	122	
279.08869	1132	1+
279.81095	120	
280.14156	268	1+
280.23284	94	
281.05987	124	
282.03289	110	
282.80440	144	1+
283.02496	212	1+
283.06951	326	
283.25669	184	1+
283.28094	132	
283.85447	296	1+
283.86801	100	
284.29104	838	1+
284.96844	88	
285.01877	140	
285.89951	96	
286.08497	342	1+
286.17995	108	
286.91732	190	
287.83365	88	
289.18712	90	
289.22980	118	
289.88231	236	1+
290.79619	162	
291.01419	126	
291.86753	138	
292.87253	106	
293.02463	106	
293.06411	126	
293.81814	98	
294.00753	230	1+
294.85097	88	
296.81269	94	
297.83202	134	
298.98662	114	
299.05555	174	
299.87833	204	1+
300.16211	98	
300.95626	136	
301.14209	128	
301.21820	92	
301.23771	168	1+
303.02156	88	
303.95664	88	
304.26317	306	
304.28218	104	
304.76218	94	
304.88632	134	
305.78754	92	
306.13173	150	
306.27532	114	
306.44269	92	
308.29351	430	
308.63315	144	
308.79613	90	
308.92390	98	
309.22278	144	
309.29982	562	1+
311.86513	132	
311.88970	96	
313.02324	126	
313.12246	100	
315.02381	118	
315.19556	210	
316.78352	92	
320.13908	88	
320.21640	124	
321.18693	120	
321.82363	96	
322.88379	118	
323.00918	106	
323.23731	2514	1+
323.80021	124	
323.88849	156	
324.14381	172	
324.20831	140	
324.89390	138	
325.13933	156	
325.23154	346	1+
325.90042	120	
326.06233	244	
327.05227	198	1+
327.81036	178	1+
END IONS

###FS:    #m/z: 340.93968 #charge 1+
###MS: 14
###MSMS: 16
BEGIN IONS
TITLE=Cmpd 11, +MS2(340.9397), 28.0-35.0eV, 0.3min #16
RTINSECONDS=18.3485
SCANS=14,16
PEPMASS=340.93968	1538902
CHARGE=1+
200.96259	104	
205.95257	148	
209.93732	410	1+
212.88097	106	
213.86298	100	
213.88567	98	
213.93883	4468	1+
215.88520	678	1+
215.93744	1032	
217.85538	132	
217.88158	596	1+
217.94106	334	1+
223.96128	160	
224.97750	116	
226.94601	146	
228.93788	110	
229.88675	438	1+
230.85209	106	
231.12275	118	
231.83605	100	
231.94968	4718	1+
233.50513	94	
233.89709	732	1+
233.94813	378	
234.02301	94	
235.38693	94	
235.86476	128	
235.89340	278	1+
235.94510	252	
236.22890	142	
236.87798	122	
237.06017	110	
237.86664	96	
237.88886	258	1+
239.03538	108	
240.23044	216	
240.55222	116	
240.96206	134	
242.88492	126	
242.91864	144	
244.03342	112	
244.98134	112	
247.85456	114	
247.97503	96	
248.02831	136	
248.98829	126	
249.95967	1452	1+
249.98727	144	1+
250.83732	100	
251.95704	406	1+
252.22914	120	
252.91609	136	
253.70221	98	
253.90516	118	
253.95975	126	
254.02446	122	
254.91101	352	1+
254.96604	2254	1+
255.07379	878	1+
255.52827	94	
256.88640	210	1+
256.96293	478	
257.25049	108	
258.08086	222	1+
258.84012	136	
258.91079	144	
258.95836	168	
259.23742	100	
260.85211	130	
260.88427	266	1+
262.96458	196	
264.07994	106	
264.82793	150	
265.01688	372	
265.05797	118	
265.26273	94	
265.85547	218	1+
266.99783	150	
267.06763	100	
267.13561	446	1+
267.96716	158	
268.83978	134	
269.11336	102	
269.88403	94	
272.05880	138	
272.92961	284	1+
272.97467	324	1+
273.44218	112	
273.80063	220	1+
274.85589	122	
275.92447	92	
276.91324	128	
277.11817	198	
277.83682	134	
277.88290	100	
277.95682	112	
278.13613	164	
278.91733	98	
278.96300	104	
279.06883	100	
279.96539	322	1+
280.92975	110	
281.04826	206	
281.18237	108	
281.27332	454	1+
282.08774	108	
282.80947	162	
282.92007	122	
283.03379	188	
284.29558	130	
284.91550	274	1+
285.18276	96	
286.97190	98	
287.12589	100	
289.22836	168	1+
289.58759	120	
290.01478	152	
290.07524	104	
290.80149	102	
290.85700	110	
290.87490	98	
291.01155	104	
291.12202	98	
292.30901	100	
294.04825	202	1+
294.27928	92	
294.85826	266	1+
295.03014	152	1+
295.91442	184	1+
295.97350	250	1+
297.83309	96	
297.85459	312	1+
297.97115	494	1+
298.05727	328	1+
298.08588	200	
299.05361	290	1+
299.20275	104	
300.13493	142	
301.01246	116	
301.05742	114	
302.17137	118	
302.84680	92	
303.83005	202	1+
305.81539	122	
306.28226	494	1+
306.43458	148	
306.93666	218	1+
307.24288	140	
307.28679	408	1+
307.30795	220	
307.42335	94	
307.82033	94	
307.87246	122	
308.16915	124	
308.86788	98	
310.09250	102	
310.79392	178	1+
310.94272	160	
311.88587	220	1+
312.94529	98	
314.02537	92	
314.87512	112	
315.30181	100	
315.96691	92	
317.31486	98	
321.32025	222	
322.13376	118	
322.30614	134	
322.32980	130	
323.23709	218	
323.30658	190	
323.66799	116	
324.08542	100	
324.11535	144	
324.24070	152	
324.31682	102	
325.25077	122	
327.81388	102	
328.89158	182	
332.45891	100	
333.26555	104	
335.04985	162	1+
336.00807	94	
337.19303	110	
338.05118	120	
339.13695	98	
339.19335	138	
339.22916	130	
340.17756	124	
340.39277	136	
341.19323	104	
341.24796	382	1+
341.31255	270	1+
341.39373	142	
342.16520	134	
342.20652	310	1+
342.28194	170	
END IONS

###FS:    #m/z: 507.84428 #charge 1+
###MS: 14
###MSMS: 17
BEGIN IONS
TITLE=Cmpd 12, +MS2(507.8443), 28.2-35.2eV, 0.4min #17
RTINSECONDS=19.1205
SCANS=14,17
PEPMASS=507.84428	210714
CHARGE=1+
191.95238	370	1+
196.01379	366	1+
217.95329	424	1+
219.87542	164	
223.97632	174	
227.07732	168	
227.94971	186	
229.86139	172	
230.84842	318	
231.85457	188	
232.07168	164	
232.88244	298	1+
234.91421	260	1+
238.06265	286	
239.86188	190	
240.07782	306	1+
245.03113	364	1+
246.87734	306	1+
250.09030	250	1+
250.96744	386	1+
251.09600	172	1+
252.07544	268	
253.88559	178	
255.96629	242	1+
256.90739	204	1+
257.43776	162	
257.85173	432	1+
260.10448	274	1+
262.10228	454	1+
263.10584	308	1+
263.14289	174	
264.08153	386	1+
266.06205	184	
266.12971	338	1+
267.11366	182	
268.01279	292	1+
268.91711	160	
268.97350	188	
269.92753	292	1+
269.95643	302	1+
270.85820	226	
270.88159	166	
271.06370	180	1+
271.87161	940	1+
272.85332	588	1+
273.06681	300	1+
273.91216	186	1+
274.39606	178	
274.85051	644	1+
274.95584	162	
275.03566	222	1+
275.85221	444	1+
275.87039	168	
277.89077	188	1+
277.96845	378	1+
278.86111	288	1+
280.11187	434	1+
280.85275	552	1+
281.37863	382	
282.88863	212	
283.84789	372	1+
284.95113	278	
285.08193	426	1+
285.93984	826	1+
286.01160	158	
287.85078	160	
287.89037	178	
287.92738	392	1+
288.02589	356	1+
288.07666	256	1+
288.86887	326	
288.96058	310	1+
289.38087	204	1+
289.88138	1344	
290.86435	1740	1+
290.99503	292	1+
291.92323	274	1+
292.07314	278	1+
292.15045	308	1+
292.58590	212	1+
292.89884	262	
293.05697	208	
293.87211	4394	1+
294.00397	262	1+
294.80634	216	1+
295.24261	130	1+
295.97316	154	1+
296.04269	200	1+
296.12240	166	
296.87915	738	1+
297.94711	180	
298.13471	154	1+
298.85014	498	1+
298.87785	770	1+
298.96336	198	1+
299.07707	156	1+
299.11583	312	1+
299.89435	206	1+
299.91421	340	1+
300.23093	228	1+
300.85464	496	
301.14421	180	
301.84680	316	1+
301.98611	210	1+
302.06324	170	
302.33945	96	1+
303.85182	316	1+
303.95078	406	
305.26632	176	
305.85554	246	1+
305.97874	164	
306.83545	200	
307.02762	162	
307.28760	262	1+
307.89055	1356	
308.14138	944	1+
308.29207	160	1+
308.87149	1298	1+
309.89166	706	1+
310.09798	264	1+
310.15700	626	1+
310.70271	230	1+
311.37442	160	
311.88212	7434	1+
311.98565	216	
312.02146	358	1+
312.16992	264	
313.08350	240	1+
313.12359	248	1+
313.93790	306	1+
314.86425	1748	1+
314.89034	678	
314.94381	224	1+
315.06446	310	1+
316.01536	254	1+
316.81010	144	1+
316.86185	898	1+
316.88753	632	1+
316.97125	304	1+
317.97188	174	1+
318.85695	620	1+
318.88233	240	
319.12187	192	1+
320.16101	196	1+
320.87186	178	
322.03153	160	
322.16171	198	1+
322.85812	196	
322.93036	210	
322.96197	212	1+
324.02858	374	1+
324.09834	250	1+
324.87184	230	1+
325.90182	356	
325.95040	162	1+
326.88728	1100	1+
326.90125	270	
327.03143	318	1+
327.06729	294	1+
327.80116	468	1+
327.87658	362	
328.37318	302	
328.87238	300	
328.94696	292	1+
329.41124	240	1+
329.77568	182	
329.89318	628	
330.16051	246	1+
330.87774	426	
331.89570	1414	1+
332.04388	278	1+
332.87338	542	
332.90070	1022	1+
332.95073	446	1+
333.04490	208	1+
333.06774	242	1+
333.81883	266	1+
333.87358	308	
334.86726	198	
334.89763	398	
335.12582	296	1+
335.46845	98	1+
335.88819	226	
336.07541	156	1+
336.87508	272	
336.89666	218	
337.01967	322	1+
337.10741	250	1+
337.72204	98	1+
337.87851	168	
338.17992	158	1+
339.01151	328	1+
339.88057	244	
340.87124	162	
340.94308	688	1+
341.83148	298	1+
342.23596	148	1+
342.87776	910	1+
342.93898	268	1+
343.87874	574	1+
344.09743	208	1+
344.86515	374	1+
345.89106	204	
345.99781	170	
346.02970	310	1+
347.03639	178	1+
347.89478	218	
348.79309	326	1+
348.86771	168	1+
348.89307	208	
349.02360	168	1+
349.09050	204	1+
350.85320	258	1+
350.88644	346	
350.91188	300	1+
350.95291	210	
351.06665	282	1+
351.88609	226	
352.77370	208	1+
352.82020	494	1+
352.88625	286	
352.90751	848	1+
353.19529	178	
353.85155	358	1+
353.89743	234	
354.96715	236	1+
355.06124	590	1+
355.13709	170	
355.17482	356	1+
355.89470	394	1+
356.18434	422	1+
356.42668	150	1+
357.06016	168	
358.80774	196	1+
358.87699	246	1+
358.94770	202	1+
359.89386	248	1+
361.88011	196	
362.00426	332	1+
362.13283	170	1+
362.19836	180	
364.07441	350	1+
364.84205	260	
364.94126	186	1+
364.99294	166	
365.03466	316	1+
365.38537	186	
366.18376	294	1+
366.83910	1826	1+
368.70401	402	1+
368.89486	164	
369.08174	232	
369.84287	462	1+
369.88277	252	1+
369.99284	362	1+
370.03707	312	1+
370.05282	168	
370.15614	160	
371.18279	268	1+
371.83507	326	
371.90239	598	1+
372.81034	164	
372.85294	246	1+
373.07080	182	
373.83290	188	
374.70832	172	1+
374.80837	354	1+
374.89397	172	1+
375.17707	232	1+
376.79427	294	1+
376.88244	194	
377.40435	260	1+
377.79878	250	1+
377.85698	164	1+
379.06336	178	1+
380.41804	172	
380.73527	284	1+
380.84719	324	1+
382.32079	246	1+
382.85488	482	1+
383.95051	176	
384.21518	334	1+
384.84820	4278	1+
384.95322	244	1+
385.07810	244	1+
385.21706	220	1+
385.79514	444	1+
387.57558	192	1+
387.89773	294	
388.04159	158	
388.16472	330	1+
388.19577	606	1+
388.89883	514	1+
388.98638	280	1+
389.06920	160	
389.19860	520	1+
389.86111	254	
390.17655	216	1+
390.79062	162	
390.84147	1174	
391.07004	346	1+
391.39490	180	
391.80356	300	
391.84043	948	
391.88941	382	1+
392.79425	530	1+
392.82393	684	1+
392.86141	936	1+
393.79884	452	1+
394.77979	246	
394.83483	650	1+
394.86136	220	
395.03158	280	1+
395.07576	260	1+
395.80946	200	1+
396.12338	228	1+
396.85882	282	1+
397.31209	230	1+
397.92691	192	1+
398.87016	202	
399.12899	240	1+
399.15438	246	1+
399.70401	200	1+
400.11712	422	1+
400.81723	256	1+
400.87116	262	
401.08007	280	1+
401.12484	248	1+
402.02838	188	1+
402.08269	176	1+
402.22481	266	1+
402.86344	2380	1+
403.12569	174	
403.86760	1760	1+
403.94483	236	1+
404.94784	186	1+
404.97609	308	1+
405.38400	170	1+
405.86566	1432	1+
406.13822	240	1+
407.06179	254	1+
407.86162	6014	1+
408.95383	182	
409.01933	222	1+
409.81371	278	
410.08539	320	1+
410.35936	166	1+
410.69310	170	1+
410.83573	960	
410.87254	1898	1+
410.90653	290	1+
411.64093	164	1+
411.81057	736	1+
411.83931	1852	1+
412.31135	204	1+
412.84402	1336	1+
412.87059	800	1+
413.03781	176	
413.07559	628	1+
413.17910	212	1+
413.56493	124	1+
413.87751	502	1+
415.16443	214	
415.19256	744	1+
415.39021	164	1+
416.31997	98	1+
416.78313	178	
417.06714	266	1+
418.06978	164	1+
418.27089	110	1+
419.13213	170	
419.78229	230	1+
420.37312	260	1+
421.10602	166	1+
421.85735	170	
421.88234	598	
422.16300	228	1+
422.23380	264	1+
422.82165	298	1+
422.86577	696	1+
422.88655	424	
423.16860	268	1+
423.87040	506	1+
424.06838	182	1+
424.14108	182	
425.12782	500	1+
425.14537	260	
425.73539	210	1+
425.87755	830	
425.99435	260	
426.13222	348	1+
426.86047	2580	1+
427.15721	240	1+
427.72299	412	1+
427.92456	216	1+
428.84697	1278	1+
428.88428	3232	1+
428.93486	192	1+
429.02064	218	1+
429.09352	258	
429.22324	468	1+
429.82166	254	
430.40999	164	1+
430.73862	280	1+
430.85503	1892	1+
430.87969	774	
431.11584	258	1+
431.86377	956	1+
432.33732	160	
433.88420	394	1+
434.20086	172	1+
434.83260	150	1+
434.86081	188	
436.14062	234	1+
437.86112	366	1+
439.14880	334	1+
439.74591	204	1+
439.89320	344	
440.89155	164	
441.24785	130	1+
442.15023	742	1+
442.87932	350	
443.88159	252	
444.14532	518	1+
444.87054	3930	1+
444.90103	198	
445.20032	242	1+
445.74333	172	
446.15161	164	
446.77169	162	1+
446.80163	400	1+
446.95039	256	1+
447.95801	174	1+
448.22127	164	
448.89199	598	
449.87909	296	
450.81886	144	1+
450.88220	262	
451.86365	384	1+
451.87714	170	
454.15614	210	1+
454.23645	294	1+
454.76870	120	1+
455.85144	242	1+
456.20430	210	1+
457.05740	192	1+
457.26665	140	1+
457.90067	888	1+
458.14297	178	
460.16179	808	1+
462.15403	294	1+
462.25106	160	1+
462.87706	982	1+
464.92709	164	1+
465.35974	256	1+
467.08302	202	1+
467.25071	318	1+
467.71670	240	1+
467.88441	1540	1+
468.93666	176	1+
469.09100	234	1+
469.82010	198	1+
469.91202	434	1+
470.79390	138	1+
471.42228	192	1+
473.09253	206	1+
473.77821	408	1+
477.36610	160	
481.72123	202	
484.11811	208	1+
485.89671	772	1+
486.37860	306	1+
488.44567	192	1+
489.41986	294	1+
489.48641	252	1+
489.80152	198	1+
489.90785	198	1+
491.37205	150	1+
491.70903	174	1+
492.80082	164	
503.31509	210	
503.35192	186	1+
503.43211	184	1+
504.11230	176	1+
504.28859	378	1+
504.32900	480	1+
504.79954	264	1+
504.87259	250	1+
504.91132	190	1+
505.29465	290	1+
505.33402	308	1+
505.45047	328	1+
505.91926	120	1+
506.45620	260	1+
506.80413	240	1+
507.14526	204	1+
507.43006	256	1+
507.48018	558	1+
508.43400	184	1+
508.48301	510	1+
508.91259	300	1+
509.12814	554	1+
509.85433	184	
509.98905	98	1+
510.29780	332	1+
511.41194	320	1+
511.47206	312	1+
512.42708	278	1+
512.47650	266	1+
END IONS

###FS:    #m/z: 322.92924 #charge 1+
###MS: 18
###MSMS: 19
BEGIN IONS
TITLE=Cmpd 13, +MS2(322.9292), 28.0-35.0eV, 0.4min #19
RTINSECONDS=22.806
SCANS=18-19
PEPMASS=322.92924	3097934
CHARGE=1+
47.49060	128	
86.42025	86	
191.97916	90	
199.88691	108	
201.04607	114	
205.03912	94	
208.05291	86	
209.91855	162	
209.94274	138	
215.12573	88	
215.88534	626	1+
215.98570	96	
217.86251	122	
218.87165	102	
220.86274	200	
221.93823	118	
221.96358	86	
222.95195	316	
223.07338	98	
223.68080	92	
223.96217	204	
224.01360	100	
224.89265	186	1+
230.86007	222	1+
233.65492	100	
233.89641	182	
235.87751	212	1+
236.83122	124	
237.05210	94	
237.99567	98	
238.09923	208	1+
238.87253	142	
238.93796	112	
239.08088	162	
239.87684	110	
240.94098	1414	
240.96303	276	
241.86209	90	
241.93879	3840	1+
241.98614	86	
242.01931	86	
242.94135	2662	1+
243.88370	386	
243.97278	220	1+
244.88315	210	
244.93817	668	1+
246.53066	102	
246.90699	122	
247.97596	146	
248.97999	126	
249.56313	100	
250.94465	126	
250.96290	200	
251.10996	146	
251.51440	94	
253.99892	178	
254.86629	118	
255.06179	86	
256.03583	130	
256.96916	146	
257.40646	128	
257.91102	146	
257.95444	100	
258.01804	122	
258.08424	90	
258.83538	136	
258.84933	284	1+
261.04263	194	1+
261.23625	94	
261.89628	134	
261.97396	90	
262.35880	102	
262.99823	112	
263.03505	100	
263.38615	94	
263.79245	122	
263.98056	94	
265.06166	158	
265.24597	224	1+
265.92807	120	
266.86195	132	
267.07732	88	
267.84388	214	1+
267.93508	104	
268.04972	86	
268.96723	88	
269.57748	94	
270.42921	100	
270.69375	104	
271.86044	88	
271.94556	126	
272.00210	106	
272.79003	184	1+
275.23383	88	
275.80912	112	
275.93281	100	
276.23297	102	
276.81217	116	
276.84649	136	
276.89864	86	
277.11829	162	
277.98866	86	
278.19921	104	1+
278.81811	114	
279.09066	622	
280.02950	150	
280.09221	306	
280.26171	148	
280.93900	126	
281.05148	138	
281.38733	90	
282.05172	106	
282.31093	86	
283.02979	120	
283.06683	352	
283.27705	132	
284.11893	164	1+
284.29289	846	1+
284.80486	122	
284.87049	218	1+
284.92474	152	
287.78518	182	1+
287.96992	130	
288.65704	100	
289.08829	142	
289.79229	200	1+
289.81391	88	
289.88845	144	
290.88092	126	
291.10030	160	1+
292.43087	86	
292.88671	88	
294.28030	130	
294.86095	110	
295.00129	124	
297.93931	90	
298.53892	86	
299.00475	94	
299.11073	138	
300.06134	174	
300.99674	88	
302.05020	94	
302.81036	106	
303.76371	100	
304.81092	182	
304.87262	110	1+
307.04429	90	
307.20696	102	
307.28796	394	1+
307.80132	172	1+
307.88836	162	1+
309.01333	176	1+
310.25836	134	
310.30839	346	
310.33346	104	
311.88090	160	
313.02941	138	
313.87180	132	
314.44944	88	
315.04783	102	
316.98926	136	
317.08976	84	
318.75047	122	
318.82941	172	1+
319.26011	88	
319.88820	108	
320.96262	96	
321.03033	124	
321.05761	90	
322.11053	166	1+
323.03136	104	
323.23845	1082	1+
323.29684	118	
324.06957	102	
324.89198	490	1+
325.17490	200	1+
325.23398	90	
325.97717	126	
325.99782	118	
326.28629	90	
327.27197	206	1+
327.31362	192	1+
328.04464	94	
END IONS

###FS:    #m/z: 340.93986 #charge 1+
###MS: 18
###MSMS: 20
BEGIN IONS
TITLE=Cmpd 14, +MS2(340.9399), 28.0-35.0eV, 0.4min #20
RTINSECONDS=23.578
SCANS=18,20
PEPMASS=340.93986	1732674
CHARGE=1+
125.48000	98	
161.26370	96	
189.86296	164	
196.88268	332	1+
207.87247	274	1+
208.95893	120	
212.87981	200	
213.93812	4182	1+
213.99076	96	
214.88712	110	
215.88551	990	1+
217.87984	678	1+
217.93685	148	
218.07871	94	
221.89135	210	
222.86774	274	1+
222.97279	132	
223.03505	90	
223.96077	156	
224.97768	210	
226.94571	134	
228.93810	166	
229.91175	122	
230.89157	238	
231.89653	108	
231.94979	3182	1+
233.47738	94	
233.89627	694	1+
233.92825	94	
233.94697	932	1+
235.86557	112	
235.89463	162	
235.94744	288	1+
236.10771	216	1+
238.47720	104	
239.78909	134	
240.22764	264	
241.11454	98	
242.50547	94	
242.67476	96	
243.89038	282	1+
244.88163	188	1+
245.91110	148	
246.97435	116	
247.02571	116	
247.83592	126	
247.93841	102	
248.85563	108	
248.89085	112	
248.93533	90	
248.98532	146	
249.25657	104	
249.55152	92	
249.66186	94	
249.96048	794	1+
251.05010	96	
251.90427	128	
251.95662	152	
252.08771	110	
252.98115	190	1+
253.40124	106	
253.95648	124	
254.03096	108	
254.51652	100	
254.87409	188	1+
254.90430	134	
254.94261	102	
254.96383	2222	1+
255.07517	188	
255.09738	174	
255.10773	298	1+
255.18505	92	
256.08016	94	
256.89964	106	
256.91296	112	
257.04453	178	
259.95749	170	
263.86255	98	
264.03172	208	1+
264.06986	90	
264.26598	128	
264.99038	98	
265.01770	150	
265.46671	96	
266.99188	320	1+
267.99280	180	1+
268.06974	102	
269.79736	150	
270.60468	98	
271.09788	122	
271.97159	400	1+
272.94974	112	
272.97522	336	1+
274.14392	136	
274.91725	220	1+
274.97144	110	
275.80960	94	
276.09279	92	
276.89055	198	1+
276.96000	458	1+
277.86021	144	
277.91286	94	
277.96379	384	1+
278.81502	150	
278.93376	242	1+
279.02919	166	1+
279.26560	170	
279.97371	142	
280.25691	90	
280.85533	112	
281.05013	102	
282.27458	104	
282.80620	104	
284.20594	96	
284.86562	134	
285.04259	106	
285.87897	98	
286.80589	100	
287.80974	100	
288.87208	102	
289.87987	92	
291.80463	90	
292.18972	270	1+
293.85262	390	1+
294.27732	92	
295.96860	100	
296.33141	132	
297.09794	92	
297.81403	268	1+
297.83318	138	
297.85726	128	
297.97599	160	
298.08477	280	
298.92454	130	
299.05925	130	
299.71036	104	
299.96586	94	
300.05338	134	
300.15110	220	1+
302.91398	122	
303.38291	92	
305.02317	104	
306.02268	218	1+
306.14949	136	
306.27404	90	
306.88200	122	
307.30389	98	
307.43649	112	
307.80302	274	1+
308.92945	126	
309.17178	92	
309.88778	126	
310.31084	118	
310.81702	148	
310.87680	182	
311.85854	142	
312.86685	146	
312.88475	108	
313.03056	92	
313.88347	142	
315.86297	212	1+
317.71963	106	
320.25280	100	
321.80951	206	1+
322.30943	100	
323.23756	460	1+
324.29105	90	
324.32062	128	
324.89189	282	1+
324.95758	92	
325.78290	108	
325.80824	198	1+
326.87509	234	1+
327.26516	154	
328.19046	110	
328.26922	134	
328.85330	118	
330.81375	240	1+
330.88588	102	
333.06636	94	
335.04089	108	
335.30392	90	
336.33590	134	
337.25352	244	
338.79342	92	
338.81951	192	1+
340.39245	302	1+
340.80221	92	
340.89665	150	
341.24777	226	1+
342.90218	126	
343.20296	94	
343.43849	90	
343.72516	140	
344.24193	106	
END IONS

###FS:    #m/z: 507.84444 #charge 1+
###MS: 18
###MSMS: 21
BEGIN IONS
TITLE=Cmpd 15, +MS2(507.8444), 28.2-35.2eV, 0.4min #21
RTINSECONDS=24.35
SCANS=18,21
PEPMASS=507.84444	251252
CHARGE=1+
191.95532	158	
196.01640	306	1+
207.04568	230	1+
209.94379	174	
214.88657	216	1+
217.95518	190	
224.97529	186	
230.84496	168	
233.02246	192	
233.07369	208	1+
234.85714	192	1+
234.87835	210	1+
236.05281	224	1+
240.08196	176	
242.85459	188	1+
244.07761	186	1+
245.92378	164	
249.08012	220	1+
249.88706	162	
250.02934	206	1+
250.97010	248	
251.11253	306	1+
252.07854	392	
253.91014	228	1+
254.09161	160	
256.98888	190	1+
259.89443	278	1+
260.01711	278	1+
262.06611	332	1+
266.06320	202	1+
266.16694	458	1+
267.10153	266	
267.89544	334	1+
268.17164	158	
269.89216	156	
269.91666	290	
270.86019	252	
271.80263	180	1+
271.87673	644	1+
271.99691	174	1+
272.04710	202	
272.09961	156	
272.85077	996	1+
273.12102	164	
273.95571	264	1+
274.06397	190	1+
275.85613	246	1+
277.03727	198	1+
277.96930	292	1+
278.83191	254	1+
279.80316	112	1+
280.85308	162	
281.37526	226	
281.85673	296	1+
282.98819	182	
283.94415	238	
284.87855	162	
285.94203	878	1+
287.91355	338	1+
288.82287	188	
288.86779	298	
289.08471	170	
289.88299	1014	
290.86495	1078	
291.86691	660	
291.87987	580	
292.35750	262	1+
292.88468	388	
293.87155	3904	1+
294.12217	174	
294.81800	306	1+
294.85406	186	
295.81616	168	1+
295.89493	194	
295.94936	200	1+
295.97738	278	1+
296.14090	310	
296.87977	582	1+
297.13100	244	1+
297.79146	204	1+
297.93940	284	1+
298.12205	198	1+
298.85258	554	1+
298.87608	380	
299.00231	334	1+
299.87301	202	
300.14551	354	1+
300.84941	740	1+
301.96232	280	1+
303.02091	214	1+
303.11221	162	
303.87770	238	
303.95291	366	
305.37392	278	1+
306.06875	358	1+
306.12122	166	
307.07328	280	1+
307.80147	268	1+
307.88836	1404	1+
308.01511	158	
308.14001	1178	1+
308.29391	552	1+
308.38150	320	1+
308.87757	2018	1+
309.11375	164	
309.29612	326	1+
309.38590	312	1+
310.15621	518	1+
310.35752	184	
310.92692	192	1+
310.97664	158	
311.09317	226	1+
311.88227	8284	1+
312.84133	290	1+
312.94000	296	1+
313.03450	318	1+
313.82740	190	
314.86404	1264	1+
314.89087	816	1+
314.97755	258	1+
315.13650	298	1+
315.82551	156	
315.95636	256	1+
316.00218	190	1+
316.86472	676	
316.88676	890	1+
317.22394	94	1+
317.85346	676	1+
317.94087	240	1+
318.36940	260	1+
318.85683	598	1+
320.05272	154	1+
320.14096	386	1+
320.87624	310	1+
320.98544	330	
321.89426	178	
321.95532	248	1+
322.01515	478	1+
322.06198	212	1+
323.03937	230	
323.98371	240	1+
324.78926	186	1+
324.86216	476	1+
324.89193	286	
325.13870	304	1+
325.90054	474	
326.04067	180	
326.14207	208	1+
326.88437	594	
327.84627	268	
327.88059	448	
327.89643	500	
328.18434	186	
328.37381	338	1+
328.87884	318	
328.94856	272	1+
328.97551	292	1+
329.04639	202	1+
329.89573	542	
330.83344	162	
330.88605	2256	1+
332.38251	154	
332.87384	1234	1+
332.94817	226	
333.89852	878	1+
334.31569	158	
334.81599	262	1+
334.90019	746	1+
335.30934	322	1+
335.81804	170	1+
335.84517	208	
336.84432	162	
336.87490	854	1+
336.88879	260	
336.94626	238	1+
337.02533	296	1+
338.17537	206	
338.96823	176	1+
339.87660	356	
339.89752	164	
340.17713	240	1+
340.85962	298	
340.87618	206	
340.94140	532	1+
341.00978	240	1+
341.04304	190	
341.87602	338	
342.88273	184	
342.93558	312	1+
343.87400	606	1+
344.41293	182	
345.87068	260	
345.88755	210	
347.01414	338	1+
347.83629	208	1+
347.89426	662	1+
349.79462	290	1+
350.88403	670	1+
350.95944	328	
351.82805	182	
351.92986	184	1+
352.07397	262	1+
352.17255	194	
352.87442	164	
352.91114	858	1+
352.95487	180	
353.80743	160	
353.84993	688	1+
354.00617	188	
354.07430	228	1+
354.87812	154	
354.90220	166	
355.88800	620	1+
356.17957	200	
356.22425	168	1+
356.47909	146	1+
356.85887	174	
357.01084	180	
357.90353	390	1+
358.87333	284	
359.85897	300	1+
360.13383	230	
360.86402	254	1+
360.97101	154	1+
361.36662	160	
362.39096	234	1+
362.48391	188	
363.03209	268	1+
363.84830	154	
364.72310	296	1+
366.83846	1284	1+
367.70572	320	1+
367.89005	902	1+
368.22826	198	1+
368.84511	180	
368.89498	766	1+
369.07575	334	
369.83913	872	1+
370.77803	304	1+
371.00292	200	
371.18817	290	1+
371.98899	220	
372.82555	656	1+
372.87280	192	1+
373.06160	202	1+
373.70815	488	1+
373.82713	564	1+
373.89793	248	
374.70931	372	1+
374.81308	218	
375.79755	134	1+
376.12265	116	1+
376.80610	164	1+
376.88298	480	1+
377.33799	154	
378.28633	188	1+
378.86408	162	
380.10657	182	
380.82008	228	1+
380.85331	170	
380.96788	190	1+
381.21817	168	
382.12487	416	1+
382.85689	290	
383.93269	314	1+
384.14934	196	1+
384.16894	250	1+
384.20827	194	
384.71536	166	
384.78248	288	1+
384.84743	4520	1+
384.89576	322	1+
386.86744	308	
388.73152	158	
388.79203	408	1+
389.19839	430	1+
389.85364	266	
389.90176	316	1+
390.07371	230	1+
390.17961	190	
390.70499	278	1+
390.83964	946	
391.70972	234	1+
391.84148	762	
392.82650	792	1+
392.86032	832	1+
393.79845	826	1+
394.83415	652	1+
394.85930	160	
394.89423	170	1+
395.05673	214	1+
395.20150	254	1+
395.71794	154	1+
395.85622	698	1+
396.40053	162	
397.08715	300	1+
397.80413	164	1+
398.20836	228	1+
398.38477	228	1+
399.85553	220	1+
400.34878	162	
401.74934	134	1+
402.22130	346	1+
402.82447	154	
402.86276	462	
403.86780	1380	1+
404.92775	130	1+
405.24627	188	1+
405.86742	868	1+
407.03869	292	1+
407.34027	208	1+
407.86275	6492	1+
408.04604	166	1+
409.13099	206	1+
409.80634	158	
410.04571	232	
410.07725	154	
410.38691	226	1+
410.83679	1302	1+
410.87097	1420	1+
410.92170	322	1+
411.72555	240	1+
411.81125	430	1+
412.01390	132	1+
412.67205	238	1+
412.84792	828	1+
412.87176	674	1+
413.07393	908	1+
413.10566	216	
413.67363	170	1+
414.86650	158	
415.19275	282	1+
415.87219	544	1+
416.03502	172	1+
416.87744	416	1+
417.35009	226	1+
418.84629	242	1+
421.12589	312	1+
421.88000	1082	1+
422.85596	240	
423.13526	586	1+
423.32628	116	1+
423.82691	202	
423.86848	470	
424.14024	480	1+
424.23861	330	1+
424.87150	326	
425.04124	162	1+
425.24195	216	1+
425.88441	452	
426.13620	268	1+
426.85989	2846	1+
426.93605	288	
427.26075	176	
427.74097	544	1+
427.78606	302	1+
427.96670	158	1+
428.07966	296	1+
428.84600	1150	1+
428.88387	1916	1+
429.30505	100	1+
430.73720	334	1+
430.85920	1756	1+
430.87744	502	
431.22946	284	1+
431.86751	1130	1+
432.23158	234	1+
433.86299	348	
434.85686	790	1+
434.88532	364	1+
435.15405	222	
435.86197	652	1+
436.03135	230	1+
437.14108	326	1+
439.89612	328	
440.14285	170	
440.74943	160	1+
440.89613	212	
441.86826	490	1+
442.15382	372	
443.15256	482	1+
444.38564	352	1+
444.87132	3310	1+
445.12800	238	1+
445.74267	200	
445.80609	240	1+
446.88834	238	
446.95979	232	1+
447.20447	194	1+
448.37076	356	1+
448.87812	1292	1+
449.87735	976	1+
451.86996	230	
451.89721	274	1+
453.77544	168	1+
454.04648	166	1+
455.98081	210	1+
456.22709	190	1+
457.90281	656	1+
458.77188	194	1+
460.16292	620	1+
462.15519	254	
462.88138	1772	1+
463.16081	154	
463.35705	234	1+
465.13922	250	1+
467.88732	2058	1+
469.01253	218	1+
469.79497	232	
474.79475	182	
480.69696	96	1+
485.89915	1066	1+
489.89772	192	1+
490.38072	146	1+
492.20554	200	1+
494.95838	238	1+
495.68450	112	1+
497.73160	186	1+
499.78180	270	1+
500.78325	220	1+
503.27075	148	1+
503.73214	382	1+
504.11301	228	1+
504.45717	458	1+
504.80226	110	1+
505.21714	190	1+
505.43800	348	1+
505.46083	392	1+
506.32468	254	1+
506.76189	302	1+
507.05028	182	1+
507.28711	178	
507.34163	156	1+
507.48927	340	1+
509.13023	556	1+
509.32250	164	1+
509.36984	254	1+
510.02618	108	1+
END IONS

###FS:    #m/z: 322.92921 #charge 1+
###MS: 22
###MSMS: 23
BEGIN IONS
TITLE=Cmpd 16, +MS2(322.9292), 28.0-35.0eV, 0.5min #23
RTINSECONDS=28.036
SCANS=22-23
PEPMASS=322.92921	3523802
CHARGE=1+
81.21809	98	
152.59834	90	
185.87633	84	
191.95271	136	
196.13034	90	
199.96330	86	
201.03400	92	
202.02948	86	
202.85734	84	
204.42928	90	
205.95013	140	
207.97862	142	
208.94662	94	
212.89043	188	1+
214.87175	88	
214.89487	104	
215.88519	818	1+
215.96328	252	1+
218.07497	96	
218.92252	92	
219.03329	92	
219.16633	84	
220.86576	464	1+
221.07085	86	
221.94452	112	
222.95491	708	1+
223.95960	452	1+
224.88703	94	
226.09340	90	
226.86959	272	1+
226.94567	264	1+
227.93370	116	
228.88864	170	
228.90736	196	
229.52727	92	
229.90694	100	
230.84754	104	
230.86096	144	
231.10772	94	
231.89761	160	
231.96648	90	
233.89628	336	1+
235.87889	108	
235.94668	128	
236.96468	84	
237.06114	132	
238.04501	108	
238.07911	94	
238.93780	148	
239.07250	282	1+
240.94077	2066	
241.01781	110	
241.93908	7050	1+
242.88913	98	
242.94071	4538	1+
243.72969	92	
243.86380	130	
243.88240	426	1+
244.93804	1340	1+
246.87596	88	
246.97286	408	1+
248.03318	94	
248.85270	166	
248.98539	212	
249.04097	184	
249.90560	184	1+
249.92071	88	
250.02874	96	
251.06953	86	
252.01318	98	
253.83341	98	
255.87579	92	
257.13838	86	
258.12368	92	
258.49869	102	
258.83132	116	
258.84564	108	
258.97894	110	
259.86297	100	
260.51259	120	
261.05753	238	1+
261.87972	88	
262.11216	92	
262.82742	166	
262.95000	84	
263.82917	334	1+
263.90388	116	
264.41486	152	1+
264.79083	174	
265.05940	114	
265.72285	100	
266.08257	176	
266.99807	210	1+
267.93321	110	
267.95269	244	1+
268.88716	106	
268.90623	158	
269.00488	196	1+
269.11134	128	
270.09968	124	
270.88377	92	
271.79177	302	1+
271.84306	446	1+
272.44175	104	
272.87553	108	
273.00232	236	
275.04032	178	1+
275.78930	242	1+
275.81151	160	
276.07643	116	
276.81691	152	
276.84130	334	1+
277.84224	208	1+
278.04875	162	
278.90852	94	
279.09231	920	1+
279.85505	120	
280.08936	214	1+
280.13930	134	
280.26253	318	1+
280.81131	94	
281.06251	102	
281.22376	106	
281.46142	92	
281.79617	94	
282.86000	326	1+
282.88305	180	1+
283.02724	90	
283.06806	348	1+
283.26482	126	
283.86510	306	1+
284.29265	774	1+
285.79376	208	1+
285.81243	114	
286.16229	84	
286.34201	94	
286.79712	178	1+
286.91534	146	
287.06215	228	1+
287.92460	90	
289.88412	158	
289.99807	94	
290.85816	130	
290.87999	166	
291.14113	214	1+
292.27602	100	
292.86483	104	
292.88190	138	
293.01794	148	
293.87759	102	
294.04363	112	
294.87735	146	
295.86134	106	
297.11529	88	
297.14459	100	
297.86622	94	
299.59428	100	
300.96408	120	
301.24315	318	1+
301.81199	196	1+
302.92012	92	
304.26362	158	
304.87903	124	
305.02979	86	
305.86806	86	
306.87794	132	
307.27301	122	
307.90744	204	1+
308.29163	324	
308.88293	94	
308.93026	102	
309.30699	150	
309.88785	150	
310.00849	104	
310.30940	250	
310.87509	158	
311.12250	88	
311.31113	146	
311.86903	94	
312.07523	100	
314.36280	94	
314.81880	118	
315.87078	92	
318.86321	96	
319.10237	96	
320.01823	126	
323.23892	430	
323.43147	90	
324.20376	268	1+
324.24097	210	
324.89397	170	
325.23958	252	1+
325.83667	98	
325.89882	102	
328.14827	94	
END IONS

###FS:    #m/z: 340.93986 #charge 1+
###MS: 22
###MSMS: 24
BEGIN IONS
TITLE=Cmpd 17, +MS2(340.9399), 28.0-35.0eV, 0.5min #24
RTINSECONDS=28.816
SCANS=22,24
PEPMASS=340.93986	1912350
CHARGE=1+
54.34056	104	
192.44879	96	
198.99351	98	
206.95111	146	
208.87245	170	
212.89115	114	
213.87619	228	
213.93824	2466	1+
214.88016	134	
215.88692	590	1+
215.93627	504	
216.01758	208	1+
216.41381	102	
217.86302	196	
217.88387	282	1+
217.93485	276	
221.89216	116	
223.95593	230	1+
226.54392	96	
227.10224	96	
228.93850	130	
229.94794	196	
230.88729	670	1+
230.95941	104	
231.94777	3670	1+
233.11300	106	
233.89904	474	1+
234.88697	536	1+
235.87044	128	
235.91652	104	
235.94645	234	
236.84010	120	
237.06436	192	
238.06598	118	
238.43157	112	
239.90727	94	
240.23086	372	1+
240.96105	98	
241.47107	106	
242.02722	198	1+
243.82855	136	
244.02110	98	
244.20527	108	
244.87993	150	
244.95559	108	
245.72163	102	
245.83773	140	
245.97586	96	
246.08769	120	
246.87731	150	
246.94169	282	1+
246.97127	280	
248.03603	218	1+
248.89817	138	
249.89961	136	
249.96148	462	
250.01968	110	
250.96075	214	
250.99530	128	
251.07037	124	
251.91204	126	
251.96460	204	
252.95177	100	
253.83249	240	1+
253.90345	228	1+
254.93909	120	
254.96564	966	1+
255.07668	234	
256.07991	136	
256.91821	130	
256.96629	180	
257.89875	108	
257.93790	94	
258.88053	368	1+
258.95785	622	1+
259.82985	236	1+
259.95702	396	1+
261.48246	102	
262.96605	110	
263.98530	122	
264.98361	160	
265.06465	136	
265.23891	214	1+
266.02534	188	
266.25744	98	
267.01113	112	
267.13878	108	
267.85176	180	1+
267.95276	212	1+
269.80558	106	
270.75655	98	
271.93241	424	1+
272.93469	350	1+
272.97476	164	
274.46236	100	
274.81854	172	
275.80384	152	
275.85763	124	
275.92194	144	
275.98803	94	
276.84379	208	
276.95886	256	1+
277.07767	94	
278.84302	398	1+
278.96374	310	1+
279.96789	206	1+
280.88030	198	
280.94029	146	
281.12368	98	
281.86943	146	
281.89319	122	
281.99381	114	
282.27523	296	
282.79919	106	
283.06621	94	
284.87364	102	
286.80103	300	1+
287.88170	96	
287.98706	196	1+
289.01131	142	
289.79056	152	
289.88093	164	
290.69472	94	
290.85910	220	1+
291.41951	110	
291.80110	222	
292.84266	102	
292.86442	154	
293.06734	122	
293.15037	132	
293.88037	146	
294.84728	118	
294.99990	98	
296.79352	262	1+
296.86591	354	1+
297.97371	198	
298.85721	110	
298.95935	180	1+
299.06063	120	
299.78769	104	
299.82725	156	
299.94062	116	
300.85580	118	
301.02223	100	
301.05313	102	
301.42277	106	
301.51901	98	
302.16842	130	
303.13806	140	
305.30238	94	
305.78245	112	
306.29011	108	
306.79318	136	
306.88119	238	1+
308.06124	116	
308.29664	242	
308.80731	248	1+
309.29803	110	
310.87802	724	1+
312.78387	102	
312.86789	296	
312.95686	186	1+
313.81933	184	1+
314.00322	154	1+
315.88057	240	1+
317.96937	140	
318.05746	104	
320.12511	138	
320.18672	240	1+
320.96743	98	
323.23644	202	
324.24317	132	
324.32298	130	
324.89986	220	
325.33097	94	
325.89360	308	1+
326.19748	98	
327.09866	142	
327.80150	146	
328.14675	142	
328.19492	134	
328.88630	206	
329.87563	300	1+
330.81105	206	
332.80768	94	
333.86832	208	1+
334.30969	102	
334.77596	234	1+
335.33242	132	1+
335.79676	106	
338.19551	128	
338.86948	96	
340.24586	292	1+
341.10579	104	
341.26957	108	
342.81136	178	1+
342.91013	94	
343.04298	114	
343.20682	100	
344.18022	112	
END IONS

###FS:    #m/z: 363.95584 #charge 1+
###MS: 22
###MSMS: 25
BEGIN IONS
TITLE=Cmpd 18, +MS2(363.9558), 28.0-35.0eV, 0.5min #25
RTINSECONDS=29.5885
SCANS=22,25
PEPMASS=363.95584	1242866
CHARGE=1+
70.68172	106	
182.86869	348	
189.86187	538	
191.85880	510	
196.88201	158	
205.87768	164	
207.87339	286	1+
208.94077	280	
209.86622	130	
209.94226	1610	1+
210.88170	496	1+
212.80352	108	
212.87795	3038	1+
214.89513	216	1+
216.91082	220	1+
218.91265	198	
219.86627	132	
220.04937	124	
222.95206	1266	1+
224.95001	1694	1+
224.97847	134	
226.04468	230	1+
226.89243	130	
226.94644	9686	1+
227.92714	180	
228.89291	1120	1+
228.94167	10586	1+
229.00534	130	
229.23505	96	1+
229.96847	174	1+
230.83150	108	
230.88904	4356	1+
231.99626	144	
232.88304	536	1+
233.02044	122	
234.14339	118	
234.47042	106	
234.88374	140	
234.98173	110	
235.90462	142	
238.62519	106	
238.89142	126	
239.42745	222	
240.07478	212	
240.94064	286	
240.96145	658	1+
241.93999	1516	1+
242.82405	142	
242.94262	1092	1+
242.95840	1198	1+
243.87554	134	
244.78641	120	
244.85873	114	
244.89864	130	
244.95648	5670	1+
245.50221	120	
245.94078	310	
246.78951	334	1+
246.85768	158	
246.90320	144	
246.95269	6356	1+
246.97644	240	
247.03003	234	1+
247.27743	90	1+
248.90063	1368	1+
248.97428	128	
249.40199	104	
249.79955	262	1+
250.03400	262	1+
250.89351	344	
250.94558	388	1+
250.96946	288	1+
252.02368	230	1+
252.23864	166	1+
252.86395	344	1+
252.88595	124	
253.02675	184	1+
253.90700	404	
255.83213	240	1+
256.90609	112	
257.96891	172	
258.80354	120	
258.84101	368	1+
258.91449	104	
258.97332	478	
260.82134	164	1+
260.89032	132	
260.96860	424	1+
262.05002	168	1+
262.87948	186	1+
263.01252	130	
263.82815	228	1+
264.79821	150	
265.02540	286	1+
265.08731	170	
265.11590	252	1+
265.90478	116	
266.13023	188	1+
266.99743	102	
267.78228	310	1+
267.93257	140	
267.97122	558	1+
268.19454	102	
268.84335	110	
268.95512	186	
269.80989	290	1+
269.91425	100	
269.96829	968	1+
271.02698	102	
271.91042	130	
272.74005	112	
273.40339	106	
274.84753	278	1+
275.07209	148	
275.81135	182	1+
276.84471	136	
278.79981	168	
278.85433	122	
278.97471	326	1+
279.02285	196	
279.09941	174	
279.94724	106	
280.79230	104	
280.80782	256	1+
280.85022	200	1+
280.94015	182	1+
283.06848	134	
283.79130	190	
283.84830	444	1+
283.98532	156	
285.80418	210	1+
285.84546	608	
285.94277	264	1+
285.98194	180	1+
286.91579	148	
287.06404	190	1+
289.42770	106	
289.79124	190	1+
290.02126	144	
290.10132	176	1+
290.86420	180	
292.15238	210	1+
293.85126	588	1+
293.86957	98	
294.80768	116	
295.93002	284	1+
297.81128	132	
297.93143	146	
298.80189	472	1+
298.92738	122	
298.95920	160	
299.13342	114	
299.82975	150	1+
300.89653	112	
300.92694	112	
301.79989	414	1+
301.86058	458	
301.95100	162	
301.99962	120	
302.14459	122	
302.85395	1594	1+
303.03639	242	1+
303.28726	102	
303.80580	362	
303.85518	1472	1+
304.03727	144	1+
304.09279	104	
304.76966	120	
304.80817	156	
305.13681	118	
307.13636	188	
307.28823	548	1+
307.36663	126	
307.38909	136	
307.78825	114	
307.89040	164	
308.29251	328	1+
308.45796	116	
308.89802	102	
309.14438	148	1+
310.30923	190	
310.38048	114	
310.87021	354	1+
311.18497	124	
311.99305	102	
312.16954	100	
312.83750	188	
313.29465	102	
313.48595	102	
314.44092	102	
314.79441	140	
314.83029	122	
315.96912	126	
316.15444	102	
318.59180	164	
318.92939	288	1+
319.01317	124	
319.05983	222	1+
319.25946	206	1+
319.82879	118	
320.13903	122	
320.82316	120	
320.93414	106	
321.81947	342	1+
321.86205	470	1+
322.92698	192	
326.87150	702	1+
328.88797	166	
329.87533	244	1+
330.72180	166	1+
334.03931	150	
334.96758	146	
335.86443	190	
336.94277	496	1+
337.83475	132	
338.09886	102	
338.87438	136	
339.82638	412	1+
340.93744	220	1+
341.29361	98	
341.90852	98	
342.32629	112	
342.87066	140	
343.27241	282	1+
343.96935	134	
345.90195	166	1+
347.30030	134	
347.77404	102	
349.31592	122	
349.71194	116	
349.80926	112	
349.87787	164	1+
351.33882	372	1+
352.17167	140	
352.89030	176	
354.83022	100	
359.82850	350	1+
359.86368	108	
361.28226	104	
363.37444	284	1+
365.31248	118	
366.16796	174	1+
366.92835	212	1+
367.33054	174	
367.77285	254	1+
END IONS

###FS:    #m/z: 363.95576 #charge 1+
###MS: 26
###MSMS: 27
BEGIN IONS
TITLE=Cmpd 19, +MS2(363.9558), 28.0-35.0eV, 0.6min #27
RTINSECONDS=33.28
SCANS=26-27
PEPMASS=363.95576	980270
CHARGE=1+
134.95479	196	
178.94360	354	
182.86662	258	1+
183.93348	138	
187.86639	140	
189.86227	1768	1+
191.85838	1636	1+
192.92435	204	1+
194.08656	164	
196.88292	744	
197.95653	166	
200.86555	220	1+
201.89041	234	1+
203.92665	194	1+
204.41186	110	
205.87595	130	
206.40569	136	
206.94659	478	1+
207.87219	560	
208.88277	426	
209.86678	296	
209.94353	3132	1+
210.88248	1312	1+
212.87830	5664	
213.42562	112	
213.87975	168	
214.89074	260	
215.87996	168	
216.92155	116	
221.89933	140	
222.95065	4154	1+
223.88702	420	1+
224.38618	126	
224.94774	6102	1+
226.71223	100	1+
226.86463	110	
226.89060	380	
226.90702	154	
226.94654	18040	1+
227.11439	154	1+
228.89378	1766	1+
228.94192	21404	1+
228.97993	134	1+
229.18619	122	
229.24923	142	1+
229.36928	100	1+
229.44426	162	1+
229.87287	108	
230.42022	196	1+
230.79217	144	
230.88908	8156	1+
231.09442	174	1+
231.80018	120	
232.88516	980	1+
233.97048	182	
234.88457	156	
234.97881	126	
235.84737	324	1+
236.89069	154	
238.06689	120	
240.07775	134	
240.81965	190	
240.89424	140	
240.96150	3518	1+
241.94244	330	
242.94129	980	1+
242.95737	2228	1+
243.86756	118	
243.89240	326	1+
244.03381	104	
244.95674	9282	1+
245.80144	112	
245.86984	106	
246.03749	180	1+
246.91016	302	1+
246.95290	8734	
247.95399	702	1+
248.89963	1690	1+
249.03875	276	
249.08466	116	
249.10312	110	
249.94205	434	1+
250.89758	594	1+
250.94695	364	1+
250.96747	466	
251.03794	230	1+
251.14948	144	
251.79879	156	
251.83824	106	
252.89666	652	1+
252.94854	238	1+
253.02713	220	1+
253.06144	106	
253.63894	120	
253.80177	188	1+
253.90421	402	1+
255.83551	140	
256.79865	128	
256.82848	120	
258.79964	118	
258.97141	522	1+
259.90184	158	
260.19547	124	
260.80038	110	
260.96788	2192	1+
261.01991	166	
261.83920	280	1+
261.89080	132	
261.92288	270	1+
262.96588	140	
263.97883	432	
264.79292	144	
264.96722	820	1+
265.08832	296	1+
265.88541	114	
265.97254	498	1+
266.09412	266	1+
267.78270	188	
267.97185	914	1+
268.12537	190	1+
268.95894	334	
269.96871	1136	1+
271.79766	136	
271.84552	184	
271.87379	266	1+
271.91569	348	
272.44004	106	
272.84938	254	1+
273.91283	192	
276.85792	144	
276.96250	238	1+
277.82447	196	
277.84939	340	1+
277.92414	126	
279.10605	208	
280.10338	200	1+
280.79148	214	
280.83192	214	1+
281.01351	210	1+
281.08093	396	1+
281.78962	138	
281.86486	244	1+
281.94903	114	
282.08495	380	1+
282.78966	656	1+
282.80819	206	
283.06571	136	
283.79296	458	1+
283.84402	218	
283.98349	168	
284.82514	120	
284.93434	202	1+
284.98623	112	
285.02193	124	
285.84388	552	1+
285.93904	238	1+
287.91212	282	1+
288.07242	134	
288.81301	120	
289.05460	130	
289.87239	158	
290.25016	184	1+
290.79569	216	
290.84895	272	1+
293.06514	120	
293.11900	396	1+
293.87420	140	
293.90020	162	
293.92298	194	1+
294.85617	436	1+
295.01376	274	1+
296.80642	166	
296.88795	220	1+
297.64431	116	
297.83170	126	
298.80179	476	1+
298.85977	238	1+
298.99573	106	
300.80087	754	1+
301.86050	528	1+
301.88564	114	
302.14964	120	
302.21993	108	
302.96076	194	1+
303.06136	110	
303.10360	128	
303.80620	374	1+
303.85374	1116	1+
303.87817	116	
304.03558	122	
305.04045	108	
305.82314	180	
306.81087	290	1+
307.06196	154	
307.28007	400	1+
307.30730	124	
307.85269	138	
307.89185	278	1+
308.86665	132	
309.87056	340	1+
310.30272	140	
312.87796	210	1+
313.80640	126	
314.06000	108	
314.81882	122	
314.99030	182	1+
318.93499	344	1+
319.82500	106	
319.87012	110	
320.95288	202	1+
321.82231	678	1+
321.86420	274	1+
321.88597	186	
322.92561	310	
323.01514	574	1+
323.88945	308	1+
324.77979	106	
324.92024	142	
325.28432	116	
326.86808	506	1+
328.06499	192	
328.89010	266	
329.87527	152	
330.24643	106	
330.89767	208	1+
331.13367	234	1+
331.81240	264	1+
331.87268	186	
335.37162	108	
336.94258	604	1+
338.77315	140	
338.79792	170	
339.82842	336	1+
340.81230	120	
340.94126	352	1+
341.05619	216	1+
341.90138	106	
342.10023	174	
342.28229	340	1+
343.28345	202	1+
344.84279	124	
346.75848	110	
347.97442	104	
348.94186	116	
349.76251	180	
350.76084	106	
352.88656	116	
356.81489	110	
360.86423	120	
361.11101	194	1+
361.32660	232	1+
362.27872	286	1+
363.18820	302	1+
363.73174	122	
364.03820	114	
365.31358	138	
367.33387	248	1+
367.77265	134	
367.88419	112	
368.12556	106	
368.42197	122	
368.83680	140	
369.04438	110	
END IONS

###FS:    #m/z: 336.94508 #charge 1+
###MS: 26
###MSMS: 28
BEGIN IONS
TITLE=Cmpd 20, +MS2(336.9451), 28.0-35.0eV, 0.6min #28
RTINSECONDS=34.052
SCANS=26,28
PEPMASS=336.94508	185826
CHARGE=1+
134.10022	96	
185.44789	98	
189.86239	158	
192.88858	108	
193.89445	104	
195.07760	98	
196.88280	120	
197.34458	94	
208.98438	232	
209.89349	134	
210.88737	154	
211.94386	4486	
212.87869	1630	1+
212.95241	130	
213.93733	2054	1+
215.88522	856	1+
217.88370	258	1+
217.93440	126	
218.83926	138	
221.89400	136	
222.42857	98	
223.38347	92	
223.96119	242	
223.97500	226	
224.97094	112	
226.97435	98	
227.89699	136	
228.07215	92	
228.89566	300	
228.99725	132	1+
229.40863	96	
229.95465	4282	1+
230.88922	1624	1+
231.94919	2780	1+
232.82837	274	1+
232.88458	260	
233.89641	400	
234.03031	96	
234.88755	472	1+
235.86750	130	
235.89633	286	1+
236.21919	116	
236.38640	100	
237.01373	106	
238.04982	146	
239.07032	130	
239.92063	106	
241.05807	128	
241.85676	100	
243.13590	98	
243.98870	102	
244.41080	92	
246.90844	132	
246.97961	338	
247.38189	122	
247.72942	122	
247.96585	1250	1+
248.89883	930	1+
249.09128	170	1+
249.80067	204	1+
249.95808	824	1+
250.83018	370	1+
250.98621	106	
251.06945	104	
251.89958	106	
252.97069	3012	1+
253.03293	100	
253.08804	138	
253.19387	94	
253.22826	120	
253.90250	628	1+
253.94574	154	
254.08832	200	
254.84336	180	
254.94016	504	1+
254.96595	1592	1+
255.07510	530	1+
255.18100	238	1+
255.61997	100	1+
256.01088	124	
256.18657	168	1+
256.91194	108	
256.96399	308	1+
257.04003	96	
258.84032	270	1+
258.88124	148	
259.82437	108	
259.95860	196	
261.83193	136	
261.88378	114	
263.17368	134	
264.16092	108	
264.79784	102	
264.87697	92	
264.89386	110	
265.21237	100	
266.84102	148	
266.91288	92	
266.99510	142	
267.80862	92	
267.96114	242	1+
268.83903	774	1+
269.01139	92	
269.11519	128	
269.48685	92	
270.83965	358	1+
270.98156	360	
271.24754	116	
271.91529	142	
272.86836	278	
272.97639	304	
273.79140	146	
273.84448	106	
273.90881	106	
274.06774	92	
274.78793	92	
276.80858	98	
276.85096	374	1+
278.83361	494	1+
279.83752	288	1+
280.10349	94	
281.12299	216	1+
282.05406	180	
282.73581	104	
282.80878	104	
282.90956	114	
283.02692	112	
283.79006	148	
284.79320	102	
285.84535	928	1+
286.46411	108	
286.84769	834	1+
286.93150	136	
286.97384	92	
288.51964	92	
289.85329	264	1+
291.09937	358	1+
291.98433	104	
292.05051	156	
292.82670	112	
292.93028	128	
293.18573	122	
293.86184	92	
293.87636	344	1+
294.84802	122	
294.89850	104	
295.96552	174	1+
296.37532	98	
299.06028	110	
299.10242	100	
302.26240	152	
304.81125	172	
304.85608	140	
304.92386	160	
305.28038	488	1+
305.80035	96	
305.99474	92	
306.28201	424	1+
306.88220	336	1+
306.89528	102	
307.76524	92	
307.78823	102	
308.01377	92	
308.80586	200	
309.11605	92	
310.80504	128	
310.87605	292	
311.88004	154	
312.95897	126	
313.94911	110	
314.23667	102	
314.82092	106	
317.87273	100	
318.23790	186	
319.27933	110	
319.88897	120	
321.30474	178	1+
322.81977	104	
322.99628	104	
323.24267	136	
323.88372	182	1+
326.88856	134	
327.89809	92	
328.18867	114	
331.11462	96	
332.83318	118	
334.88821	110	
335.24862	102	
335.79458	104	
335.97855	180	1+
337.10260	92	
337.32775	212	1+
337.80286	178	
338.89764	92	
338.92621	136	
339.23217	120	
339.82525	140	
END IONS

###FS:    #m/z: 359.96077 #charge 1+
###MS: 26
###MSMS: 29
BEGIN IONS
TITLE=Cmpd 21, +MS2(359.9608), 28.0-35.0eV, 0.6min #29
RTINSECONDS=34.832
SCANS=26,29
PEPMASS=359.96077	161238
CHARGE=1+
173.72844	108	
187.00485	108	
189.92929	100	
207.40966	176	
207.94740	130	
208.14338	106	
209.08861	96	
209.94244	682	
216.88459	152	
217.91719	174	
218.91314	110	
222.95146	960	1+
224.19908	102	
224.58908	94	
224.94999	2128	1+
224.98082	228	1+
225.87972	190	
225.94440	118	
226.51055	108	
226.89313	310	1+
226.94674	5068	1+
227.91843	256	
227.93194	434	
228.94188	5472	1+
230.89634	126	
232.49249	106	
234.87586	134	
235.82435	268	1+
237.84428	158	
238.06260	344	1+
239.78423	144	
239.90061	314	1+
240.78539	222	1+
240.93973	484	1+
240.96201	1464	1+
241.36430	106	
241.50922	100	
242.96025	706	1+
244.95685	3432	1+
245.83423	144	
245.87488	120	
245.88897	266	1+
245.94268	454	
246.39961	104	
246.95241	3120	
246.97746	234	
248.80217	314	
248.83527	178	
248.89737	158	
250.00399	192	1+
250.06151	266	1+
250.94901	228	
251.03197	334	1+
251.88615	124	
252.96867	138	
253.09177	352	1+
253.83407	374	
253.90343	106	
256.36697	100	
256.45543	96	
256.58527	104	
258.43679	100	
258.84743	124	
258.97314	144	
259.79333	158	
259.91229	108	
260.96653	508	1+
261.35383	104	
263.05465	134	
263.52765	94	
263.83199	234	1+
263.97760	146	
264.08198	100	
264.98203	112	
265.03450	128	
265.08401	254	
265.52541	170	
265.86638	208	1+
265.97535	236	
266.25494	144	
266.81387	98	
266.97881	126	
267.97103	640	
268.81124	142	
268.87101	122	
268.90047	186	1+
268.96075	136	
269.03376	98	
269.57772	94	
269.82354	112	
269.85335	96	
269.96941	542	1+
270.40483	104	
270.84427	344	1+
272.23508	100	
272.87995	98	
273.97909	100	
274.69855	100	
274.79799	342	1+
274.85329	256	1+
275.96951	184	
276.85332	602	1+
279.10417	162	
280.86638	172	
281.80785	262	1+
281.85316	176	
281.94160	122	
282.27664	168	
282.83106	118	
282.92803	100	
283.10536	236	1+
283.17707	94	
283.27594	174	
283.98490	148	
285.44704	108	
285.81143	236	1+
287.87172	94	
289.88304	134	
292.26214	204	
292.85727	112	
292.90646	126	
293.81025	116	
294.86058	556	1+
294.92541	160	
296.02323	130	
296.81257	108	
296.93026	164	
297.90083	98	
298.14178	112	
298.80252	516	1+
299.07795	104	
299.76247	104	
299.98108	118	
300.28641	114	
301.78412	98	
302.22152	110	
302.86834	246	1+
302.97933	162	1+
303.94178	124	
305.11592	146	1+
305.79717	202	1+
306.30850	238	1+
307.13306	104	
307.28600	454	1+
307.88932	240	1+
308.28964	286	1+
309.86162	280	1+
309.92178	94	
310.86752	218	1+
311.12606	168	
311.66860	106	
311.77545	132	
311.80645	170	
314.81258	110	
315.88114	268	1+
316.81030	156	
318.20799	98	
318.93284	212	1+
319.13535	96	
319.86839	110	
321.81748	112	
322.93161	112	
323.01937	576	1+
323.23734	544	1+
324.06767	112	
324.78424	142	
324.88975	292	1+
324.97601	184	1+
325.13638	136	
327.88702	378	1+
328.80407	106	
328.89425	260	1+
331.75789	138	
332.05520	130	
332.29573	142	
332.82476	148	
335.88313	144	
336.32494	128	
336.76839	98	
336.87161	100	
336.94494	158	
339.01332	98	
339.13982	176	1+
339.68921	102	
339.83819	122	
340.35324	184	
340.89804	256	1+
340.94351	138	
341.02079	154	
343.31534	100	
343.77630	140	
345.70683	134	
346.10101	194	1+
349.83110	270	1+
349.90587	100	
351.12429	120	
352.81104	204	1+
353.75840	110	
357.78686	160	1+
358.19870	130	
358.76086	96	
360.21136	100	
360.75294	126	
361.81133	132	
362.84928	130	
363.37133	168	
363.82981	230	1+
365.31501	194	1+
365.34143	118	
END IONS

###FS:    #m/z: 363.95605 #charge 1+
###MS: 30
###MSMS: 31
BEGIN IONS
TITLE=Cmpd 22, +MS2(363.9561), 28.0-35.0eV, 0.7min #31
RTINSECONDS=38.542
SCANS=30-31
PEPMASS=363.95605	804854
CHARGE=1+
134.95476	284	
178.94548	478	
182.86646	220	1+
187.86716	310	
189.03051	144	
189.86248	1692	1+
191.85932	1488	1+
193.85693	344	1+
194.89026	194	
195.88996	200	
196.88372	646	
197.95844	144	
199.85931	124	
199.87558	260	1+
200.94740	198	
204.42313	126	
204.87519	154	1+
204.90287	140	
205.94871	414	1+
206.00393	122	
207.40732	120	
207.87309	1214	1+
207.94787	282	
208.94053	262	
209.87827	1720	1+
209.88863	116	
209.94353	3604	1+
210.37089	112	
210.88339	1432	1+
212.40571	148	
212.87913	8388	1+
214.89374	524	1+
215.88331	274	1+
216.41350	184	
221.86193	182	1+
221.89681	134	
221.92426	144	1+
222.95208	5790	1+
222.97330	146	
223.38234	196	1+
223.88590	162	
224.88876	130	
224.94810	7720	1+
224.97632	154	
225.88581	956	1+
225.96978	230	
226.88923	668	1+
226.92037	206	
226.94715	22550	1+
227.13478	178	1+
227.16195	206	1+
228.12255	186	1+
228.61269	208	1+
228.89414	1790	1+
228.94216	30154	1+
228.98970	110	
229.09391	122	
229.12477	146	1+
229.16540	190	1+
229.26187	88	1+
230.83095	122	
230.88943	10778	1+
231.03741	110	
231.38904	208	1+
232.01994	152	
232.88642	1410	1+
233.88286	430	1+
233.92575	136	
233.96003	104	
235.39025	174	
235.84758	114	
238.05666	186	
239.93573	140	
239.96119	114	
240.71570	134	1+
240.93909	1262	1+
240.96241	3800	1+
241.07855	136	
241.88475	136	
241.90828	126	
242.82768	390	1+
242.89447	276	1+
242.95842	2316	1+
244.87720	280	1+
244.95664	9388	1+
245.07648	172	1+
245.14796	118	
245.39719	330	1+
245.56470	104	1+
245.94198	268	
246.03295	178	
246.12226	88	1+
246.39977	220	1+
246.78519	138	
246.90542	198	
246.95252	11668	1+
247.90436	162	
248.90010	3084	1+
249.06289	266	1+
250.89578	784	
250.94480	448	1+
250.97107	540	1+
251.06956	306	1+
251.91310	116	
252.79436	106	
252.82734	294	1+
252.86666	158	1+
253.83224	210	1+
253.90426	330	
254.00305	204	1+
254.90366	178	
256.92578	162	
257.00648	104	
257.09323	128	
258.79562	150	1+
258.83092	314	1+
258.87680	148	
258.94693	106	
258.97149	570	1+
259.06198	210	1+
259.35123	166	
260.96921	2422	1+
261.83188	120	
262.83641	398	1+
262.96192	130	
263.17176	138	
263.88520	120	
263.97577	344	
264.90520	182	1+
264.96357	478	1+
264.99749	128	
265.08584	670	1+
265.78624	212	1+
265.81505	114	
265.97985	282	
266.81318	466	1+
266.86363	200	
267.06879	118	
267.97187	1332	1+
268.37202	192	1+
268.83426	110	
268.96228	1758	1+
269.80145	320	1+
269.96794	1514	1+
270.88412	118	
271.84225	494	1+
271.91597	376	1+
272.78996	214	1+
272.84460	344	1+
274.78650	186	1+
274.89544	130	
276.46582	118	
276.81660	110	
276.85587	428	1+
277.08814	292	1+
278.79859	186	
278.93871	220	1+
279.09910	242	1+
279.79140	500	1+
280.25742	124	
280.98225	274	1+
281.85381	250	1+
281.99843	128	
282.87921	136	
283.06733	304	1+
283.79441	126	
283.84957	254	
283.98443	332	1+
284.03497	106	
284.79944	112	
284.83418	192	
284.84182	1108	1+
285.84398	896	1+
285.98063	150	
286.80841	176	
288.85048	126	
288.86713	160	
288.89696	112	
289.92362	116	
290.78339	204	
292.11607	104	
292.43637	114	
292.86904	164	
293.12202	116	
293.81394	124	
293.97774	196	1+
294.07094	134	
294.12828	222	1+
294.51327	104	
294.86691	426	1+
295.84994	168	
295.93115	110	
295.96295	126	
296.80877	162	
296.83318	182	1+
298.08452	212	1+
298.80393	496	1+
299.00181	114	
300.10388	240	1+
300.82944	198	1+
300.93907	212	1+
301.80294	208	
301.85979	886	1+
302.11153	206	1+
302.80475	658	1+
302.92343	172	
303.80648	470	1+
303.85509	1370	1+
303.97009	110	
306.81348	130	
307.28508	122	
307.87229	264	1+
307.89670	200	
308.29208	224	
308.40831	108	
308.81412	140	
309.08583	136	
309.30272	494	1+
309.74676	106	
309.81693	104	
310.30595	342	1+
310.87846	176	
311.86242	136	
311.87640	154	
314.81819	208	
315.87310	180	1+
315.94231	164	
316.81319	270	1+
318.93001	142	
319.87041	108	
321.81892	598	1+
321.86548	494	1+
322.88833	206	1+
322.92856	816	1+
323.31156	182	1+
325.12297	150	
325.14166	134	
326.87214	742	1+
326.89946	252	1+
328.18611	158	
328.81406	154	
328.89012	326	1+
329.04454	126	
329.29573	124	
329.83227	152	1+
330.88254	118	
332.81323	328	1+
333.75945	114	
333.89334	106	
336.87829	186	
336.94522	412	1+
339.83080	186	
340.89664	108	
340.93678	358	1+
342.90700	108	
347.89751	182	1+
348.79509	164	
349.31912	176	
350.36071	156	
350.74709	118	
350.86663	114	
351.33959	192	
353.78522	160	1+
354.75377	138	1+
360.16488	186	1+
360.86835	164	
360.91058	108	
361.86526	140	
362.83909	328	1+
363.73284	122	
363.79606	114	
365.28782	174	1+
365.71585	220	1+
366.31418	136	
366.38840	104	
368.42654	162	
368.58322	114	
369.34158	116	
END IONS

###FS:    #m/z: 507.84427 #charge 1+
###MS: 30
###MSMS: 32
BEGIN IONS
TITLE=Cmpd 23, +MS2(507.8443), 28.2-35.2eV, 0.7min #32
RTINSECONDS=39.314
SCANS=30,32
PEPMASS=507.84427	185032
CHARGE=1+
196.01690	340	
199.88796	160	
224.04756	166	
224.97488	246	
226.88488	218	1+
230.84809	264	
238.06244	278	
240.08177	168	
241.96547	148	
242.99334	154	
248.51954	166	
250.97097	306	
251.07324	302	1+
252.08033	172	1+
254.09064	232	
257.89944	218	1+
257.99904	268	1+
264.17032	156	
264.37831	152	
266.16765	252	
267.77842	154	
267.86325	150	
268.85128	230	1+
268.90975	196	
269.87705	152	
269.89115	284	1+
269.92100	168	
270.80638	190	1+
271.09215	224	1+
271.87481	716	1+
271.94233	212	1+
272.85308	682	1+
272.92117	186	1+
274.03049	208	1+
275.85502	444	1+
275.89532	160	
277.08547	148	
278.83358	196	
280.37977	162	
281.37717	718	1+
282.04262	164	
282.96431	178	1+
287.85291	336	
288.82621	154	
288.86900	222	
289.88161	1072	1+
290.06880	220	1+
290.38301	216	
290.86400	328	
291.88143	258	
292.86661	214	
292.88419	312	
293.56606	96	1+
293.87306	1734	1+
295.09587	282	1+
295.93314	182	1+
295.97828	204	
296.01011	148	
296.85161	268	
296.95880	206	1+
297.12529	242	1+
297.40908	282	
297.87603	648	1+
297.90903	164	
298.80352	348	1+
298.85213	166	
300.79985	146	
300.84591	386	
301.13096	150	
301.86050	198	
302.85114	298	1+
302.88494	178	
303.88379	146	
303.92708	150	
303.95102	208	
304.25956	160	
304.94891	310	1+
305.86283	334	
306.04533	140	1+
307.28723	442	1+
307.79011	328	1+
307.85256	150	
307.89129	704	1+
307.97869	338	1+
308.14076	1160	1+
308.29466	376	1+
308.87487	376	
309.88302	384	1+
310.01458	160	
310.07433	278	1+
310.15490	454	
310.87106	198	
311.12997	158	1+
311.15819	426	1+
311.88253	3586	1+
311.97124	150	
313.95005	204	
313.97928	146	
314.86509	1668	1+
314.93924	158	
315.90620	162	
316.86278	874	1+
316.88647	382	1+
317.36782	244	1+
318.85472	688	1+
318.90572	146	
318.93367	228	1+
318.98834	338	1+
319.95881	178	1+
320.81639	340	1+
321.88912	160	
322.14368	230	1+
322.86431	202	
323.96767	178	
324.01707	186	
324.37581	170	
324.85624	646	1+
325.15268	224	1+
325.89900	210	
325.97959	150	
326.88161	280	
327.38394	236	
327.88359	416	
328.37107	662	1+
328.87602	432	1+
329.89521	206	
330.87893	776	1+
331.17733	150	
331.79623	314	1+
332.87349	1296	1+
333.99495	146	
334.89357	172	
335.83979	522	1+
335.88073	342	1+
336.94459	152	
337.05225	352	1+
337.87474	490	1+
339.88260	352	1+
340.00789	188	
341.01450	290	1+
341.08626	196	1+
341.86013	184	
341.87887	226	
342.02053	196	1+
342.16521	216	1+
343.40604	154	1+
343.87438	622	1+
344.37043	170	
345.76181	290	1+
345.86851	272	1+
346.97996	156	
347.01388	264	1+
347.88671	622	1+
348.88956	378	1+
348.91731	210	1+
349.16504	172	
349.75558	200	
349.81447	282	1+
349.86245	154	
350.88564	678	1+
351.37817	162	
351.77250	348	1+
352.39605	176	
352.89150	226	1+
353.85323	766	
354.05111	246	1+
354.87976	660	1+
355.03225	206	
355.88362	524	1+
356.34582	150	
356.38693	152	
358.87601	348	1+
359.88207	242	1+
360.90469	146	
361.86461	220	
362.36335	178	
362.79182	266	1+
364.08874	222	1+
364.70434	268	1+
364.84776	178	
365.06553	176	
366.36331	168	
366.84058	970	1+
366.91506	420	1+
367.08547	220	1+
367.70380	798	1+
367.81261	152	
367.89116	546	1+
368.70514	490	1+
369.02901	184	1+
369.83076	238	
370.78408	526	1+
370.83550	194	
370.90061	214	
371.18918	146	
371.36899	212	1+
371.82504	442	1+
372.71452	592	1+
373.06656	226	1+
373.71562	396	1+
373.82946	322	1+
374.80960	234	
375.81628	228	
375.87917	498	1+
376.07587	224	1+
376.73125	302	1+
376.86925	238	
377.03168	210	1+
377.99592	204	1+
378.36638	252	1+
378.81110	220	1+
378.90026	306	1+
379.08441	160	
379.90299	210	1+
380.38664	272	1+
380.71853	344	1+
381.11834	252	1+
382.36535	242	1+
384.84980	1380	1+
387.84246	1048	1+
389.19844	394	1+
389.71527	384	1+
389.80121	288	1+
389.92278	182	
390.05322	270	
390.78541	258	
390.84369	702	
390.90104	356	1+
391.84142	942	
392.82644	1588	1+
393.79896	224	
394.78098	246	1+
394.82976	284	
394.92277	318	1+
395.82500	456	1+
396.73733	282	1+
397.08301	270	1+
397.76412	276	
397.86346	374	1+
397.89897	250	1+
398.06356	146	
398.74127	200	1+
398.86596	276	1+
398.89895	178	1+
399.81187	188	1+
399.85034	282	1+
400.85379	192	1+
401.37521	178	
402.01335	222	1+
402.37456	172	
402.86269	212	
403.86992	300	
404.80653	282	1+
404.86007	910	1+
405.72873	198	1+
405.79246	218	1+
405.86454	760	1+
405.91815	152	
405.97495	120	1+
406.07134	264	1+
407.36284	172	
407.76424	234	1+
407.86678	1040	
408.85144	2204	1+
409.72284	320	1+
410.15584	110	1+
410.83666	1728	1+
410.95261	254	1+
411.80990	196	
411.86091	228	
412.73000	242	
412.84343	1034	1+
413.07330	478	1+
413.87302	320	1+
415.12448	154	1+
415.85222	288	1+
415.86828	362	1+
417.80658	152	
418.85067	176	
419.71869	202	1+
421.88133	294	
422.89340	196	
423.13045	284	1+
423.86616	520	1+
424.11236	176	
424.13790	180	1+
424.82255	286	1+
424.88048	216	
425.87673	356	
426.86197	1450	
426.93355	176	
427.72899	516	
427.86005	728	
428.09795	202	1+
428.17353	230	1+
428.73869	292	
428.84531	2702	1+
428.88367	726	1+
429.17381	150	1+
429.73757	188	
429.82326	152	
430.73655	658	1+
431.79100	200	1+
431.86513	1420	1+
433.38726	306	1+
433.84869	642	1+
434.15390	154	1+
434.89452	190	
437.72343	200	1+
439.37725	156	
439.89277	428	1+
441.87914	316	1+
442.14841	176	
444.39213	172	
444.87120	3944	1+
445.73736	366	1+
447.75532	192	
448.24214	166	1+
448.89509	246	
449.76762	240	1+
449.87863	1096	1+
450.75097	478	1+
452.31129	146	1+
457.90301	800	1+
460.90240	146	
461.98058	212	1+
462.18952	160	1+
462.75701	244	1+
462.87966	1178	1+
467.88760	1912	1+
469.88676	516	
470.79140	176	1+
478.75676	242	1+
483.86320	298	1+
485.89867	1190	1+
486.79544	254	1+
486.83772	146	
489.27896	148	
489.72494	146	
490.43876	148	1+
491.06429	128	1+
491.43955	162	1+
494.11923	196	1+
495.25535	190	1+
502.74948	204	1+
502.79824	158	1+
504.22617	192	1+
504.32658	216	1+
504.45474	152	1+
505.38683	298	1+
507.75280	118	1+
507.82846	160	1+
509.86689	240	
510.13109	176	1+
510.24900	158	
512.41234	198	1+
END IONS

###FS:    #m/z: 336.94532 #charge 1+
###MS: 30
###MSMS: 33
BEGIN IONS
TITLE=Cmpd 24, +MS2(336.9453), 28.0-35.0eV, 0.7min #33
RTINSECONDS=40.0865
SCANS=30,33
PEPMASS=336.94532	176102
CHARGE=1+
93.82566	108	
189.86206	254	
196.88258	106	
207.95205	96	
208.98303	106	
209.88668	128	
210.88336	164	
211.94429	2676	
212.87716	2264	1+
213.93914	1722	1+
214.89522	200	
215.88680	526	1+
215.93418	156	
217.85533	122	
217.88216	120	
219.82115	106	
222.53268	100	
222.95452	124	
222.97567	148	
223.95841	116	
226.97626	110	
227.89377	110	
228.89115	332	1+
228.91115	134	
229.95369	3312	
230.88765	2248	1+
231.84864	190	1+
231.94806	1358	1+
233.06009	120	
233.81914	328	1+
233.89601	382	
234.18454	102	
234.82147	276	1+
235.89238	126	
235.94399	152	
236.82607	98	
237.93736	120	
238.02795	94	
238.97425	208	1+
240.83507	124	
245.53311	112	
245.83470	152	
245.96615	152	
246.90462	104	
246.97276	210	
247.96361	970	1+
248.54192	102	
248.56906	98	
248.89900	980	1+
248.98729	98	
249.04075	178	
249.96332	712	1+
250.04643	94	
250.82631	730	1+
250.98974	140	
251.82747	504	1+
251.84250	156	
251.91040	152	
252.22694	152	1+
252.62781	104	
252.79931	114	
252.92129	168	
252.97044	1464	1+
253.08203	108	
253.90468	566	1+
254.00319	130	
254.88589	144	
254.96611	1108	1+
255.03005	162	1+
255.07244	478	1+
255.09295	106	
255.83312	238	1+
256.42171	94	
256.91609	136	
256.96288	140	
257.05379	150	
258.86693	440	1+
259.95884	174	
260.83125	540	1+
260.84801	132	
261.83545	468	1+
263.05241	114	
263.96433	112	
264.79513	110	
264.91383	142	
265.08584	272	
265.91356	110	
266.99863	98	
267.84264	238	
267.99646	150	
268.83759	816	1+
269.00970	98	
269.83933	480	1+
270.80546	202	
270.89570	98	
270.94013	250	1+
270.98112	244	
271.85708	98	
271.91594	364	
272.84919	156	
272.86924	170	
272.90711	118	
272.95207	244	1+
272.97812	170	
273.85240	96	
273.97794	110	
274.41166	94	
274.84360	116	
275.41106	106	
275.80759	102	
276.85133	372	1+
277.12066	92	
277.83079	96	
278.81014	110	
278.82912	614	1+
278.91081	94	
280.19808	92	
280.80885	124	
281.00621	140	
281.04706	314	1+
282.80396	162	
283.55853	98	
285.78572	136	
285.84971	202	
285.89286	200	1+
286.35637	96	
286.42083	96	
286.85170	566	
286.91597	216	1+
287.81637	94	
287.85230	412	
288.85869	270	
289.78650	224	1+
290.83085	100	
290.85660	208	
291.86463	182	
292.44601	102	
292.81589	136	
292.84798	382	1+
293.06756	110	
293.11147	160	
293.83217	126	
293.99825	124	
294.10744	232	
294.27416	104	
296.42946	98	
296.83705	104	
296.98389	134	
297.88236	126	
298.85460	126	
299.05435	98	
299.80545	152	
300.06174	92	
300.76219	94	
302.05233	108	
302.74391	108	
303.86228	464	1+
306.88032	238	
307.80342	106	
308.81113	310	1+
309.00032	106	
309.82288	94	
309.86533	256	
309.91254	132	
310.30674	112	
310.85846	130	
310.87491	180	
311.87246	140	
311.89666	158	
312.23110	104	
313.81312	198	1+
313.85859	104	
313.88232	248	1+
315.13336	104	
316.08509	110	
321.88967	102	
322.24445	142	
322.88043	106	
323.28226	190	1+
323.88442	92	
325.13573	116	
328.88239	112	
330.90791	112	
331.96459	98	
334.04405	154	
334.88939	130	
335.33695	164	
337.45916	112	
340.27322	98	
340.56353	126	
341.73119	106	
341.90092	238	1+
END IONS

###FS:    #m/z: 322.92938 #charge 1+
###MS: 34
###MSMS: 35
BEGIN IONS
TITLE=Cmpd 25, +MS2(322.9294), 28.0-35.0eV, 0.7min #35
RTINSECONDS=43.7815
SCANS=34-35
PEPMASS=322.92938	2433952
CHARGE=1+
94.07437	84	
174.51597	90	
178.47184	102	
185.93149	92	
192.89050	136	
195.08115	86	
196.64667	98	
201.04465	90	
205.95153	286	1+
206.37381	98	
206.97248	144	
207.97054	96	
208.88445	84	
209.02304	94	
209.95089	106	
210.87232	94	
212.85534	98	
212.87738	206	
212.89673	114	
213.89458	110	
214.89418	374	1+
215.88665	226	
220.86399	146	
222.95215	182	
223.95774	202	
225.41795	122	
226.89391	260	
227.81713	84	
227.88170	124	
227.93235	172	
228.93424	136	
228.97123	96	
229.84306	150	
229.85848	88	
230.82131	114	
230.83827	106	
230.88754	100	
231.88134	96	
232.83629	108	
233.90353	108	
234.87865	84	
235.81916	114	
236.38257	102	
238.93770	194	
239.07353	340	1+
239.83945	128	
240.90953	140	
240.93997	2726	
240.96663	270	1+
241.12156	118	
241.94179	1934	
241.96990	258	1+
242.78577	136	
242.81779	126	
242.94157	6734	1+
243.07500	142	
243.82911	88	
243.87112	124	
243.99651	112	
244.83860	124	
244.88092	188	1+
244.93821	920	1+
245.13887	102	
246.85275	134	
246.97436	374	1+
247.24472	84	
247.86087	88	
248.85528	152	
249.96354	194	1+
250.02506	86	
250.89493	284	1+
251.92499	222	1+
252.34861	120	
253.92182	88	
254.90262	142	
255.01673	142	
255.78028	168	
256.87290	126	
256.91102	268	1+
259.48661	94	
259.84141	84	
260.08839	90	
260.78977	140	
261.83785	132	
261.93523	100	
262.63520	94	
262.80235	110	
262.82570	200	1+
262.84243	92	
262.96903	132	
263.05417	204	
263.93829	98	
264.06366	108	
264.95461	210	1+
265.05885	94	
265.39067	94	
265.80475	82	
268.78909	216	1+
268.95743	112	
269.04754	98	
270.00539	88	
270.09406	92	
270.93565	84	
271.10193	90	
271.84412	456	1+
272.10559	82	
273.79267	198	
274.90190	102	
275.80832	142	
276.83770	206	1+
278.01946	94	
278.56031	110	
278.81228	246	1+
279.09074	580	1+
279.24920	100	
281.79205	92	
281.98797	130	
282.45315	92	
282.80826	178	
283.02234	152	
283.06930	190	
283.78764	136	
283.89738	84	
284.29155	300	
284.44809	100	
284.80658	112	
284.82170	92	
284.84475	146	
284.86926	84	
285.42183	94	
285.85232	92	
285.90569	86	
286.53514	92	
288.78700	434	1+
289.78932	312	1+
290.85774	398	1+
292.83447	102	
293.80363	124	
293.85600	364	1+
294.85844	308	1+
294.91187	144	
296.80894	194	1+
298.93008	120	
299.78451	278	1+
299.87849	106	
300.82023	84	
300.89425	94	
301.26502	94	
302.79658	100	
303.44077	86	
304.75568	98	
304.87552	544	1+
304.94225	170	1+
305.28957	108	
305.79973	104	
307.39790	92	
307.80242	216	1+
308.29506	276	1+
308.87933	96	
308.90800	134	
309.22271	152	
309.81649	224	1+
310.27646	196	
310.30769	144	
310.88049	454	1+
312.02110	134	
312.79894	106	
312.87050	98	
313.07513	106	
314.81947	144	
315.83861	88	
318.82115	126	
320.29629	114	
320.75726	118	
321.16112	92	
322.03708	190	1+
322.77376	88	
323.23596	352	
323.88113	102	
324.01193	90	
324.17070	162	1+
324.24098	172	
324.88406	402	1+
325.93392	96	
326.75014	150	
327.03206	106	
327.87351	250	1+
END IONS

###FS:    #m/z: 340.94006 #charge 1+
###MS: 34
###MSMS: 36
BEGIN IONS
TITLE=Cmpd 26, +MS2(340.9401), 28.0-35.0eV, 0.8min #36
RTINSECONDS=44.554
SCANS=34,36
PEPMASS=340.94006	1022676
CHARGE=1+
49.61937	90	
124.57259	102	
187.86856	150	
189.85991	96	
191.85998	94	
192.92770	96	
204.00652	104	
209.53986	104	
209.91680	88	
209.94533	132	
210.93858	142	
211.94449	86	
212.87823	184	
213.87747	506	1+
213.93926	1242	1+
215.88556	1312	1+
215.93669	274	
217.88073	382	1+
218.38687	92	
218.85874	110	
218.91168	88	
219.41722	96	
221.99534	122	
222.95793	310	1+
226.89396	108	
228.93677	144	
230.88873	438	
231.88815	560	1+
231.95011	1398	1+
232.52648	90	
233.89297	370	1+
233.94351	198	
235.11190	86	
235.86593	216	1+
235.88867	444	1+
235.93161	106	
236.50550	94	
237.22928	162	
237.37667	108	
237.83237	206	1+
238.21673	430	1+
239.17915	92	
239.78943	140	
240.82714	92	
240.85905	168	1+
240.89929	110	
241.94441	88	
244.95496	124	
245.83131	136	
246.95492	134	
246.97663	94	
247.18872	104	
247.94980	84	
247.98020	278	1+
249.03878	134	
249.87946	94	
249.96423	552	1+
250.93407	104	
251.00761	136	
251.17961	104	
251.95863	98	
251.99775	106	
252.95763	94	
253.99767	100	
254.51848	98	
254.94024	154	
254.96488	818	1+
255.07629	234	
256.91295	268	
256.96590	176	
257.07857	152	
257.93968	128	
258.84287	250	1+
259.58761	100	
259.91188	140	
259.95571	118	
260.83428	140	
260.84351	142	
260.95472	130	
261.23614	118	
262.83315	134	
262.96233	104	
263.02135	100	
264.96578	130	
267.86546	202	1+
268.11404	104	
271.44176	86	
271.84863	146	
272.87997	116	
272.93399	156	
272.94997	268	1+
272.98291	144	
273.14607	86	
273.79437	98	
273.84601	94	
274.89769	88	
275.89114	94	
276.81498	96	
276.84930	542	1+
278.84701	374	1+
279.94127	86	
280.26043	130	
280.80663	300	1+
280.84808	196	1+
280.88876	190	1+
281.06299	160	
281.41190	90	
282.27830	236	
285.03334	140	
286.80043	120	
288.57584	92	
289.78869	118	
289.83119	132	
289.88446	208	1+
290.78810	208	
291.43659	92	
291.80423	124	
293.76349	98	
293.84673	112	
294.91805	96	
295.03856	86	
295.88262	92	
295.96973	120	
296.93745	86	
297.92872	92	
299.05878	132	
299.80982	214	
299.87401	132	
301.85781	86	
302.17388	92	
303.03249	96	
303.34257	100	
303.98874	88	
304.91806	134	
305.26931	120	
305.39681	100	
305.81088	134	
305.87641	148	
306.88295	100	
307.80020	136	
307.89223	130	
308.29151	404	1+
308.79936	184	
310.82795	122	
310.87425	340	1+
311.80305	374	1+
313.85975	88	
314.93079	92	
319.88381	140	
320.19139	92	
320.92207	186	
320.97186	142	
321.04857	108	
323.30497	164	
324.89292	150	
325.13656	162	
325.90343	98	
326.16792	118	
326.87745	116	
326.89652	150	
327.00366	168	1+
327.02330	120	
327.12097	92	
327.79193	92	
327.82030	96	
327.86267	90	
328.19067	124	
328.64621	102	
328.81200	236	1+
328.88240	528	1+
328.95563	102	
329.87589	124	
329.94076	88	
331.90882	98	
335.79220	100	
337.09395	108	
337.91118	114	
338.16938	138	
341.74736	86	
342.92433	86	
345.94833	90	
END IONS

###FS:    #m/z: 507.84418 #charge 1+
###MS: 34
###MSMS: 37
BEGIN IONS
TITLE=Cmpd 27, +MS2(507.8442), 28.2-35.2eV, 0.8min #37
RTINSECONDS=45.326
SCANS=34,37
PEPMASS=507.84418	156714
CHARGE=1+
196.01554	470	1+
209.94539	160	
222.97444	156	
224.04452	196	
236.04981	310	1+
241.85217	186	
244.89656	182	
248.85506	158	
249.88280	192	
250.96969	186	
251.87564	170	
252.07933	402	1+
256.79062	244	1+
258.88899	160	
258.91799	146	1+
259.86282	246	
260.94556	178	
264.88808	248	1+
265.08487	204	
266.16494	282	1+
267.86903	208	1+
271.00897	170	
271.85707	188	
275.80540	150	
275.85065	174	
277.42163	238	1+
278.83424	190	
281.37665	166	
281.89937	268	1+
282.80308	154	
284.87138	202	1+
285.85881	170	
285.94238	156	
285.99439	154	
287.85300	348	
288.86748	294	
289.88305	578	
290.86364	270	
290.88793	370	
291.87268	286	
292.88364	270	
293.87346	1716	1+
294.90993	224	1+
295.12306	218	
295.98309	246	1+
296.85393	326	
297.87339	144	
297.89570	156	
298.79973	534	1+
298.85840	312	1+
299.91608	214	
300.39828	150	
300.84571	868	1+
300.86468	318	1+
303.87043	264	
303.95264	386	1+
304.85406	648	1+
305.85450	440	1+
306.12198	338	1+
306.78747	174	
306.81673	142	
307.88864	512	
308.14021	892	1+
308.80926	292	1+
308.87399	436	
309.87293	314	
309.89071	430	
310.15790	356	
310.86494	204	
310.89158	366	
311.15860	560	1+
311.88247	3746	1+
312.13164	208	1+
312.93755	284	1+
314.80454	172	
314.86481	1420	1+
314.88797	270	
315.37623	194	1+
316.86345	760	1+
316.88044	562	1+
317.91234	150	
318.81128	344	1+
318.86374	302	
318.93991	238	1+
320.88167	352	1+
321.86622	202	
323.16167	196	1+
323.91488	212	1+
324.85739	754	1+
326.15952	210	1+
326.88379	748	
326.95093	168	1+
327.03445	218	1+
327.38550	188	
327.89385	368	
328.37244	228	
328.87577	258	
329.83755	280	1+
329.99729	194	1+
330.16312	282	1+
330.78854	228	1+
330.82397	160	
330.87814	412	
330.93450	374	1+
331.08360	144	
331.13470	186	1+
331.89030	468	1+
332.84184	216	
332.87241	968	1+
334.87039	270	
334.89414	146	
335.84091	248	
335.88170	234	
336.47961	144	
336.86922	190	
336.94644	328	1+
337.79932	150	
337.87760	508	
338.88422	620	1+
340.86821	260	1+
341.73700	136	1+
343.87459	162	
345.11900	224	1+
345.87020	336	1+
346.06501	242	1+
346.92422	154	
348.10182	202	1+
348.78894	372	1+
348.83382	154	
348.93046	160	
349.75522	368	1+
349.79052	288	1+
350.33478	226	1+
350.39063	160	
350.84047	144	
350.88560	866	1+
351.93966	152	
352.12299	230	1+
352.91106	150	
353.36764	250	1+
353.85032	672	1+
354.16081	232	1+
355.05878	164	
355.78739	150	
355.89321	142	
356.17072	224	1+
356.88689	172	
357.87936	208	1+
357.92597	148	
359.83313	172	1+
362.89215	156	
364.05060	156	
364.83752	148	
365.76475	152	
366.18201	262	1+
366.35916	182	
366.72386	152	
366.82030	474	1+
366.83980	304	
367.01638	276	
367.70738	958	1+
367.83707	234	
368.89417	590	1+
369.78287	204	1+
369.83357	836	1+
370.18306	188	1+
371.07585	150	
371.72552	568	1+
373.10537	162	
373.71903	208	
373.83088	304	
373.90500	242	
374.81351	232	
374.85258	150	
375.72517	160	
375.79630	220	1+
375.86452	560	1+
376.86743	490	1+
377.95983	182	
379.38567	148	
380.71589	548	1+
380.85170	484	1+
381.78590	392	1+
382.05440	194	1+
382.19979	168	
382.78905	280	1+
383.17714	164	1+
384.20697	168	1+
384.76952	240	1+
384.84980	2132	1+
384.89209	220	
385.03589	142	1+
385.85344	1204	1+
387.84757	796	1+
387.88881	312	1+
388.05583	286	1+
388.15816	144	
388.79788	152	
389.19888	204	
389.71223	414	1+
390.19186	362	1+
390.84009	1770	1+
392.82541	1528	1+
392.88307	376	1+
393.79312	306	1+
394.77967	360	1+
395.83684	216	
395.86118	282	1+
398.73172	232	
400.12621	222	1+
400.73028	282	
402.86174	148	
403.22756	158	
403.86903	844	1+
405.79883	376	1+
405.86339	538	1+
406.84952	176	
407.86445	1732	
408.06767	164	
408.38886	168	
408.73071	216	
408.85056	2406	1+
409.06420	166	
409.72511	408	
410.72576	238	
410.83466	1592	1+
411.81147	312	
412.21836	146	
412.73082	328	
412.84450	702	
412.87113	166	
413.07316	334	
413.73334	174	
413.87702	204	
415.08554	188	1+
415.87160	162	
417.82305	190	
417.84813	146	
418.84885	238	
418.87091	146	
421.88249	334	
422.88306	154	
423.82541	222	
423.87002	1088	1+
424.72512	218	1+
424.83204	184	
425.23370	174	1+
425.88430	208	
426.24660	204	1+
426.86088	1572	1+
427.73296	1270	1+
428.81186	144	
428.84490	2586	1+
429.73805	592	1+
431.86460	1564	1+
432.00626	224	
435.37816	258	1+
439.89466	326	1+
441.83784	320	1+
441.87169	492	1+
442.87624	360	1+
444.87074	4402	1+
445.74419	166	
446.77763	210	1+
447.74660	322	1+
448.27273	174	1+
448.89478	154	
449.87777	416	
450.76288	366	1+
450.87976	204	
451.86434	150	
452.74385	374	1+
453.74766	216	1+
453.86354	330	1+
457.90401	180	
458.90517	244	
461.21828	162	
462.15970	204	1+
462.88010	1294	1+
465.89449	216	
467.22481	204	1+
467.77473	246	1+
467.88721	2276	1+
468.91896	148	
469.23982	218	1+
471.88773	336	1+
485.89860	1046	1+
488.66188	226	1+
490.91019	160	
500.80320	182	1+
504.72635	148	1+
508.86033	362	1+
508.92125	142	
510.41857	180	1+
511.41831	140	1+
513.13029	120	1+
END IONS

###FS:    #m/z: 322.92941 #charge 1+
###MS: 38
###MSMS: 39
BEGIN IONS
TITLE=Cmpd 28, +MS2(322.9294), 28.0-35.0eV, 0.8min #39
RTINSECONDS=49.0015
SCANS=38-39
PEPMASS=322.92941	2681946
CHARGE=1+
175.93849	90	
186.44409	84	
192.89066	340	
196.98780	84	
197.09455	100	
197.85198	110	
199.88413	102	
205.94729	384	1+
206.82406	86	
212.88050	264	
216.88518	84	
220.92189	86	
221.89031	160	
221.94602	132	
222.64839	98	
222.95186	428	1+
225.29272	96	
225.81430	180	1+
226.92298	100	
227.11551	86	
227.93189	128	
228.57963	86	
228.89122	272	1+
230.78859	90	
231.02527	116	
233.38465	168	
233.90142	202	1+
235.07994	86	
235.44720	118	
235.56770	94	
235.88963	214	1+
235.93363	100	
236.01091	84	
237.05392	274	1+
238.02808	84	
238.87364	98	
238.93807	294	
239.07891	360	
239.87629	216	1+
240.38484	110	
240.79331	146	
240.83430	86	
240.94008	3788	
241.02901	88	
241.55898	112	
241.94174	2060	
242.94148	6968	1+
243.82070	188	
244.82310	136	
244.93822	1850	1+
246.15501	90	
246.97473	180	
247.78422	130	
247.97875	140	
248.34325	98	
249.11354	86	
249.46437	92	
249.96507	190	
250.28908	92	
250.94420	120	
250.97468	116	
251.11000	190	1+
251.92533	276	
252.82379	176	
253.92190	94	
254.05622	98	
254.86461	146	
256.47134	88	
256.84247	208	
256.90396	86	
257.79633	114	
257.85974	128	
258.01540	86	
258.83214	318	1+
258.85401	128	
260.33568	102	
260.81848	88	
260.83169	360	1+
261.83041	210	1+
261.92712	94	
261.94127	94	
263.88249	86	
263.97896	140	
264.02430	86	
264.84918	112	
264.87639	110	
265.22257	84	
265.97701	154	
266.04866	110	
266.36380	82	
266.86846	92	
267.03635	84	
267.83357	114	
268.08808	86	
269.33773	86	
269.79421	264	1+
271.51875	84	
271.83939	466	1+
272.84123	384	1+
273.78142	84	
275.42939	94	
275.46217	92	
275.81458	104	
277.73716	104	
278.83470	122	
279.09146	884	1+
279.28093	198	1+
280.80738	116	
282.80590	90	
283.06794	88	
283.78678	132	
283.86868	234	1+
284.29190	564	1+
284.72791	110	
285.16799	106	
285.53042	98	
285.78952	100	
286.46362	84	
286.85845	100	
287.36499	100	
289.33355	92	
289.79012	424	1+
289.84744	140	
289.87637	106	
290.81854	88	
290.86025	130	
291.77376	84	
292.80829	414	1+
292.87186	84	
292.91103	86	
293.81023	280	1+
293.86993	172	
293.95097	88	
294.05416	94	
294.85362	392	1+
295.75571	92	
295.79307	194	1+
295.89393	116	
296.88307	180	1+
298.80513	110	
299.06543	124	
299.78017	384	1+
299.86459	310	1+
300.80412	208	1+
302.38105	104	
302.98762	86	
305.90867	106	
307.26892	98	
307.79710	120	
307.81762	178	
307.88838	484	1+
308.29076	372	1+
308.81191	90	
308.96372	140	1+
309.31038	164	
309.86355	204	
310.30426	200	
310.41919	92	
310.93624	90	
311.07462	118	
311.30490	140	
311.88894	126	
312.29136	92	
312.87684	198	1+
313.04016	86	
314.81507	156	1+
315.73121	90	
315.86793	104	
316.87542	94	
317.01401	108	
317.87764	214	1+
319.38529	92	
319.93860	82	
320.29237	96	
320.75937	98	
320.77824	88	
322.19397	102	
323.15968	88	
323.23956	166	
323.75887	114	
324.18485	122	
324.24890	106	
324.89507	466	1+
325.25700	96	
325.87874	90	
326.19744	88	
326.56813	116	
END IONS

###FS:    #m/z: 340.94004 #charge 1+
###MS: 38
###MSMS: 40
BEGIN IONS
TITLE=Cmpd 29, +MS2(340.9400), 28.0-35.0eV, 0.9min #40
RTINSECONDS=49.774
SCANS=38,40
PEPMASS=340.94004	1099914
CHARGE=1+
156.02113	94	
192.88961	104	
192.92878	260	1+
196.93416	86	
197.88115	154	
205.95090	104	
208.05829	84	
208.93811	92	
208.95710	114	
209.12604	96	
209.94503	126	
212.87720	580	1+
212.90210	82	
213.03284	86	
213.93835	430	
214.93827	260	
215.88793	1042	1+
215.93735	594	
216.41365	148	
216.97763	88	
217.86017	116	
217.88157	190	
217.93471	172	
219.87446	220	1+
219.99249	86	
226.94349	84	
227.87852	86	
228.94755	292	1+
229.05894	114	
230.88838	1046	1+
231.36694	88	
231.88945	654	1+
231.95014	1328	1+
233.89352	334	1+
233.94832	330	
235.86824	200	
235.89314	216	
236.90783	84	
239.79358	142	
239.88643	94	
240.23291	170	
240.83401	138	
240.90179	128	
240.96075	136	
241.65071	92	
241.88465	230	1+
241.94092	122	
243.40393	86	
243.82864	300	1+
244.78829	142	
244.95868	290	1+
246.44034	104	
247.06529	86	
248.12776	112	
248.85536	126	
248.87856	108	
248.89774	304	
249.59220	120	
249.90030	222	
249.96132	594	1+
250.22911	86	
250.98426	146	
251.10191	96	
251.82445	84	
252.84070	116	
254.04636	88	
254.90489	92	
254.92458	114	
254.96667	644	1+
255.07429	374	1+
255.81084	88	
255.93861	104	
255.95443	92	
256.91008	148	
256.96322	250	
258.84677	126	
259.83579	504	1+
259.95510	282	1+
260.07329	100	
260.33890	168	
260.83710	364	1+
260.88692	222	1+
262.79995	108	
264.91865	84	
268.13715	120	
268.83291	108	
270.80370	92	
271.02677	112	
272.48845	96	
272.81732	86	
272.94042	144	
274.58045	98	
274.91705	86	
276.84896	154	
277.84873	148	
277.88303	200	
277.96621	126	
277.98267	92	
278.84245	168	
279.85682	136	
280.76966	92	
280.93554	112	
281.04725	98	
281.86080	92	
282.26986	86	
283.39914	90	
283.43628	84	
283.78378	112	
284.29304	92	
284.80873	88	
285.90984	224	1+
288.39635	84	
288.52835	84	
289.79126	134	
290.12584	98	
290.17792	88	
291.80610	180	1+
291.92778	112	
292.00896	96	
292.82984	88	
292.87092	316	1+
293.65619	90	
294.02257	112	
294.84673	214	
294.86039	122	
295.95686	158	1+
296.87807	140	
296.98706	170	1+
297.91706	96	
298.86695	114	
299.01205	136	
299.83262	86	
299.85611	86	
300.85055	340	1+
300.88415	112	
300.97763	82	
301.05416	84	
302.17585	84	
304.09147	102	
304.88570	148	
305.02353	88	
305.12383	140	1+
306.88118	216	
307.28626	158	
307.31468	134	
307.79890	326	1+
308.30230	128	
308.80256	214	1+
309.29031	94	
309.89534	88	
310.87578	238	1+
311.09016	84	
312.80039	102	
312.88281	130	
313.44661	112	
313.80436	118	
315.34507	94	
317.81599	192	
318.67495	88	
319.95175	96	
321.23133	86	
322.31240	100	
322.81400	142	
322.87081	92	
323.23694	138	
323.30565	96	
325.89845	146	
326.17067	118	
326.31835	96	
326.85955	200	1+
327.79648	178	
328.16535	94	
328.19886	92	
328.88415	158	
330.81659	130	
330.83796	84	
330.88085	164	
331.87385	86	
335.26349	94	
339.87615	178	1+
343.12439	88	
END IONS

###FS:    #m/z: 507.84441 #charge 1+
###MS: 38
###MSMS: 41
BEGIN IONS
TITLE=Cmpd 30, +MS2(507.8444), 28.2-35.2eV, 0.9min #41
RTINSECONDS=50.546
SCANS=38,41
PEPMASS=507.84441	165620
CHARGE=1+
196.01368	600	1+
209.94367	152	
214.87905	188	1+
222.97306	162	
227.95493	198	
235.10661	206	1+
248.86545	144	
249.37379	158	
249.88344	152	
250.96779	160	
251.37651	172	
252.02787	176	1+
252.07969	308	1+
255.39907	234	1+
255.95944	176	
259.86671	250	
259.93288	232	1+
262.87402	144	
262.88630	188	
265.09242	296	1+
265.92694	136	
266.16844	248	1+
268.87917	140	
270.85399	148	
273.79759	148	
275.78907	140	
277.08683	182	1+
278.83070	310	
279.83575	184	
281.37810	262	
281.87041	138	
283.89784	136	
287.84655	220	1+
288.87068	234	
288.89547	138	
289.88246	484	
289.96970	136	
290.82593	356	1+
290.86968	858	1+
292.79910	260	1+
293.80245	208	1+
293.87235	1532	1+
294.34138	160	
294.85956	354	1+
297.85122	328	1+
298.80551	198	
298.85527	216	1+
299.87834	184	
300.84970	144	
301.85212	264	
301.92786	128	1+
302.84099	142	
302.86653	148	
302.90172	140	
303.85665	142	
305.86212	356	1+
306.81071	248	1+
306.84504	260	1+
307.84673	186	1+
307.89089	510	
307.92010	146	
308.14094	1644	1+
308.35165	390	1+
308.81496	142	
308.87363	426	
308.88689	882	1+
308.98126	154	
309.86734	324	
309.88794	558	1+
310.15535	726	1+
310.86912	262	
311.15887	410	1+
311.80217	238	1+
311.88222	4402	1+
312.40266	138	
312.48628	106	1+
313.85164	144	
314.36982	290	1+
314.86243	1318	1+
315.87577	254	
316.81112	198	
316.86479	338	1+
317.36927	166	
317.43584	214	1+
317.94203	150	1+
318.80726	146	
318.85891	444	
318.87835	316	1+
319.85809	272	
320.86396	154	
321.98814	206	1+
322.81006	142	
322.85678	138	
323.87026	242	
324.85664	546	1+
324.91787	342	1+
325.90221	380	
325.92066	270	1+
326.88046	1196	1+
327.80580	140	
327.88331	756	1+
327.89931	374	
328.37195	304	1+
328.86677	184	
329.17841	150	
329.86620	150	
329.97564	214	1+
330.16101	214	1+
330.87978	292	
331.79181	202	1+
331.89181	450	1+
332.87529	1008	1+
333.39040	288	1+
334.90267	268	
335.84401	306	
335.88403	702	1+
336.37309	228	1+
336.94866	146	
337.85301	308	1+
337.87594	1354	1+
337.98913	206	1+
339.82464	146	1+
340.28847	138	
341.38473	164	
341.87577	150	
342.01891	192	1+
342.38873	152	
342.79541	164	
342.86085	148	
343.87392	456	
344.83273	162	
345.87904	192	1+
347.83047	306	1+
348.88537	224	
348.91097	232	1+
348.96632	200	1+
349.73697	138	
349.75579	412	1+
349.80413	162	
349.82906	296	1+
349.87134	144	
350.88355	730	1+
351.36484	162	
351.85647	202	
353.34453	266	1+
353.71539	150	
353.85239	828	1+
353.87331	198	
354.88301	138	
354.91327	152	
355.38209	168	
355.76664	156	1+
355.86722	144	
355.89020	500	1+
357.00008	148	
357.35336	178	1+
357.82300	216	1+
360.89507	356	1+
361.15034	114	1+
362.36735	140	
362.91636	142	1+
363.84265	142	
364.90262	364	1+
365.15428	150	
366.10278	156	
366.17402	176	
366.84041	1050	1+
367.05060	214	1+
367.70833	534	
367.76579	206	
367.87025	176	
368.70507	538	1+
368.81575	140	
368.89738	308	
369.83534	842	1+
369.89412	512	1+
370.86901	248	1+
371.18626	472	1+
371.73912	246	1+
371.77128	266	1+
371.79960	142	
373.72017	276	
373.90217	236	
374.72397	138	
374.79273	162	
374.81405	314	1+
374.87107	358	1+
375.61806	122	1+
375.72475	244	1+
376.88434	298	1+
377.86344	316	1+
379.79897	236	1+
380.74111	182	
380.86094	142	
381.38239	194	1+
382.78488	136	
382.84587	174	
382.89419	176	
384.34584	206	1+
384.81410	248	1+
384.85162	1400	1+
385.39210	158	
385.77257	434	1+
386.85574	190	
387.77413	256	1+
387.84482	876	1+
389.15308	220	1+
389.19900	368	
389.71740	212	
390.20346	226	
390.84163	1208	
391.05605	138	
391.07353	254	1+
391.79345	136	
391.84045	646	
391.91187	270	1+
392.07413	182	1+
392.79062	148	
392.82933	404	
393.82645	182	
393.84088	162	
394.78167	264	1+
394.79989	166	
394.82985	260	
394.85133	136	
395.86911	132	1+
396.73292	204	
397.39463	206	1+
398.72467	604	1+
398.89899	174	
399.74464	166	
399.81445	218	1+
401.11054	216	1+
401.85942	142	
402.86142	260	
403.76126	272	1+
403.87149	626	
404.85500	832	1+
405.72726	202	
406.36184	222	1+
407.73486	492	1+
407.86786	1848	
408.06526	186	
408.85153	2338	1+
409.72791	736	1+
409.89410	148	
410.08873	152	
410.54447	98	1+
410.83625	1390	1+
411.80534	248	
412.21334	288	1+
412.72707	774	1+
412.84101	676	1+
413.07393	328	
413.86602	246	1+
416.87815	182	
419.69685	188	1+
419.74469	254	1+
419.81759	164	
421.88099	444	1+
422.73869	324	1+
423.86557	648	1+
425.87432	190	
426.73111	1092	1+
426.86007	2202	1+
426.90540	214	1+
427.73363	942	1+
427.82366	216	
427.94505	84	1+
428.38037	186	
428.84448	2462	1+
428.88525	202	
429.73365	616	1+
430.73993	410	1+
430.86188	2108	1+
433.85468	812	1+
434.57855	104	1+
435.05277	92	1+
435.86183	480	1+
439.83970	196	1+
439.89428	344	1+
441.89788	172	
441.91656	136	
442.74234	210	1+
444.87102	3878	1+
445.08767	154	1+
445.74800	560	1+
445.80038	236	1+
447.87023	166	
447.92988	124	1+
448.74867	154	
449.09960	192	1+
449.87614	988	1+
450.74544	420	1+
451.86701	248	
454.76645	136	
456.86779	160	
457.90362	218	
458.90248	268	
462.88193	1450	1+
466.15899	92	1+
466.82462	174	1+
467.88766	2656	1+
475.78244	170	1+
485.89614	1012	1+
487.67392	168	1+
500.27792	192	1+
504.79627	140	1+
505.20395	144	1+
509.21409	114	1+
509.85693	180	
END IONS

###FS:    #m/z: 322.92937 #charge 1+
###MS: 42
###MSMS: 43
BEGIN IONS
TITLE=Cmpd 31, +MS2(322.9294), 28.0-35.0eV, 0.9min #43
RTINSECONDS=54.219
SCANS=42-43
PEPMASS=322.92937	2637058
CHARGE=1+
191.85661	84	
192.88948	250	
196.88352	154	
201.04478	172	
201.16280	80	
205.41004	88	
205.94623	318	1+
207.92583	132	
207.97354	102	
210.13135	122	
210.82713	90	
211.98552	80	
215.88784	114	
216.89091	176	
219.91755	102	
221.89963	88	
222.95350	394	1+
224.00275	86	
224.55781	84	
226.86553	98	
226.89341	78	
226.94320	78	
227.06168	106	
227.41351	112	
227.93317	188	
228.14718	94	
228.79492	78	
228.86011	82	
228.91341	118	
230.16617	88	
230.84557	96	
230.86876	78	
230.95084	78	
231.86648	80	
231.88587	256	1+
233.82723	116	
233.91216	84	
234.08711	92	
235.82778	100	
235.87039	106	
236.05108	108	
236.11677	76	
237.40713	86	
238.88113	96	
238.93727	232	
239.07307	100	
239.78827	250	1+
239.88243	96	
240.82199	334	1+
240.93963	3642	
241.94248	2480	
242.94138	9216	1+
243.81243	120	
243.88505	78	
244.81624	114	
244.93982	1874	
245.03340	90	
246.13437	110	
246.97293	368	1+
247.83660	90	
247.86476	98	
248.85411	298	1+
248.89705	92	
248.95646	100	
249.49919	84	
250.83632	206	1+
250.94238	136	
250.96565	82	
251.41704	104	
251.79107	114	
252.39753	78	
253.35430	82	
253.83539	120	
254.35182	100	
254.89859	80	
255.07711	86	
255.13582	88	
255.79120	84	
256.96320	88	
257.89705	108	
258.36040	86	
258.83235	328	1+
258.90074	152	
259.40163	100	
259.78559	80	
260.11828	86	
260.16181	76	
260.82968	654	1+
260.93456	80	
261.35140	84	
261.82872	504	1+
261.89160	158	
262.14815	100	
262.82903	304	1+
263.04268	252	1+
263.74885	94	
263.90437	88	
263.93043	80	
264.85328	118	
265.25055	92	
266.02918	92	
267.00993	118	1+
267.14577	84	
267.84261	150	
267.97574	90	
268.87439	80	
269.80040	308	1+
270.90836	104	
271.77517	78	
271.85220	216	1+
273.09924	96	
273.79341	302	1+
274.05672	112	
275.91660	84	
276.83365	90	
276.84885	336	1+
277.26676	106	
278.84700	268	1+
279.08971	742	
280.25275	248	1+
282.27793	100	
283.07485	96	
283.78780	188	
284.29216	726	
284.78816	206	
284.80784	442	1+
284.87481	104	
285.16908	88	
285.80924	316	1+
287.86810	164	1+
288.79840	80	
289.78789	476	1+
289.80566	102	
290.79370	500	1+
290.85494	154	
290.88175	256	1+
291.80125	318	1+
292.43500	84	
292.86808	104	
293.84771	536	1+
294.36558	96	
294.83368	80	
294.86546	122	
294.87792	232	1+
296.80666	202	1+
298.43516	86	
298.64076	88	
299.78456	176	
299.81050	246	1+
299.89641	94	
300.10567	86	
301.78139	84	
302.73574	82	
302.86345	212	1+
303.08179	128	
303.24433	88	
303.70840	78	
304.39323	86	
305.86465	98	
306.87217	254	1+
306.93258	90	
307.79760	402	1+
307.94485	78	
308.29231	202	
310.30555	514	
310.87632	100	
311.40208	84	
311.71003	88	
311.86467	128	
311.88789	218	
312.80687	116	
314.41905	94	
315.11410	80	
315.82515	90	
316.88436	80	
316.94988	80	
317.93316	190	1+
319.16819	84	
320.75427	106	
321.03772	88	
322.30605	78	
323.23821	180	
323.76267	86	
324.23710	114	
324.88878	280	1+
327.12984	88	
328.01874	84	
END IONS

###FS:    #m/z: 340.94000 #charge 1+
###MS: 42
###MSMS: 44
BEGIN IONS
TITLE=Cmpd 32, +MS2(340.9400), 28.0-35.0eV, 0.9min #44
RTINSECONDS=54.991
SCANS=42,44
PEPMASS=340.94000	1048680
CHARGE=1+
117.28710	106	
135.60748	84	
145.69756	86	
190.86732	98	
192.89186	86	
192.92662	142	
205.94700	130	
206.92803	90	
208.93882	134	
209.93786	336	1+
210.89927	114	
212.87588	758	1+
213.90831	90	
213.93892	1482	1+
214.89723	182	
215.88734	990	1+
215.94032	374	
217.85749	134	
217.88110	372	1+
217.93910	132	
218.43041	90	
219.87683	262	1+
223.96015	154	
223.97671	86	
224.97583	192	1+
226.88238	120	
228.53507	98	
228.89740	96	
228.94698	346	
230.85141	138	
230.88630	1034	1+
231.94942	1442	1+
233.00037	94	
233.87149	170	1+
233.89710	600	1+
233.94710	168	
235.07997	86	
235.86576	150	
235.94626	184	
237.70806	92	
237.84002	166	1+
238.04128	140	
239.79124	82	
239.90013	152	
240.83158	130	
240.89426	150	
240.92372	86	
240.94223	154	
241.95011	88	
242.93932	100	
243.12044	84	
243.82780	456	1+
244.04072	138	
244.88516	122	
246.97548	136	
248.89883	156	
248.96236	84	
249.89825	100	
249.96033	236	
250.89764	134	
250.98904	84	
251.91384	86	
254.12085	88	
254.77894	84	
254.96582	980	1+
255.07130	520	1+
256.91365	116	
257.40404	86	
257.85039	128	
257.96268	94	
258.44167	92	
258.84509	570	1+
258.90905	102	
258.96333	112	
259.89179	236	1+
259.95894	84	
260.83983	342	1+
261.43081	84	
262.13801	88	
262.43230	100	
263.04851	90	
266.84575	136	
267.13486	106	
268.83699	286	1+
268.96106	164	
269.34578	88	
271.09482	120	
271.91454	182	1+
272.43795	100	
272.79122	248	1+
272.84761	92	
272.94708	140	
274.80703	242	1+
274.84803	164	1+
276.85476	802	1+
277.49973	92	
277.92156	102	
278.07280	96	
278.84477	594	1+
279.84780	458	1+
279.87301	98	
280.97012	92	
281.04449	120	
281.87569	92	
282.12122	84	
284.07774	92	
285.87524	162	
286.08820	88	
286.14259	84	
286.41065	84	
286.76287	90	
287.07781	96	
287.13205	84	
289.50933	94	
289.78766	252	1+
290.80801	84	
293.45440	88	
293.84956	110	
293.86994	130	
293.91955	94	
294.04154	116	
294.41622	90	
294.86697	110	
295.80209	84	
295.85741	100	
295.97195	154	
296.35790	84	
296.85471	126	
297.08796	120	
298.31007	92	
298.80449	120	
300.05856	142	
300.50911	84	
301.80591	146	
302.24316	180	
303.27402	88	
303.33800	104	
303.94690	164	
304.81561	90	
305.80624	114	
306.27089	94	
307.80107	372	1+
307.89412	128	
308.86591	116	
310.87273	154	
310.88870	168	
312.80935	190	1+
313.42226	132	
313.87682	96	
315.36254	86	
316.43214	92	
319.86884	126	
320.61777	92	
321.37655	84	
321.92606	162	
322.16065	116	
323.23698	94	
323.87907	86	
324.26453	86	
324.28579	94	
325.08551	94	
325.80988	108	
325.89384	208	1+
326.62590	90	
327.04758	82	
328.18901	208	
328.31458	86	
328.88806	190	
329.00975	128	
329.16105	92	
329.87165	186	
330.81435	102	
330.87942	206	
332.89427	86	
335.89254	150	
338.76423	84	
338.87280	130	
344.89522	96	
344.96879	252	1+
345.02446	100	
345.81381	144	
END IONS

###FS:    #m/z: 363.95585 #charge 1+
###MS: 42
###MSMS: 45
BEGIN IONS
TITLE=Cmpd 33, +MS2(363.9559), 28.0-35.0eV, 1.0min #45
RTINSECONDS=55.763
SCANS=42,45
PEPMASS=363.95585	475656
CHARGE=1+
67.54372	110	
69.31008	126	
186.93402	104	
189.86358	598	1+
190.93151	98	
191.85852	650	1+
193.85248	102	
196.88140	312	1+
198.72182	96	
207.40746	370	
207.87647	186	
208.93782	112	
209.86803	124	
209.92031	126	
209.94443	1112	1+
210.42234	98	
210.88373	348	
210.92870	114	
212.87800	2824	1+
216.41019	122	
216.90707	98	
217.91809	166	
218.91502	254	
222.88670	98	
222.95220	1026	1+
223.88494	210	1+
224.94803	1828	1+
225.92527	106	
226.88643	128	
226.94604	7848	1+
227.87887	98	
227.92991	420	
228.24608	110	1+
228.89520	942	1+
228.94148	7026	1+
229.78944	282	1+
230.88805	4936	1+
232.44044	98	
234.10462	94	
234.63215	98	
234.87991	190	
234.89348	128	
237.05707	164	
238.06620	116	
238.93764	150	
239.42451	232	
239.77972	102	
240.94046	606	
240.96089	1028	1+
241.94088	322	
242.00662	104	
242.94139	1146	1+
243.95737	126	
244.95709	4308	1+
245.94271	420	
246.90487	300	
246.95215	4570	1+
248.04589	98	
248.35296	96	
248.80273	110	
248.89944	1542	1+
249.80554	102	
249.86947	184	1+
249.94050	528	1+
250.02751	118	
250.89666	324	
250.94498	452	1+
250.97306	292	1+
251.90705	140	
253.08206	94	
253.90476	282	1+
253.97246	208	1+
254.10946	110	
255.03990	206	1+
256.93130	290	1+
258.84729	154	
260.03886	108	
260.97083	426	1+
261.05398	240	1+
261.83422	150	
263.83335	108	
263.97240	304	1+
264.07821	214	
265.08070	126	
265.42483	98	
265.81874	188	
265.84072	98	
266.12711	132	
266.79529	94	
266.81361	360	
267.97196	570	1+
268.08227	282	1+
268.81016	178	
268.96199	1258	1+
269.34611	98	
269.80968	96	
269.96612	1036	1+
271.91571	186	
272.87977	100	
273.91515	160	
274.02906	100	
276.84540	120	
276.85343	464	1+
277.85511	288	1+
277.94762	106	
278.85269	370	1+
278.91224	200	1+
279.09898	124	
279.79172	540	1+
279.85769	252	1+
280.79391	470	1+
281.11726	152	
281.78919	326	1+
282.87542	132	
282.93192	108	
283.03842	132	
283.06936	114	
283.85245	192	
284.82478	114	
284.85382	192	
285.79494	260	
285.84560	1158	1+
285.93161	106	
286.42326	110	
288.95375	100	
289.35450	96	
289.85818	226	1+
290.79307	112	
290.92105	98	
293.06016	102	
293.11510	110	
293.85760	378	1+
294.13404	94	
296.80978	180	
297.80594	106	
298.06844	116	
298.29113	112	
298.80297	314	
298.86069	176	
299.79919	1004	1+
299.89836	106	
301.86107	218	
302.42142	100	
302.86217	158	
303.80606	330	1+
303.85535	1064	1+
306.08156	96	
306.36535	98	
306.42397	112	
306.85555	128	
306.94364	102	
308.29030	150	
308.88302	172	
310.43430	104	
310.87851	162	
311.88325	146	
315.81193	634	1+
316.81095	366	1+
318.86031	226	1+
318.93408	132	
321.81724	330	
321.86841	158	
322.42749	102	
322.86996	132	
322.93126	122	
323.83906	184	1+
324.87689	106	
325.14667	182	1+
325.74975	164	1+
325.89104	182	
326.87139	512	1+
327.07897	118	
327.80430	214	1+
328.18241	210	1+
328.31719	96	
329.67535	106	
332.90477	102	
334.86948	168	
335.98471	120	
336.94727	256	
337.83528	206	
337.94380	108	
338.60156	98	
339.82740	424	
340.66108	96	
340.93755	468	
341.88804	104	
342.20492	134	
343.90926	102	
344.82957	114	
345.76782	94	
346.71587	98	
348.75145	98	
349.32470	158	
349.81158	94	
350.76295	422	1+
352.31966	96	
353.76298	240	1+
353.89134	142	
354.79638	234	1+
354.89024	192	1+
355.79936	236	1+
355.91932	100	
356.82355	148	
358.01138	96	
363.71714	98	
364.52333	108	
367.31071	122	
367.33093	196	
367.71316	106	
367.77590	108	
368.16622	116	
END IONS

###FS:    #m/z: 363.95591 #charge 1+
###MS: 46
###MSMS: 47
BEGIN IONS
TITLE=Cmpd 34, +MS2(363.9559), 28.0-35.0eV, 1.0min #47
RTINSECONDS=59.4375
SCANS=46-47
PEPMASS=363.95591	417864
CHARGE=1+
64.70030	104	
165.93931	106	
182.86750	398	
187.86714	162	
189.86180	1424	1+
190.92621	200	1+
191.85825	1360	1+
191.98258	90	
194.88978	222	
196.88362	570	
203.87881	130	
205.94994	386	
207.87584	1236	1+
207.94798	290	
208.93990	200	
209.87842	1048	1+
209.94313	2570	1+
210.88376	858	1+
212.87907	5556	1+
212.90731	92	
214.89593	252	
215.88043	394	1+
215.90100	124	
217.42472	90	
221.33126	100	
222.38464	94	
222.95156	2992	1+
223.38532	100	
223.92457	150	
223.97247	272	1+
224.10718	96	1+
224.91030	126	
224.94763	4770	1+
225.88560	378	1+
226.01025	216	1+
226.03747	198	1+
226.18249	114	
226.90326	134	
226.94673	13854	1+
227.06228	202	1+
227.17847	150	1+
227.93286	392	
228.00264	104	
228.14987	130	1+
228.33162	180	1+
228.89467	1322	1+
228.94174	16468	1+
229.10851	106	
230.37187	106	1+
230.85569	94	
230.88913	7800	1+
232.08732	100	
232.88365	842	1+
233.96369	134	1+
234.04954	98	
234.88336	440	1+
234.92962	92	
235.81910	202	
235.84478	132	
235.96940	98	
236.12596	90	
239.07629	244	1+
239.42783	174	
240.01004	100	
240.82386	154	
240.93907	672	
240.96145	1880	1+
241.39474	110	
241.93965	1866	1+
242.02192	264	1+
242.38239	100	
242.74156	108	
242.81718	132	
242.89873	194	
242.94233	1358	1+
242.95813	1720	1+
243.81907	228	1+
244.95708	6642	1+
245.26981	92	
245.40344	144	1+
245.94139	658	
246.80477	176	1+
246.90420	480	1+
246.95262	6406	1+
246.97764	240	1+
247.00558	124	
247.04299	98	
247.55766	112	
248.11675	122	1+
248.80717	96	
248.89953	1860	1+
249.84989	92	
249.94022	430	1+
249.95728	96	
250.89577	654	
250.94345	318	1+
250.97180	332	1+
251.79882	144	
251.91163	158	
252.07903	96	
252.13522	158	
252.89875	736	1+
253.08512	94	
253.90382	614	1+
253.92480	124	
254.15397	156	
256.79299	188	1+
257.02419	100	
257.51644	96	
257.98161	92	
258.51656	90	
258.84323	140	
258.89706	182	1+
258.97384	426	
259.08318	92	
260.83304	408	1+
260.83389	132	
260.86395	196	1+
260.96790	1808	1+
261.83930	274	1+
263.83773	412	1+
263.97957	304	
264.97025	480	1+
265.14466	102	
265.81212	756	1+
266.09020	108	
266.34591	100	
266.81487	554	1+
266.85383	378	1+
266.88801	122	
266.97098	842	1+
267.77977	212	
267.83766	172	1+
267.93146	120	
267.97372	702	1+
268.78292	126	
268.90713	100	
268.95510	154	
269.89212	120	
269.92616	258	1+
269.96637	858	1+
270.02677	94	
271.91349	300	1+
271.93038	96	
271.96448	94	
272.84674	132	
273.91510	144	
274.12138	92	
275.07232	120	
276.08534	180	1+
276.85336	350	1+
278.58060	100	
278.79812	146	
278.84281	362	1+
279.78992	804	1+
279.94418	226	1+
280.79204	678	1+
281.98862	186	
282.42424	108	
282.78863	794	1+
282.85911	110	
282.98593	116	
283.84656	214	
283.98302	360	1+
284.83655	238	
284.91239	96	
284.98333	208	1+
285.79326	100	
285.82112	118	
285.84467	894	1+
287.63594	102	
287.81716	158	
287.92536	110	
289.83215	178	
289.92887	92	
290.78475	144	
290.85696	164	
291.10278	204	
293.88734	104	
294.86463	266	1+
296.34754	92	
296.80830	270	1+
296.87604	116	
296.90120	114	
298.43322	98	
298.80286	1274	1+
300.79639	566	1+
300.80107	172	
301.80372	478	1+
301.86265	268	
301.87967	250	
301.91627	144	
301.99665	142	
302.86089	220	
303.81094	196	1+
303.85429	1346	1+
305.80925	126	
305.88528	140	
307.13184	340	1+
307.80608	216	1+
307.88081	120	
308.21638	106	
308.29688	94	
310.87354	122	
311.31122	108	
311.86909	142	
312.86609	108	
313.08092	92	
313.81982	154	
316.79264	96	
316.81383	524	1+
317.88414	128	
318.05063	96	
318.87949	110	
318.93303	196	
319.82087	138	
319.86722	284	1+
320.81344	718	1+
321.80057	100	
321.81838	586	1+
321.86634	440	1+
321.88866	142	1+
321.94292	128	
322.92787	146	
323.86366	202	1+
324.89642	100	
325.16071	104	
325.89573	108	
326.87070	800	1+
329.30545	92	
336.94669	644	1+
337.81137	104	
338.76145	288	1+
339.82875	526	1+
339.87569	284	1+
340.93513	270	1+
342.91730	116	
344.89140	136	
349.31857	114	
354.81926	184	1+
359.72151	92	
360.86285	174	
361.27904	100	
361.72772	138	
362.85117	96	
363.84188	92	
365.87263	98	
367.77417	126	
368.76005	188	1+
END IONS

###FS:    #m/z: 336.94503 #charge 1+
###MS: 46
###MSMS: 48
BEGIN IONS
TITLE=Cmpd 35, +MS2(336.9450), 28.0-35.0eV, 1.0min #48
RTINSECONDS=60.21
SCANS=46,48
PEPMASS=336.94503	112410
CHARGE=1+
139.80334	84	
171.85954	82	
182.86686	86	
183.86214	134	
192.88961	142	
195.41565	88	
195.89101	136	
204.54001	92	
205.94757	230	
207.97604	88	
210.88318	338	
211.94452	3106	
212.87669	2302	1+
213.93743	1538	1+
214.89342	122	
215.88666	696	1+
217.88294	192	
223.41288	100	
223.92529	88	
223.96267	166	
224.95339	84	
224.97572	82	
226.38270	146	
227.86371	138	
227.88053	88	
227.95533	294	1+
228.89431	196	
229.01980	92	
229.89548	126	
229.93306	84	
229.95399	3578	1+
230.88781	2566	1+
231.95014	1330	1+
233.50504	98	
233.89401	382	1+
233.94710	134	
234.83391	128	
234.93867	92	
235.89510	180	
235.94952	102	
236.38464	84	
237.83305	82	
238.05828	102	
238.21191	160	
239.97405	142	
240.80943	94	
240.96385	130	
241.04436	148	
241.84274	134	
241.88156	128	
243.84083	114	
244.09212	94	
245.88359	120	
245.95862	94	
246.90790	174	
246.97389	150	
247.96496	868	1+
248.03704	92	
248.89853	1076	1+
248.95025	440	1+
249.82693	104	
249.95335	338	1+
250.82849	488	1+
250.89484	158	
250.98364	132	
251.06869	82	
251.89845	94	
251.92940	98	
251.98101	84	
252.11278	92	
252.93668	206	1+
252.96887	1614	1+
253.79217	88	
253.84028	196	
253.90281	540	1+
254.51654	98	
254.96510	424	1+
255.07296	236	
256.07253	96	
256.29544	112	1+
256.86286	96	
257.19754	82	
257.33922	84	
257.37072	110	
257.83771	606	1+
257.85142	94	
257.90974	102	
258.84403	450	1+
258.97771	92	
259.03919	126	
260.83321	370	1+
260.84838	104	
260.94026	108	
262.78664	86	
263.36819	82	
264.84548	166	1+
264.94056	84	
265.01419	132	
265.08801	124	
265.89094	98	
266.79667	160	
267.83722	1312	1+
268.79194	90	
268.84044	970	1+
270.80873	100	
270.97927	102	
271.84376	126	
271.91441	292	1+
272.79477	82	
272.85191	180	
272.86961	102	
272.94898	128	
272.97779	184	
275.85073	514	1+
276.15728	84	
276.59830	124	
276.85333	444	1+
276.87627	88	
276.89830	86	
277.83328	174	
278.09517	90	
278.83293	1086	1+
278.95845	84	
279.85600	114	
280.55790	100	
281.04830	126	
283.03041	110	
284.42713	106	
284.86880	82	
285.85130	364	
285.94946	84	
286.84707	890	1+
286.90354	100	
288.91175	178	
289.00781	112	
289.85427	90	
289.87888	92	
290.85491	84	
292.43303	194	
292.86367	142	
293.10252	132	
293.89860	120	
293.98731	138	
294.43933	86	
294.85282	96	
295.82539	94	
295.85355	338	1+
296.82532	84	
296.96799	124	
297.84264	136	
298.86924	234	1+
300.14490	92	
300.40893	86	
300.51578	86	
304.86043	238	1+
305.60097	102	
306.27928	106	
306.90705	82	
307.89484	144	
308.06400	118	
308.29204	96	
308.86777	100	
309.86488	348	1+
311.88306	118	
312.88122	88	
314.86346	90	
319.87724	100	
320.79565	104	
321.38994	92	
322.08786	82	
322.82472	92	
324.89779	118	
325.89012	100	
325.99215	198	1+
327.25180	112	
327.96320	90	
332.94272	90	
334.95783	100	
337.40517	172	
338.95411	90	
340.53619	88	
341.76550	86	
341.96512	92	
342.19440	92	
END IONS

###FS:    #m/z: 359.96088 #charge 1+
###MS: 46
###MSMS: 49
BEGIN IONS
TITLE=Cmpd 36, +MS2(359.9609), 28.0-35.0eV, 1.1min #49
RTINSECONDS=60.982
SCANS=46,49
PEPMASS=359.96088	81686
CHARGE=1+
133.75207	100	
184.53602	92	
187.94277	88	
191.10726	88	
192.92706	98	
207.87237	86	
207.95005	232	
208.88796	164	1+
209.94366	682	1+
215.91349	96	
216.41074	160	
216.65203	90	
216.89611	86	
217.91009	116	
218.19644	88	
220.95476	88	
222.01281	106	
222.95060	780	1+
223.88605	116	
224.94894	648	1+
225.10472	102	
226.94641	3654	1+
227.93217	268	
228.94148	3232	1+
231.88455	200	1+
232.95403	238	1+
233.01747	116	
234.05888	86	
235.84584	112	
237.35995	106	
237.39588	86	
240.94103	504	1+
240.96179	870	1+
241.79116	128	
241.92770	96	
242.08421	94	
242.93680	110	
242.96065	538	1+
244.95555	2712	1+
245.94140	286	
246.80738	102	
246.83359	94	
246.95272	2644	1+
248.80115	372	1+
248.83283	262	1+
250.06115	102	
250.19201	88	
250.96882	152	
251.07461	328	1+
251.84218	222	1+
252.89880	100	
252.95253	92	
253.37555	86	
253.83252	166	
253.85300	182	1+
255.87590	90	
256.86954	98	
257.01419	116	
258.82977	126	
258.83767	276	1+
258.97149	180	
259.51448	92	
260.90711	86	
260.96804	694	1+
261.83716	118	
262.87013	92	
263.84779	86	
264.96575	102	
265.97460	376	1+
266.06630	100	
266.81452	222	
267.97140	448	
268.79106	134	
268.86852	188	
268.95462	146	
269.11755	200	1+
269.84393	196	1+
269.96906	624	1+
270.94623	116	
271.38921	108	
272.01634	164	
272.79483	160	1+
273.21277	98	
273.85291	88	
274.60911	92	
276.41968	142	
276.84121	126	
276.86483	138	
277.36540	92	
278.11798	122	
278.79278	126	
278.84269	152	
279.10275	158	
280.11585	90	
280.26589	86	
280.79519	488	1+
280.86547	144	
281.11766	158	
281.83452	90	
283.00861	138	
283.86597	138	
283.95519	106	
284.82349	204	
285.79295	142	
287.41721	106	
287.43384	88	
289.92722	100	
290.03178	110	
290.79390	356	1+
291.79928	242	1+
292.09835	104	
292.43710	224	
293.84932	120	
294.28585	110	
294.86556	158	
294.92843	110	
295.02335	86	
295.43695	90	
296.80566	282	
296.83982	100	
296.88018	104	
296.92243	98	
297.43681	92	
297.81003	174	
297.97256	96	
298.80143	696	1+
299.78349	90	
299.91761	108	
300.12842	88	
300.51782	86	
300.79256	98	
300.81132	146	
302.86034	220	1+
305.93905	98	
306.13056	178	1+
307.80907	92	
307.86145	290	1+
308.29266	132	
308.79838	120	
309.80231	168	
309.92622	102	
310.32627	86	
310.81930	110	
310.87745	290	1+
311.12662	168	1+
311.81629	106	
313.87844	86	
315.71159	92	
316.80913	274	1+
317.43099	92	
318.37931	88	
318.88299	100	
319.81583	158	1+
319.86291	140	
321.75103	92	
321.83683	92	
322.89989	104	
322.92811	190	
325.88241	106	
327.29029	94	
328.01264	94	
328.31216	86	
328.95351	106	
329.87197	150	
330.97359	86	
332.82056	102	
333.94525	92	
336.33351	92	
336.94406	378	1+
337.87266	90	
338.87072	318	1+
339.11455	102	
339.16038	88	
341.13793	106	
341.78052	90	
342.18090	88	
343.27187	100	
343.79126	88	
348.90230	214	1+
349.76836	134	
349.84144	88	
350.41133	94	
353.76614	90	
354.83597	88	
356.76747	86	
357.56843	90	
357.72169	154	
358.87049	96	
361.05258	118	
361.76128	232	1+
363.72054	134	1+
END IONS

###FS:    #m/z: 363.95585 #charge 1+
###MS: 50
###MSMS: 51
BEGIN IONS
TITLE=Cmpd 37, +MS2(363.9558), 28.0-35.0eV, 1.1min #51
RTINSECONDS=64.677
SCANS=50-51
PEPMASS=363.95585	387580
CHARGE=1+
78.10037	94	
134.95480	98	
182.86828	374	1+
187.86489	286	1+
189.86181	1364	1+
191.85839	1030	1+
193.85029	220	1+
194.87876	128	
196.88332	342	1+
198.51409	108	
200.94797	140	
207.87264	856	1+
208.94308	100	
209.86811	280	
209.94366	2290	1+
210.03557	170	1+
210.88329	1332	1+
212.87861	7612	1+
213.84735	98	
215.41571	100	
217.68623	126	
219.93743	94	
222.88389	94	
222.95176	4204	1+
223.74696	120	
224.92375	104	
224.94756	4424	1+
225.13105	126	
225.88053	214	
226.88859	204	
226.94678	15972	1+
226.97387	320	
227.25112	94	
227.42814	238	1+
227.88197	128	
228.08354	162	1+
228.89320	1446	1+
228.94178	17436	1+
229.00375	116	
229.04341	176	1+
229.78649	206	1+
229.85489	94	
230.88870	8582	1+
232.88601	1476	1+
232.93155	102	
233.89938	108	
233.96011	130	
234.88407	178	
235.85061	92	
236.43776	110	
236.82043	96	
237.05354	190	
238.06264	280	1+
240.82018	146	
240.89774	190	1+
240.94038	1472	1+
240.96307	2608	1+
241.83171	102	
242.94064	1132	1+
242.95824	2040	1+
243.83286	118	
244.81948	166	
244.85467	98	
244.89547	162	
244.95632	8586	1+
245.94282	432	
246.46557	116	
246.80222	176	
246.90246	318	1+
246.95221	9200	1+
247.18576	110	
248.03201	94	
248.80271	132	
248.83177	230	1+
248.85006	108	
248.89901	1996	1+
248.97433	126	
249.04262	138	
249.86419	118	
250.02003	112	
250.89457	832	
250.97097	210	
251.06943	204	1+
251.91221	154	
252.89097	164	
252.91177	108	
253.90455	416	
255.85206	196	1+
257.92254	126	
258.84118	150	
258.97013	548	1+
258.99265	108	
259.48865	104	
259.84484	108	
260.96805	1420	1+
261.82947	296	1+
262.97378	554	1+
263.05759	100	
263.98023	350	1+
264.78756	116	
264.96202	314	
265.03987	128	
265.08280	112	
265.78922	118	
265.85254	326	1+
265.90622	272	1+
265.93280	106	
265.97873	140	
266.08497	98	
266.78869	154	
266.81432	490	1+
266.85533	262	1+
267.70802	96	
267.78038	118	
267.97415	862	1+
268.80338	120	
268.84093	132	
268.95244	182	
269.80991	120	
269.84908	254	1+
269.92044	140	
269.96838	1990	1+
270.04744	96	
270.80751	104	
270.82436	118	
270.91415	420	1+
270.94184	104	1+
271.09991	154	
271.91551	386	1+
272.24916	220	1+
274.80119	140	
276.39196	92	
276.42664	94	
276.80846	148	
276.84599	354	1+
276.86499	262	1+
277.08337	106	
278.80015	246	
279.05625	110	
279.10663	258	1+
279.38704	96	
279.79730	132	
280.05426	100	
280.79183	610	1+
280.81091	206	
281.11740	166	1+
281.93367	114	
282.00131	98	
282.79299	144	
283.78733	532	1+
283.84921	230	
283.87711	106	
283.98493	266	1+
284.82591	252	
284.84822	110	
285.84545	832	1+
285.86465	242	1+
286.01142	94	
286.80201	106	
286.89154	144	
287.54400	98	
289.08586	118	
289.41288	106	
290.33048	92	
290.78996	276	1+
290.80904	102	
291.08867	212	1+
291.12810	96	
292.85701	152	
293.08688	238	1+
294.43090	96	
294.83156	96	
294.85976	176	
296.80776	626	1+
297.85492	142	1+
297.97778	202	1+
298.80191	1238	1+
301.49979	94	
301.80722	94	
301.86003	494	1+
302.03028	212	1+
302.80523	578	1+
303.80661	494	1+
303.85380	1578	1+
304.79049	110	1+
305.82175	120	
306.31003	220	1+
306.93459	132	
307.82449	148	1+
308.87709	140	
311.71822	130	
311.88670	222	
312.80855	310	1+
312.86572	106	
316.81176	204	
318.22345	96	
318.91165	192	1+
318.93532	310	1+
319.36369	154	
319.86956	110	
320.82060	192	
320.94125	108	
321.81764	126	
321.86900	332	1+
321.92404	218	1+
322.81645	98	
322.92573	148	1+
323.81225	192	
324.78203	136	
324.89438	210	
326.87362	774	1+
326.95469	94	
327.07900	130	
328.88931	230	1+
329.87288	128	
330.87829	94	
331.75535	192	1+
332.76073	228	1+
335.74705	106	
336.94557	670	1+
337.84848	92	
338.86622	126	
339.82537	300	
340.82500	166	
340.89113	148	
340.93823	570	1+
346.82012	128	
347.42071	100	
350.83695	134	
351.78367	144	
353.84462	96	
354.76272	104	
355.37052	96	
360.17416	122	1+
360.24562	146	
360.86070	132	
365.07716	124	
367.77718	306	1+
367.82323	136	
END IONS

###FS:    #m/z: 507.84409 #charge 1+
###MS: 50
###MSMS: 52
BEGIN IONS
TITLE=Cmpd 38, +MS2(507.8441), 28.2-35.2eV, 1.1min #52
RTINSECONDS=65.449
SCANS=50,52
PEPMASS=507.84409	178844
CHARGE=1+
196.01346	492	1+
209.94140	144	
224.97663	210	
232.89508	290	
236.88825	174	
238.06455	180	
239.91626	204	1+
250.97115	224	
259.87703	206	1+
260.85084	128	1+
260.90371	210	1+
266.12673	218	1+
266.16850	168	
267.78807	134	
270.88259	156	
272.92198	208	1+
274.80629	136	
277.88243	180	
278.83510	152	
281.38175	222	1+
283.89785	136	
285.85567	192	
286.84795	176	
287.85144	786	1+
289.81327	150	
289.87808	440	
290.12859	368	1+
290.37923	132	
290.86632	464	
291.39904	152	
291.86647	282	
292.05792	210	1+
292.88713	228	
293.87118	1482	1+
294.85667	220	
296.86444	180	
298.85501	220	
298.87287	202	
299.84440	724	1+
299.87706	138	
300.84526	556	1+
300.89479	176	
301.86726	134	
302.81173	164	1+
302.86393	568	1+
303.86612	482	1+
303.95020	152	
305.85927	488	
307.88988	564	1+
308.14035	1228	1+
308.16053	210	
308.87095	1346	1+
309.84667	146	
309.88724	328	1+
309.91148	138	
310.15589	568	1+
311.88366	3060	1+
313.83692	194	
313.86720	256	
314.86392	1584	1+
315.87713	208	
316.75424	210	1+
316.81530	182	
316.86620	498	1+
317.93882	302	1+
318.81283	326	
318.85548	670	1+
318.88794	136	
318.93861	300	1+
321.96225	222	1+
322.30639	136	
323.82032	156	
323.88016	592	1+
324.85665	468	1+
325.81760	264	1+
325.89840	186	
326.15172	158	
326.80160	160	
326.88102	2184	1+
327.38317	146	
329.17448	182	
329.83406	268	1+
329.89183	208	
330.88022	252	
330.90181	208	
330.98131	166	1+
331.79263	158	1+
331.81924	148	
331.88903	218	
332.87652	1118	1+
334.87981	148	
334.89773	134	
335.88592	368	
335.93950	254	1+
336.76756	164	
336.90411	150	
337.87852	514	1+
339.40396	160	
339.82607	414	1+
339.88170	266	
339.91286	182	
340.86324	152	
343.87176	184	
344.71949	134	
344.78937	226	1+
344.87556	366	1+
346.04981	310	1+
346.89528	142	
348.40084	206	1+
348.78120	144	
348.88175	152	
348.94236	244	1+
349.16783	132	
349.75457	236	1+
350.82859	220	1+
350.88446	562	
351.76969	268	1+
351.87125	160	
352.79113	174	
352.91070	136	
352.99459	136	
353.85197	480	
353.89684	148	
354.76633	144	1+
354.88738	436	1+
355.89204	370	1+
357.26695	184	1+
357.88638	216	
359.87239	142	
359.99020	144	1+
360.80263	238	1+
360.87807	170	
361.80378	184	1+
361.83599	172	
362.36145	142	
362.86674	182	
362.88880	250	1+
365.76926	268	
366.18589	172	
366.78816	134	
366.83814	1060	1+
367.70601	798	1+
368.78923	164	1+
369.83666	668	1+
369.89558	146	
370.78568	224	
370.85390	350	1+
371.04044	242	1+
371.11233	168	
371.18620	242	
371.90409	132	
372.78267	376	1+
373.83270	372	
373.90543	174	
374.37321	222	1+
374.81218	586	1+
374.88654	174	1+
375.79408	136	
376.88486	158	
378.02377	204	1+
378.80911	176	1+
378.89538	160	
379.72698	136	
380.71752	522	1+
381.83426	156	
382.86171	310	1+
383.74506	178	1+
384.85096	1236	1+
385.77354	152	
386.84376	866	1+
387.72306	202	1+
387.84522	638	1+
388.80877	186	1+
388.87247	216	1+
389.20077	204	
390.83977	1410	1+
391.06491	170	
391.38166	162	
391.91499	282	
392.04148	236	1+
392.82276	902	1+
392.87325	224	1+
394.82706	186	
395.78029	154	
395.92113	184	1+
396.73744	146	
397.00649	122	1+
398.73070	270	
398.85975	132	
399.73105	178	
399.81217	268	1+
399.84562	612	1+
400.77154	160	
402.85846	236	
403.05008	168	1+
403.87033	502	1+
404.08800	132	
404.84081	144	
405.78549	182	
405.86321	796	1+
407.72097	162	
407.74066	404	1+
407.85845	3102	1+
409.71800	184	
409.88764	172	
410.72360	544	1+
410.83474	2314	1+
411.78434	270	1+
411.80488	354	1+
412.78972	278	1+
412.80547	270	1+
412.84289	964	1+
413.07411	186	
413.87468	424	
414.76621	188	
418.85401	134	
420.73976	218	1+
420.86768	150	
421.81821	176	1+
421.84856	144	
421.88842	262	
422.88199	250	
423.66918	164	1+
423.79061	146	
423.86715	558	1+
424.79190	162	
425.73034	134	
425.75324	250	
425.86815	254	
426.74608	146	
426.77177	196	
426.86211	1232	
427.73300	1400	1+
427.85877	602	
428.08305	214	1+
428.84544	2220	1+
429.79730	138	
429.89019	176	
430.26610	90	1+
430.84852	576	
431.86413	996	1+
434.88983	222	
435.19004	190	
435.78704	194	1+
435.86603	180	
438.73822	208	1+
439.89865	212	
440.83480	138	
441.75005	88	1+
444.87022	3578	1+
445.74646	402	1+
446.96136	158	
447.70834	238	1+
447.81037	158	
448.75047	198	
448.87379	142	
449.87258	1114	1+
450.74766	156	
451.74918	138	
452.75916	184	
454.77641	186	1+
457.90062	366	1+
462.76209	148	1+
462.88449	746	1+
467.69434	160	
467.88827	954	1+
469.75681	232	1+
469.89249	180	
475.77272	140	
485.89555	1278	1+
502.79252	218	1+
503.71569	172	1+
503.79134	226	1+
508.26114	134	
509.86109	352	1+
END IONS

###FS:    #m/z: 336.94488 #charge 1+
###MS: 50
###MSMS: 53
BEGIN IONS
TITLE=Cmpd 39, +MS2(336.9449), 28.0-35.0eV, 1.1min #53
RTINSECONDS=66.221
SCANS=50,53
PEPMASS=336.94488	101034
CHARGE=1+
189.85997	138	
192.88956	172	
199.88847	94	
200.87755	92	
203.93275	88	
207.97638	180	1+
209.94183	178	
211.94375	3188	
212.87885	1804	1+
212.94263	106	
212.95760	92	
213.93935	1588	1+
215.88662	460	1+
215.93460	262	
219.87679	82	
221.13039	82	
221.88050	92	
223.44802	94	
223.95735	160	
223.96853	132	
224.84490	102	
224.97205	182	1+
228.89297	588	1+
229.95440	3420	1+
230.55656	94	1+
230.88774	2712	1+
231.95041	1506	1+
232.82504	228	
233.82146	106	
233.89897	616	1+
235.82718	120	
235.89052	94	
235.94182	84	
236.20083	156	
237.90488	98	
238.06899	206	1+
240.79235	86	
240.83304	138	
241.84140	116	
241.88229	124	
244.13631	92	
244.92233	98	
245.40613	94	
245.86807	100	
246.90398	396	
246.97501	326	
247.88432	92	
247.96434	826	1+
248.90103	1000	1+
248.99504	90	
249.95910	242	
250.82585	164	
250.87821	82	
250.94900	296	1+
250.96766	132	
250.99006	122	
251.83398	386	1+
252.01122	88	
252.07369	104	
252.57108	92	
252.79060	180	1+
252.83638	220	1+
252.96969	1608	
253.90225	688	1+
253.95798	150	
254.01927	102	
254.09109	168	
254.37723	90	
254.40470	84	
254.84587	100	
254.94100	170	
254.96418	1144	1+
255.07425	700	1+
256.80789	86	
256.89100	202	
256.96526	150	
258.84467	338	1+
258.96866	138	
258.98726	90	
259.02981	88	
259.95277	170	
260.93497	94	
261.93320	86	
262.38054	100	
262.95064	104	
263.83296	402	1+
265.01861	86	
266.12138	88	
267.84226	254	
268.06568	92	
268.84028	894	1+
270.66337	98	
270.68166	94	
270.83266	112	
270.98490	108	
271.84531	150	
271.91979	126	
272.83742	102	
272.97587	122	
273.24317	100	
273.38730	102	
273.90487	122	
274.79693	98	
274.84609	142	
274.86331	98	
275.86191	108	
276.17586	82	
276.85755	292	
277.79211	108	
277.83514	172	
277.86056	214	
278.83420	844	1+
278.86184	366	1+
278.91279	84	
279.10326	124	
279.13216	82	
279.20211	86	
279.75009	86	
279.86380	248	1+
280.51699	84	
280.59262	86	
280.93853	90	
280.95725	108	
282.75260	90	
283.28736	106	
283.78882	88	
283.89941	88	
284.86904	86	
285.40361	104	
285.52384	86	
285.85213	196	
286.81210	82	
286.84950	1238	1+
286.88226	94	
287.86758	120	
288.07473	84	
289.33156	88	
289.85606	296	1+
290.80602	106	
291.89258	106	
292.27970	86	
293.11182	234	1+
293.86026	90	
293.99874	226	
294.86467	136	
294.88868	244	1+
295.88922	166	1+
296.79992	92	
297.00814	240	1+
297.07899	90	
297.41380	110	
298.31024	210	
299.05825	146	
299.79858	236	1+
299.81667	128	
299.85418	110	
300.51560	88	
300.91195	180	1+
304.88310	172	
306.79954	92	
307.79750	92	
308.82041	200	1+
309.86679	146	
310.47342	92	
310.86979	144	
310.96497	104	
311.86172	134	
312.05489	86	
312.82408	106	
312.86000	84	
312.97972	84	
313.03589	82	
315.03107	84	
317.87441	100	
318.98403	94	
319.89243	118	
320.89234	84	
324.88969	304	1+
328.87100	94	
332.89330	204	1+
333.18057	88	
334.27053	106	
335.20149	188	1+
336.04670	92	
338.38969	148	
339.58504	82	
339.61020	114	
340.52494	108	
342.20799	82	
END IONS

###FS:    #m/z: 322.92917 #charge 1+
###MS: 54
###MSMS: 55
BEGIN IONS
TITLE=Cmpd 40, +MS2(322.9292), 28.0-35.0eV, 1.2min #55
RTINSECONDS=69.9285
SCANS=54-55
PEPMASS=322.92917	2728576
CHARGE=1+
51.21664	108	
98.95487	150	
177.92927	86	
182.93168	98	
190.89187	152	
192.88854	238	
193.93711	80	
196.03072	80	
196.88250	104	
199.88176	226	1+
201.04763	92	
203.87824	100	
205.94878	244	
206.95633	178	
207.95028	98	
207.97376	120	
212.89288	122	
213.88895	112	
215.88457	106	
216.94686	80	
219.45899	104	
219.94134	92	
220.01420	80	
220.05224	78	
222.95221	194	
223.89119	120	
223.95860	378	
225.19304	126	
225.85989	98	
230.04109	114	
230.88897	288	1+
233.90111	130	
234.91244	120	
235.82345	120	
236.89789	294	1+
237.05526	144	
238.17380	78	
238.93799	240	
239.07696	210	
239.94527	138	
240.47620	96	
240.79470	326	1+
240.82409	120	
240.94186	2980	
241.19242	104	1+
241.94165	2658	
242.02051	160	1+
242.94147	7726	1+
243.04275	86	
243.81727	94	
244.88701	86	
244.93923	2070	1+
246.85423	110	
246.94188	80	
246.97605	386	1+
247.52471	80	
248.64861	88	
248.91012	92	
249.32858	86	
249.90258	86	
250.05019	86	
250.37857	100	
250.89953	144	
251.01020	100	
251.79010	234	1+
251.92701	102	
251.93774	92	
253.35036	82	
253.55554	84	
253.83563	84	
254.65759	96	
254.90649	194	
255.77947	136	
256.07236	86	
256.33364	78	
256.37684	80	
256.79008	264	1+
258.83068	116	
258.89172	84	
259.79318	80	
260.03104	88	
260.83201	322	1+
260.96044	92	
261.10530	104	
261.91339	94	
261.98504	90	
262.05669	84	
262.82788	474	1+
262.86006	84	
262.89490	152	
263.11110	84	
265.06154	154	
265.07677	80	
266.85406	210	1+
267.05350	84	
267.13089	88	
268.87531	168	
268.95946	118	
269.79962	124	
269.84458	100	
271.51827	88	
271.84274	136	
271.85784	94	
271.97803	80	
272.35987	158	
272.80910	78	
273.43605	104	
273.79110	116	
273.82062	196	1+
274.78938	296	
275.80663	94	
275.86169	88	
275.95955	78	
276.85651	92	
276.92138	94	
278.05641	78	
278.83795	268	1+
279.09126	986	1+
279.80469	426	1+
280.85631	86	
281.78920	116	
282.89884	172	
283.06343	124	
283.78837	204	
283.89531	80	
284.05074	80	
284.29166	296	
284.80319	112	
284.87592	118	
284.95855	186	1+
285.86644	186	1+
287.80557	128	
288.74903	90	
289.78478	154	
289.80018	170	
289.87957	122	
290.79516	430	1+
291.41336	100	
291.80245	302	1+
292.86725	156	
293.57203	92	
294.43334	86	
294.85512	168	
294.88847	90	
295.81096	394	1+
296.02382	84	
296.08955	80	
296.86628	106	
296.89744	84	
296.93975	100	
297.06459	92	
298.37603	96	
299.58386	78	
299.78658	96	
299.96215	86	
301.87745	78	
301.90486	94	
302.85469	78	
303.87636	122	
304.81027	116	
304.83041	78	
305.89610	200	1+
307.79613	266	1+
308.81198	244	1+
308.86857	134	
308.88645	84	
310.87555	96	
311.86134	314	1+
313.45310	92	
313.84466	88	
314.82227	138	
315.89813	98	
320.75727	150	
324.75341	244	1+
324.89237	424	1+
326.00513	88	
326.81962	102	
327.24730	78	
327.80351	90	
END IONS

###FS:    #m/z: 340.93982 #charge 1+
###MS: 54
###MSMS: 56
BEGIN IONS
TITLE=Cmpd 41, +MS2(340.9398), 28.0-35.0eV, 1.2min #56
RTINSECONDS=70.7005
SCANS=54,56
PEPMASS=340.93982	1040882
CHARGE=1+
46.91956	92	
182.86690	114	
185.02015	92	
189.86060	172	
190.86115	94	
192.92501	88	
196.88176	84	
205.94808	102	
206.91755	92	
207.40703	84	
208.90937	94	
210.87685	88	
210.93573	308	
212.87903	276	
213.88001	128	
213.94053	988	1+
214.88616	238	
215.41583	124	
215.88780	826	
215.93543	216	
217.85460	148	
217.88166	264	
218.41975	88	
218.88207	160	
220.97129	86	
221.91597	100	
222.98727	94	
223.90349	122	
223.96490	88	
228.94873	184	
229.94779	88	
230.88529	594	1+
230.90615	164	
231.90425	322	
231.94893	1368	1+
232.82546	200	1+
232.87393	88	
233.89636	464	
233.94544	134	
235.87031	132	
235.89031	190	
238.94576	96	
239.21989	94	
240.84454	352	1+
242.83357	130	
243.83096	332	1+
243.87173	90	
243.91404	106	
244.95530	130	
246.97386	194	
248.96998	108	
249.06183	212	1+
249.89933	242	1+
249.96066	462	1+
250.40573	106	
250.82307	162	
250.85681	104	
251.92645	280	1+
252.88053	128	
252.90184	308	1+
253.96027	100	
254.96574	552	
255.07448	212	
255.99763	88	
256.89533	146	
256.91427	114	
257.79754	88	
258.84302	464	1+
258.90771	172	1+
259.95738	422	
260.83249	246	
260.89076	90	
261.84243	180	
261.90766	112	
261.96740	108	
261.98903	94	
262.83535	144	
263.06337	110	
265.01759	132	
266.41774	92	
267.13913	112	
267.85267	134	
269.79684	130	
270.51185	106	
272.84536	196	1+
272.93228	132	
273.79023	112	
273.94000	188	
275.35024	90	
275.80950	86	
276.83993	218	
276.85369	214	
277.82706	86	
277.85675	334	
277.87608	94	
278.84223	680	1+
279.89193	104	
280.78633	106	
280.86026	132	
281.85290	98	
282.03490	108	
282.92384	92	
283.02659	102	
283.78577	116	
283.83708	132	
284.93300	198	1+
287.86079	102	
288.01685	92	
288.84314	110	
289.78290	88	
289.81200	104	
290.09192	122	
290.85481	272	1+
291.14293	94	
292.80040	92	
293.84687	290	1+
293.86535	264	1+
293.95162	96	
295.99465	102	
296.04512	132	
296.84313	92	
297.92020	100	
297.97409	94	
298.02177	154	1+
298.85755	86	
299.78604	96	
299.87384	130	
299.98338	92	
300.40057	98	
300.51565	142	
301.85762	244	1+
301.91774	92	
302.94885	134	
303.95001	90	
304.14728	84	
304.44487	84	
304.81553	88	
306.39965	102	
306.88480	118	
307.88710	108	
308.79911	100	
308.81043	98	
309.81490	132	
310.87476	474	1+
311.23540	88	
312.80339	102	
313.01813	88	
314.81893	116	
315.85164	102	
316.12640	84	
317.87543	108	
319.85294	86	
323.16633	90	
323.49754	84	
324.87241	130	
324.89090	84	
325.80539	86	
325.89980	114	
326.82791	86	
327.15424	92	
327.90535	92	
328.18865	132	
328.88753	188	
330.63480	90	
330.81373	170	
330.88890	94	
337.18195	98	
337.98869	146	
338.87230	230	
339.82837	146	
340.95331	86	
342.90165	150	
END IONS

###FS:    #m/z: 507.84396 #charge 1+
###MS: 54
###MSMS: 57
BEGIN IONS
TITLE=Cmpd 42, +MS2(507.8440), 28.2-35.2eV, 1.2min #57
RTINSECONDS=71.4725
SCANS=54,57
PEPMASS=507.84396	204674
CHARGE=1+
196.01455	448	1+
199.88950	156	
213.88173	424	1+
214.88444	354	1+
217.90001	248	
224.11741	142	
224.97413	192	
232.89574	702	1+
234.88888	222	
236.88989	214	
238.06446	388	1+
241.85437	298	1+
241.88430	136	
250.96981	306	
252.08328	422	1+
258.87536	284	1+
259.86433	170	
259.87829	244	1+
266.10904	148	
266.16656	380	1+
267.88671	198	1+
269.79954	244	1+
269.87898	296	1+
271.85136	512	1+
272.85397	438	1+
275.85212	242	
276.79748	178	
277.88597	142	1+
278.39640	164	
278.83208	206	
279.94128	202	1+
281.37730	228	1+
284.86145	202	
284.88032	152	
286.88955	150	
287.85352	1036	1+
289.87667	336	
289.89983	160	
289.96288	194	1+
290.13159	204	
290.38575	230	1+
290.86974	742	1+
292.88647	344	
293.87180	1450	1+
295.39264	146	
295.78488	184	1+
295.91966	176	1+
296.82296	138	
296.85031	406	1+
297.83530	154	
297.87906	276	1+
298.80217	202	1+
298.85152	208	
299.87390	154	
300.85627	272	
301.84756	398	1+
301.95710	146	
303.86787	762	1+
304.79649	136	
305.86355	1170	
306.12366	246	
306.85383	218	
306.97972	246	1+
307.85420	180	
307.88754	628	
308.14089	1678	1+
308.87108	1414	1+
308.94116	154	
309.84526	170	
309.88531	306	
310.15695	1004	1+
310.38007	308	1+
310.88525	168	
310.97112	154	
311.88244	3852	1+
312.80167	248	1+
312.83807	146	
314.06262	172	1+
314.83123	326	1+
314.86231	1768	1+
316.48742	138	
316.81651	148	
318.85847	238	
319.38310	184	
320.81110	190	1+
320.87743	208	
321.87747	164	
322.87710	152	
323.86352	920	1+
326.15014	236	1+
326.88229	3424	1+
328.87296	280	
329.39673	148	
329.80180	152	
329.88357	210	
330.57150	224	1+
330.87703	332	
331.86489	174	
331.88810	244	
332.87331	812	1+
333.98929	166	
334.89478	200	
335.78778	156	
335.83514	230	
335.88148	202	
336.84237	138	
336.86569	654	1+
337.90037	146	
338.38598	142	
339.37768	210	1+
339.87687	432	
341.87290	176	
343.87202	230	
343.93452	136	
344.76068	222	1+
346.82070	274	1+
348.91830	164	
349.75551	276	1+
349.82977	260	1+
349.86081	278	1+
349.89785	142	
350.83621	156	1+
350.88844	638	
352.90760	278	1+
353.85013	496	
354.83967	144	
355.37123	222	
355.88896	438	1+
356.71912	152	1+
356.78635	150	
356.82915	160	
356.89321	272	1+
357.77132	232	1+
358.86354	214	1+
361.89772	152	
362.38831	272	1+
362.87235	296	1+
362.89381	138	
363.39284	172	1+
365.77819	154	
365.86840	334	1+
366.09821	208	1+
366.18640	218	
366.83936	398	
366.90336	154	
367.70930	864	1+
367.76507	204	
367.84237	362	
368.70971	546	1+
368.83466	630	1+
368.89677	276	
369.15202	158	
370.03004	168	
370.78274	326	1+
371.18603	186	
371.87180	192	1+
371.91428	168	1+
372.04449	156	
372.84595	178	
373.75621	284	1+
373.82959	280	
373.90142	182	
374.72281	164	
374.81581	380	1+
376.06059	144	
376.87614	504	1+
380.71779	232	
381.72312	228	
381.82669	348	1+
382.71783	204	
383.71197	146	
383.76479	232	1+
383.89276	340	1+
384.84674	2120	1+
386.82510	204	
386.86735	162	
386.89759	198	
387.77414	238	1+
387.89000	360	1+
390.84060	1144	
391.84203	884	
392.82901	808	1+
392.85958	154	
393.88968	142	
394.83100	612	1+
398.72640	880	1+
399.72922	626	1+
399.80926	208	
399.84662	386	
402.74160	228	1+
402.86273	246	
403.87091	734	1+
404.01719	146	
405.86692	238	
405.89956	136	
406.85363	438	
407.73740	260	1+
407.76833	150	
407.86026	3456	1+
409.72122	306	
409.74449	174	
410.72281	400	1+
410.83652	1102	1+
411.80833	170	
412.80172	222	1+
412.84151	394	
412.87999	430	1+
413.07148	326	
413.85369	174	
415.87457	154	
416.73354	184	
417.81879	154	
417.85919	206	1+
419.74855	220	1+
419.82504	192	1+
420.79357	252	1+
421.88111	356	
422.86493	212	
423.76835	214	1+
423.86792	458	
424.78611	312	1+
424.86782	312	
425.74981	286	
425.78734	224	1+
425.88183	172	
426.75735	170	
426.86198	1786	1+
427.73048	958	1+
427.88338	532	1+
428.74665	210	
428.84599	2390	1+
428.88551	450	1+
429.11077	228	1+
429.70096	240	
429.82121	250	
430.69078	140	
430.85399	474	
431.86439	1578	1+
433.84710	348	1+
436.89073	156	
439.89259	386	
441.77876	172	
442.68903	210	
443.75371	138	
444.80971	140	
444.87115	3096	1+
445.74160	366	
446.72040	150	
446.77929	188	1+
446.84561	202	
446.88104	676	1+
447.70365	334	1+
449.87393	300	
450.75048	364	1+
450.87857	246	
451.86656	238	
452.06617	172	
456.72345	140	
457.90150	420	1+
462.88226	1414	1+
467.78347	258	1+
467.88751	1482	1+
468.75736	176	1+
468.90681	202	
472.89168	252	1+
476.89782	138	
478.12509	184	1+
483.72828	216	1+
485.89648	1118	1+
495.77763	116	1+
508.91357	260	1+
509.85635	248	1+
509.92019	172	1+
510.18923	150	
510.73189	148	
511.79814	124	1+
END IONS

###FS:    #m/z: 322.92932 #charge 1+
###MS: 58
###MSMS: 59
BEGIN IONS
TITLE=Cmpd 43, +MS2(322.9293), 28.0-35.0eV, 1.3min #59
RTINSECONDS=75.15
SCANS=58-59
PEPMASS=322.92932	2776700
CHARGE=1+
175.10696	100	
178.72618	98	
185.89151	76	
186.86700	112	
189.88547	74	
190.93073	76	
191.86011	146	
194.88905	78	
194.98337	80	
195.02109	80	
196.88263	224	
198.06279	74	
200.86702	90	
200.87894	98	
201.05156	96	
201.07423	84	
204.08736	80	
205.94654	398	1+
206.11634	78	
207.86900	108	
207.97033	112	
209.05670	80	
211.98553	86	
212.91097	76	
215.93186	76	
217.93735	74	
218.86643	74	
218.88614	76	
220.06502	84	
221.00019	74	
221.42244	90	
221.96477	222	
223.95806	504	1+
225.05658	86	
225.88294	126	
226.84536	80	
226.86214	90	
228.95677	76	
230.88838	296	1+
232.38254	98	
234.88223	94	
237.56988	80	
238.49050	108	
238.79963	92	
238.93833	154	
239.09471	82	
239.78641	234	1+
239.90462	182	
239.95872	80	
240.07798	80	
240.09267	202	1+
240.38869	80	
240.90831	168	1+
240.94063	2774	
241.81434	108	
241.94078	2254	
241.96772	112	
242.94104	7122	1+
243.81769	438	1+
243.85832	80	
243.87697	156	
244.87941	88	
244.93963	1824	1+
244.98228	86	
246.89944	96	
246.94006	110	
246.97529	274	1+
247.86483	80	
248.84982	78	
248.89835	132	
249.79304	124	
249.87162	90	
250.91695	84	
251.80669	82	
253.90657	152	1+
255.13018	76	
256.79400	186	1+
256.83701	76	
257.90904	78	
258.82883	120	
260.89501	74	
261.45449	80	
261.83101	144	
261.96925	94	
262.35309	76	
262.82834	194	
262.89613	76	
262.91983	78	
263.05332	74	
263.99654	90	
265.05715	152	
265.84289	86	
265.96558	76	
266.24340	78	
266.83520	168	1+
267.35067	80	
267.83321	210	1+
267.93018	78	
268.90506	84	
268.95802	76	
269.39035	74	
269.87615	78	
270.88605	110	
270.92805	82	
272.15434	80	
272.85085	158	
272.97748	84	
273.34869	124	
273.79387	188	
274.04767	82	
274.59047	74	
274.80155	438	1+
274.84696	78	
276.84057	126	
276.89312	114	
277.85309	348	1+
278.85514	274	1+
279.08956	1172	1+
280.01541	78	
280.15496	110	
280.81326	192	1+
280.84650	368	1+
280.98391	74	
281.79085	82	
282.08443	152	
283.02921	76	
283.06934	166	
283.78875	302	1+
283.88087	94	
284.07129	112	
284.29113	266	
284.36555	86	
285.29148	166	
286.79270	86	
287.81283	76	
287.82944	78	
291.04879	84	
291.80629	134	
291.87280	226	1+
292.00460	84	
292.80749	96	
294.43734	88	
294.86243	302	1+
295.05515	84	
295.83677	82	
297.36946	92	
297.78671	96	
299.79857	88	
299.85159	194	1+
300.12848	94	
302.82086	92	
303.34678	82	
303.83691	82	
304.24789	78	
305.87664	350	1+
306.27947	80	
307.01688	74	
307.79872	210	
308.28739	90	
309.90480	88	
310.80019	80	
310.85497	190	1+
310.87715	174	1+
311.87884	182	1+
312.80202	146	
312.93820	84	
313.80641	176	
314.81866	164	
317.98687	88	
319.85933	76	
321.15194	92	
322.76477	86	
323.76292	80	
323.89739	76	
324.23654	88	
324.89378	140	
327.26770	100	
327.47859	86	
327.88075	302	1+
END IONS

###FS:    #m/z: 340.93988 #charge 1+
###MS: 58
###MSMS: 60
BEGIN IONS
TITLE=Cmpd 44, +MS2(340.9399), 28.0-35.0eV, 1.3min #60
RTINSECONDS=75.9305
SCANS=58,60
PEPMASS=340.93988	1064026
CHARGE=1+
175.40118	108	
189.86217	182	
191.94981	152	
192.88691	154	
192.92835	164	
196.87880	298	1+
201.95262	82	
205.95062	184	
208.88805	86	
208.95733	132	
210.32609	88	
210.93510	84	
212.87831	412	
213.87572	288	
213.93945	1206	1+
214.89495	210	
215.88733	404	
215.93603	184	
217.38472	114	
217.88257	488	1+
217.94744	98	
218.87175	150	
222.02965	80	
222.96891	82	
223.96100	254	
224.97860	132	
225.88111	152	
225.92895	84	
226.94470	166	
228.93902	166	
229.39339	120	
230.88949	524	
231.89057	360	
231.94912	1320	1+
232.89234	714	1+
233.83659	120	
233.89697	508	1+
233.94747	264	
234.88690	360	1+
235.79975	82	
236.89033	432	1+
237.00459	90	
237.92009	124	
238.83975	108	
238.85504	126	
239.14706	106	
239.95631	200	1+
240.82718	152	
241.50729	116	
241.84420	140	
241.88446	132	
241.94075	270	1+
242.81626	98	
242.84293	86	
243.82484	210	1+
243.87163	88	
246.97257	100	
248.00820	82	
248.88268	86	
248.98950	114	
249.90096	166	
249.96330	294	1+
249.99021	88	
251.88186	100	
251.96169	192	
252.07958	98	
253.84532	88	
253.90151	86	
253.93709	124	
254.37934	88	
254.83141	132	
254.96444	444	
255.07438	138	
255.78478	180	1+
255.96845	232	
256.07623	146	
256.26077	84	
256.96390	174	
257.83012	100	
257.85539	116	
257.90299	88	
257.91860	86	
258.80172	126	
258.84724	166	
258.96669	88	
259.84704	284	1+
259.95694	184	
260.83417	606	1+
261.36335	94	
263.84480	176	
264.37912	90	
264.85216	260	1+
265.91308	90	
266.81272	82	
266.89099	178	
267.13784	190	1+
267.84067	198	1+
267.96426	150	
269.89020	90	
270.79719	318	1+
271.04349	82	
272.84973	130	
272.90232	86	
272.91460	266	1+
273.03031	98	
273.79016	192	
274.85622	238	1+
276.80552	114	
276.84961	124	
277.85853	128	
277.96438	126	
278.80628	84	
278.84306	746	1+
279.59199	84	
279.96282	100	
280.80643	82	
281.06405	100	
281.39350	92	
281.85828	90	
282.81120	102	
282.88487	86	
283.42588	92	
286.42201	150	
288.79552	142	
289.10788	88	
289.32516	128	
289.78612	174	
290.80872	114	
290.87202	92	
291.80719	370	1+
291.92521	106	
293.06005	142	
293.85131	290	1+
295.88717	130	
296.85713	112	
296.87785	214	1+
297.60634	92	
297.83611	112	
297.90920	86	
297.97280	98	
300.81363	248	1+
302.79956	98	
303.99310	116	
305.79610	84	
307.80140	214	1+
307.88490	214	1+
309.33838	94	
310.87592	84	
311.88685	310	
312.80671	208	1+
312.87786	212	1+
313.24901	80	
314.03370	102	
315.85496	148	
316.86587	136	
317.53169	118	
319.07390	84	
319.45329	84	
322.14970	90	
322.86858	120	
325.90126	140	
326.47484	86	
327.28094	94	
327.82720	108	
328.36570	86	
328.84666	196	1+
328.88352	116	
328.89688	114	
330.42408	112	
330.81852	184	
330.88258	124	
331.81660	96	
332.82378	88	
333.28377	104	
338.87577	90	
339.02214	100	
339.38144	92	
340.79390	156	1+
341.15346	100	
342.90017	154	
344.90809	116	
345.84321	86	
END IONS

###FS:    #m/z: 507.84413 #charge 1+
###MS: 58
###MSMS: 61
BEGIN IONS
TITLE=Cmpd 45, +MS2(507.8441), 28.2-35.2eV, 1.3min #61
RTINSECONDS=76.7025
SCANS=58,61
PEPMASS=507.84413	241158
CHARGE=1+
196.01688	566	1+
199.88776	192	
206.03444	158	
209.94605	178	
214.88583	192	
224.04766	146	
232.89522	704	1+
234.89032	232	
241.85387	224	
249.88481	182	
250.91055	186	
251.06887	140	
252.07888	268	
252.90120	246	1+
254.09027	144	
254.89281	132	
258.87170	314	
258.91409	210	1+
260.88446	160	
261.38203	140	
264.88741	146	
265.41121	206	1+
265.89344	148	
266.16530	344	
267.38459	176	
269.02615	230	1+
269.95051	202	1+
270.85639	326	1+
277.99510	136	
278.83740	188	
279.89884	264	1+
279.91885	290	1+
281.37623	242	
281.39133	154	
285.85574	374	1+
286.89680	154	
287.85414	1100	1+
288.02639	208	
288.82452	210	1+
289.87928	310	
290.13078	162	
290.86323	758	1+
292.86244	160	
293.87394	2108	1+
294.81080	294	1+
295.81547	246	1+
296.06628	282	1+
296.85500	394	
296.94941	186	1+
298.89786	210	
300.39637	150	
300.82457	196	1+
300.86207	316	
301.85112	208	
302.86382	1276	1+
303.86714	1086	1+
304.90143	238	1+
305.86155	2360	
306.12441	174	
307.88884	784	
308.14076	974	1+
308.42960	166	
308.87645	1216	1+
309.83944	402	1+
310.15667	916	1+
310.81301	190	1+
310.86687	152	
310.90762	172	
311.22908	112	1+
311.88190	4120	1+
313.37015	230	1+
314.83241	206	
314.86274	1660	1+
315.98339	136	
316.79868	202	1+
316.86272	244	
317.87367	636	1+
317.95327	204	1+
318.85767	442	1+
318.95750	226	1+
320.01834	160	1+
320.87635	564	1+
321.32360	228	1+
321.81140	178	1+
321.86319	150	
323.87338	682	
324.81681	174	
325.89869	154	
325.98603	220	1+
326.36825	232	1+
326.88144	4012	1+
328.81871	284	1+
328.87454	306	
328.94421	170	
329.35548	206	1+
329.37283	148	
329.88396	148	
330.16105	182	1+
330.88377	272	
331.88200	144	
332.87253	770	1+
332.89812	296	1+
333.79076	136	
334.80404	178	
334.87991	486	1+
335.83850	458	1+
336.87046	140	
336.94394	240	
337.88053	234	
338.29231	202	1+
339.88019	336	
340.76352	170	
340.90039	152	
341.87029	164	
342.39714	188	
342.78216	288	1+
343.19388	136	
343.87341	782	1+
346.78723	262	1+
347.86210	224	1+
348.89174	260	1+
349.78668	224	1+
350.75586	306	1+
350.82474	188	
350.88704	860	1+
352.91306	166	
352.96976	144	
353.78632	148	
353.85422	222	
354.85949	158	
355.05847	134	
355.88966	494	1+
356.89238	284	1+
357.35346	316	1+
357.72531	152	
359.83163	138	
360.76531	252	1+
360.86221	268	1+
362.89688	160	
364.37924	170	
365.78285	342	1+
366.83912	596	1+
367.70727	670	1+
367.76919	378	1+
367.81179	164	
368.77417	220	1+
368.89994	220	
369.81530	206	
369.83704	746	1+
371.18540	224	1+
372.75671	212	
372.79676	164	
373.78022	294	1+
373.82348	134	
373.84049	132	
373.89052	150	
374.06281	134	
374.49608	146	
375.38577	136	
378.04661	188	1+
378.39073	292	
378.90496	190	1+
379.79245	162	
379.88504	216	
380.86000	318	
381.01780	154	
381.71778	558	1+
381.84021	256	
382.79931	158	
382.85141	144	
384.84731	1860	1+
385.74917	160	
385.77658	140	
387.71383	142	
388.74870	140	
388.77261	256	
389.19726	458	
389.37647	144	
389.72615	342	1+
389.80088	134	
389.84941	186	
390.05391	310	1+
390.84119	622	
390.90121	308	1+
391.83929	510	
392.82781	802	1+
392.86310	190	
393.78224	334	1+
394.80784	188	1+
394.83185	232	
396.73623	210	
397.77568	194	1+
397.87156	346	1+
397.89466	134	
399.84786	714	1+
400.73846	134	
401.78019	288	1+
401.86553	220	
402.78559	278	1+
402.85997	134	
403.81581	344	1+
403.86507	498	
404.86398	430	
405.86320	326	
406.85575	190	
407.05941	244	1+
407.86605	1752	
408.85422	2006	1+
409.02501	122	1+
409.71866	492	
409.81085	160	
410.14841	112	1+
410.73625	132	
410.83795	860	
411.83503	518	
412.21211	208	1+
412.80890	144	
412.84741	294	
413.07667	220	1+
413.86022	134	
413.88248	208	
415.37336	136	
416.87649	268	
417.85027	164	
421.88130	394	1+
422.38203	140	
422.86530	322	
423.75825	268	1+
423.86614	352	
424.78175	170	
424.82939	184	
424.86250	220	
425.75733	746	1+
425.87301	144	
426.73231	1472	1+
426.86114	2440	1+
427.73376	1372	1+
428.84606	2150	1+
429.69880	294	
431.86500	1122	1+
433.85087	210	
434.85250	134	
439.88830	426	1+
444.03968	160	1+
444.87076	2846	1+
445.74387	230	
445.82665	192	1+
446.77286	210	
446.87575	428	
447.70766	242	
447.74104	208	
447.87836	270	
448.73430	134	
449.74937	220	
449.87736	838	1+
450.74297	406	1+
452.88572	264	1+
457.90024	898	1+
461.20578	160	
462.88284	906	1+
464.88730	320	1+
467.88730	1554	1+
469.71298	218	1+
485.89724	826	1+
486.84282	150	
487.27386	158	
499.73523	334	1+
502.73278	100	1+
505.28011	192	1+
508.85776	230	1+
END IONS

###FS:    #m/z: 322.92939 #charge 1+
###MS: 62
###MSMS: 63
BEGIN IONS
TITLE=Cmpd 46, +MS2(322.9294), 28.0-35.0eV, 1.4min #63
RTINSECONDS=80.389
SCANS=62-63
PEPMASS=322.92939	3011868
CHARGE=1+
189.86429	124	
190.99684	96	
191.91966	88	
192.88463	104	
192.92793	74	
194.99035	100	
195.88293	334	1+
195.91774	94	
196.88506	282	1+
200.89119	144	
200.96094	86	
201.04644	142	
203.92929	90	
204.95284	78	
205.94822	318	1+
207.90073	76	
210.89848	164	
212.82525	82	
214.02137	76	
214.88808	96	
215.87200	104	
216.46796	76	
218.56508	80	
218.89002	140	
221.87735	92	
222.91038	72	
222.94883	126	
223.96017	278	
224.39229	72	
227.39318	94	
228.94192	76	
229.12766	104	
230.88845	86	
231.82497	80	
231.88728	184	1+
234.16955	80	
235.04033	104	
235.79573	72	
236.91526	110	
237.16476	74	
238.04719	74	
238.80204	80	
238.88508	100	
238.92444	72	
238.94022	316	
239.06357	94	
239.07770	150	
239.21141	94	
239.80102	74	
240.07285	74	
240.82129	318	1+
240.94054	2776	
241.11639	80	
241.94196	2442	
242.82231	244	1+
242.88671	82	
242.94114	7052	1+
242.97681	114	
243.86778	116	
243.90270	86	
244.85641	128	
244.93870	1600	1+
246.55026	74	
246.97579	384	1+
247.84363	80	
248.85262	104	
248.89912	150	1+
249.04937	98	
249.83109	78	
250.01346	72	
250.91092	72	
250.94309	158	
251.07286	246	1+
251.89436	74	
253.40692	72	
254.02886	74	
255.00432	84	
255.80518	72	
256.82928	88	
256.89835	104	
257.79940	144	
257.85183	148	
258.38228	82	
258.83293	328	1+
258.97573	126	
262.18011	74	
262.46034	98	
262.58745	80	
262.83194	96	
262.85329	170	
263.78909	236	1+
263.98015	92	
264.82479	104	
264.94485	94	
264.96460	126	
265.00890	74	
265.05857	170	
265.42473	88	
265.95633	184	1+
266.13706	80	
266.41309	90	
266.84597	108	
267.35931	74	
267.81754	72	
268.05764	72	
270.88586	72	
271.41753	84	
271.78772	82	
271.81709	118	
271.84421	134	
272.84202	80	
273.79204	282	1+
273.81700	230	1+
274.04758	78	
274.85276	80	
275.80633	152	
275.83934	280	1+
276.94762	80	
278.51238	92	
279.09013	486	
280.09329	236	
280.36865	76	
280.41205	106	
281.03021	82	
281.86120	100	
283.07541	146	
284.29244	268	
284.36131	122	
284.79898	86	
285.29756	140	
286.92219	138	
288.02551	124	
288.35486	80	
288.90985	86	
289.78578	90	
289.80384	124	
289.87880	104	
291.80800	184	1+
291.85671	94	
292.84467	72	
293.85052	162	
293.87309	162	
293.90239	82	
294.07294	80	
294.74756	74	
294.80628	92	
295.85015	112	
296.28379	82	
296.85578	150	
296.88928	74	
296.94520	80	
297.81394	72	
297.87545	72	
298.54529	80	
298.85988	74	
298.87457	86	
299.78839	172	1+
302.80721	144	
303.26797	72	
305.80482	72	
305.89692	72	
306.87922	226	1+
307.28124	82	
307.43885	90	
309.87808	340	1+
310.80562	190	1+
313.82933	106	
313.84936	122	
315.77923	76	
319.28104	110	
320.10774	76	
320.75280	198	1+
324.89225	110	
327.88114	200	1+
END IONS

###FS:    #m/z: 340.94011 #charge 1+
###MS: 62
###MSMS: 64
BEGIN IONS
TITLE=Cmpd 47, +MS2(340.9401), 28.0-35.0eV, 1.4min #64
RTINSECONDS=81.161
SCANS=62,64
PEPMASS=340.94011	1098184
CHARGE=1+
153.99249	102	
192.92648	166	
193.93372	92	
196.88558	148	
199.05422	76	
199.88303	128	
200.21679	96	
205.94812	176	
207.87783	76	
207.95039	94	
208.94158	82	
208.95804	86	
210.93192	142	
210.95144	128	
212.94763	120	
213.87610	314	
213.93819	1362	1+
214.88070	556	1+
214.89758	118	
214.95709	116	
215.93722	278	
216.41187	100	
217.88375	292	1+
217.93771	280	
218.44524	106	
218.85535	82	
221.11187	92	
221.44994	98	
225.58390	76	
226.39176	88	
227.10417	86	
227.94694	336	1+
228.94975	264	1+
231.54824	108	
231.86701	120	
231.88883	374	
231.90711	76	
231.94911	1978	1+
232.89392	652	1+
233.89605	450	1+
233.94785	472	1+
234.04189	82	
235.89205	472	1+
235.94316	90	
237.44686	110	
238.04733	88	
239.90177	80	
240.04421	98	
240.83677	488	1+
240.91625	90	
240.96383	80	
241.84150	282	1+
242.43562	76	
243.55163	106	
243.83076	520	1+
244.00473	88	
244.88909	84	
246.55194	98	
246.84724	96	
246.97825	180	
248.09336	94	
248.83640	84	
248.85183	92	
248.89923	230	1+
248.97962	102	
249.87954	94	
249.96339	558	1+
251.43457	78	
251.89864	76	
251.96092	98	
252.36254	88	
254.90829	104	
254.96536	892	1+
255.07360	108	
255.78167	120	
256.85879	76	
256.88498	128	
256.95865	292	1+
257.41023	80	
257.88724	76	
258.38411	84	
258.84436	318	
258.88390	148	
259.84935	282	1+
259.95635	186	
260.83250	640	1+
261.43076	80	
261.88169	76	
262.83655	80	
262.85667	84	
262.91189	160	
262.96565	76	
263.76299	92	
264.84683	110	
264.86169	144	
264.99689	90	
265.89076	220	1+
266.24225	84	
266.47383	102	
269.84181	136	
269.86843	78	
270.83478	94	
272.93074	178	
273.01175	84	
273.85843	296	1+
273.89305	134	
273.94001	90	
274.81937	88	
274.86016	246	1+
275.84393	80	
276.85733	802	1+
277.07015	78	
278.80820	76	
278.84299	804	1+
278.96208	76	
278.99161	80	
280.85279	92	
280.90973	174	1+
281.05147	76	
281.84894	146	
281.87653	92	
283.03113	80	
283.27721	82	
283.78623	88	
285.59031	90	
285.87804	146	
287.73404	92	
287.83189	84	
288.84418	110	
289.45655	104	
289.68037	104	
289.84767	86	
290.80022	242	1+
290.88132	80	
291.86223	178	
292.00898	84	
292.85794	94	
293.85598	428	1+
295.83813	82	
296.00469	278	1+
296.42966	100	
296.85522	352	
296.87618	122	
296.93333	98	
297.42623	76	
297.97222	134	
298.79792	82	
300.78311	180	
302.82527	118	
303.86208	86	
305.18669	114	
306.83649	80	
306.89151	92	
307.38089	86	
308.29392	80	
310.87547	202	
311.88121	112	
312.34108	102	
312.80840	86	
315.42809	102	
315.54590	88	
316.89098	90	
316.91042	78	
317.87086	88	
321.04205	76	
324.27513	76	
324.89796	156	1+
325.80762	98	
328.18451	122	
328.88502	114	
329.20954	84	
329.87163	110	
330.81661	104	
332.94981	84	
334.35146	100	
338.76315	144	
338.83198	82	
338.92013	78	
344.24646	90	
END IONS

###FS:    #m/z: 363.95602 #charge 1+
###MS: 62
###MSMS: 65
BEGIN IONS
TITLE=Cmpd 48, +MS2(363.9560), 28.0-35.0eV, 1.4min #65
RTINSECONDS=81.933
SCANS=62,65
PEPMASS=363.95602	500470
CHARGE=1+
45.49387	124	
146.52741	92	
164.90008	86	
176.94800	86	
178.93151	94	
188.94911	92	
189.85983	356	
191.85786	360	1+
192.88696	114	
194.88623	82	
196.88334	86	
198.88651	84	
207.94681	110	
209.88549	84	
209.94297	1204	
210.88294	186	
211.94448	92	
212.87832	1472	1+
213.42747	98	
214.89116	250	1+
216.41007	124	
217.91472	136	
218.90996	144	
220.05595	96	
222.95322	858	1+
223.40376	90	
223.83202	162	
224.94737	1318	1+
225.88652	90	
226.94678	7358	1+
226.97100	108	
227.87745	168	
227.92917	218	
228.84764	138	1+
228.89394	1020	1+
228.94158	7932	1+
229.04947	126	
230.88896	3524	1+
231.82403	90	
232.08858	118	
232.88656	550	
234.84666	172	1+
234.88183	266	1+
238.57188	98	
238.86017	120	
238.94050	92	
239.07054	104	
239.10530	84	
239.42142	208	1+
240.83112	132	
240.93976	372	
240.96214	600	
241.06282	82	
241.93858	1478	1+
241.95788	816	1+
242.82256	140	
242.94036	928	1+
242.95934	534	1+
243.82129	98	
243.83608	128	
244.95672	4264	1+
245.93866	156	
246.90457	148	1+
246.95228	4574	1+
247.96954	132	
248.89941	818	1+
248.95622	136	
249.84339	136	
250.89495	206	
250.97052	488	1+
253.79248	92	
253.83993	186	
253.90413	108	
256.90470	108	
258.44347	84	
258.83606	276	1+
258.97656	188	
259.93384	92	
259.96888	166	
260.96930	136	
261.83237	258	
262.82547	128	
263.51162	88	
264.16781	82	
264.84759	102	
265.83291	90	
265.90298	162	
266.81224	318	1+
266.86676	84	
267.08743	84	
267.87307	84	
267.97260	892	1+
268.84622	224	1+
268.96246	1086	1+
269.41047	86	
269.92867	178	1+
269.96877	776	1+
270.10529	90	
270.87294	84	
271.83859	174	
271.91454	316	
271.96101	174	
272.84154	82	
273.78934	84	
273.86069	112	
275.41338	114	
275.92305	88	
275.98401	84	
277.41389	82	
277.85617	200	
278.84719	142	
279.10153	90	
279.79938	112	
279.84624	206	1+
280.79219	732	1+
280.84871	138	1+
281.11999	102	
282.78796	460	1+
283.07666	88	
283.81122	136	
283.84743	308	
284.03321	102	
285.79148	104	
285.84384	258	1+
286.80734	202	1+
287.85597	100	
287.91255	100	
289.16225	84	
289.87580	220	
290.63407	90	
292.85971	116	
293.11883	156	
293.40746	82	
293.43739	84	
294.85347	422	1+
295.42654	84	
295.85332	242	1+
297.34388	94	
297.86935	174	1+
298.80396	1178	1+
299.03586	92	
300.06044	88	
300.79899	596	1+
301.10117	96	
301.33179	96	
301.81844	102	
301.86163	224	
301.90218	138	
302.01717	92	
302.86467	94	
303.00237	104	
303.85514	1094	1+
304.10858	112	
304.87480	124	
305.42931	304	1+
306.43175	200	1+
306.88051	140	
306.93514	96	
308.42133	82	
308.87057	208	
309.86989	548	1+
310.08888	96	
315.06839	104	
316.81263	370	1+
318.81253	164	
318.93209	122	
319.82503	158	1+
320.14035	126	
320.88163	102	
321.81599	210	
322.86965	170	1+
322.93048	86	
323.81731	100	
325.92599	192	1+
326.87225	212	
327.08436	102	
327.87628	144	
336.48106	84	
336.90227	114	
336.94387	86	
338.87229	176	1+
339.09659	88	
339.43801	98	
339.83273	98	
340.94120	306	
342.90608	128	
343.18602	100	
344.87998	86	
345.71426	216	1+
346.63585	82	
347.60810	86	
350.76536	104	
351.93414	86	
352.77193	88	
352.88779	212	1+
353.75944	86	
356.80969	84	
358.19093	98	
358.76939	216	1+
360.86599	92	
361.85331	86	
364.87731	104	
367.84141	166	1+
END IONS

###FS:    #m/z: 363.95586 #charge 1+
###MS: 66
###MSMS: 67
BEGIN IONS
TITLE=Cmpd 49, +MS2(363.9559), 28.0-35.0eV, 1.4min #67
RTINSECONDS=85.607
SCANS=66-67
PEPMASS=363.95586	437236
CHARGE=1+
182.86785	134	
187.86698	198	
189.86325	642	
191.85828	784	1+
193.08486	90	
196.88365	576	1+
200.94718	152	
201.94936	92	
204.87462	296	1+
205.92615	96	
207.87080	174	
207.94568	348	1+
209.87956	94	
209.94355	1690	1+
210.88671	338	1+
211.94599	140	
212.87890	4032	1+
214.89482	364	1+
216.89282	152	
218.89041	106	
222.84632	94	
222.95112	2204	1+
223.38453	116	
224.46225	94	
224.94780	2772	1+
225.89932	94	
226.06289	224	1+
226.87117	92	
226.94675	12806	1+
226.98481	168	1+
227.04852	150	
227.87451	100	
228.51096	126	
228.89305	1120	1+
228.94201	15208	1+
230.03829	106	1+
230.83033	102	
230.88898	5984	1+
232.88498	752	1+
232.90499	144	
233.80360	88	
233.96299	98	
234.84081	200	1+
234.88209	170	
235.38530	88	
235.85677	86	
236.39581	104	
236.98256	114	
239.42676	110	
240.83143	86	
240.94028	404	
240.96279	1248	1+
241.82613	152	
241.93930	1762	1+
242.94200	1248	1+
242.95740	1270	1+
243.78167	92	
243.82182	182	
243.90168	164	
244.78996	118	
244.81835	132	
244.95682	5898	1+
245.93975	392	
246.40995	264	1+
246.80703	212	1+
246.90348	268	
246.95187	7308	1+
248.09290	118	
248.80564	148	
248.84595	96	
248.89989	1582	1+
248.96837	88	
249.82891	96	
249.93955	100	
250.02323	90	
250.89537	372	
250.96895	154	
251.95487	110	
252.44443	102	
253.83916	150	
253.90300	604	1+
254.85672	228	1+
255.92167	212	
257.90294	138	
258.00534	114	
258.46900	94	
258.83391	196	
258.97150	106	
259.06174	88	
260.83414	132	
260.96799	888	1+
261.82576	296	1+
262.97245	438	1+
264.82153	184	
264.93857	104	
264.96152	104	
264.97520	394	1+
265.79192	130	
266.35164	86	
266.81200	700	1+
267.83733	96	
267.86541	180	1+
267.97167	310	
268.95941	106	
268.97659	142	
269.96794	1260	1+
270.37680	86	
270.80584	132	
270.92387	132	
271.91483	538	1+
272.39964	92	
273.90984	116	
274.85697	138	
275.80687	196	1+
276.08196	90	
277.10411	174	
278.37152	90	
278.79977	168	
278.84387	114	
279.10284	272	
280.27168	86	
280.79085	1048	1+
280.83035	86	
281.36479	86	
281.84274	88	
281.85939	124	
281.96562	108	
283.06978	168	
283.79337	526	1+
283.85245	116	
283.98140	138	
284.52050	102	
284.88923	88	
284.99025	108	
285.79468	88	
285.84521	300	1+
286.41577	152	
286.81794	92	
287.89475	174	1+
289.11740	88	
290.78702	326	1+
290.85812	428	1+
290.88363	104	
291.04472	94	
292.06135	118	
293.87322	116	
295.86296	84	
296.85280	114	
297.11438	128	
297.80917	108	
298.80338	812	
299.79986	964	1+
299.87314	138	
300.85680	454	1+
301.85941	382	1+
302.24633	130	
302.80213	520	1+
302.94065	170	1+
303.35733	104	
303.80672	318	1+
303.85723	818	
303.93918	132	1+
304.14295	86	
307.13631	168	
307.88567	132	
308.43191	102	
308.80904	86	
309.89505	132	
310.99697	98	
311.39770	100	
311.87081	334	1+
315.82709	90	
316.81153	578	1+
317.83175	94	
318.17776	98	
318.93802	270	1+
321.81899	428	1+
321.86516	344	
322.42298	100	
322.90229	122	
322.92923	340	1+
323.99248	84	
324.87386	166	
324.89354	170	
325.88674	200	1+
326.87572	294	1+
326.95602	126	
328.87881	264	1+
330.90955	102	
336.94415	392	
338.96427	170	
339.82584	254	
340.85117	92	
340.90044	118	
340.93923	196	
341.91056	96	
342.70924	138	
342.90517	156	
347.18722	88	
347.72245	156	
349.76156	84	
352.01658	104	
352.77472	98	
352.80800	94	
353.77420	96	
356.70848	116	
357.85531	272	1+
359.81613	90	
363.18837	94	
363.76513	110	
364.78018	140	
END IONS

###FS:    #m/z: 336.94519 #charge 1+
###MS: 66
###MSMS: 68
BEGIN IONS
TITLE=Cmpd 50, +MS2(336.9452), 28.0-35.0eV, 1.5min #68
RTINSECONDS=86.379
SCANS=66,68
PEPMASS=336.94519	85292
CHARGE=1+
142.17272	88	
167.47090	90	
180.87659	98	
185.87204	158	
189.86230	142	
191.91809	74	
194.43849	76	
209.94272	220	
210.88629	382	
211.94405	2936	
212.87879	1490	1+
213.93835	1568	1+
215.88706	278	
215.93883	82	
216.89201	198	
217.85364	96	
217.88544	192	1+
221.88303	74	
224.89869	90	
224.97955	76	
226.29441	86	
226.39043	90	
226.88049	100	
226.96778	230	1+
228.39758	80	
228.85927	102	
228.89412	298	
229.88100	78	
229.93155	92	
229.95462	3502	1+
230.88916	1476	1+
230.99744	86	
231.83424	78	
231.94986	1374	1+
232.83218	168	
232.89459	520	1+
233.94772	138	
235.82663	134	
236.83257	76	
237.98675	80	
238.06806	74	
238.44317	84	
238.85280	92	
239.84046	84	
239.90677	154	
239.94916	88	
240.96391	162	
241.84718	136	
242.84302	78	
243.06279	74	
243.37528	110	
243.95437	74	
244.01357	84	
244.95057	92	
244.98124	76	
246.88056	80	
247.96438	940	1+
248.90008	938	1+
248.98938	116	
249.59028	78	
249.96201	114	
250.83098	448	1+
251.06467	176	1+
251.83433	314	1+
251.95747	118	
252.08103	98	
252.97041	2036	
253.80409	76	
253.90342	260	
254.84622	156	
254.90415	106	
254.93412	254	1+
254.96467	366	
255.07636	342	1+
255.90447	230	1+
256.96232	126	
257.34119	84	
257.37455	78	
257.40412	76	
257.82865	176	
257.88918	76	
258.79918	192	
258.84461	614	1+
258.87086	76	
259.82848	306	1+
259.84997	384	1+
260.83041	254	1+
263.04728	76	
266.43188	106	
266.95229	88	
267.83856	230	
267.96730	74	
268.83852	1018	1+
268.93888	94	
270.98349	306	1+
271.45402	82	
271.47036	80	
271.90871	112	
272.84782	130	
272.97469	224	
273.87676	94	
273.92160	96	
274.36082	118	
274.89037	96	
275.84619	106	
275.94796	210	
275.97561	90	
276.85874	628	1+
277.42625	98	
277.83648	278	
278.83365	762	1+
279.10092	330	1+
279.91037	124	
280.39142	100	
281.05568	104	
282.88480	78	
283.87151	132	
285.10902	82	
285.79744	232	1+
285.85059	156	
285.86630	82	
286.84807	1290	1+
286.91175	76	
288.80520	74	
288.83266	80	
288.87641	74	
289.81163	76	
289.86262	188	1+
290.83303	80	
291.86982	208	1+
292.36586	78	
294.00228	124	
294.85447	224	
295.89936	90	
296.08134	78	
296.87370	86	
297.11281	96	
297.15332	76	
298.80245	76	
298.86368	88	
298.90230	90	
299.06382	134	
299.88554	90	
304.94312	138	
308.99076	84	
309.03449	106	
309.10988	74	
309.88573	92	
309.93785	88	
310.86137	178	
311.86253	124	
311.88301	178	
312.97285	76	
314.79605	88	
315.01377	88	
315.78394	82	
316.08420	92	
316.45810	116	
317.31741	94	
317.89283	74	
319.88472	110	
320.75554	80	
322.14516	94	
323.90179	78	
324.28442	76	
324.40400	80	
326.89951	94	
326.97221	78	
328.88795	142	
330.81417	146	
331.36728	78	
331.75628	84	
332.90020	90	
333.41114	76	
333.81489	86	
335.75163	74	
335.87968	92	
336.00145	110	
337.77492	84	
END IONS

###FS:    #m/z: 359.96072 #charge 1+
###MS: 66
###MSMS: 69
BEGIN IONS
TITLE=Cmpd 51, +MS2(359.9607), 28.0-35.0eV, 1.5min #69
RTINSECONDS=87.151
SCANS=66,69
PEPMASS=359.96072	59818
CHARGE=1+
184.93668	92	
187.99338	102	
191.89729	84	
191.95868	80	
204.00642	80	
208.95542	86	
209.94209	894	1+
215.93345	78	
217.42987	100	
217.62032	94	
217.96618	100	
218.91288	176	
220.90086	96	
220.93857	80	
220.96585	84	
221.88933	186	
222.87231	88	
222.95301	534	1+
223.55808	108	
223.88932	210	
224.44581	94	
224.87633	84	
224.94764	928	1+
224.96792	486	1+
226.88940	106	
226.94708	4640	1+
227.87877	90	
227.93134	348	
228.90338	80	
228.94204	5434	
228.97893	82	
229.83411	124	
229.94610	128	
230.88491	306	1+
233.93308	96	
234.87557	104	
235.03858	80	
235.83026	90	
237.05806	402	1+
237.85937	106	
237.98727	118	
240.48020	92	
240.79816	86	
240.93968	126	
240.96043	830	1+
241.94644	84	
242.96006	610	1+
244.95746	2578	
245.84159	152	
245.85695	102	
245.94538	108	
246.95176	2454	1+
247.00225	84	
250.94989	318	
252.06781	86	
253.37759	80	
253.83625	142	
253.96618	84	
255.50685	96	
255.88411	100	
255.91904	80	
256.86701	88	
258.83432	128	
258.97439	166	
259.00418	84	
259.44118	86	
259.80039	88	
259.87931	258	1+
260.96875	592	1+
264.13457	92	
265.92084	78	
266.81462	210	
267.40469	84	
267.87443	130	
267.97115	450	1+
268.92669	144	
268.95130	120	
269.18891	88	
269.96757	730	
271.84468	288	1+
272.36082	92	
273.96754	140	
274.85288	86	
275.97128	242	
276.79057	80	
277.81987	86	
277.85866	154	
278.80046	106	
278.84567	100	
279.01014	240	1+
279.10402	356	1+
279.86305	136	
280.79221	262	
280.86760	168	
281.79042	320	1+
281.81103	208	1+
281.85204	188	1+
283.09137	126	
283.44062	90	
283.85052	154	
283.98450	170	
284.02586	104	
284.82214	126	
284.85615	130	
285.86244	110	
286.36711	114	
287.04478	92	
287.82548	130	
288.92657	78	
289.13725	94	
289.78493	92	
291.33798	120	
291.92916	82	
292.85025	108	
293.11714	146	
296.85088	80	
296.93222	122	
297.65957	140	
297.93916	88	
297.95605	104	
298.43322	100	
298.80211	1442	1+
299.87122	260	1+
299.91955	78	
300.80310	194	
300.82333	130	
300.85826	78	
301.40808	84	
302.85898	118	
303.94697	136	
304.57763	80	
305.85279	220	1+
306.92874	100	
308.87228	102	
309.89814	132	
310.79998	84	
310.87449	260	1+
310.88938	82	
313.86527	136	
314.81920	108	
316.81527	178	
317.81274	158	
318.82836	82	
318.88318	270	1+
318.94001	182	
319.61798	86	
320.76247	230	1+
321.13934	86	
321.85790	106	
322.53777	84	
322.60404	94	
322.81641	94	
322.92686	330	1+
324.01705	90	
324.81537	86	
328.83748	98	
328.88775	142	
329.73129	86	
330.98556	86	
331.18181	88	
331.74312	94	
331.84381	86	
331.95542	88	
334.39408	88	
336.88922	100	
338.91782	78	
339.82321	104	
340.93606	274	1+
341.75391	82	
342.28780	86	
342.78502	202	1+
344.89849	80	
346.59027	100	
347.37482	92	
347.78823	226	1+
356.77518	102	
358.19081	94	
358.77570	90	
360.76155	174	1+
364.87295	104	
END IONS

###FS:    #m/z: 363.95581 #charge 1+
###MS: 70
###MSMS: 71
BEGIN IONS
TITLE=Cmpd 52, +MS2(363.9558), 28.0-35.0eV, 1.5min #71
RTINSECONDS=90.8325
SCANS=70-71
PEPMASS=363.95581	469538
CHARGE=1+
145.16297	88	
189.86249	332	1+
191.85748	720	1+
193.08304	120	
195.04349	94	
196.88228	278	
204.90032	98	
205.88291	250	1+
205.94775	148	
207.40615	180	
207.87446	144	
207.95020	242	1+
208.88725	166	
209.86738	96	
209.94394	1634	1+
210.88387	318	
210.93289	224	
211.88425	174	
212.87895	4254	
213.88070	108	
213.89595	86	
214.89485	294	1+
215.88157	176	
216.40990	84	
216.92139	98	
222.95120	1932	1+
223.97604	98	
224.89683	94	
224.94769	2982	1+
225.88470	96	
225.90328	222	1+
226.88311	94	
226.94672	12160	1+
227.04878	128	
227.23767	106	
227.26284	100	
227.39436	136	
228.89471	1040	1+
228.94163	15646	1+
229.86856	128	
230.41843	108	1+
230.88915	6126	1+
231.62137	132	1+
232.88995	466	1+
233.99862	84	
234.43287	102	
234.87790	238	1+
235.04797	98	
235.82239	108	
240.83700	110	
240.93974	302	
240.96081	1288	1+
241.94261	470	
242.82814	164	
242.94057	654	
242.95781	1042	1+
243.81936	110	
243.87786	214	1+
243.90097	164	
243.93953	410	
244.95615	5474	1+
245.90058	492	1+
245.94512	322	
246.90567	414	1+
246.95261	8026	1+
247.01051	142	
247.08712	120	
247.80528	88	
248.80066	202	
248.83000	90	
248.90001	1422	1+
249.83900	114	
250.84530	84	
250.89283	412	
250.94310	176	
250.97175	358	1+
251.04729	114	
251.79690	158	
251.96072	172	
252.13217	88	
252.94999	118	
253.90174	408	1+
257.10874	86	
257.80826	224	1+
258.83757	158	
258.97119	380	
259.92030	90	
260.83149	630	1+
260.89729	100	
260.93677	104	
260.96644	1146	1+
261.42219	86	
261.83166	374	1+
261.98494	174	
262.07385	278	1+
262.85611	96	
262.88234	92	
264.05028	84	
264.78834	264	1+
264.81666	128	
264.84468	82	
264.96508	92	
265.19657	88	
265.84189	150	
266.40181	112	
266.81652	388	
267.34842	88	
267.97401	662	1+
268.01064	206	1+
268.95601	132	
269.90242	92	
269.96924	862	1+
270.51687	86	
270.85123	100	
271.02910	94	
271.91361	114	
271.93150	92	
273.84647	112	
274.85095	92	
275.08317	84	
275.84250	342	1+
276.85552	304	1+
278.79755	192	
278.84035	322	1+
280.09841	142	
280.79172	472	1+
280.92639	96	
282.80162	246	
282.81948	210	1+
283.06623	112	
283.79492	142	
283.84262	98	
283.98314	190	
285.82371	194	
285.84463	312	
286.08652	88	
286.44998	104	
286.79040	110	
289.85548	142	
290.78660	160	
290.88978	88	
291.10513	136	
293.11942	184	1+
293.43559	86	
293.86239	112	
295.86403	144	
295.92883	108	
296.06408	88	
296.66436	100	
296.80750	320	
296.86758	296	1+
296.88541	104	
297.11097	180	1+
297.40119	102	
297.80346	1010	1+
300.39192	88	
300.80425	416	
300.87113	96	
301.80236	262	
301.85591	194	
301.87223	162	
302.79662	506	1+
302.86287	120	
302.92558	108	
303.80007	366	1+
303.85567	966	1+
303.90732	128	
305.82570	126	
306.87341	246	1+
306.93941	94	
307.09443	102	
307.13364	202	1+
307.81150	188	1+
307.83959	112	
308.81701	206	1+
311.86472	84	
314.82026	226	1+
316.81315	160	
316.88108	104	
318.92739	288	1+
318.95227	148	1+
321.81841	426	1+
321.86722	260	
322.92848	332	1+
324.02892	98	
324.80006	108	
324.81905	242	1+
325.14498	174	
326.87810	316	1+
327.07753	118	
328.83323	132	
329.98751	112	
330.90725	140	
334.90176	86	
335.54240	88	
335.74280	102	
336.94291	286	
337.94190	118	
339.82432	542	1+
340.80761	88	
340.85125	110	
340.94048	354	
349.76811	124	
351.43479	88	
352.92850	106	
353.89994	86	
360.71771	192	
361.72266	142	
362.70129	120	
365.92195	86	
END IONS

###FS:    #m/z: 507.84423 #charge 1+
###MS: 70
###MSMS: 72
BEGIN IONS
TITLE=Cmpd 53, +MS2(507.8442), 28.2-35.2eV, 1.6min #72
RTINSECONDS=91.6045
SCANS=70,72
PEPMASS=507.84423	261710
CHARGE=1+
192.02220	166	
196.01518	546	
208.87092	216	1+
221.89093	140	
224.11794	134	
224.97456	138	
232.89582	572	1+
234.89087	178	
236.88655	218	
252.07994	330	1+
252.38079	270	1+
255.91148	144	
258.87339	176	
260.81960	138	
266.16426	284	1+
266.88757	182	1+
268.87015	182	
268.96062	116	1+
270.80645	226	1+
272.39195	172	
274.83089	200	1+
276.99805	152	
277.84716	140	
277.87875	120	
277.96452	184	1+
278.83559	146	
278.88563	488	1+
279.10029	138	
281.88243	162	
282.12384	134	
282.39026	140	
283.97196	188	1+
284.12217	140	
284.87818	160	
285.85675	228	1+
287.85025	1632	1+
288.38814	228	1+
288.89130	154	
289.84862	164	
289.88398	304	1+
289.96481	132	
290.86426	374	
291.87992	258	
292.86121	162	
292.88351	152	
293.87126	1824	1+
293.96132	188	1+
295.92050	210	1+
296.82081	126	
296.84723	488	1+
296.86861	132	
297.79292	202	1+
297.87607	230	1+
298.79697	174	1+
300.85547	262	
301.79457	220	1+
301.86044	214	
303.86621	1332	
303.97304	244	1+
304.88585	184	
305.86292	1596	1+
306.12576	186	
306.83858	138	
306.96978	206	1+
307.85755	170	
307.89173	578	1+
308.14139	1018	1+
308.16094	244	1+
308.87232	1984	1+
310.15675	848	1+
310.37509	132	
310.41381	230	
310.88391	202	
311.88266	3212	1+
312.83281	120	
313.12427	130	
314.41039	150	1+
314.82757	156	
314.86388	768	1+
315.36707	214	
315.81035	124	
315.88348	524	1+
316.81782	364	1+
316.86765	412	1+
316.88683	378	1+
318.38164	158	
318.85392	156	
319.12578	144	
319.87092	294	1+
320.92052	200	1+
321.39519	206	1+
321.86107	136	
321.90147	210	
322.88692	172	
323.87274	802	1+
324.85302	146	
325.82454	294	1+
326.88179	3360	1+
327.80588	176	
328.39597	228	
328.88156	946	1+
330.98108	126	
331.82268	178	
332.82532	514	1+
332.87574	634	1+
333.76147	284	1+
333.82831	366	1+
334.87870	420	1+
335.10156	120	
336.83660	208	1+
337.03529	180	1+
337.87348	542	1+
338.87317	350	1+
339.81550	340	1+
340.01531	126	
340.78137	146	
342.40859	122	
342.88638	142	
344.38658	228	1+
345.87282	140	
346.89017	122	
347.75525	186	
347.77354	354	
347.82258	350	1+
347.86081	254	1+
347.89986	130	
348.82173	292	1+
348.88966	188	
349.75551	566	1+
349.82271	244	1+
350.75872	318	1+
350.88500	1254	1+
351.85810	140	
353.78117	124	
353.85003	460	1+
355.87903	274	
355.89402	172	
357.87176	184	1+
359.76170	144	
359.78659	308	1+
359.83082	130	
360.78936	208	1+
361.85666	190	1+
362.90184	202	
365.00278	170	1+
365.78282	514	1+
366.18903	216	
366.73238	328	1+
366.83900	686	1+
367.70899	418	1+
367.76623	408	1+
367.91170	146	
368.34541	166	1+
368.83103	500	1+
368.89318	200	
369.83169	372	1+
370.79941	176	
371.77693	774	1+
371.90354	350	1+
372.78007	560	1+
372.82519	182	
373.73639	170	
373.87430	356	1+
374.05520	154	
374.81536	162	
375.74455	128	
375.79146	120	
375.85829	130	
376.83639	134	
377.88130	128	
380.71433	346	1+
381.80312	140	
381.84391	622	1+
381.89785	164	
383.72218	238	1+
383.77977	166	
384.85019	1612	1+
384.89109	156	
386.02454	136	
386.77617	160	
386.84502	684	1+
387.81156	236	1+
389.19925	366	1+
389.68188	132	
389.91672	134	
390.77796	326	1+
390.84053	1074	1+
392.07129	152	
392.71621	124	
392.82379	1452	1+
392.86737	354	1+
393.77977	224	1+
393.79934	172	
393.85188	336	1+
393.90115	144	
395.80782	132	
396.73445	136	
398.72512	512	1+
398.86037	120	
399.72538	292	1+
399.76418	224	1+
399.80529	122	
399.84602	610	1+
402.74498	202	1+
403.83518	126	
403.87120	270	
404.73241	124	
404.87378	184	
405.77541	306	1+
405.85921	324	1+
407.74053	188	
407.86286	3032	1+
408.73275	718	1+
408.86357	1682	1+
408.90121	138	
409.73125	726	1+
410.83674	1038	1+
411.86046	250	
412.84487	280	
413.07318	190	
413.85317	406	1+
413.87463	250	
414.79140	206	1+
415.81603	218	1+
415.84339	136	
417.86150	424	1+
421.88144	256	
422.86739	366	
423.77237	238	
423.86697	844	1+
425.75451	508	
426.77406	240	1+
426.85958	1238	1+
427.73560	928	1+
428.09008	160	1+
428.67873	158	
428.84661	860	
428.88065	246	1+
429.69710	184	
429.73785	132	
429.84997	506	
430.70275	278	1+
430.73758	240	
430.85489	292	
431.86688	454	
432.85804	626	1+
434.84922	140	
439.89294	146	
441.87010	122	
441.89135	154	
442.69110	154	1+
442.78605	202	
443.72303	120	
444.87240	2450	1+
445.68057	264	1+
445.74290	664	1+
446.75509	162	
446.81804	134	
446.88106	730	1+
447.71025	698	1+
448.74405	146	
449.87589	424	
450.74952	444	1+
450.81836	142	
450.87908	216	
451.70892	230	1+
451.86530	210	
452.74738	132	
457.90267	260	1+
462.88328	746	
465.72131	310	1+
465.89864	144	
466.78275	152	
467.70498	414	1+
467.88592	990	1+
468.78234	206	
469.91444	140	
470.09271	190	1+
472.73092	120	
479.76387	138	
480.91798	124	
485.89676	626	1+
486.83850	292	1+
491.79142	122	
497.78721	194	1+
501.22211	182	1+
509.85869	392	1+
END IONS

###FS:    #m/z: 336.94489 #charge 1+
###MS: 70
###MSMS: 73
BEGIN IONS
TITLE=Cmpd 54, +MS2(336.9449), 28.0-35.0eV, 1.6min #73
RTINSECONDS=92.3765
SCANS=70,73
PEPMASS=336.94489	78870
CHARGE=1+
118.73832	88	
169.82919	80	
198.95383	74	
205.92290	74	
207.98119	80	
208.01933	76	
210.88398	128	
211.94420	3214	1+
212.87828	1172	1+
212.91292	102	
213.04391	94	
213.90116	76	
213.93864	1572	1+
214.86995	74	
214.89864	152	
215.85780	84	
215.88436	290	1+
216.93586	84	
216.96855	94	
216.98852	78	
217.84295	74	
217.87900	152	
217.93758	154	
222.97461	150	
223.96003	148	
224.03369	80	
224.83388	78	
224.96312	310	1+
224.97495	148	
226.84163	74	
226.94881	134	
227.89893	164	
228.89209	364	1+
228.90724	76	
229.08355	112	1+
229.95446	2940	1+
230.88832	2028	1+
231.84530	156	
231.94999	1714	1+
232.37872	112	
233.02919	100	
233.82855	248	1+
233.89605	194	
233.94540	316	1+
234.39352	92	
235.79587	74	
235.89507	166	1+
235.94620	228	
236.38251	96	
237.89911	76	
238.05639	90	
239.85396	74	
240.88760	82	
241.56477	94	
241.79573	86	
241.83945	142	1+
242.91805	78	
244.79681	90	
244.91793	76	
245.37780	94	
245.47362	108	
246.94745	86	
246.97505	222	
247.89183	74	
247.96579	1372	1+
248.90093	824	1+
249.82998	104	
249.96182	944	1+
250.06782	80	
250.14720	94	
250.82913	380	1+
250.95030	126	
251.03587	154	
251.07069	86	
251.79129	78	
251.92167	72	
251.97960	76	
252.83697	318	1+
252.87183	74	
252.95292	252	
252.97050	1940	1+
253.65343	96	
253.90479	656	1+
254.96455	590	1+
255.07317	136	
255.38312	202	
255.85131	266	1+
256.51276	98	
256.91207	92	
256.95943	264	1+
258.84422	196	
258.88345	72	
259.85044	170	
260.02714	96	
260.06861	74	
261.83183	138	
262.83688	72	
264.66120	106	
266.04119	88	
267.42706	76	
267.84160	192	
268.15421	80	
268.83725	758	1+
269.79943	248	1+
269.89134	76	
270.06280	80	
270.98168	250	
271.01504	98	
271.90921	120	
272.96157	76	
272.98024	292	1+
273.02193	74	
273.32216	106	
273.35895	94	
274.02739	74	
274.86867	266	1+
274.89170	80	
275.42104	80	
275.97169	228	1+
276.85457	224	
277.83750	162	
277.85793	114	
278.83421	98	
278.86223	84	
279.83721	170	
280.85800	72	
280.99825	86	
281.06611	72	
283.78802	92	
285.85071	202	
286.85097	1100	1+
287.16333	74	
289.85724	108	
290.00662	74	
290.85504	444	1+
290.88133	80	
291.80183	140	
291.85568	294	1+
291.88538	78	
291.97126	74	
292.04665	72	
293.10671	214	
293.43346	76	
294.98560	80	
296.75788	74	
296.90365	102	
297.04118	96	
297.88787	144	
298.41642	76	
298.80856	72	
299.34570	78	
299.78478	80	
300.02398	72	
300.93945	76	
303.96921	80	
304.85300	80	
304.86967	106	
304.90081	168	
305.05376	72	
306.88192	134	
309.37743	96	
309.43131	96	
309.86403	94	
309.88706	128	
310.41698	90	
310.83039	88	
310.87296	216	
311.88637	232	1+
312.13070	86	
316.04113	80	
316.07384	82	
321.35466	76	
322.37271	92	
324.85745	82	
324.89397	82	
326.88003	290	1+
326.92103	78	
327.82092	266	1+
327.88171	250	1+
329.35669	84	
331.88930	260	1+
334.96476	82	
335.38747	72	
337.39375	80	
337.51351	76	
339.25882	82	
340.79028	72	
END IONS

###FS:    #m/z: 322.92934 #charge 1+
###MS: 74
###MSMS: 75
BEGIN IONS
TITLE=Cmpd 55, +MS2(322.9293), 28.0-35.0eV, 1.6min #75
RTINSECONDS=96.061
SCANS=74-75
PEPMASS=322.92934	3074704
CHARGE=1+
188.43638	86	
189.86335	80	
189.92260	108	
190.90864	82	
195.97909	96	
196.87927	202	1+
200.85468	72	
201.04646	78	
201.88808	90	
204.02742	74	
204.88795	86	
204.93346	74	
205.94728	136	
207.00525	86	
207.10841	88	
207.95037	104	
209.94656	104	
211.03589	84	
211.89521	112	
212.91290	72	
213.87565	84	
216.88738	214	1+
219.00285	70	
219.87560	80	
220.87294	78	
223.95870	188	
228.93444	78	
229.90019	142	
229.95527	214	1+
231.89136	94	
233.80156	78	
233.82245	72	
234.88427	76	
234.92943	172	
235.78838	74	
236.86604	74	
237.05725	80	
238.06217	78	
238.08307	72	
238.81491	72	
238.88462	122	
238.93896	322	
239.06722	132	
239.79016	144	
239.83692	78	
240.03156	144	
240.82519	302	1+
240.94009	2176	
241.04790	86	
241.09271	72	
241.94219	1320	
242.55232	70	
242.82096	184	
242.90706	98	
242.94079	5002	1+
242.97423	78	
243.82577	74	
243.87936	148	
244.82291	260	1+
244.92002	72	
244.93863	1350	1+
245.36962	80	
245.87024	70	
246.85507	72	
246.97395	142	
248.84789	136	
248.94920	136	
248.97172	74	
251.01047	128	
251.05315	80	
251.06784	306	1+
251.92654	94	
254.93967	90	
255.91460	126	
255.95062	96	
256.16050	72	
256.84131	116	
256.88441	80	
258.83347	382	1+
260.82894	88	
260.90693	80	
261.08538	72	
261.83057	686	1+
261.86148	80	
261.92941	88	
262.85828	88	
262.88418	84	
262.92406	80	
263.03902	294	1+
263.97918	142	
264.43332	90	
264.81017	262	1+
265.08060	74	
266.02122	84	
266.56621	70	
266.85621	112	
267.06735	72	
267.79236	146	
268.12971	70	
269.86398	220	1+
269.90656	112	
271.05368	94	
271.79476	382	1+
272.85395	78	
273.44003	112	
273.48477	74	
273.82401	80	
274.85459	74	
274.89382	72	
274.94263	78	
275.80448	76	
275.83997	202	1+
276.80477	110	
276.87516	86	
277.08036	96	
277.50195	80	
278.92735	100	
279.09162	1014	1+
281.83427	70	
282.27990	100	
282.86575	110	
282.95282	74	
283.06905	130	
283.78992	78	
283.86031	176	1+
284.29298	620	1+
284.92449	74	
285.13010	70	
285.21283	70	
285.44092	112	
286.80006	160	
286.82435	70	
287.79626	78	
289.79020	72	
289.86834	72	
291.41745	80	
294.85653	260	1+
296.80531	80	
296.86185	166	
297.50892	88	
297.78524	100	
297.80774	72	
298.12139	120	
298.38000	80	
298.79895	110	
299.78299	100	
299.83050	72	
300.87118	78	
301.06495	72	
302.40033	88	
304.81345	76	
304.88990	100	
304.95061	72	
305.87327	84	
305.94199	84	
307.79619	510	1+
307.89114	78	
311.87952	80	
312.41532	72	
312.90784	76	
313.40312	84	
314.81581	74	
316.39102	74	
316.79421	136	
320.85578	94	
323.23933	96	
323.29231	88	
325.38425	80	
325.79884	76	
325.84536	74	
END IONS

###FS:    #m/z: 340.93999 #charge 1+
###MS: 74
###MSMS: 76
BEGIN IONS
TITLE=Cmpd 56, +MS2(340.9400), 28.0-35.0eV, 1.6min #76
RTINSECONDS=96.841
SCANS=74,76
PEPMASS=340.93999	1149174
CHARGE=1+
180.42455	74	
182.86931	144	
187.11711	84	
190.93256	150	
205.95066	82	
213.87604	190	
213.89185	150	
213.93847	1206	1+
214.42410	76	
215.88576	528	1+
215.93562	142	
217.93352	124	
219.87289	100	
221.89243	84	
222.88466	92	
224.00066	78	
225.94728	86	
226.93018	84	
226.97478	76	
228.89895	78	
228.93992	160	
229.37679	112	
229.88098	78	
229.90161	74	
230.88562	718	1+
231.88910	456	1+
231.95037	1050	1+
232.88525	80	
233.89387	518	1+
233.94675	252	
236.82563	104	
236.88318	78	
237.82697	174	1+
237.88761	310	1+
238.89123	260	1+
238.91151	96	
239.93013	96	
240.78953	98	
241.85104	76	
241.88834	162	
242.92541	98	
243.83451	244	1+
244.95726	114	
245.56399	106	
246.97607	278	
248.99062	114	
249.01457	90	
249.85430	84	
249.89747	350	
249.96068	220	
250.43886	84	
250.96505	100	
251.97032	76	
253.98869	116	
254.90096	120	
254.96564	728	1+
255.07351	150	
256.25804	92	
256.84946	110	
256.96309	390	1+
257.24464	82	
257.85143	84	
258.12176	80	
258.84423	262	
258.89891	118	
259.00234	80	
259.84774	428	1+
259.90629	74	
259.95599	288	1+
260.83247	356	
261.88868	96	
262.84439	380	1+
262.94906	84	
264.79880	88	
265.02263	104	
265.10881	94	
266.84895	126	
267.80053	90	
268.84048	168	
269.95287	82	
270.84725	246	1+
272.97811	138	
273.07877	82	
273.09688	78	
273.79361	116	
273.83479	96	
273.85437	164	1+
274.80420	82	
275.80947	116	
275.88738	124	
276.81568	214	1+
276.85454	732	1+
277.87151	100	
277.96529	124	
278.84872	1018	1+
280.10763	74	
280.84146	136	
281.04797	122	
282.35622	84	
282.85842	154	
283.42185	74	
283.78921	140	
284.86235	78	
284.94134	212	1+
285.80818	76	
286.42717	74	
287.39860	86	
288.81928	138	
288.88678	88	
288.91183	74	
289.87476	82	
290.07135	94	
290.30987	92	
290.79208	336	1+
290.87867	78	
292.87422	80	
293.87314	142	
293.88995	76	
294.17046	78	
294.85688	150	
295.87085	78	
295.89305	164	
296.01984	90	
297.81598	84	
297.84454	126	
297.87946	124	
298.11334	142	
298.31024	84	
299.05845	116	
299.23106	88	
299.41827	102	
299.82060	90	
300.96360	82	
302.15671	96	
302.17367	100	
302.86210	154	
302.93808	186	1+
302.94935	126	
303.65476	108	
304.87149	162	
306.86843	80	
307.35906	86	
308.42544	86	
308.86865	160	
309.12257	74	
309.80306	86	
309.88933	100	
310.13801	76	
310.71162	74	
310.87766	262	1+
310.93309	84	
313.34652	98	
315.40393	78	
315.95373	76	
316.34018	86	
317.35011	92	
318.88106	92	
320.10122	74	
321.38770	88	
323.79388	148	1+
323.83347	76	
324.38172	102	
324.89937	178	1+
328.89549	86	
329.41881	80	
329.87136	156	
330.20636	74	
330.86813	130	
331.81217	218	
332.81445	120	
333.83388	118	
338.02123	74	
339.87930	74	
341.84717	80	
344.40829	86	
346.13322	78	
END IONS

###FS:    #m/z: 507.84415 #charge 1+
###MS: 74
###MSMS: 77
BEGIN IONS
TITLE=Cmpd 57, +MS2(507.8442), 28.2-35.2eV, 1.7min #77
RTINSECONDS=97.613
SCANS=74,77
PEPMASS=507.84415	294120
CHARGE=1+
196.01778	254	1+
209.93844	140	
214.88907	138	
224.04450	148	
232.89444	770	
236.88685	370	
238.06050	210	
250.90600	142	
250.97003	184	
252.07896	254	
258.87884	136	
259.86463	140	
260.88243	452	1+
266.16376	140	
267.90603	156	
268.88354	142	
270.37730	254	1+
270.85851	156	
272.85063	308	1+
275.44587	126	
278.82980	372	
279.38355	256	
279.89544	270	1+
281.37961	170	1+
283.40221	158	
283.87295	238	1+
286.86712	140	
287.02716	186	1+
287.85294	1574	1+
288.87040	264	
288.89173	152	
289.12669	366	1+
289.88181	302	
289.95008	162	
290.12978	310	1+
290.86507	742	1+
292.06188	166	1+
292.40328	158	
292.85969	160	
292.88398	182	
293.87410	1376	1+
293.89501	176	
295.87286	480	1+
298.80329	134	
298.87652	310	1+
300.39591	166	
300.79548	142	
301.80811	198	1+
301.85113	128	
301.88365	158	
302.85002	222	
303.86693	828	1+
304.84815	140	
305.79197	126	
305.86236	2132	1+
306.96898	288	1+
307.85553	152	
307.88965	474	
308.14223	856	1+
308.87177	1446	1+
309.84855	136	1+
309.88976	226	
310.15429	862	1+
310.34781	132	
311.82595	272	1+
311.88219	4232	1+
314.86695	398	
315.37068	222	
315.86534	748	1+
316.40721	172	
317.84978	148	
317.98171	144	
319.38381	206	1+
319.87033	450	1+
319.89102	140	
320.79777	208	1+
320.89660	152	
322.82359	294	1+
322.91409	132	
323.87988	138	
324.32961	242	1+
324.35796	274	1+
325.89639	262	
326.88219	4528	1+
327.76390	206	1+
327.92993	150	
328.87180	206	
329.87360	224	
330.06417	152	
331.89140	166	
332.40969	234	1+
332.75231	328	1+
332.87215	890	1+
333.75512	274	1+
333.81809	184	
334.86304	124	
334.88021	128	
335.88550	418	
336.01517	138	
336.41360	140	
336.81919	318	1+
336.89006	246	
337.87206	150	
339.39859	376	1+
339.85312	226	1+
339.88028	214	
340.82165	142	
342.81107	140	
343.87364	232	
345.90260	154	
345.95661	136	
347.77917	148	
347.90426	386	1+
348.17613	136	
348.78123	356	1+
348.84465	152	
348.89046	128	
349.75880	624	1+
350.82090	206	
350.89408	480	1+
351.85796	278	1+
352.78620	300	1+
354.83986	188	
354.86898	180	
355.78656	160	1+
356.88610	140	
357.77707	144	
357.83302	154	
357.88789	134	
358.87438	122	
362.86376	452	1+
365.77153	162	
366.78536	130	
366.83772	820	1+
367.70887	724	1+
367.76464	460	1+
367.78095	218	
368.81673	208	
368.89447	268	
369.83551	356	
369.89953	500	1+
370.13463	132	
370.79922	194	
370.83955	222	
371.19266	146	
371.80114	166	
372.04286	242	1+
372.78695	166	
372.85419	164	
373.72036	530	1+
373.74980	202	1+
373.86534	126	
375.81548	156	
380.95062	238	1+
381.71542	492	1+
381.83657	160	
383.81067	378	1+
384.84956	1878	1+
385.77456	574	1+
386.77466	352	1+
387.84784	214	
388.85805	170	
388.87991	218	1+
389.19930	256	
390.05939	370	1+
390.76690	126	
390.80746	280	
390.84012	836	1+
391.72787	126	
391.80089	134	
392.77209	134	
392.82535	402	
393.82621	232	
394.70880	210	1+
395.86006	138	
397.79861	158	
398.72644	194	
398.74282	322	1+
398.86758	252	1+
399.71913	140	
399.81409	164	
399.84943	808	1+
401.78512	140	
402.86283	876	1+
403.93785	186	1+
404.86319	718	1+
405.76461	274	1+
405.78480	262	1+
405.80361	174	
405.90052	148	
407.74041	294	
407.78392	454	1+
407.86359	2632	1+
408.74566	126	
408.81783	152	
409.72271	352	
410.73984	166	
410.83589	1138	1+
410.87864	190	
411.72768	364	1+
412.84201	502	1+
412.87191	892	1+
413.08089	136	
413.81308	250	
413.87556	772	1+
415.20604	122	
421.74507	270	1+
421.87460	562	1+
423.77546	258	
423.86582	954	1+
424.77126	156	
425.75700	848	1+
426.73569	182	
426.86016	1688	1+
427.73370	440	
427.76738	156	
428.66947	150	
428.73771	262	
428.84566	1362	1+
428.87214	276	
429.70097	278	
429.73109	456	1+
430.73600	298	1+
430.85004	266	
431.86634	834	1+
433.85161	416	1+
433.88578	140	
435.71462	124	
439.88277	128	
440.68743	256	1+
442.87833	176	
443.76060	330	1+
444.71837	344	1+
444.87054	2488	1+
445.74823	494	1+
446.79896	304	1+
447.71079	442	
447.74287	428	1+
448.71198	328	
448.89018	168	
449.69342	402	1+
449.87804	624	1+
450.69948	276	1+
450.75035	202	
451.74784	130	
457.90507	564	1+
462.88152	614	1+
464.78809	178	
465.72987	128	
465.76848	322	1+
466.77252	254	1+
467.88774	684	1+
469.23111	192	1+
469.90899	134	
470.72045	260	1+
470.88058	126	
479.77371	338	1+
480.78020	228	1+
485.89637	940	1+
487.78475	158	1+
490.90026	122	
491.84887	150	
492.05024	126	
509.23807	256	1+
509.86009	408	1+
510.24375	196	1+
511.26618	136	1+
END IONS

###FS:    #m/z: 322.92936 #charge 1+
###MS: 78
###MSMS: 79
BEGIN IONS
TITLE=Cmpd 58, +MS2(322.9294), 28.0-35.0eV, 1.7min #79
RTINSECONDS=101.295
SCANS=78-79
PEPMASS=322.92936	3494902
CHARGE=1+
88.21607	72	
187.08857	72	
187.94616	76	
191.85810	126	
191.99285	72	
193.01508	76	
193.89082	112	
194.88733	80	
196.94296	106	
201.04603	134	
205.94840	280	1+
206.97340	84	
209.93877	74	
210.08433	78	
211.91052	86	
212.86806	74	
212.89761	138	
214.89128	194	
215.88845	112	
216.87820	82	
220.86817	122	
221.94183	80	
222.94498	74	
223.95949	312	1+
224.97373	72	
226.03697	84	
226.84893	92	
226.89629	248	1+
227.11164	84	
227.88033	80	
227.92658	76	
227.95155	72	
228.42729	88	
229.05146	74	
229.43841	80	
230.82787	80	
231.82819	78	
233.03618	92	
233.88593	74	
234.93139	82	
235.45092	106	
235.82409	170	
235.91116	88	
237.01165	74	
237.79876	92	
237.92758	72	
238.94057	128	
238.96647	72	
239.79584	78	
239.96249	88	
240.79279	70	
240.93978	1988	
241.82811	84	
241.85864	74	
241.93953	5644	1+
242.02086	84	
242.94206	3494	1+
243.36576	92	
243.81729	528	1+
244.82047	404	1+
244.86800	86	
244.94024	1282	1+
246.85573	124	
246.97351	232	
247.58869	86	
247.87825	72	
247.93049	88	
248.84880	136	
249.14227	74	
251.07862	86	
251.86696	80	
252.02890	90	
252.82666	84	
255.09682	86	
255.78198	90	
256.83198	78	
256.89568	188	
256.97279	74	
258.38813	74	
258.82967	98	
258.90184	90	
260.82808	200	1+
262.14222	80	
262.82900	210	
262.84453	238	
263.97897	130	
264.97873	90	
266.84214	344	1+
266.89509	90	
267.12376	84	
267.79746	74	
269.79870	168	
270.90389	72	
271.07761	72	
271.84263	86	
273.84956	128	
274.84191	82	
275.81442	206	1+
275.92302	96	
276.83562	130	
277.01725	74	
278.80215	76	
278.89457	104	
278.92120	82	
279.09150	734	1+
279.91447	92	
280.11362	82	
281.79931	88	
281.89858	92	
282.08632	72	
282.27975	98	
282.79511	116	
283.07140	102	
283.28904	930	1+
283.58509	108	
283.78585	70	
284.29352	792	1+
284.86572	140	
284.88127	86	
285.09692	74	
285.84470	236	1+
285.86099	122	
288.09619	74	
288.40494	80	
289.08283	72	
289.78684	116	
289.88246	124	
290.74492	90	
290.96887	74	
291.80602	148	
291.87459	80	
292.05720	86	
296.80608	176	
297.61261	88	
298.85762	76	
300.84551	78	
300.90523	96	
300.93926	74	
301.36534	72	
301.86161	164	1+
302.75265	92	
306.88080	72	
307.05336	74	
307.80471	108	
307.87280	82	
307.88812	176	
308.80247	116	
309.86576	70	
309.93922	72	
310.12090	72	
310.80815	224	
311.88199	120	
312.88126	112	
313.91193	80	
314.81134	132	
315.84040	72	
315.89933	124	
318.87417	72	
319.97614	88	
322.81086	198	1+
323.77817	74	
323.88868	298	1+
324.87409	74	
326.34113	130	
326.96761	96	
327.81005	76	
327.89631	70	
328.33227	94	
END IONS

###FS:    #m/z: 340.94002 #charge 1+
###MS: 78
###MSMS: 80
BEGIN IONS
TITLE=Cmpd 59, +MS2(340.9400), 28.0-35.0eV, 1.7min #80
RTINSECONDS=102.066
SCANS=78,80
PEPMASS=340.94002	1287650
CHARGE=1+
128.35172	88	
187.88728	178	
190.93150	136	
191.04112	90	
192.92585	230	
197.87962	76	
207.89366	76	
208.95548	76	
209.94355	88	
210.93921	224	
211.49252	92	
212.87717	166	
212.94558	140	
213.93907	1366	1+
214.88187	102	
214.89596	140	
215.88990	160	
215.93591	280	
217.87878	180	
220.82526	78	
221.88662	90	
223.95851	146	
224.97423	94	
225.04568	88	
226.89924	166	
226.94940	192	
227.85996	100	
228.78557	90	
228.86011	94	
228.94693	128	
231.85113	90	
231.88934	228	
231.95076	1226	1+
231.98407	84	
232.88999	492	1+
233.86385	82	
233.89333	360	1+
233.94658	336	1+
235.94889	114	
236.83140	134	
238.42610	104	
238.90215	78	
240.83548	198	
240.89213	140	
241.83909	106	
241.84534	78	
241.95033	78	
243.82814	390	1+
243.87191	86	
244.95213	80	
245.94379	212	1+
246.39650	80	
246.83670	120	
246.97844	134	
247.38971	82	
247.98230	84	
248.03509	88	
249.96126	338	
251.95366	162	
252.67473	86	
253.85076	96	
253.91952	76	
254.49110	100	
254.96520	1274	1+
255.07331	114	
255.13999	76	
256.84114	90	
256.87264	108	
256.96466	170	
257.89443	300	1+
257.91793	118	
257.93740	140	
257.96589	78	
258.84194	334	
259.85784	140	
259.95576	172	
260.83216	708	1+
261.15284	94	
261.43070	78	
261.88501	86	
262.91025	78	
263.13517	110	
263.90663	78	
264.07522	158	
266.89304	80	
268.84521	104	
270.82427	140	
272.84792	286	1+
272.90445	80	
272.97875	280	1+
273.44601	96	
273.92150	94	
274.89923	76	
275.80852	132	
275.91682	90	
276.11459	76	
276.85858	294	1+
277.84164	116	
277.94805	80	
278.84479	1320	1+
278.93139	100	
279.09909	160	
279.92323	96	
281.85048	80	
281.87367	80	
282.42849	94	
282.93018	92	
282.97174	78	
283.14081	78	
284.86916	82	
284.89366	92	
286.85546	92	
286.91996	76	
287.88088	102	
288.86168	174	
288.90731	80	
289.87704	144	
290.43666	84	
290.79920	406	1+
290.85974	132	
291.80171	346	1+
292.43761	112	
292.45608	94	
292.87454	120	
293.44993	76	
294.06777	122	
294.43108	78	
294.58491	92	
294.75161	80	
294.84880	108	
294.90320	80	
295.81250	78	
295.85095	96	
296.86453	86	
297.43950	86	
297.86349	178	
299.87487	326	1+
301.86747	118	
304.87672	148	
306.80876	214	1+
306.88324	142	
307.89124	126	
308.82911	88	
308.86700	122	
308.88210	84	
309.04465	108	
310.88063	158	
311.12932	86	
311.82909	98	
312.75582	82	
314.02129	76	
314.98541	84	
316.80132	82	
317.92777	82	
318.88532	76	
324.89529	84	
325.82153	86	
326.76115	82	
327.33181	84	
330.81580	90	
331.82127	78	
334.95584	80	
335.47487	98	
337.77289	84	
340.00627	100	
340.72007	76	
341.82794	138	
345.33163	76	
END IONS

###FS:    #m/z: 507.84447 #charge 1+
###MS: 78
###MSMS: 81
BEGIN IONS
TITLE=Cmpd 60, +MS2(507.8445), 28.2-35.2eV, 1.8min #81
RTINSECONDS=102.839
SCANS=78,81
PEPMASS=507.84447	327860
CHARGE=1+
196.01577	382	
214.88789	384	1+
223.88563	152	1+
224.97875	142	
232.89435	478	1+
234.88949	174	
236.88576	286	
238.06191	388	1+
243.85294	222	1+
248.39450	148	
251.07232	390	1+
254.89809	192	
255.91030	172	
258.87650	370	1+
261.89646	154	
263.91661	194	1+
264.17361	138	
266.09585	182	1+
266.16606	160	
267.88223	452	1+
267.90688	134	
272.85250	548	1+
273.37999	232	1+
275.81575	190	1+
275.92064	206	
278.83205	290	
279.40028	160	
280.39088	186	
281.37820	166	
281.83206	132	
283.78539	200	1+
285.92420	136	
286.79255	132	
287.85130	1064	
288.86599	224	
288.88580	132	
289.87818	300	
290.13209	362	1+
290.86137	912	1+
290.88699	244	
291.88522	146	
293.16939	154	
293.87187	1812	1+
295.81211	138	
298.85199	156	
299.85105	860	1+
299.88037	144	1+
300.31211	160	
300.39498	152	
300.84164	294	1+
300.85536	664	1+
302.92975	210	1+
303.86611	602	1+
304.39140	164	
305.86332	1846	1+
307.87344	140	
307.89117	370	
307.92659	136	
308.14103	1132	1+
308.37761	264	1+
308.87137	1842	1+
310.15544	1046	1+
310.84218	394	1+
310.87519	260	
311.80308	194	1+
311.88433	3448	1+
312.35222	208	1+
312.82911	146	1+
312.86466	150	
313.87625	278	
314.86306	356	1+
314.88721	142	
315.89063	140	
316.86634	148	
318.81505	428	1+
318.85985	482	1+
320.88185	132	
321.87205	192	
322.88343	208	
323.36569	366	1+
323.87299	680	1+
324.81879	240	1+
325.90276	290	
326.88085	4076	1+
328.38339	204	1+
328.83346	128	
328.97567	276	1+
329.87069	472	1+
330.82605	152	
330.90429	128	
331.82184	158	1+
331.86669	654	1+
332.87164	524	1+
334.84476	258	1+
335.88203	398	1+
336.77006	130	
337.88143	132	
339.87659	336	1+
340.38367	266	1+
340.76353	266	1+
341.42503	128	
342.83414	416	1+
343.85945	312	1+
343.86975	580	1+
344.91269	146	
346.87280	174	
347.77313	286	
348.77499	204	
348.80697	198	1+
348.84011	146	
349.16991	142	
349.75783	454	1+
349.83442	156	
349.89427	130	
350.88553	576	1+
352.84227	888	1+
352.88968	130	
352.91568	184	
353.84436	728	1+
354.79729	286	1+
356.83424	128	
357.40350	160	
357.74004	290	1+
358.74267	242	1+
358.87852	210	
359.76128	126	
359.90488	176	
361.75921	174	
362.89444	316	1+
367.70854	190	
367.76447	394	1+
367.83387	598	1+
368.89108	280	1+
369.80390	452	1+
369.89144	196	1+
370.73843	146	
370.77746	152	
371.18778	158	
371.79958	250	1+
372.84500	244	
373.82895	250	
374.81570	236	
375.10158	206	1+
375.72676	136	
376.75248	164	1+
376.81813	334	
380.71903	176	
380.85406	172	
381.71175	162	
381.84114	294	
382.71234	254	1+
383.79599	244	1+
384.76973	748	1+
384.84735	1392	1+
385.77210	660	1+
388.38977	152	
388.86116	264	1+
389.19997	536	1+
389.79315	170	
389.84072	134	
390.05341	136	
390.78065	132	
390.83907	1150	1+
391.91486	128	
392.73257	264	1+
392.82477	590	1+
393.01397	126	
393.80160	402	1+
393.90154	260	1+
394.83228	268	
395.32661	148	
395.39546	144	
397.15760	128	
398.72085	182	
398.79128	156	1+
398.86212	178	
399.68764	166	
399.84911	920	1+
400.90311	142	
403.80543	194	
403.86721	196	
404.74413	188	1+
404.87293	370	
405.76762	170	
405.86405	320	
406.85692	332	
406.87493	218	
407.74516	446	1+
407.86663	1626	
407.90460	156	
408.85398	1264	1+
409.72824	446	1+
410.08066	204	
410.67431	162	1+
410.83622	1328	1+
411.87650	168	
412.78895	136	1+
412.84274	758	1+
413.07775	136	
414.74515	144	
414.88219	128	
415.83968	158	
415.86185	340	1+
418.72403	178	1+
421.82060	142	1+
421.87537	190	
422.86745	182	
423.76948	296	1+
423.79477	178	
423.86501	138	
424.86731	186	
425.75147	858	1+
425.87943	138	
426.08227	256	1+
426.86156	1314	1+
427.73302	824	
427.77394	146	
427.79483	290	1+
428.73404	548	
428.84838	1292	1+
429.69914	308	1+
429.73849	694	1+
429.77036	242	
430.79720	178	1+
432.76940	172	
432.86859	162	
433.70561	150	
433.84239	160	
433.86271	142	
434.85138	426	1+
434.88903	210	1+
439.89335	288	
444.71915	130	
444.87099	1912	1+
445.71485	210	
445.73974	656	1+
447.71198	458	
448.89204	202	
449.68860	296	
449.80309	140	
449.87734	802	1+
450.68535	144	
450.74698	140	
451.86217	178	
452.75579	292	1+
454.76162	226	
457.90339	308	
458.69025	160	1+
458.89592	152	
462.76916	172	
462.87967	640	1+
464.88619	130	
465.72845	262	
467.88742	1002	1+
469.71288	144	
472.22685	166	
476.71021	158	
479.76035	152	
485.89731	362	
486.83948	128	
486.90288	174	
487.89549	128	
490.30630	192	1+
490.78362	172	1+
498.78766	130	
507.90801	204	1+
509.85947	156	
512.79594	150	1+
END IONS

###FS:    #m/z: 322.92933 #charge 1+
###MS: 82
###MSMS: 83
BEGIN IONS
TITLE=Cmpd 61, +MS2(322.9293), 28.0-35.0eV, 1.8min #83
RTINSECONDS=106.507
SCANS=82-83
PEPMASS=322.92933	3743366
CHARGE=1+
105.52939	74	
150.36311	108	
190.02421	76	
191.04448	82	
193.01473	72	
198.87584	78	
198.93494	72	
199.87281	78	
199.88949	72	
200.01003	70	
201.04283	104	
205.94609	74	
207.97067	76	
208.94303	92	
209.94015	128	
211.50875	108	
211.94100	80	
212.87692	72	
214.89032	72	
220.88206	72	
221.94445	116	
223.95775	422	1+
224.84125	72	
227.38760	102	
228.94096	170	
229.45122	100	
230.90451	78	
231.10216	94	
231.82886	136	
232.90213	134	
232.97434	76	
233.38882	88	
233.92752	92	
235.88446	76	
236.99848	82	
237.86317	100	
238.93872	162	
239.08662	72	
239.78942	82	
239.80246	74	
240.81926	78	
240.84483	132	
240.89528	78	
240.91458	72	
240.94053	2366	
241.94137	1972	
242.94077	5632	1+
242.97408	142	
243.82300	118	
244.82213	208	
244.93941	1358	1+
245.01397	76	
245.79491	76	
246.08563	86	
246.93198	74	
246.97250	192	
247.93641	86	
249.07455	70	
249.90859	76	
250.44858	78	
250.55335	114	
250.87431	72	
250.89410	84	
250.95016	102	
251.06917	74	
253.34854	92	
253.42074	88	
253.83102	250	1+
255.42058	72	
255.79206	220	1+
255.89512	192	1+
257.96994	74	
258.06834	84	
258.83402	408	1+
258.87221	92	
258.98472	112	
259.04982	74	
260.06056	86	
260.81995	70	
260.92597	126	
261.83326	232	
262.02294	84	
262.83382	114	
262.94982	76	
263.88456	76	
263.90050	72	
264.79697	74	
264.93683	98	
266.84490	112	
269.79959	72	
270.85551	86	
271.15051	76	
271.79996	136	
272.84412	94	
272.91233	76	
273.79396	348	1+
273.81628	72	
273.84780	72	
275.05256	134	
277.01515	76	
277.08867	80	
278.80490	92	
279.09130	958	1+
279.86101	146	
280.91150	98	
281.04325	110	
281.26359	84	
281.85584	88	
282.06944	78	
282.82909	72	
282.85032	260	1+
283.07059	114	
283.42193	88	
283.81264	86	
284.29124	724	1+
284.80683	142	
288.03826	76	
288.38387	92	
289.83764	80	
290.85722	114	
292.07405	76	
294.85345	84	
295.11652	92	
296.87062	84	
297.80135	78	
298.13828	80	
298.80423	178	
298.87465	78	
298.95519	78	
299.78552	244	
299.86888	222	1+
302.81646	78	
304.81115	78	
304.91666	76	
305.82621	78	
305.87150	98	
305.89956	86	
306.88125	128	
307.79522	74	
307.89092	90	
308.79650	80	
308.86345	84	
309.10738	78	
309.81541	136	
309.89018	98	
310.80042	94	
310.97800	72	
311.85800	80	
312.80337	78	
312.84008	204	1+
312.87233	272	1+
313.93149	78	
314.81886	182	
315.35831	90	
315.89708	80	
319.82893	76	
320.26601	82	
321.85243	96	
321.89197	88	
321.92482	92	
323.88552	132	
324.88654	166	
325.94944	110	
327.80754	72	
END IONS

###FS:    #m/z: 340.93996 #charge 1+
###MS: 82
###MSMS: 84
BEGIN IONS
TITLE=Cmpd 62, +MS2(340.9400), 28.0-35.0eV, 1.8min #84
RTINSECONDS=107.28
SCANS=82,84
PEPMASS=340.93996	1395586
CHARGE=1+
87.51041	98	
103.34987	84	
129.87942	86	
187.86375	74	
193.93533	76	
195.89827	98	
205.41367	82	
208.92546	88	
208.96086	124	
209.94226	114	
210.93889	222	
211.96086	78	
212.87834	238	1+
213.93894	1266	1+
215.88788	256	
215.93700	374	
217.43907	82	
217.88357	90	
220.86739	90	
221.86945	96	
221.89117	134	
223.96271	142	
224.93745	120	
224.95430	108	
224.97399	166	
225.86315	94	
225.92536	102	
227.94695	74	
228.94064	118	
229.95426	168	
229.98550	94	
230.88878	754	1+
230.95844	76	
231.89111	408	1+
231.94945	2138	1+
233.89587	136	
233.94577	508	
235.38498	90	
235.94512	322	1+
237.88954	144	
238.07646	80	
239.92565	80	
239.94785	78	
240.93583	218	1+
242.83936	150	
243.82979	100	
244.82595	246	1+
244.95499	212	
245.44465	96	
246.90696	76	
246.95141	82	
249.15207	88	
249.88517	80	
249.95932	278	
250.56697	98	
251.63160	86	
252.11068	76	
253.04160	74	
253.90230	88	
253.95884	76	
254.24657	84	
254.96401	792	1+
255.07216	104	
256.85952	222	
256.87665	162	
256.97084	86	
257.24473	102	
257.89872	92	
258.84657	238	
259.84963	100	
259.95907	372	1+
260.42337	102	
260.83450	136	
261.83574	490	1+
261.92177	74	
261.94913	146	
262.51804	74	
263.83152	86	
263.89246	76	
265.37857	86	
265.86612	128	
266.88851	194	1+
266.91483	78	
266.95127	100	
267.96918	78	
268.02139	130	
268.83985	250	
268.99746	96	
269.18684	80	
269.79146	76	
269.83729	134	
270.82895	86	
270.92371	142	
271.85020	290	1+
271.91928	76	
274.83875	78	
274.90194	78	
274.98135	138	
275.84822	80	
276.85695	640	1+
277.01781	108	
277.42810	80	
278.80898	84	
278.84455	962	1+
279.91028	80	
280.84597	204	1+
280.87244	120	
281.88985	94	
283.43240	104	
284.93294	136	
286.02443	76	
286.78527	100	
287.50668	76	
288.85966	78	
289.37115	86	
289.78612	124	
289.85811	104	
290.01676	86	
290.80569	88	
290.85400	136	
290.89365	78	
290.98825	82	
291.92488	84	
292.50684	80	
292.81443	126	
293.85380	160	
294.87440	92	
294.97196	120	
295.98822	92	
296.08972	76	
296.85652	94	
296.90139	148	
297.83991	78	
299.78783	74	
299.87086	132	
300.51570	92	
300.83497	84	
300.85835	82	
300.88590	76	
302.84039	130	
302.94719	76	
303.81028	114	
304.45116	78	
304.92530	144	
305.81799	208	1+
307.88982	90	
308.94368	82	
309.37559	280	1+
310.59038	78	
310.87461	370	1+
311.87792	308	1+
311.93097	84	
312.76885	80	
313.80431	250	1+
315.07690	100	
322.89126	256	1+
323.93966	80	
325.89956	114	
326.17103	76	
326.88728	122	
328.81421	132	
330.88039	138	
330.89820	86	
330.94958	132	
332.81521	118	
334.87042	98	
335.09274	78	
338.61284	76	
340.76950	80	
344.69774	76	
344.81404	80	
345.76581	106	
END IONS

###FS:    #m/z: 363.95588 #charge 1+
###MS: 82
###MSMS: 85
BEGIN IONS
TITLE=Cmpd 63, +MS2(363.9559), 28.0-35.0eV, 1.8min #85
RTINSECONDS=108.052
SCANS=82,85
PEPMASS=363.95588	687012
CHARGE=1+
115.98866	98	
149.37425	102	
184.93353	92	
185.98182	84	
189.86553	148	
191.85844	578	
196.88351	364	1+
200.94419	102	
206.57840	92	
207.87647	182	
207.94954	114	
209.86941	166	
209.91707	84	
209.94269	1276	1+
210.88456	190	
211.94472	86	
212.87856	1770	1+
215.01768	82	
215.91167	108	
218.95926	80	
219.62480	78	
221.93639	108	
222.95030	346	
223.95563	254	
224.94872	958	1+
224.97765	138	
225.88230	104	
226.85821	108	
226.94685	7558	1+
226.97160	78	
228.89398	452	1+
228.94154	10332	1+
229.90891	92	
230.88890	3270	1+
232.88512	480	
234.87740	260	
234.92797	194	
238.93730	122	
240.07904	270	1+
240.93877	780	1+
240.96092	284	
240.97710	84	
241.12105	78	
241.96334	120	
242.94000	498	
242.95649	944	1+
243.43278	118	
243.81836	216	
244.95694	5722	1+
245.94093	148	
246.43519	120	
246.83134	100	
246.84904	102	
246.95264	5334	1+
248.79474	174	1+
248.90016	970	1+
250.89585	108	
250.96691	196	
251.04536	100	
252.00917	80	
252.36055	112	
252.38973	112	
252.90056	120	
252.93740	90	
253.08031	254	1+
253.84096	82	
253.90399	424	
254.07686	216	1+
254.85540	154	1+
255.45171	90	
258.84710	84	
258.97492	120	
259.84799	106	
260.82978	608	1+
260.96776	470	1+
261.00572	142	
262.05259	80	
264.82080	102	
264.96462	88	
265.08321	372	1+
265.78496	80	
265.82178	116	
265.89695	84	
266.11316	80	
266.80907	490	1+
266.84904	152	
267.97338	512	1+
268.95685	116	
269.83533	98	
269.96855	1174	1+
270.94116	98	
271.84948	102	
271.91567	396	1+
273.79518	78	
275.35401	90	
275.80763	136	
275.90855	90	
276.82606	140	
276.85326	238	
277.84024	290	1+
277.86039	246	1+
278.79819	92	
278.83881	262	1+
278.92950	94	
279.10185	276	1+
279.79786	134	
279.99660	84	
280.79133	102	
280.88183	218	1+
280.91530	150	
281.11245	114	
281.45749	78	
281.79446	242	
281.83349	298	1+
281.97506	80	
282.79082	270	
283.78618	484	1+
283.80977	98	
283.93964	116	
284.35492	90	
284.78736	318	1+
284.82009	80	
285.84571	428	1+
286.11136	100	
286.81454	336	1+
287.04883	90	
287.35287	94	
287.41312	124	
287.88596	120	
288.83889	92	
289.36708	80	
289.86056	448	1+
289.96390	130	
290.77825	98	
291.94131	172	
292.94346	90	
294.54929	84	
294.86173	102	
294.87698	92	
295.76428	80	
296.81191	210	
297.11310	140	
297.81024	124	
298.80092	976	1+
298.85154	102	
299.82579	86	
300.75090	86	
300.80408	276	1+
301.82620	104	
301.85947	596	1+
302.79319	238	1+
302.88542	100	
303.80017	166	1+
303.85464	1130	1+
306.87248	276	1+
307.13579	98	
307.84133	170	
308.81211	88	
310.87792	322	1+
311.86070	82	
313.15765	88	
314.85100	140	
317.81691	80	
317.88630	146	
318.93514	88	
320.81369	336	1+
321.81644	284	1+
321.86887	136	
323.32316	94	
323.57492	78	
323.81188	174	1+
324.87516	100	
325.14285	114	
325.85896	96	
326.33061	90	
326.87285	312	1+
328.94019	106	
329.08704	80	
329.48134	90	
331.94431	80	
332.90487	92	
335.88895	130	
336.94399	88	
339.82813	184	
340.82683	138	
340.93635	138	
342.87638	86	
344.18047	82	
344.41964	84	
345.70581	216	1+
347.21700	88	
349.97243	100	
352.78501	82	
353.37590	82	
353.83052	88	
356.76849	294	1+
357.76914	178	1+
358.79074	104	
359.38187	84	
362.68557	82	
362.74909	222	1+
369.06202	82	
END IONS

###FS:    #m/z: 363.95585 #charge 1+
###MS: 86
###MSMS: 87
BEGIN IONS
TITLE=Cmpd 64, +MS2(363.9559), 28.0-35.0eV, 1.9min #87
RTINSECONDS=111.732
SCANS=86-87
PEPMASS=363.95585	769070
CHARGE=1+
73.59762	92	
148.21336	88	
177.93346	164	
189.86249	882	1+
191.85853	1118	
193.74046	96	
193.85255	102	
196.88415	456	
197.96609	102	
200.94369	210	
205.44177	94	
205.95202	124	
207.87543	214	
207.94772	344	1+
208.88688	202	
209.87026	182	
209.88355	180	
209.94323	4372	1+
210.88257	954	1+
211.86431	128	
212.87969	4940	1+
212.89971	220	
219.41006	98	
219.86614	86	
222.95216	1548	1+
224.42172	94	
224.88373	90	
224.94822	3480	1+
224.96972	366	
225.89151	252	
226.89332	230	
226.94710	21198	1+
226.97192	198	
227.16463	92	
227.24238	164	1+
227.89171	160	
227.91059	116	
228.89341	1228	1+
228.94239	23136	1+
229.06138	90	
229.34318	102	
230.78760	112	
230.83011	84	
230.88894	7284	1+
232.02155	90	
232.05017	86	
233.40376	100	
233.45990	96	
233.88516	148	
234.88097	286	
235.84523	116	
235.88150	174	
236.88962	92	
238.93896	100	
239.89510	220	1+
239.96333	158	
240.82459	396	1+
240.94103	788	
240.96130	1804	1+
241.85114	88	
241.93881	1516	1+
242.89717	208	1+
242.94122	1068	1+
242.95804	1246	1+
243.81929	420	1+
243.98677	106	
244.95683	9990	1+
245.94003	334	
246.90216	308	
246.95266	11618	1+
247.03068	214	1+
247.25598	124	1+
247.91640	198	
247.97394	216	1+
248.03453	186	1+
248.80150	160	
248.84816	236	
248.90040	1872	1+
249.05872	200	1+
249.91998	96	
250.44050	94	
250.89920	316	1+
250.97105	544	1+
251.94756	132	
252.88930	168	
253.09133	246	1+
253.90355	556	1+
256.84388	128	
258.83445	302	
258.89905	260	1+
258.97162	250	
259.96650	940	1+
260.41918	86	
260.96837	806	1+
261.83116	364	1+
262.38474	84	
262.96917	168	
263.84089	214	1+
263.88450	92	
263.99272	150	
264.81019	314	1+
264.89264	118	
264.90657	88	
264.97913	144	
265.04850	206	1+
265.08657	142	
265.78681	90	
265.90512	96	
265.96668	202	
266.81153	464	1+
267.79467	176	
267.81504	326	1+
267.97170	1582	1+
268.95518	266	
269.91914	110	
269.96870	1852	1+
270.92871	84	
271.84970	184	
271.91766	262	
271.98012	126	
273.91104	162	
275.47643	86	
275.92888	86	
276.81091	138	
276.85413	240	
277.11018	98	
277.85753	136	
278.80201	186	
279.09887	140	
279.79546	160	
279.85356	344	1+
280.10639	194	
280.79076	1014	1+
282.86748	94	
282.92847	102	
283.35576	96	
283.41375	98	
283.84824	184	
283.88545	114	
284.78083	96	
284.82124	110	
284.89677	108	
285.12349	92	
285.79668	92	
285.84536	754	
286.82773	172	
288.90767	94	
290.86449	162	
290.91062	114	
291.10599	338	1+
291.80895	194	1+
292.11028	254	1+
294.85501	306	1+
294.99200	98	
296.81149	214	
297.80472	158	
298.80446	606	1+
299.01565	92	
299.50943	96	
300.80439	394	
300.86898	126	
301.80299	196	
301.86196	662	1+
303.80624	110	
303.85521	708	1+
304.10645	126	
305.81945	96	
307.07495	86	
307.13981	140	
307.89243	100	
310.87120	174	1+
310.88634	90	
312.90145	86	
313.88097	120	
315.83092	110	
316.81377	144	
318.38139	96	
318.81216	96	
318.93063	236	
321.87689	214	1+
322.81901	234	
322.92941	326	1+
323.65903	100	
323.82840	100	
324.37750	98	
324.89562	202	1+
326.82375	120	
326.87225	188	
327.94060	110	
328.84241	88	
328.87867	88	
329.03523	118	
330.88934	126	
331.88468	116	
332.90048	86	
333.11579	172	1+
334.79167	88	
336.76083	160	1+
336.94208	202	1+
339.82543	176	
340.77504	116	
340.82840	88	
340.93642	406	1+
352.88521	130	
354.07103	88	
357.77938	220	1+
360.72815	108	
360.86411	116	
362.37203	100	
367.87886	108	
367.92820	88	
END IONS

###FS:    #m/z: 336.94495 #charge 1+
###MS: 86
###MSMS: 88
BEGIN IONS
TITLE=Cmpd 65, +MS2(336.9449), 28.0-35.0eV, 1.9min #88
RTINSECONDS=112.504
SCANS=86,88
PEPMASS=336.94495	77532
CHARGE=1+
124.39164	88	
170.69891	88	
198.90549	76	
198.95628	108	
205.94688	140	
205.96862	194	1+
210.88961	76	
211.94432	3762	1+
212.87759	1634	1+
213.93940	1138	1+
214.89892	160	
215.88816	148	
215.93754	120	
219.84657	76	
222.00555	90	
223.96038	130	
223.97611	104	
224.97020	124	
225.87184	80	
225.95820	174	1+
226.88056	150	
226.95060	186	1+
227.82298	86	
228.89329	126	
229.00488	78	
229.95451	3852	1+
230.88781	2496	1+
231.82133	82	
231.94919	1444	1+
233.94661	624	1+
234.88483	198	
235.50585	76	
235.86756	104	
235.89573	144	
237.05889	84	
238.83779	86	
239.05211	92	
239.07866	82	
239.10331	106	
239.98127	80	
240.02911	100	
240.83094	194	
240.92371	74	
240.95886	78	
241.54358	98	
241.78654	84	
241.84608	336	
243.86796	94	
244.85735	76	
245.08698	110	
245.38877	108	
245.92790	116	
246.97465	196	
247.96701	1040	1+
248.90078	518	1+
249.05736	86	
249.95872	476	1+
250.83242	322	1+
251.51261	98	
251.94482	76	
252.07477	120	
252.37598	100	
252.96981	2034	1+
253.07875	92	
253.84363	268	1+
253.90276	542	1+
254.25195	100	
254.94141	114	
254.96520	1146	1+
255.07374	198	
256.96694	130	
257.07961	78	
257.82507	78	
257.87358	92	
257.92127	80	
258.84320	254	
259.03204	80	
259.38788	90	
260.85943	86	
261.42483	96	
261.82514	136	
262.83422	80	
263.90438	80	
266.99534	78	
267.84338	110	
268.21862	78	
268.84023	832	1+
268.99112	92	
269.08424	88	
269.79695	226	1+
269.85581	134	
269.92029	138	
270.05366	86	
270.84368	146	
270.98122	192	
271.40128	86	
271.85239	90	
271.87883	78	
271.91406	138	
271.97589	90	
272.41161	92	
273.91368	134	
274.85752	104	
275.07908	112	
275.81274	98	
275.86117	126	
276.85921	198	
276.94168	84	
277.04174	76	
277.83438	76	
277.86510	122	
277.96822	88	
278.11983	98	
278.14065	80	
278.83479	658	1+
279.10267	114	
280.82793	86	
280.86464	80	
281.05991	80	
281.95194	78	
283.79474	120	
285.84785	266	
286.84799	1174	1+
290.85683	156	
291.44065	78	
291.84867	132	
292.85819	128	
293.10739	218	
293.79786	82	
293.87940	202	1+
294.10696	86	
294.79381	78	
294.84999	106	
295.86666	118	
296.85189	122	
296.86831	88	
297.42829	92	
297.88488	154	
300.61560	84	
300.87978	90	
300.93304	88	
301.01376	84	
301.17581	76	
302.76124	84	
302.80251	178	1+
302.87661	238	1+
302.93003	80	
303.44292	86	
304.58419	104	
304.86301	82	
305.84316	86	
306.01725	86	
307.86612	154	
307.97972	96	
308.79939	104	
309.86681	626	1+
310.09290	98	
312.81858	82	
312.86796	212	
314.89764	172	1+
316.75325	76	
318.31983	78	
320.04469	98	
320.89448	122	
322.98752	96	
324.89173	346	1+
325.05653	78	
325.34215	78	
325.86087	80	
328.88830	226	
330.06783	76	
330.81778	98	
332.33388	108	
333.76577	80	
333.95863	82	
336.22525	122	
337.72796	76	
342.52860	82	
END IONS

###FS:    #m/z: 359.96057 #charge 1+
###MS: 86
###MSMS: 89
BEGIN IONS
TITLE=Cmpd 66, +MS2(359.9606), 28.0-35.0eV, 1.9min #89
RTINSECONDS=113.277
SCANS=86,89
PEPMASS=359.96057	60900
CHARGE=1+
192.89209	86	
193.40906	88	
200.94707	80	
203.88030	190	
206.07051	84	
208.87186	114	
208.94762	88	
209.94279	1162	
210.88753	92	
218.55944	86	
221.96361	100	
222.88706	206	1+
222.95146	928	1+
223.01329	90	
224.94764	1184	1+
224.97429	104	
225.42156	88	
226.86558	84	
226.90836	84	
226.94684	6368	1+
226.97250	204	
227.78772	88	
227.93324	116	
228.94146	6238	
229.80822	98	
229.94672	238	
233.38882	92	
233.96097	192	
234.86298	90	
234.93500	84	
236.89489	78	
237.89745	104	
238.06370	92	
238.97138	134	
239.83872	102	
240.81968	184	
240.94025	518	1+
240.96377	280	
241.79030	124	
241.96494	162	
242.95981	384	
243.07833	102	
243.90035	78	
244.45304	78	
244.87179	80	
244.91857	78	
244.95652	4122	1+
245.94462	190	
246.95274	3806	
247.95463	118	
248.88078	88	
249.05539	82	
249.90878	118	
250.88978	80	
250.95146	396	
250.97344	218	
251.07078	130	
251.84631	118	
251.90616	90	
252.37413	142	
252.87925	78	
252.95306	130	
253.83159	356	1+
254.87504	238	1+
255.06411	154	
255.37125	78	
255.90258	118	
257.86354	98	
258.40218	92	
258.84394	110	
258.89382	80	
258.97323	142	
259.84801	138	
260.17349	88	
260.83766	424	1+
260.97158	450	1+
262.95977	132	
263.82493	170	1+
263.96242	300	1+
264.07211	108	
265.80817	316	1+
265.90277	100	
267.88898	78	
267.97258	676	1+
268.57869	96	
268.95133	154	
269.96828	600	1+
269.98858	100	
270.57269	84	
270.89015	196	1+
271.00700	112	
271.84541	190	1+
272.86371	88	
273.93971	80	
273.96523	126	
275.80730	102	
276.84917	134	
277.48966	92	
277.85763	100	
277.96665	86	
278.00507	90	
278.79800	122	
278.84455	350	1+
279.79891	122	
280.11495	192	1+
280.79324	540	1+
280.89740	88	
281.08461	78	
282.79087	86	
283.78855	114	
283.83458	102	
284.82446	220	
284.95161	80	
286.87124	222	1+
288.48207	88	
289.86676	92	
289.91022	84	
291.78531	134	
291.98128	80	
292.09902	80	
292.80306	84	
292.85508	88	
293.86899	92	
294.23728	84	
294.84408	280	1+
294.90566	78	
296.86320	80	
297.10462	80	
297.80133	1188	1+
297.97064	102	
298.80091	954	1+
298.97621	88	
299.07615	86	
299.93676	126	
301.85389	208	1+
302.40453	78	
303.91809	104	
304.17633	108	
304.89069	94	
305.76166	82	
306.78444	88	
308.35438	100	
309.24998	94	
309.53957	96	
309.79814	78	
309.81249	94	
310.79011	98	
310.87059	92	
316.81588	78	
317.44821	182	
317.81212	212	1+
317.85986	116	
320.57161	82	
320.93385	98	
321.12993	86	
321.82220	190	1+
322.88055	258	1+
322.92706	344	1+
329.31446	94	
331.43229	80	
331.88530	100	
332.81283	82	
332.97885	78	
334.77130	98	
336.94073	390	1+
338.41204	106	
339.93671	500	1+
343.36550	84	
344.98916	86	
349.80103	78	
350.07137	92	
350.89193	80	
352.90286	80	
352.92614	96	
352.97657	84	
356.76905	84	
356.93261	104	
358.76038	96	
360.82266	126	
361.51937	90	
362.99401	80	
END IONS

###FS:    #m/z: 363.95586 #charge 1+
###MS: 90
###MSMS: 91
BEGIN IONS
TITLE=Cmpd 67, +MS2(363.9559), 28.0-35.0eV, 2.0min #91
RTINSECONDS=116.983
SCANS=90-91
PEPMASS=363.95586	849166
CHARGE=1+
87.54035	130	
103.92983	102	
106.97868	140	
178.94558	214	
181.18204	84	
182.86679	130	
184.85675	192	1+
189.86112	1612	1+
191.85859	680	1+
196.88227	426	1+
200.94800	116	
204.40809	94	
205.94574	226	
207.87222	536	1+
207.94832	344	1+
208.06207	98	
209.87045	272	
209.94342	6724	1+
210.88333	908	1+
212.83935	114	1+
212.87951	5354	1+
216.41098	112	
219.45155	92	
220.91533	84	
222.95106	2980	1+
224.42540	88	
224.94833	4458	1+
225.05397	114	
225.43813	84	
225.88103	420	1+
226.87115	94	
226.94683	27926	1+
227.25874	90	
227.89974	102	
227.93147	214	
228.55181	92	1+
228.60725	98	1+
228.89304	1604	1+
228.94209	31172	1+
229.03282	122	
229.13929	150	1+
229.15891	94	
229.44432	102	1+
230.08404	94	1+
230.41123	152	
230.88845	7202	1+
231.79331	86	
232.54378	90	
232.88457	806	1+
232.93446	104	
233.36900	98	
233.39705	188	
234.27762	128	
234.88110	212	
234.89609	134	
234.93320	110	
236.90928	110	
237.05334	202	
239.06726	130	
240.94013	866	
240.96130	1936	1+
241.83422	142	
241.89082	150	1+
241.94165	822	
242.82272	114	
242.94184	1284	1+
242.95890	1520	1+
243.82946	126	
243.89664	128	
244.82189	366	1+
244.83463	94	
244.95723	12062	1+
245.01491	86	
245.89777	466	1+
245.94143	238	
246.04990	218	1+
246.12798	110	1+
246.20404	104	1+
246.90236	392	1+
246.95246	15026	1+
247.07289	106	
247.39000	158	1+
248.80313	290	1+
248.89961	2430	1+
248.97217	148	
250.89557	336	
250.97024	516	
251.04538	88	
251.07081	278	
251.90840	426	1+
252.54986	90	
252.80398	84	
252.89131	156	
253.09409	84	
253.90348	656	1+
253.94553	88	
257.88722	96	
258.83591	148	
258.84934	134	
258.97214	518	1+
260.83355	166	
260.96862	1016	1+
261.83856	134	
262.96986	110	
263.07125	188	
263.98011	118	
264.82097	122	
264.91258	96	
264.96164	266	1+
265.08311	162	
265.57675	112	
265.81543	214	1+
265.90097	108	
266.49807	90	
266.84884	166	
266.91095	86	
267.97322	1642	1+
268.81321	188	
268.84221	304	1+
268.95697	118	
269.90578	88	
269.96775	1850	1+
271.80682	94	
271.84543	182	1+
271.87678	96	
271.91593	472	1+
272.90181	104	
272.96709	86	
273.92187	184	
276.02957	90	
276.36779	104	
276.43315	94	
276.85157	134	
277.11385	224	1+
278.11211	246	1+
278.79387	84	
278.85284	266	1+
278.92328	84	
279.10095	410	
279.36222	92	
279.84410	156	
279.85838	178	1+
280.79213	658	1+
280.94261	98	
281.84967	350	1+
282.79474	406	1+
282.98203	360	1+
283.06651	128	
283.43008	92	
283.98102	206	1+
284.09226	96	
285.84543	704	1+
285.88727	216	1+
285.93282	176	
286.86570	144	
289.86610	122	
290.78758	104	
290.83293	88	
291.10586	236	1+
291.13243	106	
291.80326	100	
292.43836	214	
293.87104	82	
295.04894	88	
295.41996	110	
295.86060	112	
296.80880	132	
296.84880	94	
296.88019	162	
297.81267	176	
298.80632	434	
298.96994	86	
299.08684	96	
299.77732	88	
299.80437	262	
300.80326	196	
301.80148	192	
301.86171	260	
301.92469	114	
302.85577	208	
302.89812	96	
303.80681	400	1+
303.85470	1224	1+
303.96504	108	
306.10957	90	
307.88758	148	
308.53576	92	
311.86233	230	1+
314.87165	160	
315.81858	144	
316.82133	122	
318.92961	106	
319.87080	120	
321.81745	570	1+
321.86548	464	1+
321.88511	166	1+
321.92653	528	1+
322.92796	438	1+
323.42950	96	
324.87700	290	1+
326.86778	384	1+
326.88664	308	1+
326.95015	138	
326.95811	102	
328.86792	210	1+
328.88772	106	
330.82040	92	
331.94672	106	
333.88814	88	
334.67248	98	
335.63492	90	
336.01256	86	
336.94412	176	
337.83237	106	
337.94698	162	
338.82597	266	1+
340.93878	318	1+
343.19269	84	
343.87099	118	
344.83567	92	
350.76546	84	
350.90348	190	1+
352.88927	108	
360.20021	88	
360.86368	156	
362.17332	86	
END IONS

###FS:    #m/z: 507.84434 #charge 1+
###MS: 90
###MSMS: 92
BEGIN IONS
TITLE=Cmpd 68, +MS2(507.8443), 28.2-35.2eV, 2.0min #92
RTINSECONDS=117.755
SCANS=90,92
PEPMASS=507.84434	339800
CHARGE=1+
196.01584	312	1+
209.94327	150	
214.88384	342	1+
217.89093	300	1+
224.97315	132	
227.95536	130	
228.04373	138	
232.89510	596	1+
238.06265	236	
238.88439	182	1+
239.06251	156	
248.03226	176	
248.90355	284	
250.13368	142	
250.90332	294	1+
254.09402	366	1+
254.39120	154	
255.39587	142	
261.81966	202	
261.87974	170	
266.16437	320	1+
267.89270	160	
269.88586	190	
270.85867	246	
271.88548	332	1+
272.85266	458	1+
273.80570	142	
276.83860	136	
277.89703	176	
282.38876	162	
283.89901	512	1+
285.85563	150	
287.85370	1252	1+
289.87875	732	1+
290.13279	466	1+
290.86335	666	1+
291.80126	186	1+
292.39298	232	1+
293.87304	2174	1+
296.13781	148	
296.85867	198	
297.82706	204	
298.85608	140	
298.87622	320	1+
300.85995	150	
301.84165	246	
303.86842	598	1+
303.91600	224	
305.86279	1370	1+
306.12267	298	
307.12884	186	
307.86156	142	
307.88988	588	
308.14045	802	
308.79339	162	1+
308.87260	1940	1+
308.97462	140	
309.15079	1466	1+
309.35145	162	
310.15668	976	1+
310.86988	206	
311.36503	252	
311.88155	3696	1+
312.81477	188	
312.85104	236	
314.87178	302	
315.36901	142	
315.82773	228	1+
315.87458	136	
316.37646	314	1+
316.80935	156	
316.86847	190	
318.85906	146	
319.85810	316	1+
319.88976	140	
320.30293	154	
320.87462	446	1+
322.91214	250	1+
323.87505	628	1+
324.86135	226	
325.90015	304	
325.94628	132	
326.88243	3196	1+
328.88192	734	1+
329.16293	210	1+
329.81577	220	
329.84046	144	
329.92430	234	1+
330.06238	258	1+
330.82928	212	
331.81275	130	
331.84348	136	
332.87364	708	1+
333.77077	236	1+
333.83853	378	1+
334.39492	134	
334.98954	140	
335.84588	350	1+
335.88519	484	1+
336.75580	136	
338.88038	148	
340.81051	272	1+
340.90541	182	
342.87303	738	1+
343.40087	132	
343.87491	618	1+
344.82507	138	
345.90156	148	
347.77543	504	1+
347.84107	272	1+
349.75134	168	
349.76882	284	
349.89298	140	
350.76198	166	
350.82545	336	1+
350.88952	182	
350.95803	176	1+
351.40029	144	
351.77977	142	
351.88814	146	
352.76994	282	1+
352.79776	174	
352.90273	134	
353.84731	330	
353.89451	190	
354.83763	142	
354.88321	484	1+
354.90268	150	
357.83630	132	
358.87498	196	
359.82364	134	
359.84894	214	1+
360.40789	178	
365.18164	192	1+
365.78334	202	
366.35630	188	
366.81208	232	1+
366.83950	680	1+
367.70688	458	1+
367.76649	448	1+
367.90553	188	
368.90925	164	
369.75678	130	
369.83318	396	
369.90972	236	1+
370.83617	196	
371.19004	166	
371.79901	150	
371.84061	156	
372.71607	284	1+
372.78404	180	
373.82656	192	
373.87504	286	1+
373.90065	130	
374.78139	328	1+
374.81451	302	
377.81369	132	
380.72470	292	1+
380.85604	142	
381.84048	214	
382.71369	328	1+
382.73855	244	1+
383.79013	142	
384.78086	172	
384.84993	1336	1+
385.77609	300	
386.87928	292	1+
387.84648	434	
388.05451	176	
388.80066	244	1+
388.84617	298	
389.20326	134	
389.84328	268	
390.05568	322	
390.77718	226	1+
390.84123	1044	1+
391.80110	196	
392.82711	738	1+
393.73767	222	1+
393.79756	336	1+
394.78289	158	
394.82634	382	1+
395.86440	138	
398.72944	254	1+
398.77444	172	1+
398.86454	132	
399.71237	156	
399.84739	602	1+
401.73135	132	
401.81316	140	1+
402.86324	880	1+
403.80332	194	1+
403.86732	502	1+
405.75142	214	
405.78325	142	
405.86712	404	
405.91415	184	1+
406.86097	226	
407.10638	136	1+
407.72064	202	
407.74927	138	
407.85986	2334	1+
408.73534	150	
408.90925	162	1+
409.72262	264	1+
410.74320	210	1+
410.84033	806	1+
411.72208	150	
411.88155	250	1+
412.79439	230	1+
412.81421	130	
412.84982	284	
413.84282	170	
413.87757	412	1+
417.85443	404	1+
421.74331	190	
421.87095	158	
422.86498	1066	1+
423.77158	1124	1+
423.80518	200	1+
425.75200	448	
425.83886	140	
426.74668	416	
426.85935	770	1+
426.88439	282	
427.73318	696	1+
428.84580	1240	
429.70006	226	
429.73560	142	
429.83374	204	
429.87581	158	
430.84937	238	
430.88278	472	1+
431.76030	236	1+
431.81174	142	
431.86579	778	1+
431.88864	314	1+
433.79076	148	
433.85165	238	
435.86811	156	
436.07473	148	
439.89240	282	
440.89456	132	
444.75301	152	
444.86948	2360	1+
445.70962	178	
446.70804	666	1+
446.74212	306	1+
446.88926	306	1+
447.71076	588	1+
449.69559	372	1+
449.87838	430	1+
450.69923	262	1+
450.74858	362	1+
452.74511	152	
454.71664	194	1+
457.90446	152	
462.88340	1024	1+
467.88746	1326	1+
470.72497	192	1+
484.79632	130	
484.84497	130	
485.80446	154	
485.89384	612	1+
489.79347	170	1+
491.77526	198	1+
509.86055	382	1+
END IONS

###FS:    #m/z: 336.94478 #charge 1+
###MS: 90
###MSMS: 93
BEGIN IONS
TITLE=Cmpd 69, +MS2(336.9448), 28.0-35.0eV, 2.0min #93
RTINSECONDS=118.527
SCANS=90,93
PEPMASS=336.94478	75472
CHARGE=1+
190.90201	80	
193.90567	82	
195.90164	80	
203.88363	78	
203.89780	88	
205.95157	136	
209.03176	86	
209.94190	146	
210.88628	264	
211.94372	3992	1+
212.83740	80	
212.87789	1524	1+
213.93805	1752	1+
214.08336	78	
214.88689	540	1+
215.86290	80	
215.88936	464	1+
215.92100	90	
217.87841	192	
217.93916	128	
222.82052	76	
223.95853	114	
226.94761	146	
227.80054	76	
227.82110	86	
228.89474	428	1+
229.39347	96	
229.95424	3658	
230.88805	1650	1+
230.96135	100	
231.84931	78	
231.95161	1416	1+
232.82622	204	
232.89021	438	1+
233.82487	86	
233.89658	322	1+
233.94886	440	1+
234.82715	186	
234.88316	108	
235.82999	102	
235.86583	88	
235.94708	98	
238.88332	78	
239.87296	78	
239.90181	152	
240.93718	80	
241.84063	140	
241.96181	98	
242.84310	102	
242.95795	94	
243.86979	80	
244.86975	78	
245.91808	78	
246.90311	168	
246.97437	84	
247.39135	136	
247.96590	988	1+
248.90009	1086	1+
249.84180	96	
249.96121	1048	1+
250.83026	160	
250.89851	134	
251.83737	216	
251.91210	84	
252.03085	86	
252.84478	118	
252.87755	102	
252.97061	1876	
253.09927	82	
253.90340	158	
254.86242	102	
254.96448	998	1+
255.37739	78	
256.88684	110	
256.96403	146	
257.26624	88	
257.86968	78	
258.84312	374	1+
258.85699	186	
259.95429	128	
260.83174	660	1+
263.83059	118	
264.05560	82	
264.86288	90	
265.08390	146	
266.18527	80	
267.83622	712	1+
268.83899	600	1+
268.99958	86	
269.79961	148	
270.41096	96	
270.81126	188	1+
270.98129	216	1+
271.84361	88	
271.86062	106	
272.77513	140	
273.02600	86	
273.67570	90	
273.79509	134	
273.86131	124	
273.91778	110	
274.16223	76	
274.81718	126	
274.89154	82	
275.83954	100	
276.81772	96	
276.83851	182	
276.86259	126	
277.83626	112	
277.85988	138	
278.83104	872	1+
278.86436	112	
279.10047	114	
279.86106	88	
281.84333	142	
281.87126	76	
282.78558	78	
283.78830	80	
283.80397	90	
283.86665	86	
284.37574	96	
285.45149	94	
285.85276	230	
286.85007	1664	1+
288.75535	78	
291.48235	92	
291.86110	104	
292.80892	122	
292.85223	154	
292.87194	102	
292.91803	92	
293.10634	234	
293.44807	106	
293.86437	150	
293.99764	130	
294.84911	236	
294.88219	96	
294.96431	86	
295.50058	100	
297.37983	80	
298.84259	86	
298.86368	90	
298.89372	80	
299.83925	84	
299.95798	82	
300.04245	108	
300.98824	94	
301.15856	78	
302.90417	80	
303.86052	82	
304.06214	102	
304.86294	88	
306.89135	86	
307.88648	86	
308.85208	104	
308.86933	238	1+
308.89593	78	
310.79802	82	
312.52029	94	
313.44657	106	
313.84491	114	
313.88359	88	
313.89817	216	1+
318.87116	138	
319.80897	78	
319.91910	100	
321.98872	84	
322.28649	78	
323.41614	92	
323.85585	106	
326.53711	96	
326.88727	244	1+
327.38968	82	
330.81770	128	
330.88417	100	
336.41782	104	
END IONS

###FS:    #m/z: 322.92957 #charge 1+
###MS: 94
###MSMS: 95
BEGIN IONS
TITLE=Cmpd 70, +MS2(322.9296), 28.0-35.0eV, 2.1min #95
RTINSECONDS=122.217
SCANS=94-95
PEPMASS=322.92957	4550022
CHARGE=1+
62.45427	72	
140.91023	72	
186.06058	78	
188.98987	86	
196.88418	238	1+
198.45357	102	
199.83800	78	
200.44281	72	
200.83574	78	
204.88974	78	
205.94870	120	
206.97332	102	
207.94521	80	
208.90934	70	
212.87627	208	1+
212.98105	72	
214.85568	74	
214.89434	118	
214.93666	98	
215.44850	104	
217.42993	90	
218.88759	90	
220.87874	76	
221.94992	360	1+
222.84074	72	
223.93780	78	
224.89099	72	
225.94733	78	
226.84151	106	
226.87134	80	
227.93128	104	
227.95609	118	
228.84157	88	
229.06422	88	
229.80833	76	
229.93301	76	
229.95911	74	
230.90311	92	
232.84122	78	
232.89805	188	
234.88885	100	
235.44184	76	
236.37879	88	
236.85108	74	
237.05188	288	1+
238.89072	118	
238.93474	110	
239.00116	72	
239.08039	126	
239.78932	112	
239.84074	72	
240.03269	92	
240.08159	118	
240.82018	142	
240.89721	78	
240.94069	2280	
241.94121	2168	
241.97333	100	
242.81598	558	1+
242.94111	6392	1+
243.13423	74	
243.81863	398	1+
243.83173	246	
244.00774	70	
244.88410	76	
244.93956	1550	
246.06270	76	
246.39400	88	
246.58472	90	
246.87605	104	
246.97297	144	
247.39339	72	
248.85004	144	
249.01057	104	
249.83079	72	
250.95239	106	
251.06867	72	
251.08835	144	
251.94721	92	
253.01798	72	
253.83746	104	
255.01324	116	
255.03230	234	1+
255.05958	72	
255.95247	88	
256.86260	132	
257.89700	76	
258.83070	164	
260.93661	84	
261.79850	72	
261.82911	530	1+
261.84624	80	
261.88635	100	
262.83045	332	1+
262.95192	78	
263.57341	82	
263.97751	136	
264.34935	88	
264.81072	86	
265.08898	86	
266.08935	74	
266.87412	214	1+
267.83863	70	
268.77618	80	
268.83353	94	
268.85049	84	
268.95771	136	
270.00951	88	
270.70572	72	
270.81031	234	1+
270.87755	94	
270.91611	72	
272.84184	164	
274.79515	124	
274.86531	128	
275.79431	94	
275.81259	74	
276.84230	180	
276.85141	132	
277.82097	72	
277.84807	90	
278.99384	84	
279.09233	1140	1+
280.81492	78	
280.83716	94	
280.95517	90	
281.15042	80	
281.84889	74	
281.87228	314	1+
283.06508	76	
283.09611	72	
284.29349	480	1+
284.85832	146	
289.78097	78	
289.82869	78	
289.86575	146	
289.88233	118	
290.42485	84	
290.79332	296	1+
292.06997	86	
292.88223	78	
293.85146	326	1+
294.37073	100	
296.87152	208	
297.02829	112	
297.16488	92	
298.48639	72	
299.42866	84	
299.78369	176	
300.87342	110	
301.91702	164	
302.58601	90	
302.85932	86	
302.87414	88	
303.80312	180	1+
303.88113	236	1+
305.13091	80	
307.80082	164	
307.87666	80	
307.89420	114	
309.87337	440	1+
313.39217	72	
314.82434	80	
317.89731	110	
319.05659	82	
320.75624	70	
322.09694	86	
323.01882	88	
323.88153	174	1+
324.89932	82	
327.21273	90	
END IONS

###FS:    #m/z: 340.94011 #charge 1+
###MS: 94
###MSMS: 96
BEGIN IONS
TITLE=Cmpd 71, +MS2(340.9401), 28.0-35.0eV, 2.1min #96
RTINSECONDS=122.989
SCANS=94,96
PEPMASS=340.94011	1708088
CHARGE=1+
192.92654	144	
205.92429	92	
208.95624	124	
210.94341	120	
212.94868	86	
213.08136	82	
213.88129	148	
213.93851	1420	1+
214.89905	80	
215.87218	106	
215.89056	128	
215.92499	78	
215.93850	134	
217.87758	78	
217.93478	116	
218.91363	80	
219.88246	312	1+
221.01164	80	
222.96670	118	
223.96168	220	1+
227.96546	76	
228.94399	188	
229.45673	88	
230.88844	706	1+
230.95252	124	
231.82329	86	
231.89017	492	1+
231.94851	2116	1+
232.84127	76	
233.40759	96	
233.89370	370	1+
235.89364	290	
237.02313	82	
238.95333	78	
239.41122	96	
239.46789	80	
239.78559	142	
239.86521	84	
239.90333	128	
239.95729	212	1+
241.83787	248	
242.84649	124	
242.92360	86	
243.96279	292	1+
244.83132	84	
245.90106	90	
245.92586	90	
246.97557	242	1+
247.08054	114	
248.90371	146	
249.95996	346	1+
250.71463	84	
250.87796	188	1+
253.05320	80	
254.96571	1234	1+
255.06933	84	
255.10347	138	
256.44965	100	
256.85862	84	
256.91105	108	
256.96073	236	
257.22500	76	
257.37453	86	
257.82610	82	
257.85663	82	
257.88136	80	
257.90496	84	
258.84792	566	1+
258.88397	78	
259.43542	86	
259.95659	260	1+
259.97758	104	
260.83548	80	
261.84382	132	
261.87556	78	
261.88955	88	
262.84888	98	
264.96692	84	
265.83354	88	
268.83973	276	
269.79738	96	
269.84240	118	
270.01123	76	
270.82722	150	
272.84209	110	
272.93886	106	
273.46656	92	
273.49118	86	
273.85954	136	
274.11259	106	
274.89721	234	1+
275.86585	102	
276.85585	482	1+
276.95896	200	1+
278.84403	760	1+
279.91445	82	
280.85251	464	1+
280.99198	76	
281.85518	346	1+
281.89120	174	
282.92913	178	1+
282.97762	178	
283.03951	76	
283.81283	78	
283.88008	132	
284.94940	82	
285.88448	116	
286.79929	84	
286.81585	84	
286.85958	326	1+
287.15906	78	
288.88661	82	
289.35643	88	
290.00623	92	
290.77030	104	
290.78798	110	
291.80129	78	
291.85644	138	
292.53786	76	
292.94332	94	
293.06682	142	
293.84766	86	
294.85241	110	
294.86077	388	1+
296.96295	90	
297.01372	96	
297.39659	106	
297.89214	86	
298.81320	88	
299.05969	78	
299.49248	90	
299.86792	98	
301.86448	128	
301.92396	82	
302.86543	132	
302.94480	82	
303.80866	220	1+
304.43618	88	
304.91012	98	
306.87059	112	
307.89370	140	
309.09656	82	
310.87622	178	
311.86077	88	
311.88560	78	
313.80561	76	
314.09915	84	
315.75532	86	
315.82647	84	
316.85838	78	
316.93676	80	
317.77038	100	
317.83370	82	
320.13647	78	
320.40202	78	
321.73789	86	
321.87445	126	
322.75313	92	
322.82226	86	
324.13001	86	
324.42393	76	
324.89049	100	
326.88503	118	
327.30522	94	
328.43277	110	
329.80684	216	1+
329.87392	90	
330.81020	146	1+
331.88535	116	
337.03810	76	
339.78224	100	
341.37752	84	
341.43185	96	
344.00515	78	
344.96899	78	
345.01688	76	
345.77088	106	
END IONS

###FS:    #m/z: 507.84460 #charge 1+
###MS: 94
###MSMS: 97
BEGIN IONS
TITLE=Cmpd 72, +MS2(507.8446), 28.2-35.2eV, 2.1min #97
RTINSECONDS=123.761
SCANS=94,97
PEPMASS=507.84460	347116
CHARGE=1+
196.01663	424	1+
210.03320	212	
214.88484	206	
232.89529	354	
234.06606	168	
234.90744	228	1+
236.77471	166	1+
236.88907	184	
238.06482	168	
244.89728	208	1+
246.88921	228	1+
250.90523	188	
250.96939	324	1+
252.08079	136	
252.11422	140	
260.88097	354	1+
268.88425	246	1+
272.85411	298	
273.38367	194	
273.85505	146	
274.85698	134	
277.88746	150	
278.38619	132	
278.82982	136	
279.84452	130	
279.89698	170	
280.39018	160	
280.88997	138	
281.37708	138	
281.87303	200	
282.36578	128	
283.36196	144	
284.89999	170	
285.85704	268	
285.90374	128	
286.87455	182	
287.85011	1362	1+
287.94018	130	
288.86612	158	
289.88191	154	
290.86156	1326	1+
291.88536	158	
292.88762	134	
293.87393	1376	1+
294.85721	196	
296.85157	580	1+
297.90959	242	1+
298.85706	186	
299.85835	220	
300.40051	162	
300.84972	208	
300.92762	148	
301.34516	158	
301.86172	254	
302.79402	204	
302.85751	140	
303.86865	1058	1+
305.86061	1602	
305.96610	208	1+
306.12099	262	1+
306.87772	198	
307.81083	212	1+
307.88907	642	
308.14301	1850	1+
308.87121	1252	1+
309.88776	440	1+
311.41057	150	1+
311.88272	3300	1+
313.29832	118	1+
313.34784	180	
314.77382	282	1+
314.81180	144	
314.86400	764	1+
316.86211	260	
316.88069	154	
317.87319	190	
318.85527	396	1+
318.88235	384	1+
318.90387	142	
318.93780	148	
320.89060	134	
323.41547	164	
323.81124	130	
323.87536	356	
323.96407	202	1+
324.85738	438	1+
325.78030	182	1+
325.87831	188	
325.90260	380	
326.88338	3606	1+
326.98920	228	1+
327.98893	190	1+
328.38535	148	
328.87699	820	1+
330.82045	496	1+
330.84861	144	
331.89112	612	1+
332.87519	254	
332.89563	372	1+
333.78720	404	1+
333.87563	212	
334.37536	206	1+
334.87173	210	
335.88942	174	
336.87101	140	
337.88070	720	1+
338.88124	484	1+
339.00209	162	1+
340.89300	168	
341.85830	192	1+
343.87574	170	
346.83731	144	
347.77951	614	1+
347.90978	298	1+
348.34259	160	
348.36094	334	1+
348.76739	160	
348.83104	232	
348.89613	232	
349.17026	144	
349.75367	434	1+
349.82904	140	
349.85912	130	
349.89518	132	
350.88837	256	
351.39046	128	
351.87721	152	
351.90551	440	1+
352.18525	128	
354.78575	226	1+
354.84564	132	
354.99038	174	1+
355.89006	160	
356.85106	142	
357.84407	266	1+
358.87868	172	
358.96967	160	1+
359.39687	162	
359.87091	340	1+
360.87273	254	1+
361.89756	148	
364.86927	286	1+
365.78629	202	
366.06220	150	
366.78603	142	
366.83473	966	1+
367.70823	446	1+
367.74429	146	
367.76658	428	1+
367.87560	208	
368.37658	200	1+
368.89497	518	1+
370.80531	242	
370.83127	252	1+
372.03199	130	
372.72295	144	
372.78039	232	
373.71533	148	
373.82514	352	1+
374.37429	170	
374.73244	326	1+
374.81823	212	1+
376.87028	136	
378.36546	152	
378.77385	144	
378.88400	222	
380.71619	398	1+
380.85584	274	
381.84064	220	1+
383.83337	142	
384.85038	1774	1+
385.39478	132	
385.77380	222	
385.79302	248	1+
386.69241	132	
387.19501	166	
387.84087	206	1+
389.19756	264	
389.67345	160	
390.75504	142	
390.84056	584	
390.86106	178	
390.91271	214	1+
391.83886	334	
391.85576	162	
391.91710	144	1+
392.82623	816	1+
393.79718	222	
394.73995	148	
395.80648	152	
398.77508	306	1+
399.71917	380	1+
399.84945	590	1+
400.83759	160	1+
402.86088	850	1+
403.75077	134	
403.86533	552	1+
404.77239	450	1+
404.80108	144	1+
405.75202	256	1+
405.77945	302	1+
405.86340	552	1+
407.73727	320	1+
407.86192	2504	1+
409.35900	146	
409.72765	406	1+
409.85318	272	
410.75525	344	1+
410.83572	1052	1+
412.80030	158	
412.83044	182	
412.87273	530	1+
413.07508	290	1+
414.84477	180	
415.87299	216	
416.73535	150	
417.82033	198	
417.86167	296	
420.87979	554	1+
421.73832	130	
421.81532	114	1+
422.76568	618	1+
422.78433	136	
422.86066	212	
423.87430	184	
424.85959	130	
425.75266	524	1+
425.87391	130	
426.85681	958	1+
427.73543	1156	1+
428.09222	172	
428.77338	232	1+
428.84670	1482	1+
429.71212	138	
429.73681	586	1+
430.84202	346	
431.86585	560	1+
432.79851	128	
433.85161	266	1+
433.88836	480	1+
435.70602	228	1+
437.76205	150	1+
439.77482	140	1+
439.89232	204	
442.71080	160	
442.73968	300	1+
443.68353	162	1+
443.77520	330	1+
444.39679	140	
444.87244	1302	1+
445.74365	424	
446.74800	582	1+
446.87698	270	
447.71284	352	
447.83633	156	
448.68727	306	1+
449.79487	138	
449.87723	802	1+
450.40175	112	1+
450.74901	272	1+
457.90661	188	
458.83055	188	1+
458.90087	170	
460.89169	174	
462.88191	1184	1+
465.71811	268	1+
465.79532	134	
467.88734	990	1+
470.76496	138	1+
485.89562	1042	1+
504.80484	192	1+
END IONS

###FS:    #m/z: 322.92927 #charge 1+
###MS: 98
###MSMS: 99
BEGIN IONS
TITLE=Cmpd 73, +MS2(322.9293), 28.0-35.0eV, 2.1min #99
RTINSECONDS=127.452
SCANS=98-99
PEPMASS=322.92927	4507206
CHARGE=1+
154.00302	72	
162.95392	82	
185.92325	110	
187.88817	138	
189.90902	84	
192.88758	72	
200.88950	78	
201.04317	376	
205.96643	200	1+
206.95104	72	
207.00856	74	
208.88627	76	
210.01471	82	
211.03731	76	
212.89813	136	
214.89231	196	
214.93249	100	
215.92639	76	
216.88566	78	
218.88749	138	
220.89492	90	
221.94536	108	
222.94755	94	
224.90767	120	
226.93222	82	
227.88786	88	
227.92747	148	
227.95257	104	
230.83970	146	
230.89192	316	1+
230.98249	100	
234.83521	80	
234.86176	164	
234.88612	82	
235.43399	88	
235.79963	258	1+
235.88652	78	
236.05223	320	1+
238.02599	82	
238.82927	116	
238.87372	80	
238.94470	120	
239.08824	80	
239.78484	108	
239.90541	144	
240.03923	90	
240.09740	80	
240.81806	128	
240.94013	1886	
241.05587	78	
241.09109	106	
241.93896	6796	1+
242.46449	94	
242.94135	4790	1+
243.39656	86	
243.79307	110	
243.90825	88	
244.93866	1706	1+
245.81720	110	
245.95488	90	
246.06067	80	
246.38895	130	1+
246.46166	86	
246.82808	94	
246.94751	76	
247.85996	104	
247.87328	96	
247.89767	78	
248.84787	214	1+
249.79607	90	
249.97869	76	
250.03483	90	
250.08706	82	
250.82374	86	
250.92880	94	
250.94584	132	
253.16263	84	
253.83290	182	1+
254.91440	78	
256.83502	294	1+
256.90233	92	
257.07752	92	
257.79639	196	
258.40218	84	
258.83360	294	1+
260.55585	90	
260.83028	782	1+
261.93129	84	
261.96327	76	
262.35109	98	
263.01950	88	
264.38140	82	
264.85672	96	
265.79505	74	
265.88890	76	
265.91501	78	
266.79908	78	
266.85975	116	
266.89126	110	
268.08512	208	1+
268.95742	118	
269.41445	80	
269.79077	184	1+
272.85729	190	
273.80314	160	
273.84164	80	
275.79234	138	
275.80753	88	
275.90851	80	
276.86067	98	
277.83535	90	
277.86678	228	1+
278.05020	80	
278.09320	72	
278.85008	126	
279.09286	536	
279.92468	88	
280.09728	248	
280.80474	92	
281.84689	126	
281.96724	204	
282.81641	84	
282.84528	88	
282.89115	86	
282.95743	74	
282.97272	126	
282.99423	78	
283.86407	98	
284.29185	454	
284.87613	130	
285.03454	78	
285.08839	104	
285.85903	180	1+
286.97819	96	
289.87681	72	
290.85839	80	
290.87505	76	
291.79673	222	1+
292.02152	72	
292.08872	86	
292.87603	86	
294.86857	112	
295.83396	78	
296.85045	74	
297.34802	82	
297.90289	94	
298.03882	86	
299.78414	92	
304.81988	74	
304.86275	82	
305.85709	90	
306.42123	106	
306.87937	122	
307.80147	106	
307.88090	214	1+
308.79584	216	1+
308.86385	118	
310.86329	72	
311.88111	124	
312.80515	172	
313.86979	186	1+
314.81979	76	
316.88209	82	
316.94548	80	
318.38785	248	1+
321.27990	100	
322.30653	82	
324.76887	76	
324.89246	122	
325.74986	84	
325.90058	72	
326.88133	130	
END IONS

###FS:    #m/z: 340.93981 #charge 1+
###MS: 98
###MSMS: 100
BEGIN IONS
TITLE=Cmpd 74, +MS2(340.9398), 28.0-35.0eV, 2.2min #100
RTINSECONDS=128.224
SCANS=98,100
PEPMASS=340.93981	1701654
CHARGE=1+
124.76167	104	
188.95923	78	
189.94766	208	1+
192.92388	140	
193.92918	78	
197.89170	118	
208.88264	94	
209.94555	150	
210.00945	112	
211.06058	108	
211.19969	82	
212.88077	116	
213.49551	94	
213.87953	82	
213.93813	1234	1+
214.95068	90	
215.42311	84	
215.88522	272	1+
215.93803	246	
216.38284	100	
216.87113	76	
217.89677	104	
217.93371	84	
219.87586	76	
219.89743	96	
220.91484	98	
222.04045	78	
224.97472	92	
226.94680	190	
228.42361	88	
228.94284	132	
230.88674	776	1+
231.21206	84	
231.88971	538	1+
231.94908	1130	1+
233.89909	400	
233.94631	262	
234.89748	220	
235.83663	114	
235.89213	134	
235.94710	104	
236.88147	88	
236.90511	76	
236.92482	86	
240.83328	224	1+
240.95289	80	
241.90637	84	
242.35741	84	
242.95953	76	
243.80449	78	
243.83174	202	1+
244.90978	150	1+
245.89745	98	
246.44803	80	
246.94852	112	
247.52884	94	
247.96539	134	
248.78983	80	
248.87797	108	
248.89600	328	1+
248.98211	262	1+
248.99337	88	
249.84258	78	
249.89850	274	1+
249.96148	524	1+
250.83523	88	
251.87785	126	
251.95627	126	
252.99659	86	
253.90568	192	1+
254.91237	200	1+
254.96697	682	1+
254.99659	78	
256.07774	96	
256.16215	128	
256.96400	112	
257.02637	78	
257.82958	98	
257.85011	136	
258.84514	170	
259.84908	122	
259.95775	312	1+
260.83380	168	
260.89716	92	
261.85670	138	
262.34886	78	
262.63347	78	
262.86037	78	
262.92503	120	
264.84452	144	
264.91591	132	
267.97866	102	
268.83993	248	
268.91269	84	
269.84310	188	
271.77158	80	
271.79790	84	
272.44031	98	
272.79268	86	
272.80653	76	
272.85049	140	
272.93148	190	
273.79688	240	1+
274.50096	84	
274.80165	200	1+
275.35217	80	
276.85575	298	
276.91482	84	
277.85805	188	
277.96158	86	
278.39214	96	
278.80118	182	1+
278.84373	818	1+
279.95800	86	
279.98753	84	
281.12577	82	
281.89404	116	
282.97648	80	
283.78841	78	
284.92164	80	
285.93080	78	
286.87065	124	
287.46534	94	
288.90352	82	
289.52977	80	
292.43163	132	
294.03082	92	
294.84631	78	
296.07907	86	
296.86201	240	
297.04103	82	
297.09397	98	
297.97300	96	
299.87080	142	
300.88810	96	
301.51882	78	
301.85797	150	
302.17401	82	
302.82512	88	
302.94230	216	
303.94601	170	
304.77486	84	
305.86491	80	
307.60910	106	
307.79798	112	
310.03635	82	
310.88037	144	
312.87507	114	
313.41626	98	
313.84683	80	
314.76088	84	
315.08356	90	
316.80596	78	
317.37642	76	
317.45081	104	
318.88066	118	
320.76501	80	
323.88104	136	
324.89559	110	
325.88714	332	1+
325.95177	180	
326.84933	98	
327.95632	96	
329.88720	84	
330.81566	92	
331.83268	104	
335.05005	88	
337.83676	102	
339.89074	84	
340.82402	100	
341.18246	106	
344.80269	78	
END IONS

###FS:    #m/z: 507.84428 #charge 1+
###MS: 98
###MSMS: 101
BEGIN IONS
TITLE=Cmpd 75, +MS2(507.8443), 28.2-35.2eV, 2.2min #101
RTINSECONDS=128.996
SCANS=98,101
PEPMASS=507.84428	355164
CHARGE=1+
191.95181	134	
196.01525	808	
212.88123	248	1+
214.88392	230	1+
232.89522	630	1+
234.89172	144	
236.88867	234	
237.85560	174	
238.06135	196	
239.85680	160	
240.08424	220	1+
250.90603	432	1+
250.97096	292	1+
251.06904	316	1+
254.09049	162	
257.87134	178	
260.88027	202	
264.17298	154	
264.40336	150	
266.16653	424	
267.78359	230	1+
269.38241	218	1+
270.85795	156	
272.85235	516	1+
272.89298	168	
273.90521	142	
273.93289	134	
274.85550	162	
277.87037	136	
278.38968	166	
279.88184	226	1+
280.84862	240	1+
283.87817	144	
283.89461	178	
285.86285	276	1+
287.85083	930	1+
287.88994	158	
288.02799	178	
288.78857	130	
288.88085	578	1+
290.12771	276	1+
290.86326	1072	1+
291.88474	130	
292.88724	178	
293.87219	782	
293.91972	188	1+
294.80077	150	1+
294.85242	414	1+
294.87590	1060	1+
298.80259	298	1+
298.85974	134	
299.80593	232	1+
300.83856	126	
301.85751	220	
302.86184	980	1+
303.86484	828	1+
305.86196	1890	1+
306.10578	136	
307.88938	492	
308.14165	1356	1+
308.87143	1432	1+
309.89085	264	
310.15705	774	1+
311.88161	4708	1+
313.40967	154	
313.82018	328	1+
314.87114	508	1+
314.94135	134	
316.41012	132	1+
316.88222	266	
317.82022	364	1+
317.86010	134	
317.87526	172	
318.80952	142	
319.86053	256	
319.88435	154	
320.35364	152	
320.82632	126	
321.87962	240	
322.80158	148	
322.87896	132	
323.85316	416	1+
323.87434	848	1+
324.37520	142	
324.85565	238	1+
325.82195	226	1+
325.87702	174	
325.89575	130	
325.91513	192	1+
326.88168	2640	1+
326.95936	126	
327.80422	272	1+
328.38697	180	
328.87559	512	1+
330.80368	166	
330.82892	358	1+
330.85007	190	1+
330.87666	740	1+
332.39088	148	
332.76602	148	1+
334.88800	316	1+
335.40132	124	
335.83648	242	
335.96272	184	1+
336.83422	132	
337.87696	230	
340.38558	144	
341.98604	190	1+
343.87410	534	1+
344.76129	204	1+
344.78206	162	
345.86781	236	1+
346.88583	152	1+
347.77809	284	
347.96319	132	
348.17016	394	1+
348.77236	188	
348.91538	192	
349.01878	184	1+
349.17112	286	1+
349.75464	674	1+
349.89535	214	
350.88734	296	
351.78142	142	
351.89630	164	
352.77143	372	1+
352.86384	144	
353.84815	516	1+
354.91000	180	
355.34983	154	
355.89140	136	
356.72612	140	1+
357.77741	132	
359.85527	272	1+
360.80717	204	1+
362.84787	476	1+
363.88305	180	
364.94223	196	
366.17774	198	1+
366.73447	214	1+
366.78333	138	
366.84098	898	1+
367.70356	434	1+
367.76718	128	
367.91185	216	
368.89944	208	
369.72155	130	
369.83567	540	1+
369.86225	212	
369.90306	130	
370.40670	156	
370.78923	146	
371.18848	166	
371.79783	354	
371.85331	128	
372.73149	156	
372.85558	226	
373.71898	246	1+
374.30231	118	1+
374.82366	256	
374.84601	278	1+
376.37034	296	1+
378.88602	128	
380.71560	298	1+
380.85619	172	
381.84133	232	
384.84856	1902	1+
385.74300	226	1+
385.77486	258	1+
386.80457	234	1+
387.77489	246	
387.84656	452	1+
388.19446	348	1+
388.73556	190	1+
388.78645	130	
389.86742	178	
390.72130	130	
390.78004	144	
390.84165	684	
391.80277	160	
391.83969	370	
392.82323	396	1+
393.74041	152	
393.86565	140	
394.78781	136	
395.74696	224	1+
396.32367	216	1+
396.80345	368	1+
397.80651	312	1+
397.86160	134	
398.73299	168	
398.87093	182	
399.84932	816	1+
400.81444	160	
401.73448	168	
402.86307	792	1+
403.80817	268	1+
405.77539	342	1+
405.85978	506	
406.85887	272	
407.73459	216	
407.86729	1406	
408.75494	258	1+
408.85376	936	
408.86014	1278	1+
409.72111	334	
410.73156	178	
410.83432	1398	1+
411.72321	490	1+
411.76492	152	
412.74756	284	1+
412.84260	690	1+
413.87640	204	
415.87756	164	
416.85843	362	1+
418.74610	144	
420.73620	198	1+
421.81323	134	
421.87989	324	1+
422.86287	194	
423.77118	592	1+
423.87004	302	
424.03322	160	
424.86116	240	
425.75233	834	1+
425.87274	174	
426.86093	820	
427.73364	1228	1+
427.86497	454	
428.84523	1298	1+
429.70131	236	1+
430.74009	326	
430.88815	146	
431.74186	154	
431.87050	384	1+
433.85058	282	
434.81681	140	
434.88925	376	1+
437.83014	140	
439.74896	186	
439.89160	136	
444.72583	258	1+
444.87163	1768	1+
445.74340	360	1+
446.76183	484	1+
446.87624	336	1+
447.70770	354	1+
448.89400	190	
449.87559	586	1+
450.75131	198	
450.76796	210	
450.87758	372	1+
451.74648	204	
455.63508	138	
457.70693	186	1+
457.90727	222	1+
460.72429	200	1+
462.88234	612	1+
463.70987	158	1+
464.89312	206	1+
465.72122	246	
467.88709	582	1+
468.77940	160	
469.84382	128	
481.70761	136	
485.89657	560	1+
486.84692	204	
487.89943	196	
488.74027	134	
491.79487	168	1+
499.73998	136	
504.80459	346	1+
510.86747	126	
END IONS

###FS:    #m/z: 322.92936 #charge 1+
###MS: 102
###MSMS: 103
BEGIN IONS
TITLE=Cmpd 76, +MS2(322.9294), 28.0-35.0eV, 2.2min #103
RTINSECONDS=132.675
SCANS=102-103
PEPMASS=322.92936	4502418
CHARGE=1+
60.60503	82	
93.77457	82	
140.16635	70	
171.89498	96	
185.92318	74	
189.86008	70	
191.07857	78	
199.92833	72	
201.04440	138	
205.94604	98	
208.93962	122	
210.07366	72	
210.92685	82	
212.82682	78	
214.87373	76	
220.87621	96	
221.87029	70	
221.94548	86	
223.95806	298	
225.88811	98	
226.84155	108	
226.95442	72	
227.91522	76	
227.93031	146	
228.89173	88	
229.98534	92	
230.19951	72	
230.88575	132	
230.97332	86	
232.90054	114	
234.02347	84	
234.88353	166	
235.47373	98	
235.88098	128	
235.91087	82	
236.83411	72	
238.93945	140	
239.00073	74	
239.07835	150	
239.89825	72	
239.92036	76	
240.03076	72	
240.14137	68	
240.34288	86	
240.94178	2164	
241.89482	70	
241.93859	6556	1+
242.82002	180	
242.83916	70	
242.85776	152	
242.87958	76	
242.94095	4778	1+
243.81623	406	1+
244.81918	286	1+
244.93909	1244	1+
245.84882	88	
246.39018	242	1+
246.40368	74	
246.78419	78	
246.84701	92	
246.97292	280	1+
247.84945	70	
248.07957	74	
248.79766	76	
248.83820	78	
249.04159	70	
253.09033	86	
254.90287	112	
256.89518	138	
257.08334	78	
257.81417	82	
257.89884	74	
258.83377	220	
259.83038	456	1+
259.92016	76	
260.08650	80	
261.06585	74	
261.82746	438	1+
262.42841	92	
262.82864	320	1+
263.05727	70	
263.97808	76	
264.07774	186	1+
264.54329	78	
264.82087	80	
265.35860	82	
266.83369	128	
266.86401	138	
267.61972	78	
267.90103	88	
267.92302	72	
272.80276	122	
273.79027	70	
273.85796	218	1+
275.81481	68	
276.07983	70	
276.81626	100	
279.03814	82	
279.08906	1484	1+
279.88358	68	
280.34617	76	
280.81092	78	
281.79566	86	
281.86240	146	
282.11909	76	
282.77733	82	
282.96455	170	1+
283.07310	74	
283.20481	86	
283.35407	72	
283.78379	80	
283.86275	76	
284.29213	506	1+
284.47719	80	
284.91025	100	
285.95180	72	
286.17983	96	
288.52362	84	
288.86812	82	
289.78804	210	1+
289.86890	200	1+
289.94615	86	
290.83931	76	
291.03816	78	
291.49508	90	
291.81694	72	
292.76909	68	
293.84576	88	
294.86092	114	
295.87403	162	
297.85534	72	
298.82762	70	
298.86186	102	
299.78469	298	
302.86148	222	1+
302.92777	88	
303.24409	72	
304.08546	86	
304.59523	86	
305.79848	70	
305.97827	70	
306.88365	78	
307.32048	70	
307.79925	194	
307.88815	110	
308.01559	70	
308.04438	70	
309.97583	68	
310.37807	72	
311.88134	90	
312.82524	72	
314.80508	132	
316.78837	86	
316.85142	174	1+
319.08402	70	
319.93453	70	
320.18247	78	
320.29062	74	
320.79827	68	
321.13672	84	
321.81739	74	
322.15643	86	
322.73179	74	
322.76494	86	
322.89943	76	
322.95894	72	
326.03567	78	
326.86135	92	
326.92555	80	
END IONS

###FS:    #m/z: 340.94005 #charge 1+
###MS: 102
###MSMS: 104
BEGIN IONS
TITLE=Cmpd 77, +MS2(340.9400), 28.0-35.0eV, 2.3min #104
RTINSECONDS=133.447
SCANS=102,104
PEPMASS=340.94005	1671042
CHARGE=1+
137.34458	78	
191.95985	78	
192.93155	88	
197.92289	134	
202.88384	100	
202.97149	86	
206.03354	72	
206.92806	74	
206.94935	90	
206.97336	118	
208.88453	84	
208.95587	178	
211.90525	94	
212.87763	304	
212.89216	308	1+
213.88106	178	
213.94022	1664	1+
215.88544	370	1+
215.93539	348	1+
220.89104	78	
222.87285	128	
222.89661	96	
223.83882	212	1+
226.02226	108	
226.94704	130	
227.13587	86	
227.89248	98	
228.94494	178	
229.83812	86	
230.84178	76	
230.88672	946	1+
231.88841	632	1+
231.94955	1922	1+
233.89840	606	1+
233.94735	254	
234.80329	74	
235.06111	104	
235.88292	86	
235.94547	146	
237.95418	76	
239.42818	102	
240.82176	96	
241.83890	106	
241.89123	92	
241.94936	120	
242.41078	98	
242.95935	210	1+
243.83146	264	
244.34381	96	
244.91417	100	
245.90112	76	
246.94806	74	
246.97433	128	
247.96343	74	
248.00415	106	
248.90843	78	
248.99033	210	1+
249.79011	86	
249.90107	74	
249.96058	936	1+
250.84701	80	
250.90139	82	
251.95592	114	
252.42481	84	
254.89066	78	
254.96604	784	1+
255.07285	408	1+
255.39686	118	
255.91470	94	
256.85182	150	
256.89453	126	
256.97126	118	
257.51857	80	
257.83315	130	
257.85459	152	
257.86905	76	
258.84492	554	1+
258.90386	88	
258.96228	142	
259.91261	196	1+
259.95735	94	
260.34997	100	
260.83330	428	1+
260.92909	78	
261.85124	264	
261.88500	120	
262.81430	78	
264.90362	132	
264.95817	100	
266.86294	86	
267.13158	72	
268.83756	188	
268.85510	194	1+
269.88232	92	
270.04595	74	
270.90208	80	
270.96663	82	
272.93300	140	
273.79648	170	
273.87489	92	
274.90068	154	
275.04375	90	
275.81068	258	1+
275.83090	126	
275.84270	156	
275.90046	78	
276.85617	506	1+
278.84437	824	1+
279.92870	80	
281.83879	84	
281.89083	98	
282.91688	112	
283.03347	76	
283.35164	82	
283.61199	104	
285.81973	88	
285.91012	78	
286.80153	140	
289.78489	122	
290.78655	92	
291.84620	104	
292.81624	192	1+
293.85632	80	
293.87738	74	
293.89837	74	
294.84853	74	
296.85991	104	
297.11522	74	
297.42752	76	
297.87648	86	
298.87193	460	1+
299.01369	124	
299.78526	138	
300.84013	90	
300.85383	110	
301.86033	74	
302.11634	96	
302.93865	150	
303.38933	86	
303.94271	88	
304.34629	102	
304.73628	84	
304.80592	112	
304.92050	76	
307.79767	176	
308.86696	182	
310.11671	80	
310.82940	220	1+
310.87601	382	1+
312.81653	100	
314.82782	116	
316.08061	102	
317.03755	80	
317.46170	78	
318.86124	80	
319.89706	100	
323.01629	90	
323.88454	110	
326.88670	126	
327.80309	94	
328.88363	178	
329.43472	74	
329.70878	72	
330.82006	84	
330.86911	82	
331.86608	76	
332.40784	100	
333.99451	82	
334.14293	76	
335.40316	78	
339.13941	78	
341.90408	180	1+
342.28538	78	
342.43094	100	
343.04026	94	
344.14159	88	
END IONS

###FS:    #m/z: 363.95589 #charge 1+
###MS: 102
###MSMS: 105
BEGIN IONS
TITLE=Cmpd 78, +MS2(363.9559), 28.0-35.0eV, 2.3min #105
RTINSECONDS=134.22
SCANS=102,105
PEPMASS=363.95589	902372
CHARGE=1+
92.51358	100	
106.16735	92	
189.86154	620	1+
191.85871	410	1+
196.88105	144	
200.87553	102	
200.94906	90	
202.55317	98	
207.87388	272	
207.94674	194	
208.45000	90	
209.86937	116	
209.94286	1692	1+
210.88362	520	
211.11770	84	
212.06786	90	
212.87797	1498	1+
218.91163	126	
222.37909	88	
222.94976	742	1+
224.95068	1324	1+
225.88445	152	
226.06361	88	
226.86965	98	
226.89598	114	
226.90690	276	1+
226.94667	11946	1+
227.00142	96	
227.04726	98	
227.10803	102	
227.90839	202	1+
227.93011	408	
228.84927	94	
228.89369	910	1+
228.94172	12738	1+
229.08575	92	
230.88914	3192	1+
232.88496	542	1+
234.88163	148	
234.93118	88	
235.42464	100	
235.56412	96	
235.87700	88	
236.83035	102	
237.05887	98	
237.10833	100	
239.06785	134	
239.50026	92	
239.96638	102	
240.82177	124	
240.94053	416	
240.96015	268	
240.97650	98	
241.08391	90	
241.94183	428	
242.82096	132	
242.94073	1382	1+
242.96000	1068	1+
243.82064	260	
244.82203	178	
244.89878	120	
244.95614	6562	1+
245.82079	112	
245.94098	386	
246.80798	124	
246.90375	316	1+
246.95198	5558	
247.86517	150	
247.95503	228	
248.80100	116	
248.83850	132	
248.89948	1270	1+
248.95730	136	
249.80496	116	
249.83637	136	1+
250.78750	166	1+
250.89587	126	
250.92485	88	
250.96906	102	
251.07175	360	1+
251.94542	116	
252.94981	88	
253.81955	96	
253.90224	378	1+
256.85687	100	
258.83582	296	1+
258.88980	104	
258.97577	200	
259.94011	108	
260.96682	456	1+
261.83334	176	
262.82533	278	1+
264.08231	598	1+
264.88783	118	
266.81353	254	
266.85771	156	
266.89082	198	1+
267.86629	192	1+
267.97335	1182	1+
268.95849	120	
269.96735	852	1+
270.81010	112	
271.85294	92	
271.88702	94	
271.91517	154	
272.92494	132	
274.85572	96	
276.80902	176	
276.84438	112	
277.83528	160	
278.79504	134	
278.81659	196	1+
278.85663	132	
279.10356	152	
279.50975	88	
279.98629	86	
280.10442	102	
280.79609	340	
280.84679	170	
281.79041	226	
281.86114	106	
282.06632	192	1+
282.79236	184	
283.79133	162	
283.85078	254	
283.92641	88	
284.71130	98	
284.80126	356	1+
284.82633	158	
285.11120	100	
285.84502	646	
286.87781	144	
288.81544	84	
289.87204	96	
290.78647	224	1+
291.36310	86	
293.11672	162	
293.47126	94	
293.84756	282	1+
294.11897	116	
294.85002	234	1+
295.35270	88	
295.42447	92	
296.81191	250	
297.81241	116	
298.80271	654	1+
299.87922	92	
299.91981	98	
300.80010	292	
301.81791	128	
301.86106	228	
302.85272	148	
303.01556	102	
303.80214	290	1+
303.85545	856	1+
304.82729	262	1+
307.13019	212	
307.30323	98	
307.43864	104	
308.79785	134	
309.83748	100	
309.86736	272	1+
313.81212	88	
313.83396	92	
315.45199	92	
315.98653	88	
317.18147	102	
317.80813	538	1+
318.89378	96	
318.93492	276	1+
320.80359	102	
321.81244	162	
321.86450	148	
321.88478	152	
322.92886	342	
323.87309	94	
324.89074	278	1+
326.86899	176	
327.28301	104	
327.82534	116	
331.70262	120	
332.39190	102	
336.94394	136	
339.83005	174	
340.82873	108	
340.94013	274	
350.77344	86	
353.77734	92	
357.26440	100	
359.71768	166	1+
361.28114	104	
363.95860	154	
364.95245	86	
366.83541	104	
367.74288	148	1+
368.77447	88	
END IONS

###FS:    #m/z: 363.95586 #charge 1+
###MS: 106
###MSMS: 107
BEGIN IONS
TITLE=Cmpd 79, +MS2(363.9559), 28.0-35.0eV, 2.3min #107
RTINSECONDS=137.892
SCANS=106-107
PEPMASS=363.95586	848674
CHARGE=1+
74.47976	90	
83.78229	92	
135.74612	86	
135.91644	100	
186.87547	92	
187.86544	84	
189.86128	702	1+
190.88495	84	
191.85866	1160	1+
193.85951	104	
194.88842	84	
196.88381	364	1+
200.88105	168	
200.94952	194	
202.94331	100	
203.86793	82	
206.94780	278	1+
207.40715	84	
207.87364	228	
209.86945	234	
209.94287	3074	1+
210.88243	878	1+
212.41663	92	
212.87856	5070	1+
217.55220	210	
218.91373	102	
219.86892	108	
222.95123	1550	1+
224.94940	3404	1+
226.51457	84	
226.89181	274	
226.94630	19384	1+
227.16503	86	
227.32826	168	1+
227.89544	134	
228.05479	84	
228.28346	180	1+
228.89425	1076	1+
228.94189	22156	1+
229.00877	188	1+
229.07099	120	
229.22871	92	1+
230.78863	86	
230.88934	5828	1+
231.23570	90	1+
231.39888	86	
232.88588	698	1+
233.85028	110	
234.88111	146	
235.89216	252	1+
236.86246	84	
236.93249	94	
236.99811	98	
238.06829	214	1+
238.95918	90	
239.42469	90	
240.93901	468	
240.96162	2216	1+
241.02498	92	
241.46367	100	
241.83231	88	
241.93911	1972	1+
242.81738	404	1+
242.94026	1220	1+
242.95948	1070	1+
244.92198	90	
244.95705	9460	1+
245.03685	84	1+
245.05650	110	
246.09167	86	
246.43570	100	
246.90732	512	1+
246.95237	10496	1+
247.83378	88	
247.85711	84	
248.15536	120	1+
248.80471	180	
248.89951	1444	1+
249.79287	336	1+
249.94631	160	1+
250.02699	144	
250.79541	248	1+
250.89510	330	
251.91904	90	
251.97249	94	
252.02753	84	
252.07724	306	
252.25701	98	
252.88951	110	
253.04711	92	
253.90439	548	
254.06595	104	
254.15827	94	
254.86323	84	
255.85241	94	
257.89689	84	
257.91091	86	
258.83101	152	
258.97389	224	
259.97108	138	
260.04509	94	
260.82963	610	1+
260.94450	108	
260.96779	854	1+
262.93203	102	
263.43385	88	
263.97957	292	
264.79175	238	1+
264.96496	336	1+
265.81767	106	
265.90149	258	1+
266.09241	114	
266.81236	310	
267.10310	84	
267.97120	1078	1+
268.08102	246	1+
268.81775	120	
268.95710	146	
269.96771	1648	1+
269.99718	82	
270.06208	92	
271.85794	174	1+
271.91482	204	
272.02582	84	
273.90996	110	
274.14315	82	
275.80983	146	
276.85473	152	
277.08974	124	
277.87656	200	1+
278.79881	132	
278.84302	298	1+
279.10191	112	
279.86124	88	
280.11160	144	
280.79100	740	1+
282.80323	118	
283.00221	84	
283.78821	266	
283.84990	334	1+
283.98699	148	
284.80138	128	
284.83063	100	
284.98258	104	
285.80954	178	1+
285.84520	272	
286.79687	168	1+
286.89496	84	
289.08815	182	1+
289.87235	106	
290.78593	274	1+
290.86931	200	1+
293.11456	214	
294.84915	124	
295.86269	110	
296.80631	138	
297.11712	86	
297.80963	82	
297.83307	86	
298.41838	94	
298.80180	570	
298.87672	102	
299.80488	294	
299.83274	204	1+
300.07719	88	
300.79904	580	1+
301.80114	416	1+
301.85839	322	
302.14845	100	
302.85333	1040	1+
303.81047	146	
303.85515	878	1+
304.08631	102	
304.96784	88	
306.88341	82	
307.84604	84	
309.00177	92	
309.95860	90	
310.04799	134	
310.87498	136	
311.85865	110	
314.86673	210	1+
315.41079	128	
316.53022	102	
316.81465	330	1+
319.86913	92	
320.14196	156	
320.74231	96	
320.81388	490	1+
321.81939	356	1+
321.86581	108	
321.88496	228	1+
322.92956	140	
324.88605	108	
325.85625	112	
326.87051	300	
328.88976	206	
330.86113	96	
335.86048	110	
336.79712	144	
336.94273	158	
337.76986	86	
338.91365	96	
339.83121	366	1+
340.88060	88	
340.93988	484	1+
349.86108	248	1+
349.99105	84	
350.78472	182	1+
356.86978	86	
357.77123	86	
360.78086	144	1+
361.71120	112	
364.00161	112	
364.77874	92	
365.85393	122	
367.05720	88	
367.77109	116	
END IONS

###FS:    #m/z: 336.94515 #charge 1+
###MS: 106
###MSMS: 108
BEGIN IONS
TITLE=Cmpd 80, +MS2(336.9452), 28.0-35.0eV, 2.3min #108
RTINSECONDS=138.664
SCANS=106,108
PEPMASS=336.94515	78420
CHARGE=1+
61.06463	102	
192.89028	74	
195.00563	76	
198.09922	84	
201.37025	86	
201.95269	78	
207.93455	82	
211.94405	4046	1+
212.87718	1624	1+
213.93876	1492	1+
214.41855	116	
215.85853	108	
215.88715	348	
215.93330	442	1+
216.41180	120	
217.38483	88	
218.88841	82	
220.52058	114	
222.39177	86	
223.10466	90	
223.83230	230	1+
223.89135	146	
223.96028	140	
223.98316	86	
224.97455	118	
225.86161	198	
227.95525	98	
228.84360	106	
228.89254	468	1+
229.82630	226	1+
229.95440	3618	
230.88884	1830	1+
230.90900	198	
231.94992	1734	
232.07012	94	
232.88771	380	1+
233.82936	174	
233.87112	88	
233.91814	82	
233.94726	186	
235.80164	78	
235.94658	128	
236.80591	80	
236.82665	76	
236.87802	78	
237.05343	90	
238.45263	98	
239.43376	92	
239.96439	76	
240.96316	172	
241.84015	254	1+
241.86319	74	
243.77951	78	
243.86597	82	
243.91399	78	
244.03850	76	
244.08726	132	
244.46866	88	
244.95895	158	
246.56548	78	
246.90373	170	
246.97942	102	
247.39144	82	
247.89476	578	1+
247.96369	1146	1+
248.85571	76	
248.87774	142	
249.83072	136	
249.95886	398	1+
250.84515	96	
250.95221	378	1+
251.06399	110	
251.84148	184	
252.84213	108	
252.92775	90	
252.97059	2922	1+
253.08729	138	
253.84300	92	
253.90781	368	1+
254.01303	132	1+
254.09142	122	
254.94556	76	
254.96467	1204	1+
255.07842	266	1+
255.88068	154	
256.26104	82	
256.96188	232	
257.26831	82	
257.37859	124	
258.05889	76	
258.84583	430	1+
258.90500	78	
259.81954	80	
259.95814	136	
260.82425	176	1+
260.94706	82	
261.47655	90	
261.85994	76	
261.89037	96	
262.37683	78	
262.80050	94	
262.94743	220	1+
263.82896	130	
263.90286	78	
264.81712	80	
265.02655	88	
267.83871	206	
268.83932	730	1+
269.06011	124	
270.93416	82	
270.98135	254	1+
271.86673	78	
271.91854	162	1+
272.97686	270	1+
273.79171	134	
273.87482	92	
275.34397	82	
275.86396	144	
275.95742	102	
276.85469	498	1+
276.87434	82	
276.89668	94	
277.81086	98	
277.83807	142	
277.85899	328	1+
277.92951	80	
278.08506	78	
278.83601	236	
279.10084	152	
279.83520	198	
279.86117	316	1+
280.48650	146	1+
280.83864	154	
280.93695	98	
281.08660	78	
283.85694	96	
284.00912	82	
285.85011	318	
286.85018	504	
287.85285	706	1+
288.81898	174	
291.12209	86	
291.85547	106	
292.10974	130	
292.87248	78	
293.73191	102	
294.86213	126	
295.84641	84	
296.17831	84	
296.88496	216	1+
297.81084	146	
298.14052	84	
298.86945	238	1+
300.78881	82	
300.85452	82	
301.82185	86	
302.43865	78	
303.86193	188	
304.44732	74	
304.83302	80	
304.86356	110	
305.80472	90	
308.87505	140	
310.87511	418	
313.05554	92	
313.80764	76	
313.84232	78	
313.89228	136	
314.03875	76	
314.82014	236	1+
317.93451	86	
318.81713	78	
323.15758	78	
325.69446	76	
325.86758	74	
325.88628	148	
328.09894	76	
328.88651	216	1+
333.85545	98	
334.76819	92	
337.04197	98	
339.57835	78	
340.74915	94	
340.79850	168	
340.82599	84	
END IONS

###FS:    #m/z: 359.96078 #charge 1+
###MS: 106
###MSMS: 109
BEGIN IONS
TITLE=Cmpd 81, +MS2(359.9608), 28.0-35.0eV, 2.4min #109
RTINSECONDS=139.435
SCANS=106,109
PEPMASS=359.96078	62600
CHARGE=1+
56.55404	78	
72.89981	80	
186.93932	76	
198.87668	142	
201.87417	92	
209.94249	868	1+
209.99864	92	
210.04431	96	
213.87363	78	
215.41590	84	
215.93813	96	
222.95079	808	1+
222.98474	118	
223.42416	80	
224.94972	1084	1+
225.96864	182	
226.05312	192	1+
226.89356	206	
226.94695	6934	1+
226.97309	274	
227.93581	244	
228.08602	84	
228.94177	6010	1+
230.88556	92	
232.54903	88	
233.51511	90	
233.96486	88	
234.40664	88	
234.86177	84	
234.89552	78	
234.92378	80	
235.36830	102	
235.82241	144	
237.02318	86	
237.05342	86	
238.84333	82	
239.48137	84	
239.95855	82	
240.82462	102	
240.93775	206	
240.96141	752	1+
241.08271	92	
241.94086	110	
242.51987	88	
242.95613	106	
243.36786	82	
243.79340	80	
243.96042	140	
244.39165	100	
244.95678	4578	1+
245.07270	136	1+
245.39657	94	
245.94141	494	
246.02978	100	
246.95218	4266	
247.43385	94	
247.95158	136	
248.03117	84	
248.80199	134	
250.12231	80	
250.95279	424	1+
250.96782	244	
251.78757	98	
251.89283	234	1+
252.44416	98	
252.95566	266	
253.09639	90	
254.83018	78	
256.36872	92	
256.92040	254	1+
257.85776	124	
258.83207	126	
258.90370	98	
258.97679	156	1+
259.79481	126	
259.82961	338	1+
260.96783	570	1+
261.85354	94	
261.87583	116	
261.89353	78	
262.96591	80	
263.81381	202	1+
263.98214	80	
266.81320	296	1+
267.13569	84	
267.97278	700	1+
268.84815	86	
268.91882	94	
268.96181	470	1+
269.80159	92	
270.89913	208	1+
271.84207	78	
271.86655	80	
274.84621	218	1+
275.96931	92	
277.12520	84	
277.80463	186	
277.99675	116	
278.83957	206	
279.10206	218	1+
279.79952	130	
280.39972	92	
280.79236	466	1+
281.87545	100	
281.88991	208	1+
282.36261	80	
282.82692	130	
283.09805	82	
283.98467	172	1+
285.42863	78	
285.82689	82	
286.13658	90	
287.42130	120	
287.92359	90	
290.81225	78	
291.11900	214	1+
291.41112	94	
291.43855	98	
291.97555	94	
292.86342	88	
293.05055	110	
293.08237	104	
293.91738	86	
294.40580	104	
294.85875	112	
295.94803	102	
297.80683	172	
297.84167	142	
298.80373	752	1+
298.83541	136	
298.85829	188	
298.94050	78	
300.78371	76	
300.83934	92	
301.81010	82	
302.84461	182	1+
302.89797	202	1+
304.81271	104	
304.86924	88	
306.86945	220	1+
307.83903	112	
308.62182	104	
309.79393	140	
311.80309	164	1+
312.94899	86	
313.88813	94	
314.87350	112	
315.04235	90	
316.81336	88	
316.82556	130	
318.81579	80	
318.93032	240	
319.85550	104	
320.13919	100	
320.81342	80	
321.81707	148	
322.92876	182	
325.11666	106	
325.14606	104	
326.89788	102	
328.93992	86	
329.86834	86	
332.06758	102	
334.94665	98	
335.75600	218	1+
336.75731	186	1+
336.94396	236	
337.87818	170	
338.96097	126	
339.19383	82	
339.82296	76	
340.76967	76	
340.93864	280	
340.95638	144	
342.89963	98	
346.17415	76	
349.39417	94	
350.75488	118	
351.78294	128	
352.87907	108	
355.41690	90	
356.76933	278	1+
357.19031	88	
361.77492	260	1+
362.85854	76	
END IONS

###FS:    #m/z: 363.95566 #charge 1+
###MS: 110
###MSMS: 111
BEGIN IONS
TITLE=Cmpd 82, +MS2(363.9557), 28.0-35.0eV, 2.4min #111
RTINSECONDS=143.135
SCANS=110-111
PEPMASS=363.95566	799544
CHARGE=1+
65.08219	88	
126.98237	92	
134.95774	202	
178.94657	244	
180.94996	102	
184.95359	200	
185.94191	82	
187.86780	194	1+
187.93279	84	
189.86172	1010	1+
191.85784	1018	1+
193.85433	112	
194.53617	96	
196.88915	174	
200.88622	122	
200.95420	112	
203.92934	110	
206.87864	92	
207.87464	296	1+
207.94642	470	1+
209.87031	236	
209.94384	4886	1+
210.19603	88	
210.88327	930	1+
212.85829	82	
212.87807	4248	1+
214.89083	300	1+
215.97501	84	
219.86327	108	
222.84058	82	
222.95161	2618	1+
224.89002	170	
224.94777	3034	1+
224.97180	138	
225.88094	114	
226.89719	356	1+
226.94701	27498	1+
226.96951	456	
227.01929	104	
227.04547	132	1+
228.05005	106	1+
228.57612	108	1+
228.89383	1098	1+
228.94196	30694	1+
229.10596	156	
229.18858	232	1+
229.24298	210	1+
230.24505	172	1+
230.80263	118	1+
230.84375	138	
230.85536	120	
230.88863	6656	1+
231.82690	96	
231.84281	116	
232.01786	172	
232.53197	120	1+
232.88538	814	1+
234.88267	136	
235.85129	94	
236.79600	92	
236.82124	86	
236.86530	114	
240.88967	82	
240.93968	450	
240.96116	2072	1+
241.09745	88	
241.83315	208	1+
241.94260	290	
242.94157	1414	1+
242.95883	1614	1+
243.06263	104	
243.81719	130	1+
243.90348	160	
244.92930	116	
244.95696	10468	1+
245.90057	542	1+
246.95252	13390	1+
247.03898	86	
247.38591	138	
247.85911	86	
248.14517	92	1+
248.80017	184	1+
248.84709	106	
248.89859	2468	1+
249.04345	86	
249.87373	82	
250.08826	88	
250.83831	126	
250.89313	502	
250.91060	132	
250.94721	184	
250.97244	386	1+
251.06816	122	
251.90857	118	
251.93843	206	1+
252.03543	104	1+
252.53968	84	
252.89122	242	
252.97526	200	
253.34652	104	
253.90494	538	
253.99293	150	1+
255.01595	94	
255.02629	118	
255.92172	256	1+
255.96027	98	
257.36579	90	
257.97115	116	
258.40208	94	
258.83393	216	
258.84337	418	1+
258.89946	114	
258.96963	138	
259.78839	124	1+
260.82771	198	
260.89446	102	
260.96810	1006	1+
261.83033	242	1+
263.87837	118	
264.82783	106	
264.96738	336	1+
265.08418	96	
265.80611	120	
265.82391	138	
266.09216	122	
266.78678	186	1+
266.81031	434	1+
266.85085	234	1+
266.87497	96	
267.46112	88	
267.97316	1896	1+
268.14010	142	
268.95353	130	
269.89795	98	
269.96760	1548	1+
270.05280	104	
271.44780	88	
271.84565	120	
271.85787	102	
271.91395	526	1+
272.86951	196	1+
273.93558	88	
275.80876	82	
275.90764	114	
275.92680	84	
276.07184	102	
276.83691	190	
277.85772	200	1+
278.79839	110	
279.78765	456	1+
279.84694	128	
280.10562	158	
280.91923	96	
281.11538	148	
281.84694	86	
281.88855	104	
282.12706	96	
282.78264	102	
283.78322	88	
283.84705	340	1+
283.98242	306	1+
284.79516	166	
284.81623	258	1+
284.87698	120	
285.84383	740	1+
285.94106	94	
288.84295	92	
291.50567	84	
292.81243	120	
293.87887	152	
294.86814	246	1+
295.09956	98	
296.80660	236	1+
296.90973	82	
297.44956	82	
298.80430	934	1+
299.47755	90	
299.86329	84	
300.79547	418	1+
300.90945	84	
301.86051	232	
303.85504	1804	
303.90469	114	
303.94591	110	
304.60552	92	
305.82183	174	
307.89500	188	
308.86920	308	1+
308.92625	146	
309.83743	116	
311.36549	88	
312.96007	116	
315.82074	122	
316.81227	554	1+
318.40750	86	
318.93568	132	
319.86508	118	
320.92813	108	
321.81612	316	1+
321.86313	126	
322.14071	84	
322.15846	126	
322.86306	154	
322.88364	82	
322.92931	328	1+
324.86989	84	
326.87297	564	1+
330.15062	88	
335.87912	152	1+
336.87600	188	1+
336.94408	296	1+
339.82899	568	1+
340.73782	84	
340.79677	92	
340.93842	446	1+
342.32297	92	
342.96530	82	
350.09864	104	
352.77354	108	
352.88788	138	
357.86705	168	
357.88426	90	
360.79495	162	1+
361.71547	152	1+
364.06388	82	
END IONS

###FS:    #m/z: 507.84404 #charge 1+
###MS: 110
###MSMS: 112
BEGIN IONS
TITLE=Cmpd 83, +MS2(507.8440), 28.2-35.2eV, 2.4min #112
RTINSECONDS=143.907
SCANS=110,112
PEPMASS=507.84404	338914
CHARGE=1+
191.86662	162	
196.01490	658	1+
210.03426	128	
214.88616	244	
222.97656	124	
224.97501	222	
232.88041	132	
232.89617	520	1+
233.40097	220	
236.88702	226	1+
237.85480	126	
238.06353	258	
239.85417	144	
242.85566	128	
250.90653	410	1+
250.96456	160	1+
252.07776	350	
258.87896	190	
261.88095	158	
266.16551	306	
266.18191	128	
266.38270	184	
267.89729	164	
268.01576	134	1+
271.88581	178	
272.85307	272	
273.90883	138	
275.87886	206	1+
275.98579	162	
278.89773	232	1+
279.38479	126	
282.39133	144	
285.82999	142	
285.85518	380	
287.85179	1144	
287.88813	148	
288.86791	232	
288.89127	318	
289.87940	340	
290.86428	788	1+
293.87131	1834	1+
294.01217	150	
294.87375	1094	1+
294.89266	470	1+
297.80478	134	
300.86402	200	
303.86798	692	1+
304.37266	252	1+
305.86275	1600	1+
306.88022	232	
307.37729	154	
307.84986	142	
307.89194	230	
308.13937	954	1+
308.87234	1848	1+
309.88087	362	
310.15608	736	1+
311.33120	306	1+
311.37173	144	
311.80787	248	1+
311.83863	164	
311.88272	3296	1+
312.74979	184	1+
314.86390	860	1+
317.77432	142	
317.81006	218	1+
317.99940	302	1+
318.37924	190	
318.85526	338	1+
318.88126	440	1+
319.00367	238	1+
319.79661	216	1+
319.88413	302	1+
322.88713	228	
323.81037	214	1+
323.84801	150	
323.87354	448	
324.86455	262	
325.85927	180	
325.90130	130	
326.81511	204	1+
326.87971	2882	1+
327.38357	178	
328.81088	254	1+
328.87400	654	1+
330.88028	224	
331.82232	138	
331.88813	190	
332.84429	140	
332.87426	574	1+
333.78138	138	
333.83623	204	1+
334.87228	636	1+
334.89551	168	
335.89358	134	
337.04430	170	1+
337.83050	368	1+
337.99501	240	1+
338.02552	136	
338.38484	268	
340.15120	128	
342.87045	270	1+
344.36856	282	1+
344.82121	308	1+
345.85848	220	1+
345.88975	124	
347.77727	582	1+
348.17617	150	
348.21247	150	
348.92403	140	
349.76948	132	
350.80161	134	
350.89480	138	
351.87697	190	
352.88068	222	1+
352.88886	208	1+
353.78676	134	
353.85228	298	1+
354.30487	168	1+
354.78578	220	
355.84799	152	
356.81048	124	
357.77780	262	1+
357.89967	312	1+
359.75196	304	1+
361.01935	166	
362.37009	298	1+
362.78608	220	1+
364.83544	164	
365.89571	232	1+
366.84022	472	
367.70443	414	1+
367.84578	268	
368.83873	708	1+
368.89806	218	
369.90296	134	
370.78025	134	
370.79609	198	
371.79627	234	
371.83356	130	
372.77778	448	1+
373.37448	252	1+
373.71457	220	
373.90337	152	
374.83375	314	1+
374.85339	144	
375.73011	374	1+
375.80127	136	
376.77961	124	
380.72212	184	
380.85535	168	
382.71292	426	1+
382.85151	152	
382.87213	140	
383.88866	124	
384.84863	2470	1+
386.80253	172	
387.20334	128	
387.84435	318	1+
388.72381	172	
388.79425	174	
389.19744	400	
389.57666	134	
389.71296	234	1+
390.74852	194	1+
390.83814	522	
391.72280	308	1+
391.83988	306	
391.86033	420	1+
392.77929	132	
392.80314	136	
392.82521	856	1+
392.86274	388	1+
393.19347	178	
393.88832	130	
395.74246	176	
395.78321	130	
395.86210	196	
398.72735	190	
398.78691	228	
398.89462	276	1+
399.72346	346	1+
399.84964	346	1+
402.81299	366	1+
402.85956	502	
403.81341	332	1+
403.87006	246	
404.87170	512	1+
405.75031	388	1+
406.78080	190	
407.59792	158	
407.73767	554	1+
407.80601	296	1+
407.86258	3760	1+
407.92021	192	1+
409.72504	326	1+
409.77585	126	
410.83525	708	1+
411.73672	274	1+
412.84316	430	
413.74018	128	
413.86030	220	1+
413.88943	160	
413.97581	126	
414.75310	198	
415.87156	242	
416.75141	168	1+
423.76986	312	
423.86583	380	
424.78947	140	
424.86546	216	
424.88337	148	
425.75410	808	1+
425.84295	130	
425.89369	196	
426.86047	1178	1+
427.73119	590	
427.82150	124	
428.73019	300	
428.75271	168	
428.84654	1302	1+
428.88111	234	1+
429.68792	248	1+
429.73800	176	
429.83618	350	
429.84731	202	
430.69176	178	1+
430.74879	146	
431.86734	398	1+
433.71421	278	1+
433.86174	214	1+
438.77332	158	
440.86611	310	1+
441.68989	140	
444.75853	340	1+
444.87108	1580	1+
445.67772	220	1+
445.74166	402	
446.10198	124	
446.87836	420	1+
447.71252	376	1+
447.84496	134	
449.87700	314	
450.74576	546	1+
450.87234	330	1+
457.90484	356	1+
462.21015	128	
462.88362	872	1+
465.72255	190	
467.77353	332	1+
467.88587	776	
468.88809	506	
474.72763	244	1+
482.79109	140	
485.89499	316	1+
488.89975	152	
491.85060	150	
497.73624	126	
509.85169	262	
END IONS

###FS:    #m/z: 336.94490 #charge 1+
###MS: 110
###MSMS: 113
BEGIN IONS
TITLE=Cmpd 84, +MS2(336.9449), 28.0-35.0eV, 2.5min #113
RTINSECONDS=144.679
SCANS=110,113
PEPMASS=336.94490	75790
CHARGE=1+
74.84897	72	
182.86582	124	
183.86769	74	
188.02687	80	
198.85850	74	
201.88109	90	
205.93208	112	
206.97516	284	1+
209.94176	78	
210.88461	186	
211.94373	4752	1+
212.87777	1306	1+
213.08496	108	
213.11190	86	
213.89767	84	
213.93911	1654	1+
214.88586	240	1+
215.93474	218	
217.88280	110	
218.46316	84	
222.93783	80	
224.97414	128	
225.04010	78	
225.12853	76	
226.38837	134	
226.94785	94	
226.97674	88	
227.95188	110	
228.89422	206	
229.42876	72	
229.78439	92	
229.86040	90	
229.95423	3560	1+
230.88899	2608	1+
231.43818	104	
231.94892	1390	1+
231.98404	84	
232.83646	74	
233.82780	142	
233.86002	74	
234.81958	90	
234.88678	340	1+
235.01997	92	
235.83186	76	
235.87007	78	
235.94665	116	
238.04317	84	
238.06041	80	
238.88243	112	
239.84536	132	
239.90538	88	
240.83440	256	1+
241.85295	80	
241.89694	84	
244.08843	86	
244.95538	106	
245.00240	74	
247.96622	1450	1+
248.89961	700	1+
248.99287	92	
249.96127	608	1+
250.03468	80	
250.82841	150	
251.07240	142	
251.82477	138	
251.88396	106	
252.07189	100	
252.39171	84	
252.83307	112	
252.96965	2670	
253.08490	338	1+
253.90484	556	1+
253.94121	76	
254.84561	84	
254.96546	1126	1+
254.98818	114	
255.90349	74	
256.95652	78	
257.80201	134	
258.83912	192	
258.87549	94	
258.91065	114	
259.00066	76	
259.84785	242	
260.82981	386	1+
261.07759	78	
261.83172	254	1+
263.08345	92	
263.82945	102	
263.90439	76	
265.41050	78	
267.83751	362	
267.87613	98	
268.38936	82	
268.83776	964	1+
269.39654	88	
270.35659	80	
270.37864	74	
270.85606	240	1+
270.98170	392	
271.90250	342	1+
271.91678	162	
272.90646	308	1+
272.98221	74	
273.78880	98	
275.50696	86	
275.85914	362	1+
276.81561	130	
277.83651	110	
278.83360	786	1+
278.96001	114	
280.19404	88	
281.45951	100	
282.36677	100	
282.88686	78	
283.88827	156	1+
284.16436	96	
285.08222	74	
285.81659	82	
286.84905	1116	1+
286.91597	94	
287.40476	90	
288.13196	80	
289.10373	102	
289.91023	76	
290.85896	104	
290.92605	198	1+
290.96103	76	
291.90408	88	
292.09894	76	
292.36414	106	
292.43731	106	
292.85587	124	
292.88440	234	1+
293.81229	84	
294.36574	96	
294.52416	78	
294.86616	108	
295.11651	84	
295.97128	206	1+
296.92899	84	
297.04736	82	
297.22312	74	
298.21996	72	
299.86942	112	
300.84642	216	1+
300.94129	78	
302.92115	84	
303.04741	102	
303.40251	92	
305.86058	82	
307.25166	98	
307.80718	88	
309.86830	120	
310.07525	104	
310.87447	96	
311.12257	78	
311.89414	84	
315.35844	78	
315.96039	100	
317.60812	92	
317.87837	130	
317.90603	84	
318.88506	72	
320.71449	98	
321.81921	82	
321.86566	82	
322.33939	92	
323.91977	92	
324.85900	116	
324.89084	106	
325.81619	96	
325.90292	78	
327.08664	80	
327.16785	98	
327.87776	168	
336.74695	84	
337.83181	72	
338.30095	90	
338.86618	74	
END IONS

###FS:    #m/z: 322.92921 #charge 1+
###MS: 114
###MSMS: 115
BEGIN IONS
TITLE=Cmpd 85, +MS2(322.9292), 28.0-35.0eV, 2.5min #115
RTINSECONDS=148.354
SCANS=114-115
PEPMASS=322.92921	4233802
CHARGE=1+
144.05718	84	
189.98522	74	
192.88684	120	
193.88844	76	
194.12357	96	
195.87456	70	
197.86231	72	
199.88673	76	
202.90463	74	
205.94934	176	
207.11717	82	
210.03789	84	
210.90577	110	
213.41648	82	
215.55505	92	
220.07235	80	
220.87387	206	
220.88764	92	
221.96713	100	
222.95376	96	
223.94883	156	
223.96151	168	
224.37561	92	
224.89394	84	
225.83481	68	
228.84451	196	1+
230.83212	188	
230.88304	68	
231.06832	68	
233.79430	96	
233.91422	78	
234.37821	96	
234.91270	72	
235.88074	80	
236.82770	110	
236.89829	122	
237.05880	110	
238.02304	208	1+
238.93577	134	
239.89193	72	
239.98124	98	
240.38297	70	
240.82404	164	
240.93989	2104	
241.82244	88	
241.93856	5952	1+
242.81835	130	
242.94071	4232	1+
243.81617	380	1+
244.00018	72	
244.93949	1340	1+
244.97563	74	
246.85380	126	
246.90300	92	
246.97586	148	
247.38567	102	
247.85732	84	
247.97718	74	
248.84517	138	
249.84474	72	
250.94838	76	
250.96949	70	
251.07098	80	
252.92623	70	
253.83726	74	
254.90846	80	
255.88380	88	
256.78216	74	
256.90308	120	
256.97882	98	
257.26262	86	
257.90093	80	
258.41020	114	
258.83091	148	
258.85597	74	
258.89865	130	
259.03592	74	
259.82590	334	1+
259.86869	96	
260.82828	284	1+
260.84744	128	
260.97628	72	
261.43074	104	
261.50238	94	
262.83209	364	1+
262.88630	90	
263.00555	70	
263.85053	80	
263.97820	80	
265.05915	106	
265.85483	72	
266.86270	202	
267.41063	84	
267.44684	96	
267.79122	132	
267.85279	74	
267.90956	216	1+
268.96730	68	
269.35691	164	
269.84803	200	1+
271.16086	80	
271.33635	82	
273.79231	88	
273.91784	84	
274.25298	76	
274.84077	76	
274.86027	108	
274.92638	100	
275.80827	88	
276.81092	70	
276.84185	274	1+
278.04380	72	
278.81120	178	1+
278.87804	92	
279.09100	924	1+
279.41960	100	
279.93684	88	
281.78716	78	
281.91626	216	1+
282.35253	70	
282.40996	84	
282.78470	222	1+
282.79917	134	
283.42594	92	
283.94952	70	
284.29235	126	
284.86132	148	
286.78921	214	1+
286.91369	146	
287.86138	120	
289.81313	120	
289.87973	264	1+
290.92949	94	
291.40710	106	
292.10966	80	
293.87323	82	
293.95503	70	
294.85830	212	
294.96387	96	
295.34233	76	
296.12362	72	
296.80711	358	1+
298.90828	86	
298.92958	78	
299.78041	132	
303.14158	76	
304.14029	72	
304.88187	88	
305.00437	92	
306.88340	108	
306.93434	108	
306.96727	90	
307.79581	382	1+
307.87290	142	
307.96209	72	
310.87328	102	
312.36717	80	
312.80508	108	
313.82362	72	
318.96624	80	
319.06077	84	
319.82320	72	
319.83981	70	
323.75326	104	
324.41468	92	
325.81817	70	
326.95201	74	
327.72734	76	
327.89874	72	
327.95865	74	
END IONS

###FS:    #m/z: 340.93978 #charge 1+
###MS: 114
###MSMS: 116
BEGIN IONS
TITLE=Cmpd 86, +MS2(340.9398), 28.0-35.0eV, 2.5min #116
RTINSECONDS=149.126
SCANS=114,116
PEPMASS=340.93978	1589842
CHARGE=1+
184.87482	120	
186.98789	94	
191.95755	140	
192.92386	144	
193.94928	84	
196.17157	104	
196.88096	80	
197.87061	90	
205.95197	124	
207.41591	88	
208.95792	174	
209.94709	102	
210.94092	92	
211.87742	102	
212.87935	116	
213.87884	440	1+
213.93840	1494	1+
215.88712	458	
216.90203	78	
217.88176	202	
217.93524	234	1+
219.85403	76	
219.89216	86	
222.87381	86	
222.95071	76	
223.93263	76	
224.97342	108	
225.89194	82	
226.88553	90	
226.94575	210	
228.84065	168	
228.94659	154	
229.78216	78	
229.82326	74	
230.89131	274	
231.88702	164	
231.94943	1152	1+
232.89793	92	
233.89429	136	
233.94890	296	
234.36325	82	
234.90124	78	
235.84019	82	
235.89044	102	
235.94679	158	
236.82797	138	
236.89314	134	
236.98153	84	
237.13676	82	
237.91798	74	
238.00528	92	
239.96431	82	
240.13536	78	
240.83228	80	
240.85138	76	
240.90420	128	
241.89081	180	1+
241.91597	80	
241.94655	78	
242.39743	76	
242.83293	122	
243.82919	218	1+
243.94476	82	
244.92361	82	
244.94959	198	
246.82607	74	
246.97646	98	
248.89829	160	
248.98267	146	
249.89936	320	1+
249.96225	394	1+
249.99382	122	
251.95759	200	
252.85211	92	
254.05646	78	
254.85952	86	
254.93914	144	
254.96441	1112	1+
255.11430	78	
255.90240	88	
255.91613	138	
256.07869	86	
257.84677	336	1+
259.95464	218	
260.83673	172	
260.91232	222	1+
260.96253	126	
261.84018	210	
262.03451	80	
262.90215	136	
266.62832	94	
266.99519	96	
267.10368	88	
268.84245	304	1+
269.79742	78	
270.36242	88	
270.82904	84	
270.87152	92	
271.42145	82	
271.91959	76	
272.80198	96	
272.84733	108	
272.93129	130	
272.97745	118	
273.86488	94	
273.89718	78	
274.97113	184	1+
275.85447	470	1+
276.85586	320	1+
276.87056	114	
278.41280	100	
278.84157	800	1+
278.86405	92	
279.86651	134	
279.92835	140	
280.10138	86	
280.86865	76	
280.93658	188	
281.05025	110	
281.86033	84	
282.35412	78	
282.85159	186	
283.79618	88	
284.85873	258	1+
285.93903	96	
289.83756	80	
290.86659	98	
290.94969	180	1+
292.81555	156	
293.43419	142	
293.85085	152	
294.84960	104	
295.35261	74	
295.85533	268	1+
295.99652	74	
296.85958	196	1+
296.88393	76	
297.97211	126	
298.01273	122	
298.94235	76	
299.01503	104	
299.78594	204	
299.86444	210	1+
299.89010	78	
301.84794	138	
301.88367	82	
302.17161	74	
302.88445	124	
303.80896	78	
304.88643	74	
306.85903	172	1+
306.88012	138	
307.79729	208	1+
307.89425	134	
307.95577	78	
308.29319	128	
309.77284	90	
312.80241	148	
316.38827	92	
318.84790	90	
319.84643	80	
326.82991	112	
326.89808	134	
327.88318	96	
328.88299	110	
330.81382	152	
331.87537	80	
332.90484	76	
338.87581	82	
339.92696	80	
341.89506	74	
342.89900	90	
343.71438	74	
END IONS

###FS:    #m/z: 507.84416 #charge 1+
###MS: 114
###MSMS: 117
BEGIN IONS
TITLE=Cmpd 87, +MS2(507.8442), 28.2-35.2eV, 2.5min #117
RTINSECONDS=149.898
SCANS=114,117
PEPMASS=507.84416	332740
CHARGE=1+
196.01435	328	
199.88578	140	
209.94344	186	
214.88529	156	
224.97653	202	
232.89617	574	
233.40118	196	
235.10930	138	
236.88850	190	
238.13496	142	
241.85255	206	
250.98143	166	1+
254.89719	194	1+
260.87676	366	1+
266.16366	216	
266.39080	140	
266.86230	132	
267.96652	166	1+
271.78901	168	1+
272.85358	476	1+
276.89235	174	
277.38350	134	
278.83418	262	
280.85526	168	
281.87555	192	1+
282.40582	214	
282.84750	150	1+
283.39578	234	1+
284.89869	172	
285.89491	138	
287.85175	764	1+
288.86562	220	
288.88579	144	
290.86384	448	
291.86589	262	
292.86405	358	
292.88406	162	
293.87224	1714	1+
294.90466	198	
297.85094	158	1+
297.89732	140	
298.79668	228	1+
298.87557	234	
300.33783	280	1+
300.85762	318	
301.85303	152	
302.81126	260	1+
303.86703	552	
305.86171	1490	1+
306.13449	138	
306.81170	240	1+
307.86533	134	
307.89246	248	
308.14239	1152	1+
308.87221	1554	1+
309.88722	538	
310.15616	1200	1+
311.88171	3338	1+
313.34936	158	
314.77596	350	1+
314.86335	716	1+
315.80097	272	1+
315.82410	136	
315.93150	186	1+
316.86358	334	
317.36750	176	
318.88268	334	1+
320.87885	148	
322.86664	590	1+
323.86950	412	1+
323.90878	260	1+
324.37790	144	
325.83515	140	
325.87908	158	
326.66830	142	
326.87927	3222	1+
327.05644	168	1+
328.38875	216	
328.82879	172	
329.80863	142	
330.15382	152	
330.83497	160	
330.88568	150	
332.87715	438	
332.90130	198	
333.40122	144	
333.87505	224	
333.90127	236	1+
334.41021	138	
334.87890	482	1+
334.92938	158	1+
335.84013	328	1+
335.88189	302	1+
337.09191	142	
337.38924	280	1+
337.88278	142	
338.88934	322	1+
341.81796	138	
343.87080	218	
345.87435	236	1+
347.74601	230	1+
347.83776	262	
348.03991	150	
348.88281	180	1+
349.01711	172	1+
349.76772	208	
350.83434	144	
350.88900	490	1+
351.85522	138	
352.90677	164	
353.85111	364	1+
353.96904	240	1+
354.87401	184	
355.89466	250	1+
356.82405	366	1+
357.78352	200	1+
358.34374	250	1+
358.88479	312	1+
362.87104	232	1+
365.36073	250	1+
365.70895	146	
365.78414	138	
366.83872	194	
366.86837	140	
367.70566	438	1+
367.76482	350	
367.84322	184	
368.90076	308	1+
369.77456	236	1+
369.83229	150	
370.72704	138	
370.87294	136	
371.18971	154	
371.81992	160	
372.85932	132	
372.86923	412	1+
373.71967	372	1+
373.81316	488	1+
373.90672	208	
374.81354	298	1+
375.75730	196	
375.88545	266	1+
376.74571	146	
377.39327	174	
377.74689	168	
378.73436	314	1+
381.72351	152	
381.83632	414	
382.85545	332	
383.07592	136	
383.82860	144	
383.89358	134	
384.82638	162	
384.84989	2048	1+
385.77371	184	
385.81864	284	1+
387.71990	142	
388.73687	174	1+
389.20017	164	
389.87459	150	
390.20273	160	
390.83984	618	1+
391.75008	140	
392.82592	728	1+
392.85746	260	1+
393.79742	172	
394.82788	214	
395.86379	144	
397.74731	154	
398.73073	720	1+
399.81091	168	
399.84860	454	
401.86528	134	
402.86039	226	
403.82294	228	1+
403.87089	220	
404.77720	398	1+
404.87208	162	
405.81190	174	
405.85995	332	
406.75693	156	
406.85720	194	
407.74494	274	
407.86495	1592	
408.06778	140	
408.20143	162	
408.73858	242	
408.85200	1190	1+
409.71994	338	
410.83791	1702	1+
410.86582	342	1+
411.57814	160	1+
411.78952	296	1+
412.21603	150	
412.72768	274	1+
414.86211	312	1+
415.80383	142	
416.24299	132	
416.73786	302	1+
417.82251	158	
418.73437	250	1+
421.87922	234	
422.84233	158	
422.86327	614	1+
423.77844	240	
423.86602	400	1+
423.88622	158	
424.89549	136	
425.75350	438	1+
425.87386	270	
426.86093	1392	1+
427.73124	1276	1+
427.77381	202	
427.94264	136	
428.75877	246	
428.84551	1256	1+
430.74006	416	1+
431.84161	150	
431.86775	502	1+
433.85432	250	1+
434.79826	152	
434.89810	156	
437.73453	184	1+
438.88968	270	1+
441.86680	146	
444.81718	182	
444.87173	1322	1+
445.74300	530	1+
446.87848	386	1+
447.70953	276	
447.73989	154	
448.70787	148	
448.77514	316	1+
449.68834	144	
449.74375	444	1+
449.87647	330	
450.74504	376	1+
450.87832	168	
451.86773	136	
452.75197	146	
452.77598	234	1+
462.88323	648	1+
465.71573	386	1+
467.70658	172	
467.88638	1058	1+
468.78529	206	
469.82482	210	1+
470.72350	138	
485.89558	500	1+
487.79924	140	
498.79493	138	
504.80293	150	
507.11813	92	1+
509.85734	152	1+
END IONS

###FS:    #m/z: 322.92921 #charge 1+
###MS: 118
###MSMS: 119
BEGIN IONS
TITLE=Cmpd 88, +MS2(322.9292), 28.0-35.0eV, 2.6min #119
RTINSECONDS=153.578
SCANS=118-119
PEPMASS=322.92921	4234316
CHARGE=1+
105.32010	84	
156.24052	80	
179.94471	84	
184.88173	74	
185.92417	148	
188.93746	84	
195.01273	72	
195.43815	90	
195.91885	80	
198.42071	78	
198.91238	76	
199.00249	90	
201.04050	112	
205.92070	72	
205.94903	362	
209.44756	86	
212.87633	130	
215.88596	128	
216.70269	90	
217.87204	78	
217.88798	80	
220.03948	72	
222.32990	78	
222.95202	240	
223.07354	76	
223.96257	278	1+
224.00063	84	
224.93539	86	
226.37956	170	
227.89562	146	
227.93219	136	
227.94971	90	
228.84895	76	
228.89756	116	
230.81940	118	
230.84313	108	
230.87086	84	
230.91184	100	
231.87360	92	
232.82816	92	
235.00463	74	
235.04623	72	
235.38614	76	
235.83057	76	
235.84434	76	
235.87807	142	
235.93345	76	
236.16569	74	
236.82463	76	
236.83974	84	
236.90627	88	
237.05333	76	
238.82567	88	
238.93601	160	
240.04017	74	
240.56399	74	
240.78841	80	
240.81542	158	1+
240.89051	72	
240.93972	1634	
241.04370	76	
241.78596	116	
241.94105	1422	
242.81704	238	1+
242.83991	206	1+
242.94040	5604	1+
243.00501	108	
244.93925	1118	1+
246.83952	74	
247.04036	72	
247.38752	88	
247.87609	128	
248.84758	150	
248.97255	78	
251.06757	116	
251.83906	108	
251.86129	148	
252.38021	96	
252.79163	72	
253.82156	82	
254.79259	72	
254.82814	78	
255.06336	124	
255.45378	88	
255.78178	176	
257.08027	200	
257.80890	84	
258.84227	226	
259.78996	90	
259.95404	72	
260.83324	154	
261.82656	90	
261.86375	72	
262.82862	84	
263.06538	80	
263.82999	190	
264.84466	74	
266.06523	74	
266.85802	140	
267.59743	106	
267.83655	74	
267.94294	78	
268.40152	96	
268.95599	144	
269.80155	122	
270.03755	84	
270.80273	102	
270.84108	368	1+
271.84656	290	1+
272.89011	80	
274.79016	74	
274.85304	80	
275.80929	162	
276.83629	86	
277.05411	86	
277.83730	92	
277.85466	236	1+
277.88252	146	
279.09243	922	1+
280.13020	72	
280.84303	228	1+
281.38345	76	
282.88270	78	
283.05013	94	
283.06792	112	
284.29239	240	
284.87499	82	
286.91181	80	
287.43799	82	
289.41910	76	
289.85618	134	
290.88148	132	
291.80662	180	1+
291.86144	80	
294.82748	74	
294.86159	220	1+
294.95735	74	
296.85923	82	
296.87390	78	
297.80633	220	1+
298.94665	96	
299.78949	220	1+
301.85723	72	
303.37039	110	
303.86662	206	1+
303.87858	78	
304.36985	74	
305.10724	86	
305.13537	98	
307.16524	76	
307.79678	312	
307.85238	76	
307.88832	180	
309.58035	82	
309.81025	130	
314.87234	78	
315.82941	72	
316.86898	164	1+
318.75800	76	
319.80245	74	
319.92315	78	
320.43987	102	
320.99692	88	
323.77401	102	
324.89941	76	
325.76781	76	
326.84777	90	
END IONS

###FS:    #m/z: 340.93984 #charge 1+
###MS: 118
###MSMS: 120
BEGIN IONS
TITLE=Cmpd 89, +MS2(340.9398), 28.0-35.0eV, 2.6min #120
RTINSECONDS=154.35
SCANS=118,120
PEPMASS=340.93984	1608390
CHARGE=1+
190.94625	74	
191.95295	254	
192.92484	192	
196.23359	82	
205.94845	100	
205.98239	76	
206.95649	80	
210.93826	144	
211.84143	98	
211.94261	78	
212.87910	348	1+
213.93907	1126	1+
214.88082	734	1+
214.89542	90	
215.93292	278	1+
215.95146	104	
217.85768	90	
217.89653	88	
217.93200	76	
218.91171	80	
219.38827	76	
221.02093	80	
221.93931	78	
222.89577	96	
223.96188	108	
224.84117	82	
226.94573	184	
228.83909	108	
228.93740	116	
228.95119	126	
229.84750	86	
229.94084	148	
230.83152	76	
230.88859	1118	1+
230.90445	78	
230.94316	90	
231.94876	1772	1+
232.12993	94	
233.86745	102	
233.94899	434	1+
234.08909	90	
235.83392	88	
235.94303	78	
236.57912	106	
237.90110	90	
239.04280	96	
239.78725	164	
239.86852	144	
239.88105	186	1+
240.83736	74	
240.95977	74	
241.83990	176	
243.87371	88	
243.89698	88	
244.83286	166	
244.87003	80	
244.89152	120	
244.95671	116	
245.05077	86	
245.90661	98	
246.38846	134	
246.97557	126	
248.85200	114	
248.90021	90	
248.95821	470	1+
249.96048	398	1+
250.56726	100	
250.86641	80	
250.94952	258	1+
253.95864	78	
253.97427	76	
254.01539	74	
254.39610	242	1+
254.90642	348	1+
254.96434	1128	1+
255.74029	78	
255.79913	84	
256.84860	98	
256.96293	96	
257.84233	290	1+
257.90502	94	
257.94226	74	
259.86357	136	
259.95621	444	1+
260.83688	392	1+
261.91494	116	
262.89005	90	
262.96151	74	
264.86475	76	
265.81709	78	
265.94278	92	
266.87240	128	
266.89262	124	
267.36446	92	
267.60155	102	
267.86881	80	
268.85037	92	
269.78793	86	
269.83850	106	
270.84534	90	
270.94023	84	
271.84712	142	
271.91561	90	
271.94995	78	
272.83558	74	
272.92707	138	
272.97450	82	
273.81048	78	
273.85441	312	1+
273.91332	102	
275.80149	116	
275.96976	78	
276.85470	390	
277.41387	78	
277.86167	180	
278.84406	1148	1+
280.93724	92	
282.35827	88	
282.85212	74	
282.87241	268	1+
282.92081	146	
283.41577	86	
284.93591	248	1+
286.95518	104	
287.43190	90	
287.92330	86	
288.36752	76	
289.32749	88	
289.79020	194	1+
291.87488	146	
293.88335	90	
294.86811	76	
295.80459	94	
295.85844	96	
296.82709	84	
297.07486	102	
297.85035	252	1+
297.97461	86	
298.42458	80	
299.18682	96	
299.98880	158	
301.75455	78	
301.87705	82	
302.16106	74	
302.85635	88	
302.94644	198	1+
303.87725	74	
306.95872	98	
307.80001	300	1+
307.99445	76	
308.97601	74	
310.87411	170	
311.37209	100	
311.88544	122	
312.80106	110	
312.87560	92	
319.70818	98	
321.86794	94	
323.23499	76	
323.82004	112	
324.88417	222	1+
326.11360	84	
326.88661	206	1+
327.87329	124	
328.65309	80	
328.77077	86	
330.81650	144	
334.35831	88	
336.05550	82	
336.29191	104	
337.87254	208	1+
339.38193	84	
339.82522	116	
340.71062	74	
340.91039	84	
341.11889	80	
342.30819	82	
342.90123	138	
END IONS

###FS:    #m/z: 507.84434 #charge 1+
###MS: 118
###MSMS: 121
BEGIN IONS
TITLE=Cmpd 90, +MS2(507.8443), 28.2-35.2eV, 2.6min #121
RTINSECONDS=155.123
SCANS=118,121
PEPMASS=507.84434	330536
CHARGE=1+
196.01477	514	1+
210.03048	176	
214.88968	252	1+
223.85739	142	1+
228.04075	160	
231.89297	386	1+
232.89673	332	1+
234.09938	184	
236.88840	158	
237.85566	140	
238.02733	216	1+
238.06522	224	
240.07789	192	
251.90821	160	1+
252.07588	226	1+
252.90180	206	1+
258.87695	214	
259.86622	242	1+
265.08938	168	1+
266.16682	250	
269.85506	244	1+
269.92161	174	
270.85721	172	1+
272.85050	206	
272.90235	266	1+
273.80376	146	
273.85542	268	
274.84507	142	
277.85347	258	1+
277.88530	280	1+
278.39050	216	
281.37950	270	
281.79321	140	1+
282.38497	156	
283.93767	152	
284.87375	220	
285.85748	204	
287.85378	538	
288.87047	134	
289.86400	744	1+
289.88011	390	
290.38404	138	
290.86754	560	1+
291.98766	278	1+
292.14532	130	
292.85937	192	
292.99735	324	1+
293.77789	174	1+
293.87219	1732	1+
293.92355	132	
296.87798	288	1+
298.83742	154	
298.87430	294	1+
299.79402	202	1+
300.84585	178	
300.87287	182	
303.86349	526	1+
305.86057	920	1+
307.86997	136	
307.89044	340	
308.14196	916	1+
308.79343	186	
308.81309	166	
308.87475	1170	1+
310.15569	850	1+
310.37596	366	1+
310.84116	132	
310.88738	228	
311.36222	148	
311.88389	3830	1+
312.15916	142	
312.84637	126	
313.94788	130	
314.86489	918	1+
314.87583	570	1+
315.76034	206	1+
315.82672	154	
316.80953	140	
318.39644	132	
318.85087	300	1+
320.87406	324	1+
321.87656	216	1+
321.99111	138	
322.86028	218	
323.81123	292	1+
323.84857	208	
323.87381	426	
324.85793	130	
325.89846	264	
326.88113	3534	1+
328.88054	386	
329.81016	186	1+
329.87587	222	
329.89607	362	1+
329.99886	126	
330.78537	194	1+
330.86643	156	
331.39187	200	1+
331.88874	200	
332.87520	284	
332.90385	206	1+
333.88428	184	
334.89665	126	
335.85049	222	1+
337.87815	210	
338.88314	498	1+
339.39363	250	1+
339.82804	226	1+
339.86046	282	1+
340.86171	484	1+
344.78987	166	
345.75962	132	
345.86680	212	
346.87128	132	
347.77533	456	1+
348.17155	130	
348.39220	152	
348.80068	150	
348.84228	218	
349.75650	548	1+
349.81491	382	1+
350.17619	164	1+
350.83073	142	
350.89144	498	1+
352.77916	138	
353.84889	386	
353.91286	224	
353.96598	134	
354.87320	144	
355.86630	140	
355.88934	394	1+
357.31903	192	
357.37813	136	
357.79703	394	1+
358.37342	182	
358.78335	278	1+
360.95911	132	
361.89546	208	1+
362.36437	132	
363.82725	174	1+
363.85195	132	
364.77388	128	
366.90258	132	
367.70616	476	1+
367.76869	706	1+
367.83436	262	
368.01475	190	1+
368.05498	206	1+
368.90512	294	1+
369.83759	546	1+
371.80346	138	
371.89478	208	1+
372.02667	136	
372.74188	214	1+
372.82335	236	
373.72134	228	
373.80816	606	1+
373.83133	128	
374.37246	186	1+
374.81223	540	1+
375.86945	256	1+
377.73525	130	
379.73135	164	
379.83575	150	
380.73187	142	
381.71599	344	1+
381.83692	332	1+
383.77170	244	
383.90549	154	
384.84960	2358	1+
384.88437	136	
385.71329	146	
385.77098	172	
386.04453	134	
387.77715	252	
388.79884	252	
388.84896	194	
389.19658	330	1+
389.78071	276	1+
390.84040	520	
391.76454	128	
391.83774	240	
392.73165	174	
392.82367	476	1+
392.87369	136	
394.78152	190	
394.83549	144	
394.88859	164	
395.81335	248	1+
395.86420	126	
396.75040	168	
398.13568	144	
398.72003	364	1+
399.72720	334	1+
399.84783	450	
400.80685	174	
400.83644	184	
400.91169	226	1+
400.99070	194	1+
402.82353	156	
402.86390	698	1+
403.74749	180	
404.90886	160	1+
405.85892	182	
406.84711	150	
407.74335	216	
407.86372	2798	1+
408.07828	146	1+
408.74638	156	
408.86464	1674	1+
409.72599	676	1+
409.82369	130	
410.83476	548	1+
412.84357	278	
413.07272	276	
413.87342	422	1+
414.67846	160	
414.73969	228	1+
417.80970	220	1+
417.85981	208	
419.37891	126	
421.88439	304	
422.86851	224	
423.76252	134	
423.77341	498	1+
423.86858	962	1+
425.75198	312	
426.75805	232	
426.85951	412	
427.73601	346	
427.86218	202	
428.73305	732	1+
428.85046	578	1+
430.84614	154	
431.80963	166	
431.86482	134	
432.70340	162	1+
432.86913	176	
433.85546	460	1+
434.85733	288	1+
435.69959	212	1+
440.89864	180	1+
444.76497	156	
444.87175	1678	1+
445.71564	270	1+
445.74552	406	
446.74212	594	1+
447.70728	350	1+
449.87777	196	
449.89827	150	
450.69683	146	
450.75288	150	
450.77166	142	
450.79147	130	
450.87694	332	1+
452.47445	176	
453.69395	150	1+
457.90823	286	1+
462.88270	874	1+
465.72432	188	
467.76090	200	1+
467.88939	872	1+
470.72323	246	1+
484.69783	152	
485.89694	684	1+
486.84473	168	
END IONS

###FS:    #m/z: 322.92921 #charge 1+
###MS: 122
###MSMS: 123
BEGIN IONS
TITLE=Cmpd 91, +MS2(322.9292), 28.0-35.0eV, 2.7min #123
RTINSECONDS=158.808
SCANS=122-123
PEPMASS=322.92921	4256582
CHARGE=1+
177.93253	74	
188.94577	100	
189.86354	98	
189.87682	102	
190.92933	78	
191.95201	74	
196.88516	130	
203.95375	72	
206.97213	74	
207.99819	90	
208.44663	96	
209.09907	84	
209.20779	76	
209.94125	168	
212.22706	100	
215.98765	92	
219.86206	194	1+
220.38934	86	
222.95297	146	
223.96032	148	
224.96309	92	
226.03807	80	
227.92832	310	1+
229.83923	134	
230.84814	78	
230.88795	320	1+
230.90799	86	
233.89222	112	
235.38422	158	
235.42828	74	
235.82344	76	
235.88835	94	
236.05371	130	1+
236.82953	220	1+
236.94569	84	
237.41454	98	
238.00519	86	
238.89545	148	
238.93693	142	
239.07838	132	
240.79241	92	
240.81850	82	
240.93921	2220	
240.96240	100	
241.07764	76	
241.82047	72	
241.94118	1472	
242.82251	116	
242.94190	4596	1+
243.82001	252	
244.81699	182	
244.93903	1080	1+
245.82236	114	
245.85803	84	
245.96344	84	
246.43839	128	
246.85797	80	
247.38763	88	
248.54029	74	
248.83845	120	
248.85561	78	
249.40026	102	
250.96393	94	
251.84745	170	1+
251.92402	184	1+
252.82668	84	
253.83302	218	1+
253.92341	86	
254.88694	74	
254.95929	122	
256.90653	138	
258.79801	102	
258.83304	204	
258.90509	168	
259.91241	84	
259.93786	82	
260.83343	84	
260.93486	72	
261.09728	74	
261.82721	512	1+
262.82758	318	1+
263.34838	84	
263.80494	82	
263.92048	82	
265.06289	146	
265.08527	124	
265.84766	106	
266.07542	82	
266.25158	96	
266.85396	116	
267.80664	96	
267.96363	74	
268.90665	80	
269.36197	76	
269.84665	292	1+
271.77989	80	
272.02903	86	
272.85696	114	
272.88241	144	
273.79722	114	
274.86427	82	
275.80786	216	
276.80934	122	
276.83989	80	
277.42413	98	
278.08753	518	1+
278.85933	108	
278.99218	86	
279.08972	432	1+
279.16496	74	
279.88367	98	
281.41637	94	
281.87131	82	
282.03231	74	
282.05508	74	
282.27803	76	
282.86222	76	
282.96707	80	
284.29319	280	
284.87959	108	
285.87395	96	
286.00769	78	
286.29858	72	
286.91975	114	
287.88425	72	
287.91062	78	
289.78407	116	
290.86588	220	
291.80567	120	
292.10539	84	
292.86773	80	
294.82942	74	
296.82490	108	
297.85000	74	
298.80107	122	
298.84492	94	
298.96802	98	
299.77949	82	
301.16088	80	
301.79074	122	
304.85859	96	
305.42258	72	
305.79832	76	
305.88049	234	1+
307.79919	154	
308.16701	78	
308.85258	74	
309.81930	114	
310.38688	78	
310.88109	96	
310.90616	100	
311.86222	128	
312.82507	86	
314.88306	104	
316.87985	72	
320.08810	74	
321.43156	74	
321.79752	128	
322.98795	72	
324.88622	176	
325.71891	76	
325.76121	94	
325.89989	104	
326.48159	88	
327.71342	76	
328.39042	102	
END IONS

###FS:    #m/z: 340.93980 #charge 1+
###MS: 122
###MSMS: 124
BEGIN IONS
TITLE=Cmpd 92, +MS2(340.9398), 28.0-35.0eV, 2.7min #124
RTINSECONDS=159.58
SCANS=122,124
PEPMASS=340.93980	1605022
CHARGE=1+
47.88416	78	
104.60060	84	
134.16158	100	
167.50425	86	
189.89219	84	
192.92513	244	
201.88052	76	
203.93659	78	
208.19480	82	
209.94001	76	
209.97210	118	
210.93225	78	
212.95050	84	
213.87842	392	1+
213.93761	1908	1+
215.88530	468	1+
217.38316	82	
219.89028	98	
220.87274	170	
221.49182	84	
221.87942	138	
221.96550	92	
222.94792	138	
223.95410	92	
225.88965	218	1+
226.39069	152	
226.94519	200	
226.97043	128	
227.87861	92	
227.94454	78	
228.94240	222	
230.42868	94	
230.83522	82	
230.88697	558	1+
230.95515	90	
231.46610	84	
231.94977	1128	1+
233.87466	74	
233.95045	218	
235.79594	76	
235.89130	102	
235.95076	100	
236.88509	78	
237.95001	144	1+
239.86070	140	
240.83350	144	
241.84751	134	
242.41471	100	
242.84126	246	
243.82960	128	
244.82569	210	
244.84328	174	
244.95830	80	
247.88229	78	
248.86920	94	
248.89677	348	1+
249.96298	314	
250.84601	74	
250.97230	132	
251.96122	126	
253.09635	116	
253.18429	88	
253.43235	98	
253.90626	280	1+
253.95113	108	
254.93968	76	
254.96498	760	1+
255.42433	102	
256.83071	76	
256.96310	166	
257.90100	88	
258.82892	74	
258.84851	404	1+
258.86277	162	
258.91000	134	
258.95574	408	1+
259.95719	282	1+
260.83336	382	1+
261.83813	218	1+
261.98129	78	
262.92495	272	
262.96450	116	
264.50749	82	
265.08300	86	
267.82405	78	
267.92691	90	
267.99127	86	
268.83943	172	
269.13765	116	
269.80114	96	
270.89367	100	
271.35686	76	
272.43819	84	
272.92787	262	
274.35859	110	
274.92246	76	
275.87792	136	
276.85703	362	
277.08270	96	
277.96831	146	
278.84288	508	
279.09546	118	1+
279.79136	84	
279.85092	232	
280.84535	188	
280.86440	76	
281.78939	78	
282.80511	134	
282.91968	86	
282.97494	74	
284.87607	136	
285.11739	88	
285.84970	80	
285.89497	86	
285.94082	112	
286.41049	84	
287.64635	112	
287.79554	96	
287.92750	86	
287.99644	84	
289.41294	102	
289.80934	100	
289.87811	124	
292.13057	84	
292.86358	86	
293.32417	88	
293.85786	294	1+
294.83601	94	
295.37361	84	
295.99739	96	
297.85777	164	
298.80125	94	
298.82558	84	
299.77938	82	
299.86994	94	
300.80335	76	
301.07621	94	
301.12466	76	
301.82808	86	
301.86413	132	
302.85760	130	1+
304.95295	108	
305.82390	132	
305.91863	76	
306.37184	76	
308.80864	138	
308.87858	82	
309.93274	92	
310.83037	88	
312.87417	136	
314.65216	90	
314.71326	96	
324.34855	76	
324.93723	100	
327.89026	116	
328.88565	264	
329.87277	140	
330.19079	90	
330.31111	76	
330.81378	316	1+
331.37416	78	
332.82676	90	
334.87439	80	
337.08495	84	
338.80406	132	
342.63528	112	
342.76936	84	
342.87595	82	
344.87329	78	
END IONS

###FS:    #m/z: 363.95582 #charge 1+
###MS: 122
###MSMS: 125
BEGIN IONS
TITLE=Cmpd 93, +MS2(363.9558), 28.0-35.0eV, 2.7min #125
RTINSECONDS=160.352
SCANS=122,125
PEPMASS=363.95582	818846
CHARGE=1+
178.93055	92	
182.86409	118	
186.08912	86	
187.57766	108	
189.86313	226	
191.85831	406	1+
196.88942	100	
199.91978	88	
200.88799	150	
207.87371	266	
207.93324	96	
208.94137	172	
209.94253	1568	1+
210.88347	440	1+
210.91789	88	
212.87727	1662	1+
213.02846	88	
214.89295	266	
217.43190	92	
219.86181	110	
222.95141	710	
223.42223	86	
224.95083	656	1+
226.87588	162	
226.94722	9232	1+
227.05020	114	
227.49699	94	1+
227.55218	96	
227.90750	82	
227.92675	142	
228.61222	106	
228.89267	484	
228.94188	11582	1+
229.15746	84	
230.04195	86	
230.82468	100	
230.88903	3402	1+
232.88867	162	
234.87883	508	1+
234.92819	170	
235.42291	94	
235.82612	140	
235.84666	168	1+
236.11837	86	
240.00233	86	
240.82222	156	
240.93917	954	1+
240.96015	328	1+
241.90181	92	
242.94218	1456	1+
242.95961	520	1+
243.08103	140	1+
243.81773	176	
244.82003	104	
244.85338	96	
244.89609	124	
244.95661	4682	1+
246.90164	128	
246.95240	5418	1+
248.07512	88	
248.89869	1308	1+
249.80368	92	
249.81752	96	
250.89412	306	
250.96932	248	
251.07190	182	1+
251.36834	94	
252.83154	252	1+
253.85279	108	
253.90726	198	
254.53400	106	
254.86155	92	
255.08307	100	
256.80012	208	1+
257.87350	84	
258.06457	102	
258.83870	100	
258.94128	84	
258.97066	86	
259.08968	94	
259.90299	112	
260.83874	236	1+
260.96733	424	1+
262.39658	92	
262.82955	148	
262.84183	138	
263.81543	284	1+
263.94634	96	
264.09408	86	
264.96199	144	
264.97918	106	
265.89981	178	
265.98132	144	
266.46812	92	
266.81349	414	1+
267.41688	90	
267.90273	92	
267.97213	1060	1+
268.79334	160	1+
268.84118	190	
268.95637	156	
269.54199	86	
269.97004	1126	1+
270.05259	88	
270.84073	230	1+
271.91785	134	
271.95223	144	
273.91156	142	
276.80889	316	1+
276.81988	100	
277.83622	220	1+
277.85355	142	
279.09888	222	
279.79573	224	
280.11068	144	
280.79568	306	
280.94479	96	
281.79488	196	
282.03647	84	
282.78713	430	1+
282.87855	104	
283.78922	276	1+
283.85200	262	1+
283.90004	214	1+
284.92688	88	
285.79836	182	1+
285.84444	482	1+
286.88538	138	
287.88926	84	
289.87053	92	
290.78344	134	
292.44082	86	
293.11384	678	1+
294.85029	224	1+
296.80874	188	
297.81529	182	
298.42063	132	
298.80360	914	1+
299.96430	84	
300.79929	130	
301.86312	330	
302.80591	328	1+
302.86334	186	
303.33180	86	
303.85477	590	1+
303.95439	90	
305.83635	126	
306.11854	90	
308.39527	90	
310.87062	166	
311.87260	90	
314.82118	102	
315.81012	404	1+
315.91893	86	
316.15679	96	
316.81241	346	1+
317.38499	94	
318.02875	96	
318.39899	84	
318.46904	86	
318.80842	88	
319.11323	84	
319.81179	112	
319.87084	88	
320.93859	270	1+
321.81545	380	
321.86543	168	1+
322.92459	512	
324.82338	84	
325.04319	84	
326.86919	334	
327.06113	98	
327.81794	194	1+
327.87211	184	
328.88887	132	
329.75732	132	
329.86962	122	
330.92521	84	
333.76863	226	1+
334.36705	98	
335.02297	84	
335.37162	84	
335.48415	98	
336.90220	92	
337.83516	84	
337.84789	116	
337.94426	98	
338.94147	90	
339.82675	328	1+
340.93822	306	1+
340.96700	102	
348.82491	88	
351.75174	112	
352.75978	210	1+
354.72274	192	1+
355.41486	134	
355.83173	90	
360.71677	306	1+
360.91475	88	
363.87183	84	
364.18353	84	
365.77188	90	
366.83140	84	
368.74358	82	
END IONS

###FS:    #m/z: 363.95552 #charge 1+
###MS: 126
###MSMS: 127
BEGIN IONS
TITLE=Cmpd 94, +MS2(363.9555), 28.0-35.0eV, 2.7min #127
RTINSECONDS=164.057
SCANS=126-127
PEPMASS=363.95552	856000
CHARGE=1+
132.95817	148	
134.95618	1028	1+
137.61952	100	
146.41600	90	
178.94585	636	
182.86636	126	
184.95378	236	
185.86795	110	
187.86886	94	
189.86247	1480	1+
189.88686	96	
191.85688	1178	1+
193.85576	130	
193.88820	174	1+
194.04497	94	
196.88276	620	1+
200.11238	88	
200.94562	300	
203.88127	216	1+
205.95105	152	
206.93706	102	
207.87536	804	1+
207.94704	612	1+
209.86914	352	
209.94328	7006	1+
210.88311	910	1+
212.87893	5556	1+
212.94555	102	
213.03102	158	1+
214.89199	742	1+
216.41201	88	
216.86645	210	1+
218.59762	102	
218.91107	96	
219.62086	106	
219.86402	124	1+
222.95167	3506	1+
223.86460	90	
223.89230	188	
224.94894	4738	1+
224.97622	116	
225.88478	422	1+
225.91620	92	
226.39682	112	
226.94655	35212	1+
226.96927	376	
227.06838	90	
227.15454	128	
227.21956	96	
228.20906	174	1+
228.50332	134	1+
228.86788	100	
228.89437	1040	1+
228.94203	43688	1+
229.00656	116	
229.05518	208	1+
229.08804	162	
229.11863	194	1+
229.15771	172	1+
229.32282	104	
229.59729	152	1+
230.80840	146	1+
230.83634	90	
230.88942	7300	
231.11451	106	
231.16713	94	1+
231.88862	280	
231.90901	176	
232.88406	790	1+
232.90260	116	
233.39755	100	
234.08974	112	
234.87726	280	1+
235.84482	270	1+
236.39602	92	
236.89638	310	1+
237.05907	98	
238.04939	244	1+
239.07046	232	
240.94147	282	
240.96295	1786	1+
241.85871	96	
241.93836	428	
242.94042	1522	1+
242.95990	1998	1+
243.47406	100	
243.81842	544	1+
244.95672	15188	
245.10199	90	
245.88628	128	
245.95918	706	
246.43452	170	
246.51959	92	
246.82335	102	
246.85459	90	
246.90320	528	1+
246.95237	18162	1+
246.99948	100	
248.89769	2674	1+
249.83227	120	
250.79798	218	1+
250.84005	96	
250.97051	768	1+
251.07016	220	1+
251.99619	92	
252.08323	262	1+
253.90457	546	1+
253.95442	112	
255.23200	90	
255.90604	122	
256.92570	92	
258.83123	336	1+
258.97341	386	
259.40424	96	
259.92525	186	
260.96887	1154	1+
261.82742	502	1+
261.87409	92	
262.59742	108	
262.82845	298	1+
262.89760	226	1+
263.97946	232	1+
264.07943	88	
264.79564	102	
264.83587	148	
264.96281	480	
265.08511	268	1+
265.79503	146	
265.97503	298	
266.05734	138	
266.81366	170	
266.91502	88	
267.13820	104	1+
267.81933	92	
267.91993	130	
267.97238	2112	1+
268.78095	202	1+
268.81985	128	
269.96866	2462	1+
271.84447	130	
271.91446	234	
273.79614	116	
274.80514	242	1+
275.37655	94	
276.85386	352	1+
277.11266	118	
277.85631	250	1+
278.79785	158	
278.91481	90	
279.10463	180	
279.79281	706	1+
279.84771	154	
280.79407	504	1+
280.83000	148	
281.85134	136	
282.58764	90	
282.78714	156	
282.83444	110	
283.04170	96	
283.84390	140	
283.98664	114	
284.86070	128	
285.42868	92	
285.84591	614	
285.96004	118	
287.97760	112	
288.90067	90	
289.87616	258	
290.78934	302	1+
290.83007	122	
292.86831	116	
293.11412	172	
293.86955	106	
294.85933	102	
296.10553	228	1+
296.38343	116	
296.80728	400	1+
296.85317	134	
298.80429	720	
298.92578	116	
299.80051	974	1+
299.87623	194	1+
300.80098	632	1+
301.85891	526	1+
302.05637	102	
302.90651	92	
303.80746	168	
303.85462	1272	1+
304.34843	98	
306.12700	118	
306.83282	110	
306.87755	134	1+
307.89603	210	
310.88511	142	
311.12308	124	
312.86774	154	1+
315.85249	116	
316.10462	92	
316.81156	252	1+
316.90618	90	
317.83597	100	
318.93509	270	1+
319.87003	134	
320.92954	108	
321.81510	230	
321.86214	234	
322.15857	112	
322.81763	162	
322.93009	542	
323.85758	94	
324.32861	88	
324.82638	102	
326.87552	326	1+
327.79943	120	
330.88208	196	1+
331.86266	126	
336.94550	432	1+
338.00334	94	
338.97248	124	
339.82763	316	
340.80086	94	
340.94352	356	
350.76021	114	
356.23452	94	
361.71235	352	1+
362.77828	110	
366.32403	92	
366.73746	130	
END IONS

###FS:    #m/z: 336.94459 #charge 1+
###MS: 126
###MSMS: 128
BEGIN IONS
TITLE=Cmpd 95, +MS2(336.9446), 28.0-35.0eV, 2.8min #128
RTINSECONDS=164.829
SCANS=126,128
PEPMASS=336.94459	72360
CHARGE=1+
69.97720	76	
78.83462	100	
116.17667	80	
185.86989	82	
187.88552	84	
203.87690	80	
205.94725	80	
206.88928	80	
206.97000	240	1+
207.36662	94	
210.88294	218	
211.08615	126	1+
211.94408	3400	
212.87726	1418	1+
212.94650	106	
213.69299	102	1+
213.93787	1798	1+
214.90263	76	
217.83025	104	
217.87897	156	
217.93556	126	
219.87588	86	
222.90113	78	
223.95703	246	
223.97538	162	
224.95179	132	
226.09525	84	
226.61428	88	
226.89729	76	
227.52428	74	
227.86172	74	
227.95821	82	
228.89433	470	
229.95405	3288	1+
230.88761	1878	1+
230.97915	80	
231.81587	220	1+
231.94888	2540	1+
233.84124	108	
233.89681	410	1+
233.94712	324	1+
234.35969	96	
234.82405	264	1+
234.88595	76	
238.06591	74	
238.36919	90	
239.78923	74	
239.91091	74	
240.48219	80	
240.83256	94	
241.84359	342	1+
242.89832	82	
244.36484	86	
244.80265	82	
244.91237	76	
246.09819	76	
246.97659	144	
247.96461	1040	
248.45683	84	
248.89811	714	1+
249.96032	760	1+
250.82970	318	1+
250.95082	182	
250.99317	134	
251.88037	86	
251.99944	76	
252.82836	82	
252.96891	2498	1+
253.05484	186	1+
253.08795	184	
253.83692	100	
253.90476	606	1+
253.94379	246	1+
254.08959	144	
254.49881	82	
254.96664	516	1+
255.09651	94	
256.10994	74	
256.90658	122	
256.93151	84	
257.03197	86	
257.84290	658	1+
257.89529	138	
257.95712	236	1+
258.84551	592	1+
259.82604	212	1+
260.35130	90	
263.80276	76	
263.82670	72	
265.90112	72	
266.88514	76	
266.99501	114	
267.81065	80	
267.84434	164	
267.92924	82	
267.98746	78	
268.83823	948	1+
268.97515	80	
269.01014	86	
269.83974	564	1+
270.83493	174	
270.98173	262	
271.04150	86	
271.84482	132	
271.87606	80	
272.78673	350	1+
272.81919	80	
272.97887	204	1+
273.88902	72	
273.90335	152	
274.89665	98	
274.90868	92	
275.84291	114	
275.85907	102	
276.85350	232	
277.83267	198	
277.87289	92	
278.83363	868	1+
279.85926	84	
281.48855	78	
283.35339	118	
283.78979	88	
283.99499	80	
284.78993	72	
285.84965	288	
286.84834	1214	1+
286.95436	86	
289.50727	78	
289.85346	90	
290.10893	72	
291.86262	208	1+
291.92596	198	1+
294.12023	78	
294.86560	112	
294.91371	74	
295.12070	82	
295.82984	78	
295.97401	82	
296.39819	80	
296.81312	76	
296.87408	98	
296.97603	76	
297.86186	238	1+
297.88991	120	
298.81649	142	
298.82673	134	
298.93608	80	
299.02514	84	
300.51360	90	
300.80514	76	
300.86996	114	
301.78840	98	
302.84245	80	
302.91771	80	
303.94601	88	
304.85409	130	
304.92286	76	
306.15494	94	
307.75970	96	
307.79498	142	
307.87801	82	
308.86558	182	
308.92193	92	
309.86713	440	1+
310.04053	86	
310.82379	90	
311.80534	76	
312.88773	82	
313.34875	74	
313.94272	76	
316.46030	74	
319.88407	78	
320.95668	102	
324.89428	82	
325.90924	72	
327.76552	82	
328.80435	146	1+
328.88650	92	
329.87838	212	1+
332.83989	72	
337.71651	82	
337.82057	74	
338.15594	72	
338.24921	88	
339.72547	80	
340.16712	74	
342.32680	72	
END IONS

###FS:    #m/z: 359.96013 #charge 1+
###MS: 126
###MSMS: 129
BEGIN IONS
TITLE=Cmpd 96, +MS2(359.9601), 28.0-35.0eV, 2.8min #129
RTINSECONDS=165.601
SCANS=126,129
PEPMASS=359.96013	59312
CHARGE=1+
52.01604	92	
84.38236	116	
185.53500	104	
185.93161	80	
189.86344	82	
191.95347	134	
194.90248	84	
198.44651	86	
203.95033	78	
204.90894	98	
205.01111	78	
205.94533	98	
206.41082	96	
208.88189	100	
209.94239	1338	
212.87658	84	
217.42658	100	
218.84647	94	
221.88683	110	
222.95265	194	
223.95620	186	
224.35537	108	
224.94826	1228	1+
224.96993	122	
225.87201	84	
226.94641	9732	1+
227.12143	148	1+
227.19322	100	1+
227.92935	100	
228.94166	9262	1+
229.06639	82	
230.13052	100	
232.02132	78	
232.81900	188	1+
233.40357	174	
234.94263	130	
235.80536	94	
236.04495	88	
236.51288	98	
237.05342	98	
239.90229	242	1+
240.81643	224	
240.93928	610	1+
240.96005	786	1+
241.78486	348	
243.96343	112	
244.79793	174	1+
244.91255	90	
244.95611	5910	1+
245.48119	80	
246.89024	100	
246.95207	5020	
247.02117	88	
247.05727	106	1+
247.89047	114	
247.95566	156	
247.97077	112	
248.79997	234	
248.82353	134	
249.08034	84	
249.38086	80	
249.40625	84	
250.94657	392	1+
250.96672	228	1+
251.07210	296	1+
252.95119	248	
252.97712	82	
254.06888	88	
254.44795	116	
255.08090	88	
255.37537	84	
255.75994	86	
256.38691	90	
256.94563	88	
258.79926	90	
258.97582	276	
259.80722	78	
259.89430	88	
259.93999	382	1+
260.96812	538	1+
265.84887	78	
265.97795	154	
266.81076	224	
266.83555	164	
266.94124	82	
267.01950	96	
267.81971	140	
267.84628	230	1+
267.97244	1106	1+
268.02356	84	
268.86957	146	
268.95500	322	
269.96785	832	
270.88481	86	
271.87084	92	
271.88688	82	
272.96168	482	1+
273.79038	326	1+
275.10969	80	
275.57419	82	
275.87018	156	
276.41900	80	
276.83998	90	
276.85781	96	
277.36687	92	
277.51602	78	
277.81062	98	
278.79902	180	
279.10343	154	1+
279.85502	90	
280.11087	172	1+
280.79347	620	1+
281.53151	82	
281.82442	92	
281.99242	126	
282.56060	88	
283.40248	180	
283.80141	116	
283.84022	224	
283.89774	84	
283.98338	210	
284.82305	180	
284.86023	88	
286.01794	102	
286.42527	80	
286.93271	86	
287.41524	94	
290.72874	84	
290.84125	78	
291.78646	144	
293.11467	106	
293.34977	120	
293.80033	104	
293.85868	108	
294.84994	198	
294.94612	122	
295.80676	430	1+
296.02853	132	
296.80906	366	1+
297.21673	94	
297.90852	110	
298.80187	824	1+
298.92756	82	
301.65954	92	
301.84722	110	
303.84531	84	
304.83276	88	
304.92078	78	
305.84774	86	
306.78723	202	1+
307.88618	96	
309.80960	336	1+
313.39889	94	
315.81592	372	1+
317.87313	80	
319.36372	84	
319.87285	82	
319.92564	104	
320.82308	108	
321.14335	204	1+
321.41839	84	
322.92746	262	
325.37538	92	
326.35970	108	
329.87061	120	
330.83051	230	1+
332.75499	86	
337.41886	86	
338.78046	200	1+
339.82475	118	
339.88845	112	
340.12157	88	
340.93735	370	1+
343.37221	114	
344.79696	152	
349.72454	78	
351.77911	88	
356.71186	82	
356.77176	120	
357.07880	102	
359.33308	86	
359.79398	82	
360.88657	108	
361.72751	112	
END IONS

###FS:    #m/z: 363.95546 #charge 1+
###MS: 130
###MSMS: 131
BEGIN IONS
TITLE=Cmpd 97, +MS2(363.9555), 28.0-35.0eV, 2.8min #131
RTINSECONDS=169.308
SCANS=130-131
PEPMASS=363.95546	1264344
CHARGE=1+
79.86380	86	
121.36200	116	
134.95624	100	
178.94604	140	
182.86945	108	
187.86847	156	
187.89909	88	
189.86125	1072	1+
191.85841	1606	1+
191.96898	130	
196.88092	208	1+
205.94879	92	
206.94829	92	
207.87459	722	1+
207.88900	90	
207.91837	88	
207.94543	438	1+
208.02382	114	
209.87875	976	1+
209.94362	5016	1+
210.11834	112	
210.88395	808	1+
212.87775	4678	1+
214.89495	418	
215.91350	98	
217.91178	96	
218.91189	278	
222.81507	102	
222.95178	1908	1+
223.04073	86	
223.87922	274	1+
224.42007	100	
224.94827	3878	1+
224.97056	212	
225.79063	84	
226.06734	258	1+
226.60977	112	1+
226.89453	148	
226.94662	26900	1+
227.05303	90	
227.28750	124	1+
227.55543	262	1+
227.85574	270	1+
227.91889	124	
228.79693	142	1+
228.85872	232	1+
228.89377	1792	1+
228.94202	32252	1+
229.11764	88	
229.17020	86	
229.50523	84	
230.28937	80	1+
230.48648	92	
230.88871	5850	1+
231.10854	104	
231.54070	78	1+
231.71570	110	1+
232.57671	134	1+
232.88447	654	1+
233.85516	140	
234.88092	402	1+
234.92578	94	
235.84956	138	
236.07141	106	
236.11551	84	
236.81172	162	1+
237.07264	86	
237.81598	134	1+
238.38441	96	
238.43561	90	
239.04845	98	
240.82279	176	
240.93966	692	
240.96212	2050	1+
241.94190	514	
242.82264	98	
242.84435	114	
242.94046	1458	1+
242.95798	1700	1+
243.81977	388	1+
243.89454	132	
244.34375	106	
244.82155	274	1+
244.95682	12570	1+
246.26797	120	1+
246.43539	112	
246.60012	88	
246.83742	116	
246.90363	264	1+
246.95218	12378	1+
247.88727	136	
248.80521	146	
248.84119	118	
248.89894	1830	1+
248.97394	172	
250.05497	112	
250.89737	746	1+
250.97046	416	
253.90447	230	
256.41046	92	
257.40248	198	1+
258.83839	186	
258.86993	92	
258.97031	390	
259.02898	150	1+
259.97630	198	
260.82365	572	1+
260.96857	734	1+
261.87780	88	
262.79644	88	
262.87025	92	
263.97734	224	
263.99710	114	
264.96564	500	1+
265.84717	242	1+
266.08959	88	
266.11762	92	
266.81448	156	
266.97648	108	
267.00141	102	
267.78223	116	
267.97227	1230	1+
268.95679	104	
269.84489	100	
269.96791	2018	1+
271.10358	212	1+
271.84338	374	1+
271.86118	84	
271.91314	108	
273.35489	104	
273.87766	90	
273.91685	214	1+
275.07518	88	
275.35355	90	
275.45016	86	
276.85094	274	1+
278.84899	112	
279.10451	334	1+
279.79431	118	
280.79245	850	1+
281.11354	144	
281.14248	86	
281.49660	104	
281.85442	280	1+
282.08620	96	
283.84962	220	
283.88962	88	
283.98663	152	
284.76494	92	
284.81732	158	1+
284.84270	140	
285.84562	554	
286.79680	86	
286.81544	222	1+
286.94310	116	
287.43182	86	
288.80015	136	
288.84815	110	
289.08787	90	
289.38586	96	
290.91992	124	
292.84700	132	
292.87958	182	1+
293.11854	140	
294.85948	188	
294.96037	86	
295.88832	290	1+
296.81012	160	
297.80445	168	
297.87705	96	
298.80403	460	
299.79703	1116	1+
300.79829	822	1+
301.86128	276	
301.92229	106	
302.91049	90	
303.85603	1036	1+
304.81349	92	
304.88068	158	
304.97100	188	1+
306.12368	108	
306.83218	124	
306.89956	194	1+
307.32485	92	
307.85445	114	
308.07889	90	
308.82048	102	
310.85307	126	
310.87650	164	
310.91066	88	
311.85742	334	1+
312.88477	100	
315.08133	114	
316.81217	94	
317.92817	92	
318.93883	110	
319.78713	86	
320.81268	292	1+
320.86461	358	1+
321.75095	86	
321.83487	100	
321.86602	302	1+
322.92768	538	1+
323.35019	92	
326.86806	448	1+
329.83392	186	1+
331.39656	106	
334.88581	86	
335.14687	92	
336.94422	368	
337.84152	140	
338.76759	144	
338.80404	164	
339.74363	86	
339.83243	220	1+
340.93807	532	1+
343.90859	124	
347.11623	94	
347.83715	84	
348.82492	88	
350.76562	228	
353.75946	162	
357.71936	104	
358.73622	168	1+
359.71897	128	
359.95939	172	1+
366.79138	88	
END IONS

###FS:    #m/z: 507.84379 #charge 1+
###MS: 130
###MSMS: 132
BEGIN IONS
TITLE=Cmpd 98, +MS2(507.8438), 28.2-35.2eV, 2.9min #132
RTINSECONDS=170.08
SCANS=130,132
PEPMASS=507.84379	408344
CHARGE=1+
196.01493	500	1+
213.86952	154	
214.88558	278	
223.97072	130	
227.95395	208	
232.89518	710	
233.91694	216	1+
237.05903	450	1+
238.06406	324	1+
239.97906	148	
241.85373	252	
249.88612	132	
250.90404	200	1+
250.96755	156	
251.07442	156	
252.87582	152	
253.08958	436	1+
255.91654	158	
256.78799	168	
256.88815	290	1+
258.86883	356	1+
261.87836	316	1+
262.38442	286	1+
263.90736	274	1+
266.16530	180	
267.88824	150	
268.89098	132	
271.40219	220	1+
272.85086	448	1+
273.33556	166	
277.88707	140	
277.90267	140	
279.39722	170	
280.84201	234	1+
281.10988	184	
281.37956	232	
281.88102	172	
284.89560	184	
286.79306	130	
286.86911	134	
287.85334	1272	1+
287.89400	182	1+
289.87739	226	
290.13067	216	
290.86261	1154	1+
290.88200	212	
292.13064	136	
292.88524	190	
293.87241	2346	1+
295.85734	200	
295.97132	150	
296.80809	322	1+
300.85425	212	
300.90101	266	1+
301.88905	154	
302.33739	148	
302.84778	140	
303.86699	574	1+
305.86168	1520	1+
306.03265	194	1+
307.87033	184	
307.89034	276	
308.14050	1178	1+
308.81489	356	1+
308.87047	1910	1+
309.39591	206	1+
309.81966	292	1+
309.88706	300	
310.15582	1372	1+
310.34936	572	1+
310.84885	154	
311.14347	178	
311.79454	148	
311.88170	4582	1+
311.99033	140	
312.81117	144	
312.83470	306	1+
313.96658	266	1+
314.86522	372	
315.86983	578	1+
315.90007	156	
316.78622	180	
316.91415	140	
317.89714	246	1+
318.85661	278	1+
321.84150	150	
321.86136	156	
321.91896	152	
322.88894	142	
323.87368	380	
324.38014	238	
324.86011	152	
325.00921	132	
325.22573	86	1+
325.75815	170	1+
325.89930	468	
326.88146	3278	1+
328.37337	136	
328.87528	324	
329.88435	380	1+
330.77170	194	
330.82670	372	1+
330.87374	208	
332.81272	150	
332.87766	416	
334.38886	130	
334.89806	316	1+
335.40196	154	
335.84256	470	
336.94399	284	1+
337.87880	172	
339.82820	156	
340.89822	176	
341.85459	140	
341.87049	286	1+
346.87732	240	1+
346.96398	184	
347.77725	284	
348.16569	440	1+
348.75221	492	1+
348.77716	422	1+
348.88842	280	
348.90926	300	1+
349.78120	282	1+
349.87871	608	1+
349.89132	140	
350.88267	524	1+
351.81378	180	
351.85127	204	1+
351.89348	186	
352.88396	144	
352.92746	168	
353.59881	138	
353.85165	648	1+
354.91021	248	1+
355.82792	260	1+
355.89156	130	
359.83588	146	
360.78895	254	1+
361.36451	228	1+
364.86934	164	
365.79174	178	
366.18234	188	
366.78072	146	
366.84015	398	1+
366.88067	150	
367.70480	412	1+
367.76688	442	1+
368.90702	166	
369.73768	138	
369.83999	484	1+
370.77949	376	1+
370.89523	258	1+
371.18875	190	
371.72398	134	
372.02639	168	
372.04590	166	
372.78169	180	
373.71880	198	
373.78567	146	
373.82307	138	
374.82061	314	
376.83284	152	
376.86783	238	1+
378.77685	304	1+
380.71086	246	1+
380.73719	204	1+
380.85110	136	
381.76238	296	1+
381.83319	166	
382.85436	206	1+
383.79599	224	
383.90135	268	1+
384.84750	1446	1+
385.77256	396	1+
386.77553	290	1+
386.79421	434	1+
387.84489	258	
388.84949	158	
389.19876	474	1+
389.75349	218	1+
390.83567	1568	1+
392.06376	138	
392.72902	138	
392.74721	180	1+
392.86051	236	
393.06522	138	
393.80005	204	
395.80108	156	
396.72904	160	1+
396.85451	490	1+
399.72292	168	
399.84770	326	1+
400.72479	162	
402.78575	144	
402.86308	1734	1+
403.86711	1262	1+
403.89329	176	
405.75939	220	
405.78951	252	1+
406.85544	142	
407.74508	294	
407.86092	3130	1+
408.76643	294	1+
409.72348	702	1+
410.83598	1386	1+
411.74773	174	1+
411.80778	576	1+
412.73290	324	1+
412.87352	374	1+
413.87526	318	1+
414.33143	222	1+
417.85920	134	
418.83751	176	
421.88271	210	
422.76742	526	1+
422.82221	150	
422.86328	788	1+
423.76909	448	1+
424.82431	146	
425.75407	910	1+
426.73700	266	
426.86229	912	
427.73204	664	
427.78760	322	1+
427.82543	132	
427.86227	546	
428.74948	192	
428.79585	364	1+
428.80948	234	
428.84606	1460	1+
429.40361	168	
429.69658	200	
429.81910	146	
429.87499	160	
430.73073	304	1+
430.76092	186	
430.84684	166	
431.86252	220	
432.73179	204	1+
432.85891	132	
434.88849	136	
436.69644	260	1+
439.69293	148	1+
439.89127	446	1+
440.73984	270	1+
442.68395	148	
443.19963	132	1+
443.75911	312	1+
443.80460	216	1+
444.87162	1432	1+
445.74136	532	1+
445.78035	172	1+
447.70677	364	1+
447.72821	178	
447.75430	238	
447.88160	130	
448.76679	284	1+
449.87508	278	1+
450.69866	270	
450.74594	402	
451.87306	194	
457.90133	230	
458.90752	180	
462.88146	528	1+
465.72031	254	
467.88613	402	1+
469.88769	140	
470.85875	140	
485.89791	418	1+
497.78386	164	1+
END IONS

###FS:    #m/z: 336.94464 #charge 1+
###MS: 130
###MSMS: 133
BEGIN IONS
TITLE=Cmpd 99, +MS2(336.9446), 28.0-35.0eV, 2.9min #133
RTINSECONDS=170.852
SCANS=130,133
PEPMASS=336.94464	84176
CHARGE=1+
105.96769	76	
182.86552	78	
191.10556	76	
194.87550	84	
201.04100	72	
203.99246	78	
207.04499	76	
208.88463	74	
210.88216	248	1+
211.94362	5392	
212.87821	1390	1+
212.94527	140	
213.93865	2010	1+
214.87735	90	
215.88884	314	1+
215.93882	338	
217.87989	184	
217.93311	94	
220.82199	78	
223.87046	172	1+
223.93279	74	
224.37625	160	
227.95444	136	
228.85067	74	
228.90006	116	
228.93267	80	
229.95386	5232	1+
230.88797	2044	1+
231.94853	2204	1+
232.40050	92	
232.82466	568	1+
233.89923	370	1+
233.94664	242	
235.48695	80	
235.81108	88	
235.89271	318	
235.94798	194	
236.03929	86	
236.39031	82	
236.86168	144	
237.84207	152	
237.97107	102	
238.45454	76	
238.80164	92	
238.96679	92	
239.83813	116	
240.83985	130	
241.79970	94	
241.84027	584	1+
241.98107	76	
242.49104	92	
243.88692	90	
244.96715	254	1+
246.90069	130	
247.96427	1208	1+
248.89762	356	
248.98871	334	1+
249.90130	188	
249.95804	762	1+
250.48555	100	
250.83512	458	1+
250.89769	94	
250.95054	94	
251.11785	74	
252.88723	88	
252.96885	2720	1+
253.82717	316	1+
253.83644	138	
253.90652	614	1+
254.96576	1138	1+
255.07474	74	
255.85240	90	
255.91121	110	
256.25724	92	
256.85930	74	
256.90460	202	1+
256.96158	318	1+
257.93447	80	
258.84591	438	1+
259.87057	78	
260.84821	160	1+
261.61569	114	
261.82868	170	
261.91151	84	
262.83759	232	1+
262.92584	106	
263.05597	74	
263.07028	134	
265.90909	94	
267.38278	86	
267.95525	74	
268.35144	100	
268.52218	78	
268.84032	758	1+
268.88074	92	
268.91144	148	
269.66217	90	
269.86489	146	
269.92214	90	
270.40480	80	
270.97973	396	
271.75176	124	
271.84545	350	1+
271.86872	88	
272.84820	218	1+
272.94501	94	
272.97761	242	
273.02804	102	
273.91739	108	
274.89741	114	
274.92190	82	
275.35032	86	
275.97377	82	
276.85265	352	1+
278.83314	578	1+
279.10388	110	
279.38468	96	
279.42174	94	
280.84654	94	
280.94111	138	
281.87588	74	
282.35024	72	
283.89771	88	
284.79457	82	
284.96592	92	
285.04694	100	
285.47197	74	
286.05735	76	
286.84784	1220	1+
287.85007	794	1+
289.36718	74	
289.88310	86	
289.90086	100	
290.95442	78	
291.85993	74	
292.11044	76	
293.10802	258	1+
293.81391	76	
293.85080	144	
293.99282	152	
294.42887	104	
294.86276	152	
294.88737	152	
295.81487	224	1+
295.97192	94	
295.99416	206	
296.14437	96	
296.89215	98	
297.91242	146	
297.97926	72	
298.30748	134	
298.92443	88	
299.01482	82	
299.79698	78	
299.87064	320	1+
301.35479	98	
303.35757	96	
303.86002	184	
304.44271	82	
304.80647	182	1+
304.87198	98	
305.89914	76	
306.80085	186	1+
308.86760	482	1+
309.07930	108	
309.87013	406	1+
310.15751	74	
310.84022	140	
310.92390	82	
311.82507	80	
311.85621	94	
311.88504	252	
312.86867	74	
313.85111	80	
317.09193	80	
318.24328	118	
319.20066	116	
319.94852	166	1+
325.41092	100	
327.25442	104	
327.86535	88	
329.75580	72	
330.81466	138	
331.84488	82	
331.86782	82	
331.88719	72	
337.33765	92	
339.96999	100	
340.38133	90	
340.89216	82	
END IONS

###FS:    #m/z: 322.92921 #charge 1+
###MS: 134
###MSMS: 135
BEGIN IONS
TITLE=Cmpd 100, +MS2(322.9292), 28.0-35.0eV, 2.9min #135
RTINSECONDS=174.526
SCANS=134-135
PEPMASS=322.92921	5145306
CHARGE=1+
187.00629	78	
189.86347	92	
189.91404	72	
192.92625	72	
193.88419	88	
196.94034	100	
200.86166	94	
201.06034	80	
203.06044	76	
204.43975	86	
204.93344	72	
205.95116	192	
207.97429	94	
209.40137	92	
209.42445	88	
209.88665	72	
209.94525	168	
210.87716	72	
212.89484	72	
214.89447	264	1+
218.00796	100	
220.87044	88	
221.88337	94	
222.95814	390	1+
223.90153	78	
224.82302	94	
225.87721	72	
226.33325	82	
226.81380	80	
227.83500	114	
227.93107	124	
229.45662	88	
230.85749	94	
230.88836	140	
230.90083	74	
231.09635	82	
232.90285	74	
233.94730	126	
234.88493	318	1+
235.38537	78	
236.80022	72	
236.83292	112	
237.05596	160	
238.01846	84	
238.05934	140	
238.83004	74	
238.89092	86	
238.93602	94	
239.07852	180	1+
239.34099	86	
239.78688	182	
240.82198	142	
240.94047	2776	
240.96567	72	
241.15346	190	
241.79533	102	
241.89613	92	
241.94267	2038	
241.96058	142	
242.82288	80	
242.94069	6696	1+
243.68580	78	
243.82361	176	1+
244.62780	76	
244.93840	1564	1+
244.97625	72	
245.79784	84	
246.84240	84	
246.86274	74	
246.89422	226	1+
246.91270	82	
248.06208	74	
248.84001	126	
248.85677	190	
251.07085	92	
252.11269	88	
253.83890	98	
254.83200	84	
255.78189	74	
255.95461	92	
256.03709	72	
256.84079	98	
256.89366	78	
257.86951	72	
258.83143	304	
258.91167	90	
259.83114	130	
260.83235	100	
261.13726	90	
261.83005	494	1+
262.88614	76	
264.07754	210	1+
264.86792	106	
264.92940	88	
265.06275	84	
266.85636	144	
269.11380	116	
269.34009	78	
269.79532	124	
270.45954	76	
270.82721	76	
272.33443	72	
272.79099	254	1+
272.84076	76	
272.89647	98	
272.98737	74	
274.02532	78	
274.86721	84	
275.06082	76	
276.09425	78	
276.85475	108	
277.45255	84	
277.85203	74	
277.89295	84	
278.84685	168	1+
279.09120	656	
280.79299	218	1+
281.03748	72	
281.92844	212	1+
282.93558	190	1+
283.06933	210	
283.78759	274	
283.85216	80	
284.28986	220	
284.84709	70	
285.90397	76	
286.86224	116	
288.08583	76	
288.86155	142	
289.78707	188	
289.80862	76	
290.87012	84	
291.93959	86	
292.04986	88	
292.34265	86	
292.39957	100	
294.54274	78	
294.85220	140	
295.83410	130	
299.78065	98	
299.86237	92	
300.78302	96	
301.73221	84	
301.89231	82	
303.86643	324	1+
304.90555	78	
305.80163	122	
307.71678	76	
307.80172	186	
308.80926	418	1+
309.77481	72	
309.81543	304	1+
310.15119	76	
310.88187	288	1+
310.91721	92	
310.96477	98	
311.82483	116	
312.81663	92	
313.41611	72	
313.96424	72	
316.75759	100	
317.81601	72	
318.80613	74	
318.88580	106	
319.85512	80	
320.39559	74	
323.88447	204	1+
325.88731	76	
326.90892	108	
327.81335	96	
END IONS

###FS:    #m/z: 340.93962 #charge 1+
###MS: 134
###MSMS: 136
BEGIN IONS
TITLE=Cmpd 101, +MS2(340.9396), 28.0-35.0eV, 2.9min #136
RTINSECONDS=175.298
SCANS=134,136
PEPMASS=340.93962	2150494
CHARGE=1+
78.53402	88	
186.00868	90	
186.87122	134	
191.95273	158	
192.92411	90	
194.89268	76	
194.92528	76	
197.92472	80	
199.86757	96	
206.94046	76	
209.94284	100	
210.93705	288	1+
212.87808	232	
213.87749	112	
213.93898	1518	1+
214.87960	86	
215.88430	144	
215.93898	328	
217.93937	130	
218.81900	90	
219.89749	82	
220.89450	142	
224.61110	84	
225.49538	82	
226.96919	90	
227.11174	92	
228.84543	186	
228.93748	230	
230.84885	90	
230.88780	346	
230.94692	76	
231.89210	262	
231.94830	1858	1+
232.88104	104	
233.89686	272	1+
233.94646	350	
234.05083	174	1+
234.88461	174	1+
235.88507	272	1+
236.84370	78	
237.01575	84	
239.88608	92	
240.89558	78	
241.83705	412	1+
243.83543	252	1+
243.85051	86	
243.88991	86	
244.08862	76	
244.44722	80	
244.91107	118	
244.95509	132	
246.06257	80	
246.38819	82	
246.80271	82	
246.95022	106	
246.98793	80	
247.97858	90	
248.85608	82	
248.89748	114	
249.03794	80	
249.36941	88	
249.90042	186	
249.96188	624	1+
250.52033	112	
250.99432	80	
251.96086	82	
252.93606	84	
253.84695	78	
254.07891	114	
254.91252	80	
254.96634	1066	1+
255.07519	126	
255.77975	88	
255.80125	98	
256.26311	98	
256.85635	110	
256.91042	110	
257.83277	168	
257.84844	124	
258.84747	430	1+
258.89723	106	
259.85187	284	1+
259.95725	180	
259.97561	90	
260.01711	96	
260.83311	238	
260.90200	126	
260.93269	104	
261.84211	136	
262.83821	106	
262.85195	136	
263.84261	94	
264.95468	88	
266.86461	94	
266.93821	88	
270.83958	124	
270.85955	88	
270.98467	116	
271.36086	86	
271.94781	92	
272.92190	194	1+
272.97901	116	
273.58647	82	
273.79264	110	
274.85967	158	
274.92226	188	
274.96292	78	
274.99955	96	
275.80348	98	
275.95142	88	
276.85639	804	1+
276.92312	92	
276.94976	86	
278.84087	486	1+
279.96223	100	
280.10442	76	
280.84728	94	
280.87371	144	
281.04689	156	
281.39564	78	
281.86238	254	1+
281.89901	78	
282.83713	80	
282.92020	156	
282.97029	192	1+
284.87839	94	
286.41488	106	
287.12175	82	
289.82482	106	
290.43967	86	
290.55672	84	
290.86096	192	1+
291.80132	76	
294.37631	78	
294.84645	78	
294.86355	144	
294.93517	94	
295.87548	156	
297.96997	104	
299.05636	156	
299.86245	82	
302.17108	82	
303.95176	170	
304.36982	82	
305.88273	236	1+
305.90116	76	
308.87073	172	1+
312.80801	126	
315.83830	86	
316.26150	76	
318.82396	80	
319.88318	88	
319.90345	100	
321.28426	108	
321.33712	88	
321.75973	82	
323.85365	94	
324.03004	84	
326.88556	84	
328.87662	256	1+
329.78672	88	
330.78160	222	1+
330.81330	162	
331.81453	80	
333.87349	78	
337.48881	88	
337.91286	86	
338.38260	82	
338.80524	184	1+
339.27310	76	
342.16507	82	
342.90201	86	
342.93791	94	
344.41273	78	
END IONS

###FS:    #m/z: 507.84393 #charge 1+
###MS: 134
###MSMS: 137
BEGIN IONS
TITLE=Cmpd 102, +MS2(507.8439), 28.2-35.2eV, 3.0min #137
RTINSECONDS=176.078
SCANS=134,137
PEPMASS=507.84393	379746
CHARGE=1+
196.01468	762	1+
210.02963	130	
214.88560	254	1+
230.89961	136	
232.89530	432	
234.89632	162	
237.85745	146	
238.06535	240	1+
239.78706	164	1+
250.90491	234	
251.97415	186	1+
252.07538	210	
254.08747	182	1+
256.90808	128	
259.87999	490	1+
260.85018	138	
266.09356	196	
266.16763	212	
266.93990	216	1+
268.89755	188	
268.96944	134	
269.37939	348	1+
270.85705	130	
271.85016	472	1+
271.93882	138	
272.85311	402	1+
274.85249	272	1+
274.89310	150	
277.84874	150	
278.86620	184	
279.37568	256	1+
280.92482	264	1+
284.09121	124	
284.85249	124	
285.85472	134	
286.88455	476	1+
287.85200	1094	1+
287.88944	402	1+
288.11220	132	
288.82642	148	
289.87785	270	
290.86434	736	1+
292.88765	294	
293.40514	160	
293.87128	1716	1+
296.86242	164	
297.90634	122	
297.96349	128	
299.85140	156	
300.84610	138	
300.85588	146	
300.88192	130	
302.86311	1034	1+
303.86606	850	1+
304.88946	142	
305.86325	1256	1+
306.12539	156	
306.80069	198	1+
307.85786	126	
307.88778	320	
308.14154	1300	1+
308.87073	1662	1+
309.87164	1038	1+
310.15451	1206	1+
311.35682	134	
311.83882	382	1+
311.88285	4220	1+
314.86236	492	1+
315.35476	166	
316.13131	130	
316.81133	196	
316.86537	790	1+
316.88530	172	
317.88483	462	1+
320.91022	192	1+
321.86528	184	
322.57925	138	
323.13617	140	
323.87413	496	
323.91138	174	
324.85587	234	1+
325.90203	200	
326.15403	262	1+
326.83840	312	1+
326.88141	3450	1+
327.35252	126	
327.80864	160	
328.87529	384	
330.16211	144	
330.76402	194	1+
330.88114	284	
331.89447	412	1+
332.77318	258	1+
332.87478	448	1+
332.89726	288	1+
334.83545	538	1+
334.89840	244	
335.89818	142	
336.81147	160	1+
336.86199	204	
337.87936	680	1+
338.88025	426	1+
339.85351	138	
340.85841	122	
341.37804	204	1+
341.83644	134	
341.92611	122	
343.87340	216	
344.87246	148	
345.83204	136	
346.77767	146	
346.84685	352	1+
347.73602	124	
347.77311	612	1+
347.79635	278	1+
347.85108	298	1+
348.17137	128	
348.88891	174	
349.16836	328	1+
349.75415	312	
349.77475	130	
349.83444	124	
350.88802	546	1+
350.96400	150	1+
351.76964	260	1+
351.85595	126	
352.91500	264	
353.79874	166	
353.85062	670	
354.88710	276	1+
355.83691	134	
355.89051	196	1+
356.82330	246	1+
356.85056	256	1+
357.79090	126	
358.78068	230	1+
360.75889	274	1+
360.86006	182	1+
360.88549	128	
364.86987	196	1+
365.78171	442	1+
366.73775	124	
366.83767	804	1+
367.70937	612	1+
367.76157	178	
367.90888	296	1+
369.83800	492	1+
369.90164	170	
370.80510	262	1+
371.18585	128	
371.83292	158	
372.71388	130	
372.77898	178	
372.84829	262	1+
373.81458	586	1+
374.19180	152	
374.74960	162	
374.81712	372	1+
374.87109	134	
375.73110	204	
375.77689	152	
376.38247	124	
376.87481	150	
378.78241	152	
380.71209	322	1+
380.82638	214	1+
383.79851	170	
384.84832	2594	1+
385.14296	198	1+
387.79424	176	
388.72466	172	
388.74517	210	
388.79010	160	
389.20050	196	
390.19734	322	1+
390.83902	418	
391.75097	134	
391.83817	522	
391.87278	248	1+
392.78083	132	
392.82497	726	1+
393.80003	410	
394.82374	242	1+
394.84838	234	1+
397.77584	246	1+
398.73426	272	
398.87313	268	1+
399.72437	404	1+
399.84865	840	1+
400.72791	264	1+
401.79479	124	
402.72082	130	
402.77549	128	
402.86520	814	1+
404.74205	138	
404.79562	140	
404.86584	140	
405.75025	204	
405.86561	556	1+
406.08221	186	1+
407.73438	176	
407.79657	128	
407.86175	3030	1+
408.74154	196	
408.75707	224	
408.85271	1616	1+
409.71597	166	
409.74478	124	
410.10047	138	
410.83630	1272	1+
411.80734	146	
412.06764	220	1+
413.75885	220	
413.87232	450	1+
414.74800	134	
415.83909	152	
415.86524	194	
417.81438	298	1+
417.85557	152	
418.36568	224	1+
418.84395	130	
421.77743	258	1+
421.87777	370	
422.70444	162	1+
422.86270	416	1+
422.87755	228	
423.77637	628	1+
425.74909	934	1+
425.76578	690	1+
425.88773	200	
426.75231	572	1+
426.85864	682	1+
426.93165	234	1+
427.73248	1184	1+
428.74348	736	1+
428.84758	1900	1+
428.88162	356	1+
429.69803	228	
430.73669	372	
431.80306	198	1+
432.71381	130	1+
432.77957	138	
433.85401	150	
434.85069	332	1+
436.71040	146	
439.88870	312	
441.89367	164	
443.76285	278	
444.76003	128	
444.78371	136	
444.87279	1348	1+
445.71572	182	
445.74907	298	
446.74181	146	
446.86660	148	
447.70888	372	1+
448.88609	344	1+
449.69560	524	1+
450.70042	298	1+
450.74506	514	1+
450.86511	436	1+
457.89986	378	1+
459.76601	124	
462.88279	770	1+
463.72275	214	
467.88709	344	
468.78396	120	
468.89769	208	
473.79201	124	
480.77259	188	1+
485.89805	174	
486.83809	160	
509.86091	154	1+
END IONS

###FS:    #m/z: 322.92922 #charge 1+
###MS: 138
###MSMS: 139
BEGIN IONS
TITLE=Cmpd 103, +MS2(322.9292), 28.0-35.0eV, 3.0min #139
RTINSECONDS=179.75
SCANS=138-139
PEPMASS=322.92922	5100732
CHARGE=1+
85.10127	72	
186.97782	86	
187.88408	100	
187.91754	92	
187.93453	100	
188.02861	94	
191.94788	82	
196.88955	82	
197.01885	72	
200.83729	86	
201.04460	112	
205.97215	72	
209.94618	120	
210.90171	132	
212.89431	142	
213.89990	80	
215.03582	88	
217.05539	108	
218.38337	84	
220.87642	90	
221.04842	102	
221.94759	118	
221.99839	88	
222.87921	98	
223.95935	192	
224.87020	290	1+
224.93339	218	1+
224.94462	78	
224.97567	84	
227.90364	138	
227.92693	72	
228.84900	72	
229.91098	84	
230.84075	260	1+
230.88352	74	
230.90599	78	
231.87259	172	
232.88629	92	
232.94069	96	
233.36993	104	
233.39264	180	
234.09636	76	
234.85817	74	
236.87951	78	
237.91151	74	
237.98073	74	
238.38429	84	
238.93996	98	
239.79019	236	1+
239.84824	76	
240.08616	90	
240.94028	1986	
241.94113	1580	
242.05922	72	
242.52682	80	
242.81807	444	1+
242.89650	78	
242.94105	4732	1+
243.03464	74	
243.15648	74	
243.82196	330	1+
243.89410	92	
244.88766	376	1+
244.93873	1132	1+
246.95770	72	
246.97916	76	
247.97443	106	
248.83476	102	
248.85473	144	
248.95076	76	
250.92677	76	
250.97346	78	
251.90025	74	
253.07498	86	
253.88614	84	
253.94491	84	
254.86750	136	
254.90607	134	
255.77951	74	
255.83839	86	
256.83536	72	
256.84991	130	
256.89263	140	
257.83126	358	1+
257.89504	82	
258.83293	300	1+
258.89461	142	
259.34259	76	
259.89437	76	
259.91417	86	
260.08449	72	
260.83296	242	
260.88306	74	
261.82661	132	
262.34077	104	
262.83035	444	1+
265.05557	156	
265.98506	84	
269.34258	104	
269.95350	88	
270.11662	90	
270.78973	350	1+
272.01883	100	
272.77470	74	
272.84954	80	
273.92363	72	
273.94212	80	
275.47239	82	
275.57814	76	
278.89108	126	
279.03381	78	
279.09177	624	
279.79963	70	
279.89797	82	
280.09566	380	
281.46557	72	
282.16878	72	
282.88919	82	
283.06929	228	1+
283.44241	90	
284.29066	318	1+
284.80026	82	
285.05734	80	
285.41631	96	
285.79809	82	
285.85200	70	
286.38556	96	
286.78514	72	
287.78994	72	
287.85241	82	
287.91113	70	
288.10698	80	
289.02483	80	
289.79030	118	
289.87998	82	
290.87350	138	
291.80303	88	
291.85347	72	
291.90220	96	
292.44634	94	
292.56729	86	
293.15563	102	
294.85688	118	
296.81365	78	
297.79272	76	
299.77957	160	1+
299.92008	90	
301.86853	110	
302.88299	72	
303.03908	78	
303.80679	92	
305.80036	92	
306.26665	72	
307.72750	72	
307.79706	168	
307.88658	236	1+
309.38166	92	
310.76566	72	
312.82327	80	
317.92582	80	
322.81146	84	
325.03986	76	
325.20710	78	
326.37731	76	
327.78291	86	
327.87200	78	
327.89396	160	1+
328.10571	92	
END IONS

###FS:    #m/z: 340.93954 #charge 1+
###MS: 138
###MSMS: 140
BEGIN IONS
TITLE=Cmpd 104, +MS2(340.9395), 28.0-35.0eV, 3.0min #140
RTINSECONDS=180.523
SCANS=138,140
PEPMASS=340.93954	2096040
CHARGE=1+
93.95546	76	
121.68818	126	
127.30916	100	
189.86405	154	
190.05626	78	
191.95414	194	
192.93039	234	
195.85194	74	
196.88554	128	
196.90145	74	
197.88337	74	
197.92623	82	
208.93961	86	
208.96115	76	
212.87957	74	
212.94520	86	
213.87886	188	
213.94002	1372	1+
214.89243	80	
215.88773	354	
215.93585	210	
216.94050	158	
217.88157	236	
217.94002	130	
218.85822	142	
219.55710	92	
219.88317	90	
220.88158	98	
221.88465	88	
223.10660	82	
223.46248	100	
223.95566	114	
224.97358	142	
225.09723	76	
226.94511	314	1+
227.78939	84	
228.94564	188	
229.95349	84	
230.88990	382	1+
231.94912	1486	1+
232.89317	406	1+
233.86161	78	
233.89694	340	1+
233.94631	168	
235.89272	152	
235.94695	118	
236.83418	116	
237.79144	78	
237.90149	82	
240.83188	130	
240.96390	96	
241.84089	346	
241.90203	126	
242.85310	166	
243.83000	130	
244.04061	90	
244.83245	126	
244.95010	94	
244.96350	82	
245.39089	78	
246.39408	108	
246.94751	80	
246.97734	96	
249.03973	82	
249.89871	140	
249.96176	428	1+
250.99190	106	
251.33348	86	
252.85201	80	
253.08857	94	
254.88624	74	
254.90750	122	
254.94774	148	
254.96626	560	1+
255.04559	82	
255.85203	106	
256.85310	110	
256.89543	76	
256.96515	78	
257.19041	76	
258.84323	208	
259.34048	74	
259.82809	100	
259.84346	124	
259.88840	76	
259.91622	80	
259.95666	254	
260.83269	504	1+
261.85511	132	1+
261.88252	138	
262.87806	80	
262.92407	110	
263.89972	208	
264.56120	78	
268.84004	148	
270.82809	132	
270.84563	194	1+
271.80031	74	
271.92540	82	
272.03875	84	
272.91588	128	
272.94298	76	
272.95714	76	
273.03620	92	
274.86060	222	
274.87746	110	
275.81100	262	
276.85569	358	1+
277.84352	86	
277.96418	248	1+
278.84383	702	1+
279.80349	88	
279.86465	350	1+
280.84449	168	
281.89240	112	
281.94371	102	
282.36904	98	
282.87430	80	
283.35561	86	
284.19371	114	1+
284.86031	136	
288.34428	108	
288.86374	80	
288.89119	82	
289.88311	150	
290.85003	76	
291.17039	112	
291.43666	90	
294.86246	114	
294.87444	136	
295.88420	122	
297.43296	92	
297.57477	138	
297.81643	76	
297.88399	76	
298.87747	92	
302.54122	106	
302.86236	170	1+
302.94213	80	
303.82147	112	
303.94310	118	
304.84778	78	
304.86930	80	
306.88500	212	1+
306.96732	74	
307.79633	138	
310.87409	110	
312.80674	128	
312.87820	86	
317.86510	90	
318.39874	80	
324.88646	74	
325.80710	112	
325.90502	84	
330.84496	74	
330.87211	106	
332.88913	80	
333.43398	76	
334.89504	74	
337.13908	76	
338.79974	180	
339.27757	76	
339.77759	122	
341.87704	78	
342.80609	96	
344.25351	76	
344.36302	100	
344.88966	78	
END IONS

###FS:    #m/z: 507.84394 #charge 1+
###MS: 138
###MSMS: 141
BEGIN IONS
TITLE=Cmpd 105, +MS2(507.8439), 28.2-35.2eV, 3.1min #141
RTINSECONDS=181.295
SCANS=138,141
PEPMASS=507.84394	367216
CHARGE=1+
193.86526	140	
196.01511	570	1+
214.88473	448	1+
224.04878	220	1+
232.89633	300	1+
234.89169	138	
236.88622	212	
239.06666	132	
249.87436	326	1+
250.90862	286	
252.08053	172	1+
253.93702	242	1+
257.87097	346	1+
261.38440	210	
263.06867	192	1+
264.09206	252	1+
264.15115	144	
264.88263	268	1+
265.09518	296	1+
266.16631	340	
267.85146	136	
270.88424	140	
271.87384	172	1+
272.85689	198	
273.85127	472	1+
274.89089	150	
277.87870	134	
277.89823	362	1+
280.85622	136	
280.88350	154	
280.97531	210	1+
281.37642	170	
283.87315	130	
285.96738	138	1+
287.85140	832	
288.86688	138	
289.84569	216	
289.88220	134	
290.13228	240	
290.86922	224	
291.86553	310	
291.93056	134	
292.85110	174	
292.88805	174	
293.08879	194	1+
293.77938	148	
293.87241	2242	1+
293.90875	192	
294.12560	228	1+
294.39743	230	1+
295.93529	152	
297.80563	200	1+
297.85341	142	
297.95729	192	1+
301.84584	168	
301.90955	146	
302.85943	132	
302.88285	138	
302.96047	134	
303.80377	130	
303.86549	380	1+
304.36690	150	
305.86154	1340	1+
307.88910	348	
308.14125	862	1+
308.78967	254	1+
308.87005	1768	1+
309.88663	384	
310.15498	784	1+
310.83609	154	
311.88216	4560	1+
313.85222	186	
314.86283	848	1+
315.84838	152	
315.89314	168	
315.91481	168	
316.88062	142	
317.85014	368	1+
317.87780	392	1+
318.88083	330	1+
319.78660	206	1+
319.79730	220	1+
322.82190	304	1+
323.36473	166	1+
323.87116	346	
324.88054	180	
325.89891	252	
325.92871	176	1+
326.88104	3260	1+
327.80581	232	
328.77746	148	
328.86867	780	1+
330.00004	132	
330.82212	310	
330.87212	144	
331.88905	198	
332.75696	290	1+
332.78620	130	
332.87139	596	1+
333.80847	146	
333.85583	188	
334.39496	340	1+
334.89551	176	
334.91567	228	1+
335.82137	210	1+
335.95767	164	
336.94843	248	
337.87909	266	
338.89147	160	
340.90438	154	
343.76792	218	1+
343.87326	482	1+
345.87854	186	
345.89915	240	1+
346.87367	134	
346.92393	202	1+
347.77245	256	
348.36186	168	
348.78508	200	
348.79925	286	1+
348.83605	172	
349.75567	656	1+
350.76089	424	1+
350.82905	146	
350.88544	222	
350.91134	138	
351.85381	188	
352.91071	158	
353.85286	442	1+
353.91276	162	
355.86486	204	1+
356.08686	86	1+
356.77194	222	1+
358.86674	138	
362.84349	174	1+
362.87489	170	
366.83730	590	1+
367.07714	130	
367.70620	700	1+
367.76560	480	1+
367.88406	412	1+
367.99772	146	
368.76991	282	1+
368.84029	570	1+
368.88962	288	1+
370.34028	162	1+
370.79800	400	1+
371.19140	152	
371.72561	170	1+
371.83295	292	1+
372.78242	136	
372.83738	170	1+
372.86165	124	1+
373.77753	172	
375.73598	288	1+
375.81639	140	
376.80545	284	1+
378.73952	134	
379.84079	134	
380.07893	192	1+
380.72284	212	
381.83658	334	1+
382.85862	134	
382.90179	160	
383.74605	142	
383.77585	178	
384.84978	1042	
385.35970	140	1+
385.77584	242	
385.84735	970	1+
387.71749	142	
388.74202	130	
388.78685	136	
388.83126	140	
389.20034	392	1+
389.72095	406	1+
389.82477	180	
390.79236	140	
390.83992	938	1+
390.86154	182	
391.90914	330	1+
392.82477	236	
393.07019	130	
393.81028	232	
393.85993	298	1+
394.77002	130	
396.76944	176	1+
396.86685	130	
398.72761	366	1+
398.90812	252	1+
399.80761	142	
399.85107	722	1+
402.86107	706	1+
403.86545	448	1+
405.76011	228	
405.78348	360	1+
405.87166	448	1+
405.89975	138	
407.73639	148	
407.86708	2604	1+
408.76496	154	
409.72392	392	
409.85296	416	
410.09894	164	1+
410.72796	302	
410.76394	170	
410.79239	144	
410.83421	644	
411.83692	328	
412.37855	146	
412.84620	198	
413.87502	432	1+
417.85430	242	1+
419.73119	188	1+
421.81847	140	
421.88362	186	
422.86215	234	
423.78063	212	
423.86206	524	1+
424.66865	200	1+
424.76914	172	
424.86375	318	1+
425.74676	350	
425.77201	178	
425.90359	152	
426.76119	376	
426.86078	726	1+
427.73257	858	1+
427.75960	298	
428.79973	166	
428.84714	1058	1+
429.82363	266	
429.87745	194	
430.69306	184	1+
430.73889	418	1+
430.84330	164	
430.85845	804	1+
430.88247	154	
431.92926	130	1+
434.21521	156	1+
435.86351	184	
439.88977	230	
440.88469	382	1+
442.68185	138	
443.75561	144	
444.87009	936	1+
445.74407	806	1+
446.22512	146	
446.67112	188	1+
446.88054	142	
447.70924	136	
447.81786	142	
448.75558	212	1+
448.77536	214	
448.89096	194	
449.69329	128	
449.87988	448	1+
450.74560	488	1+
457.89963	310	1+
462.88069	654	1+
463.74410	242	1+
464.78085	138	1+
465.71885	418	1+
467.71589	202	1+
467.88538	554	
468.88668	288	
471.78251	186	1+
480.70987	182	1+
485.90318	332	1+
492.79617	136	1+
503.34015	168	
509.85947	170	
510.91788	192	
END IONS

###FS:    #m/z: 322.92915 #charge 1+
###MS: 142
###MSMS: 143
BEGIN IONS
TITLE=Cmpd 106, +MS2(322.9291), 28.0-35.0eV, 3.1min #143
RTINSECONDS=184.961
SCANS=142-143
PEPMASS=322.92915	4656742
CHARGE=1+
116.33555	98	
117.48674	88	
189.89732	72	
196.88281	72	
197.86411	80	
200.83588	120	
204.01683	72	
209.92523	86	
209.94181	78	
211.91245	88	
213.83110	72	
213.87619	92	
215.03228	102	
216.85115	132	
217.92113	90	
220.45694	110	
221.90070	82	
222.94682	104	
223.93848	72	
223.96153	236	
224.37193	92	
225.86439	78	
226.85287	102	
227.82643	82	
228.91011	76	
229.07175	72	
230.83474	230	1+
230.88708	132	
232.89744	76	
234.54770	98	
234.88427	168	
235.81303	86	
235.88108	90	
236.82852	96	
237.05744	70	
237.98833	80	
238.89589	92	
238.93482	80	
239.07223	128	
239.78635	402	
240.88005	106	
240.94052	2210	
241.93856	6770	1+
242.82233	118	
242.94067	4720	1+
243.81708	432	1+
243.84304	74	
243.89863	70	
244.81979	358	1+
244.93848	1154	1+
245.79586	78	
245.98738	72	
246.47124	76	
246.89474	140	
246.97582	178	
246.99407	72	
247.95202	76	
247.97505	86	
248.03354	108	
248.87690	132	
248.90201	70	
249.91530	100	
249.97089	76	
250.90899	70	
251.07094	106	
252.87990	72	
253.08478	72	
254.10354	78	
254.40758	72	
255.05957	78	
256.80798	74	
257.38061	78	
257.79891	124	
258.83339	208	
259.84685	82	
260.78395	86	
260.83455	224	
261.82863	930	1+
262.83125	716	1+
263.90245	76	
263.92250	90	
263.94625	72	
263.97216	72	
264.42952	72	
264.87464	102	
264.95479	96	
266.84071	164	1+
266.86691	180	
267.79256	78	
267.97047	78	
269.84209	98	
269.88907	92	
270.86921	84	
271.83822	202	1+
273.79163	142	
274.04350	72	
274.79226	82	
274.92726	90	
275.38453	88	
275.80515	254	1+
275.96790	82	
276.85808	90	
277.92117	78	
278.83882	132	
279.08893	720	1+
279.40728	126	
279.85096	102	
279.88174	70	
281.39574	72	
281.95193	80	
282.83135	78	
282.85600	74	
283.13045	84	
283.84984	312	1+
284.03847	70	
284.29038	82	
284.87664	106	
285.93511	84	
286.44164	74	
286.81216	98	
286.90754	168	
287.33822	78	
287.79506	112	
287.87181	266	1+
288.53192	92	
288.87589	204	1+
289.78702	78	
289.85645	266	1+
290.74736	88	
291.80179	442	1+
292.12669	86	
292.81523	146	
293.80279	140	
293.85382	98	
294.06910	86	
296.80556	192	1+
296.93325	154	
296.95231	72	
299.79384	140	
299.85704	102	
301.13091	80	
301.98601	74	
302.24013	100	
303.80800	134	
303.95065	104	
305.07339	72	
307.79655	222	
307.89028	106	
308.12189	72	
309.81146	88	
310.88613	198	1+
310.91932	86	
311.87963	72	
312.00812	160	
312.80249	240	1+
312.86663	78	
312.99685	84	
313.27932	110	
313.37723	80	
314.91173	72	
316.82561	72	
320.82360	132	
320.95207	126	
322.11706	92	
323.88550	112	
324.42605	106	
324.80036	70	
325.17637	92	
325.80982	148	1+
326.76801	74	
327.90206	112	
END IONS

###FS:    #m/z: 340.93971 #charge 1+
###MS: 142
###MSMS: 144
BEGIN IONS
TITLE=Cmpd 107, +MS2(340.9397), 28.0-35.0eV, 3.1min #144
RTINSECONDS=185.733
SCANS=142,144
PEPMASS=340.93971	1761570
CHARGE=1+
192.92663	80	
192.93803	92	
194.91484	80	
195.88621	84	
204.90203	86	
208.88644	82	
210.93588	134	
212.87596	156	
213.88128	88	
213.93958	1308	1+
214.88261	460	1+
215.88719	390	1+
215.93842	530	
216.40894	98	
217.87818	178	1+
217.93736	80	
220.87450	78	
222.41580	92	
223.96023	120	
223.98761	78	
226.02491	84	
226.94501	218	
227.04317	78	
227.78216	142	
228.90115	94	
228.93920	298	
228.99572	84	
230.85202	82	
230.88763	554	1+
230.90498	82	
231.40087	96	
231.94895	1586	1+
232.89563	646	1+
233.83755	78	
233.89961	462	1+
233.94530	308	
234.03713	106	
234.87878	82	
235.88861	80	
238.04554	82	
238.82442	232	1+
238.92883	102	
239.27420	80	
239.78738	80	
241.42921	78	
241.84526	224	1+
241.89890	92	
241.94289	78	
242.32674	84	
242.89514	78	
242.97902	84	
243.83673	216	1+
243.93139	82	
244.02130	88	
246.39005	88	
248.85944	104	
248.90203	108	
249.96054	376	1+
250.83379	132	
250.88421	206	1+
251.96212	212	
253.08843	84	
253.93492	88	
254.64003	88	
254.85738	86	
254.91282	82	
254.96613	684	1+
255.07222	136	
255.81099	78	
256.89339	92	
256.91759	132	
256.96511	142	
257.96473	80	
258.44532	102	
258.57175	82	
258.84563	358	1+
258.91253	122	
259.90044	144	
259.95793	82	
260.83679	140	
261.84250	86	
261.89952	78	
261.94553	82	
262.80062	80	
262.92168	154	
263.91751	114	
263.94845	88	
263.96643	86	
266.57033	98	
266.86383	120	
266.88882	78	
267.13295	128	
267.27421	84	
267.84485	104	
268.84066	240	
268.91684	78	
269.83884	260	1+
271.91869	84	
271.93991	80	
272.92332	82	
272.97441	164	
273.79810	448	1+
276.85705	604	1+
277.83961	140	
277.98625	96	
278.80835	82	
278.84401	644	1+
279.10156	88	
279.92475	110	
280.85459	150	
280.90982	94	
280.93833	92	
282.87161	114	
282.96935	84	
283.94910	100	
284.88731	96	
287.79684	130	
287.99213	76	
289.98136	90	
291.41771	98	
291.54689	98	
291.84742	78	
292.00081	80	
294.28367	98	
294.37644	82	
294.84635	110	
294.87184	82	
295.86050	184	1+
298.39291	108	
299.06051	128	
299.09959	80	
299.85944	78	
300.99253	92	
301.86005	246	
302.84993	138	
302.94515	168	
303.59349	90	
303.87096	154	
304.83055	78	
304.92388	102	
306.80302	78	
307.79743	172	
308.89074	118	
309.31926	76	
310.81039	98	
310.87514	156	
311.86597	84	
311.88217	124	
312.32206	78	
312.80116	136	
312.86595	80	
313.39219	86	
313.87718	78	
318.98623	126	
319.05441	78	
320.93456	78	
324.13417	86	
324.89151	132	
325.13422	94	
325.33363	88	
326.26199	84	
330.81455	182	
331.81463	82	
336.49254	92	
337.28287	106	
338.80157	114	
338.88657	78	
340.76517	120	
341.72078	106	
342.79448	90	
END IONS

###FS:    #m/z: 363.95571 #charge 1+
###MS: 142
###MSMS: 145
BEGIN IONS
TITLE=Cmpd 108, +MS2(363.9557), 28.0-35.0eV, 3.1min #145
RTINSECONDS=186.505
SCANS=142,145
PEPMASS=363.95571	934592
CHARGE=1+
105.09859	80	
121.71785	90	
177.94255	114	
178.92990	86	
187.86880	210	
187.93445	96	
188.43458	106	
189.86356	288	
191.85758	636	
196.88308	146	
200.94371	154	
202.50299	96	
203.90303	98	
207.65648	114	
207.87358	98	
208.87033	84	
208.95383	88	
209.86783	130	
209.94248	1518	1+
210.88392	174	
212.87768	1870	1+
213.37886	90	
214.89817	172	
216.40827	98	
222.95143	674	1+
224.88415	282	1+
224.94888	1244	1+
224.99971	98	
225.85888	202	
226.87345	110	
226.94659	11906	1+
226.97893	102	
227.11237	102	
228.89561	430	1+
228.94175	11116	1+
229.05052	116	
230.83249	186	
230.88835	3318	1+
232.01760	96	
232.82428	126	
232.88514	494	1+
232.93123	82	
233.83873	136	
233.97226	234	1+
234.87798	284	1+
234.89384	80	
234.97232	190	1+
236.08822	82	
237.05306	106	
237.55846	96	
240.83256	286	1+
240.84651	108	
240.94024	544	
240.96128	920	1+
241.91032	80	
241.94249	338	
242.94118	874	1+
242.95903	602	1+
243.79892	80	
244.39573	94	
244.81931	144	
244.95570	6790	1+
245.87084	92	
245.93567	122	
246.80683	94	
246.90515	352	
246.95229	6438	1+
248.80331	152	
248.89938	1350	1+
249.80965	152	
250.89349	114	
250.97081	280	
252.10501	98	
252.89399	104	
253.82939	86	
253.90656	248	
254.33634	80	
256.01450	90	
256.85284	370	1+
258.83452	100	
258.89960	104	
259.01624	104	
259.34823	94	
260.83097	166	
260.93632	184	1+
260.96815	420	1+
261.82996	468	1+
261.99922	82	
264.55721	122	
264.83821	160	
264.96432	280	1+
265.08686	196	
266.81313	122	
266.85907	94	
267.80560	124	
267.97197	932	1+
268.78193	88	
269.01348	86	
269.02954	94	
269.92192	150	
269.96812	1520	1+
271.81170	80	
271.85128	226	1+
271.86867	100	
271.91195	400	1+
272.91432	234	1+
273.19472	92	
274.81641	92	
274.90611	90	
275.80634	192	1+
276.94157	86	
277.10697	130	
277.91010	92	
278.86118	104	
279.36032	84	
279.83868	316	1+
280.11074	394	1+
280.79057	676	1+
281.89088	154	
282.06741	106	
282.35828	92	
283.78783	116	
283.84798	94	
284.36349	80	
284.82526	176	
284.84464	530	1+
284.87269	132	
285.80452	222	1+
285.84661	438	1+
288.42465	116	
288.75738	84	
289.03129	88	
289.88300	112	
290.11114	106	
290.37676	86	
290.50436	148	
290.78932	392	1+
290.87588	138	
291.91882	98	
292.23775	94	
292.81935	212	1+
292.93526	94	
293.11306	96	
294.86561	130	
296.34814	80	
296.52950	94	
296.81297	84	
297.80593	234	
298.80162	1188	1+
299.36300	166	
300.37089	86	
301.86073	440	1+
302.83850	82	
302.88048	82	
302.92377	126	
303.80540	276	1+
303.85795	522	
303.95156	86	
305.82771	226	1+
305.86280	98	
305.89914	100	
306.07311	94	
307.87266	264	1+
309.13229	138	
312.30428	98	
316.81082	214	
317.87413	152	
318.82192	274	1+
319.38353	82	
319.61579	98	
319.80974	88	
319.87385	136	
321.83179	186	
321.86480	312	1+
322.79570	82	
322.81979	122	
322.92505	274	1+
323.07629	96	
323.81823	84	
326.82659	82	
326.87031	152	1+
327.58296	92	
328.73235	190	1+
329.31222	84	
331.78410	200	1+
332.86374	82	
336.94484	128	
338.94502	84	
339.82603	142	
340.89414	84	
340.93706	348	1+
342.80130	82	
343.76682	144	
343.96435	82	
344.15571	84	
344.85734	86	
345.70171	84	
351.73402	96	
352.89104	170	1+
356.98368	80	
361.71836	186	
367.12833	80	
END IONS

###FS:    #m/z: 363.95581 #charge 1+
###MS: 146
###MSMS: 147
BEGIN IONS
TITLE=Cmpd 109, +MS2(363.9558), 28.0-35.0eV, 3.2min #147
RTINSECONDS=190.185
SCANS=146-147
PEPMASS=363.95581	915918
CHARGE=1+
93.57726	80	
134.95329	112	
151.95900	82	
178.94476	184	
185.86230	176	1+
188.95593	84	
189.86343	1064	1+
189.90417	92	
189.94082	84	
191.85713	1058	1+
194.90292	82	
195.13789	94	
196.88376	282	1+
197.15324	84	
197.95608	142	
200.88158	102	
200.89631	80	
200.94644	296	
203.40700	92	
203.86781	84	
205.94969	138	
207.87367	260	
207.95065	642	1+
207.97526	80	
208.88470	150	
209.89841	108	
209.94318	2974	1+
210.03280	160	
210.88272	546	1+
212.87852	5570	1+
213.08837	94	
213.40233	88	
214.89505	322	1+
215.88011	230	
218.54314	102	
219.86475	122	
219.91214	98	
222.92513	106	
222.95138	2598	1+
224.05781	90	
224.94867	4294	1+
226.86990	96	
226.94669	25196	1+
226.97005	458	
227.04649	142	1+
227.18672	90	1+
227.92974	218	
228.20882	154	1+
228.78991	84	
228.89409	1072	
228.94212	25774	1+
229.88105	82	
230.84808	170	1+
230.88844	5944	1+
232.88639	1006	1+
232.92409	94	1+
234.87940	394	1+
235.84351	270	1+
236.04856	206	1+
238.79775	82	
238.84131	114	
239.92637	126	
240.45912	84	
240.82484	114	
240.93849	474	
240.96201	1504	1+
241.94141	474	
242.82549	212	
242.89862	86	
242.95827	1984	1+
243.82195	112	
243.83688	212	1+
244.04832	84	
244.95713	9816	1+
245.38332	90	
246.44251	144	
246.84091	136	
246.87319	140	1+
246.90512	312	1+
246.95241	12974	1+
247.05831	96	
248.63830	104	
248.80576	122	
248.89852	1850	1+
249.97451	102	
250.85603	310	1+
250.89928	420	
250.96916	412	1+
251.07099	86	
251.91106	278	
252.09332	90	
252.83757	122	
252.89604	518	1+
254.06717	86	
254.83510	148	
255.92217	98	
256.83544	94	
257.89689	110	
258.97249	414	1+
259.84294	138	
259.90290	290	1+
260.34424	86	
260.96797	1168	1+
261.14901	82	
261.83044	450	1+
261.86779	82	
262.38685	88	
263.07736	232	1+
264.96988	388	1+
264.97627	84	
265.80495	84	
265.91321	82	
265.95309	98	
265.97518	282	1+
266.81428	524	1+
266.85486	80	
267.80054	194	1+
267.91722	94	
267.97224	1122	1+
268.44023	140	1+
268.84351	142	
268.91241	474	1+
268.95300	104	
269.91941	320	1+
269.96891	1690	1+
271.84063	82	
271.91060	246	1+
274.85123	84	
274.89368	84	
276.84495	520	1+
276.86414	94	
277.09048	192	
277.41398	88	
277.85336	332	1+
278.09823	208	1+
278.79825	156	
279.80191	136	
279.94735	94	
279.96833	88	
280.42944	172	1+
280.79056	722	1+
281.86244	94	
281.94610	226	1+
282.01896	98	
282.12003	104	
282.78933	188	
283.09560	136	
283.80126	116	
283.84874	380	1+
283.90167	98	
283.98484	224	
284.82657	130	
284.92482	86	
284.96825	84	
285.84587	822	1+
288.05283	86	
290.80075	124	
291.83070	88	
292.43717	80	
292.81590	86	
293.11859	138	
293.85968	190	
293.90455	92	
294.12123	156	
294.84958	142	
294.86704	278	1+
294.88208	94	
296.80845	280	
297.11092	80	
297.81129	224	
297.94645	232	1+
298.80156	992	1+
300.08974	100	
300.33254	86	
300.79788	624	1+
300.86914	160	
301.86125	212	
302.85889	150	
303.10657	140	
303.81021	122	
303.85553	956	1+
304.83722	98	
304.88127	176	1+
304.91164	90	
305.84197	274	1+
306.81966	158	1+
309.06128	244	1+
310.86997	374	1+
314.73488	80	
316.39503	102	
317.81251	168	
317.95633	88	
318.93478	164	
319.45132	86	
319.81567	140	
319.96941	84	
320.88602	86	
320.93232	92	
321.81618	102	
321.87220	252	1+
322.80204	186	1+
322.93263	302	1+
325.88630	130	
326.87057	410	1+
331.39043	86	
336.94578	188	
337.77975	88	
337.96937	152	
339.83556	134	
340.93952	496	
345.70454	84	
346.86690	102	
349.86474	88	
350.88837	96	
357.70016	188	1+
359.68453	80	
359.75960	106	
361.88844	100	
362.79528	106	
363.84414	148	
364.72024	90	
367.70990	108	
END IONS

###FS:    #m/z: 336.94469 #charge 1+
###MS: 146
###MSMS: 148
BEGIN IONS
TITLE=Cmpd 110, +MS2(336.9447), 28.0-35.0eV, 3.2min #148
RTINSECONDS=190.957
SCANS=146,148
PEPMASS=336.94469	81132
CHARGE=1+
80.65805	80	
122.67758	86	
182.86881	150	
192.92127	80	
194.88658	100	
197.87847	88	
198.48660	82	
202.87677	82	
205.95021	200	
207.97433	84	
210.88322	280	1+
211.94348	4230	1+
212.87839	1324	1+
213.01587	78	
213.93968	1198	1+
213.96753	190	
214.95473	86	
215.88493	316	1+
217.85588	86	
217.93450	126	
218.83458	134	
218.85186	102	
222.95077	76	
223.83361	82	
223.95782	126	
224.97659	140	
226.94703	298	1+
227.90834	90	
228.82859	82	
228.86374	76	
228.89347	338	1+
229.95435	3678	1+
230.88813	1648	1+
231.12822	84	
231.90402	160	
231.94941	1906	1+
232.03259	88	
232.82878	124	
232.85320	108	
233.89458	256	
233.94515	150	
234.06447	84	
234.83517	148	
235.07814	74	
235.89584	178	
237.88569	76	
238.79032	74	
240.89146	78	
241.45806	96	
241.85604	114	
241.94852	86	
242.87400	78	
242.89485	76	
246.44050	82	
246.90693	166	
246.94940	80	
247.96508	1074	1+
248.90023	662	1+
249.84870	74	
249.95979	340	
250.83469	154	
250.94960	298	1+
251.06503	82	
251.83600	390	1+
251.87912	154	1+
251.90813	142	
252.90877	74	
252.96975	2740	1+
252.98947	92	
253.90022	294	1+
254.96533	1216	1+
255.07494	314	
256.36927	94	
256.88328	142	
256.90992	136	
256.95737	78	
257.94227	174	
257.98374	78	
258.84511	552	1+
258.87712	134	
259.40973	106	
259.95636	94	
260.82688	94	
260.90891	74	
262.92792	80	
263.41996	82	
263.83875	102	
265.48289	102	
265.85465	96	
266.09112	76	
266.80282	80	
268.84047	818	1+
269.08204	76	
269.13332	78	
269.45873	88	
270.98453	226	1+
271.91680	428	1+
272.98003	200	
273.96624	86	
274.96722	230	1+
275.84821	164	
275.86731	128	
276.10452	80	
276.42482	92	
276.85729	668	1+
276.91722	76	
277.68808	78	
277.83273	508	1+
277.94387	94	
279.10245	268	
279.72768	90	
279.89243	90	
280.82638	80	
280.86438	80	
280.97351	92	
281.01166	74	
281.80974	78	
283.80252	94	
285.78975	84	
285.85008	188	
286.11591	80	
286.85160	716	1+
287.74663	90	
288.76386	90	
289.85528	440	1+
290.87500	166	
292.85490	78	
293.10801	150	
293.91517	118	
293.99444	110	
294.01809	80	
294.96649	78	
296.06620	102	
296.81251	108	
296.93115	90	
297.81404	158	
297.89993	108	
299.42446	84	
299.82404	78	
300.78711	148	
300.83487	90	
302.88496	74	
303.83512	188	1+
303.86648	94	
305.07726	76	
305.76939	118	
305.82211	82	
306.44276	96	
306.86303	198	1+
306.93728	84	
308.38705	84	
309.81114	232	1+
309.86772	106	
310.86951	84	
311.88660	220	1+
312.34316	82	
313.86324	144	
313.87961	80	
313.90254	78	
315.77935	106	
317.81627	86	
319.12243	94	
320.76295	94	
322.21367	80	
323.77648	80	
323.88375	216	1+
324.43714	100	
324.45701	98	
324.85413	92	
326.41062	92	
327.33850	76	
327.87587	124	
328.37920	80	
328.88154	118	
330.10569	88	
330.81292	88	
330.85810	102	
332.00020	84	
332.44558	86	
336.83209	260	1+
337.94223	88	
339.82278	74	
340.76780	74	
END IONS

###FS:    #m/z: 359.96043 #charge 1+
###MS: 146
###MSMS: 149
BEGIN IONS
TITLE=Cmpd 111, +MS2(359.9604), 28.0-35.0eV, 3.2min #149
RTINSECONDS=191.729
SCANS=146,149
PEPMASS=359.96043	59290
CHARGE=1+
87.18907	100	
113.20218	78	
183.03155	84	
197.94894	80	
201.47491	78	
204.40816	100	
207.94822	188	
208.88392	158	
209.94288	974	1+
212.05031	90	
213.89232	78	
214.87646	108	
216.88909	112	
217.38658	78	
217.46971	94	
217.91219	94	
218.92069	98	
219.01920	80	
219.08644	98	
220.99333	80	
221.89369	94	
222.03331	84	
222.95079	568	1+
224.40153	94	
224.95010	1236	1+
226.94675	7984	1+
226.97423	132	
227.05791	98	
227.92849	226	
228.94163	6534	
229.94320	192	
231.80259	78	
232.82594	92	
233.09985	78	
234.93254	88	
236.44136	104	
236.84175	78	
237.00649	80	
239.00681	86	
239.85573	138	1+
240.83520	122	
240.93977	364	
240.95996	516	1+
241.94034	298	
242.95968	348	
243.06315	94	
243.85807	80	
243.97044	160	
244.95661	3850	1+
245.83911	92	
245.85484	88	
245.93915	260	
246.09824	80	
246.80161	200	1+
246.95230	4168	
248.03500	86	
250.03495	106	
250.84592	150	
250.94971	278	
250.97075	120	
251.07108	88	
251.97060	78	
252.95607	488	
257.79859	130	
258.60937	78	
258.83157	278	
258.97478	80	
260.83327	116	
260.88918	84	
260.91638	120	
260.96797	300	
262.87879	86	
263.80247	84	
264.81694	98	
264.84883	90	
264.90948	112	
264.96562	110	
265.43467	110	
265.82720	78	
265.89862	234	1+
265.97747	102	
266.81096	170	
267.97244	664	1+
268.96507	1036	1+
269.80251	150	
269.96927	862	1+
271.97611	90	
272.08144	88	
272.56349	100	
272.92775	78	
273.79767	136	
274.80749	78	
274.86130	86	
275.97027	134	
276.37947	128	
276.42277	78	
276.85829	128	
277.81112	94	
278.79861	124	
278.84157	120	
278.94398	78	
279.10557	370	1+
280.79258	272	
280.83162	208	1+
281.87611	232	
282.78044	114	
283.86625	214	1+
283.99478	80	
284.79208	100	
286.79213	108	
286.91592	88	
287.46499	80	
288.00240	82	
288.06924	78	
291.79160	280	1+
291.95323	80	
291.97788	110	
292.86129	140	
294.85850	86	
296.80974	276	
297.80729	138	
298.04750	88	
298.80186	1340	1+
298.84812	94	
299.90067	100	
300.40476	98	
302.04575	90	
303.88618	96	
303.95462	80	
305.80720	104	
306.35461	82	
307.13345	94	
307.18719	106	
307.79654	96	
307.81663	88	
308.84946	218	1+
308.87469	128	
310.87643	340	1+
312.42591	96	
314.80862	110	
315.81430	78	
316.80953	114	
317.08920	86	
317.99888	130	
319.88314	178	1+
320.82708	132	
320.93674	144	
321.81271	188	1+
322.77408	84	
322.92767	290	
323.01959	120	
326.00258	80	
326.79699	78	
328.88918	126	
329.87516	204	1+
330.92514	80	
332.81637	100	
333.39114	82	
336.88552	212	1+
337.96472	84	
338.80053	80	
339.37944	100	
341.41608	88	
346.90812	84	
348.91921	94	
349.76748	206	1+
349.90813	90	
354.78747	78	
356.76674	134	
357.15291	90	
359.77013	84	
359.86310	120	
360.85380	124	
363.75498	78	
END IONS

###FS:    #m/z: 363.95576 #charge 1+
###MS: 150
###MSMS: 151
BEGIN IONS
TITLE=Cmpd 112, +MS2(363.9558), 28.0-35.0eV, 3.3min #151
RTINSECONDS=195.409
SCANS=150-151
PEPMASS=363.95576	921396
CHARGE=1+
155.27211	82	
182.86457	146	
185.86803	92	
187.86681	140	
187.98918	140	
189.86314	1086	
191.85735	606	1+
192.94669	102	
193.85533	166	
196.88357	564	
200.94775	254	1+
205.87533	84	
207.87451	396	1+
207.94866	396	1+
209.86851	162	
209.94338	3860	1+
210.88353	606	
212.15206	100	
212.87840	5190	1+
214.89248	402	1+
218.84921	172	1+
218.91374	86	
222.95153	1978	1+
223.41746	132	
223.61279	88	
223.97779	140	
224.40717	84	
224.94943	3038	1+
225.87914	116	
226.50258	136	1+
226.89683	184	
226.94672	23976	1+
227.00344	108	
227.09458	146	1+
227.20881	118	1+
227.89459	92	
228.01926	82	
228.89475	734	1+
228.94204	25776	1+
229.06315	166	
229.15650	124	
229.32781	122	1+
230.40431	82	
230.61156	94	
230.82971	166	
230.88892	5384	1+
231.05492	126	
232.88466	1102	1+
232.90316	216	
234.88024	228	
234.92595	192	
235.88091	108	
237.06487	230	1+
237.13292	118	
237.95980	108	
238.82631	138	
238.89550	234	1+
240.82044	192	
240.94047	650	
240.96240	738	
241.90215	252	1+
241.93897	1600	1+
241.96503	346	
242.81723	88	
242.92227	84	
242.94141	1126	1+
242.95841	1266	1+
244.82236	114	
244.95661	10660	1+
245.93897	198	
246.80199	400	1+
246.89513	110	
246.90404	142	
246.95254	11974	1+
247.80425	324	1+
247.98126	144	
248.90020	1854	1+
249.03825	162	
250.89465	354	1+
250.94618	110	
250.96900	422	
251.07071	114	
251.92953	92	
252.07461	96	
252.89099	124	
253.01999	92	
253.90387	542	1+
253.94890	166	
256.46158	100	
258.44930	88	
258.83520	162	
258.97336	232	
259.98568	102	
260.96623	668	1+
261.83078	182	
262.82832	234	
262.96755	152	
263.83172	176	
263.97845	170	
264.96621	242	
265.10485	90	
265.90223	96	
265.97462	258	
266.81027	516	1+
266.84994	144	
267.90900	102	
267.97198	1758	1+
268.83703	84	
268.96033	160	
269.08568	116	
269.96884	2242	1+
270.86118	184	1+
271.83892	136	
271.91601	306	1+
271.95407	112	
273.91663	92	
275.45196	82	
275.91433	256	1+
276.85283	512	1+
279.78985	704	1+
279.89628	96	
280.79181	582	1+
281.01874	210	1+
281.94936	88	
282.79375	150	
282.82656	126	
282.84410	426	1+
282.85968	94	
282.90187	286	1+
283.76394	82	
283.79416	84	
283.84702	362	1+
283.98240	152	
284.07565	84	
284.98504	134	
285.79176	124	
285.81340	280	1+
285.82834	132	
285.84769	462	1+
285.86792	278	1+
287.79036	108	
288.79525	86	
289.39841	96	
289.84046	230	1+
290.93566	110	
291.79489	98	
291.92111	102	
291.96305	116	
292.09929	84	
292.81776	124	
292.89522	88	
293.11626	152	
294.89082	84	
295.88749	82	
296.80869	540	1+
297.39479	84	
297.42445	88	
297.93542	88	
298.80445	516	
299.80269	322	
299.86310	132	
300.80155	408	1+
301.86045	370	1+
302.91490	86	
303.81057	170	
303.85562	1150	1+
307.87030	116	
307.89488	116	
309.81484	132	
310.32635	84	
310.81534	82	
310.87984	208	
310.97148	86	
311.12538	82	
311.88801	84	
311.92021	92	
311.95490	82	
312.42269	100	
312.87258	88	
314.86608	82	
316.81285	172	
317.89071	146	
318.93010	88	
319.82438	116	
320.16513	92	
321.81816	264	
321.86635	130	
322.88221	94	
322.93016	348	
324.87515	118	
325.15197	100	
326.87313	504	1+
331.99622	86	
336.94209	338	
338.94964	90	
339.82609	390	1+
340.88997	92	
340.94263	432	
342.70506	98	
349.71777	90	
352.78987	84	
355.22945	84	
358.71175	156	1+
359.95951	88	
363.35897	104	
363.81525	94	
363.95632	146	
END IONS

###FS:    #m/z: 507.84427 #charge 1+
###MS: 150
###MSMS: 152
BEGIN IONS
TITLE=Cmpd 113, +MS2(507.8443), 28.2-35.2eV, 3.3min #152
RTINSECONDS=196.182
SCANS=150,152
PEPMASS=507.84427	319894
CHARGE=1+
196.01728	286	
197.02091	128	
224.97492	178	
232.89672	318	1+
236.88888	182	
238.06274	224	
242.87368	178	
248.97585	140	
250.91242	372	1+
251.07876	166	
255.09410	216	1+
262.38175	170	
265.37707	364	1+
266.09176	220	1+
266.16618	188	
270.85423	180	
272.85257	508	1+
274.79531	142	
275.38462	258	1+
278.89372	318	1+
279.40129	152	
279.83624	162	
279.94787	142	
281.38071	142	
283.89750	168	
285.79458	140	
285.85605	254	
286.94141	200	1+
287.85198	890	
288.86854	164	
290.13022	188	
290.39363	286	1+
290.86203	638	1+
292.88065	140	
293.87341	1740	1+
295.87179	386	
295.97297	140	
296.83736	132	
296.88051	272	1+
298.87103	148	
299.91133	150	
299.92823	148	
300.85514	128	
300.89805	152	
301.84016	170	
303.86599	398	
304.87110	208
[truncated: 1,285,396 more chars]
