# Supplementary material for: High-Throughput Venomics
Source: J Proteome Res. 2023 Apr 3;22(6):1734–46. doi: 10.1021/acs.jproteome.2c00780 (PMC10243144; doi:10.1021/acs.jproteome.2c00780)
Supplement: Supplementary file 9 — pr2c00780_si_009.zip [file pr2c00780_si_009.zip › Manual files/Calloselasma rhodostoma MGF/210702_Calloselasma_halfplate000027_5.1.201.mgf]

###	D:\Data\Julien\210702_Cr_half_TFA\210702_Calloselasma_halfplate000027.d\ProteinAnalysisResults.mgf
###	D:\Data\Julien\210702_Cr_half_TFA\210702_Calloselasma_halfplate000027.d\analysis.baf
###	210702_Calloselasma_halfplate000027.d
###	Instrument: maXis HD
###	Manufacturer: Bruker
###    PeakWidth 0.30, MiniumIntensity 10, S/N 1Apply threshold 0, Threshold 10
###    Retain Residuals no, Create neutrally no,
###    FullScan Parameters: AdductIon (+)+H (-)-H, LowMass 0, HighMass 8000, MaxCharge charge decon 4, MinPeaks 3
###    Perf. isotope decon yes, Max Charge Istopic decon 6, MW agreement 0.00, Abund. cutoff 2.00, Envelope cutoff 75.00
###    MaxRes   Parameters: AdductIon (+)+H (-)-H, LowMass 0, HighMass 8000 
###    Perf. isotope decon yes, Max Charge Istopic decon 6, Abund. cutoff 2.00
###    MSn      Parameters: AdductIon (+)+H (-)-H, LowMass 0, HighMass 8000 
###    Perf. isotope decon yes, Max Charge Istopic decon 4, Abund. cutoff 0.05
###    Global Charge Limit: no 3, Prefer FullScan Result: yes, Export what: 2 (0=non deconv/1=deconv only/2=mixed), NoMSMSSignals: 150, Intensity threshold: 10, NoMSSignals (deconv): 2, NoMSSignals (non-deconv): 2, NormalizeData: no, SingleCharged: yes
###
COM=210702_Calloselasma_halfplate000027.d
USERNAME=Demo User

###FS:    #m/z: 355.06737 #charge 1+
###MS: 1
###MSMS: 2
BEGIN IONS
TITLE=Cmpd 1, +MS2(355.0674), 28.0-35.0eV, 0.0min #2
RTINSECONDS=1.3165
SCANS=1-2
PEPMASS=355.06737	2478
CHARGE=1+
206.94046	4064	
208.94662	7264	
209.94383	6638	
211.94449	20522	
213.93955	7708	
217.94129	18442	
222.95180	43132	1+
224.94972	17612	1+
226.12278	3726	
226.94673	225652	1+
227.19841	11538	1+
228.94251	361578	1+
230.88910	4440	
231.95314	3860	
234.97001	7932	
234.99841	4396	
235.12861	5166	
238.45403	20638	
238.95534	4594	
239.07993	3542	
239.14540	3036	
239.23438	4652	
239.98086	4170	
240.23069	3310	
240.96216	26766	1+
241.46243	3318	
242.61928	5776	
242.96099	10300	1+
243.88195	6192	
244.95702	129692	1+
245.18412	3132	
245.94150	10634	
246.23951	3558	
246.95215	101242	1+
247.23974	4082	
248.03253	3240	
249.25536	3498	
249.90993	7572	1+
249.97111	80250	1+
250.94649	54768	1+
250.99762	10282	
251.19863	6358	
251.62400	3262	
251.91054	3886	
252.47014	3222	
252.94657	22460	
252.97113	903490	1+
253.21356	7600	
253.90493	23142	1+
254.09180	2934	
254.94169	358022	1+
254.96641	325904	1+
255.22895	13802	1+
256.26133	7942	
256.91269	8980	1+
256.96378	47708	1+
258.88438	5808	
258.90875	3140	
258.96366	13180	1+
260.97682	4092	
261.97675	10930	
262.96843	4732	
263.13315	4394	
263.97829	136464	1+
264.96916	29454	1+
265.24956	3078	
265.97580	16762	1+
267.26595	4384	
267.97340	70098	
268.26256	3216	
268.90784	2952	
268.95799	21758	
269.97284	34494	1+
270.98019	18722	1+
272.88177	7210	
272.95187	58708	1+
272.97595	8268	1+
274.27175	19464	1+
279.09112	5848	
279.22885	8726	1+
281.04716	5244	1+
281.24496	16458	1+
282.27692	15948	
282.97323	3426	
283.17215	2964	
283.20588	2906	
283.26038	18390	1+
283.94634	12908	
283.98560	3160	
284.29249	10222	1+
285.22153	3840	
285.94153	240302	1+
285.98267	22376	1+
288.25074	11868	1+
288.28765	2986	
289.88503	4138	
290.26613	24144	1+
290.89106	4606	
291.10006	8146	1+
291.19457	3186	
291.21492	3176	
291.97297	13962	1+
292.05895	5080	
293.10722	3522	
293.20832	8528	1+
293.24543	3188	
293.97380	26362	1+
293.99699	47394	1+
294.12649	8390	1+
294.93526	12002	1+
295.18844	3362	
295.22438	11886	1+
295.96815	17086	1+
295.99241	20248	1+
296.29194	5094	
297.07815	19392	1+
297.24132	17960	1+
297.90359	5402	
297.98985	3618	
298.27134	5014	
298.96727	5688	
299.05931	3762	
299.11045	5818	1+
299.23649	3110	
300.28711	10694	1+
301.95698	3018	
302.17270	8864	1+
302.30287	29448	1+
302.94794	64490	1+
303.95190	53584	1+
303.99412	10752	1+
304.28367	2888	
304.90215	6354	
304.92340	6474	
305.24565	3238	
305.95195	5024	
306.90353	12256	
307.18873	2888	
307.24536	34816	1+
308.14163	18468	1+
308.21412	5962	
308.87235	5086	
309.20339	5532	1+
309.22163	3420	
309.25866	10436	1+
309.27489	5300	
310.30796	22338	1+
311.05352	5150	
311.16309	3670	
311.21952	6144	
311.27389	9336	1+
311.28859	3890	
311.86889	22094	1+
311.93413	7978	
311.98517	18198	1+
312.32347	10710	1+
312.90067	7672	
312.94756	8188	
313.21762	3908	
313.23454	4264	
313.25250	3282	
313.26721	11030	1+
313.28983	12424	1+
313.86292	12706	1+
313.92888	188682	1+
316.28188	19400	1+
316.31842	11270	1+
316.93957	5772	
318.29709	16308	1+
318.93415	112882	1+
320.93390	288164	1+
321.17395	3234	
321.23806	2964	
321.31266	3618	
322.18844	16316	1+
322.27418	3876	
322.67606	3076	
322.87747	9934	1+
322.90764	12212	
322.92938	5764250	1+
323.11431	9204	1+
323.17471	11654	1+
323.23740	16124	1+
323.29019	3466	
323.32564	12008	1+
323.35624	3900	
323.37728	2898	
324.13405	5792	1+
324.28734	4396	
324.87622	10786	1+
325.02989	3086	
325.19824	2944	
325.25322	51004	1+
325.28878	5458	
326.16962	4012	
326.30175	5288	
326.87130	85736	1+
326.96795	20322	1+
327.00596	9064	
327.14331	2988	
327.23117	3338	
327.26875	74234	1+
328.31816	10288	1+
329.00404	12114	1+
329.22600	18632	1+
329.28380	13838	1+
329.87847	11546	1+
330.16892	7058	1+
330.33418	58818	1+
330.91124	5608	
330.99991	3314	
331.10297	2886	
331.30098	26184	1+
331.87704	3742	
331.93905	11806	1+
334.86898	7448	
334.95095	24528	1+
335.00204	37156	1+
335.29173	2990	
336.08452	5770	1+
336.17289	15142	1+
336.94526	478372	1+
337.06342	4924	
337.21721	7018	1+
337.26999	3144	
338.34130	69196	1+
338.89409	5432	
338.94439	147958	1+
339.23223	10380	1+
339.27137	7060	1+
339.87777	15676	1+
340.12578	10828	1+
340.93991	2487822	1+
341.15313	3768	
341.17607	3732	
341.19528	6144	1+
341.20370	3818	
341.24804	49394	1+
341.28448	9034	1+
342.33382	4314	
343.02472	5764	
343.18804	2908	
343.26471	72458	1+
343.29363	3762	
343.33057	2972	
343.87551	19558	1+
344.02286	16588	1+
344.18322	3836	
344.31179	6622	1+
344.34964	21982	1+
345.02468	12050	1+
345.20432	8746	1+
346.32850	9134	1+
347.02523	13396	1+
347.19906	9398	1+
347.24253	3696	
347.93053	3988	
349.16820	3516	
349.23887	15846	1+
349.29261	13968	1+
349.89669	9250	1+
351.27260	25934	1+
352.89512	50774	1+
354.09000	10454	
354.14888	2988	
354.31586	69452	1+
354.89112	20768	1+
354.95518	8172	
355.06525	35750	1+
355.22557	4108	
355.26190	2984	
355.37928	3920	
355.91981	4350	
356.34972	10708	1+
356.88681	9162	1+
356.95447	7232	
357.24318	13644	1+
357.27858	3010	
357.96630	17146	
358.19947	4712	
358.36558	119226	1+
358.95013	97968	
359.20310	2956	
359.25760	8420	1+
359.96084	367006	1+
360.34356	3220	
END IONS

###FS:    #m/z: 363.87950 #charge 1+
###MS: 1
###MSMS: 3
BEGIN IONS
TITLE=Cmpd 2, +MS2(363.8795), 28.0-35.0eV, 0.1min #3
RTINSECONDS=2.0885
SCANS=1,3
PEPMASS=363.87950	2066
CHARGE=1+
125.79691	104	
189.86619	106	
191.01247	228	1+
191.95624	278	1+
195.89044	100	
196.88252	212	
199.02701	198	1+
206.95483	98	
207.40399	126	
207.87309	100	
209.86918	158	
209.94326	1538	1+
210.89151	98	
212.87913	784	1+
216.00784	224	1+
216.41049	214	
218.03529	114	
220.99513	112	
222.04342	208	1+
222.95282	1530	1+
223.38609	168	
224.83014	112	
224.94755	1874	1+
226.91822	104	
226.94714	6438	1+
227.05604	180	1+
228.89653	326	1+
228.94271	7072	1+
230.88891	1522	1+
232.98396	98	
233.88808	464	1+
233.96266	130	
235.02270	128	
237.91383	162	
238.01895	152	
238.03976	190	1+
238.07501	174	
239.11072	294	1+
240.05016	194	1+
240.96123	1040	1+
241.01199	108	
242.96021	894	1+
243.04849	160	
244.95704	2522	1+
245.04310	228	
245.40261	208	
245.93826	536	
246.22293	148	1+
246.85910	100	
246.95286	4154	1+
247.05530	116	
248.90139	732	1+
248.96437	318	1+
249.88432	284	1+
250.96952	190	
250.99586	106	
251.06724	178	
251.11025	214	1+
252.01168	186	1+
252.07699	184	
252.98213	282	1+
253.90415	130	
254.97704	154	1+
255.17513	100	
256.08976	148	
256.10307	142	
256.17192	240	1+
256.28687	104	
257.05944	142	
257.90640	206	
258.97284	540	
259.00990	102	
259.03187	440	1+
259.44945	140	1+
260.03286	410	1+
260.97021	618	1+
261.48749	112	
263.05600	108	
263.94844	494	1+
263.98077	246	
264.90606	434	1+
265.08934	146	
265.94290	398	1+
265.99911	406	1+
266.09527	158	1+
266.24436	448	1+
266.94555	332	1+
266.98570	136	
267.97342	432	
268.15562	98	
268.96277	448	1+
268.97932	350	
268.99895	158	
269.92595	264	1+
269.96877	300	1+
270.10088	128	
270.90566	160	
271.16740	108	
271.84431	140	
271.93922	312	1+
271.99048	124	
272.15890	116	
272.94256	268	1+
273.00249	138	
273.07570	114	
273.25840	150	
273.41659	98	
274.08761	350	1+
274.48935	98	
275.02877	320	1+
275.80978	286	1+
275.91280	264	1+
275.99458	168	1+
276.09732	284	1+
276.84912	264	1+
277.22213	118	
278.12829	274	1+
278.89535	168	1+
279.01777	816	1+
280.25956	244	1+
281.01088	518	1+
281.04932	104	
281.87132	154	
281.95593	274	
282.09175	232	1+
282.88456	182	1+
282.92115	128	
283.14686	404	1+
283.25908	162	
283.98798	180	
284.06447	172	
284.84761	250	1+
284.95284	662	1+
285.02487	134	
285.09785	296	1+
286.12526	192	1+
286.94997	304	1+
287.08788	110	
287.91719	288	1+
288.08876	252	1+
289.90452	98	
291.01124	144	
291.87400	98	
292.16724	134	
292.43516	98	
293.87096	150	
293.89376	276	1+
294.07299	142	
295.13003	130	
295.42513	106	
296.07538	132	
296.28714	142	
297.02788	170	
297.11251	128	
298.43619	108	
299.07669	132	
299.84378	98	
299.85806	204	1+
300.23751	240	1+
301.09389	98	
301.12474	138	
302.01905	156	
302.85533	516	1+
302.92834	118	
303.12509	164	
303.76703	100	
305.06694	216	1+
308.00362	118	
308.14781	286	1+
308.29494	698	1+
309.09352	282	1+
309.90199	352	1+
310.24828	120	1+
310.35336	102	
310.99476	192	1+
311.89529	400	1+
311.96029	104	
312.14201	124	
313.23913	252	1+
313.94020	224	1+
314.04691	204	
314.13948	114	
314.23842	170	1+
315.03854	112	
316.96461	104	
317.84701	130	
319.03728	100	
319.28611	148	1+
320.01032	112	
320.07231	336	1+
320.14477	466	1+
320.38773	130	
321.14685	316	1+
321.28882	106	
322.34424	276	1+
322.98836	106	
323.12771	130	
323.97176	148	
325.14258	138	
325.27533	118	
326.11121	130	
326.21654	260	1+
327.25297	160	1+
328.14319	114	
329.08570	128	
329.32073	246	1+
329.80872	156	1+
331.12965	178	1+
332.17351	140	
334.04677	208	1+
334.99351	218	1+
335.07992	446	1+
336.04878	270	1+
337.89496	244	1+
337.95862	106	
338.81502	128	
339.09710	102	
340.09024	310	1+
341.04889	110	
341.36037	250	
342.08303	408	1+
342.20334	252	1+
342.36222	298	
344.09937	288	1+
344.15988	232	1+
344.98543	140	
345.06141	112	
345.08487	196	
345.23644	128	
345.88923	122	
346.96523	144	1+
347.06794	192	1+
347.27067	124	
347.30150	372	
348.03751	104	
349.21156	112	
349.25215	364	
349.31792	518	1+
350.34183	330	1+
352.17061	162	
354.81350	150	
356.04994	104	
357.09645	232	1+
357.26365	110	
357.91997	108	
358.96638	146	
360.17650	222	1+
360.24542	164	
360.32349	114	
360.95705	182	1+
361.06177	116	
361.11968	274	1+
361.22066	112	
362.30389	184	
363.15854	144	
363.19688	210	
363.21948	180	
364.29836	142	
365.02189	98	
365.08849	196	1+
365.21880	184	1+
365.28385	492	
365.31632	300	
366.32172	718	1+
367.20477	202	1+
367.32621	548	1+
368.29763	142	
368.42207	2528	1+
END IONS

###FS:    #m/z: 463.19657 #charge 1+
###MS: 1
###MSMS: 4
BEGIN IONS
TITLE=Cmpd 3, +MS2(463.1966), 28.0-35.0eV, 0.1min #4
RTINSECONDS=2.861
SCANS=1,4
PEPMASS=463.19657	828
CHARGE=1+
207.03027	360	1+
215.88251	348	1+
222.05644	354	1+
223.06070	262	1+
225.04011	322	1+
225.07579	110	1+
227.19286	254	1+
227.93054	448	1+
228.37426	174	
230.06032	196	1+
230.17100	184	1+
230.85003	232	1+
231.96676	126	
233.00514	134	1+
234.06551	158	1+
234.10488	148	1+
234.15358	158	
235.88149	148	
235.96430	192	1+
236.06605	318	1+
236.37911	490	1+
237.38036	306	1+
237.96487	124	
238.92801	140	
240.02970	220	1+
240.12400	272	1+
240.96377	124	
241.19177	246	
244.04701	218	1+
244.08811	172	
244.95918	130	
244.99048	138	
245.02934	160	
245.13482	220	1+
245.93960	906	1+
245.99655	218	
246.38415	238	
247.02120	172	
248.91188	252	1+
248.98567	456	1+
249.03891	212	
249.15709	156	
249.89037	162	
250.05443	288	1+
250.08954	242	1+
251.13033	182	
251.17919	206	1+
251.94447	288	1+
251.98429	282	1+
253.01882	124	
253.12046	184	
254.01772	132	
254.09608	344	1+
256.01002	182	1+
256.08978	184	1+
256.89535	158	
258.04952	124	
258.07518	158	
258.10540	162	
259.00743	286	1+
259.95727	170	
262.92359	212	1+
263.07746	456	1+
266.07873	132	
266.89920	378	1+
266.99512	890	1+
268.01896	268	1+
268.07351	460	1+
268.95765	464	1+
268.97661	244	
268.99883	224	1+
269.09638	184	
269.81860	180	1+
270.87364	400	1+
270.97382	300	
270.99345	192	
271.09880	144	
271.11851	250	1+
271.14536	208	1+
271.87623	370	1+
271.98844	188	
272.06022	332	1+
272.08641	142	
272.98266	146	
273.02896	128	
273.05323	328	1+
274.02617	220	
274.12144	202	1+
274.98649	184	1+
277.87939	460	1+
277.94733	126	
278.01659	344	1+
279.01748	234	1+
280.11315	530	1+
280.85526	156	
280.93662	124	
281.01496	124	
281.04716	4376	1+
282.14567	124	
284.02837	230	
284.14401	222	1+
285.00476	1022	1+
285.07355	368	1+
286.91992	358	1+
287.96828	138	
289.38292	292	1+
289.91014	154	
289.98233	148	
290.86437	206	
291.09875	310	1+
291.81137	246	1+
291.89537	160	
292.06269	468	1+
292.88706	176	
292.99182	212	1+
293.09355	564	1+
294.09444	424	1+
295.16015	154	
295.88741	330	
295.92121	200	
296.06634	160	
296.80761	222	
296.86026	374	1+
299.03325	232	
299.05901	3334	1+
301.09227	184	
301.16615	244	1+
301.99273	336	1+
302.38371	444	1+
304.26000	276	1+
304.93853	172	
305.85211	612	1+
306.22957	150	
307.88985	252	
308.79755	532	1+
308.89292	266	
309.01905	352	1+
309.87013	412	1+
310.12842	340	1+
311.07406	158	
311.32341	168	1+
311.83828	148	
312.11324	354	1+
312.85442	134	
313.11598	206	1+
313.93006	602	1+
314.07747	144	
314.89231	132	
315.06533	136	
315.88304	572	1+
316.16937	180	
316.19664	388	1+
318.93234	126	
319.85894	770	1+
322.15887	210	
322.90409	146	
323.03847	170	
323.83578	184	1+
324.06462	184	1+
325.11851	156	
325.89613	292	1+
325.97673	144	
326.09784	230	1+
326.96649	388	1+
327.07306	352	1+
327.10321	166	1+
327.17086	130	
327.27167	126	
327.87860	840	
328.16551	158	
328.86724	440	
328.95236	232	1+
329.13626	134	
329.15647	252	1+
329.18427	136	
329.32108	152	
329.89631	242	
330.12652	124	
330.81324	144	
331.09645	426	1+
331.90583	370	1+
332.96271	144	
333.00921	206	1+
333.17196	322	1+
335.06140	148	
335.93698	820	1+
336.08246	466	1+
337.04625	318	1+
337.88201	176	
337.89622	198	
338.11648	198	1+
339.09092	348	1+
339.16498	136	
339.17090	124	
339.22853	128	
340.18577	192	
341.92348	1696	1+
342.10393	444	1+
343.14210	130	
343.17671	240	
343.89973	234	
344.25649	240	1+
345.08067	136	
346.03098	148	
346.17781	550	1+
347.12256	466	1+
347.16767	310	1+
348.31568	286	1+
348.79999	222	1+
348.85207	134	
348.89883	280	
350.04146	220	1+
351.38467	160	
353.10381	128	
353.46944	136	
354.06157	1776	1+
354.13291	198	1+
355.06647	1488	1+
355.96116	336	1+
356.99789	266	1+
357.06377	218	
357.07651	430	1+
357.10512	188	
357.21374	214	1+
358.84514	140	
358.90782	134	
359.02445	374	1+
359.17142	152	
359.99332	132	
360.98315	192	
361.09178	220	
361.91381	300	1+
362.18891	212	1+
362.89812	144	
363.08329	206	1+
364.05726	244	1+
364.16610	278	
364.18515	620	1+
364.82735	256	1+
365.14323	192	1+
366.90398	178	1+
368.13797	356	1+
369.04309	238	1+
369.80887	124	
370.92454	150	1+
371.31544	200	1+
371.90078	272	1+
372.14917	282	1+
373.23962	152	1+
373.93696	202	1+
373.97457	110	1+
374.02120	338	1+
375.02488	282	1+
375.10845	328	1+
376.88487	634	1+
377.05796	192	1+
379.95680	126	
380.15437	222	1+
381.40676	134	
381.99044	198	1+
382.89339	356	1+
383.12573	354	1+
383.16869	144	
384.16129	124	
385.25865	320	1+
386.23745	262	1+
387.05795	132	
387.94501	216	1+
388.19761	412	1+
389.14858	138	
389.23339	128	
389.59546	130	1+
389.91747	316	1+
390.08245	198	1+
390.29598	286	1+
398.18640	230	1+
398.89522	666	1+
400.21593	388	1+
402.05244	320	
402.33904	274	1+
402.86110	304	1+
403.05843	528	1+
403.30266	282	1+
407.17124	288	1+
407.25650	178	1+
407.86783	150	
408.20524	124	
408.41154	134	1+
409.83165	628	1+
411.14228	126	
416.14776	328	1+
416.80224	328	1+
418.25538	150	
418.32241	138	
419.05944	482	
419.32780	378	1+
419.37302	226	1+
420.20211	256	1+
420.41330	144	1+
421.25562	136	
422.09404	272	1+
424.18325	150	
424.44690	324	
425.03124	266	1+
425.28752	430	1+
426.06289	254	1+
426.18487	136	
426.29152	266	1+
426.34446	184	1+
427.25233	146	
430.33383	320	1+
433.11470	184	1+
435.27588	134	
440.01067	246	1+
440.05712	240	1+
441.12543	168	1+
441.39611	746	1+
442.40168	558	1+
443.26127	336	1+
444.32868	206	
445.35100	756	1+
446.43370	234	
446.87595	188	1+
447.13614	202	1+
447.32238	162	
447.41469	456	1+
448.45379	212	1+
449.29369	136	
449.38053	500	1+
455.03507	160	1+
455.23170	140	
456.17263	218	1+
459.32772	6838	1+
459.41030	160	
460.41192	444	
460.73847	378	1+
461.20756	210	
461.40800	278	
462.34710	490	
462.37865	244	
462.44043	386	1+
463.29681	344	1+
463.38241	1120	1+
463.41772	838	1+
464.26884	142	
465.19932	488	1+
465.44176	668	1+
466.26024	174	
466.34569	464	1+
466.40418	282	
466.44333	428	1+
467.23360	140	
467.39011	126	
467.96655	258	1+
468.41597	426	1+
468.76945	536	1+
END IONS

###FS:    #m/z: 322.92968 #charge 1+
###MS: 5
###MSMS: 6
BEGIN IONS
TITLE=Cmpd 4, +MS2(322.9297), 28.0-35.0eV, 0.1min #6
RTINSECONDS=6.5295
SCANS=5-6
PEPMASS=322.92968	2105360
CHARGE=1+
61.99052	108	
189.95892	234	1+
190.11948	98	
190.89402	112	
191.95462	328	1+
196.10245	206	1+
199.85967	116	
200.93051	96	
201.04552	186	
202.18371	98	
203.01457	140	
204.94498	646	1+
205.94901	548	1+
209.96474	150	
214.89333	122	
215.88595	362	
216.05864	124	
217.09933	98	
217.88072	100	
219.17138	138	
220.86687	324	1+
221.94248	156	
222.04578	142	
222.92974	292	1+
222.95182	318	
222.99813	112	
223.95934	208	
225.87159	130	
227.93511	302	1+
227.95219	114	
229.85910	98	
230.85860	278	
230.90577	120	
231.08021	132	
232.39069	100	
233.03271	120	
233.89532	200	
234.89166	110	
234.95076	130	
235.03720	134	
235.88089	300	1+
237.05267	202	1+
238.02674	378	1+
238.57131	100	
238.87733	148	
239.08185	584	1+
239.12754	110	
239.70072	98	
240.84347	120	
240.96202	464	1+
241.06943	126	
241.94569	98	
242.94036	386	1+
243.21128	102	
243.87906	438	1+
244.05097	196	
244.98628	110	
245.06393	114	
245.61101	100	
245.97285	620	1+
246.97325	404	1+
247.18768	134	
248.97475	96	
248.99605	104	
249.03894	232	
250.98291	134	
251.00170	130	
252.10163	106	
253.07325	106	
253.16155	108	
254.86564	192	
254.94396	102	
255.19750	206	1+
255.88631	100	
256.03744	230	1+
256.88524	144	
257.06592	110	
257.44853	106	
257.92538	270	1+
258.97451	276	1+
259.13360	110	
259.83569	106	
260.06567	180	1+
260.17610	156	
261.00264	190	
261.16888	290	1+
262.10391	130	
262.21373	112	
262.24781	132	
262.86570	222	1+
262.98004	810	1+
263.04972	100	
263.10828	170	
263.86952	184	1+
263.90544	190	1+
263.97876	550	1+
265.01494	598	1+
265.05569	272	1+
265.62546	116	
266.10482	144	
266.24723	136	
266.99952	682	1+
267.04560	232	1+
267.17062	168	
267.19755	100	
268.97431	108	
269.00457	162	
270.07523	98	
271.11361	238	1+
271.83612	216	1+
271.99739	146	
274.04208	140	
274.05835	98	
274.14794	180	1+
275.05152	98	
275.07954	246	1+
275.81207	114	
277.61091	96	
277.92211	146	
278.01518	196	1+
278.17673	216	1+
278.20524	132	1+
278.51508	98	
279.08995	800	1+
279.23003	218	1+
280.14325	700	1+
280.99136	98	
281.04782	864	1+
281.23208	172	
282.01666	118	
282.08200	210	
283.03034	454	1+
283.06874	130	
283.26334	276	1+
283.65625	106	
284.29178	1904	1+
284.87893	144	
285.07717	114	
285.93047	150	
285.98548	102	
286.11799	222	1+
286.91855	154	
288.99412	150	
290.01422	330	1+
290.86545	98	
290.95569	112	
292.03701	206	1+
292.10122	152	
292.91241	244	1+
293.07133	204	1+
293.14719	198	1+
293.79631	96	
294.29084	138	
294.85013	180	1+
295.00918	164	1+
295.07946	128	
296.08963	206	1+
296.78287	168	1+
298.02812	118	
298.97729	316	1+
299.05771	526	1+
299.85304	198	1+
300.01835	136	
300.09172	136	
301.22639	114	
302.06172	104	
302.21002	100	
304.02641	274	1+
304.18501	114	
304.26044	316	1+
305.08238	126	
305.26552	326	1+
306.23638	132	
307.20794	118	
307.33696	160	1+
307.88683	146	
308.29305	698	1+
308.88401	130	
309.14670	120	
309.22483	288	1+
309.25895	138	
309.32113	128	
310.04455	184	
310.27109	114	
310.30846	646	1+
310.87675	144	
311.88714	122	
312.11585	144	
312.86699	184	
313.08479	144	
316.11898	258	1+
317.03027	136	
317.04982	116	
318.04616	166	
318.07223	118	
318.98719	162	
319.07762	134	
319.10577	172	
319.22301	140	
319.25657	270	1+
320.03431	268	1+
320.07718	104	
320.12608	290	1+
321.11463	122	
321.22525	126	
321.32288	216	1+
322.68127	110	1+
323.01595	184	1+
323.11475	136	
323.23856	5830	1+
323.30771	188	
324.13553	262	
324.15454	222	1+
324.20388	1038	1+
324.88737	98	
325.05089	120	
325.06980	178	
325.12734	162	
325.23384	184	
325.31957	142	
325.89725	118	
326.34101	124	
326.37564	168	
327.05378	100	
327.26771	192	
327.29224	162	
END IONS

###FS:    #m/z: 340.94034 #charge 1+
###MS: 5
###MSMS: 7
BEGIN IONS
TITLE=Cmpd 5, +MS2(340.9403), 28.0-35.0eV, 0.1min #7
RTINSECONDS=7.3015
SCANS=5,7
PEPMASS=340.94034	1052262
CHARGE=1+
152.96004	110	
189.86405	140	
190.92905	128	
208.92429	112	
213.88114	136	
213.93977	4294	1+
215.88990	356	
215.93808	498	
216.88987	298	
217.86549	120	
217.88014	198	
222.41998	110	
222.95386	262	1+
223.97696	194	1+
226.95284	140	
231.94815	4148	1+
232.88981	764	1+
233.04372	148	
233.07106	126	
233.89241	680	1+
234.97339	120	
235.94568	302	
237.06337	142	
238.07279	146	
238.09695	110	
239.08794	370	1+
239.89482	306	1+
240.09278	302	1+
240.23178	526	1+
241.16075	108	
242.09335	130	
244.88598	152	
245.22138	116	
246.97674	322	1+
247.03202	454	1+
247.23932	110	
247.88824	184	
247.92235	174	1+
247.94018	130	
248.03500	360	1+
249.96128	1072	1+
249.98314	222	
251.04038	110	
251.06992	154	1+
251.18924	160	
251.93202	126	
251.96222	266	1+
252.08505	200	1+
252.23067	152	
253.01505	116	
253.95630	124	
254.28089	250	
254.94024	198	1+
254.96561	2778	1+
255.07362	804	1+
256.09236	212	1+
257.00927	138	
257.05879	246	1+
257.15152	118	
258.89131	170	
258.91111	140	
258.96256	118	
259.91331	156	
259.95462	130	
259.96850	124	
259.99593	212	1+
260.86082	150	1+
260.90149	128	
262.96540	188	
263.10737	244	1+
263.16802	126	
264.04525	124	
265.01644	418	
265.85619	170	
266.06597	140	
266.95816	202	1+
266.99537	296	1+
267.01179	174	1+
267.98631	286	1+
268.99440	270	1+
269.19119	256	1+
272.77991	176	1+
272.97066	182	
273.95077	118	
273.98408	124	
275.84612	198	1+
275.89417	268	1+
275.96929	190	1+
276.67060	118	
277.02112	130	
278.02775	118	
278.96594	170	1+
279.08809	124	
280.07470	150	
280.26196	230	1+
280.87138	128	
281.00972	174	
281.04798	1028	1+
281.09835	132	
281.12232	216	1+
281.87139	258	1+
281.96705	150	
282.27686	582	1+
282.87583	186	1+
282.95727	148	
283.02778	238	
284.02900	184	
284.29736	194	
284.89017	212	1+
285.03066	146	
285.09139	112	
286.05064	118	
286.21574	246	1+
288.03473	160	
288.06284	118	
288.78825	260	1+
289.00544	180	
289.09976	108	
289.23260	358	1+
290.01054	162	
290.45276	118	
291.07127	188	1+
291.09657	194	
292.87340	232	1+
293.15043	184	1+
294.02985	206	1+
294.07078	114	
294.27925	130	
295.87146	112	
295.97394	130	
295.99511	176	
296.33106	352	1+
296.80798	120	
296.97254	110	
297.02270	142	
297.05965	150	
297.86594	118	
297.97963	150	
298.30872	142	
298.57922	154	
299.06073	410	
299.07576	254	1+
299.88438	138	
300.04995	228	1+
300.07849	264	1+
300.16519	112	
300.19398	140	
300.51906	158	
300.97633	122	
301.19267	158	
301.51754	110	
301.87308	120	
302.20828	224	1+
302.25650	156	
303.04752	166	1+
303.10395	140	
304.29698	270	1+
305.12654	190	
305.22902	230	
306.22880	118	
306.27670	292	
306.79400	314	1+
306.88254	168	
307.20838	132	
307.29284	640	1+
307.79892	226	1+
309.32510	200	
309.89154	144	
310.53283	114	
310.86692	364	1+
311.11313	114	
312.09916	274	1+
316.07570	110	
317.13620	158	
319.17100	258	1+
321.22394	136	
321.28286	128	
322.13819	154	
322.30840	172	
323.02656	118	
323.23685	1106	1+
324.15281	144	
324.27328	110	
324.89092	158	
325.05737	170	1+
325.14134	286	1+
325.23816	190	
325.25963	118	
325.89338	126	
326.16959	170	
326.30426	124	
326.33946	168	
327.27653	130	
327.30297	124	
328.06770	290	1+
328.18415	202	
328.26348	178	
328.80749	152	
328.88624	124	
329.17498	114	
329.86835	206	1+
330.32541	180	
332.17210	108	
333.05767	178	1+
334.98478	124	
335.95787	190	1+
336.32802	110	
337.21329	204	
337.24944	500	1+
337.35944	122	
338.23396	112	
338.86715	280	1+
339.11202	234	1+
339.90334	108	
340.30193	156	
340.35687	120	
340.38939	594	1+
341.05782	114	
341.09030	110	
341.24953	496	1+
342.17565	122	
342.20176	256	1+
342.25344	304	1+
342.28418	128	
343.27828	124	
344.29551	118	
345.06704	120	
345.08711	122	
END IONS

###FS:    #m/z: 363.95624 #charge 1+
###MS: 5
###MSMS: 8
BEGIN IONS
TITLE=Cmpd 6, +MS2(363.9562), 28.0-35.0eV, 0.2min #8
RTINSECONDS=8.0735
SCANS=5,8
PEPMASS=363.95624	590852
CHARGE=1+
184.99151	142	
189.86168	168	
191.85741	482	1+
191.95835	162	
196.18439	122	
203.03394	112	
208.94112	182	
209.94316	1080	1+
210.88492	138	
212.87944	920	1+
222.95278	1646	1+
222.97146	216	1+
224.20087	130	
224.88754	200	1+
224.94846	1636	1+
226.94685	6560	1+
227.93197	272	
228.89459	632	1+
228.94211	6566	1+
229.06702	148	1+
229.85944	142	
230.88867	956	1+
232.88325	134	
233.85423	134	
233.97088	118	
234.08108	132	
235.05986	130	
235.82788	132	
236.55147	116	
237.06466	134	
238.06426	228	1+
239.50931	148	1+
239.83014	192	1+
240.12230	154	
240.96295	870	1+
241.08293	136	1+
241.94320	144	
242.02669	214	1+
242.04505	136	
242.92159	126	
242.93998	264	
242.95924	770	1+
243.87759	158	
243.89804	120	
244.86200	118	
244.95744	3204	1+
245.94201	440	
246.95226	3262	1+
247.06025	372	1+
248.03354	118	
248.89873	680	1+
249.03987	206	
249.88280	142	
250.94736	276	1+
250.96973	140	
251.89758	120	
252.22945	140	
253.05918	124	
253.08250	200	
253.10410	116	
253.90467	194	1+
253.97335	276	1+
254.09383	264	1+
254.83876	160	
256.90897	140	
258.10542	208	
258.87735	128	
258.93626	120	
258.97172	368	1+
259.04979	150	
260.96794	922	1+
262.99682	204	1+
263.17819	122	
264.04535	122	
264.96403	150	
265.08329	130	
265.97360	162	
266.94337	112	
266.96825	118	
266.99200	160	
267.20499	170	
267.81019	144	1+
267.97362	846	1+
268.05788	166	
268.22331	240	1+
268.94090	132	
268.95659	236	
269.97055	854	1+
271.80338	122	
272.93419	134	
274.12460	138	
274.63025	124	
275.00584	136	
277.25897	128	
277.85508	262	
278.85976	144	
278.98269	134	
279.01469	266	
279.10162	258	1+
279.90077	146	
280.26195	298	1+
280.88292	116	
281.01441	392	1+
281.08549	144	
281.37002	110	
281.95246	218	1+
282.87666	138	
282.91840	244	
283.03985	254	1+
283.08433	212	
284.11376	120	
285.14333	194	1+
285.79501	198	1+
285.84609	160	
286.95056	174	
287.05912	156	
287.97841	132	
288.45263	174	
289.05986	144	
289.88857	194	1+
290.89878	228	1+
291.99041	184	1+
292.03465	272	1+
292.43484	154	
292.88307	152	
292.98786	200	1+
293.10387	232	1+
293.12496	160	
293.95839	112	
294.87727	112	
294.90080	162	
295.93067	120	
295.96265	164	
296.80196	122	
297.11192	272	1+
297.91918	188	1+
297.94633	114	
297.97614	294	1+
298.08267	348	1+
298.94978	258	1+
299.15835	218	1+
300.93169	518	1+
300.97415	150	
301.86234	212	
301.90365	136	
302.04632	288	1+
302.24650	142	
302.86673	130	
302.96222	148	
303.24289	114	
303.85563	504	
304.26337	144	
305.97503	168	
306.79307	156	
306.82158	110	
307.05426	204	1+
307.28225	290	
307.30527	122	
307.80272	136	
308.29355	536	
309.25954	154	
310.30859	226	
310.82549	162	1+
310.86406	224	1+
310.87956	232	1+
310.94953	122	
312.35198	124	
313.83759	286	1+
314.93202	120	
315.07628	152	
317.86575	190	1+
317.89695	128	
318.93538	174	
319.88603	148	
320.96977	150	
321.03963	124	
321.92715	332	1+
322.15180	148	1+
322.29760	216	1+
322.34364	322	1+
322.83229	114	
322.93055	270	1+
323.23135	654	1+
323.35177	274	1+
323.97009	284	1+
324.01958	674	1+
324.23339	548	1+
326.17419	122	
326.33978	136	
327.07431	136	
327.15235	182	1+
328.30053	110	
329.09302	120	
329.12944	114	
329.85965	224	1+
329.87160	252	1+
329.88924	130	
330.81527	208	1+
333.81167	174	
335.30750	116	
335.88381	256	1+
336.15569	144	
336.94775	130	
337.28611	152	
338.34104	228	1+
339.42542	182	1+
340.93427	262	1+
341.36103	160	
342.00355	236	1+
342.20464	126	
342.27358	372	1+
342.90824	144	
342.93127	150	1+
343.20580	124	
343.34373	110	
344.22298	180	1+
344.97299	306	1+
347.24266	136	
349.01765	122	
349.08833	148	
349.25187	174	1+
349.32305	630	1+
350.15597	168	
350.18123	186	
351.83471	264	1+
352.88814	172	
356.28050	122	
356.82082	234	1+
360.06162	144	
360.18141	124	
360.28985	224	1+
360.32492	122	
361.28699	210	1+
361.33546	194	1+
361.36293	134	
362.08633	234	1+
362.18933	206	
362.26048	312	1+
364.11397	116	
364.18367	140	
364.21761	208	1+
364.27590	364	1+
365.28253	246	1+
366.13427	170	1+
366.19346	140	
367.26250	182	1+
367.33074	402	1+
368.42178	1738	1+
369.13020	116	
369.18669	154	
END IONS

###FS:    #m/z: 322.92988 #charge 1+
###MS: 9
###MSMS: 10
BEGIN IONS
TITLE=Cmpd 7, +MS2(322.9299), 28.0-35.0eV, 0.2min #10
RTINSECONDS=11.759
SCANS=9-10
PEPMASS=322.92988	2161366
CHARGE=1+
121.58552	102	
177.93157	100	
180.86368	92	
187.14633	98	
191.95373	264	
192.87907	120	
195.06981	110	
197.02541	154	
200.88853	96	
204.89531	92	
205.94909	136	
210.98335	210	1+
212.05414	92	
215.88453	636	1+
217.86637	150	
220.86436	128	
221.07033	122	
221.43040	100	
222.94947	142	
223.96032	138	
224.20600	114	
224.95909	132	
224.97785	218	
225.72469	122	
226.69803	92	
226.82994	182	1+
226.86043	128	
227.92946	106	
227.95630	110	
228.91335	222	
230.86069	164	
232.11196	94	
233.06197	124	
233.08396	96	
233.78712	92	
233.89796	256	
234.89793	124	
234.97484	116	
236.06377	248	1+
236.08055	142	
237.08718	126	
238.87680	326	
239.07843	456	
239.52778	92	
240.93919	380	
240.96240	150	
241.91833	96	
241.94254	280	
242.05118	122	
242.94002	948	1+
242.98963	94	
243.03937	152	
243.07625	144	
243.88261	508	
244.94086	122	
245.09175	100	
246.03076	140	
246.95223	182	
246.97540	660	
247.69929	112	
248.98709	150	
249.09980	226	1+
249.90155	216	1+
250.14452	100	
250.97815	152	
251.79233	134	
252.96815	92	
253.00707	92	
253.22878	204	
255.10708	106	
256.05090	196	1+
259.99295	126	
260.01281	214	1+
260.07399	208	1+
261.47719	94	
261.83812	176	1+
261.89349	190	
263.17467	96	
263.91079	94	
263.93117	92	
263.98729	176	
264.96669	138	
265.01705	184	
265.06126	304	1+
266.02198	212	
266.04368	174	
266.85855	96	
267.00946	140	
268.05958	220	
268.95827	108	
269.01940	96	
269.94949	96	
270.44596	116	
271.28255	116	
271.99535	196	1+
272.44099	92	
272.78768	100	
272.85426	174	1+
272.94777	126	
275.89864	208	1+
276.82023	126	
276.85873	102	
277.08678	134	
277.10493	142	
279.08849	1360	1+
279.10905	150	
279.23223	126	
279.90865	116	
280.04315	398	1+
280.10622	94	
280.14248	326	1+
281.04532	340	1+
281.24514	162	
282.28088	178	
283.25677	324	1+
284.06888	106	
284.13017	92	
284.29351	942	1+
284.92590	130	
285.05484	218	
286.92172	114	
287.01994	120	
287.11916	98	
289.19654	94	
289.88064	94	
290.00298	114	
290.41304	94	
290.88408	118	
291.02668	104	
292.06198	198	1+
292.13914	214	1+
293.87510	120	
294.10474	106	
294.27561	106	
294.85995	92	
295.06955	110	
296.88444	110	
297.13141	98	
298.98653	200	1+
299.01559	198	1+
299.05846	410	1+
299.78145	94	
300.93036	158	
301.96046	156	
302.08952	128	
302.24314	118	
303.89228	148	
304.08383	100	
304.22326	286	1+
304.26371	176	
305.03101	114	
306.87903	180	
307.20612	112	
307.28520	156	
307.31051	108	
307.79975	92	
307.88782	134	
308.29278	1024	1+
308.79433	104	
308.87321	150	
310.30635	550	1+
310.87584	132	
310.92775	150	
311.02487	130	
313.03477	266	1+
317.11929	94	
317.26289	108	
319.04878	278	1+
320.14734	168	1+
321.18594	350	1+
321.30138	136	
323.04034	92	
323.23711	3962	1+
324.13340	192	
324.20511	550	1+
324.89544	96	
325.02023	162	1+
325.26160	92	
325.29439	108	
325.31774	136	
326.08169	106	
326.24730	128	
326.89242	172	
327.14121	110	
327.26914	172	
328.31556	92	
END IONS

###FS:    #m/z: 340.94049 #charge 1+
###MS: 9
###MSMS: 11
BEGIN IONS
TITLE=Cmpd 8, +MS2(340.9405), 28.0-35.0eV, 0.2min #11
RTINSECONDS=12.5315
SCANS=9,11
PEPMASS=340.94049	1189922
CHARGE=1+
76.49857	92	
196.88126	118	
203.93177	94	
205.95140	104	
207.87516	376	1+
211.89684	94	
211.94539	260	1+
212.87950	116	
213.90208	136	
213.93941	2346	1+
214.43358	108	
215.88720	752	1+
215.93729	594	1+
217.86161	120	
217.88009	272	1+
217.93693	276	
218.86499	94	
221.89304	104	
223.93338	100	
224.97474	98	
225.88269	150	
226.06088	96	
226.88154	192	1+
227.15491	94	
228.79767	92	
229.00361	96	
229.89291	106	
229.96103	110	
231.95054	3030	1+
233.89753	298	1+
233.94836	870	
235.89727	124	
235.94829	192	
236.20303	198	1+
237.06533	210	1+
237.88977	112	
238.15690	110	
238.21356	138	
238.90822	170	
239.90241	164	
240.22869	386	1+
240.43686	94	
242.88952	170	1+
242.90488	92	
242.93964	122	
244.79457	106	
244.95821	112	
245.93493	114	
246.97211	308	1+
247.94269	166	
248.85574	110	
248.98741	220	
249.04136	210	1+
249.95875	898	1+
250.96768	162	
251.17857	140	
251.95713	136	
251.99434	100	
252.63636	98	
254.15491	114	
254.86609	140	
254.91074	132	
254.96535	1632	1+
255.07469	614	1+
255.09818	140	
256.12024	106	
256.91134	290	1+
256.96633	346	1+
258.91449	264	1+
258.95963	150	
259.60680	148	
259.89652	210	
261.25190	94	
262.79899	178	1+
262.96659	132	
263.97675	288	1+
264.07578	102	
264.75970	98	
265.01981	242	1+
266.87203	112	
267.10556	118	
267.13564	112	
268.14138	92	
268.85244	128	
268.87852	136	
268.97513	118	
270.91871	120	
270.98979	178	1+
271.49124	104	
272.06486	110	
272.80081	180	1+
272.84698	152	
272.97229	188	
273.93126	106	
274.20286	116	
274.97744	108	
275.90538	158	
276.84740	122	
277.09299	212	1+
277.93072	242	1+
277.95785	288	1+
279.06158	98	
280.88349	104	
280.94817	240	1+
281.00960	124	
281.05003	570	1+
281.16997	96	
281.28719	98	
281.99513	98	
282.27691	642	
283.02332	122	
283.05612	94	
283.17894	98	
283.25922	194	1+
283.86013	198	1+
285.54762	94	
285.87333	100	
286.05978	124	
288.03743	132	
288.10364	152	
288.54330	108	
288.92723	92	
289.00434	274	1+
289.90907	96	
290.03643	206	1+
290.86153	202	
291.86493	94	
292.16079	108	
292.56977	96	
292.76167	92	
293.07204	162	
293.85918	264	1+
294.27349	108	
294.30985	98	
295.05687	240	1+
295.09713	180	1+
295.97773	202	1+
296.15018	134	
296.33053	114	
297.98114	158	
298.37985	100	
299.05723	590	1+
299.11218	138	
299.23754	118	
301.05403	110	
301.12038	140	
301.84658	200	1+
302.17084	164	
303.26005	96	
304.15397	216	1+
305.92392	98	
306.87931	294	1+
307.30631	122	
308.02860	100	
308.24503	114	
309.24366	110	
309.86641	94	
311.01279	298	1+
311.11309	138	
311.93463	166	1+
317.79878	126	
321.22472	130	
321.28157	196	1+
322.13238	322	1+
322.31830	146	1+
323.23752	476	1+
324.32949	122	
324.89337	168	
324.96654	102	
325.08198	102	
325.25513	360	1+
326.34046	114	
327.30399	94	
327.80177	104	
327.85243	130	1+
328.02204	142	1+
328.18760	108	
328.89022	124	
329.80876	112	
330.81512	158	
331.89413	118	
332.06211	222	1+
333.96878	92	
336.00023	148	
337.21712	128	
338.17354	126	
338.87232	172	
338.95869	144	1+
339.06760	116	
340.17799	192	1+
340.35480	178	
340.39307	336	1+
341.12120	136	
341.25186	142	
342.04471	162	
342.11250	142	
342.24504	390	1+
342.25400	132	
342.27711	288	1+
342.83731	106	
343.07064	114	
343.10256	114	
343.20053	144	
343.90960	136	
344.15646	122	
344.29928	158	
345.29551	102	
346.23319	96	
END IONS

###FS:    #m/z: 363.95650 #charge 1+
###MS: 9
###MSMS: 12
BEGIN IONS
TITLE=Cmpd 9, +MS2(363.9565), 28.0-35.0eV, 0.3min #12
RTINSECONDS=13.303
SCANS=9,12
PEPMASS=363.95650	657870
CHARGE=1+
178.94599	178	
189.86261	210	
191.85539	246	
191.95670	174	
195.49342	102	
204.68815	116	
207.87396	334	1+
209.94259	1234	1+
210.88454	534	1+
212.87896	1590	1+
212.98084	190	1+
215.41008	134	
216.87091	140	
220.80957	108	
222.95190	1004	1+
224.94820	1222	1+
224.97025	184	
225.87998	134	
225.97261	106	
226.07844	102	
226.89095	110	
226.94660	7498	1+
227.06539	92	1+
227.08969	122	
227.17869	106	
227.93028	230	
228.86830	178	
228.89502	390	1+
228.94166	7122	1+
230.88871	2240	
232.88672	616	1+
233.02504	218	1+
234.88200	224	1+
235.82816	146	
236.82046	106	
236.93622	110	
238.04660	200	1+
238.06775	172	1+
240.96267	1302	1+
241.08769	198	
241.93963	102	
242.09040	196	1+
242.18596	176	
242.94095	368	1+
242.95904	530	1+
243.05935	234	1+
244.90244	134	
244.95678	4676	1+
245.94088	602	
246.95267	4982	1+
248.04411	244	1+
248.89833	1428	1+
249.50374	104	
250.00451	104	
250.94755	150	
250.97145	186	
251.83824	112	
252.19738	104	
252.22850	128	
253.83387	190	
255.08533	208	1+
255.84717	206	1+
255.89654	140	1+
256.10559	158	1+
258.95182	120	
258.97353	334	
259.97301	182	
260.39850	144	
260.78335	128	
260.96982	562	1+
262.01269	158	
263.07229	106	
264.81115	128	1+
264.90852	104	
264.96613	176	1+
264.99727	166	
266.24522	134	
267.97199	504	1+
268.79827	176	1+
268.95118	132	
269.04772	150	
269.16140	232	1+
269.18755	184	1+
269.96677	988	1+
270.91480	108	
271.04063	134	
271.09502	122	
271.44576	222	1+
271.80453	142	
271.98947	138	
273.09368	124	
275.81348	112	
276.85518	112	
276.95941	124	
278.79812	226	1+
278.84779	336	1+
278.91404	202	1+
280.11018	304	1+
280.27496	156	
281.01079	176	
281.04542	234	1+
281.28329	154	
281.94130	140	
281.95937	128	
282.79095	302	1+
283.07105	166	
283.85002	170	
283.87280	256	1+
284.82565	102	
284.87900	230	1+
284.91928	130	
285.08859	146	
285.17614	106	
285.84531	622	1+
286.79943	104	
286.93740	130	
286.95226	196	1+
288.07752	138	
289.03396	118	
290.12836	198	1+
293.12374	138	
294.27231	118	
295.03073	140	
295.93216	194	1+
296.14997	128	
296.80545	316	1+
297.07426	196	1+
297.08871	106	
297.91441	102	
299.00152	130	
299.94096	104	
300.22706	142	
300.79680	110	
301.01536	194	1+
301.85856	208	
301.87541	122	
301.93249	264	1+
302.95955	118	
303.80728	104	
303.85536	540	1+
304.02381	162	1+
304.14543	188	1+
304.25922	112	
304.92672	124	
305.86499	144	
306.21879	188	1+
306.80934	176	
306.88377	126	
307.28716	168	
307.89457	118	
308.13089	206	1+
308.29256	490	
309.30253	232	
309.87706	500	1+
310.30494	218	
310.87716	334	1+
311.04938	112	
311.85986	122	
314.85454	108	
314.94098	184	1+
315.10418	140	
315.80542	110	
316.87909	220	1+
318.09755	124	1+
318.93596	316	
319.15612	148	
319.17345	150	
321.02938	152	
321.81718	146	
322.02514	104	
322.82026	124	
322.93170	228	1+
322.97742	142	
323.91132	126	
324.01800	360	1+
324.06333	206	1+
324.10965	130	
324.88677	174	
324.93828	104	
325.18166	120	
325.93820	134	
326.79660	150	1+
326.87398	344	1+
326.92320	150	
327.18486	220	1+
329.87365	124	
329.92959	212	1+
330.20102	222	1+
333.06071	106	
336.94650	206	
338.02675	106	
338.11447	198	1+
338.95685	142	
339.82962	138	
341.01350	184	1+
341.35636	130	
342.27249	528	1+
342.90667	166	
343.29979	122	
343.90597	162	
344.19281	312	1+
344.85169	170	1+
344.97486	120	
348.07495	202	1+
349.31709	126	
349.89787	124	
350.89815	112	
351.33500	154	
352.88125	118	
352.90906	142	
354.95656	112	
357.86576	150	
357.89560	182	1+
359.02256	106	
359.27811	106	
359.82958	290	1+
360.11258	188	
360.27834	284	1+
360.32260	164	1+
360.36575	132	
360.83162	246	1+
361.06481	122	
361.14167	176	
362.09614	216	1+
362.19317	132	
362.20840	102	
362.30601	112	
363.28199	134	
363.35830	294	1+
365.28321	180	
365.31536	208	1+
365.38676	216	
366.16223	106	
367.33166	318	
367.77925	154	
367.89352	240	1+
368.29587	112	
368.42113	518	1+
END IONS

###FS:    #m/z: 322.92957 #charge 1+
###MS: 13
###MSMS: 14
BEGIN IONS
TITLE=Cmpd 10, +MS2(322.9296), 28.0-35.0eV, 0.3min #14
RTINSECONDS=17.002
SCANS=13-14
PEPMASS=322.92957	2941662
CHARGE=1+
68.89589	126	
110.15307	156	
191.95467	556	1+
193.89032	140	
199.86303	138	
201.04794	108	
205.94921	120	
209.91733	100	
209.94073	132	
210.89742	96	
211.49152	106	
215.88635	562	1+
217.88561	104	
217.89815	96	
218.84896	120	
220.86532	326	
221.94438	104	
222.95456	694	1+
224.51251	96	
225.07959	94	
226.02736	92	
226.39145	106	
226.68519	110	
227.49962	94	
227.93387	428	1+
230.85970	302	
230.88634	138	
230.95136	122	
231.96478	126	
233.03439	370	1+
233.08872	136	
233.90026	120	
234.90110	178	
235.21626	438	1+
235.47244	96	
235.82282	126	
236.93031	104	
238.95951	152	
239.03547	98	
239.07894	322	
240.88855	116	
240.93898	814	
241.94173	536	
242.89653	94	
242.93970	2642	1+
243.57713	96	
243.78260	174	1+
243.88163	916	1+
244.91692	92	
244.95693	126	
245.09459	198	1+
245.88904	94	
245.98268	120	
246.05261	114	
246.86475	262	1+
246.94275	110	
246.97493	346	1+
247.94648	102	
249.97342	126	
251.04395	144	
252.19058	96	
253.19409	192	1+
254.94211	168	
255.45261	106	
256.88707	182	
256.91340	154	
257.06095	102	
258.79973	106	
259.17747	94	
259.99417	144	
260.05234	312	1+
260.24170	100	
260.97733	102	
261.03184	144	
261.93431	110	
261.95693	138	
262.97781	402	1+
263.09973	168	1+
263.79461	110	
263.89053	110	
264.07401	128	
265.01466	118	
265.26096	106	
265.95911	320	1+
266.03950	250	
266.16991	256	1+
266.86316	130	
266.91610	124	
266.99581	470	1+
267.01462	212	
267.07987	202	1+
267.88317	150	
268.05844	134	
269.12482	150	
269.86779	122	
270.94891	122	
271.84426	162	
272.03303	110	
272.85564	116	
273.05557	104	
273.79145	98	
274.13895	142	
275.10834	156	
276.01891	298	1+
276.07964	198	1+
276.85743	104	
277.85840	124	
278.04287	110	
278.18405	94	
279.00815	96	
279.03881	102	
279.09364	1136	1+
279.86806	104	
280.05651	128	
280.11421	144	
280.13844	148	
280.88580	126	
280.95870	192	1+
281.08192	238	1+
281.24384	154	
282.03686	104	
282.04948	136	
282.27465	182	
282.92011	132	
283.02882	218	
283.06971	412	1+
283.25886	138	
284.02976	100	
284.06195	136	
284.29239	696	1+
284.97582	94	
285.04745	210	1+
285.81328	98	
285.94204	118	
287.11577	254	1+
287.81016	122	
289.14190	98	
289.80760	142	
289.87926	102	
290.06915	208	1+
291.49653	102	
293.07062	114	
293.85375	436	1+
294.01388	138	
295.12781	96	
297.06620	120	
297.09642	122	
298.84978	98	
298.86914	122	
298.89253	108	
299.05894	202	
299.87893	108	
300.06189	156	
300.39292	102	
302.90724	98	
302.97573	92	
304.43810	104	
305.02490	94	
306.68890	108	
306.88554	116	
307.00802	96	
307.09843	186	
307.83014	108	
307.89046	202	
308.29250	654	1+
308.88036	132	
309.09178	122	
309.18523	96	
309.25267	118	
309.93235	152	
310.30669	692	1+
310.34213	92	
310.87659	178	
312.87448	240	1+
313.00420	94	
313.02833	122	
313.85872	126	
319.04744	160	
320.91654	100	
321.39984	110	
321.44147	106	
323.20232	364	1+
323.23824	2512	1+
323.31469	94	
323.82988	122	1+
324.13556	140	
325.18371	210	1+
326.37544	110	
END IONS

###FS:    #m/z: 340.94015 #charge 1+
###MS: 13
###MSMS: 15
BEGIN IONS
TITLE=Cmpd 11, +MS2(340.9401), 28.0-35.0eV, 0.3min #15
RTINSECONDS=17.7745
SCANS=13,15
PEPMASS=340.94015	1670244
CHARGE=1+
192.92496	214	
213.88073	114	
213.93836	4376	1+
215.88759	574	1+
217.41994	92	
217.88367	496	1+
217.93702	130	
220.51606	112	
221.89041	158	
223.96170	262	1+
224.88053	90	
226.07568	92	
226.94588	526	1+
228.85510	92	
230.90666	154	
231.88853	140	
231.95021	4336	1+
233.89721	1172	1+
233.95082	508	
234.91761	96	
235.86725	140	
235.89247	332	1+
235.94782	348	1+
239.90225	136	
240.13325	214	1+
240.23082	106	
240.89860	204	1+
241.94127	236	1+
241.96287	122	
242.04011	122	
243.08583	214	1+
244.95606	190	
245.11759	92	
245.94390	90	
245.96691	300	1+
247.21361	128	
247.93980	200	
248.99762	136	
249.90074	106	
249.96134	1430	1+
250.98262	136	
251.04685	150	
251.95764	404	1+
252.16832	98	
252.26569	112	
253.02153	190	1+
253.99903	126	1+
254.04272	132	
254.22178	106	
254.96565	1784	1+
255.07550	516	1+
255.13936	102	
256.84981	106	
256.91395	328	1+
256.96213	266	
257.13101	114	
257.96670	132	
258.18961	100	
258.84353	230	1+
258.90927	114	
258.93955	112	
258.95490	272	1+
259.39469	106	
259.90115	104	
259.98840	136	
260.98933	108	
261.83270	98	
261.88434	124	
262.84513	124	
262.92349	168	
262.96617	464	1+
263.05148	138	
263.09791	100	
263.87311	96	
265.01642	140	
266.83794	120	
266.99234	218	
267.12946	226	1+
267.76330	98	
269.63308	100	
269.79580	112	
272.15817	200	1+
272.93614	238	1+
272.95841	100	
272.97643	542	1+
273.61960	98	
274.18064	138	
274.94169	104	
275.12476	104	
275.40772	110	
275.88835	90	
276.42175	112	
276.84671	156	
277.19785	164	1+
277.96352	190	
278.24279	156	
278.96416	598	1+
279.06355	100	
279.79610	96	
279.96467	250	1+
280.25851	98	
280.89313	136	
281.01132	90	
281.05046	320	1+
282.18676	130	
282.27844	160	
282.80837	190	1+
282.85973	368	1+
282.91642	126	
283.03024	106	
283.08593	96	
283.21001	90	
285.42748	96	
286.93128	98	
288.87233	102	
289.00234	218	1+
289.07757	148	
289.11129	110	
289.78723	100	
289.87625	162	
290.85525	136	
291.80575	130	
293.87745	184	
294.85858	134	
295.84097	144	
295.86231	158	
295.96740	116	
295.99489	236	
296.03293	170	1+
296.32980	118	
296.97124	110	
297.97483	390	1+
298.59113	106	
299.05781	326	
299.78656	158	
300.06091	198	
300.51353	94	
300.81546	90	
300.87022	98	
300.92790	154	
301.04198	248	1+
301.06055	178	
302.17463	170	
302.94119	106	
303.07210	140	1+
303.94893	96	
304.10364	94	
304.26305	206	1+
305.85636	100	
307.28624	408	1+
307.30860	90	
307.60617	92	
308.29267	240	1+
308.80396	104	
308.86602	128	
308.89686	116	
309.89665	94	
310.32722	114	
310.87568	558	1+
311.05408	118	
313.01200	142	
317.87075	138	
319.30887	142	
320.42828	126	
322.02347	202	1+
322.07610	182	
322.13435	154	
322.22291	92	
322.30568	98	
322.87841	92	
322.90177	144	
323.13847	262	1+
323.23679	558	1+
323.28108	450	1+
323.30470	130	
324.89431	144	
325.83586	104	
326.33849	126	
327.11553	128	
327.79789	170	
328.00925	232	1+
328.26168	166	
328.30740	90	
328.80943	106	
329.87515	306	1+
331.08265	114	
333.30728	246	1+
333.90758	226	1+
334.87917	114	
337.24964	112	
337.28651	104	
340.31547	102	
340.38596	158	
340.75246	90	
340.81609	112	
340.96307	252	1+
341.16963	164	
341.24429	344	1+
341.39166	180	
342.10200	90	
342.28044	348	1+
343.20054	292	1+
344.05793	158	1+
344.07488	104	
344.74672	92	
344.88590	98	
END IONS

###FS:    #m/z: 363.95632 #charge 1+
###MS: 13
###MSMS: 16
BEGIN IONS
TITLE=Cmpd 12, +MS2(363.9563), 28.0-35.0eV, 0.3min #16
RTINSECONDS=18.5465
SCANS=13,16
PEPMASS=363.95632	965178
CHARGE=1+
183.86504	104	
189.86417	266	
189.89575	140	
190.86370	160	
191.85991	152	
191.95679	202	
196.88605	114	
197.05718	156	
198.01868	106	
205.94950	272	
208.88595	144	
208.94111	158	
209.86725	136	
209.94341	1496	1+
210.88302	402	1+
212.87842	2164	1+
213.54483	98	
222.95082	698	1+
224.89335	114	
224.94965	1670	1+
224.97839	212	1+
225.88345	112	
226.89632	180	
226.94708	8294	1+
226.97029	376	
227.10111	100	
227.92806	312	
228.89513	362	1+
228.94196	9006	1+
229.68316	162	1+
230.88901	3014	1+
232.88490	444	
234.88201	294	
235.91570	104	
237.01661	216	1+
239.06908	152	
240.93705	356	1+
240.95926	622	1+
241.12338	112	
242.93991	522	1+
242.95962	402	
243.82446	136	
243.89790	154	
243.96115	264	
244.95657	4248	
245.93999	254	
245.96249	162	
246.85543	120	
246.90589	344	1+
246.95251	5896	1+
248.05426	162	1+
248.90069	1180	1+
248.94544	108	
249.96912	378	1+
250.43996	222	1+
250.89570	132	
252.05407	116	
252.08065	260	1+
252.79278	104	
252.90112	130	
253.90351	230	
255.04123	132	
255.06348	180	1+
256.01744	204	1+
256.90659	154	1+
257.11948	104	
258.44832	104	
258.97350	276	
259.00812	126	1+
259.96680	1372	1+
260.83317	290	1+
260.88990	138	
260.96896	1154	1+
260.98548	142	
262.03783	116	
263.05529	150	
263.84010	290	1+
263.93237	126	
263.97927	284	
264.07591	158	
264.95824	98	
264.99751	134	
265.04468	250	1+
265.08373	124	
265.98054	126	
266.04199	208	1+
267.11338	206	1+
267.24517	98	
267.85463	264	1+
267.97311	538	1+
268.77826	112	
268.85589	182	1+
268.89543	102	
269.00282	200	1+
269.79219	142	
269.91949	140	
269.96850	962	1+
270.80970	122	
270.90397	262	1+
271.11134	100	
272.10259	182	1+
272.85101	134	
272.93514	308	1+
273.84760	182	1+
274.06242	142	
277.18582	98	
277.85671	116	
277.91901	112	
278.26513	254	1+
278.85228	108	
279.02284	214	1+
279.05638	210	1+
279.10511	164	
279.85142	220	
279.87933	222	1+
279.89787	118	
280.79111	290	1+
280.85645	118	
280.96298	352	1+
281.11632	204	
281.96149	206	1+
282.80099	102	
282.88636	186	1+
283.06687	144	
283.09302	310	1+
283.79080	254	1+
283.85369	286	
283.98831	286	1+
284.06178	188	1+
284.84880	148	
284.95035	108	
285.02267	138	
285.84416	406	1+
285.94107	290	
285.96405	100	
286.91727	212	1+
286.95327	136	
288.80442	178	1+
289.88228	152	
290.78665	208	
290.86328	182	
291.98901	100	
293.11985	102	
293.84902	100	
293.91885	128	
294.27783	230	1+
294.87220	188	1+
295.02919	194	1+
296.81030	122	
297.88935	116	
297.96708	154	1+
297.98869	300	1+
298.80122	448	1+
298.99323	232	1+
299.96353	202	1+
300.04605	100	
300.23124	118	
300.79755	280	1+
301.85971	170	
302.85267	1186	1+
302.89875	120	
302.93374	120	
303.43756	116	
303.80743	580	1+
303.97155	146	
303.99022	118	
304.08744	110	
305.26903	122	
305.76531	124	
305.82376	242	
306.79119	298	1+
306.90596	126	
306.93389	156	
307.28952	476	1+
307.79333	206	1+
308.04756	178	1+
309.86727	254	1+
310.30859	154	
311.08690	226	1+
311.30358	104	
312.83071	248	1+
313.06890	142	
313.83268	210	1+
313.86338	228	1+
313.88371	112	
315.32658	116	
315.80523	312	1+
317.87824	200	1+
318.86430	236	1+
319.30470	140	
319.81677	120	
319.86947	164	1+
320.31385	126	
321.81767	526	1+
321.86937	414	1+
322.30765	116	
322.92507	122	
323.01183	176	
323.81348	122	
324.01355	134	
324.23783	258	
324.32870	132	
324.84074	118	
324.87550	270	
325.33007	116	
325.89701	98	
326.01319	218	1+
326.14732	304	1+
326.80540	214	1+
326.85116	100	
328.18020	178	1+
328.30864	120	
329.32076	170	
329.86660	194	
329.88479	128	
330.87608	124	
331.91290	126	
333.20436	122	1+
334.10623	174	1+
336.80399	106	
336.94690	294	
337.17900	108	
338.33371	122	
338.86874	208	1+
339.82392	246	1+
340.93633	140	
341.93907	130	
342.05036	100	
342.13929	190	1+
342.25766	128	
343.83090	226	1+
343.96951	208	1+
346.00714	122	
347.95270	210	1+
348.31329	382	1+
348.31969	110	
351.10281	106	
352.89001	268	1+
354.05578	218	1+
356.21417	130	
356.95054	126	
357.20051	132	
358.90261	108	
360.07738	124	
361.26465	184	1+
361.76088	110	
362.33943	112	
363.11115	228	1+
363.21127	110	
363.33889	144	1+
365.31162	114	
366.30073	280	1+
367.30316	222	1+
367.32070	282	1+
368.42227	384	1+
369.35049	234	1+
END IONS

###FS:    #m/z: 507.84522 #charge 1+
###MS: 17
###MSMS: 18
BEGIN IONS
TITLE=Cmpd 13, +MS2(507.8452), 28.2-35.2eV, 0.4min #18
RTINSECONDS=22.241
SCANS=17-18
PEPMASS=507.84522	270180
CHARGE=1+
191.95468	336	
196.01631	530	
210.03619	178	
217.95509	186	
218.88243	274	1+
223.97082	400	1+
225.88256	234	1+
227.20056	190	1+
230.85104	404	1+
233.06532	244	1+
234.89320	240	
237.05496	178	
241.85851	176	
243.89788	344	1+
246.08982	200	
247.03694	202	1+
247.09830	314	
248.01835	230	1+
248.86122	334	1+
249.88617	256	1+
249.91065	266	1+
250.91131	246	1+
250.96830	322	
252.07448	458	1+
252.11424	174	
253.94595	204	
254.13481	318	1+
255.08010	236	1+
255.09539	352	1+
257.86184	184	
257.95084	262	1+
258.01047	248	1+
258.85859	548	1+
259.91592	184	
261.03683	160	1+
261.92063	436	1+
262.92286	368	1+
264.11204	202	
265.08217	168	
265.80031	160	1+
266.04697	212	1+
266.16604	452	1+
266.87219	196	
267.05201	178	1+
267.40690	110	1+
267.90040	422	
268.08952	178	
268.91866	206	
268.93946	240	1+
270.09056	328	1+
271.87209	778	1+
271.99385	288	1+
272.85360	1486	1+
274.85250	232	
274.96865	172	
275.87522	282	1+
276.02946	246	1+
276.10970	170	
276.85002	224	
278.86498	218	
279.06840	212	1+
279.83015	262	1+
281.87627	436	1+
283.26132	216	
283.79516	304	1+
283.95518	232	
285.85710	336	1+
285.94197	932	1+
286.98520	248	1+
288.86697	366	
288.94670	146	1+
289.07117	316	1+
289.08878	228	
289.34561	134	1+
289.88325	1626	
290.86361	1256	
291.05634	318	1+
291.88212	494	
292.06100	242	1+
292.86383	200	
292.88469	278	
293.87294	3650	1+
294.12392	190	1+
295.92331	222	
296.13842	186	
296.85306	176	
296.88192	608	1+
297.00679	176	
297.06740	204	1+
297.81747	236	
297.90636	226	
298.03084	208	1+
298.10856	232	1+
298.85219	302	
298.87711	504	
299.86102	870	1+
299.88259	292	
300.08243	222	1+
300.36243	178	
300.86141	626	1+
301.88692	168	
302.86546	490	1+
302.89730	260	1+
302.94961	768	1+
303.94996	528	1+
304.10656	184	
304.79428	260	1+
304.89189	274	1+
306.12572	222	
306.87958	190	
307.89041	1128	
308.14054	474	
308.16252	252	
308.29241	422	1+
308.84606	212	
308.88346	1834	1+
308.99303	180	1+
309.14526	332	
309.86688	328	
309.88853	1326	1+
310.15534	868	1+
310.87413	386	
310.93459	286	1+
311.02248	364	1+
311.79301	180	
311.88309	7106	1+
312.97200	206	
313.00574	184	
313.02247	178	
313.93039	186	1+
313.98661	158	1+
314.86415	1112	1+
314.88461	540	
314.96453	286	1+
315.06521	206	1+
315.89873	318	
316.39431	206	1+
316.86239	954	1+
316.88892	294	
316.95987	222	1+
317.37086	378	1+
317.89263	646	1+
318.85935	370	1+
318.93618	194	
319.29645	210	1+
320.13865	160	1+
321.00482	198	1+
321.06654	248	1+
321.38614	164	1+
321.46676	106	1+
321.83013	430	1+
322.24471	218	1+
322.85451	382	1+
322.88791	282	
322.93183	296	
323.89783	188	
323.93275	214	
323.96821	206	
324.85160	406	1+
325.01859	202	
325.90273	428	
326.80804	224	
326.88737	1660	1+
327.07376	182	
327.27853	248	1+
328.18838	256	1+
328.87511	386	
328.97966	326	1+
329.80915	176	
329.89041	916	
329.98513	238	1+
330.09692	382	1+
330.15986	306	1+
330.88037	516	
330.96637	430	1+
331.20820	244	1+
331.89035	364	
331.89948	864	1+
331.96846	318	1+
332.87393	1784	1+
332.90118	470	1+
332.95216	212	1+
333.41932	302	1+
334.39991	210	1+
334.84859	462	1+
334.90003	692	1+
335.84787	304	1+
335.88409	472	
336.02264	356	1+
336.04835	172	
336.88022	954	1+
336.94483	342	1+
337.02116	292	1+
337.05384	172	
337.09039	216	
337.88070	650	1+
338.12363	250	1+
338.97544	204	1+
339.14329	184	1+
339.82913	198	
339.87695	706	
340.04347	332	1+
340.19721	224	1+
340.86212	248	
340.94105	690	1+
341.04851	238	1+
342.07299	192	1+
342.81275	216	1+
342.98836	176	
343.87580	894	1+
345.83986	216	1+
345.88529	852	1+
346.04299	174	
346.88870	650	1+
347.77312	224	1+
348.83580	204	
348.91937	202	
349.00199	334	1+
349.94071	272	
349.96074	396	1+
350.02634	184	
350.88615	288	
350.91155	218	
351.03708	210	
351.88414	388	
351.90870	772	1+
353.06411	172	
353.17903	196	
353.84603	344	
353.89599	414	1+
354.06766	324	1+
355.88980	626	1+
356.14507	332	1+
356.18846	322	1+
357.41754	180	
357.79268	206	1+
357.81664	214	1+
358.12123	282	1+
358.36982	196	
359.88397	220	
360.07811	286	1+
360.98956	176	1+
362.19517	288	1+
363.92074	330	1+
363.96810	282	1+
365.04128	280	1+
365.87755	278	1+
366.18404	478	1+
366.79114	240	1+
366.83748	1564	1+
367.33402	176	
367.83980	916	1+
368.89661	638	1+
368.96263	174	1+
369.03077	268	1+
369.08455	318	1+
369.23376	194	
369.83685	936	1+
370.03019	186	1+
370.78699	268	1+
371.12852	178	
371.73145	244	1+
372.90465	454	1+
373.04006	444	1+
373.81324	548	1+
373.83781	260	1+
375.18484	244	1+
376.04325	162	1+
376.11622	510	1+
376.80538	216	
376.92776	188	1+
377.11948	336	1+
377.88601	244	1+
378.06992	200	1+
378.88827	196	1+
379.17538	212	1+
379.79308	206	1+
380.00026	190	1+
380.85364	296	1+
382.72942	184	
382.85381	246	
383.11115	226	
384.01262	242	
384.11892	348	1+
384.21359	232	1+
384.69878	222	1+
384.84967	3602	1+
384.89963	266	1+
385.35713	256	1+
387.39580	178	
387.84530	842	1+
388.80123	202	
389.11700	204	1+
389.19471	562	1+
389.71988	268	
389.86869	188	
390.84277	816	
391.84215	434	
391.89417	232	1+
392.19239	390	1+
392.82626	1542	1+
392.86207	1198	1+
393.02751	190	1+
393.08227	188	
393.19750	332	1+
393.79985	198	
394.06023	314	1+
394.79461	228	1+
394.85785	218	
395.05284	388	1+
395.19177	214	1+
395.81351	282	1+
395.96324	170	1+
396.02063	200	1+
397.10623	206	1+
397.98420	242	1+
398.12582	266	1+
398.80463	278	1+
398.86006	702	1+
399.86292	620	1+
402.04515	342	1+
402.86111	650	
403.23035	448	1+
403.87302	640	
404.07233	242	1+
404.87047	1170	1+
405.72064	196	1+
405.87105	734	1+
405.90389	248	
406.91269	274	1+
406.94745	202	1+
407.21043	194	1+
407.86425	6398	1+
408.08804	242	
409.72301	178	
410.83812	1048	
410.87647	1506	1+
411.81088	660	
412.73160	346	1+
412.84754	1380	1+
413.07361	620	1+
413.87342	200	
414.96921	176	1+
415.15230	264	1+
415.19294	208	
415.86864	646	1+
416.87135	412	1+
417.89186	272	1+
418.85060	208	1+
419.13647	254	
419.16084	200	1+
420.12457	328	1+
421.78608	310	1+
421.82080	348	1+
421.88191	712	
422.82461	240	1+
422.86522	214	
423.19268	236	1+
423.75442	96	1+
423.87299	466	
424.14220	348	
424.30026	146	1+
424.87021	350	
425.13581	392	1+
425.87796	696	
426.02660	340	1+
426.13408	224	1+
426.22484	232	1+
426.86322	2894	1+
427.02495	212	1+
428.73276	686	1+
428.84745	1226	1+
428.88466	2158	1+
430.11501	174	1+
430.21541	174	1+
430.86272	306	
430.88117	288	
430.94425	194	1+
431.86453	1196	1+
432.36848	194	1+
432.53352	170	1+
432.54623	112	1+
432.70505	216	1+
433.85420	230	
433.88150	552	1+
434.81722	356	1+
435.85675	172	
436.14219	410	1+
438.14260	346	1+
438.18227	168	1+
439.89376	904	
440.75022	212	1+
440.88407	914	1+
441.75415	174	1+
442.04387	216	1+
442.12953	194	
442.15027	1180	1+
442.40616	200	1+
444.87122	2636	1+
445.15255	172	
445.36632	214	1+
446.77788	234	1+
446.88475	264	
447.40033	130	1+
447.81059	294	1+
448.05574	168	1+
448.89362	304	
449.00940	176	1+
449.87720	1336	1+
450.37117	172	1+
451.10977	176	1+
451.40024	220	1+
451.81973	222	1+
451.86387	172	
452.04092	214	1+
455.75146	144	1+
457.90471	628	
458.86417	208	1+
458.90534	410	
459.38495	182	1+
459.88983	212	1+
460.16352	584	1+
462.16019	272	
462.88142	1224	1+
462.90402	428	1+
464.01617	246	1+
464.88714	334	1+
465.25315	160	1+
467.88590	1516	1+
470.00924	128	1+
470.88223	186	1+
471.37083	220	1+
472.71938	184	1+
476.78241	208	1+
483.17170	172	1+
483.75713	250	1+
484.77066	276	1+
485.73540	192	1+
485.89834	1138	1+
486.84048	254	
487.42527	254	1+
492.16502	100	1+
495.80514	284	1+
499.74044	344	1+
503.35338	430	1+
504.10478	330	1+
504.42822	200	1+
504.46328	388	1+
505.08950	168	1+
505.33450	244	
505.46861	338	1+
505.76387	230	1+
506.03158	132	1+
506.42878	186	
506.86506	298	1+
506.91572	176	
507.03887	156	1+
507.48279	278	1+
507.78554	322	1+
507.82755	280	1+
508.78166	234	1+
508.83367	206	1+
509.12864	530	1+
509.30515	352	1+
509.78138	192	1+
510.30717	232	1+
510.46238	296	1+
511.19862	138	1+
512.41665	162	1+
513.19838	188	1+
END IONS

###FS:    #m/z: 336.94540 #charge 1+
###MS: 17
###MSMS: 19
BEGIN IONS
TITLE=Cmpd 14, +MS2(336.9454), 28.0-35.0eV, 0.4min #19
RTINSECONDS=23.013
SCANS=17,19
PEPMASS=336.94540	155444
CHARGE=1+
64.75687	94	
113.01829	94	
156.08770	168	
177.55013	88	
187.87277	136	
189.86367	118	
204.53709	106	
207.97828	100	
208.98316	178	
210.88383	110	
210.89811	154	1+
211.87792	118	
211.94386	14056	1+
212.87825	938	1+
213.93947	4712	1+
214.02910	100	
215.88606	786	1+
215.93813	988	1+
217.88349	346	
217.93593	310	
219.87455	92	
221.89018	144	
221.94217	94	
222.97623	98	
226.89359	118	
226.97740	94	
227.88785	252	1+
228.89386	182	1+
229.95466	12512	
230.89048	1382	1+
230.95682	352	
231.95096	4716	1+
232.01484	98	
232.07232	150	1+
232.13245	94	
232.88973	348	1+
232.90594	92	
233.94607	1078	1+
235.89572	156	
235.94730	120	
236.99938	222	1+
237.06790	336	1+
238.18596	92	
239.78823	92	
239.90896	104	
241.04954	152	
242.84363	100	
242.94361	120	
245.87149	90	
246.88069	94	
246.90596	136	
246.97616	120	
247.94298	110	
247.96534	2804	1+
248.03061	146	
248.49490	108	
248.89813	550	1+
248.98515	164	
249.96178	1006	1+
249.98138	184	
250.50352	90	
251.07018	102	
251.97296	178	
252.84011	188	
252.97040	6586	1+
253.08531	94	
253.14674	150	1+
253.90870	250	1+
254.08742	148	
254.94142	120	
254.96667	2872	1+
255.07352	474	
255.41125	88	
256.91210	152	
256.96337	762	
257.88785	100	
258.96382	88	
259.95761	190	
260.38821	94	
261.05560	144	
262.47078	100	
262.98880	208	1+
263.18354	112	
263.82669	136	
263.89733	224	1+
264.01016	202	1+
266.87572	88	
266.98198	92	
267.38768	98	
268.83802	132	
268.99166	92	
269.84562	170	1+
270.80342	92	
270.98031	668	
271.03613	212	1+
271.92531	122	
272.00111	90	
272.35330	96	
272.37604	96	
272.86983	180	
272.97790	374	1+
273.41873	92	
273.85310	192	1+
273.89198	94	
273.90396	204	1+
274.97017	88	
275.99139	174	1+
276.05317	100	
277.08730	116	
277.91582	144	
278.05047	142	
278.27174	104	
278.83283	144	
278.84997	128	
278.88428	98	
279.83002	104	
279.96754	148	
280.99842	148	
281.05003	374	1+
282.01009	256	1+
282.02757	220	1+
282.80229	164	
282.84728	96	
282.92771	242	1+
283.09878	130	
283.79677	140	
285.85549	174	
286.85346	566	1+
286.91134	218	1+
287.02466	88	
288.03637	124	
289.25919	88	
289.54753	88	
289.88122	220	1+
290.14692	116	
290.79666	130	
290.85986	188	
291.01178	154	
293.00100	96	
293.06828	168	
293.10361	132	
293.85552	326	1+
293.99532	512	1+
294.12939	140	
295.13938	132	
295.87619	308	1+
295.89145	118	
295.92777	100	
295.97610	230	1+
296.80707	112	
297.10062	100	
297.80242	116	
297.97906	104	
297.99496	88	
298.08197	98	
298.10128	104	
298.17168	100	
298.75677	114	
298.94913	110	
299.03108	114	
299.20102	120	
299.99706	94	
300.81542	102	
301.03208	174	1+
303.87341	264	1+
304.38399	94	
305.29900	96	
307.28282	100	
307.79927	142	
307.88885	206	
308.22394	92	
308.29942	92	
308.86791	326	1+
309.53605	106	
310.95689	88	
313.81738	102	
315.04717	134	
318.59045	98	
318.90806	212	1+
319.32300	100	
320.30903	90	
321.22143	118	
322.30712	114	
323.13981	126	
323.23893	180	
323.30602	114	
324.40921	106	
327.31082	90	
327.80410	100	
327.93739	140	
328.89045	202	
329.31113	110	
333.06494	102	
333.70346	94	
334.28966	110	
335.32851	260	1+
336.21381	270	1+
339.94177	104	
END IONS

###FS:    #m/z: 359.96102 #charge 1+
###MS: 17
###MSMS: 20
BEGIN IONS
TITLE=Cmpd 15, +MS2(359.9610), 28.0-35.0eV, 0.4min #20
RTINSECONDS=23.7845
SCANS=17,20
PEPMASS=359.96102	124400
CHARGE=1+
52.08702	100	
108.52498	104	
191.10620	98	
191.93720	152	
205.94955	128	
208.40651	92	
208.94004	1276	1+
209.94300	1066	1+
215.90651	88	
221.64437	100	
221.88990	112	
222.95114	1096	1+
223.09108	88	
224.94973	1102	1+
225.00958	90	
225.96842	274	1+
226.94715	6596	1+
227.08585	176	1+
228.89869	110	
228.94180	5688	1+
231.88451	120	
232.95259	174	1+
233.05522	92	
233.84960	132	
233.88679	112	
234.92908	124	
235.81948	90	
236.08898	100	
237.22707	146	
237.90679	184	
238.20293	90	
240.00326	96	
240.93839	282	
240.96366	450	
241.54814	88	
241.94215	178	
241.95593	1162	1+
242.02946	96	
242.95746	852	1+
244.03093	190	
244.95720	3334	1+
245.18603	88	
245.94162	236	
246.44123	88	
246.95302	3396	
247.02899	94	
247.86958	128	
248.10103	96	
250.96961	320	1+
252.22853	298	1+
253.23111	246	1+
256.96974	140	
257.37551	90	
258.97239	156	
259.79771	216	
259.85326	120	
260.96966	920	1+
261.93976	152	1+
263.06811	116	
263.17299	148	
263.82718	104	
263.97943	294	1+
264.86737	114	
264.96965	414	1+
265.97585	304	1+
266.24435	154	
266.26132	120	
266.99223	204	1+
267.93394	90	
267.97342	352	1+
268.10412	88	
268.85264	104	
269.02332	94	
269.97073	620	1+
270.83950	122	
270.85988	128	
271.09693	142	
271.43249	96	
271.84264	114	
273.99154	92	
276.01280	202	
276.08676	96	
276.57475	98	
276.84745	196	
277.75022	92	
277.85101	118	
277.93038	92	
278.89138	104	
279.12489	94	
279.27754	108	
279.79524	108	
280.79235	154	
280.84855	118	
280.92689	208	1+
280.96571	102	
281.79415	102	
281.94465	90	
282.81442	96	
283.85582	140	
284.09536	92	
284.74458	130	1+
284.92613	102	
284.95368	122	
284.99324	120	
286.86885	188	1+
286.92564	152	
286.97118	204	1+
288.22320	102	
288.42038	98	
288.84183	120	
289.81487	120	
291.06237	92	
291.15654	110	
291.78436	260	1+
291.88083	168	
292.86417	192	
293.52887	92	
294.05707	150	
294.84869	372	1+
295.01814	184	
296.80704	140	
298.04369	90	
298.80285	420	
298.86268	130	
299.94200	98	
300.83542	214	1+
301.51541	92	
302.24432	130	
303.01930	160	
303.26018	336	1+
304.82038	108	
305.27157	364	1+
308.29150	158	
309.81291	204	1+
309.88702	132	
310.07417	96	
310.34239	168	
310.80574	224	1+
310.87649	386	1+
310.92321	108	
311.34460	154	
311.47889	102	
313.19766	96	
314.30052	88	
314.78961	108	
315.06957	90	
317.87142	144	1+
318.43246	92	
318.97862	130	
319.85785	228	1+
319.93996	190	
320.09140	94	
320.29600	122	
322.31231	114	
322.93106	288	
323.01479	1036	1+
323.23731	390	1+
323.88701	96	
326.41625	96	
326.90368	190	
328.83711	110	
328.85955	96	
328.88558	158	
329.87479	116	
330.53758	90	
330.59545	92	
330.88152	104	
332.80298	116	
334.81273	212	
336.80889	242	1+
336.83580	254	1+
336.94499	400	1+
338.86946	110	
339.23445	194	1+
339.34181	116	
340.05372	90	
340.35907	104	
340.93858	276	
341.02307	174	
341.74697	124	
341.89428	454	1+
342.27291	336	1+
343.76436	186	1+
347.12000	98	
352.78566	206	1+
354.15516	100	
354.92959	94	
354.95517	102	
355.08192	116	
356.26580	146	
356.29607	120	
358.19976	186	
358.36756	134	
358.78707	98	
359.83728	98	
359.95262	90	
361.17172	210	1+
362.32659	102	
363.78218	224	1+
END IONS

###FS:    #m/z: 507.84555 #charge 1+
###MS: 21
###MSMS: 22
BEGIN IONS
TITLE=Cmpd 16, +MS2(507.8455), 28.2-35.2eV, 0.5min #22
RTINSECONDS=27.453
SCANS=21-22
PEPMASS=507.84555	238508
CHARGE=1+
191.95441	392	1+
196.01499	370	
209.94286	154	
210.03023	208	
222.97324	224	1+
227.95124	184	
230.85049	434	1+
232.01602	200	1+
232.89749	416	
235.88518	250	1+
238.06530	270	1+
244.83983	158	
246.03573	236	1+
248.08548	196	
249.04009	150	
249.88721	456	1+
250.86480	284	1+
252.07961	174	
253.08192	280	1+
256.97690	190	
258.86660	188	1+
259.09886	218	1+
259.99214	172	
265.88376	186	1+
266.13092	152	
266.16925	310	1+
268.04496	186	1+
269.91063	212	
270.85659	192	
271.87384	764	1+
272.85244	964	1+
272.91433	150	
273.87342	208	
275.79684	292	1+
275.86926	334	
278.10838	176	1+
278.12863	150	
278.85159	174	
278.89658	234	1+
279.02845	188	1+
279.07756	230	1+
279.87075	172	
279.91738	150	
280.00719	252	1+
280.82657	186	
280.86648	248	1+
281.07885	208	1+
281.39138	178	
282.12269	250	1+
283.86391	150	
283.89386	252	1+
284.84566	242	1+
284.87728	222	
284.94078	698	1+
284.97139	254	1+
285.01655	170	
285.94304	580	1+
286.05261	194	1+
286.87742	454	1+
287.39230	262	1+
287.85114	218	
287.93350	152	
288.86798	326	
288.99423	212	1+
289.03456	200	1+
289.08349	230	1+
289.79816	262	1+
289.88198	970	
290.78767	172	1+
290.86269	1494	1+
291.87873	390	
291.97502	152	
292.02732	192	1+
292.88798	334	
293.12469	308	1+
293.87348	3456	1+
293.95489	366	1+
295.89768	178	
296.06500	198	1+
296.85692	326	1+
296.87954	652	1+
297.00866	206	
297.10430	160	
297.15492	194	1+
297.90037	188	
297.95086	190	1+
298.85063	470	1+
298.87912	548	1+
299.92394	166	
300.07928	246	1+
300.84604	208	
300.85773	600	1+
300.97864	386	1+
301.02266	188	1+
301.93121	156	
301.98326	246	1+
303.95452	370	1+
304.11720	150	
305.81179	190	
305.86684	242	
305.90113	148	
305.98160	190	1+
306.09111	304	1+
306.12491	324	1+
306.85813	162	
306.87596	152	
307.89090	960	
307.99838	230	1+
308.14111	1194	1+
308.87552	556	
308.90995	230	1+
309.02887	448	1+
309.87055	630	
309.88823	828	
309.93390	264	1+
309.96179	588	1+
310.15828	976	1+
310.37397	184	
310.87241	450	
311.29255	216	1+
311.88303	7754	1+
312.04639	330	1+
313.81322	390	1+
313.93464	262	1+
314.86495	1134	1+
314.88794	654	1+
315.92061	386	1+
316.81374	210	
316.86155	900	1+
317.88892	438	1+
318.80945	182	1+
318.85951	544	1+
318.88927	312	1+
319.87446	440	1+
320.92698	210	1+
321.02017	164	
323.85883	548	1+
324.85842	384	1+
325.89633	752	1+
326.79711	226	1+
326.88304	288	
326.96825	346	1+
327.03475	174	
327.08335	304	1+
327.87801	412	
328.37016	420	
328.86767	332	
328.90377	198	
329.89992	1274	1+
330.82309	298	1+
330.87836	490	
331.38184	394	1+
331.81055	502	1+
331.89520	1676	1+
331.99815	240	1+
332.87516	1350	1+
332.90194	948	1+
333.76062	252	1+
334.81760	300	1+
334.89752	526	
335.00225	154	
335.79482	168	
335.88651	272	
336.09677	324	1+
336.87084	756	1+
336.94512	152	
337.92282	232	1+
339.87941	338	
340.87079	588	1+
341.05171	220	
341.87369	414	1+
341.97848	292	1+
342.92645	218	1+
343.75201	176	1+
343.87538	756	1+
343.89882	364	1+
345.17872	132	1+
345.87292	276	
347.89441	554	1+
348.17202	292	1+
349.10041	148	
349.39417	234	1+
349.88382	598	1+
350.07620	164	
350.26950	236	1+
350.82665	518	1+
350.88737	516	1+
350.92202	154	
350.95776	174	
351.81154	150	
351.82862	364	1+
352.91111	462	
353.07531	352	1+
353.15948	262	1+
353.78210	260	1+
353.84995	592	1+
353.89358	316	
353.90854	288	
354.88358	210	
354.90147	162	
355.11330	152	
355.88804	714	1+
356.15505	150	
356.82911	294	1+
358.87562	152	
359.88484	514	1+
361.89450	508	1+
362.87250	278	1+
363.10276	280	1+
365.18157	324	1+
365.88117	150	
366.06923	290	1+
366.18402	222	1+
366.33337	198	1+
366.37681	242	
366.84075	1492	1+
366.86234	174	
367.71049	490	1+
368.00231	208	1+
368.21443	184	
368.88213	214	
368.89562	582	1+
369.04169	202	
369.07888	170	
369.72783	230	1+
369.83522	532	1+
370.78007	184	
371.02986	198	
372.82643	566	1+
372.86107	156	
372.90596	146	
373.05453	168	
373.72345	228	1+
373.83312	448	1+
373.90228	220	
374.73063	162	1+
374.81289	184	1+
374.82411	266	1+
374.88301	224	1+
375.21688	184	1+
375.86082	206	
376.08089	214	1+
377.12401	154	
377.80962	304	1+
378.81239	240	1+
378.90901	156	
380.09675	240	1+
380.85843	206	
381.10017	150	1+
381.85490	576	1+
382.35780	222	1+
382.85562	410	1+
383.11237	238	1+
383.71457	182	
384.85057	2978	1+
386.35046	158	1+
386.80600	302	1+
386.89225	158	
387.09625	208	1+
387.80785	244	1+
387.84667	514	1+
387.86479	148	
388.38405	280	1+
388.89077	226	1+
389.19982	750	1+
389.71249	250	1+
390.80015	316	1+
390.84024	914	
390.87025	242	
390.91658	188	1+
391.73091	252	1+
391.84256	536	
392.82753	696	1+
392.86545	1224	1+
393.19217	314	1+
393.80096	280	
394.05848	150	1+
394.32441	158	1+
394.36375	142	1+
394.40298	186	1+
394.78813	160	
394.83283	528	1+
395.78279	154	
395.81074	268	1+
396.04687	250	1+
398.86300	150	
399.09544	384	1+
399.71480	184	1+
399.81050	326	1+
399.84628	148	
400.09585	250	1+
401.12764	268	1+
402.21580	320	1+
402.86155	576	
403.21918	244	1+
403.86862	718	
404.03762	188	1+
404.87186	444	
405.06949	258	1+
405.87006	380	
406.07836	286	1+
406.72671	272	1+
406.85687	166	
407.86313	5774	1+
408.00285	196	1+
408.16248	304	1+
408.21199	148	1+
409.81816	358	
410.07661	172	1+
410.72995	174	
410.83997	1118	1+
410.87417	726	1+
411.81212	554	
412.06815	528	1+
412.84682	1100	1+
413.07114	444	1+
413.86707	408	1+
415.15495	146	
415.19258	174	
415.87075	558	1+
416.13672	182	1+
416.24810	148	1+
416.87578	406	1+
417.92741	226	
418.22743	176	1+
418.84986	396	1+
419.13240	550	1+
419.36330	236	1+
419.44268	128	1+
421.19493	184	1+
421.88278	698	1+
423.87011	754	1+
424.14261	414	1+
425.87503	636	
426.74662	164	
426.86100	2112	1+
427.73960	268	
428.84856	2252	1+
428.88736	1752	1+
429.69302	108	1+
429.73762	454	1+
429.82272	240	
430.87845	466	
430.98962	216	1+
431.39227	166	
431.86742	478	
432.86750	306	
433.38190	210	
433.85499	430	1+
434.12988	384	1+
434.22711	188	1+
434.75353	184	1+
434.89612	152	
435.86582	312	
439.86698	160	
439.89602	752	1+
440.00099	204	1+
440.14590	170	1+
441.79646	266	1+
442.14971	502	1+
443.04133	134	1+
443.09895	156	1+
443.87617	148	
444.14979	162	
444.39552	218	
444.87083	2724	1+
444.94927	188	1+
446.74546	210	1+
447.12594	174	1+
447.28464	120	1+
448.34863	378	1+
448.89752	322	
449.35808	228	1+
449.68043	178	1+
449.87999	820	1+
450.05179	154	
450.07776	230	1+
450.19802	146	1+
450.38932	222	
451.21195	118	1+
451.89500	276	1+
457.23744	178	
457.90441	1086	1+
458.77835	154	
460.16386	248	
462.15730	326	1+
462.88140	880	1+
464.88113	254	1+
466.85845	154	
467.25713	132	1+
467.77920	552	1+
467.88729	1610	1+
468.78398	474	1+
469.91181	218	
470.29765	170	1+
470.76991	156	
471.16960	146	1+
471.71229	152	1+
473.02281	164	
478.87296	222	1+
480.79922	282	1+
485.83570	182	1+
485.89626	810	1+
486.39791	284	1+
486.89785	472	1+
487.22121	234	1+
489.35251	126	1+
490.43377	210	1+
490.89703	306	1+
491.46469	162	
491.84272	226	1+
492.44569	196	1+
493.78913	308	1+
499.27610	182	
500.45980	116	1+
500.78153	186	1+
501.48170	98	1+
503.62284	142	1+
504.12025	152	1+
504.13445	354	1+
504.39599	158	
504.45229	204	1+
504.62929	92	1+
505.15283	172	1+
505.29277	348	1+
505.33481	218	1+
506.47061	268	1+
507.19766	170	1+
507.61508	128	1+
508.13297	306	1+
508.20172	140	1+
508.24703	156	1+
508.38227	254	1+
509.13088	196	1+
509.46786	156	1+
510.08124	186	1+
510.46825	106	1+
511.84073	152	
END IONS

###FS:    #m/z: 336.94587 #charge 1+
###MS: 21
###MSMS: 23
BEGIN IONS
TITLE=Cmpd 17, +MS2(336.9459), 28.0-35.0eV, 0.5min #23
RTINSECONDS=28.225
SCANS=21,23
PEPMASS=336.94587	136322
CHARGE=1+
93.72476	112	
188.98537	90	
189.86197	160	
192.89064	182	
196.88731	124	
205.94711	142	
207.88015	220	1+
207.97333	186	
210.88449	144	
211.94436	12906	
212.87800	924	1+
212.94802	560	
213.93944	5294	1+
214.89443	90	
215.88721	654	
215.93997	474	
217.85639	136	
217.88030	218	
221.94790	104	
222.95714	544	1+
222.97445	146	
223.96181	404	1+
223.97548	544	1+
225.88347	112	
226.96966	102	
228.89321	292	
229.95480	12994	1+
230.09551	122	
230.33443	102	1+
230.88736	1104	1+
231.95019	5460	1+
232.90454	120	
232.93524	126	
233.63919	102	
233.82873	120	
233.89854	428	
233.94876	774	1+
235.86710	182	
235.89342	176	
235.94764	202	
236.83189	134	
237.06089	130	
237.90677	140	
238.00028	106	
238.04930	164	1+
239.89953	192	1+
239.95473	252	1+
239.97464	120	
241.98487	118	
245.16681	98	
246.97240	234	
247.96481	3712	1+
248.01339	102	
248.16075	140	
248.89918	246	
249.09350	112	
249.89129	114	
249.90201	468	1+
249.96133	1354	1+
250.83833	128	
250.95237	224	
250.98687	106	
251.06841	148	
251.83494	158	
252.04886	146	
252.18954	88	
252.22927	92	
252.83718	124	
252.97063	6148	1+
253.03590	122	
253.12233	90	
253.90630	402	1+
254.09309	150	
254.94257	304	1+
254.96687	3506	1+
255.07283	344	1+
255.10744	156	
256.91720	168	
256.96540	414	1+
257.06084	154	
258.55868	106	
258.88532	152	
258.96380	114	
261.86660	92	
263.14016	92	
263.82769	118	
263.98311	90	
264.79446	130	
264.90859	158	1+
265.08362	94	
265.97026	184	1+
266.95206	92	
267.22894	94	
268.79876	98	
268.83981	168	
268.97244	168	1+
269.11509	92	
269.41428	102	
269.80181	186	
269.83620	230	
270.80770	132	
270.85282	124	
270.98062	990	1+
272.19969	90	
272.97675	438	
273.79326	102	
275.85152	314	1+
276.07678	120	
276.16262	108	
277.07003	100	
277.83576	204	
278.54669	100	
278.83277	88	
279.83338	124	
279.96190	134	
279.99932	142	
281.04793	124	
282.86338	202	1+
283.02839	108	
283.04723	134	
283.07533	136	
285.84892	718	1+
286.85027	416	1+
286.88017	128	
287.05599	220	1+
288.92730	94	
289.00887	150	
289.78785	90	
290.85689	178	
290.88320	156	
291.27798	106	
292.29531	104	
292.87891	190	1+
293.10851	136	
293.82559	106	
293.99898	134	
294.83036	100	
295.16365	92	
295.25850	106	
295.93293	100	
295.97346	104	
295.99371	250	
296.61060	94	
296.90812	130	
296.97752	94	
297.97482	170	
298.08187	118	
299.05826	622	1+
300.93828	136	
301.05040	106	
301.94004	100	
302.86056	114	
303.80333	218	1+
303.94278	96	
304.77822	100	
305.27818	126	1+
307.80252	202	
307.88542	200	
308.29310	98	
308.80831	218	1+
308.87117	168	
309.86793	390	1+
309.98368	120	
310.14315	220	1+
310.87340	248	1+
311.92773	114	
314.41584	156	
314.81749	102	
316.98815	94	
317.03411	94	
319.06868	112	
319.13132	234	1+
321.87804	170	1+
322.61822	98	
323.15861	94	
323.24021	124	
323.82668	150	1+
324.89042	136	
325.13846	208	1+
326.73128	98	
326.89518	98	
326.95381	94	
328.37557	106	
328.88557	298	1+
332.09297	150	
334.89856	96	
335.04259	106	
335.08486	92	
335.25589	116	
335.92219	182	1+
336.11282	94	
336.18938	96	
337.25122	196	
338.03989	154	1+
339.74690	90	
341.14130	116	
341.31462	92	
END IONS

###FS:    #m/z: 359.96132 #charge 1+
###MS: 21
###MSMS: 24
BEGIN IONS
TITLE=Cmpd 18, +MS2(359.9613), 28.0-35.0eV, 0.5min #24
RTINSECONDS=28.997
SCANS=21,24
PEPMASS=359.96132	110792
CHARGE=1+
160.73614	98	
178.93010	90	
190.92803	92	
192.43739	96	
197.62989	98	
198.95360	216	
209.94426	608	
221.88923	108	
222.95189	1098	1+
223.03618	188	1+
223.88031	226	1+
224.94788	1020	1+
224.97508	128	
225.08532	98	
225.20295	94	
226.89750	286	
226.94723	8126	1+
226.97463	164	
227.00800	158	1+
227.22504	102	1+
227.99766	158	1+
228.83978	146	1+
228.91192	126	
228.94170	6608	
229.94708	186	
230.61229	86	1+
230.89046	108	
232.01311	96	
232.88423	98	
233.85393	98	
233.95889	308	
234.89154	130	
237.06032	142	
237.95286	98	
238.21049	100	
238.94252	128	
239.08017	98	
240.93797	414	1+
240.96306	1204	1+
241.86027	222	1+
241.99506	102	
242.05911	134	
242.16141	204	1+
242.96111	702	1+
244.95661	3804	
245.06701	106	
245.95907	130	
246.48535	94	
246.95294	2810	
246.97600	148	
248.70540	108	
248.80032	100	
248.85506	146	
250.94881	228	
250.97311	160	
251.04663	98	
251.84636	96	
252.22968	112	
253.16922	94	
255.37033	122	
257.90102	96	
258.97623	182	
259.80196	124	
259.96509	412	1+
260.71336	104	
260.96777	346	1+
261.03252	104	
261.06289	222	1+
261.11594	112	
262.13686	92	
262.71369	96	
262.97244	336	1+
264.82043	136	1+
265.01316	100	
265.43553	98	
266.24821	98	
266.49874	114	
266.81191	122	
266.90378	180	1+
267.97220	550	1+
268.79392	150	
268.95587	146	
269.11749	92	
269.56445	94	
269.96754	462	1+
270.00420	140	
270.11576	92	
270.39585	108	
270.86166	90	
270.88827	134	
271.84577	128	
273.96845	198	
274.84969	194	
274.86675	234	1+
275.97264	126	
275.99092	90	
276.02361	234	1+
277.81582	130	
277.92383	116	
279.20697	100	
279.79937	112	
279.83876	106	
280.79484	330	1+
280.87070	390	1+
281.12134	160	
282.14663	100	
283.03036	92	
283.90887	90	
286.79588	126	
287.77835	100	
287.80220	130	
288.58730	102	
290.91679	100	
291.78825	118	
291.79843	136	
291.86571	100	
292.43205	118	
293.11757	144	
293.95569	96	
294.27343	218	1+
294.96631	92	
295.01985	128	
295.80772	114	
295.88445	124	
295.93050	100	
297.33403	94	
297.80686	344	1+
298.93364	102	
299.02182	112	
299.85063	158	1+
299.91767	422	1+
300.42695	92	
300.91814	272	1+
302.16372	184	1+
302.25200	244	1+
302.41163	100	
302.94664	90	
303.60021	112	
304.29487	188	1+
305.34443	90	
305.78438	98	
306.87934	190	
307.79928	216	1+
307.85190	102	
308.29415	104	
309.91841	104	
310.34156	168	
310.85841	98	
310.87547	94	
311.12260	102	
311.34587	208	
311.88031	292	1+
312.36643	94	
314.77075	138	
315.93009	352	1+
316.82494	108	
316.93281	294	1+
317.81217	222	1+
317.87860	258	1+
319.85804	112	
320.87603	96	
321.23108	184	1+
322.93004	270	
323.01420	552	1+
323.23827	112	
323.88646	232	1+
325.03460	108	
326.29312	104	
328.31220	148	
328.88845	174	
328.94127	94	
332.72011	100	
333.24652	96	
334.95005	140	
336.41897	94	
336.93966	182	
337.93877	92	
338.33495	128	
338.83138	200	1+
340.35898	190	
340.93764	160	
340.95959	116	
341.35819	124	
342.79254	120	
343.29405	112	
343.76689	102	
346.02078	168	1+
347.16665	124	
349.83928	336	1+
350.79195	102	
350.86787	96	
351.36899	94	
351.74674	112	
354.21252	92	
357.35966	276	1+
357.71277	180	1+
358.19622	224	1+
359.87165	92	
360.11296	120	
364.36385	152	
END IONS

###FS:    #m/z: 322.92981 #charge 1+
###MS: 25
###MSMS: 26
BEGIN IONS
TITLE=Cmpd 19, +MS2(322.9298), 28.0-35.0eV, 0.6min #26
RTINSECONDS=32.663
SCANS=25-26
PEPMASS=322.92981	3761712
CHARGE=1+
189.03607	86	
191.85737	92	
197.86355	94	
199.06196	84	
199.85935	86	
202.04581	84	
205.94845	252	
209.94594	134	
212.89391	88	
213.93756	86	
213.95391	120	
215.03454	88	
215.88552	470	1+
216.96934	92	
217.03492	210	1+
217.99974	92	
219.62355	86	
220.57977	86	
220.86246	230	
220.97192	158	
221.94622	376	1+
222.07210	94	
224.96118	88	
225.86321	100	
227.93001	206	
229.89658	102	
230.08113	86	
230.85834	86	
230.91212	88	
231.87063	108	
231.89676	82	
233.89593	354	1+
234.41658	100	
234.83294	152	
236.07382	86	
237.43821	90	
238.87495	212	1+
239.07804	150	
239.10276	130	
239.79135	104	
240.00852	82	
240.02386	82	
240.94058	2038	
241.93929	5172	1+
242.94160	3710	1+
242.99424	88	
243.81668	86	
243.88313	648	1+
244.82060	126	
244.93983	1308	1+
245.83454	82	
245.87789	138	
246.97666	236	
247.80187	88	
248.85261	220	1+
248.90062	138	
248.98335	82	
249.03579	84	
249.92925	82	
250.05513	82	
250.95510	84	
250.99756	116	
252.47043	102	
252.82922	240	1+
254.11028	90	
254.43502	92	
256.90928	90	
257.03669	86	
257.19045	86	
257.79126	104	
257.90321	116	
258.83265	134	
261.01870	94	
261.83339	190	
261.89371	250	1+
261.93630	100	
262.03162	118	
262.08539	102	
262.17493	92	
262.80059	120	
262.98420	116	
263.97899	110	
264.15870	96	
264.98328	164	
265.05697	180	
265.84452	88	
266.27038	92	
267.04615	100	
268.00853	98	
268.80669	168	1+
268.95330	90	
269.00307	90	
269.19164	82	
269.97808	108	
270.93328	86	
271.84440	166	
275.81757	106	
275.85445	92	
276.80522	144	
276.84869	162	
276.87967	176	1+
277.92156	118	
278.05536	86	
278.85617	96	
279.09043	1026	1+
279.79017	88	
280.14261	114	
280.81906	144	
281.14869	96	
281.87018	90	
282.18068	158	
282.86312	108	
283.86336	86	
283.97024	84	
283.98551	110	
284.23846	110	
284.29388	366	1+
285.85983	138	
286.91974	134	
286.93892	98	
286.98109	86	
288.19447	158	1+
290.87791	132	
291.02670	114	
291.07471	82	
291.80529	238	1+
292.89334	82	
292.92631	206	
293.84768	332	1+
294.27825	82	
295.85931	412	1+
296.81550	96	
299.02507	120	
299.71430	94	
299.77391	154	
302.24373	138	
302.27073	86	
302.80278	114	
303.24934	114	
303.80882	152	
304.25939	184	1+
305.88265	118	
305.89666	100	
305.92401	102	
306.07659	90	
306.78786	154	
306.88349	618	1+
307.16651	106	
307.79555	108	
307.88705	430	1+
308.29295	422	1+
308.86691	194	
308.93354	228	1+
309.75193	88	
309.80900	130	
310.30804	238	1+
310.88659	148	
311.11532	86	
311.85512	102	
311.88938	148	
312.80188	128	
312.87291	98	
313.37818	94	
313.83480	88	
314.82194	118	
314.85008	142	
314.87433	150	
320.30011	124	
321.28074	90	
322.13316	84	
323.17213	86	
323.23888	174	
324.01125	92	
324.19068	82	
324.20888	120	
324.88073	94	
326.08552	158	1+
END IONS

###FS:    #m/z: 340.94036 #charge 1+
###MS: 25
###MSMS: 27
BEGIN IONS
TITLE=Cmpd 20, +MS2(340.9404), 28.0-35.0eV, 0.6min #27
RTINSECONDS=33.435
SCANS=25,27
PEPMASS=340.94036	1883852
CHARGE=1+
82.19958	110	
180.85234	94	
189.86335	110	
192.92577	178	
199.00109	92	
201.04014	100	
205.97348	310	1+
209.93667	278	1+
210.13809	88	
210.93920	212	1+
212.87549	116	
213.88190	94	
213.91301	94	
213.93940	3598	1+
215.88486	448	
215.93727	922	1+
216.83712	90	
217.41813	88	
217.88244	502	1+
217.93494	506	1+
218.87420	90	
219.16698	94	
222.06484	94	
223.95646	132	
224.97642	142	
225.14401	106	
226.94557	144	
227.00135	90	
228.93858	302	
230.90339	100	
230.95615	102	
231.41464	98	
231.88837	374	1+
231.95047	3946	1+
232.90308	116	
233.89395	532	1+
233.94795	832	1+
235.87125	120	
235.94898	258	
236.00974	86	
236.03998	132	
236.89440	144	
237.78953	102	
243.08674	142	
243.47204	86	
243.55455	92	
243.83336	106	
244.88803	86	
246.96183	106	
246.97951	256	1+
248.85645	110	
248.90118	332	1+
249.96045	1346	1+
250.04494	142	
250.98119	146	
251.89920	90	
251.95816	590	1+
253.01252	94	
253.92352	90	
254.83290	84	
254.90367	268	1+
254.93873	116	
254.96688	2440	1+
255.07399	348	1+
255.15722	90	
256.97180	270	1+
258.84459	390	1+
258.88136	146	
258.96016	364	1+
258.97725	138	
259.39461	92	
260.10930	96	
261.98175	94	
262.97562	226	1+
264.08723	206	1+
265.83362	90	
266.24721	202	1+
266.40463	106	
266.85948	92	
266.99580	198	
267.13875	158	1+
267.80935	92	
268.04696	100	
268.84262	160	
268.90171	102	
269.12322	98	
271.84559	118	
272.11051	88	
272.44102	94	
272.93182	332	
272.97544	306	
273.09610	106	
273.97933	222	
274.22583	214	1+
274.42678	90	
274.84514	122	
276.99969	88	
277.43114	86	
277.81962	134	
277.96366	108	
277.98262	122	
278.84762	666	1+
278.96454	370	1+
279.96709	316	1+
280.07363	96	
280.25944	144	
280.81222	172	
280.88594	92	
281.27090	90	
282.01904	94	
282.27511	146	
282.29927	90	
282.92483	100	
282.98715	88	
283.03164	194	
283.40420	92	
285.01691	142	
285.79247	88	
285.98582	90	
286.40532	102	
287.53075	94	
292.09568	164	1+
293.47418	94	
293.85631	382	1+
293.87621	96	
293.93494	100	
294.05302	84	
294.27753	140	
294.99362	274	1+
295.92466	202	1+
295.96956	324	
296.59278	108	
296.80797	158	
297.37234	84	
297.83519	132	
297.97936	236	
298.85204	138	
299.06205	256	1+
299.08983	118	
299.42115	86	
300.78329	122	
301.05808	140	
301.25350	94	
301.88081	146	1+
301.93636	190	1+
302.13663	92	
302.24511	86	
302.74716	92	
303.44825	96	
304.12692	86	
305.76899	138	
305.97099	98	
306.43938	114	
308.28968	244	
308.38168	84	
308.81046	128	
308.88928	94	
311.78238	106	
312.80435	88	
312.85504	86	
315.80348	122	
317.56310	84	
318.72411	114	
319.94835	104	
320.88364	232	1+
322.30812	108	
322.65328	94	
323.30077	136	
323.77701	118	
323.92582	106	
324.89619	320	1+
325.04006	102	
326.12798	102	
326.16851	116	
326.34062	84	
327.11976	112	
327.88273	246	1+
328.18889	150	
328.31115	178	
330.81844	214	
330.86435	98	
332.95324	86	
336.94801	122	
338.19123	120	
338.98709	92	
339.22652	86	
339.31052	88	
340.39073	158	
343.06306	94	
END IONS

###FS:    #m/z: 363.95646 #charge 1+
###MS: 25
###MSMS: 28
BEGIN IONS
TITLE=Cmpd 21, +MS2(363.9565), 28.0-35.0eV, 0.6min #28
RTINSECONDS=34.2065
SCANS=25,28
PEPMASS=363.95646	1154034
CHARGE=1+
60.62813	96	
63.67333	100	
182.86708	154	
187.86825	102	
189.86209	716	
191.85727	264	
192.86128	130	
196.88317	110	
200.89219	104	
205.92612	112	
205.94796	142	
207.40600	100	
207.87194	284	
208.87378	134	
208.93860	130	
209.86875	174	
209.94354	2196	1+
210.88482	578	
211.86509	116	
211.91141	96	
212.87878	2828	1+
214.89376	346	1+
216.40980	150	
218.91851	132	
220.22087	92	
221.02260	120	
222.95259	884	1+
223.42647	106	
224.88789	162	
224.94849	1690	1+
225.10506	106	
225.88913	94	
226.90267	140	
226.94713	12892	1+
226.97399	368	
227.91682	190	
227.93231	572	
228.89466	1002	1+
228.94220	14940	1+
229.05451	244	1+
229.25598	118	
230.88856	3784	1+
231.57149	100	
231.85545	94	1+
232.88647	688	1+
232.92314	110	
234.89044	304	1+
235.84881	92	
236.14632	184	
237.06058	290	1+
238.90390	206	1+
238.93595	96	
240.71507	106	
240.94104	654	
240.96232	770	1+
241.48743	104	
241.93872	1298	1+
242.80101	160	
242.82035	258	1+
242.94094	956	1+
242.95828	594	1+
243.88407	118	
244.08902	110	
244.81739	140	
244.91191	126	
244.95683	6716	1+
245.04010	134	
246.90384	406	1+
246.95306	6412	1+
247.28038	106	1+
247.84984	100	
247.97066	134	
248.55463	102	
248.79973	136	
248.89948	1212	1+
250.89788	304	1+
250.94493	348	1+
250.96982	494	1+
253.83198	314	1+
253.90299	428	
254.53492	104	
257.56664	92	
258.84650	186	1+
258.97327	194	
260.96941	536	1+
262.17366	172	1+
262.96672	144	
263.43374	162	
263.69582	102	
263.78375	96	
263.84155	132	
263.88142	126	
263.95281	110	
264.79427	124	
264.81902	264	1+
265.34600	204	1+
265.97989	150	
266.13914	252	1+
266.84234	234	1+
267.41969	94	
267.81548	120	
267.97262	940	
268.03039	98	
268.79171	138	
268.95766	176	
269.11308	126	1+
269.80341	124	
269.96883	1376	1+
270.80498	210	1+
271.91527	206	
272.07410	92	
272.84749	124	
273.03912	94	
274.92171	230	1+
275.84759	518	1+
276.84902	390	1+
277.88024	146	
278.09396	246	1+
280.79416	472	1+
280.81305	260	
281.48300	92	
282.80300	222	
283.44552	98	
283.79267	164	
283.84629	380	1+
284.79145	242	
284.82197	134	
284.92932	302	1+
285.79663	128	
285.84518	476	1+
286.41836	110	
286.44887	94	
286.89455	128	
288.18464	126	
288.81520	120	
288.83555	258	1+
290.78672	146	
291.50651	110	
292.44008	130	
293.82751	232	1+
293.85470	168	
294.84803	128	
295.14269	96	
295.92197	430	1+
296.80757	302	1+
296.87073	254	1+
296.88855	126	
297.11237	136	
298.08179	94	
298.80629	304	
299.80443	192	
300.80045	272	1+
301.02635	254	1+
301.24284	222	1+
301.80210	172	1+
301.86256	572	1+
301.95051	96	
301.99637	104	
302.24534	156	1+
303.80722	100	
303.85598	1040	
304.62787	94	
305.42387	98	
306.78447	256	1+
306.93931	100	
307.89011	118	
308.29269	436	1+
309.65726	98	
309.88620	204	1+
310.18889	106	
310.91258	124	
312.85359	272	1+
313.80067	274	1+
313.85867	166	1+
315.29407	110	
315.87972	182	
316.80078	238	1+
318.93713	270	
319.81427	166	
319.86875	226	1+
321.02356	98	
321.81432	252	1+
321.87027	324	1+
321.92285	256	1+
322.92927	160	1+
323.01660	274	1+
323.16182	224	1+
324.02052	170	1+
324.32557	98	
324.94702	138	
325.32222	114	
325.89531	164	
326.87156	284	1+
326.89176	124	
326.96865	100	
327.31540	406	1+
328.50198	98	
328.80587	112	
328.85750	206	1+
329.03745	106	
329.81166	98	
329.94399	100	
331.89184	104	
334.84796	100	
336.94071	324	
337.14480	104	
338.94836	96	
339.83143	124	
339.87180	122	
340.94070	500	
341.18798	118	
343.24341	104	
343.90967	182	1+
344.08636	94	
344.87592	260	1+
349.32080	240	1+
349.87475	98	
350.49313	102	
350.83208	108	
351.77225	134	
352.77018	164	1+
354.08855	102	
354.53905	92	
358.77893	106	
359.82834	152	
360.10655	222	1+
361.83803	200	1+
362.19538	116	
363.08339	114	
363.19033	208	1+
364.36408	118	
365.35593	106	
366.82417	180	1+
367.91521	94	
END IONS

###FS:    #m/z: 322.93003 #charge 1+
###MS: 29
###MSMS: 30
BEGIN IONS
TITLE=Cmpd 22, +MS2(322.9300), 28.0-35.0eV, 0.6min #30
RTINSECONDS=37.8775
SCANS=29-30
PEPMASS=322.93003	4592324
CHARGE=1+
112.30932	84	
156.19654	108	
160.61173	98	
191.95763	92	
193.89877	152	
196.98661	84	
198.87745	142	
201.04615	128	
205.95065	106	
205.96694	176	1+
209.09136	94	
209.94245	112	
211.01494	100	
211.05782	102	
212.90023	108	
213.01737	112	
214.89597	82	
215.88729	282	
220.86629	128	
221.20028	82	
222.07408	92	
222.95431	660	1+
223.00459	102	
223.95883	374	1+
225.10729	94	
225.49082	96	
227.10951	162	
227.95323	156	
228.79394	82	
228.89550	94	
228.93883	94	
229.13772	96	
230.07336	100	
230.85662	118	
230.89064	232	1+
233.89532	292	1+
235.03396	86	
236.16464	86	
237.05705	124	
237.90383	90	
238.79850	132	
238.93830	310	
238.95709	344	1+
239.05170	184	1+
239.07658	192	
240.79439	144	
240.90449	118	
240.94053	3166	
241.05953	146	1+
241.89905	82	
241.91546	116	
241.94233	2666	
242.01560	92	
242.94144	7436	1+
243.88183	526	1+
244.82190	184	1+
244.94053	1614	1+
246.86913	84	
246.97525	352	1+
247.14896	86	
247.38457	82	
247.94305	84	
250.41035	86	
250.96783	116	
251.07146	94	
251.95433	108	
252.47022	84	
252.91312	174	1+
252.95239	92	
253.83437	330	1+
256.05171	84	
256.41903	114	
256.91170	312	1+
257.80067	126	
257.89975	92	
258.85708	146	
259.33751	94	
260.84541	98	
260.96212	100	
261.03479	82	
261.83520	112	
261.89446	196	
262.83305	142	
263.97803	128	
264.85470	106	
265.05738	194	
265.91731	140	
266.24458	98	
266.86790	104	
266.99761	106	
268.96010	250	
269.79558	140	
270.01825	92	
271.89153	188	1+
274.80459	112	
274.84972	100	
276.85170	182	
277.26234	116	
277.95904	90	
278.02881	82	
278.20486	92	
279.08867	754	
279.41242	88	
279.84270	192	1+
279.90649	318	1+
280.26049	116	
280.79540	120	
280.81080	98	
282.08780	166	
282.27660	140	
283.03008	90	
283.07120	144	
283.78981	90	
283.80419	82	
283.85289	92	
283.96699	92	
284.29292	288	
284.78655	84	
285.29733	130	
286.18501	86	
286.80350	142	
288.89203	86	
288.96906	82	
289.80863	82	
289.87951	120	
290.21025	82	
290.80050	446	1+
290.85267	96	
290.87941	88	
290.94099	92	
291.80662	330	1+
291.84404	82	
292.90878	96	
293.87435	110	
294.85630	134	
295.01180	84	
296.23237	86	
297.88286	88	
298.41291	94	
298.55291	108	
298.80240	100	
299.05915	144	
299.77984	288	1+
300.40801	82	
301.86316	230	1+
302.92383	178	
304.27037	96	
305.82082	86	
305.87973	346	1+
307.29531	304	1+
307.80111	112	
308.46128	94	
308.88420	234	1+
310.31048	332	
310.80691	118	
310.91797	84	
311.88218	100	
312.80412	124	
313.37854	86	
314.82007	176	1+
315.11307	86	
316.05970	104	
316.09692	82	
317.86811	82	
318.91679	112	
319.87485	180	1+
320.75762	104	
321.76076	108	
323.23774	94	
324.40699	86	
325.81073	86	
326.28752	210	
326.88760	84	
326.90668	84	
326.96888	92	
327.02647	82	
327.06650	100	
327.79085	106	
END IONS

###FS:    #m/z: 340.94063 #charge 1+
###MS: 29
###MSMS: 31
BEGIN IONS
TITLE=Cmpd 23, +MS2(340.9406), 28.0-35.0eV, 0.7min #31
RTINSECONDS=38.657
SCANS=29,31
PEPMASS=340.94063	2199672
CHARGE=1+
128.48987	90	
158.64290	86	
189.87184	244	1+
191.94236	90	
192.93019	150	
196.88779	96	
199.91854	88	
205.94848	210	
207.90309	100	
208.95627	134	
210.89865	92	
210.93938	410	1+
212.87850	138	
213.88512	92	
213.93780	4978	1+
214.89739	102	
215.88591	744	1+
217.88482	186	
217.93708	154	
218.87046	236	1+
218.93612	102	
220.02035	92	
220.06387	92	
221.89197	132	
222.14895	94	
222.95696	112	
223.97400	176	
224.01079	98	
224.97318	130	
226.86889	100	
226.94636	482	1+
227.83104	88	
227.89560	86	
228.94341	182	
229.95814	88	
229.99916	92	
230.88864	688	1+
231.95049	4556	1+
232.02150	90	
232.88611	96	
233.83086	134	
233.89912	442	
233.94810	908	
235.82241	124	
235.86611	180	
235.89097	114	
235.94698	190	
238.04604	106	
238.92498	118	
239.78767	276	1+
240.95879	184	1+
241.41845	86	
242.15170	86	
242.72146	86	
242.87648	90	
244.44415	118	
244.95859	174	
245.03222	94	
246.78507	228	1+
246.95307	136	
246.97732	208	
247.88909	114	
248.90237	122	
249.89783	114	
249.96082	1240	1+
251.79166	180	1+
251.95517	222	1+
252.97340	136	
253.48008	94	
253.96036	100	
254.67232	90	
254.90466	88	
254.92130	130	
254.94000	522	1+
254.96607	2006	1+
255.07211	514	1+
255.11871	100	
255.80249	110	
255.81977	86	
256.07506	344	1+
256.90809	120	
256.96139	852	1+
257.94636	122	
258.49449	90	
258.84721	130	
258.88442	106	
258.91197	124	
259.60024	100	
259.89270	92	
259.95757	88	
260.95924	110	
262.84037	194	
262.97049	258	1+
263.75754	86	
264.90238	154	
267.00142	150	
268.40860	90	
269.79522	112	
269.96581	98	
270.93973	86	
271.80469	100	
271.84798	250	1+
272.97730	382	1+
273.79176	186	
274.45104	92	
275.84220	298	1+
276.84558	232	1+
277.08347	90	
277.96323	292	1+
279.84526	152	
280.85433	140	
281.00118	98	
281.04850	124	
282.83783	152	1+
283.86224	110	
283.95240	104	
284.78789	108	
284.86759	94	
286.86924	132	
286.94200	120	
287.81792	190	1+
287.85703	108	
288.02451	170	1+
288.04722	106	
288.36624	90	
288.51859	86	
289.80290	98	
290.88106	86	
291.08083	88	
291.80955	134	
292.27818	168	1+
292.59313	130	
292.90845	100	
293.88563	144	
293.90189	214	1+
294.85715	122	
295.87508	230	1+
296.02098	102	
296.84411	102	
297.84363	116	
297.97659	322	
298.79021	168	
299.05910	258	1+
299.58904	94	
299.78780	134	
302.17263	120	
302.96559	196	1+
304.26175	86	
306.79386	610	1+
307.28655	234	1+
307.80213	550	1+
309.12592	198	1+
310.80866	276	
310.87680	456	1+
310.89512	122	
312.78491	112	
312.86352	212	1+
315.90230	90	
316.88596	134	
318.11957	92	
320.83074	158	
320.96382	90	
321.02345	200	1+
321.95671	88	
322.35341	86	
324.78543	94	
324.89029	184	
324.93602	98	
325.02165	116	
326.17209	216	
326.79119	142	
326.89054	92	
326.95546	100	
327.02207	94	
327.80612	256	1+
328.18533	172	
328.88545	108	
330.87471	148	
333.30049	240	1+
334.80067	148	
334.90541	102	
335.42426	94	
336.36738	96	
337.25735	134	
338.07210	92	
338.25838	92	
338.88043	132	
339.76727	144	
342.32278	100	
344.76005	110	
344.79674	112	
345.80991	150	
END IONS

###FS:    #m/z: 363.95653 #charge 1+
###MS: 29
###MSMS: 32
BEGIN IONS
TITLE=Cmpd 24, +MS2(363.9565), 28.0-35.0eV, 0.7min #32
RTINSECONDS=39.4295
SCANS=29,32
PEPMASS=363.95653	1429294
CHARGE=1+
187.86828	204	
189.86241	876	1+
191.85885	868	1+
192.92469	158	
196.88613	106	
200.95299	98	
207.40707	170	
207.87273	536	
207.94663	144	
208.94402	216	
209.86846	224	
209.94346	2884	1+
210.52491	118	
210.88325	430	1+
212.87876	2650	1+
214.89532	216	
215.87909	130	
215.89810	98	
216.41063	154	
216.91337	98	
221.94521	168	
222.95158	1322	1+
223.02204	162	
224.94881	1680	1+
225.51904	142	1+
225.86133	168	
225.88486	214	
225.96837	206	
226.08849	102	
226.87238	124	
226.88562	140	
226.89663	172	
226.94728	17552	1+
227.88648	254	
227.93096	458	
228.79857	144	1+
228.89486	1104	1+
228.94216	16542	1+
228.99616	104	
229.09170	136	
229.13405	108	1+
229.50703	94	1+
230.88994	4856	
230.92743	122	
231.04117	132	1+
231.88802	130	
232.88387	866	1+
233.09674	100	
234.87966	422	1+
239.42880	98	
239.90702	112	
240.82272	134	
240.94155	668	
240.96003	390	
241.08389	304	1+
241.94141	2632	1+
241.96289	278	
242.90208	104	
242.94216	1636	1+
242.95695	1282	1+
244.03569	106	
244.82263	166	
244.95719	8974	1+
245.20527	130	1+
245.94135	474	
246.40065	118	
246.58739	92	
246.90566	456	1+
246.95309	8370	1+
246.99942	108	
247.72636	98	
248.81849	96	
248.85007	138	
248.89992	1696	1+
249.42054	104	1+
249.66621	108	
250.89820	232	1+
250.97101	328	
251.07038	112	
252.03084	104	
252.24246	94	
252.79966	132	
252.88750	116	
253.90379	672	1+
254.64090	106	
255.95313	114	
257.08400	126	
258.81165	112	
258.89563	104	
258.91543	138	
259.05090	120	
260.83519	130	
260.89923	118	
260.96848	408	1+
261.40795	176	1+
261.84136	210	
262.83169	130	
263.03259	106	
264.24438	94	
264.84424	200	1+
264.96702	378	1+
266.78675	120	
267.83850	186	1+
267.90171	222	1+
267.97153	1234	1+
269.96908	1206	1+
270.81389	112	
271.88030	96	
271.91329	304	
272.09025	98	
272.91627	150	
272.93403	108	
274.42857	94	
274.90390	214	1+
276.35008	92	
278.01236	92	
278.86905	248	1+
279.03223	128	
279.10641	484	1+
280.11072	300	1+
280.79308	550	1+
281.88164	194	1+
282.08573	132	
282.84475	796	1+
283.79223	288	1+
283.84983	668	1+
283.93989	144	
283.98603	132	
285.11816	130	
285.79345	96	
285.84593	626	
285.94067	108	
287.74499	94	
287.85560	116	
288.79462	158	
289.86692	374	1+
289.99061	98	
290.78750	138	
290.87023	326	1+
291.86430	366	1+
292.86576	260	1+
293.12154	136	
293.26604	108	
293.85319	462	1+
293.93088	94	
294.86168	286	1+
295.93230	166	
296.32918	94	
296.47728	106	
296.80133	184	
296.93302	160	
296.96606	106	
298.80216	516	1+
298.82713	206	
299.86549	104	
301.80114	340	1+
301.86465	336	
302.86648	168	
303.80777	646	1+
303.85560	1026	1+
303.94568	144	
304.03444	114	
304.11314	298	1+
304.94057	246	1+
305.23463	104	
306.78314	98	
306.92661	96	
307.13186	386	1+
307.29044	542	1+
307.79621	274	1+
307.88506	268	1+
307.92483	202	1+
308.29451	434	1+
308.36410	104	
308.82083	108	
308.86186	288	1+
309.99410	96	
311.86466	110	
311.87923	162	
313.06474	100	
315.90742	224	1+
316.81065	212	1+
317.44947	94	
318.93396	274	1+
319.17087	98	
319.87280	108	
320.00875	120	
320.15944	112	
320.81499	116	
321.81707	364	1+
321.86925	260	
322.13762	140	
322.92709	300	1+
322.93986	126	
325.04887	100	
325.86909	538	1+
326.46064	98	
326.87259	462	1+
328.20045	142	
328.83338	100	
329.17490	124	
329.87196	268	1+
332.88651	178	
333.78811	132	
335.53004	108	
336.94405	242	
337.15373	108	
337.84054	114	
339.83163	176	
340.76797	138	
340.82013	134	
340.94040	600	1+
342.91373	96	
343.93463	130	
344.60069	96	
346.27138	92	
351.34108	126	
351.77312	110	
352.98133	158	1+
354.20849	182	1+
356.35407	98	
357.71188	114	
357.86793	112	
358.81347	98	
359.86952	234	1+
360.87396	160	1+
363.36233	240	1+
363.76818	174	1+
367.33042	254	1+
367.77222	96	
368.77642	150	
369.07161	208	1+
END IONS

###FS:    #m/z: 322.92997 #charge 1+
###MS: 33
###MSMS: 34
BEGIN IONS
TITLE=Cmpd 25, +MS2(322.9300), 28.0-35.0eV, 0.7min #34
RTINSECONDS=43.138
SCANS=33-34
PEPMASS=322.92997	5155404
CHARGE=1+
112.82411	84	
177.93318	86	
179.03404	96	
183.50910	92	
190.87215	80	
190.93041	132	
192.88745	84	
193.89133	190	1+
196.04997	84	
196.88334	98	
199.88741	182	
201.04396	116	
202.04508	102	
204.86204	116	
205.95176	230	
206.95066	104	
207.38130	90	
208.04493	84	
214.89273	126	
215.88675	308	1+
217.48877	86	
218.03406	94	
220.51772	84	
220.86672	134	
222.95262	638	1+
223.95790	506	1+
227.01786	84	
227.92689	120	
227.93908	118	
230.00470	106	
230.85556	254	1+
230.88812	204	
231.56444	80	
231.80885	82	
232.89318	504	1+
234.87555	92	
235.03555	80	
235.38698	94	
235.88014	92	
236.89350	136	
236.94266	82	
237.92654	102	
238.05440	168	
238.87463	134	
238.94013	148	
238.96745	92	
239.03130	114	
239.08016	282	1+
239.79306	262	1+
239.94598	88	
240.08284	168	1+
240.82424	136	
240.94058	3808	
241.94179	2728	
242.44050	102	
242.85226	98	1+
242.94088	9674	1+
242.97507	140	
243.52755	92	
243.81933	218	1+
243.88810	126	
244.01473	102	
244.88237	96	
244.93962	2296	1+
246.43343	92	
246.97270	630	1+
247.03152	90	
248.02201	136	
248.14787	88	
248.89877	118	
248.92442	92	
248.96321	214	1+
249.42055	90	
249.96687	184	1+
249.98884	98	
250.05748	172	1+
250.94548	104	
251.07029	96	
251.92701	100	
252.34948	84	
253.34902	82	
253.83440	146	
254.84436	90	
255.04833	94	
256.01644	86	
256.90533	182	1+
257.79677	300	1+
258.83667	146	
258.93398	122	
259.84977	94	
260.02683	84	
260.84173	180	
261.84349	234	1+
261.88823	238	1+
262.35386	84	
262.82578	164	
263.02424	82	
263.87325	92	
263.94444	216	1+
264.07237	200	1+
264.25640	86	
264.52591	86	
267.93404	142	
268.95524	124	
269.22186	82	
270.80970	80	
270.86040	104	
271.10278	80	
271.91626	148	
272.85404	86	
273.79170	166	
274.23361	92	
274.84083	134	
274.99450	80	
275.21438	82	
275.76249	90	
275.80543	142	
276.84320	130	
277.82737	130	
277.92223	100	
278.85538	258	1+
279.09210	566	1+
279.82697	90	
279.91124	90	
279.94406	110	
280.81385	210	1+
281.06302	146	
282.42519	104	
282.81139	82	
282.94130	100	
282.96634	100	
283.07282	302	1+
283.25171	88	
283.85809	212	1+
284.29416	382	1+
284.80016	108	
284.89674	86	
285.07696	110	
285.86940	202	1+
286.68605	98	
286.91972	154	
287.96375	80	
288.00533	82	
288.03485	86	
288.91493	108	
291.80260	88	
291.88645	102	
292.81087	110	
293.87715	152	
293.93714	80	
294.80511	88	
294.86304	184	
295.85402	112	
296.86856	96	
298.83071	100	
298.92722	102	
299.00305	86	
302.81329	90	
303.87748	254	1+
305.80949	226	
306.52156	80	
306.88179	80	
308.29173	384	1+
308.89670	132	
310.31286	232	1+
310.87991	100	
311.49422	84	
311.85980	198	
311.87978	92	
312.80185	262	1+
313.06543	86	
313.10428	88	
313.88353	126	
316.89212	108	
316.90720	98	
321.96807	84	
322.88807	120	
322.94255	82	
323.24052	142	
323.31127	86	
323.75935	90	
323.77503	82	
323.89389	454	1+
324.75235	90	
326.90659	84	
327.89450	162	1+
END IONS

###FS:    #m/z: 340.94041 #charge 1+
###MS: 33
###MSMS: 35
BEGIN IONS
TITLE=Cmpd 26, +MS2(340.9404), 28.0-35.0eV, 0.8min #35
RTINSECONDS=43.91
SCANS=33,35
PEPMASS=340.94041	2572522
CHARGE=1+
60.60341	88	
189.86161	300	1+
190.94611	136	
192.92713	224	
193.99788	104	
198.85920	124	
200.91128	92	
205.95200	160	
207.87154	198	1+
208.96085	104	
210.93752	366	1+
212.87744	522	1+
213.90997	100	
213.93978	2850	1+
214.89362	140	
215.88474	502	1+
215.93619	708	1+
215.95909	88	
216.95475	194	
217.88213	520	1+
217.93578	236	
219.87705	130	
222.99024	98	
223.00262	86	
223.96508	92	
224.97531	94	
225.86057	88	
225.88417	184	1+
226.36942	88	
226.98463	86	
228.94605	92	
230.04757	88	
230.88812	624	1+
230.90535	164	
231.90127	98	
231.95026	3226	1+
233.01629	106	
233.89678	510	
233.94826	634	
234.82301	88	
235.04297	86	
235.86709	100	
235.89284	292	
235.94655	92	
237.06588	88	
238.21255	124	
238.56503	86	
239.78608	146	
240.23023	102	
241.82086	126	
241.94933	136	
243.82816	212	
244.83059	152	
244.95420	154	
246.94648	212	1+
246.98017	142	
248.89805	114	
248.97171	116	
249.91728	92	
249.96107	916	1+
250.99497	96	
251.96198	306	1+
252.23070	86	
254.90723	140	
254.93975	86	
254.96616	1476	1+
255.07696	324	1+
256.51767	88	
256.89847	144	
256.91566	180	
256.96332	502	
258.84723	404	1+
258.90037	204	1+
258.95678	534	1+
259.44209	86	
259.95753	340	1+
260.92818	136	
260.98812	112	
261.47916	86	
261.84307	108	
262.89806	164	
262.96385	146	
263.88188	206	
264.07449	114	
265.26913	90	
266.12215	146	
266.80272	180	1+
266.86401	90	
268.29205	86	
268.83624	120	
269.79953	184	
270.35749	96	
270.80112	152	
270.85583	88	
271.91103	252	1+
272.87673	116	
272.91315	164	1+
272.95386	88	
272.97607	122	
273.79018	114	
273.94057	204	1+
274.82076	140	
274.85519	104	
274.98202	274	1+
275.02077	100	
276.42162	98	
276.85336	546	1+
277.42512	86	
277.96441	206	1+
278.84723	504	1+
279.94616	88	
280.80853	132	
280.94150	152	
281.07632	112	
283.88294	152	
283.93157	94	
283.95020	90	
284.58379	94	
286.80646	150	
287.80796	142	
287.85071	86	
288.78742	506	1+
289.72512	96	
289.78806	354	1+
290.09954	94	
290.86027	92	
290.90929	138	
293.85479	104	
295.79417	96	
295.97198	276	1+
295.98776	128	
296.97564	184	1+
297.02159	132	
297.80649	88	
298.82715	158	
298.86643	280	1+
298.99397	138	
299.05928	190	
299.87115	254	1+
301.25324	92	
302.17526	264	
302.26469	110	
302.83576	150	
302.85617	126	
302.92290	96	
303.94558	120	
304.80846	114	
305.27627	262	1+
306.38596	94	
306.49306	90	
306.81273	116	
307.28707	300	1+
307.80105	138	
307.96815	182	1+
309.32480	116	
310.87704	186	
311.26021	94	
311.87478	328	1+
313.10633	86	
315.28385	166	
315.44862	98	
315.87690	96	
316.44202	108	
317.86627	258	1+
318.59049	92	
319.89136	116	
320.91991	98	
321.47046	98	
321.79614	140	
322.81996	108	
323.93407	86	
324.76237	214	1+
325.89097	158	
325.94165	86	
327.91083	92	
328.18660	90	
328.88757	156	
329.33532	174	
329.86823	252	1+
330.81332	98	
332.61908	112	
332.77416	184	1+
332.87679	346	1+
332.89941	110	
333.90352	132	
336.32671	94	
338.21192	86	
340.93604	90	
342.90369	132	
343.20059	86	
343.41783	88	
345.89781	100	
346.40626	92	
END IONS

###FS:    #m/z: 363.95647 #charge 1+
###MS: 33
###MSMS: 36
BEGIN IONS
TITLE=Cmpd 27, +MS2(363.9565), 28.0-35.0eV, 0.8min #36
RTINSECONDS=44.682
SCANS=33,36
PEPMASS=363.95647	1641274
CHARGE=1+
147.95682	122	
178.94679	118	
187.87034	248	
189.86200	410	
191.85826	920	1+
196.88282	96	
200.94617	154	
206.41152	94	
206.94088	388	1+
207.87137	978	1+
209.94426	2334	1+
210.88382	586	1+
212.87905	3334	1+
214.89505	276	1+
216.41087	180	
219.41304	112	
220.39939	108	
220.47775	96	
221.89213	220	1+
222.29364	100	
222.95245	832	1+
224.87884	470	1+
224.94956	2110	1+
224.97971	132	
225.88274	408	1+
226.89614	136	
226.94713	18268	1+
227.92716	302	
228.01006	174	1+
228.89313	1082	1+
228.94209	19562	1+
229.56055	94	1+
230.84566	104	
230.88898	5310	1+
231.01508	190	1+
231.98509	106	
232.83220	98	
232.88601	838	1+
232.93943	116	
232.97142	124	
234.88106	532	1+
235.70997	112	
235.82512	222	1+
238.89899	206	1+
239.42702	98	
239.92809	94	
240.04288	130	1+
240.73052	116	
240.82126	106	
240.93964	906	
240.96020	444	
241.13852	198	
241.93914	2602	1+
241.96095	258	
242.94170	1856	1+
242.95822	792	
243.89559	94	
244.03545	98	
244.95738	8304	1+
245.10112	122	1+
245.94205	340	
246.01303	224	1+
246.84840	244	1+
246.90676	498	1+
246.95249	8818	1+
248.80435	240	
248.89835	2058	1+
249.03745	104	
250.80357	106	
250.89751	554	1+
250.94527	272	
250.96983	388	1+
251.06895	176	1+
251.40852	96	
251.46297	108	
251.63608	98	
251.80532	118	
252.83989	184	1+
252.89193	242	
253.23006	100	
253.90764	626	1+
255.90021	100	
257.64722	118	
258.83346	122	
258.96862	144	
259.44604	108	
259.96777	454	1+
260.83050	116	
263.49668	100	
263.84629	118	
264.08455	312	1+
264.18309	118	
265.01442	128	
265.06130	238	1+
265.81431	332	1+
265.84241	102	
266.36065	98	
266.91833	202	1+
267.97350	1494	1+
268.24466	106	
268.69205	96	
268.84870	156	
268.95957	142	
269.91836	176	
269.96800	1554	1+
270.08081	96	
270.80416	232	1+
271.91491	380	1+
271.95577	128	
273.84475	160	
274.04237	96	
274.79524	194	1+
274.84507	108	
276.84854	194	
277.84677	366	1+
277.90086	120	
278.80258	164	
279.03467	108	
279.09926	184	
279.79180	446	1+
280.81091	174	1+
280.86210	118	
281.06482	94	
282.66268	106	
283.79561	138	
283.85496	256	
284.79495	108	
284.82396	106	
284.84824	170	
285.84587	750	1+
285.92989	216	1+
287.75587	110	
288.81125	128	
289.78831	378	1+
289.96324	98	
290.78789	310	1+
290.85795	132	
290.87717	100	
291.97128	130	
292.85949	158	
292.89361	128	
293.25864	112	
294.27307	148	
294.86737	166	
295.21936	94	
295.80628	132	
295.86193	132	
295.91188	92	
298.80071	1118	1+
298.90180	102	
301.31300	112	
301.81221	198	
301.86038	1138	1+
301.99287	110	
302.04790	292	1+
302.80777	432	1+
303.14210	96	
303.85504	1676	1+
303.87503	132	
303.94670	132	
304.44609	106	
304.77279	112	
306.79292	380	1+
306.87788	162	
307.27974	124	
308.29003	122	
308.86817	348	1+
311.12949	132	
311.85952	124	
313.38458	104	
313.88168	150	
314.89863	164	1+
315.06469	98	
316.82356	190	
318.80638	190	1+
318.93232	366	1+
320.09570	106	
321.09832	116	
321.82210	158	
321.86724	474	1+
322.75843	178	
322.81827	102	
322.93004	604	1+
323.15872	100	
324.88779	136	
325.87859	206	
326.87329	686	1+
327.62604	104	
328.18553	154	
329.87960	272	1+
330.76641	204	1+
330.81352	98	
332.30200	154	
335.92092	128	
336.94381	362	
338.77308	96	
339.82703	278	1+
340.93999	186	
341.74681	112	
341.94246	132	
342.65037	94	
342.90791	96	
343.27519	116	
345.18457	94	
346.83375	100	
347.51073	92	
348.10842	96	
348.31724	102	
349.32042	272	
350.83548	122	
350.90952	102	
351.33810	140	
353.76174	174	
356.83589	106	
357.80439	102	
357.85595	254	1+
360.78583	258	1+
361.28374	126	
362.92421	96	
363.34274	116	
365.91979	120	
367.74445	168	1+
367.77452	120	
368.41950	118	
END IONS

###FS:    #m/z: 507.84541 #charge 1+
###MS: 37
###MSMS: 38
BEGIN IONS
TITLE=Cmpd 28, +MS2(507.8454), 28.2-35.2eV, 0.8min #38
RTINSECONDS=48.365
SCANS=37-38
PEPMASS=507.84541	263790
CHARGE=1+
191.95346	358	
196.01505	598	1+
222.96962	218	1+
232.89352	392	1+
235.89447	148	
236.04907	222	1+
238.88533	256	1+
240.07994	150	
240.79582	166	
248.03121	262	1+
249.03288	358	1+
249.89662	188	1+
251.84404	214	1+
251.94977	194	
252.07927	208	
253.08018	160	
254.85560	166	
256.79837	176	1+
258.86139	432	1+
259.86953	348	1+
265.90712	146	
266.09304	206	
266.16830	354	
266.86858	246	
269.02666	150	
269.86370	160	
272.85309	652	1+
272.93194	174	1+
273.88028	146	
274.84149	302	1+
276.12872	180	
277.84957	368	1+
278.83503	146	
280.92211	194	1+
280.94587	276	1+
283.89027	192	
284.87911	172	
285.84698	268	1+
285.93783	140	
286.04900	140	
286.78523	220	1+
287.12089	160	
288.82741	254	1+
288.84765	140	
288.86752	346	
288.88917	144	
289.88051	496	
290.12889	258	
290.86315	1560	1+
291.88414	286	
293.87328	2452	1+
294.80967	320	1+
296.33555	284	1+
296.84521	292	1+
296.88329	298	
297.33237	328	1+
298.06693	242	1+
298.80199	228	1+
298.85399	212	
299.87978	178	
299.91904	276	
299.94199	194	1+
300.85092	482	1+
302.89352	148	
303.86817	284	
303.91834	246	1+
303.95521	216	
304.05028	208	1+
304.87655	250	
304.96822	158	1+
305.01015	170	1+
305.76036	214	1+
305.86608	762	1+
306.16498	214	1+
307.88900	1518	1+
308.14186	724	1+
308.16432	168	
308.85163	178	
308.87228	248	
309.08181	188	1+
309.87195	354	
309.89093	444	
309.91825	178	
310.15753	934	1+
310.83559	178	1+
310.85791	216	1+
310.88729	308	
311.88283	6688	1+
311.96593	220	1+
312.17383	260	1+
312.80384	310	1+
312.99715	148	
313.39798	162	
313.98408	218	1+
314.86523	1140	1+
314.91122	218	
315.01358	202	1+
316.10385	164	1+
316.81592	222	
316.86329	482	
316.88666	404	1+
317.86542	280	
318.86126	554	1+
318.93779	162	
321.00911	210	1+
322.34762	236	1+
322.88670	216	
323.87259	168	
324.86217	316	
325.86280	208	
325.89950	910	1+
326.39077	150	
326.74408	142	
326.87947	716	1+
327.88196	510	1+
328.06236	156	1+
328.86978	190	
329.89249	324	
330.16414	172	
330.88068	422	
330.89801	188	
331.87387	260	
332.82249	260	1+
332.87221	2182	1+
332.94606	230	1+
333.00123	230	1+
333.34146	220	1+
335.40678	278	1+
335.83870	522	1+
335.88255	720	1+
337.17484	184	
339.13287	222	1+
339.80914	156	
339.83041	158	
339.87722	236	
339.90146	262	1+
341.83763	206	1+
342.03631	148	1+
343.87183	240	
344.95962	218	1+
345.88992	366	1+
346.99679	202	1+
347.88771	384	1+
347.99853	186	1+
348.18559	228	1+
348.31377	138	1+
349.75011	152	
349.81388	196	1+
350.76459	166	
350.88689	430	
351.76979	276	1+
351.85208	170	
351.88342	226	
351.90991	400	1+
352.82790	186	
352.88411	162	
353.84966	1064	1+
353.90317	156	
355.01139	280	1+
355.81915	152	1+
355.89210	298	
356.84004	164	
356.88984	158	
357.83189	204	
359.03716	162	1+
359.10601	128	1+
359.90590	254	1+
359.95764	208	1+
363.83884	190	
364.84653	142	
365.86446	142	
366.83958	1784	1+
366.99840	202	1+
367.32879	278	1+
367.70913	290	
367.78684	168	
368.12402	158	1+
368.33012	230	1+
368.71034	156	
368.89732	218	
369.38071	316	1+
369.83523	900	1+
369.89329	186	1+
369.92125	170	
372.81907	230	
373.43043	144	1+
373.73445	176	
373.81242	582	1+
373.83233	368	
373.86940	168	
374.36712	268	1+
374.81658	496	1+
374.84186	208	
376.71551	160	1+
376.86948	140	
377.86628	166	
377.89821	528	1+
380.90695	186	
381.80051	202	
381.84776	448	1+
382.98061	182	1+
383.78518	234	1+
384.70225	164	
384.84980	2592	1+
384.90358	160	
386.90330	296	1+
387.77290	170	
387.80347	184	1+
387.85058	216	
388.84451	186	
389.20454	182	
390.07614	150	
390.84389	666	
391.84119	760	
391.91287	214	
392.77182	200	
392.80365	154	
392.82965	1004	1+
392.86456	596	1+
392.90277	214	1+
392.96464	262	1+
393.19534	198	
393.79922	270	
394.74545	246	1+
394.78690	140	
395.09724	180	1+
395.80308	206	1+
397.00539	236	1+
398.87154	228	
398.90634	140	
399.71387	446	1+
400.72108	308	1+
402.73356	220	1+
402.82043	220	1+
402.86421	1496	1+
403.32632	176	
403.86912	978	1+
403.90430	140	
405.07708	180	1+
405.39137	166	
405.72025	176	1+
405.78235	172	
405.86400	332	
406.85510	284	
407.86639	2694	
408.85403	3602	1+
409.72500	524	1+
410.13704	160	
410.73127	356	1+
410.83692	1024	1+
410.87355	582	1+
411.18384	302	1+
411.80841	800	1+
412.03255	140	
412.23892	248	1+
412.84877	770	1+
413.07211	204	
413.20828	190	1+
415.84456	244	1+
416.15014	204	1+
416.87396	256	
417.82039	240	
418.85530	272	1+
420.87349	154	
421.88002	732	1+
423.21875	278	1+
423.78827	210	1+
423.86503	508	1+
424.82030	154	
425.87496	428	
426.72115	164	
426.86062	2346	1+
426.93973	228	
427.73265	702	1+
428.85038	388	
429.82029	196	
429.85222	324	
429.87354	182	
430.74275	366	
430.85891	1766	1+
430.87674	170	
431.86541	1160	1+
432.92118	192	1+
433.85080	330	1+
434.34570	288	1+
435.86089	476	
436.70301	156	1+
437.72502	192	1+
437.78792	220	1+
439.89263	846	
439.91324	300	1+
440.14336	160	1+
440.65255	142	
441.87270	180	
442.85893	234	1+
442.94277	216	1+
443.25021	214	1+
443.74564	282	1+
444.25283	140	1+
444.87133	3522	1+
445.73495	300	1+
446.70248	146	
447.88086	140	
448.03982	170	1+
448.89368	182	
449.87730	1446	1+
450.69539	164	1+
452.72373	148	
456.69733	220	1+
457.90145	764	1+
458.70021	194	1+
459.21097	154	
460.16075	356	1+
462.17954	234	1+
462.88220	1512	1+
464.78573	160	
465.13948	186	1+
467.88689	1918	1+
473.89228	146	
477.90463	286	1+
484.22405	170	1+
485.89762	940	1+
487.80617	152	
494.78521	184	1+
501.67269	164	1+
505.45000	244	1+
506.79971	152	
508.91961	158	1+
509.80521	186	1+
509.86132	264	
510.18449	192	1+
510.46814	100	1+
END IONS

###FS:    #m/z: 336.94563 #charge 1+
###MS: 37
###MSMS: 39
BEGIN IONS
TITLE=Cmpd 29, +MS2(336.9456), 28.0-35.0eV, 0.8min #39
RTINSECONDS=49.1375
SCANS=37,39
PEPMASS=336.94563	145418
CHARGE=1+
95.36904	92	
128.24378	82	
182.86852	198	
192.88644	134	
196.88291	264	1+
198.95291	86	
204.43357	92	
205.95080	154	
207.87438	228	1+
208.98108	108	
209.88353	354	1+
209.94605	128	
210.88600	234	1+
211.94439	8396	
212.87744	2608	1+
212.94660	330	
213.93948	3246	1+
215.88428	720	1+
215.93677	632	
217.88456	200	
217.93713	120	
219.85836	100	
220.54349	88	
223.54617	102	
223.95878	204	
224.97711	138	
226.97388	98	
227.89344	156	
228.89307	628	1+
229.95474	8614	1+
230.88879	2898	1+
231.95009	4154	1+
233.87622	138	
233.89581	648	1+
233.94728	842	1+
234.82672	184	
234.87450	84	
235.81927	152	
235.86571	178	
235.89547	192	
236.82433	106	
237.20185	98	
237.85081	132	
238.79060	184	1+
241.90543	82	
242.04305	86	
242.06913	128	
242.39428	86	
247.96517	1884	1+
248.54070	86	
248.83713	80	
248.90083	770	1+
249.09072	142	
249.82973	472	1+
249.96115	728	1+
249.98818	116	
250.08808	90	
250.50373	98	
250.99458	148	
251.07392	142	
251.91031	192	1+
251.96379	80	
251.98192	82	
252.06678	92	
252.83923	152	
252.84958	100	
252.97119	4752	1+
253.00241	92	
253.84057	124	
253.90545	588	1+
254.09016	94	
254.92177	110	
254.96447	2794	1+
255.07557	458	1+
255.78627	86	
255.90562	236	1+
256.03567	92	
256.23639	88	
256.40748	82	
257.89999	236	1+
258.84835	106	
258.96919	222	
260.83931	118	
261.79872	188	1+
263.83364	90	
263.95671	178	1+
265.04572	128	
266.95603	94	
267.83829	1164	1+
268.84015	862	1+
269.07927	136	
269.80255	180	1+
269.90143	114	
270.98052	548	1+
271.79672	88	
271.91681	148	
272.44091	88	
272.82915	92	
272.85001	128	
272.89599	170	
272.97894	368	1+
273.79239	142	
273.86501	198	1+
274.50119	146	1+
274.76245	82	
274.84588	94	
274.96875	84	
275.84383	82	
276.07861	184	1+
276.83573	92	
276.85587	310	1+
276.89502	138	
276.95890	86	
277.37200	80	
277.96508	152	
277.98974	86	
278.55081	92	
278.83504	818	1+
279.40012	84	
279.91117	84	
280.25664	138	
280.27737	190	1+
281.91618	86	
282.41107	90	
282.77455	84	
284.86347	80	
285.42754	100	
285.85406	288	
286.79766	172	
286.84950	1494	1+
287.12681	94	
290.85927	272	1+
291.80117	120	
291.81541	116	
291.90317	90	
293.10809	138	
293.15344	94	
293.28926	84	
293.36053	84	
293.86276	298	1+
293.99510	300	1+
295.98824	122	
296.40985	96	
296.80318	316	1+
296.85271	184	1+
297.97857	104	
298.85753	268	1+
299.92148	162	
300.05667	128	
300.42082	92	
300.82124	84	
301.74595	92	
303.41418	108	
304.86013	120	
305.82281	94	
305.91295	90	
306.42888	86	
306.78769	88	
306.88266	122	
306.90062	142	
307.28812	202	1+
308.49995	98	
308.80406	118	
309.80617	82	
309.87215	704	1+
310.39882	108	
311.08887	130	
312.35497	86	
312.80350	92	
314.24174	86	
314.90811	94	
314.98022	96	
315.09940	192	1+
315.81923	90	
318.25957	96	
318.75697	82	
319.89234	106	
320.04718	98	
321.42846	138	
321.84250	96	
322.88188	140	
323.24208	202	
323.44154	84	
324.78087	82	
324.89528	222	1+
325.76473	186	1+
325.82643	112	
327.87949	90	
328.18892	82	
328.77622	106	
328.81951	100	
329.61879	82	
329.87053	156	1+
331.27699	82	
332.82448	198	1+
333.87235	84	
335.25122	96	
335.89052	126	
336.82464	94	
337.93527	106	
338.87239	190	
341.38717	124	
END IONS

###FS:    #m/z: 359.96122 #charge 1+
###MS: 37
###MSMS: 40
BEGIN IONS
TITLE=Cmpd 30, +MS2(359.9612), 28.0-35.0eV, 0.9min #40
RTINSECONDS=49.909
SCANS=37,40
PEPMASS=359.96122	124998
CHARGE=1+
154.63071	98	
187.93681	104	
191.10283	94	
192.92530	136	
206.88459	124	
207.94763	274	1+
208.40454	94	
209.94253	1778	1+
216.41006	380	
218.87988	90	
220.95688	230	
221.89030	94	
222.95173	1244	1+
224.94808	1234	1+
225.42984	114	
226.89633	178	
226.94709	10056	1+
227.93254	160	
228.28776	84	1+
228.88845	92	
228.94213	10836	1+
233.39871	98	
233.85484	96	
234.93159	276	1+
238.90239	250	1+
238.92193	92	
238.96634	96	
240.93993	708	
240.96148	842	1+
241.79248	150	
241.94180	562	
242.95989	934	1+
243.16941	90	
243.90888	126	
244.95754	4548	
245.89730	112	
245.94084	284	
245.96072	140	
246.69545	100	
246.79310	294	1+
246.95237	5628	1+
247.97201	144	
248.51582	96	
248.79671	258	1+
248.85576	150	
248.96864	88	
249.03983	120	
249.81630	92	
250.95253	420	1+
250.97206	184	
251.86029	92	
253.07779	94	
253.83381	108	
254.11637	90	
254.83939	264	1+
255.06328	120	
255.45064	98	
255.80204	98	
257.35383	88	
258.84625	108	
258.89455	114	
258.97320	358	
259.86110	190	1+
260.96686	896	1+
261.01902	108	
263.57453	122	
263.82919	156	
263.97813	174	
264.96845	222	1+
265.40723	320	1+
265.97514	148	1+
266.07833	92	
266.40859	242	1+
266.61303	94	
266.81728	302	1+
267.78236	138	
267.97113	744	1+
268.84447	130	
268.95523	102	
269.15561	92	
269.96844	1132	1+
271.62464	94	
271.78670	96	
272.02279	130	
272.91542	146	
273.01279	98	
273.85372	188	1+
274.43499	92	
274.81548	98	
275.08963	238	1+
276.42560	164	
276.84788	194	1+
277.80790	174	
278.21046	112	
279.09883	170	
279.79277	140	
279.85464	342	1+
280.11138	116	
280.79442	368	1+
280.90520	92	
280.93745	90	
281.99263	170	
283.38547	102	
283.82814	94	
284.78356	280	1+
284.82828	92	
285.94496	134	
286.43856	94	
286.92586	182	
288.91442	218	1+
289.07989	108	
289.82020	122	
289.85401	118	
289.87936	220	
290.78182	98	
291.78684	204	
292.43709	160	
292.87299	140	
292.94003	94	
293.14821	90	
293.85210	404	1+
294.57317	98	
294.82582	100	
295.03079	148	
295.33890	136	
296.80772	160	
297.41043	92	
297.77247	98	
297.81146	176	
297.97390	88	
298.08315	178	
298.34902	100	
298.80268	720	1+
300.98792	124	
301.01265	114	
301.25770	94	
301.78887	116	
301.85932	100	
302.07715	128	
302.80352	112	
304.03681	98	
304.88467	98	
305.05254	92	
305.87321	100	
306.87468	118	
307.29306	384	1+
307.75747	184	1+
307.88961	164	
308.29677	248	1+
308.87961	124	
309.79977	496	1+
309.84526	90	
309.87729	106	
310.87141	306	1+
311.85775	148	
312.88579	252	1+
315.82000	90	
316.81650	128	
317.93308	282	1+
318.12388	110	
319.85856	146	
321.42617	94	
321.81764	110	
322.92987	190	
323.01508	180	
324.88886	136	
325.81912	196	1+
325.96644	114	
328.89078	154	
329.82148	122	
329.87092	112	
330.31232	88	
330.87299	188	1+
330.92978	92	
332.93704	212	1+
333.80666	98	
336.94254	670	1+
336.97560	90	
338.18351	92	
338.34350	186	1+
338.73656	108	
339.82415	154	
340.93877	168	
341.13817	94	
342.90261	96	
349.06679	96	
349.42240	96	
352.68024	112	
352.89003	162	
353.06550	94	
354.76758	232	1+
355.41347	90	
355.70950	98	
358.92078	102	
359.30622	198	1+
360.78099	94	
364.32440	118	
365.19526	92	
END IONS

###FS:    #m/z: 507.84521 #charge 1+
###MS: 41
###MSMS: 42
BEGIN IONS
TITLE=Cmpd 31, +MS2(507.8452), 28.2-35.2eV, 0.9min #42
RTINSECONDS=53.582
SCANS=41-42
PEPMASS=507.84521	254648
CHARGE=1+
196.01691	642	
197.89630	170	
209.94097	356	1+
213.89409	254	1+
217.89721	146	
223.97569	150	
224.04788	206	1+
224.97102	246	1+
225.88448	246	1+
232.89746	182	
234.06718	160	
234.14743	150	
240.89577	218	1+
243.05247	178	
246.09998	160	
246.89701	212	1+
249.89132	264	1+
250.96989	198	
251.88125	212	
252.03747	212	1+
255.88554	230	1+
257.87037	186	
258.84922	152	
259.87567	564	1+
260.80063	162	
264.98596	144	
265.05184	234	1+
266.09881	388	1+
266.16755	286	1+
266.85800	362	1+
267.85994	416	1+
268.85660	298	1+
269.89178	218	
269.92649	144	
271.87204	258	
272.85221	690	1+
272.87202	158	
272.89292	248	1+
273.81026	126	1+
273.87102	180	1+
275.84849	534	1+
277.01269	202	1+
277.79179	144	
278.83455	320	1+
281.06378	142	
281.37721	160	
281.87763	256	1+
284.88293	382	1+
285.85157	158	
286.79107	280	1+
286.84585	410	1+
286.94858	206	1+
287.84835	346	1+
287.92110	200	1+
288.86923	302	
289.88063	686	
290.13058	150	
290.86793	822	1+
292.78399	224	1+
292.88594	142	
293.87441	2808	1+
293.94738	168	1+
294.90412	376	1+
295.81409	348	1+
295.97523	142	
296.85310	442	1+
296.87891	154	
297.80132	338	1+
297.95279	142	
298.85505	150	
298.88151	332	1+
299.85424	174	
299.93507	186	
300.34171	270	1+
300.85127	602	1+
302.87832	366	1+
303.84573	158	
303.86065	250	
305.85957	432	1+
306.12372	198	
306.80130	164	1+
307.88947	742	
308.14096	1616	1+
308.87288	1352	1+
308.88694	1580	1+
309.36607	156	
309.79643	198	1+
309.84274	326	1+
309.87392	800	1+
309.89078	1082	1+
309.96934	248	1+
310.15576	1066	1+
311.13325	208	1+
311.88398	4310	1+
311.90823	260	
312.39837	236	1+
312.83237	170	
312.98424	138	1+
313.82821	176	
313.88324	820	
314.86504	1386	1+
314.95668	200	1+
315.81675	286	1+
316.37980	220	1+
316.86304	586	1+
316.88894	480	1+
318.35474	160	
318.82149	144	
318.85799	640	1+
319.98810	216	1+
320.85625	596	1+
321.88836	170	
321.95844	168	
322.89046	190	
323.83416	150	
323.86865	276	
324.86966	354	
325.85901	350	
325.88897	164	
325.90348	346	
326.06083	148	1+
326.15262	210	1+
326.75721	208	1+
326.84919	158	
326.88008	1240	1+
327.38004	152	
327.88142	806	1+
328.36991	154	
328.86999	292	
329.88320	282	
330.16464	184	
330.87694	222	
330.89149	232	
332.32813	172	
332.87322	794	
332.90246	224	
333.38212	196	1+
333.87519	452	
334.81507	226	1+
334.87710	268	
334.90082	190	
335.84069	604	1+
335.88789	174	
336.89170	220	
336.94137	194	
337.88101	448	1+
338.39038	146	
338.86674	154	
339.88343	508	1+
340.34045	228	1+
340.85499	168	
341.88099	154	
343.87628	482	
344.88344	216	
345.80681	254	1+
347.76148	150	
348.88950	182	
348.91977	170	
349.88375	696	1+
350.02800	168	
350.39106	150	
350.88680	604	1+
351.03434	150	
351.85630	154	
352.16562	162	
352.77371	548	1+
353.06168	174	1+
353.85009	1020	1+
354.89945	146	
355.88584	456	1+
357.72171	222	1+
357.83349	144	
358.48342	174	
360.36335	268	1+
361.23226	156	
363.71918	198	1+
364.09211	142	
364.33787	206	1+
366.06701	152	
366.18345	370	1+
366.83864	1424	1+
366.89924	148	
367.09105	154	
367.70765	258	
367.76355	300	1+
368.00671	206	1+
368.70656	488	1+
368.89829	356	
369.83533	578	1+
369.89543	168	
370.15402	168	
370.78499	346	1+
371.86797	142	
372.03799	156	
372.60963	94	1+
372.79028	200	1+
372.80618	146	
372.83267	164	
372.85878	242	1+
373.83130	338	
373.90812	168	
374.81721	760	1+
375.40512	158	
375.73774	168	
376.86934	332	1+
377.87860	182	1+
379.41737	150	1+
380.02563	224	1+
380.73053	170	
380.85823	286	
380.89041	264	1+
381.10187	210	1+
381.83886	340	1+
382.80068	220	1+
382.85573	204	
382.90013	180	
383.77661	298	1+
383.86211	194	
384.85147	2440	1+
384.89088	380	1+
385.89314	240	1+
386.84650	862	1+
387.84801	582	1+
388.79811	276	1+
389.20277	624	1+
390.72494	254	1+
390.77577	166	
390.84258	630	
391.21922	202	1+
391.72789	142	1+
391.84244	422	
392.07068	164	
392.82542	668	1+
392.86186	184	
393.73639	218	1+
393.79911	572	1+
394.77862	166	
394.83752	342	1+
394.85888	250	1+
394.89114	300	1+
395.79689	234	1+
396.73315	300	1+
397.86319	152	
398.19535	140	1+
398.72879	166	
400.74480	170	
400.83081	90	1+
402.74192	282	1+
402.86223	1552	1+
403.86498	1212	1+
404.63429	182	1+
405.79734	542	1+
406.80466	332	1+
406.85857	350	
407.86502	1628	
408.85898	2024	1+
409.72062	416	1+
409.81235	156	
409.83285	1474	1+
410.08732	268	
410.56077	84	1+
410.73877	186	
410.83612	1252	1+
411.77827	176	
411.80887	728	1+
411.88855	162	
412.73028	230	
412.84578	1092	1+
412.86749	498	1+
413.07397	182	
413.93279	222	1+
415.83681	320	1+
415.87351	178	
416.87825	372	1+
418.78740	248	1+
418.84055	282	
419.14065	192	
420.76231	170	1+
421.88265	814	1+
422.92890	204	1+
423.86891	462	
424.73344	166	
424.86737	384	
425.07721	300	1+
425.11061	178	1+
425.37274	262	1+
425.75000	158	
425.87162	236	
425.93491	216	1+
426.07961	252	1+
426.82990	156	
426.86007	2750	1+
427.37394	222	1+
427.73243	538	
428.24068	200	1+
428.73525	902	1+
428.85024	1008	
428.94807	154	
429.06651	212	1+
429.84244	494	
430.86114	1794	1+
433.74901	206	1+
433.82900	198	1+
433.85029	192	
434.86518	212	
434.88587	208	
435.86074	500	1+
439.89305	680	1+
441.00927	172	
441.88588	380	1+
444.87275	3094	1+
446.74132	384	1+
446.87500	638	1+
447.70513	230	1+
447.87872	364	1+
449.68865	238	1+
449.87798	1028	1+
450.74700	346	1+
451.86796	162	
453.89273	180	
457.90298	954	1+
461.75415	172	1+
462.76914	220	1+
462.88246	1026	1+
467.88685	1570	1+
468.78046	222	1+
468.83749	168	1+
474.73683	210	1+
476.08936	148	1+
476.67747	146	1+
479.75785	394	1+
485.89764	878	1+
487.43461	232	1+
487.90195	294	1+
488.43843	166	1+
491.84533	150	
498.78254	222	1+
503.76699	194	1+
504.11760	156	
504.66092	166	1+
505.81677	144	
509.29342	368	1+
509.80249	212	1+
509.85218	290	1+
509.88252	96	1+
510.24575	152	
END IONS

###FS:    #m/z: 336.94575 #charge 1+
###MS: 41
###MSMS: 43
BEGIN IONS
TITLE=Cmpd 32, +MS2(336.9458), 28.0-35.0eV, 0.9min #43
RTINSECONDS=54.354
SCANS=41,43
PEPMASS=336.94575	153446
CHARGE=1+
182.85764	190	1+
185.87843	88	
187.86252	98	
189.86572	214	
196.04460	102	
197.87879	114	
205.88451	96	
206.95121	174	
207.97131	104	
210.88221	168	
211.94434	9912	
212.87892	1928	1+
212.94685	428	
213.03977	102	
213.94021	3374	1+
214.88416	918	1+
215.88813	778	1+
215.93728	736	1+
217.85807	138	
217.88375	652	1+
217.93645	116	
219.83430	136	
223.56070	100	
223.95929	142	
223.97464	116	
225.88673	116	
226.06087	106	
226.38033	106	
226.87002	104	
226.90708	88	
228.89536	476	1+
229.95481	8556	1+
230.81043	116	
230.85070	92	
230.88909	3148	1+
231.94995	3536	1+
232.82514	146	
233.82530	106	
233.86309	92	
233.89813	624	
233.94878	598	1+
235.38601	104	
235.82192	132	
235.86665	132	
235.88819	128	
235.94817	340	
235.96525	130	
236.83316	102	
237.05460	106	
239.49730	92	
239.78714	102	
240.87874	90	
240.96565	310	1+
243.62329	86	
244.71881	86	
244.78999	114	
245.95749	90	
246.90290	132	
247.96472	1654	1+
248.90024	1140	1+
248.94934	150	
249.96143	1378	1+
250.03746	86	
250.11662	118	
250.83226	548	1+
250.88751	148	
250.95203	110	
250.99283	128	
251.07042	166	
251.78910	198	
251.83609	398	1+
251.95712	176	
251.97023	114	
252.93121	104	
252.97076	3938	1+
253.90385	370	1+
254.08694	138	
254.94343	214	
254.96645	1868	1+
255.07361	556	1+
255.10153	104	
256.01210	104	
256.02993	108	
256.91614	176	1+
256.96486	140	
257.85968	160	
258.04957	94	
258.84022	302	
258.96191	144	
259.82794	166	
260.83133	474	1+
260.84482	136	
261.43567	102	
263.84031	114	
263.86651	172	1+
263.91533	136	
264.03477	150	
265.96883	242	1+
266.84694	154	
266.85761	130	
267.83670	864	1+
267.85764	88	
268.09066	86	
268.15900	86	
268.83930	750	1+
269.79783	222	
270.84482	392	1+
270.95419	200	1+
270.98018	404	1+
271.26443	88	
271.84661	366	1+
271.87923	114	
271.91597	136	
272.97633	372	1+
273.91663	150	
274.79568	198	
274.93932	90	
274.97307	128	
275.18639	96	
276.83999	334	
276.85377	332	1+
277.18586	102	
277.83680	200	
278.55706	114	
278.79532	132	
278.83549	284	
278.93621	98	
279.13646	136	
279.83198	170	
279.89740	90	
280.81147	106	
280.82839	118	
282.04970	98	
282.81260	150	
284.79506	88	
285.85187	332	
286.79635	304	1+
286.84905	994	1+
287.85098	614	1+
288.09726	106	
288.53701	98	
288.72895	92	
289.85392	90	
290.26262	92	
290.50937	110	
290.85701	126	
291.62815	142	
291.80631	152	
292.81691	122	
292.85999	194	1+
293.81226	104	
294.84822	136	
295.08538	108	
295.96890	248	1+
297.91663	190	1+
298.30589	116	
298.94318	196	1+
299.83223	90	
300.08258	100	
302.80643	96	
302.92884	88	
303.83498	138	1+
304.87611	418	1+
305.29406	90	
305.85940	124	
305.87808	326	1+
307.80848	120	
307.86420	104	
307.92664	98	
308.31667	104	
308.88806	88	
309.31997	92	
310.80644	142	
310.85338	158	1+
310.88264	112	
310.88612	158	
313.67796	106	
313.87154	238	1+
318.08655	122	
319.30964	92	
319.38656	94	
320.95790	104	
321.83957	102	
323.24468	108	
323.86083	122	
324.89339	108	
325.01324	106	
327.83794	100	
328.88603	262	1+
329.93092	90	
330.29893	92	
330.87249	370	1+
333.72572	120	
336.87495	102	
336.99579	100	
337.17640	86	
340.10922	92	
340.86686	102	
END IONS

###FS:    #m/z: 359.96147 #charge 1+
###MS: 41
###MSMS: 44
BEGIN IONS
TITLE=Cmpd 33, +MS2(359.9615), 28.0-35.0eV, 1.0min #44
RTINSECONDS=55.1265
SCANS=41,44
PEPMASS=359.96147	114134
CHARGE=1+
139.42218	112	
163.31830	92	
191.11305	94	
196.37533	100	
196.88289	236	
196.94166	90	
200.75116	90	
203.87047	92	
204.40730	88	
205.94870	130	
207.02424	86	
207.95121	92	
209.94364	1620	1+
210.32906	94	
215.41347	150	
216.86989	92	
218.60393	88	
222.95304	710	1+
223.04932	154	
224.94899	1468	1+
224.97376	254	1+
225.86885	98	
226.89224	98	
226.94657	9062	1+
227.93436	178	
228.94163	9288	1+
230.88980	138	
233.40257	92	
233.95643	118	
233.97500	108	
234.45450	92	
235.84751	276	1+
236.04557	184	
238.06883	112	
238.89867	254	1+
238.94147	122	
238.96950	86	
240.14570	92	
240.79719	128	
240.94047	1110	1+
240.96269	790	1+
242.78691	138	
242.88209	146	1+
242.95923	746	
244.86104	180	
244.95683	4704	1+
245.94316	548	
246.04794	160	
246.41607	92	
246.89831	370	1+
246.95256	5280	
246.98948	128	
247.51778	102	
248.80224	236	
249.23432	92	
249.50573	110	
250.95126	204	
250.96742	148	
251.00091	88	
251.86466	112	
253.83831	124	
254.05716	86	
255.50969	96	
255.77458	112	
257.89321	140	
258.83393	208	
258.97395	182	
260.87128	292	1+
260.97035	744	1+
261.87466	168	1+
262.97254	490	1+
263.37285	86	
263.84750	88	
263.91519	130	
264.81430	430	1+
265.90714	128	
266.13479	162	1+
267.80765	222	1+
267.87373	108	
267.97376	744	
268.22537	92	
268.84855	116	
268.95774	156	
269.79129	142	
269.84904	98	
269.96879	580	1+
271.84326	204	
273.79381	136	
273.84373	302	1+
273.89054	276	1+
274.52635	100	
274.76851	88	
274.86695	92	
274.92811	232	1+
275.07171	94	
275.79807	376	1+
276.63179	104	
278.39097	92	
278.80566	238	1+
278.84570	118	
279.10052	136	
279.51707	94	
280.13725	90	
280.79349	348	
281.84027	116	
281.87857	180	
282.08685	90	
282.27576	166	1+
282.86938	222	1+
283.92110	232	1+
283.98434	144	
284.43884	96	
285.85953	220	1+
286.49678	88	
286.91078	206	1+
287.91686	146	1+
289.92406	230	1+
291.78934	224	1+
292.91476	90	
293.11977	148	
293.85808	298	1+
293.90560	90	
294.27202	90	
294.86172	218	1+
295.82550	114	
296.81085	234	
297.13625	88	
297.81224	148	
297.86725	200	1+
297.88915	110	
297.90888	206	1+
298.57212	100	
298.80597	836	1+
300.51933	106	
300.80129	124	
300.86824	216	1+
300.91225	110	
301.78337	126	
301.86865	140	1+
302.80207	98	
303.10750	106	
304.01846	110	
304.39878	90	
305.26735	90	
305.42588	92	
306.43275	92	
306.83033	180	1+
306.89539	92	
308.79606	264	
309.03712	98	
309.79987	152	
310.87494	260	
311.17993	90	
311.31563	164	
311.86663	118	
311.88865	96	
314.81639	206	
316.81166	424	1+
316.95957	140	
317.88062	334	1+
318.10824	118	1+
318.59725	86	
318.84692	88	
318.88535	286	1+
318.91204	98	
318.93284	286	
320.82561	106	
320.94196	152	
321.03440	90	
321.81975	234	1+
321.95236	94	
322.01431	266	1+
322.80473	96	
322.93031	140	
324.89446	122	
324.97865	112	
325.79297	202	1+
326.17799	136	1+
327.87911	232	
328.88336	100	
329.86775	278	1+
335.28725	94	
335.62212	104	
336.94467	272	
337.97337	208	1+
338.87508	102	
339.41690	88	
340.93866	548	
347.34156	106	
347.38281	112	
347.72031	88	
348.75975	156	
349.29192	86	
350.01176	92	
351.87540	242	1+
351.90222	114	
352.04657	96	
352.33669	92	
354.83286	100	
356.77099	242	1+
356.80726	124	
357.86286	170	1+
359.72083	88	
360.86567	136	
362.85271	88	
END IONS

###FS:    #m/z: 322.92983 #charge 1+
###MS: 45
###MSMS: 46
BEGIN IONS
TITLE=Cmpd 34, +MS2(322.9298), 28.0-35.0eV, 1.0min #46
RTINSECONDS=58.789
SCANS=45-46
PEPMASS=322.92983	4604726
CHARGE=1+
80.32568	80	
86.48216	84	
192.89274	102	
195.91776	86	
196.88259	134	
197.61620	82	
197.95483	94	
204.88495	94	
207.97403	196	
209.89200	116	
211.42178	90	
212.04661	144	
212.87798	190	
216.85554	82	
216.88460	84	
220.88093	174	
221.93793	142	
222.95339	182	
223.96007	578	1+
225.88457	140	
228.93250	172	
229.89015	252	1+
233.19074	92	
233.82965	122	
233.89256	102	
233.95952	116	
234.82550	356	1+
235.22200	106	
235.39719	94	
235.82610	256	1+
236.52314	84	
237.93239	90	
237.96638	108	
238.07036	118	
238.94195	122	
239.03854	324	1+
239.07586	230	
239.78947	166	
239.90011	212	1+
240.14266	168	
240.81990	140	
240.94064	5342	
241.94191	3370	
242.81986	134	
242.94179	12406	1+
242.99880	164	1+
243.87412	126	
244.08717	92	
244.81959	176	
244.91295	190	
244.93992	3054	1+
246.85957	142	
246.97814	320	
247.51002	78	
248.49446	90	
248.84684	122	
248.92233	94	
249.97529	104	
250.82823	80	
250.90052	82	
251.34003	102	
251.85035	88	
252.02391	84	
252.26931	100	
252.92412	110	
253.83207	180	1+
253.85156	114	
253.94368	80	
255.78391	210	1+
257.08402	86	
257.79672	468	1+
257.90180	134	
258.89156	182	1+
260.95732	96	
261.36602	92	
261.82925	592	1+
261.84841	92	
261.98293	86	
262.35159	92	
262.97003	192	1+
263.07421	80	
264.00957	154	1+
264.07347	104	
265.11970	100	
265.15951	82	
265.25022	102	
265.85247	90	
265.91962	90	
266.92584	82	
267.79616	168	
267.84762	94	
268.79998	98	
268.95818	156	
269.44740	96	
269.79129	206	1+
270.39964	80	
271.81570	100	
271.87573	110	
272.83649	80	
272.91858	148	
272.98427	92	
273.79955	122	
274.35555	82	
274.80117	398	1+
274.88661	80	
276.84026	296	1+
277.18387	80	
277.81099	120	
277.90587	92	
277.95905	80	
278.85361	176	1+
279.09034	868	1+
279.42491	94	
280.04476	92	
280.14491	96	
281.08386	80	
281.39569	96	
281.95310	82	
282.03751	82	
282.93515	128	
282.97033	192	1+
283.06229	80	
284.13422	96	
284.29437	306	1+
284.79001	90	
285.12668	86	
285.16796	90	
286.53498	102	
286.80300	190	1+
286.91994	138	
287.85740	104	
288.31821	80	
288.97831	82	
289.12364	90	
289.78871	270	
289.87970	136	
290.87927	158	
291.43519	88	
291.80062	172	
292.06851	90	
292.80228	142	
293.86537	586	1+
294.07398	84	
294.84510	192	
296.80824	118	
297.91897	80	
299.86075	90	
300.78736	126	
300.90204	80	
301.11052	80	
301.86739	80	
302.87739	114	
304.81237	126	
304.88967	118	
305.78207	116	
305.80184	134	
306.27496	84	
306.88524	304	1+
307.80298	392	1+
308.29110	232	
308.86689	156	
309.84078	90	
309.89380	156	
310.30673	92	
310.81051	258	
311.86153	362	1+
311.89357	122	
314.77293	92	
314.82446	94	
317.87283	118	
318.43250	80	
319.09799	122	
319.85061	100	
321.27781	158	
322.88820	82	
323.88870	332	1+
324.83178	86	
325.81333	110	
327.87546	90	
END IONS

###FS:    #m/z: 340.94038 #charge 1+
###MS: 45
###MSMS: 47
BEGIN IONS
TITLE=Cmpd 35, +MS2(340.9404), 28.0-35.0eV, 1.0min #47
RTINSECONDS=59.5615
SCANS=45,47
PEPMASS=340.94038	1928312
CHARGE=1+
48.35188	120	
77.68239	94	
111.61153	92	
180.92176	86	
183.97009	88	
192.92773	130	
200.96347	96	
202.02830	88	
205.94749	110	
207.87381	134	
207.97134	200	
208.95793	138	
210.93784	184	
212.87645	494	1+
213.87985	352	1+
213.94000	2352	1+
213.99041	116	
215.88631	608	1+
215.93674	228	1+
216.40901	90	
217.86024	142	
217.88348	680	1+
217.93414	272	
223.97932	86	
224.91940	92	
225.86868	120	
227.94956	130	
228.93867	158	
230.07738	92	
230.88753	1706	1+
231.89001	1132	1+
231.94949	2290	1+
233.94786	588	1+
235.86786	244	
235.89257	382	
235.94928	194	
236.50648	86	
237.40044	94	
237.89835	188	
239.78766	270	
240.13235	124	
240.95268	98	
241.93830	220	1+
242.06581	88	
244.88426	100	
244.91863	96	
244.95873	98	
246.94831	90	
246.97266	140	
247.78657	90	
248.89833	388	1+
249.96381	602	1+
249.98953	90	
251.83597	136	
251.96001	324	
253.91871	98	
254.90432	88	
254.94071	166	
254.96769	1356	1+
255.07578	420	
255.90313	122	
256.25972	128	
256.90849	118	
256.96230	290	
258.84889	342	1+
258.88605	164	
259.80078	152	
259.84094	102	
259.95725	308	
260.83254	196	1+
261.90084	90	
262.89976	120	
263.88326	106	
264.07890	142	
264.68805	110	
264.88066	244	1+
265.90608	96	
267.12837	152	
268.84005	310	1+
269.79912	132	
271.54371	104	
272.91273	218	1+
272.93431	284	
272.97445	180	
274.53246	96	
274.84591	134	
274.97855	178	
275.88315	172	
275.95116	132	
275.97203	128	
276.85551	210	
277.85738	300	
277.96783	184	
278.04922	88	
278.84760	172	
279.12516	96	
279.40827	90	
279.85492	356	1+
280.09424	124	
280.79793	86	
280.90092	86	
280.93740	120	
281.04561	264	1+
281.49546	104	
282.27590	198	
282.35720	88	
282.80073	224	1+
282.85616	118	
282.97117	130	
283.78546	202	
283.84158	134	
283.87369	144	
283.91240	98	
284.91507	88	
288.87141	106	
290.16024	88	
290.59736	86	
290.86206	150	
291.02792	96	
291.79978	100	
291.81706	92	
292.36457	94	
292.43817	94	
292.81432	86	
293.87520	98	
294.83473	188	1+
294.85178	126	
295.43800	96	
295.53713	104	
296.29558	86	
296.61270	106	
296.92360	86	
297.05478	90	
297.86152	92	
297.97889	156	1+
299.05716	250	1+
299.78543	110	
299.88602	104	
300.86789	188	
302.06157	88	
302.13830	94	
302.16972	120	
302.93931	112	
303.07856	100	
303.80587	150	
303.87423	114	
304.27248	88	
306.88907	86	
307.44855	102	
308.82249	118	
309.55988	100	
310.82512	112	
310.87461	258	
311.53308	106	
311.86028	104	
311.87357	246	1+
312.80388	164	1+
314.60759	102	
314.98639	92	
315.28076	106	
315.84370	102	
317.02763	102	
320.86495	102	
320.87996	110	1+
323.30671	92	
323.82662	90	
324.89179	296	1+
326.03460	88	
327.80130	94	
327.82465	184	1+
328.88450	142	
329.87008	86	
330.81376	212	
330.83009	146	
330.87471	186	
331.11145	102	
332.87918	104	
334.95904	106	
338.82542	110	
341.91202	92	
END IONS

###FS:    #m/z: 363.95642 #charge 1+
###MS: 45
###MSMS: 48
BEGIN IONS
TITLE=Cmpd 36, +MS2(363.9564), 28.0-35.0eV, 1.0min #48
RTINSECONDS=60.333
SCANS=45,48
PEPMASS=363.95642	1098228
CHARGE=1+
56.79734	112	
185.86319	144	
187.86646	122	
187.93620	100	
189.86334	674	
191.85829	1094	1+
196.98488	90	
202.61682	92	
205.10117	96	
207.87467	348	1+
208.86028	84	
209.86868	154	
209.91915	116	
209.94302	1254	1+
210.88596	262	
211.17366	84	
211.41283	90	
211.86592	130	
211.88375	138	
211.94645	134	
212.62326	92	
212.87936	3436	1+
215.88055	124	
216.41073	150	
217.89831	104	
218.91088	296	
219.41638	122	
222.49712	88	
222.95111	892	1+
223.41934	90	
223.88714	222	1+
224.94844	1494	1+
225.42059	88	
225.97207	104	
226.88697	116	
226.94694	8862	1+
227.15543	92	
227.91715	218	
228.89435	898	1+
228.94221	8572	1+
230.42377	86	
230.88895	5160	1+
230.99310	94	
231.92809	124	1+
232.88487	762	1+
234.88068	142	
236.07780	94	
237.07000	166	
238.05768	186	
238.48197	98	
238.93985	158	
239.07088	228	1+
239.42145	122	
239.90929	110	
240.82552	124	
240.93940	774	
240.96276	820	1+
241.94201	568	
242.82027	312	1+
242.94133	1750	1+
242.95980	902	1+
244.89181	94	
244.95737	4806	1+
245.94101	252	
246.90413	270	1+
246.95243	3810	1+
248.80056	436	1+
248.89965	1704	1+
249.06191	86	
249.16387	124	
249.97360	90	
250.89188	172	
250.94766	92	
251.06887	190	
251.67304	86	
251.84768	178	
251.91322	92	
252.89289	156	
253.90283	606	1+
254.84631	86	
254.86882	84	
256.14016	84	
257.91745	84	
258.44050	102	
258.84647	122	
258.97367	174	
260.84096	116	
260.96930	700	1+
261.84298	106	
263.82744	276	1+
263.84670	156	
263.97726	86	
265.85706	290	1+
266.81187	198	
267.81057	94	
267.97452	844	1+
268.80715	208	1+
268.95987	130	
269.89316	256	1+
269.96953	630	
271.91858	382	1+
273.78904	388	1+
273.86367	204	1+
275.01320	102	
275.93009	100	
276.22977	102	
276.85214	168	
278.53718	106	
278.85104	246	1+
279.10300	408	1+
280.79410	256	
280.98992	234	1+
281.79220	250	
281.90365	336	1+
282.78867	140	
282.82362	150	
282.95721	166	1+
283.44029	88	
283.78683	420	1+
283.84817	356	1+
283.98877	136	
284.82650	134	
285.82150	86	
285.84672	546	1+
286.40545	98	
286.87304	92	
286.91612	108	
290.78385	294	
291.80249	212	1+
293.07069	86	
293.11446	104	
293.82129	132	
294.23193	92	
294.92769	356	1+
295.80518	598	1+
295.85509	204	1+
295.93267	250	1+
296.80884	512	1+
297.60108	94	
298.80335	386	1+
298.85587	112	
298.89035	90	
299.16621	88	
299.37391	238	1+
299.86865	128	
300.01472	216	1+
300.80708	538	1+
301.79036	104	
301.86104	686	1+
301.98442	176	1+
302.43862	246	1+
302.79409	144	
303.08034	168	1+
303.81433	274	
303.85531	998	
304.75219	138	
304.82299	116	
304.94058	232	1+
305.59847	88	
305.80309	348	1+
305.99484	86	
306.11054	124	
307.22256	94	
307.88314	180	1+
308.29522	90	
308.60155	84	
308.86558	410	1+
308.92463	192	1+
311.85970	128	
311.95378	104	
312.86304	94	
313.87285	166	
315.81084	530	1+
316.81289	382	1+
316.97384	132	
317.89161	94	
317.93114	92	
318.40616	98	
318.81236	392	1+
318.93073	290	1+
319.87168	126	
320.81524	456	1+
320.89567	104	
320.94903	88	
321.86627	398	
321.88660	86	
322.93290	246	
323.17656	90	
323.87802	94	
326.40513	86	
326.87236	740	1+
327.45070	86	
328.97664	94	
329.40233	84	
329.87005	116	
330.18935	90	
330.80733	84	
330.87138	122	
334.85116	86	
336.80920	190	1+
336.94505	360	1+
337.19636	92	
338.86783	120	
338.89436	90	
339.82725	690	1+
340.93777	84	
342.83502	142	
347.43086	90	
349.31584	224	
351.18455	96	
353.34243	90	
357.78487	96	
357.86162	248	1+
357.90849	88	
358.32235	98	
358.86479	176	1+
360.86471	154	
362.33131	98	
363.71038	208	1+
365.83433	138	
365.89719	108	
366.02635	84	
END IONS

###FS:    #m/z: 322.93015 #charge 1+
###MS: 49
###MSMS: 50
BEGIN IONS
TITLE=Cmpd 37, +MS2(322.9301), 28.0-35.0eV, 1.1min #50
RTINSECONDS=64.0045
SCANS=49-50
PEPMASS=322.93015	2817252
CHARGE=1+
189.86629	110	
190.89412	86	
194.96873	98	
196.88520	76	
196.92382	156	
200.02794	80	
201.04026	100	
202.00398	86	
204.89758	78	
205.94851	262	
206.88110	82	
206.95939	222	1+
207.00145	150	
208.94389	120	
209.05905	82	
211.88950	218	1+
212.87931	80	
214.89178	138	
215.03291	82	
215.47799	82	
218.13387	78	
218.88096	196	1+
218.90715	84	
221.94356	110	
222.95520	370	1+
223.95855	312	1+
224.87512	84	
224.93792	82	
225.96473	78	
226.93592	136	
227.79022	104	
227.95705	84	
228.84213	86	
228.88887	82	
228.90905	76	
229.89485	78	
230.85912	92	
230.88900	490	1+
231.84250	78	
232.82626	230	1+
234.03982	128	
234.82519	206	1+
234.88110	388	1+
235.88392	306	1+
237.91684	78	
238.94126	392	1+
239.07668	134	
239.78756	218	
240.08013	132	
240.17183	150	1+
240.79470	144	
240.81968	88	
240.89977	78	
240.94072	3832	
240.96869	156	
241.94213	2270	
242.79396	76	
242.94105	8658	1+
243.81925	148	
243.89934	86	
243.99715	80	
244.41367	100	
244.93917	2234	1+
245.99417	104	
246.97664	312	
247.01388	78	
247.38106	80	
247.53920	78	
248.03307	92	
248.84996	114	
248.90278	78	
249.16080	86	
249.96779	86	
250.08403	88	
250.36972	84	
250.97137	170	
251.92799	128	
253.17231	80	
253.80097	84	
254.80233	86	
255.78839	114	
255.92185	162	
257.79779	268	
258.83154	76	
260.82919	560	1+
261.47141	88	
261.65563	96	
261.83118	392	1+
262.12107	82	
262.85345	76	
262.90484	76	
263.85072	112	
263.98171	82	
265.05476	142	
265.79799	78	
265.86593	76	
266.38861	88	
266.86287	96	
267.08789	84	
267.79166	270	1+
267.97616	80	
270.01805	94	
271.84522	76	
272.54654	84	
272.84919	320	1+
273.12261	74	
273.78758	88	
273.80852	108	
274.36756	88	
274.79334	94	
275.81018	340	1+
275.84529	82	
276.85444	226	
277.85513	156	
278.83428	226	1+
279.09112	1178	1+
280.14154	74	
280.81338	116	
281.02141	96	
282.80855	114	
283.06506	118	
283.78784	312	1+
283.86331	286	1+
284.29347	310	
284.81167	130	
284.86501	250	1+
284.87342	78	
284.96518	98	1+
285.16675	80	
286.92152	146	
287.79329	164	
289.78722	228	
289.88008	88	
290.17481	78	
290.75849	78	
290.80335	380	1+
290.85647	598	1+
292.95490	78	
293.90302	202	1+
294.85339	96	
294.94875	76	
296.80452	90	
297.81163	132	
298.82936	228	1+
299.27496	86	
299.78507	146	
299.87603	108	
300.08036	82	
300.80496	252	1+
301.85862	76	
302.36477	86	
302.77499	78	
303.34366	88	
303.76914	90	
303.85188	102	
305.89612	118	
306.05517	78	
306.88566	362	1+
306.89802	86	
307.28581	318	1+
307.79987	364	1+
308.88168	78	
310.42247	94	
310.87857	200	
311.14969	78	
311.87098	146	
312.80426	122	
314.00444	82	
315.07369	76	
315.13265	88	
316.20371	82	
317.41185	84	
318.40857	86	
320.75490	82	
322.32495	86	
323.73713	86	
323.93372	88	
324.89262	194	
324.91507	90	
325.81795	84	
325.89959	192	
327.78203	84	
328.17569	78	
END IONS

###FS:    #m/z: 340.94083 #charge 1+
###MS: 49
###MSMS: 51
BEGIN IONS
TITLE=Cmpd 38, +MS2(340.9408), 28.0-35.0eV, 1.1min #51
RTINSECONDS=64.7765
SCANS=49,51
PEPMASS=340.94083	1080606
CHARGE=1+
130.33656	84	
189.86204	240	
192.89022	264	
192.92383	188	
196.88460	114	
206.40643	88	
206.92717	104	
208.41350	90	
209.87301	86	
210.93849	114	
212.88169	174	
213.88132	260	
213.93914	816	1+
215.86648	88	
215.88675	706	1+
215.94030	106	
215.97197	80	
216.41254	80	
217.88366	248	1+
217.93398	182	
217.94710	104	
223.93178	90	
223.95967	202	
226.94707	312	1+
226.96809	96	
227.13294	98	
227.40852	106	
230.06600	82	
230.88596	800	1+
231.06784	94	
231.88759	568	1+
231.95064	1064	1+
233.89481	818	1+
233.95004	152	
235.86367	116	
237.06436	232	1+
237.88586	208	1+
238.43066	100	
238.91414	100	
239.78529	124	
240.14793	108	
240.96291	82	
241.83822	114	
241.88638	278	1+
241.97215	86	
242.82814	548	1+
242.94746	102	
245.44368	84	
246.97427	308	
248.40738	80	
248.89863	360	1+
249.96201	718	1+
250.60882	104	
251.89518	90	
253.05407	100	
253.83105	98	
253.90603	202	1+
254.38212	94	
254.42128	82	
254.96581	850	1+
255.07657	332	
256.07584	186	
256.89775	192	
256.91793	136	
256.95288	164	
257.83381	108	
257.91218	130	
258.53330	84	
258.84825	462	1+
258.89587	120	
258.96359	178	
259.03619	86	
259.95609	196	
260.34089	84	
260.84868	164	
260.92155	90	
261.81285	80	
261.84468	90	
261.90530	92	
262.32021	92	
263.84291	148	
265.08160	126	
265.87412	80	
266.84214	138	
266.85630	114	
266.96034	88	
267.09249	86	
267.13893	104	
268.41881	98	
269.59904	90	
269.79497	184	1+
270.11921	88	
271.09682	80	
271.14742	138	
272.34546	102	
272.84928	296	1+
272.93346	150	
274.89536	106	
274.97625	100	
276.36038	80	
276.84991	270	
276.88802	126	
277.80337	86	
277.85962	152	
277.88423	202	
278.84491	242	
279.64640	82	
279.84905	362	
280.72969	84	
280.84092	130	
280.87074	144	
281.05904	100	
281.81899	134	
282.04971	80	
282.80728	172	1+
282.86981	128	
282.97598	218	
284.82398	88	
284.92839	96	
285.40444	82	
285.86119	94	
285.93848	122	
287.47658	88	
287.76186	84	
287.90143	86	
289.78978	208	1+
290.80660	104	
290.86216	176	1+
292.40657	96	
292.86662	256	1+
293.90827	104	
294.86023	94	
295.17900	150	
296.93827	88	
299.57410	88	
299.78990	116	
300.85907	138	
302.17349	136	1+
302.79629	98	
302.82245	244	1+
302.94583	150	
303.87117	228	1+
304.06538	84	
306.88361	180	
306.90409	86	
307.80588	82	
307.88549	82	
308.29309	190	
308.86428	92	
308.87819	96	
310.80859	118	
310.87920	186	
311.88492	140	
313.87284	116	
313.96383	80	
314.60552	98	
314.64657	102	
315.98325	96	
316.81432	86	
318.81277	82	
323.82648	136	
327.82485	198	1+
327.91770	106	
328.18790	194	
328.88779	112	
329.88403	258	1+
330.81387	156	
331.80466	84	
331.82148	130	
332.26549	82	
332.88556	88	
335.80909	94	
337.88602	120	
342.20489	86	
342.80704	82	
342.90927	188	
343.77216	92	
345.86148	144	
END IONS

###FS:    #m/z: 363.95680 #charge 1+
###MS: 49
###MSMS: 52
BEGIN IONS
TITLE=Cmpd 39, +MS2(363.9568), 28.0-35.0eV, 1.1min #52
RTINSECONDS=65.5485
SCANS=49,52
PEPMASS=363.95680	459406
CHARGE=1+
184.93153	138	
187.86953	102	
188.00559	108	
189.86199	736	1+
191.85790	796	
195.03894	92	
196.88340	446	
207.40426	170	
207.87073	346	
209.56528	106	
209.86696	146	
209.94343	1140	1+
210.88484	440	
212.87877	2230	1+
214.89721	294	1+
215.87994	102	
216.34399	98	
216.41150	174	
216.88967	94	
218.42865	156	
218.91377	106	
221.88223	98	
222.95211	1164	1+
224.41500	96	
224.94785	1120	1+
225.88288	100	
225.96952	140	
226.86678	126	1+
226.89771	204	
226.94689	8660	1+
226.99701	90	
227.93208	396	
228.12018	94	
228.89383	766	1+
228.94217	8658	1+
230.07220	122	
230.39771	112	
230.88962	4840	1+
231.80236	112	
232.01664	120	
232.88481	668	
233.05972	164	
234.87955	436	1+
235.82243	154	
239.07296	118	
239.43366	156	
239.79243	138	
240.94139	770	
240.96100	758	1+
241.93830	2868	1+
242.81655	578	1+
242.94085	2080	1+
243.81829	438	1+
244.69573	108	
244.88309	160	
244.95736	5690	1+
246.90304	168	
246.95272	6030	1+
246.97236	332	1+
248.03420	192	1+
248.80218	314	
248.89938	1598	1+
248.92087	96	
249.80686	132	
250.89771	186	
250.94871	334	1+
251.06852	104	
252.07934	122	
253.83816	94	
253.90438	224	
254.06845	182	1+
254.90430	124	
258.51550	92	
258.83133	104	
259.84592	102	
260.83215	182	
260.89975	100	
260.96739	748	1+
261.52496	94	
261.83881	142	
262.02009	108	
262.84217	94	
263.82847	132	
263.90208	102	
263.91398	92	
264.25657	94	
264.81192	150	
264.96679	142	
265.08790	300	1+
265.84223	108	
265.90942	288	1+
265.97749	168	
266.81306	170	
266.85873	136	
267.78309	100	
267.81418	114	
267.84547	216	1+
267.97307	512	1+
268.80921	720	1+
269.87358	176	1+
269.97116	770	1+
271.30699	90	
271.38182	90	
271.80497	208	
271.83831	170	
271.91084	500	1+
272.84036	114	
273.79086	134	
274.33301	106	
275.84954	360	1+
276.84095	172	
277.65396	102	
278.79696	184	
278.84295	158	
279.10440	344	1+
279.79939	106	
280.79169	1018	1+
280.84919	258	1+
281.83234	136	
281.95997	176	1+
282.83796	96	
283.06950	128	
283.85116	304	1+
283.98708	126	
284.12821	134	
284.79767	428	1+
284.82265	100	
285.80207	332	1+
285.81913	382	1+
285.84427	704	1+
285.91456	238	1+
286.87113	100	
286.91609	198	1+
288.91855	136	
289.80291	116	
289.93001	90	
290.78390	270	1+
290.85931	256	1+
291.26542	100	
291.80615	218	1+
293.11701	190	1+
293.85422	520	1+
294.85729	358	1+
295.04482	224	1+
295.81474	114	
296.80561	296	
297.02109	116	
297.80674	166	
298.80371	946	1+
298.95315	112	
299.85038	116	
299.86508	158	
300.80121	242	
300.86218	144	
301.80301	198	
301.86130	818	1+
302.81682	100	
303.02517	94	
303.80479	468	
303.85549	1410	1+
303.94519	144	
305.11246	150	
305.91671	206	1+
306.27604	106	
306.43737	98	
306.88128	114	
307.13191	178	
307.77389	94	
308.29185	126	
309.32061	132	
310.88038	260	1+
311.13277	98	
311.64399	126	
312.82300	92	
313.14135	100	
313.45137	120	
314.82083	132	
316.81217	128	
317.81157	148	
318.81217	216	
320.30824	216	1+
320.82257	110	
321.81846	438	1+
321.86807	274	
322.09149	102	
322.93016	182	
322.98439	110	
323.81736	128	
324.88822	144	
325.14320	116	
326.87100	512	1+
326.89855	202	
327.44877	100	
328.32660	92	
328.88561	162	
331.78888	122	
332.88747	260	1+
333.89121	208	1+
335.73054	104	
336.94611	498	1+
337.76916	100	
339.83102	310	
340.82872	152	
340.89675	104	
340.93957	192	
341.82697	112	
342.90791	190	1+
344.76381	94	
345.30128	104	
346.78557	92	
347.01900	92	
349.76158	296	1+
349.78075	100	
351.89588	354	1+
354.77328	232	1+
356.85553	200	1+
361.89654	168	
362.71357	352	1+
363.73750	138	
END IONS

###FS:    #m/z: 322.92984 #charge 1+
###MS: 53
###MSMS: 54
BEGIN IONS
TITLE=Cmpd 40, +MS2(322.9298), 28.0-35.0eV, 1.2min #54
RTINSECONDS=69.2325
SCANS=53-54
PEPMASS=322.92984	3189510
CHARGE=1+
157.22485	82	
180.12645	132	
184.40356	92	
185.89217	86	
187.87267	106	
189.02063	82	
192.89093	140	
197.95891	144	
198.06857	94	
203.02272	106	
205.95000	184	
206.41164	104	
207.97142	140	
208.44879	80	
210.90149	126	
211.00945	82	
213.87495	88	
213.98697	94	
214.89171	144	
215.41497	90	
216.88835	84	
218.55659	76	
218.88696	170	
221.94446	116	
222.07424	112	
222.95363	710	1+
223.95850	468	1+
226.04029	94	
226.94410	76	
227.78649	132	
228.91376	130	
230.88701	280	
230.90453	128	
231.40699	104	
235.89191	124	
236.48758	92	
236.89883	138	
237.02796	94	
237.09227	88	
237.91139	78	
237.96624	82	
238.01937	96	
238.05157	102	
238.82658	188	1+
238.94060	312	1+
239.07554	174	
240.78623	76	
240.82089	134	
240.87713	102	
240.94069	3588	
241.94171	3160	
242.05462	76	
242.83292	166	
242.94161	8538	1+
242.99182	76	
243.16566	82	
243.81695	200	
243.87343	150	
243.89729	82	
244.82191	106	
244.94009	2302	1+
245.82174	324	1+
246.68392	98	
246.85017	82	
246.97508	172	
248.85104	132	
249.12702	106	
250.93857	240	1+
253.80083	96	
253.83115	84	
255.04857	102	
256.78290	78	
256.84033	78	
256.90016	150	
257.59420	100	
257.80008	118	
257.89772	150	
258.83459	390	1+
259.39501	86	
259.48163	90	
260.83921	98	
261.01686	86	
261.83120	566	1+
261.91073	80	
262.35569	84	
262.83327	410	1+
262.84946	118	
262.87562	150	1+
262.95139	192	1+
263.78360	76	
264.16676	88	
264.92370	98	
265.06031	190	1+
265.94319	78	
266.83984	82	
267.87387	94	
268.88757	88	
268.93997	98	
269.79574	76	
271.44261	98	
271.84148	80	
271.84539	338	1+
272.84704	290	1+
273.89240	96	
274.34543	92	
274.79446	106	
274.92745	82	
275.80722	406	1+
276.46460	92	
276.84247	166	
278.12055	78	
278.40539	100	
278.85083	116	
278.93849	90	
279.09015	526	1+
279.83329	82	
279.85194	80	
280.11677	268	1+
280.84832	218	1+
280.98050	86	
281.09668	116	
283.06832	164	
283.08894	106	
283.44715	78	
283.50360	76	
283.78564	352	1+
283.80577	122	
283.87172	122	
283.93511	74	
284.29279	252	
284.86927	106	
284.88086	122	
284.99004	78	
285.29396	124	
285.84753	102	
286.14149	76	
286.86768	128	
287.80970	82	
289.87827	182	1+
290.85815	236	1+
291.80289	254	
292.80409	276	
293.87069	286	1+
294.85382	76	
296.18274	112	1+
296.80293	78	
296.87517	140	1+
297.80868	162	
297.95056	78	
298.78988	184	1+
300.87693	114	
302.40569	110	
304.93653	80	
305.80084	116	
305.89506	78	
306.74901	92	
306.88708	88	
307.79391	272	1+
307.89282	220	
308.87246	140	
309.87116	88	
310.09164	88	
310.30915	152	
310.87963	78	
310.98994	78	
312.88177	92	
313.83880	96	
317.81492	76	
317.86898	336	1+
318.81304	112	
319.82544	74	
322.80364	76	
323.28912	84	
324.30542	78	
324.89343	354	1+
326.25860	96	
326.75591	140	
327.70843	78	
327.87784	84	
328.19772	78	
END IONS

###FS:    #m/z: 340.94045 #charge 1+
###MS: 53
###MSMS: 55
BEGIN IONS
TITLE=Cmpd 41, +MS2(340.9404), 28.0-35.0eV, 1.2min #55
RTINSECONDS=70.0045
SCANS=53,55
PEPMASS=340.94045	1191500
CHARGE=1+
90.19609	100	
107.95171	90	
109.06815	82	
193.92435	98	
196.88021	228	1+
205.95223	214	1+
207.89619	90	
210.93713	320	
211.14340	104	
211.94368	186	
212.87815	298	
213.87820	360	
213.93861	1134	
214.87274	170	
215.88530	666	
215.93751	266	
217.88115	292	1+
217.89650	138	
217.93679	178	
219.87848	108	
220.87999	252	1+
221.95330	298	1+
222.45662	96	
224.97863	84	
225.05578	84	
226.97574	84	
227.78476	134	
227.95468	104	
228.94725	288	1+
229.90771	96	
230.88571	898	1+
231.05067	98	
231.88796	686	1+
231.94958	1462	1+
233.89704	590	1+
233.94815	498	
234.01278	82	
234.24008	98	
234.92458	98	
235.86964	376	1+
235.89324	192	
235.94640	126	
238.85164	84	
239.46719	90	
239.78764	194	
239.90591	98	
241.84434	126	
242.93592	370	1+
243.53718	94	
243.83100	290	
244.40218	92	
244.96312	126	
245.79702	108	
245.82928	88	
247.61456	84	
248.16789	86	
248.51580	88	
248.83307	288	1+
248.85466	88	
248.89937	364	1+
248.99355	120	
249.95935	550	1+
250.89660	122	
251.88592	114	
252.87831	94	
252.91936	82	
253.95650	88	
254.90508	86	
254.96602	984	1+
255.07551	284	
255.25039	88	
255.98436	104	
256.03575	184	1+
256.81460	106	
256.91069	190	
256.93840	112	
256.96536	152	
258.84291	224	
258.88173	138	
258.90512	162	
259.34355	106	
259.85795	132	
259.95837	244	
260.80122	222	
261.84333	92	
262.05740	82	
262.83265	106	
263.87433	92	
263.91470	132	
264.86773	328	1+
265.18907	92	
266.08604	92	
266.99839	94	
268.84138	126	
268.95706	208	
269.84466	134	
270.35148	90	
270.40981	100	
271.79086	120	
271.95689	114	
272.84726	116	
272.97627	160	
273.12460	86	
273.79517	288	1+
273.90232	90	
274.86207	84	
275.41204	86	
275.84774	82	
276.80773	134	
276.85665	648	1+
277.83460	120	
278.84623	580	1+
279.06541	90	
279.96580	140	
280.96137	100	
281.85609	92	
281.88992	112	
282.78583	188	1+
282.92269	90	
284.09103	100	
286.96250	106	
288.78947	96	
288.80833	92	
289.79091	128	
290.86006	236	1+
291.80440	148	
292.42128	102	
292.80886	126	
292.93584	102	
293.87846	144	
294.55049	92	
294.86547	102	
295.83981	110	
295.85337	132	
296.86313	146	
297.00941	194	1+
297.10541	102	
297.20691	94	
297.94013	98	
298.01256	160	1+
298.10354	88	
298.86193	86	
299.16006	86	
299.78292	260	1+
299.92515	120	
302.87768	90	
303.80676	108	
304.01675	160	1+
304.80169	242	1+
307.79430	92	
308.87713	250	1+
308.89763	126	
309.03945	88	
309.30074	84	
309.80870	92	
312.07340	96	
312.80185	122	
312.82736	194	
313.85233	94	
315.24848	84	
317.86590	194	1+
317.88508	100	
318.89721	124	
321.95943	150	1+
322.89624	156	
324.89230	200	
326.13874	86	
326.82460	204	1+
328.19094	104	
328.88514	252	1+
328.94248	118	
329.86906	210	
330.81073	114	
330.83240	84	
331.92777	120	
332.82553	90	
333.83441	100	
334.88060	178	1+
338.86590	172	
339.87553	124	
340.07528	92	
343.94485	86	
344.02215	102	
345.90366	94	
END IONS

###FS:    #m/z: 363.95638 #charge 1+
###MS: 53
###MSMS: 56
BEGIN IONS
TITLE=Cmpd 42, +MS2(363.9564), 28.0-35.0eV, 1.2min #56
RTINSECONDS=70.7765
SCANS=53,56
PEPMASS=363.95638	548528
CHARGE=1+
74.05776	100	
187.86299	98	
187.93473	120	
189.38205	90	
189.86293	534	
190.92955	104	
191.85968	510	
196.88672	218	
200.94923	132	
202.58215	92	
206.40824	90	
207.87589	414	
207.94603	328	1+
207.99715	106	
209.89752	110	
209.94518	1340	1+
210.88346	770	
212.87913	3230	1+
215.96962	172	
216.90118	108	
217.90994	108	
221.89221	152	
222.89847	114	
222.95132	650	1+
223.11818	158	
224.94931	1344	1+
225.88723	304	1+
225.96730	162	
226.94685	10070	1+
227.03172	124	1+
227.93102	486	
228.79769	148	
228.89468	936	1+
228.91792	172	
228.94225	9914	1+
229.06325	104	
230.88917	4560	1+
232.88533	700	1+
233.36922	98	
234.12731	108	
234.88308	270	
235.11461	90	
235.94382	96	
236.80280	130	
237.05511	112	
237.43409	104	
240.82468	212	1+
240.94104	672	
240.96363	780	1+
241.93976	2516	1+
242.94181	1746	1+
244.93948	282	
244.95751	4580	1+
245.88908	148	
245.94193	196	
246.89469	100	
246.90635	108	
246.95326	5448	1+
248.80409	152	
248.90025	2082	1+
248.94605	106	
248.97747	162	
250.06459	156	
250.89942	120	
250.94529	134	
250.96839	158	
251.90814	188	
253.54952	236	1+
253.90604	372	
254.09382	184	
254.49189	106	
254.89580	90	
255.23495	92	
256.55669	108	
258.97209	456	1+
259.94475	104	
260.03770	92	
260.83343	246	
260.96751	460	1+
261.83362	142	
261.88908	92	
261.92871	128	
262.83300	620	1+
263.21131	102	
263.81450	270	1+
264.04753	234	1+
264.91076	104	
264.96199	120	
265.09061	196	1+
265.87282	108	
266.81490	414	1+
267.97277	1408	1+
268.81461	132	
268.95673	156	
269.80537	216	
269.96760	850	1+
270.05129	110	
270.15749	98	
270.80806	134	
271.81600	132	
271.84990	204	1+
271.91566	334	1+
271.95344	122	
272.78525	286	1+
272.84279	94	
273.79071	452	1+
273.84013	230	1+
275.90439	130	
276.85610	118	
277.00077	126	
277.84303	304	1+
277.87561	238	1+
278.09804	334	1+
278.79433	418	1+
279.00188	120	
279.10172	284	1+
280.26964	88	
280.79444	598	1+
280.82920	174	
281.12173	134	
281.55311	94	
282.88364	134	
283.06658	140	
283.78766	198	
283.84980	194	
283.86762	106	
283.93171	90	
283.97355	106	1+
284.82074	210	
284.94125	102	
285.84425	880	1+
287.36836	94	
289.86277	90	
290.38385	92	
290.78388	342	1+
290.86292	114	
291.96993	98	
292.81359	184	1+
293.11758	104	
293.86866	150	
294.86126	148	
295.01591	108	
295.85510	322	1+
296.39302	96	
296.80989	284	
297.81202	216	
297.97411	112	
298.38298	90	
298.45770	102	
298.80388	724	
299.80001	1182	1+
299.86560	118	
300.91480	92	
301.85938	786	1+
302.80293	642	1+
303.80599	408	1+
303.85546	1196	
303.88553	100	
304.75905	94	
304.91146	274	1+
306.04502	178	1+
306.12186	258	1+
307.40281	96	
308.42887	90	
308.84719	116	
308.93069	122	
309.30085	128	
309.79257	148	1+
311.71811	116	
312.88604	98	
316.81415	304	1+
316.93111	88	
318.06252	88	
318.44147	100	
318.81401	98	
319.82381	296	
320.80338	90	
321.81877	366	1+
321.86566	342	
321.91285	92	
321.95005	108	
322.15175	124	1+
322.93249	136	
323.41262	100	
324.87705	126	
325.81597	204	1+
326.86707	426	1+
327.75630	98	
328.89049	144	
329.87245	178	
330.82237	228	1+
330.88158	106	
331.76501	176	1+
332.39073	90	
334.75741	268	1+
334.87870	324	1+
336.94397	146	
337.83329	144	
338.87979	96	
339.82802	782	
341.93581	114	
343.37823	104	
344.76634	196	1+
344.88234	146	
344.97256	92	
346.60747	104	
348.81936	160	
350.78906	198	1+
354.26168	94	
355.74911	90	
356.83597	90	
359.86149	130	
360.84869	138	
361.76588	252	1+
361.84767	92	
363.72543	210	1+
END IONS

###FS:    #m/z: 507.84515 #charge 1+
###MS: 57
###MSMS: 58
BEGIN IONS
TITLE=Cmpd 43, +MS2(507.8452), 28.2-35.2eV, 1.3min #58
RTINSECONDS=74.468
SCANS=57-58
PEPMASS=507.84515	306248
CHARGE=1+
196.01595	950	1+
209.94933	170	
214.88490	192	
217.89304	164	1+
223.97486	434	1+
224.12040	190	
227.95597	158	
232.89561	718	1+
236.89007	174	
237.05143	138	
241.88232	148	
250.96878	186	
252.08113	180	
252.89263	212	1+
254.09033	154	
255.85115	172	
259.86455	278	
259.88449	186	
260.88066	426	1+
263.91309	274	1+
263.94963	222	
266.16884	186	
267.88188	182	
268.95865	164	
270.88812	232	1+
271.79462	254	1+
272.85510	548	1+
275.87050	160	
278.91296	198	
279.94665	160	
281.39540	174	
281.82267	138	
281.83954	218	1+
284.89652	148	
285.78609	234	1+
285.85980	138	
285.89405	138	
286.80509	140	
287.85200	1708	1+
287.88340	168	
288.86976	238	
289.79626	254	1+
289.84510	200	
289.87906	348	
290.12900	362	1+
290.86711	1202	1+
291.91784	218	1+
292.87383	208	
293.87190	2772	1+
293.98635	142	1+
295.40672	224	1+
295.94428	138	
296.85617	336	1+
296.87898	442	
298.80115	292	1+
300.80707	162	
300.85472	212	
301.34622	178	
301.85814	318	
302.86324	188	
303.86619	446	
304.87713	210	
304.91534	204	1+
305.86280	1784	1+
306.12322	172	
306.80629	232	1+
307.88985	714	
307.95992	194	
308.14163	1288	1+
308.87123	2592	1+
309.28777	146	
310.15787	1448	1+
310.83773	138	
310.89351	214	
311.80585	390	1+
311.88341	3430	1+
312.77933	232	1+
313.37603	202	
313.88115	548	
314.86764	748	1+
316.00743	154	1+
316.28804	100	1+
316.78750	150	
316.81753	272	1+
316.86613	636	1+
318.39425	148	
318.85808	260	
319.87010	158	
319.88632	174	
319.98763	186	1+
321.82217	158	
321.88543	216	
322.88649	472	
323.86934	536	1+
324.90878	166	
325.82903	322	1+
325.86950	242	
325.90015	290	
326.37717	476	1+
326.83265	198	1+
326.88267	3336	1+
327.14205	142	
327.37791	338	1+
327.81177	236	1+
327.89962	364	
328.87409	230	
329.89067	424	1+
330.16767	156	
330.89143	252	1+
331.75804	94	1+
331.82670	338	1+
331.87659	234	
332.03312	136	1+
332.79906	150	
332.87541	1192	1+
332.94850	138	
333.76417	258	1+
333.84673	344	1+
334.84936	260	1+
334.90006	138	
335.88582	312	
335.97056	204	1+
336.39158	240	1+
336.89781	158	
337.87974	522	1+
338.81857	174	
339.29335	190	
340.87180	148	
340.89986	266	
341.87248	190	
342.52383	140	
343.87260	646	1+
344.74369	142	
345.88776	308	1+
346.06449	192	1+
347.77331	284	
348.77219	142	
348.88984	378	1+
349.39604	240	1+
349.80954	194	
349.83274	136	
350.37489	444	1+
350.88941	842	1+
352.82904	254	
353.78537	202	1+
353.84969	632	1+
353.91259	166	
354.76784	146	
355.77880	200	1+
355.88930	536	1+
358.88592	224	1+
359.77883	240	1+
359.91692	170	
361.85922	188	
362.36451	220	
363.83259	232	1+
365.50867	146	1+
365.78723	164	
366.18251	208	
366.77729	140	
366.83880	954	1+
367.70586	792	1+
367.76983	654	1+
367.91291	194	
368.89938	280	1+
369.83073	968	1+
369.86744	214	1+
370.74960	142	
371.19257	300	1+
371.90455	170	
372.17786	252	1+
372.78260	212	
372.82034	138	
373.71514	384	1+
373.87285	182	
373.90664	166	
374.81339	502	1+
374.85524	408	1+
374.89240	228	1+
375.79092	266	1+
375.85022	244	1+
376.89232	208	
378.36143	188	
378.90345	190	
379.38039	362	1+
379.71639	576	1+
380.71766	582	1+
380.76076	166	1+
381.83926	450	1+
383.70934	208	1+
383.73954	348	1+
384.74734	310	1+
384.84742	1812	1+
385.77353	160	
385.97181	142	
387.84602	888	1+
388.79792	186	
389.20252	346	1+
389.88585	140	
390.05505	204	1+
390.78398	210	
390.80172	214	1+
390.84184	1534	1+
391.76976	180	1+
392.82732	1514	1+
392.86422	146	
393.79976	236	
394.80401	248	1+
395.03625	190	
396.78880	270	1+
397.87245	240	1+
399.72917	192	
399.84862	708	1+
400.86502	142	
401.75150	362	1+
402.86547	1208	1+
403.36013	218	1+
403.87081	848	1+
404.36048	150	1+
405.79593	142	1+
405.86217	880	1+
406.81646	206	1+
407.86723	1560	
408.72289	550	1+
408.75427	142	
408.85216	2412	1+
409.72616	476	1+
410.73985	598	1+
410.83592	1674	1+
412.72515	430	
412.84715	736	1+
413.07669	142	
413.87597	232	
414.87277	386	1+
417.81319	186	
417.85498	436	1+
418.82223	162	
420.33217	192	1+
420.87686	170	
421.73260	232	1+
421.87943	650	1+
422.67387	156	
422.84749	176	
423.37849	146	
423.86899	1062	1+
423.90181	162	
424.79789	314	1+
424.83080	180	
425.75405	440	1+
426.66909	140	
426.73612	164	
426.82648	158	
426.86253	876	
427.73171	956	1+
427.79714	138	
427.86197	516	
428.84706	2142	1+
429.69925	250	
430.73870	376	1+
430.83073	170	
430.86176	1250	1+
430.87912	156	
431.08292	86	1+
431.29935	104	1+
431.80119	200	1+
431.86692	910	1+
432.68449	174	
433.85404	578	1+
434.88764	166	
439.89360	660	1+
441.87377	386	1+
442.81532	308	1+
443.76073	152	
444.87217	3084	1+
445.19218	124	1+
445.74504	194	
446.67669	146	
446.87749	416	
447.71417	184	
447.88861	214	
448.75795	162	
448.89541	384	
449.69051	158	
449.88067	522	
450.75719	452	1+
450.84011	206	
450.87541	286	
451.87664	190	
454.77823	158	1+
455.65075	138	
457.90299	512	1+
460.12015	170	
462.88105	994	1+
465.72134	276	1+
465.89401	154	
467.70668	202	1+
467.88714	1534	1+
469.77343	218	1+
475.91637	170	1+
481.72698	138	1+
485.90083	444	
486.89717	430	1+
487.28010	268	1+
493.72525	210	1+
504.79996	234	1+
505.71800	168	1+
507.62892	114	1+
509.86225	328	1+
510.79712	212	1+
511.79823	246	1+
END IONS

###FS:    #m/z: 336.94567 #charge 1+
###MS: 57
###MSMS: 59
BEGIN IONS
TITLE=Cmpd 44, +MS2(336.9457), 28.0-35.0eV, 1.3min #59
RTINSECONDS=75.2405
SCANS=57,59
PEPMASS=336.94567	108282
CHARGE=1+
103.78989	110	
170.55565	114	
180.99940	90	
182.63018	90	
192.89261	120	
196.88273	80	
200.87489	82	
202.48072	108	
204.42476	80	
206.97830	86	
207.97188	126	
210.88381	330	
210.94795	88	
211.94439	5388	
212.87822	1736	1+
212.94510	100	
213.93808	1934	1+
215.58849	80	
215.86191	114	
215.88650	464	1+
217.88019	280	1+
222.97220	256	1+
223.95757	136	
225.86666	100	
226.94979	258	1+
226.97287	124	
228.89476	642	1+
229.95439	4118	
230.88890	3060	1+
230.95606	116	
231.94814	2558	1+
231.97059	90	
233.07205	88	
233.40072	84	
233.82693	344	1+
233.89804	370	1+
234.58030	80	
234.87954	84	
234.91887	90	
235.89300	260	
235.95230	152	
236.66081	96	
238.04956	94	
238.06653	90	
238.88965	82	
238.91077	92	
239.52211	98	
239.90293	130	
241.84532	90	
242.08275	92	
242.89254	92	
244.88361	106	
244.95360	86	
245.91917	98	
246.09225	82	
246.90407	148	
247.96537	1626	1+
248.90129	940	1+
249.96093	664	1+
250.14261	174	
250.82798	142	
250.94730	146	
250.99120	216	1+
251.07273	244	1+
251.83770	112	
251.88168	80	
251.91019	186	
251.95973	190	
252.97144	2468	1+
253.08483	144	
253.46461	82	
253.90602	482	1+
254.83535	146	
254.96519	1330	1+
255.04396	84	
255.07422	304	
256.07964	134	
256.84802	82	
256.96034	312	1+
258.84424	606	1+
259.87112	112	
260.82524	340	1+
261.88696	152	1+
262.94864	84	
265.09130	120	
266.93999	86	
267.13425	158	
267.84113	188	
267.95496	140	
268.80307	114	
268.84130	530	1+
268.95698	120	
269.41746	88	
269.52211	94	
270.98124	458	
271.83926	210	1+
271.91438	140	
272.24227	94	
272.80416	184	1+
272.99026	86	
274.06495	120	
274.87839	168	
274.90185	108	
275.58550	90	
275.84047	82	
275.85883	104	
276.85210	250	
276.87605	214	
276.89574	78	
277.83614	142	
277.90251	122	
278.10540	170	1+
278.75791	88	
278.83855	408	
279.83110	210	
281.00612	156	
281.82937	244	1+
281.85802	128	
282.80830	98	
282.93480	130	
283.02976	124	
284.44543	98	
284.87196	244	1+
284.95614	110	
285.12251	80	
285.36222	84	
285.85145	158	
285.89881	130	
286.53422	92	
286.85009	942	1+
288.39335	90	
288.85435	84	
290.79214	82	
290.90402	84	
291.80740	80	
291.85368	210	
292.44029	80	
292.85289	120	
292.87279	388	1+
293.99817	84	
294.85828	234	
295.83790	192	1+
296.86665	108	
298.77760	92	
298.86628	186	1+
300.06764	94	
302.95031	100	
304.88341	82	
305.27141	94	
305.86035	130	
306.42262	152	
306.88026	78	
306.93197	84	
307.77411	108	
308.88619	90	
309.39135	88	
309.86880	352	1+
310.82732	80	
310.87845	296	1+
311.42495	182	
312.12520	80	
312.87315	206	
313.13698	82	
316.43280	110	
316.61137	80	
317.52856	118	
317.86772	212	1+
317.95713	80	
320.82803	92	
322.89842	88	
325.89230	126	
326.89355	124	
328.82761	84	
328.89136	288	
329.86964	254	1+
329.91752	114	
331.39077	94	
332.37192	86	
333.39904	90	
334.76984	212	1+
334.89246	86	
335.88363	82	
336.33821	90	
337.39286	170	
338.36765	96	
338.38814	80	
338.76005	110	
338.86922	92	
END IONS

###FS:    #m/z: 359.96139 #charge 1+
###MS: 57
###MSMS: 60
BEGIN IONS
TITLE=Cmpd 45, +MS2(359.9614), 28.0-35.0eV, 1.3min #60
RTINSECONDS=76.0125
SCANS=57,60
PEPMASS=359.96139	81790
CHARGE=1+
58.32243	90	
176.92392	98	
182.86085	88	
189.86233	170	
195.89030	94	
198.38146	92	
205.89027	104	
208.88476	202	
209.94343	1142	1+
211.02566	94	
222.95152	560	1+
222.97898	90	
224.94792	976	1+
226.89745	326	1+
226.94743	5772	1+
226.97195	224	
227.93298	398	
228.89167	98	
228.91553	84	
228.94250	5680	
228.97817	90	
228.99589	88	
230.83974	92	
232.83005	178	1+
232.85888	114	
233.96005	108	
236.49115	100	
237.94176	112	
238.06252	124	
238.80800	84	
239.42336	86	
240.94013	836	1+
240.96154	916	1+
241.78491	148	
242.04600	102	
242.08889	88	
242.95921	588	1+
243.83314	198	
244.95703	3542	
245.89789	264	1+
245.94347	198	
245.96329	120	
246.83092	150	1+
246.95277	3090	
246.97488	184	
248.39260	128	
248.80223	154	
249.79983	144	
249.88946	90	
250.95226	404	1+
251.10875	84	
251.45325	84	
252.78456	112	
252.87891	168	
252.95151	146	
253.83511	98	
255.36822	92	
255.78480	86	
257.08230	92	
258.13519	88	
258.97607	118	
260.83619	102	
260.87756	106	
260.96881	530	1+
261.93813	114	
262.83268	210	1+
262.89337	90	
263.05055	98	
264.61818	88	
264.95665	104	
265.97603	188	
266.81510	408	1+
267.97409	346	
268.84092	334	1+
268.96147	242	
269.96844	616	
272.34963	102	
273.02125	90	
273.79591	130	
273.85353	142	
273.91369	340	1+
273.96783	130	
274.51603	108	
274.86036	86	
274.91787	292	1+
275.97083	146	
276.62365	92	
276.81451	120	
278.05939	92	
278.80686	172	
278.84640	162	1+
279.10454	188	
280.79395	400	1+
280.86467	96	
281.12237	110	
281.85696	116	
281.87878	216	
282.11995	84	
283.09559	108	
283.98767	114	
284.85221	86	
285.42036	210	
285.86501	140	
286.02519	90	
286.81382	140	
287.91783	88	
288.84144	242	1+
289.10067	100	
291.44761	108	
291.86334	168	1+
291.92966	84	
294.39432	100	
294.86383	140	
295.86247	206	1+
296.80978	320	
297.80065	1068	1+
298.80237	914	1+
298.84810	94	
298.94323	84	
299.09832	106	
299.81910	124	
300.06692	374	1+
300.84732	252	1+
300.87338	160	
301.78789	146	
301.85193	198	1+
302.81486	312	1+
303.02489	94	
303.11022	164	1+
303.94782	148	
305.12163	138	1+
307.28505	92	
307.79744	148	
308.84311	84	
308.87925	136	
309.79938	124	
309.89912	92	
310.87278	516	1+
310.92676	110	
311.93857	90	
312.35956	92	
313.86081	144	
313.88208	110	
314.81817	244	1+
314.94947	90	
315.88650	118	
316.81712	118	
317.81216	92	
318.12816	120	
318.88657	104	
318.94111	128	
319.83210	122	
319.86370	86	
320.83983	96	
321.81948	118	
322.92752	138	
325.76776	132	
326.82177	190	1+
328.81088	246	1+
329.81370	210	1+
329.87347	166	
332.82306	122	
332.89566	140	
334.77712	126	
336.94422	260	
337.76499	218	1+
338.87314	124	
339.83562	94	
340.93937	338	
341.26420	86	
342.07769	84	
344.78650	94	
345.77056	194	1+
347.88318	114	
348.76413	86	
348.92344	172	
348.98190	90	
349.27338	104	
349.95540	106	
351.25652	98	
355.23743	96	
355.77696	84	
355.83471	120	
355.87418	100	
355.89183	108	
356.77297	122	
357.19725	278	1+
358.19944	204	1+
359.77218	204	1+
359.90831	136	
362.83874	88	
END IONS

###FS:    #m/z: 507.84549 #charge 1+
###MS: 61
###MSMS: 62
BEGIN IONS
TITLE=Cmpd 46, +MS2(507.8455), 28.2-35.2eV, 1.3min #62
RTINSECONDS=79.6835
SCANS=61-62
PEPMASS=507.84549	361570
CHARGE=1+
188.99870	144	
196.01433	468	1+
198.88904	262	1+
209.94224	358	1+
210.03287	314	
213.12671	154	
214.88712	336	
224.39473	156	
224.97866	226	
227.95576	164	
232.04332	176	1+
232.89671	974	1+
234.88351	150	
236.88876	152	
238.05988	150	
239.85752	164	
241.89644	186	1+
250.88687	144	
250.90645	262	
251.91392	162	
252.08221	172	
254.79635	172	1+
258.87560	178	
259.95554	146	
260.04433	156	
260.88495	154	
261.88200	212	
264.07874	142	
266.09197	192	
266.16582	400	1+
269.81653	162	
269.89623	224	1+
269.92690	186	1+
270.85376	774	1+
273.38723	340	1+
275.81505	240	
275.84909	238	1+
275.89934	178	
276.79585	136	
276.85139	178	1+
277.87917	138	
277.91243	194	
278.83182	468	1+
279.89749	164	
280.39268	304	
280.85160	200	1+
280.98461	100	1+
281.37772	184	
284.89865	140	
284.92889	134	
285.85363	352	1+
287.85285	1482	
287.89097	552	1+
288.86895	384	
289.87256	372	
289.89995	412	1+
289.95131	202	1+
290.12892	174	
290.86345	1118	1+
290.88124	618	1+
293.87361	2136	1+
293.93963	216	1+
294.85813	264	
294.97227	178	1+
295.87643	256	
296.85383	198	
296.87814	178	
296.89806	190	1+
299.85602	448	1+
300.75205	192	1+
300.80122	342	1+
301.33397	158	
301.80071	208	1+
302.85367	134	
303.86966	632	1+
305.86240	1676	1+
306.37050	138	
307.85757	190	
307.87342	372	
307.88887	468	
308.14253	1332	1+
308.36331	138	
308.87272	2718	1+
309.94305	218	1+
310.15715	718	1+
310.81492	134	
311.88286	4270	1+
311.93342	148	
312.35432	152	
312.83348	192	
313.37600	326	1+
314.37856	210	1+
314.82893	160	
314.86488	986	1+
314.88719	318	
315.82018	354	1+
316.82290	260	1+
316.86670	476	1+
317.77716	158	
318.81049	226	1+
318.82433	182	1+
318.86542	618	1+
319.38488	140	
319.77562	196	1+
322.87396	134	
323.81049	274	1+
323.87728	504	
324.86160	356	1+
325.41535	160	
325.90150	188	
325.96433	126	1+
326.88187	4830	1+
327.15722	138	
328.38716	152	
328.99531	132	
330.16021	184	
330.81240	306	1+
330.88282	986	1+
331.75618	184	1+
331.88688	800	1+
332.87154	1106	1+
333.89527	610	1+
335.84613	338	1+
335.94200	160	1+
336.88770	284	
337.39825	164	
337.80256	146	
337.88014	880	1+
338.87932	470	1+
340.80195	132	
340.86652	602	1+
341.87169	464	1+
345.86376	238	1+
345.89157	148	
347.77032	164	
348.07338	156	
348.13613	248	1+
348.77562	424	1+
349.75484	230	
349.89302	294	
350.82206	274	1+
350.83867	162	
350.88622	1398	1+
350.91064	266	1+
351.85487	138	
352.03246	222	1+
353.03686	152	1+
353.82924	170	
353.84571	648	1+
353.87169	314	1+
355.89182	366	1+
356.86183	450	1+
357.36543	142	
358.20105	248	
358.77239	208	1+
358.94921	226	1+
359.36722	242	1+
360.87905	302	1+
361.89080	246	1+
362.85396	132	
362.92494	200	1+
364.36386	240	1+
365.76961	254	1+
366.18571	180	
366.70945	370	1+
366.84005	898	1+
366.88637	144	
367.76702	162	
367.91698	198	
368.79309	294	1+
368.90573	478	1+
369.37825	300	1+
369.70620	144	
369.83679	636	1+
371.18642	440	1+
371.77934	252	1+
371.80548	144	
371.87192	202	
372.71956	328	1+
372.81799	142	
373.83472	260	1+
373.87505	420	
374.81303	358	1+
374.89835	240	1+
375.36878	214	1+
376.79482	188	
378.90911	156	
379.73182	304	1+
380.77711	258	1+
381.71557	164	
381.83633	370	1+
381.89155	146	
382.86088	132	
384.38574	210	1+
384.74513	230	1+
384.84842	1688	1+
384.89388	164	
385.77623	204	
385.80249	368	1+
386.87516	344	1+
387.39451	146	
387.78082	298	1+
387.84684	312	
388.85000	138	
389.20118	390	1+
389.83778	1444	1+
389.92844	238	1+
390.13201	94	1+
390.71882	174	1+
390.84044	1240	1+
392.09938	150	1+
392.82740	516	
392.86772	156	
393.20414	146	1+
393.74450	146	
393.82287	402	
393.85071	158	
394.78692	270	1+
394.82569	336	
394.86573	226	
395.38376	310	1+
395.80181	232	1+
395.86825	162	
396.73053	136	
396.85032	148	
397.87451	260	
398.72654	362	1+
398.86431	184	
399.81822	138	
399.84721	566	1+
402.83017	250	1+
402.86247	554	
403.77405	158	1+
403.80827	498	1+
403.87155	528	
404.81276	338	1+
404.87121	938	1+
405.70136	296	1+
407.13520	82	1+
407.76381	380	1+
407.86748	2072	
408.85426	2470	1+
409.71986	408	1+
410.32913	228	1+
410.73755	158	
410.83593	2586	1+
410.86871	738	1+
410.99787	122	1+
411.09302	236	
411.81287	310	1+
413.07377	270	1+
413.84317	138	
414.79702	236	1+
414.82034	158	1+
414.86787	282	1+
416.80877	364	1+
417.81169	274	1+
417.86018	182	
418.87073	368	1+
420.72330	218	1+
420.78239	206	
421.72509	384	1+
421.87735	356	
422.86458	386	
423.77546	152	
423.87105	940	1+
425.29619	166	1+
425.67836	146	
425.75144	204	
425.77152	194	
426.08574	272	1+
426.77178	246	
426.86180	1646	1+
427.73394	1004	1+
428.84556	1662	1+
428.88821	218	
429.70578	140	
429.74088	254	
429.78151	248	1+
429.87563	386	
430.85145	278	
431.86739	908	1+
432.68524	132	
432.76215	236	1+
433.85490	590	1+
434.81844	198	1+
437.81588	176	
438.83662	150	
439.89081	456	1+
440.78973	138	
440.92264	294	1+
441.68054	260	1+
441.79052	136	
443.74596	266	1+
444.87147	2760	1+
445.74910	334	1+
445.79828	224	1+
447.17119	108	1+
447.69999	184	
447.88127	204	
448.71711	188	
448.86764	164	
448.89588	212	
449.69141	232	1+
449.77047	366	1+
449.87862	970	1+
450.74583	204	
451.74651	318	1+
452.76512	156	1+
457.90607	600	1+
458.88905	206	
460.88589	140	
462.80764	190	1+
462.88346	792	1+
465.72231	296	1+
467.88791	1312	1+
468.83068	176	
469.88825	286	
470.72360	288	1+
470.88427	158	1+
476.72804	178	
485.89725	430	
486.89827	648	1+
487.27628	184	1+
487.90160	442	1+
490.90527	192	
492.79172	160	
497.79269	166	1+
499.73362	196	1+
507.13805	286	1+
509.86088	534	1+
END IONS

###FS:    #m/z: 336.94576 #charge 1+
###MS: 61
###MSMS: 63
BEGIN IONS
TITLE=Cmpd 47, +MS2(336.9458), 28.0-35.0eV, 1.4min #63
RTINSECONDS=80.4555
SCANS=61,63
PEPMASS=336.94576	100648
CHARGE=1+
189.86403	134	
191.94060	92	
193.02255	84	
200.09245	94	
205.94658	256	
208.97927	78	
209.88933	76	
209.94362	180	
210.88428	256	
211.48791	88	
211.89136	122	
211.94393	5522	1+
212.87905	2270	1+
213.93979	2432	
214.86929	80	
215.88640	824	1+
215.93483	162	1+
215.95268	82	
217.88212	242	
217.90383	94	
218.44394	78	
218.46030	110	
219.10534	80	
220.80237	96	
221.94638	92	
222.50060	84	
224.97664	78	
225.89081	256	1+
226.97053	182	
228.27614	100	
228.79956	90	
228.89651	192	
229.03884	78	
229.57079	78	
229.89987	130	
229.95458	6678	1+
230.88917	2040	1+
231.95035	3176	1+
232.81686	82	
232.82916	104	
233.83334	188	
233.89528	204	1+
233.94934	770	1+
234.45889	84	
235.82808	204	1+
235.89305	82	
235.94786	158	
237.06055	124	
237.08266	100	
239.06652	92	
239.85260	86	
239.90223	90	
240.61233	102	
240.95414	142	
241.84373	210	
241.95706	82	
242.40229	130	
243.96653	120	
244.14100	92	
246.96162	76	
246.97508	264	
247.96546	1208	1+
248.40931	84	
248.83270	130	
248.89966	1074	1+
249.96237	704	1+
250.84004	138	
250.89754	138	
250.94980	170	
251.07365	218	
251.83443	112	
251.90951	136	
252.42351	80	
252.97052	2674	1+
253.08070	84	
253.09267	90	
253.90618	754	1+
254.36067	80	
254.96574	1264	1+
255.07774	140	
256.85347	154	
257.00948	90	
257.79771	86	
258.84593	402	1+
258.88319	226	1+
260.83294	112	
261.82868	316	1+
261.85161	94	
262.00986	94	
262.48524	92	
262.83118	192	1+
265.08658	120	
265.49948	80	
266.08552	146	
267.84306	132	
268.48502	98	
268.79117	84	
268.84238	708	1+
269.01183	156	1+
269.10095	110	
270.84941	110	
270.86766	340	1+
270.98075	320	1+
271.84431	258	1+
272.44101	106	
272.91116	80	
272.96309	78	
272.97937	162	
273.79211	142	
275.35482	90	
275.80493	106	
276.85591	560	1+
276.99787	82	
277.83971	106	
278.79646	114	
278.83448	916	1+
278.87375	112	
278.90978	78	
279.39784	102	
279.42895	104	
279.56433	96	
280.08420	80	
280.79727	288	1+
281.83969	106	
281.86136	138	
282.85699	86	
283.78628	182	
284.12824	90	
285.85058	224	
286.84879	972	1+
287.93047	82	
288.80468	196	1+
288.86073	114	
290.86306	186	
290.89698	84	
290.98893	80	
291.40377	112	
291.79961	102	
291.87291	100	
292.86390	258	1+
293.11007	252	1+
294.00120	140	
294.04989	86	
294.85293	122	
294.96343	206	1+
295.99539	274	
296.06943	88	
297.79779	276	1+
297.89196	78	
298.86555	228	1+
299.01684	120	
299.88669	78	
300.04705	144	
300.89298	96	
301.36379	120	
301.87298	124	
302.40737	84	
303.86876	126	
303.93212	80	
306.48469	86	
307.79536	90	
307.89228	154	
308.86847	84	
309.81495	76	
310.14554	78	
310.84709	122	
310.87981	272	
311.87102	328	1+
313.22623	90	
315.16325	82	
315.27858	84	
315.96148	92	
317.86489	132	
318.89068	86	
320.82403	214	1+
323.89273	146	1+
324.37850	78	
326.87786	102	
327.28416	88	
328.90429	130	
331.37582	122	
331.39534	88	
332.58787	82	
337.37240	94	
338.38788	78	
338.88195	104	
339.83293	118	
339.98026	86	
342.40027	90	
END IONS

###FS:    #m/z: 359.96149 #charge 1+
###MS: 61
###MSMS: 64
BEGIN IONS
TITLE=Cmpd 48, +MS2(359.9615), 28.0-35.0eV, 1.4min #64
RTINSECONDS=81.2355
SCANS=61,64
PEPMASS=359.96149	82460
CHARGE=1+
123.03591	98	
153.48290	254	
196.89027	86	
198.95156	98	
199.89415	98	
200.99485	90	
204.00552	90	
207.94891	140	
209.94365	836	
214.82966	86	
214.89504	110	
216.85360	92	
222.95146	734	1+
223.89151	226	1+
224.03993	86	
224.94900	964	1+
224.96745	120	
225.01920	88	
226.94716	6932	1+
228.85849	94	1+
228.94219	6930	1+
230.00648	104	
230.88293	106	
231.88081	102	
232.82407	88	
232.89817	86	
232.93853	116	
232.95395	176	
235.94783	94	
238.94111	146	
239.90140	98	
240.83841	138	
240.93987	1020	1+
240.96081	982	1+
242.01411	88	
242.96072	516	1+
243.82928	110	
243.90512	86	
243.94921	86	
244.86891	96	
244.95733	3950	
245.90162	128	
245.94189	230	
246.43924	214	
246.83236	86	
246.95251	4038	
247.08781	104	
247.21727	86	
248.03510	96	
248.84863	104	
248.90317	148	
249.82027	90	
250.52893	86	
250.90543	168	
250.95035	480	
251.02952	146	
251.87141	200	1+
252.34958	98	
252.69119	86	
252.95430	324	
253.83414	270	
253.84929	96	
255.87477	90	
256.84599	276	1+
257.42097	90	
258.44560	130	
258.79402	110	
258.83454	234	
258.87871	84	
258.90238	104	
258.97335	320	
259.79864	126	
260.43998	96	
260.83546	142	
260.94613	96	
260.96782	154	
261.83525	88	
261.97437	92	
263.39299	116	
263.97837	150	
265.12070	100	
265.41545	104	
265.43145	90	
265.97760	152	
266.37468	84	
266.38970	180	1+
266.81441	312	
266.83067	162	
267.97343	536	1+
268.79786	168	
268.85453	120	
268.95635	128	
269.79045	118	
269.84924	94	
269.92153	84	
269.97003	610	
270.80992	100	
271.85311	92	
271.91844	98	
272.50596	88	
272.84132	178	1+
274.79609	138	
276.81014	112	
277.80805	88	
277.85774	332	1+
277.89757	86	
278.84185	134	
278.85497	210	1+
279.10462	160	
279.46779	96	
279.79815	202	
279.91753	96	
280.79351	778	1+
281.98946	134	
282.03342	86	
282.79306	314	1+
282.84242	86	
282.97195	136	
283.82405	188	1+
283.98321	182	
287.01051	98	
288.87571	94	
289.85043	92	
290.12240	104	
290.82202	84	
291.02659	92	
291.78507	88	
292.93384	88	
294.85866	170	
295.86991	190	1+
296.80509	88	
297.44022	94	
297.81117	138	
298.80544	552	1+
299.43611	98	
300.16750	92	
300.80157	276	1+
301.88148	122	
302.87134	88	
303.80775	148	
304.53810	92	
305.88202	152	
306.43735	98	
306.87910	202	1+
306.97060	90	
307.80018	192	1+
309.80076	116	
310.87314	418	1+
313.87461	232	1+
314.81905	220	
315.56668	86	
315.80425	90	
315.85464	96	
316.31507	92	
316.78721	98	
318.86549	86	
318.93132	142	
318.94875	170	
320.14720	166	1+
320.77484	90	
320.93117	140	
321.81816	168	
322.79923	182	1+
322.92970	228	
324.84300	84	
325.82023	272	1+
326.62031	106	
336.94439	292	
337.36569	86	
337.75700	220	1+
337.94204	326	1+
339.84216	102	
339.88505	100	
342.79477	128	
347.88204	90	
349.19997	114	
356.77136	98	
356.78966	106	
357.87457	106	
358.19623	112	
360.86734	112	
END IONS

###FS:    #m/z: 322.93004 #charge 1+
###MS: 65
###MSMS: 66
BEGIN IONS
TITLE=Cmpd 49, +MS2(322.9300), 28.0-35.0eV, 1.4min #66
RTINSECONDS=84.914
SCANS=65-66
PEPMASS=322.93004	4143680
CHARGE=1+
178.93193	82	
190.92832	88	
192.88442	76	
196.88523	82	
199.95515	76	
200.90068	80	
201.04181	84	
202.86869	80	
203.95120	94	
204.99762	76	
205.94984	258	1+
209.92354	92	
210.90286	80	
214.87635	92	
215.87937	80	
215.92651	136	
221.94359	198	
222.94862	148	
222.97533	80	
223.95892	126	
224.04943	78	
225.00065	76	
226.86285	82	
226.96589	96	
227.05331	88	
227.78423	86	
227.92635	82	
229.05407	110	
230.47804	86	
230.88877	266	
230.90576	170	
233.98075	84	
234.83870	84	
235.33912	74	
235.67055	102	
235.82976	206	1+
235.85334	78	
236.37214	90	
237.05791	240	1+
238.48169	88	
238.94361	146	
238.95749	86	
239.36814	74	
239.78636	84	
239.95332	136	
240.81811	78	
240.89194	94	
240.93980	2648	
241.85382	82	
241.94160	2234	
242.82030	178	
242.94073	6288	1+
242.99208	130	
243.04470	92	
243.81826	380	1+
244.82026	252	1+
244.87457	102	
244.94096	1384	1+
246.97643	588	
248.90248	136	
250.84615	78	
250.95062	210	
250.97176	138	
251.06807	142	
251.83314	98	
251.86635	86	
251.88731	74	
251.96559	84	
252.82568	78	
253.91252	80	
254.99150	92	
255.90586	216	1+
257.06032	100	
257.08403	76	
257.79999	208	1+
257.87824	82	
258.83424	278	
259.84085	120	
260.13508	84	
260.83173	276	
261.82909	632	1+
261.88226	108	
262.82995	364	1+
264.92367	74	
264.96177	92	
264.98983	92	
265.08918	138	
265.35581	78	
265.83897	126	
268.02264	88	
268.82497	82	
268.95577	216	1+
270.84891	236	1+
272.06614	104	
273.79247	142	
274.84194	200	1+
275.81212	110	
276.87931	74	
277.08564	166	
278.32791	96	
278.46485	88	
278.64751	84	
278.80417	128	
278.81971	82	
278.85769	142	
278.99189	88	
279.09228	722	1+
280.07159	82	
280.83681	120	
280.86329	74	
281.35343	80	
281.80049	202	1+
281.81806	112	
282.35709	78	
282.84878	82	
283.06964	126	
283.40627	76	
283.78619	326	1+
283.86729	110	
284.29240	892	1+
284.43374	100	
284.84613	120	
284.86916	160	
285.78852	88	
286.85033	92	
286.92881	98	
287.40562	86	
287.80345	86	
289.35113	76	
289.78337	350	1+
289.87439	186	1+
290.85491	166	
291.14399	88	
291.85017	232	1+
293.84679	244	1+
293.99215	94	
294.41746	106	
295.06236	78	
296.04607	78	
296.91215	144	
297.86305	112	
298.80471	106	
298.91795	80	
299.78458	124	
299.81427	114	
300.86970	234	1+
301.89322	94	
301.98717	82	
303.80476	138	
304.88385	78	
305.80077	134	
306.40507	94	
306.87965	110	
307.80143	142	
307.89081	140	
308.80623	104	
308.84718	96	
309.80317	274	1+
309.88621	104	
310.88057	162	
311.85503	82	
311.88425	94	
313.99567	96	
314.81679	96	
314.86886	86	
315.37461	82	
316.80926	194	1+
318.88214	128	
319.12756	90	
322.81675	110	
324.39176	98	
324.83194	76	
325.90502	156	
326.88328	90	
327.77734	100	
END IONS

###FS:    #m/z: 340.94057 #charge 1+
###MS: 65
###MSMS: 67
BEGIN IONS
TITLE=Cmpd 50, +MS2(340.9406), 28.0-35.0eV, 1.5min #67
RTINSECONDS=85.686
SCANS=65,67
PEPMASS=340.94057	1581710
CHARGE=1+
120.31765	102	
182.86777	78	
184.05176	100	
187.87605	82	
189.86387	132	
190.93619	78	
192.92642	138	
193.59934	76	
196.88399	164	
207.98323	116	
208.94302	124	
210.93546	144	
210.95063	96	
212.84546	76	
212.87862	138	
213.87999	190	
213.94004	1326	1+
214.88311	104	
215.88804	756	1+
215.93513	82	
217.52676	90	
219.88193	76	
221.87061	178	1+
221.90040	88	
227.36409	78	
227.95724	92	
228.89592	96	
228.94737	190	
230.83767	86	
230.88662	582	1+
230.91049	86	
231.88923	388	1+
231.95023	1648	1+
233.89581	284	1+
233.94815	410	1+
235.81765	80	
235.83907	192	1+
235.89004	144	
236.88416	142	
238.44003	92	
238.88201	94	
240.83586	302	1+
242.94289	120	
243.83086	340	
244.95532	154	
245.06463	98	
246.80180	76	
246.95113	154	
246.97559	202	1+
247.11232	84	
248.90002	82	
248.96553	128	
249.90065	368	
249.95941	242	
250.89351	150	
250.96972	148	
251.90909	76	
251.92434	78	
251.96142	258	1+
253.90639	438	1+
254.10809	92	
254.90997	344	1+
254.96856	452	1+
255.07221	214	
256.96753	130	
257.85507	128	
258.52744	78	
258.84470	482	1+
258.89360	82	
258.91040	96	
258.96309	164	
260.38044	76	
260.79292	94	
260.83678	588	1+
260.89001	84	
261.35622	78	
261.90056	82	
261.97390	86	
262.96402	208	1+
264.85512	80	
266.36281	100	
268.59167	106	
268.84188	258	
269.80103	188	
269.82568	102	
269.89690	82	
270.50114	100	
270.79977	76	
270.83975	250	1+
272.86133	116	
272.90131	114	
272.98162	92	
274.51642	80	
274.85981	156	
274.89614	116	
275.52806	94	
275.80565	86	
275.86216	168	
276.35849	100	
276.85736	712	1+
276.87437	80	
276.91351	122	
277.83838	124	
278.84484	438	
279.84914	322	
279.92357	80	
280.04215	254	1+
280.84615	208	
280.98266	86	
281.51811	82	
281.79637	292	1+
282.40466	98	
282.92487	140	
282.97606	174	
283.35457	82	
284.08464	80	
284.86259	200	1+
285.56868	98	
285.93385	76	
286.43898	96	
286.89188	86	
287.12058	84	
287.95557	106	
288.10154	84	
289.01294	86	
289.99059	90	
291.80218	82	
292.94012	84	
294.85245	146	
295.86511	154	
296.00793	78	
296.80635	186	1+
296.87235	204	1+
296.95096	98	
297.03781	82	
298.85534	82	
299.78677	142	
299.85062	82	
300.94656	140	
300.97872	198	
301.27698	76	
301.75879	76	
301.79119	322	1+
301.85993	114	
302.85374	146	
302.89036	80	
302.94480	124	
303.44404	86	
303.87211	106	
304.85607	78	
306.75969	92	
306.88649	318	1+
307.40313	106	
307.79906	120	
308.81989	88	
308.87326	226	1+
308.92969	78	
308.97467	82	
312.87654	218	1+
313.84177	102	
318.37998	90	
318.91477	92	
319.81554	98	
319.87596	84	
320.51342	102	
323.79690	82	
323.84335	82	
327.13991	78	
328.88824	96	
329.75486	76	
329.77932	92	
329.87322	114	
330.81610	158	
330.87715	230	1+
335.02396	102	
337.97710	78	
339.89438	84	
342.28453	84	
343.13685	76	
344.51890	94	
END IONS

###FS:    #m/z: 363.95668 #charge 1+
###MS: 65
###MSMS: 68
BEGIN IONS
TITLE=Cmpd 51, +MS2(363.9567), 28.0-35.0eV, 1.5min #68
RTINSECONDS=86.458
SCANS=65,68
PEPMASS=363.95668	846666
CHARGE=1+
52.68427	84	
171.14599	106	
182.86938	100	
187.93364	110	
189.86323	572	1+
191.85817	746	1+
192.92597	112	
193.02254	92	
196.94159	82	
197.88746	166	
205.95153	116	
207.30162	84	
207.87398	320	1+
209.94343	1738	1+
210.88437	250	1+
212.87914	1682	1+
214.89349	458	1+
215.40764	90	
215.91809	90	
221.41761	82	
222.95092	480	
223.95465	306	
224.94929	1140	1+
224.97607	82	
225.96940	206	1+
226.84312	108	
226.89590	118	
226.94711	7376	1+
227.82352	138	
228.03851	92	
228.89397	830	1+
228.94211	7834	1+
230.88970	2958	1+
231.79402	90	
232.43008	100	
232.88530	312	1+
233.51706	108	
234.88096	224	
237.05979	100	
240.82385	202	
240.94159	638	
240.96033	678	1+
241.08096	122	
241.83964	104	
241.94101	486	
242.82295	94	
242.94088	1800	
242.96074	676	1+
243.83221	152	
244.95727	4604	1+
245.88843	92	
245.94102	412	
246.90375	244	1+
246.95330	3878	1+
247.06071	90	
248.20038	114	
248.80482	236	1+
248.89925	1320	1+
249.39323	96	
250.94645	134	
250.97014	94	
252.11757	106	1+
252.79827	124	
253.71882	84	
253.82994	124	
253.90462	102	
254.94838	88	
259.90822	220	1+
259.94897	98	
260.96622	388	1+
261.84342	246	
262.83093	106	
263.06553	208	1+
263.79659	146	
263.83057	90	
264.37829	94	
264.89429	248	1+
264.96266	140	
265.97607	110	
266.03497	262	1+
266.81234	426	1+
266.85181	94	
266.97830	86	
267.97307	452	
268.95814	122	
269.40935	88	
269.80566	136	
269.82996	208	1+
269.96838	912	1+
270.80680	118	
271.80167	108	
271.86057	118	
271.91634	184	
272.86668	142	
272.88073	94	
273.91451	116	
275.05347	82	
275.78739	118	
275.85657	218	1+
276.46862	94	
276.81025	192	
277.02025	98	
277.45151	86	
278.80023	154	
278.81550	116	
278.84820	378	1+
280.03891	86	
280.10648	98	
280.12454	86	
280.79167	836	1+
280.83757	116	
280.97671	86	
281.89534	96	
282.79760	152	
282.85275	88	
283.42717	190	1+
283.79145	172	
283.82565	88	
283.85109	166	
284.36437	96	
284.82117	106	
285.80957	96	
285.84624	382	1+
285.93525	118	
286.79012	100	
287.82644	154	
288.91279	282	1+
289.87270	108	
290.78578	142	
291.79702	92	
293.12086	100	
293.85828	100	
294.11685	146	1+
294.81074	134	
294.85529	166	
296.44140	104	
296.80886	112	
297.80437	110	
298.80303	868	1+
298.85088	102	
298.91076	88	
298.92777	250	1+
299.96000	96	
300.80034	536	1+
300.82114	104	
301.81620	118	
301.86434	224	
301.89113	86	
302.54434	86	
302.85907	130	
303.53175	118	
303.80594	218	
303.82528	142	
303.85617	686	
304.87649	108	
305.09333	108	
305.93014	108	
306.07925	88	
309.05668	138	
309.83196	112	
309.88357	90	
309.91424	82	
310.87514	312	1+
311.89186	96	
313.88676	150	
314.82320	134	
317.81154	290	1+
317.87383	240	1+
317.95523	82	
320.14762	158	1+
320.81796	592	1+
321.81949	418	1+
321.86288	232	
322.92762	376	
323.82706	174	1+
324.88840	92	
325.87017	510	1+
327.87154	320	1+
328.83978	114	
329.31995	94	
329.44455	90	
330.80691	120	
333.39448	86	
333.72686	90	
336.66688	92	
336.94643	192	
338.75988	84	
339.82864	696	1+
340.94175	232	1+
343.95827	100	
351.91067	94	
352.88867	130	
354.78059	114	
354.80210	120	
356.77721	106	
356.83619	104	
358.35741	100	
358.43635	94	
358.78911	118	
361.73202	162	
361.74819	164	1+
364.78650	90	
END IONS

###FS:    #m/z: 322.92990 #charge 1+
###MS: 69
###MSMS: 70
BEGIN IONS
TITLE=Cmpd 52, +MS2(322.9299), 28.0-35.0eV, 1.5min #70
RTINSECONDS=90.13
SCANS=69-70
PEPMASS=322.92990	3333528
CHARGE=1+
75.43465	78	
132.11600	76	
182.86765	92	
190.57513	100	
192.85858	90	
192.88972	114	
193.01561	86	
196.88502	76	
197.87006	112	
197.91633	142	
201.03989	72	
205.41279	86	
206.94378	72	
207.97213	82	
208.90479	72	
209.85187	82	
211.88898	112	
212.00810	72	
214.10829	72	
214.88454	240	1+
215.04190	74	
219.88042	76	
221.87652	74	
221.89837	74	
223.92799	72	
223.95793	178	
224.97479	78	
225.95918	72	
227.93242	232	
227.95702	92	
228.88296	82	
228.91731	84	
230.83581	116	
230.88854	74	
232.92066	82	
234.08608	92	
234.89832	78	
234.93127	146	
235.88350	162	
236.00897	72	
236.83159	72	
238.09898	74	
238.79292	76	
238.93595	92	
238.94967	158	
239.49307	106	
239.81678	320	1+
240.82173	274	1+
240.94052	2598	
241.16168	96	
241.20327	82	1+
241.93945	8786	1+
242.03541	74	
242.82221	228	
242.94195	6184	1+
243.82516	150	
243.87385	116	
244.82130	236	
244.93862	1568	1+
245.90361	72	
246.97611	234	1+
247.82944	140	1+
248.03186	80	
248.89555	104	
248.91380	144	
249.96941	96	
251.06946	276	1+
251.95572	74	
252.94467	86	
253.83392	142	
253.93001	84	
256.85521	104	
256.89263	78	
256.96798	90	
257.02890	100	
257.79742	80	
258.79623	78	
258.83243	162	
258.89780	218	1+
260.83775	126	
261.46567	74	
261.82794	582	1+
262.82738	384	1+
262.99651	78	
263.97377	100	
264.06234	124	
264.16468	78	
265.02761	82	
265.07465	96	
266.02003	86	
266.85707	120	
267.84981	82	
268.88337	74	
269.78671	88	
270.79769	170	
270.84521	312	1+
271.78609	128	
271.84658	220	1+
272.78744	82	
272.81081	82	
272.93803	76	
273.79050	148	
274.25159	90	
276.84432	110	
277.87916	74	
278.51601	88	
279.09181	880	1+
280.82794	108	
280.92718	84	
281.08309	86	
282.05595	86	
282.82565	86	
283.06694	172	
283.98030	110	
284.29087	612	
284.82431	74	
284.86609	98	
284.91094	78	
287.25592	100	
287.78881	82	
287.82992	74	
288.90926	124	
289.75271	76	
289.85686	90	
289.87919	114	
290.75013	78	
290.85906	88	
291.80564	262	1+
291.91986	78	
292.82146	152	1+
292.87558	220	1+
293.93495	92	
294.56903	84	
295.00762	80	
295.76124	104	
296.81776	96	
297.80981	114	
298.82647	92	
299.07500	78	
299.42541	92	
301.85880	74	
303.37540	72	
303.72905	72	
303.81416	100	
303.86588	108	
305.80253	152	
307.16769	148	
307.79946	126	
307.88040	138	
308.80328	122	
308.88043	82	
308.92709	82	
309.42389	82	
309.89383	74	
310.75604	80	
311.96760	72	
313.86335	82	
314.57507	86	
314.94073	84	
315.75950	202	1+
317.88975	200	1+
318.02304	80	
319.03542	92	
320.81719	226	1+
320.82591	72	
323.95179	84	
324.82992	78	
324.89791	128	
325.18190	74	
326.79759	136	
326.99101	74	
327.83517	88	
END IONS

###FS:    #m/z: 340.94050 #charge 1+
###MS: 69
###MSMS: 71
BEGIN IONS
TITLE=Cmpd 53, +MS2(340.9405), 28.0-35.0eV, 1.5min #71
RTINSECONDS=90.902
SCANS=69,71
PEPMASS=340.94050	1228834
CHARGE=1+
190.88753	84	
190.95359	86	
192.08704	76	
192.92589	178	
203.08398	82	
204.88312	76	
206.84771	88	
209.94266	112	
210.86701	88	
212.87959	178	
212.93502	78	
213.87987	80	
213.93969	1414	1+
214.85302	106	
215.88670	596	1+
215.93797	288	
216.41070	94	
217.88150	184	
219.88179	78	
219.89634	80	
219.91651	80	
222.39459	86	
224.86071	76	
224.90469	76	
226.95110	156	
226.97580	124	
227.05510	86	
228.94079	82	
230.88936	992	1+
230.92179	94	
231.89215	722	1+
231.95050	1830	1+
232.88645	138	
233.87747	78	
233.90469	360	1+
233.94694	198	
234.94568	138	
235.89395	146	
237.06373	76	
237.89077	92	
238.90033	178	1+
240.83080	120	
241.79838	78	
241.84190	202	
241.89970	134	
242.08681	84	
242.83378	408	1+
244.94742	144	
246.95048	76	
246.97480	248	
248.85326	120	
249.86683	80	
249.89885	134	
249.96100	438	1+
250.81881	78	
250.90568	102	
252.49191	78	
252.94079	142	
253.90116	110	
254.84558	88	
254.96491	728	1+
255.02889	90	
255.07376	162	
255.09079	102	
255.78251	78	
255.90424	114	
256.89743	80	
258.84289	160	
258.94402	80	
258.97419	166	1+
259.85026	140	
259.86823	78	
259.93873	82	
259.95525	220	
260.34105	100	
260.83528	696	1+
261.40802	84	
261.88052	78	
262.85127	128	
262.88982	110	
263.55063	110	
263.85028	134	
264.79403	80	
265.42356	78	
267.13163	122	
267.82372	104	
268.00651	96	
268.79482	106	
268.84093	278	1+
268.92803	82	
270.83149	82	
271.86168	124	
272.93483	160	
272.97576	176	
273.48557	80	
273.85215	302	1+
273.90629	92	
275.99312	76	
276.05267	80	
276.85375	550	1+
277.79761	104	
278.84484	746	1+
279.86622	138	
279.91754	78	
279.99184	86	
280.84126	114	
280.85435	116	
281.05016	116	
281.84976	78	
281.86763	108	
281.90468	162	1+
282.05936	88	
283.40417	90	
283.94397	94	
284.83647	94	
285.41481	98	
286.94212	200	1+
288.83573	94	
290.85905	86	
292.43601	80	
292.80486	178	1+
292.86441	138	
293.87674	130	
294.85597	190	1+
296.45411	90	
296.85738	242	1+
296.87907	142	
296.94902	100	
296.99585	78	
297.91675	76	
298.01846	78	
299.06665	92	
299.87928	118	
300.35913	78	
300.41435	80	
300.85311	294	1+
300.87851	78	
301.38376	98	
302.42911	86	
304.04756	100	
305.89542	98	
306.32554	96	
307.79423	114	
307.91185	94	
308.29117	86	
308.89627	80	
309.87093	76	
310.82179	252	1+
310.88107	358	1+
310.94404	92	
312.80435	116	
313.87611	240	1+
314.81002	86	
314.90620	96	
315.35725	98	
317.84358	94	
317.88007	138	
317.89727	140	
318.44799	108	
319.03322	82	
320.82990	76	
322.83215	78	
322.88993	76	
323.86955	180	1+
324.89123	122	
327.70864	84	
328.18571	78	
329.81732	80	
336.88015	206	1+
337.36818	84	
339.79231	82	
340.90468	86	
342.90676	130	
343.31882	78	
343.89830	82	
344.71253	78	
345.29652	74	
END IONS

###FS:    #m/z: 363.95648 #charge 1+
###MS: 69
###MSMS: 72
BEGIN IONS
TITLE=Cmpd 54, +MS2(363.9565), 28.0-35.0eV, 1.6min #72
RTINSECONDS=91.6745
SCANS=69,72
PEPMASS=363.95648	540294
CHARGE=1+
177.93474	100	
179.43180	94	
189.86085	472	1+
190.81959	108	
191.85869	354	
196.94276	156	
206.40636	90	
206.90785	88	
207.87694	140	
207.94772	118	
209.94290	1760	1+
210.13216	94	
210.58165	102	
210.88330	410	1+
212.50511	94	
212.87835	1834	1+
214.89769	132	
215.96994	96	
218.91262	116	
222.95260	544	
224.94908	750	1+
226.87636	100	
226.89603	134	
226.94713	9020	1+
226.97317	142	
227.88746	822	1+
227.92903	146	
228.89425	544	1+
228.94156	11118	1+
229.01380	96	
229.10115	100	
230.40338	114	
230.51719	92	
230.83107	134	
230.86985	136	
230.88928	3262	1+
232.88611	588	1+
234.87960	100	
238.06009	96	
239.07109	222	
239.42128	104	
240.10958	90	
240.93873	320	
240.96173	734	1+
241.15343	102	
241.94201	200	
242.82105	112	
242.94139	1422	1+
242.96089	824	
243.82034	170	
244.78939	92	
244.82268	134	
244.95753	4720	
245.94299	178	
245.96413	156	
246.38509	174	1+
246.90493	120	
246.95274	4726	1+
246.99219	110	
248.80471	136	
248.89947	1094	1+
248.92831	102	
248.95816	152	
249.12009	90	
249.86870	92	
250.79377	124	
250.85465	144	
250.89882	476	1+
250.94787	106	
250.97237	244	
252.88956	132	
252.95200	92	
253.90429	152	
254.83299	134	
254.90647	104	
256.41712	88	
258.82738	122	
260.83311	366	1+
260.94539	88	
260.96466	112	
261.92614	96	
262.35588	96	
262.82888	178	
262.84501	110	
262.93667	88	
263.97622	162	
264.81793	126	
264.96032	128	
265.08606	142	
265.84468	170	1+
265.97730	106	
266.81283	396	1+
267.10653	142	
267.97301	362	
268.80330	144	
268.95324	176	
268.96684	1478	1+
269.04638	94	
269.16160	100	
269.96805	1204	1+
271.84707	186	
271.91655	140	
275.82778	300	1+
275.86381	118	
276.56074	92	
276.83293	250	1+
276.86296	92	
278.79248	88	
278.80929	108	
278.84781	366	1+
279.10182	140	
280.10861	114	
280.79207	584	1+
281.81067	102	
281.89002	122	
282.79759	110	
282.83278	122	
283.78813	578	1+
283.84907	236	
283.98345	142	
284.41194	216	
284.82632	220	
284.84602	398	1+
285.42740	106	
285.84686	294	1+
287.82078	92	
288.79087	94	
292.85777	370	1+
292.93801	88	
293.11858	116	
296.41828	96	
296.80757	298	
296.83172	302	1+
297.80432	126	
297.86556	274	1+
298.80415	490	
298.87951	92	
299.00297	144	
299.80503	316	
300.80301	514	1+
300.81915	126	
301.80703	338	1+
301.86312	276	1+
303.80734	296	1+
303.85313	606	1+
304.73088	124	
304.77378	92	
304.91879	92	
305.86818	128	
306.43327	104	
306.88179	196	
307.13323	130	
307.89094	158	
308.11195	88	
308.89890	120	
309.87972	100	
310.86908	286	1+
314.81600	104	
316.81471	124	
316.93800	228	1+
318.79912	118	
318.80960	230	1+
319.87018	106	
320.14832	262	1+
321.81864	118	
321.86364	284	
321.88673	196	1+
321.98921	114	
322.85975	136	
322.93416	344	1+
323.82217	166	
325.36247	96	
326.81911	98	
326.87114	506	1+
333.82060	212	
336.62671	102	
336.94890	102	
338.84081	100	
339.83769	178	
340.93958	228	
341.94621	140	
342.35262	88	
343.91052	142	
344.37085	88	
345.78371	192	
348.75560	222	1+
348.90404	92	
349.10358	94	
352.76238	104	
355.70527	90	
357.40696	98	
357.73781	92	
359.85916	148	1+
361.76818	90	
363.90966	160	
366.73176	96	
END IONS

###FS:    #m/z: 322.92975 #charge 1+
###MS: 73
###MSMS: 74
BEGIN IONS
TITLE=Cmpd 55, +MS2(322.9297), 28.0-35.0eV, 1.6min #74
RTINSECONDS=95.3445
SCANS=73-74
PEPMASS=322.92975	3834244
CHARGE=1+
106.78222	84	
191.89117	82	
192.88632	132	
199.86477	82	
201.04017	178	
201.89052	86	
205.94600	74	
206.26166	96	
206.95184	76	
206.96944	88	
208.32311	76	
210.89016	72	
215.97221	86	
216.83962	136	
219.38140	78	
220.03130	78	
222.80065	142	
222.88182	78	
222.95163	150	
223.88229	74	
223.95854	124	
225.01866	74	
225.54219	88	
226.11621	84	
226.21949	72	
226.63169	92	
228.86830	80	
228.89415	72	
229.46133	114	
229.86310	74	
230.88357	118	
230.94602	82	
231.90017	104	
233.92813	82	
234.92839	72	
235.00370	76	
235.93826	106	
236.94286	88	
237.05569	112	
237.42877	72	
237.78903	244	1+
238.83872	76	
239.06617	86	
240.45988	80	
240.82128	74	
240.89638	192	1+
240.94038	2022	
241.94147	1812	
242.82002	126	
242.94127	5288	1+
243.15607	76	
243.88033	78	
244.34004	84	
244.82140	420	1+
244.88224	78	
244.93897	1482	1+
245.40023	82	
245.44575	86	
246.40838	84	
246.98102	94	
248.83916	350	1+
248.85491	106	
248.90207	130	
249.07161	74	
250.96959	134	
251.83101	72	
253.05232	70	
253.83426	78	
255.08978	72	
255.84218	194	1+
256.03028	78	
257.07954	192	1+
257.80459	114	
258.53309	72	
258.83277	334	1+
260.15271	78	
260.82984	666	1+
261.47598	78	
261.83296	410	1+
261.88082	78	
262.05948	70	
262.35956	78	
263.83463	138	
266.09196	78	
266.44872	90	
266.84811	118	
266.89010	190	
267.07943	138	1+
268.03870	100	
268.84418	104	
268.95747	86	
271.79753	124	
271.86285	76	
272.79366	80	
273.88963	74	
274.05042	106	
274.90702	70	
275.35294	78	
275.80751	304	1+
276.84669	74	
277.02446	76	
277.93447	94	
278.09720	148	
278.85647	76	
279.09130	370	
279.41439	80	
279.86121	72	
280.09398	170	
280.83104	152	
280.87914	70	
281.98804	72	
282.90446	74	
283.78537	98	
283.82824	92	
283.86540	72	
283.89043	78	
283.96771	116	
284.29494	396	
284.44703	78	
284.85927	342	1+
284.98380	72	
286.79370	392	1+
287.86355	208	1+
288.75635	126	
288.93773	94	
290.78585	98	
290.87159	90	
291.85292	74	
292.80240	92	
294.79900	72	
294.85945	122	
295.11517	78	
297.39342	78	
297.82180	148	1+
298.07367	72	
298.37070	88	
298.88178	86	
299.52660	74	
299.78168	102	
299.88675	140	
299.95081	78	
300.80315	140	1+
300.87892	70	
301.90207	70	
302.34358	92	
302.85614	72	
302.87318	76	
303.54874	92	
303.88682	78	
305.08903	80	
305.11061	94	
306.88312	438	1+
307.78237	70	
307.80378	184	
308.79475	112	
308.86661	230	1+
309.87702	274	1+
310.80285	224	1+
311.49649	74	
311.86075	80	
312.86198	86	
313.84137	70	
314.81901	136	
315.86018	212	1+
316.83533	82	
317.14128	88	
319.04414	90	
322.89412	78	
322.98686	72	
323.83672	80	
324.89153	192	
325.90039	190	
326.01056	98	
END IONS

###FS:    #m/z: 340.94031 #charge 1+
###MS: 73
###MSMS: 75
BEGIN IONS
TITLE=Cmpd 56, +MS2(340.9403), 28.0-35.0eV, 1.6min #75
RTINSECONDS=96.1165
SCANS=73,75
PEPMASS=340.94031	1385952
CHARGE=1+
182.83433	92	
186.98198	82	
187.87773	102	
192.92345	76	
200.90260	80	
205.95164	84	
207.87140	82	
210.87780	104	
210.93766	232	
212.07385	86	
212.87835	152	
213.88057	182	
213.94061	1744	1+
215.88601	498	1+
215.93727	266	
217.88288	116	
218.89432	78	
221.89119	76	
223.06512	100	
223.95720	76	
225.08888	78	
226.39325	90	
226.89873	112	
226.94562	176	
226.97546	76	
228.83864	88	
229.95408	142	
230.88895	308	
231.89149	228	
231.93149	76	
231.95012	1614	1+
232.05955	84	
232.89331	382	1+
233.89827	260	1+
233.94944	242	
233.97002	102	
235.89241	244	
235.94584	136	
237.00130	92	
237.92650	104	
238.83812	76	
239.03209	82	
239.14219	82	
239.91969	82	
240.42744	90	
240.83473	94	
241.39941	88	
241.84244	130	
242.83529	112	
243.83067	398	1+
244.90685	88	
244.96028	234	
245.44371	76	
246.39299	80	
246.97327	210	
249.89792	86	
249.96107	598	1+
250.06279	94	
251.78829	78	
251.88081	118	
252.10000	76	
253.84597	76	
253.90314	112	
254.96712	842	1+
255.07189	204	1+
256.14393	92	
256.26184	96	
256.43681	90	
256.84808	120	
256.96208	298	1+
257.80080	220	1+
258.84406	418	
258.87667	78	
258.90039	292	1+
259.85229	276	
259.95677	548	
260.11099	78	
260.83692	688	1+
261.84149	420	1+
261.92761	172	
263.83146	84	
264.89129	296	1+
265.35966	76	
265.60154	92	
266.79558	124	
266.84305	132	
268.84056	192	
270.82594	84	
270.85019	102	
272.34569	82	
272.78756	144	
272.91981	190	
272.93739	122	
272.97797	208	
273.79422	188	
273.86386	88	
274.04437	90	
274.86645	80	
274.89442	108	
276.53795	76	
276.85556	536	1+
278.84476	702	1+
280.78309	76	
280.95588	92	
281.86376	208	
282.87877	102	
282.92708	102	
284.93704	150	
285.01068	80	
285.43362	88	
285.85231	120	
289.78755	156	
290.78714	110	
290.93839	90	
292.43691	138	
292.80352	148	
292.87090	140	
293.84801	106	
294.86679	140	
295.88768	78	
296.85640	76	
296.87689	92	
297.09968	100	
297.86536	134	
297.99553	100	
298.86707	82	
299.07185	136	
300.84987	96	
301.05940	76	
301.84621	76	
302.86367	76	
304.19970	76	
304.79545	84	
305.96889	74	
307.79418	98	
307.86712	204	1+
308.79555	90	
311.86021	132	
312.37257	90	
312.64381	92	
312.80256	78	
312.86334	80	
314.81907	74	
318.19168	76	
319.93302	78	
320.82986	148	
321.38216	94	
321.42173	96	
322.81770	152	
322.88839	238	1+
327.83525	80	
328.88748	230	1+
330.81312	180	
330.82645	116	
331.82758	124	
332.84675	76	
332.91260	78	
334.99967	76	
335.39736	88	
337.14496	94	
337.20582	78	
338.36321	86	
338.80480	162	
339.98921	76	
340.37867	86	
341.51501	84	
342.50473	90	
343.89018	90	
344.24943	82	
344.32275	76	
END IONS

###FS:    #m/z: 363.95636 #charge 1+
###MS: 73
###MSMS: 76
BEGIN IONS
TITLE=Cmpd 57, +MS2(363.9564), 28.0-35.0eV, 1.7min #76
RTINSECONDS=96.889
SCANS=73,76
PEPMASS=363.95636	670984
CHARGE=1+
185.86550	84	
187.43572	82	
187.86780	142	
189.86221	656	1+
191.85820	322	1+
192.02287	84	
195.88718	244	1+
195.94369	86	
202.88961	96	
203.95097	86	
205.94841	84	
207.87390	254	
207.91033	90	
207.94929	322	1+
208.44770	94	
208.88660	152	
209.86846	118	
209.94254	1024	1+
210.88499	342	
212.87893	2140	1+
214.88887	244	1+
218.84360	84	
222.95327	662	1+
224.95004	1608	1+
225.88871	280	1+
225.98049	94	
226.92126	122	
226.94701	10298	1+
227.05620	84	
227.92667	148	
228.89542	310	
228.94183	10740	1+
230.88893	3558	1+
230.92002	132	
232.88448	330	
233.88291	144	
234.01264	88	
234.88068	232	
237.05973	86	
240.07092	210	
240.42197	104	
240.82163	268	1+
240.94115	680	
240.96198	582	1+
241.93972	1536	1+
242.09007	106	
242.83643	126	
242.94251	998	1+
242.95953	470	
244.81932	150	
244.95794	4480	1+
245.83964	94	
245.94269	234	
246.90662	136	
246.95287	6800	1+
247.39333	170	
248.80272	322	
248.85966	144	
248.89921	1176	
249.80953	162	
250.79792	102	
250.89846	390	1+
250.91329	96	
250.94725	130	
250.96571	160	
251.80001	110	
253.53707	98	
253.90451	562	
254.12249	100	
255.41533	98	
256.46631	92	
256.78313	92	
256.80253	216	1+
258.83373	124	
258.86354	102	
258.91462	92	
258.97791	146	
259.93455	84	
260.83412	166	
260.96566	264	1+
261.83241	206	
262.05864	110	
262.12103	102	
262.40373	94	
262.83136	548	
263.09988	82	
263.38918	96	
263.98021	122	
264.96175	346	
265.05731	82	
265.08552	234	
265.97695	274	
266.81253	192	1+
267.97437	684	1+
268.06184	188	1+
268.77405	82	
268.78839	86	
268.95535	116	
269.85368	180	1+
269.92036	112	
269.96682	1218	1+
271.84318	220	1+
271.91561	328	1+
274.90960	122	
275.07178	132	
275.96244	90	
276.80046	194	
276.85476	116	
277.90239	296	1+
278.84331	270	
280.11198	126	
280.79289	624	1+
280.83062	130	
281.85068	180	1+
281.87200	120	
281.93647	228	1+
282.79057	758	1+
283.85016	242	
284.07658	102	
284.82604	256	
285.84601	618	
286.35571	100	
286.91277	82	
287.88883	94	
290.78667	144	
292.75737	98	
293.11495	162	
294.86244	88	
295.85541	166	
296.63368	92	
296.80783	118	
296.87567	224	1+
296.98553	84	
297.10773	92	
298.80140	984	1+
300.41661	92	
300.80229	764	1+
300.87058	104	
300.88379	86	
300.97656	82	
301.85960	266	
302.85705	116	
303.81183	358	1+
303.85253	758	1+
305.86139	90	
306.92983	138	
307.88454	258	
308.85167	136	
309.09580	88	
309.84500	88	
309.86699	96	
310.88654	124	
311.00907	88	
311.86592	218	1+
312.12971	98	
312.38861	96	
315.67116	84	
316.81491	458	1+
318.82443	442	1+
318.93312	400	
319.82192	272	1+
319.87865	106	
319.92013	84	
320.13984	112	
320.39019	84	
321.81483	352	1+
321.87167	108	
322.14582	92	
322.87563	164	
322.93092	308	1+
324.88282	114	
325.25235	98	
325.87175	570	1+
326.61364	86	
326.87342	482	1+
327.71541	82	
328.15321	128	
333.36982	92	
333.89253	82	
336.94325	320	
337.03451	100	
338.15573	98	
339.82360	422	1+
340.93611	394	
343.16877	84	
343.90575	84	
346.76639	88	
349.10830	100	
349.71217	90	
351.93367	86	
353.77864	100	
353.92877	96	
354.77704	98	
356.78327	96	
356.83492	92	
359.73796	100	
366.73632	88	
367.90226	138	
END IONS

###FS:    #m/z: 507.84499 #charge 1+
###MS: 77
###MSMS: 78
BEGIN IONS
TITLE=Cmpd 58, +MS2(507.8450), 28.2-35.2eV, 1.7min #78
RTINSECONDS=100.577
SCANS=77-78
PEPMASS=507.84499	412936
CHARGE=1+
196.01515	592	1+
210.03225	164	
212.05244	166	
214.88398	412	
217.89819	148	
223.97535	150	
224.04127	140	
224.12194	156	
224.97581	294	
227.95417	234	1+
232.89580	868	
236.08022	190	1+
236.89863	154	
238.06424	224	
239.85849	210	1+
250.90441	152	
252.07681	248	
252.90251	176	
256.91579	226	1+
258.87396	166	
260.87984	262	
265.09079	244	1+
266.09359	138	1+
266.16624	178	
268.10875	260	
269.89840	152	
269.92287	178	
270.89965	166	
272.85099	636	1+
273.92813	140	
276.85620	406	1+
277.88393	220	1+
278.09905	200	1+
278.83237	498	1+
279.38952	194	1+
280.87205	246	1+
281.85674	286	1+
282.94360	190	1+
284.90211	204	
287.85254	1754	1+
288.78014	122	1+
288.89057	356	
289.84979	186	
289.87790	390	1+
290.83707	146	
290.86302	1178	1+
292.04950	184	1+
292.82909	166	1+
293.87334	2012	1+
295.85548	182	
296.82327	180	
296.85448	446	1+
296.89217	306	1+
297.80361	378	1+
298.89046	324	1+
299.89703	304	1+
301.84565	184	
303.86619	1080	1+
304.91740	222	1+
305.86211	1756	1+
306.12577	174	
307.89109	928	
308.14248	1278	1+
308.87107	2490	1+
308.93763	196	1+
310.15681	1396	1+
310.34936	582	1+
310.81795	166	
310.84124	142	
310.85678	210	
310.89323	218	
311.81221	144	
311.88324	3096	1+
312.34643	200	
312.36427	182	1+
313.92644	148	
314.86572	554	
315.37785	280	1+
315.87247	262	
315.96701	140	
316.80773	152	
316.86027	188	
317.77463	142	
317.87704	164	
318.76603	176	
318.85607	304	1+
320.83019	150	
320.87821	226	
323.87413	916	1+
324.37097	184	
324.86184	258	
325.81493	328	1+
325.89900	368	
326.88143	3388	1+
327.37980	210	
328.36893	288	1+
328.83315	148	
328.86869	168	
330.16422	142	
330.88380	454	1+
331.04836	212	1+
332.87838	522	
333.75836	216	
334.39551	172	
335.84152	386	1+
335.88287	198	
337.88138	1094	1+
339.82674	170	
340.86445	234	1+
343.31516	224	1+
343.87768	278	
345.90519	210	
346.33053	156	
346.82436	272	1+
347.30519	142	
347.43423	166	
347.77314	184	
347.82656	186	1+
348.36453	326	1+
349.75272	696	1+
349.90051	244	
350.72840	218	1+
350.83214	156	
350.88643	498	1+
351.17921	152	
351.78959	180	
351.85330	170	
352.90698	224	
353.81825	176	1+
353.84706	342	
354.85520	208	
355.04237	142	
355.34964	174	1+
355.84569	362	1+
355.89130	156	
357.72096	150	
357.84307	318	1+
358.89591	264	1+
359.71191	176	1+
365.78376	280	
366.18278	160	
366.77702	658	1+
366.84044	510	
366.90074	220	1+
367.70661	792	1+
367.84224	296	
368.83137	640	1+
368.89397	536	1+
370.78348	182	
371.72029	206	1+
372.78067	410	1+
373.87341	242	
374.81151	168	
375.78545	144	
376.77571	140	
376.80345	150	
378.73907	168	
380.71435	224	1+
381.83353	328	
382.73375	224	1+
382.79097	336	1+
383.71445	242	1+
383.76423	148	
383.84883	142	
384.84749	1724	1+
385.82154	336	1+
386.05690	166	
387.39099	278	1+
387.80191	316	1+
387.85094	184	
388.85009	164	
388.87866	162	
389.19866	506	1+
389.83931	1090	1+
390.77814	202	
390.84081	1048	1+
392.82505	948	1+
392.88961	258	1+
393.80780	444	1+
394.78082	154	
394.81412	276	1+
394.84148	380	1+
397.73262	148	
398.72553	470	1+
398.84528	164	
399.71034	158	
399.85051	546	1+
402.86562	382	
402.92491	152	1+
403.86805	702	1+
403.88678	274	
405.73833	196	1+
405.77828	262	1+
406.05373	298	1+
406.79470	142	
406.81846	194	
406.86290	282	
407.05793	252	1+
407.74446	260	
407.86674	1286	
408.72942	152	
408.76013	142	
408.85188	2072	1+
409.72166	240	
409.73880	346	
409.78510	206	1+
409.86779	344	
410.72154	274	
410.76413	144	
410.80959	150	
410.84189	554	
410.86787	442	1+
411.72762	172	
411.84174	946	1+
412.70835	152	
412.75315	262	1+
413.85865	326	1+
413.87679	172	
413.93801	152	
415.74690	172	1+
417.40210	158	1+
417.82141	204	
417.86330	388	1+
418.73630	162	
418.84501	244	1+
421.81710	146	
421.88081	660	
422.86479	932	1+
423.69308	178	
423.75706	146	
423.86722	628	1+
425.74932	562	1+
425.87971	146	
425.93344	170	1+
426.76528	290	1+
426.86076	760	
427.73421	682	1+
427.86321	400	
428.84720	888	
428.88885	248	
429.74162	150	
429.82969	338	
429.87426	218	1+
430.73852	240	1+
430.84440	292	
431.86353	924	1+
432.68849	156	
433.85091	298	1+
434.88279	240	
435.70819	172	
435.86467	196	
439.88936	190	
440.75698	208	1+
441.87007	230	1+
443.77889	210	1+
443.97735	110	1+
444.67672	278	1+
444.87272	2246	1+
445.74685	282	
446.74196	194	
446.77313	198	1+
447.71025	246	
448.70840	156	
448.77081	208	1+
449.69489	382	1+
449.87948	410	
450.75611	156	
453.75108	252	1+
457.90108	292	
462.88084	614	1+
465.71857	308	
467.70633	416	1+
467.88855	976	1+
469.88360	260	1+
470.72409	148	1+
472.80460	152	
485.90161	554	
492.80256	256	1+
501.78325	192	1+
509.86083	414	
END IONS

###FS:    #m/z: 336.94527 #charge 1+
###MS: 77
###MSMS: 79
BEGIN IONS
TITLE=Cmpd 59, +MS2(336.9453), 28.0-35.0eV, 1.7min #79
RTINSECONDS=101.349
SCANS=77,79
PEPMASS=336.94527	85004
CHARGE=1+
151.62678	100	
191.96112	84	
196.88432	100	
199.87003	78	
204.08093	80	
206.97662	72	
207.04551	92	
209.88554	106	
209.94428	148	
210.88147	218	
211.94422	3832	1+
212.87824	1320	1+
213.93838	2580	1+
215.88427	344	
215.92110	76	
220.87741	86	
223.97945	102	
224.09701	84	
224.90836	80	
224.96571	176	1+
226.41365	86	
226.89412	82	
226.95141	130	
226.99223	96	
227.90049	118	
228.89247	488	1+
228.94046	122	
229.95439	3368	1+
230.88792	2994	1+
231.95015	1568	1+
233.89400	130	
233.95089	394	
234.01080	76	
234.79657	84	
234.82820	106	
234.89973	106	
235.90436	88	
235.94932	86	
236.02114	78	
236.05897	92	
237.92455	98	
239.83385	96	
239.90238	84	
239.92694	76	
241.82524	74	
241.84603	154	
246.48940	76	
246.88105	74	
246.90269	128	
246.97439	236	
247.83678	100	
247.85218	80	
247.96464	954	1+
248.90075	1080	1+
249.95778	754	1+
250.83109	142	
250.90588	344	1+
251.56018	76	
251.83666	644	1+
252.46485	86	
252.79398	106	
252.97016	2770	
253.35698	94	
253.90501	352	1+
253.97244	74	
254.86334	84	
254.96594	728	1+
255.07498	110	
256.08091	82	
256.36813	78	
256.91062	248	1+
257.06096	76	
257.83073	80	
257.94136	74	
258.05574	80	
258.72681	110	
258.85005	118	
259.85077	280	
260.84008	120	
261.82942	154	
262.13518	92	
265.06148	80	
266.93198	76	
266.99169	128	
267.84992	242	
268.83900	1020	1+
270.97970	296	
271.03119	74	
271.09982	144	
271.81223	146	
271.84830	114	
271.91705	188	
272.86686	94	
272.91638	292	1+
272.97847	332	1+
273.38620	76	
273.79117	150	
273.85627	134	
275.09013	90	
275.87304	76	
276.83605	642	1+
276.85498	314	1+
276.89435	124	
276.95393	72	
277.07782	76	
277.80159	78	
277.83901	524	1+
279.83226	156	
279.88278	82	
280.82834	74	
280.86327	80	
281.87271	84	
282.10757	82	
283.78943	258	1+
284.09540	84	
284.36212	94	
285.84867	1246	1+
286.39939	74	
286.79862	78	
287.75790	78	
287.89948	74	
288.81354	174	
289.09230	94	
289.88054	120	
290.38191	82	
290.88422	76	
291.11919	84	
291.85484	110	
292.10765	310	1+
292.96536	74	
293.06067	160	
293.11037	200	1+
293.85828	274	1+
293.99263	130	
294.03231	78	
296.90650	72	
297.89773	108	
298.30486	90	
299.85556	118	
299.87299	312	1+
301.35831	72	
301.73118	78	
301.82278	92	
302.55062	82	
303.80870	86	
303.94278	84	
304.83384	86	
304.88050	80	
305.39592	82	
305.85688	216	
306.88887	172	1+
307.82309	92	
308.79453	138	
308.87689	150	
309.86470	442	1+
310.35106	104	
312.37925	84	
313.87203	112	
314.59683	100	
314.91270	92	
318.85554	86	
320.39903	94	
320.62791	78	
323.91213	102	
324.78766	82	
324.89354	134	
326.88648	72	
327.41113	92	
328.18938	94	
328.81186	82	
328.88185	158	
329.87321	106	
333.76241	74	
333.99129	82	
334.87968	158	1+
335.04236	76	
338.72272	80	
338.80638	126	
338.82639	190	1+
339.38742	76	
341.38304	86	
341.79462	112	
END IONS

###FS:    #m/z: 359.96123 #charge 1+
###MS: 77
###MSMS: 80
BEGIN IONS
TITLE=Cmpd 60, +MS2(359.9612), 28.0-35.0eV, 1.7min #80
RTINSECONDS=102.122
SCANS=77,80
PEPMASS=359.96123	70782
CHARGE=1+
93.24763	96	
187.44554	92	
195.08698	82	
207.94623	142	
209.94359	1390	1+
212.87332	292	1+
214.06731	78	
216.91136	80	
217.92006	92	
220.95966	90	
221.89121	150	
222.95151	1218	1+
223.88987	172	
224.41173	78	
224.94937	1290	1+
226.94687	7164	1+
226.97393	146	
227.89155	82	
227.92864	146	
228.94230	7076	1+
231.88659	84	
233.83070	82	
234.86053	92	
235.82224	82	
235.86472	86	
236.00426	94	
237.03356	94	
237.05325	118	
238.89437	142	
238.96232	86	
240.93917	454	1+
240.96194	506	1+
241.08465	92	
241.78800	158	
241.84744	210	1+
241.89289	148	1+
242.82880	206	1+
242.93986	86	
242.96043	834	1+
244.44272	88	
244.95668	3630	
245.40911	100	
245.93894	214	
246.95291	3476	
247.80769	84	
248.03352	196	1+
248.80249	334	1+
248.85449	80	
250.08621	88	
250.95118	394	
251.07462	146	
252.11365	86	
252.87692	192	
252.95494	238	
253.83127	142	
257.85560	142	
258.10508	84	
258.83166	84	
258.84717	100	
258.97205	78	
259.13070	146	
259.94473	78	
260.83699	110	
260.94696	150	
260.97036	456	
261.88459	82	
262.44333	90	
262.84440	158	
262.95272	98	
263.41367	152	
263.83195	186	1+
263.84752	94	
263.86928	178	1+
264.91151	86	
264.96988	230	1+
265.08070	148	
265.90601	92	
266.41081	90	
266.81651	210	
266.86381	110	
267.38743	84	
267.79273	194	1+
267.97122	772	1+
268.35417	84	
269.96601	622	1+
271.84279	92	
272.85066	278	1+
273.10220	78	
273.94425	126	
273.97196	168	1+
275.96863	214	
277.98168	80	
278.80072	270	1+
278.84787	82	
280.17023	78	
280.78876	222	
280.85177	146	
281.79133	258	1+
282.35283	94	
282.82650	120	
283.52434	96	
283.66082	82	
283.87592	112	
283.98542	290	1+
284.61067	94	
284.82614	144	
286.90874	94	
287.95336	86	
288.87175	294	1+
288.95696	86	
291.54876	90	
293.81087	106	
293.98337	88	
294.86479	146	
295.06666	80	
296.08431	84	
296.33363	92	
296.81154	88	
296.83496	80	
297.79914	696	1+
298.80150	596	1+
298.92849	88	
299.13930	78	
299.32377	104	
300.15698	88	
300.80640	286	
300.93136	130	
301.78542	124	
302.06827	96	
303.80868	212	1+
304.85678	140	
306.81378	126	
306.88366	266	1+
307.56484	78	
308.40526	84	
308.81592	128	
308.87230	84	
309.87533	80	
310.87750	130	
311.88866	192	
312.95029	88	
313.48470	94	
314.36807	78	
314.48562	78	
315.51848	90	
316.02253	80	
316.05969	78	
316.58187	94	
317.54578	92	
318.31890	82	
319.13629	90	
319.85168	86	
320.76882	92	
321.82190	110	
321.85130	82	
321.88296	126	
322.08266	102	
322.27220	80	
322.78384	92	
323.56508	98	
323.59111	112	
324.88783	94	
325.41656	92	
328.81476	100	
328.88416	102	
329.91162	110	
335.93700	286	1+
337.83180	150	
339.50740	96	
341.82573	102	
344.90561	260	1+
346.38131	92	
346.87938	80	
350.72089	92	
350.76380	126	
351.82143	230	1+
352.88656	124	
356.77611	130	
357.86493	80	
358.62000	82	
359.86964	200	
360.19810	82	
362.10937	86	
END IONS

###FS:    #m/z: 507.84480 #charge 1+
###MS: 81
###MSMS: 82
BEGIN IONS
TITLE=Cmpd 61, +MS2(507.8448), 28.2-35.2eV, 1.8min #82
RTINSECONDS=105.808
SCANS=81-82
PEPMASS=507.84480	327256
CHARGE=1+
196.01542	588	1+
214.89043	154	
218.88200	190	
224.97513	186	
227.95603	138	
232.89464	480	1+
234.06636	146	
236.88846	388	1+
250.91031	390	1+
250.96789	310	1+
251.88271	162	
253.38254	168	
257.92688	174	
260.88306	592	1+
266.16802	360	1+
268.97611	198	
269.38163	374	1+
269.89423	138	
270.85910	192	
270.93580	164	
271.93166	240	1+
272.38826	148	
273.88602	148	
277.38600	148	
281.37814	158	
284.90086	244	
285.85363	352	
285.95466	168	
286.86967	234	
287.85116	842	1+
288.86953	234	
289.03611	182	
289.87553	322	
289.96683	194	
290.86309	826	1+
292.85815	174	
292.88713	238	
293.87193	1826	1+
294.04348	136	
294.12600	200	
295.39861	204	1+
295.85266	548	1+
297.93986	190	1+
298.33879	274	1+
298.85382	228	
298.86850	334	1+
300.85037	380	1+
301.80183	438	1+
302.03087	138	
303.86762	1062	1+
304.38491	194	
304.91686	214	1+
305.86252	1840	1+
306.12675	154	
307.88857	750	
308.14176	1280	1+
308.87105	2612	1+
309.37279	182	
309.78768	174	1+
309.88719	430	
310.04474	114	1+
310.15473	708	1+
310.84173	162	
311.80482	226	1+
311.88261	3762	1+
312.34752	146	
312.39499	194	1+
312.82253	152	
314.82049	140	
314.86552	482	1+
316.85972	744	1+
320.87094	264	
321.84804	446	1+
321.88164	212	
323.87384	310	
325.82273	136	
325.90129	142	
326.81977	324	1+
326.88119	3432	1+
329.87771	220	
329.89878	174	
330.88919	752	1+
331.39119	262	1+
331.87205	214	
332.39357	182	1+
332.87180	896	1+
333.75229	140	
334.89817	176	
335.84216	408	
335.88695	268	
336.01053	156	
336.87519	160	
337.77014	338	1+
337.88336	178	
338.00816	188	1+
338.71608	208	1+
338.88542	372	
339.80260	158	
339.87413	618	1+
340.89609	268	1+
343.36610	138	
343.87607	140	
343.90183	144	
346.09851	140	
347.76225	244	1+
347.89081	140	
349.75388	280	
349.82483	316	1+
349.88243	188	
350.35401	252	1+
350.76354	176	
350.83062	226	1+
350.88553	724	1+
352.77890	404	1+
352.90855	142	
353.81438	138	
353.85033	164	
353.90268	332	1+
355.89328	184	
356.88728	282	1+
357.78972	152	1+
358.37927	148	
360.80364	138	
362.36276	152	
362.84374	144	
362.86466	166	
364.71415	194	1+
365.77226	186	
365.78615	216	
366.18417	398	1+
366.73870	162	
366.83577	702	1+
367.37976	156	
367.70409	596	1+
367.72135	166	
367.76279	546	1+
368.70554	458	1+
368.89698	346	1+
369.83613	326	
370.37632	138	
370.83562	172	
371.02440	108	1+
371.34315	218	1+
371.86611	152	
372.19552	178	
372.71553	182	1+
372.78590	158	
372.81840	324	1+
372.89261	318	1+
373.87533	160	
373.89577	264	1+
373.99591	144	
375.77036	162	
375.86475	250	1+
375.89636	148	
376.76252	226	1+
380.71668	316	
380.74045	238	1+
380.85165	154	
381.84108	580	1+
383.79368	290	
384.84897	1550	1+
384.89664	318	
385.78800	206	
386.80397	176	
386.82536	188	
386.88679	138	
387.84749	408	1+
388.74108	144	
388.78816	256	1+
389.05350	200	1+
389.19908	490	1+
390.73221	150	
390.83936	708	
391.84168	512	
392.71738	174	
392.74497	202	1+
392.83056	326	
393.74848	160	1+
393.79618	154	
393.82355	508	1+
394.31824	154	
394.77922	174	1+
394.82647	350	1+
396.74571	172	
396.78875	260	1+
396.88317	176	1+
397.39281	148	
398.72523	352	1+
398.84556	374	1+
398.87258	182	
399.84812	310	1+
400.28012	162	
400.86813	162	
402.86089	320	
403.87253	300	
404.87150	760	1+
405.75675	310	1+
405.81501	162	1+
405.87387	528	1+
406.85287	136	
407.73280	200	
407.80915	232	1+
407.86476	920	
408.75203	170	
408.77689	196	
408.85616	1114	1+
409.72255	642	1+
410.08725	156	
410.83429	848	1+
410.85778	234	
411.79873	366	1+
411.86601	186	
412.21671	248	1+
412.84304	482	1+
413.75014	368	1+
413.87576	168	
414.68495	142	
414.87817	464	1+
415.88011	346	1+
417.86335	136	
418.73702	352	1+
420.86955	160	
421.88317	506	
422.86485	154	
423.77278	214	
423.86765	370	
424.77452	240	
424.86968	188	
425.75511	700	1+
425.88286	138	
426.66701	142	
426.86168	1460	1+
427.73222	502	
428.73701	276	
428.75366	246	
428.84538	1632	1+
429.70314	358	1+
429.73803	204	
430.73721	528	1+
431.86903	416	
432.69724	240	1+
432.86990	336	
433.85409	224	
435.71761	220	
435.88892	244	1+
436.89242	166	1+
439.89237	852	1+
441.70313	220	
442.77475	190	1+
442.87918	328	1+
444.68887	186	
444.87180	2072	1+
444.90153	176	
445.71711	218	
445.75652	398	
446.71428	158	
446.77620	166	
447.70719	680	1+
447.89393	216	
448.75780	206	
448.86826	432	1+
449.87346	366	1+
450.74986	460	1+
451.78016	156	
457.90369	598	1+
462.88069	984	1+
465.71627	308	1+
467.88816	616	1+
470.72377	212	
485.89851	408	1+
491.80414	180	1+
495.79363	216	1+
499.66645	150	1+
500.80564	200	1+
508.85365	308	1+
509.85732	242	1+
END IONS

###FS:    #m/z: 336.94531 #charge 1+
###MS: 81
###MSMS: 83
BEGIN IONS
TITLE=Cmpd 62, +MS2(336.9453), 28.0-35.0eV, 1.8min #83
RTINSECONDS=106.58
SCANS=81,83
PEPMASS=336.94531	79102
CHARGE=1+
76.71885	86	
182.86838	74	
185.86705	142	
190.32777	90	
195.96088	80	
198.93169	90	
206.97695	120	
207.86972	86	
210.88392	172	
211.78857	114	
211.94366	3792	1+
212.87785	1234	1+
213.93929	1832	1+
215.93702	132	
216.88982	86	
217.93669	174	
220.89738	90	
223.91887	94	
224.92693	76	
224.97297	188	
226.94187	128	
227.78350	90	
228.42642	108	
228.84564	156	1+
228.89195	300	
229.95485	3526	1+
230.88907	3708	1+
231.94903	1954	1+
233.82636	226	1+
233.94750	536	1+
234.88339	130	
235.89397	110	
235.94892	82	
238.07060	78	
239.99554	92	
240.15513	94	
240.84870	88	
240.93901	118	
240.95909	204	1+
241.12468	86	
241.83949	130	
242.19194	80	
244.43679	112	
247.96593	852	1+
248.80031	78	
248.89954	972	1+
249.82807	82	
249.96067	348	
250.36026	88	
250.83368	138	
250.85292	94	
250.95320	178	
250.98793	132	1+
251.06912	150	
251.83283	450	1+
251.89750	78	
251.95669	128	
252.85091	134	
252.97017	1996	1+
253.07397	82	
253.90832	134	
254.81341	78	
254.90891	132	
254.96678	1062	1+
255.07384	166	1+
255.37261	92	
255.92177	76	
256.26589	108	
256.90898	150	
256.96312	250	
257.05214	74	
257.24210	86	
257.42089	86	
257.91754	78	
259.84509	182	1+
259.86557	74	
260.86419	92	
261.82993	112	
262.88333	100	
263.83387	98	
263.97535	80	
266.84584	104	
266.88380	86	
267.84137	106	
267.85995	80	
268.79890	84	
268.84115	1182	1+
268.90779	176	
268.95825	226	
269.80100	78	
270.98272	202	
271.44271	98	
271.91694	164	
272.91147	76	
272.97330	76	
273.87018	290	1+
274.85934	116	
275.97389	98	
276.85304	438	1+
276.89569	98	
277.83614	112	
277.96232	100	
278.83527	192	
279.84585	106	
282.06866	78	
282.23538	80	
283.83654	76	
283.86454	112	
283.89231	82	
284.79745	74	
285.85025	262	
286.42834	80	
286.85107	1046	1+
286.92754	78	
288.79806	78	
288.83351	74	
289.86341	228	1+
291.80221	110	
291.94087	86	
292.85829	120	
292.93692	108	
293.85258	74	
294.10967	134	
294.85808	146	
295.02061	74	
295.11737	82	
296.86867	286	1+
296.97137	96	
297.79865	156	1+
297.82143	90	
297.90630	80	
298.92220	92	
299.78068	92	
300.86654	96	
300.90825	88	
302.36497	88	
302.93941	74	
303.85727	86	
303.87400	92	
304.39666	124	
304.86317	116	
305.00760	78	
305.30999	88	
306.11189	86	
306.88932	204	1+
309.39573	92	
309.86761	142	
310.34912	74	
310.71048	106	
310.88083	202	
311.82825	76	
311.87702	124	
311.89672	96	
312.86544	74	
318.72843	78	
318.87554	92	
319.88839	130	
323.37735	82	
323.42383	78	
323.75982	80	
323.88186	140	
324.89797	84	
325.38867	78	
325.43216	80	
327.39085	96	
327.88680	80	
328.88712	362	1+
330.81611	120	
332.90624	88	
334.98815	92	
336.04762	78	
337.24638	100	
339.80830	80	
340.08665	76	
340.80127	128	
340.81437	96	
340.85031	84	
END IONS

###FS:    #m/z: 359.96106 #charge 1+
###MS: 81
###MSMS: 84
BEGIN IONS
TITLE=Cmpd 63, +MS2(359.9611), 28.0-35.0eV, 1.8min #84
RTINSECONDS=107.352
SCANS=81,84
PEPMASS=359.96106	65780
CHARGE=1+
178.92885	78	
191.89298	92	
195.84907	86	
200.94825	124	
201.87052	156	
205.94958	122	
206.87055	82	
207.94843	164	
208.95818	88	
209.92242	84	
209.94199	1412	1+
211.40959	88	
218.88523	86	
222.89447	120	
222.95189	1026	1+
224.04743	88	
224.94816	1046	1+
224.96448	226	
225.39669	94	
225.71004	84	
226.39283	166	1+
226.86967	88	
226.89268	86	
226.94625	7400	1+
226.97040	94	
227.10260	152	1+
227.93226	314	
228.94179	7590	1+
230.88784	156	1+
232.82554	108	
232.83682	86	
232.88343	84	
233.83603	90	
233.92865	108	
233.97700	84	
234.93590	82	
235.82159	160	1+
235.84012	80	
236.89945	78	
237.91505	78	
238.06141	200	1+
238.93781	88	
240.78945	82	
240.94244	322	
240.96355	342	1+
241.09303	88	
241.84431	78	
241.94281	170	
242.95852	264	1+
243.83475	126	
244.02036	78	
244.86832	104	
244.95693	3606	1+
245.94007	210	
246.91310	94	
246.95226	4700	
246.97595	394	1+
247.90649	104	
247.95784	220	1+
248.79716	316	1+
248.88359	90	
249.14613	94	
249.79629	180	1+
250.95170	250	
250.97457	140	
251.07050	120	
251.83132	360	1+
251.90741	102	
252.95512	234	
255.78750	134	
255.83472	258	1+
257.10179	104	
259.79265	102	
260.94405	270	
260.96946	222	
261.96478	372	1+
262.82549	384	1+
262.85582	92	
262.88302	80	
263.89939	78	
263.96241	234	1+
265.80677	686	1+
265.97456	142	
266.81091	538	1+
267.97228	528	1+
268.95679	172	
269.96819	464	
270.90294	82	
271.83159	78	
271.84707	288	1+
272.15168	100	
272.31932	84	
273.06146	82	
273.42281	80	
273.45328	106	
273.96925	172	
274.98829	82	
275.80798	122	
275.97242	250	1+
276.81076	212	
276.85074	132	
276.89225	80	
276.90452	130	
277.08802	108	
277.79266	406	1+
277.81399	196	
277.99170	102	
278.09181	104	
278.39115	96	
279.10494	294	1+
279.79239	522	1+
279.84905	240	1+
279.95250	84	
280.79273	356	1+
280.83608	302	1+
281.05065	78	
281.86967	202	1+
282.36528	78	
282.79721	154	
282.81537	86	
284.12814	86	
284.82321	156	
284.85748	92	
285.82884	100	
286.53526	92	
286.91269	84	
287.05214	82	
287.86404	82	
287.92351	206	1+
290.82464	134	
290.85720	144	
291.78202	114	
291.80260	146	
292.43412	84	
293.12153	126	
294.85537	140	
295.92382	80	
296.80885	194	
297.10979	88	
297.97275	142	1+
298.80263	958	1+
299.12822	90	
299.76767	102	
300.80147	142	
300.82290	124	
302.24108	82	
303.80177	98	
304.00898	88	
305.92705	100	
307.13743	142	
307.73499	104	
307.82404	116	
308.79274	214	1+
308.88387	88	
309.12740	232	1+
311.86626	126	
311.87692	264	1+
312.82220	104	
314.81798	168	
316.45053	92	
316.81600	224	1+
318.27721	80	
319.87007	116	
320.12876	78	
321.83070	90	
321.97667	78	
322.81884	146	
322.92647	320	
324.88980	160	1+
327.32202	82	
329.90823	80	
331.31707	80	
332.90821	96	
333.39908	76	
335.91018	96	
336.76684	102	
336.94532	446	1+
339.75168	236	1+
339.83605	94	
340.93745	448	
342.41645	78	
343.76926	88	
344.66453	84	
344.87912	86	
346.35148	102	
346.90912	94	
347.00990	88	
353.77390	140	
356.77953	214	1+
356.81553	124	
358.76365	88	
358.83382	86	
359.75899	230	1+
360.76095	164	1+
361.39026	80	
362.30323	96	
362.75901	80	
END IONS

###FS:    #m/z: 322.92971 #charge 1+
###MS: 85
###MSMS: 86
BEGIN IONS
TITLE=Cmpd 64, +MS2(322.9297), 28.0-35.0eV, 1.9min #86
RTINSECONDS=111.029
SCANS=85-86
PEPMASS=322.92971	4700800
CHARGE=1+
64.33154	80	
76.90602	72	
101.46871	68	
128.67792	74	
182.86745	70	
185.92417	88	
189.99418	76	
190.89757	72	
194.95322	78	
201.44233	70	
202.04253	90	
203.88286	92	
205.94617	78	
207.86803	70	
207.93453	242	1+
207.97286	226	
207.99200	76	
210.89667	140	
212.06701	112	
212.87760	336	1+
215.86777	70	
221.89296	82	
221.94819	232	1+
223.00272	78	
224.98022	68	
226.08127	74	
226.87477	84	
227.11822	70	
227.81888	110	
227.89209	66	
229.98778	126	
230.82925	176	
230.88899	170	
232.46567	72	
232.88325	84	
232.99933	84	
233.82667	76	
233.89165	104	
236.82186	68	
236.85001	126	
237.79963	80	
237.98712	74	
238.00587	70	
238.02450	246	1+
238.88275	252	1+
238.94769	174	
239.07942	114	
240.82086	318	
240.94017	2686	
240.98419	68	
241.94107	1882	
242.81792	508	1+
242.94152	5832	1+
243.82150	394	1+
243.87736	78	
244.02571	90	
244.79565	70	
244.93899	1788	1+
244.98605	68	
245.80225	104	
246.86008	160	
246.97472	130	
247.85622	100	
248.07899	96	
248.84047	136	
248.95513	68	
249.81050	68	
250.84359	84	
250.94524	82	
251.86388	74	
252.08434	84	
252.78489	68	
252.84134	86	
253.05027	76	
253.83784	164	1+
254.15790	70	
254.40214	72	
254.91038	138	
255.88851	308	1+
255.94741	66	
258.79982	76	
258.83243	122	
258.89679	144	
260.34294	80	
260.80090	98	
260.82627	190	
260.95536	96	
261.81500	72	
261.83301	210	
262.83114	118	
263.85281	262	1+
263.91739	82	
264.42815	96	
264.93789	80	
265.05769	68	
265.08891	106	
265.13759	88	
266.85213	84	
267.04026	80	
267.79535	78	
268.79301	76	
268.84291	84	
269.88518	82	
270.79763	66	
271.84656	180	
272.04175	72	
272.44401	162	
272.75708	74	
272.85428	124	
273.79254	132	
274.37583	122	
274.81174	72	
274.91347	74	
275.80874	134	
276.81289	220	1+
276.89773	76	
277.85462	70	
278.87710	76	
279.00401	92	
279.09101	1078	1+
281.79839	78	
282.08732	80	
282.86530	72	
283.07244	202	
283.78445	260	1+
284.07261	94	
284.29251	330	
284.81025	66	
284.82423	86	
288.79678	122	
289.04003	78	
290.85985	78	
291.06056	76	
291.80346	188	1+
291.99764	66	
292.85633	68	
292.90868	76	
296.80238	126	
296.87007	96	
296.88973	76	
297.86634	76	
298.83529	98	
299.78723	118	
300.94454	70	
301.86126	76	
302.89061	84	
303.65795	68	
304.49964	78	
306.27642	84	
307.80065	244	1+
307.89012	70	
308.10328	66	
309.07201	94	
309.78261	74	
310.81022	70	
310.88300	142	
312.80155	112	
312.85899	70	
315.81962	82	
316.83542	68	
319.97061	72	
321.82191	92	
321.87351	84	
322.75740	68	
323.05527	68	
326.72021	80	
326.90206	68	
END IONS

###FS:    #m/z: 340.94024 #charge 1+
###MS: 85
###MSMS: 87
BEGIN IONS
TITLE=Cmpd 65, +MS2(340.9402), 28.0-35.0eV, 1.9min #87
RTINSECONDS=111.801
SCANS=85,87
PEPMASS=340.94024	1778278
CHARGE=1+
183.86627	148	
190.93265	114	
192.92619	324	1+
192.94115	108	
203.60397	84	
206.95015	130	
208.93856	80	
209.91586	80	
209.94456	172	
210.93646	146	
211.09872	158	
212.87698	580	1+
213.87948	436	1+
213.89260	80	
213.94001	1776	1+
214.87615	144	
215.88835	752	
215.93635	222	
217.09592	82	
217.88132	124	
221.73786	94	
222.89294	88	
223.88200	94	
224.81844	84	
226.53013	88	
226.94847	140	
227.89959	78	
228.84060	132	
228.94732	206	
230.88975	132	
231.49688	78	
231.88971	234	
231.94939	1806	1+
232.82494	198	1+
232.89236	602	1+
233.89679	366	1+
233.94679	602	1+
235.09410	78	
235.86904	130	
235.89085	134	
235.94742	128	
236.88070	132	
239.87804	92	
240.83366	98	
241.84044	314	1+
241.96445	78	
242.94192	128	
243.82808	296	1+
244.37170	104	
244.88398	124	
245.40551	94	
246.89117	138	
246.97946	78	
247.98376	104	
248.00491	96	
249.24032	90	
249.89485	148	
249.96077	444	
250.89772	148	
250.95089	92	
250.99016	114	
251.38879	92	
251.91287	80	
251.96234	82	
252.97518	100	
253.86737	78	
254.40561	86	
254.96379	1062	1+
255.08662	92	
256.07742	84	
256.90946	124	
257.04667	92	
257.80061	190	
257.83665	84	
258.79752	120	
258.84305	388	1+
258.96281	78	
259.04083	94	
259.11797	96	
259.95804	320	1+
260.83343	450	1+
260.85963	86	
260.88801	84	
262.41791	80	
262.44926	86	
262.88689	142	
262.92496	78	
265.79893	136	
265.91585	84	
267.84228	328	1+
268.84103	124	
268.91584	90	
269.91362	94	
270.83068	334	1+
271.80008	104	
272.92308	92	
272.93978	144	
273.86808	78	
274.02801	78	
274.52025	112	
274.81755	130	
274.90062	232	1+
275.43030	84	
275.71589	86	
275.81099	122	
275.84570	626	1+
275.85812	122	
275.95433	124	
276.87537	142	
277.35977	88	
277.96436	146	
278.84577	370	
279.84935	550	1+
279.89793	138	
280.27539	94	
282.83102	130	
283.14827	94	
283.79031	90	
283.85314	82	
283.92345	88	
283.94842	78	
284.00007	78	
284.07034	88	
284.42826	80	
284.89037	86	
285.85904	86	
286.02643	86	
287.00031	82	
288.52897	86	
289.78278	106	
290.83190	80	
290.85985	122	
291.81491	150	
293.85790	370	1+
293.92096	94	
294.86247	276	1+
296.80533	90	
296.85374	84	
297.96969	140	
298.79922	82	
299.11345	84	
299.78474	88	
299.87455	128	
300.78264	78	
300.94823	90	
301.42398	80	
302.90771	84	
307.79590	78	
308.84926	96	
310.87914	104	
311.00463	92	
311.88421	88	
316.87754	182	1+
317.82439	88	
319.85848	92	
322.56319	84	
322.81012	88	
323.97401	90	
324.89122	122	
324.90811	78	
326.17232	134	
326.74251	82	
328.81866	124	
329.87624	250	1+
330.81941	92	
332.82301	78	
336.83597	92	
339.26505	78	
340.35855	84	
340.87418	82	
340.92947	106	
342.20558	96	
342.79564	100	
342.90590	98	
END IONS

###FS:    #m/z: 363.95624 #charge 1+
###MS: 85
###MSMS: 88
BEGIN IONS
TITLE=Cmpd 66, +MS2(363.9562), 28.0-35.0eV, 1.9min #88
RTINSECONDS=112.572
SCANS=85,88
PEPMASS=363.95624	967626
CHARGE=1+
157.46991	84	
169.85079	92	
177.93143	84	
189.86220	512	1+
191.85827	584	
192.92728	118	
194.88791	134	
196.88218	324	1+
199.00131	84	
207.94922	92	
207.96871	86	
209.94477	1944	1+
210.87980	268	1+
212.87841	2714	
214.41758	102	
214.89835	146	
218.89078	116	
220.95612	120	
222.41839	96	
222.95319	396	1+
224.94969	1430	1+
225.42255	82	
225.88474	118	
226.06213	130	
226.56443	144	1+
226.80360	90	
226.89407	190	
226.91181	88	
226.94668	13780	1+
226.97470	238	
227.02241	144	
227.92827	262	
228.89437	158	
228.94195	12114	1+
228.97782	98	
229.89545	90	
229.96241	88	
230.88903	3470	1+
232.88546	666	1+
233.82747	102	
234.88034	246	1+
236.86419	88	
239.93070	92	
240.00306	88	
240.82169	262	
240.94120	516	
240.96137	380	1+
241.83581	202	1+
241.89500	220	1+
241.93970	2092	1+
242.85938	88	
242.95979	726	1+
244.79947	86	
244.95664	6718	1+
245.94187	334	
246.43558	180	
246.79973	364	1+
246.90800	144	
246.95211	6026	1+
248.85618	106	
248.89913	1196	1+
249.79696	136	
250.89764	186	
250.94202	134	
250.96968	358	
251.07663	146	
251.84485	82	
251.89575	168	
252.96936	132	
253.90436	516	1+
253.95352	92	
254.08259	86	
254.09760	140	
254.82889	82	
257.08102	108	
258.08317	148	
258.83485	124	
258.90048	84	
259.84670	130	
260.83629	194	
260.85560	126	
260.96571	360	1+
261.82833	404	1+
262.89248	108	
263.98700	86	
264.96502	212	
265.08644	120	
265.82359	140	
265.86184	82	
266.09021	280	1+
266.46472	84	
266.81473	178	
267.78332	212	
267.81504	142	
267.89680	134	
267.97266	892	1+
268.96466	1470	1+
269.04473	92	
269.80629	120	
269.96921	1242	1+
270.10484	112	
270.39571	90	
271.91733	256	
272.84479	194	
272.86329	124	
273.84225	130	
274.85421	88	
274.91220	116	
275.10543	152	
276.85308	290	1+
276.92472	86	
278.80136	326	1+
278.84568	116	
278.92200	88	
278.93620	90	
279.10264	130	
280.79115	676	1+
280.83152	216	1+
281.12112	84	
281.89023	170	
282.78825	668	1+
282.85613	86	
283.09643	86	
283.80551	156	1+
283.85415	350	1+
283.98270	128	
284.06996	146	
284.16130	104	
284.82512	156	
284.94429	96	
285.84580	1154	1+
285.86634	118	
287.90146	98	
289.81900	150	
289.86644	128	
290.18745	106	
291.85680	246	1+
292.11206	512	1+
293.91896	86	
295.88588	90	
296.37154	108	
298.45553	94	
298.80531	516	1+
299.82998	88	
299.89087	92	
300.80227	276	
300.86744	130	
301.80118	206	
301.81302	248	
301.86088	896	1+
301.90955	158	
302.15773	90	
303.80654	408	1+
303.85704	890	1+
306.43333	98	
306.92970	84	
307.85463	196	1+
307.87826	104	
311.13052	82	
312.95280	108	
316.81653	132	
318.85964	224	1+
320.81462	340	1+
321.81680	286	1+
321.88464	106	
321.89985	138	
322.92912	316	
323.15934	98	
324.89293	264	1+
324.98248	100	
325.83094	86	
326.87149	200	
329.02941	120	
331.87610	96	
331.90291	94	
332.09788	94	
332.62170	92	
333.08773	84	
333.56705	98	
334.84017	92	
334.96122	98	
336.02971	144	
336.94702	224	1+
339.82901	330	
340.67566	102	
340.93858	612	1+
344.88379	88	
345.36483	82	
347.80427	108	
352.88351	86	
353.85966	130	
359.85477	108	
360.80668	142	
361.09366	82	
362.18656	84	
363.95425	134	
364.73809	82	
365.31981	98	
368.83799	112	
END IONS

###FS:    #m/z: 322.92972 #charge 1+
###MS: 89
###MSMS: 90
BEGIN IONS
TITLE=Cmpd 67, +MS2(322.9297), 28.0-35.0eV, 2.0min #90
RTINSECONDS=116.25
SCANS=89-90
PEPMASS=322.92972	4619530
CHARGE=1+
63.34767	86	
183.91675	78	
187.93173	104	
191.93043	84	
197.89070	74	
201.04554	140	
205.94841	130	
207.97340	118	
212.87896	162	
214.42473	82	
215.88084	88	
216.87341	104	
220.01320	80	
220.04213	90	
220.87358	142	
221.90180	210	1+
221.94228	82	
222.95527	78	
223.96035	270	
224.01066	84	
224.95818	168	
226.81860	76	
227.81997	76	
227.92939	72	
228.83676	80	
230.83538	82	
230.88945	134	
231.89984	76	
232.08588	78	
234.10484	82	
235.13550	82	
236.04397	82	
236.89557	78	
238.83178	182	1+
238.88247	80	
238.94119	170	
239.07707	152	
239.95075	152	
240.37441	80	
240.79127	84	
240.82060	540	1+
240.93990	2196	
241.04521	78	
241.78521	82	
241.94225	2138	
242.03844	90	
242.08698	112	
242.91148	132	
242.94152	5734	1+
243.83518	222	1+
243.88220	78	
244.21398	82	
244.81953	160	
244.93949	1518	1+
246.98008	266	
247.03937	90	
247.84949	138	
247.87416	256	1+
248.84790	128	
248.92459	80	
248.98839	72	
249.03826	140	
249.57192	78	
250.94334	200	
251.07406	94	
252.18016	72	
253.35149	72	
253.84834	72	
253.90568	72	
254.79464	140	
254.85062	72	
255.46456	78	
255.78410	80	
256.90133	90	
257.79552	154	1+
259.80823	82	
260.43012	78	
260.83018	324	
261.83125	258	
262.75368	80	
262.83115	142	
262.91512	84	
262.93100	82	
263.00445	74	
263.98739	84	
264.86583	90	
264.90949	72	
264.97993	94	
265.08668	124	
266.00363	82	
266.85831	150	
267.79851	116	
267.84223	92	
268.41256	106	
268.80933	72	
269.87321	82	
271.79684	74	
271.84647	84	
272.44124	74	
273.52618	100	
273.79252	196	
273.82701	78	
274.79883	106	
275.06773	98	
276.83843	108	
276.85681	118	
276.89953	92	
277.86077	154	
277.98391	72	
278.02893	72	
278.84672	152	
279.09118	954	1+
279.88042	74	
280.82603	140	
280.90454	90	
283.35473	98	
283.86037	114	
284.16744	78	
284.20220	98	
284.29563	186	
284.78968	86	
284.88534	124	
285.11746	106	
285.13913	72	
285.84822	246	1+
286.80074	182	1+
287.88908	90	
289.11169	102	
289.86640	140	
290.78828	80	
290.85615	154	
291.85200	356	1+
292.80015	118	
293.53974	100	
293.79835	76	
296.04836	76	
296.82050	162	
297.33831	94	
299.75711	72	
300.80765	100	
303.06766	74	
303.86402	108	
303.88045	112	
304.24905	82	
306.86748	72	
307.80301	264	1+
307.89274	86	
308.89054	80	
312.87683	72	
313.89563	92	
314.79509	74	
316.75645	88	
317.91593	76	
318.37336	82	
318.76796	78	
318.99846	72	
320.81664	72	
321.42425	92	
321.83190	76	
324.04720	92	
324.21924	78	
324.75660	72	
324.80650	336	1+
324.88884	160	
325.88676	310	1+
END IONS

###FS:    #m/z: 340.94031 #charge 1+
###MS: 89
###MSMS: 91
BEGIN IONS
TITLE=Cmpd 68, +MS2(340.9403), 28.0-35.0eV, 2.0min #91
RTINSECONDS=117.023
SCANS=89,91
PEPMASS=340.94031	1727544
CHARGE=1+
155.13495	98	
186.86612	74	
189.86393	78	
190.93153	72	
192.88969	72	
195.92138	84	
196.88311	154	
205.94858	128	
206.41520	100	
208.93983	140	
208.96595	82	
210.93667	206	
212.04920	76	
212.10611	74	
213.87943	178	
213.89319	96	
213.93855	1002	1+
215.38050	92	
215.88724	426	
215.93802	188	
217.00386	74	
217.83478	74	
222.56122	88	
223.88549	86	
223.96017	156	
224.97667	152	
226.89862	140	
226.94872	142	
228.84114	236	1+
228.88684	84	
228.94141	152	
230.89022	212	
230.92366	102	
231.89201	330	
231.94998	2072	1+
232.88225	86	
233.89584	242	1+
233.94801	260	
234.91576	94	
235.88371	92	
235.94573	182	
236.10815	96	
236.40649	86	
236.79154	74	
236.90311	138	
237.36622	86	
237.83009	84	
237.84852	160	1+
238.03636	76	
239.44402	76	
239.78653	170	1+
240.03182	86	
240.83667	110	
240.85801	80	
240.95181	114	
241.64773	84	
241.84461	182	
242.98560	72	
243.01641	76	
243.83282	348	1+
244.81493	76	
246.80364	74	
246.97370	130	
248.89916	246	1+
248.98572	284	1+
249.96140	410	1+
250.01421	108	
251.84282	190	1+
252.97231	74	
254.90443	226	
254.96559	748	1+
255.02226	72	
255.07471	156	
255.78395	106	
255.88058	76	
256.80736	82	
256.84857	88	
256.86836	76	
256.90900	112	
256.96344	202	
258.09126	84	
258.84565	180	
258.96135	80	
259.85611	82	
259.95744	206	
260.83380	356	1+
260.96184	84	
261.93234	86	
262.84341	390	1+
263.86347	84	
265.01570	80	
265.05334	78	
265.98396	74	
266.03027	82	
266.83982	90	
266.90594	78	
266.94292	242	1+
268.14128	72	
268.84235	190	
268.85976	112	
269.38943	76	
269.85045	142	
270.38552	88	
270.82789	94	
272.84447	118	
272.91539	72	
272.93962	130	
272.97813	236	1+
273.09789	100	
273.95705	132	
274.40908	166	
274.81989	134	
274.85932	308	1+
275.42798	76	
276.59717	80	
276.85333	402	
277.85822	200	
277.88222	90	
278.84382	670	1+
279.90315	84	
280.85194	204	
281.04349	154	
281.87035	244	1+
282.32425	96	
282.35504	74	
283.97935	100	
284.14498	74	
285.93992	76	
286.92050	198	1+
287.85560	74	
288.83766	84	
291.41463	90	
292.80380	90	
293.06002	86	
293.89520	80	
294.85002	74	
294.86760	150	
294.96761	82	
295.22534	80	
297.15847	86	
298.98873	78	
299.06034	104	
299.92923	78	
300.87036	140	
301.86117	78	
302.84751	104	
302.93972	192	
302.98940	72	
303.57883	78	
305.89576	92	
305.92628	92	
308.89949	78	
309.10625	80	
310.81020	90	
310.85561	78	
311.80974	82	
312.88234	152	
313.00221	88	
313.87176	156	
315.00413	72	
316.38491	76	
321.75004	80	
324.89284	78	
325.87055	250	1+
327.83311	94	
330.97101	140	
333.89496	80	
338.76213	126	
342.79413	138	
343.91299	94	
344.72193	76	
END IONS

###FS:    #m/z: 363.95634 #charge 1+
###MS: 89
###MSMS: 92
BEGIN IONS
TITLE=Cmpd 69, +MS2(363.9563), 28.0-35.0eV, 2.0min #92
RTINSECONDS=117.795
SCANS=89,92
PEPMASS=363.95634	911968
CHARGE=1+
186.93485	102	
187.86880	116	
187.93856	94	
189.86376	424	
191.85794	512	1+
192.43942	96	
196.88489	112	
203.96705	92	
205.87805	108	
207.87247	216	
207.94844	168	
209.86918	170	
209.94422	1190	
210.88689	272	
210.93556	88	
212.87905	2442	1+
213.91253	100	
214.89362	266	1+
216.48324	92	
219.86350	92	
219.88904	126	
221.88456	92	
222.95057	808	1+
224.95044	1092	1+
226.94695	12506	1+
226.96991	468	
227.25275	130	1+
228.36902	88	
228.79697	180	
228.89334	672	1+
228.94208	12508	1+
229.02055	112	
230.88778	4646	1+
232.08734	168	1+
232.21141	86	1+
233.04925	88	
233.17388	86	
235.88259	148	
237.05830	118	
240.07735	94	
240.82110	234	1+
240.94009	690	
240.96361	828	1+
241.06590	86	
241.94194	378	
242.94181	1476	1+
242.96148	534	
243.53705	94	
244.81660	138	
244.95687	6138	1+
245.13964	94	
245.44372	90	
245.82106	132	
245.94218	256	
246.43311	162	
246.90219	252	
246.95250	6606	1+
248.03306	94	
248.80450	510	1+
248.89985	918	1+
249.16093	94	
250.89244	112	1+
250.91597	98	
250.96713	224	
251.04624	90	
251.07965	94	
253.90523	214	
254.92141	162	
256.55100	92	
258.83561	124	
259.04083	86	
259.05985	152	
259.97595	108	
260.83830	136	
260.86890	86	
260.96773	324	1+
261.83333	118	
262.63454	98	
262.82921	184	
262.84826	106	
263.04049	100	
263.83678	96	
264.96583	142	
265.08941	134	
265.97953	232	
266.81405	284	
266.87585	96	
267.81331	184	
267.97265	890	1+
268.81429	102	
268.95764	122	
269.96755	836	1+
271.92081	166	
272.79745	90	
272.91608	170	
273.03711	118	
273.91052	136	
274.01588	86	
274.83572	90	
275.91185	86	
276.80897	286	1+
278.09188	96	
278.84490	128	
278.90589	86	
279.10787	184	
279.86627	262	1+
280.10766	132	
280.79112	198	
281.11842	90	
281.79409	180	
282.39419	100	
282.78673	142	
282.90443	102	
282.92488	94	
282.95995	120	1+
283.78863	434	1+
283.83249	108	
283.85066	456	1+
284.82524	362	1+
285.84448	420	1+
286.79199	112	
286.89270	128	
287.43344	86	
287.85749	114	
289.85815	128	
289.94675	96	
290.43417	106	
290.91570	86	
292.81909	106	
292.86550	246	1+
293.11608	122	
294.08881	90	
294.64279	94	
294.80302	94	
294.92536	110	
296.80806	350	1+
298.80274	604	1+
298.85211	96	
299.87271	90	
300.95110	92	
301.80622	126	
301.86124	356	1+
303.80919	186	
303.85537	970	1+
304.80914	108	
305.44095	102	
306.43323	90	
307.03534	104	
309.82793	88	
309.86440	164	
310.82413	176	
310.86196	88	
310.88166	166	
312.04284	86	
312.13216	86	
313.93711	94	
314.82217	144	
316.81495	402	1+
316.92948	92	
317.26796	166	
318.93128	148	
319.82509	118	
320.12656	96	
321.81721	278	
321.86789	228	
321.91731	88	
322.80738	146	
322.89054	86	
322.92741	192	
322.98221	88	
325.89547	146	
326.87093	254	
327.95533	120	
329.37362	94	
333.08092	94	
336.94573	150	
337.84087	138	
338.94014	132	
339.82620	324	1+
340.93885	370	1+
341.82840	132	
342.21192	118	
342.78886	94	
344.27190	120	
346.09088	118	
350.09580	108	
358.77471	114	
361.77530	92	
362.79108	176	1+
END IONS

###FS:    #m/z: 322.92954 #charge 1+
###MS: 93
###MSMS: 94
BEGIN IONS
TITLE=Cmpd 70, +MS2(322.9295), 28.0-35.0eV, 2.0min #94
RTINSECONDS=121.477
SCANS=93-94
PEPMASS=322.92954	4645818
CHARGE=1+
179.91725	88	
185.46699	90	
192.93000	98	
192.94220	86	
196.01250	78	
196.91438	78	
197.96870	80	
198.88882	86	
199.88740	70	
205.94956	156	
206.94082	78	
207.92575	204	1+
210.90098	86	
212.88610	138	
212.90429	100	
213.92902	74	
214.89330	182	
215.90194	76	
216.87557	78	
217.99793	92	
218.38597	88	
218.88939	72	
219.39266	74	
219.43081	74	
221.92400	72	
221.94817	144	
222.95308	118	
223.95677	156	
224.95655	74	
225.86767	74	
226.91481	86	
226.94994	80	
227.89791	78	
227.92757	72	
227.99984	106	
228.84969	84	
228.90165	78	
230.88902	88	
232.41723	82	
233.83232	72	
233.91725	234	
235.04322	82	
235.37261	98	
235.67827	114	
235.88346	100	
236.44408	96	
237.05184	146	
237.89930	150	
238.52733	82	
238.93992	284	
239.07777	248	1+
239.78953	180	
239.90230	72	
240.04306	88	
240.81812	116	
240.93962	4468	1+
240.97244	74	
241.82159	74	
242.12507	78	
242.81802	300	
242.94195	5290	1+
243.82045	422	1+
244.93944	1266	1+
246.86323	86	
246.90965	96	
246.97654	178	
247.84907	72	
248.83998	72	
248.92826	92	
249.43220	78	
249.58736	78	
250.06696	294	1+
250.95284	86	
251.95959	72	
254.90963	70	
255.08762	94	
257.05081	76	
257.79831	176	
258.01615	72	
258.04403	108	
258.07937	86	
258.83534	160	
258.89393	142	
260.83475	182	
261.05695	84	
261.09836	84	
261.83376	212	
262.84211	174	
262.98266	118	
265.08401	156	
266.06237	84	
266.86225	138	
266.92204	76	
266.96618	82	
268.84341	92	
269.87617	106	
270.79800	78	
271.79821	192	
271.86152	76	
272.35215	86	
272.40049	72	
272.84246	152	
272.91152	70	
273.79112	180	
274.80272	366	1+
274.87559	84	
274.92751	80	
275.07211	72	
275.79338	130	
275.80708	282	1+
275.84134	94	
276.83742	94	
277.96548	80	
278.42182	70	
278.81156	178	
279.09112	724	1+
279.27325	78	
279.85902	244	1+
279.90999	160	
279.93389	86	
279.95849	188	1+
280.40861	98	
281.82825	162	
282.27927	78	
282.79098	410	1+
283.07994	72	
283.79468	352	1+
284.29114	350	1+
284.88126	98	
284.93085	142	
284.95898	102	
285.78860	72	
285.85751	172	1+
287.79147	194	1+
289.86682	80	
290.52208	98	
291.80553	140	
293.06843	116	
293.84928	96	
294.84736	84	
298.80306	72	
299.78202	102	
299.89948	76	
300.80615	90	
302.77514	90	
303.73490	84	
303.91686	72	
305.77803	72	
305.80146	78	
307.80198	264	1+
307.98698	80	
308.87889	98	
310.15196	76	
310.87469	440	1+
311.74572	90	
311.91724	78	
312.00168	84	
312.82406	148	
315.94833	76	
317.92014	94	
318.87697	216	1+
322.21292	88	
322.78815	74	
322.97775	72	
324.89354	140	
325.85746	92	
325.89664	136	
326.76035	74	
327.80636	100	
327.97741	78	
END IONS

###FS:    #m/z: 340.94006 #charge 1+
###MS: 93
###MSMS: 95
BEGIN IONS
TITLE=Cmpd 71, +MS2(340.9401), 28.0-35.0eV, 2.1min #95
RTINSECONDS=122.249
SCANS=93,95
PEPMASS=340.94006	1718346
CHARGE=1+
111.45754	106	
133.00238	92	
151.61173	84	
187.93671	100	
192.88927	80	
192.92546	132	
193.95485	100	
204.88001	94	
207.97458	122	
210.63334	80	
210.90269	96	
210.93551	170	
212.87824	116	
212.93221	106	
213.88375	114	
213.93952	1360	1+
215.88313	220	1+
215.93425	164	
217.88166	150	
218.42416	82	
226.96731	126	
227.90682	98	
228.04419	94	
228.89068	96	
228.94343	212	
229.95660	76	
230.88627	646	1+
231.88809	378	1+
231.95044	1214	1+
233.92638	92	
233.94534	302	
234.35837	98	
235.89236	92	
237.89066	96	
238.86118	106	
239.83234	194	1+
239.85495	82	
240.95343	76	
241.85258	78	
242.83729	154	
243.83005	176	
243.86904	262	1+
244.79273	218	1+
244.95712	78	
245.96607	152	
246.06169	86	
246.83489	122	
246.85372	182	1+
246.97723	246	
247.00248	94	
248.91094	90	
249.90078	180	
249.96016	508	1+
250.83241	252	1+
250.98909	196	
251.95699	140	
251.98896	78	
254.83192	88	
254.90541	146	
254.96632	648	1+
255.07526	76	
256.96566	204	
257.83297	78	
257.96489	90	
258.84709	630	1+
258.90648	164	
259.95639	304	1+
260.00644	92	
260.83273	544	1+
261.03649	110	
261.42796	106	
261.85281	98	
261.91665	194	
262.90030	122	
262.95932	84	
264.91360	76	
264.96054	138	
265.02162	80	
265.79163	88	
267.38774	80	
268.80702	104	
268.84137	198	
268.95981	78	
269.40742	82	
271.36606	90	
272.92335	76	
272.97767	128	
273.82276	96	
273.84424	126	
274.90177	184	1+
275.96747	78	
276.86035	348	1+
277.87946	80	
277.96526	86	
278.84268	816	1+
278.86261	136	
278.92492	78	
279.58077	86	
280.17233	100	
280.86753	80	
281.86036	138	
281.92291	80	
282.15120	76	
282.86685	94	
283.06333	78	
285.02740	80	
285.10788	82	
285.87374	98	
286.79964	88	
287.14107	104	
287.55360	78	
288.81572	128	
289.35971	84	
289.78373	106	
290.69366	106	
290.86406	180	
290.94766	80	
292.13155	104	
293.80237	78	
293.86459	320	1+
294.93388	108	
295.98211	102	
296.07146	102	
296.81219	130	
297.88490	134	
297.91584	144	
297.93370	78	
298.86366	262	1+
299.05799	102	
299.86644	222	1+
299.96958	186	1+
300.82101	88	
300.84754	156	
300.96167	80	
301.03612	82	
301.85451	240	1+
302.94793	186	
303.79697	90	
304.56188	102	
304.91983	92	
307.80045	124	
307.89008	142	
308.86266	98	
309.81275	112	
310.87623	204	1+
311.93010	100	
312.11513	92	
312.80400	84	
312.98308	78	
314.95191	92	
315.27883	78	
316.98840	88	
318.40651	76	
319.75987	78	
322.15083	84	
322.43304	76	
323.89867	78	
324.39620	78	
324.89001	128	
326.87797	86	
326.93791	76	
327.88920	84	
328.39377	100	
328.88331	216	
330.81451	128	
330.88476	82	
332.93505	76	
335.87231	82	
337.27142	80	
337.87328	80	
338.04268	80	
338.09901	96	
338.30688	94	
338.80273	90	
340.89882	148	1+
END IONS

###FS:    #m/z: 363.95616 #charge 1+
###MS: 93
###MSMS: 96
BEGIN IONS
TITLE=Cmpd 72, +MS2(363.9562), 28.0-35.0eV, 2.1min #96
RTINSECONDS=123.022
SCANS=93,96
PEPMASS=363.95616	937554
CHARGE=1+
101.24754	104	
138.81091	94	
185.86539	102	
189.86268	730	1+
191.41521	82	
191.85832	730	1+
196.88368	290	1+
197.10058	80	
199.25068	96	
206.88112	90	
209.86817	102	
209.94397	1490	1+
210.88359	456	
212.87824	2420	1+
213.86613	102	
218.88911	86	
218.91194	236	
219.98959	106	
222.95072	946	1+
224.94813	1034	1+
224.96979	120	
225.88534	368	1+
226.94701	9824	1+
227.02338	104	
227.39806	152	
227.72426	84	
227.87923	84	
227.91567	194	
227.93467	220	
228.89191	646	1+
228.94205	12712	1+
230.24313	86	
230.82972	128	
230.88942	3206	1+
231.82392	80	
231.98118	92	
232.01868	86	
232.88781	412	1+
232.95561	250	1+
234.22679	100	
234.87939	276	
235.83115	104	
237.88865	100	
238.06322	122	
238.42483	90	
240.42174	106	
240.83244	112	
240.94183	450	
240.96036	626	1+
241.86921	80	
241.91309	80	
241.93976	1092	1+
242.82056	270	1+
242.94185	730	1+
242.96258	528	
242.99913	114	
244.95723	5814	1+
245.14865	90	
245.94092	262	
246.90470	134	
246.95309	6590	1+
248.80353	298	1+
248.89985	1714	1+
248.97457	82	
249.96611	382	1+
250.89455	88	
250.96846	316	1+
251.07445	134	
251.78782	194	1+
252.85159	98	
252.89128	150	
253.06593	86	
253.08737	130	
253.85791	108	
253.90397	466	1+
256.83623	138	
258.38341	136	
258.40708	100	
258.44441	82	
258.83434	520	1+
258.97398	170	
259.45232	104	
259.80181	112	
259.89165	176	
260.83412	248	
260.96838	512	
261.40605	110	
261.83108	122	
262.80539	96	
262.82954	360	1+
264.00347	100	
264.05512	92	
264.07888	90	
264.40839	102	
264.96819	578	1+
265.79630	84	
265.81751	88	
265.97593	336	1+
266.78226	238	1+
266.80871	184	
267.81494	98	
267.97306	988	
268.95596	104	
269.80344	150	
269.96846	1056	1+
270.08692	86	
270.80283	118	
270.84763	312	1+
271.80895	112	
272.96224	132	
274.93029	86	
275.31817	80	
277.80287	232	1+
277.88358	104	
278.84806	106	
279.09931	106	
279.19511	96	
279.36321	86	
279.91594	112	
279.96119	160	
280.11243	254	1+
280.79125	494	1+
281.16402	104	
281.83356	122	
281.86554	86	
282.79149	526	1+
282.84834	482	1+
283.85006	332	1+
283.93377	100	
283.98494	102	
284.82371	164	
285.84803	270	
286.04807	96	
286.82184	172	
287.70368	98	
288.51438	98	
288.58723	96	
288.79212	98	
290.77347	104	
290.86506	204	
291.43955	84	
291.86488	212	1+
292.43597	124	
293.07888	80	
293.11784	230	
293.80706	104	
294.61390	94	
294.93107	114	
295.84754	140	1+
296.80481	94	
297.12006	168	1+
297.43397	80	
297.80653	172	
298.80206	374	
299.80356	288	
300.80601	232	
301.01567	80	
301.79973	204	
301.82253	154	
301.86017	488	1+
301.94434	240	1+
302.80297	148	
303.80416	258	1+
303.85565	800	1+
305.59311	82	
307.13520	118	
307.88349	260	1+
311.87519	344	1+
314.81155	334	1+
314.92774	86	
315.84354	92	
316.06184	82	
316.77183	80	
316.82956	254	1+
317.32698	82	
317.83298	210	1+
319.87015	402	
320.13507	122	
321.81634	360	1+
321.86696	112	
322.92839	316	
326.87197	628	
326.90216	102	
327.39541	92	
327.96646	82	
329.86971	100	
331.77541	86	
332.61912	114	
332.80643	106	
333.75890	110	
336.94541	226	1+
339.82950	176	
340.90074	148	
340.93760	576	1+
342.77326	80	
343.90799	146	
344.97506	80	
348.81247	82	
350.78519	96	
355.76500	250	1+
356.91980	84	
359.81599	92	
362.70092	88	
368.74253	110	
369.22835	84	
END IONS

###FS:    #m/z: 507.84479 #charge 1+
###MS: 97
###MSMS: 98
BEGIN IONS
TITLE=Cmpd 73, +MS2(507.8448), 28.2-35.2eV, 2.1min #98
RTINSECONDS=126.703
SCANS=97-98
PEPMASS=507.84479	368670
CHARGE=1+
196.01517	662	1+
209.94510	260	
214.88783	184	
224.04574	306	1+
224.12083	172	
224.97746	354	
227.95437	152	
232.89951	442	1+
235.90906	178	
239.06970	146	
241.85264	238	
249.88591	134	1+
254.09397	184	
258.87641	212	
260.88030	292	
261.37878	210	1+
266.16496	218	
267.17236	184	
267.84221	286	1+
270.86049	138	
273.92475	136	
275.81049	134	
276.83474	340	1+
278.89751	184	
280.78728	146	
281.37839	186	
281.85454	200	
283.79340	164	
283.89729	154	
284.90851	232	1+
285.85529	422	1+
287.85070	828	
287.87323	148	
288.78499	232	1+
288.87015	274	
288.89212	146	
289.03592	134	
289.81068	162	
289.88444	226	
290.40536	140	
290.86600	1034	1+
291.91147	210	
293.87313	2042	1+
296.79802	234	1+
296.85695	180	
297.35669	138	
297.79819	162	1+
298.83715	158	
298.85195	160	
300.83746	158	
300.85848	226	
303.86558	710	1+
304.89951	228	
305.81997	338	1+
305.86290	848	
306.79457	176	1+
306.88469	640	1+
307.84651	152	
307.86246	138	
307.88862	538	1+
308.14145	1158	1+
308.87094	1882	1+
309.88652	470	
310.15580	1224	1+
311.88259	3316	1+
312.36170	170	
312.83800	178	
314.86495	670	1+
315.78343	148	
316.86458	322	
317.76461	140	
317.88129	396	1+
317.89432	202	
319.37842	140	
319.86034	252	
320.87472	356	
321.33629	154	
321.85648	176	
322.85171	182	
322.87877	138	
323.87373	686	1+
325.14686	170	1+
325.83213	148	
325.90228	286	
326.88153	2676	1+
329.80431	156	
329.87552	756	1+
330.33469	222	1+
330.83142	418	1+
331.38321	142	
331.80366	176	
331.91520	214	1+
332.87458	212	
332.99070	200	1+
334.07608	180	1+
334.39666	268	
334.88631	406	1+
335.02384	168	1+
335.83967	250	1+
335.88588	272	1+
336.86632	154	
337.88042	342	
338.83282	188	
338.88558	234	
339.87642	190	
343.88687	216	
345.78594	256	1+
347.77655	232	1+
348.88879	168	
349.16713	182	
349.75228	458	
349.81238	136	
349.89176	178	
350.76885	140	
350.82046	434	1+
350.88626	476	1+
350.91589	136	
351.71403	232	1+
351.76471	284	1+
352.71621	190	1+
353.84781	288	
355.88936	230	
359.76798	210	1+
359.91256	142	
360.84944	324	1+
362.36178	232	
363.79485	152	
364.37210	282	1+
364.88634	162	1+
365.77046	170	
365.79033	192	
366.78264	584	1+
366.84018	426	
367.37088	140	
367.43599	236	1+
367.70506	518	1+
367.76245	286	1+
367.83903	540	
367.89136	332	1+
368.89629	282	1+
369.83558	732	1+
370.80967	238	
370.85635	172	
371.71834	214	1+
371.83899	292	
372.79250	174	
372.80133	144	
372.85196	226	
373.74164	152	
373.78521	212	1+
373.83293	258	
373.84914	154	
374.40517	186	1+
374.72064	300	1+
375.72817	178	1+
376.79622	176	
377.82604	164	
377.86563	304	1+
377.88778	148	
378.75971	298	1+
380.71645	170	
381.83866	210	
382.85956	154	
383.80676	170	
384.84990	1232	1+
385.77834	322	1+
385.81986	164	1+
386.84232	656	1+
387.77362	248	1+
387.80153	324	1+
387.89792	138	
389.19889	294	1+
389.71014	168	
390.83813	364	
390.85861	192	
391.84043	358	
391.86350	242	1+
392.07415	132	1+
392.75279	298	1+
392.82897	812	1+
393.72772	166	1+
396.80314	220	1+
398.73173	498	1+
398.85274	804	1+
399.85001	558	1+
400.72649	300	1+
402.86376	442	
403.86908	1044	1+
405.85785	406	1+
407.74659	364	
407.86611	1246	
408.06788	158	
408.74757	234	
408.86290	966	
409.72730	242	
409.84891	368	
410.83580	624	
410.85453	436	
411.75230	256	1+
411.83998	834	1+
411.88225	168	
412.21582	140	
412.72896	228	
412.86784	138	
413.87765	230	
414.86136	160	
415.74256	332	1+
417.70283	136	
417.81943	142	
417.86290	270	
419.72420	236	1+
421.76942	374	1+
421.82020	244	1+
421.88420	604	1+
422.73989	144	
422.86263	284	
423.86899	204	
424.87240	134	
425.08053	196	1+
425.74514	242	
425.76709	274	
425.88127	234	1+
426.75716	210	
426.79595	148	1+
426.86014	1224	1+
427.67078	380	1+
427.73352	1564	1+
428.09003	294	1+
428.84976	1286	1+
428.88141	162	
429.70266	266	1+
429.79769	196	1+
429.86860	232	
430.74064	216	
430.85643	1012	1+
432.69376	232	1+
433.85200	134	
437.76829	162	
439.89636	176	
440.89342	162	
441.77634	226	1+
441.87787	180	1+
443.74973	190	
444.87282	2266	1+
445.68794	242	1+
445.74536	136	
447.71889	474	
447.80653	150	
448.75184	316	1+
448.89072	146	
449.21021	84	1+
449.69313	420	1+
449.78336	150	
449.87605	392	1+
450.75324	532	1+
450.81915	136	
457.90504	570	1+
461.70519	212	1+
462.88713	454	1+
463.71460	238	1+
464.88411	142	
467.88972	922	1+
468.23784	168	1+
468.89410	498	1+
470.72689	240	1+
485.89954	398	1+
490.77910	148	1+
501.78101	136	
509.81022	148	
509.86211	210	
END IONS

###FS:    #m/z: 336.94535 #charge 1+
###MS: 97
###MSMS: 99
BEGIN IONS
TITLE=Cmpd 74, +MS2(336.9453), 28.0-35.0eV, 2.2min #99
RTINSECONDS=127.476
SCANS=97,99
PEPMASS=336.94535	81258
CHARGE=1+
55.46351	92	
167.06668	112	
182.86922	154	
199.88556	82	
201.07864	78	
204.05304	102	
205.06262	82	
205.94892	266	
209.02727	76	
209.88411	90	
211.86868	76	
211.94351	3886	1+
212.06330	76	
212.87774	1778	1+
213.93855	1672	1+
214.89199	200	
215.88585	248	
215.93600	236	1+
216.87914	464	1+
217.87941	314	1+
217.94468	96	
218.62384	78	
218.83965	188	1+
223.90227	80	
225.03567	90	
225.96705	118	
226.87971	82	
226.94927	86	
226.97195	78	
228.56750	90	
228.84618	78	
228.89635	342	
228.93139	78	
229.84299	86	
229.95482	4114	
230.88881	1970	1+
230.95998	102	
231.95051	1400	1+
232.83094	192	1+
232.89240	518	1+
233.85299	102	
233.94754	388	1+
234.84568	142	1+
235.89165	118	
235.94466	98	
236.38381	144	
236.48553	80	
236.93510	82	
238.79450	108	
239.90196	126	
240.96274	80	
241.84295	150	
241.96191	154	
243.86670	84	
246.44498	78	
246.90127	100	
246.97510	196	
247.96519	1522	1+
248.90110	646	1+
249.93302	76	
249.96156	576	
250.50383	92	
250.82914	170	
250.90052	82	
250.95010	204	
251.07139	226	
251.83757	130	
251.95728	192	
252.83331	184	1+
252.97040	1998	1+
253.08829	108	
253.90583	546	1+
254.94480	192	
254.96685	982	1+
255.02247	104	
255.07350	160	
256.07631	118	
256.83574	118	
256.96612	284	
257.85470	108	
258.84455	250	
258.91253	96	
259.83191	96	
259.85238	132	
259.87539	92	
259.89948	86	
259.95457	284	1+
260.82884	150	
261.82432	76	
262.95097	82	
263.03640	84	
263.81465	130	
263.85164	122	
264.80176	86	
265.01815	102	
267.01453	84	
267.06733	116	
267.35755	92	
267.45599	102	
267.84326	120	
268.83786	892	1+
268.86100	80	
269.83868	484	1+
269.89353	78	
270.98206	350	1+
271.17986	104	
271.84354	208	1+
271.91438	326	
271.96099	124	
272.98119	78	
273.51810	78	
273.91629	78	
273.97557	98	
274.12767	80	
274.79692	78	
274.87365	144	
274.93132	86	
275.87962	76	
276.41763	88	
276.85651	208	
276.99771	76	
277.06945	78	
277.83428	458	1+
277.85670	184	
278.05944	80	
278.82879	776	1+
278.89555	100	
279.82729	450	1+
281.82115	80	
282.11167	82	
285.84963	236	
286.84993	1282	1+
287.79514	76	
287.85163	710	1+
288.80264	196	1+
289.86110	76	
290.17075	114	
290.85284	170	1+
292.81211	108	
292.90464	110	
293.10728	148	
293.99615	160	
294.87264	126	
295.84349	86	
296.29580	98	
296.87714	78	
296.91935	96	
297.88943	100	
298.27285	88	
298.80037	122	
298.87022	88	
298.92255	84	
299.05916	114	
300.84556	130	
303.44178	98	
303.86312	84	
303.92339	86	
305.17054	76	
306.14533	78	
307.81910	92	
307.91381	78	
308.86836	470	1+
309.81480	80	
309.87225	406	1+
312.87625	106	
312.95170	102	
313.41070	78	
314.76432	82	
315.84806	82	
318.78978	90	
318.81845	116	
322.77482	84	
324.12887	78	
326.36750	84	
326.87653	358	1+
326.94901	98	
327.88060	292	1+
330.36823	78	
331.92779	88	
334.90747	106	
336.25516	80	
339.75838	82	
339.83081	76	
339.88525	90	
340.88794	130	
END IONS

###FS:    #m/z: 359.96103 #charge 1+
###MS: 97
###MSMS: 100
BEGIN IONS
TITLE=Cmpd 75, +MS2(359.9610), 28.0-35.0eV, 2.2min #100
RTINSECONDS=128.248
SCANS=97,100
PEPMASS=359.96103	62902
CHARGE=1+
50.90372	102	
51.37526	94	
195.05605	84	
200.88549	110	
203.93178	84	
205.94463	92	
207.94805	144	
209.94400	940	1+
210.89125	92	
211.91329	86	
218.91896	90	
221.89397	282	1+
222.06007	140	1+
222.95090	782	1+
224.94981	1124	1+
226.94630	8102	1+
226.97401	148	
227.04785	116	
227.93021	128	
228.94230	6738	
229.94255	190	
230.90476	156	
232.41525	98	
232.82069	188	1+
234.95115	88	
236.87075	80	
236.92003	80	
237.43997	84	
238.38530	118	
239.06963	82	
239.83960	80	
240.08581	166	1+
240.94549	216	
240.96220	460	1+
241.39758	94	
241.95449	782	1+
242.90147	84	
242.94379	92	
242.95950	654	1+
243.90901	80	
244.16029	80	
244.93299	126	
244.95691	3642	1+
245.44181	92	
246.39506	84	
246.95260	2884	1+
248.01461	84	
248.85475	88	
248.91680	92	
248.95641	102	
250.94888	434	
250.97004	324	
251.04624	78	
251.78990	92	
252.79677	120	
256.39381	96	
258.35950	84	
258.83525	200	
258.97274	146	
259.80042	122	
259.94579	144	
260.83381	150	
260.96857	424	1+
262.48096	84	
262.90134	88	
262.94805	106	
262.97299	104	
263.78760	178	1+
263.96187	98	
264.96514	200	
265.00955	80	
265.08609	118	
265.85571	138	
265.98219	124	
266.81427	466	1+
266.82872	98	
266.87756	228	1+
266.98305	88	
267.97261	794	1+
268.13830	132	
268.80508	80	
268.95460	202	
269.85459	144	
269.96713	862	1+
270.41182	86	
271.84331	124	
273.05796	96	
273.80795	106	
273.96729	192	
275.96895	132	
276.11596	94	
276.80697	158	
276.86060	84	
276.96877	120	
277.80712	134	
278.36853	100	
278.80051	104	
278.84831	156	
279.10245	152	
279.84997	118	
280.09919	196	
280.79253	270	1+
280.90257	82	
281.35166	82	
283.78661	194	1+
283.92968	78	
284.35609	96	
284.87307	128	
285.32369	92	
285.92552	78	
286.82733	170	
291.02054	88	
291.12300	78	
292.43499	148	
292.84971	84	
294.39654	88	
294.85888	190	1+
295.42750	86	
295.93323	110	
296.34612	92	
296.80665	350	1+
296.93403	84	
297.99119	110	
298.80251	1134	1+
300.79151	116	
301.78127	90	
303.87014	82	
304.83755	208	1+
305.04821	82	
306.76235	122	
308.92105	96	
308.95309	86	
309.79618	176	
310.79598	222	
310.87389	160	
311.88544	130	
312.85663	104	
312.87418	88	
313.42395	110	
315.85456	82	
315.88813	216	1+
318.08432	114	
318.92798	84	
319.85839	106	
319.95643	142	
321.82158	148	
322.92858	122	
324.89392	102	
324.91355	110	
326.89103	92	
327.03996	86	
327.28646	86	
328.83053	118	
328.88553	82	
329.28854	90	
329.70380	84	
329.72769	78	
330.86368	80	
332.62632	94	
335.88369	80	
336.94456	410	1+
338.79955	88	
340.76925	112	
340.88108	88	
340.93708	200	1+
341.83710	94	
344.84272	92	
348.54164	94	
352.88393	90	
354.88613	80	
356.77038	104	
357.18451	94	
357.74828	82	
357.85412	118	
357.99680	96	
358.31203	108	
360.18272	198	1+
360.20732	90	
361.06083	82	
END IONS

###FS:    #m/z: 507.84513 #charge 1+
###MS: 101
###MSMS: 102
BEGIN IONS
TITLE=Cmpd 76, +MS2(507.8451), 28.2-35.2eV, 2.2min #102
RTINSECONDS=131.92
SCANS=101-102
PEPMASS=507.84513	355420
CHARGE=1+
196.01415	454	
206.03505	144	
209.94147	212	
210.03249	212	
214.88564	276	
223.97159	172	
224.04554	208	
225.05026	134	
232.89702	164	
236.88603	384	
240.07772	156	
241.85019	162	
248.88079	386	1+
250.90706	242	
250.96935	320	1+
251.88539	146	
253.07560	140	
258.87542	142	
263.38544	190	
266.16515	246	
266.90707	182	1+
267.17016	170	
268.89278	370	1+
269.89704	356	1+
270.85913	298	
270.88122	244	1+
271.85022	166	
271.93991	132	
272.88244	430	1+
273.85330	162	
273.89616	162	
276.39145	212	1+
278.83348	468	1+
279.38881	156	
279.89360	150	
281.38063	362	1+
281.79197	200	1+
282.92624	262	1+
284.89571	158	
285.85701	342	1+
286.02760	210	1+
286.79106	138	
286.96372	162	1+
287.85061	882	
287.89806	146	
288.86838	150	
289.88061	460	1+
290.86836	236	
291.86551	214	
291.87906	146	
292.86031	146	
293.87147	2498	1+
294.93617	252	1+
295.94028	204	1+
296.83952	554	1+
296.85582	168	
296.87496	372	1+
299.89093	140	
300.86833	140	
301.86134	218	
302.41350	156	
302.86483	146	
303.86676	532	1+
304.10484	212	1+
304.97843	184	1+
305.86254	1242	1+
306.12460	156	
306.91298	180	1+
307.13884	1280	1+
307.38548	346	1+
307.86849	258	
308.87324	1990	1+
309.15025	1370	1+
310.15694	770	1+
311.35396	164	1+
311.88201	3846	1+
312.33871	194	1+
312.79369	184	1+
312.81706	182	
313.07525	146	
313.40201	162	
313.90421	308	1+
314.86361	600	1+
315.81569	176	
316.86162	262	
318.81888	280	1+
318.85348	136	
319.86808	722	1+
320.87316	538	1+
322.86424	244	
323.87144	404	
324.85904	212	
325.80099	376	1+
325.85871	162	
325.89897	208	
326.88221	3146	1+
328.80663	278	
328.87514	350	
329.78263	288	1+
329.81372	154	
329.86980	170	
331.86282	138	
331.89084	204	
332.75027	228	1+
332.87468	540	
332.90184	152	
335.83476	348	1+
335.88352	132	
337.88535	224	
338.85003	202	
339.87936	168	
340.81008	340	1+
341.83760	154	
341.86423	134	
342.83210	132	
343.34150	140	
343.39371	208	1+
343.87249	320	1+
345.78518	144	
346.74097	198	1+
346.75733	140	
346.89048	150	
347.16901	194	1+
347.77932	544	1+
347.87563	138	
348.83235	300	1+
349.75599	244	
350.27521	230	1+
350.76373	364	1+
350.88485	522	1+
351.76744	258	1+
351.78554	138	
351.86030	144	
352.39748	146	
353.31615	198	
353.84929	376	1+
355.86876	166	
357.87103	280	1+
358.81793	180	1+
359.78764	222	1+
361.83714	140	
363.87831	146	
364.78082	476	1+
364.81794	134	
365.37302	528	1+
365.78535	408	1+
366.18577	300	1+
366.70742	578	1+
366.83827	506	
367.76930	302	
368.81124	184	
368.84290	184	
368.89250	456	1+
369.79630	144	1+
369.83696	246	
369.92373	144	
370.83550	152	
371.14533	190	1+
372.72876	140	
372.80033	146	
373.32422	220	1+
373.83140	310	
373.87145	156	
374.77196	170	1+
374.81802	152	
375.81534	156	
376.88809	202	
380.72029	198	
381.84169	408	1+
383.87451	146	
384.75016	164	
384.79359	180	
384.84881	522	
384.89243	134	
385.77685	218	
385.84969	298	
385.88701	174	
386.85577	170	
387.73212	276	1+
387.78665	172	
387.85065	544	1+
388.86921	166	
389.20094	388	1+
389.93315	146	
390.05920	162	1+
390.74929	130	
390.83989	976	1+
392.82455	562	1+
393.74217	160	
393.87001	140	
394.83571	302	1+
396.79416	202	1+
398.72612	356	1+
398.85065	456	1+
399.80646	204	
399.85316	386	1+
402.86280	1006	1+
403.86657	618	1+
405.76491	358	1+
405.85900	292	
406.85744	132	
407.73855	280	
407.80417	200	
407.86513	1118	
408.07140	136	
408.85737	998	1+
409.72165	348	
410.74015	220	
410.83713	1468	1+
411.75748	158	
411.80601	214	
413.75455	284	1+
413.87383	358	1+
417.69994	134	
417.86041	186	
419.76086	216	1+
420.33827	158	
421.73430	248	1+
422.81655	294	1+
422.86578	880	1+
423.77488	200	
424.78223	166	
425.74411	366	
425.86057	170	
425.88073	138	
426.70155	136	1+
426.75519	170	
426.86172	1116	1+
427.73370	1246	1+
428.79161	274	1+
428.84431	1268	1+
429.69700	152	
429.73727	658	1+
430.23717	112	1+
430.73989	454	1+
431.86977	180	
433.85547	272	
433.88534	260	1+
435.71296	138	
436.78632	144	
436.88952	140	
439.74498	136	
439.89608	252	
443.75428	146	
444.87197	2164	1+
445.74046	224	
446.70990	530	1+
446.75058	140	
447.80525	166	
448.76319	242	
448.87264	444	1+
449.87621	386	1+
450.69889	188	1+
450.74679	230	1+
457.90077	444	1+
461.89407	150	
462.88066	446	1+
465.72122	288	1+
467.70237	166	
467.88624	1480	1+
470.79340	266	1+
472.70428	214	1+
484.18713	158	
485.89700	696	1+
486.83903	140	
488.67181	186	1+
506.71080	188	1+
END IONS

###FS:    #m/z: 336.94537 #charge 1+
###MS: 101
###MSMS: 103
BEGIN IONS
TITLE=Cmpd 77, +MS2(336.9454), 28.0-35.0eV, 2.2min #103
RTINSECONDS=132.693
SCANS=101,103
PEPMASS=336.94537	76236
CHARGE=1+
109.50865	88	
182.86705	164	
183.60575	82	
196.88666	200	
200.86260	92	
210.88398	156	1+
211.94350	2914	
211.97934	76	
212.87885	1060	1+
212.94475	82	
213.93875	2422	1+
214.43913	82	
214.87861	288	
215.88728	224	
215.93957	270	
217.88227	298	1+
221.66993	78	
226.85565	76	
226.94165	124	
226.97120	106	
227.88315	132	
227.95678	136	
228.89394	532	1+
229.95367	3438	1+
230.88840	2166	1+
231.94951	1752	1+
233.40663	86	
233.82488	150	
233.89650	344	
233.94438	282	1+
234.83435	76	
234.95503	78	
235.94230	126	
237.05446	78	
237.38130	100	
238.89223	90	
239.98236	82	
240.83690	340	1+
241.84203	260	1+
241.94475	144	
241.97804	80	
242.93393	108	
244.84408	90	
246.56272	108	
246.97288	114	
247.91977	78	
247.96352	698	
248.89998	802	1+
249.06779	78	
249.82908	386	1+
249.96076	686	1+
250.83110	260	1+
250.86070	78	
250.89996	134	
251.07007	348	1+
251.90804	132	
251.95960	98	
252.01829	86	
252.83802	430	1+
252.97016	2568	1+
253.90430	742	1+
254.09298	88	
254.86417	80	
254.96363	1058	1+
255.83838	80	
256.91199	150	
257.07652	78	
257.85631	102	
258.84541	390	1+
260.93164	86	
261.83512	84	
262.93660	84	
263.88571	86	
263.99097	102	
264.40434	90	
264.85673	238	1+
265.05361	80	
265.09071	78	
265.90495	132	
266.09012	80	
267.84600	148	
267.91215	78	
268.83737	954	1+
268.96023	94	
270.97769	116	
271.14756	78	
271.78883	118	
271.92760	76	
272.84287	90	
273.92442	86	
274.91464	98	
275.90174	80	
276.49292	78	
276.84573	172	
276.85981	246	
276.88880	100	
277.00044	88	
277.49256	84	
277.83510	190	
277.85858	120	
278.83479	628	1+
278.86001	110	
279.10611	86	
279.85297	182	
279.88476	78	
280.43791	78	
281.00846	92	
281.84665	82	
282.97658	78	
283.51616	78	
283.78955	82	
284.65423	82	
284.81466	84	
285.85128	222	
286.84814	952	1+
286.91471	76	
288.87449	184	1+
288.97368	76	
290.85534	98	
291.40797	86	
291.85200	260	1+
292.43614	88	
293.10432	98	
293.41318	100	
293.99909	82	
294.92561	102	
294.97593	88	
295.96981	226	
296.56205	80	
296.84417	118	
296.97355	130	
297.35774	78	
298.01448	80	
298.79913	116	
298.84827	82	
298.89662	82	
299.41700	110	
299.99108	86	
300.23148	82	
301.06168	86	
301.85681	94	
302.86468	184	1+
303.40151	94	
305.85963	130	
306.93843	84	
307.75019	80	
307.87614	130	
308.87241	176	
309.86608	124	
310.08095	90	
311.87915	120	
312.37692	82	
312.86164	98	
315.87202	92	
316.14937	78	
317.91354	88	
318.28401	116	
318.76354	82	
319.87610	78	
320.76182	84	
322.80573	78	
323.35960	80	
324.04055	122	
325.38094	86	
326.87857	302	1+
328.07786	92	
329.15516	96	
329.86986	116	
329.99099	82	
331.87190	82	
332.39988	76	
333.90611	86	
334.77921	78	
334.93448	86	
335.77300	88	
337.82923	172	
338.88064	110	
339.29457	80	
339.90144	186	1+
341.80317	78	
END IONS

###FS:    #m/z: 359.96096 #charge 1+
###MS: 101
###MSMS: 104
BEGIN IONS
TITLE=Cmpd 78, +MS2(359.9610), 28.0-35.0eV, 2.3min #104
RTINSECONDS=133.464
SCANS=101,104
PEPMASS=359.96096	60308
CHARGE=1+
178.92660	94	
179.43342	84	
185.23816	96	
198.95458	82	
199.10327	84	
202.43896	88	
203.93003	80	
208.98117	80	
209.92040	84	
209.94435	922	1+
210.89071	128	
217.87826	96	
220.95948	84	
220.98495	88	
221.94431	84	
222.10534	82	
222.95288	312	1+
224.89552	82	
224.94905	642	1+
224.97193	160	
225.97193	94	
226.94700	6670	1+
228.94228	7438	
229.94234	254	
230.78995	80	
231.90428	92	
232.82748	78	
232.93759	84	
233.95541	122	
234.82494	80	
234.93014	160	
235.95895	80	
237.98181	78	
238.97133	118	
240.82242	164	
240.96140	298	
241.78129	148	
241.79824	94	
241.96266	128	
242.42140	82	
242.78310	82	
242.81882	294	1+
242.96057	886	1+
243.86690	88	
243.93609	86	
244.01477	158	
244.50017	108	
244.95719	4334	1+
245.94496	154	
246.44122	102	
246.95200	3634	
247.43298	134	
247.60681	86	
247.80151	194	1+
248.11969	128	
248.85611	86	
250.37382	106	
250.95041	204	
250.96987	152	
251.07533	78	
251.93239	88	
252.95517	236	
253.83484	314	1+
256.91479	88	
258.84421	224	
258.97050	606	1+
259.80015	230	
259.85386	100	
259.89163	102	
260.94644	110	
262.35374	92	
262.87718	92	
262.94980	204	
263.09018	92	
263.54669	92	
264.96374	114	
265.08857	120	
265.45944	88	
265.90090	102	
265.98197	84	
266.03618	78	
266.81357	244	
267.35756	94	
267.81226	144	
267.88530	96	
267.97134	838	
269.86803	118	
269.96970	888	1+
270.34947	94	
271.84347	78	
272.86876	80	
272.94584	82	
273.12234	82	
273.95299	78	
273.97270	162	
276.42782	100	
278.80669	252	1+
278.91462	160	1+
279.10263	172	
279.88456	84	
279.96895	100	
280.79236	486	1+
280.84360	114	
284.82514	214	
284.87389	98	
286.85654	78	
286.92297	98	
291.97292	104	
292.39399	84	
292.43631	86	
292.81010	136	
293.10337	80	
293.84992	194	1+
293.87320	94	
295.80035	310	1+
295.98481	110	
296.33590	86	
296.80496	266	1+
296.87474	206	1+
298.80312	804	1+
298.85138	82	
299.86356	110	
300.92222	78	
301.77805	84	
301.85662	130	
302.87747	80	
305.84846	80	
307.35801	114	
307.86003	114	
307.88849	118	
308.79609	96	
308.87699	106	
309.44532	78	
309.79645	120	
309.88188	78	
311.76526	92	
311.87363	138	
314.84929	100	
315.81471	288	1+
315.85629	110	
315.89842	86	
318.93518	110	
319.93977	92	
320.61677	94	
320.85438	78	
320.88940	78	
322.92827	344	
323.79954	92	
324.79876	150	
325.04899	98	
326.61808	106	
326.81366	78	
328.40245	82	
328.88879	176	
329.55383	88	
330.39687	94	
333.30039	92	
333.81521	120	
336.95621	98	
340.93800	388	
342.21204	86	
343.77301	80	
348.41123	84	
348.76648	80	
350.90487	98	
352.89091	130	
354.72181	78	
356.77151	80	
359.18523	100	
364.91167	80	
END IONS

###FS:    #m/z: 322.92968 #charge 1+
###MS: 105
###MSMS: 106
BEGIN IONS
TITLE=Cmpd 79, +MS2(322.9297), 28.0-35.0eV, 2.3min #106
RTINSECONDS=137.137
SCANS=105-106
PEPMASS=322.92968	4324862
CHARGE=1+
161.79966	86	
182.87929	72	
187.56339	78	
187.93677	72	
192.89061	182	
193.99933	72	
196.88523	116	
197.87000	84	
198.84428	78	
199.42621	92	
200.83650	78	
201.04534	84	
201.48774	88	
201.98858	76	
205.94788	194	
206.94850	90	
207.97389	102	
209.94064	74	
210.90084	78	
212.43722	112	
212.88872	96	
214.89444	76	
215.88017	74	
216.12933	78	
216.88117	72	
217.89990	86	
218.89362	74	
220.87757	118	
221.06652	102	
221.86909	82	
221.94494	136	
222.95446	126	
223.95982	364	
227.91261	72	
228.79398	78	
228.89041	138	
228.93511	78	
229.83709	72	
230.89206	74	
230.91273	78	
232.89840	78	
233.39500	94	
234.03144	80	
234.94146	108	
234.99992	86	
235.02073	88	
235.82546	78	
236.07441	154	1+
236.91817	106	
238.08377	80	
238.88587	108	
238.94131	152	
239.78907	170	
239.89337	76	
240.00305	80	
240.82401	140	
240.94091	2194	
241.01440	88	
241.79272	104	
241.93884	8250	1+
242.82010	126	
242.94121	5882	1+
243.05649	78	
243.82805	186	
244.81862	136	
244.93928	1180	1+
245.39554	86	
246.89347	264	1+
246.97003	132	
248.54274	114	
248.81598	104	
249.03293	88	
250.97345	92	
251.06943	122	
251.92453	72	
253.85169	94	
254.40766	76	
254.87231	124	
255.93733	76	
256.05552	76	
256.32296	82	
257.37747	90	
257.79927	182	
258.83395	170	
259.82900	484	1+
261.43600	84	
261.58485	94	
261.89314	98	
261.96601	112	
262.83142	194	
263.82915	120	
264.81588	82	
265.06420	80	
266.86509	72	
267.84586	74	
268.96401	72	
269.96382	72	
271.78356	74	
271.84593	302	1+
272.80580	88	
273.79380	134	
273.85693	82	
275.46115	78	
275.80812	168	1+
275.87924	84	
276.41347	78	
276.84501	114	
277.02426	80	
277.42696	94	
278.79700	202	1+
279.09068	708	1+
279.82215	84	
280.86148	72	
281.20101	88	
281.79214	74	
282.56582	84	
282.86463	144	
282.95394	90	
283.24508	98	
283.78485	80	
283.81587	100	
283.85449	92	
284.29050	472	
284.86772	94	
286.85885	90	
287.79321	80	
289.87983	84	
290.79126	106	
290.80612	110	
290.86525	362	1+
291.76871	84	
291.80166	224	1+
292.93818	106	
293.76259	88	
294.04048	84	
294.52733	74	
296.80923	158	
297.81666	130	
298.41080	104	
299.77733	78	
299.88073	72	
300.78297	72	
300.82277	76	
300.91486	78	
301.82591	76	
301.91471	98	
302.91626	88	
303.88515	82	
305.88331	126	
306.86764	92	
307.03961	72	
307.88840	88	
310.80346	78	
310.87846	134	
315.35537	86	
318.52701	86	
318.75537	92	
319.73349	98	
320.75405	106	
321.11585	84	
322.04162	124	
324.89204	202	1+
325.41223	88	
END IONS

###FS:    #m/z: 340.94023 #charge 1+
###MS: 105
###MSMS: 107
BEGIN IONS
TITLE=Cmpd 80, +MS2(340.9402), 28.0-35.0eV, 2.3min #107
RTINSECONDS=137.909
SCANS=105,107
PEPMASS=340.94023	1567422
CHARGE=1+
175.43605	124	
190.94436	248	1+
192.92604	134	
193.93440	78	
196.52164	74	
197.86751	154	
201.87304	86	
210.37846	112	
211.02393	76	
212.87657	78	
213.87931	302	
213.93842	940	1+
214.89424	134	
215.88598	350	1+
215.93591	302	
217.88100	162	
218.91250	82	
220.88117	74	
222.10525	76	
222.94964	74	
226.89594	124	
227.79587	116	
228.94667	144	
230.84725	120	
230.88619	624	1+
231.88676	368	1+
231.94941	1110	1+
232.89436	406	1+
233.58083	94	
233.86942	130	
233.89625	344	1+
233.94748	298	
235.89387	158	
235.94648	172	
236.79921	84	
238.82468	80	
238.84885	90	
238.88230	128	
240.83731	480	1+
240.85594	78	
240.88583	134	
240.89936	140	
240.95346	98	
242.01815	78	
243.37420	80	
243.83386	76	
244.88444	74	
245.39615	104	
247.38088	94	
248.90031	166	
249.96165	242	
250.90062	82	
250.94333	76	
251.00749	80	
251.05792	76	
251.33419	110	
251.95731	328	
253.95481	110	
254.44500	78	
254.90535	144	
254.96500	694	1+
255.40765	84	
256.23275	78	
256.83899	84	
256.91040	110	
256.96385	382	1+
257.80352	74	
257.89804	106	
258.60645	76	
258.84657	488	1+
259.84962	336	1+
259.95606	352	
260.79692	92	
260.83167	208	
261.93044	154	
262.04743	74	
262.83461	130	
262.96919	162	
265.39560	76	
265.96598	86	
266.87104	80	
267.13575	196	
267.88173	76	
268.83912	150	
268.95602	74	
269.84259	110	
269.88336	94	
270.79525	146	1+
270.83217	110	
270.84837	82	
271.83933	142	
272.85123	134	
272.86970	124	
272.92810	136	
273.79660	84	
274.86099	108	
274.89639	118	
274.92526	100	
275.86200	184	
276.41788	74	
276.85731	406	
277.85626	230	
277.92158	158	
277.96635	204	
278.03264	88	
278.84654	652	1+
279.42699	90	
280.84375	206	
281.89803	192	1+
283.87074	80	
287.04371	84	
287.42673	104	
288.78769	80	
289.42547	82	
289.78400	130	
290.85863	98	
290.91578	82	
291.80291	110	
291.87975	82	
291.90293	74	
292.47201	76	
293.84660	170	1+
293.93322	118	
294.95973	98	
296.87139	120	
299.06254	74	
299.79363	74	
300.78276	78	
301.01688	98	
302.02313	80	
302.07884	92	
302.93988	112	
303.86573	88	
304.87879	86	
305.90079	150	
306.43542	78	
307.89245	104	
311.88226	156	
312.41473	76	
312.79955	142	
316.82444	74	
317.75815	100	
317.99916	90	
318.05797	92	
318.85336	74	
318.89310	104	
318.92371	88	
319.75548	76	
320.61874	88	
321.12462	74	
322.80371	132	
322.83877	78	
323.80821	84	
324.74796	100	
326.82474	76	
326.89632	80	
327.16650	130	
328.82201	174	
329.89102	114	
330.81999	120	
331.81409	260	1+
333.86686	144	
335.76872	112	
337.83488	98	
340.19091	80	
343.87873	130	
344.37296	100	
344.91324	78	
END IONS

###FS:    #m/z: 363.95638 #charge 1+
###MS: 105
###MSMS: 108
BEGIN IONS
TITLE=Cmpd 81, +MS2(363.9564), 28.0-35.0eV, 2.4min #108
RTINSECONDS=138.682
SCANS=105,108
PEPMASS=363.95638	776650
CHARGE=1+
80.04308	104	
80.99945	82	
178.94785	138	
180.86983	132	
185.86704	88	
187.93447	126	
189.86049	628	1+
191.85647	672	1+
196.88430	158	
199.95428	226	1+
205.95329	88	
207.87334	340	
209.94348	1442	1+
210.88372	812	1+
212.87899	2308	1+
214.89383	96	
215.88121	120	
218.91480	88	
219.85833	80	
220.05667	84	
221.03984	100	
222.95105	596	1+
223.02269	130	1+
223.42680	94	
224.94979	1678	1+
224.96956	104	
225.40976	80	
225.55164	80	
226.87295	84	
226.94704	13494	1+
226.97415	140	
227.04069	128	
227.39187	94	
228.89556	180	
228.94186	12270	1+
229.89684	82	
230.20058	82	
230.88896	4636	1+
232.88922	306	
234.86422	102	
234.88075	244	
234.93083	160	
239.06929	154	
240.80102	86	
240.82356	280	1+
240.93918	1090	1+
240.96122	870	1+
242.94158	968	1+
242.95920	672	
243.82375	120	
244.90076	96	
244.95693	5252	1+
246.43843	200	1+
246.90429	306	
246.95244	5012	1+
248.78546	198	1+
248.89966	1278	1+
249.07422	124	
250.06881	210	1+
250.41045	110	
250.89631	378	
250.97363	134	
251.01767	104	
251.95788	106	
252.92471	84	
252.97035	92	
253.90298	296	1+
254.12203	80	
255.83426	166	
256.39562	90	
258.83075	284	1+
258.97175	122	
259.10642	110	
259.87833	96	
259.98250	86	
260.10139	134	
260.82916	150	
260.94945	86	
260.96781	176	
261.83661	264	1+
262.82454	100	
262.97277	82	
263.85976	82	
263.92141	86	
264.45050	94	
264.90558	116	
264.96695	172	
265.08187	108	
265.98628	86	
266.78379	80	
266.81115	150	
266.85126	288	
267.06058	82	
267.92804	100	
267.97385	1080	1+
268.82159	130	
268.91306	88	
269.12952	86	
269.52236	96	
269.96819	990	1+
271.10151	92	
271.85322	232	1+
271.87077	128	
273.57525	92	
273.79468	130	
273.81129	86	
276.41546	100	
276.82061	152	
276.85487	136	
277.80916	92	
278.80917	98	
278.84671	156	
279.10397	146	
279.79222	456	1+
280.79194	322	1+
281.85836	100	
281.89527	86	
282.47872	102	
282.78895	140	
282.90853	84	
283.35077	106	
283.75365	86	
283.80142	88	
283.83103	94	
283.85329	118	
283.95684	84	
284.59611	86	
284.82180	136	
284.84558	656	1+
284.93600	82	
285.79073	166	
285.84586	550	1+
286.81606	118	
288.86299	312	1+
289.62121	104	
290.79194	180	
291.50054	94	
296.80793	122	
297.80790	128	
297.85529	80	
298.80708	310	
299.79886	396	1+
299.92525	90	
301.86167	438	1+
301.90185	168	
302.80231	252	1+
303.85613	1388	1+
304.02967	92	
305.82934	100	
306.41365	100	
306.43331	110	
307.81443	120	
307.89852	156	
308.06224	90	
308.90355	80	
311.87455	130	
314.51168	88	
314.81861	258	1+
316.00519	96	
316.81486	296	1+
316.92041	86	
317.30354	106	
317.89244	138	
318.93428	236	
319.82288	110	
320.13877	130	
321.86644	244	
322.92522	148	
324.84741	128	
325.91729	84	
326.87010	360	
329.05725	94	
334.39981	80	
334.95480	98	
336.82908	84	
336.94503	86	
339.42130	82	
339.82760	166	
340.88797	92	
340.93959	324	1+
341.43305	82	
346.98256	94	
347.74694	146	
349.76357	140	
350.99655	104	
352.75301	186	1+
352.88854	98	
353.17879	102	
356.76801	174	
357.70677	90	
357.79017	212	1+
361.74248	90	
END IONS

###FS:    #m/z: 322.92975 #charge 1+
###MS: 109
###MSMS: 110
BEGIN IONS
TITLE=Cmpd 82, +MS2(322.9298), 28.0-35.0eV, 2.4min #110
RTINSECONDS=142.346
SCANS=109-110
PEPMASS=322.92975	4673492
CHARGE=1+
174.51174	106	
190.93153	68	
192.96956	78	
196.88514	72	
196.94874	70	
199.94292	76	
201.04892	88	
202.01083	84	
205.94978	72	
208.82861	68	
208.87989	72	
209.09120	86	
209.91784	134	
211.82820	146	
212.88501	70	
217.89810	68	
221.95099	250	1+
221.96494	88	
223.88557	228	1+
223.97139	92	
225.86876	86	
225.92062	100	
226.38958	80	
226.47641	92	
227.93136	86	
227.95335	206	1+
229.98602	76	
230.84732	74	
230.89068	236	
232.53123	78	
232.89300	114	
233.89058	70	
233.96209	90	
235.12794	70	
235.87717	160	
236.80127	82	
237.19427	98	
237.84134	70	
238.87632	68	
238.93709	142	
239.07632	166	
239.78896	280	
239.94960	72	
240.81908	138	
240.94070	1824	
241.94174	1524	
242.02002	108	
242.81643	104	
242.94137	5740	1+
242.97008	134	
243.06791	74	
243.39942	108	
243.87037	70	
243.88245	72	
244.82287	368	1+
244.88822	76	
244.93888	1508	1+
246.85351	146	
246.89238	106	
246.97479	82	
247.93733	80	
248.84679	70	
249.03815	136	
249.59318	76	
250.33312	86	
251.11273	72	
252.82759	72	
252.92153	216	1+
253.77956	76	
253.83500	114	
255.06234	68	
256.14231	74	
257.07431	86	
257.80319	68	
257.90177	82	
258.07368	78	
258.83591	98	
258.97362	72	
259.34322	72	
259.79245	70	
259.83712	120	
260.83138	232	
261.82892	536	1+
262.82915	330	1+
262.84918	88	
266.08817	124	
266.49878	86	
266.91397	86	
267.80750	138	
267.90596	84	
269.08495	72	
270.97552	72	
272.84793	150	
272.94004	70	
273.79002	120	
273.81289	80	
273.85593	102	
274.84136	82	
275.80710	170	
276.85264	72	
276.86678	78	
277.04289	72	
279.03115	72	
279.09159	712	1+
279.26482	102	
279.92201	106	
280.83629	98	
283.09149	136	
283.78643	130	
284.15919	78	
284.29370	320	
284.84619	248	1+
284.87816	78	
285.12074	68	
285.80340	72	
286.35352	80	
286.98566	92	
287.08147	78	
287.83480	70	
287.89308	84	
287.91511	80	
288.06828	72	
289.79216	72	
289.96577	106	
290.79771	434	1+
291.86842	138	
291.98430	222	1+
295.89426	108	
296.81152	118	
296.86088	86	
298.41331	88	
299.42783	80	
299.78658	156	
300.79461	126	
303.72869	76	
305.61469	88	
305.90662	70	
307.80147	268	1+
307.88413	234	
309.81921	104	
310.86906	174	1+
311.88467	72	
313.74786	88	
314.07228	74	
314.62727	82	
314.83625	72	
314.98661	88	
316.05337	74	
316.35443	86	
317.52196	70	
319.17375	80	
320.05628	72	
320.75848	70	
322.12200	68	
322.78354	68	
322.80367	76	
323.88325	266	1+
324.14195	70	
324.65728	78	
324.86417	134	
324.88543	178	1+
325.13743	72	
325.75591	74	
325.77120	82	
326.87134	72	
326.89107	124	
327.87761	78	
END IONS

###FS:    #m/z: 340.94023 #charge 1+
###MS: 109
###MSMS: 111
BEGIN IONS
TITLE=Cmpd 83, +MS2(340.9402), 28.0-35.0eV, 2.4min #111
RTINSECONDS=143.118
SCANS=109,111
PEPMASS=340.94023	1728892
CHARGE=1+
100.18305	76	
184.97253	88	
192.92830	154	
193.89192	100	
196.88460	134	
203.88804	102	
208.95771	308	1+
210.93837	154	
213.87969	138	
213.94047	1344	1+
214.19300	84	
215.88594	338	
215.93728	380	
217.87922	224	1+
218.89382	106	
219.96023	78	
220.06040	106	
222.95159	178	
222.97573	104	
224.97035	126	
224.98455	74	
228.03892	74	
228.94562	290	1+
229.07996	90	
230.88911	904	1+
231.95077	1492	1+
232.89315	420	1+
233.94726	302	
234.87880	96	
235.89828	236	
235.94343	174	
237.43085	84	
237.89130	286	1+
238.00116	88	
238.83990	134	
238.89588	222	1+
239.08716	94	
239.58484	94	
239.91815	78	
240.08882	106	
240.83399	222	
241.85471	184	
242.96638	74	
243.83117	296	1+
244.88047	88	
245.88804	84	
246.06928	82	
246.38704	90	
246.95346	148	
246.97537	126	
248.85866	76	
248.90067	132	
248.94759	90	
248.98844	84	
249.90355	92	
249.96296	198	
250.43202	82	
250.91027	128	
250.95298	78	
251.03282	92	
251.95620	98	
252.96620	82	
253.99054	76	
254.06983	240	1+
254.90585	142	
254.96776	1104	1+
255.41332	90	
255.91140	468	1+
256.91535	320	1+
256.96701	230	
257.24159	90	
257.83086	84	
257.88996	84	
258.84541	444	1+
259.86005	120	
259.94039	144	
259.95608	356	
260.83204	230	
260.85589	422	1+
261.17967	88	
261.83924	128	
262.13176	116	
262.82684	126	
263.89955	192	1+
263.93948	90	
263.97776	90	1+
264.86690	148	
267.84470	98	
268.83953	344	1+
270.34334	76	
270.82994	138	
271.34560	82	
271.39809	100	
272.93491	174	
272.97174	78	
273.84725	76	
273.89577	148	
273.91635	92	
274.84413	118	
276.83584	134	
276.85695	378	
277.60103	82	
277.80336	90	
277.85722	234	
277.95208	78	
277.96580	302	1+
278.43409	90	
278.84666	270	
279.09166	106	
279.84736	126	
281.86652	82	
282.11400	84	
282.81657	120	
284.84274	76	
286.90590	122	
287.41011	78	
288.41244	90	
288.79986	84	
288.84193	108	
290.80472	86	
290.82578	92	
290.94859	92	
292.88978	78	
293.84160	112	
294.86694	186	
295.87292	74	
295.97867	92	
296.85176	214	
296.97450	86	
297.40202	86	
297.97427	170	
298.79706	140	
298.99442	80	
300.04427	76	
300.37192	110	
300.78700	76	
300.86178	140	
300.88267	94	
301.91868	86	
302.81328	88	
302.94307	102	
306.43778	80	
307.79739	148	
307.88489	112	
308.34493	104	
308.94451	104	
309.73259	74	
309.94881	76	
310.88199	314	1+
311.10000	96	
313.85759	86	
315.80226	74	
316.07286	76	
319.81680	84	
320.72214	76	
320.95740	84	
321.12269	76	
322.82566	114	
326.10565	78	
327.83276	96	
328.11992	86	
328.82995	96	
329.88499	276	1+
330.09370	80	
330.55076	78	
330.81467	448	1+
333.86579	84	
336.82017	76	
337.18771	78	
338.09693	82	
340.38563	76	
340.99977	74	
345.99976	78	
END IONS

###FS:    #m/z: 363.95631 #charge 1+
###MS: 109
###MSMS: 112
BEGIN IONS
TITLE=Cmpd 84, +MS2(363.9563), 28.0-35.0eV, 2.4min #112
RTINSECONDS=143.89
SCANS=109,112
PEPMASS=363.95631	924644
CHARGE=1+
63.05964	104	
187.93680	82	
189.86396	138	
191.85920	468	1+
193.85419	90	
194.92728	256	1+
196.88421	192	
200.94509	172	
206.91483	98	
206.93786	92	
207.87290	404	
207.94698	126	
209.86711	154	
209.94431	1602	1+
210.88481	284	
211.63435	106	
212.87990	2160	1+
220.51965	94	
222.95123	746	1+
223.85988	94	
224.95027	770	1+
225.00910	86	
225.88400	128	
225.96179	102	
226.04638	260	1+
226.94726	11310	1+
227.14992	86	
227.87967	136	
228.49322	98	
228.89484	916	1+
228.94177	12384	1+
229.29521	92	1+
229.51023	82	
230.79481	92	
230.84270	114	
230.88907	3206	1+
232.05787	98	
232.88407	698	1+
234.88113	162	
235.87938	84	
239.42526	90	
239.78906	108	
239.95970	92	
240.45601	100	
240.94069	392	
240.96378	278	
241.88043	84	
241.93963	1544	1+
242.01604	86	
242.81891	424	1+
242.94200	992	1+
244.95689	6276	1+
245.94114	182	
246.80943	88	
246.86461	106	
246.88066	86	
246.90572	170	
246.95250	6342	1+
247.16476	112	
248.80373	262	1+
248.84054	208	1+
248.90195	1104	1+
249.09689	86	
249.39341	98	
249.98725	88	
250.94549	94	
250.97193	384	1+
252.90045	84	
253.08305	90	
253.90937	372	1+
253.94570	116	
257.90101	144	
258.35155	84	
258.83390	182	
258.84363	154	
258.95402	90	
258.98351	160	
259.35913	84	
259.93444	208	1+
260.11300	96	
260.83236	434	
260.96812	680	1+
261.82919	658	1+
261.86670	90	
262.86203	228	1+
264.03524	90	
264.08703	360	1+
264.98276	296	1+
265.05769	90	
265.90703	476	1+
266.81745	130	
266.85768	98	
267.97229	1172	1+
268.82095	194	1+
268.84370	162	
268.95245	222	
269.91738	130	
269.96839	1258	1+
271.42876	106	
271.91547	320	1+
271.95999	142	
272.43683	98	
272.85161	138	
272.94807	90	
273.92032	102	
273.97836	170	
274.62996	92	
275.12887	122	
275.86252	84	
276.84846	230	1+
276.93227	92	
278.79992	128	
278.82346	84	
278.84192	348	1+
279.09941	170	
280.10549	164	
280.79369	350	
280.92480	142	
281.79334	246	
281.89368	108	
281.98849	84	
282.78953	200	
283.78782	372	
283.85303	304	1+
283.98128	114	
284.82544	118	
285.84756	470	1+
285.94353	224	1+
286.90014	84	
287.42065	88	
288.88523	118	
289.00472	84	
289.41604	98	
289.93038	160	
289.94860	106	
289.96388	124	
290.86109	144	
292.66318	100	
294.85769	140	
295.83765	106	
296.80950	174	
296.90045	84	
297.10867	156	
297.80701	136	
297.93791	90	
298.80273	900	1+
298.86731	212	1+
298.96887	86	
300.57185	98	
301.60300	104	
301.79697	166	
301.85996	326	
302.86072	142	
303.09968	88	
303.80203	310	1+
303.85540	1152	1+
303.94378	128	
304.88151	92	
306.51724	90	
307.13298	226	1+
307.89210	86	
308.02602	98	
309.86967	116	
310.86853	144	
311.87436	118	
311.89968	100	
312.40730	90	
315.85234	90	
316.81064	240	1+
317.10848	84	
319.87069	128	
321.77416	86	
321.86782	208	
322.92667	318	1+
323.35751	82	
323.88620	170	
324.88216	84	
325.84659	86	
326.07716	84	
326.41727	156	
326.87045	338	1+
334.39755	86	
336.81556	88	
336.94562	244	
338.87791	142	
339.82727	266	1+
340.93788	572	1+
343.87672	92	
345.43577	96	
346.73105	86	
346.89583	94	
347.74607	94	
350.90846	114	
354.96237	88	
355.42274	104	
356.77146	174	
358.79927	98	
360.72988	88	
368.00488	82	
END IONS

###FS:    #m/z: 322.92984 #charge 1+
###MS: 113
###MSMS: 114
BEGIN IONS
TITLE=Cmpd 85, +MS2(322.9298), 28.0-35.0eV, 2.5min #114
RTINSECONDS=147.575
SCANS=113-114
PEPMASS=322.92984	5094540
CHARGE=1+
101.77944	84	
115.77114	88	
132.46212	82	
155.85608	78	
187.91904	122	
192.88852	158	
193.03089	92	
197.86498	72	
200.83646	78	
201.04218	110	
206.96969	72	
207.93677	90	
210.91718	76	
212.87623	166	
212.89755	84	
215.03483	88	
216.89075	122	
217.87529	156	1+
220.88769	180	1+
221.03078	78	
221.94422	98	
222.03036	78	
223.96300	174	
225.05601	78	
226.93843	98	
227.42179	90	
227.93104	158	
227.95476	128	
228.89843	160	
228.93563	108	
229.84123	116	
230.85851	76	
230.89002	338	
235.00927	78	
235.89730	194	1+
235.99108	80	
236.52336	80	
238.07179	274	1+
238.88502	88	
238.93820	114	
239.02559	90	
239.07830	200	1+
239.78748	114	
240.82122	454	1+
240.89855	158	1+
240.94075	2842	
241.46435	90	
241.94182	2032	
242.01063	76	
242.94101	7190	1+
243.81940	102	
243.88208	82	
244.82022	190	
244.85341	80	
244.92065	114	
244.93953	1962	1+
244.99253	92	
245.38768	216	1+
246.85254	120	
246.89519	180	
246.97386	266	
247.83588	134	
247.84901	74	
248.85355	358	1+
249.07573	78	
249.91609	128	
250.83475	110	
251.06379	90	
251.83388	94	
251.92547	102	
252.91243	146	
253.85005	72	
253.92632	86	
255.97312	76	
256.89952	342	1+
257.03135	74	
257.05485	82	
257.79686	192	
258.79994	100	
258.83312	286	
258.87284	92	
259.81450	102	
260.83302	194	
261.82747	670	1+
261.88195	74	
262.35073	96	
262.82845	444	1+
264.08108	74	
264.87763	94	
264.90925	86	
265.82396	80	
266.82819	82	
266.85560	126	
266.86804	154	
267.79356	86	
267.88386	72	
268.02665	72	
268.38653	76	
268.89581	78	
270.80778	252	1+
271.01416	86	
271.35771	78	
271.84058	160	1+
271.86978	78	
272.59320	100	
272.85812	110	
273.01681	74	
273.79318	224	
274.77974	106	
275.80768	112	
275.84448	92	
276.84673	112	
278.09030	78	
278.84178	116	
279.08967	774	1+
279.79772	116	
279.83570	158	
281.97261	80	
282.27855	124	
282.85593	130	
283.07170	86	
283.83664	92	
283.86183	378	1+
283.93590	116	
283.96735	128	
284.01637	80	
284.20898	80	
284.29471	122	
284.79418	114	
284.86664	310	1+
285.19738	86	
285.29397	80	
286.80255	92	
286.91964	108	
287.88883	90	
287.96304	144	
289.80561	138	
290.81100	78	
291.80350	128	
292.15055	78	
292.85210	78	
294.40079	90	
294.79666	112	
294.84969	110	
294.91278	100	
295.02034	76	
299.78154	116	
301.86527	140	
302.88837	112	
303.86604	80	
304.86594	86	
305.80917	98	
306.75296	74	
306.77527	74	
307.79698	286	1+
307.89091	108	
308.54136	76	
308.87314	228	1+
310.82333	98	
311.88305	146	
312.81607	88	
313.05005	86	
313.10435	102	
314.17676	86	
314.82987	78	
315.80459	92	
319.10792	74	
319.88741	94	
320.38860	210	1+
323.35325	100	
325.89841	114	
327.89326	80	
END IONS

###FS:    #m/z: 340.94023 #charge 1+
###MS: 113
###MSMS: 115
BEGIN IONS
TITLE=Cmpd 86, +MS2(340.9402), 28.0-35.0eV, 2.5min #115
RTINSECONDS=148.347
SCANS=113,115
PEPMASS=340.94023	2066508
CHARGE=1+
184.85891	82	
189.96562	98	
191.95648	156	
192.92405	298	1+
193.96023	80	
196.88169	92	
197.16075	92	
202.01088	86	
202.92306	112	
203.88259	76	
205.05899	88	
205.97964	96	
208.95435	134	
210.93660	358	1+
212.87748	80	
213.87985	364	
213.90899	86	
213.93935	1932	1+
214.88359	560	1+
215.88832	370	1+
215.93616	284	1+
217.88678	134	
217.90035	82	
220.88512	236	1+
222.95255	126	
226.89717	124	
226.94646	496	1+
226.96832	80	
228.92018	90	
229.94879	76	
230.88764	516	1+
231.87063	218	
231.88890	340	1+
231.94916	1464	1+
232.42831	78	
232.56853	76	
233.05497	76	
233.89585	340	1+
233.94662	324	
234.09897	92	
235.56137	108	
235.88735	318	1+
235.94723	166	
237.12091	82	
238.83832	92	
238.94303	84	
239.78937	120	
239.83455	328	1+
239.90995	178	
242.87359	256	1+
243.83152	274	1+
245.04936	82	
246.97495	262	1+
247.39829	82	
248.37446	100	
249.95998	592	1+
250.81093	80	
251.33189	100	
251.73960	80	
251.97339	80	
254.88952	88	
254.96628	1068	1+
255.09726	80	
255.91015	92	
256.46449	82	
256.78656	96	
256.89195	82	
256.92824	124	
256.96377	142	
257.40926	80	
257.85601	98	
259.84686	692	1+
259.91376	272	1+
259.95645	258	
260.33716	76	
260.42423	80	
260.83058	184	
260.89011	128	
261.83843	234	1+
261.88870	144	
261.91907	146	
263.39895	92	
264.90594	124	
265.58575	82	
265.91999	78	
266.39058	92	
268.62622	84	
268.82705	92	
269.00816	116	
269.84951	128	
270.80850	288	1+
270.85677	104	
271.83418	98	
272.08432	76	
272.89176	78	
272.91876	130	
272.93518	104	
272.97491	418	1+
273.92076	80	
274.90613	136	
275.85943	106	
275.89764	76	
276.42636	184	
276.81193	226	1+
276.86053	92	
277.19598	96	
277.85889	260	
277.88229	118	
277.93872	120	
278.08185	82	
278.84528	752	1+
278.87321	290	
279.92559	86	
280.41909	118	
281.92323	92	
281.96113	82	
282.78688	76	
282.86436	112	
283.84085	78	
283.87175	102	
285.36950	78	
286.93560	92	
287.78059	80	
288.52048	82	
288.95482	120	
289.11308	76	
289.87804	78	
290.85895	122	
294.85508	360	1+
295.81054	306	1+
296.36553	78	
296.97077	236	1+
297.34045	86	
297.87736	98	
298.37079	92	
299.78036	76	
299.85091	100	
300.66775	86	
300.87522	86	
300.92054	84	
300.98180	118	
302.17298	88	
302.85018	90	
302.94638	162	
303.87191	196	1+
303.90450	78	
305.20488	76	
307.80317	138	
307.88665	92	
309.86685	86	
309.88838	82	
310.87693	122	
311.83034	88	
311.88472	98	
311.99735	114	
312.87417	78	
313.86427	84	
313.87843	124	
314.90831	98	
315.83694	76	
318.33410	84	
318.88413	88	
319.76196	82	
319.88845	92	
321.94923	108	1+
324.37848	96	
324.77916	82	
325.89603	194	1+
325.97934	82	
326.93340	92	
327.81061	78	
328.18682	86	
328.28676	106	
329.89291	76	
331.77781	84	
331.81589	76	
333.87102	76	
334.83586	88	
336.41496	80	
336.84266	82	
341.29174	106	
342.78852	278	1+
345.33323	100	
END IONS

###FS:    #m/z: 363.95629 #charge 1+
###MS: 113
###MSMS: 116
BEGIN IONS
TITLE=Cmpd 87, +MS2(363.9563), 28.0-35.0eV, 2.5min #116
RTINSECONDS=149.119
SCANS=113,116
PEPMASS=363.95629	1235014
CHARGE=1+
54.08380	86	
89.51745	104	
189.86322	590	1+
191.85947	592	
194.88985	146	
196.06227	84	
196.88318	124	
202.03914	84	
203.88437	88	
207.17284	88	
207.87345	440	
207.94645	360	
209.88595	86	
209.94359	2234	1+
210.88327	762	1+
212.87861	2418	1+
212.91295	96	
214.89457	330	
216.41459	196	
217.91654	90	
218.89579	100	
219.41050	98	
222.95113	744	1+
223.82884	92	
224.89160	146	
224.94797	1568	1+
224.97472	250	1+
225.92786	80	
226.47912	114	1+
226.89224	112	
226.94724	15400	1+
226.99113	104	1+
227.06923	176	1+
228.86559	114	
228.89526	506	1+
228.94221	15332	1+
229.16597	96	
229.27518	84	
230.84651	150	
230.88900	4526	1+
231.03726	96	
231.90175	196	
233.03883	208	1+
234.88116	536	1+
236.06525	118	
236.84050	88	
236.87079	106	
238.06351	198	1+
238.43059	102	
238.94295	136	
239.42322	94	
240.22188	88	
240.83129	140	
240.94020	404	
240.96258	408	
241.08478	138	
241.94180	412	
242.81609	148	
242.94058	1258	1+
242.96080	872	1+
243.82478	282	1+
244.79739	96	
244.95740	7186	1+
245.86523	82	
245.94221	256	
246.43760	146	
246.80363	236	1+
246.90594	260	
246.95262	8080	1+
247.90711	122	
248.90018	1572	1+
250.79447	202	1+
250.89672	378	1+
250.96991	448	1+
251.07408	356	1+
251.79924	232	1+
252.97889	98	
253.83549	138	
253.90353	390	1+
254.44102	90	
256.85216	80	
258.83681	96	
259.94703	90	
260.41463	90	
260.83157	324	
260.96764	428	1+
261.83170	260	
262.83271	148	
263.09019	82	
263.94200	106	
264.81698	128	
264.96389	394	1+
265.08422	116	
265.88090	164	
266.80405	132	
267.13972	100	
267.82264	136	
267.97327	1428	1+
269.96777	1592	1+
270.83236	92	
271.40653	96	
271.80716	220	1+
271.84231	106	
271.85947	222	
272.40046	88	
273.43717	92	
273.88003	88	
274.85161	94	
276.84956	100	
277.10768	110	
278.84826	296	1+
279.10290	144	
280.79234	280	
280.94763	90	
281.79320	140	
281.89126	128	
282.78683	100	
283.97528	96	
284.40145	82	
284.79645	98	
284.82228	156	
285.84613	688	1+
285.87321	94	
286.88888	98	
286.92040	164	
287.83025	224	1+
288.80770	200	1+
289.08591	148	
289.14432	92	
289.87054	142	
292.43818	88	
292.84216	128	
292.85900	88	
293.13176	156	
294.12212	110	
294.81296	114	
296.80757	214	1+
298.80415	1074	1+
300.80432	180	
301.02153	106	
301.80258	230	
301.85995	720	1+
302.80646	250	1+
302.90685	122	
303.79624	88	
303.85725	1144	1+
303.94512	84	
305.43862	80	
305.86060	216	1+
305.89823	84	
305.94532	102	
306.42877	92	
307.13295	106	
307.42912	88	
309.42153	94	
309.87220	124	
312.85042	94	
312.86952	216	1+
312.94587	90	
316.81390	104	
316.88467	154	
318.74191	108	
318.88957	100	
319.10808	84	
319.82519	146	
319.86448	132	
320.83574	100	
320.93334	106	
321.86651	188	
321.95495	88	
322.31709	84	
322.92583	288	
323.05997	82	
323.15883	86	
323.83654	140	
324.87493	108	
326.57373	92	
326.87472	516	1+
327.01124	90	
327.91331	110	
329.87100	120	
330.73008	102	
330.89734	90	
332.76302	84	
336.94240	232	
337.77638	86	
338.87576	88	
339.82580	522	1+
340.94084	584	1+
344.74676	88	
345.23726	108	
346.89349	96	
350.09106	84	
355.77476	86	
359.71340	214	1+
360.36609	100	
362.84577	82	
364.73612	122	
368.77352	118	
368.83911	110	
END IONS

###FS:    #m/z: 507.84499 #charge 1+
###MS: 117
###MSMS: 118
BEGIN IONS
TITLE=Cmpd 88, +MS2(507.8450), 28.2-35.2eV, 2.6min #118
RTINSECONDS=152.818
SCANS=117-118
PEPMASS=507.84499	439264
CHARGE=1+
196.01456	844	1+
209.94254	296	1+
210.03285	146	
214.88664	216	
224.04631	212	
224.97508	188	
232.89510	546	
234.89142	174	
240.07844	326	
241.85299	160	
250.90512	220	
250.96818	144	
251.07362	154	
254.83101	220	1+
256.80357	202	1+
256.87065	358	1+
257.87447	396	1+
259.86411	144	
266.16808	600	
266.85963	230	
267.10493	288	1+
269.37610	152	
269.78588	276	1+
270.85397	136	
272.38606	148	
272.85094	518	1+
274.92199	224	1+
275.84748	310	1+
275.92253	194	1+
276.38629	216	1+
276.88375	198	1+
280.84822	130	
283.89863	182	
284.87167	196	
286.04775	130	1+
287.85309	1200	1+
287.94720	150	
288.88916	150	
289.85194	204	
289.87751	422	
290.12705	130	
290.77887	238	1+
290.86889	394	
291.86602	180	
292.86603	172	
292.89745	184	
293.87242	1594	1+
296.84824	348	1+
296.86095	258	
297.85518	202	1+
297.88094	136	
298.00533	166	1+
300.86122	146	
301.35501	192	1+
303.86795	526	1+
305.78712	194	1+
305.86135	1016	
306.12363	166	
306.87654	160	
307.89052	536	
308.13967	1450	1+
308.87172	1742	1+
310.15803	1240	1+
310.44858	140	
311.35084	216	
311.72980	100	1+
311.88201	3932	1+
312.81475	240	
312.91517	280	1+
314.37766	140	
314.86332	632	1+
314.94327	158	
316.86312	228	
317.76315	194	1+
318.88333	312	1+
320.87354	160	
321.97128	94	1+
322.88676	290	
323.35248	146	
323.85873	168	
323.87591	264	
324.89766	636	1+
326.88253	3096	1+
328.37145	138	
328.87190	414	1+
329.81158	142	
330.16158	178	
330.87906	338	
331.87571	194	
332.76014	188	1+
332.87437	696	1+
332.91623	246	1+
333.82138	136	
333.84581	138	
334.76403	214	1+
334.79215	218	1+
334.87681	632	1+
335.84209	288	
337.88294	758	1+
338.76018	232	1+
338.88630	536	1+
338.90947	138	
338.93843	138	
339.39168	246	1+
339.80305	166	
340.80325	204	1+
341.83867	208	1+
344.89651	300	1+
345.81522	362	1+
346.82056	204	1+
347.77511	522	
347.97518	172	1+
348.77861	260	
349.75556	616	1+
349.78446	150	
349.88420	468	1+
350.37173	226	1+
350.81538	160	
350.88591	392	1+
352.77689	148	
352.83170	182	
352.90383	136	
353.85506	760	1+
354.77354	204	
355.77907	220	1+
356.87537	200	1+
357.84928	276	1+
360.85945	302	1+
360.87603	192	
361.86539	228	1+
361.89744	142	
363.89144	352	1+
364.36650	318	1+
364.86488	144	
364.89638	252	1+
364.94591	206	1+
365.77955	234	
365.83994	144	
366.79229	320	1+
366.83703	1056	1+
367.70908	386	1+
367.74230	226	
367.76974	534	1+
367.82042	156	
367.90380	140	
368.70978	242	1+
369.77439	546	1+
369.83530	772	1+
370.02273	134	
370.80249	150	
370.85017	150	
371.19208	170	
372.18878	234	1+
373.82619	168	
373.89721	286	1+
374.79910	184	
374.81621	176	
375.72783	278	1+
375.81084	184	
377.81723	308	1+
377.88739	216	
380.80425	144	
381.83843	288	
384.38932	278	1+
384.84881	1510	1+
385.77641	300	1+
386.74108	162	1+
386.82583	184	
387.84456	560	1+
388.79552	136	
389.20231	310	1+
389.71731	192	1+
389.78404	276	1+
389.84087	214	
389.87705	196	1+
389.98141	154	1+
390.84049	926	1+
391.79799	202	
391.91113	232	1+
392.82570	760	1+
393.38861	256	1+
393.87823	134	
394.72865	144	
394.79107	184	
394.83553	398	1+
395.82206	180	1+
395.87108	170	
397.79443	180	
398.72811	504	1+
399.84677	786	1+
402.86320	294	
403.78145	174	
403.86669	1040	1+
403.89041	232	
403.94020	164	
405.72885	140	
406.77172	452	1+
406.85875	160	
407.39558	142	
407.73531	182	
407.77521	308	1+
407.86575	2836	1+
408.75770	296	
408.84928	1186	1+
409.73232	144	
409.75865	142	
410.72378	388	1+
410.83516	1206	1+
410.86204	374	1+
410.88276	168	
412.74966	438	1+
412.84920	206	
413.83612	264	1+
416.87928	152	
417.70316	180	1+
417.84232	130	
419.75160	192	1+
420.78358	196	1+
420.86972	134	
421.87865	176	
422.82803	158	
422.87990	226	
423.77308	572	1+
423.79810	156	
423.86742	200	
425.24212	230	1+
425.75222	888	1+
425.87338	332	
426.82394	208	
426.85886	616	
427.73301	1322	1+
427.86087	336	
428.84828	1100	1+
429.70027	490	1+
429.78658	214	1+
429.82026	182	
430.74419	236	
430.85415	156	
430.86609	640	1+
431.74694	142	
431.86630	478	1+
433.64684	182	1+
433.70554	170	
433.86154	248	1+
433.88700	228	1+
435.71329	138	
435.80661	132	1+
439.89314	292	
440.70743	220	1+
440.89256	164	
443.76115	242	
443.79559	184	
444.87302	876	
445.71713	204	
445.74644	334	
445.87018	542	
446.74808	222	
446.89087	182	
447.70967	588	
447.74608	180	
448.71165	352	
448.77480	268	1+
449.69123	186	
449.88339	286	
450.69619	134	
450.75050	324	1+
450.88098	166	
451.87298	334	1+
455.75618	220	1+
457.90193	474	1+
462.88360	352	
463.88238	540	1+
465.71645	178	
467.88987	674	1+
485.89429	300	
486.84606	206	
486.90099	228	
487.89962	138	
507.86560	144	
508.91503	140	
END IONS

###FS:    #m/z: 336.94512 #charge 1+
###MS: 117
###MSMS: 119
BEGIN IONS
TITLE=Cmpd 89, +MS2(336.9451), 28.0-35.0eV, 2.6min #119
RTINSECONDS=153.598
SCANS=117,119
PEPMASS=336.94512	89406
CHARGE=1+
147.10981	80	
182.86850	176	
183.43266	102	
188.48262	86	
189.21162	82	
191.10791	88	
192.91146	78	
196.93689	76	
197.95651	76	
199.93781	80	
205.98327	82	
206.41704	78	
209.94328	210	
210.88427	186	1+
211.94405	5066	
212.87813	930	1+
212.94655	182	
213.94009	2150	1+
215.88814	376	1+
215.93628	284	
215.96671	76	
217.87899	160	
222.94963	116	
223.95778	360	1+
227.39941	94	
227.84617	258	1+
227.87550	76	
228.89702	242	
229.95496	3578	
230.13366	162	1+
230.88853	2054	1+
230.95921	124	
231.94956	1878	1+
232.00352	98	
233.38762	84	
233.82080	266	1+
233.83454	94	
233.90005	500	1+
233.94662	482	1+
235.87938	82	
237.84339	80	
238.90323	90	
239.86830	78	
239.90413	80	
240.43726	86	
240.84090	358	1+
241.87859	80	
244.97075	90	
245.00224	118	
246.10412	86	
246.38913	190	
246.83636	102	
246.87476	110	
246.90852	258	
246.93308	80	
246.97931	90	
247.96413	980	1+
248.10756	96	1+
248.85457	88	
248.90074	718	1+
248.99042	76	
249.40916	86	
249.95709	608	1+
250.83657	128	
250.97506	102	
251.08924	80	
251.82511	250	
251.83714	312	1+
251.95583	122	
252.97005	3020	1+
253.08969	172	1+
253.90967	196	
254.83787	132	
254.88486	114	
254.89847	376	1+
254.91512	102	
254.94636	80	
254.96609	1904	1+
256.84686	178	
256.87788	80	
256.96328	116	
257.24181	78	
257.85350	198	
257.96321	80	
258.00473	202	1+
258.84953	304	
258.88780	144	
259.11013	80	
259.85444	220	
260.84090	338	1+
261.42345	124	
262.44944	76	
262.92691	146	
263.03038	82	
264.86264	322	1+
264.91764	84	
265.83297	126	
266.09212	82	
267.84712	142	
267.97531	78	
268.38837	84	
268.83905	126	
268.91587	76	
269.07904	86	
269.83965	400	
270.41411	84	
270.80569	98	
270.84428	186	
270.86448	86	
270.98009	512	1+
271.91673	86	
272.91637	124	
272.97119	98	
273.93076	102	
274.24564	78	
274.85239	124	
274.89078	144	
275.88709	162	1+
276.81384	78	
276.85383	160	
277.02637	78	
277.83666	138	
277.86262	108	
278.09389	226	1+
278.21075	84	
278.83562	290	
278.86892	158	
279.09716	158	1+
279.83454	202	
279.86856	114	
280.05510	84	
280.83282	110	
280.99650	78	
283.40426	92	
283.90252	80	
284.04106	86	
285.85360	162	
286.84855	1298	1+
287.27062	96	
289.17406	76	
290.86319	110	
291.86094	122	
293.10502	136	
294.04882	88	
294.11062	102	
294.85167	328	1+
295.88918	88	
295.99223	150	
296.78633	92	
296.80387	118	
296.96980	96	
297.87931	170	1+
298.04399	92	
299.86123	198	1+
300.51853	80	
304.82092	80	
304.89599	108	
305.44754	90	
305.85943	88	
305.90570	130	
307.14913	86	
307.85950	92	
309.86865	126	
310.86269	198	
311.88795	146	
312.80678	104	
312.85198	114	
314.81723	126	1+
314.90602	90	
316.86815	80	
318.89081	92	
318.96642	92	
324.06253	88	
326.96222	80	
326.98016	76	
327.82856	82	
327.85532	100	
330.87312	86	
332.82924	248	1+
333.81661	120	
336.39004	84	
338.80092	92	
339.75173	128	
340.88422	86	
341.63038	86	
END IONS

###FS:    #m/z: 359.96079 #charge 1+
###MS: 117
###MSMS: 120
BEGIN IONS
TITLE=Cmpd 90, +MS2(359.9608), 28.0-35.0eV, 2.6min #120
RTINSECONDS=154.37
SCANS=117,120
PEPMASS=359.96079	71612
CHARGE=1+
132.01165	102	
166.36586	100	
186.93490	84	
187.94697	82	
190.92805	82	
200.10802	86	
202.91089	92	
207.95076	102	
209.94320	1318	1+
211.42710	84	
211.87391	86	
212.87665	138	
218.90909	104	
221.87679	176	1+
222.95261	542	
223.89136	102	
223.92261	126	
223.95655	306	
224.89832	122	
224.94821	1086	1+
225.57927	80	
226.49092	180	1+
226.83132	132	
226.85727	94	
226.94720	8106	1+
227.16226	88	
227.90425	104	
227.93211	294	
228.90559	82	
228.94255	8484	
229.94162	220	
231.01695	96	1+
233.90202	160	1+
233.98281	82	
234.86613	130	
234.92645	92	
234.94400	108	
234.97027	124	
236.43639	84	
236.81912	100	
237.05800	84	
238.96753	84	
240.94113	390	
240.96024	504	1+
241.06775	88	
241.08108	82	
241.86132	84	
241.94011	180	
242.95888	676	1+
244.53256	100	
244.89541	142	
244.95714	5148	
245.88838	84	
245.94148	158	
246.38732	86	
246.83671	116	
246.95264	5520	1+
247.85621	82	
248.80599	106	
250.94863	234	
250.96882	216	1+
252.46464	82	
252.95428	326	
254.82729	80	
255.80199	96	
255.90258	82	
256.83424	98	
257.90589	102	
258.84534	186	
258.97393	112	
259.12782	80	
259.79053	80	
259.93682	100	
260.94946	116	
260.96730	268	
261.96809	112	
262.84894	80	
262.95179	168	
263.89748	94	
265.97971	120	
266.87146	104	
266.99626	84	
267.81076	80	
267.85778	90	
267.97433	944	1+
268.04409	80	
269.79533	188	1+
269.96741	816	
273.96704	120	
275.07200	88	
275.92319	94	
276.85146	100	
276.99954	84	
277.11825	206	1+
277.81379	92	
278.10186	384	1+
278.84624	172	
279.10587	338	1+
279.52546	112	
279.85719	126	
279.90061	84	
279.97704	100	
280.79215	244	1+
281.85506	162	
282.83403	114	
283.59864	108	
283.82387	260	1+
283.83715	96	
283.98296	208	
284.87801	90	
288.88663	108	
290.80392	222	1+
290.86983	96	
290.92203	86	
291.80814	174	1+
292.86412	102	
293.11720	110	
293.43688	94	
293.87116	164	
294.43662	80	
294.86337	84	
295.80747	364	1+
296.81038	308	1+
296.86542	140	
296.88303	90	
297.88067	84	
298.01953	110	
298.60823	96	
298.80330	990	1+
299.77626	84	
299.83963	92	
300.79882	132	
301.33461	104	
301.79250	88	
301.85130	108	
303.90651	80	
304.83984	200	
306.91726	82	
307.85182	216	1+
309.03967	80	
309.79724	82	
311.37518	86	
311.88128	144	
315.32682	102	
315.87026	108	
316.81525	284	
318.12743	184	
318.81480	212	1+
318.90388	92	
320.79153	184	1+
321.38650	84	
322.88281	116	
322.92563	208	
323.87668	88	
324.35424	92	
326.15216	94	
327.68422	84	
329.32451	82	
329.87246	96	
331.06943	90	
331.90285	78	
332.83996	128	
332.88323	108	
333.34986	90	
333.81550	114	
334.91425	110	
334.94676	184	
336.94137	268	1+
340.93647	208	
342.24130	92	
348.76416	82	
349.96034	84	
350.39186	86	
350.91399	86	
352.78866	82	
353.29383	102	
356.78456	98	
END IONS

###FS:    #m/z: 507.84501 #charge 1+
###MS: 121
###MSMS: 122
BEGIN IONS
TITLE=Cmpd 91, +MS2(507.8450), 28.2-35.2eV, 2.6min #122
RTINSECONDS=158.049
SCANS=121-122
PEPMASS=507.84501	406730
CHARGE=1+
196.01566	754	1+
203.01531	132	
214.88874	358	1+
221.89037	166	
224.97710	314	
227.95546	354	
232.89573	472	
234.88788	128	
238.06349	288	1+
238.89060	136	
241.85671	174	
249.89119	144	
250.90842	122	
250.97196	276	1+
252.07409	172	
254.09437	274	
255.91118	136	
258.88328	182	
263.85120	190	1+
266.16597	274	1+
268.11292	132	
270.11964	184	1+
270.80270	180	1+
270.88288	164	
272.80145	208	1+
272.85534	180	
273.84886	200	
277.82648	374	1+
277.88033	126	
278.79354	164	1+
278.83061	314	1+
280.85409	150	
282.78447	136	
284.36968	160	1+
285.85685	128	
287.85183	1356	1+
287.88974	202	1+
290.13397	364	1+
290.86554	934	1+
291.87994	126	
292.85894	156	
293.87352	1316	1+
295.98186	144	
296.90562	198	
297.85576	132	
297.87978	128	
298.40031	220	1+
298.80725	128	
298.85235	144	
298.87168	206	
300.85625	416	1+
301.88602	152	
303.86525	638	1+
305.86421	1034	1+
305.90004	170	1+
305.98358	136	
306.12472	140	
306.36544	152	
307.89083	212	
307.99786	150	
308.14130	888	1+
308.81762	136	
308.86857	1508	1+
309.37180	80	1+
309.84559	346	1+
309.88802	448	1+
309.96004	196	1+
310.15588	990	1+
310.41497	236	1+
311.36231	122	
311.88141	3168	1+
312.34733	146	
313.04809	150	1+
313.37860	264	1+
313.85855	938	1+
314.86254	850	1+
314.89035	442	1+
318.88221	134	
319.87785	140	
320.82108	302	1+
320.87145	142	
323.87368	948	1+
324.90280	168	
325.82675	232	1+
325.89948	350	
326.15932	214	1+
326.88181	2988	1+
327.89647	690	1+
328.37047	156	
328.87343	476	
329.17441	140	
329.85795	140	
329.87982	524	1+
329.92072	154	
330.16174	160	
330.81647	148	
331.92338	220	1+
332.87674	532	1+
333.39160	182	
333.81620	258	1+
333.83717	202	
334.89602	138	
335.85393	178	
335.88443	384	1+
337.39162	176	
337.80350	164	
337.83667	134	
337.87909	408	
338.38250	208	
338.81533	162	
338.88272	186	
339.38675	166	
339.87937	148	
340.75224	172	1+
343.86864	282	1+
345.37531	188	
346.33904	136	
347.77832	198	
347.84732	294	1+
348.17602	264	
348.78537	160	
349.75675	206	
349.88913	454	1+
350.76048	316	1+
351.18061	146	
351.80481	296	1+
351.87786	378	1+
352.00426	354	1+
352.72062	130	
352.83004	326	1+
353.72850	124	
353.76977	230	1+
353.84876	454	1+
355.13902	162	1+
356.37838	192	1+
356.88692	142	
357.88105	124	
358.87477	148	
359.78122	170	
360.76072	182	1+
361.38691	196	1+
362.36227	144	
365.78566	442	1+
366.18562	178	
366.36291	120	
366.83881	602	1+
367.01663	246	1+
367.70853	408	
367.73016	140	
367.76541	146	
368.01697	172	1+
368.71010	182	
368.77618	146	
368.80263	148	
368.87816	336	1+
369.77906	956	1+
369.81278	232	
369.83397	282	
370.78453	734	1+
370.83092	126	
372.85780	154	
373.38018	252	1+
374.81371	242	1+
375.87956	258	1+
376.72078	206	1+
379.88517	126	
380.71994	398	1+
381.03821	126	
381.72001	280	1+
381.83734	446	1+
383.79344	128	
384.84996	2214	1+
385.76717	152	1+
385.82427	128	
385.88336	142	
386.73469	360	1+
387.79934	356	1+
387.84467	226	
388.85700	134	
388.94348	124	
389.19811	258	
389.36715	132	
389.87704	292	1+
390.72810	286	1+
390.84008	640	
391.83808	330	
392.83103	268	
392.85671	120	
392.90181	146	
393.72404	360	1+
393.79347	296	1+
393.83528	432	1+
394.72899	276	1+
395.77044	174	1+
396.92452	170	
397.88722	122	
398.72848	954	1+
398.86678	170	
399.84546	484	1+
400.81601	140	
401.74663	262	1+
402.86334	702	1+
402.88775	284	1+
403.44043	136	
403.80683	204	
405.75063	222	1+
405.77986	594	1+
405.86855	160	
405.89926	308	1+
406.80828	200	
406.85840	264	
407.86462	3100	1+
409.72687	306	
410.71302	178	
410.83864	684	1+
411.72770	448	1+
411.80921	406	1+
412.70377	162	
412.73071	292	1+
412.75908	314	1+
412.84158	352	1+
412.87289	610	1+
413.07306	134	
413.87421	546	1+
414.15350	124	1+
415.04370	122	
417.86207	124	
418.83640	174	1+
419.73847	318	1+
420.73662	178	1+
421.84093	128	
421.88216	346	1+
422.86049	224	
422.96961	204	1+
423.77240	220	
423.86359	202	
423.88283	282	
424.77637	212	
424.80005	158	
424.87216	124	
425.75327	682	
426.75727	316	
426.81887	596	1+
426.86103	1770	1+
427.73379	410	1+
428.75417	172	
428.84891	860	1+
429.70343	388	1+
429.73845	286	
430.74002	182	
430.85017	230	
431.86789	226	
432.69564	354	1+
432.86758	136	
433.85018	478	1+
437.77933	188	1+
439.89216	434	
440.68363	138	
442.69644	174	1+
443.75507	280	1+
444.87117	1194	1+
445.71981	400	1+
445.74292	628	1+
446.77199	134	
446.87170	576	1+
447.71215	620	1+
448.89313	170	
449.68713	274	
449.71365	138	
449.87839	282	1+
450.74890	566	1+
451.71833	230	1+
454.77614	192	1+
457.90389	366	1+
461.75691	236	1+
462.88292	426	1+
464.88463	130	
465.72711	196	
466.76448	136	
467.88820	658	1+
469.72011	274	1+
469.89620	142	
470.76740	128	
485.89986	356	1+
486.85089	156	1+
489.84103	152	1+
490.78432	128	
500.79391	142	1+
509.28729	314	1+
509.86148	136	
END IONS

###FS:    #m/z: 336.94526 #charge 1+
###MS: 121
###MSMS: 123
BEGIN IONS
TITLE=Cmpd 92, +MS2(336.9453), 28.0-35.0eV, 2.7min #123
RTINSECONDS=158.821
SCANS=121,123
PEPMASS=336.94526	84860
CHARGE=1+
73.01425	76	
182.86591	132	
188.91936	78	
195.00806	90	
197.96399	110	
198.95128	76	
206.41007	94	
208.87284	84	
210.88441	240	1+
211.48128	96	
211.94447	4754	1+
212.17949	76	
212.87820	1270	1+
213.94004	2620	1+
215.88386	638	1+
215.91626	88	
215.93749	412	
221.13998	104	
221.89602	94	
223.95877	130	
224.84241	118	
225.83864	82	
225.97097	94	
227.95135	112	
228.89310	338	
229.06729	90	
229.95505	4340	
230.88867	1602	1+
230.95699	164	
231.03191	84	
231.94907	1610	1+
232.00811	84	
232.82766	76	
232.97123	76	
233.82507	296	1+
233.89599	516	1+
233.94824	184	
234.96041	92	
235.58941	92	
235.89500	74	
235.94534	160	
236.89940	90	
236.97107	86	
240.37994	76	
240.84353	390	1+
241.10028	96	
241.60931	78	
241.84742	328	1+
243.85541	134	
245.96525	88	
246.82872	88	
246.93302	78	
246.97171	78	
247.92797	92	
247.96516	1092	1+
248.14422	88	
248.90071	824	1+
249.00290	180	
249.07185	100	
249.37985	76	
249.95924	940	1+
250.83351	302	1+
250.89270	158	
250.97614	92	
251.07128	120	
251.90769	98	
251.95217	76	
252.24809	74	
252.97030	2366	1+
253.08420	136	
253.82770	102	
253.90426	568	1+
254.96678	886	1+
255.03507	74	
256.84812	80	
256.96931	198	
258.84442	226	
258.95675	86	
260.93859	118	
261.84809	156	
263.83351	102	
263.87408	258	1+
264.05519	100	
264.80376	78	
264.94001	94	
265.09160	88	
267.09886	76	
267.83735	1274	1+
267.86784	84	
269.54230	90	
269.83835	608	1+
269.87180	102	
269.92578	80	
270.88273	78	
270.97913	274	1+
271.86175	98	
271.91795	158	
272.86742	266	1+
272.92021	134	
272.97575	180	
273.79568	88	
273.85354	98	
273.98078	170	1+
274.92952	76	
275.00291	74	
275.38967	92	
275.52206	86	
275.96435	80	
276.85537	210	
277.83311	846	1+
277.85981	136	
278.81263	122	
278.83426	632	1+
278.86779	76	
279.39179	106	
280.10877	82	
281.79234	78	
283.05084	76	
283.79220	116	
284.92579	100	
285.82810	86	
285.85094	136	
286.84981	430	
287.84800	834	1+
288.39745	100	
289.50403	92	
291.93268	108	
292.38578	84	
292.80857	92	
293.01196	76	
293.10387	132	
293.90390	80	
293.99425	452	1+
294.01508	152	
294.33752	102	
295.07932	78	
295.86444	160	1+
297.06113	78	
298.30714	98	
299.03484	82	
300.79209	80	
302.82192	92	
304.92712	184	
306.90263	132	
308.13159	80	
309.87032	314	1+
309.94667	78	
310.86243	128	
311.09349	78	
312.79817	82	
312.91542	74	
313.82828	82	
314.99295	170	1+
315.82404	82	
317.32050	92	
317.87730	80	
318.04924	86	
318.50285	96	
318.87105	78	
318.98773	78	
322.12001	100	
322.40007	80	
322.83587	96	
323.41510	90	
323.88260	252	
324.88857	124	
325.85518	74	
326.46325	80	
327.56444	104	
329.89958	92	
330.88606	92	
330.95765	78	
332.83668	82	
334.76138	78	
334.81767	76	
338.76918	130	
338.91455	76	
339.83327	78	
341.18370	92	
341.81195	112	
341.88214	184	1+
342.41181	82	
END IONS

###FS:    #m/z: 359.96101 #charge 1+
###MS: 121
###MSMS: 124
BEGIN IONS
TITLE=Cmpd 93, +MS2(359.9610), 28.0-35.0eV, 2.7min #124
RTINSECONDS=159.593
SCANS=121,124
PEPMASS=359.96101	71096
CHARGE=1+
74.52562	84	
79.17878	82	
94.19987	80	
179.42848	90	
200.94810	332	
200.97940	96	
204.00886	100	
208.00259	80	
208.95976	98	
209.94307	828	1+
211.88382	136	
212.88322	88	
213.86229	84	
215.41680	88	
216.40539	82	
216.85547	84	
217.91548	152	
218.07416	102	
219.91300	172	
219.97859	96	
220.96135	142	
222.95230	972	1+
223.54054	80	
223.88482	384	1+
223.91340	114	
224.94757	1114	1+
225.92857	80	
225.98224	86	
226.94703	7074	1+
227.93229	186	
228.94223	9210	
229.94217	278	1+
230.80358	78	
231.90404	148	
232.40831	114	
234.88037	96	
235.51206	98	
236.43279	82	
238.96564	100	
240.93650	348	1+
240.96252	434	
241.52733	96	
241.78033	122	
241.93966	200	1+
241.95906	980	1+
243.42036	100	
243.48154	80	
243.78843	80	
243.93393	104	
244.37915	78	
244.95672	5216	
245.83436	100	
245.95634	210	
246.07341	84	
246.41221	102	
246.95308	5414	
247.95859	116	
248.38267	78	
248.80516	264	
249.41108	114	
250.85365	92	
250.95150	102	
251.96722	162	
252.10396	82	
252.95709	182	
256.39591	90	
256.41147	90	
257.79377	84	
257.84509	342	1+
258.79027	132	1+
258.84814	292	1+
258.97426	140	1+
260.96717	254	
261.91029	94	
261.96811	120	
262.81785	90	
264.97859	244	
265.82268	136	
265.97657	186	
266.81281	550	1+
266.87093	280	1+
267.35551	96	
267.97430	760	1+
268.84549	144	
268.90161	84	
269.85351	88	
269.96854	604	
271.09290	82	
271.84022	90	
273.33977	94	
273.96665	228	
275.97061	148	
276.01770	106	
276.84119	132	
277.86666	144	
277.90190	94	
277.94852	88	
278.08816	94	
278.39755	82	
278.86107	86	
278.94693	88	
279.09934	116	
279.79931	110	
279.85079	90	
279.96575	92	
280.79236	774	1+
280.83356	80	
280.87049	84	
281.92412	104	
281.94077	80	
282.82100	164	1+
283.12747	94	
285.79189	132	
286.91038	80	
287.08946	88	
287.86022	120	
287.97383	126	
289.36396	86	
289.96582	96	
294.80627	88	
295.37045	94	
295.86450	80	
296.81309	144	
296.84883	144	
296.97450	90	
298.40647	92	
298.80385	346	
298.85489	400	1+
299.80470	220	
301.15358	88	
301.34744	78	
301.93371	90	
307.39483	84	
307.91391	94	
309.75880	86	
309.80405	84	
309.92507	110	
310.79910	80	
311.87786	104	
311.97142	84	
313.44990	78	
314.89104	86	
315.82314	132	
316.81391	274	1+
316.87674	82	
319.81226	98	
320.93533	224	1+
321.43507	100	
322.92616	338	
323.16292	80	
323.87913	80	
324.81223	86	
328.88783	90	
331.83397	82	
335.36847	84	
335.44045	90	
336.83383	82	
338.94229	110	
340.90325	278	1+
340.93928	126	
341.33545	86	
343.82221	102	
343.94541	90	
344.59455	102	
345.54090	84	
349.18900	80	
352.89772	104	
355.71413	110	
356.76672	92	
356.92228	90	
360.80660	78	
361.72182	120	
END IONS

###FS:    #m/z: 322.92999 #charge 1+
###MS: 125
###MSMS: 126
BEGIN IONS
TITLE=Cmpd 94, +MS2(322.9300), 28.0-35.0eV, 2.7min #126
RTINSECONDS=163.263
SCANS=125-126
PEPMASS=322.92999	5167632
CHARGE=1+
144.07829	72	
165.91148	90	
182.00038	94	
184.08167	80	
190.01482	90	
191.92214	90	
195.92323	76	
196.88190	76	
197.86677	84	
198.08279	96	
198.88194	80	
201.04399	396	
205.94538	86	
206.97147	114	
209.98016	70	
210.88389	260	1+
212.87963	72	
213.78706	70	
214.12839	74	
214.85485	258	1+
214.89179	72	
217.91081	76	
218.97252	74	
220.87353	70	
221.89490	92	
221.96807	86	
222.95375	324	1+
223.44881	90	
227.90063	104	
227.93103	302	1+
228.84374	204	1+
228.97629	74	
230.05135	76	
230.89032	140	
230.90698	80	
231.86516	84	
232.49756	84	
234.06355	80	
237.05634	242	1+
237.88516	82	
238.02582	122	
238.79330	78	
238.88585	84	
238.93624	218	
239.60769	80	
239.78477	70	
240.13848	76	
240.82360	248	
240.94015	2544	
241.94157	1946	
241.98554	70	
242.81760	410	1+
242.90675	124	
242.94142	6844	1+
244.80154	72	
244.93929	1502	1+
245.91555	74	
246.85882	88	
246.97690	278	
247.38849	160	
247.97820	128	
248.85548	234	
248.94331	72	
249.84545	80	
250.89302	74	
251.17877	110	
251.92268	74	
252.81480	76	
253.06406	82	
253.43135	84	
254.01621	72	
254.84470	72	
255.84587	284	1+
256.41924	86	
256.89337	90	
257.08205	80	
257.79738	262	1+
258.83440	444	1+
258.90265	72	
261.38995	92	
261.82729	502	1+
262.89711	78	
263.93928	78	
263.97537	90	
264.05978	202	1+
264.14103	82	
264.41642	106	
265.98792	72	
266.88867	118	
267.87995	94	
268.86747	72	
268.95582	110	
270.10000	106	
271.84156	106	
273.06974	78	
273.79237	130	
273.89399	88	
275.40426	72	
275.80932	200	1+
275.98494	84	
276.84805	156	
278.85475	70	
279.09061	558	1+
279.94680	196	1+
280.03494	74	
281.10019	114	
282.01898	74	
282.27474	90	
282.82261	70	
283.35491	78	
283.78796	144	
284.29388	90	
285.33449	78	
285.84828	84	
286.14375	72	
286.36406	76	
286.85856	72	
287.02303	70	
289.78835	214	
289.83707	70	
289.87603	154	
290.81472	74	
290.82843	94	
291.80332	118	
292.10025	132	
292.43831	76	
292.88265	148	
293.42829	106	
293.84861	72	
295.87105	276	1+
295.89218	90	
297.07798	92	
297.79586	72	
298.82432	268	1+
298.89260	70	
300.04230	78	
300.77873	94	
300.79558	90	
302.90961	70	
304.87906	80	
305.00124	78	
306.06990	82	
306.40739	86	
306.75898	150	1+
306.96848	72	
307.81147	108	
308.09045	76	
308.80219	102	
308.89104	70	
309.83040	78	
309.87564	84	
310.88121	78	
311.35138	82	
311.85871	72	
314.81399	120	
314.86240	138	
315.16311	70	
317.86361	70	
319.15137	142	
320.34521	96	
320.90507	74	
321.81603	74	
322.26560	92	
324.77110	78	
324.81913	138	
324.86181	142	
324.88763	86	
325.88957	130	
326.88117	226	1+
326.90016	72	
327.38851	70	
END IONS

###FS:    #m/z: 340.94041 #charge 1+
###MS: 125
###MSMS: 127
BEGIN IONS
TITLE=Cmpd 95, +MS2(340.9404), 28.0-35.0eV, 2.8min #127
RTINSECONDS=164.035
SCANS=125,127
PEPMASS=340.94041	2103484
CHARGE=1+
134.97802	86	
190.92829	78	
192.92551	126	
196.88179	76	
209.83931	88	
210.87262	94	
210.93488	142	
212.88061	112	
213.87894	274	
213.93839	1482	1+
214.41927	84	
214.89548	112	
215.88814	438	1+
215.93350	196	
217.88278	144	
218.91239	74	
220.96843	84	
221.89298	98	
221.94598	310	1+
223.91875	88	
226.94502	122	
226.97307	120	
227.96069	80	
228.94988	126	
229.96178	98	
230.88832	436	1+
231.45210	102	
231.89057	270	1+
231.94974	1540	1+
232.41692	112	
233.39134	86	
233.89754	308	
233.94723	346	
234.39809	74	
234.88959	462	1+
237.79237	80	
237.90400	198	1+
238.88231	72	
239.78881	176	1+
240.88461	84	
241.03906	100	
241.84703	212	
241.94829	110	
242.84296	262	1+
243.82981	118	
244.83135	92	
244.88253	74	
244.96018	106	
245.81344	80	
246.03460	80	
246.39806	74	
246.98029	174	
248.83321	92	
248.89795	218	1+
249.03855	92	
249.07743	86	
249.85709	88	
249.87075	90	
249.95957	518	1+
249.99073	96	
250.94863	92	
251.40625	106	
251.78838	132	
251.95491	196	
253.87564	76	
253.90467	194	1+
253.92039	86	
254.06133	74	
254.96737	498	
255.37018	82	
256.41213	162	
256.80242	102	
256.85798	132	
256.96152	110	
257.79744	94	
257.83189	118	
257.84418	526	1+
257.90018	96	
258.94229	80	
259.17137	80	
259.86775	146	
259.96702	258	
260.83637	312	1+
261.39881	76	
261.81704	84	
261.88476	124	
263.00064	82	
263.95992	230	1+
264.92393	88	
265.59354	96	
265.83926	82	
266.40891	74	
267.97240	74	
268.04666	102	
268.83750	196	
268.85753	250	1+
269.83013	82	
270.08102	80	
270.35954	82	
270.83200	98	
271.78463	74	
271.91865	72	
272.84553	92	
272.92965	96	
274.85247	436	1+
275.03535	76	
275.80806	194	1+
275.85637	384	1+
276.30567	98	
276.41788	74	
278.01635	78	
278.84569	714	1+
279.04300	76	
279.88045	76	
280.51378	94	
280.85407	176	
281.85782	256	1+
284.43665	114	
284.78903	86	
285.93006	82	
286.78602	90	
287.86344	102	
290.00961	78	
292.85225	370	1+
293.85472	304	1+
294.44893	100	
295.25875	106	
295.97182	310	1+
296.88193	110	
297.78781	76	
298.31211	198	1+
298.87297	154	
299.78674	102	
299.85098	250	1+
299.87215	140	
300.02956	72	
300.87146	122	
302.38407	90	
302.84977	74	
302.88186	84	
302.92049	80	
302.94196	118	
303.80781	76	
304.79955	76	
305.15345	72	
305.97993	78	
307.80020	120	
307.89104	200	
308.79578	84	
309.83428	96	
310.18265	74	
311.01116	92	
312.80608	132	
312.82370	136	
312.89173	92	
312.95922	80	
313.82407	86	
313.87420	90	
315.26996	76	
318.77023	74	
319.86929	118	
320.86537	100	
323.02868	98	
324.42711	92	
324.88756	94	
325.88794	194	1+
328.18622	96	
328.88434	92	
328.93897	82	
330.80965	160	
330.87934	92	
332.84003	74	
338.75912	88	
339.25172	80	
339.82667	100	
341.96863	76	
342.20005	106	
343.88111	76	
END IONS

###FS:    #m/z: 363.95648 #charge 1+
###MS: 125
###MSMS: 128
BEGIN IONS
TITLE=Cmpd 96, +MS2(363.9565), 28.0-35.0eV, 2.8min #128
RTINSECONDS=164.807
SCANS=125,128
PEPMASS=363.95648	1174990
CHARGE=1+
61.12349	98	
87.10218	100	
182.87078	92	
183.90690	84	
189.86377	412	
191.85570	588	1+
191.93950	108	
193.91918	86	
200.94708	104	
207.40352	150	
207.87532	250	1+
207.94543	122	
209.08416	88	
209.94382	1660	1+
210.88105	512	1+
212.87828	2242	1+
215.88098	186	
216.41016	166	
222.95216	464	1+
224.90087	86	
224.95136	1578	1+
225.86542	128	
226.87182	100	
226.94670	12024	1+
227.06508	96	1+
227.09269	118	1+
227.19452	114	1+
227.88640	650	1+
228.51101	98	
228.85422	126	
228.94231	13664	1+
228.98346	86	
229.12480	110	
230.68466	88	
230.88935	3136	1+
230.93351	94	
232.88635	226	
232.90702	136	
233.86997	106	
234.88058	446	
235.85065	142	1+
236.82364	92	
237.92058	118	
238.94091	96	
238.98280	134	
239.07236	162	
240.82668	114	
240.90180	174	1+
240.93969	596	
240.96326	306	
241.93874	2152	1+
241.96353	146	
242.82289	122	
242.94065	1470	1+
242.95888	784	1+
243.82318	126	
244.81986	116	
244.95703	7770	1+
245.85653	252	1+
245.94091	346	
246.53952	110	
246.90426	282	1+
246.95266	8626	1+
247.88628	88	
248.80618	306	1+
248.83717	86	
248.89940	1210	1+
249.07344	86	
250.89642	182	
250.96890	258	
251.07354	92	
251.79699	130	
253.37266	82	
253.90465	220	
254.34910	84	
255.34274	92	
255.84076	142	
255.88272	86	
256.40730	82	
257.84686	290	1+
258.83316	176	
258.97495	224	1+
259.10038	84	
260.83492	128	
260.96731	382	1+
261.83096	98	
261.84461	174	
262.83295	148	
263.85159	108	
265.09479	128	
265.93564	88	
265.97473	176	
266.21253	90	
266.82038	160	
266.85420	108	
267.15288	92	
267.97276	934	1+
268.95998	92	
269.08688	84	
269.96852	1324	1+
270.08222	96	
271.85188	82	
271.91340	118	
272.87404	110	
272.91596	86	
273.85838	206	
274.94374	88	
276.81263	94	
276.85081	374	1+
278.06135	102	
278.79415	104	
279.10145	86	
279.54401	116	
279.79803	190	
279.85385	86	
280.79223	352	
280.93370	140	
280.98963	96	
281.11769	142	
281.79204	214	
281.86642	142	
281.89138	104	
281.98861	82	
282.41325	126	
282.92923	104	
283.46439	92	
283.78366	332	1+
283.84625	166	
283.98585	138	
284.83256	82	
285.84612	382	
285.90802	218	1+
286.81888	84	
287.43091	116	
288.84291	90	
289.86890	206	1+
291.32207	84	
293.11395	260	1+
296.15174	116	
297.80165	1064	1+
298.42244	152	
298.80388	904	1+
300.80433	200	
300.83729	140	
301.58390	94	
301.80455	118	
301.86130	496	1+
303.79780	112	
303.85494	1292	1+
304.80873	86	
305.77355	82	
306.43973	90	
307.87601	122	
307.93833	248	1+
308.13160	144	
308.45035	84	
310.87778	96	
311.00390	82	
312.03855	88	
313.84460	100	
313.93919	86	
314.95402	92	
315.85613	84	
315.90489	92	
316.81022	106	
319.12748	136	
320.81839	496	1+
320.89170	100	
321.06985	116	
321.81879	352	1+
322.75489	86	
322.92911	310	1+
324.11086	82	
324.89303	212	1+
326.87348	512	1+
330.01995	90	
330.87927	108	
333.51149	86	
336.81129	90	
336.94199	332	1+
337.75393	88	
337.83108	92	
338.93843	126	
339.83022	124	
340.94075	444	1+
346.39486	84	
346.99637	92	
347.83857	84	
349.76795	114	
353.57784	98	
355.83948	82	
356.30538	98	
358.27586	92	
362.39228	88	
365.65328	106	
365.78774	140	1+
366.36762	86	
367.82829	94	
END IONS

###FS:    #m/z: 322.92996 #charge 1+
###MS: 129
###MSMS: 130
BEGIN IONS
TITLE=Cmpd 97, +MS2(322.9300), 28.0-35.0eV, 2.8min #130
RTINSECONDS=168.483
SCANS=129-130
PEPMASS=322.92996	4975388
CHARGE=1+
189.93211	242	1+
192.88764	82	
198.87822	74	
205.99924	72	
207.87321	146	
207.97248	128	
209.90541	80	
211.89166	84	
212.87770	76	
212.89560	156	
214.02762	160	
214.85664	86	
214.89522	120	
217.87109	92	
217.97961	82	
221.94256	80	
222.95617	388	1+
223.45589	72	
224.97386	98	
225.05202	82	
225.85787	72	
225.92785	76	
226.09253	72	
228.89262	72	
230.83447	98	
230.89392	78	
233.91533	72	
234.86627	86	
235.23143	84	
235.38796	100	
236.86145	72	
237.05652	74	
238.82480	114	
238.93982	146	
239.08039	146	
239.78407	158	
239.90812	86	
239.94994	76	
240.82191	210	1+
240.94045	2028	
241.94205	1834	
242.41934	86	
242.81651	510	1+
242.94188	5954	1+
244.85267	110	
244.93960	1258	1+
245.00324	74	
246.97619	174	
247.39230	72	
247.82945	76	
247.84909	196	
248.85126	208	1+
248.89748	72	
248.92625	86	
249.03679	74	
250.05887	96	
250.36909	86	
251.53500	74	
253.90213	122	
254.34932	82	
254.86224	86	
256.89315	76	
258.43233	92	
258.79796	94	
258.83155	132	
258.97194	88	
259.02330	84	
259.34365	72	
259.83530	120	
260.01204	78	
260.83466	352	
261.09166	100	
261.78954	124	
261.83116	594	1+
262.97446	214	1+
264.91363	80	
264.94003	80	
266.06532	82	
266.38258	76	
266.84127	112	
266.85535	162	
267.80543	84	
267.97831	86	
268.17550	86	
268.79424	88	
268.96429	78	
270.90493	86	
271.35356	118	
271.44092	92	
271.83537	262	1+
271.99338	80	
272.39055	72	
272.95822	72	
273.36222	92	
273.79349	132	
273.81732	94	
273.85881	76	
273.93278	74	
275.82021	82	
275.93193	88	
276.79135	74	
277.80139	78	
277.98987	104	
278.51614	90	
279.09033	542	1+
279.86025	102	
280.10940	94	
280.87191	80	
282.27668	72	
282.85579	152	
282.97042	88	
283.02839	80	
283.06769	96	
283.35674	94	
283.79127	78	
283.81394	72	
283.86245	134	
284.29243	422	1+
284.85939	86	
284.88709	248	1+
284.96921	80	
285.21400	72	
285.84783	84	
285.89177	196	1+
288.85441	74	
289.58347	84	
289.78834	142	
289.80346	116	
289.88731	156	
290.02832	74	
290.44059	80	
290.82590	76	
290.85904	302	1+
291.81422	92	
292.81137	72	
293.00559	72	
293.10006	82	
293.40720	100	
293.84441	76	
296.12001	88	
297.38102	98	
297.79198	72	
298.06301	86	
299.78651	146	
299.86132	86	
301.85971	134	
302.88713	92	
305.88457	152	
306.88840	72	
307.89217	124	
308.43988	86	
308.80206	76	
308.82141	82	
308.86476	76	
311.88263	132	
312.80811	148	
312.87320	114	
314.81642	106	
317.91283	146	
319.88943	146	
320.21684	74	
321.19173	112	
322.42419	84	
323.88428	128	
323.93630	88	
END IONS

###FS:    #m/z: 340.94043 #charge 1+
###MS: 129
###MSMS: 131
BEGIN IONS
TITLE=Cmpd 98, +MS2(340.9404), 28.0-35.0eV, 2.8min #131
RTINSECONDS=169.255
SCANS=129,131
PEPMASS=340.94043	1962078
CHARGE=1+
126.69945	96	
180.89224	78	
190.94594	106	
191.95437	140	
192.92611	78	
196.88479	116	
202.90737	78	
204.91505	90	
205.95175	202	1+
210.93946	262	1+
212.87735	386	1+
213.87947	262	1+
213.94009	1270	1+
214.89868	140	
215.88783	118	
215.93685	192	
218.89241	84	
219.82927	84	
219.89661	78	
223.82863	82	
223.96012	200	
224.96376	144	
224.97860	284	
225.02069	108	
225.10761	78	
226.95055	114	
227.78833	76	
227.88803	86	
228.95013	96	
229.96946	76	
230.84177	82	
230.88719	864	1+
231.88944	602	1+
231.92002	116	
231.94940	1788	1+
232.90869	142	
233.83548	90	
233.86812	78	
234.90598	144	
235.94734	190	
236.01855	80	
237.07894	82	
238.41754	104	
240.04518	78	
240.37225	106	
240.50778	94	
240.92656	78	
240.96375	92	
241.83932	624	1+
243.01749	76	
243.83139	138	
244.34447	92	
246.94736	146	
246.97435	104	
248.42300	78	
248.82997	188	1+
248.85959	78	
249.40328	90	
249.86879	80	
249.90321	90	
249.91409	80	
249.96162	610	1+
250.90428	138	
251.02714	102	
251.78839	88	
251.96290	226	
252.92149	128	
253.89811	176	1+
253.91245	174	
254.44684	84	
254.96431	634	1+
255.85330	86	
255.95376	100	
256.51356	96	
257.85537	172	
258.84360	408	1+
258.96390	78	
259.95421	324	1+
259.97695	96	
260.83507	464	1+
260.92783	80	
261.01699	102	
262.89877	78	
265.03582	100	
265.35154	78	
265.93607	84	
266.41879	86	
266.80179	78	
266.84566	138	
266.92019	94	
266.93623	82	
268.84362	92	
269.40750	98	
269.50003	116	
269.79742	154	
271.79310	164	
271.85481	82	
272.93448	326	
274.86004	106	
274.90105	112	
274.92521	92	
275.42226	94	
275.79510	134	
276.08284	86	
276.10761	86	
276.85232	604	1+
277.97558	90	
278.84836	564	1+
279.83863	144	
279.93336	80	
281.38846	104	
281.86168	138	
282.88651	132	
283.41073	80	
283.42965	110	
283.81999	78	
285.36731	90	
287.15612	78	
287.80806	80	
287.90765	78	
289.91355	78	
290.85838	112	
292.43822	92	
292.88079	140	
293.81402	116	
294.02681	124	
294.33527	112	
294.86273	500	1+
295.83057	82	
295.90878	84	
296.85611	162	
297.89112	114	
298.80067	232	
298.87441	172	
299.67228	102	
299.92310	92	
301.11310	90	
302.85372	110	
302.91834	86	
302.94513	100	
303.94954	116	
304.44801	100	
306.86545	92	
306.88369	164	
307.80389	90	
308.82611	80	
308.84334	92	
309.89926	80	
310.88405	76	
311.88971	112	
312.59420	86	
312.80121	142	
313.86960	88	
314.95606	78	
315.39885	80	
318.90202	88	
318.98529	92	
320.33301	78	
320.88726	82	
322.03626	80	
322.77291	78	
323.97188	94	
325.76481	82	
327.88390	202	1+
330.77230	82	
335.83073	102	
338.77465	80	
338.94093	134	
340.81651	90	
341.04518	80	
END IONS

###FS:    #m/z: 363.95645 #charge 1+
###MS: 129
###MSMS: 132
BEGIN IONS
TITLE=Cmpd 99, +MS2(363.9565), 28.0-35.0eV, 2.9min #132
RTINSECONDS=170.027
SCANS=129,132
PEPMASS=363.95645	1053758
CHARGE=1+
119.49212	108	
171.90522	82	
178.94399	122	
187.93679	84	
189.86342	548	1+
190.65319	94	
191.85634	576	1+
196.88192	122	
198.32112	84	
203.92842	78	
205.94919	104	
207.87064	496	1+
209.94313	2116	1+
210.88495	304	
212.87930	2462	1+
213.90023	86	
215.14657	84	
215.88731	92	
217.91270	84	
218.91184	188	
219.92034	86	
220.86460	82	
221.85857	82	
221.94052	84	
222.95147	648	1+
224.94818	1434	1+
225.05209	82	
226.88588	84	
226.94730	14284	1+
227.02780	240	1+
227.87802	82	
227.91577	138	
227.92699	176	
228.66658	88	1+
228.89399	792	1+
228.94215	13414	1+
229.59916	98	1+
230.85811	110	
230.88779	4614	1+
233.87204	392	1+
239.02847	92	
239.43465	96	
240.06974	92	
240.56283	86	
240.82249	166	
240.91996	80	
240.94275	488	
240.96212	446	
241.89912	94	
241.94250	468	
242.82876	120	
242.94213	1272	1+
242.95871	570	1+
243.82862	114	
244.13909	90	
244.81994	242	
244.93603	204	
244.95748	6398	1+
245.81705	150	
245.85378	84	
245.94137	162	
246.90421	128	
246.95335	7488	1+
246.99224	92	
247.85108	132	1+
248.80368	290	
248.90059	1246	1+
248.97559	156	
249.80015	520	1+
249.89502	276	1+
250.95132	138	
250.96958	220	
250.99173	84	
252.08340	98	
253.90897	434	1+
257.91469	92	
258.83740	238	1+
258.97311	96	
260.83305	450	1+
260.97007	204	
261.18167	114	
261.85010	116	
262.88703	90	
263.82922	234	1+
263.84123	92	
263.97972	110	
264.04732	84	
264.08308	246	1+
264.82115	128	
265.12147	98	
265.90588	78	
265.97432	244	1+
266.79571	98	
266.81491	114	
266.85670	144	
266.91491	256	1+
267.81276	180	
267.97471	1108	1+
268.45518	98	
268.87372	84	
268.95502	246	
269.87509	78	
269.92149	78	
269.96923	1648	1+
271.26566	82	
271.38615	88	
271.91770	186	
272.82098	84	
275.85071	150	
276.36877	88	
276.42977	86	
276.85231	178	
276.91410	308	1+
277.01710	112	
277.08366	86	
278.79808	312	1+
279.10697	246	1+
280.79399	192	
280.85750	290	1+
280.91666	240	1+
281.79038	524	1+
282.80673	122	
282.90226	78	
283.85164	336	1+
284.82137	116	
284.95018	98	
285.79544	80	
285.84702	380	1+
286.05217	84	
286.41979	78	
287.42437	92	
287.46204	96	
287.86844	82	
288.83573	90	
288.93594	104	
289.87297	134	
289.91162	80	
291.80327	100	
292.87096	196	
293.11690	250	1+
293.80055	90	
293.84356	86	
294.33910	110	
296.80900	308	1+
296.86858	82	
298.80284	1012	1+
299.11498	78	
299.24222	102	
301.80144	408	1+
301.85917	386	1+
302.07683	88	
303.85463	1114	1+
303.95211	132	
304.43938	94	
304.97101	94	
306.92555	78	
307.13125	148	
307.85683	118	
307.87404	270	1+
308.13993	134	
308.86226	80	
310.12054	206	1+
310.86052	140	
311.52463	86	
316.81384	162	1+
316.82429	80	
316.87254	80	
317.57212	86	
318.12610	148	
318.93188	108	
319.08159	80	
319.77283	90	
319.81320	206	1+
319.82291	220	1+
319.87025	102	
320.95620	78	
321.86450	296	
322.93242	144	
324.56419	90	
324.98715	92	
326.87599	214	
327.88240	112	
328.72319	92	
332.74735	146	1+
332.80532	120	
333.88493	216	1+
334.90078	90	
335.48329	78	
336.94352	166	
339.82685	274	1+
340.08677	92	
340.93812	270	1+
342.51390	92	
346.77695	256	1+
347.32109	100	
350.75885	134	
351.48005	84	
351.73998	86	
352.89207	184	
354.34535	78	
356.76900	84	
360.13074	82	
360.71830	196	1+
361.26205	118	
361.78582	122	
362.70434	228	1+
363.10688	98	
366.93617	88	
END IONS

###FS:    #m/z: 322.92987 #charge 1+
###MS: 133
###MSMS: 134
BEGIN IONS
TITLE=Cmpd 100, +MS2(322.9299), 28.0-35.0eV, 2.9min #134
RTINSECONDS=173.719
SCANS=133-134
PEPMASS=322.92987	5019526
CHARGE=1+
82.93938	80	
182.95909	82	
188.93998	96	
189.86390	118	
191.84355	80	
191.85577	80	
191.93893	102	
192.02246	80	
195.96615	74	
196.86097	92	
199.88738	76	
200.87555	146	
201.04647	228	
204.90094	72	
205.95101	210	
206.36964	80	
206.92089	92	
206.96165	88	
210.89859	90	
212.87426	306	1+
215.88853	138	
216.39293	88	
217.39832	78	
218.04867	94	
218.87081	66	
220.86832	72	
221.06162	68	
221.08733	84	
221.94055	94	
223.95845	266	1+
224.04743	76	
224.36930	80	
226.89610	76	
227.02957	74	
227.17727	80	
227.42556	76	
227.95590	96	
229.82986	70	
229.88941	70	
231.83717	76	
233.38033	86	
234.83977	76	
235.85541	70	
235.87424	68	
236.79514	68	
236.81607	72	
238.07334	204	1+
238.39104	90	
238.89552	68	
238.93781	150	
239.79240	120	
240.14596	80	
240.27895	102	
240.81816	138	
240.93993	2860	
241.07859	188	1+
241.78511	90	
241.94146	2114	
242.94214	7032	1+
243.82204	216	
244.81909	156	
244.85540	70	
244.88598	72	
244.93905	1372	1+
245.82648	92	
246.38729	100	
246.85327	144	
246.97412	182	
247.39022	164	
248.85085	150	
248.90409	76	
249.85327	72	
250.02780	78	
250.90884	126	
250.96068	84	
253.88745	86	
254.05259	96	
254.93110	92	
255.41148	100	
256.91107	104	
258.00044	78	
258.80594	70	
258.82962	332	1+
258.90549	176	1+
260.43616	80	
260.83142	158	
261.48671	102	
261.82917	766	1+
261.85279	94	
262.56266	88	
262.93299	80	
263.06419	68	
263.34110	90	
263.91221	134	
263.97845	128	
265.58377	76	
265.96222	76	
266.84709	122	
266.86467	98	
266.92198	86	
267.79326	90	
267.85475	80	
268.90592	74	
268.96022	70	
269.49226	102	
269.84285	90	
270.45064	76	
270.84168	192	1+
271.79304	224	
271.85095	240	1+
272.42682	92	
273.80268	68	
273.93381	124	
274.85295	116	
275.80561	74	
276.22988	74	
276.85403	126	
278.40959	90	
278.82150	68	
279.09130	1104	1+
280.26287	80	
281.78891	194	1+
281.83961	68	
282.88380	86	
283.10066	68	
283.81242	68	
284.29283	342	1+
284.82833	76	
284.86111	102	
285.78253	98	
286.43881	86	
286.56771	76	
286.94524	116	
289.77740	84	
289.80879	164	1+
290.74820	74	
290.85777	90	
290.95989	70	
291.03007	140	
293.64464	76	
293.87411	210	
294.84971	80	
296.81255	86	
296.84786	260	1+
296.99226	68	
297.77258	74	
297.82149	94	
297.90617	72	
299.81494	76	
305.90477	74	
306.88308	72	
306.90414	68	
307.79754	128	
307.89147	150	
308.80492	270	1+
308.88730	148	
309.83889	72	
312.82414	70	
315.82109	102	
315.84391	70	
315.87002	92	
316.15577	84	
316.87251	68	
317.39933	88	
320.72864	72	
324.89253	138	1+
327.42001	94	
327.85086	78	
END IONS

###FS:    #m/z: 340.94036 #charge 1+
###MS: 133
###MSMS: 135
BEGIN IONS
TITLE=Cmpd 101, +MS2(340.9404), 28.0-35.0eV, 2.9min #135
RTINSECONDS=174.492
SCANS=133,135
PEPMASS=340.94036	1991218
CHARGE=1+
160.03504	72	
184.86736	92	
192.92671	190	
193.93378	74	
196.88201	78	
197.89603	94	
198.95099	84	
200.89591	80	
200.97901	82	
203.88610	74	
205.95047	174	
207.97240	128	
208.94039	78	
210.93247	88	
212.88021	80	
213.87979	240	1+
213.94020	1634	1+
215.88556	80	
215.93536	228	
217.88373	144	
217.93048	100	
224.97503	100	
225.84494	114	
226.95052	144	
226.96995	86	
228.94030	278	1+
229.07829	82	
229.89323	82	
230.88913	124	
231.89064	246	
231.94940	1448	1+
232.89048	170	
233.90177	146	
233.92696	84	
233.94628	392	1+
234.90014	74	
235.89233	120	
235.92691	84	
235.95076	204	
236.13814	72	
236.42510	98	
236.83299	86	
237.06178	78	
238.83663	96	
239.95228	74	
241.84420	186	
243.84977	92	
245.60922	112	
246.91166	78	
246.94889	198	
248.82970	76	
249.41852	96	
249.90118	134	
249.96324	338	
250.89861	78	
250.96693	192	
251.95772	124	
253.35898	82	
253.91849	82	
254.83368	92	
254.90835	130	
254.93036	82	
254.96605	1228	1+
255.07789	82	
255.39166	108	
255.45269	72	
256.84773	86	
256.91502	88	
257.07923	118	
257.85861	126	
257.93142	84	
258.84632	108	
259.85388	76	
259.95754	264	
260.83781	514	1+
260.89816	440	1+
261.83920	322	1+
261.90193	368	1+
261.92228	114	
262.46504	98	
263.92356	78	
266.87178	96	
267.88390	158	1+
268.08291	98	
268.84296	172	
269.82291	98	
272.84862	72	
272.91783	258	
272.93805	142	
272.97429	230	1+
273.89117	200	1+
275.83637	74	
275.86988	118	
275.95301	124	
276.38704	74	
276.85699	880	1+
277.57830	102	
277.84376	158	
277.89093	82	
277.92433	170	
278.02652	72	
278.84368	734	1+
279.92570	90	
280.93786	116	
280.95602	86	
281.38628	72	
282.87116	78	
283.03046	78	
283.78691	108	
283.80954	80	
286.79077	122	
287.05608	90	
288.86072	92	
289.13816	96	
289.76083	102	
289.88646	100	
290.85290	98	
290.88868	86	
291.95116	76	
292.85298	206	1+
294.44057	82	
294.80391	84	
296.89209	78	
297.01051	74	
297.93375	84	
298.02296	72	
298.85321	308	1+
299.05668	118	
299.78047	78	
301.40588	100	
301.87960	126	
302.90969	80	
302.94012	122	
303.91067	72	
304.80798	78	
304.92545	136	
306.80725	78	
306.88403	108	
307.08033	78	
308.56494	106	
308.71790	82	
308.88393	150	
312.80449	134	
312.88296	84	
313.80697	120	
313.97630	78	
314.29830	72	
314.82095	78	
315.31591	92	
316.10145	88	
322.60294	104	
323.89140	216	1+
326.13712	102	
326.73345	88	
327.75971	92	
328.88385	76	
329.76103	90	
330.87618	138	
332.12709	74	
332.76223	122	
332.89922	88	
334.44270	98	
334.89416	80	
335.77781	92	
336.40126	88	
338.76790	82	
340.72999	94	
344.35949	90	
END IONS

###FS:    #m/z: 363.95638 #charge 1+
###MS: 133
###MSMS: 136
BEGIN IONS
TITLE=Cmpd 102, +MS2(363.9564), 28.0-35.0eV, 3.0min #136
RTINSECONDS=175.264
SCANS=133,136
PEPMASS=363.95638	1060042
CHARGE=1+
52.56674	92	
189.86294	460	
191.85621	270	1+
196.88544	224	
196.89847	96	
200.95173	120	
205.92346	102	
207.87365	102	
209.94421	2328	1+
210.88500	368	
211.74884	84	
212.87785	2172	1+
213.08008	82	
214.89064	102	
218.47668	90	
219.03996	82	
219.86736	86	
222.95100	986	1+
223.33133	94	
224.00148	82	
224.89370	82	
224.95071	1454	1+
226.88479	114	
226.94718	10568	1+
227.20599	142	1+
227.92921	216	
228.43855	100	1+
228.89729	394	1+
228.94250	12594	1+
229.96243	90	
230.83339	100	
230.88954	4112	1+
232.88499	386	1+
232.94359	82	
233.40637	90	
233.90016	148	
233.92643	146	1+
234.88020	372	1+
236.82189	84	
238.05926	84	
240.52876	84	
240.83415	96	
240.94239	444	
240.96345	678	1+
241.94206	564	
242.82864	140	
242.94158	1700	1+
242.96004	1056	1+
242.99533	84	
243.81880	506	1+
244.95706	6384	1+
245.07589	94	
245.86155	228	1+
245.94226	188	
245.98188	98	
246.07329	102	
246.38748	84	
246.80373	92	
246.89760	82	
246.95303	7260	1+
247.02818	110	
247.83365	264	1+
247.89935	98	
248.04989	100	
248.80616	130	
248.83534	208	1+
248.89882	1122	1+
249.08580	206	1+
250.37021	112	
250.89448	552	1+
250.94519	132	
250.96911	346	1+
251.91291	168	
251.95196	80	
253.90590	414	1+
254.39785	90	
256.00239	86	
256.87783	152	
257.49206	84	
258.83282	466	1+
258.89506	146	
258.96989	92	
260.97049	266	
261.83284	190	
261.85076	92	
262.83021	190	
262.96794	172	
265.97857	234	
266.80934	728	1+
266.85344	154	
267.38577	86	
267.97227	1284	1+
268.95341	106	
269.96782	1280	1+
270.82281	176	1+
271.37004	98	
271.91626	186	
272.59116	96	
273.90829	130	
275.35532	88	
275.85678	98	
276.08506	172	1+
276.85639	140	
277.82540	86	
277.92216	92	
278.37895	94	
278.79962	84	
278.84800	156	
279.10324	370	1+
279.80000	122	
279.83558	84	
279.85379	92	
280.14756	80	
280.79297	428	1+
280.83448	178	
281.89683	122	
282.78560	184	
282.85618	88	
283.79489	122	
283.82641	162	
283.84974	82	
284.82937	136	
284.84488	82	
285.84461	848	1+
287.41436	88	
290.82447	192	
290.86296	86	
292.93806	82	
293.06844	108	
293.11358	84	
293.44717	88	
294.12282	122	
294.86276	322	1+
294.93073	164	
295.42131	82	
296.10116	114	
296.80690	214	1+
298.80385	1070	1+
300.94514	86	
301.79969	182	
301.85977	488	1+
302.81147	116	
303.80726	154	
303.85617	822	1+
303.94488	88	
304.30453	86	
304.81352	138	
305.11414	124	
306.38402	80	
307.87896	250	1+
309.39592	90	
310.82040	88	
311.13156	138	
311.79596	92	
312.87202	152	
312.95248	88	
313.87190	86	
316.81158	176	
317.87000	82	
317.92226	92	
318.81852	102	
318.93063	140	
319.10156	102	
319.81835	376	1+
319.86930	156	
320.09883	90	
320.13807	242	1+
320.81576	362	1+
320.92110	82	
321.21952	86	
321.86643	298	1+
321.93484	106	
322.92579	344	1+
324.88850	136	
325.84266	142	1+
326.05033	84	
326.87193	298	1+
327.80868	82	
328.89063	164	1+
329.06636	90	
329.80152	84	
329.85303	218	
331.13387	82	
334.29879	114	
336.94463	144	
337.76321	92	
338.89221	84	
339.83078	266	
340.29958	84	
340.93898	318	
340.96343	130	
342.79358	92	
343.40751	86	
347.90940	88	
354.77442	136	
355.26113	86	
356.83628	100	
362.81490	84	
363.78965	136	
365.69559	82	
369.17297	104	
END IONS

###FS:    #m/z: 507.84525 #charge 1+
###MS: 137
###MSMS: 138
BEGIN IONS
TITLE=Cmpd 103, +MS2(507.8453), 28.2-35.2eV, 3.0min #138
RTINSECONDS=178.954
SCANS=137-138
PEPMASS=507.84525	302238
CHARGE=1+
196.01631	742	1+
214.88690	134	
224.04873	274	1+
224.97689	136	
227.95817	134	
232.89569	380	
236.88618	262	
240.07998	192	
242.79502	172	1+
243.02968	210	1+
253.08879	368	1+
255.78673	196	1+
257.87714	502	1+
259.86815	126	
262.81944	178	1+
266.16724	148	
266.85583	188	1+
268.88124	168	
272.85359	246	
276.84588	238	1+
278.40002	130	
278.82998	128	
280.89004	196	
281.37865	322	
285.40157	172	
285.86051	128	
287.85180	1046	1+
289.87780	318	
290.86326	1170	1+
291.80273	142	
291.87802	146	
293.87298	872	
293.89467	146	
294.87338	980	1+
295.13325	126	
296.80847	188	1+
296.85633	190	1+
301.34215	164	
301.85052	204	
301.86533	188	
302.86287	704	1+
303.86633	470	1+
304.79067	180	1+
305.86173	1036	1+
306.12680	146	
306.88160	186	
307.12884	132	
307.36856	228	1+
307.88816	394	
307.91658	144	
308.14367	690	
308.87437	1210	1+
309.15053	1056	1+
309.95876	202	
310.15703	722	1+
311.88258	3586	1+
312.86456	172	
312.98496	116	1+
313.85892	506	1+
315.88688	172	
317.89153	140	
318.86149	260	
319.82292	168	
319.88009	264	1+
322.89083	148	
323.85656	284	
323.87423	448	1+
325.87789	258	
326.85477	140	
326.88381	2630	1+
326.97451	152	1+
327.80592	270	1+
328.87804	198	
329.86031	142	
329.89636	136	1+
330.82324	140	
330.87697	270	
331.88295	138	
332.87328	564	1+
333.75892	152	
334.39541	160	
334.90323	256	1+
335.86642	128	
335.90648	176	1+
337.88006	236	
338.11516	142	
338.83339	150	
338.89443	282	1+
340.86245	142	
341.31759	140	
341.80690	202	1+
342.76305	136	
342.80916	160	1+
342.83035	158	
342.87780	142	
343.83755	132	
347.77395	584	1+
348.83656	132	
348.91558	326	1+
349.75572	302	
349.82815	162	
349.89672	276	
350.76048	294	
350.82413	232	
350.85328	350	1+
350.88291	126	
351.76764	160	
351.82290	264	1+
351.85729	296	1+
351.88049	166	
352.91076	396	1+
353.84967	544	1+
355.89588	180	1+
357.71355	248	1+
358.83072	130	
358.89786	194	1+
359.82931	192	1+
361.75841	130	
361.78465	136	
361.88204	154	
362.80264	216	1+
362.87627	296	1+
366.01227	102	1+
366.83896	766	1+
367.70649	448	1+
367.76317	230	
367.78759	154	
368.77147	150	
369.83410	516	1+
370.78401	462	1+
371.81390	132	
371.87144	134	
372.04673	146	
373.83237	134	
374.81133	246	
377.76077	166	
381.71723	182	
381.84254	172	
382.71362	130	
383.77702	156	
383.80303	196	
384.74775	130	
384.85037	638	1+
385.77720	278	
386.79247	144	
386.84688	478	1+
387.77104	146	
387.84741	342	1+
388.20344	306	1+
388.79971	258	1+
389.20532	222	1+
390.78059	152	
390.84097	394	
391.84123	298	
392.07556	342	
392.83090	284	
393.74271	342	1+
393.82395	238	
395.87053	130	
397.79422	244	1+
398.72839	404	
398.86542	128	
399.84685	442	1+
400.37838	134	
402.34463	406	1+
402.86280	512	1+
404.86216	444	1+
404.91374	124	1+
405.76129	192	
405.78852	282	1+
407.73968	274	
407.75442	218	1+
407.86359	2368	1+
409.72149	484	1+
409.85022	270	
410.74196	130	
410.83641	746	1+
411.80931	184	
413.85789	172	
414.86647	244	1+
415.76478	126	
415.80708	232	1+
416.73142	216	1+
417.86893	164	
420.72395	294	1+
421.78131	176	
422.78057	184	
422.86328	180	
422.88508	242	1+
423.77177	236	
423.79936	128	
423.87201	144	
424.78357	132	
424.83180	126	
424.86372	132	
425.75012	460	
426.76564	210	
426.86035	468	
427.73521	1446	1+
427.86167	238	
428.85049	406	
428.88127	152	
428.93331	130	
429.86947	230	
430.74142	380	1+
430.76323	192	1+
431.86755	230	
432.86181	154	
433.44265	94	1+
433.88336	196	1+
439.68446	306	1+
439.89047	158	
440.89427	228	
441.80757	194	1+
441.87871	202	
441.90041	168	
442.87929	148	
443.76077	140	
443.78201	152	
444.76603	126	
444.87178	1484	1+
445.74124	770	1+
445.75890	292	
446.74413	560	1+
446.77676	126	
446.79887	244	1+
446.89251	176	
447.71076	674	1+
447.88451	142	
448.77042	204	
448.87769	674	1+
449.78651	130	
449.87875	566	1+
450.69489	296	1+
450.75678	186	
451.74228	164	
451.86623	186	
454.75143	302	1+
457.90467	240	
458.91434	126	
462.87975	494	1+
465.71952	150	
466.73011	218	1+
467.70376	138	
467.88702	710	1+
468.70919	206	
468.88835	422	1+
485.78928	256	1+
485.89487	258	1+
487.90832	134	
502.66696	120	1+
504.65431	174	1+
509.79526	194	1+
509.86301	168	
END IONS

###FS:    #m/z: 336.94547 #charge 1+
###MS: 137
###MSMS: 139
BEGIN IONS
TITLE=Cmpd 104, +MS2(336.9455), 28.0-35.0eV, 3.0min #139
RTINSECONDS=179.726
SCANS=137,139
PEPMASS=336.94547	73672
CHARGE=1+
54.14077	78	
110.20097	76	
165.50219	94	
174.20542	72	
184.86365	150	
193.96216	78	
196.88171	70	
199.86639	84	
202.13851	86	
205.94970	78	
206.97234	146	1+
209.94185	148	
210.88555	132	
211.94369	3796	
212.16013	118	
212.87728	1202	1+
212.94256	142	
213.54113	86	
213.93942	1320	1+
215.88833	294	
215.93650	446	
217.88365	72	
218.84162	136	
220.82810	74	
223.97673	72	
224.97625	208	
225.96940	86	
226.88669	82	
226.94871	138	
228.79783	88	
228.89301	458	
229.95487	4136	1+
230.88878	2190	1+
231.94889	1674	1+
233.82636	446	1+
233.88937	152	
235.79667	72	
235.95068	162	
237.15829	72	
238.87082	70	
240.03904	86	
240.95990	206	1+
241.84336	388	1+
242.05051	106	
242.38108	76	
244.44280	90	
245.79588	86	
246.90618	262	1+
246.97073	96	
247.84751	112	
247.92780	102	
247.96605	1224	1+
248.89910	894	1+
249.82413	126	
249.95961	600	1+
250.83022	512	1+
250.88788	82	
250.90182	72	
250.95412	174	
251.87770	78	
252.97058	2426	1+
253.83770	114	
253.87551	76	
253.90675	576	1+
254.96588	1570	1+
255.07208	186	1+
256.14983	102	
256.85863	186	
256.89147	80	
257.04951	90	
257.83117	122	
257.94058	102	
258.84771	322	1+
259.95881	142	
260.83358	80	
260.95589	94	
261.79529	80	
261.83998	166	
263.88142	86	
264.38060	82	
265.88796	88	
266.84934	146	
267.09662	88	
267.83631	208	
267.87189	82	
268.42474	76	
268.84036	1068	1+
268.87039	116	
268.89028	80	
269.96385	70	
270.07873	88	
270.98116	368	
271.91617	232	
272.43915	86	
272.84470	102	
272.87718	96	
272.97755	196	
273.78834	102	
273.86391	74	
274.09539	76	
274.79530	70	
274.85605	82	
274.86887	90	
274.91313	94	
275.85191	524	1+
275.85967	120	
276.04433	98	
277.83602	136	
277.98794	98	
278.83490	650	1+
278.86697	214	1+
280.91698	92	
281.05301	80	
282.87099	70	
283.02441	70	
283.12733	72	
283.82003	98	
285.84883	1322	1+
287.81579	74	
288.07741	80	
288.99839	70	
289.85373	246	1+
290.80677	74	
290.85606	148	1+
291.87584	72	
292.10669	92	
292.81444	84	
292.86075	82	
293.10615	332	
293.86844	74	
293.88235	84	
293.97942	104	
294.12419	174	
294.14999	82	
294.86346	140	
296.86777	80	
297.85561	84	
298.83732	70	
299.86960	244	1+
302.76671	74	
302.82184	92	
303.12976	74	
303.90443	74	
305.89628	88	
307.60597	108	
307.79764	74	
308.86453	442	1+
309.86674	374	1+
310.18898	90	
310.76690	70	
310.89546	72	
312.87171	112	
313.39560	98	
313.87196	72	
314.85380	72	
315.90285	74	
315.93842	110	
316.76845	120	
317.88414	144	
319.10390	76	
319.83464	88	
320.65862	72	
320.90692	104	
322.81730	74	
322.88549	116	
322.91405	80	
325.76653	70	
329.89286	72	
330.81594	76	
331.03804	94	
333.82548	72	
334.85576	78	
334.88363	202	1+
335.86547	86	
337.41580	72	
339.76494	98	
340.22955	74	
340.42190	86	
340.83658	70	
340.89357	78	
END IONS

###FS:    #m/z: 359.96123 #charge 1+
###MS: 137
###MSMS: 140
BEGIN IONS
TITLE=Cmpd 105, +MS2(359.9612), 28.0-35.0eV, 3.0min #140
RTINSECONDS=180.499
SCANS=137,140
PEPMASS=359.96123	54462
CHARGE=1+
66.23444	90	
196.88242	126	
197.88758	78	
200.95303	78	
207.94423	76	
209.94489	1024	1+
210.86710	74	
212.44788	82	
217.38361	82	
217.91816	80	
218.90604	94	
221.88764	112	
222.95340	688	1+
223.01445	88	
223.88668	416	1+
224.94932	1058	1+
224.98320	80	
226.85517	88	
226.94647	5604	1+
227.00687	158	
227.02749	76	
227.06230	74	
227.93003	154	
228.89250	138	
228.94219	6098	1+
229.98065	102	
232.08965	98	
232.82732	80	
233.40665	88	
234.88238	142	
234.95621	94	
235.03904	130	
236.06867	74	
236.51965	78	
236.98478	96	
237.91923	78	
239.78643	90	
239.93265	78	
240.07758	74	
240.94032	232	
240.96009	734	1+
241.39404	74	
241.94398	296	
242.82288	78	
242.96180	338	1+
243.85909	82	
244.06205	84	
244.43091	88	
244.95671	4096	1+
246.81164	102	
246.95227	2892	
247.37313	184	1+
248.80651	280	
248.85317	88	
250.95003	438	
250.96976	324	1+
252.83376	98	
252.95716	414	
253.09717	74	
253.61719	102	
255.86897	88	
255.97294	76	
256.90703	100	
258.84302	110	
258.97485	170	
259.15551	86	
259.79833	156	
260.83860	78	
260.94811	154	
260.96793	452	1+
260.98663	78	
261.40593	74	
261.84080	112	
262.88508	78	
262.94776	212	
262.96674	74	
264.39225	90	
264.96020	120	
265.00993	84	
265.81405	80	
266.37462	112	
266.81727	200	
267.84906	92	
267.93020	148	
267.97123	580	1+
269.05881	86	
269.96774	616	1+
270.84445	322	1+
271.56434	80	
272.01551	86	
273.38816	78	
273.78401	190	1+
273.96879	162	
275.80982	80	
275.86756	192	1+
275.92597	78	
275.97443	290	1+
278.84388	246	1+
279.10479	404	1+
279.96373	132	
280.79370	730	1+
280.83183	110	
280.91912	96	
281.18537	84	
281.36355	76	
281.54298	76	
281.87904	74	
281.92854	74	
282.39231	80	
283.82853	80	
284.82429	236	
284.87262	76	
285.79359	142	
286.80758	196	
287.85942	256	1+
287.96392	88	
288.89826	86	
290.44293	106	
291.12645	106	
291.79648	224	1+
291.86389	114	
292.43600	84	
292.85647	74	
292.88775	82	
293.41795	74	
293.97511	78	
294.85248	172	
295.92786	78	
296.80953	328	1+
296.84118	96	
296.93848	76	
297.85762	82	
298.80264	1388	1+
300.01246	80	
300.03503	178	
300.87637	98	
301.81022	110	
301.83973	88	
302.26450	74	
305.84341	120	
306.80762	90	
306.87937	92	
309.79882	188	1+
309.84246	96	
309.92617	150	
311.89980	90	
314.09812	106	
314.82188	198	
316.81204	318	1+
317.90294	84	
319.86074	92	
319.93662	150	
320.38572	78	
320.82256	76	
320.93120	74	
322.11338	80	
322.93220	126	
323.01627	130	
323.51666	100	
323.99630	80	
328.93919	106	
329.32236	76	
330.89751	88	
330.95765	78	
331.38221	80	
332.12943	80	
333.76712	90	
336.94516	258	
338.96922	80	
339.87162	226	1+
340.80262	74	
340.93842	328	
342.79135	204	1+
344.71253	74	
350.77064	140	
356.76608	106	
357.72066	76	
357.77860	84	
361.71585	76	
END IONS

###FS:    #m/z: 507.84496 #charge 1+
###MS: 141
###MSMS: 142
BEGIN IONS
TITLE=Cmpd 106, +MS2(507.8450), 28.2-35.2eV, 3.1min #142
RTINSECONDS=184.178
SCANS=141-142
PEPMASS=507.84496	323728
CHARGE=1+
61.88425	130	
196.01615	908	1+
210.03260	130	
214.88902	310	1+
224.97753	140	
232.89405	330	
238.07091	164	
241.85399	138	
241.87221	182	
250.90459	142	
252.07436	168	
255.85134	128	
259.81903	234	1+
259.86107	134	
259.87803	418	1+
260.00845	218	1+
261.39000	176	
266.09375	214	
266.16770	274	
267.85775	142	
272.85642	462	1+
274.85457	136	
276.86706	158	
279.86243	144	
280.88817	140	
282.88296	140	
284.86209	260	1+
285.89341	138	
287.03767	130	
287.85129	1064	
287.93590	128	
288.86999	224	
288.89187	150	
289.87593	344	
290.12528	146	
290.86421	504	
291.87331	374	
292.85653	192	
293.87322	1838	1+
295.97669	134	
296.41193	144	
297.85557	180	1+
298.81112	148	
298.88229	210	1+
302.81633	142	
302.86678	704	1+
305.86219	1372	1+
308.14038	1334	1+
308.87288	1490	1+
309.79549	174	
309.83743	148	
310.15777	804	1+
310.77613	150	
311.84136	176	1+
311.88472	2118	1+
312.80984	132	
313.88191	396	
314.38907	154	
314.86589	316	
315.81260	246	1+
315.85184	190	
316.37748	138	
316.87235	816	1+
318.77221	212	
319.77536	142	
319.82023	158	
321.82703	126	
321.88235	158	
322.86351	188	
323.82227	130	
323.87058	448	
324.01003	164	
324.13528	128	
325.89743	158	
326.82266	174	
326.88130	2370	1+
328.87063	250	
329.82324	136	
330.15998	128	
330.81869	130	
330.88352	218	
331.79795	212	
331.88711	148	
332.87301	562	1+
333.85871	144	
335.84129	426	1+
335.88883	190	
337.80655	214	
337.88180	456	1+
338.39055	134	
341.86657	128	
344.87892	148	
345.87002	342	1+
347.77536	854	1+
348.77993	532	1+
349.76098	200	1+
350.01105	222	1+
350.79161	310	1+
350.88725	322	
351.18484	164	
351.76483	478	1+
351.89939	136	
351.98349	176	1+
353.85051	180	
353.88042	380	1+
353.92672	136	
356.76766	304	1+
362.36490	246	
362.84816	162	
364.78029	398	1+
365.78536	320	1+
366.74522	144	
366.83849	256	
367.71123	212	
367.76598	630	1+
367.80482	134	
367.83962	306	
367.90841	204	
368.84408	174	
369.38479	150	
369.79641	452	1+
369.83705	316	
370.84823	188	
371.75518	128	
371.80000	552	1+
371.83506	134	
372.33072	266	1+
372.80312	356	1+
374.81034	132	
375.72321	132	
376.76386	140	
376.87304	294	1+
378.78382	148	1+
379.03201	232	1+
380.71901	336	1+
380.74133	162	
380.77529	460	1+
380.85772	274	
381.32624	140	
381.72170	232	1+
381.84992	364	1+
382.70742	232	1+
384.84864	1580	1+
385.77547	506	1+
388.75497	126	
388.79819	332	1+
388.84302	212	
389.20016	206	
389.73131	132	1+
389.85766	146	
390.20564	158	
390.84266	672	1+
392.82403	460	1+
393.79825	312	1+
393.88511	172	
394.00757	92	1+
394.77806	166	1+
394.86840	252	1+
395.74527	150	
396.74721	134	
399.72733	518	1+
399.84668	434	1+
400.72934	322	1+
402.86392	1114	1+
403.78705	168	
405.76293	316	1+
405.87057	222	
406.75212	340	1+
407.73042	298	1+
407.86257	1932	1+
408.90495	154	
409.07871	266	1+
409.72466	218	
409.74270	128	
409.88369	140	
410.72627	184	
410.83554	464	
410.86225	142	
410.87431	126	
411.73937	160	
411.83833	224	
412.76030	168	1+
412.79311	204	1+
412.84259	440	1+
413.87960	340	1+
414.68114	150	
416.75368	164	
417.85675	220	
417.88246	280	1+
420.81961	158	1+
421.72497	212	1+
421.77670	158	
421.88238	224	
422.86601	204	
422.87816	154	
423.77162	374	
423.86927	636	1+
424.69600	184	1+
424.77235	222	
425.14256	150	
425.75542	442	
425.83016	182	
425.87658	300	
426.76157	236	
426.81429	258	1+
426.86298	1176	1+
426.90292	132	
427.70619	404	1+
427.73044	1660	1+
428.84837	800	1+
428.89069	178	
429.68943	290	1+
429.81629	260	1+
430.86368	214	
431.86701	212	
432.86952	128	
433.85404	210	
434.88997	182	1+
435.70430	136	1+
439.78246	130	
439.89460	620	1+
440.85822	174	1+
442.68525	206	1+
442.76376	392	1+
443.76671	242	1+
444.87288	1452	1+
445.74611	368	
446.73993	212	
446.88053	378	1+
447.71232	906	1+
448.76937	150	
448.78116	190	
449.77222	146	
449.87951	494	1+
450.74629	334	1+
452.88547	178	
458.90738	134	
462.88422	374	1+
465.72399	220	1+
465.88726	132	
467.88941	398	
468.89324	204	
469.89563	164	
470.72854	460	1+
485.89793	442	
489.80292	148	
507.84524	190	1+
508.91082	128	
509.28188	136	
509.86530	118	1+
END IONS

###FS:    #m/z: 336.94540 #charge 1+
###MS: 141
###MSMS: 143
BEGIN IONS
TITLE=Cmpd 107, +MS2(336.9454), 28.0-35.0eV, 3.1min #143
RTINSECONDS=184.951
SCANS=141,143
PEPMASS=336.94540	72992
CHARGE=1+
169.71324	82	
182.86449	150	
192.88754	74	
196.88668	72	
203.99166	78	
205.94752	108	
206.97590	122	
210.88394	168	
211.94375	3238	
212.87782	1806	1+
213.94059	834	1+
215.35394	92	
215.88757	520	
217.93747	136	
218.78900	76	
219.83992	78	
221.55499	88	
222.89113	72	
222.95384	74	
222.97331	84	
223.96140	72	
226.52811	94	
226.94964	82	
227.94420	74	
228.89282	240	1+
228.92032	78	
229.91463	84	
229.95459	3268	
230.88793	2238	1+
230.96302	90	
230.98920	92	
231.94944	1096	1+
232.47713	96	
232.82889	72	
232.90757	148	
233.99392	74	
234.82606	130	
234.88959	238	1+
235.84403	80	
236.79374	78	
236.82016	100	
236.85013	94	
238.89626	120	
239.84229	76	
239.87751	90	
241.55249	80	
241.84426	130	
241.96268	84	
242.55522	78	
242.84963	92	
243.10627	82	
244.52691	94	
244.87467	80	
246.85936	86	
246.90428	142	
247.90890	86	
247.96558	1280	1+
248.79477	82	
248.90089	946	1+
249.95926	162	
250.82796	612	1+
250.95503	90	
250.99928	138	
251.07129	232	1+
251.80360	74	
251.84487	130	
252.42578	96	
252.51156	104	
252.97000	2022	1+
253.88057	116	
253.90620	504	1+
254.09080	74	
254.96727	1398	1+
255.07230	72	
256.05301	102	
256.35033	78	
256.84625	80	
256.96084	124	
257.83896	74	
257.86282	232	1+
257.93341	74	
258.04776	88	
258.81767	70	
258.84818	384	1+
259.11602	70	
259.40676	74	
259.81247	70	
260.95396	106	
261.81936	72	
262.85931	72	
262.92314	72	
263.82965	84	
264.82175	82	
264.86177	74	
266.83844	74	
266.90010	80	
267.84039	180	
267.88991	76	
268.83974	314	
269.84347	184	
270.83089	78	
270.92295	88	
270.98045	314	
271.84531	238	1+
271.91448	90	
272.86982	202	1+
272.90324	76	
272.97627	70	
273.40756	120	
274.89441	72	
275.07187	98	
275.85608	166	
275.96598	74	
276.86752	288	
277.43849	114	
277.84395	70	
277.85593	394	1+
277.87970	72	
278.73746	78	
278.79962	76	
278.83699	722	1+
278.90971	70	
280.85906	186	
280.89219	72	
281.05061	130	
281.81910	100	
282.78904	182	1+
282.87535	110	
282.91077	86	
282.97061	80	
284.02500	80	
284.10156	76	
284.86584	92	
285.83696	86	
285.93391	88	
286.85044	866	1+
287.43307	74	
290.00747	78	
292.41717	74	
292.86130	150	
293.10803	106	
293.81523	104	
293.85689	456	1+
293.87517	186	1+
293.99983	170	
294.86216	338	1+
295.40654	82	
295.55627	102	
299.80807	88	
299.86993	134	
299.99340	80	
303.72646	76	
304.85766	150	
305.88393	202	1+
306.82451	82	
307.81709	100	
308.86572	446	1+
309.41962	86	
309.84365	90	
309.86790	326	1+
311.33399	74	
311.87091	148	
311.88580	308	1+
314.90146	132	
315.85890	78	
316.80557	204	1+
322.88338	72	
323.88281	110	
326.15471	82	
326.51141	92	
333.89738	250	1+
333.92383	86	
334.40226	104	
335.77563	168	1+
338.39523	74	
338.84257	100	
338.89654	84	
339.89422	94	
340.18868	78	
340.37677	94	
341.93459	90	
END IONS

###FS:    #m/z: 359.96099 #charge 1+
###MS: 141
###MSMS: 144
BEGIN IONS
TITLE=Cmpd 108, +MS2(359.9610), 28.0-35.0eV, 3.1min #144
RTINSECONDS=185.723
SCANS=141,144
PEPMASS=359.96099	59984
CHARGE=1+
52.99860	98	
83.87128	82	
165.95257	80	
189.03280	82	
197.10742	86	
204.90272	78	
208.94534	118	
209.94304	1268	
209.96038	84	
212.88477	106	
221.43416	82	
221.89462	90	
222.02857	90	
222.39280	92	
222.95132	938	1+
223.41296	86	
224.94823	914	1+
226.94649	8640	1+
227.89492	92	
228.94302	7088	
229.16413	96	
229.57044	124	1+
229.94371	300	
230.02606	78	
231.85181	92	
233.95204	114	
234.88341	88	
234.94470	102	
236.98428	88	
238.04024	88	
239.07007	88	
240.82411	170	
240.94232	312	1+
240.96183	278	
242.42330	100	
242.90375	174	1+
242.95948	834	1+
243.08138	80	
244.88570	246	1+
244.95740	4272	1+
245.94513	142	
246.39104	106	
246.80759	114	
246.95252	2930	
248.57192	86	
248.80728	122	
248.83181	176	1+
250.95060	420	1+
250.96780	170	
251.97360	84	
252.59551	86	
252.87102	80	
252.95323	456	
253.06785	82	
253.83631	194	
253.88115	90	
257.93547	80	
258.83259	170	
258.97486	172	
260.14295	78	
260.93171	186	
260.96732	234	1+
261.40797	90	
261.94219	88	
262.46912	96	
262.50298	82	
262.95298	86	
262.97693	86	
263.87548	88	
263.99323	78	
264.41428	88	
264.90826	142	
265.09226	118	
265.97332	126	
266.81365	294	
266.88401	112	
267.79557	128	
267.81816	124	
267.97338	586	1+
269.84814	114	
269.96882	646	1+
270.85243	146	
273.85034	230	1+
273.96836	144	
274.75654	98	
274.78915	78	
275.96454	128	
276.85745	122	
276.92427	98	
278.09276	114	
278.81554	108	
278.84862	112	
279.09953	290	
280.79349	360	1+
280.83694	86	
280.86825	124	
283.36084	78	
283.43861	84	
283.78613	138	
283.82942	164	
283.84792	88	
284.87060	104	
284.92396	80	
285.82584	104	
288.22851	96	
288.80753	102	
288.86059	100	
288.92554	78	
291.00372	90	
291.97927	118	
292.79449	104	
292.84629	248	1+
292.86323	102	
293.11721	170	
293.19246	82	
294.88565	92	
296.13723	180	
296.80788	414	
296.92386	80	
297.84494	82	
298.02353	80	
298.80259	634	1+
298.82164	238	1+
298.97071	94	
299.07085	102	
299.14519	88	
299.87990	162	
300.80696	138	
300.92107	88	
302.82046	92	
303.94472	104	
304.81030	90	
305.87798	118	
306.43536	94	
307.13214	136	
307.81051	100	
308.08572	92	
309.80468	294	1+
310.88247	132	
311.45958	80	
311.88325	84	
313.93930	100	
314.80815	86	
314.98036	86	
316.86349	90	
317.35768	92	
317.81225	234	1+
318.89221	146	
319.94841	88	
322.92811	342	1+
323.11244	100	
323.80366	84	
323.82391	104	
324.89345	130	
325.80955	202	1+
329.06141	98	
329.86881	176	
332.81469	158	
333.76814	124	
333.88804	86	
336.01618	80	
336.08827	84	
336.94549	174	
337.51918	82	
340.93822	344	1+
342.43892	96	
343.02776	78	
349.85459	82	
350.01973	108	
350.75343	342	1+
354.77762	108	
356.88509	92	
359.79130	118	
364.64445	84	
364.91149	88	
END IONS

###FS:    #m/z: 322.92979 #charge 1+
###MS: 145
###MSMS: 146
BEGIN IONS
TITLE=Cmpd 109, +MS2(322.9298), 28.0-35.0eV, 3.2min #146
RTINSECONDS=189.406
SCANS=145-146
PEPMASS=322.92979	4300340
CHARGE=1+
88.81129	76	
198.08250	104	
201.04205	78	
204.94652	74	
205.94996	248	
206.88305	80	
210.83505	80	
212.14559	72	
212.87735	82	
214.86191	76	
215.88238	160	1+
215.92345	74	
217.05620	90	
220.97234	76	
221.94101	72	
222.88606	78	
222.95166	82	
222.99013	74	
223.96237	140	
224.81815	136	
225.04666	104	
226.92716	246	1+
227.95512	74	
229.92653	82	
230.78587	88	
230.89186	88	
233.38385	76	
234.92198	94	
235.88266	164	
236.89425	98	
237.05416	86	
237.46095	114	
238.02519	134	
238.83693	72	
238.88526	100	
238.93960	128	
239.06273	86	
239.78794	142	
240.08488	76	
240.28311	78	
240.82406	174	
240.93939	1842	
241.04903	78	
241.93905	7456	1+
242.39847	108	
242.81657	128	
242.94105	5504	1+
243.88152	108	
244.34423	96	
244.76917	70	
244.82213	132	
244.87946	130	
244.93957	778	
246.86338	74	
246.97466	326	1+
247.09155	76	
247.85024	124	
248.40191	74	
248.85603	74	
248.95684	96	
249.04059	136	
249.93448	76	
250.51165	112	
250.94443	142	
252.07260	72	
252.82100	122	
252.90976	72	
252.95860	74	
253.08941	80	
254.40571	80	
255.89857	156	1+
255.95114	70	
256.39189	76	
257.79851	112	
258.38514	100	
258.79400	86	
258.80973	88	
258.83171	324	1+
260.33507	72	
260.83367	112	
261.82733	356	1+
261.88561	154	
262.06551	72	
262.85332	100	
264.07734	74	
264.99968	106	
265.35531	74	
265.84774	74	
265.86175	76	
265.92802	72	
266.06857	82	
266.08442	74	
266.84890	132	
266.86541	114	
267.45812	90	
267.87166	78	
267.89801	74	
268.35424	88	
268.95832	140	
271.08086	74	
271.19807	72	
271.80206	106	
271.84304	380	1+
273.80898	152	
274.05259	74	
274.96205	78	
275.80582	74	
276.82419	80	
276.84400	94	
277.08986	74	
277.80164	200	1+
277.85991	142	
278.99206	74	
279.09119	726	
279.15833	70	
280.83468	162	
281.84991	94	
282.82379	84	
283.78914	76	
283.97110	80	
284.29157	240	
284.79718	86	
284.85080	78	
288.87506	214	1+
290.78589	72	
291.78354	146	
291.80229	122	
291.85061	72	
291.99965	72	
292.41915	82	
295.14047	90	
295.81332	240	1+
295.86876	90	
299.38315	86	
299.78691	138	
300.12492	76	
302.80905	82	
303.86793	100	
304.88531	86	
304.93912	72	
305.82623	74	
305.87530	82	
306.89063	72	
307.80199	110	
308.29251	72	
308.80200	84	
309.17579	102	
311.87373	84	
312.80795	148	
314.81791	88	
316.02502	74	
319.98818	74	
320.82991	88	
321.27175	78	
323.61814	78	
323.88354	72	
325.81541	86	
326.37856	74	
326.62050	98	
326.85792	76	
326.88466	72	
327.07104	80	
END IONS

###FS:    #m/z: 340.94027 #charge 1+
###MS: 145
###MSMS: 147
BEGIN IONS
TITLE=Cmpd 110, +MS2(340.9403), 28.0-35.0eV, 3.2min #147
RTINSECONDS=190.178
SCANS=145,147
PEPMASS=340.94027	1571686
CHARGE=1+
57.25081	76	
79.01370	82	
189.86313	132	
190.93094	80	
190.94694	100	
192.93108	78	
193.08564	88	
193.89010	78	
195.50568	92	
195.96115	86	
199.86311	80	
201.01394	86	
208.95831	104	
211.47356	94	
212.87878	584	1+
213.86240	78	
213.93985	686	1+
214.87474	122	
215.38965	88	
215.88858	286	
215.93517	408	
216.89096	208	
217.93764	90	
219.79643	80	
219.81844	78	
224.83525	92	
226.96195	100	
228.84510	138	
228.94875	244	
230.88682	998	1+
230.94336	136	
230.97042	120	
231.88995	684	1+
231.94997	1158	1+
233.89768	136	
233.94651	340	
234.00165	84	
234.83438	78	
235.88540	86	
235.94754	112	
240.84481	144	
240.90384	88	
240.95754	140	1+
241.84426	114	
241.86330	78	
241.89612	84	
242.88421	86	
243.83644	84	
244.84029	86	
245.90771	100	
246.89820	84	
247.54306	80	
248.89819	290	1+
248.99235	78	
249.95886	320	1+
251.87905	86	
251.95336	194	
252.90785	82	
252.97358	76	
253.95763	78	
254.96265	630	1+
255.07298	200	
256.47437	82	
256.77904	116	
256.85232	160	1+
256.89633	176	
256.96299	304	
257.91373	80	
258.84654	280	
258.95600	88	
259.84418	144	
259.95820	106	
260.83537	438	1+
261.84029	378	1+
261.89042	84	
262.08921	80	
264.07525	94	
264.90776	82	
266.09043	90	
266.98962	132	
268.84562	256	1+
268.95820	80	
269.44780	84	
270.83142	166	
271.83822	88	
272.82202	78	
272.84575	136	
272.91998	198	
272.93223	146	
273.79174	136	
273.90222	82	
274.12768	90	
274.89450	80	
274.91530	94	
275.81804	106	
275.85853	76	
276.84173	176	
276.85697	134	
276.88135	118	
277.86110	228	
278.84238	830	1+
278.95491	314	1+
279.02677	90	
279.05549	84	
279.92628	136	
280.84760	122	
281.80254	82	
281.86104	350	1+
281.89537	100	
284.42640	90	
284.86555	100	
284.93351	108	
285.48770	100	
285.78277	84	
286.39522	84	
286.90886	90	
287.80781	92	
288.86042	86	
290.87198	84	
291.80531	304	1+
293.93326	78	
294.84844	172	
294.86687	126	
294.91506	88	
295.86680	86	
299.01135	78	
299.87205	260	
300.44869	88	
300.86803	138	
300.89466	104	
301.85936	80	
301.88583	150	
302.88437	82	
304.36683	96	
304.80282	136	
304.88060	104	
304.91525	82	
306.89765	76	
308.29532	88	
308.80201	88	
309.87538	82	
309.89033	78	
310.38573	80	
310.89003	174	
311.05471	78	
311.18674	82	
312.47049	94	
313.77622	80	
314.86600	142	
317.73651	94	
320.04746	86	
320.75507	94	
325.37893	120	
328.95922	78	
329.86605	112	
329.88884	96	
329.97528	92	
330.81250	166	
335.01315	84	
336.35409	78	
337.88126	98	
338.77275	78	
338.81955	100	
339.76063	78	
342.77080	78	
342.87760	84	
345.32639	84	
END IONS

###FS:    #m/z: 363.95638 #charge 1+
###MS: 145
###MSMS: 148
BEGIN IONS
TITLE=Cmpd 111, +MS2(363.9564), 28.0-35.0eV, 3.2min #148
RTINSECONDS=190.951
SCANS=145,148
PEPMASS=363.95638	801732
CHARGE=1+
56.07500	104	
71.97307	80	
83.99505	86	
178.92708	110	
185.86716	94	
189.86349	462	
191.86055	316	
193.00712	84	
193.85586	146	
196.88318	382	1+
199.90664	90	
207.94767	86	
209.94423	1944	1+
210.88163	426	1+
212.87879	2010	1+
214.89794	84	
215.89620	82	
216.98369	104	
217.91837	96	
218.88353	80	
218.91623	80	
218.97435	98	
220.89198	78	
221.73950	82	
222.39992	114	
222.95103	260	
223.95552	112	
224.94969	2008	1+
226.94705	13648	1+
227.06351	88	1+
227.17706	78	
227.93039	164	
228.08726	130	1+
228.57102	106	1+
228.89467	544	1+
228.92175	124	
228.94201	14374	1+
230.07212	140	1+
230.84752	166	
230.88925	3094	1+
232.55550	92	
232.88444	614	
233.55281	88	
233.90383	86	
234.87843	326	
234.96086	150	
235.38800	102	
239.07566	88	
240.08655	86	
240.82298	104	
240.93973	454	
240.96310	314	
241.93929	1500	1+
242.81629	94	
242.83608	266	1+
242.94123	1016	1+
242.96094	774	1+
243.82129	164	
244.00115	80	
244.81538	208	1+
244.95693	6752	1+
245.94068	266	
246.90503	120	
246.95267	7024	1+
247.03659	96	
247.90891	132	
248.85597	136	
248.90033	960	
249.37877	112	
249.80823	96	
249.87920	80	
250.89419	422	1+
250.95114	88	
250.97007	382	1+
251.03810	90	
251.15720	82	
252.12713	88	
253.08471	200	
253.90235	258	1+
254.09077	124	
258.83295	304	1+
258.87487	82	
258.97359	112	
260.84105	92	
260.96907	512	1+
261.31674	100	
261.83085	404	1+
263.09113	124	
263.84724	100	
264.96856	298	1+
265.08645	248	1+
265.97537	186	1+
266.81101	296	1+
267.97482	1072	1+
268.80882	120	
269.96945	1464	1+
271.86161	134	
271.91847	148	
272.83226	84	
272.85063	96	
272.91958	92	
273.39018	114	
274.41247	80	
276.85429	374	1+
276.92619	100	
276.96503	90	
278.09035	110	
278.81574	100	
278.84130	230	1+
279.10192	116	
280.06557	108	
280.79351	270	
280.83378	128	
280.91067	104	
281.79063	542	1+
281.90558	90	
282.36988	92	
282.79105	438	1+
282.89802	106	
283.85278	350	1+
284.82453	182	
284.89991	168	
285.39247	80	
285.84364	460	1+
286.18331	80	
286.43039	96	
286.91712	138	
289.09573	80	
289.87790	226	
290.78518	84	
290.82901	104	
290.88941	120	
292.86078	120	
293.11569	298	
293.92901	98	
294.86616	166	
296.81076	324	1+
296.85383	236	1+
296.91720	88	
297.44049	106	
298.80281	804	1+
299.86797	312	1+
300.80317	202	
300.83829	84	
301.85915	482	1+
303.80573	120	
303.85426	702	1+
303.91944	98	
305.94558	88	
306.82601	78	
307.89003	132	
308.88736	132	
308.92310	110	
309.86977	276	1+
311.13021	84	
312.87711	146	1+
313.23186	88	
314.82264	234	
316.43114	84	
317.57894	78	
317.81661	176	
318.93061	184	
319.82596	208	1+
320.14016	126	
321.86488	310	
322.12262	80	
322.81773	130	
322.92961	314	1+
324.87987	118	
326.86857	368	1+
327.08766	78	
331.71521	80	
333.15498	82	
334.02873	80	
334.16401	80	
335.84748	80	
336.75054	122	
336.76449	82	
336.85860	78	
337.89234	122	
337.94207	160	1+
340.94015	430	1+
341.10208	100	
341.43586	140	1+
344.86995	78	
346.80867	114	
349.76208	86	
351.70806	94	
352.88945	84	
354.77496	104	
355.42193	138	
355.66588	84	
356.77763	110	
357.78174	210	1+
358.61298	86	
359.33665	84	
359.76396	112	
359.97450	96	
361.80009	108	
363.70722	98	
363.95135	102	
364.83794	158	
365.78493	118	
END IONS

###FS:    #m/z: 322.92991 #charge 1+
###MS: 149
###MSMS: 150
BEGIN IONS
TITLE=Cmpd 112, +MS2(322.9299), 28.0-35.0eV, 3.3min #150
RTINSECONDS=194.646
SCANS=149-150
PEPMASS=322.92991	4225666
CHARGE=1+
108.92968	100	
120.97175	82	
167.22850	76	
183.86856	92	
190.92984	70	
191.86148	114	
192.82898	102	
192.88983	270	
193.96343	70	
194.94454	96	
196.01591	70	
203.97044	74	
204.03708	82	
205.10289	76	
205.94637	74	
206.42598	82	
212.87525	204	
214.89264	74	
218.85818	88	
219.05567	178	
222.95026	82	
223.96068	192	
225.90766	92	
225.92063	84	
227.83844	72	
227.90174	70	
228.85178	78	
229.83888	74	
229.96556	70	
230.84675	124	
230.86587	70	
230.88744	386	1+
233.89449	70	
235.04138	72	
235.88285	120	
236.38354	86	
236.90015	120	
237.88553	112	
238.02777	152	
238.93678	182	
239.01753	90	
239.06832	114	
239.78468	190	1+
240.08125	102	
240.82380	94	
240.93949	1782	
241.93947	6266	1+
242.83157	98	
242.94206	4192	1+
243.40504	92	
243.81983	218	1+
243.85628	70	
243.91119	76	
244.79194	72	
244.85195	122	
244.93890	1050	1+
244.99199	76	
245.87853	98	
246.38925	78	
246.86056	102	
246.91189	100	
246.97858	114	
247.85389	388	1+
247.89110	88	
248.18089	76	
248.86227	236	1+
248.87976	86	
249.84424	230	1+
250.93950	72	
251.06603	80	
251.93840	80	
252.83032	192	1+
252.90870	158	
254.95822	72	
255.01745	78	
255.78273	120	
256.89135	74	
257.00957	100	
257.04083	76	
257.07862	138	
257.89887	202	
258.83321	294	1+
259.39485	70	
260.83755	110	
260.95836	70	
261.83012	360	1+
262.79565	84	
262.96912	74	
263.17785	84	
263.97934	82	
264.03909	80	
264.91980	80	
265.49565	76	
265.87021	84	
266.85886	144	
266.96282	106	
267.84191	152	
268.84959	134	
268.95492	82	
271.79894	86	
271.84151	74	
275.80877	184	
276.36648	84	
276.81220	120	
276.85420	130	
277.89570	80	
278.84658	82	
278.96956	80	
279.09180	810	1+
281.79231	108	
281.81849	88	
281.85791	328	1+
282.07477	80	
282.45634	78	
282.86293	260	1+
282.91678	74	
283.78799	132	
283.80965	82	
284.02058	78	
284.29243	236	1+
284.89316	92	
285.42532	104	
285.93797	80	
286.85461	82	
287.88852	178	
288.26012	90	
288.93987	78	
289.80782	118	
289.88112	92	
289.91683	82	
290.04335	84	
290.78898	134	
291.93459	88	
293.07069	76	
293.84601	124	
293.87202	88	
294.84846	104	
295.86487	242	1+
296.81251	180	
298.78863	70	
299.79265	132	
300.85339	234	1+
301.85551	178	1+
303.79300	82	
304.36242	80	
306.88254	100	
307.80093	206	
307.88542	108	
308.86610	160	
308.88610	72	
309.11532	72	
309.87580	78	
310.00111	88	
310.81229	82	
311.94771	80	
313.38468	70	
314.81910	130	
316.86840	82	
317.04308	70	
319.77955	76	
320.76167	124	
322.19722	90	
322.74937	70	
324.75248	96	
324.89358	146	
326.42056	74	
326.66691	72	
326.83563	72	
326.95875	86	
327.91326	124	1+
END IONS

###FS:    #m/z: 340.94041 #charge 1+
###MS: 149
###MSMS: 151
BEGIN IONS
TITLE=Cmpd 113, +MS2(340.9404), 28.0-35.0eV, 3.3min #151
RTINSECONDS=195.418
SCANS=149,151
PEPMASS=340.94041	1567970
CHARGE=1+
112.66508	100	
181.90420	92	
183.86681	76	
188.94657	82	
190.93346	180	
190.94982	208	1+
192.92776	156	
205.94979	84	
206.88996	82	
210.93831	100	
212.87726	508	1+
213.93901	1094	
215.88709	240	1+
217.88185	150	
217.93540	126	
218.88667	82	
221.89661	76	
221.95527	76	
226.89777	168	
226.94693	88	
226.96849	76	
227.78280	86	
228.93808	146	
228.95075	162	
230.84835	128	
230.88792	862	1+
231.90796	98	
231.94846	1488	1+
232.37984	92	
233.94852	118	
235.02255	94	
235.53683	96	
235.88740	180	
235.94862	120	
237.06552	78	
237.83968	76	
237.89195	124	
238.43448	82	
240.59697	76	
241.84642	160	
242.84474	94	
242.94696	150	
243.86352	96	
244.55221	92	
244.84382	78	
244.95929	118	
245.83626	152	
245.88055	80	
246.85004	90	
246.97490	372	
248.85433	126	
249.83272	118	
249.89489	146	
249.91935	82	
249.96280	252	1+
251.88517	168	
252.80644	102	
252.83943	86	
252.87063	84	
253.90060	218	1+
253.96905	82	
254.96822	896	1+
255.86759	132	
256.84540	92	
256.88516	148	
256.96415	140	
257.79162	76	
257.82910	86	
257.85455	120	
257.93128	92	
258.84496	220	1+
259.06654	82	
259.89518	192	
259.93314	82	
259.95552	324	1+
260.34312	76	
260.83562	448	1+
260.90840	248	1+
261.85609	80	
263.84363	110	
266.86674	142	
266.91188	108	
267.13671	80	
267.84325	78	
267.97418	88	
268.84296	268	
268.95700	116	
269.81072	74	
269.94993	76	
270.83374	94	
271.83556	90	
272.84806	238	1+
272.93318	120	
272.97896	224	1+
273.95532	78	
274.89673	112	
275.54672	84	
275.80709	154	
276.11994	86	
276.42382	80	
276.85771	710	1+
277.92849	76	
277.96497	74	
278.84937	754	1+
279.94231	126	
279.99138	88	
280.45062	96	
281.02611	76	
281.90913	170	
281.95963	80	
282.80724	74	
283.78520	74	
283.96087	110	
285.83625	92	
285.93173	94	
287.06879	82	
287.79761	82	
287.88282	84	
289.80700	74	
290.06013	78	
290.86178	80	
291.80537	228	
292.40478	88	
292.87364	354	1+
293.87605	304	1+
294.85457	230	1+
296.33581	80	
296.81139	112	
296.93634	88	
296.98715	80	
297.78587	76	
298.30472	78	
298.81359	78	
298.87978	76	
299.87016	146	
300.81240	88	
301.86797	130	
302.94374	80	
304.44600	76	
304.90143	176	
309.86670	76	
310.44192	96	
310.85767	76	
310.87501	134	
310.89460	146	
311.88677	100	
312.80477	90	
312.95345	102	
315.93746	90	
318.84284	74	
323.02660	92	
324.85449	74	
325.71823	82	
325.89932	78	
326.10122	78	
326.25432	82	
327.11981	80	
330.81459	284	1+
331.88510	74	
333.75554	82	
333.83655	76	
333.90167	76	
336.77727	76	
337.00274	86	
337.88492	88	
338.81072	86	
339.82668	86	
341.14034	92	
344.35282	80	
344.90218	76	
END IONS

###FS:    #m/z: 363.95648 #charge 1+
###MS: 149
###MSMS: 152
BEGIN IONS
TITLE=Cmpd 114, +MS2(363.9565), 28.0-35.0eV, 3.3min #152
RTINSECONDS=196.19
SCANS=149,152
PEPMASS=363.95648	752364
CHARGE=1+
48.15916	88	
135.46503	80	
138.17662	88	
141.43626	92	
158.03266	82	
171.85538	86	
187.86482	180	
187.93357	86	
189.86219	714	1+
191.85874	406	
193.89512	96	
196.88292	126	
207.86802	184	
209.94435	1838	1+
210.88517	412	1+
212.87916	2486	1+
214.04562	78	
215.88057	142	
222.95311	466	
223.95647	256	
224.04919	92	
224.95049	776	1+
226.06720	242	1+
226.81276	82	
226.91041	110	
226.94661	10580	1+
227.07213	154	1+
227.08647	88	
228.79687	134	
228.84425	84	
228.86024	96	
228.89487	470	1+
228.94224	10866	1+
230.08096	84	
230.88959	3546	1+
231.56430	102	
232.88548	604	1+
232.99019	80	
234.41112	80	
234.88111	128	
234.92990	126	
238.74386	94	
239.07165	304	1+
239.99552	82	
240.82383	126	
240.83758	154	
240.94042	668	
240.96153	296	
241.93966	1880	1+
242.81648	86	
242.94273	1526	1+
243.82028	204	
244.84205	80	
244.86126	86	
244.95723	4932	1+
245.11566	92	1+
245.85758	92	
245.94140	228	
246.81153	126	
246.90889	148	
246.95279	7046	1+
247.03985	122	
247.07069	86	
248.80520	140	
248.84658	310	1+
248.90019	1204	1+
250.69332	86	1+
250.79643	86	
250.89576	142	
250.94726	144	
250.97124	348	1+
251.06972	286	1+
253.09139	192	1+
253.90233	236	1+
254.40218	104	
255.06803	90	
255.60575	86	
256.93244	86	
256.94863	84	
258.84197	200	1+
259.97080	480	1+
260.83082	502	1+
260.86239	90	
260.97226	320	1+
261.86908	110	
262.35193	98	
262.83140	398	1+
262.97227	196	
263.86084	278	1+
263.97743	100	
264.07708	80	
264.82745	156	
264.96896	370	1+
265.04956	90	
266.41466	80	
266.81262	496	
267.97417	566	1+
268.80955	116	
268.84398	234	1+
268.96217	84	
269.00451	84	
269.80769	92	
269.92263	198	1+
269.96839	1226	1+
271.91946	140	
272.91746	88	
275.07330	102	
276.84194	82	
277.84841	104	
278.09978	236	1+
278.34014	94	
278.79723	116	
278.85311	142	
279.03877	104	
279.84379	82	
280.79374	594	1+
281.34283	92	
281.85427	202	1+
281.89205	162	
282.79481	324	1+
282.82294	248	1+
283.85079	198	
283.87985	90	
283.91661	88	
283.98396	94	
284.79458	178	1+
284.96102	94	
285.40685	80	
285.58943	82	
285.84617	608	1+
286.88399	84	
287.89933	80	
288.81967	116	
289.79586	286	1+
290.41916	96	
292.01054	92	
293.11268	78	
294.81827	84	
295.44014	100	
295.82808	134	
295.87526	118	
296.80855	154	
297.74933	80	
297.80752	146	
298.80265	928	1+
301.79680	264	1+
301.81397	120	
301.85889	262	
302.35014	90	
303.30540	86	
303.80096	260	1+
303.85500	930	1+
304.88097	84	
305.09581	82	
306.39662	88	
306.83720	88	
306.87098	192	1+
307.61233	88	
309.37428	82	
309.94690	126	
310.87918	90	
313.38082	102	
313.86348	208	1+
315.04635	166	1+
315.82614	90	
316.31752	84	
316.39808	82	
316.57518	92	
316.81645	236	
318.46342	112	
318.77676	82	
318.81023	98	
318.93050	88	
321.81485	98	
321.86846	236	1+
322.72010	94	
322.80185	132	
322.93624	292	
324.86575	114	
326.87019	256	1+
327.81597	92	
328.82544	86	
329.87186	130	
330.23195	82	
332.05752	90	
333.79142	92	
335.75763	84	
336.94355	118	
338.90147	80	
339.82758	148	
340.82813	108	
340.94025	258	1+
342.90281	126	
343.90981	122	
345.33292	82	
349.08092	84	
350.10913	84	
354.47886	96	
358.77792	116	
360.88393	84	
361.96435	84	
365.95165	96	
366.74120	80	
368.84168	88	
END IONS

###FS:    #m/z: 322.92980 #charge 1+
###MS: 153
###MSMS: 154
BEGIN IONS
TITLE=Cmpd 115, +MS2(322.9298), 28.0-35.0eV, 3.3min #154
RTINSECONDS=199.929
SCANS=153-154
PEPMASS=322.92980	4338048
CHARGE=1+
184.88903	72	
189.92330	82	
190.89924	94	
192.88773	80	
193.94274	104	
195.89188	106	
196.09150	80	
197.98784	72	
198.84042	74	
200.87342	92	
200.88613	154	
201.04307	118	
202.09671	94	
202.37940	74	
205.94981	350	
206.10503	70	
206.37272	76	
207.87495	82	
207.94595	72	
209.94509	116	
210.89392	80	
211.03825	98	
214.44119	88	
214.89358	270	
217.90007	108	
218.88906	72	
218.91444	78	
220.00970	74	
221.05617	78	
221.89293	72	
222.89100	80	
222.95519	166	
223.95766	102	
224.82925	90	
225.95567	72	
226.95130	262	1+
227.92953	76	
228.85212	152	
229.89854	78	
230.78580	76	
230.84833	296	1+
230.89085	154	
231.82793	86	
231.87449	92	
231.90639	92	
232.90498	106	
234.01645	80	
235.04584	86	
235.88146	290	
236.38922	74	
236.83372	72	
238.87271	122	
238.93744	232	
239.79126	190	
240.08375	112	
240.79959	78	
240.82223	162	
240.94081	2746	
241.40353	96	
241.94161	1614	
242.81868	114	
242.94085	7984	1+
243.38625	90	
243.88564	324	1+
244.82042	106	
244.84190	86	
246.94273	76	
246.97428	218	
247.38672	84	
247.89292	224	1+
247.97989	92	
248.99085	164	
249.05806	76	
249.85101	84	
251.06972	128	
251.36745	72	
252.50199	82	
252.92138	88	
254.06705	90	
254.90908	82	
255.06633	88	
255.79220	74	
256.07147	86	
257.83677	72	
258.83142	478	1+
258.97087	82	
260.33892	94	
260.83703	140	
261.79534	92	
261.83090	702	1+
263.14007	72	
263.97906	86	
264.01153	72	
264.42188	108	
264.79788	88	
264.83977	78	
265.01755	84	
265.05589	150	
266.85329	114	
266.95614	92	
267.85787	94	
269.85844	84	
270.34132	90	
271.43455	74	
271.91440	76	
272.91557	72	
272.94190	132	
274.78896	72	
274.84458	120	
275.35936	74	
275.80681	230	
276.84844	128	
277.19400	74	
277.79747	72	
277.93247	84	
278.83925	100	
278.85342	74	
279.09092	1172	1+
279.87123	74	
280.00173	170	1+
280.10864	80	
280.83985	96	
280.96528	132	
281.79622	134	
281.88338	188	1+
282.27282	78	
282.83232	78	
282.85882	74	
283.84676	80	
284.11764	90	
284.29416	388	1+
284.90308	94	
285.09773	92	
285.80374	152	
286.40768	82	
286.78510	130	
287.43905	82	
289.34487	92	
289.80344	96	
289.86426	94	
290.87117	74	
291.80101	108	
292.80551	122	
293.88100	82	
294.85083	218	
297.11628	76	
299.02002	84	
299.98886	80	
300.77968	112	
301.38364	72	
301.85640	134	
302.88576	114	
305.03468	78	
305.82976	74	
307.80144	268	1+
307.89120	288	1+
310.89026	78	
313.84640	94	
315.58424	90	
315.82632	78	
324.90285	92	
325.35011	86	
325.89905	94	
END IONS

###FS:    #m/z: 340.94039 #charge 1+
###MS: 153
###MSMS: 155
BEGIN IONS
TITLE=Cmpd 116, +MS2(340.9404), 28.0-35.0eV, 3.4min #155
RTINSECONDS=200.701
SCANS=153,155
PEPMASS=340.94039	1581570
CHARGE=1+
185.86048	98	
189.86393	116	
190.94834	350	1+
193.95153	86	
196.87999	84	
198.92861	78	
201.98305	82	
203.90534	92	
208.95904	232	1+
211.98650	84	
212.87814	230	
212.93504	92	
213.93959	1334	1+
214.88390	686	1+
215.86587	102	
215.88484	512	1+
215.93665	252	
216.82660	92	
222.06165	76	
223.95725	170	1+
224.97554	174	
225.83192	78	
226.95277	170	1+
228.89173	116	
228.94238	204	1+
230.85661	90	
230.88990	860	1+
231.53612	100	
231.89393	558	1+
231.95037	1466	1+
232.00174	74	
232.37953	74	
233.94986	168	
235.89621	170	
235.94963	146	
236.38164	98	
237.92286	74	
237.95518	94	
238.88485	128	
238.90784	216	1+
239.78406	182	
240.83424	122	
240.88502	84	
241.48563	74	
241.86349	74	
241.96682	82	
242.33924	110	
242.85108	136	
243.18657	88	
243.83364	106	
244.88654	118	
244.92059	78	
248.89990	294	
249.89968	166	
249.96184	468	1+
250.89887	92	
251.35988	92	
253.96170	680	1+
254.83092	100	
254.96669	570	1+
255.01514	78	
255.39786	78	
255.95153	78	
256.83215	76	
256.86687	114	
256.96606	128	
257.86522	104	
257.96616	106	
258.39628	166	
258.84427	322	
258.91010	254	
259.85498	176	
259.91335	134	
259.95616	332	
260.83719	392	1+
261.85823	164	
262.92491	162	
264.11091	80	
265.02364	82	
266.11063	88	
266.84829	80	
266.86198	142	
267.17084	84	
267.87376	80	
268.84408	102	
268.95714	162	
268.98654	74	
270.45652	76	
270.82847	128	
270.84652	88	
271.36172	86	
272.91444	116	
272.97431	90	
272.99411	76	
273.41269	84	
273.92265	78	
274.87562	118	
275.80964	78	
275.85284	934	1+
276.06658	86	
276.59114	96	
276.81169	78	
276.85716	808	1+
277.02462	78	
277.83018	100	
278.84202	798	1+
279.34294	76	
279.87573	118	
279.91999	222	1+
280.86706	100	
280.99508	84	
281.89740	84	
282.98271	76	
283.35776	80	
283.81167	82	
284.84295	122	
285.03970	74	
285.82625	74	
285.92352	86	
286.92334	78	
287.37663	86	
288.81935	82	
288.83772	78	
291.12523	100	
291.80588	102	
293.07811	116	
294.85968	92	
295.44673	78	
295.84940	132	
295.98206	144	
296.86066	96	
297.88534	104	
297.94018	76	
297.97250	162	
299.75891	90	
299.86375	90	
301.86126	314	1+
302.94564	244	
303.18112	76	
306.43091	76	
307.80562	164	
308.86986	130	
309.93162	100	
310.87768	192	
311.88880	126	
312.80755	184	1+
314.11766	74	
314.64252	96	
315.55812	90	
316.80040	76	
319.77531	78	
319.88248	272	1+
321.38889	112	
323.74857	88	
323.90461	158	
326.86445	80	
327.35764	78	
327.82989	126	
327.93752	100	
328.11366	76	
328.81427	76	
328.88116	92	
330.47089	86	
331.92559	76	
332.13149	74	
334.28336	96	
335.02902	86	
337.08633	74	
337.79471	92	
340.38346	74	
341.80441	100	
342.90598	172	
343.84471	86	
END IONS

###FS:    #m/z: 363.95636 #charge 1+
###MS: 153
###MSMS: 156
BEGIN IONS
TITLE=Cmpd 117, +MS2(363.9564), 28.0-35.0eV, 3.4min #156
RTINSECONDS=201.473
SCANS=153,156
PEPMASS=363.95636	772792
CHARGE=1+
73.20951	94	
159.26376	82	
189.86315	574	1+
191.85672	454	
196.88366	136	
200.94667	116	
206.42411	78	
206.93062	90	
207.87422	250	
207.95116	78	
209.94363	1520	1+
210.88418	666	
212.87840	2178	1+
214.89608	210	
218.91809	86	
219.95479	106	
222.95174	462	1+
222.96717	432	1+
224.89362	80	
224.95115	1430	1+
225.88346	86	
226.59594	92	
226.94769	10212	1+
227.88284	188	
227.93046	226	
228.89476	710	1+
228.94222	10880	1+
229.12616	112	
230.89023	3542	1+
230.97724	114	1+
231.39842	106	1+
232.85583	112	
232.88526	342	1+
233.90220	128	
234.88248	136	
236.39492	108	
240.82500	250	1+
240.94128	466	
240.96195	514	
241.93950	1900	1+
241.95824	944	1+
242.16522	82	
242.83827	104	
242.94117	1338	1+
242.96020	652	1+
243.82262	252	1+
244.63073	80	
244.95752	6500	1+
245.07137	78	
245.82082	232	
245.83653	84	
246.81288	104	
246.90506	140	
246.95239	5712	1+
247.88123	110	
247.90515	98	
247.92217	124	
248.80403	372	1+
248.85879	90	
248.89894	1078	1+
248.92829	80	
250.02589	78	
250.89966	498	1+
250.94593	126	
250.96933	420	1+
251.78627	132	
251.89086	90	
252.10766	86	
252.79794	100	
253.08632	108	
253.90466	356	1+
254.12375	178	
254.37073	80	
255.05836	92	
257.40221	190	
257.43885	98	
257.48228	94	
257.80072	100	
257.90241	254	1+
258.48409	100	
258.83311	168	
258.90224	174	1+
258.96879	252	1+
259.84713	92	
260.83623	124	
261.05689	84	
261.83063	206	
262.82890	196	
263.82530	104	
263.88161	90	
263.90541	82	
264.97583	88	
265.79172	78	
265.90134	132	
265.97654	124	
266.81806	192	
266.84247	110	
266.97640	90	
267.03653	80	
267.81352	106	
267.85800	96	
267.97351	860	1+
268.95751	192	
269.00425	78	
269.08934	102	
269.96812	1152	1+
270.88046	100	
271.91607	286	
272.85316	124	
273.62614	94	
274.40476	80	
275.48574	80	
275.84473	88	
276.02607	98	
276.80153	88	
276.85304	256	1+
276.93228	80	
277.91631	80	
278.79537	130	1+
278.84464	128	
278.86120	98	
279.10016	126	
279.85785	78	
279.91985	102	
280.79251	946	1+
281.11145	110	
281.87112	224	1+
281.89879	198	1+
282.03966	90	
283.84708	334	
283.87468	354	1+
283.98687	116	
285.16229	98	
285.84917	564	1+
289.79240	308	1+
289.88349	100	
289.96881	108	
292.32916	114	
292.43959	164	
293.11418	254	1+
294.45843	92	
294.86727	136	
294.92383	86	
296.19232	82	
296.80441	312	1+
298.42371	90	
298.80366	978	1+
299.86791	114	
300.54223	86	
301.79729	126	
301.81245	124	
301.86020	162	
302.80112	448	1+
302.87136	112	
302.89464	92	
303.80583	324	1+
303.85564	670	
305.86139	102	
305.94137	88	
309.86454	92	
311.86084	80	
311.92993	92	
313.84383	90	
314.82273	144	
314.85804	94	
316.81450	218	
316.89222	82	
319.87766	256	
320.14088	100	
321.81463	142	
321.86434	362	1+
322.93023	216	
323.81831	190	1+
326.86912	96	
327.87499	118	
332.40676	104	
337.94825	80	
339.82622	276	
340.94109	470	1+
341.78937	84	
342.10274	78	
342.20300	86	
342.24370	90	
342.50479	84	
342.90148	146	
343.90819	82	
344.74903	78	
346.60981	94	
352.76353	100	
352.77916	80	
352.85561	108	
356.78150	114	
357.61141	108	
358.77898	256	1+
360.19346	78	
365.72496	92	
367.81891	80	
368.83036	118	
END IONS

###FS:    #m/z: 507.84500 #charge 1+
###MS: 157
###MSMS: 158
BEGIN IONS
TITLE=Cmpd 118, +MS2(507.8450), 28.2-35.2eV, 3.4min #158
RTINSECONDS=205.141
SCANS=157-158
PEPMASS=507.84500	243336
CHARGE=1+
196.01542	622	1+
209.94510	176	
214.88719	200	
224.97769	138	
234.88313	132	
237.05140	120	
239.85922	128	
250.90732	222	
253.91108	140	
256.86809	196	1+
266.16861	268	
266.93424	128	
268.85574	290	1+
268.97085	310	
272.38642	120	
272.85466	338	
273.86104	172	
278.83807	152	
283.79178	120	
285.85810	172	
287.85148	1020	1+
289.39408	136	
289.87500	198	
290.86595	228	
290.88511	158	
291.86595	138	
293.87200	1176	1+
295.91207	160	
296.02645	154	
296.84724	136	
298.80398	120	
299.84921	172	
302.86422	544	1+
302.88768	166	
303.86800	394	1+
304.81118	138	
304.85553	192	
305.86194	1256	1+
307.89236	188	
308.14155	1056	1+
308.87169	1104	1+
308.89495	290	
309.80138	134	
309.84407	130	
310.15535	618	
310.96713	170	1+
311.16079	358	
311.88340	2768	1+
313.34680	162	
314.87320	474	1+
315.37144	184	
315.85988	212	1+
315.87886	304	1+
316.77972	280	1+
317.89000	124	
318.81288	234	1+
318.85129	120	
319.38668	148	
320.88003	162	
320.89121	512	1+
321.82931	246	1+
321.86115	144	
321.89163	306	1+
323.86950	260	
324.85872	124	
325.89696	154	
326.15359	240	1+
326.88221	2524	1+
328.77679	122	
328.81541	432	1+
328.87146	310	
330.84238	180	1+
330.89775	176	
331.81051	252	1+
331.91434	220	1+
332.87501	298	
333.78828	164	
333.89550	144	
334.77420	156	
334.84348	130	
334.88324	400	1+
335.77631	134	
335.81093	132	
335.88896	268	1+
336.94288	178	
337.87736	332	1+
337.99360	210	1+
338.38890	154	
338.82525	292	1+
338.89324	150	
340.90097	146	
341.87303	176	
343.87283	166	
345.76135	138	
346.79639	120	
347.76249	208	
347.77938	366	
347.83382	146	
348.76898	194	
348.79302	194	
348.84368	194	
349.76590	300	
349.79332	126	
349.86830	120	
350.76763	460	1+
350.82213	322	
350.88150	194	
351.81953	144	
352.91083	248	
353.84995	430	1+
354.03371	134	
355.88992	312	1+
357.84064	434	1+
358.86980	128	
362.78738	196	1+
365.73202	196	1+
365.78503	310	1+
365.86006	146	
366.84112	300	
367.71720	180	
367.73456	190	1+
367.76669	502	1+
367.83558	154	
368.77715	320	1+
368.84372	134	
369.81022	166	
370.80884	136	
370.84157	456	1+
371.18845	202	1+
371.80139	172	
372.79908	140	
373.72004	366	
373.83416	148	
374.72208	172	
374.92947	130	
376.80429	240	1+
376.89039	148	
377.72730	128	
380.72003	168	
380.87438	154	
381.32159	136	
381.71512	430	1+
381.75782	136	
381.83802	238	
382.89569	164	
383.77912	242	
383.82607	130	
384.84872	1234	1+
385.77289	330	
385.87895	146	
386.72799	190	1+
388.85781	258	1+
389.20061	256	1+
390.73250	400	1+
390.84288	334	
391.84021	208	
392.73393	400	1+
392.82067	322	1+
392.85913	182	
395.84276	424	1+
396.84897	298	1+
398.73123	280	
399.72893	190	
399.80922	424	1+
399.84670	384	
400.72705	152	
400.87016	138	
402.86519	856	1+
403.86932	546	1+
405.76166	212	
405.78483	188	1+
405.87049	152	
406.86749	128	
407.74319	248	
407.86926	1510	
408.74184	206	
408.85623	748	1+
409.21336	172	1+
409.72139	544	1+
410.74800	170	
410.83661	796	1+
411.80962	206	
412.74714	470	1+
412.84499	452	1+
413.79339	120	
413.87838	362	1+
416.78077	136	
417.71742	222	1+
417.81949	128	
421.88581	220	
422.86994	466	1+
422.88740	162	
423.77218	410	
423.87367	286	1+
424.75175	712	1+
424.77671	206	
425.75593	616	1+
426.86265	742	1+
427.73237	1566	1+
428.79661	346	1+
428.84530	636	1+
428.87992	164	
429.70494	128	
429.79497	198	1+
429.87561	146	
430.74160	122	
430.85067	144	
431.80701	232	1+
435.71077	302	1+
438.70326	132	
440.74453	380	1+
443.68319	148	
443.78765	170	
444.87296	896	1+
445.74362	656	1+
446.87620	258	
447.71310	422	
448.72294	210	
448.75692	346	1+
448.89567	126	
449.78542	288	1+
450.67769	128	
450.75144	150	
451.74325	360	1+
451.90243	138	
457.90839	270	1+
461.78275	122	
462.74988	272	1+
462.88503	300	1+
463.88840	168	1+
465.71827	318	1+
466.72349	180	1+
467.89135	256	
468.89549	122	
479.76700	130	
485.90057	130	
491.80026	138	
506.81905	130	
507.83962	128	
END IONS

###FS:    #m/z: 336.94529 #charge 1+
###MS: 157
###MSMS: 159
BEGIN IONS
TITLE=Cmpd 119, +MS2(336.9453), 28.0-35.0eV, 3.5min #159
RTINSECONDS=205.913
SCANS=157,159
PEPMASS=336.94529	67614
CHARGE=1+
83.70054	82	
86.41255	74	
175.28315	94	
182.86500	122	
190.41612	80	
195.04260	90	
205.97438	82	
206.12599	92	
208.14244	78	
208.87461	74	
210.88126	88	
211.94433	3796	
212.87806	1616	1+
212.94556	100	
213.93924	1738	1+
215.17682	140	
215.88705	284	
215.93535	112	
217.88599	114	
217.93954	152	
223.44324	82	
223.97904	134	
226.39316	86	
227.04950	76	
227.94966	126	
228.89413	170	
229.04915	118	
229.39432	80	
229.95410	4252	
230.06824	92	1+
230.88886	2584	1+
230.95898	142	
231.95066	1298	1+
232.82698	232	1+
233.89437	78	
233.94614	276	1+
237.07352	84	
237.90399	80	
238.42897	92	
239.82335	148	
239.84092	118	
240.85997	78	
241.84809	136	
244.37129	82	
246.97991	134	
247.07114	84	
247.84409	132	
247.96464	1022	1+
248.86033	82	
248.89932	586	1+
249.95844	650	1+
250.03281	86	
250.14980	74	
250.51742	98
[truncated: 1,354,722 more chars]
