# Supplementary material for: High-Throughput Venomics
Source: J Proteome Res. 2023 Apr 3;22(6):1734–46. doi: 10.1021/acs.jproteome.2c00780 (PMC10243144; doi:10.1021/acs.jproteome.2c00780)
Supplement: Supplementary file 9 — pr2c00780_si_009.zip [file pr2c00780_si_009.zip › Manual files/Calloselasma rhodostoma MGF/210702_Calloselasma_halfplate000028_5.1.201.mgf]

###	D:\Data\Julien\210702_Cr_half_TFA\210702_Calloselasma_halfplate000028.d\ProteinAnalysisResults.mgf
###	D:\Data\Julien\210702_Cr_half_TFA\210702_Calloselasma_halfplate000028.d\analysis.baf
###	210702_Calloselasma_halfplate000028.d
###	Instrument: maXis HD
###	Manufacturer: Bruker
###    PeakWidth 0.30, MiniumIntensity 10, S/N 1Apply threshold 0, Threshold 10
###    Retain Residuals no, Create neutrally no,
###    FullScan Parameters: AdductIon (+)+H (-)-H, LowMass 0, HighMass 8000, MaxCharge charge decon 4, MinPeaks 3
###    Perf. isotope decon yes, Max Charge Istopic decon 6, MW agreement 0.00, Abund. cutoff 2.00, Envelope cutoff 75.00
###    MaxRes   Parameters: AdductIon (+)+H (-)-H, LowMass 0, HighMass 8000 
###    Perf. isotope decon yes, Max Charge Istopic decon 6, Abund. cutoff 2.00
###    MSn      Parameters: AdductIon (+)+H (-)-H, LowMass 0, HighMass 8000 
###    Perf. isotope decon yes, Max Charge Istopic decon 4, Abund. cutoff 0.05
###    Global Charge Limit: no 3, Prefer FullScan Result: yes, Export what: 2 (0=non deconv/1=deconv only/2=mixed), NoMSMSSignals: 150, Intensity threshold: 10, NoMSSignals (deconv): 2, NoMSSignals (non-deconv): 2, NormalizeData: no, SingleCharged: yes
###
COM=210702_Calloselasma_halfplate000028.d
USERNAME=Demo User

###FS:    #m/z: 322.92979 #charge 1+
###MS: 2
###MSMS: 3
BEGIN IONS
TITLE=Cmpd 1, +MS2(322.9298), 28.0-35.0eV, 0.0min #3
RTINSECONDS=1.882
SCANS=2-3
PEPMASS=322.92979	2350258
CHARGE=1+
206.93949	4832	
208.94523	9710	1+
211.94426	21326	
213.93968	19262	1+
215.88702	3268	
215.93763	3214	
217.94122	13646	
218.44239	2970	
222.95187	35636	1+
224.95118	9714	
226.12203	3254	
226.94677	194254	1+
227.19809	9948	
228.94249	295466	1+
229.45365	2400	
231.95085	16496	1+
233.94776	3460	
234.97024	8122	
234.99833	4218	
235.12852	4084	
235.20274	2554	
238.45403	14968	
238.95607	4102	
239.08004	3374	
239.14643	2798	
239.23475	3668	
239.98112	3774	
240.23110	4882	
240.96230	23828	1+
242.61938	4782	
242.96189	5148	
243.11981	2722	
243.88173	5144	
244.95719	111560	1+
245.18511	3494	
245.22349	3070	
245.94274	6838	
246.23992	3482	
246.95179	84354	1+
247.24043	4006	
248.03158	2910	
248.97540	2624	
249.18250	3328	
249.25574	3926	
249.91117	5406	
249.97107	75680	1+
250.94663	52964	1+
250.99769	10350	
251.19820	6262	
251.90982	2704	
252.47131	2778	
252.94652	20578	
252.97121	928584	1+
253.18756	2700	
253.21391	8812	1+
253.90512	22588	1+
254.94180	328052	1+
254.96650	321316	1+
255.07363	3094	
255.22939	11948	1+
256.26139	7432	
256.91382	8666	
256.96388	46532	1+
258.88413	6918	
258.90914	3756	
258.96333	13346	1+
260.97956	3714	
261.97642	14534	
262.96767	3538	
263.13299	4352	
263.23517	2538	
263.97852	125080	1+
264.96968	24332	1+
265.25033	4170	
265.97614	14476	1+
267.26411	7048	1+
267.97323	71786	
268.95848	22096	
269.97350	33328	1+
270.95778	3994	
270.98055	19922	1+
271.87437	2980	
271.91656	2430	
272.88195	7090	
272.95203	53596	1+
272.97555	6626	
274.27189	18986	1+
279.09186	5768	
279.22967	8262	1+
280.26130	2494	
281.04949	3906	
281.24531	17320	1+
281.98824	2582	
282.27692	19072	
282.97389	2600	
283.17416	2766	
283.20516	2748	
283.26084	17618	1+
283.94584	12638	1+
283.98703	2790	
284.29231	7200	
285.20160	3574	
285.22199	4060	
285.94182	225650	1+
285.98309	21292	1+
286.27144	2734	
288.24988	9894	1+
288.28773	2754	
289.88412	2756	
290.26736	25710	1+
290.89241	5244	
291.09868	4566	
291.19433	3652	
291.21419	4206	
291.97299	12672	1+
292.05875	4154	
293.10656	4062	
293.17293	2580	
293.20869	7338	
293.24581	3060	
293.97386	25784	1+
293.99741	49344	1+
294.93615	8050	
295.12773	4392	
295.18753	2858	
295.22461	14390	1+
295.26133	2992	
295.96882	16028	1+
295.99213	20130	1+
296.14067	2466	
296.29292	4744	
297.08006	9256	
297.23982	15044	1+
297.90431	5248	
297.98998	2556	
298.08229	4896	
298.27211	4496	
298.96774	4108	
299.06106	3312	
299.07591	3286	
299.11040	3284	
299.20014	2762	
299.23482	5508	1+
299.25430	4224	
300.28695	11948	1+
302.17313	9496	1+
302.30294	30178	1+
302.94470	11556	
303.95203	50030	1+
303.99526	10064	1+
304.28192	3636	
304.90192	5510	
304.92367	6650	
305.20836	2398	
305.24539	2470	
305.95209	4288	
306.90447	11632	
307.19018	2780	
307.24694	47610	1+
308.14137	12356	1+
308.21604	5034	
308.29356	2814	
308.87142	8928	1+
309.20336	3306	
309.21913	3642	
309.27577	5852	
310.15668	8560	1+
310.30766	20226	1+
311.05411	7690	1+
311.21929	7966	1+
311.27403	10064	1+
311.86919	21770	1+
311.93438	7998	
311.98527	16844	1+
312.32379	9304	1+
312.90098	6296	
312.94733	7364	
313.21686	4300	
313.23702	3518	
313.27118	5052	
313.28915	11102	1+
313.86598	6646	
313.92887	177092	1+
314.09803	2554	
314.13418	2850	
314.26855	3532	
314.89490	3158	
316.28196	17972	1+
316.31858	11834	1+
316.93992	5470	
318.29800	16206	1+
318.93439	109120	1+
320.93402	264272	1+
321.23866	2718	
321.31196	3692	
322.19229	4762	
322.27354	3154	
322.67603	2634	
322.87788	8376	
322.90757	9248	
322.92954	5290388	1+
323.11788	6432	
323.17455	11324	1+
323.23805	18852	1+
323.33283	3568	
323.35794	3320	
324.13420	5122	1+
324.28754	4480	
324.32026	7664	1+
324.87695	9198	1+
325.02978	2414	
325.19971	2688	
325.21986	2594	
325.25346	54732	1+
325.28883	5684	
326.13100	2816	
326.17207	8288	1+
326.30409	4390	
326.33931	2782	
326.87167	86456	1+
326.96818	19906	1+
327.00647	9232	
327.14491	3062	
327.19951	4018	
327.23185	3638	
327.26919	72038	1+
327.33683	2842	
328.31822	11238	1+
END IONS

###FS:    #m/z: 340.94044 #charge 1+
###MS: 2
###MSMS: 4
BEGIN IONS
TITLE=Cmpd 2, +MS2(340.9404), 28.0-35.0eV, 0.1min #4
RTINSECONDS=2.6545
SCANS=2,4
PEPMASS=340.94044	1030730
CHARGE=1+
213.94023	3532	1+
215.01620	134	
215.88892	672	
215.93628	544	
216.98550	180	1+
217.88437	488	1+
217.93657	352	1+
222.99309	148	
223.96157	162	
224.94851	218	
225.86064	156	1+
229.04818	130	
230.89249	118	
231.89046	124	
231.94957	2854	1+
233.06679	122	
233.89714	806	1+
233.94727	828	1+
235.05788	138	
235.06941	128	
235.09485	202	1+
235.89546	358	1+
235.94959	158	
235.97180	134	
237.06660	162	
237.22586	152	
238.00543	180	
238.06231	178	
238.21590	174	
238.98246	158	
239.03823	134	
239.90307	158	
240.23070	792	
241.12256	124	
244.00528	126	
244.95690	210	
244.97041	266	
244.99180	120	
245.93168	220	1+
246.06711	210	1+
246.97394	312	1+
247.18410	120	
247.24118	188	
248.03040	174	
248.04570	128	
248.85786	158	
248.98663	308	1+
249.95960	1046	1+
250.00312	144	
250.89192	290	1+
250.98972	214	1+
251.17525	126	
251.95520	196	
252.23191	210	1+
252.97061	184	
253.90903	280	1+
254.05839	170	
254.28240	164	
254.86964	120	
254.94035	122	
254.96585	1716	1+
255.04750	154	
255.07470	806	1+
256.91270	272	1+
256.96277	522	1+
257.10578	304	1+
257.98559	166	
258.03771	278	1+
258.06788	174	
258.88141	152	
258.91156	380	1+
258.98691	128	
259.09490	126	
260.04220	224	1+
262.01119	140	
262.96698	116	
263.00225	328	
263.98966	124	
265.01703	730	1+
265.24381	312	1+
265.99143	762	1+
266.24723	268	1+
266.28009	150	
266.86164	186	
266.99569	646	1+
267.04498	160	
267.05974	182	1+
267.13448	228	
267.16459	188	
268.96875	142	
268.99866	188	1+
270.93794	160	
271.07100	122	
271.89171	148	
272.00716	394	1+
272.93426	402	1+
273.06950	134	
274.18091	230	1+
274.98587	150	
275.05561	146	
275.18492	192	1+
276.84691	136	
276.92690	200	
277.89723	142	
277.92092	176	
278.10039	184	1+
278.91735	148	
279.02185	118	
279.08628	128	
279.17449	180	
279.21071	170	
279.28077	164	1+
279.90897	148	
280.12483	180	1+
280.26118	210	
280.93566	346	
281.04877	666	1+
281.95712	134	
282.12879	222	1+
282.27680	1624	1+
282.91677	120	
283.02772	562	1+
283.05245	158	
283.07642	154	
283.21175	124	
283.29759	120	
283.96011	126	
283.99043	118	
284.01422	210	
284.29190	532	1+
284.58391	122	
285.00756	134	
285.85278	226	1+
286.07871	150	
286.09730	146	
286.80660	130	
287.03493	118	
289.00939	348	1+
289.05204	130	
289.51021	168	
289.85714	238	1+
289.93122	122	
290.02961	358	1+
290.14760	218	1+
290.86007	206	1+
291.03264	308	1+
292.00488	134	1+
292.89324	214	1+
294.24197	122	
295.96812	242	1+
296.09814	132	
296.14763	130	
296.21336	368	1+
296.32755	316	1+
296.91748	172	
296.96849	172	1+
296.99014	186	
297.07875	132	
297.09593	124	
298.08104	510	
298.30695	304	1+
299.05960	1058	1+
299.13182	118	
299.21269	120	
299.95875	302	1+
300.08522	116	
301.01990	288	1+
301.05574	390	1+
301.07391	158	
301.16054	258	1+
301.22867	144	
302.92756	188	
305.06251	126	
305.22850	252	1+
305.96456	190	
306.27821	288	
306.88082	148	
307.02384	138	
307.19752	172	
307.24258	428	1+
307.28686	166	
307.31079	180	
307.88878	158	
308.29330	824	1+
308.32405	470	1+
308.87086	118	
309.32544	298	1+
310.31020	208	1+
310.87981	124	
310.91609	202	1+
315.05081	180	1+
315.92709	118	
318.59829	176	
319.17803	158	
320.00191	236	1+
321.13772	614	1+
321.22271	404	
321.27145	198	1+
322.14027	550	1+
322.15622	196	
322.22396	216	
322.94963	116	
323.01258	366	1+
323.23858	1616	1+
323.30693	130	
323.88410	204	
324.32586	442	1+
325.07669	248	1+
325.12513	142	
325.25506	226	
325.78492	178	1+
326.17042	152	
326.25197	250	1+
326.30244	458	1+
326.34113	300	1+
327.14553	226	
328.19288	130	
328.88377	148	
329.08891	214	1+
334.15057	162	1+
335.07633	196	1+
336.25963	364	1+
337.19768	262	
337.21539	156	
337.25613	302	1+
337.35632	154	
338.33861	182	
338.87027	182	
339.01526	274	1+
339.08181	148	
339.14999	346	1+
339.23737	226	1+
339.26797	136	
340.06359	188	1+
340.12589	204	
340.15246	270	1+
340.26449	162	
340.38916	736	1+
341.17969	150	
341.24690	222	1+
341.31230	176	
341.90716	122	
342.20490	132	
342.28353	304	1+
342.30817	502	1+
342.94275	212	1+
343.10927	136	
343.18406	186	1+
343.20298	306	
344.98568	130	
345.08774	224	1+
345.29648	208	
346.13878	294	1+
END IONS

###FS:    #m/z: 363.95654 #charge 1+
###MS: 2
###MSMS: 5
BEGIN IONS
TITLE=Cmpd 3, +MS2(363.9565), 28.0-35.0eV, 0.1min #5
RTINSECONDS=3.427
SCANS=2,5
PEPMASS=363.95654	674526
CHARGE=1+
191.95586	368	1+
196.88254	228	
204.00471	196	
207.94540	140	
209.94275	1232	1+
210.88359	122	
212.87909	1258	1+
218.91345	166	
222.95210	1202	1+
223.38330	126	
224.04974	166	
224.85906	122	
224.94879	1502	1+
226.89561	140	
226.94721	8024	1+
227.01899	164	
227.93281	374	
228.89459	422	
228.94240	6514	1+
229.00173	126	
230.01543	220	1+
230.54808	146	
230.88872	1156	1+
230.94747	208	
231.96041	380	1+
232.88508	128	
233.01506	138	
233.13056	148	
234.01774	312	1+
234.87718	176	
234.89199	296	
235.82143	256	1+
238.06602	324	1+
240.96367	1288	1+
241.02962	226	1+
241.05508	340	1+
241.11872	186	1+
241.87449	194	1+
242.95953	436	
243.07950	138	
243.95917	278	
244.03577	350	1+
244.95723	2274	
245.07700	236	1+
245.94882	3760	1+
246.05590	254	1+
246.95354	3208	1+
248.03288	146	
248.06451	192	1+
248.12166	300	1+
248.89787	454	1+
248.98283	266	1+
250.04418	326	1+
250.13660	300	1+
250.89239	202	
250.94947	228	
251.06827	194	
251.94704	132	
252.07708	374	1+
252.10328	136	
252.93757	128	
253.01278	140	
253.90538	176	
254.24305	134	
255.86804	138	
255.89485	218	1+
257.06122	152	
258.13645	126	
258.97802	208	
259.84200	184	1+
259.91003	198	1+
260.96919	1160	1+
260.98644	130	
261.07404	142	
261.88780	134	
262.91782	298	1+
262.96811	204	
263.00363	150	
263.05724	192	
263.91456	212	1+
263.94989	170	
263.97508	134	
264.07736	196	
265.00188	358	1+
265.93919	124	
266.05298	128	
266.24793	166	1+
266.94405	288	
266.99566	138	
267.13452	154	
267.90061	130	
267.97384	646	1+
268.57952	150	
268.89563	144	
268.96184	988	1+
269.04843	364	1+
269.13568	146	
269.17762	122	
269.96838	630	1+
270.17952	174	
270.84620	168	1+
270.87550	144	
270.89765	136	
271.02993	200	1+
271.91435	122	
272.93604	306	1+
273.85451	240	1+
273.97443	342	1+
274.16132	204	1+
274.21939	152	
275.05530	146	
276.88935	250	1+
277.01462	126	
277.04594	122	
277.16398	142	
277.81123	196	1+
278.85305	134	
278.91685	254	1+
279.01616	1342	1+
279.06628	126	
279.10053	328	1+
280.26191	266	
281.95578	184	
282.07243	372	1+
282.10959	130	
282.97615	450	1+
283.07548	256	1+
283.12974	164	
283.28376	170	1+
283.79704	278	1+
284.05057	196	
284.11378	330	1+
284.95402	202	
285.21174	148	
285.84114	244	
285.94188	206	1+
287.00420	184	1+
288.06235	286	1+
288.10352	138	
289.15759	138	
289.93679	134	
290.00278	138	
290.15523	196	1+
290.88071	224	1+
292.90858	124	
293.03329	312	1+
293.05948	152	
293.08453	230	
293.12064	124	
293.84977	372	1+
293.98653	250	1+
294.16235	134	
295.02063	216	1+
296.15047	422	1+
297.05102	178	1+
297.07547	372	1+
298.85373	198	1+
299.93255	176	
300.88356	140	
301.04207	208	1+
302.22216	416	
302.85239	154	
302.99347	242	1+
303.85508	426	1+
304.14096	124	
304.26106	148	
305.27725	536	1+
306.05387	150	
306.07547	138	
306.80094	358	1+
306.87967	246	1+
307.15916	134	
307.29081	812	1+
307.78770	342	1+
307.96420	212	1+
308.05573	214	1+
308.13010	126	
308.14514	214	1+
308.25553	224	1+
308.29491	586	1+
309.21875	184	
310.31046	182	
310.88188	140	
311.02618	128	
311.34453	146	
311.86434	170	1+
313.12076	128	
313.15674	206	1+
315.13437	272	1+
317.02801	290	1+
318.07304	306	1+
320.29434	242	1+
320.80794	126	
320.96243	288	1+
321.03714	288	1+
321.10851	126	
321.27918	146	
322.15624	328	1+
322.92742	174	
323.23950	620	1+
323.34938	136	
323.82159	142	
324.23892	392	1+
324.33039	232	1+
325.26614	288	1+
326.87254	318	
327.02840	246	1+
327.10104	160	
327.88877	266	1+
328.18760	144	
328.80537	136	
329.14735	164	
329.31873	124	
330.66558	100	1+
331.16258	180	
331.87500	270	1+
332.00190	140	
332.08795	174	
332.14173	128	
333.06752	366	1+
333.33157	124	
334.07103	272	1+
334.30579	192	1+
335.09716	204	
335.15828	198	1+
336.94384	166	
337.80932	148	
337.94433	122	
339.08525	138	
339.82649	260	
340.93924	124	
340.99702	204	1+
341.36194	384	1+
341.78458	132	
342.08531	344	1+
342.16528	130	
342.21225	188	1+
342.24246	280	1+
342.28042	220	
342.89978	134	
343.11858	170	1+
343.27857	348	1+
344.22722	288	1+
344.28125	222	1+
345.20219	138	
347.30152	330	1+
348.11221	410	1+
348.32000	562	1+
349.03772	208	1+
349.32275	396	1+
350.17931	188	1+
350.29980	254	1+
351.34185	138	
352.94621	128	
353.06770	132	
353.19509	204	1+
354.14076	136	
356.16579	172	
357.05886	162	
357.07645	134	
359.36406	448	1+
360.11479	222	
360.25005	162	
360.28806	314	1+
360.36551	316	1+
360.94185	144	
361.08925	212	1+
361.88608	140	1+
362.10474	218	1+
362.20982	346	1+
362.26695	302	1+
363.21206	368	1+
364.15847	126	
364.17998	128	
364.26657	134	
365.24814	224	
365.38961	136	
366.22895	230	1+
366.33981	156	
366.39591	120	
366.92762	182	
367.08323	132	
367.33076	494	1+
367.77869	140	
368.06368	260	1+
368.38024	154	1+
368.42358	1966	1+
369.20470	224	1+
END IONS

###FS:    #m/z: 336.94572 #charge 1+
###MS: 6
###MSMS: 7
BEGIN IONS
TITLE=Cmpd 4, +MS2(336.9457), 28.0-35.0eV, 0.1min #7
RTINSECONDS=7.1095
SCANS=6-7
PEPMASS=336.94572	185062
CHARGE=1+
196.88711	162	1+
198.85800	128	
204.00508	220	1+
205.94634	360	1+
206.91811	118	
208.88311	112	
211.94446	9018	
212.02167	136	1+
212.12406	142	1+
212.87943	536	1+
212.94745	284	
213.93808	4090	1+
215.88648	832	1+
217.02958	116	
217.88297	338	
217.93598	310	1+
218.85762	114	
221.89155	158	
222.88903	122	
222.95641	474	1+
223.96011	324	1+
227.03652	170	
227.89299	452	1+
227.95403	144	
228.89396	264	1+
229.95460	6890	1+
230.02475	380	1+
230.11222	136	
230.88856	656	1+
231.03011	222	1+
231.95021	3168	1+
232.00227	268	1+
232.89163	146	
233.00622	184	1+
233.05687	118	
233.08599	214	1+
233.89957	486	
233.94705	658	
234.89104	634	1+
236.03781	158	
237.06329	140	
238.89505	146	
239.05914	114	
239.90622	130	
240.96542	152	
241.04775	308	
242.94072	264	
243.96276	222	1+
244.03985	192	1+
244.97438	382	1+
245.05828	114	
245.99895	142	
247.05965	114	
247.96522	2182	1+
248.90104	238	
248.98750	288	
249.04143	132	
249.08408	260	1+
249.88164	134	
249.96198	1018	1+
249.99022	166	
250.02667	128	
250.04417	218	1+
250.11088	142	
250.95288	140	
250.99213	140	
251.07064	166	
251.11628	124	
251.96102	168	
252.22649	126	
252.26344	124	
252.97052	4692	1+
253.04453	218	1+
253.22754	200	1+
253.98580	144	
254.00072	118	
254.08833	246	1+
254.96622	2266	1+
255.07281	564	1+
256.90357	116	
256.96507	540	
257.02472	178	1+
257.91401	230	
257.99268	124	
258.96608	160	
258.98908	302	1+
259.06193	140	
260.21287	140	
261.88310	142	
261.99112	128	
262.91182	284	1+
263.24426	134	
263.89860	176	
264.23507	126	
264.98294	148	
265.01763	366	1+
265.99288	494	1+
266.24906	124	
266.97694	144	
266.99540	372	1+
267.00966	164	
267.09538	136	
267.97049	136	
268.11014	112	
270.08795	254	1+
270.95344	218	
270.98012	432	
271.07884	114	
271.85035	420	1+
272.85138	302	1+
272.97627	164	
273.00800	266	1+
273.11398	232	1+
274.80084	198	1+
275.03984	132	
276.84133	148	
276.99952	146	
277.07713	258	1+
277.86404	184	1+
278.91497	290	1+
279.00162	116	
279.03094	148	
279.12153	172	
279.22726	148	
280.06674	172	
280.91846	266	1+
281.04835	1242	1+
281.09303	272	1+
281.11628	120	
281.19086	132	
281.84900	124	
282.81236	120	
282.94798	126	
283.02637	564	1+
283.04562	182	
283.78968	218	1+
283.84635	162	1+
287.12850	146	
288.01817	126	
289.00664	414	1+
289.51390	240	
290.04328	208	1+
290.08884	174	
290.86001	164	
290.96906	188	1+
291.07619	350	1+
291.17842	166	
292.07942	324	1+
292.12964	146	
292.16598	132	
292.87237	112	
293.87317	130	
293.99436	172	
294.11607	138	
294.13908	112	
294.28429	118	
295.00321	136	
295.02375	132	
295.20670	126	
295.27660	230	
295.99317	206	
296.10676	248	1+
296.15208	236	1+
296.87714	172	1+
297.86469	134	
298.08316	266	
298.58321	340	
298.95693	154	
299.05987	828	1+
300.51627	154	
300.91051	112	
300.93025	254	1+
301.01581	166	
301.06826	336	1+
301.09306	328	1+
303.03711	194	1+
303.20472	186	
303.92893	176	
304.03335	204	1+
304.09854	160	
305.22647	144	
305.94337	128	
307.04770	182	1+
307.28938	332	1+
309.13290	132	
311.10199	172	
311.12770	116	
311.87590	114	
313.08251	262	1+
314.90817	122	
314.92736	112	
315.25645	164	
316.18966	214	
316.22196	170	
316.25947	150	
316.91901	308	1+
318.20414	384	1+
319.03398	366	1+
319.08840	198	1+
320.07436	284	1+
321.21711	398	1+
322.01674	202	1+
322.13738	304	1+
322.31041	296	1+
323.23892	928	1+
324.32418	112	
325.12704	142	
325.93529	154	1+
326.78730	170	
327.96466	176	1+
328.89552	116	
329.31951	146	
330.87373	138	
331.45020	110	
332.08761	228	
332.25199	174	1+
332.97947	112	
333.06656	368	1+
333.14409	116	
333.29346	158	
333.32372	208	1+
334.19402	178	
334.22954	280	1+
334.84523	112	
335.23450	196	1+
336.97100	122	
337.01350	226	
337.06327	154	
337.19890	128	
337.22603	130	
337.26201	308	1+
337.35412	154	
338.22578	128	
338.34479	116	
339.22870	110	
339.29298	234	1+
340.14888	128	
340.20856	202	
340.32593	120	
340.38968	712	1+
341.02581	140	
341.25069	370	1+
341.25727	152	
341.96478	228	1+
342.18298	130	
END IONS

###FS:    #m/z: 557.24298 #charge 1+
###MS: 6
###MSMS: 8
BEGIN IONS
TITLE=Cmpd 5, +MS2(557.2430), 29.4-36.7eV, 0.2min #8
RTINSECONDS=7.8815
SCANS=6,8
PEPMASS=557.24298	163070
CHARGE=1+
229.02712	172	1+
232.12654	286	1+
232.86274	274	1+
238.09800	296	
238.98721	190	1+
239.10358	216	
240.11452	356	1+
242.01632	232	1+
242.99869	218	1+
243.92474	400	1+
245.04380	382	1+
245.88129	288	1+
246.10480	218	1+
247.89027	214	
247.94608	804	1+
248.03566	578	1+
249.00107	312	
249.02504	240	
249.88779	216	
251.04115	226	1+
251.92698	170	1+
255.84127	172	1+
256.00675	216	1+
258.94930	516	1+
259.07064	316	
259.99037	246	
260.04213	214	1+
260.98707	314	
261.91497	344	1+
262.25221	208	
262.92885	326	1+
262.97491	488	1+
263.01645	360	
265.95869	1414	1+
266.16678	294	1+
266.86143	158	1+
267.13415	176	1+
267.93848	228	
268.00047	298	1+
268.86789	210	
269.89908	366	1+
270.03273	222	
270.04756	300	1+
270.97117	204	
271.05111	224	1+
271.87359	446	
272.85400	204	
272.87995	286	
272.96624	358	
273.95494	292	1+
274.05113	200	1+
275.14700	254	1+
276.08820	352	1+
276.15362	144	1+
277.09378	262	1+
277.99375	498	1+
278.17601	206	
279.00573	180	1+
280.14492	358	1+
280.98108	312	1+
282.27726	782	1+
283.26011	248	
283.86814	218	1+
283.92368	300	
283.97038	202	
284.05222	212	
284.14270	1470	1+
285.94186	314	
286.87920	232	1+
286.92756	338	1+
286.94452	248	
287.06091	472	1+
287.97274	470	1+
288.17564	200	1+
289.88187	686	1+
290.01690	272	1+
290.92776	404	
291.91989	352	1+
292.06329	470	1+
293.11852	368	1+
293.16313	332	1+
293.21329	196	1+
293.87681	538	1+
294.04425	662	1+
294.12292	256	1+
296.21542	198	1+
297.95004	190	1+
299.98781	206	
300.28734	318	1+
300.85294	248	
300.97756	418	1+
301.95238	358	
302.01662	230	
302.95261	1060	1+
303.95597	776	1+
304.07872	240	1+
304.93779	282	1+
305.97720	338	1+
306.16457	396	1+
306.93596	464	1+
307.28843	714	1+
307.89293	288	
308.14809	240	
308.29430	526	1+
308.87830	204	
308.92770	1032	1+
309.02311	314	
309.16106	304	1+
309.89229	394	1+
310.03866	302	1+
311.29370	1082	1+
311.88535	532	
312.86870	282	
312.94725	344	1+
313.88444	506	1+
314.13342	356	1+
314.95594	992	1+
315.03025	406	1+
315.28508	196	1+
315.89711	536	1+
316.01898	216	
316.17627	216	1+
317.85862	586	1+
317.87813	334	1+
318.85694	502	1+
318.88082	220	1+
319.96090	1244	1+
320.13262	272	1+
321.08209	234	
322.01829	236	
322.03717	524	1+
322.19263	932	1+
322.88209	442	1+
325.08811	290	1+
325.12706	260	1+
325.16079	222	
326.88144	232	
326.93539	314	
327.02783	356	
327.15747	210	
327.87777	640	1+
328.14750	378	1+
328.17985	202	1+
328.97515	394	1+
329.15099	236	1+
330.87766	586	1+
331.00692	196	1+
332.09926	204	
333.97408	250	
334.15652	226	1+
334.97041	382	1+
335.88709	296	1+
335.97527	238	1+
336.09308	604	1+
336.81774	218	1+
337.29583	222	1+
337.86041	226	
338.00559	262	1+
338.08189	354	1+
338.86441	534	1+
338.92094	222	
339.04967	252	
339.16720	260	1+
339.86569	376	1+
340.02680	308	
340.19735	318	1+
341.00930	338	
341.04755	404	1+
341.81869	166	1+
341.88441	214	
342.86179	264	
342.99545	602	1+
343.87548	398	
344.85961	776	1+
344.98426	250	1+
345.89524	228	1+
346.02914	378	1+
346.12150	380	1+
346.13949	224	
347.09340	300	1+
347.11499	364	1+
348.89317	342	
349.09825	360	1+
349.98161	338	1+
350.10411	228	1+
350.84173	226	1+
351.04953	146	1+
351.18611	424	1+
351.28151	204	1+
351.93435	306	1+
353.10698	264	1+
353.89476	308	1+
354.04349	362	
354.15299	210	
354.79358	494	1+
355.02584	416	1+
355.06538	476	1+
356.19725	218	
356.97836	224	
357.00276	522	1+
357.18120	438	1+
357.79510	238	1+
357.88736	278	
359.89681	448	1+
360.14732	222	
361.18523	356	1+
362.08195	540	1+
362.15146	224	
363.02849	296	1+
363.05824	378	1+
363.08636	418	1+
363.88055	518	
364.06363	264	1+
364.14029	422	1+
364.90064	364	1+
365.86097	322	
366.41676	128	1+
366.83947	378	1+
366.88464	216	
366.93540	250	1+
367.33378	252	1+
367.87639	204	
367.89760	250	1+
368.87028	364	1+
369.07326	188	1+
370.17346	332	1+
370.19138	350	1+
370.98217	374	1+
371.35386	244	1+
371.85545	230	1+
372.16150	320	1+
372.54482	196	1+
374.95801	230	1+
375.01919	212	1+
375.88771	332	1+
376.04358	238	1+
377.02413	214	
377.20961	200	1+
377.86099	304	1+
377.88850	414	1+
377.91359	758	1+
378.00935	166	1+
378.25892	216	1+
379.13626	310	1+
379.21661	320	1+
379.26184	174	1+
380.03922	242	1+
380.17820	232	
380.78120	292	1+
380.85292	248	
381.04094	174	1+
381.13773	240	
381.19185	552	1+
381.84545	534	1+
382.19687	370	1+
382.91490	1122	1+
383.32730	342	1+
383.76132	232	
384.12059	646	1+
384.17161	514	1+
384.20908	610	1+
384.85526	522	1+
384.90727	1048	
385.02747	208	
385.12328	418	1+
385.14911	438	1+
386.07574	394	1+
386.38689	200	1+
386.48023	128	1+
386.84946	424	1+
387.19859	1494	1+
387.88243	372	1+
387.90194	336	1+
388.15537	408	1+
388.22274	294	1+
389.16121	258	1+
390.00855	352	1+
390.83286	324	
391.11115	272	1+
392.04878	204	1+
393.08669	350	1+
393.15541	378	1+
393.92937	196	1+
394.86297	366	1+
395.05841	322	1+
395.84678	608	1+
396.80919	190	1+
398.13364	212	
398.19681	238	
398.22910	260	
399.05261	256	
399.15752	710	1+
399.19205	218	
399.86403	280	
400.17939	362	1+
400.85719	396	
400.92441	854	1+
401.86238	264	
402.08619	212	
402.11397	320	1+
402.14971	444	1+
402.22463	364	
402.32101	252	1+
402.37631	182	1+
402.76473	226	1+
402.91199	844	1+
403.07126	234	1+
403.17751	362	
403.87040	420	
404.85809	228	
405.02141	182	1+
405.16338	410	1+
405.21030	824	1+
405.86180	236	
406.91001	232	1+
407.12867	278	1+
407.29811	488	1+
407.36657	136	1+
407.87107	616	
408.76419	176	1+
408.85685	692	1+
412.84841	878	1+
413.06955	280	1+
413.16642	346	1+
414.21352	292	
416.01623	330	1+
416.21213	346	
416.88106	244	
417.22963	574	1+
417.92973	292	1+
418.02407	380	1+
418.86774	372	1+
419.07137	206	1+
419.27050	214	
420.13022	208	
420.20208	410	1+
420.92436	596	1+
421.18319	392	1+
421.20885	246	1+
421.26746	224	1+
421.35262	136	1+
422.37947	402	1+
422.86706	698	1+
423.22668	572	1+
424.13148	204	
424.20307	334	1+
424.87839	930	1+
425.88339	626	1+
425.93230	390	
426.11945	268	1+
426.14288	290	1+
426.86175	868	1+
426.99725	244	
427.08253	324	1+
428.16553	338	1+
429.26860	222	1+
429.87208	206	
430.85702	348	
430.88583	706	1+
430.92534	580	1+
431.86461	202	
432.10942	178	1+
432.88529	548	1+
433.15711	210	
434.03783	240	1+
434.21463	152	1+
434.26809	240	1+
434.38076	140	1+
435.30043	226	1+
435.48427	144	1+
435.86338	684	1+
438.19469	474	1+
438.21977	418	1+
438.86337	722	1+
438.89066	434	1+
439.89267	368	1+
440.92250	152	1+
441.14228	234	
442.20511	214	
442.87546	392	
443.14143	490	
443.20750	536	
443.88206	264	
444.00545	388	1+
444.23006	332	
444.87123	1260	
445.13668	1108	1+
445.19900	218	
445.29474	240	1+
447.03667	168	1+
447.06458	196	1+
447.12410	170	1+
448.19227	198	1+
449.14598	368	1+
450.04042	230	1+
451.11761	218	1+
451.22390	198	1+
452.83272	208	1+
453.88021	432	
455.39366	170	1+
456.21590	230	
456.28672	214	1+
456.87713	570	
457.87319	314	
458.35025	204	
458.83074	304	1+
458.86742	424	1+
458.90908	202	
459.08496	228	1+
459.15563	396	1+
459.20473	416	
459.27651	336	1+
459.34274	172	1+
460.20002	282	
460.22477	228	
460.41360	190	1+
461.21812	918	1+
462.88060	202	
463.21080	330	1+
463.84309	208	1+
464.27279	326	1+
464.32553	318	1+
464.77898	130	1+
466.05973	174	1+
467.88765	278	
468.06079	200	1+
468.15061	230	
468.87526	372	1+
469.13328	406	1+
469.78982	210	1+
470.73104	246	1+
471.90104	288	
472.10026	170	1+
472.19256	204	
472.86619	322	1+
472.89090	232	
474.90531	206	
475.18739	442	1+
475.24027	218	
476.40416	244	1+
476.89947	336	
478.12790	250	1+
478.25739	808	1+
478.79200	250	1+
479.22554	674	1+
479.30257	362	1+
479.37252	344	1+
480.17903	146	1+
480.83396	218	
483.35883	396	
483.86516	198	1+
484.83338	114	1+
485.19158	248	
485.36998	146	1+
485.70505	272	1+
486.21443	690	
486.42004	234	1+
487.21048	496	1+
487.88350	276	
490.87291	248	1+
493.33404	172	1+
494.29289	122	1+
494.49028	366	1+
495.10250	222	1+
497.24804	532	1+
498.25499	388	1+
498.84165	378	1+
499.21624	314	1+
499.34861	230	1+
500.03337	138	1+
500.92212	126	1+
501.00840	288	1+
501.12631	108	1+
501.14999	144	1+
501.29930	216	1+
501.35891	448	1+
501.83625	250	1+
502.19309	318	1+
502.24301	428	1+
502.30324	188	1+
502.68727	134	1+
503.08711	274	
504.22432	468	1+
504.77098	158	1+
505.48300	186	1+
506.90548	250	1+
507.14973	138	1+
510.16049	164	1+
510.22804	204	1+
511.21021	162	1+
512.03443	262	1+
512.85354	176	1+
512.96035	228	1+
513.03907	200	1+
513.28071	226	
514.17289	346	1+
514.30431	432	1+
515.20708	256	1+
515.37361	448	1+
515.77926	160	1+
516.25605	146	1+
516.37666	314	1+
517.09735	182	1+
517.17947	220	1+
517.30238	436	1+
517.44083	236	1+
518.48817	320	1+
519.07616	118	1+
519.25169	286	1+
519.32864	178	1+
519.99496	116	1+
520.10351	270	1+
520.29277	220	1+
521.91836	140	1+
522.23778	402	1+
522.29936	262	1+
522.33955	524	1+
522.38585	252	1+
522.84119	194	1+
523.23884	280	1+
523.30457	180	1+
523.39173	158	1+
523.45319	150	1+
526.23081	380	1+
527.23399	310	1+
527.26272	152	1+
527.34164	228	1+
528.87717	208	1+
529.41953	184	1+
529.76775	132	1+
531.01521	130	1+
532.30015	288	1+
532.79488	166	1+
535.28146	224	1+
535.40100	238	1+
535.87535	258	1+
536.16310	156	1+
536.24795	272	1+
536.47851	592	1+
537.08059	344	1+
537.25246	214	1+
537.36538	220	
537.40408	788	1+
537.48485	372	1+
537.87518	176	1+
538.52080	506	1+
538.92760	238	1+
539.27204	216	1+
539.34213	150	1+
539.43245	218	
539.48475	202	
539.74608	254	1+
540.04897	198	1+
540.18117	210	1+
540.24965	312	1+
540.44379	202	
540.50681	158	1+
540.70932	182	1+
541.25346	246	1+
541.32129	180	1+
542.02691	232	1+
542.49604	232	1+
543.28831	266	1+
543.41818	176	1+
543.51383	208	1+
544.76279	422	1+
545.41236	192	1+
547.16291	120	1+
549.68967	194	1+
550.68965	134	1+
552.24035	268	1+
552.55476	726	1+
552.75263	102	1+
553.31550	1240	1+
553.40066	432	1+
553.44780	210	
553.51962	214	
553.88488	320	1+
554.40381	374	1+
554.43457	428	1+
554.47241	348	
554.50215	250	
554.53082	338	
554.58605	482	1+
554.81781	140	1+
554.95365	168	1+
555.24215	162	1+
555.47271	512	1+
555.53428	1258	1+
556.50839	902	1+
556.57659	322	
557.27809	600	1+
557.43952	364	
558.28111	470	1+
558.42296	210	
558.48119	1490	1+
558.52002	1714	1+
558.72331	130	1+
558.89730	126	1+
559.00753	180	1+
559.11438	242	1+
559.16565	282	1+
559.41563	556	1+
559.45652	246	
560.36442	678	1+
560.73456	194	1+
561.12863	192	1+
561.30172	770	1+
561.36916	516	1+
561.39489	450	1+
562.56163	368	1+
END IONS

###FS:    #m/z: 539.23243 #charge 1+
###MS: 6
###MSMS: 9
BEGIN IONS
TITLE=Cmpd 6, +MS2(539.2324), 28.9-36.2eV, 0.2min #9
RTINSECONDS=8.654
SCANS=6,9
PEPMASS=539.23243	156732
CHARGE=1+
191.95603	276	
206.91883	288	
207.92069	204	
221.92999	388	1+
223.05927	356	1+
227.19927	218	
230.84693	676	1+
230.95393	250	1+
230.96605	426	1+
231.09038	156	1+
233.89027	500	1+
235.97732	174	1+
242.00877	266	1+
242.94057	530	1+
245.05079	262	1+
245.96150	202	
247.16462	180	1+
247.89319	434	
247.94619	1064	1+
248.03446	586	1+
248.12572	176	
248.85139	292	1+
248.96678	290	1+
249.88708	2710	1+
251.00153	152	1+
251.02910	214	1+
251.05913	202	1+
251.09093	170	
251.90048	240	
252.94507	386	1+
253.08541	196	
254.96603	174	
256.26027	198	
257.07938	308	1+
257.10312	376	1+
259.05677	218	1+
259.86193	256	1+
259.99441	386	1+
261.04414	766	1+
261.13310	332	1+
262.04975	552	1+
262.92485	224	
263.99172	180	
264.01526	378	1+
264.26606	288	1+
265.90320	950	1+
265.95754	918	1+
266.13180	232	1+
266.49004	214	1+
266.99575	3408	1+
267.28397	106	1+
267.89726	5364	1+
268.09285	254	1+
268.86630	198	1+
268.97480	736	1+
269.12699	320	1+
269.19250	178	1+
269.89390	1568	1+
270.08411	220	1+
271.05767	120	1+
271.87390	904	1+
273.00798	418	1+
273.87886	192	
273.95131	426	1+
275.89606	430	1+
277.02527	166	1+
277.89447	1016	1+
278.09119	198	1+
279.89433	300	1+
280.12529	314	1+
280.14467	170	
280.97633	230	1+
281.04702	1242	1+
282.27667	380	
283.04286	388	1+
283.26241	228	
283.91856	280	
283.95101	256	1+
284.08691	202	1+
284.13545	168	
285.00781	3128	1+
285.15904	112	1+
285.91197	526	1+
285.94186	1264	1+
286.26926	256	1+
286.75766	96	1+
287.00751	438	1+
287.03501	572	1+
287.08626	376	1+
287.90929	1944	1+
287.97020	230	
288.30325	130	1+
288.88728	202	
288.97125	192	
289.88556	1076	1+
290.91332	862	1+
291.00957	236	1+
291.90180	452	1+
292.06626	332	1+
292.14975	210	1+
292.95549	280	1+
293.06629	186	1+
293.10906	204	1+
293.87951	410	1+
294.03531	192	
294.20436	198	1+
297.04063	190	1+
297.06811	174	
297.24916	294	1+
297.90123	146	1+
299.05941	1670	1+
299.87589	422	1+
299.92898	290	1+
299.97440	884	1+
300.84641	574	1+
300.87310	282	1+
300.97930	710	1+
301.41565	94	1+
301.96073	324	1+
302.04395	260	1+
302.06122	188	
302.79552	510	1+
302.84609	288	1+
302.87035	274	1+
303.95423	678	
304.03548	218	1+
304.08449	238	1+
304.84094	394	1+
304.93990	306	
305.15899	326	1+
305.95864	322	
306.12112	302	1+
306.89178	684	1+
306.93383	776	1+
307.08088	212	1+
307.28927	580	1+
307.89416	586	1+
308.21425	338	1+
308.29177	500	1+
308.92704	614	1+
309.15309	370	1+
310.07536	190	1+
310.88182	534	1+
310.91714	178	
312.08366	140	1+
312.86840	290	
312.91166	166	
313.15724	182	
316.86249	326	
317.20976	244	1+
317.97811	172	1+
318.85727	224	
319.80023	298	1+
319.88169	654	1+
319.95379	274	1+
320.88532	442	1+
321.15009	350	1+
322.85459	458	1+
322.88401	468	1+
323.01800	192	
323.12517	260	1+
323.85421	306	1+
324.98362	180	
325.01560	456	1+
325.25241	306	1+
325.90315	218	
326.02247	330	1+
326.14204	384	1+
326.16073	348	1+
326.84720	520	1+
326.91222	332	1+
326.96441	334	
327.19180	348	1+
327.81473	244	1+
327.91412	300	1+
327.94763	446	1+
328.89035	226	
328.98259	314	1+
329.88131	544	1+
329.90436	458	1+
329.98482	210	1+
330.12627	160	1+
330.88131	382	1+
330.90769	336	1+
331.18871	138	1+
333.89536	166	
334.08642	338	1+
335.88591	750	1+
336.13236	352	1+
336.22915	204	1+
336.39493	208	1+
336.87087	224	
337.07755	266	1+
337.13211	228	1+
337.16025	186	
337.17744	184	
337.88094	346	
337.89944	372	
338.01886	330	1+
338.18303	170	
338.89288	852	
338.98218	366	1+
339.87694	352	
339.98572	252	1+
340.22654	226	1+
340.85275	358	
340.89204	202	
341.01333	316	1+
341.08553	396	1+
341.23209	142	1+
341.87718	598	1+
341.98207	788	1+
342.19642	454	1+
342.81580	356	1+
343.87352	1908	1+
344.18014	200	1+
344.23075	198	1+
345.01702	260	1+
345.87190	958	1+
345.97595	526	1+
346.04251	350	1+
346.98402	390	1+
347.81444	166	1+
348.09666	216	1+
348.12655	202	
348.78454	274	1+
348.85658	208	1+
348.88353	272	1+
348.96879	216	
349.14545	174	
349.90167	180	
350.94253	508	1+
350.97012	168	
351.31606	194	1+
352.08580	246	1+
353.08884	212	1+
353.89868	296	1+
354.84213	182	1+
355.02594	180	1+
355.06640	5542	1+
355.13438	302	1+
357.15810	172	
357.77674	284	1+
358.06522	576	1+
358.10983	212	1+
358.14130	322	1+
358.49591	192	1+
359.88558	798	1+
360.19811	216	
360.37271	220	1+
360.83507	254	
361.16281	172	
361.21696	454	1+
361.88464	6152	1+
363.14056	262	
363.16240	194	
363.88075	7846	1+
364.78514	296	1+
364.92338	378	1+
366.00828	236	1+
366.04021	228	1+
366.78660	292	1+
367.15431	238	
367.26401	150	1+
367.52224	102	1+
367.85788	510	1+
367.95851	290	1+
368.09838	384	1+
368.18537	216	
368.86119	378	1+
369.10529	266	1+
369.78608	288	1+
369.90418	140	1+
370.97088	404	
371.09446	614	1+
371.36617	158	1+
371.83855	448	1+
371.96983	496	1+
373.03710	206	
373.28178	184	
373.77121	196	1+
374.15878	328	
375.96664	206	1+
376.06395	440	1+
377.63008	178	1+
378.67996	232	1+
378.86437	246	
378.88991	410	1+
378.98007	166	1+
379.89349	346	1+
380.00559	320	1+
380.04039	154	1+
380.85855	176	
380.96197	616	1+
381.14972	166	
381.23000	270	1+
381.80100	192	1+
381.84865	762	1+
382.18684	352	1+
382.90718	654	1+
383.22561	230	
384.21227	200	1+
384.90357	1660	1+
385.28669	140	1+
385.97142	526	1+
386.21975	338	1+
386.25608	216	1+
387.14883	260	1+
387.19395	402	1+
387.84658	220	
387.86994	204	
388.98098	370	
389.33779	188	1+
389.70754	256	1+
389.97340	1290	1+
390.84075	194	
390.85915	184	
390.97476	930	1+
391.22827	338	1+
391.84208	250	
392.21711	224	1+
392.86114	244	
393.07677	172	1+
393.12886	252	1+
393.32679	228	1+
393.85009	184	
393.85940	956	1+
394.83257	528	1+
394.86134	814	1+
395.05637	172	
395.15966	332	1+
395.34465	226	1+
396.21271	416	1+
396.96070	222	1+
397.06633	232	1+
397.21728	350	1+
397.80651	330	1+
398.19696	356	1+
398.80576	192	1+
399.28356	220	1+
400.94979	222	1+
401.01970	184	
401.06830	270	
401.17636	318	1+
401.71740	234	1+
402.08357	264	1+
402.37553	228	1+
402.86683	198	
402.91229	1016	1+
403.14924	278	1+
403.35286	278	1+
403.87271	746	1+
405.62912	158	1+
405.86090	502	
406.85824	348	
407.05741	226	1+
407.13897	294	1+
407.19101	264	1+
407.85871	794	1+
408.26284	168	1+
408.39965	134	1+
408.85629	488	1+
409.21740	174	
410.07541	206	1+
410.17255	354	1+
411.68807	132	1+
411.80529	270	1+
411.86077	312	
411.88213	192	
411.99187	670	1+
412.12193	272	
412.32508	214	1+
412.84532	1086	1+
412.87115	296	
412.93770	194	1+
413.12852	218	
413.34436	172	1+
413.74119	226	
413.87199	474	1+
414.08492	182	
414.71754	170	1+
414.81877	272	1+
415.18347	258	1+
415.22728	352	1+
415.69017	134	1+
416.11015	212	1+
416.23082	300	1+
416.30622	258	1+
416.87911	438	1+
418.08110	192	
418.16059	370	1+
419.22924	262	1+
419.94901	148	1+
420.04702	398	1+
420.12908	202	1+
420.18927	338	1+
420.92948	202	1+
421.18339	228	1+
421.88007	264	
421.90886	234	1+
422.13458	368	1+
422.88365	188	
422.91129	168	1+
423.24303	228	1+
423.32845	238	1+
423.86971	638	1+
424.04133	216	1+
424.12227	188	1+
424.20579	408	1+
424.33650	156	1+
425.14770	188	
425.88802	238	
426.86187	812	1+
426.88410	206	
427.17371	168	
427.18949	340	1+
428.23295	222	1+
429.26242	302	1+
429.79603	174	1+
429.89110	512	
430.00439	392	1+
430.13692	308	
430.82162	148	1+
430.85724	266	
430.88250	530	
431.11859	192	1+
431.40198	224	1+
431.86738	436	
432.01149	178	
432.23284	178	1+
432.88051	812	1+
433.06114	274	1+
433.81795	300	1+
433.86001	210	
434.86181	916	1+
434.88904	250	
438.35144	218	1+
438.85641	302	1+
438.97065	210	1+
439.14804	462	1+
439.89833	198	
440.05500	180	1+
440.15095	394	1+
440.34528	180	1+
440.81592	226	1+
440.94013	304	1+
441.26058	238	1+
442.57435	92	1+
443.19150	284	
443.21557	446	1+
443.87982	210	
444.16765	186	
444.28278	188	1+
444.34604	170	1+
444.87215	1020	1+
444.91289	144	1+
445.11415	192	1+
445.18260	640	
446.18427	708	1+
446.31835	170	1+
446.76009	194	
446.79101	190	1+
448.14203	272	
449.04290	178	
449.08327	214	1+
449.11128	232	
449.14623	166	
449.23281	174	1+
449.87935	496	1+
451.31738	156	1+
452.04354	138	1+
452.15229	172	
452.23648	284	1+
452.89765	174	
453.36022	200	1+
453.89973	286	
454.16253	170	
454.32282	346	1+
455.17611	256	
455.78401	260	1+
455.87317	650	1+
456.11429	358	1+
456.21589	344	1+
457.71351	202	1+
457.86742	2828	1+
457.90135	206	
458.05739	364	1+
458.24399	176	
459.80904	172	1+
459.86739	622	1+
459.89443	264	1+
460.09196	242	1+
460.20842	600	1+
460.25920	202	
460.45151	176	
461.17896	194	
461.26241	216	
461.99087	178	1+
462.24829	610	1+
463.19554	1938	1+
463.22554	296	1+
463.25319	372	1+
464.38706	602	
464.78754	198	1+
465.39137	402	
465.89559	318	
466.84772	216	1+
467.18158	428	1+
467.88818	332	
468.18059	304	1+
470.15899	150	1+
470.88967	202	1+
471.22161	176	1+
474.15867	368	1+
475.16103	312	1+
475.21631	180	
475.83255	200	1+
476.19191	166	
476.22301	234	1+
477.35105	186	1+
477.78450	242	1+
477.83372	180	1+
478.10492	298	1+
478.93066	260	1+
478.99828	184	1+
479.21126	178	
479.32325	184	
479.93746	290	1+
480.07849	308	1+
480.23129	174	
480.37559	210	1+
481.20777	306	
481.90620	188	1+
482.20995	184	
483.90038	302	1+
484.87163	194	1+
485.42573	158	1+
485.90127	172	
486.21742	356	1+
486.72853	186	1+
487.83922	196	1+
487.88389	176	
488.34988	280	1+
492.11484	234	1+
492.72391	186	1+
493.10160	402	1+
494.28059	234	1+
494.33167	198	
495.85274	206	1+
496.30274	172	1+
497.88552	402	1+
499.09769	176	1+
499.19243	236	1+
499.21506	182	1+
499.35639	782	1+
500.02804	266	1+
500.21683	130	1+
500.36203	624	1+
501.03106	176	1+
501.07011	158	1+
501.29614	172	1+
501.41348	202	
501.78410	262	1+
502.10583	182	
502.26319	330	1+
502.35405	348	1+
502.38527	148	1+
502.86398	226	1+
503.11720	574	1+
503.27092	212	1+
504.11564	412	1+
504.39273	280	1+
505.31579	156	1+
505.44423	452	1+
505.73591	166	1+
506.36478	320	1+
506.44298	334	1+
506.73991	120	1+
507.20452	204	1+
507.36620	226	1+
507.84130	196	1+
508.20709	156	1+
510.85024	124	1+
513.18695	218	1+
514.10524	170	1+
514.18748	146	1+
515.30122	176	1+
516.05495	184	1+
516.27127	172	1+
517.16076	174	1+
517.38978	348	1+
517.44527	434	1+
518.15980	118	1+
518.44829	266	1+
518.87813	262	1+
519.27629	148	1+
519.30747	242	1+
519.34475	168	1+
519.87972	188	1+
520.10047	228	1+
520.21018	218	1+
520.22676	282	1+
520.37485	426	1+
520.46658	334	1+
520.50602	288	
521.24131	182	1+
521.34510	234	1+
521.37867	348	1+
521.43330	438	1+
521.79756	224	1+
521.94968	144	1+
522.17346	326	1+
522.46684	448	1+
522.51965	758	1+
523.35899	324	1+
523.40014	684	1+
523.46630	298	1+
523.52262	430	1+
524.25886	348	1+
524.31841	240	1+
525.05352	242	1+
525.25826	322	1+
525.31475	148	1+
525.36793	376	1+
525.48976	402	1+
526.05314	184	1+
526.79302	188	1+
526.80660	132	1+
528.28575	176	1+
528.31486	166	1+
529.99331	258	1+
530.73568	194	1+
533.00652	130	1+
533.26372	168	
534.47292	534	1+
535.57075	274	1+
535.61355	202	1+
535.70220	142	1+
535.95639	256	1+
535.99072	234	1+
536.31007	272	
536.41678	514	1+
536.47117	582	1+
536.51918	418	1+
536.99878	150	1+
537.03906	196	1+
537.28815	590	1+
537.33552	892	1+
537.47515	420	1+
537.78316	234	1+
538.28983	506	1+
538.53555	416	1+
538.59572	322	1+
539.14726	196	1+
539.25343	218	1+
539.39138	484	1+
539.47735	688	1+
539.83454	292	1+
540.10767	274	1+
540.33934	388	1+
540.35441	350	1+
540.47691	478	1+
540.51534	282	1+
540.55088	446	1+
540.75456	174	1+
541.01129	144	1+
541.07726	174	1+
541.18640	232	1+
541.34832	236	1+
541.43955	670	1+
542.05021	192	1+
542.19016	140	1+
542.25190	184	1+
542.44303	378	1+
542.48885	578	1+
542.52989	400	1+
542.56660	616	1+
543.05787	140	1+
543.38012	658	1+
544.27068	228	1+
544.47133	330	
544.50538	246	1+
END IONS

###FS:    #m/z: 336.94602 #charge 1+
###MS: 10
###MSMS: 11
BEGIN IONS
TITLE=Cmpd 7, +MS2(336.9460), 28.0-35.0eV, 0.2min #11
RTINSECONDS=12.329
SCANS=10-11
PEPMASS=336.94602	159886
CHARGE=1+
196.90424	112	
200.03377	96	
205.01465	146	
205.95017	126	
206.91549	98	
208.88310	132	
208.97859	220	
209.94459	136	
210.18525	142	
211.94426	10996	1+
212.00552	118	
212.87680	518	1+
212.89202	310	1+
213.93940	4010	1+
215.88798	876	1+
215.93705	440	
217.85322	110	
217.88385	334	
217.93800	114	
219.07501	98	
222.90789	100	
223.95953	336	
224.95923	146	
225.94550	184	1+
226.89240	306	1+
228.89547	382	1+
228.91025	114	
228.93003	112	
229.95528	10456	1+
230.15594	110	
230.17354	112	
230.88666	914	1+
231.95051	3720	1+
233.82575	96	
233.89828	482	
233.94722	1186	1+
235.89469	300	
236.08137	130	
237.99296	152	
238.03540	228	1+
238.05523	96	
239.14575	184	
239.89973	134	
240.01702	118	
242.01093	124	
242.91312	100	
244.79001	146	
244.91560	102	
245.06723	94	
245.09098	104	
246.02550	98	
246.97648	308	
247.10433	186	1+
247.96607	2024	
248.89814	412	1+
248.98721	384	1+
249.96199	1008	1+
251.09247	234	1+
251.28803	100	
251.95916	336	
252.06448	154	1+
252.97125	5802	
253.04770	116	
253.90691	166	
253.96945	116	
254.90296	306	1+
254.92463	110	
254.94073	186	
254.96618	2930	1+
255.07305	272	
256.81509	108	
257.08341	102	
257.96092	318	1+
258.01773	138	
258.15007	162	
258.19223	138	
258.52010	106	
259.18252	110	
259.49040	122	
260.64287	96	
260.80373	124	
262.00620	118	
262.92852	98	
263.06978	144	
263.97957	194	
265.01649	518	
265.25831	104	
265.87668	136	
265.96970	142	
266.56980	98	
266.83926	134	
266.98944	154	
267.01267	142	
267.05675	146	
267.99487	160	
268.00875	110	
268.09039	172	
268.83816	210	
268.97778	188	
269.11715	130	
270.98464	394	
271.09131	108	
271.13072	148	
272.96831	330	1+
273.00503	240	1+
273.03596	138	1+
273.84871	274	1+
274.91941	104	
274.93356	102	
276.23146	110	
276.84559	276	1+
278.04160	148	
278.19320	116	
279.11678	188	1+
279.82971	102	
279.89694	246	1+
279.96322	100	
281.04727	800	1+
281.80345	134	
282.27728	136	
283.02774	222	
283.06512	150	
285.84431	316	1+
285.90770	240	1+
287.76908	154	
287.81504	190	1+
288.06558	108	
288.80359	168	1+
289.00800	260	
289.02742	136	
289.52591	96	
289.88782	94	
290.01443	124	
290.22068	236	1+
290.88531	252	1+
292.07017	254	1+
292.86415	280	1+
293.14268	128	
293.85344	292	1+
293.99848	386	1+
294.90706	106	
295.07884	164	
295.97324	168	
295.98881	114	
296.08096	100	
296.97472	132	
297.88165	98	
298.30887	130	
298.58463	216	
299.06037	342	
300.05590	146	
300.93354	266	1+
301.07526	126	
302.81535	126	
303.03080	270	1+
305.15936	126	
305.29277	98	
305.78862	404	1+
306.31446	108	
306.81001	154	
307.30579	244	
308.29189	246	1+
308.80505	104	
309.18466	226	1+
309.31966	256	1+
309.87172	108	
310.87484	344	1+
310.92763	100	
311.13013	108	
311.96244	304	1+
312.07619	118	
312.86388	96	
313.04544	196	1+
316.12123	212	1+
318.16610	132	
319.59805	94	
319.88310	178	1+
320.28767	160	
320.91071	130	
321.12891	348	1+
321.22513	142	
322.04453	214	1+
322.07278	242	1+
322.13375	232	1+
323.01749	340	
323.23762	582	1+
324.89251	106	
325.11955	108	
326.88448	224	1+
326.96437	204	1+
327.08959	128	
327.18347	198	1+
327.19853	204	1+
329.87389	308	1+
329.89604	222	1+
331.04188	124	
332.08572	224	1+
333.04275	100	
333.08926	160	1+
333.21406	136	
333.82822	94	
334.19897	120	
335.16166	212	1+
335.34391	120	
337.19707	100	
337.25295	296	1+
337.35319	156	1+
338.01338	116	
338.22400	94	
338.28390	116	
339.10771	128	
339.22917	134	
339.92442	102	
340.35550	102	
340.39123	312	
341.24900	318	1+
341.39465	146	
342.13539	106	
END IONS

###FS:    #m/z: 507.84565 #charge 1+
###MS: 10
###MSMS: 12
BEGIN IONS
TITLE=Cmpd 8, +MS2(507.8456), 28.2-35.2eV, 0.2min #12
RTINSECONDS=13.103
SCANS=10,12
PEPMASS=507.84565	133618
CHARGE=1+
191.95756	202	
196.01528	386	1+
207.97445	240	
210.03278	196	
215.89050	178	1+
217.95356	280	1+
227.19813	168	
229.88449	252	
230.99900	248	1+
231.07324	296	1+
238.06109	232	
238.84862	206	1+
241.07244	406	1+
243.08572	156	1+
245.88279	192	1+
245.98072	376	1+
246.07251	242	1+
246.08735	368	1+
247.02652	418	1+
247.04009	186	
248.03054	276	1+
248.86038	220	1+
249.88998	184	
251.90894	246	1+
252.07869	228	
254.85466	220	1+
254.95186	242	1+
256.99337	178	1+
259.10162	568	1+
261.05232	372	1+
263.05516	290	
263.87378	274	1+
263.92721	220	1+
265.05429	204	1+
266.13267	180	
266.86516	204	
266.96111	240	1+
267.09971	482	1+
267.13276	344	1+
267.91207	340	1+
267.94823	228	1+
268.85795	232	1+
269.88051	164	
269.91679	260	1+
271.09793	272	1+
271.11647	344	1+
271.87553	848	1+
272.10339	182	1+
272.85254	572	1+
272.96739	166	1+
273.02502	278	1+
273.85304	314	1+
273.95671	410	1+
274.91637	196	1+
275.07436	246	
275.84995	194	
275.86878	200	
275.89128	242	1+
276.01256	154	1+
276.04623	194	
277.39918	170	
277.85966	206	1+
278.10814	342	1+
278.82893	312	1+
278.87610	194	1+
278.94835	164	1+
280.85507	294	1+
282.12476	286	
283.04032	288	1+
283.07491	322	1+
284.87579	284	
284.94253	1612	1+
285.15740	148	1+
285.94296	1124	1+
287.03032	312	1+
287.88905	216	
287.97188	378	1+
288.03207	268	1+
288.97621	244	1+
289.88312	1360	1+
290.13383	430	1+
290.86861	1414	1+
290.90567	350	1+
291.13925	298	1+
292.06962	140	1+
292.95627	158	1+
293.87505	2436	1+
293.96291	208	1+
295.22302	114	1+
296.00375	210	1+
296.08012	278	1+
296.12232	308	1+
296.85892	174	
296.88238	746	1+
296.93470	172	
298.81794	258	1+
298.85600	260	
298.87662	708	1+
299.91181	232	
300.85667	392	
301.86456	204	
301.98458	242	1+
302.04170	300	1+
302.91763	168	
303.87044	198	
303.87533	260	
303.95300	498	1+
304.97624	176	1+
305.86498	304	
306.27622	208	1+
306.87674	180	
306.94961	286	1+
307.89032	998	
308.14124	554	1+
308.88058	1068	1+
310.15647	680	1+
310.93638	208	1+
310.98293	172	
311.04466	194	1+
311.05951	312	1+
311.29030	188	1+
311.54713	142	1+
311.88388	5708	1+
312.11171	240	1+
313.14727	342	1+
313.88432	2102	1+
313.96462	190	
314.06269	304	1+
314.09897	204	
314.17746	190	
314.81672	212	
314.86621	1462	1+
314.94021	288	1+
314.99294	170	
315.08289	188	
316.81288	228	1+
316.86724	914	1+
316.88857	666	1+
317.04445	172	
317.38694	180	
317.85586	674	1+
318.86062	568	1+
318.88541	480	
318.94100	264	1+
318.97666	298	1+
320.13813	270	1+
320.80420	226	1+
320.89515	174	1+
320.92134	174	
322.16154	258	1+
322.86316	198	1+
322.88997	166	1+
322.93145	236	
323.03577	202	
323.24611	138	1+
323.92978	318	1+
324.01674	346	1+
324.86099	242	
325.03918	204	
325.14191	264	1+
325.39512	166	
325.86146	234	
325.90128	504	
326.88815	1022	1+
327.03564	424	1+
327.99102	210	
328.37197	208	
328.86855	188	
328.97576	230	
329.01629	260	1+
329.10139	170	
329.19532	230	
329.99846	216	
330.82514	328	1+
330.85442	174	
330.88619	452	
331.13649	204	1+
331.82233	248	1+
331.88953	262	
332.14048	146	1+
332.18276	278	1+
332.87510	1198	1+
332.90545	446	
332.94951	178	
333.07571	174	
333.09740	272	1+
333.89828	890	1+
333.96818	292	1+
334.10140	184	1+
334.87200	1256	1+
334.89933	654	1+
335.13193	346	1+
335.19678	202	1+
336.12378	234	1+
336.32374	240	1+
336.89293	280	
337.05020	186	
337.99625	264	1+
338.39057	200	1+
338.94801	170	
339.05100	168	
339.98206	338	1+
340.06309	200	
340.81742	170	1+
340.86673	210	
340.94274	1870	1+
341.04559	314	1+
342.88620	168	
342.93622	376	1+
343.18468	230	1+
343.87551	642	1+
344.08949	130	1+
344.11182	388	1+
344.82370	178	
345.04447	272	1+
345.05842	212	1+
345.09771	164	1+
346.89172	622	1+
347.04227	198	1+
347.96114	256	1+
348.78757	180	1+
349.84087	338	1+
349.89970	182	
349.91538	218	
350.11611	304	1+
350.15236	492	1+
350.83110	168	
350.88473	394	
350.96276	396	1+
350.99689	268	1+
351.06884	244	
351.87620	254	
352.77451	200	
352.91159	628	1+
352.99969	336	1+
353.06916	196	
353.20298	210	1+
353.32297	166	1+
353.40146	252	1+
353.85381	422	1+
354.13247	280	1+
354.81301	168	1+
354.90431	258	
355.06531	450	1+
355.89157	590	1+
355.95764	176	1+
356.85397	326	1+
356.99128	222	1+
357.88747	456	1+
357.92134	188	
359.08375	226	1+
359.75767	178	
359.88904	174	
360.06776	164	1+
360.12345	158	1+
360.29864	150	1+
362.36867	164	
363.01762	258	1+
363.84941	312	1+
365.08529	374	1+
365.33701	312	1+
366.08997	300	1+
366.78386	556	1+
366.84092	502	
367.30073	164	
367.83576	1032	1+
368.89450	568	1+
369.01396	242	1+
369.04772	228	1+
369.07609	214	
369.15822	174	
369.27817	224	1+
370.16490	366	1+
370.79402	474	1+
371.17309	344	1+
372.11438	202	1+
372.17589	284	1+
372.89371	428	1+
374.04453	222	1+
374.81846	192	
375.10016	482	1+
376.89259	194	
377.16575	192	1+
377.81847	192	
377.86425	172	
379.19549	226	1+
379.91402	194	1+
379.97146	296	1+
380.10316	428	1+
380.13645	216	
380.85525	404	1+
381.05353	170	
381.79986	204	1+
382.20276	250	1+
383.11735	486	1+
384.17131	178	1+
384.21559	202	
384.84836	3254	1+
384.89617	352	1+
385.11918	358	1+
385.21478	452	1+
385.89937	236	1+
386.21834	260	1+
387.03882	386	1+
387.13324	440	1+
387.31910	140	1+
387.88722	192	1+
388.04082	254	1+
388.16900	216	
388.78670	192	
388.96057	198	1+
389.21025	176	
389.86189	318	
390.02329	326	1+
390.06286	310	1+
390.18360	558	1+
390.84079	938	
391.79802	208	
391.84416	552	
391.91213	260	
392.82730	310	
392.86566	942	
392.90711	170	
393.11976	392	1+
393.19472	196	
393.40008	306	1+
393.79978	176	
393.86205	942	1+
394.02868	280	1+
394.16160	326	1+
394.83611	172	
395.06093	186	
395.47526	136	1+
395.86311	218	
397.29539	228	1+
397.81037	232	1+
397.85755	386	1+
397.98256	180	1+
400.06493	308	1+
400.23889	308	1+
401.06250	270	1+
401.12814	258	
401.20663	168	
401.24283	226	1+
402.06316	164	1+
402.86797	1634	1+
403.09324	166	1+
403.19714	320	1+
403.22728	420	1+
403.80204	270	1+
403.87336	1188	1+
404.11949	452	1+
404.25290	158	1+
404.99540	164	
405.86842	300	
405.90600	242	
406.33757	210	1+
406.85578	548	
407.86645	3742	
408.03044	220	1+
408.14360	156	1+
408.85630	2240	1+
409.03065	136	1+
410.83911	572	
410.87420	1846	1+
410.91091	212	1+
410.98452	128	1+
411.81056	446	1+
411.91376	224	1+
412.84667	802	1+
413.07519	804	1+
413.15978	282	
413.87913	442	1+
414.85962	400	1+
415.19336	478	
415.79285	166	
416.77827	214	1+
416.80467	168	1+
416.87550	474	1+
417.01054	174	1+
417.03966	230	1+
417.13927	168	1+
418.19958	208	1+
419.07454	130	1+
419.13609	190	
419.99298	192	1+
420.14418	204	
420.30187	198	1+
420.83555	242	1+
421.05307	226	1+
421.13771	542	1+
421.88253	298	
422.86482	194	
423.87083	538	
424.14028	874	1+
424.86668	274	
425.87920	608	
426.14818	432	1+
426.86300	1808	1+
428.84849	1490	1+
428.88463	2776	1+
429.08220	244	1+
429.20984	220	1+
429.75038	284	1+
430.15350	382	1+
430.86278	996	1+
430.88243	838	
431.46005	94	1+
431.86680	682	1+
432.19520	502	1+
433.15202	202	
433.86193	274	1+
433.89036	346	
434.17548	194	1+
434.25491	168	1+
434.89774	232	
435.85730	238	1+
435.88503	216	
436.80088	188	
437.14337	644	1+
439.86992	186	
439.89476	262	
440.89068	258	
441.14732	262	
441.18208	280	1+
441.34270	148	1+
442.15228	856	1+
442.18270	192	1+
442.88136	322	1+
444.14378	676	1+
444.38581	344	1+
444.87105	3218	1+
446.15125	268	
446.89860	554	1+
447.30507	308	1+
447.95804	168	1+
448.10228	218	1+
448.75540	232	1+
448.89082	928	1+
449.87964	446	1+
450.93585	198	1+
451.25374	180	1+
452.06367	232	1+
452.76949	158	1+
452.87649	400	1+
453.28850	218	1+
453.88306	452	1+
454.13838	184	1+
457.04816	184	1+
457.90894	614	1+
460.01573	118	1+
460.16589	600	1+
461.21078	240	1+
462.16277	548	1+
462.88037	1180	1+
463.30230	218	1+
463.90813	218	1+
464.78442	300	1+
466.16680	198	1+
467.88659	1836	1+
468.78515	172	
469.37781	196	1+
469.90909	194	1+
470.16759	216	1+
470.97396	256	1+
471.30719	296	1+
474.24927	238	1+
474.77573	216	1+
475.25179	172	1+
478.24125	148	1+
482.18877	208	1+
485.43512	196	1+
485.89599	922	1+
486.47737	200	1+
487.25817	332	1+
487.29827	280	1+
487.40055	232	1+
487.78581	230	1+
487.84378	288	1+
488.34777	402	1+
489.87397	214	1+
491.07515	172	1+
491.28958	226	
491.32671	220	1+
491.42247	272	
492.94406	150	1+
493.43059	134	1+
497.75841	228	1+
498.75921	184	1+
500.40834	568	1+
500.76303	166	1+
503.18761	166	1+
503.26732	178	1+
503.29712	308	1+
503.35451	716	1+
504.27576	116	1+
504.32745	820	1+
504.38643	404	1+
505.10479	252	1+
505.14621	298	1+
505.33135	716	1+
505.43852	448	1+
505.84473	176	1+
506.43241	286	1+
506.78612	246	1+
507.37446	454	1+
507.51582	290	1+
507.78801	184	1+
507.90671	194	1+
508.37663	388	1+
508.44797	244	
508.51288	198	1+
508.83840	172	
509.13013	410	
509.19648	288	1+
509.25528	194	1+
509.28990	304	
509.46128	494	1+
509.86651	294	1+
510.06218	124	1+
510.12447	774	1+
510.31228	512	1+
510.47036	312	1+
510.50341	276	
510.87202	182	1+
510.98693	212	1+
511.06418	98	1+
511.36125	354	1+
511.41995	178	1+
511.73596	158	1+
511.80053	200	1+
512.31730	252	1+
512.42529	136	1+
512.51782	188	1+
513.39076	194	
END IONS

###FS:    #m/z: 359.96153 #charge 1+
###MS: 10
###MSMS: 13
BEGIN IONS
TITLE=Cmpd 9, +MS2(359.9615), 28.0-35.0eV, 0.3min #13
RTINSECONDS=13.8755
SCANS=10,13
PEPMASS=359.96153	115352
CHARGE=1+
193.08679	136	
194.00606	164	1+
195.00871	186	1+
200.87602	114	
205.95245	232	
209.94355	872	1+
222.95256	1580	1+
224.04273	174	
224.94994	1248	1+
225.88806	232	1+
226.94725	3284	1+
227.93143	302	
228.94250	4506	
228.99981	144	
229.41154	96	
233.89248	176	1+
234.99141	138	
238.96678	108	
239.90295	160	
240.89786	118	
240.94230	172	
240.96398	858	1+
241.12017	106	
241.78653	132	
242.95785	670	1+
244.95770	2070	1+
245.94247	204	
246.11433	252	1+
246.95313	2004	
246.99967	104	
247.08104	180	1+
247.63661	98	
248.16022	248	1+
248.94993	100	
249.02637	144	
249.88535	102	
250.97545	110	
251.03610	120	
251.10038	132	
251.12637	100	
251.84510	116	
252.83413	100	
253.67579	106	
254.39511	110	
254.83332	158	
255.12007	120	
255.91621	114	
255.94417	106	
256.97504	100	
258.14554	138	
258.97943	290	1+
259.79725	132	
260.96822	360	1+
262.83197	184	1+
262.84580	132	
262.89416	200	1+
263.01247	196	1+
263.18472	162	
263.24611	142	
264.96379	364	
266.04716	204	1+
266.10759	200	1+
266.24257	128	
266.50352	102	
266.94604	104	
267.00066	116	
267.24263	98	
267.77597	104	
267.97373	300	
268.17770	156	
268.96643	524	1+
269.00139	108	
269.93404	202	1+
269.97106	362	1+
270.88861	112	
271.98956	108	
273.96644	112	
275.85825	98	
275.93831	100	
276.03889	108	
276.88923	134	
277.01729	122	
277.09075	310	1+
277.83267	106	
278.03127	102	
278.84331	306	1+
278.91438	132	
279.89891	120	
281.11723	246	1+
281.95363	202	
281.99331	178	
282.27678	142	
282.96772	102	
283.03925	142	
283.16950	114	
284.09030	138	
284.97970	110	
285.00716	116	
286.82180	100	
286.90344	240	1+
288.87651	192	1+
288.89565	242	1+
288.94865	196	1+
288.98681	114	
289.00319	108	
289.98869	122	
291.15334	98	
292.81538	106	
292.96222	192	1+
293.04899	196	1+
293.06612	130	
293.27315	106	
293.28773	234	1+
294.10805	184	
295.02587	350	1+
295.08332	124	
295.86591	138	
296.12572	190	1+
296.83340	104	
296.87516	98	
297.10857	224	1+
297.14847	100	
298.07944	162	
298.14408	180	1+
298.54009	126	
298.79348	266	1+
298.82628	156	
299.06113	138	
300.73012	98	
301.08156	116	
301.85047	114	
303.13147	124	
303.40154	270	1+
303.89289	132	
303.92418	192	1+
304.26134	100	
304.88613	110	
305.26580	140	
307.04897	142	
307.13058	124	
307.89206	110	
308.28830	156	
308.79224	216	
309.80477	110	
309.86965	182	
310.30596	172	
310.34341	834	1+
310.87300	142	
311.87370	182	1+
312.23952	104	
313.09262	144	
314.00489	158	1+
315.17476	126	1+
316.19590	126	
316.90869	108	
317.87525	126	
318.59679	180	
318.93378	182	
319.31095	138	
319.86522	104	
320.10626	116	
320.89012	212	1+
321.22043	128	
322.34453	218	
322.93311	386	1+
323.01623	1618	1+
323.05899	154	
323.23768	586	1+
329.31552	206	
329.81019	150	1+
334.92185	106	
337.07344	98	
337.17179	154	1+
337.89057	102	
338.33956	196	
339.22855	184	
340.35449	1056	1+
340.90104	120	
340.94601	222	
341.02840	234	
341.24221	128	
342.16912	142	
342.21276	160	
342.28099	106	
343.27967	252	1+
344.08851	104	
344.89378	124	
346.11511	274	1+
348.59994	106	
349.11502	166	
350.34840	262	1+
351.65622	150	1+
352.88851	124	
354.35682	98	
356.24367	274	1+
356.29923	216	1+
357.14442	116	
358.20073	184	
358.26682	238	1+
358.37164	136	
359.23651	116	
360.29283	124	
361.11614	112	
361.21904	174	
362.19718	120	
363.20952	128	
363.28482	236	1+
363.37344	162	
364.04150	140	
365.17455	118	
END IONS

###FS:    #m/z: 322.93017 #charge 1+
###MS: 14
###MSMS: 15
BEGIN IONS
TITLE=Cmpd 10, +MS2(322.9302), 28.0-35.0eV, 0.3min #15
RTINSECONDS=17.573
SCANS=14-15
PEPMASS=322.93017	2594120
CHARGE=1+
86.32619	98	
140.42763	92	
187.89520	86	
191.95864	190	
194.88429	124	
194.92445	86	
199.89505	92	
201.04552	194	
204.99280	84	
206.91973	148	
209.92776	182	
214.12697	88	
215.44611	88	
215.88384	394	1+
217.86680	120	
217.98763	84	
220.86322	140	
222.97337	98	
223.95892	470	1+
224.02962	106	
225.93448	168	
227.93156	220	1+
228.02991	186	
230.86170	226	
231.94991	146	
232.13288	98	
232.67781	100	
232.95744	86	
233.89842	486	1+
235.87851	124	
236.97068	118	
238.02767	88	
238.04452	90	
238.87587	128	
239.08089	536	1+
239.09887	198	
239.79201	158	
240.94168	672	
240.96109	204	
241.04917	88	
241.93917	1920	1+
242.94041	1162	1+
243.88575	114	
244.50440	112	
244.86169	92	
244.93877	602	1+
244.96830	166	
245.13836	86	
245.87332	162	
246.39153	90	
246.97525	328	1+
247.00283	192	1+
249.04198	232	1+
250.91767	264	1+
250.94435	90	
251.11897	92	
251.80810	102	
252.05766	116	
253.92645	150	
254.90424	86	
256.16821	102	
256.91349	136	
256.96949	86	
257.85855	110	
258.90336	138	
258.98590	148	
260.17717	160	
260.93042	98	
261.89395	170	
262.13761	98	
263.05569	278	1+
263.87848	158	1+
263.97805	202	
264.52053	90	
264.90231	128	
265.08717	118	
265.11809	128	
265.74237	86	
266.24592	156	
266.99871	86	
267.04495	124	
267.97144	92	
268.05954	186	
268.23530	158	
268.83774	104	
268.90648	158	
268.95682	106	
270.00686	86	
270.23885	86	
270.84094	304	1+
271.45931	102	
271.80112	98	
272.80405	102	
272.93898	98	
273.15662	94	
273.81325	164	1+
273.85231	104	
274.84431	314	1+
274.86072	84	
278.17070	124	
279.03764	90	
279.09031	680	1+
279.10809	116	
279.27856	158	
280.15049	124	
281.09014	116	
281.10138	136	
281.91418	202	1+
282.05060	120	
282.94249	238	1+
282.95886	88	
283.06591	398	1+
283.24316	112	
283.26146	104	
283.36569	88	
284.02327	96	
284.20668	92	
284.29240	1120	1+
285.05420	106	
285.09028	104	
285.98226	148	
286.05890	188	1+
287.08805	86	
287.36277	84	
288.99706	154	
290.79736	88	
293.07221	122	
293.21826	90	
293.87082	156	
294.26849	92	
295.86607	268	1+
295.98246	90	
296.86961	230	1+
297.00025	92	
298.00859	110	
298.09232	120	
298.99295	96	
299.06109	254	1+
299.41792	110	
301.03469	100	
301.25427	94	
302.21077	88	
302.24506	102	
303.94663	214	1+
304.25693	172	
304.92268	108	
305.06045	116	
305.09176	92	
306.79487	296	1+
306.81984	136	
306.88091	250	1+
307.28693	898	1+
307.30616	132	
307.90063	126	
308.13652	90	
308.29266	662	1+
309.02543	268	1+
309.81637	118	
310.00659	90	
310.06523	120	
310.30959	260	
310.87568	118	
310.91428	84	
311.23737	180	1+
311.87928	112	
312.05191	86	
312.99506	302	1+
313.99790	232	1+
315.18121	110	
316.06781	146	1+
317.03164	128	
319.04778	218	
319.10566	100	
320.30082	208	1+
322.20252	100	
322.36496	90	
322.85536	88	
323.12682	314	1+
323.23751	2286	1+
324.07219	106	
324.17443	246	1+
324.20555	166	
324.30474	86	
324.89384	310	
325.16338	94	
325.21177	94	
325.31530	182	
325.88493	116	
327.05420	98	
327.89391	100	
END IONS

###FS:    #m/z: 340.94078 #charge 1+
###MS: 14
###MSMS: 16
BEGIN IONS
TITLE=Cmpd 11, +MS2(340.9408), 28.0-35.0eV, 0.3min #16
RTINSECONDS=18.345
SCANS=14,16
PEPMASS=340.94078	1432110
CHARGE=1+
184.04388	96	
189.86664	108	
189.94839	140	1+
203.90077	102	
203.96926	118	
207.87178	110	
209.96423	100	
210.93792	114	
211.94438	184	
212.94795	128	
213.03871	132	
213.88080	146	
213.93923	3240	1+
214.88840	106	
215.88647	714	1+
215.93700	810	
217.88615	390	
217.94686	122	
218.09999	100	
221.89333	140	
222.99270	130	
223.97266	262	1+
224.96250	94	
226.87159	164	
226.94860	134	
227.86730	128	
228.94756	340	1+
230.84953	144	
230.88779	556	1+
231.60976	102	
231.94983	2970	1+
233.89836	516	1+
233.94736	602	
233.99823	92	
235.89197	394	1+
235.94745	174	
237.05729	110	
237.89271	192	1+
240.05959	256	1+
240.22838	180	
241.19682	132	
241.22669	94	
241.94633	116	
243.06482	128	
243.87507	94	
244.95409	222	
245.78058	92	
246.94076	252	1+
246.97692	112	
248.11922	108	
248.87940	98	
248.99147	230	1+
249.66360	100	
249.90481	178	
249.96252	882	1+
251.95875	122	
252.22870	118	
252.79425	114	
254.94436	210	
254.96554	1978	1+
255.07504	310	1+
256.89574	162	
256.91620	128	
256.96690	528	1+
257.16748	132	
257.45705	92	
257.48842	94	
258.85783	120	
258.91099	168	
258.96188	246	1+
259.21344	92	
260.95508	122	
260.98914	100	
261.93513	92	
262.47556	118	
262.91929	96	
262.96326	348	
264.91380	248	1+
264.99148	164	
265.01858	502	1+
266.24803	118	
266.86662	138	
266.99987	178	
267.98296	166	
268.09834	178	1+
269.19329	94	
270.98795	204	1+
271.59500	104	
272.93436	160	
272.98040	182	
273.78708	438	1+
275.81111	162	
275.92259	112	
275.98048	106	
276.85256	154	
277.08321	104	
277.84309	98	
277.96235	182	
279.25553	224	1+
279.96612	292	
280.25915	158	1+
280.93301	100	1+
281.05291	220	
281.95858	108	
281.99290	96	
282.27777	536	1+
282.80777	100	
283.02991	396	1+
283.25890	106	
283.87278	220	1+
283.90898	114	
284.81234	98	
284.92980	134	
285.02339	138	
287.18790	98	
288.52154	142	
289.01575	102	
289.23369	128	
289.50248	92	
292.43669	106	
293.08102	160	
293.87368	132	
293.96641	118	
294.11702	92	
295.79959	94	
296.86725	144	
296.97433	254	
297.10727	200	1+
297.16474	112	
297.97663	232	
298.07853	144	
298.31116	98	
298.86327	224	1+
299.05702	384	1+
299.23645	94	
302.17818	256	1+
304.05029	172	1+
304.07601	178	1+
305.26760	184	
305.78300	122	
305.87488	122	
306.79289	144	
306.88604	98	
307.16283	92	
307.24448	172	
307.28467	414	1+
307.79661	184	
310.30628	98	
310.87954	378	1+
314.58856	104	
314.92182	136	
315.96672	104	
316.18818	140	
316.89517	94	
319.90106	94	
320.25714	128	
321.81902	124	
321.88638	104	
322.22782	160	
322.27390	130	
322.30592	116	
323.23697	510	1+
323.27429	98	
324.32055	142	
325.14451	208	1+
325.21431	204	1+
325.23112	92	
325.25497	292	1+
326.03362	176	
327.11084	138	
327.29323	94	
327.92066	100	
328.18603	96	
328.89396	108	
328.99340	108	
329.08727	250	1+
329.87480	114	
331.06527	204	1+
331.80335	108	
334.34883	104	
334.98680	92	
335.79898	92	
335.99881	96	
337.22636	236	1+
338.09866	96	
339.15053	94	
340.27153	130	1+
340.35941	92	
340.39202	290	1+
342.07394	92	
342.20384	260	1+
342.25227	92	
342.31661	130	
342.89980	98	
344.19654	94	
344.23925	92	
345.18304	110	
END IONS

###FS:    #m/z: 363.95695 #charge 1+
###MS: 14
###MSMS: 17
BEGIN IONS
TITLE=Cmpd 12, +MS2(363.9569), 28.0-35.0eV, 0.4min #17
RTINSECONDS=19.117
SCANS=14,17
PEPMASS=363.95695	841640
CHARGE=1+
151.90534	102	
184.95171	102	
185.87634	110	
189.86319	380	1+
191.85666	518	1+
191.95618	230	
192.92810	128	
195.91823	106	
196.88179	220	
203.00227	128	
204.02871	146	
205.95105	146	
207.87301	312	
209.94358	1046	1+
212.87879	1732	1+
219.87341	102	
221.85898	152	
222.95105	1010	1+
224.05524	124	
224.87925	480	1+
224.94759	1128	1+
224.97549	180	
225.96973	106	
226.89920	138	
226.94769	7044	1+
227.93215	322	
228.01278	114	
228.89442	718	1+
228.94221	9708	1+
230.02869	244	1+
230.79019	148	
230.86029	202	1+
230.88891	2154	1+
232.88427	474	1+
234.03319	218	1+
234.88807	170	
235.15724	140	
237.05877	114	
238.06278	136	
238.48056	102	
239.07243	128	
240.94300	322	
240.96207	1184	1+
241.01566	116	
241.06351	138	
241.94316	204	
242.94259	692	1+
242.95986	682	1+
243.83197	152	
244.95732	4616	1+
244.99218	130	
245.94266	392	
246.95252	3944	1+
246.98717	144	
248.16116	126	1+
248.89858	1246	1+
248.95597	122	
249.14559	150	
250.06164	124	
250.90071	362	1+
250.94985	158	
250.97177	118	
251.84363	118	
252.79646	292	
252.89016	186	
253.90621	218	
258.97241	170	
259.03624	118	
259.23923	104	
259.85324	102	
260.88141	110	
260.96941	638	1+
262.96859	166	
264.08599	154	1+
264.90878	168	
265.89915	102	
266.81159	178	
266.87120	126	
267.84957	128	1+
267.97380	1038	1+
268.96217	520	1+
270.84041	102	
271.13408	104	
272.93242	214	
275.06716	252	1+
279.01743	126	
279.09922	164	
279.12793	170	
279.85122	128	
280.00861	168	1+
280.11144	404	1+
280.78984	130	
280.91036	206	1+
281.36529	144	1+
281.96386	250	1+
282.03404	136	
282.88850	104	
283.07316	142	
283.20387	120	
283.85122	174	
283.92393	328	1+
284.01870	274	1+
284.09878	158	1+
284.85087	122	
284.95475	142	
285.05898	110	
285.84580	394	
286.05438	130	
286.77395	108	
286.80215	134	
287.88373	260	
289.87833	104	
290.78983	136	
291.09890	102	
292.65966	120	
292.93373	134	
293.43807	154	
293.85028	244	1+
294.93567	160	
295.02214	124	
295.13522	118	
295.36696	104	
296.02573	220	1+
296.80828	264	1+
297.11034	136	
297.96101	224	1+
298.42543	172	
298.79618	176	
298.99862	114	
299.96943	232	1+
301.79971	160	
301.86084	414	
302.80737	112	
303.80709	358	1+
303.85713	638	1+
303.90741	182	1+
303.94792	108	
304.97495	116	
305.76984	130	1+
306.93565	334	1+
307.08414	116	
307.28331	194	
307.89310	206	
307.96271	112	
308.04675	182	
308.29312	336	
308.91930	108	
309.29424	190	
309.87208	178	
310.05170	102	
310.30921	132	
310.87548	180	
310.99894	156	
311.02031	78	1+
311.88529	336	
314.98751	116	
315.13844	144	
315.88395	140	
316.83347	258	1+
317.83940	182	1+
318.80391	156	
318.93379	260	1+
319.09671	178	
319.82281	124	
320.86573	532	1+
321.58551	102	
321.81775	310	
321.86858	376	1+
322.92863	202	
323.13093	106	
324.04465	114	
326.87152	118	
328.15633	110	
329.87985	164	
335.33306	104	
336.94249	274	
337.09324	304	1+
337.18541	134	
337.83314	132	
339.82984	344	
340.93894	296	1+
341.75782	130	
341.81953	156	
342.17884	162	
342.20522	146	
344.18523	166	1+
344.33288	150	
346.03250	144	
347.29890	146	
349.32130	238	
349.35672	120	
349.88014	112	
350.33329	148	
351.34022	146	
360.10905	312	1+
360.35557	134	
360.72291	108	
361.22042	212	1+
364.05702	122	
364.12032	102	
364.16936	112	
365.31634	324	1+
366.36497	130	
367.01483	122	
367.08394	118	
367.33463	106	
368.04089	114	1+
368.38921	122	
368.42161	274	
369.19323	108	
END IONS

###FS:    #m/z: 322.93015 #charge 1+
###MS: 18
###MSMS: 19
BEGIN IONS
TITLE=Cmpd 13, +MS2(322.9302), 28.0-35.0eV, 0.4min #19
RTINSECONDS=22.8165
SCANS=18-19
PEPMASS=322.93015	2984074
CHARGE=1+
187.11003	90	
191.95696	214	
192.88805	222	1+
197.77710	94	
197.88156	208	1+
199.85662	106	
200.89205	120	
203.03376	88	
203.95341	84	
204.94431	324	1+
205.94847	272	1+
207.97377	130	
212.87823	132	
215.88610	360	
215.90408	128	
216.87009	202	1+
216.88737	180	
217.89489	106	
219.17481	88	
220.86753	466	1+
222.95127	282	
223.95830	170	
226.89330	88	
226.95122	156	1+
227.87395	88	
227.92879	110	
228.80554	100	
229.34100	86	
230.84771	172	
230.86143	176	
230.89383	108	
231.55166	90	
232.89741	504	1+
233.03292	138	
233.09783	86	
233.15372	90	
233.90110	438	1+
234.03855	248	1+
234.13414	86	
235.89188	156	
235.95907	98	
236.12744	86	
236.82697	118	
237.01259	160	
238.88452	136	
239.07918	126	
240.14270	100	
240.82242	124	
240.88480	130	
240.94126	1426	
240.96954	88	
241.19197	100	
241.51462	86	
241.89429	130	
241.93956	3746	1+
242.15261	96	
242.94172	2644	1+
243.01192	174	
243.88121	868	1+
244.04799	108	
244.94126	1274	1+
245.22509	94	
246.97460	574	1+
248.03033	126	
248.07152	88	
248.80281	92	
248.85083	104	
250.94929	90	
252.06944	92	
254.09591	140	
255.06452	110	
255.91323	252	1+
256.21157	94	
256.23307	106	
257.00032	92	
257.99934	88	
258.40187	232	1+
258.83202	88	
258.89441	240	1+
260.84421	146	
260.97811	92	
261.89242	264	
261.93098	84	
262.07450	88	
262.17613	94	
262.83006	88	
262.96540	86	
263.12052	84	
263.86918	106	
264.07586	84	
265.01409	96	
265.05797	86	
266.04839	168	1+
266.10881	84	
266.21707	98	
267.00337	92	
268.99913	168	
269.90794	90	
270.23500	98	
271.77114	84	
272.06365	94	
273.43991	88	
274.79655	154	
276.24897	92	
276.82053	122	
276.84204	134	
277.22527	86	
277.89132	102	
278.05596	128	
278.86225	120	
279.09179	626	
279.20334	102	
279.23114	234	1+
279.25742	306	1+
280.05578	84	
280.09602	394	
280.14322	86	
280.81471	86	
280.92135	84	
281.05168	160	
281.11259	134	
281.13782	130	1+
283.06570	90	
283.95082	96	
284.29399	650	
284.90974	156	
285.09568	230	
285.86404	140	
286.92096	126	
289.79999	130	
289.88492	140	
290.85823	118	
291.14552	92	
291.89352	96	
293.27710	90	
293.86859	114	
294.85321	114	
295.01416	168	1+
298.80329	184	1+
298.83187	100	
299.78364	94	
299.87074	94	
300.05512	90	
301.01920	116	
301.06030	92	
302.24783	112	
303.95348	140	
305.10142	114	
306.27762	162	
306.88037	92	
307.12077	110	
307.21135	124	
307.28686	122	
307.88168	134	
308.29550	244	
308.89386	102	
308.93351	140	
309.28006	84	
310.30912	320	
310.88029	368	1+
312.02540	102	
312.82487	222	
315.81014	196	1+
319.76852	118	
319.89124	198	1+
320.87267	92	
321.09673	86	
321.12181	88	
322.23747	86	
322.30953	124	
323.23899	940	1+
324.02613	196	1+
324.20762	374	1+
324.79949	92	
324.89135	124	
324.90875	112	
325.16918	88	
325.29206	96	
326.10003	158	1+
326.23399	86	
326.96607	126	
END IONS

###FS:    #m/z: 340.94076 #charge 1+
###MS: 18
###MSMS: 20
BEGIN IONS
TITLE=Cmpd 14, +MS2(340.9408), 28.0-35.0eV, 0.4min #20
RTINSECONDS=23.5885
SCANS=18,20
PEPMASS=340.94076	1602934
CHARGE=1+
183.99734	96	
189.86096	330	1+
192.89820	92	
205.95006	136	
206.96300	160	
208.95837	126	
211.94389	94	
212.87863	194	
212.94540	150	
213.89270	140	
213.93834	4672	1+
214.87449	100	
215.88771	858	1+
217.85737	136	
217.88227	426	1+
217.93844	134	
221.99094	232	1+
222.07056	212	1+
223.96004	176	
224.97814	108	
225.90443	100	
225.97176	102	
226.94872	126	
227.18503	98	
228.93818	154	
230.88836	250	
231.88764	312	
231.90125	250	1+
231.95020	3656	1+
233.89912	646	1+
233.94957	778	1+
234.60775	116	
235.86848	128	
235.89091	556	1+
235.94908	312	
236.94701	142	
238.89951	140	
238.95013	126	
239.14481	104	
239.22438	356	1+
239.88398	154	
239.90567	128	
240.92342	120	
240.94065	94	
240.95876	136	
241.14631	92	
241.93766	346	1+
242.47324	92	
242.94096	254	1+
244.93753	118	
246.97250	518	1+
248.03059	132	
249.96087	852	
250.83091	96	
250.94390	144	
250.99341	130	
251.95745	444	1+
253.78980	98	
253.90522	158	1+
254.94334	192	
254.96605	2416	1+
255.07765	256	
255.11717	98	
256.07366	272	1+
256.91102	150	
256.92369	104	
256.96281	1028	1+
257.85980	150	
257.87814	286	1+
258.90861	298	
259.45268	106	
259.95667	180	
261.04526	108	
262.90843	92	
262.95939	116	
263.17471	152	
264.06016	108	
265.03456	118	
265.19135	102	
265.94526	130	
266.02206	376	1+
266.99710	204	
267.13303	262	1+
268.79325	92	
269.11318	158	
269.88908	130	
270.88123	104	
271.01725	92	
272.93673	408	1+
272.97743	410	1+
273.57691	98	
274.17119	100	
274.90025	116	
275.80736	134	
275.86406	96	
275.95137	250	1+
277.64254	160	
278.84413	118	
278.90056	146	
280.13174	100	
280.26099	120	
280.81391	132	
281.05046	246	
282.23351	122	
282.27701	186	
282.85991	132	
283.02830	112	
284.28947	138	
284.50255	100	
285.02269	224	
285.03676	214	1+
285.80735	182	1+
285.92609	98	
286.10638	140	
287.19650	96	
288.99917	94	
289.88341	116	
290.15901	94	
290.87455	106	
291.77114	108	
291.80030	210	
292.25411	102	
294.27266	100	
294.84106	170	1+
294.88381	236	1+
294.90971	214	1+
295.99597	128	
296.97154	378	1+
297.87098	102	
299.06586	96	
300.06500	134	
300.97956	102	
301.02057	164	
302.17363	160	1+
304.94999	92	
306.22898	90	
306.31252	114	
306.88239	110	
307.28443	130	
307.30463	380	1+
307.80663	304	1+
308.28946	154	
308.30674	276	1+
309.25302	102	
309.29587	282	
309.32095	96	
310.31337	106	
310.41687	92	
310.87389	440	1+
311.93099	104	
314.52795	112	
315.85426	188	
316.91697	98	
318.88299	140	
319.27771	216	1+
320.95408	94	
321.22779	110	
322.18026	98	
322.31305	356	1+
323.02053	132	
323.23715	354	1+
324.07859	94	
324.78767	286	1+
324.80832	104	
324.89360	94	
326.17858	114	
326.89925	132	
328.19211	118	
328.29370	130	
328.81647	172	
329.83105	90	
329.87286	280	1+
330.20478	94	
331.04331	112	
335.90698	126	
337.20736	94	
337.31370	154	
339.76163	100	
340.18996	112	
340.25808	106	
341.17169	126	
341.24683	110	
341.39143	134	
342.27725	206	
342.31687	146	
342.89448	130	
343.14129	134	
343.20890	102	
344.15137	98	
344.33506	98	
344.97104	96	
346.14037	90	
END IONS

###FS:    #m/z: 363.95688 #charge 1+
###MS: 18
###MSMS: 21
BEGIN IONS
TITLE=Cmpd 15, +MS2(363.9569), 28.0-35.0eV, 0.4min #21
RTINSECONDS=24.361
SCANS=18,21
PEPMASS=363.95688	1006134
CHARGE=1+
189.86443	270	1+
191.85892	660	1+
196.88387	128	
205.87864	138	
205.94771	296	1+
207.87364	344	
209.94401	1652	1+
210.32768	94	
210.88366	258	1+
211.94319	110	
212.87896	1956	1+
218.92577	124	
222.00886	98	
222.95234	1114	1+
224.94931	1112	1+
225.96290	230	
225.97486	94	
226.86886	98	
226.89026	316	
226.94724	10324	1+
227.79041	120	
227.92956	246	
228.89461	560	1+
228.94243	11012	1+
229.79616	114	
230.66505	100	
230.88959	3368	1+
232.38763	132	
232.88641	200	
233.88734	208	
234.14632	222	1+
234.88071	186	
234.89519	118	
237.12782	128	
238.06346	404	1+
238.21570	96	
239.96731	114	
240.82040	116	
240.94054	452	
240.96184	808	1+
241.87568	194	1+
241.94034	1054	1+
242.82746	104	
242.85603	114	
242.89633	124	
242.94355	704	1+
242.96016	732	1+
243.08611	98	1+
244.46991	96	
244.95756	4366	1+
245.13514	102	1+
245.80032	186	1+
245.94067	326	
246.90453	346	
246.95308	4938	1+
247.90795	186	
248.89838	1122	1+
249.80579	120	
250.89292	98	
250.94679	116	
250.97090	296	
251.07224	102	
251.90892	166	
251.97290	176	
252.23203	170	
253.03770	162	
253.90771	338	
254.86678	128	
255.00283	120	
256.91529	218	1+
257.05901	134	
258.01143	100	
258.83205	128	
258.97056	198	
260.89759	164	
260.96964	430	1+
262.05219	238	1+
262.07653	292	1+
262.87792	148	
262.97304	194	
263.83356	102	
263.97999	188	
264.96387	184	
265.98207	96	
266.24964	136	
267.10853	136	
267.79186	240	1+
267.81205	130	
267.93138	116	
267.97314	606	
268.94623	182	1+
268.95634	106	
268.96749	1102	1+
269.79818	362	1+
269.96869	804	1+
270.00182	162	
270.46719	116	
271.91625	144	
271.95831	172	1+
272.91651	128	
272.93760	116	
273.93316	102	
275.12847	170	1+
275.91534	146	
276.86187	264	
277.07219	144	
278.22401	98	
278.41875	98	
278.93938	126	
279.09626	120	
279.79711	94	
280.79086	534	1+
280.93096	146	
281.03270	130	
281.79280	396	1+
282.81835	114	
282.97236	128	
283.06796	142	
283.79187	222	
283.84900	134	
283.98749	184	
284.80948	116	
285.84373	370	1+
286.79981	122	
287.19516	128	
287.95853	94	
288.23969	100	
288.79594	102	
288.83232	260	1+
289.07771	100	
289.11824	126	
289.87703	126	
290.78754	208	
290.81204	108	
291.86518	320	1+
293.93706	214	1+
294.09202	254	1+
294.85786	140	
295.59058	94	
295.89619	154	
296.80863	128	
298.84098	100	
299.94117	164	1+
301.65280	106	
301.79830	198	
301.86115	174	
302.80412	170	
302.85492	1178	1+
303.80791	600	1+
303.85749	976	1+
307.27478	98	
307.30809	236	
307.78911	240	1+
307.89076	148	
308.14178	170	1+
308.29700	172	
308.86215	150	
309.81035	242	1+
309.86852	112	
310.30580	212	
310.42759	98	
311.34562	132	
311.86071	122	
311.88114	318	1+
312.84437	94	
314.10822	188	1+
314.99350	184	1+
316.82159	296	1+
316.85570	100	
316.88570	190	1+
317.82557	238	1+
318.03058	94	
318.28015	248	1+
318.93659	240	
319.91664	100	
319.96051	96	
320.79222	106	
321.14761	96	
321.81720	532	1+
321.86567	262	
322.92910	196	
324.01733	314	1+
324.88745	114	
325.24022	130	1+
326.87500	320	1+
328.31703	218	1+
328.88666	96	
330.88385	380	1+
333.31581	198	1+
333.78625	98	
335.03435	110	1+
335.88579	142	
336.32280	198	
336.94845	180	
339.83273	228	1+
340.81364	98	
340.88495	190	1+
340.93990	346	
341.71312	112	
343.21454	206	1+
343.90806	152	
347.15720	108	
347.89407	104	
349.32064	230	
350.05810	96	
351.08050	112	
351.33786	186	
352.82416	102	
352.85311	106	
353.06771	150	
353.88585	236	1+
354.62795	96	
357.36862	96	
359.92575	162	1+
362.17624	130	
363.27770	186	1+
365.37754	228	1+
366.84229	94	
367.32701	232	1+
367.77518	98	
368.21421	144	
368.43003	248	
368.83916	114	
END IONS

###FS:    #m/z: 322.93003 #charge 1+
###MS: 22
###MSMS: 23
BEGIN IONS
TITLE=Cmpd 16, +MS2(322.9300), 28.0-35.0eV, 0.5min #23
RTINSECONDS=28.035
SCANS=22-23
PEPMASS=322.93003	3438810
CHARGE=1+
182.83648	86	
189.93248	138	
189.96594	84	
192.88879	122	
196.88535	246	
201.04478	122	
203.85350	96	
205.94784	242	
206.94788	120	
209.94665	100	
213.41088	88	
214.89553	196	
215.88825	238	
216.89946	152	
219.94981	88	
220.50745	98	
220.87029	126	
221.88610	86	
221.94396	216	
222.87133	96	
222.95184	96	
223.00182	86	
223.95871	260	
224.07938	112	
224.82047	104	
225.88563	124	
225.98375	94	
226.94652	82	
227.92600	258	
228.05651	82	
228.85499	102	
228.93746	178	
230.86217	196	
230.88980	108	
230.90769	100	
231.11657	90	
231.90053	106	
232.88721	98	
233.89810	270	
233.93644	112	
235.87769	394	1+
236.85642	158	
238.21302	126	
238.93750	100	
239.07788	478	1+
239.10100	90	
240.09880	90	
240.94003	1576	
241.12237	182	1+
241.94139	1338	
242.94199	3626	1+
243.88136	838	1+
244.03747	170	
244.93900	1318	1+
244.99336	176	
246.86273	110	
246.97669	166	
248.02635	154	
248.85247	110	
248.95210	90	
249.04024	128	
249.71798	94	
251.07041	88	
251.24358	88	
251.92493	88	
252.00321	102	
252.07074	84	
252.93386	84	
253.02918	86	
253.61196	88	
255.93444	90	
256.90216	136	
256.97262	94	
257.04145	88	
257.84541	230	1+
258.83007	82	
258.99034	106	
261.16316	112	
261.84358	98	
261.89388	108	
262.04621	94	
264.79631	84	
265.05295	96	
266.24783	176	
266.62387	86	
267.01875	114	
267.84651	122	
268.90708	98	
268.95967	154	
270.12186	82	
270.79809	102	
270.87126	144	
271.78931	82	
272.79146	144	1+
273.62842	102	
273.90680	228	1+
273.99622	100	
274.04968	98	
274.40296	90	
274.49879	92	
274.84338	224	1+
276.81447	138	
277.91687	90	
278.20483	134	
278.80582	208	1+
278.85743	126	
278.99250	86	
279.09060	850	1+
279.23485	84	
279.27084	84	
279.90881	134	
281.04440	154	
281.18937	82	
282.05565	146	
283.06778	144	
283.10354	184	1+
284.29412	674	1+
284.88047	168	
284.92427	136	
284.99918	124	
285.16008	94	
285.91449	206	1+
286.79692	86	
286.86965	84	
287.15925	88	
287.80755	134	
289.08690	92	
289.78554	162	
289.87796	100	
290.80139	84	
290.85650	130	
291.80624	82	
292.27088	90	
293.29447	140	
294.85625	146	
294.97220	100	
295.05694	86	
295.85256	262	1+
296.15050	88	
299.25205	90	
299.29270	94	
299.78378	86	
299.93418	110	
302.24183	82	
302.87767	86	
303.83061	100	
304.06268	118	
306.27925	86	
306.77798	84	
306.85111	82	
306.88259	96	
307.20608	148	
307.80089	258	1+
307.89148	364	1+
308.29269	636	1+
308.31152	88	
308.87827	278	1+
309.32518	100	
310.30737	314	
312.84339	102	
313.02775	114	
317.86173	84	
320.83525	100	
321.88744	112	
323.24295	134	
324.19979	350	1+
324.24300	124	
324.89152	92	
324.95758	274	1+
325.31566	82	
325.81249	228	1+
325.89932	102	
328.15137	144	
END IONS

###FS:    #m/z: 340.94065 #charge 1+
###MS: 22
###MSMS: 24
BEGIN IONS
TITLE=Cmpd 17, +MS2(340.9407), 28.0-35.0eV, 0.5min #24
RTINSECONDS=28.807
SCANS=22,24
PEPMASS=340.94065	1709688
CHARGE=1+
180.53416	100	
189.86295	162	
192.92416	102	
195.89106	90	
196.94602	116	
205.95075	112	
206.97021	98	
208.96072	118	
209.94915	118	
210.88530	96	
211.07251	98	
212.88021	180	
213.93938	3218	1+
215.88883	686	1+
215.93662	836	1+
217.85744	172	1+
217.88353	486	1+
217.93649	322	
221.96675	126	
222.94992	94	
223.95958	308	1+
226.89383	94	
226.94557	130	
229.00556	94	
229.90829	94	
229.95702	178	
230.88762	150	
230.90572	94	
231.88976	204	
231.95070	3154	1+
232.89003	828	1+
233.07888	96	
233.94625	720	
235.86775	238	
235.94624	264	
237.22900	94	
240.23324	182	
240.92901	114	
241.79602	90	
241.91300	228	1+
245.04800	160	
246.07126	102	
246.94623	106	
246.97710	334	1+
248.85913	164	
248.87756	128	
248.90003	192	
249.04451	122	
249.81124	94	
249.96065	1314	1+
250.56266	102	
250.99059	100	
251.95652	160	
252.85960	96	
252.87292	90	
252.95583	108	
252.98054	90	
253.92099	96	
253.98219	96	
254.84131	106	
254.94339	116	
254.96633	2008	1+
255.07279	334	
255.17574	108	
256.07622	170	
256.85425	278	1+
256.91384	122	
256.96502	424	
257.79495	124	
257.92220	100	
258.46690	98	
258.82991	196	1+
258.96392	200	
259.52799	94	
259.85071	90	
260.33964	90	
260.52207	94	
262.72839	98	
262.96583	184	
263.70451	100	
263.82926	140	
264.07745	90	
264.23318	94	
264.91052	92	
265.75039	92	
266.25344	140	
266.41266	156	
266.95531	92	
267.13545	178	
268.02079	148	
268.06758	170	1+
268.30053	94	
269.13182	94	
272.10285	122	
272.79152	118	
272.91805	170	
272.97715	432	1+
274.85587	112	
274.97050	274	1+
275.80623	210	1+
276.85845	150	
277.79338	198	1+
277.87644	126	
278.84775	298	1+
278.96587	222	1+
280.17320	200	1+
281.04869	216	
281.58049	106	
281.89230	180	1+
282.04721	94	
282.27740	166	
282.92266	92	
283.02758	144	
283.78669	106	
283.92441	110	
284.94781	100	
285.98258	178	1+
286.39950	122	
286.86354	140	
287.80174	90	
293.06782	162	
293.86671	128	
294.43511	112	
294.85224	116	
294.97363	262	1+
295.87690	248	1+
296.81017	92	
297.97450	240	
298.09692	92	
299.05489	406	1+
300.49595	92	
300.79934	134	
300.95776	100	
301.24237	204	1+
302.02180	162	
302.82175	146	
302.94039	110	
303.73176	90	
304.80607	132	
304.93443	122	
305.26557	138	
306.87939	264	1+
307.78618	94	
308.29535	220	
308.31223	106	
308.79489	124	
309.32991	132	
309.43089	106	
309.81416	100	
310.87842	254	
311.02188	118	
311.11199	126	
311.28930	96	
311.87875	238	1+
312.21815	170	1+
312.80684	160	
314.88367	176	
315.85918	132	
320.75946	116	
321.24065	228	1+
321.77286	106	
324.03546	196	1+
324.24355	126	
324.89210	128	
325.14376	108	
325.88746	100	
326.29858	162	
327.18158	284	1+
328.18638	244	1+
328.91071	94	
329.81299	566	1+
329.87165	114	
330.19277	98	
330.81279	458	1+
330.87477	176	
333.29884	100	
334.95558	90	
336.07329	100	
336.32005	158	1+
336.88421	94	
337.95008	210	1+
338.77519	90	
338.87625	320	1+
339.67554	102	
340.35277	100	
341.25472	124	
341.70864	90	
342.24434	90	
343.07728	140	
343.21690	174	1+
345.36126	92	
END IONS

###FS:    #m/z: 363.95674 #charge 1+
###MS: 22
###MSMS: 25
BEGIN IONS
TITLE=Cmpd 18, +MS2(363.9567), 28.0-35.0eV, 0.5min #25
RTINSECONDS=29.5795
SCANS=22,25
PEPMASS=363.95674	1167978
CHARGE=1+
182.86630	132	
189.86331	316	
191.85915	542	1+
191.95293	144	
195.89608	94	
196.88463	134	
205.95392	126	
206.94909	94	
207.40565	198	
207.87278	124	
207.95080	132	
208.94120	100	
209.86740	256	
209.94183	1452	1+
210.88339	640	
212.87918	3650	
213.88165	102	
217.06582	94	
218.91862	96	
222.95305	970	1+
224.94998	1432	1+
226.89384	254	
226.94735	10548	1+
226.97103	118	
227.13094	126	1+
227.89224	126	
227.92909	400	
228.89403	788	1+
228.94233	10502	1+
229.19418	196	1+
230.19836	130	1+
230.39446	128	
230.88945	4994	1+
231.14161	102	1+
232.03780	94	
232.88583	690	1+
234.88327	532	1+
235.82571	130	
235.84240	274	1+
236.72800	96	
237.05729	146	
238.93073	138	
239.78383	218	1+
240.83573	118	
240.93940	440	
240.96251	882	
241.14789	172	1+
241.94001	254	
242.01859	108	
242.94298	856	1+
242.96006	658	1+
244.79235	96	
244.95719	6782	1+
245.39988	102	
245.83263	198	1+
245.87410	112	
245.94023	284	
246.39947	142	
246.90604	124	
246.95288	6544	1+
248.03341	114	
248.06168	116	
248.89775	1972	1+
250.02647	112	
250.51016	102	
250.96914	200	
251.03897	124	
251.10927	112	
252.22732	176	
252.88831	164	
253.26733	110	
253.90556	256	1+
255.01007	116	
255.04791	134	
257.95772	104	
258.87751	282	1+
258.97351	216	
259.89680	104	
259.97032	146	
260.82695	280	1+
260.84567	106	
260.90423	126	
260.96909	634	1+
261.88615	206	
261.98763	132	
262.91754	100	
263.14306	186	1+
263.83519	212	1+
263.97979	132	
264.96156	98	
266.24805	120	
266.81649	98	
267.81292	108	
267.97173	1034	1+
268.80218	206	1+
268.96310	1144	1+
269.03663	204	1+
269.96882	818	1+
271.91420	242	1+
272.78788	338	1+
272.85105	244	1+
272.93642	124	
273.85198	174	1+
274.06353	194	1+
274.81166	230	1+
275.06689	168	1+
275.92442	226	1+
276.84772	232	
277.08618	120	
277.92604	338	1+
278.65418	100	
278.84936	138	
278.87904	300	
279.10402	148	
279.12729	102	
279.85105	132	
280.16880	96	
280.78914	290	
280.85402	284	1+
280.91556	116	
281.79358	194	
281.89725	96	
282.01805	102	
282.08674	100	
282.79949	102	
283.07429	312	1+
283.10020	158	
283.78334	296	1+
284.09231	102	
284.79831	240	1+
284.85400	164	
285.84533	710	1+
286.80065	428	1+
286.91333	104	
287.01743	106	
289.47478	114	
289.90318	102	
291.79784	156	1+
292.25008	106	
293.12001	154	
293.86175	336	1+
293.92214	256	1+
294.43652	222	
295.85484	362	1+
295.97045	162	1+
296.80724	142	
297.05564	148	
297.81032	122	
298.57915	94	
298.79893	588	1+
298.94177	118	
300.85532	104	
300.93140	212	1+
301.79925	340	1+
301.86263	242	
302.24569	172	
302.86141	118	
302.87875	110	
303.03081	190	1+
303.80754	524	
303.85714	1210	1+
303.93912	192	1+
305.54029	118	
306.09564	112	
306.68535	108	
306.88697	154	
307.28798	568	1+
308.42100	106	
309.81415	132	
310.05135	172	1+
310.30753	136	
310.87992	366	1+
311.86267	156	
311.88648	244	1+
312.03857	104	
312.13839	152	
315.69167	126	
315.79948	116	
315.85270	160	
316.84158	104	
316.88576	250	1+
318.93603	306	1+
319.02591	164	
319.82362	164	
319.91724	198	1+
321.32501	100	
321.82176	394	1+
321.87067	714	1+
321.92276	304	1+
322.92791	224	1+
323.01481	116	
323.63443	112	
323.85950	114	
326.87341	662	1+
326.90348	134	
328.88731	178	
329.32087	98	
329.87833	140	
331.79346	130	
331.91015	108	
332.90170	136	
334.77157	176	1+
336.94674	588	1+
337.83359	100	
338.84504	126	
338.87396	190	
338.94045	130	
339.82996	334	1+
340.93863	132	
341.93999	98	
343.27361	228	
343.72258	100	
344.29100	94	
349.32287	122	
351.33338	162	
353.75828	142	
355.19911	152	
357.05550	108	
359.72400	106	
360.11709	112	
360.92777	136	
361.78129	184	1+
361.79380	174	1+
363.26252	108	
364.29215	146	1+
364.82330	104	
365.05138	102	
368.42234	138	
END IONS

###FS:    #m/z: 507.84580 #charge 1+
###MS: 26
###MSMS: 27
BEGIN IONS
TITLE=Cmpd 19, +MS2(507.8458), 28.2-35.2eV, 0.6min #27
RTINSECONDS=33.252
SCANS=26-27
PEPMASS=507.84580	240922
CHARGE=1+
191.95350	236	1+
196.01512	760	
209.94382	254	1+
216.89193	330	1+
217.95658	160	
224.97571	186	
226.90285	152	
227.95153	198	
230.84726	164	
231.07447	188	1+
232.89327	200	
233.90134	162	
234.89443	218	
236.85649	258	1+
238.06312	176	
240.07848	178	
245.84779	258	1+
245.89254	208	
246.08140	240	1+
249.86203	274	1+
250.97381	226	
251.07486	172	
254.87050	234	1+
255.22997	158	
256.89733	186	1+
256.91037	166	
258.85302	264	
259.84422	166	1+
259.87884	356	1+
260.10273	168	
263.89963	206	
266.12931	190	
266.16815	296	1+
267.24788	160	
269.91822	312	1+
271.87581	674	1+
272.79079	266	1+
272.85398	902	1+
272.93272	266	1+
273.95289	366	1+
275.06304	304	1+
275.83406	166	1+
276.88198	486	1+
277.38582	246	
277.96347	154	
278.83076	460	1+
279.82989	360	1+
279.87306	178	
280.09304	142	1+
280.14969	198	
280.82837	222	1+
280.86995	156	
281.37728	230	
281.87068	216	
281.94212	194	1+
282.09793	260	1+
282.39229	216	1+
284.87809	162	
285.94319	242	
286.10951	260	1+
286.87012	182	
287.03925	224	
287.84056	242	
288.87749	2138	1+
288.92506	156	1+
289.88241	1810	1+
290.13191	342	1+
290.87006	1422	1+
291.05950	306	1+
293.87362	4376	1+
293.92389	244	1+
296.14234	220	1+
296.84922	434	1+
296.88194	306	
297.90828	310	1+
298.84207	196	
298.85598	244	
298.87823	172	
298.93444	168	1+
299.85665	200	
299.87103	234	
299.96692	160	
300.00254	168	1+
300.03176	220	1+
300.33942	230	1+
300.38727	174	1+
300.85413	922	1+
301.88020	176	
302.76399	188	1+
303.85685	194	
303.95350	526	
304.81666	174	1+
304.98489	172	1+
305.86443	470	1+
307.28782	220	
307.37854	244	1+
307.89025	1100	
307.99019	212	1+
308.14295	1456	1+
308.29133	162	
308.84639	208	1+
308.87210	1216	1+
309.11260	156	
309.87538	818	1+
309.93627	238	1+
310.03096	434	1+
310.15808	1128	1+
310.84364	188	
310.86331	220	
311.03511	366	1+
311.88247	7818	1+
311.96590	514	1+
312.13059	204	1+
312.86834	452	
313.15265	158	
313.93692	428	1+
314.37176	230	1+
314.86520	1296	1+
314.94087	364	1+
315.04366	186	1+
315.81033	584	1+
315.92782	164	1+
316.01270	178	1+
316.86321	742	1+
317.88522	322	1+
318.80975	332	1+
318.85634	614	1+
319.08446	134	1+
320.02571	240	1+
320.87993	180	
321.85634	152	
321.87848	322	1+
322.87907	204	1+
322.90217	320	1+
322.98469	132	1+
324.17261	146	1+
324.85674	192	
324.87564	152	
325.01974	156	
325.39912	154	
325.90017	344	
325.96011	398	1+
326.88078	380	
326.96321	354	1+
327.03190	236	1+
327.37126	552	1+
327.87888	488	
327.89817	394	
328.19084	158	
328.87036	480	
328.89957	174	
329.03952	220	1+
329.89263	360	
330.04554	154	1+
330.82816	178	1+
330.89305	856	1+
330.95235	220	
332.40170	170	
332.87451	1912	1+
333.82395	172	
333.89987	162	
334.82330	274	
334.86759	220	
334.89867	298	
335.84120	290	
335.88414	514	1+
335.93606	154	
336.32473	132	1+
337.88070	864	1+
339.02293	154	
339.12574	182	
339.80123	188	1+
339.88062	414	
340.01150	184	1+
340.86997	578	1+
341.82452	304	1+
342.89420	424	1+
343.78326	198	1+
343.87371	634	1+
345.89394	436	1+
346.00791	186	1+
346.87730	170	
346.96725	162	
347.08136	148	1+
348.89810	224	
349.88188	240	
350.82374	178	
350.88826	1220	1+
350.91679	180	
350.96213	234	
351.81195	298	1+
351.85045	212	
353.85024	404	1+
353.89875	264	
354.90777	228	
355.89589	676	1+
356.80888	206	1+
356.82999	222	
357.90025	164	
358.77618	336	1+
358.87457	344	1+
358.90331	350	1+
359.34395	264	
359.77733	206	1+
362.36784	272	1+
362.83341	188	
363.84287	262	
364.70673	214	1+
364.84212	238	
365.01733	158	
366.18839	248	
366.84017	1920	1+
367.70734	800	1+
367.76280	200	1+
367.88895	498	1+
368.95384	190	1+
369.08254	360	1+
369.83852	696	1+
370.07685	144	1+
370.18816	284	1+
370.78485	234	
370.97094	220	1+
371.90562	218	
372.84428	552	1+
373.38085	294	1+
373.72365	238	1+
373.90658	252	1+
374.00486	224	1+
374.14317	260	1+
374.81095	172	
374.90886	164	1+
375.00495	202	1+
375.05817	140	1+
375.83760	336	1+
377.86494	156	
378.38562	168	
378.89923	186	
380.73611	226	
380.88645	156	
381.02881	150	1+
381.12574	230	
382.05333	198	1+
382.85744	210	
382.91123	180	
383.11869	290	1+
384.85135	3026	1+
384.89704	340	1+
385.78099	210	1+
385.88453	152	
386.01092	202	1+
386.34632	262	1+
387.84978	450	
388.79155	386	1+
388.85636	244	
388.90776	166	
389.20104	572	1+
389.71463	248	1+
389.87871	212	
390.37392	146	1+
390.84080	838	
391.84120	464	
392.07674	594	1+
392.78983	960	1+
392.82479	528	
392.86253	714	1+
393.83193	876	1+
394.03175	166	1+
394.73453	208	1+
394.86236	222	
395.88228	140	1+
396.77117	242	1+
397.71364	336	
397.73265	238	1+
398.35828	152	1+
399.08872	202	1+
399.16615	170	
400.98115	234	1+
402.74285	202	1+
402.85988	438	
403.41680	156	
403.72232	150	1+
403.86843	2106	1+
404.12608	398	1+
404.38097	184	1+
404.80575	174	
405.78630	172	
406.39673	218	1+
407.72753	190	
407.86812	2580	
407.92632	204	1+
408.11067	274	1+
408.85499	2642	1+
409.72089	546	1+
409.81615	220	
410.73995	164	
410.83762	670	
410.86941	722	1+
411.81131	850	1+
411.83049	438	
411.88686	164	
412.72635	274	
412.84673	1182	1+
412.86759	570	1+
413.07407	306	
413.81264	186	1+
414.86913	194	
415.02526	152	
415.84213	180	
415.87407	476	1+
416.87953	274	1+
417.78364	238	1+
418.12629	246	1+
418.78874	154	1+
420.15834	196	1+
421.03733	182	1+
421.88057	398	
422.23888	230	1+
422.89101	214	
423.24497	178	1+
423.83831	162	
423.86991	674	
424.20067	152	1+
425.82217	350	1+
425.87954	744	
426.80639	268	1+
426.86198	2984	1+
427.73701	766	1+
428.84844	1240	1+
428.88004	1128	1+
429.82870	332	
430.00775	182	1+
430.21158	152	
430.73957	712	1+
430.86284	1464	1+
431.86711	1070	1+
433.05434	264	1+
433.85317	754	1+
435.86752	286	
436.07693	244	1+
436.88982	158	
437.75043	252	1+
437.83531	182	1+
438.14224	154	1+
438.22488	344	1+
439.88840	1016	1+
441.95064	170	1+
444.14888	220	1+
444.21143	220	1+
444.38163	242	
444.74485	404	1+
444.87221	3980	1+
445.79848	238	1+
447.74741	210	1+
447.80665	258	1+
447.83952	190	1+
448.00606	158	1+
448.05685	212	1+
449.87968	850	1+
451.86719	180	1+
453.07292	226	1+
453.87008	252	1+
456.70193	156	
457.90158	638	1+
458.16403	204	1+
459.13487	126	1+
462.88254	1210	1+
467.88810	1940	1+
469.12334	178	1+
471.25811	182	1+
471.87847	210	1+
476.72306	222	1+
478.10843	160	1+
478.78262	144	1+
480.91810	218	1+
484.65998	168	1+
484.79175	252	1+
485.79486	194	1+
485.89763	956	1+
486.84251	156	
487.26803	250	1+
487.37816	160	
488.23005	162	1+
491.66130	150	1+
491.80186	168	
492.06633	182	
492.78383	264	1+
499.71347	152	1+
501.90229	132	1+
504.32082	194	1+
505.00603	188	1+
505.32740	116	1+
505.46976	244	1+
505.49985	184	1+
506.47223	178	1+
507.28919	400	1+
508.39869	206	
509.25206	210	1+
509.45791	174	1+
509.85802	188	
END IONS

###FS:    #m/z: 336.94607 #charge 1+
###MS: 26
###MSMS: 28
BEGIN IONS
TITLE=Cmpd 20, +MS2(336.9461), 28.0-35.0eV, 0.6min #28
RTINSECONDS=34.0245
SCANS=26,28
PEPMASS=336.94607	147654
CHARGE=1+
64.21951	92	
97.87378	96	
156.69916	100	
182.86921	102	
196.88337	240	1+
199.88698	126	
205.95807	96	
205.97155	92	
206.97830	122	
208.97928	120	
209.87686	270	1+
211.94443	10644	
212.61846	110	
212.87978	1156	1+
212.94660	426	
213.93945	4724	1+
214.87934	132	
214.89310	148	
215.88640	970	1+
215.93761	1242	
217.85814	130	
217.88111	308	1+
219.84167	104	
220.95805	94	
221.89405	154	
222.54352	106	
222.95355	94	
222.97277	178	1+
223.49184	118	
223.87887	96	
223.95990	220	
224.96177	342	1+
225.99042	100	
226.89621	238	
226.94600	314	1+
227.05188	92	
227.89895	146	
228.70179	100	
228.89528	130	
229.04211	160	1+
229.39478	92	
229.95512	10324	
230.07435	90	1+
230.09682	116	
230.88836	2278	1+
230.95604	276	
231.94968	5064	1+
232.82367	502	1+
232.93194	98	
233.04233	154	1+
233.05650	96	
233.82457	366	1+
233.86949	140	
233.89909	400	1+
233.95035	258	1+
234.54722	92	
235.86830	184	
235.89255	366	1+
235.94851	528	1+
238.04841	130	
238.21778	192	
238.88843	198	1+
239.96178	106	
240.17502	98	
240.96002	190	
242.89459	136	
244.78963	98	
244.90675	92	
245.42914	100	
246.03515	92	
247.96571	2112	1+
248.90061	940	
248.94891	130	
249.05464	92	
249.96139	816	1+
250.13901	92	
250.82673	298	1+
250.89645	236	1+
250.98819	220	1+
251.14705	98	
251.91216	176	1+
251.96287	202	
252.04366	114	
252.05868	94	
252.97113	5760	1+
253.05461	114	
253.82613	228	1+
253.85415	106	
253.90442	614	1+
253.95791	142	
254.96657	2248	1+
255.07452	820	1+
255.88100	96	
255.99477	100	
256.96541	350	
257.05350	90	
257.83582	186	1+
258.88199	188	
258.96480	116	
259.06157	94	
261.43641	140	
261.83441	116	
263.05958	228	1+
264.93030	108	
265.01653	176	1+
266.91676	116	
267.01857	160	1+
267.03532	92	
267.75172	110	
267.99705	118	
268.13976	90	
268.84038	916	1+
269.84230	532	1+
270.98252	772	1+
271.91363	154	
271.95726	108	
272.08625	118	
272.57693	110	
272.84811	232	1+
272.97778	240	
273.78838	270	1+
273.92855	144	
274.56562	92	
274.84450	92	
274.97898	138	
275.37190	92	
276.83988	370	1+
276.86171	136	
276.89586	120	
277.17836	98	
277.82929	342	1+
277.88070	198	
278.09268	118	
278.83383	292	1+
278.86680	178	
278.95773	322	1+
279.09036	130	
279.19774	104	
281.04704	306	1+
281.83208	132	
284.87725	174	1+
285.84797	1318	1+
286.85085	800	1+
287.11066	118	
287.80513	272	
289.80889	146	
290.79016	112	
290.90365	96	
291.79697	154	
291.85122	290	1+
293.06205	132	
293.24544	94	
293.87396	130	
293.99917	222	
294.03486	98	
294.82326	112	
294.97026	172	1+
295.99435	166	
297.01743	152	
297.88416	98	
297.97585	186	
298.08154	134	
299.06086	154	
299.46211	122	
300.07269	92	
302.86536	308	1+
303.75893	164	1+
303.90824	160	
304.88470	252	1+
306.28346	110	
307.29032	262	
307.41492	92	
307.80315	214	1+
308.29585	172	
308.84518	130	
309.30479	122	
309.32255	138	
309.86752	208	
310.86658	102	
311.96125	100	
313.45962	92	
314.81688	162	1+
314.87524	186	1+
317.82134	132	
318.40272	100	
318.59122	96	
319.13480	94	
319.21386	108	
320.22213	330	1+
322.79326	102	
322.87711	100	
323.30442	114	
324.07829	168	1+
324.28550	114	
324.89519	164	
326.88327	216	
327.30063	94	
328.82094	146	
328.88733	118	
329.88806	264	1+
332.88465	198	1+
333.38843	114	
333.85890	96	
333.96682	94	
338.87774	132	
340.02104	128	
340.38834	142	
340.96113	114	
341.53606	102	
342.11282	106	
342.32158	102	
END IONS

###FS:    #m/z: 359.96177 #charge 1+
###MS: 26
###MSMS: 29
BEGIN IONS
TITLE=Cmpd 21, +MS2(359.9618), 28.0-35.0eV, 0.6min #29
RTINSECONDS=34.797
SCANS=26,29
PEPMASS=359.96177	123714
CHARGE=1+
116.04630	104	
149.22948	104	
187.01931	96	
195.96147	100	
203.49069	96	
207.94696	106	
208.88669	112	
209.94287	1244	1+
216.41416	180	
218.63885	94	
220.09187	102	
222.95235	1180	1+
223.89111	228	1+
224.92054	302	1+
224.94798	2014	1+
224.96941	178	
226.32558	92	1+
226.89614	116	
226.94713	7068	1+
228.10413	144	
228.94238	7944	
229.94397	318	
230.04988	104	
231.43459	102	
233.85178	94	
235.82144	102	
236.99443	104	
238.93709	126	
238.96450	104	
240.94013	488	1+
240.96305	910	1+
241.79094	132	
242.96108	920	1+
243.95054	146	
244.95769	4292	
245.73677	114	
245.94275	234	
245.96344	148	
246.95282	4644	1+
246.97709	304	1+
248.19705	106	
250.89028	104	
250.96883	200	
251.03670	120	
251.78797	204	1+
251.94978	444	1+
252.95208	324	1+
253.83192	138	
254.09027	110	
254.21115	182	
254.78636	104	
255.42967	98	
255.84356	280	1+
257.00726	130	
257.90714	170	
258.97348	290	
259.58316	104	
259.79734	144	
260.96941	490	1+
262.96979	362	1+
263.53324	94	
263.94701	146	
264.81774	126	
264.86448	96	
264.88420	102	
265.77829	102	
265.97463	248	1+
266.81550	202	
267.02195	100	
267.25782	114	
267.97452	732	
269.11074	102	
269.79574	192	
269.93853	100	
269.96719	838	1+
270.89729	98	
271.40146	108	
273.90396	170	1+
275.80711	116	
275.86366	224	1+
275.94506	106	
276.84139	120	
276.90583	142	
276.98945	212	1+
277.80641	218	
278.79851	340	1+
279.89159	106	
279.91603	142	
280.26609	268	1+
281.43647	166	
281.79826	134	
281.95567	100	
282.91295	138	
283.03995	232	1+
283.27971	154	
283.83567	258	1+
283.85567	126	
283.88600	112	
283.98391	110	
284.74403	94	
284.80473	130	
285.84852	122	
286.43111	102	
287.02855	202	1+
287.79179	138	
288.79461	136	
291.75882	98	
292.43790	162	
293.17227	104	
293.86999	486	1+
294.27144	140	
294.56317	160	
294.87186	358	1+
295.01987	244	
296.81271	194	
296.93057	206	
297.10750	202	
297.79971	884	1+
297.89603	106	
298.80216	760	1+
298.86855	240	1+
299.05755	190	1+
299.85372	110	
302.82634	94	
303.81175	124	
304.80880	126	
304.84002	230	1+
305.44157	104	
306.06911	164	1+
306.88328	110	
307.13399	152	
307.29541	152	
307.43413	98	
307.88881	106	
308.29298	196	
308.79658	200	
309.30565	98	
309.80700	128	
310.34857	150	
310.80295	204	1+
310.87710	260	
310.96331	158	
311.88291	116	
313.87495	156	
313.94235	120	
314.81602	134	
316.94201	132	
317.88064	200	
318.92890	218	1+
319.81917	148	1+
319.85853	168	
320.62834	182	
320.93293	130	
320.96275	222	1+
321.01553	104	
321.82220	102	
322.88738	128	
322.92411	108	
322.94019	130	
323.01685	218	
324.01684	108	
324.89201	188	
325.89842	142	
326.95442	206	1+
327.18522	250	1+
327.27507	96	
329.87177	112	
330.89686	108	
332.89490	200	1+
336.87519	114	
336.92880	138	
336.94739	266	
337.14515	148	
337.94384	138	
338.75333	112	1+
339.60768	98	
339.87208	144	
340.35132	138	
340.93920	394	
341.26013	124	
347.99497	100	
350.02485	108	
352.56384	98	
352.88706	170	
356.77489	120	
357.26183	166	1+
358.20741	102	
358.37200	130	
358.71024	186	1+
358.77302	114	
359.81160	180	1+
360.17803	112	
360.21217	106	
360.87128	130	
362.14596	164	1+
363.00038	154	
363.75929	112	
364.57722	114	
END IONS

###FS:    #m/z: 507.84567 #charge 1+
###MS: 30
###MSMS: 31
BEGIN IONS
TITLE=Cmpd 22, +MS2(507.8457), 28.2-35.2eV, 0.7min #31
RTINSECONDS=38.4885
SCANS=30-31
PEPMASS=507.84567	255862
CHARGE=1+
196.01529	704	1+
199.88754	156	
210.03037	158	
215.88364	298	1+
224.04617	194	
224.97364	266	1+
227.95504	270	
230.84920	212	
232.89613	156	
233.89156	242	1+
235.88765	274	1+
236.08613	160	
238.06310	346	1+
240.88981	154	
240.94077	202	1+
241.85586	274	1+
246.03300	256	1+
247.88959	160	
248.90618	216	1+
249.88612	198	
250.13506	164	
250.97066	166	
252.11115	208	1+
254.89702	136	1+
258.05739	288	1+
258.85347	198	
259.86861	156	
259.90671	166	
262.40111	156	
262.92252	152	1+
264.38328	200	1+
266.16630	200	
266.86737	152	
266.96419	184	
267.17579	218	
269.88305	160	
269.95553	280	1+
270.86295	556	1+
272.85766	398	
272.87527	534	1+
273.85606	222	
274.12170	178	
275.86622	354	1+
276.84466	532	1+
276.86961	260	1+
277.38353	220	1+
278.99906	214	1+
279.90116	328	1+
280.79086	220	1+
280.95281	264	1+
281.38476	172	
281.87949	152	
282.12946	220	1+
282.39009	238	1+
282.88648	152	
283.84201	222	
283.94894	154	
284.81369	262	1+
285.94216	760	1+
286.01454	188	
286.85396	520	1+
286.87574	176	
288.84382	264	1+
289.88181	1360	1+
289.93104	260	1+
290.13036	218	1+
290.82209	198	1+
290.86394	1168	1+
291.87932	288	
292.86008	264	
292.88182	334	
293.12096	222	1+
293.15403	208	1+
293.39220	262	1+
293.78291	168	
293.87396	3414	1+
293.91757	318	1+
294.12747	158	1+
295.81051	586	1+
296.06441	264	1+
296.81478	422	1+
296.87143	234	1+
297.11251	162	
297.79428	418	1+
298.79847	298	1+
298.85326	460	1+
298.88330	278	
298.96329	174	
299.97235	230	1+
300.14565	138	1+
300.85592	384	
301.08905	198	1+
301.85706	198	
302.86274	288	
302.98580	194	
303.80516	246	
303.86959	172	
303.94995	332	1+
305.85950	268	
305.93580	254	1+
305.95841	192	
306.18310	150	1+
306.87299	156	
306.97835	270	1+
307.47293	126	1+
307.89003	554	
307.97993	188	1+
308.14254	1388	1+
308.87315	1192	1+
308.88834	882	1+
309.99441	292	1+
310.15874	1206	1+
310.37418	258	1+
311.04008	200	1+
311.88425	6528	1+
311.97564	334	1+
312.84387	158	
312.94045	340	1+
312.96046	164	
313.88487	1752	1+
314.00925	120	1+
314.20730	132	1+
314.86394	2658	1+
315.38091	214	1+
315.60492	148	1+
315.91231	346	1+
316.81122	198	
316.88489	434	1+
317.82585	208	
318.04702	230	1+
318.86374	1272	1+
319.88900	186	
321.96779	276	1+
322.15338	202	1+
322.81874	322	1+
322.85662	214	
322.88896	180	
323.86603	186	
324.86265	628	1+
325.27742	286	1+
325.82372	138	1+
325.90117	698	
325.96338	222	1+
326.79002	250	1+
326.88337	752	
327.89357	422	
328.37317	178	
328.87382	434	
329.81118	176	
329.88074	254	
330.16562	252	1+
330.88104	890	1+
332.81465	234	1+
332.87473	1356	1+
333.10200	158	
333.78015	246	1+
334.38006	160	
334.87912	560	1+
334.89874	238	
335.84337	506	1+
336.78222	296	1+
336.87333	212	
336.98973	196	1+
337.17337	152	
337.83641	174	
337.88134	734	1+
339.88105	662	1+
340.59027	90	1+
340.86000	164	
341.88301	208	
343.02085	256	1+
343.78443	158	1+
343.87306	556	1+
344.31950	164	
345.06675	134	1+
345.76791	238	1+
345.87026	246	
345.88875	258	
346.17219	182	1+
346.88581	580	1+
347.21217	178	1+
348.91848	162	
349.01071	284	1+
349.13360	228	1+
349.33350	248	
350.07625	156	
350.88974	804	1+
351.81823	188	1+
351.85299	260	
352.06159	156	
352.77193	270	
352.91005	388	
353.01599	216	1+
353.85172	516	
353.89823	186	
354.79170	230	
355.01810	260	1+
355.88126	426	1+
356.36557	270	1+
356.71660	332	1+
356.99312	114	1+
357.84429	250	1+
359.58273	210	1+
359.88443	284	
360.86325	168	
361.88948	284	1+
362.02321	186	1+
362.71764	252	1+
362.79741	204	1+
362.84495	616	1+
363.83786	350	1+
364.27983	232	1+
364.46957	106	1+
365.94160	166	
366.18507	152	
366.83893	1276	1+
367.70669	534	1+
367.91208	166	
368.70758	464	1+
368.89748	580	1+
369.07653	198	
369.15590	202	1+
369.35006	296	1+
369.83554	932	1+
369.99477	218	
370.83799	552	1+
370.89357	322	1+
371.18977	342	1+
371.78124	118	1+
371.90971	200	
372.71670	486	1+
373.83275	388	1+
373.90059	460	1+
374.06096	238	1+
374.82378	468	1+
376.87411	448	1+
377.91274	224	1+
378.35426	188	
378.98686	158	
379.79603	238	1+
380.73897	192	
380.79456	160	1+
380.85176	356	1+
380.90227	164	
381.03254	186	
381.72995	360	1+
381.89227	262	1+
382.09355	160	
382.35368	208	1+
382.85656	622	1+
383.05557	128	1+
383.39915	178	
384.21077	316	1+
384.84913	3184	1+
385.17269	170	1+
385.38426	180	
385.79155	180	
386.34707	268	1+
386.80206	162	
387.72611	488	1+
387.77580	256	1+
387.98444	172	1+
388.03325	160	1+
388.79230	250	1+
388.92311	154	
389.19970	250	
389.71109	202	1+
390.06108	266	1+
390.20126	306	
390.84303	2304	1+
391.29049	154	
391.99055	234	1+
392.03567	162	
392.07678	158	
392.78944	496	1+
392.82969	536	
392.89916	166	
393.19645	164	
393.82831	972	1+
393.86114	640	1+
394.83327	590	1+
394.88664	384	1+
395.38415	178	
396.09834	244	1+
396.40335	264	1+
396.81138	160	
396.86256	452	1+
397.92160	158	
398.72882	152	
399.05418	256	1+
399.35303	154	
399.72549	294	
399.85893	204	
400.36358	234	1+
401.75658	186	1+
402.79426	240	1+
402.86279	386	
403.07475	188	1+
403.87249	1310	1+
405.72538	228	
405.76780	180	
405.86367	858	1+
406.37686	158	
406.72513	396	1+
406.80764	224	
407.86789	2724	
408.76162	114	1+
408.85392	2770	1+
408.86361	1848	
409.03257	248	1+
409.72620	498	1+
409.79581	158	
410.73208	278	1+
410.83922	1620	1+
411.17714	122	1+
411.33760	230	1+
411.81205	560	
411.87767	398	1+
412.00428	172	1+
412.07439	418	1+
412.72715	228	1+
412.84697	1204	1+
412.92427	158	
413.07950	350	1+
413.87671	608	1+
414.85807	242	
414.97087	178	
415.17644	274	1+
415.26536	182	1+
417.75321	152	1+
417.87607	260	
418.40084	242	1+
418.85511	204	
421.88344	866	1+
422.86393	916	1+
423.13903	178	1+
423.33487	222	1+
423.86625	704	1+
423.89635	224	1+
425.05632	156	1+
425.87566	618	
426.14227	460	1+
426.86015	2234	1+
427.08324	208	1+
427.73152	610	
427.82741	192	
428.74417	418	
428.84700	1898	1+
428.88399	772	
429.73629	1086	1+
430.73638	884	1+
430.86128	2180	1+
430.87880	232	
431.80394	340	1+
431.86692	1582	1+
432.76925	194	
432.80755	274	1+
433.85552	672	1+
434.69961	180	1+
435.89426	158	
437.77087	172	
438.13934	312	1+
438.73388	200	1+
439.89376	672	
440.86750	156	
440.88396	1004	1+
444.08135	152	
444.87305	2734	1+
445.74751	294	1+
446.87235	590	1+
447.90356	154	
448.89084	196	
449.71050	286	1+
449.88044	834	1+
451.11676	248	1+
451.87632	214	
452.74699	144	1+
452.87914	204	1+
455.74832	160	1+
457.90309	490	1+
459.24592	220	1+
459.71860	178	1+
460.16270	312	1+
462.88343	1102	1+
464.16045	270	1+
464.88370	326	
466.09416	170	
467.88867	2330	1+
468.78561	224	1+
469.86145	306	1+
470.86391	234	1+
477.72022	212	1+
482.78239	192	1+
483.28670	256	1+
485.89788	1078	1+
487.27644	284	1+
487.43859	280	1+
487.80692	188	1+
491.80597	250	1+
493.11577	152	
493.74550	160	1+
496.79725	338	1+
498.64767	158	1+
503.11926	278	1+
503.44282	180	1+
504.12585	222	1+
504.24286	154	1+
505.28609	232	1+
506.24721	222	1+
506.42477	192	1+
506.47935	178	1+
507.45726	254	1+
507.80324	142	1+
508.26614	226	1+
508.46351	270	1+
508.91064	180	1+
509.27142	162	1+
509.85673	280	1+
510.14037	164	1+
511.79618	230	1+
END IONS

###FS:    #m/z: 336.94595 #charge 1+
###MS: 30
###MSMS: 32
BEGIN IONS
TITLE=Cmpd 23, +MS2(336.9459), 28.0-35.0eV, 0.7min #32
RTINSECONDS=39.261
SCANS=30,32
PEPMASS=336.94595	149466
CHARGE=1+
112.68208	92	
146.06190	110	
189.86218	164	
196.96181	102	
197.87932	96	
200.88032	110	
203.85873	86	
204.46583	94	
205.95013	94	
206.98021	110	
210.88480	370	
211.90157	112	
211.94420	10252	
212.87879	1548	1+
212.94703	396	
212.97105	216	1+
213.94018	4574	1+
215.88458	1268	1+
215.93775	910	1+
217.85693	284	1+
217.93995	128	
219.60605	88	
221.05505	98	
221.95113	318	1+
222.92083	92	
223.97505	158	
224.19873	106	
227.89563	124	
228.89185	364	
229.89359	218	
229.95524	9238	1+
230.88858	3318	1+
231.03630	104	
231.95054	3590	1+
233.83580	118	
233.89726	1006	1+
233.94708	576	
234.87627	88	
235.86398	174	
235.89413	332	1+
236.85013	144	
238.04970	134	
238.96330	130	
241.37944	92	
241.88393	204	1+
241.89468	94	
242.04161	86	
246.41468	88	
246.97463	186	
247.91926	206	1+
247.96630	2438	1+
248.19964	90	
248.89909	972	1+
249.96054	1486	1+
250.14096	94	
250.43843	94	
250.51023	108	
250.83198	132	
250.89769	116	
250.95538	94	
250.98934	98	
251.06908	158	
251.83770	484	1+
251.90938	128	
252.57051	104	
252.90246	644	1+
252.97120	4748	1+
253.08796	284	1+
253.90456	540	1+
254.85537	92	
254.96596	2200	1+
255.07377	466	1+
256.27434	108	
256.48087	100	
256.80456	214	1+
256.86366	92	
256.90897	136	
256.95828	280	1+
257.40728	212	1+
257.91690	186	
258.84193	348	1+
258.85984	98	
258.88502	124	
259.82040	212	1+
260.07608	96	
262.97582	430	1+
263.97613	308	1+
264.02234	204	1+
265.05753	194	1+
265.08760	196	
266.91937	130	
267.83999	798	1+
267.89752	118	
267.98469	130	
268.84244	546	1+
270.86704	120	
270.95806	86	
270.98287	822	1+
271.91336	220	1+
272.97944	410	1+
273.79463	334	1+
273.86958	140	
273.89420	110	
275.12960	118	1+
275.40273	98	
275.95229	116	
276.42664	88	
276.84648	136	
276.85376	286	1+
276.88000	100	
278.83578	278	
279.46365	134	
279.83396	368	
279.87908	108	
280.26182	184	1+
280.44875	88	
280.92680	164	
281.05436	138	
282.36428	88	
282.80136	98	
284.36078	120	
284.87380	110	
285.02572	250	1+
285.85171	1028	1+
286.85423	752	1+
287.89420	310	1+
288.04674	92	
288.82774	124	
288.91953	88	
289.40845	88	
289.81394	118	
289.85922	98	
290.29044	88	
290.85891	92	
291.85734	134	
292.03816	92	
292.65318	100	
292.85606	90	
293.11121	452	1+
293.87814	234	1+
294.00050	250	1+
294.03904	92	
294.86802	358	1+
295.87412	264	1+
295.98891	142	
296.36383	100	
296.85706	202	1+
298.07867	88	
298.30764	94	
298.43511	88	
298.83108	174	
299.05596	168	
299.86184	126	
300.05574	138	
300.19280	132	
301.51618	88	
302.85834	344	1+
302.99384	104	
304.77890	98	
306.79357	224	
307.31091	114	
307.89017	134	
308.28879	132	
308.81163	286	1+
308.86497	606	1+
309.32735	118	
310.08394	88	
310.39973	88	
310.84614	106	
310.89106	144	
311.22663	94	
311.88325	180	
312.88549	110	
312.97727	130	
313.41180	92	
313.85097	112	
315.36667	98	
317.39055	112	
318.22548	88	
318.81249	208	
319.78482	128	
319.85941	108	
320.79574	128	
321.88504	102	
322.30647	172	
322.76456	100	
322.91105	110	
323.23810	122	
323.80524	220	1+
323.91719	98	
324.22238	88	
324.89462	102	
326.33360	100	
326.80737	244	1+
326.99620	96	
327.30392	204	
328.30982	88	
328.36990	100	
328.88298	564	1+
331.28445	100	
332.89492	98	
333.00082	86	
334.06193	88	
334.19882	110	
334.89642	102	
335.30060	120	
337.14548	98	
337.38763	190	1+
338.76265	208	1+
338.81648	258	1+
338.89602	98	
339.26129	232	1+
END IONS

###FS:    #m/z: 359.96166 #charge 1+
###MS: 30
###MSMS: 33
BEGIN IONS
TITLE=Cmpd 24, +MS2(359.9617), 28.0-35.0eV, 0.7min #33
RTINSECONDS=40.033
SCANS=30,33
PEPMASS=359.96166	136624
CHARGE=1+
118.27919	106	
209.94365	1110	1+
215.41306	234	
216.91924	92	
221.89419	100	
222.95148	1578	1+
223.88666	108	
224.88966	156	
224.94969	1912	1+
224.97813	106	
225.85879	132	
225.94615	108	
225.97269	216	
226.38922	202	
226.89271	136	
226.94736	8470	1+
226.97076	334	
226.99338	178	
227.88598	108	
227.93263	390	
228.89701	406	1+
228.94274	8422	1+
230.99137	138	
231.89704	214	1+
232.84280	106	
232.95773	118	
233.83397	176	1+
233.96083	146	
235.15098	96	
235.82468	94	
235.84833	124	
239.14930	160	
239.78553	262	1+
240.94159	410	
240.96271	830	1+
241.89124	322	1+
241.94158	382	
242.96012	824	1+
243.06575	116	
243.94438	92	
244.95764	4126	
245.94223	390	
245.95852	150	
246.95281	5430	1+
246.97982	126	
247.09389	94	
247.49333	104	
248.80311	110	
249.83173	138	
250.80090	126	
250.83782	114	
250.95109	290	1+
250.97058	114	
251.24923	96	
252.23366	148	
252.85119	100	
252.95811	244	
253.83494	190	
253.90132	128	
255.42010	104	
258.83030	136	
258.90103	180	1+
259.86675	244	1+
259.97437	102	
260.83781	230	1+
260.96805	644	1+
261.03589	218	1+
261.80138	224	1+
262.97528	182	1+
265.12451	116	
265.90843	102	
265.97869	140	
266.41540	98	
266.81296	410	1+
267.87161	124	
267.97265	506	1+
268.86418	130	
268.95987	102	
269.96762	616	1+
270.45501	106	
270.89553	92	
270.98174	116	
271.84380	348	1+
271.97963	96	
272.07019	108	
272.79127	122	
273.02483	146	
273.91786	190	
274.83833	128	
274.86054	184	
275.84466	304	1+
275.97076	118	
276.08367	104	
276.80879	156	
277.06372	92	
277.26016	116	1+
277.61584	112	
278.80036	136	
278.85668	94	
280.10231	120	
280.79193	296	1+
281.11794	168	
281.85836	136	
281.92074	96	
281.98740	202	
284.76774	94	
284.82593	148	
285.26045	98	
285.88763	226	1+
287.11729	128	
289.09945	96	
289.26003	92	
289.53146	116	
290.79545	218	1+
291.85643	416	1+
292.13957	218	1+
292.92992	192	1+
293.90385	130	
294.85358	294	1+
294.91970	122	
296.02272	156	
296.80629	134	
297.97673	118	
298.07877	148	
298.80212	522	1+
299.08166	116	
299.90756	232	1+
299.95187	154	
300.56195	124	
300.78054	340	1+
301.85228	134	
302.85607	118	
303.80827	124	
304.07471	130	
304.33127	94	
305.15217	118	
305.75960	106	
306.79529	106	
307.30199	116	
307.79610	120	
307.86302	108	
308.17736	110	
308.43829	100	
308.79568	424	1+
309.02841	148	1+
309.79767	356	1+
309.81712	158	
309.87184	562	1+
310.87697	424	1+
311.12249	116	
311.85627	136	
313.48784	98	
313.87553	144	
313.95579	98	
314.80857	118	
315.28648	208	1+
315.31001	94	
316.82187	142	
316.95408	132	
318.59121	108	
318.86737	202	1+
318.93826	254	
319.81339	228	1+
321.32074	112	
321.42490	114	
321.95460	102	
322.88121	320	1+
322.92851	440	1+
323.01422	292	
323.20169	94	
324.86502	118	
325.89247	204	1+
328.37873	98	
328.88457	138	
329.09917	100	
329.81366	236	1+
329.87348	120	
331.75688	140	
332.81502	102	
332.88533	108	
335.30052	150	
335.88403	150	
336.74444	102	
336.94677	248	
337.83711	240	1+
338.14174	92	
339.26338	128	1+
340.35811	94	
340.93896	276	1+
341.89685	152	1+
342.20352	128	
342.28798	106	
343.12632	108	
343.72181	110	
348.74810	92	
349.83451	178	
352.88725	172	
353.76257	198	
355.76680	210	1+
356.21726	106	
357.30417	102	
359.70933	154	
360.75048	230	1+
362.71978	144	
363.34711	98	
364.21755	222	1+
END IONS

###FS:    #m/z: 322.93016 #charge 1+
###MS: 34
###MSMS: 35
BEGIN IONS
TITLE=Cmpd 25, +MS2(322.9302), 28.0-35.0eV, 0.7min #35
RTINSECONDS=43.7335
SCANS=34-35
PEPMASS=322.93016	4204884
CHARGE=1+
155.20250	98	
165.81373	82	
187.87004	92	
191.95415	104	
196.88382	290	1+
205.01210	132	
205.95094	152	
206.94975	118	
206.97173	126	
209.88086	206	1+
209.94105	212	
210.89720	116	
212.09951	86	
212.87643	174	
212.90120	126	
215.88633	406	1+
221.13163	96	
222.18461	84	
222.86530	144	
222.90219	84	
222.95463	1026	1+
223.21384	140	
223.92677	108	
223.95894	676	1+
224.98810	130	
226.12572	96	
227.00936	84	
227.03529	96	
227.92986	86	
227.94332	144	
228.48839	110	
229.89285	496	1+
230.90790	98	
231.13888	88	
232.46064	82	
233.89934	134	
235.79445	156	
235.82581	102	
238.83821	134	
238.94007	212	
239.07883	292	1+
239.78569	268	1+
239.90303	202	
239.95962	88	
239.99016	88	
240.04564	112	
240.52734	92	
240.81966	144	
240.91207	88	
240.94122	3648	
241.85662	86	
241.94336	3072	
242.01797	268	
242.82214	138	
242.94204	9760	1+
243.11418	100	
243.82507	236	
243.88340	292	1+
244.01983	238	1+
244.78866	194	
244.82059	138	
244.93939	1780	1+
245.05964	90	
245.39045	100	
245.46946	106	1+
246.97548	402	1+
247.04093	212	1+
247.83565	190	1+
247.89697	244	1+
247.94136	128	
248.51453	84	
248.85483	144	
248.89270	200	1+
250.63489	104	
250.94798	370	1+
250.96957	114	
251.07138	136	
252.01097	88	
252.07129	196	1+
252.22861	162	
252.83515	326	1+
253.83178	356	1+
253.89198	122	
254.37130	102	
254.92645	102	
255.78737	170	
257.80436	164	
258.44886	98	
260.37718	88	
260.63475	84	
260.79758	92	
260.82684	516	1+
260.95801	86	
261.89223	278	
261.93881	88	
262.03360	102	
262.05246	92	
262.85168	92	
263.12207	140	
263.83243	102	
263.88859	84	
263.90389	144	
264.85837	164	1+
265.01551	90	
265.05833	124	
265.82456	92	
267.15941	92	
267.59322	90	
267.79552	96	
267.89710	142	
268.10366	102	
269.79873	340	1+
270.41065	112	
271.85878	126	
272.81461	92	
272.84734	194	1+
272.90417	120	
273.79311	270	
273.81605	90	
274.79383	162	
275.78896	148	
275.81471	380	1+
276.73089	88	
276.84365	310	1+
277.05457	142	
277.25709	126	
278.43271	88	
278.85186	86	
279.09181	988	1+
279.27346	118	
279.79296	102	
280.79112	146	
281.98998	144	
283.07272	308	1+
283.15718	112	
283.78933	86	
283.85832	136	
283.87679	188	1+
283.94596	234	1+
283.97131	100	
284.28693	208	1+
284.90563	112	
285.01141	122	
285.85317	288	1+
286.80101	128	
289.78940	290	
289.85596	88	
289.88222	132	
290.79904	528	1+
291.80393	396	1+
292.05684	86	
293.87544	154	
294.85843	88	
295.97407	104	
299.72187	106	
299.78544	274	
300.11290	86	
300.35741	108	
300.78461	128	
300.82757	122	
301.27978	88	
301.88118	110	
303.73361	102	
304.03312	86	
304.99752	88	
305.07714	98	
305.26775	134	
305.29282	194	1+
306.07431	136	1+
306.11364	96	
306.15011	86	
307.79909	390	1+
307.83899	136	
308.29045	538	1+
308.88758	192	1+
309.31905	86	
309.84350	92	
309.90072	224	1+
310.30413	324	1+
311.07710	104	
311.80791	90	
311.83784	82	
311.86066	118	
311.87984	538	1+
313.81453	392	1+
314.81823	322	1+
314.86137	158	
315.89924	96	
316.84590	232	1+
318.14552	98	
321.30594	106	
321.81886	110	
322.31785	92	
324.89346	322	1+
325.24586	116	
326.17543	84	
326.88703	134	
327.88098	142	
END IONS

###FS:    #m/z: 340.94076 #charge 1+
###MS: 34
###MSMS: 36
BEGIN IONS
TITLE=Cmpd 26, +MS2(340.9408), 28.0-35.0eV, 0.8min #36
RTINSECONDS=44.506
SCANS=34,36
PEPMASS=340.94076	1862508
CHARGE=1+
196.88192	156	
200.59681	90	
205.53992	108	
205.94786	118	
206.07378	94	
207.87108	154	
208.88455	138	
210.93727	126	
212.88045	208	
213.88115	304	
213.90410	92	
213.93952	1778	1+
214.88301	976	1+
214.97218	106	
215.88661	806	1+
215.93626	278	
217.85699	132	
217.88109	346	
217.89787	154	
219.87663	102	
222.95197	100	
223.07973	122	
223.95712	126	
224.45076	104	
225.88096	154	
226.97589	128	
228.91085	122	
228.94779	262	1+
230.88899	616	1+
231.94945	1672	1+
232.85585	90	
233.89863	754	1+
233.94790	724	
235.86845	204	
235.89448	496	1+
235.94743	94	
237.22881	90	
237.89096	274	1+
238.05336	202	
238.84059	94	
239.42752	96	
239.78977	364	1+
239.90757	106	
240.97487	118	
241.11736	240	1+
241.94177	90	
242.16775	92	
242.89031	146	
243.86938	90	
243.89982	94	
244.79955	164	1+
244.95641	102	
245.97191	442	1+
246.97644	384	1+
248.90004	764	1+
248.98440	212	1+
249.96212	386	
250.96591	210	
251.95452	174	
253.35195	102	
253.90469	108	
254.90570	144	
254.91985	178	
254.93984	136	
254.96491	944	1+
255.07360	230	
256.07948	100	
256.59399	98	
256.91519	276	1+
257.19477	102	
257.79022	98	
258.84709	200	
259.84703	94	
259.89359	138	
259.95692	242	
259.98518	94	
260.83724	142	
261.84092	190	
262.35466	168	
262.83993	116	
263.20625	96	
264.07359	130	
266.00084	110	
266.84765	96	
267.08872	180	
267.13672	166	
268.83841	178	
268.91753	140	
269.79764	144	
269.96538	100	
270.85100	92	
271.06513	90	
271.80500	132	
272.03530	114	
272.78630	104	
272.91281	124	
273.79320	228	
274.80757	216	1+
275.71849	102	
275.84186	128	
276.85658	134	
277.85926	102	
278.84619	196	
278.96687	138	
279.85268	246	
279.96253	142	
280.84175	138	
281.89173	92	
282.04962	92	
282.27750	132	
282.30222	106	
283.15386	114	
283.25641	170	
284.79298	254	1+
285.61898	102	
287.37544	96	
288.92607	94	
289.42694	100	
289.78883	124	
290.85689	96	
291.80338	438	1+
293.15533	98	
293.85167	164	
293.87370	144	
294.27302	100	
294.43502	92	
295.86743	116	
295.91174	94	
295.97178	160	1+
297.84228	118	
297.86028	130	
298.80607	90	
299.78462	160	
299.79865	118	
299.87173	124	
300.82109	218	1+
300.97425	110	
302.17140	120	
302.86894	134	
302.88689	158	
304.80992	140	
304.93740	184	
305.77395	134	
305.86661	92	
306.28353	170	
306.79370	340	1+
307.28407	96	
307.79653	246	1+
309.87502	410	1+
310.88038	296	1+
312.80754	214	1+
312.94372	122	
313.87905	134	
316.81303	116	
317.86523	130	
319.50131	102	
322.32390	100	
322.87070	180	
323.87984	98	
324.89294	218	
325.01439	142	
326.04875	100	
326.82524	264	1+
328.18039	110	
330.70445	114	
330.81338	556	1+
332.98301	90	
333.20718	94	
334.79379	92	
335.42961	100	
335.83045	112	
336.81540	90	
338.33636	114	
338.77393	96	
338.86851	240	1+
339.23680	92	
340.37750	90	
341.71299	104	
342.20295	192	
342.27927	220	1+
342.56011	112	
343.73816	98	
END IONS

###FS:    #m/z: 363.95678 #charge 1+
###MS: 34
###MSMS: 37
BEGIN IONS
TITLE=Cmpd 27, +MS2(363.9568), 28.0-35.0eV, 0.8min #37
RTINSECONDS=45.2785
SCANS=34,37
PEPMASS=363.95678	1161402
CHARGE=1+
177.93214	102	
189.86393	722	1+
191.85835	826	1+
196.88320	542	1+
197.84127	114	
199.87352	108	
203.93397	118	
205.88146	230	
207.87336	444	1+
209.86727	130	
209.94257	1902	1+
209.96302	212	
210.88307	554	
212.87919	3692	
212.98010	110	
213.88201	114	
214.89791	102	
215.89410	126	
216.89904	220	1+
221.86132	148	
222.83111	104	
222.95140	854	1+
223.15332	102	
224.94964	1700	1+
224.97669	190	
225.88603	176	
226.94708	11306	1+
227.02588	174	1+
227.05116	226	1+
227.93038	350	
228.89377	1114	1+
228.94232	14994	1+
229.05395	202	1+
230.78913	132	
230.88947	6602	1+
232.85951	92	
232.88643	698	1+
233.01924	124	
233.05559	204	1+
234.14736	296	1+
234.82710	204	1+
234.88273	394	1+
234.89702	218	
237.05613	118	
238.21175	104	
238.93431	122	
239.07273	202	1+
240.06094	92	
240.79200	216	1+
240.83639	130	
240.94189	946	
240.96104	908	1+
241.87917	150	
241.94131	632	
242.94162	1826	1+
242.96002	628	
244.06849	98	
244.79151	134	
244.95761	5802	1+
245.39864	238	1+
245.83638	154	1+
246.90303	540	1+
246.95257	7408	1+
247.14536	98	
247.97645	312	1+
248.03186	272	1+
248.80829	230	1+
248.89938	2540	1+
250.94810	146	
250.96883	268	1+
252.08362	260	1+
252.89063	168	
253.34806	134	
253.83573	232	1+
253.90536	760	1+
253.96840	128	1+
254.07227	134	1+
255.02115	98	
256.94937	96	
257.33969	256	1+
257.80112	112	
258.85785	132	
258.97097	270	1+
259.83318	486	1+
259.90583	116	
260.83540	426	1+
260.89926	248	1+
260.96897	794	1+
261.88527	126	
262.84482	446	1+
263.06038	102	
264.79578	102	
264.96733	136	
265.05971	296	1+
265.97517	286	
266.81161	258	
266.93808	120	
267.78203	112	
267.81294	156	
267.97083	696	1+
268.79031	332	1+
268.81688	104	
269.96910	1416	1+
270.08568	174	1+
270.36720	102	
270.83674	154	
271.37772	108	
271.91401	196	
271.92904	152	
273.11041	102	
273.80270	246	1+
273.85154	134	
273.91474	130	
274.42480	116	
274.85762	124	
276.85588	180	
277.05363	92	
277.19778	140	
277.85565	150	
277.90713	104	
278.65828	94	
278.79664	126	
278.84321	124	
279.10112	244	1+
280.79140	1000	1+
280.82791	134	
280.85463	96	
281.92556	92	
282.80426	226	
283.06758	198	1+
283.69442	104	
283.79135	492	1+
283.85459	186	
283.97112	116	
283.98716	206	
284.08907	98	
284.42719	104	
284.90438	96	
285.82886	480	1+
285.84638	516	
286.80243	168	1+
286.83485	338	1+
286.91751	94	
287.95453	104	
289.05607	200	1+
289.87869	196	
291.80357	108	
291.86120	200	1+
292.00673	140	
292.43541	250	
293.00412	100	
293.85376	392	1+
293.88017	212	1+
293.91867	222	1+
295.10428	118	
296.81172	96	
296.87724	224	1+
297.88287	160	1+
298.80036	1098	1+
299.86663	352	1+
300.00250	130	
301.20741	94	
301.79822	316	1+
301.86191	744	1+
301.88429	142	
303.80891	270	
303.85414	2278	1+
303.88892	116	
303.91562	110	
303.94714	100	
304.81130	112	
304.86965	122	
305.79052	224	1+
306.29210	114	
306.43480	254	1+
307.29784	562	1+
307.84155	138	
308.02562	128	
308.86543	102	
309.91711	92	
310.30990	256	1+
311.14681	136	
311.86510	412	1+
311.88917	120	
313.83792	96	
314.81942	196	
315.94954	96	
316.81302	120	
317.42425	104	
317.81506	100	
318.59796	102	
318.89782	170	
318.94231	122	
319.81869	242	
319.87963	114	
319.91800	200	1+
320.14064	110	
321.45348	94	
321.81979	558	1+
321.86479	448	1+
322.14219	102	
322.92149	198	
323.16630	106	
324.88792	134	
325.05790	198	1+
325.88256	120	
326.87638	478	1+
327.79868	298	1+
328.30753	94	
329.40763	102	
331.95966	94	
334.76319	116	
334.87240	118	
336.86048	124	
336.94677	356	1+
337.30592	98	
337.83731	98	
338.06816	172	1+
338.94011	118	
339.82033	292	1+
340.93904	392	1+
340.96412	92	
343.89345	100	
344.79082	124	
346.33491	100	
349.31616	152	
349.54754	94	
350.91025	92	
356.77559	188	
357.78745	110	
360.28222	172	1+
361.75046	274	1+
362.07670	96	
362.71757	288	1+
362.84525	104	
364.20731	102	
364.88580	170	1+
366.93009	98	
367.32865	96	
368.30492	100	
368.78772	190	1+
END IONS

###FS:    #m/z: 322.93026 #charge 1+
###MS: 38
###MSMS: 39
BEGIN IONS
TITLE=Cmpd 28, +MS2(322.9303), 28.0-35.0eV, 0.8min #39
RTINSECONDS=48.9595
SCANS=38-39
PEPMASS=322.93026	4305056
CHARGE=1+
72.33304	84	
182.02384	88	
183.85401	90	
187.88602	108	
188.46957	86	
189.01279	106	
192.88972	134	
197.97283	84	
198.88051	94	
200.89969	92	
201.04675	182	
203.10185	82	
205.95030	230	1+
205.96906	120	
206.97205	86	
207.94776	150	
209.94131	212	
211.04764	84	
212.87777	168	1+
212.89179	116	
214.88387	332	1+
215.02985	82	
217.80109	84	
221.06863	132	
221.94302	100	
222.95510	782	1+
223.95945	540	1+
224.92538	94	
225.82166	92	
225.96140	94	
226.91901	90	
227.89621	174	
227.93184	126	
227.95359	136	
228.89375	86	
230.88843	136	
230.90653	152	
231.11103	88	
232.91109	106	
232.93642	98	
234.74401	114	1+
234.84407	104	
237.23057	82	
238.08711	94	
238.93464	138	
239.07575	440	1+
239.43705	102	
239.78610	118	
239.88054	108	
240.00567	88	
240.79337	86	
240.81987	102	
240.94032	4822	
241.25099	116	1+
241.87863	84	
241.94240	3482	
242.07174	88	
242.94164	11228	1+
243.78326	202	1+
243.88038	314	1+
244.03492	88	
244.81766	136	
244.91010	108	
244.94007	2796	1+
245.85945	244	1+
246.97519	498	1+
246.99687	84	
247.84700	84	
248.64598	108	
248.85257	242	1+
248.90375	90	
249.98389	86	
250.94792	94	
250.96950	84	
251.02939	88	
251.83750	88	
251.94854	94	
252.03253	92	
252.95535	88	
254.41997	86	
254.83036	132	
255.80848	124	
256.03366	126	
256.95065	82	
256.96854	90	
257.50437	90	
257.79809	694	1+
258.83115	142	
260.33873	208	
260.83417	118	
261.19823	88	
261.79784	126	
261.89740	138	
262.14363	90	
262.97094	268	1+
263.85590	108	
264.15936	102	
265.09414	86	
266.02042	88	
266.06283	92	
266.51157	84	
266.82251	88	
267.01706	84	
267.87057	82	
267.91870	82	
268.96175	98	
268.97829	106	
269.85539	154	
269.91406	92	
270.79906	146	
270.85611	144	
271.84414	430	1+
271.86827	94	
272.95179	90	
273.79392	284	
274.50472	82	
274.80023	440	1+
275.80707	302	1+
276.84520	218	
277.67330	90	
277.84984	522	1+
277.86760	84	
278.00138	82	
278.79459	414	1+
278.85653	356	1+
279.09131	578	1+
279.23898	90	
280.82297	116	
282.81140	222	1+
283.07256	148	
283.86171	86	
284.29165	94	
284.92540	86	
285.41409	128	
285.43415	84	
285.87627	88	
286.87398	126	
288.05761	98	
289.06674	154	
289.78559	136	
290.63807	82	
290.78839	88	
290.85688	338	
290.88124	144	
291.80605	312	1+
292.13452	94	
293.85481	278	1+
293.87322	134	
296.81553	82	
297.14046	82	
297.81138	110	
299.78314	158	
299.81174	82	
300.80373	96	
301.81470	138	
303.36979	116	
303.86647	224	1+
305.98361	168	1+
306.88695	396	1+
307.80000	248	1+
307.86048	292	1+
308.29210	136	
308.71315	88	
309.32304	82	
309.79686	92	
309.81723	368	1+
309.91966	174	1+
310.30912	320	1+
310.34291	84	
311.15287	88	
311.88208	204	
312.82634	144	
314.81818	274	1+
317.02161	84	
318.42470	90	
318.88185	126	
319.86816	94	
320.87947	324	1+
321.88452	256	1+
322.31475	88	
322.85533	84	
323.79531	94	
324.12052	90	
324.19787	84	
324.75788	86	
324.89134	372	1+
326.27976	84	
326.80750	86	
326.88550	154	
END IONS

###FS:    #m/z: 340.94084 #charge 1+
###MS: 38
###MSMS: 40
BEGIN IONS
TITLE=Cmpd 29, +MS2(340.9408), 28.0-35.0eV, 0.9min #40
RTINSECONDS=49.731
SCANS=38,40
PEPMASS=340.94084	1821724
CHARGE=1+
121.77809	120	
187.87169	102	
187.95579	100	
189.86464	468	
192.92557	192	
196.88809	146	
204.59739	100	
207.87006	92	
208.95883	96	
210.93762	314	1+
212.87853	166	
213.87926	276	
213.94008	2450	1+
214.04429	122	
214.89417	166	
215.88740	1062	
215.93821	664	1+
217.85704	140	
217.88203	604	1+
217.93624	246	
222.97409	108	
223.96000	262	1+
224.66249	96	
224.87710	218	1+
226.40670	106	
226.97630	128	
228.09859	102	
229.89550	98	
230.39842	88	
230.89058	506	
231.89215	464	
231.95135	2670	1+
232.89020	714	1+
233.94769	558	
235.87241	92	
235.89302	604	1+
235.94731	124	
238.06739	98	
239.42762	90	
239.78987	114	
239.88789	150	
239.90231	166	1+
240.23451	100	
240.78803	146	
240.82867	256	1+
241.94127	136	
242.81379	92	
243.82571	262	1+
244.79063	96	
244.95301	134	
245.94214	118	
246.97849	388	1+
247.98400	264	1+
248.90192	316	1+
249.12757	96	
249.42324	118	
249.96080	790	1+
250.40744	124	
251.95823	264	1+
252.79005	112	
253.08535	90	
254.94015	154	
254.96542	1440	1+
255.05502	118	
255.07573	196	
255.78151	106	
256.91380	310	1+
257.35470	100	
257.87102	96	
257.95211	168	1+
257.97098	158	
258.84210	154	
258.88295	94	
258.90628	370	1+
259.89283	128	
259.95997	236	
260.33786	96	
260.40608	90	
260.84143	362	1+
260.90505	164	
261.97070	146	
262.80492	252	1+
262.92651	92	
262.96348	162	
263.31386	104	
263.83213	102	
263.97782	106	
265.83077	110	
265.85645	150	
266.35019	140	
266.46565	92	
267.43648	90	
268.79134	192	
268.83761	140	
268.85925	126	
268.95877	144	
269.79998	142	
270.83930	286	1+
271.08924	98	
272.94384	244	
273.79606	348	1+
273.89471	108	
274.81819	118	
274.86448	166	
275.85228	486	1+
276.84379	178	
276.85639	352	1+
277.88815	112	
277.95999	236	1+
278.09782	192	1+
278.13646	104	
278.84208	102	
279.80562	108	
279.85487	230	
280.85074	150	
281.05138	146	
282.27964	152	
282.84728	100	
283.45872	90	
283.83346	130	
283.86415	134	
285.88894	120	
287.47529	94	
289.41066	100	
289.79038	98	
290.58547	96	
290.85690	370	1+
291.80097	400	1+
292.05536	116	
293.37606	90	
293.93571	96	
294.28369	92	
294.84942	132	
295.98691	132	
296.81106	118	
296.81954	132	
296.97520	106	
298.08190	132	
298.91916	172	1+
299.06141	124	
299.88387	134	
300.05128	304	1+
300.86210	96	
301.84597	222	1+
301.87349	130	
302.10967	92	
302.18510	98	
302.92813	174	
303.77655	96	
303.80638	92	
304.26694	100	
304.94640	136	
305.86908	244	
306.79597	360	1+
306.88333	106	
308.30445	158	
311.86136	144	
312.80278	178	
313.80483	132	
313.89145	122	
316.06056	94	
317.38256	92	
319.93708	96	
320.80434	110	
321.42719	94	
322.38513	92	
324.11351	88	
324.83078	112	
324.88549	264	1+
326.88990	140	
327.88239	168	1+
328.18944	152	
328.83504	92	
329.80895	398	1+
330.81164	348	1+
330.87351	146	
331.76985	124	
333.04375	106	
333.86737	176	1+
335.50081	96	
336.31535	100	
338.26020	102	
338.95652	106	
339.87097	178	
339.89155	160	
340.76245	254	1+
340.88380	160	
341.80435	110	
342.31257	88	
342.90464	114	
343.70661	94	
END IONS

###FS:    #m/z: 363.95692 #charge 1+
###MS: 38
###MSMS: 41
BEGIN IONS
TITLE=Cmpd 30, +MS2(363.9569), 28.0-35.0eV, 0.9min #41
RTINSECONDS=50.503
SCANS=38,41
PEPMASS=363.95692	1124586
CHARGE=1+
187.86887	144	
189.86255	786	1+
191.85955	540	
193.89143	100	
196.88272	156	
200.89089	116	
205.94857	162	
206.40836	138	1+
207.87361	418	1+
209.87758	916	1+
209.92246	150	
209.94298	1454	1+
210.88242	770	1+
212.87944	3508	1+
212.90914	272	1+
212.98775	122	
214.89209	216	
216.41272	388	
217.13789	98	
218.91389	164	
219.86538	202	
221.42775	102	
222.95153	1200	1+
223.88872	244	1+
223.96725	338	1+
224.89185	176	1+
224.94867	1132	1+
226.88776	140	
226.90418	210	
226.94768	7710	1+
226.97335	106	
227.93109	446	
228.89359	896	1+
228.94261	11304	1+
229.12631	146	1+
229.42552	96	
229.79032	104	
230.22312	102	1+
230.88959	5872	1+
231.80215	112	
232.38640	106	
232.88363	790	1+
232.90186	454	1+
233.69992	98	
234.14376	138	
234.88123	374	
236.84792	136	
238.42916	100	
238.93843	216	1+
239.06782	106	
240.79496	130	
240.94242	706	
240.96358	1198	1+
241.83546	188	
241.94108	750	
241.99605	98	
242.94337	2034	1+
242.98623	104	
243.00171	106	
243.43275	120	
243.83688	152	1+
243.89131	122	
243.96363	98	
244.95748	5148	1+
245.94275	398	
246.80552	148	1+
246.90338	352	
246.95371	5282	1+
248.08029	162	
248.90012	1988	1+
249.82808	98	
250.89320	338	1+
250.94673	148	
250.97053	538	
252.79864	136	
252.89167	126	
253.83544	258	
253.90716	698	1+
254.40450	108	
254.83499	126	
255.07975	238	1+
258.97303	134	
260.97016	526	
261.83290	208	1+
262.93766	98	
262.96434	122	
263.16978	132	
263.38173	104	
263.82919	154	
263.85514	140	
263.93324	126	
263.97583	96	
264.79368	272	1+
265.08522	180	
266.81654	114	
266.89427	206	1+
267.78168	106	
267.81292	224	1+
267.86337	206	1+
267.97296	830	1+
268.81794	140	1+
268.86834	178	1+
268.95794	176	
269.96889	674	1+
270.84830	238	1+
270.86395	136	
271.09460	172	
271.44336	94	
271.91340	380	1+
272.79525	326	1+
273.85953	198	1+
275.90723	146	
276.08528	122	
276.50832	114	
276.85359	232	1+
277.10824	152	
277.92037	120	
278.80050	182	
278.84443	148	
279.10123	130	
279.79874	140	
279.85448	256	1+
279.87942	108	
279.97963	178	1+
280.10625	116	
280.79232	508	
280.84525	154	
281.79865	270	
282.78928	784	1+
283.04946	98	
283.08178	112	
283.85361	604	
283.98976	124	
284.82028	114	
285.84590	958	
288.79683	130	
289.88585	108	
290.78912	126	
290.86061	110	
290.91638	116	
292.81570	308	1+
292.93654	132	
292.97796	116	
293.92143	184	1+
294.43481	112	
294.57634	98	
294.85319	142	
295.41585	100	
295.86531	134	
295.95388	100	
296.80559	430	1+
298.21444	142	
298.80224	1118	1+
298.82831	174	
299.42231	100	
299.86689	260	1+
301.79626	330	
301.86086	1068	1+
302.80306	800	1+
303.85523	1524	1+
303.91496	104	
304.14963	208	1+
304.87094	248	1+
305.34094	98	
306.27293	146	
306.43173	106	
306.81868	134	
307.28373	100	
308.29444	512	1+
308.80527	188	1+
308.86823	384	1+
309.88332	224	1+
310.26525	98	
312.41252	100	
315.85799	196	1+
316.51711	106	
318.93841	138	
319.76604	112	
319.87092	224	
320.14449	122	
320.81066	102	
320.89810	102	
321.01302	120	
321.54807	104	
321.81651	474	1+
321.86346	216	
322.93183	104	
323.89046	134	
325.39978	122	
325.74436	164	1+
326.87314	762	1+
327.90604	140	
328.88624	134	
329.79340	114	
329.87529	446	1+
331.42325	104	
333.86544	162	
334.95905	164	
336.94451	162	
337.83115	206	1+
338.86894	116	
339.76597	98	
339.82682	496	1+
340.94222	204	
341.83811	200	1+
341.87198	198	1+
341.97432	98	
342.33516	120	
347.26947	130	
347.78334	218	1+
347.88033	96	
348.32182	406	1+
348.71952	324	1+
349.12089	116	
349.32414	344	1+
349.76542	130	
352.92556	100	
353.76066	268	1+
353.77749	94	
355.34294	112	
357.78416	164	
358.84708	148	1+
359.70749	100	
360.29720	130	
361.87304	128	
362.02131	100	
362.33718	98	
362.84856	250	1+
362.87172	216	1+
367.32539	202	
368.00482	198	1+
END IONS

###FS:    #m/z: 322.93022 #charge 1+
###MS: 42
###MSMS: 43
BEGIN IONS
TITLE=Cmpd 31, +MS2(322.9302), 28.0-35.0eV, 0.9min #43
RTINSECONDS=54.169
SCANS=42-43
PEPMASS=322.93022	2917268
CHARGE=1+
80.83181	92	
148.20509	92	
192.89200	116	
195.03097	96	
198.49298	98	
198.86672	84	
198.88753	92	
205.94808	296	
206.11603	96	
208.02952	82	
209.94209	178	
210.87998	106	
211.07247	90	
212.90425	186	
215.51993	84	
217.39337	96	
217.86976	98	
220.41985	86	
220.86492	142	
221.94127	92	
222.95401	136	
223.95793	484	1+
224.87416	216	1+
226.01889	110	
226.12590	88	
226.97047	80	
227.93163	332	
227.95395	212	
228.90875	128	
229.02512	84	
229.55668	114	
230.79173	92	
230.88832	288	1+
233.84425	80	
235.82572	136	
236.94336	80	
238.03524	84	
238.93954	342	
239.00792	106	
239.08070	288	
239.11339	110	
239.37085	94	
239.78874	174	
240.78971	180	1+
240.94014	3746	
241.94237	2824	
242.82251	268	1+
242.94193	9812	1+
243.87178	104	
244.79201	128	
244.82336	138	
244.94012	2118	1+
244.98095	142	
245.87336	126	
246.84981	84	
246.97452	510	1+
247.84926	86	
248.02484	92	
248.83285	192	
248.95306	126	
248.97935	94	
249.04302	82	
250.21482	90	
252.84601	86	
252.92782	94	
253.83496	138	
253.85566	266	1+
253.92548	84	
254.02259	82	
254.80677	126	
254.82621	306	1+
254.86147	184	1+
256.26064	82	
257.01217	90	
258.79327	212	1+
259.89216	120	
260.83171	174	
260.84543	186	
261.82743	462	1+
262.14562	88	
262.80407	80	
263.89601	92	
263.98121	116	
264.23101	88	
265.05624	182	
266.86201	132	
267.84010	82	
267.86073	98	
267.97201	154	
268.13491	82	
269.11682	148	
269.79788	468	1+
270.88863	92	
272.34827	106	
272.44009	84	
272.86149	92	
273.25677	102	
273.78975	244	
273.80912	156	
273.84753	118	
274.05119	90	
275.81188	136	
276.84285	94	
276.85787	158	
276.96708	242	1+
277.82754	128	
277.95145	86	
278.03134	134	
278.88998	172	
279.05146	198	1+
279.09159	1102	1+
280.26239	122	
281.36853	98	
281.79276	106	
281.97209	88	
283.04981	110	
283.79623	180	
283.86694	84	
284.29145	282	
285.91363	82	
286.89677	84	
289.78907	274	
289.85600	84	
289.88096	326	1+
290.85738	224	
291.05661	146	1+
291.80442	414	1+
292.85508	214	1+
294.55098	80	
295.98363	80	
296.81327	130	
296.86255	84	
297.00066	110	
297.58382	88	
297.78914	124	
297.82733	120	
298.80680	248	1+
299.03976	192	
299.12880	98	
299.78081	144	
301.14370	102	
301.79864	102	
303.82146	84	
303.87054	86	
305.80760	124	
305.85291	172	
305.90407	132	
306.88353	154	
306.97386	88	
307.28818	446	1+
307.79920	356	
308.29233	298	1+
308.33914	90	
308.80313	160	
308.91052	112	
308.94829	122	
309.88998	142	
310.31303	230	1+
310.88214	398	1+
311.98732	88	
312.85755	120	
313.82704	86	
315.89029	88	
316.43602	94	
318.85438	94	
318.91134	92	
319.51031	84	
319.83315	84	
320.75804	120	
321.13216	86	
321.17590	82	
323.23543	122	
324.24369	144	
325.77169	82	
325.81261	126	
325.89056	98	
327.88619	196	1+
END IONS

###FS:    #m/z: 340.94073 #charge 1+
###MS: 42
###MSMS: 44
BEGIN IONS
TITLE=Cmpd 32, +MS2(340.9407), 28.0-35.0eV, 0.9min #44
RTINSECONDS=54.941
SCANS=42,44
PEPMASS=340.94073	1103748
CHARGE=1+
127.08566	100	
185.90080	102	
189.86361	212	1+
192.92728	88	
196.88463	120	
205.95165	200	1+
208.95586	134	
209.93760	282	1+
212.88023	130	
213.87990	416	
213.93969	1118	1+
214.87950	198	
214.89414	108	
215.88605	764	1+
215.93691	364	
217.86195	152	
217.88127	486	1+
220.82492	94	
221.89049	168	1+
223.95962	480	1+
224.20970	102	
224.92379	90	
224.97627	114	
226.85424	88	
226.94266	122	
226.98523	84	
227.06505	82	
227.78241	140	
227.82778	82	
227.87963	132	
227.92682	88	
227.95405	90	
228.93318	142	
230.89111	796	1+
231.94877	1584	1+
233.89870	278	
235.05133	100	
235.89220	196	
237.89110	100	
237.98971	94	
238.05795	88	
238.89407	112	
239.78861	86	
239.82308	148	
239.85759	104	
243.83272	86	
243.89605	106	
243.93595	88	
244.87666	210	1+
245.83433	116	
245.88288	258	1+
246.06260	120	
246.97416	148	
248.89732	250	1+
249.40570	106	
249.96210	450	
250.46953	82	
250.96704	204	
251.44012	94	
252.89171	120	
253.01576	82	
253.90554	138	
253.95930	132	
254.90897	88	
254.96553	946	1+
255.07456	406	1+
256.90926	260	
257.80469	132	
257.82641	214	1+
258.14116	100	
258.88282	112	
258.90718	174	
259.42696	88	
259.84846	184	
259.88554	82	
259.95572	82	
260.83695	550	1+
260.99003	86	
261.83944	388	1+
263.24560	98	
263.34190	110	
263.38362	86	
264.23940	88	
264.79596	136	
264.88030	106	
265.85653	98	
266.86495	88	
267.13529	84	
267.96391	100	
269.21874	84	
269.84025	84	
270.80169	226	1+
270.83067	104	
271.92287	98	
272.85399	94	
272.93573	216	
273.91009	144	
274.86140	150	
275.04636	92	
275.80724	88	
275.83885	86	
275.95076	92	
276.68385	86	
276.85903	262	
277.85719	112	
278.84673	326	1+
279.04831	150	1+
279.10534	84	
280.94879	86	
281.29502	132	
281.84354	108	
282.80605	94	
283.24841	110	
283.78949	124	
287.40850	82	
287.79626	94	
288.80574	130	
288.94490	84	
290.86024	144	
292.53554	90	
292.85398	98	
293.83908	86	
293.85561	110	
294.86076	84	
294.91496	98	
295.99208	102	
296.41477	112	
296.97593	114	
297.01233	146	
297.08591	142	
297.49175	84	
298.11462	92	
298.80503	112	
298.96842	202	1+
299.87389	116	
300.78771	84	
301.81241	132	
302.81401	136	
302.86632	90	
305.80557	110	
305.86800	106	
306.85357	124	
306.87888	134	
307.80185	390	1+
307.88589	96	
308.29527	152	
310.87718	298	1+
311.89799	124	
312.80550	168	
313.82259	90	
313.84584	118	
315.90789	84	
315.97122	134	
317.02955	148	1+
318.03289	188	1+
318.81920	84	
319.86831	128	
320.79324	106	
320.92352	266	1+
322.80681	184	1+
323.38465	84	
323.88185	114	
324.82730	82	
324.97796	218	1+
325.89134	146	
327.86988	92	
327.90501	84	
328.38906	84	
328.81474	114	
330.19847	126	
330.81626	450	1+
331.84564	84	
335.38020	92	
335.73808	104	
339.87702	94	
340.80193	188	
343.90420	96	
344.90704	108	
345.53713	100	
346.37074	84	
END IONS

###FS:    #m/z: 363.95688 #charge 1+
###MS: 42
###MSMS: 45
BEGIN IONS
TITLE=Cmpd 33, +MS2(363.9569), 28.0-35.0eV, 1.0min #45
RTINSECONDS=55.714
SCANS=42,45
PEPMASS=363.95688	549954
CHARGE=1+
125.70242	92	
178.94932	110	
188.89116	110	
189.86273	754	
191.86032	416	
196.88325	114	
201.33141	104	
203.96486	94	
205.94938	162	
207.87513	540	1+
207.94526	120	
208.91765	90	
209.86819	158	
209.94467	976	1+
210.88493	422	1+
211.34213	106	
212.87958	3042	1+
216.40928	166	
217.89884	90	
218.91020	166	
221.85864	174	1+
222.95230	1108	1+
224.94763	1618	1+
224.96894	90	
226.89381	188	
226.94751	7728	1+
226.97029	204	
227.79035	378	1+
228.89514	610	1+
228.94181	7046	1+
230.88759	5624	1+
231.01699	104	
231.90605	92	
233.82724	106	
233.93258	92	
234.87949	146	
234.91209	126	
237.05273	98	
237.90061	216	1+
238.07803	214	1+
239.78311	92	
239.80176	228	1+
240.94062	930	
240.96153	1052	1+
241.93949	2268	1+
242.94210	1562	1+
242.96070	564	1+
243.82314	406	1+
244.19756	90	
244.84940	92	
244.89789	134	
244.95760	4100	1+
245.87435	106	
245.94121	650	
245.98085	102	
246.90588	470	
246.95374	3690	1+
248.67306	92	
248.80272	150	
248.89864	1304	1+
249.05669	100	
249.80159	224	1+
250.02750	100	
250.80681	190	1+
250.90465	114	
250.96992	612	1+
252.88907	168	
253.83280	118	
253.90340	276	1+
257.01018	130	
257.95369	92	
258.84754	292	1+
258.97133	296	
260.83719	454	1+
260.96712	502	1+
261.40254	92	
263.83101	120	
263.91997	94	
263.97661	152	
264.54793	124	
265.43635	92	
265.81026	548	1+
265.95267	92	
266.04992	156	
266.78499	262	1+
266.86285	140	
267.80736	476	1+
267.83485	90	
267.97132	796	
268.84297	92	
268.95991	266	
269.96826	866	1+
270.59666	102	
270.80832	96	
270.90868	112	
271.80375	126	
271.91724	282	
272.12222	124	
272.43916	98	
273.90949	158	
274.56158	116	
275.84098	138	
276.04069	96	
276.22943	96	
276.86105	122	
277.15781	90	
278.09770	442	1+
278.80045	222	
279.10186	302	1+
279.40909	90	
279.91514	144	
280.79423	292	
280.83573	132	
281.11864	132	
281.79223	204	
282.78732	446	1+
282.82841	288	1+
283.78771	316	1+
283.85526	214	
283.98017	134	
284.08255	152	
284.85331	128	
285.84626	1106	1+
287.14211	106	
287.81651	146	
287.92942	156	
288.79229	184	1+
290.24646	110	
290.78703	222	1+
290.79924	92	
291.06741	100	
291.93712	98	
292.85730	348	1+
292.87998	106	
293.11833	122	
293.86968	290	1+
295.43689	106	
295.86036	148	
296.80898	208	
296.84408	102	
296.92209	92	
297.81011	114	
298.07653	104	
298.11904	154	
298.80361	1014	1+
299.86580	194	
299.87809	172	
301.80256	114	
301.86078	418	
302.24620	104	
302.80190	584	1+
302.86061	242	
303.11324	142	
303.80655	362	1+
303.85586	1704	1+
303.96915	96	
305.82379	104	
305.87063	238	1+
306.79369	156	
306.82809	118	
307.05971	142	
307.85211	124	
308.13339	128	
310.75732	104	
310.87491	216	
311.01866	92	
311.86349	242	1+
313.18791	110	
313.26163	94	
314.31005	110	
315.81772	126	
316.30935	90	
316.81075	500	1+
317.87767	118	
319.05406	90	
319.86901	134	
320.26799	100	
321.82217	226	
321.87041	310	1+
323.07285	102	
323.92386	142	
326.87140	464	1+
328.80840	102	
329.87467	134	
329.91132	102	
335.75816	98	
336.94507	502	1+
337.83054	170	
338.92232	94	
339.82965	418	1+
340.93940	228	
342.20810	96	
342.71503	92	
345.02151	94	
350.76320	94	
350.82296	112	
352.83546	92	
355.32422	92	
356.77492	128	
357.19390	168	1+
359.96320	192	1+
361.81699	88	
362.77755	180	1+
362.84384	120	
363.72585	92	
366.91082	90	
367.32757	224	
367.77739	120	
END IONS

###FS:    #m/z: 507.84535 #charge 1+
###MS: 46
###MSMS: 47
BEGIN IONS
TITLE=Cmpd 34, +MS2(507.8454), 28.2-35.2eV, 1.0min #47
RTINSECONDS=59.379
SCANS=46-47
PEPMASS=507.84535	166194
CHARGE=1+
196.01458	388	1+
209.94350	392	1+
214.88696	152	
224.95113	238	1+
224.97671	368	
234.89506	144	
236.89124	140	
240.07993	180	
241.85453	166	
245.08715	230	1+
249.89489	148	
250.97213	366	1+
252.07822	228	
252.08993	184	1+
252.79655	200	1+
260.87700	172	
261.38153	142	
266.09576	180	
266.90947	344	1+
267.10888	222	1+
267.39338	140	
271.88631	236	1+
272.38496	202	
272.85495	270	
273.95827	212	1+
274.80130	182	1+
275.95813	212	1+
276.85342	370	1+
277.38811	144	
280.83052	220	
280.85140	196	1+
281.37789	174	
282.93772	272	1+
283.89813	140	
287.85148	524	
287.87064	762	1+
289.03699	256	
290.86497	748	1+
292.97506	182	
293.78663	162	1+
293.87211	1354	1+
294.85842	140	
295.92606	166	1+
296.03094	146	
296.85690	266	
296.87718	350	1+
297.82346	150	
298.10120	152	
298.85271	326	1+
300.84766	168	
300.85825	212	
301.35569	164	
301.85844	136	
303.37214	228	1+
303.80676	136	
303.87292	224	
304.85897	400	1+
304.88033	166	
305.86333	344	1+
305.96681	150	
307.89068	554	
308.14161	458	
308.87328	496	
309.14954	1064	1+
309.87384	328	
310.15545	774	1+
310.88885	188	
311.88363	3192	1+
314.86612	906	
315.75856	98	1+
315.86394	944	1+
316.88657	150	
318.85876	178	
318.88218	250	
319.86263	152	
319.89021	142	
320.82441	174	
320.89415	202	
323.82834	260	1+
323.88841	154	
324.85846	280	
324.88206	156	
325.90034	340	
326.14998	132	1+
326.88645	514	
326.95813	122	1+
327.87967	734	1+
327.89887	218	
329.17749	190	
330.16186	270	1+
330.78574	276	1+
330.81567	162	1+
330.88100	698	1+
331.87892	150	
332.87546	666	1+
332.90504	222	
332.99228	184	1+
335.79865	152	
335.83935	248	1+
335.88498	278	1+
335.90084	204	
336.08256	240	1+
336.87112	138	
336.94547	286	1+
337.87889	922	1+
339.84942	138	
341.87437	236	1+
341.99034	172	1+
343.75281	172	1+
343.87329	202	
344.83446	240	1+
345.82021	174	
346.90007	342	1+
347.90563	198	1+
348.17361	152	
348.82156	178	
348.88952	224	
349.75968	192	1+
349.80766	138	
349.92092	142	
350.01408	210	
350.11479	254	1+
350.82184	144	
350.89006	974	1+
351.19085	212	1+
352.19510	178	1+
353.38024	146	
353.85030	618	
353.89362	188	
354.02981	136	
354.78891	210	
354.89467	166	
355.85390	250	
355.89204	268	
356.01183	170	
356.83387	148	
356.88304	156	
359.85060	218	1+
361.69201	142	
361.81605	196	1+
365.08435	298	1+
366.18036	332	1+
366.84268	410	
367.05546	166	1+
367.18488	182	1+
367.71019	328	
367.76481	256	1+
367.83847	288	
368.20652	140	
368.70761	576	1+
368.83354	1102	1+
368.89357	782	1+
369.71035	410	1+
369.83644	942	1+
371.04056	188	1+
372.79028	142	
372.81743	188	
373.71843	178	
373.83290	174	
373.87622	142	
374.17852	238	1+
374.81387	582	1+
375.81948	352	1+
376.89173	140	
377.76498	228	1+
377.86509	176	
378.37882	156	
378.77033	240	1+
380.19810	216	1+
380.71821	634	1+
383.71378	178	
384.84994	794	
385.77834	162	
385.82337	226	
385.85261	386	
386.82202	146	
386.84329	828	1+
387.72518	184	
387.84629	590	1+
388.19321	444	1+
389.06448	208	1+
389.72058	270	1+
389.81916	192	
390.83814	618	
390.85761	306	
391.80514	136	
391.84467	644	
392.79443	274	1+
392.82768	1460	1+
392.89391	156	
394.78718	356	1+
394.85771	274	1+
396.73495	180	
396.85739	246	1+
397.74133	146	
398.72857	340	
398.84179	446	1+
399.72618	526	1+
400.86425	192	
402.86397	216	
403.87306	278	
404.87195	254	
405.77859	276	1+
405.86265	570	
406.77921	194	1+
406.86151	378	
407.71700	410	1+
407.81185	326	
407.86693	1168	
408.85351	1990	1+
409.73877	432	1+
409.81330	152	
410.08321	250	1+
410.83809	2036	1+
411.22874	172	1+
412.73506	138	
412.75744	232	1+
412.84939	640	1+
412.93859	188	
413.07295	194	1+
413.78187	138	
416.86465	182	
418.85668	142	
420.87978	860	1+
421.88104	646	1+
423.81812	174	1+
423.86648	642	1+
423.90723	140	
426.86151	1982	1+
427.73346	1090	1+
427.98683	150	1+
428.09437	154	
428.84731	2042	1+
428.88155	270	
429.72298	146	
429.87646	148	
430.85859	1746	1+
431.86611	1060	1+
433.85137	616	1+
435.85928	246	
438.73559	158	
439.89477	140	
441.69850	242	1+
441.87414	250	
444.68797	192	
444.80322	220	1+
444.87179	2876	1+
445.74533	168	
448.88647	272	
449.88063	462	
449.90654	166	
450.75314	242	1+
450.87895	258	
451.87070	216	
453.87292	138	
457.90342	340	
458.89755	186	
462.88303	910	1+
464.78485	232	1+
465.70787	136	
467.88850	1568	1+
468.83092	144	
476.78028	250	1+
478.20783	154	
483.90713	188	
485.89861	1082	1+
486.79033	248	1+
486.85142	172	
487.27734	158	
488.28557	142	
491.79902	232	1+
500.80321	222	1+
504.15960	210	1+
505.26416	152	1+
509.76624	146	
509.86356	172	1+
511.73585	180	1+
END IONS

###FS:    #m/z: 336.94585 #charge 1+
###MS: 46
###MSMS: 48
BEGIN IONS
TITLE=Cmpd 35, +MS2(336.9458), 28.0-35.0eV, 1.0min #48
RTINSECONDS=60.151
SCANS=46,48
PEPMASS=336.94585	106958
CHARGE=1+
151.30227	90	
182.86320	142	
189.86204	88	
205.95122	124	
210.88442	226	
211.88547	154	
211.94357	2652	1+
212.87857	2182	1+
213.94009	1408	1+
214.88126	216	
214.95596	92	
215.46610	90	
215.88769	734	1+
215.93846	118	
217.85392	142	
217.88051	394	1+
218.38858	94	
219.81899	94	
221.88072	96	
221.96115	80	
223.96069	172	
225.86397	212	1+
226.97815	116	
228.89494	252	
229.89579	168	
229.91241	90	
229.95410	3582	1+
230.88890	2454	1+
231.94958	1920	1+
232.82564	430	1+
233.07500	78	
233.81106	132	
233.82829	364	1+
233.89630	678	
235.89402	304	
237.45395	98	
237.82503	100	
237.86266	90	
238.13734	98	
239.02957	104	
239.37082	106	
239.43348	102	
239.51700	94	
239.81979	150	
239.90023	100	
239.97913	86	
240.40720	88	
240.82929	122	
241.83913	94	
241.95094	138	
242.51171	98	
243.15852	82	
243.17587	86	
246.10083	80	
246.46865	88	
246.56916	84	
246.90481	164	
247.96604	248	
248.66727	80	
248.89972	956	1+
249.90916	122	
249.96342	962	1+
249.98272	282	1+
250.37244	88	
250.83174	508	1+
250.95561	136	
251.07499	164	
251.95424	92	
252.13394	78	
252.36206	88	
252.97055	1652	1+
253.83694	176	1+
253.90055	806	1+
254.09118	200	
254.96558	962	1+
255.07550	630	1+
255.51452	98	1+
255.95707	280	1+
256.84869	80	
258.55177	86	
258.84336	136	
262.88238	106	
263.05522	90	
263.86544	114	
264.88762	258	
265.02171	90	
265.92852	80	
266.86373	100	
267.00095	86	
267.02904	84	
267.80117	118	
267.84039	240	
268.84057	902	1+
269.90257	88	
271.91702	732	1+
272.80127	86	
272.88149	134	
273.78911	134	
273.93675	94	
273.98261	302	1+
275.84599	116	
276.85742	200	
277.36222	90	
277.83759	160	
278.24840	84	
278.81147	214	
278.83544	540	1+
278.93808	92	
279.10317	92	
279.80325	110	
280.04141	136	
281.80119	102	
281.86208	116	
282.05078	116	
283.88723	116	
283.94483	80	
285.77052	90	
285.85253	364	
285.87459	96	
286.13194	110	
286.85059	848	1+
287.57108	82	
287.78952	80	
288.02754	98	
288.84476	136	
290.78202	78	
292.81247	82	
292.85209	88	
293.10653	204	
293.45810	98	
293.80345	94	
293.85913	338	1+
293.87346	164	
294.84988	118	
294.86293	284	1+
295.04618	84	
295.89656	86	
296.94762	204	
297.09263	120	
298.40942	90	
298.58537	86	
299.05663	106	
299.87156	208	1+
301.01775	86	
301.24127	94	
301.87197	90	
303.35708	98	
304.80445	110	
304.81542	116	
304.83213	200	1+
304.86155	120	
305.88083	324	1+
305.91923	144	
306.88534	270	1+
307.93980	198	1+
308.31306	80	
308.87487	138	
309.30574	80	
309.86590	708	1+
311.94387	198	1+
314.88083	82	
316.87907	276	1+
317.81604	84	
318.83223	88	
318.85229	80	
321.30371	108	
322.75849	102	
324.11614	92	
324.89402	158	
326.88217	134	
327.29849	90	
327.84958	94	
327.88199	268	1+
328.19233	100	
328.30998	108	
328.83060	112	
329.36549	108	
331.39647	80	
332.87438	220	1+
333.33484	84	
333.86405	86	
335.05244	80	
335.38033	80	
337.41862	102	
337.96556	206	1+
338.34154	86	
338.86940	104	
339.83125	98	
340.83549	80	
341.78355	78	
END IONS

###FS:    #m/z: 359.96164 #charge 1+
###MS: 46
###MSMS: 49
BEGIN IONS
TITLE=Cmpd 36, +MS2(359.9616), 28.0-35.0eV, 1.1min #49
RTINSECONDS=60.9235
SCANS=46,49
PEPMASS=359.96164	81150
CHARGE=1+
183.53615	98	
195.89767	94	
205.94943	120	
206.93823	90	
209.94314	752	
212.99659	84	
214.14146	90	
218.91627	142	
221.89555	142	
222.95139	900	1+
224.94836	828	1+
226.89876	98	
226.94748	5176	1+
226.97219	230	
227.93260	356	
228.94235	3854	
232.85230	306	1+
232.95045	278	1+
233.85506	220	1+
233.93412	144	
233.95263	200	1+
235.82784	132	
237.14746	92	
238.43303	112	
238.63253	90	
240.05890	84	
240.82056	108	
240.94052	680	1+
240.96270	862	
241.08800	158	1+
242.95937	432	1+
243.82914	86	
243.89800	202	
244.88908	90	
244.90095	88	
244.95776	1680	
245.94452	184	
246.80798	114	
246.95284	2242	1+
248.80140	130	
248.88749	260	1+
250.94439	210	
251.97121	106	
252.95352	366	
253.49059	98	
253.83532	94	
254.83432	120	
254.86482	92	
255.92063	142	
257.09477	86	
257.38734	94	
258.44503	84	
258.85243	154	
259.79598	154	
260.79872	108	
260.83333	94	
260.94281	142	
260.96811	652	1+
262.82390	98	
263.90611	88	
263.97688	128	
264.04578	84	
264.81178	316	1+
264.84767	110	
265.08689	230	
265.95254	94	
265.97361	114	
267.38807	144	
267.97382	330	
268.44154	98	
268.84188	184	
268.95221	92	
269.94922	90	
269.96887	298	1+
271.84104	116	
271.87360	108	
272.85152	98	
272.92173	108	
273.87026	84	
275.97181	262	1+
276.83964	240	1+
276.93308	98	
277.86385	108	
277.91676	90	
278.80016	188	
278.86081	98	
278.92143	104	
279.09701	94	
279.75603	86	
279.80084	114	
279.84741	118	
280.79437	772	1+
281.82887	206	1+
281.85788	220	1+
281.88061	306	1+
281.92178	90	
283.79176	280	1+
284.07101	108	
284.82290	240	
285.98542	110	
286.09922	106	
287.92521	94	
288.87185	84	
290.86926	128	
291.10205	132	
291.12161	94	
293.79842	96	
293.85501	336	1+
293.92824	86	
294.96105	94	
296.80952	130	
297.41526	84	
297.80030	152	
297.88116	92	
298.80251	1026	1+
298.86588	96	
299.86080	94	
299.87728	126	
300.54705	108	
301.78711	138	
302.85460	136	
304.94603	94	
306.43593	98	
307.84144	96	
307.88178	118	
308.86854	122	
309.80025	258	1+
310.87593	180	
311.83156	96	
311.88096	160	
314.81757	260	1+
314.90149	162	
315.30998	102	
316.05795	124	
316.97444	96	
318.45330	112	
318.84023	164	1+
319.77821	90	
319.86674	100	
319.93455	138	
320.13846	98	
321.82214	96	
321.88324	152	
322.92647	146	
323.88834	92	
323.98785	86	
328.00344	86	
328.34760	98	
328.95523	104	
330.08300	88	
331.82323	96	
332.81431	104	
333.86956	96	
334.87478	120	
335.76270	264	1+
336.94401	218	
337.86770	224	1+
337.95341	96	
339.41067	102	
341.72423	94	
342.71523	146	1+
344.89144	88	
344.91223	98	
345.70163	94	
346.37507	90	
348.37757	110	
352.95586	100	
353.75851	156	
354.71435	184	1+
356.41986	96	
356.77678	282	1+
357.38260	108	
359.71224	90	
359.85912	214	
360.93604	92	
361.42840	108	
361.50514	102	
361.78569	124	
362.16816	128	
362.83869	110	
363.71425	170	1+
363.75457	284	1+
363.95510	98	
364.35270	94	
END IONS

###FS:    #m/z: 507.84526 #charge 1+
###MS: 50
###MSMS: 51
BEGIN IONS
TITLE=Cmpd 37, +MS2(507.8453), 28.2-35.2eV, 1.1min #51
RTINSECONDS=64.6035
SCANS=50-51
PEPMASS=507.84526	182594
CHARGE=1+
196.01661	574	1+
199.88780	144	
209.94396	310	1+
214.02417	184	1+
219.87513	176	1+
222.97129	332	1+
232.89643	334	1+
234.87476	276	1+
237.05763	672	1+
238.06451	370	1+
238.13826	140	
243.89434	242	1+
249.86559	152	
250.91821	186	1+
250.96969	188	
252.07897	312	1+
252.88262	184	
254.89863	250	
258.87478	142	
260.39037	154	
263.06888	154	
265.09224	206	1+
266.16691	284	1+
266.86012	292	1+
267.95085	208	1+
268.85905	198	1+
269.92433	136	
275.93990	150	
276.87915	318	1+
278.83304	198	1+
278.85633	204	1+
280.39545	162	
280.81271	156	
281.37827	264	1+
282.95187	148	1+
283.85807	142	
284.87437	174	
285.05035	138	1+
287.85315	484	
288.02251	332	1+
289.02558	238	1+
289.86097	846	1+
289.88158	946	1+
290.12908	188	
290.86469	666	1+
291.79616	222	1+
293.87261	1360	1+
294.90017	226	1+
296.88109	172	
296.90836	322	1+
297.85693	186	
298.79941	254	1+
298.81848	234	1+
298.84815	144	
299.93425	152	
300.86873	146	
301.84606	246	
303.80593	154	
303.87091	464	1+
305.86451	786	
306.85632	150	
306.88114	150	
307.40854	142	
307.89024	444	
308.14100	1068	1+
308.87355	1004	1+
309.02400	134	
309.17941	160	
309.81710	138	
310.15778	730	1+
310.84658	142	
311.88400	3360	1+
312.96731	134	
313.88273	582	
313.98408	140	
314.81967	140	
314.86468	1036	1+
315.37092	208	
315.93362	140	
316.37809	242	1+
316.86671	518	1+
316.88866	150	
317.76937	178	
317.81670	246	
318.85993	194	
321.07971	166	1+
322.81440	146	
322.84905	136	
322.88424	138	
324.74540	156	
324.86077	452	
325.90229	534	
326.88630	1816	1+
327.87543	746	1+
328.00272	142	
328.37086	332	
328.81308	304	1+
328.87877	566	1+
330.05976	230	1+
330.87832	234	
331.09395	206	1+
331.84241	136	
331.88036	288	
332.87329	1004	1+
332.93134	132	1+
333.06241	296	1+
334.82013	180	
334.87724	162	
335.84251	206	
336.87390	788	1+
336.88897	204	
337.87845	682	1+
338.38539	224	1+
339.83093	160	
339.87292	438	1+
343.87418	450	
343.92890	188	1+
345.01556	138	
345.86225	148	
348.72706	206	1+
348.77874	136	
348.80559	130	1+
348.91621	170	
349.01736	194	1+
349.75873	320	1+
349.90189	150	
350.88776	434	
351.85952	140	
351.87815	228	
352.05867	134	
352.77073	140	
352.84615	524	1+
353.79074	256	1+
353.89627	194	
355.77712	342	1+
355.83928	140	
355.89095	368	1+
357.81988	198	1+
357.92214	212	1+
358.72225	300	1+
359.87539	156	
360.87615	146	
361.82319	136	
362.82608	462	1+
362.87176	334	1+
365.86080	142	
366.18262	218	
366.71488	172	
366.90759	148	
367.70777	414	
367.76876	162	
367.83655	188	
368.70497	306	
368.89144	140	
369.70864	182	
369.83882	528	1+
370.80841	204	
370.87377	144	
371.19003	300	1+
371.72611	218	1+
372.84824	144	
373.71946	242	
373.81126	380	1+
373.83214	186	
373.86562	194	
373.89703	156	
376.88508	178	
377.82379	188	
379.88717	136	
380.71789	802	1+
380.85905	284	
382.71047	182	1+
382.75945	190	1+
384.36395	142	
384.85075	1294	1+
385.35569	238	1+
386.38171	146	
387.71860	140	
387.77972	268	1+
387.85041	452	1+
389.04694	146	
389.19921	344	1+
389.76621	210	
390.78292	166	
390.84048	606	
391.83976	344	
391.91081	166	
392.82759	718	
393.73482	196	1+
393.77249	142	
393.82745	870	1+
394.86928	326	1+
395.06967	144	
395.87229	254	1+
397.73040	140	
398.11302	106	1+
398.72534	992	1+
398.85912	176	
399.72924	722	1+
399.79854	116	1+
399.92721	146	
400.74616	134	
400.91027	148	
401.78800	140	
402.74751	146	
402.86664	504	1+
403.87098	342	1+
404.81328	212	1+
405.73757	178	
405.78474	140	
405.86472	242	
406.86282	224	
406.91176	126	1+
407.75811	148	1+
407.86711	1536	
408.85281	2618	1+
409.72320	364	1+
410.78439	140	
410.83767	2042	1+
411.81016	312	
412.72956	242	
412.84626	508	1+
413.22472	78	1+
413.52795	92	1+
413.81298	144	
413.87494	166	
415.87231	500	1+
416.74114	236	
416.80842	142	
416.84969	190	
417.76643	234	1+
418.73831	304	1+
421.88190	314	
422.82690	298	1+
423.86664	1092	1+
425.73680	910	1+
425.76016	194	
426.07677	194	1+
426.82434	230	1+
426.86151	2568	1+
427.73291	864	1+
428.73455	516	1+
428.84730	1928	1+
428.89095	138	
429.86682	224	
430.74156	264	
430.85689	316	
431.82358	142	
431.84228	156	
431.86811	1358	1+
433.85228	368	1+
433.87014	186	
434.88510	142	
435.01330	150	
435.71336	242	1+
435.74758	152	
438.83717	144	
439.89134	348	1+
443.96143	214	1+
444.87154	3474	1+
445.73788	154	
445.79910	218	1+
447.71004	332	1+
448.89913	194	
449.87799	1346	1+
450.74624	134	
451.88361	246	1+
453.75761	134	
457.90234	710	1+
462.88154	1102	1+
465.78908	140	
467.88749	1516	1+
469.88911	422	1+
470.78019	154	
482.77985	256	1+
485.89825	830	1+
485.92200	134	
493.68438	172	1+
499.73814	172	
501.89532	90	1+
503.81067	134	
506.79939	268	1+
507.80138	202	1+
508.86227	362	1+
509.86474	274	1+
END IONS

###FS:    #m/z: 336.94574 #charge 1+
###MS: 50
###MSMS: 52
BEGIN IONS
TITLE=Cmpd 38, +MS2(336.9457), 28.0-35.0eV, 1.1min #52
RTINSECONDS=65.3755
SCANS=50,52
PEPMASS=336.94574	103464
CHARGE=1+
79.39761	86	
159.23940	86	
186.87325	90	
196.08346	94	
199.90146	128	
205.94712	136	
206.42268	90	
210.88293	536	1+
211.94435	3510	
212.87818	1604	1+
212.93177	88	
212.94299	110	
213.93930	1776	1+
214.87760	82	
214.89544	96	
215.88592	662	1+
217.88917	130	
220.16304	82	
222.05992	88	
222.94683	84	
223.96749	334	1+
224.55540	84	
224.94410	86	
226.97805	108	
227.89132	674	1+
228.94644	100	
229.95536	3804	1+
230.82530	232	1+
230.88873	3322	1+
231.94982	1404	1+
232.82194	232	1+
233.14510	92	
233.89668	458	1+
233.94729	342	
235.13232	108	
235.79368	124	
235.89479	184	
237.06637	88	
238.43499	94	
238.55898	106	
238.98724	96	
239.90322	166	
239.95065	100	
240.79755	114	
240.84681	106	
240.89430	134	
241.84473	86	
242.06015	106	
244.83782	100	
247.96498	1062	1+
248.39652	126	
248.44085	86	
248.89999	776	1+
249.83690	112	
249.93006	92	
249.95970	276	
250.83100	290	
250.90531	128	
250.94865	164	
250.96551	128	
251.07286	168	
251.60782	90	
251.83535	214	
251.96963	90	
252.07413	146	
252.24329	122	
252.57258	88	
252.97101	2148	1+
253.08538	96	
253.83838	128	
253.90475	884	1+
253.95714	148	
254.96645	1058	1+
255.07272	192	
255.87192	98	
256.07436	122	
256.85838	142	
256.91457	118	
256.96429	154	
257.94108	130	
258.80167	92	
258.85184	128	
258.90958	100	
259.85234	206	
259.90657	84	
261.83133	280	1+
263.80069	102	
265.08373	102	
267.84117	92	
267.88641	84	
267.92072	86	
267.97712	102	
268.79364	86	
268.84042	582	
269.35379	88	
269.84620	428	
270.27564	90	
270.98122	346	
271.84787	140	
271.91350	124	
272.91919	136	
273.80122	346	1+
273.84639	134	
275.85895	426	1+
275.97258	98	
276.85787	300	1+
276.93113	84	
277.83041	660	1+
279.09937	96	
280.86160	362	1+
281.81017	168	
281.86561	322	1+
282.37038	86	
282.80794	138	
283.09500	84	
283.11551	84	
283.42441	110	
284.89344	98	
285.85083	302	
286.80204	198	1+
286.84898	956	1+
287.85110	618	1+
288.25858	94	
288.35853	100	
289.05119	88	
289.40405	86	
289.84931	556	1+
290.85121	356	1+
291.80097	138	
292.88114	136	
293.08324	84	
293.10581	208	
293.77183	98	
293.85219	86	
293.86705	158	
294.86324	160	
295.85228	110	
295.89479	100	
295.97572	104	
296.88200	206	1+
298.40299	94	
299.03674	138	
299.08647	96	
300.06196	122	
301.88102	126	
303.84057	98	
303.86582	108	
303.92191	100	
306.88780	106	
307.79840	100	
308.86660	160	
308.88682	142	
309.31863	118	
309.79710	260	1+
309.81486	114	
309.86916	238	
310.84852	140	
310.87456	168	
313.38145	88	
314.82172	138	
315.89821	110	
317.82492	86	
318.40940	122	
321.88666	268	1+
322.32345	84	
322.82423	92	
323.94595	108	
324.88929	262	1+
325.34643	82	
326.86605	120	
327.42716	102	
327.62288	94	
328.85740	84	
328.89483	210	1+
329.97850	132	
330.94044	96	
332.82928	102	
332.87262	100	
335.45014	98	
335.86149	88	
338.86304	98	
339.01960	86	
340.79880	82	
340.83064	100	
END IONS

###FS:    #m/z: 359.96119 #charge 1+
###MS: 50
###MSMS: 53
BEGIN IONS
TITLE=Cmpd 39, +MS2(359.9612), 28.0-35.0eV, 1.1min #53
RTINSECONDS=66.1485
SCANS=50,53
PEPMASS=359.96119	78824
CHARGE=1+
70.21830	92	
178.94580	168	
184.95440	104	
188.95392	92	
190.57073	94	
200.94036	178	1+
202.90964	104	
203.88145	184	
206.78648	92	
209.94311	1358	1+
216.41072	202	
218.91228	156	
220.95902	106	
221.94397	140	
222.65683	102	
222.95242	1056	1+
223.89355	102	
224.94865	1316	1+
225.08455	102	
225.88766	326	1+
225.90283	94	
225.96900	126	
226.94711	5046	1+
226.97067	170	
227.87537	208	1+
227.93126	112	
228.43078	88	
228.94190	4364	
229.94230	166	
232.39347	100	
232.94321	134	1+
233.96344	94	
234.46441	92	
235.82204	168	
236.04461	118	
236.84139	88	
240.42821	94	
240.78610	100	
240.93771	308	
240.96358	748	1+
241.94255	420	1+
242.95765	636	1+
244.85237	92	
244.95624	2628	1+
245.83515	114	
245.93939	326	
246.05657	88	
246.95316	2698	1+
248.80246	120	
249.38051	90	
249.79865	144	
250.94808	122	
250.96698	174	
251.07024	158	
251.85306	88	
251.96860	104	
252.95470	306	
253.09162	94	
254.95895	88	
255.89136	92	
256.84420	178	1+
258.80424	130	
258.97404	282	1+
260.94460	96	
260.96868	720	1+
261.04558	150	
261.12071	98	
262.55523	98	
262.94578	128	
262.96974	258	1+
263.74895	96	
263.83542	138	
263.98788	92	
264.96574	334	1+
265.85375	92	
266.81575	442	1+
266.96939	106	
267.97334	610	1+
268.80845	98	
268.84805	218	
268.95885	172	
269.05155	98	
269.97019	226	
270.89131	110	
271.79940	202	1+
271.98989	90	
272.85277	238	1+
273.79046	130	
273.91988	114	
273.96713	104	
275.87163	90	
275.97217	88	
276.80792	378	1+
277.50329	92	
277.81001	280	1+
278.84161	96	
278.98307	120	
279.10090	168	
279.79069	614	1+
280.11239	106	
280.76525	98	
280.79134	404	1+
281.49005	102	
281.84340	152	1+
282.00228	98	
282.80276	160	
282.87304	130	
282.92535	144	
282.96838	102	
283.42990	98	
284.82546	370	1+
285.42822	102	
286.79612	136	1+
286.85439	192	
288.40667	106	
288.76273	130	
288.86355	108	
289.08348	126	
289.88549	126	
289.98517	88	
290.78573	298	1+
291.80185	178	1+
291.98342	136	
293.85398	132	
294.84407	92	
295.87337	118	
296.26440	94	
296.81217	248	
297.81070	216	
298.80145	878	1+
298.94057	112	
299.83492	94	
299.87198	112	
302.87437	128	
306.79234	146	
306.80590	222	1+
306.85556	206	1+
307.13715	94	
307.89016	132	
308.28550	222	1+
308.88060	92	
309.79606	194	
311.80650	136	
311.86389	150	
311.88417	188	
312.10874	90	
313.43140	94	
316.81504	224	1+
316.86113	156	1+
317.01538	90	
317.08542	104	
318.59562	106	
318.61130	90	
318.81097	140	
318.93113	92	
319.81711	160	
320.28792	104	
320.85060	90	
320.90098	88	
321.81582	264	
321.90264	88	
321.96644	92	
323.01321	190	1+
324.78562	116	
324.87918	130	
328.89100	114	
329.82689	100	
329.87297	186	
332.81024	94	
336.05288	104	
336.94787	422	1+
337.83616	94	
338.00302	108	
338.87394	102	
339.15670	118	
340.93729	106	
341.84694	94	
343.91948	254	1+
343.94803	100	
347.77147	164	1+
349.95638	158	
350.33867	92	
350.77899	198	1+
352.04752	94	
352.88725	176	
353.83746	94	
356.93240	106	
358.20496	192	
358.31422	90	
359.71056	202	1+
359.76442	98	
363.27950	90	
363.95594	118	
END IONS

###FS:    #m/z: 322.93002 #charge 1+
###MS: 54
###MSMS: 55
BEGIN IONS
TITLE=Cmpd 40, +MS2(322.9300), 28.0-35.0eV, 1.2min #55
RTINSECONDS=69.863
SCANS=54-55
PEPMASS=322.93002	3041514
CHARGE=1+
182.87632	88	
191.85997	176	
192.88755	110	
194.89034	90	
199.88449	86	
202.04625	138	
204.95576	90	
205.94886	178	
206.01013	92	
206.95430	124	
207.97516	252	
209.94137	168	
211.88743	108	
212.87937	290	
213.88497	148	
218.89186	280	1+
219.08020	88	
219.86350	164	1+
222.95090	142	
223.95997	524	
224.82060	90	
225.88960	140	1+
227.93004	166	
228.53821	96	
228.90484	90	
230.39644	86	
230.88971	474	1+
230.90514	120	
232.88559	194	1+
235.65785	96	
236.01046	84	
236.33903	78	
236.79420	104	
236.89425	82	
237.06154	146	
237.88156	106	
238.01448	86	
238.93951	378	
238.96628	112	
239.07383	254	
239.09337	88	
239.61769	86	
239.80972	80	
239.83254	84	
240.79921	98	
240.82176	100	
240.89447	96	
240.94054	3126	
240.96132	272	
241.15720	78	
241.93944	12430	1+
242.88058	80	
242.94166	8864	1+
243.35875	90	
243.88288	128	
244.11093	92	
244.13029	80	
244.37678	86	
244.82378	340	1+
244.93935	2802	1+
244.99447	128	
245.44239	92	
245.85233	106	
246.39176	88	
246.87920	84	
246.97442	460	
247.91281	98	
248.84854	118	
248.89949	82	
249.79954	98	
250.50611	112	
250.94629	114	
253.83418	110	
254.89228	98	
254.90981	92	
257.79693	132	
258.44690	114	
258.83474	108	
260.82854	586	1+
261.04534	102	
261.15862	86	
261.82846	462	1+
261.88664	126	
263.01253	208	1+
264.01108	242	1+
265.08595	98	
265.35612	88	
266.03992	84	
266.21080	84	
266.79234	376	1+
267.11608	200	1+
267.83574	120	
267.85186	118	
268.90779	162	1+
268.97302	84	
269.85045	112	
270.33391	104	
271.53049	108	
271.78863	78	
271.80256	94	
271.84975	94	
272.85236	278	
272.86957	98	
273.79202	218	1+
273.83506	78	
273.85369	116	
274.91741	84	
275.81051	326	1+
275.98774	160	
276.15902	78	
276.85895	206	
277.83891	108	
278.03156	86	
279.09258	1048	1+
279.27547	122	
279.85601	194	1+
279.96343	84	
280.80827	146	
282.78855	202	1+
283.01675	80	
283.07015	186	
283.85950	170	1+
284.06688	128	
284.29279	186	
284.82854	150	1+
284.92670	102	
286.88638	92	
287.80337	92	
289.78723	238	1+
290.86193	86	
291.27882	82	
291.80506	244	1+
293.85180	150	
293.95909	82	
294.85193	126	
295.18541	78	
295.81931	106	
296.81379	220	1+
296.86920	172	
298.82736	168	1+
298.89125	82	
299.78568	118	
300.85582	86	
300.88792	86	
300.92218	100	
300.95303	134	
302.88167	78	
304.92127	78	
305.27215	88	
305.82809	78	
306.88382	578	1+
307.79798	112	
307.81000	94	
307.88763	418	1+
308.29246	154	
308.85591	128	
310.30798	192	
310.58326	114	
313.40953	82	
313.83332	82	
313.87464	94	
314.37111	80	
314.88611	136	
315.81729	130	
315.87506	90	
315.89562	130	
317.88914	124	
319.87014	84	
320.78486	80	
320.88553	128	
321.84844	82	
321.86739	84	
323.41595	82	
324.23188	138	
324.79646	86	
324.89585	100	
325.89889	88	
326.17287	86	
326.81036	176	1+
326.90339	86	
END IONS

###FS:    #m/z: 340.94066 #charge 1+
###MS: 54
###MSMS: 56
BEGIN IONS
TITLE=Cmpd 41, +MS2(340.9407), 28.0-35.0eV, 1.2min #56
RTINSECONDS=70.6355
SCANS=54,56
PEPMASS=340.94066	1079102
CHARGE=1+
185.87574	92	
190.93027	176	
191.32757	98	
191.94233	128	
192.92873	86	
196.01623	86	
198.87552	90	
207.82622	84	
207.94797	86	
207.97461	84	
208.94210	122	
210.87818	82	
212.88415	254	
213.88072	252	
213.93968	1080	1+
214.88586	762	1+
215.88699	540	1+
215.93830	282	
217.88313	452	
217.93879	84	
221.39822	102	
222.97408	134	
223.41984	94	
223.96176	98	
224.95060	130	
225.01747	82	
225.86207	160	
226.86893	138	
226.94741	120	
228.94332	218	
230.88739	1224	1+
231.95138	1714	1+
233.89680	536	1+
233.94797	182	
234.01158	104	
235.89222	404	1+
236.82532	132	
237.02831	88	
237.05388	86	
237.06641	114	
237.79393	116	
239.83928	196	1+
240.23442	84	
240.83326	202	1+
241.42701	100	
241.90204	82	
242.85327	158	
243.10111	90	
243.83629	108	
245.88061	118	
246.97869	160	
247.98419	86	
248.89760	98	
248.94172	120	
249.89981	464	1+
249.96282	788	1+
251.95995	98	
254.90500	168	
254.94174	134	
254.96529	922	1+
255.07301	342	1+
255.09614	136	
255.37310	98	
255.67511	88	
256.80139	126	
256.84796	184	
256.88268	142	
256.91350	118	
257.83146	92	
258.84638	266	
258.96069	86	
259.02969	106	
259.84343	114	
259.91375	92	
259.95375	178	
260.33876	110	
260.83319	240	1+
260.96371	94	
261.15656	128	
262.87579	94	
264.00407	88	
265.82256	86	
266.84350	162	
267.13858	86	
268.84050	230	1+
268.96066	82	
269.79416	84	
269.95856	86	
270.45298	84	
272.38686	100	
272.91408	134	
272.97296	212	1+
273.79729	358	1+
273.85285	506	1+
274.14663	88	
274.42554	100	
274.44148	88	
275.84526	84	
276.42038	86	
276.85670	478	
277.85802	458	
278.84607	1448	1+
279.61004	84	
280.98358	114	
281.94465	86	
282.84663	98	
283.78913	100	
283.94662	118	
286.80145	94	
288.91709	234	1+
289.79715	114	
289.87724	152	
291.10488	84	
291.80502	180	
291.96879	90	
292.72692	106	
292.80543	134	
293.86848	94	
293.95052	92	
294.43325	96	
294.85228	230	
295.86830	130	
296.86520	238	
297.16555	90	
297.84148	86	
298.80279	198	
299.01243	92	
299.36062	90	
299.80730	92	
301.86859	162	
302.79739	198	1+
303.39800	94	
303.94332	172	
304.83884	94	
304.91848	88	
305.02764	116	
305.87090	120	
305.95044	82	
307.79932	244	1+
308.05006	112	
308.28981	138	
309.59965	90	
310.87378	122	
311.88199	202	
312.80996	232	
312.94870	92	
313.81361	134	
313.87032	88	
314.76255	88	
314.95682	94	
317.67592	94	
317.74976	84	
318.82806	92	
319.88136	122	
319.92696	128	
319.94058	84	
321.86640	122	
324.89379	162	
324.94694	128	
325.76728	86	
326.17405	242	1+
326.41458	118	
327.18004	206	1+
328.89085	136	
330.04122	98	
330.80973	120	
332.19722	86	
336.76483	166	1+
336.88256	84	
340.00157	94	
340.82852	88	
342.06968	88	
344.19375	86	
344.96888	86	
345.75185	88	
END IONS

###FS:    #m/z: 363.95662 #charge 1+
###MS: 54
###MSMS: 57
BEGIN IONS
TITLE=Cmpd 42, +MS2(363.9566), 28.0-35.0eV, 1.2min #57
RTINSECONDS=71.4075
SCANS=54,57
PEPMASS=363.95662	516832
CHARGE=1+
189.86209	904	1+
191.85863	510	
196.88556	338	
200.94569	134	
202.04527	132	
207.87224	240	
209.94434	1354	1+
210.88442	348	1+
212.87873	3412	1+
214.89238	304	
218.91523	160	
222.95362	846	1+
222.97328	182	
223.41433	90	
224.88924	202	1+
224.94971	1228	1+
224.97270	214	
226.67494	104	
226.88038	92	
226.94703	8078	1+
227.05021	96	
227.87913	92	
227.92768	464	
228.79941	236	1+
228.89404	792	1+
228.94230	10158	1+
230.78610	90	
230.88959	4882	1+
231.40013	154	1+
231.43005	94	
232.84460	104	1+
232.88862	444	
232.90571	110	
234.87825	278	1+
237.07014	94	
238.93933	120	
239.89866	98	
239.95988	654	1+
240.83262	106	
240.94056	606	
240.96307	560	1+
241.82690	226	1+
241.93910	728	
242.82276	280	1+
242.94253	3022	1+
244.95714	4490	1+
245.94212	448	
246.20187	100	1+
246.43873	150	
246.80846	96	
246.90209	466	1+
246.95280	5350	1+
248.79768	228	1+
248.90014	1434	1+
249.18178	98	
249.40939	100	
250.79492	144	
250.84661	96	
250.89481	308	1+
250.94725	146	
250.96908	212	
251.91261	110	
251.94503	102	
252.79082	126	
252.89098	122	
253.90744	320	1+
255.06105	90	
255.38465	102	
257.96332	152	1+
258.83271	232	
259.90118	122	
260.33974	90	
260.84149	110	
260.96972	488	
261.56367	94	
261.57740	106	
261.91178	144	
262.82466	114	
262.85091	158	
264.81988	134	
264.96678	182	1+
265.78842	138	
266.39946	94	
266.81339	164	
266.88649	96	
266.95694	100	
267.78199	128	
267.97188	872	1+
268.45762	94	
268.83724	108	
268.86726	102	
268.95939	180	
269.96617	696	1+
269.98784	128	
271.79546	106	
271.80642	106	
271.91837	308	1+
273.79603	164	
274.79172	142	
275.01143	104	
276.85750	130	
277.85281	128	
277.85761	102	
277.98247	106	
278.01931	92	
278.84694	174	
278.94078	98	
279.10396	220	
279.80946	116	
280.10937	94	
280.79212	1608	1+
280.82471	120	
281.85644	148	
282.47142	108	
282.86638	224	1+
283.02284	94	
283.78793	336	1+
283.84908	358	1+
284.29459	112	
284.82333	272	1+
285.08652	132	
285.79731	138	
285.84697	1002	1+
285.97430	128	
286.44135	104	
286.81340	196	1+
286.93415	112	
288.84104	102	
289.88227	90	
289.98546	114	
290.78654	214	
291.85563	90	
292.17383	96	
292.45593	98	
293.99633	112	
294.17590	90	
294.39091	96	
294.87689	258	
295.93142	114	
296.03610	100	
296.80957	180	
296.84386	184	1+
296.87010	126	
297.80089	1640	1+
297.85487	270	1+
298.80016	2026	1+
298.86003	212	1+
301.85897	556	1+
302.58331	108	
302.80490	448	1+
302.93572	218	1+
303.39789	92	
303.80840	326	1+
303.85584	1570	1+
303.89220	112	
304.44529	130	
305.00420	90	
305.83203	152	1+
307.13031	142	
307.88316	250	1+
310.84562	156	
311.87355	118	
313.85149	128	
313.86912	152	
315.59845	114	
315.92518	98	
316.32043	98	
316.81130	778	1+
317.93288	112	
318.80567	116	
318.81911	408	1+
318.85910	130	1+
318.93078	234	
321.81688	380	
321.86525	176	
322.92847	302	
323.16179	90	
323.82197	244	1+
323.89517	116	
324.88242	156	
325.38171	96	
325.56355	90	
326.86788	230	
328.93980	94	
329.87311	288	
330.46951	94	
332.83544	122	
334.87510	90	
335.91334	90	
336.94681	468	1+
338.87392	142	
339.82866	378	
340.94100	160	
341.83328	114	
342.90313	290	1+
343.71145	108	
344.58800	102	
347.87170	116	
347.94028	98	
350.75781	228	1+
352.91365	94	
353.19125	110	
353.88465	112	
361.71501	126	
362.82783	98	
362.84532	112	
367.32791	126	
367.78413	204	
368.01783	100	
END IONS

###FS:    #m/z: 322.92998 #charge 1+
###MS: 58
###MSMS: 59
BEGIN IONS
TITLE=Cmpd 43, +MS2(322.9300), 28.0-35.0eV, 1.3min #59
RTINSECONDS=75.091
SCANS=58-59
PEPMASS=322.92998	3224138
CHARGE=1+
101.62753	74	
186.86822	112	
186.99443	98	
187.92368	84	
191.95471	76	
192.89097	136	
193.92801	98	
196.88255	152	
199.88455	92	
201.00396	78	
201.04776	92	
202.13543	100	
203.14596	100	
205.92909	100	
205.94979	288	1+
206.97268	136	
207.98022	76	
210.89723	226	
211.93151	114	
212.87891	148	
214.89044	104	
215.89415	90	
217.86904	184	1+
220.00824	76	
221.94254	114	
222.85870	102	
222.89199	174	
222.95024	110	
223.96156	204	
224.87953	76	
226.79672	74	
226.87237	88	
227.78814	132	
229.06869	108	
230.05559	82	
230.83187	138	
230.89243	108	
231.85999	90	
231.88810	80	
233.81995	78	
235.10962	88	
235.38653	116	
235.82762	76	
236.93362	114	
236.94713	134	
238.93776	202	
238.98146	90	
239.07993	296	
239.78946	238	
240.33673	80	
240.39012	92	
240.78439	96	
240.81382	82	
240.82582	232	1+
240.94044	3436	
240.96172	318	
241.09678	76	
241.86024	88	
241.93918	12152	1+
242.42379	78	
242.88231	252	1+
242.94162	8866	1+
243.01282	94	
243.33664	80	
243.81932	548	1+
244.13222	84	
244.94133	2352	1+
245.12107	76	
245.86981	76	
246.85653	136	
246.97672	560	
248.80144	124	
249.07747	76	
250.94825	142	
251.05069	94	
251.79177	164	1+
251.81192	78	
252.57657	110	
252.83349	250	1+
253.99150	76	
255.78125	80	
256.10743	98	
256.89243	140	
257.89734	340	1+
258.00889	100	
258.83730	192	
259.92082	130	
260.83302	116	
261.79764	128	
261.83005	640	1+
261.88496	182	1+
262.17144	86	
262.83118	382	1+
262.84977	80	
264.97827	92	
265.06120	104	
265.84469	84	
267.39237	94	
267.84328	208	1+
268.13804	86	
268.41127	102	
268.78956	76	
268.95877	90	
269.78955	214	1+
270.83878	196	1+
272.79465	206	1+
272.86557	102	
273.13346	76	
273.85183	132	
274.84148	142	
275.91181	116	
276.07556	80	
276.16743	76	
276.81134	130	
276.86109	220	1+
277.08435	80	
279.09111	642	
279.80987	74	
279.89372	98	
280.74396	102	
280.83288	78	
281.05126	78	
282.87772	78	
283.06987	154	
283.78840	436	1+
283.86019	74	
283.94896	76	
285.29558	78	
286.87189	76	
287.10839	78	
288.90353	78	
289.78907	110	
291.43604	82	
291.80285	314	1+
291.86116	180	1+
292.09398	126	
293.81725	88	
295.82100	84	
296.86090	112	
297.38992	104	
297.84370	84	
299.77932	216	
299.80411	82	
299.92151	80	
300.34491	78	
301.87385	134	
301.90865	80	
302.88960	78	
304.82554	82	
305.92293	90	
306.37161	76	
306.86812	82	
307.79845	132	
307.81975	86	
307.85019	92	
307.88990	196	
307.90952	80	
308.88720	80	
309.89194	228	
310.80856	214	1+
310.83699	162	1+
311.88360	130	
313.00117	104	
313.89493	106	
314.81210	130	
314.86629	142	
314.88295	284	1+
318.90037	76	
320.75831	90	
320.79755	78	
321.12878	84	
321.88698	208	1+
322.74258	76	
324.75297	252	1+
325.39525	82	
325.88169	218	1+
325.90140	138	
326.90195	146	
END IONS

###FS:    #m/z: 340.94063 #charge 1+
###MS: 58
###MSMS: 60
BEGIN IONS
TITLE=Cmpd 44, +MS2(340.9406), 28.0-35.0eV, 1.3min #60
RTINSECONDS=75.863
SCANS=58,60
PEPMASS=340.94063	1128260
CHARGE=1+
134.26885	84	
167.26051	96	
187.87202	104	
189.86289	136	
194.92532	106	
200.87864	156	
207.88826	176	1+
210.94120	170	
212.88081	148	
213.87959	162	
213.94062	1710	1+
214.88783	128	
215.41548	92	
215.88602	440	1+
215.93566	408	
217.88460	188	
217.93738	100	
218.37757	90	
218.88103	392	1+
219.88227	288	1+
219.92938	96	
222.94476	84	
223.96098	204	
225.90998	90	
226.89437	100	
228.83666	214	1+
228.94096	174	
229.10870	98	
230.88737	678	1+
231.88936	398	1+
231.95033	1098	1+
232.46238	90	
233.89664	820	1+
233.94983	382	
235.89541	184	
235.94716	124	
236.82433	86	
238.86745	92	
240.83705	642	1+
240.96160	186	
241.84348	400	1+
241.88497	128	
241.94681	264	1+
242.82264	162	1+
242.88955	118	
243.46292	92	
243.88460	106	
245.79642	90	
246.97618	136	
248.89336	126	
249.01009	86	
249.90363	114	
249.96042	624	
250.90076	108	
251.95655	264	
252.97670	88	
253.97393	96	
254.82042	104	
254.96526	1152	1+
255.07406	198	
255.78704	86	
256.91362	310	1+
257.07595	164	
257.85114	414	1+
258.44569	124	
258.52586	142	
258.96335	112	
259.96092	210	
260.83136	266	
261.84080	146	
261.89395	172	1+
262.06633	106	
262.83928	84	
263.07290	90	
263.33695	88	
263.99181	106	
264.42512	98	
264.82842	100	
264.85603	134	
266.54558	84	
266.86766	184	
267.13354	240	1+
267.87100	118	
268.83958	208	
269.81722	90	
269.84043	120	
270.83087	158	
270.88531	88	
271.79526	136	
272.84616	286	
272.91890	144	
273.43365	96	
274.84710	130	
274.97486	130	
275.39436	98	
275.87065	174	
275.89184	84	
275.99354	162	
276.40408	84	
276.85681	164	
276.92289	88	
277.02984	84	
277.86112	252	
277.96819	138	
278.06822	84	
278.39807	104	
278.84476	864	1+
278.99505	108	
279.39298	86	
279.41063	88	
280.81253	90	
281.04986	132	
282.92558	88	
283.78040	112	
287.86284	112	
288.40443	102	
289.53150	90	
289.80390	124	
289.84727	92	
290.24682	82	
290.85522	206	1+
291.80589	178	
292.10947	84	
292.87813	92	
292.89517	202	1+
294.85129	300	
294.87842	112	
295.95821	106	
296.03134	82	
296.86949	124	
297.85401	82	
297.91041	210	1+
299.00940	148	
299.78211	136	
299.86092	110	
300.76683	84	
300.86468	84	
300.97643	146	
301.98792	94	
302.86689	184	
302.93301	200	1+
303.08341	92	
303.86161	104	
304.10608	92	
305.77850	90	
306.88446	102	
307.80207	116	
307.91174	90	
308.89363	94	
309.06166	86	
309.82230	158	1+
309.87960	214	1+
310.35193	92	
311.86393	176	
312.82078	132	
313.50503	84	
315.84990	108	
316.81536	232	1+
319.74511	84	
320.88573	92	
321.79366	106	
322.75670	216	1+
324.89386	108	
325.43064	84	
327.17742	118	
327.89620	256	1+
328.16097	88	
328.18922	222	
328.81501	94	
329.87507	90	
329.98094	98	
330.81631	296	
331.93966	98	
333.89790	100	
337.01744	150	
337.10490	88	
338.87544	108	
339.83233	90	
340.79454	90	
345.78886	140	1+
END IONS

###FS:    #m/z: 363.95668 #charge 1+
###MS: 58
###MSMS: 61
BEGIN IONS
TITLE=Cmpd 45, +MS2(363.9567), 28.0-35.0eV, 1.3min #61
RTINSECONDS=76.636
SCANS=58,61
PEPMASS=363.95668	554682
CHARGE=1+
93.58010	92	
106.06929	90	
182.86862	136	
186.40672	104	
187.93729	100	
189.86274	558	1+
191.85794	756	
191.98365	98	
194.93670	92	
195.88393	92	
196.88445	274	
200.88251	162	
203.38899	98	
205.95215	152	
207.87204	196	
207.95081	290	1+
208.89158	134	
209.87094	144	
209.94372	1738	1+
210.88411	398	1+
210.90448	88	
212.87845	3244	1+
213.03610	86	
213.41778	100	
214.90414	120	
218.91289	92	
222.95334	748	1+
224.89279	160	
224.95031	1602	1+
225.88389	134	
226.90210	104	
226.94684	7908	1+
227.19349	116	1+
227.93336	324	
228.87777	176	
228.89338	630	1+
228.94216	10030	1+
230.11328	96	
230.88978	4210	1+
231.03300	94	
231.09554	90	
232.01908	94	
232.88562	602	1+
232.90340	152	
232.94813	114	
233.93171	142	
234.88060	224	
235.82608	96	
236.90735	90	
237.05303	98	
237.97072	90	
238.25700	88	
238.92186	138	
238.94137	146	
239.90430	104	
240.83661	90	
240.94093	708	
240.96208	996	1+
241.83333	118	
241.94137	598	
242.83042	576	1+
242.94034	1796	1+
242.95909	454	1+
243.81773	160	
243.83202	440	1+
244.95723	6184	1+
245.39007	106	1+
245.94075	486	
246.95358	4852	1+
247.05272	134	
247.62472	86	
247.81018	124	
248.67463	110	
248.80343	212	
248.89886	1626	1+
249.07585	100	
249.80557	142	
249.85315	150	1+
250.89552	138	
250.94593	226	
250.96605	152	
251.79932	144	
252.07829	224	1+
253.78794	86	
253.90588	304	
254.86710	202	1+
256.89852	240	1+
258.84420	142	
260.82871	464	1+
260.96835	124	
261.96865	122	
263.82835	102	
263.84305	122	
264.96887	118	
265.78674	228	1+
265.81519	406	1+
265.85075	360	1+
265.97448	118	
266.12279	90	
266.81717	342	1+
267.97667	526	1+
268.02112	90	
268.13830	108	
268.80180	230	1+
268.95424	122	
269.89415	132	
269.96921	794	1+
270.84034	336	1+
271.84501	274	1+
271.91642	186	1+
273.81278	110	
273.91912	136	
274.79471	270	1+
275.79777	224	1+
275.88569	184	1+
276.85244	108	
277.10257	92	
277.91904	94	
278.79978	340	1+
278.84175	380	1+
279.10314	198	
280.10333	158	
280.79311	974	1+
281.11691	210	1+
282.78901	252	1+
283.78554	132	
283.84627	178	
284.82155	370	1+
284.86437	134	
284.88535	128	1+
285.41775	86	
285.84607	420	
285.98044	102	
286.41562	148	
286.95292	86	
288.85313	94	
289.80546	144	
290.08143	96	
290.79034	142	
290.85281	122	
290.89121	88	
291.01291	92	
293.11715	244	
293.45831	88	
296.64521	94	
296.80886	190	
296.93341	116	
297.11175	118	
297.52125	92	
297.80967	216	
298.42174	136	
298.80290	928	1+
299.36740	120	
300.80255	404	1+
300.83391	242	1+
301.43830	88	
301.86222	284	
302.80206	910	1+
302.86271	146	
303.26076	88	
303.80712	740	1+
303.85488	656	1+
304.36745	94	
305.87222	130	
306.48762	98	
307.02982	88	
307.13299	102	
308.21831	102	
308.64994	114	
309.87457	390	1+
309.89932	90	
310.87762	328	1+
311.00996	86	
311.12971	240	1+
314.82035	190	
315.81600	142	
316.81194	188	
317.81930	158	
318.81052	102	
318.94042	176	
320.75032	112	
320.81448	94	
320.88549	154	
321.81787	338	1+
321.86445	248	1+
322.92671	284	
324.88603	156	
325.31122	94	
326.17079	94	
326.87255	362	1+
326.94729	94	
330.87327	238	
332.75888	132	
334.95541	102	
335.84181	86	
336.51455	92	
336.94079	270	1+
337.83368	122	
338.18828	88	
339.82704	326	1+
340.93970	460	1+
341.32742	88	
342.90244	136	
342.96259	110	
345.76025	110	
346.96349	170	
348.77778	202	1+
351.34754	96	
352.20621	90	
353.32048	102	
359.96422	174	1+
362.71037	142	
362.84541	86	
366.24154	94	
366.78269	312	1+
END IONS

###FS:    #m/z: 322.93011 #charge 1+
###MS: 62
###MSMS: 63
BEGIN IONS
TITLE=Cmpd 46, +MS2(322.9301), 28.0-35.0eV, 1.4min #63
RTINSECONDS=80.305
SCANS=62-63
PEPMASS=322.93011	3800558
CHARGE=1+
139.42711	94	
187.44273	80	
196.88083	166	1+
198.87371	76	
201.04760	82	
205.89931	86	
205.94886	266	1+
206.00317	78	
208.83621	76	
210.88897	84	
211.83500	86	
212.06745	88	
212.43603	86	
212.88079	98	
212.89714	138	
213.43027	80	
213.97243	80	
215.90063	114	
220.87581	88	
222.95073	196	
223.96048	346	1+
225.12785	104	
226.36621	100	
227.37779	82	
227.93045	120	
227.95770	84	
228.86524	76	
228.91090	148	
228.93500	94	
229.86006	78	
230.83988	90	
230.89513	76	
232.90839	134	
233.03369	100	
235.88407	100	
235.95957	100	
237.83438	74	
238.09215	98	
238.89320	124	
238.93971	240	
239.08027	116	
240.41687	102	
240.82115	166	
240.94082	3584	
241.09101	82	
241.88379	84	
241.94182	2680	
242.94164	9554	1+
243.82731	168	
243.89756	224	1+
243.98782	92	
244.93893	2114	1+
245.34657	78	
245.85040	86	
246.97562	272	
247.97647	130	
248.05581	92	
248.79803	80	
248.90377	82	
249.00834	84	
249.96840	106	
250.19933	98	
250.95182	82	
251.01189	100	
251.92440	142	
252.01481	94	
252.88892	84	
253.82926	84	
255.87941	148	
255.98539	96	
256.32765	82	
257.86331	76	
258.83073	238	
258.88968	88	
259.84803	134	1+
260.09215	80	
260.34080	152	
260.89084	82	
260.97263	90	
261.47801	90	
261.83030	286	1+
264.79730	128	
264.92840	82	
265.05803	122	
265.17578	82	
265.78837	122	
265.84250	350	1+
267.37410	86	
268.49577	76	
268.86425	82	
268.95574	230	
269.79681	118	
270.82957	92	
270.93211	88	
271.79843	146	
271.93961	78	
273.79384	116	
274.78977	104	
274.85925	142	1+
275.80902	152	
276.84058	188	1+
277.87279	138	
279.08834	404	
279.80470	152	
280.09195	228	
280.26168	78	
280.72809	88	
280.78814	98	
280.96286	86	
281.79768	120	
283.04626	100	
283.07102	330	1+
283.78798	320	1+
283.81223	88	
283.85997	92	
284.01529	80	
284.05246	138	
284.29254	468	1+
284.86105	146	
285.80591	80	
285.88017	80	
285.91875	226	1+
287.84374	88	
288.35686	100	
289.09511	118	
289.78979	282	1+
289.80650	188	
290.85625	96	
290.98766	78	
291.88426	86	
292.80033	186	
294.85615	104	
295.80206	98	
296.82333	284	1+
296.92258	88	
297.79140	152	
299.78211	358	1+
299.92563	106	
301.18620	84	
301.80551	78	
301.86058	130	
302.81310	150	
303.03665	84	
303.87158	86	
305.81718	176	
305.96311	88	
306.53498	90	
307.31182	76	
307.79806	262	
307.88385	368	1+
308.44049	84	
309.00806	92	
309.81544	78	
309.87389	332	1+
310.30976	80	
310.86014	114	
310.91242	80	
312.15882	76	
312.79692	84	
312.81299	100	
313.81619	160	1+
316.79465	100	
319.89661	80	
321.87860	80	
324.20224	94	
324.99192	90	
325.76499	162	
326.81874	82	
326.87990	138	
327.14722	84	
327.89187	106	
END IONS

###FS:    #m/z: 340.94071 #charge 1+
###MS: 62
###MSMS: 64
BEGIN IONS
TITLE=Cmpd 47, +MS2(340.9407), 28.0-35.0eV, 1.4min #64
RTINSECONDS=81.0775
SCANS=62,64
PEPMASS=340.94071	1370534
CHARGE=1+
189.86452	88	
192.88826	80	
192.92916	88	
194.48088	84	
196.88478	120	
208.87619	84	
208.95943	118	
210.94000	204	
211.94764	94	
212.87640	654	1+
213.87863	450	1+
213.93994	1746	1+
214.88521	528	1+
215.93867	208	
216.93917	88	
217.88207	472	1+
217.93680	190	
219.87936	100	
222.88601	82	
223.95838	198	
227.98188	92	
228.89657	82	
228.90800	130	
228.95274	92	
229.39856	90	
229.89189	88	
230.08175	108	
230.89074	290	
231.40788	80	
231.89041	256	
231.94995	2286	1+
232.11608	86	
232.88773	176	
233.89605	740	1+
233.94755	358	
235.87100	108	
235.89375	122	
236.51246	80	
236.82443	162	
236.87562	132	
239.02881	86	
239.41457	120	
239.90301	84	
240.79222	226	1+
241.48795	82	
241.84648	142	
241.90506	168	
243.83826	244	
244.89232	276	1+
245.44645	90	
246.39386	92	
246.97393	108	
246.99127	84	
247.87213	82	
247.96125	90	
249.03271	82	
249.83998	106	
249.89709	170	
249.95939	318	1+
250.90255	298	1+
250.99228	80	
252.00651	94	
252.39892	86	
252.79528	80	
253.01370	86	
253.91798	298	1+
254.90661	144	
254.93938	82	
254.96349	780	1+
255.07320	272	1+
255.39467	88	
256.84800	148	
258.84449	526	1+
259.95871	192	
260.83611	856	1+
260.83907	160	
260.90397	184	
261.83981	630	1+
262.43210	92	
262.80305	140	
262.95727	82	
264.57657	84	
264.90040	80	
265.60636	90	
266.79046	94	
266.84137	144	
267.10127	86	
267.84837	86	
268.00100	100	
268.28261	100	
268.83721	296	
269.06668	82	
271.81248	84	
271.98370	92	
272.55727	88	
272.83237	84	
272.85132	84	
272.97157	116	
273.81673	100	
273.91714	142	
273.95977	80	
274.86329	232	
274.93415	104	
275.05031	86	
275.43317	92	
275.81123	118	
276.85320	296	
277.85036	164	
277.96536	288	
278.84198	396	
279.80122	110	
279.86219	130	
280.78623	80	
281.29646	90	
281.85495	444	1+
282.85913	368	1+
283.94889	84	
284.01050	104	
285.42639	98	
285.88283	92	
289.04710	80	
289.79319	108	
290.85973	314	1+
292.92443	94	
293.85179	134	
293.93585	86	
294.87344	96	
295.86854	148	
295.99414	130	
296.80581	128	
296.90444	190	1+
296.97301	130	
297.43701	94	
297.97603	88	
298.05736	82	
299.09517	82	
299.78524	222	
300.59175	96	
302.88344	104	
302.92302	80	
302.98825	82	
303.04608	118	
304.89898	98	
305.26562	82	
305.80671	94	
306.88328	122	
307.80024	84	
310.88089	82	
310.95298	88	
311.54720	96	
311.80530	186	1+
312.87386	116	
312.90549	92	
313.87200	98	
314.38397	104	
316.91461	82	
319.76501	94	
320.25708	80	
321.89717	180	1+
321.92474	94	
324.88846	198	1+
324.96318	114	
325.77408	88	
326.17840	110	
326.79611	82	
326.86966	84	
327.74271	90	
329.40382	94	
334.38059	90	
335.02981	88	
339.75953	82	
339.83029	104	
340.10565	86	
343.77952	88	
END IONS

###FS:    #m/z: 363.95676 #charge 1+
###MS: 62
###MSMS: 65
BEGIN IONS
TITLE=Cmpd 48, +MS2(363.9568), 28.0-35.0eV, 1.4min #65
RTINSECONDS=81.8495
SCANS=62,65
PEPMASS=363.95676	718752
CHARGE=1+
66.79053	106	
76.40748	98	
185.86726	96	
186.93360	336	1+
187.93470	234	1+
189.86312	678	1+
191.85888	662	
196.88160	148	
200.94834	114	
207.87335	290	1+
207.94927	200	
208.95572	148	
209.86836	134	
209.94310	1856	1+
210.88179	408	1+
212.40369	90	
212.87894	2800	1+
214.89386	354	
215.88404	90	
218.38659	86	
218.91764	184	
221.85708	94	
222.95349	562	1+
223.92117	102	
224.95011	1608	1+
224.96836	122	
226.89779	100	
226.94724	9506	1+
226.96984	318	
227.86365	128	
227.93231	418	
228.89289	766	1+
228.94254	10064	1+
230.79965	106	
230.83099	106	
230.88975	3040	1+
232.07141	122	
232.88602	784	1+
233.44445	90	
234.78964	86	
234.88424	114	
236.41449	92	
236.69034	96	
238.02387	96	
238.08240	100	
240.07438	88	
240.93943	460	
240.96160	474	
241.89341	244	1+
241.94010	2392	1+
242.86388	86	
242.94198	1588	1+
243.87533	86	
244.81765	100	
244.95728	6090	1+
245.93847	240	
246.44189	174	
246.78539	192	
246.89948	378	1+
246.95272	4940	1+
247.02796	94	
247.80301	102	
248.80481	236	
248.90014	1156	1+
249.80231	100	
249.84437	84	
250.79986	90	
250.89546	104	
250.96944	238	
251.90122	104	
252.89593	468	1+
252.97482	156	1+
253.06258	86	
253.83236	136	
253.94648	160	
254.39677	100	
258.83205	224	
258.97334	184	
259.84866	100	
260.78239	144	
260.82961	320	1+
260.85812	106	
260.93263	96	
260.96738	256	
261.79180	86	
261.93117	86	
262.96182	188	1+
263.22636	90	
263.85680	164	1+
264.44893	94	
264.80003	110	
264.81705	174	
264.83332	138	
265.08645	280	1+
265.19631	86	
265.41237	108	
265.78250	200	1+
266.35304	98	
266.81440	602	1+
266.90911	98	
267.85287	300	1+
267.97263	572	
268.00135	98	
268.96713	754	1+
269.11984	92	
269.96882	488	1+
270.80673	190	
270.85824	128	
270.88083	96	
271.91590	90	
274.83184	176	1+
276.81064	126	
278.79876	116	
278.85947	274	1+
280.79262	960	1+
280.84616	114	
281.10608	124	
281.11954	98	
282.78978	182	
283.09741	118	
283.65535	84	
283.79543	152	
283.84929	308	1+
283.86495	248	1+
284.80512	92	
284.81270	248	1+
284.91518	118	
285.39316	90	
285.84533	1176	1+
285.92859	118	
286.41554	144	
286.88013	92	
286.92779	92	
287.80955	130	
290.41200	104	
290.78811	320	1+
291.12600	84	
291.86634	196	1+
292.93273	92	
293.11262	136	
294.07710	92	
294.51513	94	
294.86331	280	
294.89456	86	
296.80920	350	1+
297.83647	90	
298.80171	1614	1+
299.87689	146	
300.86090	730	1+
301.80686	478	1+
301.86182	610	1+
303.80563	526	1+
303.85662	1302	1+
303.94773	120	
304.09129	100	
304.44036	114	
304.83076	138	
305.84295	128	
306.07921	88	
307.89272	100	
308.87303	190	1+
308.89765	90	
310.61361	90	
310.69841	86	
310.85117	116	
311.86350	196	1+
313.89368	192	1+
313.93250	126	
314.44961	94	
314.62155	94	
314.81430	398	1+
318.38957	120	
318.93436	330	1+
319.83518	136	
320.95490	90	
321.09676	110	
321.81691	402	1+
321.86352	172	
321.98471	100	
322.38559	100	
322.93010	96	
325.16284	94	
326.79176	86	
326.81935	162	1+
326.87243	166	
327.07407	86	
328.86824	382	1+
328.88202	126	
329.87201	322	1+
330.90044	186	1+
332.92696	112	
336.94767	188	
337.17490	84	
337.83177	182	1+
338.86866	152	
339.83221	346	1+
340.93866	394	1+
341.83568	128	
345.00105	84	
345.90945	220	1+
349.31320	114	
349.40307	122	
351.68344	88	
352.93845	86	
354.87767	102	
355.44901	98	
355.73487	266	1+
356.77988	112	
357.77636	98	
362.71506	92	
362.83809	108	
363.70342	86	
364.96435	114	
END IONS

###FS:    #m/z: 507.84556 #charge 1+
###MS: 66
###MSMS: 67
BEGIN IONS
TITLE=Cmpd 49, +MS2(507.8456), 28.2-35.2eV, 1.4min #67
RTINSECONDS=85.528
SCANS=66-67
PEPMASS=507.84556	360182
CHARGE=1+
105.08537	138	
196.01615	552	1+
210.03282	316	1+
214.88610	356	1+
224.04542	132	
224.11904	284	
232.89667	726	
237.04024	142	
239.85927	240	
250.90824	352	1+
252.07855	204	
253.08205	140	
257.80111	236	1+
258.87655	454	1+
258.89685	158	
261.86910	300	1+
266.16586	224	
268.11011	186	
270.38593	204	1+
270.85841	356	1+
270.88759	148	
273.91980	150	
274.40691	150	
276.85748	140	
277.39277	298	1+
277.88098	140	
280.86136	354	1+
281.37646	240	
281.83718	208	1+
282.38586	144	
283.94155	162	1+
284.08564	188	1+
284.87883	146	
285.85762	314	
286.79532	140	
286.87000	134	
287.85135	1704	1+
288.88755	168	
289.03888	158	
289.87500	328	
290.86283	868	1+
290.88911	204	
291.87779	232	
291.94294	208	
292.88412	242	
293.39506	352	1+
293.87173	2418	1+
294.89334	222	
295.94527	200	1+
296.85302	426	1+
298.77277	240	1+
298.85630	412	1+
299.97578	164	1+
300.85537	222	
301.84925	142	
302.85758	136	
302.90178	188	
303.86767	1272	1+
304.83977	148	
304.89896	162	
305.86201	2838	1+
306.12658	142	
306.80977	164	1+
307.36604	282	1+
307.88165	318	
308.14243	1174	1+
308.16084	288	
308.87052	2270	1+
308.89481	356	
310.15587	696	1+
311.34558	146	
311.88244	4162	1+
312.35306	134	
312.82877	278	1+
312.97812	152	
314.81724	282	1+
314.86097	1184	1+
315.81944	194	1+
315.84621	280	
316.88923	458	1+
318.93345	146	
319.40794	264	1+
319.87229	176	
320.86288	138	
320.88898	156	
321.89964	206	
322.82301	218	1+
322.88501	206	
323.82823	144	1+
323.87507	538	
323.91030	176	
323.94387	132	
324.38435	176	
324.86117	350	
325.87163	150	
325.90488	178	
326.15402	162	
326.88159	5996	1+
327.37286	160	
328.36579	236	
329.81696	186	1+
329.87997	656	1+
329.89649	310	
330.85869	146	
330.88287	398	1+
331.07594	110	1+
332.87387	710	1+
333.88916	142	
334.39635	158	
334.75990	168	
335.84086	340	1+
336.16958	134	
337.83133	230	1+
337.87992	710	1+
339.38125	214	1+
339.88081	228	
340.72440	138	
340.76879	222	1+
340.86034	168	
340.88853	162	
341.13069	194	1+
341.84048	146	
342.88816	136	
343.87056	460	1+
343.91513	202	1+
344.84434	302	1+
345.41045	148	
345.88422	138	
346.89557	172	
347.87667	284	1+
348.17573	360	1+
348.85891	224	1+
349.17837	284	1+
349.81910	134	
350.88596	492	
351.83337	140	
352.38713	236	1+
352.72606	158	
352.76912	194	
352.83492	136	
352.91783	240	
353.39014	196	1+
353.78424	290	1+
353.85547	790	1+
353.89356	170	
354.84081	272	
354.87828	142	
355.89621	486	1+
357.07733	132	
357.40167	184	
358.78741	304	1+
359.83820	144	
360.83968	180	
360.89388	136	
361.72968	336	1+
361.89727	180	
362.36619	174	
362.84593	218	
362.86948	152	
363.78681	216	
363.86729	148	
365.78359	194	1+
366.83728	928	1+
366.87983	152	
367.70586	560	1+
367.76558	224	
367.79411	150	
367.81958	138	
367.89946	474	1+
368.11487	180	1+
368.78014	136	
368.87713	282	1+
368.89695	276	1+
369.83494	666	1+
370.72144	484	1+
370.87257	562	1+
371.72112	536	1+
372.78236	238	
372.85238	234	
373.78172	258	1+
374.81359	280	1+
374.82900	164	
376.88270	162	
377.02716	134	1+
380.71472	592	1+
380.89802	200	1+
381.79150	196	
381.84338	820	1+
382.79072	300	1+
382.88768	230	1+
384.74322	206	1+
384.84762	1956	1+
385.77643	278	1+
385.80644	282	1+
386.87174	138	1+
387.84582	846	1+
388.77681	166	1+
388.80269	172	
389.04879	110	1+
389.20198	272	
389.71402	140	
390.20175	168	
390.73835	186	
390.84082	878	
390.87682	326	1+
391.73340	468	1+
391.84332	508	
391.91669	164	
392.07693	194	1+
392.73087	354	1+
392.79168	440	1+
392.82746	682	1+
393.85925	134	
394.83741	292	
395.73968	146	
395.86378	228	1+
396.84310	168	
397.71403	178	
398.72546	282	
398.87138	264	
399.70782	148	
399.72817	180	
399.85119	816	1+
400.73878	312	1+
402.86628	1060	1+
403.87142	764	1+
405.80200	178	
405.86088	662	1+
407.85914	3976	1+
408.07375	234	1+
408.72376	780	1+
409.72381	608	1+
410.75756	210	1+
410.83652	1646	1+
411.81814	162	
412.83794	258	
412.85974	652	1+
413.06788	282	1+
415.87211	186	
417.87810	334	1+
417.89837	168	
418.85365	210	
418.87861	202	1+
420.73692	216	1+
421.87730	384	
422.69244	182	1+
422.82008	296	1+
422.86647	964	1+
423.77898	134	
423.86827	572	1+
425.75688	780	1+
425.82567	182	
425.88006	218	
426.71355	172	
426.77453	164	
426.86113	1266	1+
427.73293	802	1+
427.96577	140	
428.84693	1362	1+
429.69766	462	1+
429.74410	160	
430.69893	308	1+
430.74146	304	1+
430.87729	194	
431.86978	714	1+
433.85050	334	1+
434.38381	162	
434.88952	338	1+
439.89198	542	1+
443.78304	140	
444.68272	132	1+
444.87119	2078	1+
445.89137	484	1+
446.74205	146	
447.70839	532	1+
447.77205	162	
447.81047	188	1+
447.88003	180	1+
449.88134	522	1+
450.70114	178	
450.75088	258	
451.74350	196	
454.36500	280	1+
454.69962	192	1+
457.90680	486	1+
462.88232	678	1+
464.88995	146	
465.72569	204	
466.71973	136	
467.88798	1360	1+
468.75859	510	1+
469.88792	264	1+
471.73246	204	1+
472.71318	170	1+
472.89818	198	
485.89659	612	1+
487.28227	268	1+
489.74620	220	1+
499.73348	270	1+
499.76101	150	
499.81438	148	1+
500.73338	224	1+
501.67686	198	1+
509.85731	326	1+
512.73345	200	1+
END IONS

###FS:    #m/z: 336.94573 #charge 1+
###MS: 66
###MSMS: 68
BEGIN IONS
TITLE=Cmpd 50, +MS2(336.9457), 28.0-35.0eV, 1.5min #68
RTINSECONDS=86.3
SCANS=66,68
PEPMASS=336.94573	98428
CHARGE=1+
54.74443	96	
108.80069	98	
184.86211	218	1+
192.88309	88	
194.10949	82	
194.58171	90	
205.95578	80	
205.97311	268	1+
207.87372	78	
208.25096	98	
209.84349	86	
209.89093	144	
210.88432	208	
210.91948	78	
211.38318	88	
211.88754	148	
211.94446	5664	1+
212.87801	1766	1+
213.89655	148	
213.93939	2660	1+
215.88645	620	1+
215.93796	378	
217.88501	224	
217.91541	80	
218.88402	122	
224.95327	78	
225.06553	80	
225.78648	92	
226.99276	78	
227.78546	78	
227.95032	196	
228.89594	484	
229.95464	4598	1+
230.88755	3030	1+
231.07842	80	
231.95131	2460	1+
232.01357	82	
232.71506	98	1+
233.82453	156	
233.89715	376	
233.94488	584	1+
234.58093	108	
234.82167	78	
234.83708	142	
235.12113	92	
235.89548	308	1+
236.04623	206	1+
236.37292	84	
237.04742	240	1+
239.84634	400	1+
239.90478	88	
240.91390	88	
240.96095	144	
241.83738	88	
243.83674	80	
243.85611	104	
244.83488	82	
245.40964	106	
245.95980	80	
246.83735	96	
247.96598	1314	1+
248.83008	242	1+
248.90085	700	1+
248.98994	102	
249.40764	110	
249.83310	204	1+
249.95667	860	1+
249.98013	92	
250.05756	86	
251.07205	78	
252.83025	144	
252.97028	2142	1+
253.33854	86	
253.83990	96	
253.90665	568	1+
253.95528	146	
254.89173	82	
254.96641	874	1+
255.07228	492	1+
255.09824	78	
256.25896	96	
256.88546	220	1+
256.96886	194	1+
257.85455	80	
258.02092	80	
258.04267	80	
258.84226	236	
258.87572	90	
259.85078	112	
261.83176	90	
262.05610	82	
262.84993	90	
262.91558	80	
263.34825	120	
264.51701	78	
264.85230	86	
264.92078	136	
265.09107	80	
265.92064	98	
266.86452	196	
267.00296	78	
267.38846	88	
267.83811	596	1+
268.83928	442	1+
268.96096	94	
269.07980	84	
269.79587	112	
269.92667	78	
270.86386	96	
270.98219	346	1+
271.84541	268	1+
271.91451	102	
272.86550	130	
272.91574	114	1+
272.97369	276	1+
274.81171	160	
274.86265	92	
274.87775	138	
275.05221	88	
276.85590	760	1+
277.00680	80	
277.92529	78	
277.97193	80	
278.83396	730	1+
279.86336	150	
279.90798	104	
280.55329	82	
280.87940	150	
280.90121	78	
281.05115	134	
281.86320	84	
282.38301	80	
283.86719	162	
284.02431	106	
284.42698	80	
284.85588	80	
285.84796	90	
286.85025	768	1+
287.81260	134	
287.87435	116	
287.92082	94	
287.94062	86	
289.54414	86	
290.87036	94	
290.89120	84	
291.97097	78	
292.09493	78	
292.88883	154	
293.10620	328	1+
293.86016	448	1+
293.99700	162	
296.10212	86	
296.24703	156	1+
296.76146	86	
296.88768	104	
297.14904	98	
298.39463	82	
298.86069	128	
299.87905	84	
302.38909	82	
303.85803	88	
303.94501	194	
304.68471	90	
305.42689	86	
308.79873	92	
308.87140	160	
309.14214	80	
309.86576	98	
310.87261	216	
310.90058	82	
311.85998	96	
311.87539	128	
311.89168	78	
312.87006	90	
317.86399	90	
318.37460	82	
318.88088	82	
321.25988	96	
321.62510	90	
322.88918	84	
326.39280	80	
326.76056	80	
326.87635	78	
327.52295	80	
328.87007	200	1+
329.82069	252	1+
330.82529	176	1+
333.38414	82	
334.73500	170	1+
334.88595	96	
337.96460	78	
339.83155	160	1+
340.35708	164	
END IONS

###FS:    #m/z: 359.96169 #charge 1+
###MS: 66
###MSMS: 69
BEGIN IONS
TITLE=Cmpd 51, +MS2(359.9617), 28.0-35.0eV, 1.5min #69
RTINSECONDS=87.0725
SCANS=66,69
PEPMASS=359.96169	75846
CHARGE=1+
67.19362	92	
147.25748	82	
159.84440	86	
193.93506	82	
196.88535	128	
201.04586	88	
201.90828	92	
205.06655	80	
206.93999	108	
207.94829	122	
209.94427	648	
215.88081	96	
218.88156	88	
220.42368	90	
220.88334	84	
221.89074	168	
222.38990	116	
222.88932	102	
222.95050	590	1+
222.96972	108	
223.89002	98	
224.94937	982	1+
225.92891	102	
226.89294	92	
226.94756	4544	1+
226.97202	246	
227.04486	90	
227.93248	116	
228.53459	94	
228.89328	92	
228.94212	5672	
229.89720	80	
229.94695	156	
233.96157	118	
234.50384	86	
234.93085	212	
235.86320	88	
240.40354	84	
240.82367	156	
240.83641	84	
240.94006	348	1+
240.96357	554	
241.89747	134	
241.96657	254	
242.94276	226	1+
242.96099	342	
243.87102	162	
243.88948	132	
244.95712	2600	1+
246.07044	158	1+
246.95229	2700	
246.97342	204	
247.80332	404	1+
250.83131	84	
250.89531	86	
250.95265	170	
251.83630	166	
251.97085	146	
252.83624	80	
252.95615	406	1+
253.08831	236	1+
253.93937	92	
256.04049	106	
256.36882	88	
256.90074	134	
257.87745	114	
258.84910	156	1+
258.97296	290	1+
259.79801	128	
260.96682	532	1+
262.97353	92	
263.05580	88	
263.83879	102	
264.14574	102	
264.87633	86	
264.90711	450	1+
265.08535	128	
265.82044	128	
265.97452	270	1+
266.81248	638	1+
266.88691	104	
267.08726	260	1+
267.45444	80	
267.97368	488	1+
268.95340	84	
269.97110	654	
271.84375	262	1+
272.01610	104	
272.07313	82	
272.13566	80	
273.89461	106	
274.92594	90	
275.04591	88	
275.80704	304	1+
275.85217	574	1+
275.97218	298	
276.81120	232	1+
276.85585	582	1+
277.83889	90	
277.98014	80	
278.04372	82	
278.36548	90	
278.84090	132	
278.91242	80	
279.08049	92	
279.10169	118	
279.79191	924	1+
280.79396	748	1+
280.84368	88	
282.40749	80	
283.88678	86	
284.86002	100	
285.85793	94	
285.93765	198	1+
286.41410	148	
288.10466	90	
291.79149	222	1+
292.00434	94	
293.11242	172	1+
293.86315	82	
294.38896	86	
294.86468	128	
295.85084	202	1+
295.89452	172	
295.93599	82	
296.33427	92	
296.81193	124	
297.80829	100	
298.78084	88	
298.80339	668	1+
299.42488	88	
299.85327	86	
299.86920	272	1+
299.91970	88	
300.80216	106	
301.78047	140	
302.89344	90	
303.25023	86	
304.20071	90	
306.93594	152	
307.13535	136	
307.99628	92	
309.79450	90	
309.89024	112	
310.87830	116	
311.41533	92	
311.87062	136	
314.82021	124	
315.88154	218	1+
315.96308	246	1+
318.81722	352	1+
318.94017	104	
319.88891	132	
321.44025	108	
322.81464	204	
322.93318	120	
323.88953	134	
324.33631	104	
324.81953	84	
324.90798	82	
326.38586	80	
327.38965	120	
328.81417	148	
329.86903	90	
330.78855	102	
330.81250	114	
334.29528	106	
334.87741	200	1+
336.82333	92	
336.94643	468	1+
339.03758	136	
340.84430	120	
343.71858	88	
343.77630	134	
344.71931	106	
346.78877	84	
348.12812	102	
348.32262	96	
348.90738	82	
352.73386	92	
354.11464	96	
358.60001	104	
360.78103	116	
360.96614	90	
361.71041	176	1+
362.75796	104	
363.78510	126	
END IONS

###FS:    #m/z: 507.84545 #charge 1+
###MS: 70
###MSMS: 71
BEGIN IONS
TITLE=Cmpd 52, +MS2(507.8455), 28.2-35.2eV, 1.5min #71
RTINSECONDS=90.753
SCANS=70-71
PEPMASS=507.84545	306830
CHARGE=1+
196.01584	630	
197.88940	170	1+
209.94294	142	
210.03340	186	1+
214.02902	136	
214.88690	202	
217.89881	146	
221.86478	206	1+
222.97026	528	1+
228.04334	136	
232.89614	490	
234.89171	210	
236.88668	298	
245.39778	312	1+
246.39857	220	1+
248.11857	178	
249.87855	202	1+
251.83482	136	
257.98729	184	1+
258.87641	148	
259.35308	158	
266.09540	168	
266.16586	432	1+
271.85831	148	
272.79978	344	1+
272.85360	156	
273.85342	294	1+
273.88911	206	1+
278.83426	338	1+
279.88689	304	
280.83205	132	
280.86578	132	
282.36533	140	
285.85462	274	1+
287.85245	1190	
288.86838	192	
288.89157	200	
289.38788	146	
289.84474	218	
289.87905	324	
290.86686	542	
291.86644	398	1+
291.88799	172	
292.36022	140	
292.81326	220	1+
293.87399	1490	1+
294.12084	156	1+
294.40032	306	1+
295.81305	328	1+
295.87274	604	1+
297.85823	178	
297.89729	262	1+
298.79944	152	1+
298.84345	456	1+
298.85650	158	
298.95913	136	
302.79256	194	1+
303.86797	1020	1+
305.86327	1872	1+
306.12621	262	
307.78896	200	1+
307.88984	934	
308.03003	146	
308.13978	932	1+
308.87072	2198	1+
309.88946	408	
310.15512	566	1+
311.83059	202	1+
311.88433	3516	1+
313.88320	886	1+
314.78407	208	1+
314.86306	388	
315.37800	354	1+
315.86165	178	
316.37917	250	1+
316.86638	234	
317.81255	416	1+
317.88944	148	
318.88126	162	
320.31319	132	
320.87377	146	
321.87702	144	
322.85686	234	
323.37684	254	1+
323.86807	918	1+
324.88545	134	
325.00082	172	
325.84709	238	1+
325.89973	148	
326.16015	120	1+
326.88200	3786	1+
327.81989	136	
328.38342	426	1+
328.80194	194	
328.88201	384	
329.03489	130	1+
329.38070	352	1+
329.89169	296	
330.00973	116	1+
330.82355	452	1+
330.88159	332	1+
331.82615	324	1+
332.76959	224	1+
332.87405	656	
332.90032	134	
333.89278	140	
334.80371	134	
335.38981	324	1+
335.84159	222	
335.88684	536	
336.87040	154	
337.88306	452	
338.88781	210	
339.71273	180	1+
339.89310	320	1+
342.81246	178	
344.77171	258	1+
345.86899	150	
347.77563	358	
348.75442	476	1+
348.79430	148	
348.85103	210	1+
348.89300	188	
348.91856	236	
349.75583	408	1+
349.80421	284	1+
350.80799	194	1+
350.88554	212	
351.83400	270	1+
351.88641	218	
351.97631	150	
353.85116	556	1+
354.78034	244	1+
354.87411	158	
355.85205	170	
355.86724	236	
356.90176	268	
357.85402	294	1+
360.87065	370	1+
363.84960	276	1+
366.37619	250	1+
366.83980	444	1+
367.70501	552	1+
367.77508	268	
367.90672	156	
368.73219	182	1+
368.83395	842	1+
368.89482	380	
369.24195	190	
369.83569	724	1+
369.89996	220	
371.79734	172	
371.82027	260	1+
371.90556	168	
372.35486	166	
372.78270	232	
372.82145	150	1+
372.84725	150	
373.71860	304	1+
373.78043	180	
373.87393	302	
374.81018	132	
374.83592	378	1+
374.87029	134	
375.84170	254	1+
376.73760	190	1+
376.76721	136	
376.87190	190	
377.86773	136	
380.71708	272	
381.72417	330	
381.84018	278	
383.78093	232	
384.85119	1428	1+
385.39214	150	
385.78463	148	
386.84202	658	1+
387.84463	556	1+
387.88947	220	1+
389.20234	274	1+
389.90393	272	1+
390.05839	176	
390.78140	136	
390.83939	412	
390.85991	208	
391.80100	186	
391.83980	468	
392.77884	146	
392.82673	1102	1+
393.78860	578	1+
393.86401	148	
394.82745	196	
395.83755	132	
395.85511	222	1+
397.89684	144	
398.72786	262	
399.80830	226	1+
399.84867	744	
400.72917	402	1+
400.83649	138	
401.73081	334	1+
402.86432	346	
403.79990	192	1+
403.87044	272	
404.86558	192	
405.75975	132	
405.78258	284	1+
405.85743	274	
406.86197	146	
407.72742	146	
407.74414	468	1+
407.86705	1418	
408.74592	342	1+
408.84884	970	
409.71940	680	1+
409.85228	512	
410.08417	166	
410.73351	170	
410.83525	1114	1+
410.87526	362	1+
411.73938	146	
411.80974	276	1+
412.84922	300	1+
413.87707	178	
415.83249	138	
417.86256	342	1+
421.77756	224	1+
421.87780	854	1+
422.85836	510	1+
423.87616	272	
424.77595	134	
425.74610	280	
425.77087	216	
425.88059	190	
426.67131	256	1+
426.71245	206	
426.75250	176	
426.86065	972	
427.73709	508	
427.86271	654	
428.73260	270	
428.84815	1408	1+
429.70343	398	1+
429.73896	562	1+
430.74150	378	1+
430.85597	1942	1+
431.11850	116	1+
431.86054	1514	1+
433.71739	150	
434.89219	252	
435.85861	242	
437.76777	214	1+
439.89077	658	1+
440.67884	182	
440.89316	384	1+
442.68387	194	1+
443.74142	166	
443.76439	136	
444.87222	2272	1+
444.92682	144	
445.72426	202	
445.75081	304	
446.76488	208	
446.88027	556	1+
447.71493	400	1+
448.87422	890	1+
449.69358	438	1+
449.87477	692	1+
450.69768	288	1+
450.75074	508	1+
457.90574	610	1+
462.88375	882	1+
465.72035	286	1+
467.88798	1138	1+
469.89344	232	1+
470.71794	182	
480.67066	132	1+
485.90040	868	1+
486.79020	138	
491.66690	188	1+
498.80031	206	1+
509.86560	344	1+
512.80608	178	
END IONS

###FS:    #m/z: 336.94557 #charge 1+
###MS: 70
###MSMS: 72
BEGIN IONS
TITLE=Cmpd 53, +MS2(336.9456), 28.0-35.0eV, 1.6min #72
RTINSECONDS=91.525
SCANS=70,72
PEPMASS=336.94557	76908
CHARGE=1+
48.60167	102	
174.11177	74	
191.95295	88	
192.89152	90	
196.88085	78	
197.88244	96	
208.88220	84	
208.97799	110	
209.99299	74	
210.88491	284	
211.87420	94	
211.94456	3958	
212.87824	1224	1+
212.94667	110	
213.93914	1868	1+
215.88701	488	1+
215.93729	240	
222.97029	102	
225.05271	80	
226.89299	86	
226.94488	72	
227.95119	136	
228.89493	164	
229.95519	4488	1+
230.13662	76	
230.88820	2122	1+
231.95009	1950	1+
233.89676	440	1+
233.94798	178	
234.82748	146	
235.82783	140	
235.94499	166	
236.04076	90	
236.08373	76	
237.07751	74	
238.06563	74	
239.84214	80	
239.90303	94	
240.15611	80	
240.85224	116	
240.96910	74	
241.84277	110	
241.95172	82	
242.92704	96	
243.37494	94	
244.45261	74	
244.60447	104	
244.83109	104	
244.99492	72	
245.03880	82	
245.36733	104	
246.37618	80	
246.90502	210	
247.03599	94	
247.96544	748	1+
248.41008	72	
248.83024	72	
248.89921	642	1+
249.14786	76	
249.82857	108	
249.91782	74	
249.96068	594	1+
250.05380	74	
250.34134	88	
251.10737	88	
251.83347	114	
252.83486	92	
252.87122	84	
252.97032	3226	
253.08132	96	
253.79699	90	
253.90745	516	1+
254.96704	1640	1+
255.07435	118	
256.82293	76	
256.87997	72	
256.91640	72	
256.96260	148	
258.51607	100	
258.84514	112	
259.85524	80	
260.84689	78	
262.82960	172	
262.95068	118	
263.85293	76	
264.86094	300	1+
265.09233	80	
265.79679	76	
266.85069	76	
267.06931	78	
267.84225	134	
268.84057	1230	1+
269.86997	170	1+
270.98090	156	
271.39015	82	
271.86822	172	1+
271.92162	238	1+
272.84328	72	
272.97646	130	
273.79371	138	
275.96008	186	1+
276.85441	432	1+
278.10048	192	1+
278.36308	92	
278.83425	486	1+
278.91294	136	1+
279.94974	126	
280.00644	72	
280.85280	296	1+
280.87881	122	
281.05356	122	
281.82801	86	
282.82863	96	
282.88615	76	
283.84125	72	
284.86423	72	
285.02593	72	
285.85269	274	
286.85150	1102	1+
287.81253	84	
288.80493	88	
289.80945	76	
290.88541	144	
291.02750	90	
291.79931	76	
291.86177	140	
291.88489	74	
292.08409	74	
292.81207	184	1+
292.86687	248	1+
292.91363	82	
292.93467	78	
293.10898	144	
293.99781	226	
294.10647	140	
294.90707	104	
295.04011	74	
295.83779	72	
296.81370	92	
296.86105	118	
297.38173	82	
299.04391	86	
299.06343	130	
299.78602	124	
299.87219	140	
300.98581	80	
301.01967	76	
302.92123	88	
305.80862	84	
307.82829	78	
307.88945	74	
308.87300	168	
309.37711	86	
310.87383	226	
310.89094	76	
312.87501	98	
313.00053	88	
314.07942	74	
316.87090	74	
317.34329	80	
320.81542	88	
320.91215	78	
321.82131	74	
323.43122	76	
323.88631	118	
325.39505	76	
327.38043	86	
327.89147	414	1+
328.86945	204	1+
328.89379	336	1+
331.39653	76	
331.86381	78	
333.42709	82	
333.75183	92	
335.04990	92	
335.38043	154	
336.82336	90	
337.86921	206	1+
341.41117	88	
341.59505	96	
END IONS

###FS:    #m/z: 359.96131 #charge 1+
###MS: 70
###MSMS: 73
BEGIN IONS
TITLE=Cmpd 54, +MS2(359.9613), 28.0-35.0eV, 1.6min #73
RTINSECONDS=92.297
SCANS=70,73
PEPMASS=359.96131	59796
CHARGE=1+
85.05196	84	
156.75748	82	
188.72305	100	
191.10355	82	
198.96389	88	
207.87366	80	
209.94372	1114	1+
214.89724	134	
215.30184	100	
218.90973	106	
219.00770	82	
222.88130	90	
222.95218	704	
223.96004	330	
224.94907	858	
224.96761	218	1+
225.93965	82	
226.89204	108	
226.94665	4710	1+
227.93041	234	
228.94203	5670	1+
229.00129	82	
230.89945	186	1+
232.95131	84	
233.95862	218	
234.83276	130	
234.85586	194	1+
235.82678	178	
236.08029	82	
237.05497	140	
238.08644	80	
238.85661	218	1+
239.89975	142	
240.93930	330	
240.96339	822	1+
241.02827	84	
241.11984	82	
241.42138	86	
241.94067	354	
242.95873	830	1+
244.95744	3804	1+
245.94374	252	
246.44174	108	
246.95303	3408	
246.97500	196	
247.81528	106	
247.95340	114	
248.80765	234	1+
248.97678	80	
249.90597	120	
250.95102	354	
250.97122	138	
251.97000	118	
252.08198	122	
252.95321	396	
255.07885	92	
255.88451	82	
256.37251	94	
257.54979	86	
257.91428	134	
258.44210	132	
258.80274	136	
258.84701	358	1+
258.87536	90	
258.97493	250	
259.79448	118	
260.83352	210	
260.94224	136	
260.97002	456	1+
261.01961	84	
261.83172	112	
262.95534	168	
262.96776	154	
263.84312	94	
265.86447	142	
266.81415	448	1+
267.91247	80	
267.97018	488	
268.95753	112	
269.12374	86	
269.96761	592	
272.45174	90	
272.85593	128	
273.85456	82	
274.85669	192	1+
276.84316	82	
277.00921	86	
277.08729	142	
277.81973	142	
278.17872	96	
278.84622	202	
279.00325	86	
279.10085	126	
279.80557	138	
280.79237	440	
281.11601	102	
281.26359	80	
281.79550	296	
281.81159	94	
281.85067	102	
282.44271	114	
282.87406	110	
282.90716	84	
283.82560	358	1+
284.82749	308	1+
285.79060	86	
285.93048	100	
286.94468	84	
287.87364	196	1+
289.36894	90	
290.85781	120	
291.79540	184	
292.80822	126	
292.85476	228	1+
293.11933	216	
294.11275	84	
294.83026	308	1+
295.34187	84	
295.86172	322	1+
297.80866	238	
298.55591	88	
298.80491	914	1+
299.08224	96	
299.14906	140	
299.87608	84	
300.12782	154	
301.85171	86	
302.07958	88	
302.13428	110	
302.80249	304	1+
303.02601	110	
303.85933	80	
304.58730	84	
305.03628	100	
306.02156	86	
306.13439	88	
306.45527	96	
309.79623	136	
310.04129	98	
310.87467	650	1+
312.31485	82	
312.96187	88	
314.82090	104	
316.40153	88	
316.81811	272	1+
317.89464	82	
318.86960	86	
319.88346	88	
320.13872	96	
321.38751	108	
322.93304	120	
323.81354	248	1+
324.89689	82	
325.72765	100	
327.16976	102	
327.96066	100	
328.88647	84	
329.75883	116	
330.88665	136	
331.83020	84	
333.08175	88	
336.94311	554	1+
337.83099	88	
337.87645	84	
338.86913	122	
345.01237	80	
345.75403	86	
347.76306	114	
350.91254	84	
351.40253	84	
353.76122	124	
354.34840	98	
356.77101	204	
357.80739	102	
361.81360	82	
361.84165	82	
362.81731	220	1+
362.84668	80	
END IONS

###FS:    #m/z: 322.93003 #charge 1+
###MS: 74
###MSMS: 75
BEGIN IONS
TITLE=Cmpd 55, +MS2(322.9300), 28.0-35.0eV, 1.6min #75
RTINSECONDS=95.984
SCANS=74-75
PEPMASS=322.93003	3971760
CHARGE=1+
103.36285	92	
106.21597	90	
125.39971	94	
185.92442	78	
187.93739	100	
191.85600	92	
191.93269	72	
192.88660	72	
194.03397	74	
195.89428	76	
196.88249	74	
199.89658	78	
202.05185	74	
205.94685	78	
206.84628	100	
208.35017	90	
208.90376	74	
208.94093	74	
209.92696	88	
210.87822	82	
213.01976	74	
213.47883	106	
214.86456	222	1+
217.88800	82	
218.88762	78	
218.91683	88	
219.05506	110	
219.42403	80	
220.99819	72	
222.94445	152	
223.41915	164	
223.84210	70	
223.96282	142	
224.44670	72	
224.96030	218	
225.01401	86	
226.04659	82	
227.08519	82	
227.93336	164	1+
229.10502	88	
231.90930	86	
233.38665	90	
233.84048	78	
236.01179	180	
236.88316	72	
236.90204	126	
237.43495	74	
237.79365	96	
238.88792	202	1+
238.90372	76	
238.94120	186	1+
239.07776	142	
239.61011	78	
239.78598	80	
240.07583	90	
240.79134	120	
240.82154	314	1+
240.89629	138	
240.94006	2272	
240.96051	212	
241.02052	74	
241.89928	154	
241.94122	1942	
242.38931	84	
242.94148	6348	1+
243.82525	90	
244.10220	72	
244.82391	82	
244.93980	1690	1+
245.06372	72	
245.80436	72	
245.84295	126	
246.85385	76	
246.97528	374	1+
247.24055	76	
249.81713	140	
250.37615	78	
250.95170	78	
252.79503	82	
255.01838	140	
256.96089	76	
257.79787	112	
258.83265	486	1+
258.85584	80	
259.00016	92	
259.86040	84	
259.91153	90	
260.80570	74	
260.86317	80	
261.33918	82	
262.83125	476	1+
262.85308	106	
264.88859	76	
265.06315	140	
265.12635	78	
265.89872	78	
267.83643	82	
267.94076	70	
267.96294	92	
268.79362	82	
268.82994	70	
269.44826	108	
269.79727	80	
270.86097	74	
272.79865	82	
272.84754	430	1+
272.97725	98	
273.79628	128	
276.84750	244	
277.98651	100	
279.09086	810	1+
279.32706	78	
279.41310	104	
279.86877	92	
280.79487	136	
281.92676	78	
283.79123	430	1+
283.84413	72	
283.85760	124	
284.07733	92	
284.13713	72	
284.29285	370	1+
284.86343	140	
284.89969	78	
284.94934	92	
285.84525	70	
286.84685	88	
286.88233	86	
288.42124	80	
288.85378	134	1+
290.79550	130	
291.80059	392	1+
293.85733	100	
294.85258	100	
294.87478	96	
295.03371	78	
296.81457	72	
298.93503	112	
300.36217	90	
301.91333	78	
303.72721	74	
304.93977	74	
304.98466	76	
305.90543	84	
306.18468	80	
307.32239	90	
307.79361	108	
307.89543	110	
308.89257	250	
309.86941	70	
310.87981	158	
310.92812	114	
310.94700	98	
313.12897	70	
313.77688	270	1+
313.82076	90	
313.98155	72	
314.78245	214	1+
314.82451	218	
314.87839	72	
315.91876	72	
318.83012	72	
319.86147	84	
320.75019	112	
323.72477	70	
325.10974	86	
325.80625	158	
325.88698	88	
END IONS

###FS:    #m/z: 340.94060 #charge 1+
###MS: 74
###MSMS: 76
BEGIN IONS
TITLE=Cmpd 56, +MS2(340.9406), 28.0-35.0eV, 1.6min #76
RTINSECONDS=96.756
SCANS=74,76
PEPMASS=340.94060	1382542
CHARGE=1+
156.49183	90	
187.86492	78	
192.92607	170	
194.92620	80	
195.93552	100	
198.87875	84	
199.86594	88	
205.95041	88	
208.95614	228	
209.90596	84	
210.93890	194	
211.94323	142	
212.87812	676	1+
213.89243	98	
213.93972	2032	1+
215.41372	82	
215.88807	300	
215.93782	388	1+
217.84927	102	
217.88212	392	1+
217.92429	86	
217.93670	122	
221.82408	106	
222.38392	78	
222.91290	128	
223.09884	80	
223.95687	104	
224.87056	86	
224.97721	190	
226.95324	104	
227.95491	132	
228.94762	166	
230.88922	310	
230.95672	140	
231.40414	100	
231.88541	302	
231.90211	126	
231.94952	1918	1+
232.88797	222	
233.87238	78	
233.89753	320	
233.94916	200	
234.88192	82	
234.92683	78	
234.95165	82	
235.86955	128	
235.89291	322	1+
235.94826	80	
238.83907	94	
238.86747	124	
238.89077	98	
239.78969	146	
240.05145	80	
240.79212	146	
240.84536	78	
241.84429	122	
242.57686	78	
242.84602	120	
242.94547	76	
243.83019	280	
244.93580	86	
244.96121	90	
245.83494	76	
246.97705	128	
248.89906	114	
248.92131	86	
249.39803	94	
249.87135	78	
249.89391	172	
249.95877	532	1+
250.05003	76	
250.89354	90	
250.99258	98	
251.96106	272	
252.37555	80	
254.86096	132	
254.90870	98	
254.94716	82	
254.96526	1370	1+
255.88101	148	
255.90983	126	
256.07711	142	1+
256.85460	266	1+
256.89221	84	
256.91327	116	
256.96599	254	
257.45307	82	
258.84572	268	1+
258.96338	118	
259.82859	82	
259.90105	114	
259.95860	262	
260.83411	482	1+
260.95784	160	
262.34269	86	
267.13410	100	
267.82602	78	
268.84000	254	1+
269.91823	80	
271.42925	104	
271.82596	130	
271.84011	224	1+
272.93537	182	
272.97403	382	1+
273.82349	94	
274.86297	210	1+
275.80662	130	
276.85786	828	1+
278.84635	616	1+
279.96478	306	1+
280.86851	92	
281.00008	98	
281.36840	84	
281.85144	290	1+
283.55773	78	
285.12959	104	
285.17100	116	
286.55372	98	
287.56882	92	
288.88454	84	
289.78471	102	
290.36608	104	
290.85525	78	
292.82964	86	
293.14714	78	
294.40553	82	
294.85241	208	1+
294.86475	102	
295.97168	174	
296.00045	110	
297.40922	94	
297.79534	92	
297.97601	126	
298.85529	118	
299.78269	104	
299.84270	228	1+
299.87380	188	1+
299.93672	84	
301.87650	80	
302.88278	76	
302.94444	116	
303.83420	82	
304.85256	182	
305.86970	82	
306.06877	88	
308.86277	200	1+
309.29295	80	
309.80909	152	
311.81081	150	
313.37287	96	
314.94975	92	
318.79941	80	
318.82809	158	
318.92440	90	
321.88101	102	
323.18630	76	
324.55182	82	
325.24028	86	
325.90364	106	
327.88965	76	
328.19130	166	
329.72657	84	
329.87287	192	1+
330.81073	156	
333.40891	90	
333.95299	142	
335.12622	86	
336.84585	76	
340.80136	94	
342.11047	80	
342.19928	96	
343.26548	78	
344.70912	78	
345.21545	76	
345.72203	136	
END IONS

###FS:    #m/z: 363.95664 #charge 1+
###MS: 74
###MSMS: 77
BEGIN IONS
TITLE=Cmpd 57, +MS2(363.9566), 28.0-35.0eV, 1.7min #77
RTINSECONDS=97.5285
SCANS=74,77
PEPMASS=363.95664	722322
CHARGE=1+
65.20143	84	
182.87296	88	
189.86207	428	1+
191.85808	510	1+
193.85519	180	
196.88306	176	
207.87198	204	
207.94701	138	
208.12866	82	
209.86988	110	
209.94401	1636	1+
210.88341	248	1+
211.94498	148	
212.87858	2666	1+
213.41955	106	
214.89620	190	
216.11693	92	
216.90863	154	
218.90961	84	
218.92244	90	
219.86638	200	
219.90824	86	
221.88557	190	1+
222.95213	676	1+
224.52976	94	
224.94970	1230	1+
225.03071	82	
225.97173	268	1+
226.89044	92	
226.94708	10378	1+
226.97519	192	1+
227.92889	190	
228.89494	582	1+
228.94237	11278	1+
229.78527	232	1+
229.99494	160	1+
230.65082	84	
230.88901	3468	1+
230.97164	132	1+
231.11092	110	
233.11252	92	
233.88301	134	
233.96489	106	
234.88096	396	
234.93170	186	
235.03051	90	
236.99454	88	
237.77073	102	
237.90466	120	
238.02962	86	
239.06608	120	
240.83017	112	
240.94206	602	
240.96330	648	
241.93862	2282	1+
242.89550	180	1+
242.94037	1392	1+
242.95804	614	1+
243.07907	96	
243.82166	102	
244.95752	5670	1+
245.04114	90	
245.93584	114	
246.90771	176	
246.95353	6462	1+
247.80410	342	1+
248.85594	86	
248.90066	1526	1+
250.39805	216	1+
250.80053	238	
250.89710	406	1+
250.94818	122	
250.96966	262	
251.08314	92	
251.80419	94	
252.89101	130	
253.20542	82	
253.90620	218	
254.79328	120	
256.41199	82	
256.80549	102	
257.44907	88	
257.89259	84	
258.84269	122	
260.79349	84	
260.96833	434	1+
261.83301	212	
261.91089	128	
261.93090	84	
262.82500	122	
262.85126	88	
263.34156	118	
263.85056	84	
264.82057	92	
265.08356	204	1+
266.80732	410	1+
266.86088	138	
266.95687	90	
266.97585	142	
267.80660	392	1+
267.88160	98	
267.97247	920	1+
268.85020	224	1+
268.86630	126	
268.91870	82	
268.95653	92	
269.96932	1444	1+
271.91651	186	
273.91900	90	
274.81031	84	
274.85583	108	
276.79890	222	1+
276.85381	192	
276.98455	82	
277.37259	86	
277.84754	358	1+
278.36294	88	
279.09814	138	
279.78842	664	1+
280.78963	510	1+
281.85426	368	1+
282.88556	148	
283.78847	338	1+
284.82418	168	
284.98663	102	
285.03406	84	
285.84384	720	1+
286.90730	84	
286.92172	82	
287.36507	84	
288.03957	86	
288.79003	86	
289.78677	88	
289.84090	84	
289.87256	158	
290.06047	94	
290.78723	138	
291.10244	98	
291.79909	272	1+
292.94942	104	
293.11524	138	
293.74007	86	
293.86169	228	1+
296.80730	432	
296.85725	114	
297.80082	1156	1+
298.91935	96	
299.87000	282	1+
299.90279	94	
300.03790	100	
300.80079	732	1+
301.85805	482	1+
302.04124	100	
302.79855	104	
303.85605	876	1+
304.01323	84	1+
304.08158	92	
304.81032	310	1+
304.83583	118	
305.40535	82	
305.87318	124	
306.13075	92	
307.03916	128	1+
307.89636	134	
308.99701	84	
309.43145	92	
309.92808	98	
310.87489	148	
313.97933	82	
314.81853	118	
316.81703	202	
316.93430	82	
317.81703	124	
318.76231	82	
319.00374	96	
319.81703	128	
321.81651	272	1+
321.88062	90	
322.92942	272	1+
323.34304	86	
323.84392	204	1+
325.89312	120	
326.87064	536	1+
329.44330	86	
330.98303	88	
334.03493	82	
336.94472	140	
336.96755	84	
338.82753	418	1+
339.82929	356	1+
340.91175	106	
340.94086	94	
342.82424	98	
343.10802	88	
344.37171	84	
345.71283	90	
347.72167	204	1+
348.35240	92	
352.03592	88	
352.89371	134	
354.84087	92	
356.77710	136	
358.76490	286	1+
359.70297	84	
360.73278	92	
361.71756	230	
362.32981	100	
364.74244	232	1+
364.84912	92	
367.77509	82	
END IONS

###FS:    #m/z: 322.93007 #charge 1+
###MS: 78
###MSMS: 79
BEGIN IONS
TITLE=Cmpd 58, +MS2(322.9301), 28.0-35.0eV, 1.7min #79
RTINSECONDS=101.205
SCANS=78-79
PEPMASS=322.93007	4554326
CHARGE=1+
157.63822	96	
161.52524	78	
186.93698	84	
192.88625	76	
193.89920	76	
195.91669	72	
196.87936	104	
197.12519	80	
202.05094	150	
205.97327	104	
207.87380	108	
207.97301	122	
210.89244	182	1+
212.87784	178	
212.93359	84	
214.89120	182	
215.90035	118	
220.38184	76	
220.87561	110	
221.06756	74	
222.88614	80	
222.95231	280	
223.82023	78	
223.96151	430	
225.86024	78	
225.89710	72	
227.93148	200	
230.82729	136	
232.02298	94	
232.08260	80	
233.80285	88	
233.93820	84	
235.42430	96	
235.82382	122	
235.88029	106	
237.05347	124	
237.08684	100	
237.90643	84	
238.00665	74	
238.82270	80	
238.93968	170	
239.07910	162	
239.44105	88	
239.91091	72	
240.94024	3620	
240.96382	104	
241.82201	72	
241.94283	2400	
242.07785	80	
242.82192	114	
242.89145	128	
242.94154	6618	1+
243.81971	396	1+
244.36823	74	
244.85880	74	
244.93941	1654	1+
245.44263	76	
246.08529	94	
246.85553	142	
246.97371	340	
247.84941	172	1+
248.82498	76	
248.87459	154	1+
249.04510	140	
249.99163	82	
251.11128	76	
251.81710	204	1+
252.22935	74	
252.86940	74	
253.12316	74	
253.92861	100	
254.86655	80	
255.91279	72	
256.90299	116	
257.16176	86	
257.42902	114	
257.79625	224	1+
258.44527	104	
258.83605	362	1+
259.90786	74	
260.80536	84	
260.83984	136	
261.05348	90	
261.82972	528	1+
261.93676	72	
262.08342	88	
262.57711	98	
262.89566	90	
264.86430	100	
265.05584	114	
266.00068	78	
266.02688	74	
266.86645	144	
268.90259	94	
268.95679	76	
269.79986	128	
270.36026	78	
270.84054	330	1+
270.97624	80	
271.34829	84	
271.80077	106	
272.78868	72	
273.79864	214	
274.06444	158	
274.85143	114	
275.80625	224	
277.85954	78	
278.35519	84	
278.79361	76	
279.09190	1108	1+
279.30019	76	
279.53210	104	
279.78902	86	
280.17738	74	
280.83598	168	
282.08596	72	
282.35604	74	
282.85563	106	
284.29247	278	
284.86833	72	
285.29606	138	
285.79898	98	
285.84540	82	
286.86855	100	
286.92167	90	
289.78805	174	
289.80798	84	
289.88078	76	
290.78692	94	
290.87526	144	
291.80226	144	
292.64268	106	
293.80555	74	
293.86662	76	
296.03844	84	
297.93617	136	
297.95825	82	
299.78670	134	
303.80659	80	
303.86243	74	
306.12666	100	
306.87427	78	
307.79856	190	1+
309.75813	196	1+
309.81067	112	
310.87935	104	
311.85258	88	
311.88131	72	
312.06203	134	
312.80874	208	1+
313.37586	104	
313.72029	72	
314.79141	84	
314.86990	82	
315.18137	86	
315.36017	72	
320.75811	72	
322.76683	82	
323.82660	76	
324.89468	188	
324.97916	88	
325.73868	74	
325.90341	82	
326.03127	80	
326.96982	72	
END IONS

###FS:    #m/z: 340.94061 #charge 1+
###MS: 78
###MSMS: 80
BEGIN IONS
TITLE=Cmpd 59, +MS2(340.9406), 28.0-35.0eV, 1.7min #80
RTINSECONDS=101.977
SCANS=78,80
PEPMASS=340.94061	1646550
CHARGE=1+
143.96968	76	
189.88820	86	
192.92456	152	
193.93251	108	
199.88548	80	
204.90139	76	
208.94030	108	
208.95765	88	
210.64838	78	
210.93506	338	
211.95045	100	
212.40733	100	
212.88134	102	
213.88137	378	
213.93857	1456	1+
214.89620	164	
215.88615	280	
215.93757	288	
217.93463	130	
219.88158	130	
223.96165	98	
224.82969	78	
224.90897	94	
224.97852	182	
226.94343	80	
228.84550	142	
228.94776	162	
230.87203	80	
230.88802	636	1+
230.95817	94	
231.88931	370	1+
231.94989	1144	1+
233.89652	422	
233.94734	306	
234.57168	84	
234.87076	78	
236.04815	96	
236.88187	198	1+
237.49552	102	
239.78527	138	
240.23017	90	
240.78730	130	
241.43650	86	
241.83151	82	
243.83251	200	
244.82326	78	
244.90788	84	
244.96057	140	
245.94194	110	
246.84864	80	
246.95685	106	
246.97403	178	
247.94963	86	
248.90137	192	
248.98764	182	1+
249.90162	124	
249.96111	296	
250.56471	78	
250.90740	180	
251.88251	76	
252.07738	86	
253.08222	76	
253.95797	130	
254.90582	78	
254.93966	136	
254.96679	962	1+
255.37469	92	
256.83787	104	
256.87378	100	
256.91570	172	1+
256.96439	306	
258.84698	348	1+
259.95508	332	
260.40297	80	
260.83656	606	1+
260.85927	272	1+
261.37883	78	
261.89726	90	
261.91926	86	
262.93333	78	
263.82635	76	
263.90203	102	
264.91261	80	
264.96435	116	
266.02653	78	
266.35518	76	
266.85020	192	1+
267.34808	82	
267.89680	82	
268.84110	126	
268.96709	78	
270.80236	98	
270.82583	140	
272.83907	80	
272.98340	82	
273.78790	114	
273.89679	80	
274.86224	140	
275.85832	78	
276.82050	78	
276.85428	454	
277.86472	244	
277.96749	226	
278.84778	1018	1+
280.83891	122	
280.91675	84	
280.93027	150	
281.05332	76	
281.80392	82	
283.24376	84	
284.87759	156	
284.91831	92	
285.99065	78	
286.92194	80	
287.08204	90	
288.78843	76	
289.78890	104	
289.80740	80	
290.37044	76	
290.85961	224	1+
290.91032	78	
291.80163	222	
292.88034	92	
293.80754	78	
295.03197	82	
296.85576	112	
297.86592	108	
298.22498	82	
298.84578	86	
298.88713	90	
299.06137	90	
299.86742	100	
300.53456	92	
300.80740	122	
300.86235	90	
301.80877	76	
301.85511	270	1+
302.57280	86	
302.94237	128	
303.94558	80	
307.79941	122	
308.88498	90	
309.87436	266	1+
310.88073	172	1+
312.81215	92	
314.07499	80	
315.85882	180	
317.83805	110	
317.91425	98	
318.58903	82	
318.87845	78	
324.43226	94	
324.82019	150	1+
328.89305	106	
330.87136	148	
330.98506	90	
331.36515	76	
332.82469	114	
333.72972	76	
334.29308	100	
335.62686	98	
335.83172	266	1+
336.72870	98	
337.88559	88	
338.87262	76	
342.70861	78	
342.79672	90	
344.05495	94	
345.77684	82	
END IONS

###FS:    #m/z: 363.95659 #charge 1+
###MS: 78
###MSMS: 81
BEGIN IONS
TITLE=Cmpd 60, +MS2(363.9566), 28.0-35.0eV, 1.8min #81
RTINSECONDS=102.749
SCANS=78,81
PEPMASS=363.95659	949210
CHARGE=1+
45.72886	122	
70.97134	86	
170.35065	98	
182.86868	102	
183.15065	90	
187.93213	92	
189.86260	384	1+
191.86042	184	
193.50595	82	
196.88324	142	
200.94767	144	
202.94800	130	
203.43294	94	
207.87339	306	
207.94946	174	
209.94355	1738	1+
210.88489	404	1+
211.86369	86	
211.98932	88	
212.87908	2194	1+
218.91497	164	
219.43142	100	
222.95257	816	1+
224.88667	154	
224.94969	1130	1+
224.97519	128	
226.82640	84	
226.89824	118	
226.94688	8860	1+
227.92919	228	
228.79246	120	
228.89594	356	1+
228.94186	10630	1+
229.23021	108	1+
229.79521	84	
230.88923	2926	1+
231.08666	86	
231.35936	82	
231.43014	98	
232.48512	106	1+
232.87187	274	1+
232.88681	342	
235.43747	88	
237.02996	90	
240.07691	114	
240.47759	82	
240.82106	226	
240.94155	872	
240.96421	246	
241.94223	430	
242.83414	96	
242.94124	1520	1+
242.95852	924	1+
243.81607	220	1+
244.41845	92	
244.95737	4726	1+
245.94031	216	
246.90949	184	
246.95313	6754	1+
247.01987	138	
247.91100	90	
248.36735	88	
248.80333	432	1+
248.89906	1308	1+
249.92369	98	
249.96457	466	1+
250.71843	92	
250.79997	78	
250.90561	100	
250.94727	332	1+
250.96912	390	1+
251.51149	80	
252.89135	100	
252.92009	90	
253.90134	108	
253.92501	84	
254.86914	102	
255.06492	80	
256.92868	220	1+
258.83689	418	1+
260.82538	744	1+
260.84765	202	1+
260.97045	160	
261.82548	552	1+
262.10721	100	
264.35721	78	
264.96762	176	
265.41615	80	
265.90873	88	
265.97667	78	
266.06277	82	
266.10081	104	
266.81296	506	1+
266.85165	90	
267.45690	98	
267.97391	628	
268.95557	194	
269.81009	126	
269.96960	1390	1+
270.85288	98	
271.04921	86	
271.44757	94	
271.91709	260	
272.80659	80	
276.35526	84	
276.81037	84	
276.85592	86	
277.83933	308	1+
278.79541	214	
278.81500	116	
279.10179	170	
279.80177	188	
279.86021	140	
280.10773	78	
280.79041	1300	1+
280.83720	106	
280.85290	174	
280.88255	98	
281.11807	108	
281.86122	114	
282.40747	100	
282.85039	204	
282.88942	108	
282.92085	90	
283.79335	514	1+
283.84670	194	
284.84972	148	
284.97419	82	
285.84575	484	1+
285.89494	96	
285.92440	94	
286.41869	80	
287.93106	210	1+
288.88452	94	
289.78733	90	
289.81384	136	
289.86727	152	
289.88860	228	1+
290.86577	136	
290.91737	168	1+
292.11343	396	1+
293.11712	338	1+
293.87390	126	
294.85861	82	
295.86656	176	1+
296.80950	110	
297.11691	130	
298.80239	650	1+
300.80223	708	1+
301.44187	98	
301.85867	564	1+
303.85496	958	1+
303.94436	166	
304.80610	136	
308.39518	78	
309.42696	134	
310.03622	84	
310.74772	78	
310.82448	84	
310.87787	132	
312.12397	88	
313.87705	102	
316.45163	92	
316.81183	398	1+
317.11520	132	
318.93206	80	
319.83698	122	
319.85366	104	
320.14145	120	
321.74969	106	
321.81668	354	
321.86542	278	1+
322.93186	172	
325.47271	80	
326.87120	442	
326.94317	86	
327.70960	82	
329.74906	84	
329.87040	138	
330.04648	86	
330.96534	98	
334.31086	84	
336.94140	432	1+
337.76594	80	
339.81369	138	
339.83022	242	
339.96764	86	
340.93815	546	1+
341.79023	144	
343.91042	122	
346.44821	100	
346.90104	98	
355.88203	84	
356.77699	122	1+
357.70618	318	1+
358.54901	114	
358.70710	248	1+
358.91869	110	
360.18775	98	
362.75684	102	
367.76543	86	
END IONS

###FS:    #m/z: 322.92989 #charge 1+
###MS: 82
###MSMS: 83
BEGIN IONS
TITLE=Cmpd 61, +MS2(322.9299), 28.0-35.0eV, 1.8min #83
RTINSECONDS=106.414
SCANS=82-83
PEPMASS=322.92989	4315620
CHARGE=1+
69.44447	82	
79.11446	92	
79.25979	84	
123.20659	108	
178.89467	86	
191.85943	78	
194.01876	90	
194.91774	76	
196.88138	106	
198.93099	84	
199.88609	74	
200.86828	100	
201.04223	112	
201.07731	88	
205.88685	72	
205.94527	82	
214.89391	154	
216.38270	72	
220.04644	76	
220.86861	72	
220.88700	94	
221.10070	70	
222.95738	330	1+
223.79069	80	
223.95915	238	1+
225.95628	100	
227.93121	70	
228.93029	124	
231.88834	72	
231.90893	78	
233.05422	74	
235.05938	82	
235.88060	94	
237.05669	72	
237.11912	82	
237.80781	72	
238.05596	86	
238.94163	240	
239.90321	76	
240.81734	256	1+
240.94096	3176	
241.00132	78	
241.94115	2072	
242.94116	6662	1+
243.82130	334	1+
243.87815	74	
244.39722	74	
244.94008	2642	1+
246.09137	86	
246.38807	80	
248.35378	80	
248.40421	92	
248.83538	94	
249.04123	78	
250.39175	86	
250.95041	74	
252.00899	78	
252.90449	78	
253.41455	98	
254.53556	82	
254.91012	140	
255.06553	100	
255.95616	80	
256.81929	72	
256.89564	136	
256.92731	90	
257.89840	130	
258.83486	106	
259.07721	82	
259.09907	72	
259.91566	70	
260.04589	74	
260.33982	106	
260.82949	546	1+
261.33908	84	
261.84757	82	
262.87916	88	
263.87618	78	
264.83650	88	
264.85270	78	
264.86842	78	
265.09423	72	
265.84670	70	
267.81611	84	
270.36246	80	
271.89319	72	
271.91681	72	
272.12190	76	
272.17429	88	
272.80656	70	
273.79480	318	
275.80890	176	
278.84300	82	
279.09106	468	
279.41516	100	
279.89955	70	
280.09469	250	
280.80795	90	
281.19322	70	
281.91527	80	
282.27147	114	
282.96509	118	
283.07598	82	
283.78713	124	
284.29132	718	1+
284.78775	82	
284.84367	114	
285.96584	86	
286.02596	76	
286.22743	78	
287.97518	78	
288.92384	82	
290.87213	86	
291.80238	122	
291.89428	72	
293.87364	80	
294.06859	76	
294.42690	80	
295.83185	72	
296.53307	82	
296.81411	116	
296.86950	148	
297.79435	72	
298.87854	72	
299.96802	114	
301.87886	86	
301.90877	82	
302.95973	70	
303.80425	70	
305.06833	92	
305.08322	78	
306.10941	78	
307.89639	128	
308.86975	72	
309.16967	78	
310.54656	72	
310.80872	152	
311.87794	130	
312.66212	80	
312.80436	120	
312.96517	132	
314.82509	164	
315.77483	72	
315.88384	74	
319.08914	74	
319.74284	78	
320.99150	76	
321.89386	70	
322.50666	102	
324.88667	108	
325.27109	72	
325.88702	74	
325.95356	76	
326.03306	78	
326.17307	72	
326.96109	70	
327.18517	76	
327.89843	72	
END IONS

###FS:    #m/z: 340.94050 #charge 1+
###MS: 82
###MSMS: 84
BEGIN IONS
TITLE=Cmpd 62, +MS2(340.9405), 28.0-35.0eV, 1.8min #84
RTINSECONDS=107.186
SCANS=82,84
PEPMASS=340.94050	1531826
CHARGE=1+
99.77929	100	
182.86976	96	
185.86735	112	
189.97616	86	
190.42844	108	
192.92729	174	
197.09780	98	
207.87185	78	
208.93008	82	
212.88232	334	1+
213.84666	86	
213.93902	1628	1+
214.87338	82	
215.88718	366	
215.93512	134	
216.88220	426	1+
217.91656	168	
221.53185	108	
222.42987	78	
222.97370	116	
224.97696	168	
225.89164	78	
226.94788	100	
227.00970	100	
227.89102	82	
227.92825	84	
227.97074	84	
228.84170	220	
228.94536	108	
230.46173	100	
230.88990	248	
231.88785	614	1+
231.95047	2040	1+
233.05075	120	
233.87155	128	
233.94532	640	1+
234.89618	156	
234.92912	94	
235.41093	76	
235.89536	132	
237.06123	112	
239.85016	174	
239.88837	76	
240.23101	120	
240.83211	148	
241.84498	324	1+
243.11459	90	
243.83090	254	
243.86967	100	
243.89071	84	
244.46029	90	
244.83248	186	
244.92165	80	
246.80040	96	
246.97240	130	
248.89943	150	
249.12839	90	
249.89908	118	
249.95908	432	1+
250.04628	76	
251.87871	304	
251.99529	80	
254.85512	114	
254.96656	828	1+
255.07293	132	
255.94392	112	
256.08204	82	
256.37455	102	
256.85069	106	
256.91004	274	1+
256.96575	254	
257.83062	120	
257.86579	86	
258.35024	92	
258.84446	504	1+
259.95679	166	
260.41499	78	
260.83628	208	
260.90058	86	
260.93045	84	
261.35705	90	
261.84498	156	
261.89498	94	
261.90470	254	1+
261.93265	76	
262.92544	90	
263.99208	90	
264.95823	84	
265.09847	76	
266.84444	92	
266.86191	142	
267.00077	100	
268.02941	92	
268.84083	322	
268.99709	80	
269.32753	92	
270.39256	100	
271.47179	78	
272.84705	160	
272.93356	196	
272.97575	204	1+
273.86127	132	
274.04150	76	
274.44355	90	
274.87322	122	
274.99951	76	
275.84517	106	
276.85734	770	1+
276.93301	86	
277.92580	100	
277.96504	132	
277.99244	98	
278.84325	1388	1+
278.85968	118	
279.10099	106	
279.88478	82	
280.35188	78	
280.86004	180	
281.81544	90	
282.79131	76	
283.13429	80	
283.87482	78	
285.85528	150	
288.83769	80	
289.10542	80	
289.54016	88	
289.82214	88	
290.79693	86	
291.85135	86	
292.43493	96	
294.85142	180	
296.80593	160	
297.88171	90	
298.91663	86	
299.42451	108	
299.85340	176	1+
299.87141	90	
300.78147	124	
302.88112	92	
303.44696	92	
304.81059	196	1+
304.92028	78	
308.79932	112	
313.91178	78	
313.95975	78	
313.97513	78	
314.78381	192	1+
315.85511	92	
316.87562	146	
317.86612	152	1+
318.75913	198	1+
320.87267	88	
321.31692	90	
323.83544	78	
324.89100	260	1+
328.81959	80	
328.93772	90	
330.81603	134	
330.87588	146	
332.08972	78	
332.81673	96	
333.40228	98	
333.79461	88	
335.78080	76	
336.81224	80	
338.98333	78	
339.80019	76	
339.92436	78	
342.26963	76	
345.78577	78	
346.19485	76	
END IONS

###FS:    #m/z: 363.95662 #charge 1+
###MS: 82
###MSMS: 85
BEGIN IONS
TITLE=Cmpd 63, +MS2(363.9566), 28.0-35.0eV, 1.8min #85
RTINSECONDS=107.958
SCANS=82,85
PEPMASS=363.95662	817010
CHARGE=1+
120.66016	80	
177.93687	82	
178.94923	96	
182.86804	122	
189.86207	326	
191.85634	900	1+
196.88140	120	
200.01470	84	
200.94998	142	
201.76903	92	
205.15112	90	
207.41030	90	
207.87473	126	
208.87684	100	
209.86990	234	
209.94247	1494	1+
210.88422	426	1+
212.87917	2318	1+
214.88816	146	
216.40963	90	
219.86092	82	
222.95183	966	1+
224.94986	956	1+
225.82536	102	
225.88576	468	1+
226.94713	11836	1+
227.92993	246	
228.89283	516	1+
228.94199	12352	1+
229.17323	100	1+
230.39665	98	
230.89006	3866	
231.00015	80	
231.89032	110	
231.90203	156	
232.88417	596	
233.38834	112	
233.56091	84	
234.04136	90	
234.87987	404	1+
235.93518	80	
238.53085	102	
238.90742	86	
239.05651	124	
239.85727	80	
240.82643	134	
240.90252	100	
240.94102	386	
240.96305	306	
241.94230	366	
242.94037	1224	1+
242.95791	694	
243.83299	78	
243.89617	82	
244.95686	5348	1+
245.94306	290	
246.80530	108	
246.90486	282	1+
246.95251	6650	1+
247.81824	86	
248.80212	248	1+
248.89889	886	1+
249.48539	90	
250.81934	78	
250.89853	334	1+
250.94484	154	
250.96808	142	
251.07022	172	1+
251.87443	80	
252.89039	86	
253.08999	98	
253.35367	80	
253.83890	148	
253.90541	166	
254.08191	102	
254.83486	106	
254.90481	126	
256.79955	124	
257.89167	118	
258.50793	88	
258.82725	260	1+
258.90807	98	
259.50219	82	
260.83209	182	
260.86395	180	1+
260.96959	192	
261.83752	408	1+
262.80647	138	
263.07559	78	
263.40987	88	
263.83101	192	
264.97080	466	1+
265.08939	334	1+
266.81191	214	
266.85426	234	1+
266.96046	88	
267.81826	84	
267.97378	1144	1+
268.80236	166	1+
268.84548	164	
268.95663	158	
269.96743	1210	1+
270.93582	106	
271.36655	98	
271.86022	86	
271.91832	372	1+
271.94348	98	
273.80117	86	
274.43151	84	
275.81123	162	
276.07954	80	
276.80642	86	
276.84789	410	1+
277.39100	86	
277.81503	84	
278.04990	86	
278.80449	124	
279.03020	88	
279.10313	124	
279.79713	114	
280.00817	196	1+
280.79162	654	1+
280.85292	122	
281.87327	84	
282.85546	86	
282.88022	84	
282.90299	78	
283.08902	82	
283.43406	100	
283.78810	162	
283.81205	178	1+
283.85445	418	1+
283.88285	192	1+
285.39705	78	
285.84495	680	1+
285.93260	84	
286.42594	90	
286.88191	142	
287.81871	98	
289.86919	158	
290.79789	178	1+
290.86533	120	
291.99603	82	
292.32552	84	
293.11753	118	
294.11811	110	
294.38248	98	
294.81225	80	
296.80842	160	
296.87564	92	
297.81628	142	
297.87032	176	1+
298.80399	964	1+
298.85717	78	
298.89788	78	
300.79779	604	1+
301.79970	370	1+
301.86182	284	
302.85417	1198	1+
303.80691	252	
303.85523	984	1+
304.01419	100	
304.82296	290	1+
306.88991	78	
307.87170	350	1+
308.81363	206	1+
309.53694	108	
310.87618	164	
316.81664	152	
319.14755	124	
319.80680	82	
319.93861	136	
320.13737	106	
320.81271	456	1+
321.81522	408	1+
321.86587	226	
322.86656	104	
322.92633	486	
323.85102	92	
324.79517	78	
324.88729	246	1+
326.78542	84	
326.81160	332	1+
326.87209	194	
327.88067	244	1+
329.87053	174	1+
334.95769	94	
336.37945	92	
336.94639	102	
337.83823	78	
337.94664	90	
338.95853	80	
339.82468	226	1+
340.93579	370	1+
342.48762	80	
343.91279	158	
344.44449	100	
346.09145	92	
347.79108	120	
349.24586	134	
350.80204	88	
352.78012	82	
353.01253	156	
360.84388	96	
368.72479	94	
END IONS

###FS:    #m/z: 507.84518 #charge 1+
###MS: 86
###MSMS: 87
BEGIN IONS
TITLE=Cmpd 64, +MS2(507.8452), 28.2-35.2eV, 1.9min #87
RTINSECONDS=111.629
SCANS=86-87
PEPMASS=507.84518	318582
CHARGE=1+
193.86327	130	
196.01604	542	1+
210.03286	198	
214.02642	200	
214.88816	358	1+
224.97528	352	
232.86743	142	
232.89589	380	
239.85651	130	
241.85453	248	
250.90821	172	
252.08535	240	1+
252.90242	160	
254.89529	264	1+
260.11890	148	
260.88077	164	
266.16561	148	
266.86664	128	
268.88873	404	1+
270.85908	132	
272.85254	208	1+
275.83401	198	1+
275.90286	162	
276.83752	356	1+
280.82716	142	
281.87661	146	
281.91703	206	1+
281.97659	200	1+
283.89970	144	
285.85285	170	
287.85171	1076	
288.12174	242	1+
288.87295	828	1+
288.89033	186	
289.08408	102	1+
289.38863	356	1+
289.83795	154	
289.87976	524	1+
290.40354	152	
290.86245	644	1+
292.86787	238	
293.81739	154	1+
293.87437	518	
294.87293	394	
295.87610	236	
296.86865	176	
298.85097	656	1+
299.91391	144	
301.86178	140	
303.86611	686	1+
305.81721	314	1+
305.86298	1564	1+
306.82007	172	1+
307.85339	136	
307.88783	378	
308.14028	828	1+
308.79380	222	1+
308.87308	1164	
309.33171	238	1+
309.88418	694	1+
310.15615	800	1+
310.87018	156	
311.13767	152	
311.88396	2664	1+
312.81282	348	1+
313.87795	234	
314.00194	140	1+
314.86483	998	1+
314.88381	170	
315.90871	222	1+
316.12931	136	
316.37944	318	1+
317.38149	248	1+
317.87729	192	
317.99760	202	1+
319.86776	182	
320.38029	130	
321.89024	140	
323.87418	1024	1+
324.01093	130	
324.37936	174	
324.85849	452	1+
325.38954	150	
325.90186	258	
326.82782	158	
326.88210	3406	1+
327.82148	250	1+
328.37430	134	
328.77025	226	1+
328.85517	136	
328.97805	138	1+
329.40326	182	
329.87581	180	
330.16579	136	
330.82561	180	
330.87678	262	
330.90298	390	1+
330.95549	160	
331.16403	140	
331.82252	154	
331.88710	190	
332.87365	628	1+
333.82305	206	1+
333.85700	134	
334.89317	134	
335.84382	202	1+
335.88667	444	1+
336.41457	166	
336.86542	162	
337.00843	142	
337.88153	516	
338.89834	184	
340.79242	196	1+
344.91755	162	
345.86633	138	
347.77700	272	
348.01324	266	1+
348.16987	166	
348.77423	150	
348.92488	142	
349.76142	934	1+
349.88758	236	
350.33218	136	
350.88421	552	1+
350.91589	130	
351.85991	148	
351.90238	148	
353.77989	362	1+
353.85258	772	1+
353.89031	162	
354.89097	598	1+
354.98733	160	1+
355.89245	500	1+
356.71986	330	1+
359.90883	198	1+
365.78638	294	
366.76438	542	1+
366.78207	188	
366.83928	850	1+
367.70799	266	1+
367.78498	136	
367.91050	152	
368.89629	324	1+
369.83685	144	
371.18836	146	
371.72388	182	1+
371.78030	156	1+
374.78704	142	
375.72544	174	
375.75410	130	
375.81211	172	
376.86892	164	
378.72979	276	1+
380.71853	198	
381.71461	270	1+
381.80529	224	1+
381.83723	132	
383.83206	256	
384.84990	904	1+
384.89625	164	
385.76999	460	1+
385.82529	142	
386.85162	154	
387.84882	166	
388.74953	132	
389.20547	276	
389.85770	138	
389.92212	132	
390.83874	388	
390.85820	224	
391.84506	434	1+
391.90784	176	
392.72017	186	
392.77160	294	1+
392.82675	982	1+
394.86906	152	
397.85773	138	
398.73336	158	
398.99570	118	1+
399.84927	362	1+
400.73585	170	
402.86778	954	1+
403.80187	178	1+
403.92186	136	
405.73533	216	
405.76170	260	
405.85599	502	1+
406.74180	480	1+
407.74370	338	1+
407.86558	1222	
408.85320	1678	1+
409.07887	180	1+
410.72451	168	
410.74403	178	
410.83599	1554	1+
411.71788	146	
411.81216	232	
412.21473	144	
412.73315	140	
412.91906	206	1+
413.69767	144	
413.85471	236	
413.87904	140	
415.88517	172	
417.81058	284	1+
418.74850	132	
421.73434	248	1+
421.88632	296	
422.81968	248	1+
422.86509	662	1+
423.77102	250	
423.86861	388	1+
423.87831	286	
425.75788	328	
426.75824	170	
426.86074	1238	1+
427.73403	426	
427.75257	488	1+
427.91848	236	1+
428.80046	262	1+
428.84745	772	1+
428.89372	176	
429.69251	148	
429.72597	204	
429.88022	206	
430.74226	320	1+
431.86859	528	1+
433.85171	222	
435.86198	216	
435.88846	134	
437.74040	156	1+
439.89533	262	
440.89476	148	
442.68582	272	
443.75807	190	
444.87329	2240	1+
445.71586	130	
445.74209	498	1+
447.71499	682	1+
447.80458	164	
448.75901	228	
449.69312	192	
449.88055	412	1+
451.74644	188	
451.87029	152	
454.06689	172	1+
457.76821	128	
457.90349	760	1+
462.88066	832	1+
465.89412	186	
467.70490	334	1+
467.79880	154	
467.88745	1114	1+
468.77457	226	1+
471.79178	140	
485.90116	296	1+
486.84390	350	1+
487.88980	166	1+
509.86342	316	1+
511.80367	224	1+
END IONS

###FS:    #m/z: 336.94539 #charge 1+
###MS: 86
###MSMS: 88
BEGIN IONS
TITLE=Cmpd 65, +MS2(336.9454), 28.0-35.0eV, 1.9min #88
RTINSECONDS=112.4
SCANS=86,88
PEPMASS=336.94539	77072
CHARGE=1+
54.30455	96	
72.31324	78	
163.79309	86	
182.53959	98	
184.86855	140	
185.87910	94	
194.88686	88	
196.88274	136	
207.97184	86	
208.07058	90	
208.88944	82	
209.94737	120	
210.37743	90	
211.89098	224	
211.94431	3910	1+
212.87804	1146	1+
213.41771	100	
213.90684	98	
213.94022	1450	1+
214.00674	94	
214.90111	72	
215.88983	76	
215.93762	456	
217.88840	104	
219.42933	80	
221.94379	78	
223.95641	182	
226.89107	94	
226.94417	450	1+
226.97181	218	
227.03367	80	
228.57354	80	
228.88663	90	
229.95520	3578	
230.88944	2230	1+
230.95349	128	
231.43014	88	
231.95026	2324	1+
232.83026	72	
232.88554	170	
233.89968	374	
233.94738	368	1+
234.82426	98	
235.89608	260	
236.85147	82	
237.06575	130	
237.88358	208	1+
237.89162	76	
237.93849	80	
238.84471	72	
240.42448	96	
240.95952	110	
241.84318	250	
243.17883	152	
244.43358	80	
244.84217	76	
247.45689	98	
247.60536	74	
247.96629	1140	1+
248.89960	902	1+
249.79952	82	
249.83023	86	
249.95871	654	1+
250.81565	82	
250.83128	506	1+
250.86026	84	
251.01987	74	
251.83454	330	1+
251.90004	84	
251.92722	88	
252.97016	2568	
252.99534	106	
253.78985	80	
253.84036	142	
253.90292	284	
253.98154	72	
254.86299	206	1+
254.91204	150	
254.94912	86	
254.96504	764	1+
255.07572	124	
255.17783	122	
255.91676	72	
255.93032	84	
256.08365	96	
256.86039	78	
256.96419	314	1+
258.40157	80	
258.84257	304	1+
258.87083	126	
258.89088	84	
259.96544	76	
261.83421	174	
262.83607	80	
263.82894	186	
266.35354	146	
266.99936	94	
268.11161	74	
268.84495	484	
269.37124	84	
269.84273	432	
270.86095	76	
270.96024	116	
270.98362	212	
271.91480	134	
272.84698	78	
272.97496	282	1+
273.90719	88	
273.94761	92	
274.85467	118	
274.87624	134	
274.92590	76	
275.78604	76	
275.86137	74	
276.85887	240	
276.90050	84	
277.06622	86	
277.13952	76	
277.83181	132	
277.86195	204	
278.27948	78	
278.83286	534	1+
278.86015	136	
279.71297	94	
279.85435	318	1+
280.36217	88	
280.79405	86	
281.85704	252	1+
282.93205	74	
283.95534	76	
285.84885	788	1+
286.84985	488	1+
287.40456	94	
287.90641	98	
288.85514	424	1+
289.88080	90	
289.93284	94	
290.82844	76	
291.94379	84	
292.85295	138	
292.89257	80	
293.10626	120	
293.84899	260	1+
293.99914	142	
294.12545	80	
294.85260	216	1+
294.87938	134	
295.00846	76	
296.87567	118	
300.85149	80	
300.88142	88	
301.51530	166	
303.76377	72	
303.78280	76	
305.00411	84	
305.33653	84	
305.95281	86	
310.87145	170	
311.56889	72	
311.90930	74	
313.86655	86	
314.87865	80	
315.85950	72	
316.19390	78	
316.98673	94	
320.07907	78	
322.91471	72	
323.89065	190	1+
326.87892	102	
328.86696	206	1+
330.88835	162	1+
330.94315	110	
333.06587	74	
334.42545	92	
338.80238	76	
339.90417	94	
340.35026	84	
340.39592	86	
340.58815	78	
END IONS

###FS:    #m/z: 359.96102 #charge 1+
###MS: 86
###MSMS: 89
BEGIN IONS
TITLE=Cmpd 66, +MS2(359.9610), 28.0-35.0eV, 1.9min #89
RTINSECONDS=113.173
SCANS=86,89
PEPMASS=359.96102	61774
CHARGE=1+
79.86225	84	
103.06854	94	
184.01067	106	
190.93025	106	
196.88738	108	
197.96199	80	
198.89271	98	
202.12490	78	
204.00246	90	
209.94443	788	
212.66151	84	
213.91519	80	
215.92765	152	
222.89251	144	
222.91988	104	
222.95318	784	1+
224.03494	92	
224.94879	1102	1+
225.88073	82	
226.89186	108	1+
226.94720	5366	1+
226.97785	136	
227.05591	84	
227.78808	122	
228.94230	5790	
228.98361	192	1+
229.94522	116	
230.79185	116	
231.08224	100	
232.48097	90	
233.86532	82	
234.12035	80	
234.93091	178	
235.96221	100	
237.36710	94	
237.42753	90	
238.08439	96	
238.42927	82	
238.90196	90	
239.06762	118	
239.11262	178	
239.42013	78	
240.82554	348	1+
240.94154	392	
240.96461	576	1+
241.94129	362	
242.96013	488	
243.05447	94	
243.94242	80	
244.95743	3608	1+
244.99043	82	
245.79900	298	1+
245.85354	100	
246.43810	100	
246.91701	82	
246.95307	3652	1+
248.65386	82	
249.80813	178	
249.99491	86	
250.89514	84	
250.94941	170	
250.96738	180	
251.04422	110	
251.97583	78	
252.95495	270	
253.54099	140	1+
253.82990	174	1+
253.92361	84	
255.95206	96	
256.01301	82	
256.37289	82	
256.83850	104	
257.86834	136	
258.82915	138	
258.97447	210	
259.79307	80	
259.94358	160	1+
259.97915	108	
260.05254	86	
260.96848	474	1+
263.85026	86	
263.98273	112	
264.81677	80	
264.90657	84	
264.98274	94	
265.88483	94	
266.81428	356	1+
267.40232	80	
267.97222	692	1+
268.78362	82	
268.84678	108	
268.94601	86	
269.06587	96	
269.35971	78	
269.96618	502	
269.98157	126	
270.83585	250	1+
270.86842	218	1+
270.98856	92	
271.19085	98	
271.84223	174	1+
273.58590	92	
273.96422	184	
274.04720	92	
274.90575	78	
275.86128	84	
275.90360	104	
275.97592	88	
276.42248	94	
276.84544	122	
277.09078	80	
277.65920	106	
277.85296	320	1+
277.90877	96	
278.85200	190	1+
279.09163	82	
280.79416	188	
281.63226	104	
281.79677	126	
281.86054	138	
282.79982	100	
282.92990	78	
283.98518	162	
284.82513	102	
284.85710	244	1+
289.87658	88	
293.11866	154	
294.58262	90	
295.92784	146	
296.64093	84	
296.80712	264	
297.87219	128	
298.80273	936	1+
299.85344	240	1+
299.88279	86	
300.82720	126	
302.51349	80	
304.44270	92	
304.77148	204	1+
305.94415	82	
306.41681	84	
306.92876	90	
308.75971	84	
309.89144	84	
310.37810	104	
310.87258	146	1+
311.57747	100	
311.87597	186	1+
313.81032	310	1+
314.86352	86	
315.07521	100	
316.81886	222	1+
317.87720	86	
318.93874	118	
319.86422	138	
320.84825	88	
320.98466	128	
322.35901	90	
322.93213	84	
323.01317	114	
326.10647	82	
326.84755	80	
326.88228	124	1+
330.41570	100	
331.89494	80	
334.85204	80	
336.94442	214	
339.46324	102	
340.10344	86	
340.93617	244	
349.76921	186	
351.74973	110	
353.90691	90	
357.77351	114	
357.86175	112	
359.38654	116	
361.93106	92	
363.62055	98	
364.27471	80	
364.59144	94	
END IONS

###FS:    #m/z: 507.84530 #charge 1+
###MS: 90
###MSMS: 91
BEGIN IONS
TITLE=Cmpd 67, +MS2(507.8453), 28.2-35.2eV, 2.0min #91
RTINSECONDS=116.845
SCANS=90-91
PEPMASS=507.84530	331928
CHARGE=1+
196.01650	602	1+
206.03582	132	
209.94260	180	
212.04485	184	
214.88606	348	
216.90225	144	
224.97641	274	
225.87998	152	1+
232.89636	324	1+
236.88971	192	
236.92011	134	
239.85818	124	
250.90875	168	1+
250.96828	174	
251.07040	174	
252.07723	160	
260.88191	172	
261.92508	130	
263.41672	160	
264.98432	146	
266.16771	394	
268.13513	162	
269.89549	134	
272.38663	228	1+
272.85228	508	1+
275.85116	134	
277.39616	130	
277.84215	182	1+
279.10854	210	1+
280.11411	162	1+
282.92205	130	
284.87446	126	
285.79757	128	
285.85701	128	
287.85272	1332	
287.88437	146	
287.93212	280	1+
288.86681	242	
289.87892	898	1+
290.12882	370	1+
290.86566	458	1+
292.86960	1634	1+
293.79728	130	
293.87417	1398	1+
294.85235	262	
295.85353	430	1+
296.88165	196	
298.85337	280	
299.86967	174	
301.84412	164	
302.86309	944	1+
302.88495	130	
303.86731	784	1+
305.86131	1464	1+
305.90962	158	
306.12890	178	
307.88779	256	
308.14070	1290	1+
308.87012	1394	1+
309.37193	338	1+
309.89145	400	1+
310.15626	1168	1+
310.96405	162	1+
311.88440	1940	1+
313.88369	356	
314.86493	680	1+
314.89732	212	
315.08572	106	1+
315.37481	174	
315.88903	174	
316.86291	132	
317.88027	150	
318.86510	136	
318.90828	154	
319.86078	190	
320.87290	162	
322.35509	164	
323.87421	216	
324.88018	134	
324.90231	202	
325.90028	550	
326.85177	140	
326.88286	3958	1+
327.37255	348	1+
327.82934	126	
328.81548	130	
328.83352	206	1+
329.87928	522	1+
330.16074	234	1+
330.81088	198	1+
332.87802	614	1+
334.87028	150	
335.39959	146	
335.83631	140	
335.84875	302	1+
335.88615	144	
336.81053	136	
337.39575	262	1+
337.83067	140	
337.88127	582	1+
338.80165	168	
342.78095	144	
343.87431	402	1+
344.77995	224	1+
344.83841	128	
344.89519	138	
346.86353	216	
347.77368	620	1+
348.84141	204	
348.89223	146	
349.75442	296	
349.80502	140	
349.88160	156	
350.76310	212	
350.88498	454	1+
351.38613	160	1+
352.85411	254	
352.89644	284	1+
353.78680	152	
353.84948	326	1+
354.90536	126	
355.41680	124	
356.77640	216	1+
356.88272	150	
357.37133	156	
358.31391	144	
358.82244	186	1+
361.86019	198	1+
362.36743	214	
362.89750	168	
364.84765	292	1+
365.83666	474	1+
366.18212	136	
366.73506	200	1+
366.84161	398	1+
367.70872	662	1+
367.76587	160	
367.87020	186	
368.78537	134	
368.88126	230	1+
369.83687	486	1+
369.85677	166	
370.78323	374	1+
371.19143	160	1+
371.78496	280	1+
371.83939	172	
371.90222	282	1+
372.84312	130	
372.87575	146	
373.73591	174	
374.79575	192	1+
374.82120	182	
376.79281	284	1+
377.73116	214	1+
380.71691	352	1+
381.83947	282	
383.79840	126	
384.85086	1008	1+
385.77672	356	
386.76646	146	
387.73862	228	1+
387.77633	158	
387.85095	402	1+
388.37772	130	
389.19971	624	1+
389.74425	330	1+
389.86271	132	
390.05610	138	
390.84367	424	
391.78698	198	1+
391.84039	620	
391.86295	240	1+
392.82777	906	1+
393.79212	134	
393.81145	134	
393.88468	210	1+
394.73438	196	1+
394.77923	290	1+
394.84291	204	
396.88489	210	
397.73000	708	1+
398.72630	442	1+
398.86718	288	
399.72821	246	1+
399.84785	754	1+
402.86323	574	1+
403.87032	354	1+
405.77474	148	
405.85988	218	
405.87364	152	
406.75842	128	
406.78917	124	
406.85563	166	
407.73863	226	
407.81129	250	1+
407.86531	2084	1+
408.74683	230	
409.07776	224	1+
409.72157	222	
409.85478	406	
409.99838	122	1+
410.72959	158	
410.74839	144	
410.83767	1220	1+
411.72512	130	
412.83631	126	
412.86575	184	
413.85753	208	1+
413.87992	350	1+
415.84877	124	
416.81625	230	1+
416.84925	456	1+
416.87401	206	
421.88801	184	
422.83293	130	
423.75241	208	
423.77342	200	
423.86695	192	
424.82268	230	
424.87688	268	1+
425.75815	950	1+
426.82917	152	1+
426.86081	1066	1+
427.73472	1016	1+
428.84721	1376	1+
428.88043	148	
429.70112	346	
429.73726	568	1+
429.81810	134	
429.89294	126	
430.74158	314	1+
430.85337	184	
431.86551	340	
432.68632	136	
432.87207	240	
435.72244	206	1+
439.38217	166	
439.69945	274	1+
442.69188	344	1+
444.87239	2272	1+
445.74327	266	1+
445.76472	156	
445.80161	172	
446.80297	182	1+
447.70948	642	1+
447.74615	318	1+
449.69630	142	
449.87617	580	1+
450.87813	388	1+
451.82035	174	
452.85978	260	1+
453.74471	164	
457.70821	138	1+
457.89747	410	1+
461.19791	154	
462.88323	774	1+
465.90020	172	
466.71413	148	
467.88495	1000	1+
468.73470	148	1+
471.71827	146	
473.78298	148	1+
485.89742	620	1+
486.84429	136	
501.80600	88	1+
509.86006	154	
END IONS

###FS:    #m/z: 336.94572 #charge 1+
###MS: 90
###MSMS: 92
BEGIN IONS
TITLE=Cmpd 68, +MS2(336.9457), 28.0-35.0eV, 2.0min #92
RTINSECONDS=117.617
SCANS=90,92
PEPMASS=336.94572	75044
CHARGE=1+
189.86287	92	
200.84209	72	
200.88228	82	
205.94504	82	
209.94293	126	
210.88250	336	1+
211.94442	4082	1+
212.87819	1710	1+
213.93931	1486	1+
214.84640	74	
214.88266	190	
214.89330	174	
215.88785	456	
215.93755	408	1+
216.92169	104	
218.89318	76	
223.95936	176	
224.44163	88	
224.89512	86	
224.97489	78	
225.87941	128	
226.05787	74	
226.86850	96	
228.83567	106	
228.89659	266	
229.95460	3026	1+
230.89027	1870	1+
231.95072	1504	1+
232.82412	84	
232.88252	82	
233.82456	204	
233.87639	86	
233.89601	100	
233.94317	328	
234.91920	122	1+
235.82977	74	
236.90198	128	
236.95479	82	
238.88092	76	
239.03834	78	
239.78525	72	
240.82072	76	
240.83829	128	
241.84517	356	1+
241.95777	88	
243.84552	112	
243.89059	280	1+
245.91805	76	
246.97224	154	
247.96390	702	1+
248.39858	98	
248.90101	412	
248.98431	212	1+
249.93730	74	
249.96197	820	1+
250.83210	234	
250.89705	86	
250.95123	78	
251.83752	384	1+
251.96213	130	
252.06945	76	
252.16873	92	
252.97101	1858	1+
253.12005	122	1+
253.90484	762	1+
254.37505	78	
254.96531	1404	1+
255.07463	186	
256.78365	84	
256.88423	134	
256.96388	124	
257.11629	84	
257.34480	102	
257.80033	72	
258.84627	200	
259.85223	140	
260.83618	124	
260.94837	106	
261.85052	204	1+
262.83512	146	
263.80469	76	
263.81874	78	
263.98007	82	
264.58297	76	
265.10221	80	
266.35077	122	
266.89665	132	
266.93688	74	
267.83908	400	
268.83821	980	1+
268.96468	78	
269.91798	76	
270.91206	352	1+
270.97973	148	
271.17630	72	
271.84584	318	1+
271.88502	104	
271.95878	72	
272.97625	180	
273.79540	176	1+
273.89913	88	
274.01663	80	
274.33984	88	
274.87414	72	
275.06859	78	
275.94488	82	
276.85663	418	1+
277.08769	102	
277.83630	134	
278.84008	220	
281.86146	130	
282.40950	86	
282.86355	76	
282.92963	92	
285.15020	92	
285.84899	226	
286.39766	108	
286.85098	968	1+
287.87535	72	
287.96700	72	
289.85396	392	1+
290.85788	324	1+
291.79449	82	
291.93205	84	
292.86398	106	
293.10660	180	
294.80173	72	
294.86214	96	
295.09075	76	
295.47474	72	
296.85057	212	1+
297.78195	70	
298.76583	90	
299.87922	76	
300.38973	72	
303.82358	80	
304.79915	112	
304.86032	140	
305.10502	80	
306.84698	80	
308.86709	132	
309.79945	138	
310.38223	86	
310.86679	122	
311.80735	72	
311.87257	378	1+
313.89879	132	
314.37121	82	
315.36519	82	
315.41042	76	
316.57603	102	
316.86247	94	
319.83981	84	
319.88559	102	
321.43152	90	
321.86957	90	
322.42956	90	
323.85776	84	
324.43714	70	
328.37018	94	
328.74820	74	
328.79065	72	
328.88644	142	
330.78502	72	
332.92016	72	
333.03683	80	
334.38938	100	
334.80769	76	
335.29286	84	
335.48171	80	
336.06893	80	
337.80229	100	
337.88821	76	
338.75736	82	
339.90414	80	
340.02403	72	
340.42964	78	
340.98934	74	
341.40453	72	
342.18975	82	
END IONS

###FS:    #m/z: 359.96099 #charge 1+
###MS: 90
###MSMS: 93
BEGIN IONS
TITLE=Cmpd 69, +MS2(359.9610), 28.0-35.0eV, 2.0min #93
RTINSECONDS=118.39
SCANS=90,93
PEPMASS=359.96099	57562
CHARGE=1+
148.83512	118	
187.91365	78	
187.93731	80	
196.89418	82	
197.96206	80	
205.94332	82	
209.94448	1080	1+
215.70030	84	
215.89584	102	
215.93134	90	
218.91087	94	
221.89305	148	
222.95066	784	1+
223.89927	102	
224.94891	1272	1+
224.96985	112	
226.89426	266	
226.94726	6672	1+
226.97574	94	
227.91881	78	
228.41754	96	
228.79187	106	
228.81683	96	
228.94193	5422	1+
229.79688	104	
229.92532	98	
231.88635	92	
232.82618	110	
233.46317	88	
233.97958	80	
234.86500	96	
237.13251	90	
238.88942	106	
239.93544	82	
240.84157	124	
240.94044	438	
240.96272	542	1+
241.94040	254	
242.85394	96	
242.95837	408	
243.15267	106	
243.88716	230	1+
243.99994	82	
244.88718	144	1+
244.95736	2996	
244.98670	100	
245.94342	208	
246.95263	3330	
248.79996	142	
249.53380	90	
250.83931	116	
250.95378	296	
250.96789	370	
252.95763	176	
255.40832	86	
256.88610	84	
257.08012	122	
258.84664	138	
258.97771	174	
259.79897	110	
259.83052	370	1+
260.74218	124	
260.94318	144	
260.96490	304	
261.96722	404	1+
262.82221	84	
263.89601	80	
263.93892	94	
264.81569	80	
264.96644	126	
266.04665	94	
266.81535	274	1+
267.80680	84	
267.97287	652	1+
268.85039	242	1+
269.79718	86	
269.90750	100	
269.96796	594	1+
270.88332	132	
272.88981	90	
273.09070	92	
273.96787	378	1+
275.97210	240	
276.85864	142	
277.81127	90	
278.42085	96	
278.79972	134	
278.84543	266	1+
279.10084	138	
279.89791	84	
280.79472	604	1+
280.81872	116	
281.87808	116	
282.39526	84	
282.78821	138	
283.09943	84	
284.40626	80	
285.86626	148	
286.85765	124	
287.86432	80	
287.92527	90	
288.47153	100	
289.88489	82	
291.78966	190	
292.80016	82	
293.11595	124	
293.83481	80	
293.85321	142	
293.90447	106	
294.43076	94	
294.82296	96	
295.05281	78	
295.10324	78	
295.92873	122	
296.81080	86	
296.86332	146	
296.92379	118	
297.00683	84	
297.11489	94	
297.81411	130	
297.86609	308	1+
298.80258	806	1+
300.80385	126	
301.85900	116	
301.95404	80	
302.88065	160	
305.34508	118	
306.93697	80	
307.08992	86	
307.13072	84	
307.83338	80	
309.01860	100	
309.79625	156	
309.81355	80	
309.86341	80	
310.82353	78	
311.88119	102	
312.80419	124	
314.86992	220	1+
315.90806	140	
316.81174	200	1+
318.87205	82	
319.93112	120	
321.03321	84	
322.92780	334	
323.00960	90	
324.89793	104	
325.81174	86	
327.87619	114	
327.96292	78	
328.76780	108	
328.88209	120	
329.92061	88	
330.34652	80	
332.41434	90	
334.96259	90	
335.88958	126	
336.94725	116	
337.95122	84	
338.87110	118	
339.93684	386	1+
340.93764	322	1+
341.89687	92	
348.75875	164	
348.83425	94	
350.35190	100	
352.39537	82	
352.80564	92	
353.75950	112	
356.77248	204	
359.20950	84	
360.32483	88	
365.31154	86	
END IONS

###FS:    #m/z: 322.92988 #charge 1+
###MS: 94
###MSMS: 95
BEGIN IONS
TITLE=Cmpd 70, +MS2(322.9299), 28.0-35.0eV, 2.0min #95
RTINSECONDS=122.077
SCANS=94-95
PEPMASS=322.92988	4185850
CHARGE=1+
73.04714	70	
150.30857	86	
191.93956	84	
192.89312	156	
196.88485	242	1+
196.89672	116	
197.45438	98	
197.86875	70	
201.90346	72	
204.02003	76	
204.93661	72	
205.06324	74	
206.94894	86	
208.93903	84	
211.83466	86	
213.90253	80	
214.82280	92	
214.88232	78	
222.95401	258	
222.97187	78	
223.95549	200	
224.37360	88	
226.82269	86	
226.84288	76	
227.05582	72	
227.87993	158	
227.92721	124	
228.78532	96	
228.79835	70	
228.81692	72	
230.81423	70	
230.84595	132	
230.88840	310	1+
230.90812	146	
232.11448	82	
233.85563	82	
235.82523	104	
238.05128	108	
238.84127	70	
238.89526	168	
238.93465	184	
239.08110	146	
239.79012	98	
239.90798	214	1+
240.81842	144	
240.94083	1674	
241.93795	8918	1+
241.96946	234	1+
242.81271	126	
242.94024	6750	1+
243.03994	82	
243.10645	72	
243.81946	90	
243.87514	92	
244.81905	184	
244.88485	90	
245.39227	96	
245.83861	80	
246.85782	100	
246.97595	70	
247.11491	70	
247.39304	166	
247.98241	72	
248.07727	78	
248.41774	94	
248.85082	128	
251.38936	88	
252.47318	86	
252.86762	72	
253.84080	74	
253.89354	82	
254.86619	196	
255.10538	76	
255.87158	74	
255.91681	132	
256.39812	94	
257.07992	80	
257.80307	110	
258.83359	202	
258.85755	70	
258.89547	94	
259.34429	76	
260.83288	282	
261.82927	554	1+
262.83178	350	1+
262.92708	76	
263.85907	88	
265.85225	260	1+
265.87849	84	
266.89868	80	
266.98698	78	
267.41448	90	
267.89052	74	
268.08756	94	
268.84614	98	
268.92062	78	
268.96312	82	
269.37015	84	
269.41192	80	
269.99474	72	
270.84884	74	
271.98789	80	
273.80117	80	
274.79596	70	
275.37230	92	
275.80831	94	
275.89613	108	
276.33466	72	
276.42427	80	
277.80830	82	
277.85143	86	
278.85029	72	
279.09224	1102	1+
279.80710	122	
281.10714	74	
281.83458	72	
281.84971	144	
283.06690	78	
283.87864	242	1+
283.93688	88	
283.97213	120	
284.07161	114	
284.12070	84	
284.29201	616	1+
284.85463	114	
284.92443	82	
285.85131	128	
286.91698	76	
287.85237	88	
288.80508	88	
289.84015	74	
289.87506	280	1+
291.79050	72	
292.79832	84	
292.85898	84	
294.88408	74	
295.45972	118	
295.86315	80	
296.81007	108	
298.79766	78	
298.92074	72	
299.44976	80	
299.78351	136	
299.81426	168	1+
300.78722	124	
301.87925	72	
302.80224	170	1+
302.93380	82	
304.15976	82	
304.84742	78	
304.88191	88	
307.79990	260	1+
307.89087	76	
308.05250	102	
310.88334	108	
311.86432	190	1+
312.80875	142	
314.75681	74	
315.75707	72	
318.86095	80	
320.09904	72	
320.93216	72	
322.76602	128	
323.93277	76	
325.94695	74	
326.89888	78	
327.89659	114	
END IONS

###FS:    #m/z: 340.94055 #charge 1+
###MS: 94
###MSMS: 96
BEGIN IONS
TITLE=Cmpd 71, +MS2(340.9406), 28.0-35.0eV, 2.1min #96
RTINSECONDS=122.849
SCANS=94,96
PEPMASS=340.94055	1465536
CHARGE=1+
190.94708	136	
191.95307	122	
205.41335	82	
205.94761	226	
206.96322	84	
207.94495	290	1+
209.06179	78	
210.93676	228	
212.87721	118	
212.93564	86	
212.94825	94	
213.87998	250	
213.93951	1434	1+
215.88852	146	
215.93711	362	
217.85702	136	
217.88398	232	
217.93332	142	
218.54444	82	
218.87151	84	
220.87184	94	
221.12604	102	
221.86800	76	
221.89469	122	
222.01626	80	
226.88188	112	
226.94423	88	
227.95682	140	
228.94841	184	
230.85705	118	
230.88799	878	1+
230.95284	78	
231.91623	84	
231.95059	1312	1+
233.40514	86	
233.89567	108	
233.94649	446	1+
235.94087	84	
237.79527	186	
237.88355	220	1+
238.86754	94	
239.78606	164	
239.90573	120	
240.84516	76	
240.97298	76	
241.84108	204	1+
241.85807	120	
242.46785	80	
243.02869	88	
243.83676	170	
243.91172	94	
244.81470	144	
244.83690	74	
244.87893	254	1+
244.96474	258	1+
244.98333	174	1+
248.92298	88	
248.99048	90	
249.34374	82	
249.80344	90	
249.90037	74	
249.95821	308	1+
250.89527	78	
250.98800	84	
252.12032	106	
254.86260	84	
254.96745	646	1+
255.07546	144	
255.10398	144	
255.85093	202	1+
256.86721	96	
256.91403	280	1+
256.96610	188	1+
257.85322	92	
257.89089	82	
258.84814	272	
259.83281	76	
259.85148	234	
259.95800	174	
260.83719	212	
261.84277	116	
262.35454	86	
263.79455	94	
263.83269	76	
264.84442	74	
264.87044	120	
265.87448	100	
266.86152	120	
267.84349	90	
268.04407	102	
269.04343	78	
269.79542	130	
271.18649	90	
271.86021	82	
271.89104	82	
272.84599	142	
272.93815	132	
272.97835	222	
273.38910	100	
273.84394	100	
274.41339	94	
274.79253	190	
274.86242	180	
275.39955	216	1+
275.81016	210	1+
275.95312	84	
276.03061	80	
276.85776	506	
277.85294	190	
277.85617	92	
277.86719	234	
277.97056	324	1+
278.11690	76	
278.18872	84	
278.84528	746	1+
278.88093	94	
279.91516	100	
280.92921	124	
280.94201	82	
281.86922	216	1+
281.88752	102	
282.87293	184	1+
282.91938	78	
283.85171	112	
284.95357	92	
285.40738	80	
285.86333	130	
287.16319	78	
287.94625	74	
288.84256	96	
291.80740	310	1+
291.87340	190	1+
292.05908	92	
294.09386	102	
295.97207	146	
297.97129	88	
298.87037	346	1+
299.37528	94	
299.78479	110	
300.42364	82	
300.98597	78	
302.73533	76	
302.90620	82	
304.90695	88	
304.92260	80	
307.79971	376	1+
307.88697	92	
308.89779	82	
310.89050	218	1+
311.83013	94	
311.85951	96	
316.45370	76	
316.82065	76	
319.88118	88	
325.90254	102	
326.38809	84	
326.87884	78	
327.87653	90	
328.11409	78	
328.88499	246	
330.91592	78	
331.70484	112	
331.77225	76	
331.81617	266	1+
336.08241	80	
337.18185	76	
338.21970	84	
338.33505	80	
338.80271	86	
338.86707	98	
341.28209	74	
342.20570	140	
342.79316	82	
343.89785	86	
344.83229	90	
345.91633	90	
345.96209	84	
END IONS

###FS:    #m/z: 363.95652 #charge 1+
###MS: 94
###MSMS: 97
BEGIN IONS
TITLE=Cmpd 72, +MS2(363.9565), 28.0-35.0eV, 2.1min #97
RTINSECONDS=123.621
SCANS=94,97
PEPMASS=363.95652	755596
CHARGE=1+
108.14706	80	
116.18412	80	
183.86562	120	
189.86202	422	
191.85853	574	1+
196.88291	130	
201.83691	86	
206.46714	84	
207.87195	440	1+
209.94343	1572	1+
210.88362	428	1+
212.87954	2870	1+
216.89020	146	
217.88895	206	1+
218.91159	88	
222.95190	374	1+
223.79631	92	
224.94944	630	
225.81599	84	
225.89363	172	
225.95639	426	
226.87269	114	
226.89942	132	
226.94697	10240	1+
227.36708	126	
227.93222	92	
228.39773	104	
228.41939	104	
228.89566	570	1+
228.94194	10214	1+
228.99779	86	1+
229.02115	166	1+
229.05027	82	
230.78984	118	
230.88971	3702	1+
231.05779	96	
231.42780	84	
232.01703	80	
232.88542	780	1+
233.03576	80	
234.87982	124	
236.85008	130	
238.06487	130	
238.93568	82	
239.03465	86	
239.07455	94	
240.94126	662	
240.96232	388	
241.94291	426	
242.89252	84	
242.94131	1538	1+
242.96176	654	
243.05952	82	
243.85413	168	1+
244.81778	84	
244.91900	168	
244.95768	5256	1+
245.90102	408	1+
245.94284	184	
246.07250	80	
246.95248	5458	1+
247.55920	92	
248.80468	172	
248.89990	1014	1+
250.39444	152	1+
250.89375	244	1+
250.94890	114	
250.97084	312	1+
252.94711	110	
252.99236	98	
253.83585	130	
253.90618	538	1+
254.08851	98	
254.46314	86	
258.83317	114	
259.09683	80	
259.83608	84	
260.07245	114	
260.82763	470	1+
260.96744	396	1+
263.83263	98	
266.81334	156	
266.91678	92	
267.78825	252	1+
267.97390	988	1+
268.91574	178	
268.95846	86	
269.34756	90	
269.83952	80	
269.92211	98	
269.96835	974	1+
271.91924	178	1+
273.91676	138	
274.42066	90	
275.39534	88	
275.90815	202	
276.83791	208	
277.86117	120	
278.09687	382	1+
278.80407	104	
278.84733	316	1+
279.88979	80	
280.11628	86	
280.79406	206	
281.79530	150	
281.84027	88	
282.79209	198	
283.41979	94	
283.79976	114	
283.98112	124	
284.79395	80	
284.82617	140	
284.85066	108	
285.82640	166	
285.84616	352	
286.01837	88	
286.81810	128	
286.88222	134	
287.87078	86	
287.91671	104	
288.81400	128	
288.90791	100	
289.85777	126	
290.78840	264	
290.87053	86	
291.85375	132	1+
293.11880	206	
294.07086	94	
294.12751	92	
294.85816	138	
296.80614	334	
297.80953	162	
297.91987	90	
298.80232	1332	1+
299.85614	80	
300.77728	84	
300.80405	282	
301.12024	80	
301.80195	370	1+
301.86179	112	
302.42975	88	
302.85574	124	
303.85403	1012	1+
304.11469	88	
304.88416	84	
306.12759	190	1+
307.65862	86	
308.41879	86	
308.86564	86	
309.87995	260	1+
310.98161	82	
312.86654	162	
312.88158	124	
313.94364	242	1+
315.40838	80	
316.81238	246	1+
316.82579	128	
317.88626	82	
318.75844	100	
318.93362	120	
319.04980	88	
320.88344	86	
321.81976	282	1+
321.87214	454	1+
322.92956	180	
323.92045	80	
324.00559	82	
324.13635	94	
326.86976	394	1+
330.88017	80	
333.89382	182	1+
336.94597	180	
340.82869	172	
340.93939	148	
341.94140	102	
343.28342	92	
345.85894	84	
346.76848	86	
350.76281	126	
351.77618	80	
355.99338	78	
356.78403	92	
357.69377	104	
357.72162	100	
359.76108	100	
360.72609	82	
362.83981	82	
364.83310	92	
366.74800	98	
366.91441	132	
367.31850	100	
367.82461	104	
368.77758	160	
368.83793	110	
END IONS

###FS:    #m/z: 322.92994 #charge 1+
###MS: 98
###MSMS: 99
BEGIN IONS
TITLE=Cmpd 73, +MS2(322.9299), 28.0-35.0eV, 2.1min #99
RTINSECONDS=127.301
SCANS=98-99
PEPMASS=322.92994	4158308
CHARGE=1+
185.92424	92	
189.87477	76	
192.88899	140	
196.88025	96	
201.04058	76	
202.89392	88	
204.41489	78	
205.95327	166	
207.88992	82	
207.96937	120	
210.88196	68	
210.91059	82	
211.25100	70	
211.91539	92	
215.03182	96	
217.90235	72	
218.92215	68	
219.00378	102	
221.00193	110	
221.96871	70	
222.95403	490	1+
223.43654	102	
223.88451	98	
223.95919	350	1+
224.50969	96	
225.90452	68	
226.92327	356	1+
227.92878	264	1+
228.85219	70	
229.56799	72	
230.90010	84	
231.86922	90	
235.43515	92	
237.00574	68	
238.34395	100	
238.88266	152	
238.92459	76	
238.93904	182	
239.07694	134	
239.78754	370	1+
240.00393	76	
240.48979	118	
240.82089	120	
240.94012	1982	
241.94274	1592	
242.82220	142	
242.94100	5194	1+
242.98607	86	
243.82841	112	
244.16080	86	
244.80324	72	
244.81792	114	
244.84267	88	
244.93928	1538	1+
244.98461	86	
246.38788	92	
247.94773	68	
248.18344	86	
248.45060	72	
248.88165	138	
250.90718	90	
250.94785	76	
251.92513	70	
252.79519	70	
252.97101	76	
254.04410	72	
254.91972	72	
255.05110	76	
255.90500	70	
255.95222	102	
256.79561	82	
256.89366	138	
256.91936	154	
257.09486	70	
258.83238	124	
258.85073	124	
259.82812	462	1+
260.83210	336	1+
261.79550	96	
262.40611	78	
262.78037	76	
262.83241	164	
263.21434	78	
266.28528	74	
266.84974	144	
268.03716	68	
268.05731	82	
268.78969	138	
268.92038	78	
268.95656	104	
269.89389	90	
270.85103	68	
271.79776	76	
271.86029	154	
272.13181	68	
272.44360	104	
272.54304	104	
272.84128	70	
272.94470	86	
273.79396	132	
275.80515	202	1+
275.83279	70	
275.90012	82	
276.22228	80	
276.84210	244	1+
278.81110	84	
279.09117	938	1+
279.23049	70	
279.80356	74	
280.83353	86	
282.35615	80	
282.58096	76	
282.88242	86	
282.90914	84	
282.92588	68	
282.95252	86	
283.06481	128	
283.87208	74	
284.29291	322	
285.29288	176	
289.77410	70	
289.79282	70	
291.41125	72	
291.58717	80	
291.80212	126	
294.85655	70	
294.99168	80	
296.87179	116	
297.86517	184	1+
298.80001	114	
298.82537	68	
299.77975	70	
299.91741	80	
300.89026	68	
301.42897	72	
301.78098	70	
301.84705	78	
302.60694	86	
302.88695	72	
302.92097	78	
303.89010	68	
304.86492	74	
305.82410	76	
306.16124	86	
306.88982	74	
307.89368	78	
308.10859	72	
309.06197	84	
310.91697	88	
311.41087	76	
311.87591	204	1+
312.80500	76	
312.86944	66	
312.91209	80	
313.84330	70	
315.06791	76	
317.87475	78	
318.08752	80	
319.09555	86	
321.04851	70	
321.85560	232	1+
322.76917	72	
323.01400	92	
323.37180	70	
324.89351	418	1+
327.15891	88	
END IONS

###FS:    #m/z: 340.94057 #charge 1+
###MS: 98
###MSMS: 100
BEGIN IONS
TITLE=Cmpd 74, +MS2(340.9406), 28.0-35.0eV, 2.2min #100
RTINSECONDS=128.072
SCANS=98,100
PEPMASS=340.94057	1452344
CHARGE=1+
155.66029	80	
158.65589	90	
192.92468	222	
196.88199	122	
197.87067	78	
206.95072	90	
210.05726	84	
210.94063	226	
212.87842	524	1+
213.87999	308	1+
213.93903	1966	1+
215.88686	766	1+
215.93438	314	
217.93780	102	
221.89112	138	
223.55744	84	
223.95859	228	
224.99937	74	
226.95341	158	
228.94435	138	
228.96372	90	
230.88553	908	1+
231.94965	1300	1+
233.86966	106	
233.94961	242	
235.92772	80	
237.90257	126	
238.04260	76	
240.83668	184	
240.94639	86	
241.84181	170	
242.90776	84	
243.82885	222	
244.95973	134	
245.83012	102	
246.03516	90	
246.95005	128	
246.97552	108	
247.96614	76	
248.84763	98	
248.89918	184	
248.97218	82	
249.09543	88	
249.87912	76	
249.90086	114	
249.96162	418	1+
249.98072	82	
252.95530	98	
253.01957	76	
253.90811	118	
254.90556	190	
254.96670	740	1+
255.07340	120	
255.90235	518	1+
256.05232	74	
256.85139	114	
256.96062	134	
257.41368	74	
257.85450	134	
257.88511	74	
258.51444	76	
258.84686	176	
258.96084	146	
259.84754	396	1+
259.86414	118	
259.95616	212	
261.92024	274	1+
262.84385	74	
264.87873	80	
264.90188	84	
265.84332	104	
265.86053	82	
266.84844	88	
266.87275	124	
268.84113	300	
268.90514	140	
268.99106	92	
269.85264	148	
270.80165	118	
270.91560	92	
271.84250	280	1+
272.93319	152	
273.01342	94	
273.83154	78	
274.35607	92	
274.41536	90	
274.86067	120	
274.89690	148	1+
274.92393	90	
275.80906	150	
275.83996	140	
275.86274	92	
275.95100	168	
276.06333	78	
276.85354	242	
277.82281	98	
277.86436	402	
277.96608	80	
278.42883	86	
278.84659	790	1+
278.93334	96	
280.44007	80	
280.78170	102	
280.84112	78	
280.85434	188	
281.05166	76	
281.89866	100	
282.85441	98	
282.87443	84	
282.91662	110	
282.97939	78	
284.82276	92	
284.93459	78	
285.88918	92	
285.94092	82	
288.41291	90	
288.86161	78	
289.80345	168	1+
291.11157	74	
291.86269	252	1+
293.96139	76	
296.85897	76	
297.22691	84	
298.93575	96	
299.01342	114	
299.06023	298	1+
299.19940	76	
299.88399	76	
300.86907	106	
301.44631	90	
301.85342	250	1+
302.04548	80	
302.16946	130	
302.64987	78	
303.37229	102	
304.46806	122	
304.79831	78	
304.85271	84	
304.92534	78	
306.49219	76	
307.79978	160	
307.89702	78	
308.79134	78	
308.87132	352	1+
309.80964	276	1+
311.86243	96	
312.87612	92	
312.89423	78	
313.15751	74	
313.54634	112	
313.79207	100	
313.87004	184	1+
317.38290	92	
317.44353	76	
320.92092	96	
320.96184	82	
321.42712	86	
321.45120	76	
323.41951	92	
323.81773	84	
324.89025	110	
325.89443	122	
326.97884	80	
327.16514	76	
328.88649	76	
329.86127	76	
330.81629	92	
332.76345	74	
333.76329	92	
334.68145	78	
338.86246	166	1+
339.75029	86	
340.80252	178	1+
END IONS

###FS:    #m/z: 363.95665 #charge 1+
###MS: 98
###MSMS: 101
BEGIN IONS
TITLE=Cmpd 75, +MS2(363.9567), 28.0-35.0eV, 2.2min #101
RTINSECONDS=128.845
SCANS=98,101
PEPMASS=363.95665	736770
CHARGE=1+
182.86912	110	
189.86091	346	
191.85725	412	
207.87195	442	1+
207.95106	142	
209.94352	2018	1+
210.02643	80	
210.88280	710	1+
212.87926	2766	1+
218.90542	170	
219.88804	78	
220.46014	102	
222.95246	280	
223.83291	94	
223.88588	88	
224.88865	296	1+
224.95085	1272	1+
225.97461	78	
226.81834	120	
226.94728	10838	1+
228.89622	564	
228.94208	10148	1+
230.83031	110	
230.84370	214	1+
230.88967	3250	1+
232.01397	120	
232.88660	558	1+
234.88036	202	
234.92724	104	
236.93013	92	
237.05947	192	1+
238.99469	82	
240.46262	86	
240.82366	142	
240.93936	364	
240.96217	436	
241.08182	88	
241.62713	98	
241.87938	82	
241.94189	208	
241.95679	704	1+
242.82797	398	1+
242.94058	1332	1+
242.95739	462	1+
243.06568	92	
244.85714	80	
244.91453	138	
244.95700	5752	1+
245.79643	80	
245.94173	310	
246.90602	116	
246.91853	180	
246.95309	4222	1+
247.97165	156	
248.80097	278	1+
248.89796	1278	1+
249.18646	100	
250.79453	236	1+
250.97021	268	1+
252.08223	256	1+
253.83519	108	
253.90097	134	
254.53171	92	
255.60057	96	
255.78703	126	
258.83286	470	1+
258.97290	128	
260.42282	86	
260.88281	92	
260.96976	138	
261.13475	104	
261.83159	118	
261.97247	110	
262.00672	90	
263.82746	138	
263.96713	194	1+
264.10619	92	
264.82258	100	
265.41334	148	
266.81519	192	
266.85772	144	1+
267.83037	200	1+
267.97297	848	1+
268.80397	112	
268.96207	198	
269.87784	146	
269.96810	1030	1+
271.87065	132	
271.91834	170	
272.49847	106	
272.85941	92	
272.87571	88	
272.92024	80	
273.06639	82	
273.80124	98	
273.87011	238	1+
274.35253	98	
275.33346	82	
275.42908	80	
275.81459	132	
276.80605	112	
277.84246	254	1+
277.86344	78	
278.42314	168	
278.79680	138	
278.84623	310	1+
279.10288	148	
279.90278	154	1+
280.79226	638	1+
280.95471	94	
281.11851	108	
281.99061	84	
282.82724	90	
283.09719	92	
283.17386	86	
283.78697	298	1+
283.85009	182	
284.83027	128	
284.84122	436	1+
285.84407	362	1+
288.85699	82	
289.87207	184	
291.92357	102	
292.10950	98	
292.86094	162	
293.11536	286	
293.85870	478	1+
293.99074	102	
294.54043	78	
294.86288	424	1+
296.81352	128	
296.92442	82	
297.80212	854	1+
298.94858	110	
299.80241	748	1+
300.80356	492	1+
301.01342	102	
301.85825	150	
303.39999	88	
303.85618	1184	
303.90174	114	
304.87750	160	
305.84754	150	
305.86585	128	
306.12371	118	
306.86131	302	1+
307.13185	120	
307.79169	86	
307.89072	126	
308.13736	102	
308.81327	88	
308.92898	90	
311.12366	80	
311.88251	154	1+
312.56467	106	
315.83484	110	
316.81492	270	
318.80614	126	
318.88103	98	
318.93533	104	
319.82065	118	
319.87857	204	1+
320.38223	100	
321.81539	678	1+
321.86561	426	
322.89109	112	
322.93018	326	1+
324.15874	92	
324.88000	90	
325.26440	90	
326.78551	94	
326.87271	194	
327.88135	224	1+
330.77536	90	
335.96831	110	
336.62806	82	
336.94281	336	1+
337.82742	84	
338.97282	106	
339.83028	138	
340.87418	90	
340.93834	404	1+
348.78365	86	
349.06798	86	
352.03619	92	
353.78399	100	
356.77016	150	
356.94859	78	
359.00008	92	
361.34224	104	
361.79160	156	
362.84688	80	
363.08101	82	
365.11684	96	
365.89360	80	
366.95134	80	
367.17985	102	
367.73662	182	1+
367.90479	80	
368.76354	160	
369.07601	80	
END IONS

###FS:    #m/z: 322.93006 #charge 1+
###MS: 102
###MSMS: 103
BEGIN IONS
TITLE=Cmpd 76, +MS2(322.9301), 28.0-35.0eV, 2.2min #103
RTINSECONDS=132.513
SCANS=102-103
PEPMASS=322.93006	4229050
CHARGE=1+
78.31036	76	
109.77864	84	
188.98567	72	
189.06687	98	
197.89284	98	
200.41969	72	
201.04484	208	
202.41142	86	
205.95241	82	
206.95065	72	
206.97369	98	
207.90562	74	
208.01037	72	
211.94591	90	
212.05511	70	
212.87471	78	
214.09464	70	
215.89007	72	
217.55817	84	
217.85005	70	
219.05111	68	
219.90443	80	
222.91560	82	
222.95129	108	
223.41263	104	
223.96000	154	
224.01492	90	
226.86075	134	
227.88575	66	
227.95400	72	
228.80013	68	
228.93380	68	
230.84662	134	
230.90544	126	
232.46053	86	
234.00242	74	
235.82185	276	1+
235.88054	156	
237.05943	82	
237.95744	72	
238.89225	82	
238.93979	174	1+
239.08039	298	1+
239.78830	260	1+
239.88445	84	
240.24358	86	
240.82017	284	
240.94043	2194	
240.96609	116	
241.94266	1460	
242.82550	146	
242.88746	86	
242.90494	78	
242.94186	5682	1+
243.81956	126	
243.83393	120	
244.08440	68	
244.82557	68	
244.93940	1396	1+
245.87381	68	
245.90008	112	
246.04311	66	
246.06827	70	
246.85180	68	
246.95922	68	
246.97469	266	1+
247.08537	98	
247.83686	68	
248.42557	82	
248.84202	146	
248.97355	96	
250.53365	98	
250.90114	68	
252.79336	80	
252.92806	68	
253.15248	66	
253.82875	96	
254.79649	68	
255.95606	72	
256.81320	80	
256.89518	116	
257.04469	76	
257.07927	68	
257.80009	82	
258.06648	68	
258.83175	326	1+
258.88929	192	1+
258.93500	72	
260.04437	82	
261.82899	466	1+
261.84955	72	
262.06632	68	
262.53751	74	
263.97507	144	
264.87822	72	
265.05718	132	
265.84454	72	
265.93052	68	
266.04063	66	
266.85264	76	
267.93965	112	
268.12788	70	
268.40936	66	
268.83189	76	
268.85406	70	
268.92668	80	
268.95998	84	
269.80353	68	
269.82121	66	
271.89499	88	
272.84914	178	
272.87143	76	
273.79162	358	1+
274.81207	82	
275.93890	82	
277.86579	72	
279.09201	240	
280.09600	140	
280.80115	94	
281.79326	68	
282.11030	76	
282.37639	70	
282.82670	82	
282.86050	108	
283.06209	68	
283.78564	200	
284.29072	510	1+
284.85999	92	
285.79169	90	
286.25061	78	
286.87604	82	
287.81687	66	
287.90430	82	
288.79671	74	
289.78827	204	1+
289.80236	132	
291.15123	68	
291.80270	242	
293.87481	78	
294.85696	280	1+
296.81174	76	
296.88246	86	
297.80730	112	
297.82095	72	
297.92389	74	
299.88541	76	
301.35266	70	
301.80402	188	1+
305.02966	78	
305.88125	218	1+
307.81336	70	
308.36722	78	
309.81808	294	1+
309.89779	66	
310.88772	110	
311.12469	78	
311.87989	76	
312.80608	136	
313.35961	70	
313.83568	70	
316.43199	98	
319.64187	110	
320.75989	136	
320.83086	74	
323.14657	72	
323.88070	102	
324.88790	74	
END IONS

###FS:    #m/z: 340.94071 #charge 1+
###MS: 102
###MSMS: 104
BEGIN IONS
TITLE=Cmpd 77, +MS2(340.9407), 28.0-35.0eV, 2.2min #104
RTINSECONDS=133.293
SCANS=102,104
PEPMASS=340.94071	1481706
CHARGE=1+
59.75766	84	
132.90940	84	
178.06313	80	
189.86380	128	
190.95045	74	
191.95121	104	
192.92580	210	
195.49946	84	
196.88192	82	
197.86554	80	
197.88428	74	
205.94965	170	
208.94290	74	
209.95446	96	
210.93369	98	
212.88008	210	
213.93827	1704	1+
214.88081	108	
214.89860	94	
215.14146	94	
215.88686	484	1+
217.87287	80	
217.93768	124	
220.85610	82	
221.96465	86	
222.87828	74	
222.88936	96	
225.91191	84	
226.95224	80	
227.43912	96	
227.94979	158	1+
228.90061	82	
228.93589	126	
229.93070	82	
230.84813	124	
230.89104	218	
231.88897	298	
231.90678	168	
231.95105	1180	1+
232.15558	74	
232.89164	432	1+
232.90472	92	
233.94767	154	
235.94726	166	
236.88399	74	
237.37815	80	
237.89504	104	
239.07066	94	
239.85469	78	
240.83472	80	
240.90349	94	
241.78763	96	
241.84580	204	
242.84360	112	
243.82961	170	
243.88950	92	
244.95488	144	
245.87357	82	
246.95159	90	
247.93572	74	
248.90186	310	1+
249.90450	182	1+
249.96240	514	1+
251.95821	86	
253.87785	80	
254.42202	78	
254.90986	376	1+
254.94334	74	
254.96741	972	1+
255.16872	74	
255.91349	250	1+
256.84226	146	
256.96573	144	
257.84717	96	
257.94628	146	
258.84907	342	1+
258.96695	84	
259.95933	190	
260.79757	82	
260.83532	278	
260.85387	150	
260.92256	86	
261.12103	98	
261.47444	76	
261.84219	120	
262.84175	192	
265.93278	90	
267.84255	74	
268.83968	256	
269.79436	188	1+
272.98981	96	
273.05006	84	
273.79334	194	1+
273.85617	78	
274.40112	100	
275.81051	144	
276.57751	76	
276.85604	246	
277.86250	172	
277.87682	200	
277.96551	154	
278.04605	74	
278.84491	1168	1+
279.87712	80	
279.92814	88	
279.96623	76	
284.24694	98	
284.95012	80	
285.10022	84	
286.07821	74	
286.80522	78	
289.79917	184	1+
289.83267	80	
289.85201	194	1+
290.78224	112	
292.86898	136	
293.06496	76	
293.87217	80	
294.86120	450	1+
295.84846	154	
295.86586	370	1+
296.93736	98	
296.97112	92	
297.89279	114	
298.01291	76	
298.82527	86	
299.78231	140	
299.87741	130	
301.85946	86	
302.17138	80	
302.81859	92	
304.90355	92	
305.87113	142	
307.81099	120	
307.98172	76	
308.05430	82	
308.96065	106	
311.80845	146	
312.80769	78	
312.86304	112	
313.71604	102	
315.82475	76	
315.94051	74	
315.97334	80	
316.87172	144	
320.83971	80	
320.85698	132	
321.76610	102	
322.81749	74	
324.75819	108	
324.89402	234	
325.05859	90	
325.39531	82	
326.85872	94	
327.88316	82	
328.18519	86	
329.90960	88	
330.81492	232	
331.88288	84	
333.00758	82	
336.77625	80	
337.17266	98	
337.39149	102	
338.76534	116	
342.86935	94	
343.83181	96	
344.90586	102	
345.71308	74	
345.87701	74	
END IONS

###FS:    #m/z: 363.95680 #charge 1+
###MS: 102
###MSMS: 105
BEGIN IONS
TITLE=Cmpd 78, +MS2(363.9568), 28.0-35.0eV, 2.3min #105
RTINSECONDS=134.066
SCANS=102,105
PEPMASS=363.95680	761252
CHARGE=1+
178.93092	86	
180.05437	88	
187.93718	80	
189.86306	436	1+
191.85873	486	
196.88779	242	
197.96218	86	
204.90150	92	
208.93927	88	
209.94476	1290	1+
210.88545	268	
212.42526	86	
212.87879	1946	1+
214.89385	342	1+
215.42265	92	
215.88060	86	
216.41141	168	
219.89881	92	
221.42007	86	
222.45925	116	
222.95250	398	
223.95441	222	
224.95090	1520	1+
224.97052	108	
225.05320	244	
225.89575	128	
225.97162	174	
226.11165	180	1+
226.49303	102	1+
226.87957	104	
226.91561	146	
226.94745	12694	1+
226.99674	130	
227.14375	80	
227.47420	138	1+
227.93351	176	
228.83901	194	1+
228.89405	148	
228.94233	12568	1+
229.43230	110	
229.88732	92	
230.89017	3668	1+
232.03043	92	
232.88435	572	1+
232.90528	130	
233.13721	88	
234.87898	154	1+
237.05119	94	
238.42377	88	
238.87337	82	
238.89334	110	
240.82939	112	
240.93894	442	
241.83340	106	
241.94185	342	
242.94076	1222	1+
242.96298	656	1+
243.82538	182	
244.82191	106	
244.95798	6364	1+
245.94203	338	
246.38996	138	
246.90518	376	
246.95276	5708	1+
247.01221	96	
248.08683	86	
248.80576	166	
248.85394	114	
248.89981	1142	1+
249.57059	156	
249.91482	116	
249.95874	86	
250.80558	108	
250.90046	386	1+
250.94767	90	
250.97071	374	1+
251.06786	164	1+
253.90870	116	
254.82361	80	
255.95218	92	
258.83953	112	
258.97383	96	
259.48244	98	
259.83928	262	
260.83733	114	
260.96719	244	1+
261.83502	104	
262.39026	102	
262.82448	392	1+
264.43089	104	
264.90407	174	
264.96763	94	
265.09029	156	1+
265.81194	396	1+
266.47565	100	
266.81054	332	1+
267.09098	234	1+
267.97622	754	1+
268.84641	88	
269.96930	992	
270.92186	106	
271.13905	80	
271.84866	224	1+
271.87397	86	
272.87580	80	
273.85234	100	
273.90965	92	
274.05769	116	
274.52698	136	
276.84934	154	
278.79973	162	
278.84563	272	1+
279.10437	404	1+
280.79311	856	1+
280.84624	144	
281.85769	108	
282.82828	86	
282.85228	252	1+
283.83544	88	
283.99273	80	
284.07322	82	
284.82522	94	
285.19799	80	
285.80207	94	
285.85059	480	1+
286.42296	120	
286.92146	102	
289.88068	148	
289.92883	82	
290.84924	182	1+
291.10371	86	
292.88214	86	
293.11970	102	
293.39917	98	
293.44140	80	
293.92945	102	
294.03480	92	
294.86498	138	
295.92782	186	
296.81441	86	
296.86475	138	
297.80888	214	
297.87741	102	
298.67906	86	
298.80275	1508	1+
298.86778	88	
300.78788	84	
301.08919	152	
301.86241	442	1+
301.89840	98	
302.90832	86	
303.80830	150	
303.85702	758	1+
304.73620	84	
304.80637	156	
305.05374	80	
306.77152	80	
307.09511	136	1+
307.20823	88	
307.82333	116	
307.88014	82	
308.87404	112	
308.89157	86	
311.13150	168	
311.88346	228	1+
313.85853	270	1+
315.06024	118	
315.33124	90	
316.81346	142	
316.83626	158	
318.93473	118	
319.82344	126	
319.86606	400	1+
321.82577	178	1+
322.92815	328	1+
325.79572	100	
326.87428	358	
327.03653	94	
330.89158	86	
331.89522	88	
332.40725	112	
334.37387	92	
336.86179	104	
336.94251	106	
339.82650	170	
340.06444	212	1+
340.94285	270	1+
341.39946	104	
342.90575	82	
346.79595	88	
347.89670	150	
348.13737	108	
352.76877	92	
353.75717	212	1+
354.97258	82	
356.79517	136	
357.05978	88	
362.70478	126	
END IONS

###FS:    #m/z: 507.84552 #charge 1+
###MS: 106
###MSMS: 107
BEGIN IONS
TITLE=Cmpd 79, +MS2(507.8455), 28.2-35.2eV, 2.3min #107
RTINSECONDS=137.742
SCANS=106-107
PEPMASS=507.84552	348914
CHARGE=1+
196.01802	502	1+
214.02636	154	
214.88609	344	
224.97527	210	
227.95468	256	
231.02715	160	
232.89527	614	1+
238.89586	138	
240.87482	276	1+
248.02986	140	
250.90075	134	
250.96830	188	
254.09895	146	
256.79148	180	
257.86889	132	
259.91484	180	
260.88140	460	1+
265.38547	300	1+
266.09699	434	1+
266.16743	196	
266.89074	134	
269.32771	184	1+
269.80524	194	1+
272.85447	152	
272.88369	158	
275.85521	148	
276.39608	134	
276.85255	372	1+
277.39057	156	
277.88398	164	
279.06721	138	
279.94687	230	1+
280.37594	360	1+
280.82516	262	1+
281.40284	144	
282.86483	136	
282.89417	134	
285.85537	316	
287.85227	1182	
289.88171	344	
290.12568	226	
290.86079	1098	1+
291.80760	208	1+
291.83258	206	1+
291.86265	760	1+
292.88386	224	
292.90689	146	
293.87512	532	
294.87516	320	
295.12636	242	1+
296.09836	156	1+
296.84715	136	
297.84639	142	
298.85887	236	
299.87376	206	
300.86383	422	1+
301.33672	134	
301.86325	240	1+
303.86697	526	1+
304.81482	202	1+
304.92062	130	1+
305.86180	1530	
306.87814	142	
307.10008	202	1+
307.88805	400	
308.14082	1302	1+
308.87207	1048	1+
308.90295	134	
309.00590	132	
309.88944	564	1+
310.15646	952	1+
311.55164	144	
311.88262	3894	1+
312.81128	324	1+
313.83024	154	
313.90868	134	
314.86810	598	1+
315.38073	178	
317.87469	328	1+
322.34383	150	
323.87241	784	1+
323.89787	446	1+
324.86091	202	
326.14600	174	
326.88256	2766	1+
327.38625	164	
328.37373	240	
328.87855	230	1+
329.80664	174	
330.15978	190	
331.81582	164	
332.87942	232	
333.88281	206	
335.76897	298	1+
335.84304	164	
335.92385	226	1+
336.86945	148	
337.80067	238	1+
337.88236	592	1+
337.92858	248	1+
339.88213	154	
339.89395	352	1+
340.86823	146	
343.87492	270	
346.78882	138	
347.77182	916	1+
348.17057	328	1+
348.88897	196	
349.75589	822	1+
349.82885	136	
350.89319	440	1+
351.85694	188	
351.88021	154	
353.37318	138	
353.78359	186	
353.85114	298	1+
355.78256	166	1+
355.89173	220	
357.89136	240	1+
358.30840	138	
358.89480	204	1+
362.89199	136	
364.85190	142	
365.34682	240	1+
365.78885	162	
366.83847	984	1+
367.71123	232	
367.76528	492	1+
367.90746	142	
368.70413	400	1+
368.81441	210	1+
368.89690	306	
369.84018	602	1+
371.71243	198	1+
372.77440	242	1+
372.83526	166	
373.73821	264	1+
374.81119	148	
375.79548	158	
375.82774	142	
378.86496	168	1+
379.38466	252	1+
380.71555	202	
380.77871	226	
381.83678	164	
382.85790	144	
383.79657	274	1+
384.84902	1622	1+
384.89251	148	
385.77928	232	
386.91079	244	1+
387.72798	210	
387.77515	206	1+
387.84477	546	1+
388.05915	154	
388.17137	158	
388.79945	156	
389.20032	322	
389.72229	304	1+
390.84185	426	
391.84119	272	
392.82805	638	1+
393.80000	292	
394.33641	140	
394.78504	270	
394.82049	226	1+
396.27026	140	
396.74211	166	
397.89986	146	1+
398.73129	142	
398.87202	200	
399.83178	240	1+
399.85260	346	
401.73112	136	
401.76204	196	1+
402.76742	236	1+
402.81263	252	1+
403.87105	596	1+
403.89654	142	
405.76244	638	1+
405.85743	230	
406.85873	176	
407.73912	226	1+
407.86827	1354	
408.85777	758	
409.72259	312	1+
409.85764	472	
409.88049	182	
410.83641	1110	1+
410.87607	212	
410.91856	186	1+
411.80940	158	1+
412.84334	280	
413.07159	200	1+
413.86511	576	1+
414.75996	178	1+
414.86548	378	1+
415.83972	176	1+
416.87966	208	
418.86745	150	
420.87148	152	
421.89125	140	
422.79509	230	1+
422.86349	274	
423.37103	146	
423.77250	164	
423.87021	224	
424.76943	226	
424.86533	292	
425.75394	376	1+
425.87812	202	
426.78239	198	
426.86172	1104	1+
427.73271	1108	1+
427.77131	168	
428.84752	1968	1+
429.69789	274	1+
430.74323	276	
431.75683	166	
432.68670	152	
434.85497	242	1+
437.76211	144	
438.74919	346	1+
439.86454	324	1+
439.89543	184	
441.77005	230	1+
443.68340	186	
444.74183	384	1+
444.87157	1602	1+
444.90043	256	
445.68475	162	
446.69015	138	
446.88389	334	1+
447.71174	672	1+
447.88202	184	1+
448.78129	132	
449.68663	190	
449.87751	920	1+
450.74958	352	
450.81776	158	
451.75576	166	
452.69367	260	1+
457.90307	308	
460.70685	136	
460.89204	136	
462.88511	464	
463.72357	152	
463.88625	240	
465.71706	244	1+
467.88727	1056	1+
468.73809	152	
470.73108	182	
471.71904	214	1+
473.86029	146	
482.49200	176	
485.89750	676	1+
509.28453	136	
END IONS

###FS:    #m/z: 336.94564 #charge 1+
###MS: 106
###MSMS: 108
BEGIN IONS
TITLE=Cmpd 80, +MS2(336.9456), 28.0-35.0eV, 2.3min #108
RTINSECONDS=138.514
SCANS=106,108
PEPMASS=336.94564	75548
CHARGE=1+
56.67815	84	
188.99251	74	
189.09070	84	
198.06245	90	
205.94848	78	
210.88427	124	
210.99780	90	
211.91463	98	
211.94453	4504	1+
212.87746	1012	1+
213.93912	1566	1+
214.03361	138	1+
214.89494	106	
215.88795	120	
215.93722	494	
216.98980	84	
217.88373	124	
218.88767	84	
222.39140	86	
223.04375	122	
223.96151	182	
224.97621	102	
225.97412	164	
226.97131	112	
227.78905	82	
227.83629	76	
227.95223	84	
228.89575	288	
229.88995	120	
229.95463	4302	1+
230.88910	2022	1+
231.83274	208	
231.92941	96	
231.95002	1756	1+
232.82969	144	
233.83894	120	
233.89865	276	1+
233.94510	212	
234.82150	104	
234.92344	82	
235.87283	98	
235.89056	268	
236.84525	82	
237.05950	102	
239.95469	208	1+
241.05521	92	
241.84324	100	
241.90803	102	
242.84451	152	
243.89260	160	
244.89668	150	
245.85951	78	
247.96611	900	1+
248.89974	878	1+
249.00431	80	
249.03725	80	
249.82711	554	1+
249.84215	126	
249.96188	432	
250.94801	142	
250.98938	104	
251.90880	198	
251.96324	120	
252.47338	82	
252.97123	3196	1+
253.54779	80	
253.83682	74	
253.90475	126	
254.90644	198	
254.96524	1254	1+
255.85203	134	
256.41967	90	
256.85484	388	1+
256.91207	116	
257.85699	322	1+
258.84539	120	
259.85490	332	
260.84318	82	
260.89254	188	1+
260.94885	106	
261.81957	172	
261.83476	186	
262.82596	130	
263.09301	84	
263.83227	76	
264.93646	84	
266.84959	142	
266.99488	94	
267.83376	120	
268.80363	82	
268.84067	834	1+
269.79434	92	
269.87091	126	
270.08980	80	
270.14640	92	
270.40279	94	
270.79955	156	
270.89356	86	
270.97919	138	
271.09748	88	
271.84007	226	1+
272.41137	96	
272.87561	118	
272.98053	182	
273.07233	88	
273.45819	86	
273.79618	178	1+
274.86252	116	
274.89287	112	
275.85088	424	1+
275.94916	302	1+
276.85317	358	1+
277.83450	88	
277.87341	106	
278.42275	76	
278.83324	454	1+
278.85829	326	1+
278.91896	82	
279.10291	124	
279.83551	382	1+
280.93847	74	
283.05172	104	
283.44225	82	
285.84576	1384	1+
286.06331	80	
286.84843	1188	1+
288.80148	80	
288.87343	92	
289.13944	82	
289.50462	98	
289.78829	126	
290.78982	102	
290.85068	230	1+
291.04316	134	
293.10543	166	
294.00117	208	
294.11064	82	
294.92615	86	
295.97474	144	
295.99579	86	
296.39567	78	
296.97348	88	
296.99414	82	
297.79938	198	1+
298.38844	118	
298.86494	114	
299.85115	304	1+
299.87794	126	
300.37163	96	
300.71554	82	
300.79223	82	
304.85867	212	
305.86999	146	
306.83568	76	
306.88132	82	
308.88380	122	
309.87068	334	1+
309.88823	142	
310.75239	74	
310.87584	228	1+
310.93223	80	
313.87255	82	
315.38437	80	
315.45615	86	
316.18533	76	
317.71301	78	
320.38006	86	
322.42520	82	
323.88653	94	
325.02098	74	
326.82989	86	
328.39245	90	
328.89751	100	
329.86685	100	
332.41875	84	
332.75507	76	
333.90462	96	
338.46602	80	
338.75908	82	
338.83877	84	
338.99025	94	
340.87390	84	
341.90842	98	
END IONS

###FS:    #m/z: 359.96124 #charge 1+
###MS: 106
###MSMS: 109
BEGIN IONS
TITLE=Cmpd 81, +MS2(359.9612), 28.0-35.0eV, 2.4min #109
RTINSECONDS=139.287
SCANS=106,109
PEPMASS=359.96124	63958
CHARGE=1+
104.38294	92	
177.93367	84	
193.93504	78	
196.01563	126	
200.94455	102	
205.95058	82	
209.94325	1202	1+
210.42573	80	
215.97124	86	
216.41060	158	
216.85425	86	
217.08566	86	
220.96734	86	
221.89549	86	
222.95182	442	
223.88622	112	
223.95191	234	
224.95065	1424	1+
225.88399	336	1+
225.97308	100	
226.90731	146	
226.94697	8896	1+
226.96916	184	
227.06258	92	
227.93076	302	
228.94209	9844	1+
230.89437	94	
232.88813	84	
234.99496	80	
235.06107	126	
239.90302	80	
240.82342	122	
240.85112	96	
240.94067	672	1+
240.96150	820	1+
241.79077	142	
243.88240	86	
243.92507	92	
243.96359	100	
244.88678	114	
244.95688	4070	1+
245.80029	154	
245.94230	398	
246.89696	80	
246.95279	5354	1+
247.80133	350	1+
248.02499	98	
249.05873	88	
250.88562	90	
250.95505	408	
250.99849	86	
251.78703	90	
252.91421	92	
252.95456	482	
255.85781	84	
256.87463	92	
258.83518	172	
258.97378	256	1+
259.80470	122	
259.89434	82	
260.83434	172	
260.94667	136	
260.96915	490	1+
261.88355	84	
262.96715	152	
263.86146	236	1+
263.97382	138	
264.81889	262	1+
264.93265	86	
264.96136	124	
266.81312	264	
267.84612	268	1+
267.97260	1122	1+
268.38710	82	
269.07567	176	1+
269.47668	80	
269.88201	80	
269.96973	1138	1+
270.88917	118	
271.84298	136	
273.41746	98	
273.96342	96	
275.82786	116	
275.92238	108	
275.97194	182	
276.80297	184	1+
276.86917	86	
277.08840	92	
277.10786	106	
277.85597	106	
278.39210	84	
278.85199	104	
279.09853	182	
279.83085	228	1+
279.85258	86	
280.79496	394	1+
281.86200	86	
281.96410	92	
282.79290	178	
283.09866	114	
283.89100	82	
283.98546	174	
284.79084	278	1+
284.82245	252	1+
284.85798	232	1+
285.37935	182	
285.86175	270	1+
286.42268	80	
286.88020	84	
290.80037	120	
291.78586	108	
291.97316	80	
292.81078	122	
292.86151	144	
293.55517	78	
294.85774	80	
295.50860	84	
295.93094	82	
296.47828	80	
296.80734	108	
296.89269	106	
296.93368	236	1+
297.11092	124	
297.80948	84	
298.80412	808	1+
298.86100	134	
300.11295	104	
300.80668	128	
301.77588	86	
305.81202	148	
308.79871	78	
309.79639	118	
310.88806	78	
311.95467	80	
312.86737	110	
316.81716	420	1+
318.27559	82	
319.02102	122	
319.86864	78	
320.81718	136	
320.84842	92	
320.93509	132	
321.82150	162	
321.85268	106	
322.82702	116	
322.91003	92	
322.92747	314	
323.12027	102	
323.78598	92	
323.95295	88	
325.77614	80	
328.88341	218	1+
330.86909	194	1+
333.52541	90	
334.10675	82	
335.89105	84	
336.82565	80	
336.89551	82	
336.94638	88	
337.97144	86	
340.87603	90	
340.93751	186	1+
342.90429	106	
343.89588	86	
349.13658	78	
350.76146	208	1+
350.78831	186	1+
351.60080	84	
356.77128	118	
357.76340	84	
358.02583	110	
359.48192	108	
359.77759	80	
360.20384	82	
361.04323	88	
361.11312	90	
361.71559	78	
363.27076	118	
363.81310	84	
363.88824	84	
363.95407	100	
364.30300	130	
364.62421	88	
END IONS

###FS:    #m/z: 507.84568 #charge 1+
###MS: 110
###MSMS: 111
BEGIN IONS
TITLE=Cmpd 82, +MS2(507.8457), 28.2-35.2eV, 2.4min #111
RTINSECONDS=142.958
SCANS=110-111
PEPMASS=507.84568	359256
CHARGE=1+
89.78619	144	
196.01615	724	1+
214.88479	176	
224.97734	270	
232.89593	364	1+
236.88786	286	1+
238.06373	162	
240.86857	244	1+
241.85276	236	1+
250.06590	176	1+
250.90479	234	
251.90852	132	
252.08165	192	1+
260.87260	298	1+
266.17013	320	1+
268.10771	268	1+
268.89315	200	
270.39654	154	
272.85171	218	
272.88692	278	1+
273.85445	230	
274.80186	146	
279.85994	142	
280.38278	138	
280.88833	536	1+
281.87125	208	
283.36994	150	
283.80262	226	1+
283.89382	132	
284.87390	202	
285.85697	206	
286.88512	214	1+
287.85200	842	
289.87677	200	
289.89564	316	1+
290.13369	222	
290.38693	158	
290.86528	438	
291.86534	232	
292.86575	210	
293.87236	1508	1+
294.85701	326	
296.85283	246	
296.87055	160	
297.87606	224	1+
298.80072	158	
300.39825	166	
300.85335	174	
301.85383	200	
303.86739	1070	1+
305.86236	1498	1+
306.12510	310	
307.89018	266	
307.97779	160	
308.14157	878	1+
308.87293	1652	1+
309.16684	140	
309.79569	154	
310.15399	560	1+
310.35098	196	1+
310.85473	150	
311.00868	114	1+
311.48704	90	1+
311.88443	2898	1+
311.91106	200	
313.80895	176	1+
313.87742	268	
314.38198	136	
314.86552	436	1+
314.89549	198	
315.37495	246	1+
316.00586	118	1+
316.86535	252	
316.88276	136	
317.87686	176	
318.85384	306	1+
318.88798	250	1+
319.37738	300	1+
319.98227	186	1+
320.87157	152	
321.87366	172	
323.38215	362	1+
323.81110	548	1+
323.87369	606	1+
324.86023	232	
325.88535	136	
326.88315	2908	1+
327.80725	188	
328.81011	226	
328.87543	430	
329.81792	366	1+
329.88602	222	
329.92022	232	1+
330.06379	140	
330.16417	170	
330.87962	386	
331.79212	138	
331.84387	132	
331.88005	216	
332.87736	980	1+
333.81687	156	
334.81547	186	1+
334.88488	454	1+
335.84076	188	
337.80371	136	
337.83865	156	
337.88025	292	
338.33844	142	
338.38183	144	
338.89230	232	
339.87853	136	
340.02530	144	
340.89855	304	1+
342.79441	154	
342.86889	146	
343.75625	184	
343.82257	194	
343.87871	382	1+
343.93081	132	
345.96075	108	1+
346.81914	146	
347.77462	706	1+
347.81828	136	
347.84789	132	
348.38779	168	
348.72587	192	
348.84333	134	
348.88757	410	1+
349.16740	164	
349.76239	852	1+
349.99674	272	1+
350.72485	160	1+
350.76495	562	1+
351.00110	232	1+
351.88345	132	
352.79218	134	
353.78932	218	
353.85085	580	1+
355.35825	296	1+
357.83614	134	
358.85929	162	
359.83735	206	1+
363.79809	160	
364.84292	140	
365.78419	328	
366.70581	558	1+
366.79111	150	
366.83913	1190	1+
367.70734	468	1+
367.76409	266	
368.77520	162	
368.89805	456	1+
369.83434	608	1+
370.71890	394	1+
370.81109	330	1+
372.78126	138	
373.71884	394	1+
373.81648	508	1+
373.88249	284	1+
373.90470	174	
376.87085	332	1+
377.72679	246	1+
378.77965	196	
379.80395	256	1+
380.71877	484	1+
380.85634	200	
381.28596	224	1+
381.83607	604	1+
381.86355	174	
382.74903	178	1+
382.82090	172	
384.38974	154	
384.84855	1600	1+
385.77622	292	1+
386.07978	158	1+
386.82613	172	
387.74838	138	
387.85727	312	1+
388.77279	412	1+
388.80149	350	1+
389.19566	188	
389.77485	320	1+
390.84399	596	
391.84605	320	
392.73754	256	1+
392.77776	196	
392.79738	164	
392.82488	590	1+
392.85889	422	1+
394.08423	100	1+
394.79696	186	
394.83640	374	1+
395.77114	154	
396.86402	440	1+
398.72975	466	1+
398.81862	140	
399.77661	332	1+
399.80548	190	
399.85220	544	
402.86405	1562	1+
403.73070	218	
403.86814	1014	1+
405.72732	136	
405.76210	298	1+
405.85459	136	
405.87374	290	
406.78817	136	
406.81756	148	
406.86535	226	
407.71953	194	
407.76082	144	
407.86847	1030	
408.06761	258	1+
408.75598	164	
408.86089	1654	1+
409.72670	454	1+
410.83712	936	1+
411.81690	148	
412.21747	246	1+
412.73450	158	
412.81221	218	1+
412.84568	244	
412.86682	164	
413.74709	342	1+
413.85974	142	
416.76007	136	
417.82305	224	1+
417.85931	140	
421.87994	242	
422.68516	152	
423.77380	234	
423.86671	198	
424.76812	136	
424.87034	144	
425.76573	346	
426.77156	238	
426.86238	936	1+
427.73592	1036	1+
428.84911	1112	1+
429.70040	264	1+
429.73975	162	
430.73248	188	
431.69179	232	1+
431.86542	538	1+
439.89254	640	1+
441.87452	374	1+
443.76714	132	
444.87406	1638	1+
445.71866	262	
445.74127	184	
445.78776	294	1+
446.74178	160	
447.71409	750	1+
447.88586	132	
448.88963	176	
449.69527	386	1+
449.87930	652	1+
450.69840	308	1+
450.74801	230	
451.76528	206	1+
457.69560	188	1+
457.90301	370	1+
459.90230	196	
461.87637	446	1+
463.88789	286	1+
465.72092	242	
467.71312	200	1+
467.88729	1110	1+
470.71198	210	
485.77160	182	1+
485.90155	430	1+
490.90486	136	
500.22747	102	1+
END IONS

###FS:    #m/z: 336.94584 #charge 1+
###MS: 110
###MSMS: 112
BEGIN IONS
TITLE=Cmpd 83, +MS2(336.9458), 28.0-35.0eV, 2.4min #112
RTINSECONDS=143.73
SCANS=110,112
PEPMASS=336.94584	75824
CHARGE=1+
53.00675	120	
64.22646	82	
164.90264	88	
164.94245	80	
194.88686	86	
195.54213	104	
196.88161	124	
198.88242	84	
205.94664	132	
207.97561	138	
208.88135	164	
209.37080	76	
209.94426	124	
210.88443	238	1+
211.80302	84	
211.94431	5290	1+
212.87828	844	1+
212.90186	78	
213.94050	2848	1+
214.88098	548	1+
215.82677	76	
215.88503	540	1+
215.93987	516	
217.38994	108	
217.84085	86	
218.83712	116	
221.95049	154	1+
222.88055	80	
223.93767	102	
225.96746	84	
226.46391	86	
227.89474	100	
228.89405	132	
229.89380	86	
229.91203	130	1+
229.95452	5042	1+
230.88916	2064	1+
231.05485	92	
231.95105	2686	1+
232.82402	450	1+
233.82335	250	1+
233.94661	182	
234.59502	100	
234.87996	82	
234.89268	116	
235.79758	92	
235.83372	270	1+
235.89204	76	
235.94947	214	
236.06353	88	
241.83934	290	1+
241.85467	140	
245.79847	98	
245.97545	90	
247.84918	80	
247.96439	1112	1+
248.89976	744	1+
248.99279	90	
249.04132	90	
249.92757	78	
249.96157	708	
250.47354	82	
250.83654	94	
251.96430	80	
252.06353	116	
252.97074	2884	1+
253.84125	82	
253.88262	78	
253.91266	388	1+
254.91925	256	1+
254.96789	1332	1+
255.07666	90	
255.85528	104	
256.89769	244	
256.93233	92	
256.96421	160	
257.37243	76	
257.87034	226	1+
257.93725	104	
258.44300	128	
258.57366	86	
258.84569	226	1+
259.96359	124	
260.81924	76	
260.94384	274	1+
261.83147	100	
261.85344	106	
262.78663	78	
262.80623	78	
262.98729	92	
265.01623	84	
265.92862	76	
266.24277	84	
266.86462	136	
267.37466	102	
267.84285	232	
267.90859	88	
268.84109	960	1+
268.85947	182	
268.90748	84	
269.78139	76	
269.86549	116	
270.83756	86	
270.98005	360	1+
271.53052	80	
271.87661	94	
271.91585	132	
271.95371	80	
272.94054	100	
272.98052	164	
273.95971	112	
274.89160	84	
275.09515	74	
276.07962	78	
276.85455	530	1+
276.93910	88	
277.83373	616	1+
278.80820	92	
278.96703	296	1+
278.98421	74	
279.40060	78	
281.04539	142	1+
281.40141	90	
282.12098	74	
283.05367	80	
284.80365	106	
284.88806	92	
285.85274	216	
286.84933	748	1+
287.85092	494	1+
288.09009	84	
291.85058	156	
292.40564	84	
292.86107	94	
293.11006	178	
293.85619	74	
293.92745	110	
294.12084	84	
294.42884	90	
295.86972	80	
296.51405	78	
296.96681	76	
297.40696	78	
298.36720	74	
299.41786	98	
299.83861	76	
299.87260	132	
300.84682	76	
300.89210	90	
303.96733	78	
304.39981	128	
304.86516	102	
305.87967	78	
306.44054	74	
307.88838	134	
309.86474	288	1+
310.38414	98	
311.86150	104	
312.14642	134	
312.87002	76	
314.61278	80	
314.82315	122	
315.38872	78	
315.74421	78	
315.87506	94	
316.43389	94	
318.77552	82	
319.43810	100	
321.73785	76	
322.80031	84	
324.89344	126	
325.43730	76	
328.80195	86	
328.88862	78	
329.62632	84	
330.80606	110	
331.42543	92	
332.97866	76	
333.17832	76	
337.73670	94	
337.84755	80	
338.39610	78	
339.37909	92	
END IONS

###FS:    #m/z: 359.96149 #charge 1+
###MS: 110
###MSMS: 113
BEGIN IONS
TITLE=Cmpd 84, +MS2(359.9615), 28.0-35.0eV, 2.4min #113
RTINSECONDS=144.502
SCANS=110,113
PEPMASS=359.96149	62072
CHARGE=1+
138.08618	104	
186.93367	94	
190.92949	178	
192.89330	88	
194.93829	90	
197.91226	80	
206.91360	88	
207.88625	92	
209.94409	880	
216.41412	78	
220.95664	114	
221.88914	160	
221.91006	146	
222.95156	672	1+
224.94844	1234	1+
224.96499	192	1+
224.97737	114	
225.86417	92	
225.88223	98	
226.03018	88	
226.38846	86	
226.94658	9156	1+
226.97728	86	
227.05146	82	
227.92701	114	
228.01353	86	
228.89691	144	
228.94171	8728	1+
231.91332	114	
231.97599	84	
232.87640	80	
233.84738	236	1+
234.86878	84	
235.88407	90	
236.94728	78	
240.94339	178	
240.96272	400	1+
241.89498	80	
241.94206	186	
242.96134	260	
243.96939	146	
244.95682	3506	1+
245.12897	82	
245.94156	122	
246.80630	182	
246.87341	80	
246.95311	5090	1+
247.15724	80	
247.20594	84	
248.80480	82	
250.95148	198	
250.96666	218	1+
252.95242	286	
253.83103	88	
255.37921	116	
255.95794	100	
258.79766	150	
258.85778	106	
258.97324	170	
260.36543	98	
260.83637	84	
260.94640	162	
260.97011	284	
262.07800	96	
262.91777	84	
262.94947	168	
263.04304	86	
263.60145	90	
263.97804	130	
264.42308	78	
265.11436	108	
265.97630	342	1+
266.81514	194	
267.80877	78	
267.82248	104	
267.97480	312	
269.96829	730	1+
270.90038	108	
271.05316	88	
271.84640	330	1+
272.14709	86	
272.96311	312	1+
273.79717	134	
275.80657	262	1+
277.08797	84	
277.74493	118	
277.91277	78	
278.81251	182	
278.84204	92	
279.10391	206	
279.79309	434	1+
279.91825	80	
280.79521	362	1+
280.89075	92	
281.01420	94	
281.88368	98	
281.97833	100	
282.84718	84	
283.82076	238	1+
283.90768	138	
283.98451	132	
287.85002	84	
288.93024	100	
289.09342	154	
291.09691	96	
291.37141	94	
291.86603	152	
292.43270	94	
292.78371	96	
296.80652	244	1+
296.85681	116	
297.87048	100	
298.80590	766	1+
299.36064	88	
299.41988	82	
299.84513	82	
299.86953	116	
300.79471	274	1+
300.86725	122	
301.77680	94	
302.33136	80	
302.82010	98	
303.09026	86	
305.81688	176	1+
305.86093	88	
305.87631	110	
307.13499	118	
307.79820	80	
308.88719	88	
309.80050	296	1+
310.88349	112	
310.89923	86	
311.86182	164	
312.41072	84	
312.83691	112	
312.87172	104	
312.93331	84	
314.40402	100	
314.88188	110	
314.98520	90	
316.81994	100	
316.85701	118	
317.76983	84	
317.81692	124	
319.87921	110	
319.96257	92	
320.13938	82	
320.98253	82	
321.84212	122	
322.15992	80	
322.82228	116	
322.93329	296	1+
323.84217	78	
324.84027	96	
324.89268	134	
325.85368	80	
328.47455	88	
330.90278	78	
333.76677	180	1+
334.76883	192	1+
334.91283	98	
335.12409	92	
336.94546	434	1+
338.90194	86	
340.37513	88	
340.93791	298	1+
342.18784	90	
343.96617	92	
344.07096	102	
346.76861	88	
348.15789	84	
349.75854	92	
349.81385	94	
352.88498	96	
359.26513	80	
359.71702	104	
361.71379	108	
363.72630	84	
363.78580	176	1+
END IONS

###FS:    #m/z: 322.93021 #charge 1+
###MS: 114
###MSMS: 115
BEGIN IONS
TITLE=Cmpd 85, +MS2(322.9302), 28.0-35.0eV, 2.5min #115
RTINSECONDS=148.211
SCANS=114-115
PEPMASS=322.93021	5063010
CHARGE=1+
108.12295	88	
162.90798	74	
179.99521	72	
180.85125	82	
185.09007	74	
188.98563	76	
191.87831	70	
195.98373	86	
203.89909	80	
204.88196	74	
205.94982	186	
207.09546	74	
207.97999	98	
209.05119	72	
209.86493	74	
209.94253	134	
210.86953	82	
211.89185	302	1+
211.91542	108	
212.88645	300	1+
215.88998	72	
216.88862	90	
218.88784	78	
220.88503	88	
222.05274	86	
222.93913	74	
222.95330	150	
223.95930	270	
224.82077	70	
225.89169	232	1+
227.81709	82	
227.94450	74	
229.84358	268	1+
230.07254	72	
230.88766	276	1+
232.92227	84	
235.00062	82	
236.00684	72	
236.39726	98	
236.90186	92	
237.41629	78	
238.07158	318	1+
238.90394	70	
238.93771	252	
238.96219	166	
239.90692	76	
240.82840	102	
240.94112	3046	
241.04356	78	
241.85278	76	
241.87052	220	1+
241.93916	8850	1+
242.90787	80	
242.94145	6434	1+
243.82112	488	1+
244.85613	78	
244.94045	1150	
244.98278	76	
245.40014	74	
246.38774	110	
246.97673	234	1+
248.84754	124	
248.89395	72	
249.97025	78	
251.01787	78	
252.82067	72	
253.07834	74	
253.85248	98	
254.36533	106	
254.91631	72	
255.78058	132	
255.79803	116	
256.13867	82	
256.89295	126	
256.96470	74	
257.09265	96	
257.16357	80	
257.58543	72	
257.79820	70	
258.03008	100	
258.34846	74	
258.83679	466	1+
258.86982	72	
258.89845	96	
259.34206	170	
259.39151	112	
259.47663	78	
260.92227	70	
261.83070	302	
261.90491	78	
262.83154	666	1+
263.47963	70	
265.05874	164	1+
265.79877	70	
266.85660	316	1+
267.78817	76	
268.92268	70	
270.36237	72	
271.84159	190	
271.99796	78	
272.34649	90	
272.84466	214	
273.79909	90	
275.80888	98	
276.37803	82	
276.85736	90	
277.80646	84	
277.85703	74	
278.84530	72	
279.09177	748	1+
279.80313	180	1+
280.93226	72	
282.06194	116	1+
282.88747	78	
283.81431	196	1+
283.88287	72	
284.29133	120	
284.86833	202	
286.92394	82	
286.94042	78	
289.41905	72	
289.78994	194	1+
289.85783	80	
289.87249	74	
290.03115	80	
290.86584	100	
291.86696	70	
292.95351	74	
293.46271	84	
293.81521	246	1+
293.88078	92	
294.81629	172	1+
294.85034	120	
294.86340	70	
296.87773	212	1+
297.12166	72	
297.94724	72	
298.01312	76	
298.77475	70	
299.00156	74	
299.78556	134	
299.86542	72	
300.90722	146	
301.01363	78	
301.87325	72	
303.48978	100	
303.87317	106	
304.94313	88	
307.17390	100	
307.20388	104	
307.32041	82	
307.79849	72	
307.88589	72	
308.80292	78	
308.86771	140	
309.89111	112	
310.87508	106	
310.92354	86	
311.87911	78	
312.80796	76	
313.99029	72	
314.85641	76	
316.83401	96	
319.08905	72	
319.16160	110	
319.88757	112	
320.80336	250	1+
320.89768	86	
321.91619	90	
323.06048	74	
323.83124	78	
324.89826	72	
325.89256	122	
326.89265	98	
END IONS

###FS:    #m/z: 340.94069 #charge 1+
###MS: 114
###MSMS: 116
BEGIN IONS
TITLE=Cmpd 86, +MS2(340.9407), 28.0-35.0eV, 2.5min #116
RTINSECONDS=148.983
SCANS=114,116
PEPMASS=340.94069	1958968
CHARGE=1+
85.53050	84	
190.49775	82	
190.93741	122	
190.94932	106	
192.08419	120	
192.92889	118	
193.43958	106	
193.95100	176	
195.93223	80	
196.88201	142	
197.87079	80	
205.94709	76	
208.95786	164	
210.93529	176	
212.87638	574	1+
212.94626	78	
213.94043	1268	1+
215.88780	310	1+
215.93660	276	
217.88031	374	1+
218.81874	80	
221.89207	138	
221.96523	110	
223.83530	216	1+
226.39027	80	
226.89473	76	
227.79287	78	
227.95412	84	
228.49764	82	
228.94489	166	
230.88835	432	
230.90517	128	
231.89486	210	
231.94996	1478	1+
232.06727	108	
232.89330	120	
233.41083	106	
233.83554	76	
233.89743	224	1+
233.94761	360	
237.00025	84	
238.83927	92	
238.88859	78	
239.48117	94	
240.39413	88	
240.83504	236	
241.82242	114	
241.84041	112	
241.94412	114	
243.77346	78	
243.83504	164	
244.09071	98	
244.92083	146	
245.94884	102	
246.94500	76	
246.97005	136	
247.80833	102	
248.83680	174	
248.85711	82	
248.90219	292	1+
249.93145	80	
249.96048	420	
249.98782	112	
250.44420	100	
250.85233	76	
250.89505	130	
251.96280	122	
253.95999	84	
254.90965	138	
254.96557	1224	1+
255.07259	98	
255.87739	84	
256.40408	84	
257.64609	100	
257.91314	234	1+
257.96315	118	
258.75716	76	
258.84635	630	1+
258.96469	158	
259.82903	584	1+
259.84902	410	1+
259.89586	158	
259.95962	284	
259.99560	102	
260.42681	90	
260.88113	104	
262.96232	126	
263.08707	76	
263.89613	82	
263.92468	80	
263.98017	76	
264.86250	86	
264.98623	88	
266.86332	148	
267.86016	86	
267.97690	86	
268.83317	172	
269.84099	106	
269.96081	80	
271.83600	78	
271.96889	226	1+
272.93357	140	
273.81553	104	
273.84207	78	
273.86226	106	
274.48645	106	
274.92799	80	
276.85515	604	1+
276.98649	78	
278.84667	572	1+
278.86636	118	
280.84757	268	1+
281.89791	96	
282.10423	160	
282.79331	100	
283.35136	102	
284.35490	98	
284.85330	242	1+
284.94792	130	
286.87818	84	
287.79215	88	
287.90653	80	
289.78753	100	
289.88540	202	1+
291.80145	136	
292.43683	100	
292.80536	138	
293.01693	80	
293.85101	182	1+
293.96531	92	
294.88523	166	1+
295.97242	172	
295.99140	112	
297.91808	100	
299.41794	86	
299.78457	80	
300.85124	100	
300.87326	80	
300.94322	104	
300.99028	104	
301.88534	116	
302.17318	168	
302.42325	96	
302.78578	76	
302.86679	110	
302.94725	172	1+
304.14513	102	
307.79585	170	
307.87331	84	
307.88880	96	
309.43988	92	
309.88937	114	
310.87765	144	
313.87553	154	
316.88227	160	1+
318.83641	86	
320.86604	76	
321.96698	78	
324.88936	154	
325.37117	84	
326.80987	84	
327.95204	90	
328.88426	136	
329.61507	102	
330.81561	144	
333.86609	96	
334.04597	80	
336.94734	78	
339.02859	80	
341.95601	80	
342.90643	106	
344.85288	84	
344.93022	90	
END IONS

###FS:    #m/z: 363.95677 #charge 1+
###MS: 114
###MSMS: 117
BEGIN IONS
TITLE=Cmpd 87, +MS2(363.9568), 28.0-35.0eV, 2.5min #117
RTINSECONDS=149.756
SCANS=114,117
PEPMASS=363.95677	1150758
CHARGE=1+
107.27925	100	
178.94344	92	
186.93725	100	
187.86609	174	
189.86174	350	1+
191.85873	794	1+
193.08611	92	
196.88232	130	
200.87149	90	
201.46204	102	
205.93102	84	
207.87295	362	1+
207.95054	140	
209.86807	84	
209.94416	1742	1+
209.97359	94	
210.88140	576	1+
210.91922	86	
212.87962	2236	1+
221.89458	96	
222.95211	546	1+
224.95006	1236	1+
224.96884	126	
225.88619	84	
226.94758	12488	1+
227.88496	90	
227.89244	564	1+
227.91339	90	
227.93124	208	
228.85296	100	
228.89555	464	1+
228.94255	13152	1+
229.07192	110	
230.53659	100	
230.83163	254	
230.88977	3430	1+
230.92081	184	1+
231.06995	106	1+
231.15742	94	
232.88648	324	1+
232.95526	94	
233.87862	438	1+
233.91190	86	
234.88270	376	1+
234.93025	116	
236.01054	82	
238.06258	138	
239.42576	102	
240.81983	96	
240.83297	96	
240.94064	624	
240.96275	494	1+
241.43091	94	
241.93910	2096	1+
242.94200	1510	1+
242.96223	490	1+
243.82192	438	1+
244.41641	98	
244.89105	94	
244.95708	6638	1+
246.79058	94	
246.81041	96	
246.90905	122	
246.95301	8250	1+
247.39143	108	
247.97292	92	
248.85338	106	
248.90030	1140	1+
248.95905	264	
250.91297	110	1+
250.94274	128	
250.97253	252	
251.39936	106	
251.96939	106	
252.89894	388	1+
252.94907	194	1+
253.88941	88	
254.09519	94	
258.83640	176	
258.97120	98	
259.39444	114	
259.44125	162	
260.39125	86	
260.83994	256	1+
260.97251	180	
261.97543	100	
262.11612	86	
262.83778	104	
263.34976	96	
263.97446	126	
264.44111	104	
264.63467	88	
264.81967	98	
264.96343	90	
265.88085	86	
265.89866	88	
265.97962	212	
266.15679	82	
266.78651	94	
266.81482	418	1+
267.97193	1110	1+
268.80098	420	1+
268.95474	208	
269.82951	80	
269.96915	1714	1+
271.88067	88	
271.91361	308	1+
271.95565	92	
272.85701	278	1+
273.86124	220	1+
274.10209	92	
274.16308	84	
274.91638	246	1+
276.84467	104	
277.85034	406	1+
277.88307	144	
278.79896	82	
278.85590	324	1+
279.10158	214	
279.82408	100	
280.09924	140	
280.41190	90	
280.79486	558	1+
280.93005	92	
282.79019	396	1+
282.81198	84	
283.09528	82	
283.85285	140	
284.81627	144	
284.84347	460	1+
285.82411	94	
285.84510	324	1+
285.91193	94	
286.82824	150	1+
286.91346	102	
287.41912	84	
287.81267	82	
287.93154	88	
289.86874	150	
289.90464	140	
290.78405	100	
291.33724	90	
292.87266	148	
293.11963	138	
293.88238	90	
294.93272	122	
295.42223	100	
295.93253	110	
296.04297	92	
296.80713	332	1+
297.86235	84	
298.80417	622	
298.89539	90	
299.12037	82	
299.80217	290	
299.87745	108	
300.80324	636	1+
301.86192	396	
302.86054	262	
302.89168	92	
303.80545	200	
303.85592	866	1+
304.93220	92	
305.14233	130	
305.94389	84	
305.96526	122	
310.87219	122	
315.81616	84	
316.10630	86	
316.81424	330	1+
317.76919	106	
318.37235	84	
318.88401	110	
318.93384	82	
319.12387	86	
319.15525	84	
321.62296	100	
321.86302	326	1+
322.81635	98	
322.92622	260	
323.84458	88	
326.87190	400	1+
327.07417	100	
327.84747	220	1+
329.89002	112	
336.94443	148	
337.88002	138	
338.82812	444	1+
339.82648	260	1+
340.93949	238	
341.85160	92	
346.92155	84	
347.73747	82	
348.82692	86	
348.93739	104	
350.76898	124	
352.77917	112	
357.87511	88	
360.86515	88	
361.37453	100	
361.72175	260	1+
363.81168	92	
364.14637	92	
365.29956	104	
368.84275	80	
END IONS

###FS:    #m/z: 322.93036 #charge 1+
###MS: 118
###MSMS: 119
BEGIN IONS
TITLE=Cmpd 88, +MS2(322.9304), 28.0-35.0eV, 2.6min #119
RTINSECONDS=153.456
SCANS=118-119
PEPMASS=322.93036	5130756
CHARGE=1+
105.80653	98	
188.98587	70	
193.96567	82	
197.38224	88	
199.89511	72	
201.04246	90	
201.88616	74	
205.94943	102	
206.03666	84	
209.12372	74	
209.94133	78	
210.90307	76	
211.90103	78	
212.04771	70	
212.89256	70	
213.85967	72	
218.88862	138	
221.96471	88	
222.96115	78	
224.82629	78	
224.88527	98	
224.95237	172	
225.95859	146	
227.87826	86	
227.89240	92	
227.93132	204	1+
228.84113	72	
228.90967	92	
230.83214	128	
230.84944	152	
230.88899	256	1+
230.90280	72	
232.82769	80	
232.93837	76	
233.95885	74	
234.83876	70	
235.81889	90	
236.00496	72	
236.38301	148	
236.83741	80	
237.07200	122	
238.06055	144	
238.79182	72	
238.90562	84	
238.93867	318	
238.95570	112	
239.07677	128	
239.79351	70	
239.95627	92	
240.00383	74	
240.82047	362	1+
240.86194	90	
240.94074	2444	
240.96371	238	
241.39816	84	
241.93967	8564	1+
242.82317	300	1+
242.84942	72	
242.88136	112	
242.94194	5968	1+
242.98319	88	
243.87834	136	
244.93884	1358	
245.96588	72	
248.84945	136	
248.87469	74	
248.92997	82	
248.95037	90	
251.06055	88	
251.84364	78	
252.82761	172	1+
253.39871	84	
254.08926	72	
255.37683	120	
256.89483	380	1+
257.79968	106	
258.80067	116	
258.83543	176	
259.83950	150	
260.82816	424	1+
261.06737	74	
262.86193	84	
263.83109	96	
263.90219	126	
264.83433	96	
264.87261	78	
266.03991	82	
266.86561	72	
267.15972	76	
267.39857	80	
267.97293	72	
268.84017	70	
268.96061	138	
269.80183	206	1+
270.40676	80	
270.91570	90	
272.80092	114	
272.85132	82	
273.79700	104	
275.81131	178	
275.89400	78	
276.84554	132	
277.05168	80	
279.09019	976	1+
279.80117	72	
279.92454	94	
280.83995	76	
280.93611	70	
281.19970	72	
282.85764	82	
283.06342	142	
283.28978	582	1+
283.35542	80	
284.29274	480	1+
284.80449	74	
284.86245	114	
285.84134	92	
286.03208	70	
286.77399	72	
287.81054	78	
288.89479	104	
289.91837	76	
289.98287	74	
291.05270	100	
291.80861	128	
293.01873	74	
293.84973	74	
295.88472	126	
296.36830	102	
296.83154	72	
296.86512	80	
297.75211	72	
297.87010	130	
297.89444	90	
299.21847	72	
299.80047	76	
300.02357	86	
300.42342	118	
300.77828	70	
300.86382	88	
301.86399	82	
302.82914	76	
302.88704	160	
303.89851	88	
304.87324	98	
304.89200	172	1+
307.79888	304	1+
308.85686	186	1+
309.42693	94	
309.75301	72	
310.88748	158	
311.07726	76	
311.88448	146	
312.80513	144	
315.86652	84	
316.81637	70	
317.83360	76	
318.98191	70	
320.81263	158	1+
320.82372	180	1+
324.12295	80	
324.26464	80	
324.37199	100	
324.86380	92	
324.89529	126	
325.34865	82	
326.17178	72	
327.39816	72	
END IONS

###FS:    #m/z: 340.94082 #charge 1+
###MS: 118
###MSMS: 120
BEGIN IONS
TITLE=Cmpd 89, +MS2(340.9408), 28.0-35.0eV, 2.6min #120
RTINSECONDS=154.228
SCANS=118,120
PEPMASS=340.94082	1971910
CHARGE=1+
114.48432	90	
123.67027	84	
183.87237	80	
190.92863	92	
190.94339	122	
193.89405	76	
203.91654	80	
207.87750	136	
208.95804	108	
210.93734	304	1+
212.88053	122	
213.87673	124	
213.93989	1960	1+
215.88676	338	1+
215.93810	410	
215.99629	92	
217.88389	228	
217.93244	140	
223.89358	98	
224.95175	86	
226.01706	74	
226.89847	86	
226.96895	74	
227.06697	90	
228.79639	88	
229.83852	198	1+
230.51759	80	
230.89189	238	
231.88871	108	
231.94983	1138	1+
232.56949	74	
232.88482	104	
232.97201	86	
233.89953	430	1+
233.94851	378	
235.89709	162	
236.88870	140	
237.13236	82	
237.89085	226	1+
238.00922	182	1+
238.85655	144	
238.99460	86	
239.06695	74	
239.42394	94	
239.85916	74	
240.83738	128	
241.84005	440	1+
241.88919	86	
242.84266	270	1+
244.37208	74	
244.91558	84	
244.95812	128	
245.83643	108	
246.85315	74	
246.97701	140	
248.85340	88	
248.98341	96	
249.96215	612	1+
250.89946	140	
251.58025	84	
251.85102	76	
251.96185	228	1+
252.33860	84	
252.87746	80	
253.86611	86	
253.90422	154	1+
253.95219	80	
254.84736	90	
254.96752	726	1+
255.07595	168	
256.96134	224	
257.91480	94	
258.13722	80	
258.84740	462	1+
259.95577	344	
260.33985	84	
260.83558	196	
261.43456	78	
261.83876	124	
261.85221	150	
264.34938	82	
264.60291	84	
266.84199	222	1+
267.13539	76	
267.35241	96	
269.79933	122	
270.82161	116	
270.90755	102	
272.35057	80	
272.93319	198	
272.97653	272	1+
273.95983	120	
274.05142	120	1+
274.86060	138	
274.89840	206	
274.91823	84	
275.00146	102	
275.84681	150	
275.85937	130	
275.95113	80	
276.00202	100	
276.85237	320	
277.53211	88	
277.85744	270	
277.88714	84	
277.96684	244	1+
278.03786	100	
278.84582	1090	1+
279.04196	84	
279.35030	74	
279.79355	152	1+
279.92865	138	
279.97148	132	
280.09931	76	
282.86137	96	
283.36265	134	
283.47148	88	
283.77544	136	
284.85249	210	1+
286.91568	82	
287.88150	82	
288.88213	76	
289.43574	88	
290.86157	128	
293.85417	78	
294.85113	128	
294.86408	90	
295.97000	134	
296.86358	84	
297.90900	118	
297.97263	132	
298.01934	84	
298.35218	78	
298.85063	234	1+
299.36047	78	
299.77944	74	
301.05409	74	
301.86081	82	
302.88803	92	
302.94419	96	
303.14125	88	
303.86862	106	
303.94999	128	
304.87578	90	
305.11575	78	
307.79979	252	
308.89712	80	
309.87992	380	1+
310.36298	84	
312.15214	76	
312.80571	152	
312.84188	76	
313.81458	222	1+
314.86760	78	
317.40467	84	
318.37673	118	
318.93544	86	
319.90335	88	
322.77605	80	
324.89138	492	1+
326.62345	106	
328.18325	88	
328.89307	278	1+
329.80455	82	
329.83626	92	
329.92928	86	
330.50515	76	
330.80849	92	
333.04594	90	
333.88453	78	
334.83874	82	
335.18490	88	
336.80299	80	
341.96069	92	
343.47448	88	
344.28989	90	
344.33087	76	
END IONS

###FS:    #m/z: 363.95694 #charge 1+
###MS: 118
###MSMS: 121
BEGIN IONS
TITLE=Cmpd 90, +MS2(363.9569), 28.0-35.0eV, 2.6min #121
RTINSECONDS=154.999
SCANS=118,121
PEPMASS=363.95694	1178770
CHARGE=1+
47.33537	94	
85.29217	94	
180.87913	82	
187.87257	184	
189.86297	364	1+
191.85826	630	
196.88450	110	
196.94256	82	
203.81489	118	
206.28196	106	
207.87440	430	1+
207.94818	130	
209.94355	2266	1+
212.87902	2086	1+
214.88606	90	
216.35939	82	
218.91449	142	
221.88901	116	
222.95326	426	1+
222.97979	80	
224.94902	1342	1+
225.06530	90	
225.88405	106	
225.96169	192	
226.94740	12682	1+
226.97388	290	
228.89450	792	1+
228.94202	14058	1+
229.03379	80	
229.91262	96	
230.88959	3108	1+
231.82683	96	
231.91431	102	
232.01951	162	
232.88699	594	1+
234.87746	166	
235.00069	90	
235.43013	92	
238.90936	106	
240.82010	436	1+
240.83515	100	
240.89340	196	1+
240.93986	468	
240.96280	560	1+
241.93806	1842	1+
242.11087	144	1+
242.94002	1282	1+
243.64145	90	
243.78140	92	
243.82110	134	
244.82938	110	
244.86815	138	1+
244.95706	5754	1+
244.99242	80	
246.40507	88	
246.91003	120	
246.95317	8472	1+
247.37556	90	
247.39133	108	
247.90592	88	
248.05619	80	
248.80058	274	1+
248.85849	80	
248.89943	1170	1+
250.89510	256	
250.95278	128	
250.97269	116	
251.86345	84	
251.90732	238	1+
252.39529	98	
252.87538	128	
253.41046	80	
253.83304	170	
253.86445	96	
253.95023	96	
254.82206	96	
254.83736	86	
256.04430	78	
258.84188	164	
258.96953	98	
259.89823	80	
259.96471	490	1+
260.83397	206	
261.83332	126	
262.83013	170	
262.85777	82	
263.13679	94	
263.42542	100	
263.83047	134	
263.97578	80	
264.96268	326	1+
265.78455	82	
265.90839	92	
266.10153	140	1+
266.81403	276	
266.85554	106	
266.95477	92	
266.98212	92	
267.79501	226	1+
267.81497	248	
267.87653	84	
267.97123	958	1+
268.84789	274	1+
268.95484	82	
269.44223	108	
269.91889	238	
269.96892	986	
270.85215	250	1+
270.95018	82	
271.06336	82	
271.91612	218	
274.95243	114	
277.84128	96	
278.04175	84	
278.85054	106	
279.03023	114	
279.09965	396	1+
279.23890	118	
279.80589	128	
279.94107	88	
280.79391	538	1+
280.85248	218	1+
282.79304	164	
283.10326	82	
283.78991	130	
283.85504	338	1+
283.89122	230	1+
283.98924	80	
284.78681	114	
284.82674	80	
285.82241	80	
285.84428	364	1+
286.87909	140	
290.00599	84	
290.87574	84	
291.09795	148	1+
291.16815	80	
291.96906	130	
292.80282	204	1+
293.92232	168	1+
295.84050	114	
295.87373	232	1+
296.67679	86	
296.80840	408	
297.80144	1446	1+
297.91210	80	
298.80331	1206	1+
298.91900	96	
299.00059	84	
300.79738	440	1+
301.36727	84	
301.86079	338	1+
302.93006	90	
303.11359	88	
303.80516	88	
303.85685	690	1+
304.05476	82	
305.43115	92	
305.71434	86	
305.79687	108	
305.93308	104	
306.40184	92	
306.80744	214	1+
306.88296	482	1+
307.12845	196	1+
310.83363	82	
311.07979	90	
311.13564	126	
313.75551	80	
314.89505	106	
315.81285	430	1+
315.85558	86	
316.81593	276	1+
317.41323	84	
317.95603	88	
318.81487	100	
320.81820	230	1+
320.92304	104	
320.95641	88	
321.86849	106	
321.88509	90	
322.15411	82	
322.89792	94	
322.92957	324	1+
323.86878	80	
324.87477	128	
324.95457	82	
326.87281	368	1+
327.85863	90	
329.87724	134	
331.38058	104	
336.54164	80	
336.94213	140	1+
338.94729	142	
339.82758	140	
340.94013	370	1+
340.96060	124	
347.86018	124	
349.06124	82	
351.76457	122	
352.10723	86	
360.86510	128	
362.87027	98	
363.95270	136	
365.78105	84	
END IONS

###FS:    #m/z: 322.93024 #charge 1+
###MS: 122
###MSMS: 123
BEGIN IONS
TITLE=Cmpd 91, +MS2(322.9302), 28.0-35.0eV, 2.7min #123
RTINSECONDS=158.672
SCANS=122-123
PEPMASS=322.93024	4931190
CHARGE=1+
61.42656	68	
188.93192	68	
189.99177	72	
191.85975	98	
198.02897	108	
201.04350	70	
202.54575	68	
205.28325	70	
205.94963	464	
206.92948	98	
208.88615	72	
209.02607	80	
210.87818	70	
210.89629	74	
213.88473	94	
214.89954	74	
219.88069	92	
219.94271	230	1+
221.42197	78	
222.90438	70	
223.95907	184	
223.98188	66	
224.96107	86	
225.85995	84	
226.89683	78	
227.40369	86	
227.89295	68	
228.85429	110	
228.96177	70	
230.83475	84	
230.85767	78	
231.63776	86	
231.87681	72	
232.40809	102	
233.91200	106	
234.09425	94	
235.88062	120	
236.00409	84	
238.02586	106	
238.06559	90	
238.90578	68	
239.01741	90	
239.78907	220	
239.89905	68	
240.82141	66	
240.94033	3274	
241.09538	88	
241.79707	72	
241.82954	168	
241.94246	1840	
242.82596	216	
242.94146	7152	1+
243.82464	124	
244.81700	330	
244.85595	114	
244.94023	1702	1+
245.03671	78	
245.88323	84	
246.85654	102	
246.97803	156	
248.70830	100	
249.98376	72	
250.89353	80	
250.91723	240	1+
252.06777	74	
252.08294	72	
252.82426	136	
253.83497	86	
254.81403	78	
255.07601	100	
255.91445	190	1+
255.93054	74	
256.89423	80	
257.04965	74	
258.83284	424	1+
258.89746	70	
260.34583	108	
260.83736	212	
260.93139	74	
261.33950	74	
261.35900	86	
261.83442	318	
262.36052	80	
262.82844	298	
262.84770	92	
263.23830	68	
263.85830	68	
263.90254	76	
264.79447	78	
265.05688	170	
265.22049	80	
266.84836	118	
266.87333	112	
267.08510	102	
268.09986	66	
269.92417	82	
270.90575	82	
271.01272	88	
271.84435	376	1+
272.80676	80	
273.36057	98	
273.78299	72	
275.81198	70	
276.84094	282	1+
277.85782	70	
278.12158	68	
279.09212	762	1+
279.88750	84	
279.94930	74	
280.83443	106	
280.92177	88	
281.58466	78	
281.84393	76	
281.90633	206	1+
281.92902	76	
283.86408	70	
284.29527	314	
285.80387	70	
286.02403	86	
286.14654	76	
286.26481	72	
286.78877	102	
289.78641	76	
289.86502	82	
289.88411	78	
290.79081	70	
290.86100	78	
291.78452	70	
291.80527	138	
291.87858	74	
293.38472	80	
293.87067	72	
294.75139	70	
294.86412	252	1+
296.80900	98	
297.74795	204	
299.78021	138	
300.81146	72	
301.78556	68	
301.85077	66	
301.89841	80	
302.88818	130	
305.03207	66	
306.90044	102	
307.80058	142	
307.89358	180	
308.87967	120	
310.87038	122	
311.07709	80	
312.81172	106	
312.97915	74	
313.87723	72	
314.81826	154	
314.84009	68	
315.89941	80	
316.11543	74	
321.20734	78	
323.84011	78	
324.27108	80	
324.84864	70	
326.89123	186	
END IONS

###FS:    #m/z: 340.94075 #charge 1+
###MS: 122
###MSMS: 124
BEGIN IONS
TITLE=Cmpd 92, +MS2(340.9408), 28.0-35.0eV, 2.7min #124
RTINSECONDS=159.444
SCANS=122,124
PEPMASS=340.94075	1813520
CHARGE=1+
196.88045	98	
208.89846	76	
210.93969	196	
212.87819	84	
212.94135	96	
213.87730	550	1+
213.90426	90	
213.93956	918	1+
214.89301	104	
215.06239	94	
215.44258	88	
215.86328	128	
215.93995	182	
216.88744	112	
217.88377	96	
223.95970	88	
224.40498	80	
226.39196	84	
228.94495	206	
229.95304	142	
230.82323	98	
230.89082	300	
231.82648	82	
231.89370	218	
231.95105	1118	1+
232.89343	362	1+
233.40734	82	
233.94629	306	
234.59605	78	
235.86534	78	
236.88120	82	
237.84950	92	
239.88300	104	
240.55397	82	
240.84604	176	
241.79348	92	
241.84188	84	
242.44483	118	
242.84203	80	
243.83549	204	
243.89271	112	
244.09010	76	
244.91267	130	
247.97685	82	
248.54719	100	
248.98640	184	1+
249.89749	108	
249.96003	310	1+
250.89943	76	
251.95738	196	
253.83481	92	
254.84229	78	
254.86898	82	
254.93748	78	
254.96884	402	
255.96785	226	
256.91041	138	
256.94112	86	
256.96348	186	
257.80238	160	
257.91637	90	
258.80519	174	
258.84649	98	
258.96158	128	
259.85350	332	
259.95364	186	
260.83477	346	
261.33716	88	
262.35842	100	
262.89195	88	
263.92218	78	
264.84388	120	
265.38044	82	
265.41019	92	
265.85866	78	
266.07703	90	
267.84443	86	
268.84266	338	1+
269.82384	78	
270.40246	104	
270.83776	120	
271.79661	112	
272.34435	82	
272.84881	130	
272.93000	84	
272.97483	134	
273.97808	88	
274.86492	124	
275.79226	86	
275.87625	108	
276.85599	346	
276.88397	84	
277.85705	380	
277.96672	198	1+
278.84615	714	1+
279.84327	112	
279.92951	140	
279.95545	146	
280.92476	100	
281.00310	86	
281.37057	82	
281.89683	84	
283.60143	116	
283.87380	80	
285.94404	178	
290.40792	102	
291.80821	108	
292.83823	88	
293.11224	94	
293.83735	76	
293.87402	80	
294.81338	148	
294.84852	138	
294.86807	148	
295.87820	90	
296.81104	150	
296.85914	108	
297.90484	78	
297.97050	92	
298.89346	118	
298.95067	88	
298.99129	98	
299.71540	76	
299.83449	82	
299.87852	206	
299.92602	88	
300.04944	92	
300.89019	96	
302.86877	144	
302.94636	110	
303.06532	94	1+
303.94346	90	
304.80968	98	
305.92049	110	
306.88656	88	
307.56181	124	
307.80826	158	
307.89080	118	
308.92370	84	
309.88918	80	
309.94343	90	
310.87969	318	1+
310.91702	78	
312.82636	126	
312.92095	96	
312.95963	102	
316.76838	84	
316.97802	98	
320.76495	86	
321.89612	84	
324.89362	122	
328.80904	84	
328.83120	134	
330.81621	248	1+
331.39424	102	
333.85642	180	1+
334.88356	76	
338.87319	80	
339.87014	80	
341.45007	90	
342.89768	86	
345.89356	78	
346.02373	82	
END IONS

###FS:    #m/z: 363.95686 #charge 1+
###MS: 122
###MSMS: 125
BEGIN IONS
TITLE=Cmpd 93, +MS2(363.9569), 28.0-35.0eV, 2.7min #125
RTINSECONDS=160.217
SCANS=122,125
PEPMASS=363.95686	1033078
CHARGE=1+
189.86254	688	1+
191.86013	404	1+
195.93725	86	
196.88228	194	1+
197.61669	84	
203.05318	86	
207.86995	438	1+
209.94495	1666	1+
210.88156	320	
210.93363	154	
210.96767	106	
212.87928	3100	1+
216.40450	84	
220.88705	88	
222.94943	266	1+
224.90156	92	
224.95117	1086	1+
225.03879	92	
226.92403	104	
226.94747	13708	1+
227.03328	158	1+
228.89373	692	1+
228.94219	12816	1+
229.06256	178	
230.84601	88	
230.88991	2848	1+
231.09387	102	1+
232.01441	90	
232.88541	410	1+
233.79822	84	
234.87839	270	
235.82675	114	
237.05421	184	
238.83117	92	
239.07462	356	1+
239.89539	82	
239.92661	140	
240.07923	218	1+
240.79543	108	
240.81623	86	
240.89180	190	
240.93954	704	
240.96226	858	1+
241.94188	382	
242.82262	182	
242.90384	120	
242.94144	1240	1+
243.82138	320	1+
243.87640	226	
244.95743	6724	1+
244.98780	88	
245.24227	106	1+
245.33391	98	1+
245.94103	198	
246.84682	140	
246.90658	98	
246.95289	6532	1+
248.80325	266	
248.84176	166	
248.90012	1264	1+
249.72562	96	
249.80383	174	
250.83608	92	
250.85643	84	
250.89522	320	
250.91254	220	1+
250.94504	222	1+
250.97124	298	1+
251.07437	262	1+
252.88692	98	
253.86443	88	
253.90790	268	1+
253.95248	120	
253.99721	88	
254.79237	84	
258.83004	228	
258.84621	186	
258.93109	94	
260.57173	102	
260.83258	126	
260.96717	714	1+
261.82979	162	
261.93051	106	
262.82946	128	
263.00705	108	
263.83255	98	
263.88927	90	
264.82309	152	
264.90845	96	
264.92433	98	
264.96275	184	
265.97189	142	
266.36098	96	
266.81416	400	1+
267.06714	110	
267.85346	298	
267.89297	86	
267.97333	722	
268.95970	126	
269.84559	194	1+
269.91824	94	
269.96840	980	1+
271.87367	96	
272.12162	90	
272.94459	82	
274.79244	92	
276.85395	152	
278.79710	132	
278.84391	152	
278.87381	138	
278.92893	84	
279.79962	110	
279.82394	86	
279.85289	120	
280.10760	90	
280.79178	490	1+
280.85255	112	
281.11855	136	
281.89412	86	
282.79293	190	
283.78864	140	
283.80434	82	
283.85302	338	
284.95545	116	
285.00952	86	
285.84322	600	1+
285.93255	118	
286.82249	376	1+
286.91125	88	
288.32127	82	
288.81268	120	
288.89143	130	
289.14534	92	
289.86525	124	
290.02496	92	
290.78585	128	
292.11080	102	
292.80574	128	
292.87611	96	
293.11937	100	
293.85044	170	
294.86524	92	
294.90533	90	
295.84693	126	
296.80591	232	
297.80755	240	
298.80309	828	1+
298.90814	172	
298.92955	84	
299.91956	232	1+
300.80843	174	
300.95162	82	
301.35446	94	
301.79526	88	
301.81189	128	
301.86103	392	1+
302.80058	260	1+
303.85648	944	1+
304.94826	84	
305.83123	138	
307.72542	102	
307.89093	92	
308.91946	100	
309.22384	86	
310.81940	134	
310.87355	228	1+
311.12692	152	
311.89620	86	
311.99824	114	
313.81210	84	
314.39303	116	
314.81740	126	
314.88086	114	
315.81713	108	
317.42860	82	
317.80834	228	1+
318.93824	106	
319.12436	88	
320.79687	228	1+
321.81827	154	
321.86998	326	1+
322.93054	338	1+
325.88043	84	
326.87350	298	1+
328.80818	120	
328.98440	84	
334.29311	98	
335.14681	90	
336.94530	276	1+
339.83332	104	
340.94092	578	
341.83362	92	
342.94906	98	
346.83944	94	
348.85478	94	
354.30416	112	
358.85896	254	1+
359.51220	88	
361.71666	104	
361.74127	106	
END IONS

###FS:    #m/z: 507.84576 #charge 1+
###MS: 126
###MSMS: 127
BEGIN IONS
TITLE=Cmpd 94, +MS2(507.8458), 28.2-35.2eV, 2.7min #127
RTINSECONDS=163.89
SCANS=126-127
PEPMASS=507.84576	303412
CHARGE=1+
196.01540	466	
200.88839	138	
214.88436	118	
222.97419	128	
232.89615	510	1+
234.89127	256	
236.88908	302	1+
237.85473	228	1+
238.06257	234	
241.07990	136	
243.89358	122	
251.06707	140	1+
258.87742	136	
259.86847	246	
266.16716	148	
272.38793	142	
272.85244	316	
275.84702	302	1+
276.87570	246	1+
276.99328	152	
280.39373	152	
280.95188	256	1+
282.12494	124	
286.79182	152	
287.85205	990	1+
288.81874	120	
288.89521	140	
289.04346	120	
289.88352	126	
290.37021	152	
290.86310	556	1+
292.82945	240	1+
293.87401	1354	1+
295.87737	224	1+
295.95519	122	
295.97837	124	
297.39829	226	1+
297.85486	582	1+
300.81222	280	1+
300.85662	216	
301.84838	152	
303.86742	540	1+
305.86396	1292	1+
306.00282	216	
307.82819	202	1+
307.88726	484	
307.91801	222	1+
308.14382	904	1+
308.37394	124	
308.84358	184	1+
308.87563	1362	1+
310.15791	684	1+
310.88040	210	
311.32085	158	
311.79649	378	1+
311.88442	2162	1+
312.40489	154	
313.88041	448	
314.86686	464	
315.84150	234	1+
315.88489	148	
316.86540	158	
317.85860	382	1+
318.87641	152	
319.37864	164	
320.85304	124	
321.87525	150	
321.88500	212	1+
322.84711	328	1+
323.87288	712	1+
325.42632	136	
325.89964	266	
325.98966	120	
326.88605	2556	1+
327.85509	150	
327.88086	322	
328.16239	138	
328.87799	358	
329.81409	128	
329.88593	482	1+
330.82796	142	1+
332.87164	702	1+
332.90365	124	
333.39322	138	
335.77279	128	
335.83823	230	
335.87774	136	
336.87479	320	1+
339.83146	120	
339.87737	124	
343.86720	344	1+
343.90427	128	
344.83212	140	
344.89097	286	1+
346.87637	236	
346.89909	132	
347.77917	574	1+
347.86912	178	
348.83837	260	1+
349.75571	170	
349.79379	202	1+
349.88758	398	1+
350.75536	122	
350.89139	336	1+
351.77110	260	
351.82143	128	
351.85978	160	
352.79985	126	
352.90953	236	1+
353.78949	332	1+
353.85197	600	1+
354.81069	152	
354.89183	192	1+
355.89703	140	1+
356.83765	142	
357.84027	162	
358.14108	154	
358.77461	228	1+
358.84885	158	
359.81961	156	
361.83923	226	1+
362.36237	234	
362.70142	132	
362.76244	128	
363.77685	138	
363.80345	120	
364.04368	144	1+
364.86795	134	
365.78964	486	1+
366.18352	148	
366.84091	232	
367.70964	424	1+
367.76325	360	1+
367.84328	402	
368.83264	476	1+
369.71146	462	1+
369.76715	128	
369.83609	332	1+
370.41680	154	
370.81138	408	1+
371.18960	216	
372.04421	122	
372.85182	122	
372.87320	140	
373.80225	120	
373.95292	172	1+
374.77655	206	1+
374.81352	118	
375.04656	172	1+
375.07881	228	1+
375.81107	350	1+
375.86344	276	1+
376.71661	194	1+
380.16986	128	
380.71975	256	
380.85900	196	1+
381.83855	330	1+
382.06599	136	
382.77882	312	1+
383.86601	122	
384.85273	1026	1+
385.77879	180	
387.74718	196	1+
387.84636	176	
388.80376	372	1+
388.83753	130	
389.19794	354	1+
389.72492	426	1+
389.80809	278	1+
390.73042	290	1+
390.84194	738	1+
390.87639	146	
390.89301	134	
392.82520	904	1+
395.78116	120	
395.85974	162	
396.73139	292	1+
397.75326	150	
398.72950	458	1+
399.80708	126	
399.84488	630	1+
402.75988	284	1+
402.86235	1040	1+
403.76454	240	1+
403.86680	704	1+
405.73925	194	
405.76504	180	1+
405.78563	164	
405.86173	126	
405.87675	156	
405.90396	210	1+
407.73702	172	
407.86378	2178	1+
408.32840	232	1+
408.75631	162	
409.72370	344	
409.74968	126	
410.02481	130	1+
410.73311	298	
410.83838	428	
411.72202	226	1+
411.73817	166	
411.80574	208	
411.84187	728	1+
412.87001	156	
413.08738	118	
413.88787	118	
414.74967	262	1+
415.87291	198	1+
417.73431	156	
417.82389	184	1+
417.85474	134	
421.88519	326	1+
422.86433	608	1+
423.77424	494	1+
423.86892	410	1+
424.75003	840	1+
424.79114	122	
426.77574	294	
426.86146	508	
427.70631	120	
427.73583	810	1+
427.86459	250	
428.08969	152	
428.75649	190	
428.84610	1328	1+
429.71252	166	
429.88571	120	
430.74403	204	
430.89237	162	
431.86785	256	
432.76529	120	1+
432.87350	126	
433.85198	218	
434.85885	240	1+
435.70341	208	1+
439.89140	252	
440.78191	186	1+
443.77224	324	1+
444.87253	1578	1+
445.71927	252	1+
445.74538	390	
447.71100	608	1+
448.75364	184	
449.69702	164	
449.87764	492	1+
450.74566	192	
451.86150	196	1+
452.76101	124	
457.90834	164	
462.88421	520	1+
464.66330	144	
465.72678	214	
466.76791	148	
467.88940	378	
468.89156	248	
469.88459	174	
470.72332	184	1+
473.71890	254	1+
481.73463	118	
485.75666	126	
485.89728	472	1+
487.26126	152	
490.74688	192	1+
509.28712	224	1+
509.85958	146	
END IONS

###FS:    #m/z: 336.94570 #charge 1+
###MS: 126
###MSMS: 128
BEGIN IONS
TITLE=Cmpd 95, +MS2(336.9457), 28.0-35.0eV, 2.8min #128
RTINSECONDS=164.663
SCANS=126,128
PEPMASS=336.94570	71338
CHARGE=1+
48.61264	72	
92.65824	80	
178.96542	92	
196.88288	140	
201.04229	76	
203.88573	134	
206.88895	88	
211.94416	4254	1+
212.06569	78	
212.87754	1458	1+
213.93801	2392	1+
213.97027	74	
214.89464	74	
215.04636	80	
215.88627	362	1+
217.93489	82	
218.84029	110	
220.07195	72	
224.83561	84	
224.97344	196	
225.96924	128	
228.84581	202	
228.89818	184	
229.95486	4208	1+
230.88832	2912	1+
231.95104	1410	1+
233.83271	110	
233.94448	144	
234.82721	142	1+
234.83911	168	1+
235.88227	76	
235.94624	120	
236.80228	80	
238.81264	80	
239.91472	72	
240.84491	96	
240.96078	144	1+
241.45948	104	
241.82383	80	
241.84229	172	
242.85033	138	
242.88874	84	
243.72561	78	
243.84265	70	
243.94217	72	
244.09179	76	
244.88678	78	
244.95518	158	
244.99821	74	
245.83155	90	
246.07184	74	
246.84481	72	
246.90435	292	
247.96418	952	
248.89654	748	1+
249.96361	672	1+
249.98967	74	
250.11242	170	1+
251.07129	192	1+
251.83228	70	
252.39713	74	
252.83345	276	1+
252.97065	2202	1+
253.08681	192	1+
253.09849	78	
253.83586	208	1+
253.90759	364	1+
253.93223	72	
254.12062	114	
254.96642	1102	1+
255.01399	92	
255.07397	184	
255.90118	88	
255.93834	76	
256.84747	88	
256.96416	264	1+
257.86082	108	
257.94206	122	
258.13541	100	
258.84199	442	1+
258.87931	118	
258.90371	96	
259.85565	162	
260.94840	80	
263.98985	92	
265.97495	72	
266.85276	148	
267.83837	1158	1+
268.84040	876	1+
269.87209	76	
270.43692	82	
270.93614	70	
270.97969	300	1+
271.84718	116	
271.91940	108	
272.24330	86	
272.64038	96	
272.85011	140	
273.10065	76	
273.85843	70	
273.88724	206	1+
273.92120	90	
274.86050	116	
275.85848	248	
275.99130	70	
276.15518	76	
276.81810	148	
276.85934	228	
277.83277	114	
277.86286	134	
278.83479	196	
278.86379	112	
279.83886	128	
280.83545	116	
280.87416	468	1+
280.93409	72	
281.97782	78	
282.52525	92	
282.85339	94	
283.87262	72	
284.09596	70	
284.96989	70	
285.85345	296	
285.93684	202	1+
286.84942	1186	1+
288.83129	132	
290.85193	484	1+
291.86114	320	1+
292.10414	320	1+
292.43709	94	
292.88636	76	
293.10690	272	1+
293.72770	78	
293.84554	120	
293.99535	134	
294.86179	90	
295.96882	336	1+
297.00692	82	
298.31012	72	
298.86360	72	
298.90390	70	
301.84451	78	
302.02010	78	
304.86037	162	
305.01901	76	
305.85714	104	
306.88410	84	
307.42142	80	
307.44516	88	
308.87067	150	
309.86787	218	
309.89137	76	
310.09702	72	
310.54223	96	
310.86597	152	
310.88518	200	1+
311.86801	80	
312.77439	112	
313.73321	70	
313.80743	76	
315.86064	156	
317.81250	96	
318.28018	72	
318.96612	76	
321.94727	100	
322.41649	84	
322.80699	70	
323.88330	140	
325.89164	94	
327.90068	96	
329.73528	76	
331.89295	76	
334.18522	76	
334.39401	84	
334.58933	88	
335.02532	76	
335.85717	74	
336.81219	72	
336.86618	76	
337.42750	82	
337.89473	72	
339.03987	76	
339.87953	86	
340.82513	96	
341.30051	78	
END IONS

###FS:    #m/z: 359.96133 #charge 1+
###MS: 126
###MSMS: 129
BEGIN IONS
TITLE=Cmpd 96, +MS2(359.9613), 28.0-35.0eV, 2.8min #129
RTINSECONDS=165.435
SCANS=126,129
PEPMASS=359.96133	62062
CHARGE=1+
94.61760	76	
178.92751	90	
207.95713	120	
209.94195	886	1+
214.88528	160	
222.95161	1140	1+
223.88641	134	
223.97453	90	
224.94946	1060	1+
225.96358	92	
226.63407	78	
226.89787	136	
226.94727	7160	1+
226.97511	136	
227.89289	82	
227.93054	168	
228.88691	198	1+
228.91501	84	
228.94218	7398	
229.10575	78	
229.47849	98	
229.94356	178	
231.80200	116	1+
232.08838	88	
233.83127	96	
234.56980	78	
234.94295	128	
235.87673	102	
236.81948	118	
237.93301	84	
240.93977	306	
240.96275	696	1+
241.90982	116	
241.93938	200	
242.55776	86	
242.96075	512	1+
243.89628	106	
244.95816	4624	1+
245.09945	82	
245.12623	100	1+
245.84642	86	
245.93684	122	
246.40606	82	
246.95268	3720	
247.07867	96	
248.03861	88	
248.80147	114	
250.06041	136	
250.95164	288	
250.97212	200	
251.10953	76	
251.98185	82	
252.08521	188	1+
252.87582	192	
252.95536	306	
253.38706	88	
254.86606	154	
254.90279	80	
254.93345	92	
258.83136	388	1+
258.97321	322	
260.94592	126	
260.96848	658	1+
262.00837	78	
262.05834	76	
262.85472	116	
262.89365	76	
263.82846	118	
263.97941	154	
264.07769	82	
264.81927	146	
265.08894	224	
265.13018	82	
265.36631	78	
265.81225	350	1+
265.97671	80	
266.80976	292	1+
267.97175	470	1+
267.99130	82	
269.85176	116	
269.96940	800	1+
271.80091	214	1+
272.85726	80	
272.91875	88	
273.96537	230	
274.85685	76	
275.81298	88	
275.92059	110	
275.96961	176	
276.37178	140	1+
276.57366	90	
276.85697	228	
276.90758	80	
277.10783	120	
277.80653	168	
278.43096	104	
278.79841	150	
278.84009	110	
279.04785	102	
279.10580	332	1+
279.96978	80	
280.54925	114	
280.79201	514	1+
280.84039	82	
281.87306	114	
282.12503	142	
284.79772	158	
284.82355	308	1+
285.84316	78	
285.94294	90	
286.87122	96	
287.91080	94	
288.13754	86	
288.88040	78	
289.81589	80	
290.78255	76	
290.80542	78	
290.95846	80	
291.08634	96	
292.43510	94	
292.86540	90	
293.80017	158	
293.98431	84	
294.61658	102	
295.38401	118	
296.94383	88	
298.80517	496	1+
299.12491	92	
299.86869	182	1+
300.80427	192	1+
301.84060	86	
302.01134	90	
304.81109	76	
304.83062	84	
304.84958	100	
304.89042	106	
305.73164	90	
305.92913	102	
306.80051	206	1+
307.22105	90	
308.88593	86	
310.80079	88	
310.87385	112	
312.08491	140	
312.13258	108	
312.39734	78	
314.36910	102	
316.81925	150	
317.18815	78	
317.84020	86	
319.85275	96	
321.28835	88	
322.13853	78	
322.93337	278	1+
323.01888	90	
324.03005	82	
328.61058	92	
328.82208	84	
330.36691	94	
332.89458	110	
336.83747	204	1+
339.82501	140	
340.93652	80	
346.87828	82	
348.85470	78	
349.75881	182	1+
350.18622	88	
351.92772	96	
353.42424	76	
354.89606	76	
354.94716	84	
355.71324	76	
355.83650	110	
356.05164	80	
356.77363	108	
360.75406	78	
360.78252	98	
363.77832	88	
364.90114	112	
END IONS

###FS:    #m/z: 507.84585 #charge 1+
###MS: 130
###MSMS: 131
BEGIN IONS
TITLE=Cmpd 97, +MS2(507.8458), 28.2-35.2eV, 2.8min #131
RTINSECONDS=169.126
SCANS=130-131
PEPMASS=507.84585	277228
CHARGE=1+
192.01877	144	
196.01442	724	1+
209.94664	182	
214.88692	306	1+
216.88767	158	1+
224.11919	162	
226.06219	128	
232.89607	490	
234.88786	142	
234.90171	142	
236.88965	208	
241.85219	130	
254.07062	130	
254.85720	130	
258.10638	204	
258.84733	134	
260.88600	294	1+
261.88824	212	1+
265.08568	242	1+
266.86374	168	
267.10646	212	1+
268.88386	138	
270.78003	196	1+
271.84348	376	1+
272.07634	134	
273.79539	196	1+
278.83420	172	
278.84821	136	
279.83009	286	1+
279.85891	172	1+
279.89538	170	
285.85954	230	
286.38885	158	
287.85163	724	
288.83421	144	
288.87377	644	1+
290.13040	188	
290.86302	564	
290.90589	144	
291.81156	186	1+
292.38656	246	1+
292.88066	150	
293.39044	198	1+
293.87326	1486	1+
295.86345	170	
296.85063	244	1+
298.85813	230	
298.87617	160	
299.85570	496	1+
300.91263	212	1+
303.86613	454	
305.86469	1534	1+
306.91122	158	
307.85709	142	
307.88940	280	
307.98019	140	
308.14140	1076	1+
308.87367	1000	1+
310.15584	640	
310.86594	162	
310.87767	134	
311.15987	358	
311.88310	3706	1+
312.85498	126	
314.86148	628	1+
314.88407	312	
315.80724	220	1+
315.91252	158	1+
317.88361	148	
321.87511	200	
322.85764	194	
323.87705	434	1+
324.86202	154	
326.38762	160	
326.88259	2096	1+
327.90046	166	
328.84718	274	1+
328.87215	460	
329.81599	208	1+
329.88726	196	
329.94824	222	1+
330.07000	140	
330.87867	178	
332.39973	168	
332.87906	362	
332.89800	126	
333.75148	244	1+
333.87009	150	
334.86116	136	
335.88838	188	
337.88002	300	
338.88664	386	1+
339.90987	138	
343.87640	198	
344.17265	120	1+
344.83761	192	
344.88979	206	1+
345.76653	164	
346.78211	182	
347.77480	782	1+
347.91328	130	
349.75349	290	
350.02638	158	1+
350.76745	200	
350.82419	230	1+
350.88933	482	1+
351.15734	164	
351.77917	156	
352.16645	150	
352.76678	152	
352.80463	238	1+
352.91006	136	
353.38334	136	1+
353.84987	528	
354.91276	174	
355.89132	184	
356.80253	190	1+
358.77108	130	
358.88075	130	
361.36690	172	
363.79135	144	
363.88244	206	1+
364.83863	164	
365.38545	142	
365.73346	156	1+
365.77979	414	1+
365.87329	234	1+
366.18106	178	
366.81812	206	
366.83681	812	1+
367.70932	140	
367.73320	298	1+
367.76580	368	1+
367.91507	210	1+
368.80742	144	
369.71581	232	
369.80173	504	1+
369.84187	852	1+
370.89688	150	
371.19325	128	
371.72303	144	
372.78826	380	1+
373.71934	140	
373.90178	176	
374.81780	246	
374.84231	146	
375.81369	350	1+
377.73558	136	
378.73415	134	
378.77900	174	
379.38522	176	
379.75208	138	
379.77562	156	1+
380.72799	260	
381.71643	332	1+
381.84180	350	1+
382.71877	220	1+
384.77259	580	1+
384.82598	128	
384.84847	1426	1+
385.85017	846	1+
388.78967	224	
388.83693	202	
389.19934	328	
389.71239	334	1+
389.84068	158	
390.71696	266	1+
390.84276	852	1+
392.82577	496	1+
394.85203	260	1+
395.86759	138	
398.73090	168	
398.87345	128	
399.73320	128	
399.85022	322	
400.36876	170	
403.79100	142	
403.87175	410	1+
404.76013	422	1+
405.76274	368	1+
405.87290	346	
406.78367	268	1+
406.86010	168	
407.75542	536	1+
407.86875	1032	
408.73839	218	
408.76090	398	1+
408.86634	880	
409.72114	154	
409.85231	284	
410.08121	138	1+
410.28985	138	1+
410.73200	198	
410.83628	972	1+
411.72610	516	1+
411.81225	142	
412.72557	330	1+
412.84877	464	1+
413.78229	136	
413.85549	274	1+
414.75926	138	
414.80256	148	
415.87198	202	
416.81924	130	
417.82174	158	
417.85403	178	
420.74916	204	1+
421.86684	128	
421.88715	454	1+
422.86650	676	1+
423.77407	262	
423.79883	132	
423.82569	130	
424.76850	174	
425.75605	722	1+
426.85897	866	1+
427.70619	138	
427.73335	866	
428.74125	850	1+
428.84794	1456	1+
431.68017	246	1+
431.80090	182	
431.86356	250	
433.85591	282	1+
436.76353	138	
436.81800	184	1+
437.82357	208	1+
439.88883	482	1+
441.73637	128	
442.79109	184	
443.76141	148	
444.87266	1818	1+
445.71663	226	
445.74453	728	1+
446.71140	622	1+
446.81092	168	
447.71329	530	1+
448.77462	176	
449.75924	284	1+
449.87738	530	1+
450.70238	156	
451.12276	132	
452.65290	254	1+
453.88759	146	
457.90306	266	
462.74370	130	
462.88289	494	1+
465.71982	144	
467.70611	372	1+
467.88843	824	1+
470.73104	134	
485.90038	298	
486.90146	270	1+
487.78776	290	1+
509.85867	262	1+
END IONS

###FS:    #m/z: 336.94563 #charge 1+
###MS: 130
###MSMS: 132
BEGIN IONS
TITLE=Cmpd 98, +MS2(336.9456), 28.0-35.0eV, 2.9min #132
RTINSECONDS=169.898
SCANS=130,132
PEPMASS=336.94563	70324
CHARGE=1+
98.13630	80	
120.10535	78	
180.86769	76	
186.86318	76	
189.86202	140	
191.95895	96	
196.10437	82	
196.88234	110	
197.49420	78	
198.45133	92	
206.45462	80	
207.12396	92	
207.53948	88	
210.88218	168	1+
211.94378	4844	1+
211.98984	100	
212.87817	1188	1+
213.94004	1944	
215.88558	150	
215.93903	382	
216.89241	76	
217.88438	174	
217.93392	112	
220.47475	102	
221.03296	126	
222.88395	138	
223.94878	78	
224.97115	88	
226.94188	118	
226.97320	106	
227.95494	142	
228.89665	242	
229.89741	148	
229.95511	4846	
229.99539	90	
230.83614	96	
230.88944	2330	1+
230.96787	78	
231.94954	1960	1+
232.06026	96	1+
232.16384	120	
232.83080	140	
233.85750	90	
233.89812	336	
233.94732	388	1+
234.44387	80	
234.82865	86	
235.82435	130	
235.86790	84	
235.89175	78	
236.82617	76	
236.85195	208	1+
237.00582	78	
237.97834	90	
238.98463	138	
239.81357	194	1+
239.82679	82	
239.92569	88	
241.84377	312	1+
244.47788	100	
246.90406	130	
247.96571	978	1+
248.01373	76	
248.89984	694	1+
249.07434	98	
249.09754	90	
249.96064	836	1+
250.83535	546	1+
251.07124	208	
252.91632	76	
252.97035	2698	
253.00913	84	
253.80548	118	
253.90508	386	1+
253.94719	104	
253.97200	82	
254.96907	1116	1+
256.38435	86	
256.84086	214	1+
256.90133	134	
256.96185	184	
257.35268	80	
258.86022	274	1+
258.88856	86	
258.91137	76	
259.84074	74	
260.06428	92	
260.83503	152	
261.82920	74	
261.85936	92	
262.79269	96	
262.92582	122	
263.82748	108	
264.40323	82	
264.91082	108	
264.93830	92	
265.01245	76	
265.09241	84	
267.83989	368	
268.83950	1026	1+
270.98275	240	1+
271.91889	158	
271.94575	126	
272.83997	76	
272.86238	134	
272.92450	78	
275.85295	676	1+
275.92882	76	
275.97625	138	
276.85692	572	1+
277.08233	80	
277.83605	200	
278.07255	82	
278.83557	658	1+
278.86431	210	
282.84122	78	
285.42508	84	
285.85176	262	
285.87636	106	
286.85106	1406	1+
287.85416	902	1+
287.89392	84	
288.01483	100	
290.79719	88	
291.80131	126	
291.85942	134	
291.88483	76	
292.11342	86	
292.88248	92	
293.10938	152	
293.19153	88	
294.86381	114	
295.00296	144	
295.03393	80	
296.13378	84	
296.80438	84	
297.89631	94	
298.01321	114	
298.37129	90	
298.96360	88	
299.99191	80	
301.88009	102	
303.74664	78	
304.41025	86	
304.86695	84	
305.85669	126	
307.77058	94	
307.88975	170	
308.60017	100	
309.42479	106	
309.87164	196	1+
310.14665	76	
311.06197	82	
311.88529	84	
316.11515	80	
318.89603	78	
321.81922	90	
321.92908	74	
322.37670	88	
322.43845	108	
324.89724	236	
325.90147	122	
326.07115	96	
327.39401	94	
329.87678	138	
329.89885	94	
330.79996	92	
331.34260	78	
332.35182	106	
333.77128	166	
335.41235	96	
336.09825	86	
336.82356	154	1+
336.88448	124	
337.34396	76	
338.80692	102	
341.59973	76	
END IONS

###FS:    #m/z: 359.96150 #charge 1+
###MS: 130
###MSMS: 133
BEGIN IONS
TITLE=Cmpd 99, +MS2(359.9615), 28.0-35.0eV, 2.9min #133
RTINSECONDS=170.671
SCANS=130,133
PEPMASS=359.96150	56800
CHARGE=1+
119.74339	120	
187.93725	90	
193.41030	84	
196.01473	80	
200.97266	76	
203.92792	146	
205.91173	82	
207.94498	94	
209.94431	878	1+
210.89805	76	
215.87548	76	
216.85412	76	
218.88600	98	
218.91337	76	
220.79749	78	
221.89168	84	
222.95270	484	
223.88878	372	1+
223.96899	232	1+
224.95040	1110	1+
225.03437	94	
226.92750	148	
226.94721	6286	1+
227.92644	108	
228.94213	7484	1+
230.89843	94	
231.85825	84	
231.90320	76	
232.08842	90	
233.94476	196	1+
233.96158	100	
235.85980	92	
239.07265	112	
240.82179	124	
240.93975	800	1+
240.96355	240	
241.85457	76	
241.89993	90	
241.96384	210	
242.86203	98	
242.89536	144	
242.95893	658	1+
244.89608	184	1+
244.95758	3902	1+
245.39621	84	
245.94591	156	
246.43225	122	
246.95304	3454	
248.80502	208	
248.82903	96	
248.86884	84	
250.95461	150	
251.92543	92	
251.95851	100	
252.95585	370	
253.05294	86	
253.06772	108	
253.50436	88	
253.83302	182	
253.93276	88	
256.87616	92	
258.14783	86	
258.83287	142	
258.98084	76	
259.79798	120	
259.82978	192	1+
259.96782	558	1+
260.05251	116	
260.19718	82	
260.94235	100	
260.96969	464	1+
262.82319	132	
262.94805	102	
263.97742	182	
265.91653	80	
266.81363	376	1+
267.10335	88	
267.93283	108	
267.97494	1000	1+
269.96809	776	1+
271.09404	84	
271.97758	92	
272.84538	82	
272.86145	104	
273.96404	176	
275.78792	108	
275.80746	128	
275.86537	76	
276.09392	92	
276.83809	124	
277.80702	92	
278.79662	148	
280.11060	126	
280.79378	416	1+
280.81526	78	
280.83771	94	
280.86939	132	
281.11533	94	
281.87760	80	
281.91664	94	
282.83285	76	
282.85723	234	1+
284.33193	76	
285.17742	88	
285.44271	100	
286.96327	80	
288.93029	90	
289.86421	82	
289.97263	88	
290.46229	86	
291.79706	102	
292.05297	84	
292.86503	82	
292.91097	134	
293.85180	110	
295.92469	84	
296.10427	90	
296.80922	84	
296.91174	88	
298.42024	82	
298.80406	818	1+
299.81927	76	
301.79044	122	
301.83224	80	
302.85897	82	
304.40826	92	
304.89458	94	
307.94042	80	
309.53938	88	
309.79585	266	1+
309.90245	88	
310.73701	88	
310.81504	96	
313.88361	82	
315.45613	100	
316.81590	198	
318.38746	98	
318.93275	84	
318.95083	80	
320.92646	124	
321.79816	84	
321.81803	318	1+
322.93179	122	
323.90627	82	
324.92572	76	
326.14214	78	
326.21555	88	
326.84786	102	
327.93402	94	
328.62624	100	
329.81370	88	
329.87126	164	
330.28192	92	
334.14504	76	
335.85966	92	
336.94339	158	
337.94434	80	
339.82816	180	1+
340.12161	108	
340.93790	162	
342.96034	94	
343.38587	106	
346.81664	82	
350.76277	92	
351.05748	92	
352.76535	92	
354.81301	82	
354.85441	94	
355.21556	100	
355.91731	80	
356.77054	188	
363.40820	82	
363.72213	118	
END IONS

###FS:    #m/z: 322.93024 #charge 1+
###MS: 134
###MSMS: 135
BEGIN IONS
TITLE=Cmpd 100, +MS2(322.9302), 28.0-35.0eV, 2.9min #135
RTINSECONDS=174.363
SCANS=134-135
PEPMASS=322.93024	4797014
CHARGE=1+
184.24066	68	
185.92293	72	
187.93581	76	
188.92514	72	
192.89696	88	
193.88686	102	
195.00854	70	
200.88937	78	
201.04531	172	
202.04023	72	
205.94660	138	
211.94609	90	
211.97802	72	
213.92423	70	
220.03903	68	
221.88831	70	
222.95123	78	
223.96230	150	
224.83022	68	
225.97126	72	
226.83747	102	
226.89440	140	
227.78903	74	
227.88633	72	
227.93428	156	
228.90339	180	
229.85478	70	
230.83297	136	
230.90880	78	
231.83216	72	
231.89577	82	
232.89718	146	
233.88047	68	
234.83686	78	
235.16800	90	
235.82578	72	
236.86045	116	
236.90008	106	
238.83921	76	
238.89355	74	
238.93825	146	
238.98910	72	
239.78886	172	
240.08512	84	
240.79107	136	
240.94040	2326	
241.82406	70	
241.94197	1880	
242.94158	5968	1+
243.01719	68	
243.81762	472	1+
243.84074	68	
243.89448	72	
244.93975	1292	
245.65236	68	
245.90362	74	
248.06352	78	
248.90958	74	
249.00655	80	
249.81896	94	
250.82535	82	
250.96323	88	
251.07123	94	
251.86856	70	
253.94046	70	
254.87067	84	
255.36891	76	
255.78507	80	
256.84655	74	
257.79628	130	
258.12142	94	
258.35051	70	
258.83112	116	
258.89548	92	
259.59317	72	
259.89877	90	
260.83019	190	
261.56540	98	
261.83064	546	1+
261.89918	78	
263.39579	84	
263.80645	78	
263.89804	80	
263.97794	114	
264.95876	68	
265.05227	72	
265.45653	86	
266.09277	72	
266.87522	142	
267.91915	74	
268.78947	190	1+
268.88460	74	
268.96480	92	
269.89601	80	
269.94066	68	
271.80287	106	
271.81985	70	
271.85146	88	
272.80270	74	
272.84678	226	
274.90577	80	
275.80937	152	
276.79236	76	
277.01705	72	
277.11157	176	1+
277.39916	92	
278.84000	70	
279.00687	74	
279.09316	658	1+
279.80600	266	1+
279.82961	86	
279.85464	94	
280.79313	232	1+
280.86197	82	
282.08546	66	
282.27564	70	
282.86706	140	
283.07030	72	
283.78483	100	
283.89756	92	
284.29223	420	1+
285.86979	102	
286.78440	68	
286.92048	94	
287.87507	68	
287.89380	72	
288.95740	106	
291.41807	66	
291.79219	96	
291.80691	178	
292.86808	218	1+
293.83067	84	
293.85800	72	
294.85047	88	
295.05904	74	
295.92013	68	
296.95003	70	
301.85588	204	1+
301.87485	160	
302.76728	78	
303.91622	70	
304.79532	140	
306.88358	88	
307.79785	282	1+
307.87723	334	1+
308.86821	212	1+
309.80954	76	
310.81938	70	
311.81553	68	
312.80084	208	1+
314.54959	84	
315.12467	70	
316.13736	76	
316.77912	74	
317.40926	78	
317.85995	72	
318.82805	72	
320.06142	94	
323.23719	84	
324.88898	158	1+
325.91153	78	
326.16134	72	
326.80540	82	
326.86092	82	
327.07431	76	
327.27393	72	
END IONS

###FS:    #m/z: 340.94076 #charge 1+
###MS: 134
###MSMS: 136
BEGIN IONS
TITLE=Cmpd 101, +MS2(340.9408), 28.0-35.0eV, 2.9min #136
RTINSECONDS=175.136
SCANS=134,136
PEPMASS=340.94076	1717086
CHARGE=1+
60.19983	98	
78.39075	72	
101.71046	78	
187.86851	76	
191.95475	96	
192.89175	134	
192.92563	140	
193.95535	84	
195.88059	94	
208.13063	100	
208.95640	118	
210.88348	78	
210.93932	250	1+
211.09044	74	
212.88058	142	
212.99832	94	
213.94025	1476	1+
215.86255	76	
215.88822	240	
215.93555	208	
217.88167	134	
217.93332	130	
220.89784	86	
223.93056	76	
224.53708	102	
225.83815	74	
225.88232	84	
225.95608	90	
226.94423	102	
227.79082	86	
227.83732	130	
227.95295	124	
227.97279	74	
228.84640	116	
229.94374	80	
230.88800	322	
231.78545	72	
231.84888	78	
231.88966	232	
231.95023	1292	1+
233.87045	118	
233.92496	88	
233.94655	394	
235.83494	76	
236.08533	72	
236.89586	88	
237.82698	74	
237.88650	80	
237.90820	76	
238.88454	138	
239.82669	80	
240.83698	116	
241.00926	78	
241.84357	186	
242.84378	132	
242.87329	96	
242.94473	100	
243.00538	78	
243.83401	188	
243.86558	84	
244.95011	82	
245.80612	90	
245.83701	86	
246.97428	202	
248.11584	76	
248.99468	90	
249.96494	278	1+
251.96164	178	
252.79151	72	
253.39518	80	
253.84489	74	
253.89361	72	
254.88288	76	
254.91981	72	
254.96580	958	1+
255.07816	206	
255.42006	96	
255.90891	78	
256.85211	140	
256.86992	72	
256.95788	84	
258.80526	96	
258.84593	394	1+
258.90816	94	
258.94472	78	
259.95761	390	1+
260.83388	534	1+
261.43047	76	
261.90562	76	
262.92563	96	
262.96255	126	
263.37995	86	
263.41971	78	
263.83824	84	
264.90644	74	
266.82869	72	
267.82683	96	
268.84034	292	1+
269.82595	250	1+
271.78812	90	
271.85169	82	
271.91520	286	1+
272.86362	78	
272.92865	262	1+
274.85380	154	
275.81053	76	
275.85645	720	1+
275.95334	80	
276.87736	256	
277.00487	84	
277.96176	392	1+
278.84765	528	1+
279.88277	180	1+
279.93507	134	
280.91969	74	
280.93941	130	
281.84852	76	
282.79366	90	
284.35500	88	
286.90925	120	
287.79377	72	
289.79198	100	
290.12358	74	
291.78635	80	
292.81901	72	
293.86419	372	1+
294.04864	98	
294.85146	94	
296.10211	76	
296.80810	78	
296.88611	108	
297.97924	96	
298.43498	88	
298.89225	118	
299.06308	140	
299.87206	184	1+
300.86020	78	
301.51663	100	
301.85795	332	1+
302.94732	242	1+
304.87009	114	
305.89533	78	
306.77816	74	
308.86627	98	
310.00191	80	
311.09867	72	
311.14006	88	
311.39770	92	
312.87931	84	
313.89205	148	
314.76331	86	
314.79754	74	
315.38445	76	
316.84498	74	
320.87498	86	
321.82158	80	
324.89377	160	
324.92381	72	
326.89401	206	1+
329.88804	118	
330.38477	152	
330.81669	224	
331.81526	88	
332.76948	138	
332.94069	74	
335.03212	72	
335.74706	90	
336.78059	78	
336.88651	98	
342.97409	72	
344.33320	76	
END IONS

###FS:    #m/z: 363.95689 #charge 1+
###MS: 134
###MSMS: 137
BEGIN IONS
TITLE=Cmpd 102, +MS2(363.9569), 28.0-35.0eV, 3.0min #137
RTINSECONDS=175.908
SCANS=134,137
PEPMASS=363.95689	920104
CHARGE=1+
83.50311	96	
95.94220	92	
182.86650	126	
189.86440	162	
191.85811	498	1+
203.92532	78	
204.01143	76	
207.95350	80	
208.44959	84	
208.95331	88	
209.86871	84	
209.91107	90	
209.94428	1740	1+
209.99835	92	
210.88331	248	
211.94952	140	
212.87947	2076	1+
215.40116	102	
216.03599	78	
218.85340	76	
221.55750	84	
222.39340	86	
222.87872	88	
222.90530	96	
222.95104	376	1+
223.41624	88	
224.94984	842	1+
225.87127	90	
225.89322	214	1+
226.94728	10858	1+
226.97238	216	
228.89616	506	1+
228.94207	11340	1+
228.96942	138	
230.82864	180	
230.88897	3294	1+
232.01728	84	
232.88676	318	
234.00050	92	
234.87801	334	1+
235.08521	82	
237.06082	78	
237.36316	92	
238.06491	106	
240.36906	88	
240.82030	552	1+
240.93985	900	
240.96176	776	1+
241.08768	84	
241.94211	518	
242.94204	1678	1+
242.95970	452	
244.82075	86	
244.83695	106	
244.95714	5628	1+
245.44438	88	
246.85375	92	
246.90282	504	1+
246.95290	5586	1+
247.05519	314	1+
248.80946	132	
248.83459	80	
248.90085	834	
248.97366	84	
250.89789	340	1+
250.96940	486	1+
251.84131	84	
252.07817	140	
253.90728	150	
256.10342	80	
258.83194	366	1+
258.90729	78	
258.95661	100	
258.97243	122	
260.83031	168	
260.96590	150	
261.83015	360	1+
262.83025	230	1+
262.98634	102	
263.40537	120	
263.97737	146	
264.96043	106	
265.08955	102	
265.79093	200	1+
265.81444	456	1+
265.85649	124	
265.97827	162	
266.81276	324	1+
266.83245	202	1+
266.86682	160	
267.07941	104	
267.97276	1610	1+
268.90308	92	
268.95667	172	
269.85154	100	
269.96875	1266	1+
270.80257	94	
270.91596	446	1+
271.91783	320	1+
272.87794	110	
273.21664	90	
273.78823	186	1+
274.03957	92	
276.81041	96	
278.80346	110	
278.85509	120	
279.10009	180	
279.82371	210	1+
279.85309	78	
280.39514	90	
280.79252	530	1+
281.11860	184	1+
281.87970	76	
281.90055	110	
282.13922	80	
282.79657	156	
283.85295	296	1+
283.99500	82	
284.80135	152	
284.82308	136	
285.84897	638	1+
285.92868	86	
290.08847	152	
291.79060	96	
291.84718	268	1+
292.34414	92	1+
293.12259	222	
293.99051	94	
295.42632	92	
295.93071	224	1+
296.41671	78	
296.81212	252	
296.97572	198	1+
297.01753	170	
297.80863	122	
297.89003	98	
298.42340	176	
298.80396	364	
299.42628	76	
299.80176	288	
299.91741	84	
300.06212	94	
300.79987	344	1+
300.86446	90	
301.74035	76	
301.86130	146	
302.86638	116	
303.80037	98	
303.85490	1236	1+
303.94774	144	
304.80914	104	
305.40545	76	
306.42750	76	
306.44258	76	
308.03938	76	
308.77064	78	
308.87677	76	
308.89349	88	
309.93482	76	
311.86441	188	
313.84218	82	
314.42118	76	
314.82187	118	
315.81739	98	
316.81284	448	1+
316.91388	182	1+
318.92754	198	1+
321.81197	184	
321.86399	142	
322.14496	124	
322.86485	96	
322.92952	258	
323.07840	84	
324.87557	134	
326.84554	130	
326.87341	244	
327.91323	196	1+
329.18110	94	
329.43900	78	
333.40701	84	
333.47871	92	
334.72859	76	
335.99232	78	
336.86249	108	
336.94806	286	1+
338.38527	96	
340.94006	330	1+
342.77383	106	
343.92076	88	
346.83917	84	
349.71090	134	
355.28702	98	
356.82560	172	1+
364.02686	78	
364.69721	76	
365.73191	84	
365.84906	76	
366.75854	74	
367.90459	92	
367.95902	94	
END IONS

###FS:    #m/z: 322.93007 #charge 1+
###MS: 138
###MSMS: 139
BEGIN IONS
TITLE=Cmpd 103, +MS2(322.9301), 28.0-35.0eV, 3.0min #139
RTINSECONDS=179.572
SCANS=138-139
PEPMASS=322.93007	4667196
CHARGE=1+
80.21266	88	
191.93789	92	
192.88812	68	
196.89774	72	
197.86888	100	
198.03812	80	
199.88977	74	
201.04430	182	
201.99573	72	
202.86762	82	
204.49370	90	
205.89420	68	
205.94521	70	
205.97335	110	
208.90533	70	
215.92384	70	
217.89866	72	
218.98220	76	
220.05197	86	
220.95282	70	
220.97076	92	
222.95381	182	
225.04299	80	
226.15375	74	
226.97250	94	
227.15961	78	
227.63884	80	
227.86127	80	
227.92719	116	
228.08869	74	
228.43617	84	
229.02310	76	
229.84521	70	
230.88964	236	
232.50577	98	
233.88746	88	
233.90805	74	
235.88179	68	
237.83637	72	
237.88219	70	
237.99921	110	
239.08018	304	1+
239.78642	180	
239.87310	86	
240.13694	76	
240.26250	84	
240.81762	122	
240.93996	3654	
241.82425	78	
241.93869	8512	1+
242.75495	70	
242.81922	114	
242.91543	72	
242.94100	6180	1+
244.81940	198	
244.93999	1526	1+
245.44053	88	
245.81988	82	
246.97493	248	1+
247.04372	72	
247.95329	84	
248.84085	124	
250.98090	90	
251.02934	88	
251.16193	78	
253.88987	94	
254.84621	106	
254.86893	88	
255.44172	74	
257.80830	72	
257.89670	70	
258.04680	72	
258.83364	248	
258.85373	70	
260.33578	200	1+
260.82724	360	1+
261.14668	78	
261.83006	302	1+
262.84796	68	
263.35015	78	
263.42948	82	
263.82832	308	1+
265.02229	72	
265.86301	450	1+
265.96469	74	
266.79438	82	
266.86682	378	1+
267.04109	72	
268.58476	76	
268.84596	158	
268.94054	154	
268.99511	72	
269.80525	86	
269.95883	84	
271.81789	84	
271.84517	128	
271.90072	68	
273.79352	306	1+
273.81354	74	
273.92746	70	
274.94277	76	
275.80856	152	
276.80842	104	
276.85647	148	
277.84150	208	1+
278.14404	76	
279.09153	910	1+
279.79900	98	
279.92078	74	
281.84452	74	
282.28993	70	
282.81102	72	
282.85637	134	
283.36160	108	
283.79610	88	
283.85002	112	
284.29971	198	
284.84374	76	
284.88093	82	
284.91834	72	
285.80635	80	
285.88365	124	
286.86236	126	
287.91263	100	
289.75546	72	
289.79784	146	
289.87593	102	
290.57526	70	
290.88402	72	
291.56607	88	
293.95737	78	
294.85488	124	
297.82226	76	
297.85642	70	
298.82464	88	
298.92078	106	
299.09530	88	
299.75375	78	
299.78358	224	
299.84527	88	
299.87922	68	
300.16234	70	
301.78516	80	
304.80675	84	
305.81991	72	
307.79678	158	
307.81698	176	1+
308.80065	74	
308.87321	228	1+
309.90202	76	
309.91974	72	
310.57055	82	
311.13553	72	
311.82693	74	
312.80455	70	
312.82426	80	
312.90981	98	
313.98581	70	
314.81732	200	
314.87434	76	
319.82223	86	
319.85062	78	
321.80374	72	
321.95379	72	
324.89181	152	
326.33314	70	
END IONS

###FS:    #m/z: 340.94060 #charge 1+
###MS: 138
###MSMS: 140
BEGIN IONS
TITLE=Cmpd 104, +MS2(340.9406), 28.0-35.0eV, 3.0min #140
RTINSECONDS=180.344
SCANS=138,140
PEPMASS=340.94060	1632754
CHARGE=1+
183.86769	72	
187.03786	102	
190.92870	94	
190.94746	82	
192.93171	108	
192.95122	80	
198.87384	92	
204.36585	94	
204.87707	82	
205.89387	76	
206.94695	76	
209.95558	80	
210.93800	218	
211.96556	74	
212.87649	140	
213.87791	122	
213.93871	1174	1+
214.87332	92	
214.89669	78	
215.88797	214	
215.93715	268	
217.80269	84	
218.90959	82	
221.89242	82	
223.83135	140	
223.95799	122	
223.97447	94	
225.89910	80	
226.97065	82	
227.89471	98	
228.89008	134	
228.90793	86	
228.93834	198	
229.95327	80	
230.05923	72	
230.20657	102	
230.83363	116	
230.89029	336	
230.95305	96	
231.88720	256	1+
231.95006	1894	1+
233.89872	260	
233.94866	298	
235.86269	134	
235.88867	92	
236.83370	88	
238.83711	72	
239.79458	72	
239.89957	74	
240.63971	88	
240.84400	190	
241.81830	76	
241.85016	104	
241.89256	76	
242.83404	96	
243.20636	82	
243.83361	122	
244.95403	140	
245.84184	100	
246.48640	98	
246.86619	72	
246.97551	154	
248.90061	174	
249.96201	648	1+
250.89739	120	
250.94587	80	
251.07827	88	
252.92208	96	
253.35192	96	
254.90429	118	
254.96694	564	1+
256.85307	154	
256.87025	74	
256.96042	286	
257.85182	96	
257.94029	90	
258.84422	570	1+
258.91339	112	
258.95882	104	
259.90227	78	
259.95869	120	
260.83507	136	
260.85233	76	
260.92986	100	
261.84102	216	
261.85558	142	
261.90483	98	
261.93699	84	
262.82648	80	
262.92193	88	
263.87048	86	
263.90799	72	
263.97785	78	
264.85582	114	
264.99754	100	
265.08241	114	
265.86174	92	
268.84243	222	1+
268.97199	144	
271.18663	82	
271.87350	128	
272.91848	508	1+
272.97506	78	
273.81167	74	
273.84215	78	
274.03701	80	
275.84510	76	
275.89623	84	
276.22856	100	
276.85474	584	1+
276.95345	80	
277.56531	78	
277.96454	106	
278.84539	692	1+
280.93442	72	
280.95260	76	
286.94043	106	
286.98252	72	
287.35862	76	
288.86756	72	
290.85918	138	
293.41425	86	
294.59354	90	
294.85455	244	1+
294.88621	74	
296.90304	92	
297.87933	442	1+
297.99368	80	
299.85246	116	
299.92078	128	
300.85944	108	
300.98183	90	
302.91703	88	
305.09416	84	
305.17771	72	
305.65428	90	
305.92892	90	
307.79698	300	1+
309.88707	78	
310.87136	130	
313.80543	88	
314.95069	88	
315.40410	72	
318.52122	74	
321.08160	84	
321.88522	72	
323.87916	168	1+
323.99051	74	
325.86034	94	
327.86292	78	
328.81779	86	
328.95546	102	
329.70424	90	
330.03653	88	
330.81119	132	
330.83344	72	
331.62680	100	
332.80418	72	
332.88220	88	
334.87743	74	
340.28476	74	
340.83435	122	
341.77137	88	
342.89985	122	
END IONS

###FS:    #m/z: 363.95672 #charge 1+
###MS: 138
###MSMS: 141
BEGIN IONS
TITLE=Cmpd 105, +MS2(363.9567), 28.0-35.0eV, 3.1min #141
RTINSECONDS=181.117
SCANS=138,141
PEPMASS=363.95672	893314
CHARGE=1+
138.17866	100	
180.89101	84	
182.87479	148	
187.86654	82	
187.93572	78	
189.86069	308	1+
190.97951	84	
191.85782	194	
196.88463	138	
199.87235	92	
200.94926	138	
203.92881	80	
204.00548	106	
207.87497	356	1+
207.94956	386	
209.54652	82	
209.94347	1464	1+
210.88427	254	
210.95671	108	
212.87902	2556	
214.90477	142	
215.41176	82	
216.40798	80	
218.91424	166	
218.99107	92	
222.95316	432	1+
224.95058	928	1+
224.99091	126	
226.02819	94	
226.94743	9316	1+
227.97988	84	
228.46150	122	1+
228.80012	82	
228.83182	206	1+
228.89375	542	
228.94218	9636	1+
228.99338	92	
229.92566	90	
229.98122	146	1+
230.85329	86	
230.88888	3876	1+
232.88538	410	
234.06342	102	
234.87982	300	
235.85411	100	
237.05617	184	
237.83842	82	
239.06738	128	
239.08588	84	
239.93438	112	
240.08363	84	
240.82207	114	
240.83784	90	
240.93983	820	
240.96470	128	
241.94008	1130	1+
242.82070	126	
242.94216	692	1+
242.95940	778	1+
243.06322	82	
243.81958	340	1+
244.88459	98	
244.95704	4384	1+
245.83705	80	
245.94199	390	
246.90889	266	1+
246.95348	5830	1+
248.03251	86	
248.90016	1118	
250.03056	88	
250.79889	84	
250.89320	192	
250.94788	134	
250.97232	170	
250.98322	104	
251.06624	128	
251.90786	84	
252.89385	128	
253.90607	414	1+
253.95612	94	
254.01670	80	
255.49065	90	
258.40249	88	
258.83301	350	1+
258.90541	112	
258.97569	282	
259.03357	82	
259.97724	118	
260.83271	134	
260.96703	178	
261.83083	176	
262.82800	438	1+
263.85719	186	1+
263.97787	118	
264.09603	94	
264.96107	84	
265.89044	82	
266.81173	272	1+
267.88862	82	
267.97381	756	1+
268.84308	150	
269.97093	862	1+
270.81073	90	
271.80369	96	
271.91593	208	
271.95631	142	
272.09539	92	
273.81346	78	
274.53355	92	
275.91867	84	
277.03137	82	
277.39099	92	
277.50371	88	
277.85328	88	
279.79751	246	
279.86079	86	
280.79331	406	
280.81470	80	
280.85037	102	
280.90997	86	
280.92434	80	
281.78970	534	1+
281.82014	400	1+
281.85884	90	
281.89189	240	1+
282.85555	154	
282.89524	146	1+
283.07068	110	
283.18596	80	
283.86073	94	
284.80022	86	
284.85561	142	
285.84760	116	
286.84161	204	1+
287.09450	86	
287.87537	100	
289.87231	112	
289.88895	94	
292.43069	82	
293.12170	128	
293.94024	96	
294.86386	124	
295.84283	182	1+
296.80552	202	
297.80894	106	
297.88155	86	
298.80309	1176	1+
298.82183	250	
300.79824	420	1+
300.87325	82	
301.86064	330	
302.88410	146	
302.90222	82	
303.80915	414	1+
303.85628	590	1+
304.87804	172	1+
305.48050	82	
305.82959	180	1+
307.12753	236	1+
311.00562	90	
315.28409	88	
316.81835	536	1+
317.93590	250	1+
318.90256	100	
319.87034	104	
320.13998	142	
320.43973	82	
321.11665	90	
321.82356	244	1+
321.86767	286	1+
322.92813	226	1+
322.95466	80	
323.80777	164	1+
324.87211	156	
326.87252	406	1+
327.38058	78	
328.82426	80	
328.95344	114	
334.36037	110	
336.89542	96	
336.94509	364	1+
338.91113	78	
338.94520	90	
339.82840	318	1+
340.94022	178	
341.94475	80	
344.19855	82	
344.72349	186	1+
346.78997	118	
347.38165	80	
349.12219	86	
350.42301	194	
350.88722	100	
354.77691	118	
362.33981	94	
363.83253	216	1+
365.42635	94	
365.74045	92	
368.77892	82	
END IONS

###FS:    #m/z: 322.93008 #charge 1+
###MS: 142
###MSMS: 143
BEGIN IONS
TITLE=Cmpd 106, +MS2(322.9301), 28.0-35.0eV, 3.1min #143
RTINSECONDS=184.782
SCANS=142-143
PEPMASS=322.93008	4499272
CHARGE=1+
109.24183	78	
142.56489	70	
157.94994	130	
188.99588	76	
192.02301	70	
192.88801	80	
193.89405	82	
196.88563	78	
200.83685	76	
200.87715	80	
205.04729	86	
205.11773	86	
205.94903	126	
210.90115	128	
212.83162	74	
216.05932	72	
218.88683	134	
222.95618	444	1+
223.91015	70	
226.84292	72	
227.03558	74	
227.46286	84	
227.78522	68	
227.93161	72	
228.85932	80	
228.90797	68	
228.93135	124	
230.01645	70	
230.82840	142	
230.85515	132	
230.89985	68	
231.89724	126	
232.82796	68	
233.85741	76	
233.92136	76	
233.94373	70	
235.82215	74	
238.39548	78	
238.84120	98	
238.94270	176	
239.07292	126	
239.79022	112	
239.95430	118	
240.15603	78	
240.42267	92	
240.82432	170	
240.94085	1804	
240.96333	236	
241.82950	128	
241.89081	86	
241.94275	1834	
242.94195	5702	1+
243.81580	194	1+
244.40663	86	
244.86951	74	
244.94001	1430	1+
245.83500	72	
246.13421	74	
246.39366	88	
246.84677	76	
246.97379	122	
247.85292	72	
247.97700	74	
248.19344	82	
249.22732	88	
249.87028	74	
251.73257	106	
252.97483	74	
253.41459	104	
253.88563	100	
253.90720	70	
253.92501	72	
254.00497	78	
254.87874	82	
255.78309	92	
256.93523	76	
257.40597	88	
257.80006	86	
258.79495	78	
258.83580	618	1+
258.90919	94	
259.94354	84	
261.08202	130	
261.83531	294	
261.85349	86	
262.38646	144	
262.82825	254	
262.92995	90	
262.94381	80	
263.83402	154	
264.83634	74	
264.99033	68	
265.18837	88	
265.85479	94	
266.34921	92	
267.10133	78	
267.13365	78	
267.89469	146	
270.40857	80	
270.86499	158	
271.80605	116	
272.78814	110	
273.79279	90	
273.86497	84	
275.81179	112	
276.85132	92	
276.94344	68	
277.80640	74	
278.09477	68	
279.09049	758	1+
280.81270	78	
281.09461	76	
281.15870	92	
281.86874	206	1+
281.96013	100	
282.78430	158	1+
283.06919	132	
284.29319	144	
284.86077	98	
286.29816	84	
286.34602	94	
287.77097	84	
287.81052	78	
287.85029	80	
288.08813	68	
289.79225	98	
289.88237	202	
290.24271	86	
290.86220	78	
291.80466	178	
292.80824	98	
293.79963	262	1+
293.82241	76	
293.97851	94	
294.92400	90	
295.83810	72	
295.87392	72	
299.42654	92	
299.79266	72	
300.81118	86	
301.01372	78	
301.41419	74	
302.77232	90	
302.87888	292	1+
307.79770	108	
307.89483	138	
308.80414	76	
308.87530	152	
309.86781	72	
312.80218	126	
313.80118	82	
314.87423	72	
318.29597	90	
319.77827	80	
321.38081	72	
321.81504	72	
322.37699	72	
326.96099	72	
327.08505	70	
327.87649	84	
END IONS

###FS:    #m/z: 340.94058 #charge 1+
###MS: 142
###MSMS: 144
BEGIN IONS
TITLE=Cmpd 107, +MS2(340.9406), 28.0-35.0eV, 3.1min #144
RTINSECONDS=185.554
SCANS=142,144
PEPMASS=340.94058	1710076
CHARGE=1+
55.96760	80	
190.94731	102	
191.95119	174	
192.92483	114	
194.31485	114	
197.88605	82	
203.89914	76	
203.92901	80	
207.08662	74	
208.95678	146	
212.44496	94	
212.87967	110	
213.87724	78	
213.93780	1388	1+
214.84765	74	
215.86089	98	
215.88607	702	1+
217.94206	104	
219.00596	84	
219.87528	72	
227.17598	78	
228.84599	124	
228.94157	128	
230.85088	134	
230.88724	208	
231.89023	230	
231.94988	988	1+
232.89176	486	1+
233.94867	188	
234.88817	358	1+
234.96283	76	
236.80483	166	
236.85549	124	
237.06635	84	
237.86689	76	
237.90471	94	
238.82584	76	
239.88702	136	
239.90322	92	
240.83673	138	
241.84276	470	1+
241.90215	82	
244.90217	86	
245.03288	80	
246.09489	90	
246.39159	104	
246.91252	72	
246.97724	108	
248.89982	260	
249.04319	70	
249.12482	78	
249.90323	134	
249.96311	712	1+
251.01029	72	
251.87454	74	
251.95673	126	
252.00411	102	
252.46928	76	
254.96619	598	1+
255.07117	156	
255.80475	88	
255.90650	224	1+
256.96242	130	
257.01188	74	
257.45521	108	
257.80192	132	
257.85080	118	
258.40994	76	
258.84653	312	
258.97468	108	
259.84583	152	
259.95663	172	
260.83747	122	
261.84359	104	
261.89741	80	
262.38453	90	
262.92611	254	
262.96851	74	
263.84435	156	
264.34506	96	
264.86451	236	
265.04229	76	
266.43567	78	
266.88085	96	
266.91267	74	
267.83815	72	
268.84057	296	1+
270.83987	112	
270.93921	184	1+
271.00067	78	
271.83418	78	
272.91629	270	1+
272.95872	72	
272.97576	288	
275.81066	82	
275.86150	76	
276.85756	124	
277.85934	724	1+
277.89833	74	
278.84492	746	1+
278.91188	176	1+
280.10500	88	
280.20354	90	
280.79636	90	
280.83530	70	
282.86807	80	
283.95126	94	
284.35692	84	
284.79830	76	
286.90937	74	
289.02865	80	
289.37705	86	
289.79124	142	
289.87147	174	1+
291.36073	88	
291.41927	100	
291.81393	78	
291.85376	70	
292.86335	92	
294.02033	100	
295.83037	116	
295.97464	78	
296.22777	72	
297.86395	74	
297.89894	92	
298.45618	82	
299.78358	168	
299.87933	404	1+
301.12458	94	
301.38660	78	
301.85731	94	
302.27625	76	
302.35678	80	
302.41275	80	
302.94622	134	
303.88575	76	
303.93700	74	
305.58142	76	
305.80630	124	
307.79532	166	
307.86314	78	
307.88302	178	1+
308.86997	106	
313.89877	78	
313.94690	98	
315.79662	72	
315.85984	72	
316.39012	72	
317.87531	78	
318.81089	82	
320.90880	112	
323.97038	82	
324.78203	76	
324.89265	74	
325.88506	106	
326.90107	94	
328.18791	82	
328.88668	272	1+
329.93543	82	
333.82433	74	
334.74658	88	
334.87453	84	
335.75698	82	
337.91519	96	
341.75639	70	
342.27850	86	
342.76263	84	
344.00029	72	
344.80964	78	
END IONS

###FS:    #m/z: 363.95670 #charge 1+
###MS: 142
###MSMS: 145
BEGIN IONS
TITLE=Cmpd 108, +MS2(363.9567), 28.0-35.0eV, 3.1min #145
RTINSECONDS=186.326
SCANS=142,145
PEPMASS=363.95670	909708
CHARGE=1+
100.91074	82	
184.85440	84	
186.94542	94	
189.86337	222	
191.85813	690	1+
194.89140	102	
196.88583	126	
204.10942	88	
205.93287	92	
207.40565	172	
207.94674	114	
209.94385	2176	1+
210.88466	356	
212.87892	2346	1+
213.45741	108	
218.90900	114	
219.86097	90	
219.91003	100	
222.95362	542	1+
224.94961	1192	1+
225.99219	80	
226.90481	82	
226.92178	84	
226.94712	11070	1+
226.97609	152	1+
227.01380	86	
227.88235	130	
227.92934	92	
228.89401	618	
228.94249	11414	1+
229.37324	88	
230.85898	92	
230.88892	3630	1+
232.88294	680	1+
236.95458	102	
237.42769	84	
238.06076	152	
240.82473	132	
240.94005	266	
240.96228	396	
241.90030	126	1+
241.94002	1442	1+
242.82273	116	
242.94225	960	1+
242.95971	408	
243.82459	530	1+
244.09204	130	1+
244.82626	312	1+
244.95778	6024	1+
245.57136	100	
245.94203	176	
246.90716	188	
246.95273	7344	1+
247.42592	84	
248.80431	140	
248.85695	218	
248.89909	1456	1+
250.94981	254	1+
250.96975	328	1+
252.11038	104	
252.95940	86	
253.34955	108	
253.90623	138	
254.85120	82	
254.88702	102	
255.37324	82	
257.84533	100	
257.91000	82	
258.83469	152	
258.88357	94	
258.90942	98	
258.97342	134	
259.10086	84	
260.90648	88	
261.79198	82	
261.83846	280	
261.96872	154	
262.54763	82	
262.83281	174	
263.96599	90	
263.98179	106	
264.90178	98	
264.96373	242	
265.08440	112	
265.15249	90	
266.79420	88	
266.81555	278	
266.85088	112	
267.42076	106	
267.78494	132	
267.97222	806	
268.05134	82	
268.80996	110	
268.83836	102	
269.96922	1066	1+
270.82313	92	
270.83912	220	1+
271.42951	86	
271.91278	228	
273.91002	94	
275.80012	88	
275.85335	552	1+
276.80893	120	
276.85522	472	1+
278.79879	112	
278.84328	122	
279.10070	138	
279.79324	92	
280.79332	744	1+
280.84462	94	
281.39735	84	
281.85153	206	
281.99294	86	
282.81995	106	
282.83090	124	
283.82116	244	1+
283.85068	116	
283.87645	82	
284.78942	194	1+
284.86064	126	
285.84102	398	1+
286.41539	152	
288.43796	82	
289.88132	134	
291.85732	116	
292.80457	92	
293.11890	106	
294.43713	84	
294.85059	80	
295.85912	214	1+
296.38943	80	
296.80937	212	
297.80775	82	
298.80244	854	1+
299.78569	88	
299.87277	96	
301.79719	316	
301.81343	152	
301.85698	268	
301.87548	164	
301.98394	102	
302.81008	212	
302.86755	184	
303.42148	94	
303.80862	128	
303.85668	782	1+
304.44886	84	
305.84977	88	
306.11803	90	
308.80101	88	
309.42062	90	
309.87165	230	1+
310.39748	98	
311.13541	84	
312.82087	92	
312.84458	86	
314.09241	100	
315.87946	84	
316.81398	174	
317.43085	92	
317.81178	84	
318.80899	114	
320.82858	94	
321.81712	168	
321.86595	246	
322.88498	206	1+
322.93017	344	
323.81776	110	
326.32610	108	
326.87447	298	1+
328.88857	158	1+
330.81509	144	
332.62467	106	
333.95610	88	
335.82148	212	1+
336.94250	274	1+
337.12782	96	
337.91290	100	
338.76054	214	1+
339.82891	162	
339.85213	88	
340.93776	316	1+
341.87672	110	
343.71592	84	
344.75584	86	
345.94569	86	
346.92395	116	
356.76997	88	
357.72104	86	
362.84747	112	
END IONS

###FS:    #m/z: 507.84564 #charge 1+
###MS: 146
###MSMS: 147
BEGIN IONS
TITLE=Cmpd 109, +MS2(507.8456), 28.2-35.2eV, 3.2min #147
RTINSECONDS=190.003
SCANS=146-147
PEPMASS=507.84564	272798
CHARGE=1+
196.01408	384	
209.94126	176	1+
214.88584	142	
216.90217	146	
224.97620	374	
232.89726	372	
234.88482	132	
235.89513	146	
237.04943	144	
238.87380	126	
239.07320	204	1+
252.07816	142	
252.09679	142	
253.83217	196	1+
254.96450	142	1+
259.86505	128	
259.88525	158	
259.91704	170	
260.89678	136	
262.88627	170	
265.90001	210	1+
266.09236	288	1+
266.16466	262	
268.79145	218	1+
268.88911	202	
269.44456	128	
269.89602	166	
269.92832	182	
270.85506	136	
272.37319	162	
272.85739	326	1+
275.84811	130	
280.08146	128	
281.83924	132	
284.39809	126	
287.85191	874	1+
288.10855	132	
288.87235	544	1+
288.89375	156	
289.04026	254	
289.84462	138	
289.87689	314	1+
290.86484	392	1+
291.80693	268	1+
293.87243	1422	1+
294.81227	182	1+
294.92180	180	1+
295.98486	124	
297.01554	184	
298.85537	290	1+
301.87699	218	
301.95822	232	1+
302.87277	146	
303.87000	578	1+
304.80317	148	
305.86415	960	
306.36839	234	1+
306.84475	178	
307.88645	210	
308.14319	1576	1+
308.83801	250	1+
308.87176	1730	1+
309.88826	294	
310.81373	162	1+
310.89471	138	
311.16254	432	1+
311.88332	2182	1+
311.90610	184	
311.93964	138	
314.86495	642	1+
316.81274	180	
317.82204	142	
319.87254	142	
322.87772	434	1+
323.87935	310	1+
324.37298	192	
324.85783	322	1+
325.90012	146	
326.72448	142	
326.88221	2394	1+
327.85683	174	
328.85259	138	
328.87969	374	1+
328.90047	186	
330.16452	214	
330.81945	362	1+
330.87969	304	
331.89273	358	1+
332.71981	126	1+
332.86690	600	1+
333.38301	140	
333.83021	252	1+
334.90378	138	
335.88499	292	
336.86026	150	
336.88643	254	
337.88053	134	
338.72469	210	1+
338.88316	462	1+
342.90306	318	1+
343.87336	172	
344.88087	194	1+
345.78268	140	
347.77586	230	
348.78804	130	
348.83035	150	
349.75749	760	1+
350.83777	190	
350.88632	518	
352.84784	626	1+
352.88750	128	
354.87170	126	
355.89263	224	1+
356.84838	238	1+
357.79148	290	1+
358.75588	128	
358.79263	196	1+
362.80000	164	
362.83618	260	1+
365.73516	266	1+
365.78006	232	
366.79589	132	
366.83881	742	1+
367.71362	158	
367.76442	432	
367.86065	180	
368.70750	462	1+
368.77080	204	
368.89482	180	
369.77781	130	
369.81037	142	
369.84474	142	
369.90451	138	
370.79673	780	1+
370.84164	128	
372.82521	164	
373.78368	176	
373.83609	166	
373.87801	156	
374.72945	138	
374.81544	292	1+
380.72888	132	
380.85656	212	
381.84070	142	
382.73042	130	
383.77734	180	
384.82491	346	1+
384.85071	1016	1+
388.91705	126	
389.20086	222	
390.20599	228	
390.77752	376	1+
390.84199	504	
391.80040	168	
391.84079	278	
391.86598	178	
392.07217	304	1+
392.82749	382	1+
392.86440	126	
393.39842	256	1+
393.73301	390	1+
393.88827	132	
394.73604	310	1+
394.81932	162	
394.84001	154	
397.73608	132	
398.72999	364	
398.84554	188	
399.85238	166	
400.72838	136	
402.80278	416	1+
403.86973	392	1+
405.76515	286	1+
405.85825	372	
406.86696	204	
407.74642	300	
407.81670	144	
407.86692	1272	
408.07123	138	
408.74870	268	
408.85361	1056	1+
409.72382	272	
409.74162	186	
410.73502	254	
410.83853	296	
410.86059	224	
411.73816	164	
411.81154	222	1+
411.83253	126	
411.85959	148	
412.85696	134	
413.77700	180	
413.86629	440	1+
414.88219	220	1+
415.78837	190	1+
417.86396	166	
419.72515	172	1+
420.87435	154	
421.88208	486	1+
422.86166	562	1+
423.77369	430	
423.86283	366	1+
424.75773	148	
424.78089	350	
425.75587	930	1+
425.83787	128	
426.75988	578	1+
426.86126	1198	1+
427.68409	130	
427.73222	1534	1+
428.06186	210	1+
428.84757	1140	1+
428.88296	382	1+
429.09618	154	
429.69924	346	1+
430.85006	224	
431.76125	202	1+
431.87024	306	
432.76175	138	1+
432.86365	212	
433.86550	184	
438.87149	134	
439.89735	292	1+
440.71185	170	1+
440.83896	146	
444.76837	132	
444.86915	1222	1+
445.72211	146	
446.71011	422	1+
446.78797	134	
447.68834	346	1+
447.71204	362	1+
447.73600	414	1+
447.77420	134	
449.87693	364	
450.74727	432	
451.75601	192	
457.90379	620	1+
458.78035	172	1+
460.23183	170	1+
462.87906	632	1+
466.70939	160	
467.88787	850	1+
474.71268	134	
485.89638	444	1+
509.85549	166	
END IONS

###FS:    #m/z: 336.94551 #charge 1+
###MS: 146
###MSMS: 148
BEGIN IONS
TITLE=Cmpd 110, +MS2(336.9455), 28.0-35.0eV, 3.2min #148
RTINSECONDS=190.776
SCANS=146,148
PEPMASS=336.94551	65462
CHARGE=1+
80.25544	84	
131.80045	90	
154.04222	74	
175.02711	98	
182.86949	186	
185.03313	92	
196.88464	136	
196.95958	72	
198.95671	102	
200.87691	88	
202.95161	84	
209.94136	108	
210.88441	142	
211.06387	94	
211.94404	4978	1+
212.87826	1212	1+
213.89697	76	
213.93997	2278	1+
214.88540	494	1+
215.88570	340	1+
215.93638	80	
217.03511	84	
217.88052	106	
218.83560	102	
218.89168	102	
223.96239	258	1+
223.97363	108	
224.95152	80	
226.97636	74	
227.89504	116	
228.84498	76	
228.89419	192	
229.89577	144	
229.95546	3926	1+
230.88779	2392	1+
231.86563	78	
231.94959	3022	1+
232.83002	134	
233.94716	296	
234.88673	140	
235.87218	86	
235.89649	102	
235.94667	90	
236.80334	76	
237.06643	78	
238.02586	80	
238.05751	80	
238.43508	92	
239.91038	132	
240.36913	84	
240.86429	74	
241.80878	82	
241.83997	124	
241.88122	74	
242.59211	100	
242.84587	120	
243.85026	74	
246.04300	74	
246.38825	72	
247.96535	910	1+
248.89959	492	1+
249.96232	600	
249.98235	114	
250.82911	484	1+
250.95299	332	
250.99088	82	
251.03911	94	
251.07940	72	
251.95735	260	
251.98744	118	
252.03436	76	
252.97118	1998	1+
253.80355	122	
253.83399	74	
253.90376	578	1+
254.94651	124	
254.96602	1388	1+
255.07500	100	
255.50461	76	
255.88155	102	
255.94941	90	
256.26195	94	
256.84810	148	
256.96662	78	
257.86594	76	
257.89868	80	
258.84529	314	1+
259.94552	80	
260.82129	80	
260.92439	76	
260.94049	78	
261.83544	306	1+
265.08616	116	
266.88083	74	
267.00314	108	
267.84891	78	
268.84247	418	
269.84275	498	1+
270.80258	90	
270.97994	360	
271.91395	360	1+
271.96658	114	
272.97706	248	
273.96644	186	1+
274.38674	94	
275.86575	76	
275.95739	78	
276.85823	532	1+
277.01697	76	
277.08424	128	
277.83797	106	
278.21390	78	
278.40208	72	
278.83457	512	1+
278.97213	82	
279.83549	368	1+
281.04766	86	
285.38467	98	
285.84848	334	
286.84891	1102	1+
286.97798	96	
287.04168	78	
288.58398	114	
289.84912	310	1+
290.64442	84	
291.08605	76	
291.93316	82	
292.26065	72	
292.82767	72	
293.10357	136	
293.88712	90	
293.99617	112	
294.86756	236	1+
295.99617	72	
296.87156	74	
296.89105	214	1+
297.84712	90	
298.31089	142	
298.84092	206	1+
298.87642	96	
299.40743	84	
299.78363	98	
300.35349	100	
300.81777	74	
301.81426	174	1+
301.87058	104	
302.40419	78	
303.88394	80	
304.88200	72	
307.32033	114	
307.79683	178	
308.86829	350	1+
310.81714	72	
310.92771	72	
311.90509	102	
312.84238	78	
313.35281	92	
314.44978	80	
315.58713	88	
316.87068	192	1+
318.18186	96	
323.88641	132	
325.00336	84	
325.04110	80	
327.39634	78	
329.04917	78	
329.35889	88	
329.90295	88	
331.75891	72	
332.19937	78	
332.83516	86	
333.08180	108	
333.15261	92	
333.83082	76	
333.85540	84	
334.03713	74	
334.88383	100	
335.38961	92	
338.37097	88	
338.80022	72	
339.78608	122	
END IONS

###FS:    #m/z: 359.96142 #charge 1+
###MS: 146
###MSMS: 149
BEGIN IONS
TITLE=Cmpd 111, +MS2(359.9614), 28.0-35.0eV, 3.2min #149
RTINSECONDS=191.548
SCANS=146,149
PEPMASS=359.96142	54386
CHARGE=1+
184.86269	82	
191.10529	80	
191.95469	92	
192.88643	90	
199.95916	78	
201.87365	92	
205.41238	86	
207.40691	86	
207.94632	310	
209.94298	830	1+
213.94732	90	
217.84621	92	
220.88531	108	
221.96316	78	
222.95117	376	1+
224.06652	76	
224.16403	80	
224.94896	682	1+
226.04621	122	
226.89547	114	
226.94702	7410	1+
227.11997	78	
227.92594	150	
228.90489	92	
228.94207	6248	
232.82878	124	
232.94385	116	
234.94569	120	
235.89170	80	
236.87145	80	
237.05937	164	1+
238.13031	78	
238.97206	88	
239.90526	138	
240.83768	94	
240.86448	76	
240.93895	268	
240.96118	714	
241.07971	92	
241.12567	78	
241.90132	156	
241.94336	124	
242.90154	176	1+
242.96275	606	1+
244.88634	104	
244.95741	3560	1+
245.03738	78	
245.94530	98	
246.44776	84	
246.95261	3568	1+
247.87410	96	
248.80466	264	1+
249.09572	84	
250.95247	324	1+
251.06901	98	
251.92171	82	
252.95631	422	
253.83113	92	
254.11467	84	
254.89835	78	
256.87809	78	
257.89860	108	
258.80848	78	
258.83261	244	
259.84473	144	
260.83226	118	
260.94792	214	
260.96979	296	
264.81756	84	
264.96255	86	
265.06473	84	
265.82582	124	
266.81447	172	
267.97440	566	
268.79176	78	
268.82588	122	
268.96098	140	
269.53896	112	
269.85795	128	
269.96895	546	1+
270.10534	116	
270.80855	78	
270.83124	182	1+
271.48783	90	
273.96494	154	
274.00626	90	
274.41737	88	
274.89146	86	
275.96936	298	1+
276.85393	160	
276.92724	140	
277.10562	94	
278.09123	118	
278.79679	140	
278.86144	154	
279.10329	90	
280.79177	678	1+
280.85221	92	
280.86983	82	
280.89731	234	1+
281.10267	86	
281.11885	138	
281.86543	82	
281.92911	86	
283.88946	170	1+
283.98365	118	
284.82299	188	
285.03656	90	
285.81913	250	1+
286.03455	94	
286.78860	108	
288.84066	94	
288.85625	118	
288.95541	86	
290.78962	188	
290.82660	84	
290.89142	76	
290.91244	78	
292.82137	78	
293.11885	178	
293.36589	94	
294.01773	106	
294.81923	76	
294.85118	272	1+
294.88831	88	
296.80643	250	
297.80150	864	1+
297.97591	148	1+
298.80301	664	1+
298.86348	246	1+
300.43908	88	
300.78726	202	1+
300.92830	82	
303.73215	88	
303.76622	88	
305.84751	208	1+
307.10063	76	
308.81262	98	
309.80491	130	
309.89346	82	
310.41915	94	
310.87824	164	
313.87628	122	
313.93637	86	
314.37802	78	
314.82837	76	
315.80324	108	
316.90182	108	
317.86970	140	
318.94727	102	
320.18226	98	
320.89043	84	
320.95449	94	
321.84033	130	
322.92855	118	
324.88177	80	
326.39960	116	
334.80710	80	
336.40210	86	
336.94522	106	
338.17798	148	
338.86977	86	
339.26161	76	
340.94167	288	
342.32621	100	
343.28584	82	
344.88263	78	
348.89959	88	
349.82550	88	
350.83898	76	
351.18405	84	
355.09297	76	
355.35658	76	
356.77344	110	
362.34636	80	
364.74325	196	1+
END IONS

###FS:    #m/z: 507.84528 #charge 1+
###MS: 150
###MSMS: 151
BEGIN IONS
TITLE=Cmpd 112, +MS2(507.8453), 28.2-35.2eV, 3.3min #151
RTINSECONDS=195.231
SCANS=150-151
PEPMASS=507.84528	245764
CHARGE=1+
196.01588	462	1+
210.03322	308	
214.88602	360	
220.05448	120	
224.97757	246	
229.88353	128	
232.89404	292	
237.05820	216	1+
238.06312	150	1+
249.88412	142	
252.90553	198	1+
254.09453	206	
257.86903	486	1+
259.10580	122	
260.85469	124	
261.91307	118	
265.90786	154	
266.17034	242	
266.81702	280	1+
271.86402	136	
272.85382	202	
272.89124	124	
273.85852	130	
275.89368	142	
277.38714	372	1+
278.82623	308	1+
281.37550	256	
283.42280	136	
284.87354	142	
287.85250	798	1+
288.87028	240	
289.03420	170	
289.88171	282	
290.86756	818	1+
290.88353	154	
292.83118	206	
293.85580	116	
293.87434	1050	1+
294.81433	188	1+
295.98094	134	
296.85947	352	1+
298.79735	174	1+
298.85396	134	1+
300.83599	170	
300.86247	338	1+
301.33566	170	
301.84510	134	
301.89110	148	
303.86758	378	1+
304.85178	136	
305.79292	252	1+
305.86250	1134	
306.85423	166	
307.88980	292	
308.14214	1158	1+
308.87332	1014	1+
309.89056	346	
310.15782	788	1+
310.80361	238	1+
310.86436	172	
311.88450	2838	1+
313.88579	446	
313.98409	246	1+
314.82428	152	
314.86668	624	1+
316.37969	254	1+
317.38261	172	1+
318.86483	194	
319.86092	136	
319.88498	198	1+
320.84298	116	
322.97878	120	
323.87123	312	1+
325.89601	172	
326.88148	2314	1+
327.76251	118	
327.80512	140	
328.86978	158	
330.81253	148	
330.84752	180	
330.88288	206	
331.77889	150	1+
331.85522	206	
331.87039	870	1+
331.89634	180	
332.87250	678	1+
333.82000	150	
334.82187	170	
335.81347	118	
335.88494	126	
337.88045	572	1+
338.88386	334	1+
340.86457	262	1+
340.90706	136	
342.91160	124	
343.87528	132	
344.83372	116	
345.77626	154	
346.77462	176	
347.77037	366	1+
348.84418	126	
348.89617	156	
349.75496	374	1+
350.88032	688	1+
350.91402	284	1+
351.38200	118	
351.77449	232	1+
351.88102	462	1+
351.90357	158	
352.76257	232	1+
353.85080	322	1+
354.87203	224	1+
355.89224	160	1+
358.18495	158	
360.82087	126	
364.81143	138	
365.78799	228	
365.89291	280	1+
366.78535	326	1+
366.84409	486	1+
367.71029	828	1+
367.75952	236	1+
369.23697	128	
369.83647	158	
370.01666	118	
370.73171	120	
370.76713	126	
370.80555	444	1+
371.18822	298	1+
371.84496	126	
372.79257	294	
372.83335	218	1+
373.77895	164	
375.85254	158	
376.80859	232	1+
376.84349	148	
378.73830	164	
380.71605	478	1+
381.76248	132	
381.84331	336	
382.85366	158	
382.87050	248	1+
383.79606	174	
384.76945	130	
384.84861	1002	1+
385.77952	224	
385.93401	158	
386.00090	226	1+
386.77762	354	1+
387.60143	122	
387.74686	214	1+
388.03201	148	
389.19860	320	
389.72020	126	
389.79678	116	
390.83978	356	
391.74453	328	1+
391.84184	376	
392.74558	208	1+
392.82756	764	1+
392.85740	204	1+
395.74030	162	1+
398.72804	398	1+
398.86887	118	
399.68983	172	
399.84978	254	
400.85333	260	1+
402.81053	334	1+
403.86901	1122	1+
404.75240	362	1+
405.73355	172	
406.87105	170	
407.73363	278	
407.76025	136	
407.86492	2302	1+
408.75494	474	1+
409.72255	528	1+
409.73732	142	
410.07645	122	
410.83514	574	
411.81354	174	
411.83727	272	
412.84893	468	1+
412.86830	220	
413.72746	222	1+
413.75618	122	
413.79344	196	1+
413.85372	308	1+
415.75255	122	
416.88947	120	
417.81832	136	
418.84796	146	
419.72628	276	1+
420.70462	120	
421.76031	136	
421.88130	276	
422.87487	144	
423.76900	640	1+
423.86570	536	1+
425.75245	584	
425.77349	310	
426.76269	368	
426.86252	952	1+
427.73317	1070	1+
428.09364	166	
428.84409	992	1+
429.73302	136	
429.86162	304	1+
430.74286	212	
430.77116	126	
430.84528	190	
432.87181	140	
433.85783	128	
435.86022	124	
437.76148	150	
439.77156	190	1+
439.88978	164	
440.68200	220	1+
440.89432	142	
443.76424	212	
444.77235	120	
444.78665	134	
444.87211	1266	1+
444.92431	120	1+
445.74768	520	1+
446.10351	160	
446.73633	324	1+
446.79662	244	1+
446.87635	158	
447.70876	202	
448.71793	126	
448.77483	172	
448.89243	120	
449.87676	196	
450.70220	164	
450.74672	262	1+
456.90005	566	1+
457.90288	496	1+
462.88043	494	1+
463.73467	142	
467.88773	606	1+
468.70666	218	1+
468.77623	156	
469.88960	124	
470.73541	154	
485.89899	620	1+
498.72197	146	
501.54868	122	
506.79090	100	1+
509.86193	218	
END IONS

###FS:    #m/z: 336.94541 #charge 1+
###MS: 150
###MSMS: 152
BEGIN IONS
TITLE=Cmpd 113, +MS2(336.9454), 28.0-35.0eV, 3.3min #152
RTINSECONDS=196.003
SCANS=150,152
PEPMASS=336.94541	64988
CHARGE=1+
55.53497	70	
117.68193	90	
182.86632	152	
189.48078	112	
201.03373	76	
210.88062	318	1+
211.94393	2946	
212.87812	1446	1+
213.93979	1442	1+
213.97795	70	
215.88592	300	
215.90978	88	
215.93561	136	
217.88339	130	
217.94242	90	
218.84580	70	
219.83715	92	
219.93533	70	
223.06209	84	
223.96265	184	
224.84222	190	
226.89850	92	
226.94864	74	
227.79088	82	
227.90240	72	
228.89491	194	
229.95462	2428	1+
230.88903	1744	1+
231.82777	98	
231.91264	74	
231.95028	1234	1+
232.04921	90	
232.71932	86	
232.89228	330	1+
233.82810	122	
233.87829	88	
233.95549	130	
234.78271	76	
234.82856	128	
234.92163	86	
235.94808	148	
236.03697	88	
236.86222	80	
237.40845	78	
237.85178	80	
237.92933	92	
238.06483	158	
238.79739	72	
238.82585	74	
238.88666	78	
239.84597	140	
240.88553	72	
241.84441	394	
241.94245	74	
243.40000	94	
243.48617	74	
243.84103	124	
246.98979	100	
247.43742	80	
247.96605	508	1+
248.89903	588	1+
249.82925	114	
249.96242	334	
250.83754	504	1+
250.95305	266	1+
250.96572	150	
251.84227	292	1+
252.01897	100	
252.95230	106	
252.97100	1632	1+
253.90361	492	1+
254.37727	72	
254.40643	76	
254.96668	858	1+
255.17900	72	
256.15680	72	
256.86437	80	
257.87012	72	
258.82464	404	1+
258.84714	364	
258.89370	76	
259.54382	114	
259.82950	340	1+
259.85508	230	
259.95933	136	
262.05424	70	
262.89778	76	
262.95820	104	
263.87652	76	
265.08352	100	
265.91865	84	
266.80461	76	
267.83887	120	
267.87988	90	
268.84311	782	1+
268.95895	70	
269.11995	82	
270.46151	84	
270.97947	130	
272.97621	108	
273.86839	70	
273.91306	72	
274.86299	104	
275.95328	72	
276.06541	88	
276.10809	72	
276.85717	584	1+
277.10473	76	
277.83448	216	
278.83902	186	
279.47692	80	
279.83125	100	
280.35633	72	
282.86790	80	
283.09915	84	
283.78555	82	
284.95577	84	
285.85307	270	
286.85082	1134	1+
286.88703	72	
287.33059	78	
287.87249	106	
288.02848	144	
288.07745	78	
289.86069	158	
290.85525	288	1+
291.37735	92	
293.10514	146	
293.41865	86	
294.25836	86	
294.86260	116	
295.25932	98	
295.85949	166	1+
296.99676	80	
297.11509	72	
298.97000	74	
299.89197	76	
300.87295	76	
303.86031	114	
304.01197	70	
304.98035	78	
305.89488	70	
306.88132	72	
308.87944	126	
309.04031	70	
309.86648	342	
311.38699	80	
314.59314	70	
315.02721	86	
316.87772	70	
318.36566	76	
319.87266	74	
321.32157	86	
322.36150	90	
322.78263	74	
324.88233	88	
326.34920	72	
326.89228	84	
328.88682	78	
330.85787	76	
334.95349	90	
335.88457	80	
337.31047	76	
337.36679	80	
337.90608	86	
338.39600	86	
338.80039	74	
339.48330	110	
339.75737	80	
339.80456	116	
340.77890	86	
341.90381	78	
END IONS

###FS:    #m/z: 359.96113 #charge 1+
###MS: 150
###MSMS: 153
BEGIN IONS
TITLE=Cmpd 114, +MS2(359.9611), 28.0-35.0eV, 3.3min #153
RTINSECONDS=196.776
SCANS=150,153
PEPMASS=359.96113	52980
CHARGE=1+
74.95058	92	
102.87424	92	
124.58974	94	
177.93059	108	
178.94766	84	
183.55602	108	
187.98950	78	
192.93110	84	
195.93579	88	
196.92709	78	
201.16256	78	
206.94738	82	
207.94589	208	
209.94366	782	
216.42946	92	
216.89563	78	
217.38246	82	
217.98607	80	
222.95206	412	
224.76270	86	
224.94853	874	1+
226.92436	102	
226.94745	7094	1+
226.97476	98	
227.87411	86	
227.92812	78	
228.94239	6878	
229.08452	78	
229.94557	118	
230.85524	84	
233.40348	78	
234.43425	78	
235.03819	80	
236.99274	90	
237.05603	120	
238.06575	116	
239.98298	88	
240.82070	132	
240.93887	700	1+
240.96286	598	1+
241.79175	100	
241.89934	158	
242.96153	520	
244.89318	78	
244.95662	4358	
245.83355	204	1+
245.86000	78	
245.94334	122	
245.96930	368	1+
246.95245	4138	1+
247.88396	90	
248.80273	332	1+
249.47000	96	
250.95514	240	1+
252.87511	136	
252.95439	146	
253.91508	84	
254.94759	80	
254.99845	78	
256.85083	106	
258.80639	80	
258.84635	78	
258.97122	142	
259.85004	128	
260.83574	128	
260.87098	224	1+
260.96917	386	
262.39461	90	
262.82614	86	
262.95290	200	
263.87844	110	
264.96882	412	1+
264.99428	80	
265.08578	86	
266.16095	84	
266.81419	498	
267.45095	80	
267.79414	78	
267.97113	612	1+
268.01548	102	
268.95684	410	
269.96912	328	
271.84386	194	
271.86447	78	
272.11761	80	
273.90327	78	
274.84407	84	
275.96935	178	
276.11747	112	
276.80897	146	
276.85341	80	
276.96761	142	
277.47704	100	
277.81043	262	
278.79766	216	
278.83675	80	
279.84446	82	
280.79148	652	1+
280.83233	114	
281.10147	94	
281.49247	86	
281.87969	80	
281.99923	84	
283.81885	78	
283.84939	206	1+
283.93441	98	
283.98561	124	
284.03201	88	
284.82671	138	
285.33511	90	
288.03350	86	
290.47919	96	
291.42990	84	
291.78386	130	
291.79977	78	
293.91061	98	
295.86488	102	
296.80604	96	
297.21661	78	
297.80675	202	
298.80360	992	1+
299.92431	82	
300.30693	100	
300.95180	82	
301.78432	132	
302.96610	80	
303.88387	80	
303.94890	192	
305.82607	78	
307.13955	84	
308.80016	160	
308.88005	334	1+
309.79569	254	
309.90658	98	
311.13236	126	
312.85784	82	
313.83135	78	
316.81649	244	1+
317.86853	134	
320.25913	82	
321.81486	98	
322.59703	82	
322.81124	100	
322.93177	296	
323.23912	76	
323.81466	90	
326.82752	82	
327.00767	92	
330.39345	96	
332.89720	114	
335.05894	82	
336.12279	78	
336.94632	324	1+
337.89040	96	
338.82467	78	
340.79866	232	1+
340.94249	176	
342.87622	92	
342.90139	84	
343.29474	100	
345.00080	88	
347.83075	84	
350.79512	80	
351.12517	120	
352.88991	142	
355.71905	140	
358.79340	86	
363.95183	90	
364.85883	82	
END IONS

###FS:    #m/z: 322.93002 #charge 1+
###MS: 154
###MSMS: 155
BEGIN IONS
TITLE=Cmpd 115, +MS2(322.9300), 28.0-35.0eV, 3.4min #155
RTINSECONDS=200.456
SCANS=154-155
PEPMASS=322.93002	4312550
CHARGE=1+
60.06842	68	
181.89652	70	
182.87313	64	
185.86098	78	
191.96843	66	
193.88879	70	
193.92675	70	
200.88406	82	
201.04733	120	
202.04659	80	
207.96964	124	
209.93957	82	
210.21566	100	
211.04059	70	
213.86304	76	
213.91863	106	
218.84602	64	
221.89281	154	
222.86783	66	
222.95237	110	
223.95769	298	1+
224.87760	70	
226.89308	84	
227.83727	78	
227.92891	128	
228.89702	82	
229.02886	86	
229.83622	64	
230.82772	140	
230.84776	72	
232.84569	168	
233.88395	74	
234.52075	92	
234.88579	88	
236.89046	82	
237.80028	66	
238.88273	68	
238.94023	140	
239.02132	72	
239.08016	82	
239.78789	230	
240.82105	376	1+
240.83457	66	
240.94135	2642	
241.88150	210	1+
241.94195	1918	
242.82884	144	
242.85490	94	
242.94158	5188	1+
242.97822	74	
243.82094	656	1+
244.89447	100	
244.91754	70	
244.93942	1508	
244.99249	78	
246.39546	66	
246.98059	124	
247.38940	98	
247.80285	80	
247.93981	74	
248.84315	100	
248.86342	130	
249.98235	78	
250.84388	124	
250.94984	68	
251.07213	176	
252.82093	80	
253.83894	74	
254.83158	72	
255.79685	100	
256.07181	70	
256.89993	72	
257.89253	96	
258.83399	250	
258.88937	70	
259.83159	438	1+
260.33615	100	
260.95021	72	
262.83213	198	
262.91571	70	
262.96729	68	
263.09036	118	
263.14068	72	
263.45955	98	
263.83195	154	
265.07046	68	
265.08447	88	
266.08764	138	
267.03719	76	
267.22780	94	
267.79243	140	
267.84818	68	
268.13853	100	
268.95801	140	
269.87772	74	
270.79839	70	
270.84986	200	1+
271.79357	68	
273.79323	114	
274.78998	74	
274.94870	66	
275.81146	120	
275.86584	72	
275.95107	72	
276.02855	66	
276.84525	80	
277.86685	86	
277.97206	82	
278.84513	74	
279.09242	850	1+
280.11198	74	
280.14455	66	
281.11525	64	
282.80630	130	
283.07837	72	
283.85827	86	
284.29219	280	
284.87574	126	
284.89787	80	
284.93869	68	
285.31817	82	
286.43937	74	
286.87311	268	1+
287.84596	76	
288.81971	68	
289.40865	78	
289.78489	66	
289.80750	70	
290.78351	166	1+
291.75302	80	
293.00836	92	
293.81415	68	
293.95487	72	
294.84129	136	
296.80189	70	
299.86436	134	
300.80029	68	
303.36379	84	
304.87679	66	
304.93365	66	
305.93363	76	
306.80134	192	1+
306.88238	106	
307.82371	64	
307.88930	90	
308.87552	78	
310.87358	82	
311.15339	66	
312.82715	78	
312.88361	64	
313.82266	84	
314.08815	72	
314.82033	176	1+
314.88275	70	
319.96914	68	
322.99207	80	
323.93052	66	
324.21373	70	
324.89258	120	
325.73866	70	
325.88997	74	
327.20083	72	
END IONS

###FS:    #m/z: 340.94064 #charge 1+
###MS: 154
###MSMS: 156
BEGIN IONS
TITLE=Cmpd 116, +MS2(340.9406), 28.0-35.0eV, 3.4min #156
RTINSECONDS=201.228
SCANS=154,156
PEPMASS=340.94064	1525142
CHARGE=1+
85.82383	84	
157.78169	78	
171.72226	86	
186.45573	104	
190.92855	72	
190.94656	134	
192.92844	130	
197.92759	82	
203.88320	90	
203.93418	74	
205.96772	74	
207.91988	86	
210.93616	134	
212.87845	740	1+
212.91057	84	
213.93898	1576	1+
213.97618	80	
215.88420	176	1+
215.93664	264	
217.88385	144	
218.88507	158	
220.87438	128	
221.59568	72	
222.89624	124	
223.00188	72	
224.84137	124	
224.97539	136	
226.41270	84	
226.94490	132	
226.96715	140	
228.09693	74	
228.84675	128	
228.93768	144	
230.88911	778	1+
231.50352	86	
231.85011	128	
231.94915	1460	1+
232.89268	118	
233.40731	94	
233.89871	148	
233.94955	734	
234.90090	76	
235.43205	80	
235.89532	298	1+
236.62798	114	
239.84212	364	1+
240.46993	102	
240.84484	276	1+
241.83545	124	
242.04534	72	
243.82918	218	1+
246.97053	174	
247.97976	204	1+
248.02303	92	
248.85705	86	
248.89728	152	
248.96574	84	
249.90375	390	1+
249.96019	106	
250.96767	178	
251.95737	92	
253.00041	72	
253.10189	76	
254.90349	156	
254.96509	590	1+
255.90518	74	
256.86460	128	
256.96639	212	
258.84595	536	1+
258.85669	196	
259.85043	308	1+
259.96170	156	
260.83374	208	
261.44443	94	
261.50215	72	
261.83702	120	
261.91160	74	
262.83888	74	
262.92217	74	
263.80459	84	
264.97730	118	
265.90075	76	
265.95671	78	
266.04876	80	
266.87125	88	
267.88216	100	
267.89894	82
[truncated: 1,275,528 more chars]
