# Supplementary material for: High-Throughput Venomics
Source: J Proteome Res. 2023 Apr 3;22(6):1734–46. doi: 10.1021/acs.jproteome.2c00780 (PMC10243144; doi:10.1021/acs.jproteome.2c00780)
Supplement: Supplementary file 9 — pr2c00780_si_009.zip [file pr2c00780_si_009.zip › Manual files/Calloselasma rhodostoma MGF/210702_Calloselasma_halfplate000029_5.1.201.mgf]

###	D:\Data\Julien\210702_Cr_half_TFA\210702_Calloselasma_halfplate000029.d\ProteinAnalysisResults.mgf
###	D:\Data\Julien\210702_Cr_half_TFA\210702_Calloselasma_halfplate000029.d\analysis.baf
###	210702_Calloselasma_halfplate000029.d
###	Instrument: maXis HD
###	Manufacturer: Bruker
###    PeakWidth 0.30, MiniumIntensity 10, S/N 1Apply threshold 0, Threshold 10
###    Retain Residuals no, Create neutrally no,
###    FullScan Parameters: AdductIon (+)+H (-)-H, LowMass 0, HighMass 8000, MaxCharge charge decon 4, MinPeaks 3
###    Perf. isotope decon yes, Max Charge Istopic decon 6, MW agreement 0.00, Abund. cutoff 2.00, Envelope cutoff 75.00
###    MaxRes   Parameters: AdductIon (+)+H (-)-H, LowMass 0, HighMass 8000 
###    Perf. isotope decon yes, Max Charge Istopic decon 6, Abund. cutoff 2.00
###    MSn      Parameters: AdductIon (+)+H (-)-H, LowMass 0, HighMass 8000 
###    Perf. isotope decon yes, Max Charge Istopic decon 4, Abund. cutoff 0.05
###    Global Charge Limit: no 3, Prefer FullScan Result: yes, Export what: 2 (0=non deconv/1=deconv only/2=mixed), NoMSMSSignals: 150, Intensity threshold: 10, NoMSSignals (deconv): 2, NoMSSignals (non-deconv): 2, NormalizeData: no, SingleCharged: yes
###
COM=210702_Calloselasma_halfplate000029.d
USERNAME=Demo User

###FS:    #m/z: 355.06883 #charge 1+
###MS: 1
###MSMS: 2
BEGIN IONS
TITLE=Cmpd 1, +MS2(355.0688), 28.0-35.0eV, 0.0min #2
RTINSECONDS=1.3085
SCANS=1-2
PEPMASS=355.06883	2086
CHARGE=1+
206.94007	3888	
208.94660	6442	
209.94335	5084	
211.94467	19226	
213.93960	7286	
217.94144	10388	
222.95191	34560	1+
224.94985	15632	1+
226.12344	3136	
226.94684	171766	1+
227.19844	9070	
228.94255	272348	1+
230.89004	4202	
231.95447	3690	
234.97038	7238	
234.99837	4728	
235.12652	5350	1+
238.45432	10662	
239.07816	6046	1+
239.14650	4166	
239.23225	8398	1+
239.98116	3278	
240.96250	24244	1+
242.61839	4810	
242.96127	5632	
243.88205	4938	
244.95739	88256	1+
245.18415	3664	
245.94192	10302	
246.95220	82342	1+
247.23989	4244	
248.03197	2784	
249.18215	3394	
249.25568	3476	
249.91112	4948	
249.97180	72662	1+
250.94654	52770	1+
250.99802	8046	
251.19783	6350	
252.46982	3170	
252.94664	20128	
252.97132	879506	1+
253.21339	6746	
253.90479	19944	1+
254.94180	274270	1+
254.96644	289624	1+
255.22966	14466	1+
256.26083	6914	
256.91337	9308	1+
256.96386	43706	1+
258.88467	5326	
258.90951	3468	
258.96357	11596	1+
260.97655	3818	
261.97426	15978	1+
263.13294	3596	
263.97853	110832	1+
265.24993	2972	
265.97555	12498	1+
267.26546	3148	
267.97357	55460	
268.95964	36158	1+
270.98095	15748	
272.88089	8636	1+
272.95208	43358	1+
272.97577	6024	
274.27182	17600	1+
279.09154	5084	
279.22931	5218	
281.04853	4534	
281.24523	17068	1+
282.27686	17894	
282.97291	2798	
283.17320	4090	
283.26065	19104	1+
283.94682	9070	
284.29208	9628	1+
285.20353	2818	
285.22099	4304	
285.94159	210188	1+
285.98339	20956	1+
288.25065	11508	1+
288.28779	2904	
289.88440	3160	
290.26660	24332	1+
290.89180	4522	
291.09988	6576	1+
291.19448	3502	
291.21345	3478	
291.97352	13258	1+
292.05994	3980	
293.10738	3356	
293.20971	6082	
293.97450	22688	1+
293.99749	42360	1+
294.93690	6094	
295.12833	3728	
295.22476	12942	1+
295.96865	11406	
295.99135	22656	1+
296.29201	5246	
297.08029	16664	1+
297.22188	4706	
297.24009	14260	1+
297.90402	5000	
298.27215	6572	1+
298.96760	3356	
299.07555	2936	
299.11065	2724	
299.20091	3034	
299.23839	3354	
299.25385	2774	
300.28733	8172	1+
302.17261	8662	1+
302.30287	27970	1+
302.94464	9118	
303.95213	52432	1+
303.99455	10364	1+
304.28249	3130	
304.90296	3902	
304.92283	4752	
305.24463	2748	
305.95240	4470	
306.90370	11036	
307.18731	2918	
307.24587	38508	1+
308.14092	10530	1+
308.21448	4526	
308.87150	7842	1+
309.20455	3442	
309.22038	3004	
309.25849	8754	1+
309.27490	5746	
310.15676	12150	1+
310.30816	18544	1+
311.05393	4518	
311.16053	8116	1+
311.21943	7650	1+
311.27335	9488	1+
311.29100	4180	
311.86903	19260	1+
311.93520	7260	
311.98583	19268	1+
312.32392	10430	1+
312.90043	6304	
312.94793	7424	
313.21604	4082	
313.23373	3904	
313.25437	3342	
313.27476	5440	
313.28974	8886	1+
313.86609	6984	
313.92903	174528	1+
314.26735	3624	
316.28236	17600	1+
316.31830	9642	1+
318.29767	19496	1+
318.93432	100952	1+
319.28236	2916	
320.93391	224158	1+
321.23992	2978	
321.31210	3346	
322.15699	2698	
322.19343	4854	
322.27215	3128	
322.87631	7472	
322.90856	9416	
322.92960	4243690	1+
323.01669	3320	
323.11614	4406	
323.17772	8666	1+
323.23739	17204	1+
323.29087	3280	
323.32568	11488	1+
324.29054	14642	1+
324.87687	9462	1+
325.02980	2846	
325.25354	54422	1+
326.14694	6046	1+
326.17347	4582	
326.87144	80010	1+
326.96838	17558	1+
327.00685	8948	
327.19921	3644	
327.26897	69322	1+
328.31841	9786	1+
329.00314	8194	
329.22653	21664	1+
329.28322	13886	1+
329.87827	8992	1+
330.16757	7812	1+
330.26199	6738	1+
330.33468	52650	1+
330.91105	5332	
331.00017	2778	
331.10393	3244	
331.20878	3274	
331.30134	23506	1+
331.87839	3306	
331.93927	12310	1+
334.87321	5512	1+
334.95151	21254	1+
335.00213	38888	1+
335.25611	2740	
336.08522	3742	
336.17219	12210	1+
336.94538	434812	1+
337.06410	3710	
337.21611	6872	1+
337.25370	3208	
337.27030	3710	
338.14551	7358	1+
338.18741	2760	
338.33965	52438	1+
338.89600	3396	
338.94462	111434	1+
339.14375	7956	1+
339.23394	10640	1+
339.26848	6698	1+
339.87986	10430	1+
340.35419	13134	1+
340.94020	1965082	1+
341.02735	3314	
341.12916	4318	
341.19186	4352	
341.24852	48480	1+
341.28537	10398	1+
342.13124	6634	1+
342.33418	3310	
343.02546	6878	
343.18538	2868	
343.26493	66790	1+
343.29650	4362	
343.87676	15268	1+
344.02298	17586	1+
344.18359	4150	
344.31145	3284	
344.34989	21674	1+
344.88230	8892	1+
345.20276	7160	1+
346.02388	17866	1+
346.32835	9052	1+
347.02602	12996	1+
347.19988	4880	
349.16881	3718	
349.18892	6048	1+
349.24040	11206	1+
349.29269	29686	1+
349.89721	10360	1+
351.27195	21802	1+
352.16372	7330	1+
352.89225	65970	1+
353.21424	2718	
353.28329	3730	
353.30134	3002	
353.83100	2964	
354.09044	9234	
354.14934	3288	
354.31610	59572	1+
354.95425	7172	1+
355.06718	27002	1+
355.22920	7020	1+
355.26914	8524	1+
355.28090	3310	
355.36806	3030	
355.91867	4642	
356.34991	10832	1+
356.89082	3062	
356.95506	6774	
357.06537	4114	
357.24370	12970	1+
357.89054	3010	
357.96605	14496	
358.19838	3812	
358.36599	111136	1+
358.95045	84234	
359.25828	5334	
359.96105	325860	1+
360.17825	2718	
360.34513	2866	
END IONS

###FS:    #m/z: 363.88041 #charge 1+
###MS: 1
###MSMS: 3
BEGIN IONS
TITLE=Cmpd 2, +MS2(363.8804), 28.0-35.0eV, 0.1min #3
RTINSECONDS=2.081
SCANS=1,3
PEPMASS=363.88041	1570
CHARGE=1+
182.04984	156	
189.86456	274	
191.86007	262	
196.88247	158	
203.00000	142	
207.87921	274	1+
207.94844	180	
208.95158	114	
209.94329	878	1+
210.88637	156	
212.87807	704	1+
212.90406	104	
213.05003	122	
219.01030	118	
221.94269	144	
222.95370	886	1+
224.94820	1434	1+
226.17293	344	1+
226.94752	5014	1+
227.17754	296	1+
228.89630	170	
228.94232	5866	1+
230.89007	1428	1+
233.01689	124	
234.88854	154	
235.06925	128	
235.82667	122	
237.05888	328	1+
237.07642	124	
237.11076	174	
237.88272	118	
237.90743	206	1+
238.09966	112	
238.97970	118	
240.96329	818	1+
241.02767	190	1+
241.15945	144	
242.06354	140	
242.95871	710	
243.06973	140	
243.08475	110	
243.95988	354	
244.04032	244	1+
244.08305	168	
244.92066	104	
244.93290	126	
244.95774	2658	1+
245.02742	182	1+
245.07808	140	
245.29491	106	
245.94218	286	
245.98776	114	
246.04288	152	1+
246.40181	146	
246.95268	2230	1+
246.97529	254	1+
247.02184	124	
248.03241	120	
248.89985	564	1+
248.95051	194	1+
249.98642	144	
250.02296	122	
250.94929	148	
251.89002	120	
252.03845	126	
252.22738	166	
253.90323	126	
255.01499	152	1+
256.93745	116	
257.40924	194	
258.09319	246	1+
258.87862	162	
258.97440	112	
259.00427	350	1+
259.07555	200	
260.96893	724	1+
263.10661	230	1+
263.94625	356	1+
265.02573	178	1+
265.94332	466	1+
265.97509	182	
266.94791	390	1+
267.08037	126	
267.97314	598	1+
268.06634	138	
268.93897	420	1+
269.04852	146	
269.09041	218	1+
269.96981	256	
270.97683	246	
271.95686	152	
272.08247	318	1+
273.79130	144	1+
274.98840	224	1+
275.02105	214	1+
276.97199	266	1+
277.09186	270	1+
278.01156	1152	1+
278.07528	128	
278.09723	190	1+
279.01569	962	1+
279.21499	156	
280.10129	128	
280.17802	130	
280.90695	190	1+
281.01099	612	1+
281.10932	178	1+
281.83756	282	1+
282.04424	130	
282.08639	176	
282.17273	304	1+
282.98105	264	1+
283.07515	164	
283.09437	112	
283.56475	148	
284.04880	104	
284.07769	128	
284.87221	204	1+
285.09472	232	1+
285.12933	218	1+
285.84597	392	1+
285.94526	510	1+
286.74567	104	
288.05951	326	1+
289.10374	150	
289.87533	238	1+
291.01975	162	
291.05054	210	1+
291.11272	110	
291.16175	328	1+
292.86497	290	1+
293.03265	150	
293.13949	198	1+
293.86877	208	1+
293.91990	108	
294.03750	132	
295.01541	118	
296.80742	234	1+
297.14529	196	1+
298.13638	254	1+
298.95565	112	
299.02067	182	1+
299.99720	188	1+
300.16201	116	
300.93289	160	
301.26151	134	
301.86311	142	
301.92444	126	
302.18623	232	1+
302.22306	400	1+
302.85663	410	1+
302.96875	142	
303.10374	380	1+
303.85793	288	1+
304.26104	180	
304.92571	254	1+
304.96798	148	1+
305.03088	450	1+
305.22984	244	1+
306.89759	154	
307.28755	218	
309.10017	120	
309.31901	138	
310.15953	148	1+
310.30545	358	1+
310.87387	240	1+
311.34793	320	
312.32714	134	
312.86047	102	
312.95607	148	
313.14322	118	
314.79289	212	1+
314.97537	280	1+
316.05439	146	
316.14813	166	
316.87222	206	1+
316.97645	302	1+
317.29276	108	
318.07894	228	
318.14664	218	1+
318.93436	360	1+
319.12686	150	
319.20136	150	
320.10790	172	
322.11838	104	
322.93144	432	1+
322.99744	332	1+
323.14877	118	
324.24635	162	
324.25927	136	
324.32218	346	
324.89807	278	1+
325.15198	134	
325.19685	258	1+
325.24650	220	1+
325.29160	156	
325.93004	266	1+
325.96822	314	1+
327.12707	132	
327.79918	564	1+
328.06939	206	1+
330.20172	122	
330.21661	102	
333.05948	122	
334.87604	122	
335.05266	112	
335.86611	128	
336.16348	130	
337.01883	148	
337.10634	150	
339.10154	106	
339.82950	238	1+
341.35952	228	
341.40796	106	
342.20463	142	
342.27692	256	1+
342.36273	234	
343.20120	328	1+
344.09178	140	
344.28773	110	
344.97257	110	
346.08802	254	1+
346.17683	196	
346.27426	268	1+
347.12698	114	
347.15844	122	
347.24020	276	1+
348.21730	280	1+
349.09208	194	1+
349.12246	148	
349.32059	266	
350.01669	104	
350.18507	138	
350.34175	174	
351.13534	130	
351.33875	192	
352.03522	140	
352.18673	138	
356.18251	154	
357.85642	102	
358.17795	108	
360.16651	316	1+
362.22975	478	1+
362.25495	120	
362.27354	168	
363.03165	388	1+
363.11229	268	
363.22704	322	1+
363.30725	158	
363.33366	138	
364.10098	236	1+
364.30018	132	
365.91453	112	
366.24856	110	
366.31838	162	
366.37026	146	
367.21266	208	1+
367.33080	664	1+
368.42244	2726	1+
END IONS

###FS:    #m/z: 322.92976 #charge 1+
###MS: 4
###MSMS: 5
BEGIN IONS
TITLE=Cmpd 3, +MS2(322.9298), 28.0-35.0eV, 0.1min #5
RTINSECONDS=4.973
SCANS=4-5
PEPMASS=322.92976	1804684
CHARGE=1+
187.03643	100	
191.95476	828	
193.02757	126	
196.06341	200	1+
196.88464	128	
201.04348	272	
205.94856	286	1+
215.88414	774	1+
217.01716	190	1+
217.86959	118	
219.17182	186	
220.86440	214	
221.06612	128	
222.95142	484	1+
225.87679	110	
227.14088	120	
227.93164	142	
228.03236	212	1+
229.10161	100	
230.86109	134	
231.95687	324	1+
233.14144	316	1+
233.89799	152	
234.14630	232	1+
235.08405	336	1+
235.88971	174	1+
236.01118	98	
236.14393	134	
238.87585	112	
239.05301	106	
239.07718	790	1+
240.96293	206	
241.04414	116	
241.06479	148	
241.94507	228	
242.94446	116	
243.88244	860	1+
244.03989	334	1+
244.96608	106	
245.09770	114	
245.94267	124	
245.97900	180	
246.86978	98	
246.94780	122	
246.97493	556	1+
248.85155	140	
248.98533	302	
249.04357	162	
249.98968	184	
250.00977	108	
250.08748	130	
250.96966	334	1+
251.00998	116	
251.78925	134	
252.06351	124	
252.11617	144	
252.98359	140	
256.02978	106	
256.07237	134	1+
256.10666	262	1+
257.00869	122	
257.05814	110	1+
257.41811	100	
257.97949	272	1+
258.14957	100	
258.74366	100	
258.90419	130	
259.99917	148	
260.06540	176	
260.17153	218	
260.19245	230	1+
261.05795	122	
261.89243	318	1+
262.00079	146	
262.94776	114	
262.98123	462	1+
263.00070	116	
263.03497	120	
263.05971	118	
264.01042	106	
264.07341	284	1+
264.79411	108	
265.01865	746	1+
265.05626	330	
265.11276	166	
266.13877	114	
266.24559	120	
266.90567	216	1+
266.99826	424	1+
267.17795	134	
267.98020	128	
268.05936	114	
269.00639	170	
269.11264	134	
269.80141	112	
270.91406	104	
271.04125	136	
271.06878	114	
271.27653	108	
272.84460	156	
273.03455	100	
274.04447	166	
274.08135	302	1+
274.63765	98	
276.84664	160	1+
277.01171	126	
277.07677	102	
278.03918	300	1+
278.08472	1244	1+
279.01411	136	
279.06426	138	
279.08902	1076	1+
279.11285	192	1+
279.22619	460	1+
279.27041	400	1+
279.90086	132	
280.14291	782	1+
280.87746	306	1+
281.04884	332	
281.17285	278	1+
281.24627	236	1+
281.97051	106	
282.05468	218	
282.31326	104	
282.86031	138	
283.03231	460	1+
283.26077	398	
283.28151	124	
283.99978	122	
284.10521	98	
284.26433	288	
284.29223	1702	1+
285.09282	138	
285.15129	104	
285.22062	192	1+
285.90755	264	1+
287.02178	138	
288.22946	118	
288.98384	114	
289.08962	134	
291.02250	182	1+
291.07958	134	
292.09156	212	1+
293.06827	110	
294.15621	260	1+
294.91186	212	
294.99113	214	1+
295.08506	296	1+
295.20725	134	
296.91634	122	
296.94207	120	1+
297.05600	112	
297.84602	194	1+
299.05967	914	1+
299.22709	176	1+
300.11632	154	
300.21777	196	1+
301.26414	112	
302.04151	206	1+
302.08931	152	
302.88207	120	
303.04756	146	1+
303.14203	180	1+
303.17097	100	
304.22448	166	
304.26150	262	1+
305.03326	106	
305.11259	126	
305.19187	210	
306.03674	106	
306.22500	122	
306.27569	126	
306.82901	138	
307.13192	128	
307.16674	126	
307.23030	104	
307.89301	196	1+
308.28978	188	
308.99833	98	
309.02550	164	
309.22295	132	
310.04439	142	
310.13309	140	
310.21733	126	
310.30834	816	1+
310.86298	194	1+
311.12636	130	
313.03002	132	
314.04935	306	1+
316.85544	118	
318.31138	128	
319.01547	136	
319.04339	106	
319.07986	138	
319.10485	132	
319.30990	118	
320.04930	122	
320.18173	144	
320.28955	360	1+
321.02360	108	
321.11644	150	
321.13401	122	
321.19583	270	1+
321.81784	138	1+
322.16032	274	1+
323.23773	8270	1+
323.30088	130	
323.88511	280	1+
324.11058	128	
324.13650	552	1+
324.20527	866	1+
324.26985	106	
324.88672	198	1+
325.18268	102	
325.77499	122	
326.12278	116	
326.37540	224	
326.99736	104	
327.05449	190	1+
327.24026	116	
327.26801	158	
END IONS

###FS:    #m/z: 340.94035 #charge 1+
###MS: 4
###MSMS: 6
BEGIN IONS
TITLE=Cmpd 4, +MS2(340.9404), 28.0-35.0eV, 0.1min #6
RTINSECONDS=5.7455
SCANS=4,6
PEPMASS=340.94035	911450
CHARGE=1+
196.88025	118	
204.45556	102	
213.93822	3684	1+
215.88565	822	1+
216.08335	132	
217.06007	118	
217.88163	322	1+
217.93760	302	
221.89602	156	
222.95068	108	
223.97315	126	
224.92993	108	
224.97982	148	
226.05783	112	
230.84783	232	1+
231.89232	128	
231.95074	2518	1+
233.89741	618	1+
233.94700	348	
235.11818	132	
235.86398	182	
235.89378	238	
236.99850	102	
237.06627	262	1+
237.96842	316	1+
238.04459	408	1+
238.20775	240	1+
238.70668	104	
239.13134	164	
239.66376	110	
239.89889	362	1+
240.23060	542	
240.93359	110	
240.99079	130	
242.00257	106	
242.88342	172	
243.92935	284	1+
245.15432	236	1+
245.93806	290	1+
245.97882	108	
246.97529	314	1+
248.98629	198	
249.08711	254	1+
249.93248	150	1+
249.95953	640	1+
249.98199	544	1+
252.23232	116	
253.03208	236	
253.12473	154	
254.09505	110	
254.28118	128	
254.96681	1336	1+
255.01380	276	1+
255.07450	1160	1+
255.09718	200	
255.20604	122	
255.91115	308	1+
256.05944	288	1+
256.25990	146	
256.88919	104	
256.96411	292	
257.98110	120	
258.90606	158	
259.06011	110	
259.24114	132	
259.96001	112	
259.99739	246	1+
260.88622	232	1+
262.95964	172	
263.05329	180	
263.89577	148	
263.93355	114	
265.00082	108	
265.01688	894	1+
266.03367	172	1+
266.09354	252	1+
266.28383	208	
266.99746	272	
267.13378	128	
268.00172	200	
268.90601	126	
268.94711	176	
269.01510	184	1+
269.04745	144	
269.19301	104	
270.84107	184	1+
271.79511	116	
272.92719	180	
272.97474	302	1+
273.02387	254	
273.09401	112	
273.19479	110	
274.01563	112	
275.05803	152	
275.22067	114	
276.10275	296	1+
277.01928	254	1+
277.10242	202	1+
277.19198	158	
278.96386	220	
279.02080	168	
279.05374	150	
279.10731	124	
279.21724	102	
280.94297	162	
281.04760	864	1+
282.27729	1270	1+
282.31094	108	
282.95285	194	
283.02756	576	1+
283.08904	248	1+
283.10823	142	
283.13575	114	
283.80352	148	
284.29087	238	
284.87847	108	
284.99138	248	1+
285.01424	104	
285.04844	102	
285.15232	134	
286.76238	104	
286.89310	102	
287.19987	274	
288.02603	200	1+
288.05961	122	
289.50694	122	
289.88474	118	
290.00891	306	1+
291.26543	198	1+
291.86329	246	1+
292.96096	146	
293.06807	126	
294.10346	128	
294.43364	148	
294.94725	174	1+
295.21288	104	
295.32680	394	1+
295.94964	238	1+
296.15150	230	
296.29754	114	
296.33154	330	1+
297.22196	106	
297.97814	248	1+
298.07965	396	1+
298.31064	172	
298.58133	286	
298.90929	212	1+
299.05950	568	1+
300.51877	160	
301.02044	248	
301.05942	108	
301.25984	116	
301.87406	106	
302.00878	120	
302.17435	124	
302.89443	154	
302.94750	148	
303.03732	116	
303.94497	144	
304.89878	134	1+
305.22307	208	
305.81384	234	1+
306.23856	518	1+
306.27751	286	1+
306.31375	268	1+
306.88556	174	1+
307.24490	292	1+
308.22242	168	
308.29084	566	1+
309.02331	132	
309.33302	122	
310.87910	358	1+
313.08216	210	
313.79424	228	1+
314.95008	144	
315.85244	116	
316.94875	208	1+
319.09685	112	
321.02718	110	
321.13051	502	1+
321.21884	318	1+
322.13385	432	1+
323.23880	1144	1+
323.30643	116	
323.89132	290	1+
323.95320	226	1+
324.28592	224	
324.32504	138	
325.14416	130	
325.25016	732	1+
325.32634	116	
326.25472	402	1+
326.34173	372	1+
327.00273	210	1+
327.12557	134	
327.31379	300	1+
327.84897	114	
328.03210	216	1+
328.19487	150	
328.86041	126	
328.89207	170	
329.87203	226	
330.15996	130	
330.39048	104	
331.06365	146	1+
332.15176	236	1+
333.19695	110	
335.31270	110	
336.16450	244	1+
336.35543	170	1+
337.19517	228	
337.22137	110	
337.25120	402	1+
338.00601	148	
338.98398	130	
339.18411	204	1+
339.22826	228	
340.12168	206	1+
340.24058	354	1+
340.26039	200	
340.29441	140	
340.38918	966	1+
341.09431	130	
341.28250	186	
342.08840	204	
342.20407	248	1+
342.27886	630	1+
342.31161	304	
342.90096	134	
343.31356	168	
344.05127	122	
344.17969	126	
344.24583	130	
344.31463	126	
345.09215	124	
346.19788	122	
END IONS

###FS:    #m/z: 363.95632 #charge 1+
###MS: 4
###MSMS: 7
BEGIN IONS
TITLE=Cmpd 5, +MS2(363.9563), 28.0-35.0eV, 0.1min #7
RTINSECONDS=6.5175
SCANS=4,7
PEPMASS=363.95632	537542
CHARGE=1+
182.87341	170	
189.86211	176	
191.85905	194	
191.95772	264	1+
193.95158	150	
207.87342	162	
207.94823	124	
209.94400	576	1+
210.09839	118	
210.88145	166	
210.93053	134	
212.87899	894	1+
216.41000	152	
222.95310	1060	1+
224.94789	1628	1+
225.11664	174	1+
225.88703	126	
226.03509	196	1+
226.94732	5226	1+
227.93119	316	
228.51386	128	
228.89530	260	
228.94184	5200	1+
230.88910	1884	1+
232.88322	508	1+
237.00110	170	1+
239.03614	118	
240.12705	180	
240.96313	816	
241.12058	170	1+
241.89112	126	
242.95821	610	1+
244.03782	182	
244.95723	3050	1+
245.03087	154	
245.89972	128	
245.94850	3784	1+
246.95384	3164	1+
248.12108	146	
248.89783	348	1+
249.04376	122	
250.94602	364	1+
250.99976	132	1+
251.11243	306	1+
252.04398	148	
252.07417	118	
252.09737	124	
253.04865	262	
254.08580	118	
255.85757	186	1+
258.06289	150	
258.97493	238	
260.96762	622	1+
261.04610	190	1+
261.58507	116	
262.79892	134	
263.12007	202	1+
263.94719	116	
263.97608	514	1+
264.17912	358	1+
264.97887	412	1+
265.00418	192	
265.08517	126	
266.00223	314	1+
266.02350	194	1+
266.05741	246	1+
266.94592	154	
267.08431	260	1+
267.21082	130	
267.78361	158	
267.97476	676	1+
268.08772	212	1+
268.29672	156	
268.95571	270	
269.97053	284	
270.98950	130	
271.83799	146	1+
271.97806	142	
272.07282	286	1+
272.93945	144	
272.96114	118	
274.94733	214	1+
275.05621	154	
275.14994	218	1+
275.86108	128	
276.02719	174	1+
276.92780	214	1+
276.97253	120	
277.96011	176	1+
278.78973	234	1+
279.00022	156	
279.02139	170	
279.06127	128	
280.13378	128	
280.94402	132	
281.01154	288	
281.22576	116	
281.96453	292	1+
283.06735	254	1+
283.09486	136	
284.03785	158	
284.95703	434	1+
285.09267	148	
285.94120	166	1+
286.09058	126	
288.79215	136	
290.20795	150	1+
291.17306	122	
291.54946	236	1+
292.43731	182	
292.94670	178	
293.03176	124	
293.08457	134	
293.84873	118	
294.27446	332	1+
295.14228	294	1+
296.02978	120	
296.05556	172	
296.10769	122	
296.14913	202	1+
296.81673	142	
296.88021	132	
297.02211	214	1+
297.82919	124	
298.04438	160	
298.07491	380	1+
299.00176	134	
300.03362	248	1+
300.23030	146	
301.13932	192	
301.86220	180	
301.99395	176	
302.14902	148	
302.22631	196	1+
302.25057	260	1+
302.86100	128	
302.88501	154	
303.85565	382	1+
303.95266	158	
304.01648	126	
304.12684	212	1+
304.76408	202	
304.88890	182	1+
304.95679	222	1+
306.05950	156	1+
306.27290	160	
306.79355	164	
306.88540	268	1+
307.02890	118	
307.13134	146	1+
307.24859	148	1+
307.31127	170	
307.79780	160	
308.03542	180	1+
308.09291	200	
308.29345	362	1+
309.00663	144	
309.93223	220	1+
310.87745	128	
311.07477	118	
311.10922	156	
311.12843	146	
311.20659	188	
311.88297	148	
313.16267	134	
313.88560	168	
313.93451	228	1+
314.05237	184	1+
314.15021	292	1+
315.17421	204	1+
316.86989	302	1+
318.12390	128	
319.07532	128	
319.10029	166	
319.98520	184	
320.08788	206	1+
320.95153	124	
322.30696	276	
322.88335	176	
322.92856	234	
323.01704	406	1+
323.20726	246	1+
323.23789	178	
323.31477	142	
323.34736	138	
323.77655	138	
324.02024	276	1+
324.24616	188	
324.32326	436	1+
324.97937	358	1+
325.26150	140	
326.17678	312	1+
326.20466	140	1+
326.24850	222	
326.87127	142	
326.89877	118	
326.96651	190	
327.12778	118	
327.30328	136	
327.96263	130	
328.87822	160	
329.86879	202	
329.98974	192	1+
330.11780	132	
330.14686	116	
331.89047	186	1+
332.40066	138	
333.06150	340	1+
334.96374	118	
335.28257	202	1+
336.80252	118	
336.87916	188	1+
336.94649	326	1+
337.09344	124	
339.08809	164	
340.93994	148	
341.03367	204	1+
341.35924	196	1+
342.27810	182	
343.28080	336	1+
344.18633	120	
345.08470	184	1+
345.31163	110	1+
346.27654	226	1+
348.17970	122	
348.31712	490	1+
349.32783	576	1+
350.18620	314	1+
351.88729	258	1+
352.88565	304	1+
355.20508	150	
355.82777	200	1+
356.80272	284	1+
357.19907	168	1+
357.86388	120	
359.83432	198	
360.11240	120	
360.17900	130	
360.32163	122	
360.36117	146	
361.09578	134	
361.11151	158	
361.32207	296	1+
362.27093	250	1+
362.84351	164	1+
364.12804	120	
364.16774	154	
364.24591	132	
365.24572	130	
365.27732	514	1+
366.19694	244	1+
366.28147	412	1+
367.14982	240	1+
367.32804	364	1+
368.01443	124	
368.39084	168	
368.42377	1652	1+
369.20129	132	
369.35255	170	
END IONS

###FS:    #m/z: 322.92992 #charge 1+
###MS: 8
###MSMS: 9
BEGIN IONS
TITLE=Cmpd 6, +MS2(322.9299), 28.0-35.0eV, 0.2min #9
RTINSECONDS=10.1935
SCANS=8-9
PEPMASS=322.92992	1830288
CHARGE=1+
123.66523	96	
134.99579	94	
191.95562	382	
192.88782	166	
194.94378	90	
202.85164	116	
205.94848	304	1+
211.89056	202	1+
214.98357	94	
215.88755	346	1+
217.86808	110	
219.03536	126	
220.86557	406	
222.95299	510	1+
222.97603	208	1+
225.99429	204	1+
226.25193	90	
227.93057	194	
228.79697	92	
228.93375	104	
229.03075	160	
230.86596	148	
231.95773	102	
232.90553	124	
233.89504	340	1+
238.05444	106	
238.09415	258	1+
239.07852	428	1+
239.95962	324	1+
240.00512	138	
240.03811	138	
240.88127	154	
240.93818	516	1+
241.06865	148	
241.11635	96	
241.15648	106	
242.54864	106	
242.78946	124	
242.94200	1126	1+
243.13790	100	
243.88060	550	1+
244.01432	156	
244.03545	120	
244.94104	132	
244.96828	92	
245.87980	210	
245.90084	104	
245.94412	482	
246.97808	432	1+
247.02223	112	
247.03930	144	
247.09983	142	
247.24026	98	
247.94337	242	1+
247.98309	660	1+
248.96923	136	
248.98564	588	1+
249.04137	120	
249.43718	92	
251.11609	140	
252.78982	206	1+
253.07068	168	
253.23136	92	
253.83332	90	
254.09524	178	1+
254.95557	106	
255.72493	106	
257.96287	206	1+
258.41203	96	
258.83261	108	
258.87412	88	
258.98774	130	
260.05292	94	
260.59399	94	
261.88923	374	1+
262.98129	156	
263.05291	208	
263.97865	90	
264.10302	196	1+
264.79689	98	
264.84870	124	
265.01668	506	1+
265.05765	198	
265.19072	100	
265.42487	98	
265.82522	92	
265.94119	104	
266.08740	212	
266.89344	184	
266.99733	466	
267.03058	152	1+
268.06366	134	
268.95415	186	
269.00092	282	
269.84605	102	
271.07089	108	
272.03504	128	
272.13834	96	
272.17895	90	
272.94967	170	1+
273.07837	92	
274.74522	90	
275.01269	90	
276.11374	206	1+
277.07428	96	
278.18207	164	1+
278.24973	118	
279.00969	118	
279.06573	128	
279.09188	1078	1+
279.22839	154	
280.14110	440	1+
280.25933	162	
280.85023	282	1+
281.05076	248	1+
281.09265	124	
281.24835	152	
282.08771	194	1+
282.27416	130	
282.90341	140	
282.95522	142	
283.02520	402	1+
283.04056	276	
283.07048	474	1+
283.11586	94	
283.88943	92	
284.29236	860	1+
284.87420	138	
284.91360	212	
284.94356	90	
285.00764	106	
285.07551	216	1+
285.13133	138	
286.04590	92	
286.07929	152	1+
286.82648	116	
286.89892	202	1+
287.01720	108	
287.88199	100	
289.04407	96	
289.06295	138	1+
289.15204	90	
289.24804	90	
291.02540	148	
291.14353	94	
293.06743	120	
294.41448	92	
294.86316	110	
295.11248	132	
295.92849	92	
296.00126	98	
296.05058	126	
297.15095	112	
298.13539	138	
299.92622	194	1+
300.01135	92	
300.06222	102	
300.10738	90	
300.81635	136	
302.20741	146	
303.15337	366	1+
304.15457	260	1+
304.25949	336	1+
304.88113	120	
306.27707	282	
307.08380	266	1+
307.11904	202	1+
307.30600	130	
307.88938	312	1+
308.29499	670	1+
309.22670	116	
309.26775	308	1+
309.87245	366	1+
310.15365	90	
310.30956	130	
311.06943	90	
312.03740	98	
313.02834	150	
313.88223	214	1+
314.86810	158	
316.01316	134	
319.04660	162	
319.11857	104	
319.14142	212	1+
320.06176	106	
321.05391	230	1+
321.09325	136	
321.22728	196	1+
321.29622	132	
322.11744	120	
323.01361	110	
323.14628	96	
323.23754	4726	1+
324.13618	748	1+
324.20261	500	1+
324.27149	156	
324.30542	110	
324.86906	90	
324.89801	146	
325.02560	144	
325.15562	90	
326.28281	120	
327.21413	94	
327.24426	192	
327.27316	122	
328.09541	106	
END IONS

###FS:    #m/z: 340.94067 #charge 1+
###MS: 8
###MSMS: 10
BEGIN IONS
TITLE=Cmpd 7, +MS2(340.9407), 28.0-35.0eV, 0.2min #10
RTINSECONDS=10.9655
SCANS=8,10
PEPMASS=340.94067	979668
CHARGE=1+
67.41833	100	
113.09207	112	
195.93781	118	
198.02823	92	
211.10514	92	
212.87779	158	
213.93804	4096	1+
215.88598	782	1+
217.88909	118	
217.93638	282	
219.98119	94	
220.47333	100	
223.96269	216	1+
225.04356	218	1+
229.88690	464	1+
229.95703	160	
230.88993	396	1+
230.95854	134	
231.94858	2910	1+
233.40564	106	
233.89570	538	1+
235.87181	274	1+
235.89339	96	
235.94853	162	
236.06361	304	1+
237.16685	110	
237.22586	176	1+
238.01036	106	
238.88656	400	1+
239.10164	92	
239.20809	96	
240.22811	246	
242.99513	118	
243.53462	92	
244.97067	100	
245.03493	228	1+
245.07989	98	
245.22549	176	
245.90376	152	
246.40568	92	
246.86458	122	
246.97572	192	
247.08478	98	
248.07406	102	
248.98352	222	
249.96092	1062	1+
250.06979	98	
250.54761	92	
250.98629	108	
251.95836	124	
252.22808	116	
254.28147	122	
254.96482	1268	1+
255.07556	528	
255.11370	98	
256.07914	240	
256.26099	94	
256.99281	114	
257.03905	148	
258.96362	126	
259.95783	100	
260.14621	104	
261.00540	118	
261.43282	94	
262.92821	98	
262.96814	118	
263.16318	92	
263.99576	150	
264.07437	134	
265.01321	484	1+
265.05702	92	
265.09587	156	
265.20856	94	
265.92732	98	
266.96137	118	
266.99580	412	1+
267.05938	244	1+
267.13644	194	
267.89825	112	
268.06816	290	1+
269.19076	160	
271.00516	146	
271.79477	98	
272.84686	232	1+
272.93617	666	1+
272.97833	182	
274.06660	94	
274.97685	140	
275.18471	92	
275.98810	102	
276.99475	324	1+
277.85583	94	
278.24689	120	
278.97260	194	1+
279.21048	354	1+
279.87664	90	
279.96435	232	1+
279.98877	166	1+
281.04834	336	
282.04955	246	
282.27717	764	1+
283.02687	410	1+
283.91711	182	1+
283.96613	180	1+
284.29473	108	
285.08761	148	
286.09744	102	
286.19899	114	1+
288.51986	172	
289.88186	142	
290.85974	164	
291.03555	126	
291.25019	94	
292.03453	226	1+
292.27147	92	
293.85184	132	
294.99412	360	1+
295.13372	178	1+
295.83638	92	
295.85526	108	
297.97239	154	
298.08336	268	
298.13951	128	
298.58602	106	
298.82170	96	
299.06070	350	1+
299.98905	96	
300.01305	132	
300.44065	244	1+
301.07521	104	
301.26044	116	
302.18049	300	1+
302.25682	118	1+
302.94559	112	
303.60579	122	
303.93823	98	
304.10788	136	
305.18476	104	
305.22791	200	
307.13242	132	
307.24470	320	1+
307.30794	126	
307.80096	104	
308.29339	522	1+
308.89019	218	
309.04919	110	
309.32378	104	
310.87885	210	1+
311.12993	134	
312.12664	102	
313.06552	92	
314.87627	218	
315.07965	108	1+
319.19953	98	
319.23720	118	
319.85451	102	
321.22419	152	
321.31150	436	1+
321.53010	164	
321.99709	118	
322.13719	358	1+
322.95944	92	
323.23810	672	
323.26747	154	
324.11537	92	
324.23862	388	
324.30461	130	
325.25753	118	
326.17536	182	
326.30330	96	
326.34011	118	
326.79843	300	1+
327.07688	124	
327.16360	96	
328.18678	116	
328.24539	100	
328.26620	268	1+
329.87263	190	
332.09627	142	
336.05327	92	
337.10452	144	
337.25305	222	
338.04641	94	
338.87473	270	1+
339.12122	172	
339.23473	188	1+
340.21262	92	
340.25933	150	
340.35141	166	
340.39286	250	
341.11280	100	
341.24856	122	
341.39385	176	
342.24840	96	
342.31183	182	1+
342.96167	114	
343.21083	536	1+
343.24408	156	
343.27879	170	
344.08388	278	1+
344.14430	220	1+
344.25829	132	
344.89029	208	1+
END IONS

###FS:    #m/z: 363.95668 #charge 1+
###MS: 8
###MSMS: 11
BEGIN IONS
TITLE=Cmpd 8, +MS2(363.9567), 28.0-35.0eV, 0.2min #11
RTINSECONDS=11.7375
SCANS=8,11
PEPMASS=363.95668	581592
CHARGE=1+
109.75713	170	
182.86778	140	
184.97335	104	
189.86254	210	
191.85923	226	
206.91810	210	1+
207.87214	228	
207.92000	236	1+
209.94417	1300	1+
210.88473	296	1+
212.04691	112	
212.87819	1506	1+
221.89399	108	
222.03847	102	
222.95282	1172	1+
224.89314	160	
224.94867	1008	1+
224.96621	184	
225.96338	176	
226.88760	344	1+
226.94698	4444	1+
226.97342	136	
227.93039	336	
228.89419	276	
228.94245	4174	1+
228.97798	102	
230.45859	104	
230.88851	1372	1+
232.88276	350	1+
237.98922	136	
238.05100	108	
238.07336	110	
238.57786	102	
238.98894	174	1+
240.06711	110	
240.83812	140	
240.96213	620	1+
241.13184	108	
241.20176	106	
242.94433	412	
242.95665	602	1+
244.07242	112	
244.89070	194	1+
244.95731	2302	1+
245.94074	392	
246.90739	178	
246.95253	2828	1+
247.12605	164	1+
247.97618	278	1+
248.03922	170	
248.90088	436	1+
248.95247	104	
249.03855	130	
250.89717	180	
250.94791	138	
250.96905	302	1+
252.89292	252	1+
253.07754	258	1+
254.01732	108	
256.01680	132	
256.88768	118	
258.13831	206	1+
258.91834	188	
258.94314	128	
258.97583	134	
259.87962	124	
260.05891	150	
260.96847	640	1+
260.98506	118	
261.06576	104	
263.79623	246	1+
264.98477	144	
265.00634	162	1+
265.05564	210	
265.08616	160	
266.00720	202	1+
266.24394	106	
266.95008	154	
267.05098	192	1+
267.97476	616	
268.04796	222	1+
268.13770	120	
268.95868	198	
269.86228	178	
269.96677	266	
272.87151	196	1+
272.93171	154	
274.00700	102	
274.80373	102	
275.10252	114	
275.90688	154	
276.04902	138	
276.15070	234	1+
276.84164	114	
276.99779	114	
277.97970	324	1+
278.75599	204	1+
278.84536	118	
279.01861	146	
279.03115	316	1+
279.09979	124	
279.27615	150	
280.79174	102	
280.95250	202	
281.85292	230	1+
282.88282	170	1+
283.06346	188	1+
283.84810	160	
283.98316	118	
284.85032	128	
285.80265	222	1+
285.84497	530	1+
285.90686	202	1+
285.94337	118	
286.07410	162	1+
287.95968	114	
288.80055	156	
290.78535	116	
290.92324	144	
291.86070	134	
293.12100	112	
294.06958	106	
294.12309	124	
294.28363	156	
294.89457	318	1+
297.79143	138	
297.92363	104	
298.80200	186	1+
298.97766	122	
299.16074	178	1+
300.97613	120	
301.17225	194	1+
301.80196	110	
301.85348	180	
302.07381	238	1+
302.14896	238	1+
303.80948	126	
303.85494	868	1+
304.09599	156	
305.27282	118	
306.13592	116	
306.15734	146	
306.83007	146	1+
307.28963	558	1+
307.30300	168	
308.86707	112	
308.89542	152	
308.93851	138	1+
310.14154	154	
312.87103	114	
313.03261	122	
314.29331	112	
314.97391	104	
316.84220	112	
317.09424	132	
318.59624	106	
319.30881	218	1+
320.82018	330	1+
320.89266	194	1+
321.86694	154	
322.93440	144	
323.14605	130	
324.02198	302	
324.10047	222	1+
324.23831	290	1+
324.26333	116	
325.01696	284	1+
325.86690	348	1+
326.17698	164	
326.34017	164	
326.87214	294	1+
327.16879	156	
327.18443	102	
328.82269	110	
328.90125	126	
329.32075	106	
330.86521	112	
331.09748	160	
332.08054	204	1+
333.87374	104	
335.16677	168	1+
336.35542	118	
336.94226	112	
339.82864	170	1+
340.93242	146	
341.78609	106	
342.09712	212	1+
342.20508	142	
342.28067	142	
343.24761	108	
343.27398	222	
343.90995	148	
344.25001	108	
344.27673	134	
344.90474	104	
344.97991	108	
345.08300	118	
347.23445	130	
347.30666	128	
348.88235	216	1+
349.16239	106	
349.25342	106	
350.18429	236	1+
355.20456	124	
359.79470	124	
360.05826	180	1+
360.36103	152	
362.17687	112	
363.11098	192	
363.27388	180	
363.31638	328	1+
364.37457	102	
365.20617	126	
365.31183	108	
365.44337	128	
366.19614	128	
366.25744	244	1+
366.29133	152	
367.32763	144	
368.42169	834	
END IONS

###FS:    #m/z: 322.93011 #charge 1+
###MS: 12
###MSMS: 13
BEGIN IONS
TITLE=Cmpd 9, +MS2(322.9301), 28.0-35.0eV, 0.3min #13
RTINSECONDS=15.421
SCANS=12-13
PEPMASS=322.93011	1973832
CHARGE=1+
133.82855	90	
189.95801	84	
191.95431	214	
193.02161	84	
193.95115	82	
200.93832	96	
202.85566	150	
205.95344	130	
207.93606	104	
210.90036	118	
212.89657	110	
215.88657	542	1+
218.07145	82	
220.05232	82	
220.86756	90	
222.95831	304	1+
224.94964	142	
225.02927	86	
225.87919	90	
227.86751	90	
227.93133	136	
229.02571	92	
230.09698	90	
230.86140	90	
230.90877	88	
231.54477	114	
233.89728	364	
234.12405	198	1+
235.00483	86	
235.89562	172	
236.06661	138	
237.01884	138	
238.87508	170	
238.94136	172	
238.96684	90	
239.07929	368	
240.14060	84	
240.77724	92	
240.87944	110	
240.94096	450	
240.96250	254	
241.94097	604	
242.94153	2290	1+
243.01967	134	1+
243.07120	118	
243.13804	82	
243.81632	184	1+
243.87996	594	1+
244.93887	906	1+
244.95888	156	
244.98817	170	
245.97176	374	1+
246.78548	84	
246.97636	318	1+
247.89072	214	1+
247.99450	132	
248.96696	268	1+
249.04062	458	1+
249.97057	216	1+
250.15208	86	
250.22653	240	1+
250.95012	116	
251.79708	150	
251.90100	112	
252.82291	102	
253.01128	88	
254.81066	86	
254.85071	130	
255.23786	84	
255.61682	94	
256.00583	88	
256.02912	84	
257.13070	86	
257.99776	148	
258.86650	100	
259.16774	142	
260.01924	92	
260.18220	126	
261.89142	114	
261.96151	92	
262.12828	88	
263.17875	108	
263.97684	94	
264.22770	92	
265.02009	98	
265.05533	220	1+
265.09069	82	
266.90822	196	1+
267.04597	136	
267.11735	86	
267.93750	106	
269.79664	176	1+
270.05979	88	
270.99758	118	
272.24350	88	
273.07497	84	
273.25547	86	
274.04370	84	
276.46818	84	
276.85423	112	
276.88478	210	1+
277.73730	92	
278.14233	102	
278.91112	126	
278.94164	136	
279.03629	144	1+
279.09133	714	1+
279.22905	112	
280.14439	112	
280.26120	194	
280.89587	106	
281.04938	320	1+
281.24536	248	1+
282.10711	86	
282.28100	158	
282.85959	268	1+
282.91887	98	
282.93413	130	
282.96660	144	
283.02235	192	
283.07413	140	
284.29207	944	1+
285.00303	210	1+
285.20267	88	
286.10150	86	
286.91438	130	
286.94201	136	
287.80688	100	
289.08136	86	
289.87921	358	1+
290.27866	86	
290.91122	104	
291.12950	128	
291.93618	100	
292.80443	220	1+
293.01201	136	
293.06313	128	
293.19385	80	
294.27846	184	
294.86589	162	1+
296.05393	106	
296.07493	106	
297.01790	86	
298.10285	88	
298.94769	84	
299.01404	108	
299.05456	348	1+
300.05641	250	1+
301.87404	82	
302.25094	82	
303.10625	276	1+
304.26217	212	
306.78949	90	
306.88145	152	
307.13983	94	
307.31017	126	
308.11191	100	
308.29382	268	
308.38953	88	
308.88873	108	
308.91380	82	
309.18199	158	
309.26138	434	1+
309.29276	134	
309.32364	102	
309.76022	84	
310.30933	370	
310.82440	128	
310.88071	120	
311.02535	428	1+
315.68136	88	
316.06480	96	
318.17793	88	
318.31686	166	1+
318.95863	82	
319.04222	92	
319.13588	86	
320.09690	176	1+
321.27562	188	1+
322.18605	94	
322.87137	102	
323.23831	2132	1+
323.30783	200	1+
324.21055	194	
324.89324	372	1+
325.16773	244	1+
325.20832	338	1+
326.03874	84	
326.10599	202	
327.19135	164	
327.27698	94	
327.29720	90	
END IONS

###FS:    #m/z: 340.94071 #charge 1+
###MS: 12
###MSMS: 14
BEGIN IONS
TITLE=Cmpd 10, +MS2(340.9407), 28.0-35.0eV, 0.3min #14
RTINSECONDS=16.1935
SCANS=12,14
PEPMASS=340.94071	1128068
CHARGE=1+
114.36237	100	
192.88612	114	
192.92671	214	
204.99331	96	
205.94867	134	
206.92264	124	
207.87324	212	
209.92048	94	
211.94174	164	
212.00883	98	
213.88731	96	
213.93938	4100	1+
214.98315	92	
215.88649	882	1+
215.93790	486	1+
217.88242	380	
217.93732	238	
218.01371	102	
219.02545	160	
219.88319	298	1+
219.89978	96	
223.95842	124	
224.98497	96	
226.89158	118	
227.00242	86	
227.95996	92	
228.93571	100	
228.95208	200	1+
230.19779	88	
230.89396	122	
231.94994	2724	1+
233.89714	520	1+
233.94936	532	1+
235.89383	264	
235.94803	114	
236.95537	94	
239.03125	92	
239.70380	102	
239.90254	440	1+
240.23134	332	
240.94030	100	
241.15725	110	
242.54863	100	
242.99308	102	
243.89376	96	
244.04846	150	
244.19416	94	
245.07947	88	
246.09752	88	
248.85773	154	
248.90306	104	
248.96744	138	
249.95973	1086	1+
250.08004	194	1+
251.10841	92	
251.38010	92	
251.93644	110	
251.95917	264	
252.04080	88	
252.25511	88	
253.83464	126	
253.95745	98	
254.90627	98	
254.96658	1486	1+
255.07521	462	
255.13693	188	
255.85241	88	
255.90810	354	1+
256.91209	306	1+
256.96462	492	1+
256.97992	94	
257.93257	238	1+
258.91267	134	
258.97114	172	
259.02775	90	
259.58001	100	
259.84896	188	1+
262.96104	246	1+
264.93894	96	
265.01420	192	
265.12186	168	
265.59104	102	
265.62502	90	
266.24876	118	
266.99592	112	
267.01384	118	
267.25031	90	
267.97530	118	
269.09723	128	
269.15673	92	
271.79713	120	
272.93720	312	1+
272.97886	270	
274.05436	232	1+
276.68234	90	
276.96851	118	
277.12169	90	
277.20853	218	1+
278.96753	150	
279.08869	108	
279.74851	102	
279.97281	88	
280.13724	200	1+
280.22353	148	
280.25871	196	
281.04989	676	1+
281.07947	180	
281.95640	88	
282.27750	340	
282.91485	116	
282.99313	154	
283.03082	386	1+
287.01476	174	
287.80186	364	1+
288.06245	126	
289.85417	322	1+
291.88757	90	
291.98728	92	
292.06343	128	
293.06736	134	
294.12703	146	
294.86422	128	
294.90983	108	
295.11879	176	
295.99654	138	
296.03034	104	
296.84252	162	1+
296.97683	214	
297.09342	104	
297.97487	234	
298.08168	128	
298.79965	90	
299.05696	524	1+
299.09152	96	
300.51780	172	
301.01442	98	
301.26546	154	
302.07607	96	
302.17142	130	
302.93668	180	1+
303.04663	134	
303.12118	172	
305.80752	112	
306.03694	100	
306.92382	208	1+
307.79697	130	
308.29634	114	
309.06187	132	
309.14987	96	
310.88184	124	
312.02577	120	
312.17046	98	
319.85558	86	
320.20761	180	1+
320.27747	94	
320.80498	88	
320.95125	112	
321.95396	92	
322.13421	92	
322.31095	284	1+
322.90093	114	
322.97647	102	
323.23828	614	1+
323.86141	128	
323.87884	100	
324.27677	96	
326.05221	134	
326.17464	120	
326.20684	92	
326.30224	136	
327.11480	102	
328.80909	88	
328.89135	118	
330.00364	92	
330.07830	296	1+
331.13228	200	1+
332.78481	184	1+
333.10798	138	
334.31527	292	1+
334.99468	94	
337.24759	104	
338.25941	232	1+
338.87158	116	
340.29397	202	
340.39224	360	
341.24598	124	
342.28010	262	1+
342.31370	284	1+
342.90348	196	
343.44543	86	
344.24974	212	1+
END IONS

###FS:    #m/z: 363.95679 #charge 1+
###MS: 12
###MSMS: 15
BEGIN IONS
TITLE=Cmpd 11, +MS2(363.9568), 28.0-35.0eV, 0.3min #15
RTINSECONDS=16.9655
SCANS=12,15
PEPMASS=363.95679	652120
CHARGE=1+
189.86303	522	
191.85785	354	
196.88308	342	1+
203.87829	100	
207.87108	464	1+
208.38597	94	
208.94043	118	
209.94453	876	1+
210.88363	274	1+
212.87865	2042	1+
219.41716	104	
222.95158	1082	1+
223.97394	312	1+
224.94797	1538	1+
226.89053	266	1+
226.94699	6706	1+
227.05402	96	
227.87824	138	
227.93058	214	
228.08058	130	
228.89509	502	1+
228.94233	6798	1+
229.54612	96	
230.89030	2216	1+
231.47961	114	
232.38596	110	
232.88267	164	
234.88039	340	1+
235.01599	124	
237.06878	98	
237.12267	196	1+
240.54688	98	
240.94018	150	
240.96195	622	1+
241.93878	646	1+
242.94135	538	1+
242.95859	186	
243.88399	110	
244.95780	3286	
245.94493	286	
245.97313	124	
246.90694	114	
246.95293	3698	1+
248.03231	180	
248.90027	762	1+
249.04319	122	
249.21469	100	
249.44709	98	
250.89894	122	
251.02985	322	1+
251.20044	112	
251.89478	320	1+
252.93551	166	1+
252.95526	166	
253.21762	96	
254.90697	120	
254.92051	128	
254.96937	152	
255.09172	128	
256.46153	96	
256.95681	108	
257.06505	106	
258.44349	96	
258.79792	108	
258.83641	270	1+
258.97146	102	
259.06787	114	
260.96942	582	1+
260.98659	120	
261.55941	282	1+
261.84149	316	1+
262.02563	198	1+
262.97398	308	1+
263.06132	142	1+
263.97589	254	1+
264.91913	248	1+
264.96790	132	
265.00367	352	1+
265.08663	100	
266.05754	156	
266.24837	158	
267.78275	164	1+
267.94834	134	
267.97166	454	
268.04856	234	1+
268.96354	852	1+
269.96906	604	1+
270.84316	470	1+
271.91664	180	
272.93649	120	
274.98531	114	1+
275.83938	222	1+
275.90498	126	
276.06103	124	
276.08027	114	
278.83820	152	
279.01872	156	
279.10420	184	
279.27853	98	
280.07177	156	
280.79333	164	
280.99530	106	
281.83721	246	1+
281.94945	96	
282.01719	144	
282.08636	162	
282.81022	108	
282.89578	200	1+
282.90703	196	1+
283.07156	392	1+
283.78906	114	
283.93832	126	
283.98689	150	
285.04270	288	1+
285.81513	230	1+
285.84508	480	1+
286.09529	232	1+
286.89538	160	
289.06152	218	1+
290.10285	140	
290.85337	98	
291.74906	102	
292.06068	120	
292.10376	170	
292.43547	112	
293.82470	164	1+
294.93276	152	1+
295.09895	124	
296.02136	94	
296.80772	288	1+
297.01385	120	
297.99265	148	1+
298.08340	186	
298.27454	102	
298.80047	352	1+
299.86700	112	
299.94392	182	
300.42216	108	
300.99249	158	
301.80036	222	
301.85993	188	
301.99564	124	
302.80428	442	1+
302.85107	782	1+
303.28968	104	
303.80952	316	1+
303.85302	654	1+
303.91524	178	1+
303.94436	312	1+
304.13547	98	
304.26653	154	1+
306.01571	138	
306.43474	96	
306.78997	104	
306.89058	270	1+
307.79906	162	
307.89394	224	1+
308.29225	444	
308.87198	420	1+
309.29512	234	
310.05612	112	
310.31304	180	
310.94662	220	1+
311.87124	122	
312.87534	150	
313.88245	100	
314.81580	138	
315.92397	238	1+
316.15535	212	1+
316.77535	102	
317.89331	130	
318.06850	198	1+
318.86067	150	
319.04099	122	
319.93309	180	1+
320.01299	206	1+
320.80734	104	
321.31918	126	
321.81359	150	
321.86740	286	1+
322.92717	136	
323.01341	254	
323.30726	104	
324.01974	142	
324.24768	166	
325.02802	106	
325.89390	102	
326.79397	190	
326.86795	252	1+
327.03612	240	1+
327.80156	98	
328.18700	142	
328.81405	316	1+
328.88482	136	
328.90457	266	1+
329.87325	350	1+
331.75926	138	
334.31366	158	
336.94694	116	
338.33781	138	
339.82832	234	1+
340.94001	402	
341.01425	124	
341.47765	96	
342.27836	270	1+
343.06466	114	
343.20666	192	1+
343.34197	102	
343.90909	144	
344.29745	202	1+
344.90784	112	
346.03687	172	1+
348.32561	154	
348.86909	100	
349.16721	112	
349.31683	260	1+
350.34425	160	
351.11278	102	
351.33127	120	
352.88830	104	
353.82423	102	
354.19991	110	
356.77646	130	
356.85659	116	
359.08261	96	
360.05750	238	1+
360.21894	150	1+
361.09785	112	
361.27945	254	1+
361.79131	138	
362.28264	200	1+
362.78607	122	
364.32754	126	
365.25226	94	
365.28347	242	1+
367.33036	178	
367.82254	178	1+
368.42333	406	
END IONS

###FS:    #m/z: 507.84590 #charge 1+
###MS: 16
###MSMS: 17
BEGIN IONS
TITLE=Cmpd 12, +MS2(507.8459), 28.2-35.2eV, 0.4min #17
RTINSECONDS=20.6675
SCANS=16-17
PEPMASS=507.84590	174784
CHARGE=1+
191.95479	380	
196.01621	352	
218.88445	164	
224.04365	188	
227.20034	258	
227.95507	306	
228.03832	160	
230.84680	424	1+
235.96278	192	1+
236.12472	192	1+
240.07958	262	1+
244.02786	172	1+
247.96865	262	1+
248.03223	302	1+
249.86526	156	
249.88695	286	
250.96874	178	1+
254.86462	178	
255.39271	172	
256.08513	204	1+
256.92928	344	1+
257.93016	280	1+
258.43284	172	
258.85229	172	
258.97113	292	1+
260.11141	396	1+
260.88747	274	1+
263.86217	158	1+
265.95744	156	
266.16511	382	1+
266.86541	222	
267.01604	306	1+
268.07861	190	
268.85988	200	
269.88044	198	
270.86233	210	
270.96714	214	1+
271.87516	488	
272.85293	584	1+
272.87795	222	
273.95213	182	
274.04786	154	
274.80513	204	
276.01651	202	1+
278.13049	156	1+
278.83433	182	
278.85450	416	1+
279.12109	160	1+
279.85709	296	1+
280.38542	156	
280.88922	268	1+
282.03105	224	
282.98955	260	1+
284.98547	436	1+
285.94178	810	1+
286.93204	246	1+
287.88866	280	
287.90613	228	1+
287.93559	206	1+
287.98091	316	1+
288.06541	230	1+
288.86933	288	
288.98557	316	1+
289.85012	150	
289.88181	2266	1+
290.13365	218	
290.86364	864	
292.05573	294	1+
293.12317	598	1+
293.39758	178	1+
293.87274	2230	1+
293.96235	186	
293.98467	250	1+
294.01131	194	1+
294.12838	598	1+
294.95883	186	
295.81070	214	1+
296.85750	188	
296.88450	552	
296.92881	156	
297.10474	186	1+
297.94080	318	1+
298.80809	478	1+
298.85364	686	1+
298.88021	810	1+
298.94562	272	1+
299.92302	260	1+
299.98674	258	1+
300.07493	248	1+
300.84884	544	1+
300.86070	656	1+
301.14742	526	1+
302.15197	454	1+
302.88149	292	1+
302.95337	562	1+
303.85346	214	
303.95407	378	1+
304.03069	204	1+
304.14883	440	1+
305.85961	222	
306.06957	244	1+
306.87301	170	
307.04780	186	1+
307.89018	1126	
308.14165	606	1+
308.29460	298	
308.87176	1528	1+
309.89150	776	1+
310.15687	664	1+
310.31010	254	
311.02027	164	
311.19813	204	
311.29181	162	1+
311.37546	284	1+
311.88191	6338	1+
312.06506	284	1+
312.17202	176	
312.98772	290	1+
313.84761	174	
314.12722	216	1+
314.86351	1356	1+
316.82819	410	1+
316.86397	688	1+
316.88692	334	
317.88467	520	1+
318.86107	320	
318.88696	330	1+
319.86624	202	
320.88537	540	1+
322.08914	202	
322.85535	190	
323.16498	358	1+
323.59191	114	1+
324.86519	206	
325.03470	166	
325.05680	158	
325.90057	888	1+
326.15575	432	1+
326.88282	362	
326.96344	514	1+
327.05840	228	
327.89827	702	
328.80187	350	1+
328.87654	274	
329.04581	226	1+
329.08278	224	1+
329.80236	250	1+
329.87777	952	1+
329.89556	1042	1+
330.00180	278	1+
330.16414	152	
330.84121	326	1+
330.88262	698	1+
330.95305	210	1+
331.13912	258	1+
332.87291	1748	1+
332.90331	982	1+
332.95609	202	1+
334.12785	186	1+
334.89872	906	1+
335.16892	218	1+
335.84163	266	1+
335.85664	226	
336.02551	176	1+
336.06133	322	1+
336.94631	456	1+
337.06489	268	1+
337.11018	348	1+
337.94975	306	1+
338.82409	216	1+
338.88343	250	
339.02564	350	1+
339.80162	124	1+
339.88204	654	1+
340.86722	324	1+
340.94143	552	1+
341.84202	242	
342.10824	282	1+
343.33757	242	1+
343.87681	640	1+
344.78745	194	1+
344.81212	218	1+
345.87439	362	1+
345.89845	158	
345.99229	186	1+
346.97184	168	
347.90251	392	
348.89175	154	1+
348.91574	256	
349.00435	274	1+
349.95698	358	1+
350.15053	196	1+
350.82588	204	
350.88540	380	
350.91132	496	1+
351.06940	338	1+
351.11237	188	1+
351.83794	188	
351.87482	194	
352.13421	194	
352.90873	456	1+
353.02416	314	1+
353.84709	294	1+
353.89581	270	
354.10456	282	1+
354.89827	428	
355.02499	294	1+
355.06174	190	
355.13394	256	
355.83588	262	1+
355.88858	390	1+
355.91404	152	
356.17992	186	
356.83734	212	1+
356.93471	322	1+
358.01563	246	1+
359.15441	458	1+
359.24933	232	1+
359.58265	176	
359.77888	188	1+
359.82608	210	1+
362.20069	258	1+
362.98998	202	1+
363.11223	156	
366.09628	270	1+
366.83878	1502	1+
367.70794	278	1+
368.15848	188	1+
368.78727	168	1+
368.89478	440	1+
369.18851	198	1+
369.83567	602	1+
369.88113	166	
369.99302	252	1+
370.13289	190	
370.79178	382	1+
371.18883	334	
371.42296	160	
371.93332	158	
372.17286	188	
372.20231	254	1+
372.88181	376	1+
373.72155	192	
373.89862	158	
374.81275	192	
374.87442	230	1+
374.89841	282	1+
375.73064	230	1+
376.08313	294	1+
376.13977	250	1+
376.76713	174	1+
376.86576	180	
377.81959	424	1+
377.95896	166	
379.18142	166	
380.85495	326	1+
381.01945	206	1+
381.10136	176	
381.57595	184	
381.71069	144	1+
381.72162	186	1+
382.08897	198	
382.11425	672	1+
382.20190	162	1+
383.80113	214	1+
383.86684	212	
383.88520	220	1+
384.85013	2294	1+
387.72712	182	1+
387.79288	534	1+
387.84735	378	1+
388.16648	324	1+
389.20036	362	
389.86734	196	
389.91814	174	
390.84435	976	1+
392.82826	566	1+
392.86526	1190	1+
393.40191	212	1+
393.80432	354	1+
394.12235	188	1+
394.77970	152	
394.83316	240	
394.85779	838	1+
394.88305	442	1+
394.93267	250	1+
395.16732	266	1+
395.23281	232	1+
397.09575	208	1+
398.37386	286	
398.81169	248	1+
398.89210	264	1+
399.86091	808	1+
399.98438	226	1+
402.12593	294	1+
402.16837	182	1+
402.22882	444	1+
403.23303	410	1+
403.87013	1684	1+
405.10864	290	1+
405.87091	500	
406.16067	198	
406.21055	204	1+
406.85623	246	
406.97561	194	
407.33076	166	1+
407.81260	414	1+
407.86532	4632	1+
408.36626	134	1+
409.10018	200	
409.22723	204	1+
409.71983	202	
410.03663	190	1+
410.15967	254	1+
410.84084	456	
410.87327	1466	1+
411.16468	168	1+
412.72866	360	1+
412.81012	178	
412.85025	772	1+
413.07379	728	1+
413.19485	154	
414.78010	156	
414.88514	194	
415.19633	436	
416.01021	184	1+
416.26270	182	
416.87461	524	1+
418.88773	158	
420.19467	160	1+
421.14236	402	1+
421.62912	154	1+
421.88242	706	
421.93690	264	1+
422.08245	190	
422.86130	166	
422.88483	502	
423.22067	160	1+
423.86518	756	1+
424.14330	308	
424.23853	172	1+
425.13871	162	
425.88161	680	
426.07730	264	1+
426.15398	206	
426.86235	2382	1+
427.10960	180	
427.73196	170	
427.74676	280	1+
428.19996	210	1+
428.84789	1676	1+
428.88727	1800	1+
429.30332	190	
429.39917	182	1+
430.24579	230	1+
430.73969	748	1+
430.85889	488	
431.86792	1386	1+
433.13819	178	1+
433.19830	154	
433.85119	338	1+
434.88850	200	
437.14723	232	
439.14559	206	
439.89329	1240	1+
440.16142	200	
441.87273	368	1+
442.15206	814	1+
442.87656	306	1+
443.95803	264	1+
444.14843	580	1+
444.38213	304	1+
444.87351	2468	1+
444.96258	222	1+
445.79819	158	
446.80342	294	1+
446.88807	484	
447.00992	152	1+
447.05485	184	
449.20051	218	
449.87584	1400	1+
452.82947	274	1+
453.02154	154	
453.19311	160	
453.89297	222	1+
456.21578	196	
457.90265	1194	1+
458.42678	170	1+
460.16243	664	1+
461.90806	134	1+
462.16163	308	1+
462.88090	1262	1+
464.88637	346	1+
467.16745	380	1+
467.88716	1424	1+
468.13034	310	1+
469.13074	188	1+
470.23162	180	
470.89158	198	1+
471.06238	172	
472.77604	170	1+
473.23326	196	1+
474.78407	172	1+
477.25580	168	1+
483.01424	186	1+
485.89985	708	1+
486.05434	200	
486.74266	190	1+
487.27988	180	
487.98307	110	1+
489.08370	216	1+
489.27630	304	1+
489.40670	176	
490.79631	240	1+
490.90491	164	
491.39891	184	1+
491.42369	174	1+
493.41147	166	1+
493.64644	140	1+
494.30700	252	1+
503.35449	470	1+
503.45832	154	
504.12615	166	1+
504.17050	344	1+
504.20945	202	1+
504.38313	182	1+
504.44305	420	1+
505.33455	794	1+
506.31280	158	
506.47588	184	
508.05621	180	1+
508.42583	368	1+
508.46288	476	1+
509.13013	398	1+
509.29577	290	1+
509.43216	264	1+
509.85985	358	1+
510.30054	202	1+
510.79838	130	1+
511.22993	176	1+
511.39964	216	1+
511.43778	176	
512.39364	128	1+
END IONS

###FS:    #m/z: 336.94596 #charge 1+
###MS: 16
###MSMS: 18
BEGIN IONS
TITLE=Cmpd 13, +MS2(336.9460), 28.0-35.0eV, 0.4min #18
RTINSECONDS=21.439
SCANS=16,18
PEPMASS=336.94596	139848
CHARGE=1+
97.84590	84	
182.03590	96	
192.02489	90	
195.03296	84	
198.92937	84	
199.90385	86	
200.93663	82	
205.95050	152	
205.97304	236	1+
206.88829	130	
210.88261	124	
210.90594	82	
210.99829	82	
211.94414	11626	
212.87728	614	1+
212.94579	334	
213.00962	92	
213.05065	114	1+
213.05971	108	
213.93850	6110	1+
215.01426	90	
215.88367	928	1+
215.90839	90	
217.19281	92	
217.38295	90	
217.93602	202	
223.96557	396	1+
225.88455	86	
225.95665	150	
226.97362	172	
227.10361	132	
227.78581	88	
228.89739	90	
228.99847	162	
229.55894	92	
229.95502	9178	
230.88923	1170	1+
230.95629	304	
231.67933	100	
231.95019	3502	1+
232.12110	98	
232.38234	94	
232.48152	94	
233.01559	100	
233.89534	584	1+
233.94976	918	1+
234.04970	104	
234.83369	182	
234.88767	224	1+
235.57345	90	
235.82250	156	1+
235.87049	112	
235.95545	196	
237.01542	96	
237.06789	112	
237.23684	90	
239.90545	88	
240.96217	94	
242.93570	292	1+
243.11859	94	
243.64928	84	
244.79693	82	
247.96632	2430	1+
248.89878	380	1+
248.98783	196	
249.96287	1072	1+
250.04856	86	
250.82866	118	
250.98457	198	
251.47189	90	
251.90812	116	
251.92350	312	1+
251.95779	324	
252.01476	186	1+
252.22762	158	
252.57173	156	
252.94776	100	
252.97064	5292	1+
253.90367	330	1+
253.95585	210	
254.08880	264	
254.96676	2290	1+
255.07660	706	1+
255.92350	196	1+
256.00030	84	
256.96309	398	1+
258.84390	106	
258.88455	240	1+
258.97567	92	
260.03893	224	1+
261.21450	90	
262.48056	100	
263.52758	88	
264.96638	214	1+
265.01791	318	1+
266.99167	300	1+
267.80180	148	
267.83776	526	1+
268.17847	120	
268.84062	456	1+
269.20267	140	1+
269.72557	114	
270.98118	388	
271.91411	114	
271.95807	98	
272.84699	314	1+
272.97471	396	1+
274.03151	86	
274.66113	86	
276.51284	94	
276.83732	358	1+
277.82528	88	
277.87838	96	
278.26039	212	1+
279.07837	108	
279.52669	98	
281.04926	214	
282.04932	108	
282.67795	86	
285.84811	570	1+
286.85017	520	1+
287.38221	96	
288.02377	92	
289.04231	90	
291.81212	90	
291.87435	178	1+
292.91255	108	
293.10636	116	
293.22844	128	
293.26762	96	
293.85370	288	1+
293.99566	214	
294.11400	92	
294.29880	148	
294.43352	102	
295.01341	86	
295.22114	150	
295.97525	104	
296.97365	156	
298.01155	100	
298.08399	86	
298.30616	84	
299.01671	138	
299.06267	182	
299.89925	98	
300.91582	178	1+
301.01352	98	
301.67911	96	
302.17406	90	
304.53957	86	
304.66794	98	
304.77296	108	
304.81343	88	
305.29561	130	
307.58998	98	
307.88481	214	1+
309.03984	198	1+
309.85086	88	
310.31161	182	
310.62734	92	
310.87512	256	1+
311.03440	200	1+
311.31674	118	
313.58839	84	
314.27599	84	
315.42834	94	
317.17756	92	
318.59696	190	
320.17399	88	
320.91563	118	
322.21319	86	
322.82056	94	
323.01435	160	
323.23828	336	1+
323.84953	98	
325.28288	112	
326.90586	82	
327.88117	212	1+
328.31069	154	
328.95723	90	
329.10618	186	
329.93457	84	
330.79782	132	
332.04118	90	
332.38886	140	
335.91407	84	
336.23559	118	
336.25406	84	
336.32170	200	
337.11036	84	
337.25526	220	1+
338.94173	88	
339.15956	138	
339.52245	90	
339.77900	218	1+
340.08304	118	
340.73156	90	
341.26895	84	
342.20897	106	
END IONS

###FS:    #m/z: 359.96127 #charge 1+
###MS: 16
###MSMS: 19
BEGIN IONS
TITLE=Cmpd 14, +MS2(359.9613), 28.0-35.0eV, 0.4min #19
RTINSECONDS=22.2115
SCANS=16,19
PEPMASS=359.96127	112024
CHARGE=1+
185.70879	100	
195.16183	96	
209.94364	1010	
210.89354	108	
213.41661	100	
219.01900	94	
221.89288	174	1+
222.95095	912	1+
224.12933	108	
224.88835	168	
224.94865	1498	1+
224.96871	98	
226.90177	228	
226.94719	4858	1+
227.13513	126	
228.94248	4234	
228.97605	102	
229.94837	122	
233.96059	248	
234.06830	96	
234.94776	204	1+
238.21534	192	
239.90232	180	
240.83048	90	
240.93785	278	1+
240.96378	856	
242.06895	130	1+
242.95915	830	1+
244.89459	146	
244.93552	136	
244.95674	2598	1+
245.94047	228	
245.98472	210	1+
246.23420	112	
246.95241	2406	1+
248.80295	188	
249.98428	138	
250.81198	100	
250.94928	246	
251.03206	284	1+
253.83408	154	
254.50702	96	
254.90279	154	
255.14601	100	
257.90254	158	
258.84908	164	
258.89657	102	
258.97376	330	
259.79431	106	
260.70087	102	
260.96993	470	
261.01007	188	
261.40543	92	
261.87085	162	1+
262.92245	192	1+
263.09688	106	
263.34859	92	
263.83266	122	
263.98014	102	
265.13068	98	
265.98099	148	
267.13525	190	
267.81435	98	
267.97248	584	1+
269.85184	206	1+
269.97406	262	
270.97036	118	
271.50072	94	
271.81223	100	
271.84567	234	1+
271.91944	92	
273.96257	98	
275.98464	126	
276.83065	102	
276.85716	254	
277.18903	92	
277.21338	92	
277.90444	192	1+
277.92145	92	
278.09333	128	
279.35622	92	
280.22483	160	
280.26045	190	
280.79387	420	1+
280.82228	152	
281.11856	172	
281.85978	142	
282.27807	126	
282.85762	132	
283.91468	322	1+
283.95969	140	
284.14413	92	
284.26416	104	
284.91955	242	1+
284.92928	122	
286.01011	182	1+
286.26647	118	
286.86205	110	
287.20038	92	
287.90142	118	
287.98340	100	
288.86548	254	
289.39226	96	
290.88252	118	
290.94629	154	
292.06464	182	1+
292.11015	210	1+
292.79924	250	1+
293.25842	138	
294.11606	156	1+
295.02365	414	1+
295.36966	96	
295.88367	110	
296.32867	120	
297.06071	192	1+
297.11407	122	
297.18669	116	
297.97292	222	
298.08616	114	
298.78683	92	
298.80384	234	1+
299.99074	100	
300.03714	120	
300.26709	122	
300.89680	92	
301.78347	186	
301.84992	92	
302.22129	174	
302.95172	92	
304.80110	160	1+
305.26809	208	1+
306.88083	168	1+
307.22394	102	
307.27055	124	
307.29317	336	1+
308.29752	244	1+
309.01964	134	
309.15464	296	1+
309.33603	398	1+
309.98079	98	
310.34177	372	1+
310.44149	100	
310.81359	102	
310.87515	154	
311.85567	120	
311.88719	136	
312.41967	102	
312.87008	128	
315.86269	196	1+
315.88074	110	
317.01283	114	
317.85150	102	
318.59195	92	
318.93417	166	1+
320.10529	250	1+
320.83126	140	
321.10957	198	1+
321.81743	100	
322.31985	102	
322.95423	96	
323.01628	1000	1+
323.23853	170	
323.34893	114	
323.88263	96	
324.03829	164	1+
325.78350	96	
326.79267	104	
327.31453	96	
327.86747	106	
328.89029	202	
329.23045	116	
329.87143	110	
330.28733	110	
333.06087	134	
334.07682	142	
335.01000	94	
335.23720	100	
336.80245	126	
336.94534	228	1+
336.96954	172	1+
337.86573	100	
338.33883	126	
340.14963	134	
340.26492	98	
340.35373	320	
342.20512	116	
342.90792	160	1+
346.91315	98	
346.96985	112	
350.34594	90	
355.02629	94	
356.83578	94	
358.27336	186	1+
358.36639	152	
358.82025	100	
360.08764	106	
364.32239	222	1+
365.36374	132	
END IONS

###FS:    #m/z: 507.84600 #charge 1+
###MS: 20
###MSMS: 21
BEGIN IONS
TITLE=Cmpd 15, +MS2(507.8460), 28.2-35.2eV, 0.4min #21
RTINSECONDS=25.927
SCANS=20-21
PEPMASS=507.84600	184462
CHARGE=1+
191.95465	416	
196.01588	402	1+
217.85987	194	1+
217.95376	302	
229.87946	220	1+
230.84922	622	1+
233.99798	184	
236.89381	188	
237.88876	194	1+
243.89842	158	
244.08453	172	1+
244.10921	194	1+
247.89012	186	
247.97307	188	1+
248.08494	200	
249.88851	262	
250.96822	192	
251.03290	140	1+
252.11365	314	1+
255.01427	156	1+
255.89771	236	1+
256.07386	114	1+
260.12322	162	
262.97755	204	1+
264.09870	162	
266.94869	232	1+
267.17190	184	
268.10978	296	1+
269.11418	166	1+
269.88554	184	
269.92525	230	1+
270.85701	166	
271.87482	728	1+
272.85133	462	1+
273.12178	226	1+
273.81117	178	1+
274.02032	212	1+
275.87574	208	
276.88639	216	
278.83497	368	1+
280.10971	184	
280.83241	238	
281.37615	410	1+
282.05273	250	1+
282.88213	190	
283.05902	166	1+
284.86016	250	1+
284.87875	252	
285.09759	256	1+
285.88000	156	
285.94202	250	
287.07416	230	1+
287.85048	272	
288.07804	182	1+
288.11787	246	1+
288.88787	258	
289.88379	1230	
290.01058	248	1+
290.86385	1410	1+
291.05625	496	1+
291.12731	222	1+
292.06289	372	1+
292.88738	316	
293.39044	288	1+
293.81093	204	1+
293.87242	3050	1+
294.12291	190	1+
295.97774	196	
296.14142	210	
296.40370	268	1+
296.87789	508	1+
297.82067	204	
297.85060	174	
297.95607	446	1+
298.01685	310	1+
298.85111	252	
298.87802	1322	1+
299.90666	248	1+
300.84955	354	
300.87404	188	
301.06941	172	
301.85660	530	1+
301.95539	160	
303.04958	344	1+
303.95169	280	
304.87790	170	
304.89057	376	1+
305.81104	284	
305.85218	202	
305.86574	372	1+
305.94734	176	
307.28996	346	1+
307.84638	164	
307.88906	572	
308.14076	844	1+
308.79208	162	
308.87364	1290	1+
310.02737	462	1+
310.15749	566	1+
310.30708	246	
310.84833	156	
310.92900	238	1+
311.88520	3320	
311.93413	170	1+
311.99179	162	
312.17496	298	1+
312.88260	3226	1+
312.98222	268	1+
314.34567	108	1+
314.86261	1502	1+
315.99478	222	1+
316.88935	492	
317.08226	158	
317.82702	216	
318.81486	436	1+
318.85853	710	1+
318.88675	310	1+
318.93802	170	
320.86308	204	1+
320.98995	266	1+
322.16550	272	1+
322.80897	408	1+
322.86432	256	
323.13716	316	1+
323.97219	318	1+
324.38253	228	1+
324.85725	910	1+
325.85899	538	1+
325.90142	640	
326.04602	212	1+
326.14864	236	1+
326.81144	248	
326.88660	612	
326.99137	170	1+
327.18063	164	1+
327.89459	594	
328.30931	366	1+
328.37606	224	1+
328.85262	170	
328.87448	418	
329.08588	276	1+
329.82342	224	1+
329.89399	572	
330.88187	212	
331.33609	154	1+
331.88883	200	
332.05277	284	1+
332.83541	310	1+
332.87285	1688	1+
332.89848	674	1+
333.15019	178	1+
333.82459	196	1+
334.90294	382	
335.88493	220	
336.01246	268	1+
336.07324	302	1+
336.09189	216	1+
336.87558	160	
336.89822	184	
336.94728	158	
337.05458	260	
337.88116	366	
338.04338	298	1+
338.84775	298	1+
338.87452	636	1+
338.88724	192	
338.90755	176	
339.01608	164	
339.16910	180	1+
339.88037	464	1+
339.93907	606	1+
341.04536	218	
341.89895	358	1+
342.90273	324	1+
342.98284	316	1+
343.87376	662	1+
344.15485	242	1+
345.29147	124	1+
346.89003	460	1+
346.90491	216	
347.77721	238	1+
348.17572	170	
349.04107	172	
349.82940	382	1+
350.88330	848	1+
350.91305	316	
350.95960	228	
352.00712	164	
352.16556	514	1+
352.89127	174	
352.90267	846	1+
353.11012	210	
353.13710	162	
353.85155	482	
353.88107	180	
354.79706	274	1+
355.06504	308	
355.39358	178	
356.17523	212	1+
358.19831	192	1+
358.87636	262	1+
359.90267	160	1+
361.03221	176	1+
361.14060	164	
362.80166	168	
365.12057	176	
365.86982	114	1+
365.98043	172	
366.18559	264	1+
366.20899	220	1+
366.84008	306	
367.08437	178	
367.11543	266	1+
367.70911	464	1+
367.78569	168	
367.84214	950	1+
368.78730	186	
368.89483	286	
369.02016	234	1+
369.07809	354	1+
369.18137	344	1+
369.73071	178	
369.83688	560	1+
369.88724	240	
370.14817	376	1+
370.70583	132	1+
371.03628	238	1+
371.17826	354	1+
371.89345	248	1+
372.03866	230	1+
372.17750	224	1+
373.00341	266	1+
373.71914	448	1+
373.80880	570	1+
373.83503	178	
374.81364	484	1+
374.95846	162	1+
377.88562	334	1+
378.07972	182	
379.85705	334	1+
380.00550	344	1+
380.73818	182	
380.85686	224	1+
381.09848	282	1+
381.11769	200	
381.91144	264	1+
381.97533	190	1+
382.07505	180	
382.85682	308	1+
383.02356	252	1+
383.05607	234	
383.32424	238	1+
384.32676	212	1+
384.85184	3042	1+
385.91512	152	1+
387.28810	206	1+
387.84629	810	1+
388.16488	192	1+
388.79306	426	1+
388.84946	500	1+
389.19955	450	1+
389.70530	186	1+
389.86912	160	
390.84260	516	
391.84474	468	
392.08606	202	1+
392.82559	916	1+
392.86131	1038	1+
393.79874	612	1+
393.85144	476	1+
394.83262	774	1+
395.06484	226	1+
396.34375	226	1+
396.81719	158	
398.15869	168	
398.24825	250	1+
398.73508	176	
398.86345	168	
398.99144	242	1+
399.85407	200	
400.91907	194	1+
402.23136	276	1+
402.86549	400	
403.87157	1020	
404.87363	646	
404.95280	164	1+
405.86055	816	1+
406.07200	208	1+
406.78438	172	1+
406.81425	146	1+
406.92313	240	1+
407.86286	5816	1+
407.92523	206	1+
408.31589	118	1+
409.07148	156	
409.09696	176	
410.83586	1036	1+
410.94857	230	1+
411.03712	222	1+
411.72271	268	1+
411.81129	318	
412.79511	358	1+
412.84380	510	1+
413.07793	548	1+
414.28491	182	1+
414.86102	176	
415.07084	304	1+
415.87391	164	
416.06902	292	1+
416.19288	178	1+
416.77999	254	1+
416.88071	216	
419.13981	196	1+
419.34398	210	1+
421.81324	250	1+
421.88441	1034	
422.88450	554	
423.79323	160	
423.86673	356	
423.93256	234	1+
424.13794	300	
424.33215	216	1+
424.86696	436	
425.08369	260	1+
425.13434	382	1+
425.15048	218	
425.87881	572	
426.86260	1782	1+
427.73748	782	1+
427.74405	690	1+
428.08668	158	
428.74679	572	1+
428.84836	1276	1+
428.88456	1080	1+
428.93571	162	
429.82413	190	
430.13394	170	
430.74101	346	
430.82528	190	
430.85939	1566	1+
430.87849	396	
431.07544	178	
431.17970	280	1+
431.74047	178	
431.86600	1040	1+
433.85065	282	1+
433.88577	196	
435.89111	274	1+
437.15288	208	
439.12618	142	1+
439.22021	166	1+
439.89415	512	
440.06520	224	1+
440.88944	572	1+
442.07443	284	1+
442.15656	534	
442.19530	200	1+
443.19911	230	1+
443.80717	258	
444.82854	388	1+
444.87281	2902	1+
445.38787	194	
445.75172	406	1+
446.75604	308	1+
447.80569	162	1+
447.88451	210	
448.87584	1260	1+
449.87702	1048	1+
449.94223	156	1+
450.15267	114	1+
450.76649	158	
450.91417	168	
451.89849	492	1+
452.87562	220	1+
456.21801	166	
457.90275	1112	1+
460.16434	362	1+
462.15741	546	1+
462.88301	688	1+
463.76291	220	1+
464.02972	114	1+
464.15536	158	1+
464.89364	284	1+
467.88701	1492	1+
470.18327	298	1+
478.75599	160	1+
481.85897	226	1+
485.83759	348	1+
485.89659	1336	1+
486.47153	246	1+
487.40660	188	1+
487.82841	396	1+
489.78911	284	1+
490.83635	246	1+
492.27516	382	1+
501.77493	120	1+
503.40556	244	1+
503.71239	208	1+
503.73875	164	1+
504.35256	166	
504.40780	168	1+
504.46087	376	1+
504.53557	194	1+
505.24794	180	1+
505.32633	450	1+
505.43996	156	1+
506.11328	160	
506.48290	238	1+
507.17553	216	1+
507.43979	230	1+
508.18988	198	1+
509.13051	326	1+
509.24873	156	1+
509.30511	184	
509.39969	310	1+
509.44142	352	1+
509.49885	218	1+
509.85836	232	
510.40109	240	1+
510.50333	168	1+
511.79245	174	1+
512.79799	114	1+
513.37371	168	1+
END IONS

###FS:    #m/z: 336.94618 #charge 1+
###MS: 20
###MSMS: 22
BEGIN IONS
TITLE=Cmpd 16, +MS2(336.9462), 28.0-35.0eV, 0.5min #22
RTINSECONDS=26.699
SCANS=20,22
PEPMASS=336.94618	144018
CHARGE=1+
64.28263	88	
106.65586	94	
189.86982	90	
194.52915	108	
196.97983	142	
205.97191	190	1+
207.87440	110	
208.90412	104	
208.98283	232	
209.87766	92	
210.88587	228	1+
211.94416	11070	
212.04496	90	
212.87846	994	1+
212.94667	282	
213.70008	88	
213.93956	4852	1+
215.88665	576	1+
215.93558	650	
217.88489	178	1+
217.93538	86	
221.88862	98	
223.98348	86	
223.98843	88	
225.94904	216	1+
226.97085	230	
228.42750	86	
228.89417	160	
229.89659	112	
229.95508	9406	1+
230.88903	1184	1+
231.92204	106	
231.95016	4904	1+
232.07965	96	1+
232.82681	158	
233.83317	104	
233.89566	322	1+
233.94881	724	1+
234.61704	84	
234.83422	152	
235.36830	98	
235.89350	260	
235.94549	118	
236.08252	138	
236.15245	148	
236.79908	100	
237.89332	102	
238.20991	94	
239.03407	122	
239.90235	128	
241.94638	306	1+
243.91199	88	
244.88789	128	
246.54842	98	
247.96469	1838	1+
248.03616	208	1+
248.51872	88	
248.90138	588	
249.48962	92	
249.79997	90	
249.96229	1180	1+
250.91043	222	1+
250.98600	144	
251.10892	114	
251.88099	88	
251.95823	158	
252.06982	106	
252.18101	86	
252.83790	100	
252.97099	5288	1+
253.22302	116	
253.90796	396	1+
254.08928	194	
254.94320	92	
254.96691	1742	1+
255.07523	224	
255.11013	100	
256.91370	240	1+
256.96316	384	1+
257.26666	92	
257.37095	92	
257.80186	208	1+
257.81429	92	
258.84733	156	
258.87894	112	
258.96382	224	
259.65536	104	
259.91509	122	
260.54811	98	
260.82746	110	
260.83924	130	
262.82753	134	
263.05255	108	
264.14211	88	
265.01702	102	
265.38282	112	
265.40712	86	
266.86671	202	1+
267.99485	128	
268.84271	398	1+
269.08481	86	
269.97041	106	
270.90892	286	1+
270.98184	458	
271.47644	112	
272.86808	90	
272.94823	88	
272.97685	606	
276.85322	104	
276.95636	102	
277.83431	160	
277.85906	136	
277.92568	134	
278.83022	508	1+
279.83263	374	1+
281.00244	92	
281.04754	110	
282.17197	126	
283.02840	240	1+
283.92282	92	
284.05398	130	
284.91866	108	
286.85478	212	
286.92194	216	
287.84660	118	
289.50909	90	
289.81349	128	
289.88321	218	1+
289.94571	98	
290.08420	100	
290.85758	138	
292.86228	106	
292.87987	92	
293.10780	164	
293.12722	118	
293.14784	122	
293.99593	350	1+
294.06759	256	1+
295.85794	140	
295.96808	370	1+
295.99143	130	
296.80678	158	
299.06640	86	
299.83327	100	
300.15473	96	
301.52339	88	
303.77905	100	
303.80734	224	1+
306.43226	92	
306.88141	330	1+
307.31437	98	
307.80019	250	
308.79779	232	
308.81334	272	1+
309.30222	104	
309.93300	94	
310.38733	86	
310.87992	148	
311.85854	124	
312.28295	104	
312.88206	94	
313.16876	102	
313.87374	202	1+
314.61552	120	
314.90540	110	
316.89746	98	
318.10331	86	
318.20638	90	
319.79445	88	
322.13202	114	
322.27746	96	
323.11458	116	
323.16466	90	
323.23723	206	
324.89514	134	
325.04256	88	
325.14443	114	
326.77962	92	
328.87788	200	1+
329.76304	86	
333.14167	122	
335.30049	146	1+
336.94397	122	
337.35615	106	
337.81781	94	
339.22487	144	
341.08991	84	
342.00484	112	
342.04303	124	
342.11111	88	
END IONS

###FS:    #m/z: 359.96149 #charge 1+
###MS: 20
###MSMS: 23
BEGIN IONS
TITLE=Cmpd 17, +MS2(359.9615), 28.0-35.0eV, 0.5min #23
RTINSECONDS=27.4715
SCANS=20,23
PEPMASS=359.96149	112992
CHARGE=1+
126.96411	148	
144.05243	98	
191.10213	144	
198.54167	100	
205.92713	108	
209.94305	708	1+
216.41007	126	
216.86749	96	
221.09542	100	
221.42074	94	
221.91031	152	
222.95238	848	1+
224.89050	158	
224.94824	1214	1+
225.96172	240	
226.05876	162	1+
226.88749	178	
226.94716	5296	1+
227.93203	122	
228.94245	5894	
229.19758	92	
229.94689	132	
230.00783	94	
231.03472	98	
233.85601	252	1+
233.93565	126	
235.90502	118	
239.06895	96	
239.10572	206	1+
239.43001	104	
240.94024	190	
240.96278	1178	1+
241.89748	100	
241.93914	154	
242.11975	138	
242.95952	666	
244.00419	100	
244.13871	134	
244.50090	128	
244.95753	2994	1+
245.94158	200	
246.05404	100	
246.57081	102	
246.95238	3330	1+
246.97207	118	
247.02917	92	
249.98441	94	
251.02943	142	
252.85610	96	
253.97633	122	
254.53841	102	
254.83801	146	
254.95840	200	1+
256.41153	142	
256.80329	94	
256.89276	118	
258.97395	210	
259.09041	140	
259.12684	150	1+
259.79250	212	1+
259.84491	252	1+
260.97023	540	1+
262.80063	174	1+
263.17037	168	1+
263.82860	130	
263.97544	120	
264.00510	148	
264.87052	366	1+
264.96409	202	
264.99095	96	
265.16283	126	
265.87118	278	1+
265.91609	136	
265.96903	108	
266.81227	212	
267.84933	174	1+
267.97345	194	
268.25193	94	
268.95618	172	
269.11351	92	
269.79760	114	
269.95201	124	
269.97002	194	
270.03325	102	
272.84939	156	
272.92791	180	1+
275.03754	140	
275.09884	112	
275.85093	130	
275.96813	120	
275.98918	134	
277.12277	268	1+
277.81102	290	1+
278.12555	224	1+
278.99399	96	
279.84766	92	
280.02173	108	
280.79313	152	
282.27816	116	
282.80702	176	1+
283.06665	130	
283.98471	94	
283.99627	94	
284.95113	146	
286.94943	92	
287.91738	94	
288.00857	224	1+
288.04129	92	
288.59083	102	
290.61771	94	
291.93181	92	
293.85630	328	1+
295.02174	132	
295.27318	108	
296.32920	200	1+
296.80803	98	
296.83983	116	
297.07523	120	
297.81236	102	
298.08458	154	
298.58172	98	
299.87230	260	1+
300.81837	136	
301.24040	210	1+
302.32601	96	
304.44084	94	
304.85768	106	
305.27417	210	1+
306.36773	98	
307.30724	146	
307.78632	144	
307.80343	264	
307.86114	114	
307.89169	92	
308.29386	398	1+
308.92304	102	
309.79972	198	
310.18820	92	
310.34401	270	
310.85604	244	1+
310.87867	342	1+
310.96399	112	
311.06887	124	
312.80456	110	
313.14185	94	
314.09081	96	
314.81501	98	
314.88747	160	
316.10721	96	
316.81598	210	
317.87558	128	
318.94109	278	1+
320.91874	110	
320.94699	112	
321.21875	156	
322.05995	92	
322.33194	98	
322.92734	290	1+
322.96572	142	
323.01661	798	1+
323.04023	108	
325.89953	100	
325.95504	230	1+
326.18360	204	1+
326.52221	92	
326.79918	102	
327.14324	102	
327.82028	142	
328.30202	100	
328.80861	380	1+
331.90145	140	
333.87134	236	1+
333.91094	116	
334.01102	102	
335.94113	486	1+
336.94557	476	1+
338.12818	248	1+
340.35409	152	
340.94372	132	
341.02831	142	
341.35537	172	
341.79534	114	
342.19347	100	
344.27432	92	
348.03933	96	
352.19542	112	
355.70591	162	1+
356.78525	208	1+
358.36552	128	
360.68238	96	
360.76126	260	1+
360.86524	128	
362.35738	146	
363.08120	98	
363.21014	104	
363.37023	118	
365.18704	126	
END IONS

###FS:    #m/z: 322.92994 #charge 1+
###MS: 24
###MSMS: 25
BEGIN IONS
TITLE=Cmpd 18, +MS2(322.9299), 28.0-35.0eV, 0.5min #25
RTINSECONDS=31.163
SCANS=24-25
PEPMASS=322.92994	3019672
CHARGE=1+
63.90583	90	
176.85373	92	
190.46106	80	
192.88884	90	
195.00922	80	
196.60529	94	
196.73621	86	
196.88726	116	
201.04527	140	
204.93886	82	
205.95168	148	
208.96002	98	
209.92110	160	
209.94453	106	
209.96839	84	
212.88254	90	
213.01302	86	
214.89349	108	
215.03761	88	
215.11670	94	
215.88693	418	1+
221.88344	98	
221.95820	86	
222.92700	88	
222.95192	136	
223.95826	544	1+
225.44744	110	
227.90082	188	
227.93214	186	
228.01182	94	
229.94048	88	
230.57771	84	
230.86605	122	
230.90760	202	1+
231.48130	104	
232.84148	84	
233.89834	188	
234.89927	110	
235.03682	80	
235.40014	96	
236.93929	160	
237.55477	92	
238.05457	148	
238.21544	86	
239.08003	134	
240.08370	94	
240.81784	152	
240.94125	1812	
241.91038	86	
241.93812	7600	1+
242.93991	5932	1+
243.54582	86	
243.81862	88	
243.83554	82	
243.88027	288	1+
245.87662	110	
246.97244	320	1+
248.00636	80	
248.02768	80	
250.06165	132	
250.90453	128	
251.17605	92	
251.96899	116	
253.83686	80	
254.05644	90	
254.09162	84	
255.79078	94	
256.89767	150	
257.08340	94	
258.15350	88	
258.57602	90	
258.82916	92	
258.97520	144	
260.05666	88	
260.98853	160	
261.24842	94	
261.45487	90	
261.88806	92	
262.02642	182	1+
262.35350	96	
263.89893	80	
263.98231	122	
264.08616	88	
264.53722	100	
264.74338	84	
264.80075	92	
265.01681	136	
265.11768	150	1+
265.19081	100	
266.24564	98	
266.99645	362	1+
267.02366	94	
267.60175	90	
268.95099	100	
269.33580	82	
270.80133	112	
270.97080	86	
272.80313	92	
274.85537	88	
274.94721	82	
274.96514	86	
275.81090	116	
276.84356	352	1+
277.92501	84	
278.10708	96	
278.24577	216	1+
279.09083	864	1+
280.79064	188	1+
280.92962	136	
281.05299	84	
281.14703	108	
281.29301	84	
281.92754	80	
282.90342	80	
283.07907	196	
283.78862	106	
284.29191	508	
285.07059	106	
285.42491	88	
285.78966	90	
286.79746	84	
287.40734	88	
288.12160	90	
288.87468	210	1+
289.78941	86	
290.03121	94	
290.79376	208	1+
293.84774	234	1+
293.87465	136	
295.28533	102	
296.04115	88	
297.16690	94	
297.79741	86	
298.88977	80	
299.05711	192	
299.78729	154	
299.82888	90	
299.97770	94	
300.15819	84	
300.78315	120	
300.85875	82	
300.98438	80	
302.80904	184	1+
302.87170	118	
304.05667	136	
305.90172	84	
306.11435	102	
306.80496	368	1+
306.88513	182	1+
307.05340	174	1+
307.31016	92	
308.29342	820	1+
309.15985	84	
309.87160	86	
310.30708	494	
310.86966	144	
311.72345	94	
311.81890	120	
312.80429	124	
312.86499	92	
312.94482	80	
313.03863	88	
314.81814	156	
316.78211	82	
316.83036	86	
319.16791	104	
319.96556	198	1+
322.08191	80	
322.90527	112	
323.23796	476	1+
323.30166	156	
323.93347	86	
324.13978	190	
324.20578	274	1+
324.89529	244	1+
325.01260	100	
325.24429	236	1+
END IONS

###FS:    #m/z: 340.94053 #charge 1+
###MS: 24
###MSMS: 26
BEGIN IONS
TITLE=Cmpd 19, +MS2(340.9405), 28.0-35.0eV, 0.6min #26
RTINSECONDS=31.9345
SCANS=24,26
PEPMASS=340.94053	1579262
CHARGE=1+
184.87297	96	
189.86249	110	
190.86297	134	
192.17118	92	
192.92632	232	
196.88189	90	
204.94401	88	
208.95700	168	
209.94994	114	
210.90533	126	
210.93848	240	1+
213.88005	304	1+
213.93955	2582	1+
214.13207	90	
215.88593	1040	1+
215.93881	608	1+
217.85589	130	
217.88256	332	1+
217.93797	130	
218.85712	92	
223.96303	140	
224.97650	118	
226.89519	128	
226.93050	94	
228.94120	108	
230.12492	100	
230.88868	378	1+
231.05917	90	
231.95034	3032	1+
233.06630	158	
233.89712	632	1+
233.94629	726	
234.55491	102	
235.07961	94	
235.86897	180	
235.89450	344	
235.94623	160	
236.93160	168	1+
237.93523	142	1+
238.98751	98	
239.48278	96	
239.83339	114	
239.90483	184	
240.12524	174	1+
240.82379	124	
241.56290	104	
241.84283	122	
243.83292	116	
243.89562	114	
244.90448	92	
244.95663	92	
245.99108	124	
248.03915	104	
248.89791	662	1+
248.98635	270	1+
249.71267	88	
249.96048	618	1+
251.95949	280	1+
252.52245	114	
252.92466	138	
253.91571	94	
253.95295	90	
254.27789	132	
254.91160	108	
254.96588	1714	1+
255.07385	676	1+
256.96349	530	
257.73925	102	
258.88379	228	
258.91388	128	
258.95993	214	1+
260.83535	332	1+
261.90453	112	
262.10031	90	
262.90484	108	
263.02350	94	
263.83274	88	
263.94247	94	
264.93267	94	
265.01816	146	
265.73884	106	
266.99520	266	1+
267.25102	114	
268.87690	94	
269.79978	154	
270.35276	90	
272.44273	92	
272.93439	228	
272.97634	288	1+
273.91570	92	
274.01288	100	
274.89707	290	1+
275.80871	122	
275.83903	312	1+
275.96165	94	
276.08210	98	
276.81103	90	
276.86165	312	1+
277.80739	174	1+
277.96377	302	1+
278.84920	554	1+
278.96597	170	1+
279.54499	96	
280.07081	146	
281.11690	88	
281.27599	534	1+
282.27962	452	1+
283.02865	174	
283.79211	88	
283.80697	100	
283.90017	92	
286.98039	98	
288.36333	92	
288.73228	92	
289.01550	130	
289.14090	112	
289.80879	202	
290.17200	88	
290.85872	340	1+
293.60388	102	
295.86687	118	
295.99355	124	
296.06932	252	1+
296.97606	92	
297.86004	306	1+
297.97395	252	
298.79981	98	
299.05913	136	
299.42270	90	
299.78342	90	
301.05756	118	
301.56823	108	
302.17972	190	
302.86534	158	
304.25834	132	
305.82144	158	
306.78923	152	
306.87792	116	
307.55332	98	
307.79568	142	
308.29195	132	
308.87026	136	
308.88745	102	
309.56345	110	
309.94671	90	
310.88377	222	1+
311.81651	96	
314.14739	94	
314.81286	106	
315.00508	92	
318.85306	100	
318.90977	96	
320.70396	116	
320.96354	104	
321.16266	150	
321.28891	96	
322.22059	158	1+
322.29955	130	
323.07784	106	
323.23769	156	1+
324.28400	142	
324.89524	104	
326.44431	94	
326.99706	90	
327.82582	140	
328.16814	102	
328.19598	222	1+
328.80894	120	
328.89016	92	
329.81434	98	
329.87215	120	
330.33432	126	
330.99038	90	
332.80664	100	
333.06428	88	
336.31915	128	
336.84411	102	
337.35410	110	
337.73944	192	1+
338.83502	88	
339.19040	88	
340.25130	90	
340.38057	102	
342.20606	92	
342.76530	90	
342.90585	104	
343.23886	98	
344.99605	148	
345.97623	118	
END IONS

###FS:    #m/z: 363.95655 #charge 1+
###MS: 24
###MSMS: 27
BEGIN IONS
TITLE=Cmpd 20, +MS2(363.9566), 28.0-35.0eV, 0.6min #27
RTINSECONDS=32.7065
SCANS=24,27
PEPMASS=363.95655	1000716
CHARGE=1+
45.55394	98	
93.79433	94	
116.18299	94	
136.74773	94	
189.86474	642	1+
191.86061	210	1+
191.95371	114	
196.04424	170	
196.88467	138	
200.94448	132	
206.42846	110	
207.87543	280	
207.94822	298	
208.94244	124	
208.95445	206	
209.86929	128	
209.94360	1304	1+
210.88509	562	
211.94657	100	
212.87819	3064	1+
212.90495	126	
213.38436	102	
214.89272	194	
216.91268	218	
217.87734	106	
217.88994	98	
217.94110	96	
222.95209	626	1+
224.05960	98	
224.89219	120	
224.94862	2022	1+
224.96955	210	
225.15986	112	
225.86379	274	1+
226.88740	182	
226.94710	9550	1+
227.89701	106	
228.09290	112	
228.89382	1026	1+
228.94236	10726	1+
230.88931	4268	1+
231.51771	96	1+
231.93511	94	
232.88528	728	1+
234.88296	274	
235.05603	310	1+
236.03933	98	
237.51507	102	
239.89494	176	
240.83199	130	
240.94039	634	
240.96047	448	
241.91299	102	
241.93930	1284	1+
242.94190	940	1+
242.95858	626	1+
243.82365	98	
244.89750	106	
244.95708	5358	1+
245.79620	102	
245.94233	206	
246.40080	152	
246.90420	458	1+
246.95303	6396	1+
248.87138	100	
248.89922	1464	
248.96793	124	
249.37345	100	
250.80298	98	
250.90860	246	1+
250.96873	444	1+
251.60246	96	
251.89143	120	
252.89322	130	
253.03077	186	1+
253.83887	100	
253.90844	436	1+
255.91710	144	
256.43591	100	
256.53427	108	
256.67001	118	
258.80807	130	
258.97162	132	
259.00627	108	
259.09264	134	
260.97042	522	1+
261.83210	178	
262.06673	98	
262.83838	106	
262.89150	200	1+
262.97422	394	1+
262.99201	96	
263.83068	158	
263.97714	328	1+
264.82029	130	
265.80903	252	1+
265.83994	214	1+
266.81492	178	1+
267.24377	144	
267.97595	754	1+
268.81152	150	
268.83794	172	1+
268.95855	214	
269.79623	450	1+
269.81017	98	
269.96730	804	1+
271.84228	136	
271.91465	194	
272.10197	156	
273.00294	102	
275.07119	104	
275.25002	92	1+
276.80622	204	1+
276.84585	316	
277.09470	116	
277.19174	148	
277.91683	152	
278.02098	158	
278.06421	178	1+
278.78859	546	1+
278.85372	276	1+
279.66842	106	
279.78989	424	1+
280.80763	126	
281.85528	134	
282.78640	644	1+
282.84452	404	1+
282.88569	108	
283.78854	518	1+
285.84440	404	
285.87386	198	1+
286.81450	146	
286.95774	160	
289.93311	118	
290.79365	104	
292.09851	202	1+
293.14543	202	1+
293.85020	124	
294.27677	106	
295.18410	104	
295.85200	206	
296.80415	392	1+
297.80771	246	1+
298.90910	118	
299.40166	94	
300.12420	128	1+
300.79962	552	1+
300.99821	110	
301.79862	326	1+
301.85926	614	1+
303.00050	162	1+
303.80825	412	1+
303.85625	1578	1+
304.92382	192	
305.09658	110	
305.79345	236	1+
305.97785	222	1+
306.43677	262	
306.88528	192	1+
307.28775	524	1+
308.29178	314	1+
308.74404	96	
310.30799	138	
311.14016	198	1+
311.85996	218	
312.79324	128	
313.40586	102	
313.81277	358	1+
314.87393	112	
317.81329	162	1+
317.86056	102	
318.85047	100	
319.82676	288	1+
321.31307	94	
321.81641	352	1+
321.86856	384	
322.93365	290	1+
323.75255	96	
324.03702	96	
324.28481	308	1+
324.32460	100	
324.87739	180	
324.88906	196	
325.85311	114	
325.90031	114	
326.81466	124	
326.87729	372	1+
327.80906	180	1+
328.87997	150	
329.19617	108	
329.87022	526	1+
332.31430	94	
334.79907	144	
336.94861	564	1+
338.03996	118	
339.78160	208	1+
339.83062	376	
340.85779	148	
340.93819	336	1+
341.88713	102	
342.03383	114	
343.00751	110	
343.27361	260	1+
344.17471	116	
345.42373	138	
346.78282	118	
350.32255	146	
351.34182	96	
353.15388	110	
353.88614	208	1+
353.90497	100	
355.03324	150	
355.05081	106	
355.31565	98	
356.77262	108	
359.74071	174	1+
360.32210	120	
360.84348	116	
361.22323	130	
361.29128	102	
361.32382	152	
361.35656	98	
361.73047	134	
361.83623	120	
365.31190	144	
366.74536	102	
367.75986	228	1+
368.33516	140	
END IONS

###FS:    #m/z: 322.93006 #charge 1+
###MS: 28
###MSMS: 29
BEGIN IONS
TITLE=Cmpd 21, +MS2(322.9301), 28.0-35.0eV, 0.6min #29
RTINSECONDS=36.376
SCANS=28-29
PEPMASS=322.93006	3330808
CHARGE=1+
189.01475	94	
195.06401	84	
195.57033	108	
198.06646	110	
200.88793	92	
201.04196	180	
204.94465	492	1+
206.97594	100	
208.90396	82	
209.07437	102	
209.94526	106	
210.90327	114	
212.96639	102	
215.88324	232	1+
220.86839	256	1+
222.90298	92	
222.95351	490	1+
223.96190	306	1+
224.87070	80	
224.91107	80	
225.58599	94	
226.12653	82	
227.82472	96	
227.86905	82	
227.92821	112	
227.95449	240	
229.05507	94	
229.93487	84	
230.85706	114	
233.89392	138	
234.38976	92	
235.99590	80	
236.23159	92	
236.99109	108	
238.01677	96	
238.87408	86	
238.93707	318	
239.07785	334	
239.78607	142	
240.94000	2684	
241.82254	276	1+
241.94200	2124	
242.63455	98	
242.94009	8744	1+
243.88259	148	
243.96901	216	1+
243.98081	214	1+
244.04807	264	1+
244.78917	82	
244.83131	220	1+
245.06470	106	
246.97573	256	
247.13303	102	
248.89926	132	
249.01733	224	1+
249.07852	80	
250.21380	94	
250.61413	84	
250.94507	84	
251.24803	82	
251.78740	100	
251.80105	92	
251.92553	108	
253.06290	110	
253.38611	104	
255.07129	84	
257.08944	80	
257.14638	144	
258.82796	132	
258.89649	198	1+
258.99799	202	1+
259.84200	166	1+
259.96056	130	1+
261.14911	106	
261.83092	240	1+
262.04467	86	
262.79837	120	
263.90525	118	
263.93256	88	
264.04788	98	
265.05769	124	
265.84777	208	1+
265.90512	92	
265.99791	206	1+
266.06525	82	
267.49131	88	
267.94124	98	
268.95500	134	
270.82928	82	
271.35108	84	
271.84406	170	
271.89128	80	
272.07549	80	
272.84521	116	
273.79526	322	1+
273.88722	104	
275.85776	90	
275.92303	110	
276.83692	344	1+
277.01127	82	
277.80471	82	
277.91968	100	
278.24720	86	
278.91925	92	
278.99591	88	
279.09185	896	1+
279.27949	122	
280.04556	126	
280.13731	96	
280.85470	132	1+
283.06813	330	1+
283.78909	198	1+
284.29196	670	1+
284.87202	142	
285.05129	92	
285.85119	88	
285.93850	140	
286.41314	92	
286.60653	80	
286.91753	80	
286.98475	86	
287.01650	116	
290.86096	96	
291.80244	124	
291.88780	112	
291.93065	202	1+
292.09747	94	
293.08099	82	
293.81849	96	
293.90065	92	
294.82159	290	1+
294.84770	84	
294.85906	134	
294.87650	90	
295.05966	90	
295.28298	92	
296.80753	130	
297.44147	88	
297.89090	122	
298.85069	82	
298.90893	80	
299.78604	102	
299.89649	214	1+
300.78182	86	
301.86689	194	1+
302.13784	82	
302.96404	178	1+
303.05046	140	
303.17727	118	
303.95072	236	1+
305.26013	88	
305.38872	102	
305.91047	80	
306.27924	112	
306.30534	90	
307.79727	174	
307.89368	120	
308.29292	190	
309.09044	98	
309.82029	84	
309.87242	86	
310.30927	522	
310.36346	86	
311.88253	198	1+
312.77129	84	
313.12547	84	
314.87138	124	
315.36078	84	
317.83074	116	
322.08621	88	
322.22978	146	
322.31323	96	
323.23913	354	
324.28251	92	
324.79890	140	
324.89421	188	
325.31536	98	
325.81009	108	
325.89777	126	
326.37622	118	
326.96393	92	
327.80579	88	
328.13254	82	
END IONS

###FS:    #m/z: 340.94069 #charge 1+
###MS: 28
###MSMS: 30
BEGIN IONS
TITLE=Cmpd 22, +MS2(340.9407), 28.0-35.0eV, 0.6min #30
RTINSECONDS=37.1485
SCANS=28,30
PEPMASS=340.94069	1575142
CHARGE=1+
82.21019	172	
189.86033	330	1+
190.92782	104	
192.92652	312	
197.15306	88	
197.58600	106	
205.94895	142	
208.95552	128	
209.94435	114	
210.93750	134	
211.94259	100	
213.87700	274	
213.93963	2500	1+
214.87973	124	
215.88674	832	1+
215.93719	650	
217.88213	292	1+
217.93630	238	
218.49612	98	
225.09175	118	
225.88400	128	
226.91920	94	
226.95170	106	
226.98645	96	
227.93038	90	
228.89889	100	
228.95329	206	
229.50698	98	
229.89952	92	
230.88885	260	
231.89071	252	
231.95032	2658	1+
232.89051	1120	1+
233.94995	342	
235.82267	110	
235.86818	114	
235.94786	228	
237.98250	90	
238.04745	102	
238.88923	124	
239.78721	166	
240.96126	204	
241.13001	94	
241.82791	136	
242.88620	140	
242.93272	108	
242.94475	326	1+
243.83232	90	
243.96202	138	
245.01023	90	
245.44469	94	
246.95218	100	
246.98643	88	
248.90275	206	
249.16326	242	1+
249.96103	730	1+
249.98337	94	
250.94934	126	
250.99980	90	
251.08662	96	
251.96363	258	
252.42816	102	
253.90522	102	
253.96154	92	
254.06046	128	
254.94449	240	
254.96638	1870	1+
255.07365	470	1+
255.91077	328	1+
256.80994	132	
256.84963	96	
256.96506	542	
257.79573	164	
257.94712	146	
258.82752	168	
258.84337	136	
258.88537	204	
258.95518	494	1+
260.33239	108	
260.84463	144	
264.00914	240	1+
264.87894	102	
264.94501	102	
265.03491	92	
265.19565	152	
265.41272	98	
266.11589	94	
266.16949	98	
266.99651	140	
267.13471	202	
268.13573	128	
268.95474	116	
269.79373	220	
270.09430	88	
270.93970	134	
272.49103	102	
272.84314	122	
272.93653	210	
272.95426	134	
272.97937	340	1+
273.79549	122	
273.90093	100	
274.87050	138	
275.84685	252	1+
276.86434	178	
277.08199	232	1+
277.84808	584	1+
277.87961	140	
278.13177	194	1+
278.28583	112	
278.84974	484	1+
280.02360	126	
281.03753	88	
282.05171	204	1+
282.27710	288	
282.29071	152	
282.41225	92	
282.45645	90	
282.94324	94	
283.79084	234	1+
288.43847	90	
289.78912	244	1+
289.88105	144	
289.91891	90	
290.94037	168	
291.20360	90	
291.28995	110	
291.40342	94	
291.85694	212	
292.07026	98	
292.77980	94	
292.86807	132	
293.85251	322	1+
294.43378	90	
294.87919	118	
294.96291	98	
296.43031	100	
296.82703	156	1+
296.86364	314	1+
297.00207	200	1+
297.85129	92	
297.98124	154	
298.80594	154	
299.06457	136	
300.45637	96	
301.80891	292	1+
302.17038	124	
302.85500	106	
304.87054	364	1+
306.94436	102	
307.28418	102	
307.30975	128	
307.89522	96	
308.29530	266	1+
308.42811	104	
308.88444	142	
308.94648	122	
310.87758	294	
312.80695	352	1+
312.82373	104	
314.93360	100	
317.31785	94	
317.86460	92	
318.98885	100	
320.95257	92	
322.16362	92	
323.14216	92	
324.24171	96	
324.89578	138	
325.90187	88	
327.82824	96	
328.18813	196	
328.29734	92	
328.89331	108	
330.76715	102	
330.81874	318	1+
335.88404	112	
336.03808	88	
337.34038	86	
338.52742	98	
338.87022	166	
340.02718	88	
END IONS

###FS:    #m/z: 363.95671 #charge 1+
###MS: 28
###MSMS: 31
BEGIN IONS
TITLE=Cmpd 23, +MS2(363.9567), 28.0-35.0eV, 0.7min #31
RTINSECONDS=37.92
SCANS=28,31
PEPMASS=363.95671	987282
CHARGE=1+
124.52964	114	
182.86608	286	
189.86301	538	
190.92962	130	
191.85879	626	
196.87662	266	1+
203.40893	104	
205.87599	98	
207.87466	270	1+
207.94664	168	
208.94262	246	
209.11549	168	
209.86805	142	
209.94421	1946	1+
210.21430	112	1+
210.88295	822	1+
211.17042	104	
212.87901	3394	1+
214.89236	394	1+
215.41855	174	
216.40938	232	1+
218.91424	234	
222.95376	988	1+
224.05418	202	1+
224.94927	1746	1+
225.88307	460	1+
226.88675	294	1+
226.94725	10864	1+
226.97339	502	
227.78126	326	1+
227.87670	168	
227.92967	192	
228.11016	106	1+
228.89394	918	1+
228.94237	10482	1+
230.88937	5604	1+
232.02065	114	
232.88282	1344	1+
236.00360	98	
237.23150	100	
239.07212	120	
240.81800	128	
240.83542	172	
240.94023	710	
240.96242	786	
241.94091	574	
242.94161	1858	1+
243.81026	198	1+
243.88748	342	1+
243.96089	126	
244.12238	108	
244.95714	5814	1+
245.06565	110	
245.94156	366	
246.21666	96	
246.86120	96	
246.95260	6408	1+
247.38769	100	
247.82183	120	
248.55535	110	
248.80342	414	1+
248.84266	276	1+
248.89942	1784	1+
250.89459	454	1+
250.95003	102	
250.97403	176	
251.04695	128	
251.07257	114	
251.14885	154	1+
251.64704	102	
251.78745	158	
252.04543	186	1+
252.79671	284	1+
252.89974	446	1+
252.98720	98	
255.78397	180	1+
256.07753	270	1+
257.85757	120	
257.97511	102	
258.74377	100	
258.80504	116	
258.84739	134	
258.97825	108	
260.96848	476	1+
262.85256	102	
263.92971	118	
263.96385	260	1+
264.09536	132	
265.82372	108	
265.90833	196	
266.01194	282	1+
266.05567	232	1+
266.09181	104	
266.81566	166	
267.78336	170	
267.89699	292	1+
267.97444	410	
268.09623	186	1+
268.14671	98	
268.95899	182	
269.80800	258	1+
269.96885	1178	1+
271.55930	98	
271.91979	442	1+
272.78900	148	
273.09401	108	
273.78793	302	1+
273.93824	114	
274.85150	118	
274.91662	248	1+
275.06815	298	1+
276.84441	134	
276.86135	128	
277.25827	220	1+
277.86421	198	1+
278.84263	246	1+
279.10101	200	
279.79295	150	
280.78819	220	
280.84223	190	1+
281.70285	100	
281.80150	152	
281.86368	122	
282.06586	360	1+
282.79114	142	
282.95090	210	1+
283.07114	304	1+
283.13105	100	
283.79013	594	1+
283.85213	252	
284.76727	98	
284.80761	162	
284.85172	160	
285.82197	106	
285.84340	978	
286.00588	202	1+
289.08005	162	1+
289.78440	198	1+
289.87942	276	
290.11447	108	1+
290.24794	116	
290.78791	170	1+
290.86645	330	1+
291.80596	228	1+
291.94230	200	1+
292.43672	124	
292.84631	240	1+
293.11495	162	
293.91246	98	
294.43554	100	
294.92738	278	1+
295.14955	98	
295.18209	108	
295.87630	118	
296.80981	180	
297.11738	106	
297.81090	122	
297.82642	100	
298.08104	104	
298.40310	114	
298.42148	128	
298.80240	956	1+
298.85264	120	
298.96193	106	
299.00810	122	
299.13962	142	1+
299.26333	112	
299.86773	178	
300.86350	154	
300.93240	180	1+
301.80293	348	
301.86148	672	1+
302.80325	656	1+
303.73282	102	
303.80632	456	1+
303.85650	1804	1+
304.26008	150	
305.05776	180	1+
306.27633	220	
306.77795	168	1+
306.87938	244	1+
307.29214	664	1+
307.80733	312	1+
307.89521	140	
310.33120	160	
310.89298	152	
311.02358	172	
311.80344	130	
311.85799	138	
312.40529	144	1+
313.88187	126	
313.98936	102	
314.87844	124	
316.80958	210	1+
316.86096	98	
319.82473	110	
320.14012	134	
320.28734	152	
321.81952	226	1+
321.86563	228	
322.88074	160	
322.93071	532	1+
323.57013	138	
324.87914	530	1+
326.87259	218	
327.88315	458	1+
328.88683	250	1+
329.31042	128	
330.00682	224	1+
330.81187	268	1+
331.11968	112	
333.76128	108	
333.87392	206	1+
336.94689	154	
337.81423	102	
337.94619	146	
338.75667	122	
338.94712	120	
339.43669	112	
339.82835	532	1+
340.94047	452	1+
341.21516	106	
341.62541	100	
341.89613	202	1+
343.26217	102	
344.18327	100	
346.30776	114	
346.93818	144	
348.37156	102	
349.31236	370	1+
350.33620	120	
352.91584	132	
355.71175	114	
359.72545	104	
361.71616	100	
361.75241	126	
361.78277	126	
362.84349	186	
364.36151	112	
367.33577	140	
368.83860	240	1+
369.22023	120	
END IONS

###FS:    #m/z: 322.93012 #charge 1+
###MS: 32
###MSMS: 33
BEGIN IONS
TITLE=Cmpd 24, +MS2(322.9301), 28.0-35.0eV, 0.7min #33
RTINSECONDS=41.5835
SCANS=32-33
PEPMASS=322.93012	3398184
CHARGE=1+
52.38014	82	
119.98826	98	
193.90303	92	
197.09982	88	
197.86913	82	
198.99693	146	
201.04908	120	
205.94986	194	
205.97540	88	
207.97359	102	
210.42051	86	
212.88212	142	
213.88468	348	1+
216.00382	90	
216.86768	224	1+
219.95840	214	1+
220.50795	92	
220.87560	130	
221.41136	108	
221.94334	190	1+
222.00009	92	
222.38650	100	
223.95907	628	1+
224.02104	84	
224.10735	94	
226.88621	84	
227.78530	162	1+
227.93248	448	
227.95287	88	
230.88623	230	1+
232.97078	98	
233.59721	96	
234.83798	126	
235.89112	114	
236.87337	166	
237.22806	86	
238.94103	276	
239.07978	312	
239.78606	316	1+
240.82577	202	
240.88046	118	
240.94076	3296	
241.82358	132	
241.93913	11816	1+
242.85470	92	
242.87965	82	
242.94117	8512	1+
243.34651	94	
244.81877	108	
244.83914	92	
244.91082	82	
244.94028	2506	1+
245.16786	82	
245.85854	82	
245.89982	88	
246.07049	94	
246.97651	478	1+
248.85619	132	
248.90073	366	1+
250.09305	86	
250.97185	86	
251.47145	108	
252.35093	82	
253.16685	82	
253.79033	82	
253.83355	326	1+
254.08783	86	
255.95465	104	
257.80024	182	
258.83143	102	
259.14093	82	
259.89878	92	
260.83617	376	1+
260.87160	94	
260.93153	88	
262.82957	132	
262.90649	162	1+
262.96788	148	
263.82835	114	
263.85539	178	1+
263.97494	92	
264.09874	180	1+
264.95877	90	
265.06007	102	
267.79056	98	
267.81276	86	
268.02109	86	
268.05905	198	
268.95895	172	
268.97246	108	
269.79691	122	
269.81526	82	
270.79190	86	
271.76981	100	
272.79269	202	1+
272.84635	112	
273.43431	86	
273.48495	86	
275.81111	166	
275.84517	314	1+
276.00260	88	
276.92146	106	
278.84777	96	
278.98490	82	
279.09243	380	
279.40707	88	
279.79539	82	
280.09221	228	
280.80867	122	
280.85199	82	
280.95547	84	
281.85255	252	1+
281.96871	124	
282.22436	86	
282.82710	132	1+
282.87730	90	
283.06922	270	1+
283.78738	272	1+
284.29227	212	
284.88563	108	
284.95011	90	
286.10416	142	
286.82455	82	
286.92203	168	
287.04202	94	
287.79981	84	
289.78661	340	1+
289.88205	312	1+
291.80399	142	
292.43616	110	
292.80588	134	
293.82068	104	
293.88382	150	
294.65888	100	
294.85559	232	1+
294.98798	88	
295.13583	86	
296.80713	142	
296.97484	190	1+
297.28921	100	
298.82389	94	
298.89833	82	
299.23351	86	
299.78359	240	
301.26560	100	
301.86031	100	
302.24473	140	
302.86263	144	
303.86926	84	
305.83122	140	
306.14865	100	
306.88487	178	
307.30669	128	
307.80233	412	1+
307.89176	136	
308.00588	88	
308.29401	466	1+
308.88394	114	
308.94812	88	
309.78614	94	
310.30692	492	
310.41960	88	
310.84810	96	
311.88287	264	
314.82274	122	
315.76142	92	
318.77386	84	
318.82677	92	
318.87926	94	
319.85418	110	
319.89182	144	
320.15011	84	
321.38396	102	
323.03481	82	
323.23962	244	
323.88716	88	
324.23506	166	
324.89477	174	
326.04035	94	
327.80815	152	
END IONS

###FS:    #m/z: 340.94079 #charge 1+
###MS: 32
###MSMS: 34
BEGIN IONS
TITLE=Cmpd 25, +MS2(340.9408), 28.0-35.0eV, 0.7min #34
RTINSECONDS=42.3555
SCANS=32,34
PEPMASS=340.94079	1534388
CHARGE=1+
186.97285	90	
192.92777	128	
199.97677	86	
202.89159	88	
207.97105	110	
208.87562	94	
212.87921	172	
212.89844	106	
212.95239	122	
213.88116	490	
213.94068	1806	1+
214.89450	160	
215.88684	522	1+
215.93670	268	
217.85629	416	1+
217.88307	106	
217.94001	146	
221.88147	172	
222.97485	224	1+
223.95863	110	
224.97549	158	
226.83898	106	
227.78824	104	
228.04551	88	
228.91625	86	
228.94519	166	
229.81974	88	
229.89773	106	
230.88801	992	1+
230.95964	88	
231.94820	1546	1+
232.04830	92	
233.89856	468	1+
235.86649	278	1+
235.89485	316	
235.94745	126	
236.89096	138	
237.12578	124	
237.90056	116	
240.08476	96	
240.23179	154	
240.93638	90	
242.45302	94	
243.83152	136	
244.83052	272	1+
245.79395	102	
245.91645	100	
246.97433	464	1+
247.95883	92	
248.89846	356	1+
249.90016	312	1+
249.96177	614	1+
251.02989	92	
251.88463	138	
252.23155	116	
252.83489	88	
253.14394	102	
254.90747	156	
254.94293	116	
254.96444	1106	1+
255.07418	350	1+
256.84213	98	
256.88102	162	
256.91345	140	
256.96357	364	
258.88341	230	
258.91267	180	1+
258.96267	126	
259.07475	134	
259.96040	130	
260.90814	108	
262.04769	98	
262.99954	162	
263.14360	212	1+
263.90355	136	
263.93637	102	
264.07639	138	
264.26874	120	
268.23206	92	
269.11224	96	
269.33998	88	
269.91070	86	
269.94476	94	
270.06993	92	
270.19902	112	
270.83519	110	
271.87092	94	
272.84854	114	
272.93235	188	
273.91348	150	
273.93517	130	
273.97864	90	
275.80541	174	
275.97635	146	
276.81335	244	1+
276.85194	302	
277.80457	104	
277.85881	242	
278.24938	106	
278.64473	92	
278.85819	152	
278.89027	100	
278.96625	90	
279.00323	94	
279.25816	284	1+
279.85869	114	
280.03787	98	
280.22700	88	
280.26353	196	1+
280.83570	120	
280.85074	394	1+
281.85283	378	1+
282.27752	136	
283.03226	144	
283.89409	88	
289.57825	88	
289.78432	92	
292.43726	160	
293.81090	104	
294.43550	100	
294.86563	230	
295.97236	108	
296.81088	114	
296.85700	110	
296.86890	90	
298.30633	88	
299.06281	170	
302.88259	118	
303.44991	86	
303.81278	92	
304.60609	92	
304.80226	102	
304.88671	142	
305.80920	100	
305.87923	416	1+
306.79792	92	
306.88445	292	1+
307.29134	260	1+
307.79259	374	1+
307.97771	90	
308.88717	162	1+
309.13492	146	
309.81672	120	
309.95914	88	
310.82625	100	
311.80491	394	1+
311.88839	106	
317.88002	98	
319.80068	150	
319.83577	88	
319.89291	122	
320.25310	140	
320.29194	94	
320.30494	114	
321.11507	156	
321.32417	90	
321.81398	110	
323.30287	136	
323.70585	88	
324.89653	136	
326.17596	212	
328.18416	118	
328.32398	92	
328.88979	108	
329.86928	138	
330.81103	182	
333.28630	94	
335.34958	86	
336.80653	124	
337.21649	96	
337.74198	128	
338.41449	112	
339.81199	108	
341.08534	86	
341.81778	102	
342.90836	126	
344.77574	98	
346.32344	98	
END IONS

###FS:    #m/z: 363.95682 #charge 1+
###MS: 32
###MSMS: 35
BEGIN IONS
TITLE=Cmpd 26, +MS2(363.9568), 28.0-35.0eV, 0.8min #35
RTINSECONDS=43.1275
SCANS=32,35
PEPMASS=363.95682	927062
CHARGE=1+
182.86866	160	
184.93242	156	
187.87066	102	
189.86110	678	1+
190.93384	146	
191.85947	544	
194.88767	186	
196.88400	182	
198.47088	102	
200.88292	186	
205.94530	324	1+
207.87639	644	1+
209.86724	156	
209.94373	1300	
210.88335	450	
211.86758	104	
212.87856	3068	1+
212.90251	106	
215.42852	100	
215.90213	272	1+
216.41007	98	
221.89250	120	
222.95260	1010	1+
223.41652	100	
224.94961	1200	1+
226.88980	118	
226.94668	7732	1+
226.97758	104	
227.19858	102	
227.88783	200	
227.92698	264	
228.07571	118	
228.14367	186	1+
228.79349	116	
228.89493	808	1+
228.94249	8394	1+
229.06136	104	
229.37142	98	
230.88954	6002	1+
232.88460	914	1+
232.90321	142	
233.53868	102	
234.08527	98	
234.88480	314	
235.39826	108	
235.84499	128	
238.06310	150	
238.21952	100	
239.04666	144	
239.90154	116	
240.07695	122	
240.93995	1268	
240.96289	450	
241.93943	2750	1+
241.95916	688	1+
242.48971	98	
242.94095	1696	1+
242.95978	462	1+
243.05005	142	
244.95660	3702	1+
245.94656	340	
246.90824	122	
246.95223	4586	1+
246.97714	216	
248.80845	296	1+
248.89995	1884	1+
250.89554	668	1+
250.94553	200	
250.97069	684	1+
251.06982	174	
251.73676	104	
251.94772	108	
251.99206	166	
252.07120	112	
252.90334	394	1+
253.83743	136	
253.90451	328	1+
254.15665	122	
256.38506	98	
258.83225	272	1+
258.84752	224	
258.97335	310	1+
259.84967	120	
260.96803	278	
261.57793	98	
261.84169	348	1+
261.97726	150	
263.08549	206	
264.63521	122	
264.96873	112	
265.09031	240	1+
265.96764	146	
265.99946	102	
266.07331	248	1+
266.78371	556	1+
266.81082	184	1+
266.90426	274	1+
267.81667	222	1+
267.97319	494	
268.84388	102	
268.95711	140	
269.79770	314	1+
269.96725	996	1+
270.41145	98	
270.84026	588	1+
270.94887	134	
271.09670	130	
271.84487	504	1+
271.91433	314	
273.85564	134	
274.01518	100	
275.90607	226	
276.84827	536	1+
277.43676	96	
277.88342	124	
278.82977	116	
278.90478	110	
278.91986	128	
279.10069	350	1+
279.84769	102	
280.79314	786	1+
280.85727	202	1+
281.86130	136	1+
282.08723	180	
282.93502	106	
283.07081	138	
283.09762	114	
283.78727	228	1+
283.84937	250	
283.98161	206	1+
284.06844	208	1+
284.84214	690	1+
285.43000	134	
285.84420	568	1+
285.93923	106	
286.90852	122	
287.91523	104	
288.84780	234	1+
289.01516	108	
290.06044	280	1+
290.78492	110	
290.86007	308	1+
291.06291	218	1+
291.08826	148	
292.81434	244	1+
292.93894	254	
294.86728	248	1+
296.10996	336	1+
296.80616	252	
297.11271	292	1+
297.61923	114	
297.81137	128	
298.80216	1252	1+
298.90010	118	
298.91369	206	1+
299.86705	140	
300.89946	96	
301.86170	790	1+
302.24238	158	
302.37477	240	1+
302.80733	746	1+
302.94625	318	1+
303.06770	118	1+
303.85602	1412	1+
304.13573	102	
304.89224	130	
306.12642	390	1+
306.87663	192	
307.03262	102	
307.08366	114	
307.13352	250	1+
307.78918	178	
308.80406	214	
308.87105	294	1+
311.03816	158	
311.85965	210	1+
314.81586	138	
314.84452	130	
315.82837	120	
316.81584	490	1+
317.87813	234	1+
318.88876	178	1+
319.81381	142	
319.93228	200	1+
320.41585	116	
320.81563	144	
321.81736	678	1+
321.86473	354	
322.92878	180	
323.22832	122	
324.76918	102	
324.87715	268	
326.87196	898	1+
327.20868	142	
327.44591	108	
328.18723	170	
329.32145	104	
330.89432	114	
333.76282	226	1+
336.93935	442	1+
338.14390	98	
338.87095	134	
339.82739	146	
339.90018	98	
340.81919	132	
340.93785	286	
341.75489	144	
342.88661	154	
345.88290	336	1+
348.71428	196	1+
349.32023	186	
349.91477	168	
352.81782	122	
352.88981	124	
353.76421	140	
356.18412	100	
356.77439	100	
357.32514	100	
360.84934	180	1+
360.98332	112	
361.71512	122	
361.76310	128	
362.17159	136	
362.18930	144	
362.34167	120	
363.36212	98	
363.71047	144	
364.73364	196	1+
367.32973	136	
367.72886	102	
END IONS

###FS:    #m/z: 507.84529 #charge 1+
###MS: 36
###MSMS: 37
BEGIN IONS
TITLE=Cmpd 27, +MS2(507.8453), 28.2-35.2eV, 0.8min #37
RTINSECONDS=46.7945
SCANS=36-37
PEPMASS=507.84529	147856
CHARGE=1+
196.01602	432	
206.03666	160	
209.94006	220	
210.03080	248	
224.97769	176	
234.07191	144	
236.88998	180	1+
238.06261	138	
240.08149	150	
241.88006	174	
250.08228	228	1+
250.97072	254	1+
252.12276	142	
252.89549	232	1+
257.03890	150	
261.85765	178	1+
264.11375	204	1+
266.09420	148	
266.16887	162	
266.86379	286	1+
266.95602	204	1+
267.89937	248	
269.11855	142	1+
269.95972	170	
271.87371	664	1+
272.85321	462	1+
273.85585	324	1+
275.80382	144	
276.79769	216	1+
276.89375	190	
277.85706	282	1+
278.83455	274	1+
280.83104	220	
281.08073	200	1+
281.37607	142	
282.37742	196	
284.79460	190	1+
285.78505	152	
285.94349	270	
286.87231	138	
287.84851	528	1+
288.82185	140	
288.87900	1222	1+
288.89346	270	
289.88347	1038	1+
289.90282	166	
290.86192	1042	1+
291.88009	362	
291.98627	142	
292.11182	150	
292.88819	382	1+
293.87164	1924	1+
294.04502	250	1+
295.04523	174	1+
296.85721	232	
297.81673	150	
297.89268	180	
297.95357	240	1+
298.84088	140	
298.88132	206	1+
300.78578	254	1+
300.84268	280	
301.85244	268	
302.86473	252	1+
303.99505	160	
304.88079	178	
305.86127	306	
306.00719	166	1+
306.87991	140	
307.81309	222	1+
307.89125	1092	
308.14211	1436	1+
308.87499	446	
309.87071	262	
309.88920	456	
310.09965	162	
310.15611	420	1+
310.87940	236	
311.01255	184	1+
311.88306	2424	1+
312.97553	342	1+
313.10847	278	1+
313.88211	494	
314.86455	1092	1+
314.95915	192	1+
316.86442	686	
316.88733	220	1+
318.04629	216	
318.86244	252	
320.85912	190	
321.99852	246	1+
322.08717	218	1+
322.87944	138	
323.81263	144	
324.38323	210	1+
324.86247	664	
324.90230	180	
325.90425	300	
326.88344	562	
327.84144	376	1+
327.89443	454	
328.87389	170	
329.88010	410	1+
330.16400	262	1+
330.82842	142	
330.88154	276	1+
331.90058	170	
332.81061	160	
332.87452	1168	1+
333.03467	108	1+
333.84687	188	
333.90400	202	
334.85303	138	
335.82246	138	
335.84184	208	
335.88806	138	
336.88607	138	
337.88141	384	
338.88467	396	
339.35054	258	1+
339.83205	138	
339.88089	288	
342.02846	208	1+
343.03804	228	1+
343.87400	348	1+
344.78426	140	
345.86737	212	1+
346.80419	298	1+
348.18848	144	
348.33281	154	
348.82042	320	1+
348.89130	426	1+
349.84033	194	1+
350.15126	134	1+
350.88635	362	
351.38768	142	
351.88362	170	
352.90911	204	
353.01507	140	
353.05682	288	1+
353.80458	220	1+
353.85328	328	1+
354.00900	150	
354.78592	334	1+
355.89245	386	
356.85701	136	
356.89274	182	
357.72098	178	
358.19496	136	
358.42017	152	
358.77340	136	
358.86918	150	
359.81024	206	1+
363.09544	172	1+
364.10407	188	1+
364.89486	250	1+
365.71364	256	1+
365.77210	320	1+
365.83644	588	1+
366.36011	280	1+
366.83783	504	1+
366.94143	280	1+
367.18063	184	1+
367.71096	472	
367.88115	402	1+
368.71311	296	
369.70920	170	
369.83537	944	1+
371.78893	152	
372.71503	296	1+
372.81704	194	
373.71613	202	1+
373.87456	168	
373.90305	180	
374.77925	136	
374.81790	356	
377.11951	148	
378.06602	202	1+
378.38866	212	1+
381.06342	290	1+
381.08391	150	
381.87382	352	1+
381.90118	232	1+
382.06713	202	1+
383.78597	152	
384.84906	1698	1+
384.89150	210	
385.78065	170	
385.92455	150	
387.02880	406	1+
387.84830	728	1+
388.03001	320	1+
389.19763	538	1+
390.84053	2132	1+
391.72124	148	
392.82434	1094	1+
394.72220	172	
394.83121	486	1+
394.86264	140	
397.39014	262	1+
398.72818	242	1+
398.84652	392	1+
398.86661	136	
398.89942	174	
400.71774	144	
400.82794	318	1+
402.86329	252	
403.87291	470	
404.87594	328	
405.85957	618	1+
407.72545	228	1+
407.86770	1826	
408.06378	254	1+
408.76099	140	
408.85268	2448	1+
408.98631	148	1+
409.08398	338	1+
409.71914	164	
409.92267	214	1+
410.72525	208	
410.83677	1636	1+
410.92329	148	1+
411.81086	358	1+
412.73034	388	1+
412.78859	138	
412.84582	1134	1+
413.07477	186	
413.87966	340	1+
415.84222	476	1+
416.87948	228	
417.03912	146	
417.14994	214	1+
417.81839	356	1+
418.84833	382	1+
420.10352	198	1+
420.88163	178	
421.88178	858	1+
421.93873	318	1+
423.21691	204	1+
423.86717	268	
424.87147	336	
425.74895	136	
425.87278	258	
426.86278	2264	1+
427.19104	222	1+
427.73421	332	
428.08662	200	
428.73985	240	
428.84655	2746	1+
428.88162	510	1+
429.73773	142	
430.74189	580	1+
430.85296	278	
430.87667	162	
431.86859	950	
432.70006	144	1+
432.86887	450	
433.85805	270	
434.85721	614	1+
435.86413	418	1+
437.74290	170	1+
437.85906	166	
438.84569	220	1+
439.27409	248	1+
439.31829	170	1+
439.89348	578	1+
441.88241	136	
442.87950	344	
444.87011	3850	1+
445.22753	208	
445.78415	142	1+
449.87686	866	1+
450.74513	210	
451.75532	148	
451.87285	242	
457.90247	834	1+
462.88205	1440	1+
463.10617	170	
465.01354	146	1+
466.01440	188	1+
466.69556	136	1+
467.88745	2062	1+
468.78023	410	1+
469.87294	256	1+
484.90100	136	
485.89838	688	
486.90117	340	
487.37916	186	1+
491.20504	158	1+
498.81176	284	1+
501.34222	142	
505.17054	174	1+
505.42742	148	
508.91952	166	1+
509.85473	246	
510.79314	238	1+
511.12339	142	
511.79899	176	1+
END IONS

###FS:    #m/z: 336.94577 #charge 1+
###MS: 36
###MSMS: 38
BEGIN IONS
TITLE=Cmpd 28, +MS2(336.9458), 28.0-35.0eV, 0.8min #38
RTINSECONDS=47.5685
SCANS=36,38
PEPMASS=336.94577	147538
CHARGE=1+
118.03136	90	
182.86728	100	
189.86472	150	
196.88309	234	
198.95374	94	
200.87397	88	
205.94629	142	
205.96819	90	
206.97413	92	
207.87098	94	
209.94559	110	
210.88511	478	1+
211.94438	4628	1+
212.87907	2394	1+
213.01466	90	
213.93995	1664	1+
215.88671	606	1+
217.85903	248	1+
217.88201	172	
219.83753	86	
223.96038	326	
224.16367	162	
224.97699	128	
225.86219	84	
225.95143	138	
228.82853	86	
228.89285	434	1+
229.83075	94	
229.95481	3168	1+
230.88823	2264	1+
231.94977	2058	1+
233.82872	284	1+
233.89739	682	1+
233.94821	288	1+
234.91818	90	
234.98959	100	
235.87705	144	
235.89462	588	1+
235.94869	94	
239.03199	88	
239.82549	90	
239.85639	174	
239.90335	128	
239.92890	94	
239.95627	228	1+
240.71401	134	
244.89887	94	
246.37481	104	
246.45769	92	
246.90274	136	
246.97384	178	
247.96594	1154	1+
248.89834	1304	1+
249.04964	88	
249.79328	130	
249.82861	236	
249.96218	824	1+
250.82775	136	
250.94789	134	
250.99341	172	1+
251.06239	154	1+
251.79310	84	
251.83559	542	1+
251.90685	192	
251.95665	148	
252.91247	84	
252.95180	132	
252.97139	2738	1+
253.08831	402	1+
253.90530	584	1+
254.05462	122	
254.94538	122	
254.96561	896	1+
255.07425	666	1+
255.84911	90	
255.88477	216	1+
258.10826	84	
258.85025	184	
259.95325	108	
260.83019	166	
261.83184	118	
262.48220	96	
262.82775	338	1+
263.83015	286	1+
264.87257	108	
265.09747	236	1+
265.86285	408	1+
266.02523	144	
267.84247	320	
267.93522	212	1+
268.83861	1112	1+
269.42067	96	
269.58020	84	
269.92711	96	
269.95901	110	
270.35260	96	
270.79709	114	
270.98050	396	1+
271.78873	138	
271.83862	142	
271.91326	354	1+
272.44324	114	
272.78604	136	
272.84710	118	
272.97938	84	
273.87930	84	
275.93942	122	
276.81317	84	
276.85451	268	
277.84107	132	
277.87723	294	1+
278.11818	82	
278.83355	346	
278.85784	104	
279.42595	84	
279.55738	84	
279.83375	212	
279.93307	100	
280.10173	84	
280.26779	192	1+
280.84905	120	
281.04434	122	
281.81509	148	
283.86608	144	
284.58100	108	
284.89600	84	
285.81168	344	1+
285.84932	278	
286.84936	1370	1+
289.01001	100	
290.07983	94	
290.85351	120	
291.27944	94	
291.80106	100	
291.85601	90	
291.99881	92	
292.11125	132	
292.85649	178	
292.87253	128	
293.11034	164	
293.77864	88	
293.85503	402	1+
294.28091	106	
295.10725	104	
296.76636	92	
299.05756	120	
300.82694	170	1+
300.99510	98	
301.01589	196	1+
301.81401	96	
304.72776	98	
304.86202	166	
305.86003	128	
305.95964	92	
306.88543	152	
307.30880	144	
307.80090	94	
308.29122	120	
309.32163	116	
309.42963	86	
309.86930	176	
310.01303	86	
310.77450	98	
310.91738	90	
311.52163	98	
311.86191	136	
311.87679	320	1+
313.85979	120	
313.91710	92	
314.99272	86	
317.02887	88	
317.93903	88	
318.59547	138	
320.88770	116	
321.37703	104	
321.81854	136	
323.12936	106	
323.82726	128	
324.52392	100	
324.89387	172	1+
327.11779	134	
327.81727	118	
328.81168	228	1+
328.88777	178	
330.01961	84	
331.47079	84	
332.75872	88	
334.32576	104	
336.94469	114	
337.19596	112	
338.27465	96	
338.87418	236	1+
340.42780	94	
340.92662	86	
341.73414	84	
342.01364	88	
END IONS

###FS:    #m/z: 359.96162 #charge 1+
###MS: 36
###MSMS: 39
BEGIN IONS
TITLE=Cmpd 29, +MS2(359.9616), 28.0-35.0eV, 0.8min #39
RTINSECONDS=48.3405
SCANS=36,39
PEPMASS=359.96162	113436
CHARGE=1+
108.97125	92	
166.95789	118	
191.10519	158	
196.40547	102	
205.40492	92	
205.95198	156	
206.41254	98	
207.94582	100	
209.94390	750	1+
210.87715	116	
213.98890	130	
216.40944	132	
218.91165	388	
219.87607	212	1+
221.19787	94	
221.95892	128	
222.95137	1472	1+
223.55432	106	
224.94740	1888	1+
224.97146	92	
225.96249	160	
226.89116	326	1+
226.94732	5326	1+
226.97349	124	
227.05580	100	
227.09783	106	
227.93159	226	
228.89376	142	
228.94214	4450	
229.12019	128	1+
229.51076	98	
229.94512	108	
230.42999	108	
231.19546	92	
231.90816	156	
233.01009	96	
233.06747	102	
234.86287	144	
234.90459	198	1+
235.82039	262	1+
235.86207	92	
236.07891	100	
236.36797	96	
237.44318	104	
237.90161	354	1+
239.41133	96	
239.42619	100	
240.93911	840	1+
240.96279	816	
241.78446	178	
242.11558	124	
242.95893	474	1+
244.05425	122	
244.37240	112	
244.51848	98	
244.95729	2832	1+
245.83819	100	
245.94384	314	
246.02089	98	
246.80520	98	
246.95328	3040	1+
247.87657	108	
248.80755	186	
249.96549	332	1+
250.81380	178	
250.83747	112	
250.94639	190	
251.06964	128	
252.92552	100	
255.04325	128	
257.41840	128	
258.14169	152	
258.84753	106	
258.97364	212	
259.97486	142	
260.04891	132	
260.96944	658	1+
264.42743	104	
265.08366	188	1+
265.12893	124	
265.82534	92	
265.98024	96	
266.81068	304	1+
266.86890	140	
266.88713	120	
267.84196	122	
267.90657	114	
267.97302	504	1+
268.21267	98	
269.96953	568	
270.84316	196	1+
270.88791	98	
271.79678	144	
272.78339	180	1+
272.93283	114	
273.48521	94	
273.96582	120	
274.04368	102	
274.81976	112	
274.86341	106	
276.07343	94	
276.85354	264	
278.79904	112	
279.10554	236	1+
279.89002	92	
280.79260	486	1+
280.84792	254	1+
282.92052	96	
282.98070	202	1+
283.83057	142	
283.98450	174	1+
284.81922	96	
286.72457	96	
286.90985	92	
287.90145	132	
290.85892	136	
291.80268	210	
293.78896	106	
294.85795	110	
295.42469	100	
295.79598	244	1+
296.36853	108	
297.07499	94	
298.08129	96	
298.80321	778	1+
299.42896	106	
299.95348	218	1+
300.38406	104	
300.79346	94	
301.77284	222	1+
301.85216	142	
302.81764	98	
302.88430	126	
304.80634	114	
306.30253	96	
307.28545	136	
307.90089	244	1+
309.15100	174	
309.79952	446	1+
310.30825	206	1+
310.74518	108	
310.87792	198	
311.82006	140	
311.84045	106	
311.88299	150	
312.27201	90	
312.45027	112	
316.81601	300	1+
318.59427	104	
318.93627	208	1+
320.87084	92	
321.05357	238	1+
321.81508	132	
322.30228	98	
322.32108	106	
323.01703	140	
325.14707	134	
325.19448	114	
325.93556	176	
326.06951	126	
327.87928	238	1+
327.91035	112	
328.81629	198	1+
330.16959	160	
330.87182	96	
331.86989	94	
332.76861	100	
332.81042	118	
333.87492	276	1+
333.89425	92	
334.77409	288	1+
335.12265	94	
335.79935	102	
335.88796	250	1+
336.94121	218	
337.77877	246	1+
337.94715	144	
338.33481	208	
338.48714	98	
338.87567	264	1+
339.82926	158	
341.13348	186	1+
341.75420	116	
344.82306	184	1+
345.70948	104	
345.90547	100	
345.94189	92	
346.91862	176	
352.32083	116	
352.88739	148	
353.19394	96	
356.83790	106	
360.75614	104	
361.77842	124	
364.34157	118	
END IONS

###FS:    #m/z: 507.84518 #charge 1+
###MS: 40
###MSMS: 41
BEGIN IONS
TITLE=Cmpd 30, +MS2(507.8452), 28.2-35.2eV, 0.9min #41
RTINSECONDS=52.0335
SCANS=40-41
PEPMASS=507.84518	144718
CHARGE=1+
196.01574	522	1+
211.03679	152	
224.97278	220	
227.95676	136	
232.89706	152	
240.99878	148	
241.85430	234	1+
250.90961	146	
250.97031	622	1+
252.07168	156	
257.86515	138	
260.92949	146	
262.82331	156	
262.91223	132	
263.10845	172	
265.86273	234	1+
266.09354	146	
266.17041	230	
266.86506	198	1+
270.80617	156	
270.86170	128	
271.38353	224	1+
271.87307	218	
272.87001	146	
273.85526	158	
274.88294	408	1+
278.83430	478	1+
278.85662	140	
280.89658	220	
281.37528	164	
285.79322	154	
287.85416	340	
289.03626	148	
289.88215	650	
290.13044	214	
290.86324	928	1+
291.87767	262	
292.86293	140	
292.88675	208	
293.87238	1624	1+
295.85251	410	1+
296.81065	136	
296.85504	292	1+
297.88436	128	
297.92339	156	
298.85456	264	1+
298.87490	216	1+
299.81264	180	1+
300.85494	150	
301.40458	236	1+
301.84451	302	1+
301.99288	148	
303.87185	546	1+
304.97765	208	1+
305.86198	410	1+
305.98188	138	1+
307.83282	140	
307.88859	470	
308.14032	1280	1+
308.16290	136	
308.31520	146	1+
308.87049	988	1+
309.80554	286	1+
309.89774	186	
310.00147	128	
310.15813	986	1+
310.84046	132	
311.88424	2264	1+
312.86648	382	
313.88548	448	
314.82015	162	
314.86422	1300	1+
316.86502	264	
316.90583	178	
317.86316	782	1+
317.89023	188	
319.11725	292	1+
321.82343	148	
323.85894	684	1+
324.86091	586	1+
324.89643	920	1+
325.89867	826	1+
325.95473	130	
326.14717	168	
326.88658	666	1+
327.05728	164	1+
328.00035	178	1+
328.87146	260	
328.89593	286	
329.89341	216	
330.16175	238	
330.87967	336	
331.04315	260	1+
331.82015	140	
331.87404	732	1+
331.96616	134	
332.84556	156	1+
332.87631	538	1+
334.82136	136	
334.87715	198	
334.89833	394	1+
335.02379	186	1+
335.84659	302	1+
335.88424	132	
336.13422	172	1+
336.88040	180	
336.94668	222	1+
336.98913	196	1+
337.17453	132	
337.87924	1020	1+
338.39887	256	1+
339.03621	234	1+
340.86212	282	1+
341.83070	218	1+
341.88055	214	
343.87409	170	
343.91236	136	
345.90987	142	
347.82869	198	1+
348.06828	168	
348.89126	208	
349.52647	170	1+
350.83024	362	1+
350.88459	826	1+
350.91910	144	
352.16229	218	1+
352.77239	300	1+
353.84913	504	1+
355.88942	170	
356.88928	138	
357.36633	308	1+
357.87579	128	
358.81736	230	1+
359.79880	134	
361.86577	694	1+
362.81865	258	1+
362.89369	160	
363.82007	202	1+
364.17447	306	1+
366.02503	218	1+
366.84301	420	
367.70793	560	1+
367.84048	264	1+
368.22357	162	1+
368.78105	150	
368.89716	754	1+
369.02020	166	
369.70611	250	1+
369.83698	572	
370.08857	202	1+
370.83758	568	1+
370.88875	138	
371.90609	144	
373.10322	212	1+
373.38009	218	1+
373.83364	344	
373.90072	130	
374.07477	136	
374.72875	174	
374.82129	296	
375.81394	156	
376.74165	140	
376.88537	272	1+
377.86576	220	
378.01806	138	
378.86652	156	
379.38556	262	1+
379.78296	188	1+
379.89392	290	1+
380.71501	150	
381.80433	136	
382.71340	412	1+
383.77510	466	1+
384.85056	1328	1+
384.89174	414	1+
386.24843	172	1+
386.73165	310	1+
387.71388	186	
387.84758	784	1+
388.79454	138	
389.20298	528	1+
390.78651	130	
390.84180	1482	1+
391.05331	148	
392.83064	488	
393.79738	158	
393.83012	628	1+
393.86739	140	
393.90498	168	
394.78479	164	
395.40232	136	
395.80109	206	1+
396.74010	136	
396.86317	280	1+
397.82184	130	
398.73147	382	
398.86737	296	1+
398.92831	160	
399.73168	224	
399.77962	202	
400.73738	404	1+
402.81766	134	
402.86602	1576	1+
402.88098	136	
403.08458	158	
403.72723	168	1+
403.87180	1090	1+
405.78980	434	1+
405.86128	642	1+
406.14607	142	1+
407.72570	206	
407.86657	852	
408.06501	130	
408.33062	152	1+
408.82070	222	
408.85418	2622	1+
409.71812	244	
409.80714	222	
410.73585	246	
410.83720	1490	1+
411.81249	374	1+
412.42873	88	1+
412.73068	188	
412.84606	648	1+
413.07274	234	
413.87519	156	
415.87421	426	1+
418.74622	210	1+
421.72294	310	1+
421.88481	594	1+
422.86017	134	
423.86871	1118	1+
424.06443	204	1+
424.81389	296	1+
424.93186	182	1+
425.06243	260	1+
425.74377	164	
425.85787	130	
425.87709	170	
426.75530	170	
426.86089	1672	1+
427.73682	1100	1+
428.84746	2374	1+
429.96895	96	1+
430.14625	108	1+
430.74047	374	1+
430.82331	192	
431.86680	834	1+
433.79817	130	
433.85252	218	
434.85907	142	
434.89214	162	
435.85869	252	
437.12539	136	
437.71711	148	
438.07825	184	
439.21952	136	
439.89216	518	1+
441.87744	314	1+
443.82074	138	
444.11119	144	1+
444.87276	3904	1+
445.74174	194	
446.71503	304	1+
446.74762	142	
447.93520	120	1+
449.87964	870	1+
450.74723	226	
451.76091	150	
451.87819	148	
453.24994	140	
454.72911	168	1+
457.90296	882	1+
460.89910	172	
462.88055	1194	1+
466.78501	150	
467.88828	1928	1+
468.78650	136	
468.83802	146	
469.78253	140	
475.70454	172	1+
485.89833	990	1+
486.78976	274	1+
488.30025	216	1+
501.80226	244	1+
503.23310	152	1+
503.73645	182	1+
504.11671	182	
508.91906	206	
END IONS

###FS:    #m/z: 336.94577 #charge 1+
###MS: 40
###MSMS: 42
BEGIN IONS
TITLE=Cmpd 31, +MS2(336.9458), 28.0-35.0eV, 0.9min #42
RTINSECONDS=52.8055
SCANS=40,42
PEPMASS=336.94577	115304
CHARGE=1+
125.48102	92	
185.86695	146	
191.53507	92	
197.10479	116	
205.97115	98	
206.40379	86	
207.97589	140	
208.02666	96	
210.88555	166	
211.94437	4446	1+
211.96802	88	
212.88020	1864	1+
213.93938	1646	1+
215.88694	640	1+
215.93638	306	
216.41905	98	
217.85534	116	
217.88271	296	1+
218.86644	92	
219.91582	82	
223.96228	136	
223.97447	204	
224.97495	114	
225.88555	130	
226.39189	104	
227.08942	104	
227.89123	548	1+
228.03787	118	
228.14376	82	
228.89799	422	1+
229.95514	3730	1+
230.88972	2556	1+
231.92273	106	
231.95086	1348	1+
232.82801	96	
232.88962	134	
233.82797	144	
233.89422	934	1+
233.95127	118	
235.26713	88	1+
235.86388	170	
236.11280	114	
236.79637	88	
237.01545	92	
239.08475	84	
239.88014	192	1+
239.90175	90	
240.94121	94	
240.96212	106	
242.88119	178	1+
243.06741	104	
245.09132	104	
246.90028	142	
246.97382	182	
247.96479	736	1+
248.84615	84	
248.89931	1236	1+
249.04028	184	1+
249.84876	92	
249.95957	176	
250.79526	200	1+
250.82823	268	1+
250.86642	136	1+
250.94412	174	
250.97225	134	
251.07102	112	
251.91472	90	
252.83720	108	
252.97059	1246	1+
253.90763	770	
253.98546	126	
254.07048	414	1+
254.89854	108	
254.93819	288	
254.96641	722	1+
255.07291	354	1+
255.10168	110	
256.91776	110	
256.96540	180	
257.12674	90	
257.85928	82	
257.91327	154	
257.96772	90	
258.49513	84	
258.56028	86	
258.96934	132	
259.95935	114	
260.83570	92	
261.42716	90	
261.82930	116	
261.88773	80	
263.16879	136	
263.43404	92	
263.83383	122	
264.79418	154	
264.82439	186	
264.85109	82	
267.84084	160	
268.47001	84	
268.79902	250	1+
268.83839	852	1+
269.92380	150	1+
270.98201	306	1+
271.84532	92	
271.91386	166	
272.79115	302	1+
272.84287	270	1+
272.97464	96	
274.03245	86	
274.87764	166	
275.80910	304	1+
276.84339	246	
277.57581	86	
277.83363	872	1+
278.83578	654	1+
278.85662	176	
278.93081	92	
280.84213	88	
284.94761	98	
285.42482	84	
285.84779	1178	1+
286.84955	856	1+
287.97123	124	
288.80302	168	1+
288.86100	96	
288.96411	88	
290.85644	370	1+
291.67562	138	
291.85914	238	1+
291.88528	106	
291.99258	96	
293.10731	98	
294.85140	108	
295.06369	104	
295.97241	140	
296.04436	128	
296.80876	152	
296.85178	88	
296.86733	276	1+
297.78889	82	
298.30839	84	
298.81766	90	
299.01376	132	
299.05967	138	
299.08714	84	
299.30555	84	
299.45051	82	
300.43294	96	
302.50506	94	
303.80541	104	
304.77512	102	
304.79030	142	
304.86617	114	
305.29415	82	
306.28431	86	
306.95885	82	
307.27540	88	
307.37017	96	
307.88699	310	1+
308.29374	154	
308.86671	122	
309.15054	86	
309.86868	682	1+
310.84173	130	
310.87322	444	1+
311.91418	152	
312.79950	86	
313.45132	92	
313.78454	90	
314.87663	260	1+
315.11023	84	
315.87855	182	1+
315.99790	84	
317.58001	100	
318.03143	84	
318.23504	84	
319.13355	86	
319.91051	94	
320.39814	88	
322.23204	84	
322.89014	212	1+
324.26514	102	
324.89247	246	1+
325.81229	150	
326.01429	84	
327.81907	84	
328.28826	84	
328.88473	222	
329.87230	218	
332.89627	88	
334.76827	118	
334.88644	86	
335.37881	90	
335.75224	106	
336.91433	86	
339.39546	86	
END IONS

###FS:    #m/z: 359.96167 #charge 1+
###MS: 40
###MSMS: 43
BEGIN IONS
TITLE=Cmpd 32, +MS2(359.9617), 28.0-35.0eV, 0.9min #43
RTINSECONDS=53.578
SCANS=40,43
PEPMASS=359.96167	90380
CHARGE=1+
85.46365	98	
192.89464	130	
205.94338	188	1+
209.94346	482	
216.40987	84	
218.91257	142	
221.88223	212	1+
222.33157	84	
222.42137	98	
222.95218	1136	1+
222.97933	118	
223.88785	104	
224.89001	126	
224.94920	1346	1+
224.97007	290	1+
226.81039	84	
226.94722	3506	1+
228.94222	4304	
229.13656	82	
229.86600	114	
229.94224	146	
230.02633	94	
232.84864	162	1+
234.81464	92	
234.93212	86	
235.82339	112	
235.90539	84	
236.45074	88	
238.06417	146	
238.96757	178	
239.13665	142	
239.89737	298	1+
240.83176	122	
240.94186	388	
240.96145	1060	1+
241.78310	138	
241.94102	512	1+
242.95882	580	
243.89276	86	
244.90075	126	
244.95826	1800	1+
245.94196	256	
246.95293	2294	1+
247.97816	110	
248.55944	84	
248.80958	290	1+
248.90009	106	
249.04170	84	
249.06805	84	
249.91090	92	
250.06027	84	
250.95012	158	
250.97395	90	
251.90868	134	
252.95301	154	
254.00346	82	
255.22811	122	
256.84537	84	
256.87097	118	
257.85483	116	
258.79523	134	
258.83914	126	
258.89975	96	
259.97498	132	
260.96924	656	1+
261.00460	98	
262.82053	192	1+
262.95426	86	
263.17516	86	
263.97435	114	
265.35286	102	
265.81305	92	
265.86735	216	1+
265.97275	160	
266.81329	344	1+
266.84179	144	
267.97364	520	1+
268.59093	84	
268.95404	84	
269.85133	96	
269.96826	402	1+
270.80511	116	
272.43014	94	
272.84528	118	
273.96842	112	
274.57228	94	
274.85132	262	1+
275.79059	94	
275.80601	384	1+
275.97287	126	
276.85680	322	
278.38230	84	
279.51632	86	
279.79690	124	
279.96395	104	
280.04208	84	
280.79640	498	1+
280.82947	108	
280.93523	196	1+
281.85374	110	
281.91534	94	
282.83113	90	
282.90570	140	
284.82649	230	
285.05547	122	
287.86532	94	
288.79707	88	
288.92232	122	
289.99613	86	
291.00074	88	
291.79118	148	
291.86080	222	1+
292.08289	118	
292.95273	86	
293.91536	90	
294.04927	122	
294.27397	92	
294.37447	90	
294.86041	324	1+
295.93330	260	1+
296.80694	410	1+
296.93871	206	1+
297.87107	84	
297.89269	90	
298.80267	866	1+
299.87605	92	
300.04885	92	
300.80244	126	
302.15283	84	
302.37045	96	
303.52251	94	
307.88906	124	
308.79439	466	1+
309.83131	242	1+
310.87433	210	
311.88378	148	
313.87786	112	
314.15182	102	
314.81481	128	
315.85842	86	
315.96732	88	
316.81200	258	1+
318.93651	268	1+
321.84595	98	
321.89687	102	
321.97391	98	
322.30360	142	
322.58234	86	
323.15588	90	
323.23759	132	
323.27315	112	
324.89339	88	
325.87237	98	
325.95663	104	
327.81631	116	
328.50179	84	
328.88663	202	
332.00800	90	
332.40357	86	
332.80982	202	
334.87610	122	
335.59697	88	
336.02430	114	
336.13254	86	
336.33503	92	
336.94523	660	1+
338.83618	96	
339.33954	96	
339.83131	104	
340.15406	92	
343.01812	94	
344.40887	84	
344.71452	96	
347.89724	86	
349.01838	86	
350.34068	124	
352.89510	114	
353.71216	90	
354.04830	84	
355.71384	84	
357.28128	84	
357.94509	120	
358.18557	84	
363.18081	126	
END IONS

###FS:    #m/z: 322.93002 #charge 1+
###MS: 44
###MSMS: 45
BEGIN IONS
TITLE=Cmpd 33, +MS2(322.9300), 28.0-35.0eV, 1.0min #45
RTINSECONDS=57.267
SCANS=44-45
PEPMASS=322.93002	2118556
CHARGE=1+
73.44450	80	
103.53550	82	
110.34457	88	
139.95842	80	
189.86503	80	
190.89504	92	
193.44159	90	
196.88176	138	
197.88640	98	
201.04797	120	
202.86256	80	
202.99231	100	
205.92781	78	
205.94883	156	
207.39305	78	
210.89497	150	
211.90156	78	
213.08657	134	
215.88819	80	
215.90289	72	
221.94417	174	
221.96546	104	
222.95353	596	1+
223.95769	404	1+
227.83754	208	1+
227.93026	294	
230.90808	86	
231.02738	74	
233.67006	76	
233.91443	92	
234.80342	74	
235.82616	102	
236.41112	76	
238.02626	94	
238.06540	170	1+
238.21385	82	
238.93860	200	
239.08160	156	
239.16198	90	
239.79096	138	
239.90335	86	
240.78487	74	
240.94110	3766	
241.90509	90	
241.93956	12272	1+
242.13640	122	
242.78573	104	
242.82006	180	1+
242.94169	8480	1+
243.21465	108	
244.48002	80	
244.94017	2118	1+
246.97534	414	1+
247.38956	126	
247.96103	92	
248.41248	98	
248.85763	94	
248.89927	80	
249.97080	78	
250.04434	80	
250.10870	96	
250.94475	106	
251.20908	98	
251.79158	102	
251.92877	74	
252.51656	84	
253.80027	74	
255.49104	96	
256.13532	90	
256.89042	84	
257.79655	240	1+
258.83417	112	
258.92348	96	
259.34495	78	
259.85066	124	
260.24521	86	
260.91081	84	
261.05975	86	
261.79466	76	
261.98320	112	
262.04886	92	
262.94995	84	
263.82886	186	
264.79886	98	
264.89340	232	1+
265.01767	106	
265.69485	80	
266.08336	78	
266.36371	76	
266.41994	88	
267.42504	96	
267.44467	104	
267.58968	88	
268.95676	196	
269.79567	100	
271.80412	168	
271.83206	204	1+
271.84273	90	
271.89120	76	
272.78903	376	1+
272.85028	100	
274.89392	78	
275.06102	86	
275.81154	424	1+
275.83956	196	1+
276.44334	102	
279.02163	88	
279.09197	908	1+
279.42815	110	
280.26804	88	
280.85658	132	
281.79339	126	
282.96228	104	
283.07143	104	
283.35398	106	
283.79016	156	
283.82123	76	
283.85248	126	
284.07234	100	
284.29235	254	
284.45881	80	
285.85056	244	1+
286.86887	196	
286.91921	136	
287.90900	84	
288.08608	92	
288.14429	86	
288.82640	72	
288.94350	74	
289.87838	98	
291.10575	98	
291.80281	162	
292.15221	82	
292.80322	116	
293.80412	160	1+
293.85137	346	1+
293.94924	86	
294.00735	76	
294.27788	74	
299.09991	84	
299.97343	80	
300.82014	76	
300.86932	84	
301.13333	94	
302.24902	76	
302.84925	76	
302.89851	82	
303.75568	94	
303.86229	110	
304.70225	96	
305.81532	90	
306.88824	328	1+
307.29145	334	1+
307.80191	172	
308.80001	84	
310.08641	78	
310.80374	350	1+
310.85039	86	
310.87730	130	
311.03253	72	
311.85790	170	
311.87355	180	1+
312.03808	74	
313.80167	136	
314.81405	264	1+
314.87707	126	
315.89521	78	
318.93169	76	
320.17869	74	
320.87535	78	
321.80776	88	
321.89755	130	
324.17905	80	
324.78036	74	
324.89524	410	1+
325.97009	170	1+
END IONS

###FS:    #m/z: 340.94066 #charge 1+
###MS: 44
###MSMS: 46
BEGIN IONS
TITLE=Cmpd 34, +MS2(340.9407), 28.0-35.0eV, 1.0min #46
RTINSECONDS=58.039
SCANS=44,46
PEPMASS=340.94066	804530
CHARGE=1+
68.61519	84	
140.84168	86	
151.63366	90	
192.89187	82	
192.92064	100	
196.88373	84	
200.93302	82	
205.94416	108	
206.41457	96	
208.93927	248	1+
210.93385	86	
212.87754	86	
213.88727	130	
213.93989	1190	1+
214.89623	188	
215.88717	896	1+
215.93740	272	
217.85666	82	
217.88299	400	1+
218.91371	166	
222.97639	120	
223.89290	98	
223.95922	142	
224.96204	102	
225.89125	416	1+
227.92126	88	
230.55725	90	
230.88775	136	
231.89094	326	
231.95112	844	1+
232.89106	502	1+
233.07731	96	
233.86577	96	
233.89661	346	1+
233.94822	114	
235.13654	92	
235.86948	134	
235.89309	102	
235.94910	102	
236.86825	92	
237.07807	108	
237.89553	82	
239.90087	158	
241.46193	88	
241.83650	164	
246.90892	84	
248.84601	86	
249.90023	124	
249.95712	498	1+
250.99942	84	
251.90631	120	
252.43447	126	
252.78787	200	1+
252.83956	214	1+
253.04555	86	
253.91231	112	
253.95679	88	
254.94301	140	
254.96886	492	1+
255.07444	246	
256.07516	116	
256.91303	150	
257.80144	140	
257.85375	90	
258.01940	82	
258.79906	116	
258.84488	340	
258.90547	122	
259.84895	168	
259.95633	198	
260.34430	94	
260.81265	92	
260.83558	102	
260.85074	100	
260.90694	88	
261.11353	88	
261.17145	100	
261.84332	230	
261.91374	90	
262.03708	84	
262.79042	86	
262.89032	268	1+
264.92905	86	
265.08069	92	
268.43001	142	
268.84402	116	
269.80063	114	
269.83747	270	1+
270.51917	84	
271.54535	106	
271.91724	86	
272.84525	194	1+
273.08716	90	
273.10728	104	
274.12516	84	
274.86596	176	
274.89405	120	
275.80908	122	
276.85437	422	1+
277.79684	106	
277.96671	140	
278.59928	106	
278.84636	738	1+
278.92152	84	
281.05167	118	
281.85835	98	
281.91218	150	1+
282.27821	88	
284.90558	108	
286.03890	104	
286.06996	86	
286.19888	92	
287.81018	132	
289.78824	196	
290.94752	162	
291.09732	86	
291.79546	92	
291.85679	216	1+
293.84754	144	
294.42074	82	
294.82760	88	
296.86312	158	
298.30599	126	
298.58422	100	
299.01542	112	
299.41615	84	
300.84278	94	
302.17217	84	
302.94512	128	
304.91897	86	
305.15602	114	
306.27480	100	
306.41942	128	
306.48615	82	
307.24768	84	
307.80031	184	
307.89504	174	
308.29456	154	
310.30276	100	
310.81374	88	
310.87846	90	
311.06061	84	
311.13836	88	
311.86304	134	
312.80189	132	
312.87148	136	
313.84832	96	
316.81265	86	
316.85238	102	
318.55069	82	
321.02853	94	
323.16258	136	
323.87841	124	
324.23888	122	
325.03149	124	
325.32928	88	
325.76167	94	
328.18846	150	
328.81733	94	
328.88496	172	1+
330.81379	146	
330.86916	102	
330.90327	104	
333.77533	84	
335.88330	90	
335.90659	84	
337.29984	88	
339.85745	86	
340.22654	88	
341.09675	100	
341.90220	182	1+
END IONS

###FS:    #m/z: 363.95662 #charge 1+
###MS: 44
###MSMS: 47
BEGIN IONS
TITLE=Cmpd 35, +MS2(363.9566), 28.0-35.0eV, 1.0min #47
RTINSECONDS=58.8115
SCANS=44,47
PEPMASS=363.95662	321978
CHARGE=1+
182.87012	202	
189.86116	380	1+
190.93055	86	
191.85720	746	1+
196.88372	90	
197.87282	88	
207.40516	92	
207.87458	172	
208.88390	180	
209.86647	136	
209.94436	1094	1+
210.88472	318	
212.87888	1838	1+
215.88279	96	
216.40811	88	
218.91172	92	
219.86296	94	
222.95115	760	1+
224.94908	1068	1+
224.97617	258	1+
225.87725	242	1+
225.96879	98	
226.53362	96	1+
226.89806	148	
226.94680	4960	1+
226.97118	154	
227.93329	652	
228.79901	96	
228.89464	518	1+
228.94153	6310	1+
230.88917	3296	1+
232.88581	588	1+
233.84107	96	
233.96177	176	
234.88195	392	
236.03472	102	
236.85664	94	
237.05720	276	1+
240.82927	258	1+
240.94010	550	
240.96275	608	
241.79591	100	
241.93922	2750	1+
241.96078	282	
242.81882	116	
242.94130	1844	1+
243.81686	384	1+
244.47028	94	
244.81942	334	1+
244.91982	96	
244.95733	2750	1+
245.83700	92	
245.94070	328	
246.43762	138	
246.90597	112	
246.95248	4142	1+
248.39314	108	
248.89943	1418	1+
249.80901	162	
250.79688	130	
250.89228	152	
250.94536	290	1+
250.97086	210	
251.07164	138	
251.08885	88	
251.80113	120	
251.85170	86	
252.89078	90	
253.90433	308	1+
256.54026	96	
256.86362	126	
257.79980	112	
257.94623	92	
258.97274	210	
260.42129	86	
260.82755	460	1+
260.96994	292	
261.98219	126	
262.96697	352	1+
264.81677	92	
265.42084	90	
265.81598	468	1+
265.90023	104	
266.40274	130	1+
266.52265	106	
266.81581	294	1+
267.78367	122	
267.91170	226	1+
267.97464	750	
269.11354	122	
269.85906	196	1+
269.87846	98	
269.96840	888	1+
270.02153	92	
271.84671	122	
271.91524	232	
271.96036	170	
272.10075	116	
272.48475	96	
272.84587	158	
272.91459	126	
273.40191	110	
273.79474	142	
275.47244	90	
275.90516	92	
276.85416	148	
277.57768	142	
277.84417	460	1+
278.84595	286	1+
280.79021	960	1+
280.98720	118	
281.11312	178	1+
281.85714	122	
281.90197	182	1+
282.78765	1184	1+
282.86895	218	1+
283.78822	800	1+
283.85156	338	
284.82340	258	
285.84484	506	1+
286.01207	92	
287.91018	186	
289.07398	102	
289.88020	144	
290.14250	92	
290.78946	410	1+
291.13535	94	
291.44290	118	
291.46228	102	
291.94417	100	
292.86165	92	
293.11841	272	1+
293.80885	232	1+
294.85553	162	
296.80617	692	1+
296.87646	94	
297.85620	100	
298.80159	1310	1+
298.86671	282	1+
298.90727	86	
299.87346	202	1+
300.04010	96	
301.06956	86	
301.80773	290	
301.85988	674	1+
302.49888	90	
303.80422	404	1+
303.85567	1360	1+
305.12039	100	
306.34231	90	
308.79629	166	
308.90292	116	
309.42118	88	
310.61447	88	
310.82424	96	
311.71701	88	
311.86734	216	
312.40868	96	
312.86590	150	
313.93115	100	
314.44371	98	
314.92709	88	
316.81492	234	
317.11914	116	
317.81142	118	
317.93381	186	1+
318.82399	86	
319.82527	120	
320.44012	100	
320.86225	366	1+
320.91842	114	
321.78884	108	
321.81645	632	
321.86587	320	1+
322.15744	192	1+
322.93371	140	
323.83859	102	
323.93240	118	
324.81776	114	
324.87825	100	
325.28749	102	
326.87331	392	1+
329.87326	108	
330.86749	118	
331.18234	102	
331.74376	108	
336.94478	362	1+
338.40096	90	
338.87022	122	
339.77575	86	
339.82990	488	
340.94030	144	
342.89723	270	1+
344.06004	132	
348.67859	92	
348.72129	96	
349.33719	86	
350.31448	146	
351.56242	86	
351.75795	104	
352.88708	228	
353.76081	108	
354.88757	106	
359.76675	86	
362.70958	98	
364.84167	112	
365.93219	100	
366.31854	154	
367.98550	86	
END IONS

###FS:    #m/z: 322.93000 #charge 1+
###MS: 48
###MSMS: 49
BEGIN IONS
TITLE=Cmpd 36, +MS2(322.9300), 28.0-35.0eV, 1.1min #49
RTINSECONDS=62.488
SCANS=48-49
PEPMASS=322.93000	2163114
CHARGE=1+
45.88602	84	
48.84537	78	
50.30288	92	
180.14225	124	
192.89145	122	
198.89127	78	
200.15043	94	
204.99500	78	
205.95034	208	
207.40866	80	
207.97682	158	
208.82782	84	
209.94183	94	
214.88811	96	
215.85774	96	
215.88815	124	
220.87589	114	
222.95335	200	
223.18494	94	
223.21652	88	
223.96026	398	
224.87585	160	1+
225.86111	130	
227.90411	82	
227.93217	80	
227.95263	88	
228.03065	98	
228.92326	106	
229.10335	86	
229.84009	84	
230.88666	146	
231.90415	88	
232.38262	100	
234.90328	140	
234.93706	112	
235.07379	82	
235.88083	82	
236.43007	84	
237.99009	94	
238.78620	188	1+
238.93759	122	
238.99713	78	
240.86297	84	
240.94070	3258	
241.94138	2860	
242.82398	334	1+
242.94107	9234	1+
243.05943	118	
243.88062	130	
244.81515	94	
244.93910	2560	1+
244.98080	202	
246.82006	170	1+
246.97573	194	
247.85273	120	
247.94818	84	
247.97751	78	
248.86983	114	
248.94108	84	
250.64688	94	
250.90566	148	
250.94626	276	
251.98038	84	
253.92325	94	
253.94103	86	
254.09762	78	
254.90915	222	1+
255.33248	80	
256.00771	78	
256.37518	82	
257.15113	102	
257.21937	82	
257.80352	78	
258.79770	118	
258.83550	102	
260.82957	522	1+
261.33582	98	
261.82875	332	1+
262.89032	80	
262.90807	98	
265.03275	78	
265.25090	94	
265.85505	82	
266.87685	102	
268.08416	78	
269.11040	90	
269.79557	108	
269.85137	128	
269.87217	128	
271.14256	82	
271.58157	90	
271.77376	80	
272.85841	102	
272.90748	176	1+
272.92637	106	
272.94104	78	
273.79673	250	
274.21462	90	
274.54385	96	
275.83765	82	
276.80904	112	
276.83770	182	
278.10181	82	
279.08957	620	1+
279.85107	100	
281.09672	92	
281.79953	84	
282.27397	78	
282.92448	84	
282.96960	82	
283.07071	114	
283.09334	98	
283.78967	232	
284.29341	302	
285.79013	82	
285.86686	112	1+
286.00682	154	
286.79114	82	
287.35925	94	
289.78573	164	
290.78965	136	
290.80493	134	
290.85778	154	
291.80115	178	
292.80103	98	
293.42302	82	
293.84938	262	1+
294.28146	96	
295.83623	90	
296.40491	90	
296.81319	212	1+
296.91894	90	
297.78268	268	1+
298.87286	98	
299.41421	88	
300.89074	90	
301.85830	136	
302.92817	96	
304.72693	92	
305.87135	88	
306.27458	82	
306.89918	84	
307.28547	240	1+
307.80138	114	
307.88735	100	
309.89133	134	
310.15026	128	
310.23564	84	
310.31017	124	
310.87607	374	1+
312.81152	118	
312.86774	246	1+
312.89077	78	
313.79590	102	
314.81800	78	
315.79063	98	
315.81456	80	
316.84115	80	
317.84714	84	
317.88238	98	
322.36413	100	
322.95058	100	
323.23392	200	
323.75449	80	
323.81199	80	
324.89701	278	1+
325.31750	126	
325.79828	84	
326.89041	82	
END IONS

###FS:    #m/z: 340.94057 #charge 1+
###MS: 48
###MSMS: 50
BEGIN IONS
TITLE=Cmpd 37, +MS2(340.9406), 28.0-35.0eV, 1.1min #50
RTINSECONDS=63.26
SCANS=48,50
PEPMASS=340.94057	838640
CHARGE=1+
64.57344	96	
189.86156	106	
190.93227	80	
192.92442	162	
196.88328	98	
198.89300	84	
200.95037	90	
205.56155	98	
205.69872	86	
205.95257	144	
207.40532	90	
210.93581	138	
211.55666	94	
212.87731	326	
213.88104	146	
213.93969	978	1+
214.88274	766	1+
215.88670	636	1+
215.93786	260	
217.85567	138	
217.88548	318	1+
219.88164	162	
225.83665	104	
226.38867	86	
226.89421	86	
226.96292	112	
227.00623	98	
227.38195	94	
227.95834	92	
230.81096	82	
230.88918	302	
230.90893	156	
231.88895	404	
231.94930	1322	1+
232.89372	648	1+
233.10184	104	
233.89679	398	1+
233.94982	150	
235.56786	92	
235.86939	246	
235.89332	350	
235.95103	86	
236.45671	84	
236.82293	82	
237.07402	94	
238.93255	94	
239.85013	94	
240.83344	116	
241.84266	118	
241.88153	80	
242.93886	96	
243.83109	274	
244.79881	90	
245.22358	80	
246.82808	84	
246.97316	114	
247.98370	88	
248.89980	122	
249.90018	556	1+
249.95926	540	1+
251.78363	226	1+
252.93051	100	
253.85087	80	
253.90558	104	
254.84573	90	
254.96513	454	1+
255.07601	524	1+
255.09838	114	
255.78399	118	
256.91438	102	
256.96332	94	
258.44177	80	
258.84369	178	
258.88558	302	1+
258.95544	492	1+
259.84713	126	
260.93093	80	
261.20083	106	
261.83646	126	
262.84858	114	
263.83007	120	
264.80684	198	1+
264.97813	156	
265.01645	140	
265.87095	100	
266.01922	86	
267.13675	100	
267.79583	88	
267.84562	160	
268.84282	142	
269.07622	92	
270.86566	94	
272.80370	110	
272.93153	160	
273.07898	86	
273.44039	100	
273.79107	302	1+
274.35506	88	
274.86244	136	
275.94771	88	
276.34768	84	
276.83357	124	
276.85627	342	
276.94044	124	1+
277.02269	92	
277.35491	90	
277.86257	248	
277.90590	100	
278.84217	442	
278.86714	196	
279.24952	92	
279.84779	264	
279.93335	232	1+
282.88285	146	
282.97260	120	
283.00081	84	
283.87570	86	
283.93454	108	
284.90008	80	
287.21570	86	
288.79621	80	
289.43640	90	
289.78631	160	
290.85832	108	
291.87597	80	
292.81457	120	
293.85475	92	
293.97185	230	1+
294.85107	102	
294.87102	302	1+
296.86086	196	
298.86236	146	
299.07954	168	
299.87769	118	
301.90406	86	
302.87399	122	
302.94334	82	
303.86475	82	
304.04385	108	
306.92251	86	
307.79872	142	
307.91976	96	
308.29460	190	
308.80338	96	
308.88325	84	
310.82867	80	
310.88124	248	
311.86229	172	
312.82040	166	1+
313.91828	198	1+
315.85467	84	
316.85991	148	
317.90190	96	
318.85054	84	
320.97532	118	
323.88606	96	
324.28922	86	
325.90387	110	
326.17411	186	1+
328.19494	82	
328.88656	206	1+
329.87254	162	
330.81817	162	
330.84514	90	
330.99039	80	
331.81448	172	
332.09931	82	
333.77940	106	
334.87325	222	1+
340.43953	104	
340.97380	162	
342.40902	86	
342.82843	114	
342.90187	146	
345.87293	216	1+
346.49917	90	
END IONS

###FS:    #m/z: 363.95666 #charge 1+
###MS: 48
###MSMS: 51
BEGIN IONS
TITLE=Cmpd 38, +MS2(363.9567), 28.0-35.0eV, 1.1min #51
RTINSECONDS=64.0325
SCANS=48,51
PEPMASS=363.95666	340432
CHARGE=1+
185.86780	124	
189.86261	792	1+
191.85660	662	1+
196.01696	98	
196.88538	148	
197.88127	88	
204.90183	92	
207.40631	144	
207.87569	188	
207.94822	120	
208.88826	106	
209.94341	1006	1+
210.88478	542	1+
212.87918	3284	1+
214.89705	160	
216.41199	220	
220.50277	86	
222.27822	86	
222.95293	548	1+
223.97507	138	
224.94885	1496	1+
225.88538	242	
226.06000	86	
226.89578	144	
226.94646	6472	1+
227.87946	140	
227.89873	130	
228.35041	104	1+
228.89207	542	1+
228.94235	6256	1+
229.43075	92	
230.78880	218	1+
230.88788	5030	1+
233.96692	88	
234.87869	160	
235.85211	120	
236.12443	86	
237.82171	96	
238.83968	94	
239.43082	232	1+
240.83634	108	
240.89500	168	1+
240.94026	682	
240.96120	530	
241.94234	546	
241.96382	300	
242.83010	120	
242.89850	176	1+
242.94153	1640	1+
244.09969	130	
244.95766	4094	1+
245.34086	86	
245.36616	94	
245.83681	108	
245.94109	540	
246.10723	96	
246.84907	180	1+
246.90668	168	
246.95344	4664	1+
246.97629	130	
248.80506	214	
248.89954	1976	1+
249.81067	172	
250.06406	138	
250.89969	322	1+
250.94846	84	
250.97221	468	1+
252.89218	252	
253.08145	156	
253.84474	270	1+
253.90420	458	1+
256.85438	150	
256.93438	104	
256.96118	104	
257.07774	156	1+
258.83869	232	
258.97010	244	1+
259.84987	116	
260.41556	106	
260.83601	316	1+
260.96864	244	1+
262.82936	228	1+
263.72119	112	
264.97261	164	1+
265.08566	148	
265.83830	220	1+
266.35372	116	
266.81346	704	1+
267.60765	106	
267.78267	114	
267.97286	678	1+
268.80820	126	
268.95367	228	
269.82006	102	
269.96647	690	1+
271.78496	102	
271.84850	192	1+
271.91287	554	1+
274.86028	154	
276.55392	98	
276.80504	154	
276.85871	202	
278.09658	110	
278.80197	260	
278.84711	410	1+
278.96848	166	1+
279.10389	206	
279.41572	86	
279.79864	146	
279.91211	154	
280.10874	136	
280.57889	90	
280.79212	724	1+
280.97848	190	1+
281.13649	88	
281.89607	244	1+
281.93167	88	
282.78855	372	1+
282.80270	156	
282.82726	88	
282.92232	86	
283.36637	90	
283.58561	110	
283.85109	210	
284.06523	154	
284.82150	412	1+
284.85867	134	
285.09512	92	
285.61348	100	
285.80654	146	
285.84699	638	1+
286.91593	92	
287.88043	218	1+
288.79525	240	1+
288.91269	226	1+
290.44411	108	
290.79441	406	1+
290.82844	198	1+
290.97097	214	1+
293.11970	90	
293.43487	92	
293.93512	124	
294.02990	86	
294.84415	156	
294.86729	140	
296.67109	94	
296.80594	212	
297.80986	190	
297.86021	180	1+
298.80120	1496	1+
300.91602	100	
301.80055	508	1+
301.86037	822	1+
302.48653	92	
302.77926	96	
302.88515	86	
302.90664	98	
303.80994	428	
303.85769	724	1+
306.43631	116	
306.87767	256	1+
307.88280	226	1+
308.42595	100	
308.85581	86	
308.95238	144	
309.92664	92	
310.86808	142	
311.88697	112	
316.81386	584	1+
317.07081	94	
318.12486	130	
318.85809	204	1+
318.89034	88	
318.92815	98	
318.95158	92	
319.39009	94	
319.77347	102	
319.82557	136	
320.93085	190	1+
321.00059	86	
321.81938	244	
321.87044	226	
322.81591	172	
322.92769	256	1+
323.81855	134	
324.89206	122	
325.87767	144	
326.05835	88	
326.87170	382	
328.86616	234	1+
328.88934	92	
329.94355	140	
330.43869	100	
333.88528	90	
334.92471	110	
335.92317	100	
336.08981	106	
336.87819	118	
337.94542	280	1+
339.82725	486	1+
340.93962	250	
341.18071	90	
342.26935	304	1+
345.34395	130	
351.03415	148	
352.88943	138	
353.83528	94	
354.16169	86	
356.19878	84	
359.79794	140	
360.87578	106	
361.78492	200	1+
362.19286	94	
366.19077	112	
366.38534	110	
367.19465	126	
367.73799	92	
END IONS

###FS:    #m/z: 322.93001 #charge 1+
###MS: 52
###MSMS: 53
BEGIN IONS
TITLE=Cmpd 39, +MS2(322.9300), 28.0-35.0eV, 1.1min #53
RTINSECONDS=67.7015
SCANS=52-53
PEPMASS=322.93001	2481292
CHARGE=1+
78.01412	82	
185.92971	76	
194.88581	76	
197.08794	82	
197.91404	76	
205.94869	334	1+
206.97307	154	1+
209.94702	96	
211.89613	92	
212.88201	206	
213.87047	88	
214.89469	238	
215.02126	92	
218.59052	80	
218.96479	82	
219.95574	106	
220.99541	76	
221.53937	102	
222.94890	74	
222.98026	88	
223.95867	272	
225.03847	76	
225.48440	82	
225.94802	94	
226.33349	86	
227.09895	84	
227.90338	142	
227.95147	186	
228.39957	74	
228.53533	94	
229.11670	82	
229.85825	218	1+
230.89690	150	
233.89760	124	
235.04071	76	
235.39083	80	
235.89332	198	1+
236.82985	86	
237.05543	84	
237.13277	92	
237.93902	80	
238.79605	86	
238.93972	302	
239.07784	424	
239.78648	530	1+
240.82357	428	1+
240.88073	178	1+
240.94040	3076	
241.12914	110	
241.93959	12496	1+
242.94214	8856	1+
243.42325	100	
244.94023	2126	1+
245.95495	98	
246.40179	86	
246.97334	392	1+
247.24686	84	
247.86837	82	
248.85182	232	1+
249.81161	76	
251.35126	90	
251.83100	208	1+
252.33344	84	
254.99288	88	
255.36766	88	
255.86269	100	
255.89369	90	
258.40011	82	
258.80704	78	
258.83689	228	
259.80085	170	
259.82142	78	
260.83038	216	1+
260.98838	76	
261.85817	74	
261.89275	124	
262.06860	82	
263.33850	94	
263.82992	160	
263.97643	78	
264.07848	76	
264.40365	92	
264.50323	98	
265.24661	156	1+
265.85915	98	
267.13387	80	
267.88908	76	
267.94135	128	
269.08213	84	
269.34121	112	
269.79969	90	
270.16083	82	
270.80383	136	
270.82844	130	
272.43911	98	
272.84594	260	
272.98183	78	
273.79687	520	1+
273.84765	304	1+
274.81467	82	
274.86960	96	
276.84512	142	
277.85802	142	
277.96857	80	
278.80887	100	
278.83883	76	
278.90490	82	
279.09180	1098	1+
279.25797	92	
279.85331	82	
280.14330	76	
280.96353	92	
281.25577	82	
281.86985	78	
282.05227	92	
282.28693	134	
283.06789	80	
283.78924	246	
283.86983	88	
284.29441	384	
284.87295	220	
284.91038	78	
285.09286	76	
285.29641	222	
287.87120	154	
288.85756	80	
289.78508	110	
290.86089	120	
290.89260	146	
291.80705	376	1+
291.84984	84	
293.40283	78	
294.12385	84	
294.86329	138	
295.12082	88	
296.75902	148	
296.81477	292	1+
296.86985	176	1+
296.95874	88	
299.78176	388	1+
299.83954	74	
300.82878	76	
303.16548	76	
304.18860	122	
305.16349	78	
305.89409	80	
306.88268	106	
307.28858	78	
307.73563	106	
307.80055	476	1+
307.88204	76	
308.29288	322	1+
309.25676	90	
309.87150	204	
309.89424	138	
310.03479	88	
310.30914	120	
310.67536	110	
310.87607	216	1+
310.91508	108	
312.98229	86	
313.81754	274	1+
313.83636	80	
316.88473	78	
318.85403	82	
319.82438	168	1+
320.38541	76	
321.40575	86	
323.03490	76	
323.81400	78	
323.99751	94	
324.31345	80	
324.89670	368	1+
325.02615	104	
326.04538	78	
326.38256	78	
326.39789	80	
326.95586	88	
END IONS

###FS:    #m/z: 340.94077 #charge 1+
###MS: 52
###MSMS: 54
BEGIN IONS
TITLE=Cmpd 40, +MS2(340.9408), 28.0-35.0eV, 1.2min #54
RTINSECONDS=68.474
SCANS=52,54
PEPMASS=340.94077	914846
CHARGE=1+
189.87021	100	
191.01734	84	
192.92782	146	
196.88665	200	
197.88606	278	1+
203.04334	92	
206.96047	92	
207.87245	150	
208.93950	142	
208.98142	120	
209.99874	80	
211.05160	82	
211.94099	82	
212.87891	134	
213.87808	182	
213.94017	646	1+
214.55340	88	
214.87547	134	
214.89443	112	
215.88626	662	1+
215.93616	144	
217.88293	88	
218.88043	136	
219.87951	210	1+
221.90498	82	
221.94183	108	
222.95054	126	
223.97612	154	
224.97511	368	
225.85516	104	
225.95658	90	
226.95655	138	
228.84888	92	
228.90087	80	
230.88743	424	1+
231.94927	1260	1+
231.98579	80	
233.89812	696	1+
233.94644	256	1+
235.86672	274	1+
235.89500	386	1+
235.94599	80	
238.83755	86	
238.95338	86	
239.53648	94	
239.86142	82	
239.89892	126	
241.84649	112	
242.88299	126	
243.50579	92	
243.83405	152	
244.40142	100	
244.95625	146	
245.90101	104	
246.95336	120	
248.85834	146	
248.89697	450	1+
248.95685	502	1+
248.99375	96	
249.55932	96	
249.89912	258	1+
249.96117	416	1+
249.98771	80	
251.96313	134	
252.22422	86	
253.34861	84	
253.90569	254	1+
254.96567	722	1+
256.96728	192	
258.35466	90	
258.57409	108	
258.84146	166	
258.93094	88	
259.84747	82	
259.91570	140	
259.95871	114	
260.33842	114	
260.63550	86	
260.83685	182	
261.84758	408	1+
262.72515	88	
264.08354	106	
264.86494	132	
264.96703	88	
265.41277	86	
266.85338	208	1+
268.41206	84	
268.78800	106	
268.84101	234	
269.79865	126	
271.80841	102	
272.44421	114	
272.84366	108	
273.87726	80	
274.41577	98	
275.86298	170	
276.85941	582	1+
277.96408	128	
278.84360	164	
279.85234	218	
279.90052	86	
279.96265	106	
280.43691	86	
280.78918	246	1+
280.85855	476	1+
280.90197	186	
280.93076	82	
282.27590	80	
282.88818	138	
283.88778	124	
284.78193	84	
284.80062	92	
285.84797	140	
287.87602	94	
288.80546	100	
288.86307	138	
289.12715	82	
289.16429	86	
290.78474	96	
290.80804	80	
290.96954	86	
291.47433	94	
291.80271	164	
291.87069	82	
292.36414	80	
295.85617	298	1+
296.85677	182	1+
297.00764	164	1+
297.43743	94	
297.79209	84	
297.92871	80	
298.80274	122	
299.05877	122	
301.38701	104	
301.86687	166	
302.77211	88	
302.94396	124	
303.80974	124	
305.65040	98	
306.00939	80	
306.56373	104	
306.77227	90	
306.88305	122	
307.28436	82	
307.30801	100	
307.42437	80	
307.80040	218	1+
308.28906	112	
309.79589	156	
310.40495	84	
310.87818	250	1+
313.01689	90	
314.82462	110	
314.94551	84	
317.37457	80	
321.87911	102	
325.82793	82	
325.89743	172	
326.16943	128	
327.85926	84	
328.19079	140	
328.31271	84	
328.73622	104	
328.92702	90	
330.81200	184	
331.48416	84	
331.86996	150	
332.85376	96	
335.81951	92	
336.80381	80	
336.82397	86	
339.84595	98	
341.93628	108	
342.41989	98	
342.90721	102	
344.78271	92	
END IONS

###FS:    #m/z: 363.95657 #charge 1+
###MS: 52
###MSMS: 55
BEGIN IONS
TITLE=Cmpd 41, +MS2(363.9566), 28.0-35.0eV, 1.2min #55
RTINSECONDS=69.246
SCANS=52,55
PEPMASS=363.95657	386486
CHARGE=1+
182.86599	158	
189.86420	556	1+
191.86005	480	
196.88176	144	
207.87305	438	
209.94253	748	
210.88376	610	1+
212.87889	3258	1+
214.89404	484	
215.41400	94	
218.91105	160	
222.06875	146	
222.95196	400	1+
224.90453	104	
224.94759	976	1+
225.88740	106	
226.94721	6416	1+
227.93209	304	
228.89194	676	1+
228.94217	7112	1+
228.97884	98	
229.84234	100	
230.88807	4720	1+
234.87766	452	1+
235.85250	90	
235.93931	86	
238.05658	100	
238.93855	90	
240.83361	356	1+
240.93939	704	
240.96338	578	
241.90079	94	
241.94388	596	
242.94169	2360	1+
242.95911	424	
243.82039	178	
243.96128	224	
244.23070	88	
244.83488	204	1+
244.91323	130	
244.93818	184	
244.95777	3562	1+
244.98028	96	
245.87813	98	
245.94394	326	
246.44344	204	1+
246.90617	98	
246.95275	4386	1+
248.45888	86	
248.89989	1358	1+
249.80491	112	
249.82420	138	
250.90142	292	1+
250.96991	136	
251.79984	168	1+
251.88658	94	
251.95065	200	
252.89196	96	
253.08324	154	
254.08296	86	
256.37724	86	
256.83743	116	
257.08751	122	
257.15463	92	
258.84663	362	1+
259.06342	90	
259.23587	88	
259.44135	98	
259.53265	92	
260.83022	136	
260.96871	310	
261.96826	160	
262.82539	148	
262.97153	106	
263.84468	124	
264.82339	110	
265.09091	248	1+
265.81474	542	1+
265.92841	164	
265.97527	130	
266.81684	418	1+
267.13532	140	
267.92399	116	
267.97295	418	
268.06267	114	
268.13644	132	
268.96381	1350	1+
268.99542	94	
269.80420	290	1+
269.81843	302	1+
269.92290	86	
269.97018	1014	1+
270.41517	94	
270.84266	116	
270.85951	120	
271.11837	112	
271.91367	646	1+
272.15662	98	
272.88836	222	1+
273.94375	104	
274.86443	172	1+
275.79674	90	
276.85493	126	
277.85783	120	
278.80255	100	
279.07418	258	1+
279.80278	176	
279.85740	350	1+
280.04624	180	1+
280.79270	962	1+
280.83271	120	
280.99306	124	
281.08512	264	1+
281.86270	152	
282.52178	106	
282.82978	126	
282.86233	128	
282.97234	184	1+
283.78861	474	1+
283.85251	162	
284.82217	300	
284.87531	102	
284.89597	112	
284.92973	206	1+
285.42589	90	
285.84505	1024	1+
286.17184	120	
287.80814	154	
288.44480	106	
288.78481	86	
289.07077	120	
289.47602	106	
289.92241	90	
290.78824	108	
290.85909	158	
290.89196	92	
292.05755	88	
292.81474	186	1+
294.43144	100	
294.52224	98	
296.80770	198	
297.80946	188	
298.80220	1856	1+
299.85658	120	
299.87754	260	1+
301.86321	402	
303.80602	452	1+
303.85577	920	1+
304.44601	94	
304.87729	130	
305.87215	206	1+
306.85165	108	
308.13331	152	
308.94151	98	
309.88717	198	
310.10388	92	
310.87343	148	1+
313.34089	90	
314.66353	122	
316.81240	390	1+
317.10253	88	
319.80927	138	
319.82203	140	
319.87296	136	
320.14584	88	
320.74924	184	
320.81574	482	1+
320.89543	120	
321.81684	400	1+
321.86244	342	1+
321.98251	104	
322.93204	126	
326.79638	100	
326.84960	100	
326.87068	436	1+
327.05037	112	
327.20362	86	
328.02139	100	
328.33736	102	
328.88790	130	
332.52003	100	
334.10298	90	
336.94209	280	
337.83082	136	
337.94377	122	
338.82271	606	1+
338.87425	130	
339.82509	514	1+
339.93718	326	1+
342.31203	88	
343.77819	90	
343.86470	94	
346.94266	96	
350.32795	104	
351.17533	86	
351.76148	130	
353.35780	88	
353.46643	98	
354.81437	110	
356.94041	90	
361.09090	86	
362.70693	88	
364.32380	152	1+
364.91856	92	
366.91690	86	
END IONS

###FS:    #m/z: 507.84540 #charge 1+
###MS: 56
###MSMS: 57
BEGIN IONS
TITLE=Cmpd 42, +MS2(507.8454), 28.2-35.2eV, 1.2min #57
RTINSECONDS=72.9125
SCANS=56-57
PEPMASS=507.84540	208544
CHARGE=1+
196.01571	300	
209.03124	164	1+
213.87931	392	1+
223.97362	148	
224.05342	392	1+
224.97917	150	
229.95483	178	
232.89822	398	1+
234.06801	140	
236.88747	162	
237.85817	146	
238.06401	136	
239.07097	214	1+
241.88438	198	
250.90577	232	1+
254.09440	142	
266.38284	172	
266.41477	176	
266.86150	334	1+
268.97866	134	
271.86555	134	
272.85284	158	
273.85517	160	
273.90208	146	
273.92054	198	
275.84834	132	
276.91742	170	
277.84779	160	
280.39573	256	
281.37443	172	
281.78767	192	1+
282.89652	336	1+
283.87718	192	1+
285.85780	192	1+
285.90805	152	
287.85135	1070	1+
288.80129	142	
288.87268	356	
289.88139	412	
290.13269	190	
290.86267	1016	1+
293.38436	168	
293.87296	1520	1+
293.96640	114	1+
294.86393	200	
295.87919	374	1+
296.11985	224	1+
298.80669	138	
298.85598	378	
299.87216	148	
300.84639	430	1+
300.91826	134	
301.88391	190	1+
303.86583	666	1+
305.86291	1932	1+
307.79782	212	1+
307.89079	814	
308.14345	1122	1+
308.87255	1200	1+
309.01113	136	
309.41651	148	1+
309.83502	154	
309.89164	310	
310.15811	1068	1+
310.80649	222	1+
310.89208	178	
311.85425	192	
311.88444	1866	1+
313.88269	406	
314.86546	934	1+
316.86439	348	1+
318.79476	146	
318.85421	444	1+
318.93431	148	
320.91835	158	
322.85369	372	
323.38171	188	
323.87656	604	1+
324.86134	150	
325.89922	300	
326.88303	3014	1+
326.91698	314	1+
327.81617	218	
328.36998	140	
328.87840	344	
329.16844	244	1+
329.89456	498	1+
330.82990	250	
330.87920	266	
331.78266	146	1+
331.80704	226	
331.82806	148	
331.87094	866	1+
332.81697	200	1+
332.87389	744	1+
333.85691	164	
334.89516	140	
335.77133	146	
335.88386	510	1+
336.00876	266	1+
336.79614	216	1+
337.87026	146	
337.88499	156	
338.88449	182	
339.36930	146	
339.82865	278	1+
339.85181	148	
339.88280	156	
339.90606	224	1+
340.38147	186	
341.87492	206	
343.86290	290	1+
343.88357	170	
344.98550	136	
348.89535	398	1+
348.92271	198	
349.75663	186	
350.82416	188	
350.88700	530	1+
351.18484	134	
351.77674	378	1+
352.88036	184	
352.91370	220	
353.36489	170	
353.84905	166	
353.90615	140	
354.35474	152	
355.10983	158	
355.77773	214	1+
355.89120	410	1+
357.89191	204	
358.87581	234	1+
358.91811	144	
359.41946	144	
360.89852	240	1+
361.41050	192	
362.72309	258	1+
362.87896	138	
362.90022	156	
362.91591	348	1+
363.85762	154	
363.88385	302	1+
364.84829	236	1+
366.18820	140	
366.84354	302	
367.70748	460	1+
367.77091	288	1+
367.83950	236	
367.89111	592	1+
368.85463	140	
368.89561	512	1+
369.83657	560	1+
371.18962	150	1+
372.04682	174	
372.37524	156	
372.78797	132	
373.72084	410	1+
373.83232	252	
373.90148	172	
374.70395	186	1+
374.81568	426	1+
375.06609	220	1+
377.89254	182	1+
378.73531	142	
378.81433	146	
379.76322	180	1+
380.72603	170	
380.78247	306	1+
381.71525	260	1+
381.83759	478	1+
382.85817	136	
383.35263	162	
383.71416	150	
383.86162	170	
384.85043	1258	1+
385.77506	328	1+
385.89724	140	
386.84738	770	1+
388.39008	222	1+
388.79592	302	1+
389.19852	468	1+
389.71491	228	
389.73316	200	
389.91806	332	1+
390.05780	160	
390.72828	302	1+
390.84150	1438	1+
392.82707	1568	1+
392.86628	274	1+
393.79828	188	
394.78729	218	
395.73603	330	1+
395.78840	138	
395.86825	196	
398.72877	688	1+
398.91015	166	
399.85034	588	
400.73486	416	1+
401.81928	514	1+
402.86538	1098	1+
403.87122	668	1+
404.84955	134	
405.86490	250	
405.89538	146	1+
406.86206	172	
407.76056	260	1+
407.86837	1404	
408.76608	182	1+
408.79765	142	
408.81865	166	
408.85627	1082	
408.90188	210	1+
409.72658	470	1+
409.80685	140	
409.85984	1292	1+
410.83693	1510	1+
412.74862	238	1+
412.79227	322	1+
412.84584	550	1+
413.07794	144	
413.83130	152	
413.88126	264	
414.48594	136	1+
415.83901	164	
415.87655	138	
416.17276	152	1+
417.85443	358	1+
418.82274	134	
420.72855	242	1+
421.88072	644	
422.86544	1656	1+
423.86852	1182	1+
425.75340	178	
425.78543	134	
425.87920	162	
426.86257	2178	1+
426.96713	122	1+
427.73938	320	
427.83660	132	
428.08790	144	
428.66920	186	1+
428.74303	406	
428.84761	2148	1+
428.87580	240	
429.70127	146	
429.73612	644	1+
430.85397	264	
431.68282	282	1+
431.86931	646	
432.86881	400	
433.86655	246	
434.75319	240	1+
434.88649	326	1+
435.85508	180	1+
439.89369	682	1+
439.91266	222	
440.79174	226	1+
440.87805	178	
444.06484	158	1+
444.70447	230	1+
444.80485	254	1+
444.87292	2282	1+
445.75064	206	
446.75433	202	
446.87324	460	1+
447.70939	364	1+
448.70902	240	1+
449.87846	836	1+
453.81478	212	1+
454.72893	136	
457.89988	752	1+
462.88286	838	1+
465.08118	142	1+
467.04730	144	
467.88745	1164	1+
469.91026	142	
485.89832	946	1+
487.27119	140	
487.74371	240	1+
501.78475	168	1+
507.12292	148	1+
509.29981	170	1+
509.85964	192	
510.25848	132	
END IONS

###FS:    #m/z: 336.94586 #charge 1+
###MS: 56
###MSMS: 58
BEGIN IONS
TITLE=Cmpd 43, +MS2(336.9459), 28.0-35.0eV, 1.3min #58
RTINSECONDS=73.685
SCANS=56,58
PEPMASS=336.94586	88552
CHARGE=1+
145.59078	80	
176.93307	104	
191.04948	86	
196.87912	78	
198.95557	82	
199.03503	86	
203.94673	102	
205.95411	78	
209.09755	78	
210.85545	78	
210.88292	398	1+
211.94427	4700	1+
212.87738	1628	1+
213.93972	1436	1+
215.41753	90	
215.88774	828	1+
215.93746	402	
216.86636	78	
220.89470	152	
222.95537	244	1+
225.03127	78	
226.89076	124	
226.94739	308	1+
227.95154	170	1+
228.84704	84	
228.89626	284	
229.39722	118	
229.95466	4222	1+
230.12871	102	1+
230.88853	3094	1+
231.95060	1730	1+
233.82542	122	
233.89665	552	1+
233.94899	238	
234.82716	180	
234.88061	162	
235.04690	238	1+
235.82419	130	
235.84675	104	
235.87007	80	
235.89676	156	
235.94513	104	
236.79837	78	
236.89295	78	
238.91537	80	
239.90211	102	
240.84027	368	1+
240.96068	122	
243.79696	80	
245.44677	82	
246.97497	254	
247.06906	84	
247.96560	1088	
248.89878	752	1+
249.95778	500	1+
250.97281	86	
251.06862	130	
251.83813	280	1+
251.85737	90	
251.95395	102	
252.07930	380	1+
252.89915	100	
252.97154	2414	
253.82161	78	
253.83545	156	
253.90259	686	1+
254.06829	78	
254.96695	1222	1+
255.07418	444	
255.84919	198	1+
255.95367	104	
256.96339	294	
257.83210	78	
257.87944	78	
258.84628	556	1+
260.85079	146	
260.94711	114	
261.97319	108	
262.03340	114	
262.12229	80	
263.83215	78	
263.89051	82	
266.24425	128	
267.83656	154	
268.83832	938	1+
268.86118	124	
268.90728	80	
269.36623	92	
269.91668	84	
270.89413	110	
270.93233	84	
270.95270	94	
270.98427	468	1+
271.85927	78	
271.92005	130	
272.82533	88	
272.92014	106	
272.94237	112	
272.97460	96	
273.44031	92	
273.97867	88	
274.79220	78	
274.85578	114	
274.89677	200	1+
276.84166	128	
276.85842	180	
277.83879	204	
277.86349	162	
277.93991	90	
277.97456	86	
278.06296	80	
278.83601	200	
278.86678	92	
279.04570	88	
279.83032	182	
279.85288	134	
279.95326	88	
282.13574	82	
282.86095	130	
283.79937	104	
285.85144	922	1+
287.84370	146	
287.88450	144	
288.79715	80	
288.85398	376	1+
289.85619	254	1+
290.91082	100	
291.86358	114	
292.99624	278	1+
293.10636	78	
294.25839	98	
294.85913	120	
294.87620	84	
295.99904	116	
296.38796	78	
296.58662	84	
297.79091	80	
298.58193	88	
298.86632	154	
298.96535	110	
300.80571	82	
303.80805	102	
304.88508	86	
305.37591	78	
306.92730	78	
307.45660	92	
307.89060	172	
308.80347	98	
308.87329	102	
309.03618	88	
309.81043	270	1+
310.87487	110	
310.88424	492	1+
311.88882	356	1+
312.86356	128	
314.82035	128	
315.89545	92	
317.78803	78	
317.87756	98	
318.10991	88	
319.38592	92	
319.83863	104	
319.86858	88	
320.81804	78	
321.82065	182	
322.69036	102	
322.85561	78	
322.90452	80	
323.88704	252	1+
323.90268	80	
324.94207	80	
326.88631	80	
327.39913	92	
327.80122	110	
330.01016	80	
330.03701	92	
330.81845	84	
331.88229	136	
332.88760	124	
333.41397	92	
335.02356	82	
336.21843	80	
337.39690	90	
341.77471	98	
END IONS

###FS:    #m/z: 359.96144 #charge 1+
###MS: 56
###MSMS: 59
BEGIN IONS
TITLE=Cmpd 44, +MS2(359.9614), 28.0-35.0eV, 1.3min #59
RTINSECONDS=74.457
SCANS=56,59
PEPMASS=359.96144	65870
CHARGE=1+
153.56569	86	
191.11245	172	
199.93880	88	
200.94600	136	
207.94643	98	
209.94316	786	1+
216.86745	92	
216.94488	84	
218.88662	86	
221.88920	106	
222.95230	424	1+
222.97037	122	
224.94791	940	1+
226.94779	4354	1+
226.97137	484	
227.83769	86	
227.93077	226	
228.89766	98	
228.94264	5250	
232.95546	94	
233.84993	144	
234.92954	92	
238.94195	126	
239.10583	108	
239.14154	84	
240.82048	196	
240.90585	122	
240.93978	430	
240.96209	268	
241.90650	92	
241.94256	224	
241.96427	174	
242.07282	120	
242.08985	94	
242.96010	582	1+
243.78160	86	
244.90093	100	
244.95818	2092	1+
245.94042	340	
246.10109	104	
246.90961	86	
246.95312	2526	1+
246.97684	274	
247.14291	122	
248.80401	304	
248.95054	122	
249.41526	118	
250.83581	92	
250.94867	308	
250.96975	196	
251.83539	146	
252.91997	86	
252.95441	206	
253.41892	92	
253.83848	130	
255.41259	94	
256.84143	122	
256.86903	92	
258.84210	98	
258.86423	88	
258.97696	132	
259.40790	88	
259.80091	110	
259.89876	344	1+
260.79824	88	
260.94591	102	
260.97065	410	1+
262.89319	86	
262.99619	110	
263.82902	96	
263.98079	276	
264.39550	86	
264.81908	116	
264.88396	210	1+
265.79038	136	
265.94126	102	
266.81168	832	1+
266.98144	86	
267.38602	140	
267.78178	138	
267.97458	338	
268.12649	86	
268.96138	120	
269.80027	110	
269.97048	680	1+
270.41952	96	
271.84721	140	
271.90136	102	
272.43210	92	
272.84980	218	1+
272.91897	90	
275.80037	338	1+
275.84345	150	
275.91687	92	
275.96757	186	
276.45596	90	
276.84426	120	
276.89533	86	
278.79920	92	
278.84691	398	1+
280.79309	908	1+
280.83775	88	
280.87300	86	
281.85253	190	
281.87366	148	
281.91944	106	
282.43296	92	
282.78924	184	
282.82786	188	1+
284.88370	94	
285.06991	94	
285.40793	84	
285.42880	98	
286.94320	118	
287.83007	84	
291.78589	192	
291.90212	98	
291.97768	84	
292.43762	98	
293.11601	124	
294.04810	84	
294.86405	146	
296.80903	178	
296.85795	100	
297.80594	266	
297.92600	180	1+
298.80277	954	1+
298.83497	98	
299.85178	102	
300.80513	434	1+
302.57777	104	
303.95716	106	
304.07054	100	
307.43905	96	
307.88694	142	
308.29046	122	
309.14261	84	
310.87490	268	1+
311.81437	140	
314.31085	86	
314.82113	122	
315.81096	452	1+
316.81331	380	1+
316.88964	210	1+
319.86685	88	
319.89802	110	
320.40028	108	
321.05362	98	
321.80622	100	
321.83261	130	
321.87932	116	
322.00931	84	
322.92919	206	
323.01564	146	
325.89757	84	
326.00738	86	
326.24914	90	
326.88172	194	1+
328.01925	88	
328.88569	214	1+
333.79787	104	
333.82622	178	1+
336.94334	240	
337.82692	100	
337.94778	120	
338.75803	88	
338.78293	92	
339.83182	102	
340.94506	140	
343.87826	98	
349.19098	116	
352.27402	92	
354.88650	120	
356.77585	232	
358.27283	90	
358.92615	102	
362.75938	200	1+
362.86624	116	
END IONS

###FS:    #m/z: 507.84582 #charge 1+
###MS: 60
###MSMS: 61
BEGIN IONS
TITLE=Cmpd 45, +MS2(507.8458), 28.2-35.2eV, 1.3min #61
RTINSECONDS=78.1255
SCANS=60-61
PEPMASS=507.84582	261334
CHARGE=1+
196.01564	606	1+
209.94397	162	
222.87843	132	
223.97357	392	1+
225.88468	160	
226.06526	138	
227.95540	148	
232.89818	310	
233.89117	466	1+
234.87761	140	
236.88910	302	1+
237.87584	180	1+
247.97329	156	
248.10997	144	
250.90817	226	
251.91709	136	
252.07816	236	
254.09607	140	
261.91297	278	1+
266.16883	252	1+
266.86523	158	
270.86588	148	
272.85161	374	
273.85672	184	
275.87337	202	1+
276.84929	292	1+
278.83852	192	
280.83330	136	
281.37792	208	
285.85404	422	1+
286.87534	124	
287.85356	2224	1+
288.02463	228	
288.89787	146	
289.84396	142	
289.87966	610	1+
290.87026	1026	1+
293.87392	2378	1+
293.91109	154	
294.13138	214	1+
295.90374	142	
296.85071	214	
298.02889	236	1+
298.85000	192	
299.03300	186	1+
300.36654	278	1+
300.84870	394	1+
300.89788	128	
301.87795	226	
301.90835	238	1+
302.88241	204	
303.86819	1166	1+
304.79745	342	1+
304.84543	124	
305.86235	1400	1+
306.12719	210	1+
306.85124	128	
307.88964	402	
308.14198	978	1+
308.87311	1802	1+
309.38423	248	
309.89076	636	1+
310.16104	588	1+
310.86448	170	
311.16719	330	1+
311.82104	132	
311.86393	124	
311.88306	3866	1+
312.98514	130	
313.02532	156	1+
313.10528	124	
314.82256	208	
314.86793	1124	1+
316.86653	184	
317.44149	138	1+
317.84737	134	
318.85952	200	
318.93395	144	
319.86137	124	
320.88439	156	
321.88461	454	1+
322.85057	178	
322.89095	294	1+
322.98902	138	
323.87134	752	1+
324.90212	128	
324.91976	192	1+
325.88491	252	
325.90126	152	
326.38250	146	
326.88068	4164	1+
328.37071	138	
329.97250	146	
330.82420	146	
330.87694	384	
331.89048	340	1+
331.92252	348	1+
332.83931	264	1+
332.87505	982	1+
334.77257	156	1+
334.79293	234	1+
335.84118	324	1+
335.87731	466	1+
336.87639	276	1+
337.33299	234	1+
338.81398	256	1+
338.88652	254	1+
340.38416	226	1+
340.40129	162	
340.89915	170	
342.87235	420	1+
344.35832	254	1+
344.39374	166	
345.88673	564	1+
346.40257	122	
346.83387	210	
347.77517	270	1+
349.75377	334	1+
349.83298	522	1+
349.88877	712	1+
350.83028	350	1+
350.91168	186	
351.78576	124	
352.91212	158	
353.87309	142	
353.89886	170	
354.84760	234	1+
355.89439	508	1+
356.71441	158	
356.83650	170	
357.37542	200	
358.73063	126	
363.78515	276	1+
363.86882	174	1+
364.29565	250	1+
364.84521	140	
364.97800	188	1+
365.71761	218	1+
365.76326	124	
366.83592	606	1+
366.88417	194	
367.70694	574	1+
367.76887	504	1+
367.85226	138	
367.91114	160	
368.74637	272	1+
368.87793	286	
368.89809	390	
369.83768	616	1+
369.89799	284	
370.79008	166	
371.78081	344	1+
371.83668	274	
372.78436	242	1+
372.84141	146	
372.90208	492	1+
373.71813	508	1+
373.81933	632	1+
373.87373	214	
374.72069	414	1+
374.81897	516	1+
374.89260	220	
375.79122	144	
376.37830	168	
377.79496	378	1+
378.72823	126	
380.72906	262	1+
380.85290	260	
381.71772	128	
381.81909	150	
381.84485	476	1+
382.71351	146	
383.16047	128	
383.74565	242	1+
384.72930	304	1+
384.84985	1540	1+
385.70849	174	1+
385.77440	250	
385.81852	128	
385.83098	126	
387.84784	384	1+
388.72251	236	1+
388.81194	124	
389.21523	204	
389.79957	124	
390.06099	136	
390.84098	1622	1+
392.82786	568	1+
392.88372	124	
392.91035	384	1+
393.75204	124	
393.79363	186	
394.81480	156	
394.83183	236	
394.86154	382	1+
394.88173	128	
395.86472	248	1+
397.85715	142	
398.73002	338	
398.86801	250	
399.72264	220	1+
399.80856	262	1+
399.85065	732	1+
400.75369	192	1+
401.78420	268	1+
402.82857	138	
402.86067	382	
403.86854	512	
404.87412	396	
405.75946	190	
405.86645	218	
406.76409	202	
406.86077	290	
407.72210	136	
407.76542	140	
407.86778	1146	
408.85124	1592	1+
410.73508	192	
410.83573	1340	1+
410.87870	228	
411.73428	614	1+
411.87410	236	
412.84900	706	1+
412.87626	562	1+
413.07720	134	
413.83489	156	
413.87833	486	1+
415.82473	188	
415.86380	132	
417.82083	268	1+
417.85465	226	1+
421.88548	240	
422.86435	1136	1+
423.58907	124	1+
423.77391	128	
423.79102	248	1+
423.86612	806	1+
424.82928	396	1+
425.75493	278	
425.87791	184	
426.07914	186	1+
426.74311	176	
426.86111	1692	1+
427.73199	738	
428.74144	388	
428.77310	158	1+
428.84839	1290	1+
428.88253	312	
429.73672	692	1+
429.87138	146	
430.77332	212	1+
430.85120	348	
430.88386	156	
431.86677	1042	1+
433.68362	140	
433.85150	464	1+
433.87045	208	
434.85460	322	1+
434.89012	438	1+
436.80860	172	
439.85278	128	
439.89474	666	1+
442.88139	326	1+
443.84078	246	1+
444.87225	2828	1+
445.74797	404	1+
445.78743	192	1+
447.71515	584	1+
447.88089	204	
448.74814	182	
449.69081	178	
449.81434	168	1+
449.87313	1056	1+
450.70121	124	
450.75488	182	
451.79621	224	1+
452.85308	196	1+
454.71879	168	
454.80437	138	
457.89383	580	1+
462.88498	780	1+
464.89093	228	1+
466.15520	192	1+
467.88922	1816	1+
470.72857	284	1+
471.73163	188	1+
472.79244	364	1+
476.71495	174	1+
479.76703	186	1+
480.76597	206	1+
484.84381	146	
485.89776	712	1+
488.71874	186	1+
509.86233	142	
510.24003	166	1+
END IONS

###FS:    #m/z: 336.94591 #charge 1+
###MS: 60
###MSMS: 62
BEGIN IONS
TITLE=Cmpd 46, +MS2(336.9459), 28.0-35.0eV, 1.3min #62
RTINSECONDS=78.898
SCANS=60,62
PEPMASS=336.94591	88218
CHARGE=1+
51.74220	86	
104.55880	78	
194.91989	78	
196.88326	120	
201.42425	80	
205.94987	286	
207.41257	80	
207.94484	76	
207.97853	142	
210.88090	242	1+
211.94407	4402	
212.87839	1472	1+
212.94650	134	
213.93921	2254	1+
215.41253	76	
215.88518	204	
215.93815	248	
216.89263	94	
217.88469	320	1+
218.84100	82	
219.97794	78	
222.95065	130	
223.95860	86	
224.97759	80	
227.78690	96	
227.89133	372	1+
229.95501	4662	
230.30415	124	1+
230.88810	2580	1+
230.96082	142	
231.30614	98	1+
231.95072	2342	1+
233.82592	132	
233.89625	404	
234.83151	120	
235.82504	166	1+
235.89416	154	
236.92484	88	
237.90016	84	
239.09685	90	
240.85100	120	
240.95203	92	
241.84341	124	
242.84576	102	
243.87098	116	
246.94002	92	
246.97915	124	
247.88819	82	
247.96585	1372	1+
248.90148	802	1+
249.07342	78	
249.86609	92	
249.93203	78	
249.96313	994	1+
250.16301	82	
250.40411	84	
250.83157	108	
251.06867	120	
251.87816	200	
251.95777	152	
252.04262	104	
252.59048	86	
252.97136	3180	1+
253.12467	188	
253.67532	78	
253.90795	484	1+
254.01705	86	
254.12489	96	
254.94073	180	
254.96657	1176	
255.07584	304	
256.96454	116	
257.84702	318	1+
258.96344	212	1+
259.34665	76	
259.40382	88	
260.83180	88	
261.83648	120	
261.89478	112	
261.98115	96	
263.38429	90	
263.84506	294	1+
265.46864	98	
265.89537	86	
266.48428	84	
266.81690	80	
267.10817	82	
267.83964	932	1+
268.84085	658	1+
269.13112	88	
270.85179	126	
270.98307	298	
271.06789	78	
271.77000	80	
271.91475	298	1+
271.97362	502	1+
272.44626	88	
272.80335	88	
272.84287	120	
272.95873	90	
273.79502	122	
273.87737	76	
274.05821	136	
274.79643	102	
274.85955	108	
274.89771	118	
275.43373	100	
276.83592	80	
276.85509	116	
277.83613	136	
277.86880	214	
277.89698	80	
278.83569	482	
278.99785	140	
279.10091	116	
279.83446	456	
282.03900	92	
285.42680	90	
285.85282	268	
286.85101	1086	1+
286.91808	94	
287.93623	92	
288.41350	98	
288.82633	78	
289.82918	82	
289.89799	98	
291.94072	140	
292.40400	82	
292.83647	90	
292.86840	142	
293.10976	84	
293.99567	130	
294.03148	104	
294.10933	98	
294.88659	84	
295.16312	92	
295.89042	84	
295.97119	176	
298.91321	108	
299.87432	144	
301.09402	110	
301.51323	80	
301.91789	90	
302.40029	78	
302.76367	80	
302.81073	80	
302.90977	86	
303.80623	108	
304.81859	78	
304.86036	292	1+
305.40371	88	
306.82486	122	
306.93245	82	
307.80763	90	
308.94389	80	
309.86722	372	1+
313.00388	86	
313.39479	96	
314.81935	134	
315.81246	78	
317.76838	78	
319.92944	80	
320.90187	82	
321.51442	104	
321.81661	186	
322.11703	76	
324.89702	76	
325.86558	90	
327.81495	170	1+
329.47753	104	
330.87087	132	
330.89767	90	
331.88912	78	
337.37432	82	
338.88851	90	
338.90507	84	
END IONS

###FS:    #m/z: 359.96154 #charge 1+
###MS: 60
###MSMS: 63
BEGIN IONS
TITLE=Cmpd 47, +MS2(359.9615), 28.0-35.0eV, 1.4min #63
RTINSECONDS=79.67
SCANS=60,63
PEPMASS=359.96154	68440
CHARGE=1+
192.92434	84	
194.68168	100	
201.87305	202	1+
205.95041	210	1+
206.41438	78	
207.94832	174	1+
209.94382	894	
211.91142	104	
215.41050	100	
215.88291	84	
216.41026	152	
218.90988	92	
220.08147	84	
221.88665	194	1+
222.95377	648	1+
223.84252	78	
223.88906	268	1+
223.97498	80	
224.95010	1136	1+
225.55987	80	
225.92220	92	
226.94678	5014	1+
226.97143	260	
227.03394	80	
227.84687	94	
227.93348	292	
228.94271	5400	
229.09054	80	
229.94476	206	
231.07268	126	
231.90727	84	
232.88836	194	
233.95912	262	1+
234.86267	174	
234.89902	88	
235.82428	98	
238.93528	94	
239.05404	90	
239.90637	142	
240.82023	296	1+
240.89749	344	1+
240.94500	1250	1+
240.96278	716	1+
242.86166	206	
242.90488	300	1+
243.93450	154	
244.95708	2846	1+
245.79961	194	1+
245.85378	90	
245.94305	306	
246.44412	98	
246.90137	82	
246.95271	3514	1+
246.97705	160	1+
248.80245	306	1+
249.83506	92	
249.89141	88	
250.97501	146	
251.07516	116	
251.95660	406	1+
253.83730	154	
254.80074	88	
255.21066	94	
255.37719	82	
258.44401	88	
258.83120	248	
258.97033	138	
259.03651	90	
259.85411	140	
260.83430	138	
260.96715	644	1+
262.97591	82	
263.83242	256	1+
263.84900	80	
263.88568	116	
264.81897	80	
264.91492	90	
265.80798	434	1+
265.89924	88	
265.91497	84	
266.81214	370	1+
267.11394	94	
267.97372	646	1+
268.84057	108	
269.16099	88	
269.80963	98	
269.85017	90	
269.96981	372	
271.84270	122	
272.05348	86	
272.92069	128	
273.61495	82	
273.96782	88	
274.85582	234	
275.91279	96	
276.09849	86	
276.81708	98	
276.84762	124	
277.79781	372	1+
277.84774	250	1+
277.86912	102	
278.79905	314	1+
280.41614	80	
280.79267	444	1+
280.83336	202	
280.86566	176	1+
282.16040	108	
282.21616	96	
282.80626	88	
282.89953	82	
283.45423	86	
283.83569	102	
283.98031	196	
284.00140	80	
284.92907	82	
285.86874	90	
286.85466	148	
287.43151	96	
288.02047	160	
289.83739	116	
290.83471	80	
292.35989	98	
292.44047	114	
292.87293	188	
293.12130	156	
293.85871	390	1+
293.90912	90	
294.81398	112	
294.85228	148	
294.86312	254	1+
295.41188	96	
296.80988	458	1+
297.82347	80	
298.12391	88	
298.80268	1210	1+
299.71812	86	
299.86704	126	
300.41994	82	
301.35102	84	
301.42772	80	
301.67918	108	
301.89439	98	
303.60824	86	
304.40864	82	
304.49227	104	
306.89782	158	
308.81295	168	
308.86934	148	
309.79981	106	
309.86823	78	
310.81798	110	
310.87491	202	
311.43097	96	
311.86236	118	
312.86580	138	
313.06875	100	
313.90382	80	
314.49369	84	
315.90446	88	
316.81568	108	
317.81904	96	
318.41891	82	
320.98489	104	
321.81628	316	1+
322.79848	94	
322.93074	194	
324.87342	86	
324.89553	80	
326.61973	112	
327.80423	82	
327.87949	196	1+
328.72954	88	
331.83323	82	
331.88219	150	
334.88274	92	
334.95470	102	
335.88419	108	
336.94729	226	
338.87360	126	
340.93832	452	
343.27481	96	
348.82822	232	1+
349.08683	84	
349.79398	94	
352.89195	274	1+
357.77572	80	
360.75695	234	1+
360.79650	90	
360.87250	92	
END IONS

###FS:    #m/z: 322.93005 #charge 1+
###MS: 64
###MSMS: 65
BEGIN IONS
TITLE=Cmpd 48, +MS2(322.9300), 28.0-35.0eV, 1.4min #65
RTINSECONDS=83.3565
SCANS=64-65
PEPMASS=322.93005	3111742
CHARGE=1+
189.92055	90	
190.92047	74	
191.85748	108	
192.00964	76	
192.88685	80	
193.86541	78	
193.89170	100	
196.89117	92	
201.04330	162	
202.04859	98	
202.38038	78	
202.96590	84	
203.05158	80	
206.88642	156	
207.97577	86	
208.88105	90	
210.06307	80	
210.96951	84	
212.79817	74	
212.89812	150	
215.90269	74	
218.88759	74	
222.83399	122	
222.95179	82	
223.02755	74	
223.85904	102	
225.86066	78	
225.87896	76	
227.53563	82	
227.83599	86	
227.95243	114	
228.02671	98	
228.83035	76	
228.91039	84	
229.86067	86	
230.88790	180	
230.95457	74	
231.89620	88	
233.48812	92	
233.88785	78	
234.89564	114	
235.12141	74	
235.79073	80	
236.80386	74	
236.92518	92	
237.84137	166	
238.94321	422	1+
239.03028	98	
239.78895	90	
240.82081	122	
240.94028	4122	
241.94147	2768	
242.08783	90	
242.89661	84	
242.94140	8536	1+
243.81971	206	
244.82336	118	
244.83253	176	
244.90459	80	
244.94010	2048	1+
245.82531	78	
246.44653	158	1+
247.89672	138	1+
247.97348	92	
250.56919	94	
250.65489	88	
251.06902	86	
251.77956	88	
251.86447	128	
254.42269	82	
254.90954	148	
254.98100	90	
255.04584	92	
255.89837	194	1+
256.87377	82	
256.99288	82	
257.80070	146	
258.79524	172	
258.82703	76	
259.14310	76	
259.33654	74	
259.82725	126	
260.83071	392	1+
261.95957	84	
262.79520	190	1+
263.83875	86	
264.05845	78	
264.86884	190	1+
266.85134	100	
266.89723	162	
267.79561	244	1+
270.89426	86	
271.14693	74	
271.78985	130	
271.80181	86	
271.84146	100	
272.93085	138	
273.79359	134	
274.21242	88	
274.86544	90	
275.52535	94	
275.80250	80	
276.84963	140	
276.91337	80	
277.39262	118	
278.42131	84	
278.84790	156	
278.88891	76	
279.09179	1014	1+
279.86691	74	
280.01129	106	
280.83294	132	
280.85620	78	
281.79968	74	
281.85090	118	
282.87042	92	
283.07509	78	
283.35835	78	
283.79021	100	
283.85411	78	
283.97014	76	
284.29218	448	1+
284.79906	114	
285.84198	74	
285.88736	74	
286.42936	86	
286.91130	110	
286.99305	92	
287.86137	90	
289.88204	272	1+
289.89793	92	
290.01545	74	
290.80649	244	1+
291.52261	76	
293.84906	118	
294.85621	130	
295.13256	94	
297.17252	100	
298.78501	286	1+
298.80588	116	
299.78459	202	1+
299.86399	258	1+
300.83941	104	
301.80326	74	
303.80499	76	
303.84126	76	
305.14421	82	
306.88571	98	
307.79831	272	1+
308.17161	82	
308.89179	106	
310.38072	78	
310.88124	110	
311.09723	74	
311.90761	128	
312.80221	104	
312.86465	74	
314.81959	110	
315.85602	78	
316.79093	94	
317.87658	136	
318.86152	168	
320.17394	86	
324.84073	116	
324.89113	132	
325.76568	78	
325.85672	76	
326.04544	78	
END IONS

###FS:    #m/z: 340.94070 #charge 1+
###MS: 64
###MSMS: 66
BEGIN IONS
TITLE=Cmpd 49, +MS2(340.9407), 28.0-35.0eV, 1.4min #66
RTINSECONDS=84.1285
SCANS=64,66
PEPMASS=340.94070	1136446
CHARGE=1+
73.16261	86	
105.81430	82	
189.86233	212	
192.92508	186	
196.89293	88	
200.93496	100	
203.96273	98	
204.90341	104	
206.38082	80	
209.96323	84	
212.88005	130	
213.87971	292	
213.93826	1550	1+
215.88615	366	1+
215.93864	548	1+
217.88623	346	1+
217.93708	82	
220.89653	78	
222.95420	140	
223.12492	86	
223.89967	102	
223.96321	116	
224.95908	84	
226.89512	88	
228.83587	78	
228.86739	104	
228.94098	264	1+
230.88843	276	
231.40464	92	
231.88880	176	
231.94908	2248	1+
232.89269	138	
233.89688	518	1+
234.92010	102	
235.83575	86	
235.89323	210	1+
235.93356	98	
238.57957	80	
239.78747	90	
241.86620	78	
242.94902	80	
243.83398	154	
244.96024	84	
248.89806	162	
248.96028	608	1+
249.89700	128	
249.91238	84	
249.96231	520	1+
249.99014	272	1+
250.33581	92	
250.88019	84	
250.89539	224	1+
250.91203	92	
250.94624	92	
251.79519	92	
251.84480	176	1+
253.95563	122	
254.90512	258	
254.96626	550	1+
255.07344	98	
255.41263	116	
256.78382	82	
256.84106	124	
256.87488	84	
256.90936	222	
256.96296	370	
257.85746	90	
258.79329	158	
258.84484	192	
258.88016	84	
259.10132	78	
259.85119	318	
259.95806	178	
260.83884	342	
260.91893	80	
261.78854	92	
261.84505	450	1+
262.83300	216	
263.45003	96	
263.79772	122	
265.45697	102	
266.06337	106	
266.35002	80	
266.86194	158	
266.88720	322	1+
267.41890	82	
267.84290	82	
267.85697	86	
267.91109	92	
268.03407	94	
268.84083	92	
269.79771	142	
270.47415	88	
270.79391	162	1+
270.97068	82	
271.84855	82	
272.34666	86	
272.79605	192	1+
272.85885	106	
272.93210	146	
272.98313	104	
273.84431	122	
273.97668	148	
274.36281	82	
274.86469	136	
274.89857	136	
275.86538	162	
275.92718	92	
276.85759	444	
277.83998	80	
277.86336	240	
277.99322	96	
278.84306	890	1+
280.94696	236	1+
281.04923	82	
281.89480	196	
282.35456	102	
282.81320	106	
282.87899	132	
283.78759	98	
283.84405	92	
284.08604	106	
285.98498	82	
286.42526	78	
286.91218	102	
288.82152	134	
288.83703	176	1+
290.86069	128	
291.40375	92	
293.05942	80	
293.85567	146	
294.08382	84	
294.84352	246	1+
294.86592	208	
294.90391	80	
295.13608	202	1+
296.10474	88	
296.81451	178	1+
297.87841	164	
297.93187	152	
297.98825	92	
299.41837	94	
299.85629	84	
301.86261	92	
302.16996	130	
302.85378	122	
302.94118	84	
304.83393	80	
307.79939	198	
308.88907	134	
309.37556	94	
309.88005	230	1+
312.58888	100	
312.85555	94	
315.27581	96	
315.81249	82	
316.80178	84	
320.85889	84	
321.85513	88	
324.89393	86	
325.39530	86	
326.88712	178	1+
327.31461	80	
327.59456	116	
330.82668	194	
332.88054	106	
333.15185	78	
336.80612	120	
338.74242	114	
338.87187	138	
341.80629	82	
344.70758	88	
344.76695	90	
345.72041	78	
345.92570	90	
346.20210	80	
END IONS

###FS:    #m/z: 363.95671 #charge 1+
###MS: 64
###MSMS: 67
BEGIN IONS
TITLE=Cmpd 50, +MS2(363.9567), 28.0-35.0eV, 1.5min #67
RTINSECONDS=84.9005
SCANS=64,67
PEPMASS=363.95671	526154
CHARGE=1+
182.86834	212	
189.86297	716	1+
191.85852	612	1+
191.92725	126	
192.92637	86	
195.90174	92	
196.88372	324	
205.95420	122	
206.86467	98	
207.86977	346	1+
208.94667	106	
209.92028	100	
209.94395	1240	1+
210.88271	488	1+
212.87832	2004	1+
212.89844	144	
214.89805	232	
215.89572	94	
216.40997	186	
219.86255	122	
220.93292	134	
222.95116	932	1+
223.88797	204	1+
224.94869	920	1+
224.96913	118	
225.56193	92	
225.96523	86	
226.94762	8246	1+
226.97119	298	
227.17667	126	1+
227.88559	158	
227.93323	262	
228.89495	590	1+
228.94216	10776	1+
229.05160	88	
230.88930	3120	1+
232.88517	450	1+
232.92189	100	
234.88326	246	
234.92945	94	
237.05446	182	
239.06917	110	
239.94988	116	
240.81828	130	
240.93946	680	
240.96279	402	1+
241.94262	598	
242.94101	1822	1+
243.90085	106	
244.11348	86	
244.82464	132	
244.88543	114	
244.95722	4294	1+
246.38640	94	
246.43645	92	
246.85398	126	
246.90663	332	1+
246.95313	4436	1+
246.98398	134	
247.42237	108	
248.80368	86	
248.81926	88	
248.89937	1304	1+
249.80447	134	
249.93780	96	
250.94549	148	
250.96659	114	
252.84430	92	
253.08268	120	
253.35837	98	
253.90595	122	
258.17119	92	
258.25617	88	
258.83447	134	
258.97401	90	
259.02440	86	
260.83513	138	
260.96809	430	1+
261.83197	136	
262.82815	100	
262.85041	86	
262.96666	106	
264.81637	126	
264.96304	98	
265.08471	106	
265.78220	228	1+
266.81637	266	
266.91686	250	1+
267.81450	156	
267.97244	682	
268.09600	84	
268.84031	118	
268.96213	1166	1+
269.80283	184	
269.96736	842	1+
271.91541	306	1+
272.84583	126	
272.88627	88	
275.08138	100	
275.16302	98	
276.04962	88	
276.85535	134	
277.38319	90	
277.82354	148	
277.85256	112	
277.89824	228	1+
277.91195	122	
278.79219	184	
278.84498	172	
279.09873	86	
279.85555	84	
279.93239	146	
280.79282	478	
280.84732	180	1+
280.93860	108	
281.00837	200	1+
281.10840	90	
281.79343	242	
282.08629	90	
282.78555	602	1+
283.08528	86	
283.85347	354	
283.92885	98	
284.82669	158	
284.89404	92	
285.82003	126	
285.84626	886	
285.97395	110	
286.82539	134	
286.88018	132	
286.92653	106	
287.82127	176	
288.79187	156	
289.36514	92	
289.42574	90	
289.80710	160	
290.78629	172	
291.86731	126	
296.80612	242	
297.77192	86	
297.80811	216	
298.80523	976	1+
299.82436	142	
300.20743	102	
300.80121	576	1+
300.87271	134	
301.51514	86	
301.86132	522	1+
302.80513	224	
303.80992	156	
303.85562	1170	
304.38075	96	
305.90385	102	
306.14555	108	
306.43345	106	
306.94528	134	
307.43052	86	
307.87943	128	
310.80639	164	
310.87383	110	
311.86010	88	
311.88664	126	
314.82050	246	
316.81104	578	1+
317.85164	96	
319.87114	138	
319.91907	212	1+
319.95441	104	
321.81851	126	
321.86444	136	
323.82098	128	
324.89355	252	1+
325.14067	130	
326.87059	582	1+
327.81213	186	1+
330.10862	86	
336.94163	132	
337.17774	88	
337.83136	86	
339.82846	192	
340.83129	94	
340.94055	226	1+
341.53462	88	
342.33123	94	
350.87437	122	
358.71139	108	1+
359.85732	126	
362.89432	104	
363.72092	118	
365.74404	90	
367.78131	88	
END IONS

###FS:    #m/z: 322.92996 #charge 1+
###MS: 68
###MSMS: 69
BEGIN IONS
TITLE=Cmpd 51, +MS2(322.9300), 28.0-35.0eV, 1.5min #69
RTINSECONDS=88.5845
SCANS=68-69
PEPMASS=322.92996	2796590
CHARGE=1+
177.93403	164	
180.94903	92	
182.86851	90	
183.03614	80	
192.89187	92	
196.88489	144	
197.86779	96	
198.02812	84	
201.04283	82	
201.37532	74	
202.83114	72	
205.97370	116	
207.94144	72	
207.97190	126	
208.57789	84	
210.88590	80	
210.90036	142	
212.91808	90	
213.89563	78	
214.89484	110	
215.88239	88	
215.89884	152	
218.86624	74	
219.90125	72	
222.86819	82	
222.95081	84	
223.04599	78	
223.89798	140	
223.95925	174	1+
224.96872	114	
225.88848	92	
225.90477	92	
227.78948	76	
227.81721	84	
227.93494	98	
228.83429	86	
230.83096	178	
230.88970	326	
232.83104	160	
233.90689	72	
237.90329	74	
238.02457	218	1+
238.95189	178	1+
239.01037	80	
239.07631	258	
239.78989	78	
239.90730	150	
240.09214	74	
240.38698	88	
240.78853	82	
240.81979	128	
240.84593	158	
240.94088	2744	
240.96103	104	
241.94215	2082	
242.94164	6460	1+
243.05395	136	1+
244.15591	72	
244.93981	1830	1+
245.77794	72	
245.87644	74	
246.84924	130	
246.97693	310	
247.83196	210	1+
247.96542	86	
248.85259	116	
249.79024	78	
249.84043	188	1+
249.86998	108	
250.06017	88	
250.92300	94	
250.94641	72	
251.93359	72	
252.96959	74	
253.02507	128	
253.83231	102	
254.58152	100	
254.83412	72	
254.86537	74	
255.38119	80	
256.34182	78	
257.08359	98	
257.89327	142	
258.34899	114	
258.83082	164	
258.88534	76	
259.02023	72	
259.52086	88	
260.33932	102	
260.82636	310	1+
261.83128	262	1+
261.88894	130	
262.90831	100	
263.36041	82	
263.43240	96	
263.84058	398	1+
263.84990	106	
264.85078	318	1+
265.05876	76	
266.08873	122	
266.13952	80	
268.80230	90	
269.11846	104	
269.79554	88	
271.14683	72	
271.85662	72	
272.06123	98	
272.44207	86	
273.79325	240	
273.85307	114	
275.80935	302	1+
276.86199	80	
277.81701	178	
278.85128	94	
278.96044	78	
279.09007	786	1+
279.82022	126	
279.85308	88	
280.79977	284	1+
282.29601	100	
283.07223	174	
283.79077	178	
284.06966	112	
284.29072	600	1+
284.84444	90	
284.91244	86	
284.98495	74	
285.43310	86	
285.80521	140	1+
285.85944	98	
286.93049	74	
287.86320	84	
289.79342	92	
289.82417	96	
289.88337	230	1+
289.89035	76	
290.81230	74	
291.07626	80	
291.80352	236	1+
294.59375	86	
294.84555	138	
294.91848	98	
295.85525	84	
297.38210	78	
298.10683	80	
298.33603	82	
300.86423	74	
301.39355	86	
302.81733	82	
304.76253	96	
304.80955	72	
305.39502	72	
305.87433	144	
306.00922	76	
306.46463	78	
308.86846	74	
310.44556	74	
311.88171	158	
312.87134	184	
315.84312	80	
315.87462	88	
317.01196	74	
318.90101	92	
320.97452	112	
321.17885	76	
321.42553	94	
324.98196	72	
325.87203	152	1+
325.90211	134	
326.90379	76	
END IONS

###FS:    #m/z: 340.94068 #charge 1+
###MS: 68
###MSMS: 70
BEGIN IONS
TITLE=Cmpd 52, +MS2(340.9407), 28.0-35.0eV, 1.5min #70
RTINSECONDS=89.3565
SCANS=68,70
PEPMASS=340.94068	1010850
CHARGE=1+
192.92264	104	
194.02254	82	
203.93458	86	
205.94709	84	
207.86977	138	
209.93728	234	1+
212.88045	142	
213.87845	250	
213.93886	1670	1+
214.38486	76	
214.88032	538	1+
214.90620	82	
215.88482	322	1+
215.90104	76	
215.93822	148	
217.88435	194	
218.88111	98	
218.91903	108	
222.88488	76	
226.94546	230	
228.89473	138	
228.94565	236	1+
230.88995	234	
231.88948	570	1+
231.94974	1338	1+
232.90392	92	
233.89375	236	
233.94822	240	
234.90765	80	
234.92388	80	
235.89645	132	
235.94788	166	
236.89210	212	1+
237.07556	144	
237.13666	86	
238.55310	120	
238.92298	92	
240.83400	208	
240.84873	142	
241.03457	78	
241.84155	272	
241.88492	100	
242.83444	212	
243.83371	182	
244.08692	78	
246.85679	150	
246.97395	136	
247.97533	78	
248.89751	246	1+
248.99184	106	
249.03863	96	
249.85036	82	
249.95801	546	1+
251.95954	158	
252.79577	90	
253.05748	104	
253.83357	96	
253.88837	84	
253.90954	96	
254.90517	78	
254.91843	82	
254.94824	78	
254.96613	612	1+
255.07392	104	
255.83114	108	
255.92326	80	
257.79733	186	
257.85184	100	
258.84714	418	1+
258.90421	90	
259.05002	92	
260.83681	772	1+
261.79537	102	
261.92088	256	1+
262.03882	94	
263.05539	92	
263.87898	80	
264.08009	78	
264.38175	82	
265.36291	82	
265.91105	88	
266.47614	80	
266.84803	124	
266.93147	80	
267.84333	78	
268.84370	154	
270.85157	78	
271.79427	78	
271.84260	120	
272.34687	84	
272.78590	84	
272.93426	314	1+
272.97795	220	1+
274.88196	88	
274.89999	76	
275.85962	90	
275.92097	92	
276.81508	86	
276.85528	376	
277.86485	232	
277.96304	232	1+
278.84442	652	
278.99924	80	
279.20454	78	
279.80382	160	
279.82424	96	
279.85185	644	1+
279.91077	112	
281.79200	124	
282.86806	120	
283.22160	104	
285.51200	80	
285.53461	78	
286.02845	76	
292.85862	114	
293.42963	86	
293.84971	104	
293.90913	90	
294.41047	96	
294.86445	394	1+
295.97673	122	
296.85330	104	
296.97170	82	
298.82192	82	
298.87495	82	
299.78618	78	
299.87383	392	1+
299.90942	80	
300.01349	88	
300.05655	78	
301.83184	104	
301.85933	140	
302.81706	84	
302.85085	122	
302.96050	78	
303.35793	78	
303.79157	76	
303.97399	86	
304.09829	92	
304.44511	92	
305.32223	92	
305.93852	80	
306.01975	80	
306.11186	82	
307.96320	84	
309.88556	80	
310.87922	126	
310.96444	78	
312.80556	162	
313.08452	116	
313.87305	134	
314.38698	76	
315.87138	82	
318.88957	78	
319.76549	92	
322.42129	78	
322.89800	80	
324.03497	98	
324.81573	88	
326.40243	94	
328.82254	94	
328.88671	102	
330.81574	246	
335.88050	144	
338.34019	82	
338.76525	76	
342.90442	78	
343.11786	80	
344.75276	78	
345.94408	96	
END IONS

###FS:    #m/z: 363.95671 #charge 1+
###MS: 68
###MSMS: 71
BEGIN IONS
TITLE=Cmpd 53, +MS2(363.9567), 28.0-35.0eV, 1.5min #71
RTINSECONDS=90.129
SCANS=68,71
PEPMASS=363.95671	437384
CHARGE=1+
55.52672	86	
90.79453	94	
158.30843	84	
189.86369	178	
190.86528	118	
191.85936	468	1+
193.01300	82	
196.88164	132	
202.08878	94	
204.06779	90	
205.89258	102	
207.87514	382	1+
207.94916	170	
208.93896	106	
209.87191	144	
209.94398	1748	1+
210.88305	310	
212.87985	1694	1+
214.89199	138	
216.91653	108	
222.95241	428	
223.95145	336	
224.95079	1008	1+
225.94417	136	
226.94743	8236	1+
226.97221	270	
228.89486	484	1+
228.94256	8432	1+
229.15068	92	
230.61189	124	
230.88928	2744	1+
230.96595	114	
231.82763	112	
232.88938	290	
234.88380	450	1+
234.92930	142	
237.05156	84	
239.92426	86	
240.07089	84	
240.82606	296	1+
240.94034	452	
240.95810	262	1+
241.94281	352	
242.40512	84	
242.79341	82	
242.94421	1104	1+
242.95994	518	1+
243.82117	576	1+
243.89887	104	
244.95743	4856	1+
245.94129	164	
246.90542	362	
246.95288	4466	1+
247.80166	480	1+
248.02689	138	1+
248.13976	102	
248.90133	1104	1+
250.90344	202	1+
250.94969	202	
250.97261	142	
251.06814	224	1+
251.35708	86	
253.83709	138	
253.90853	436	1+
254.39508	84	
255.89772	84	
257.45159	108	
258.83415	124	
259.53453	92	
259.84792	98	
260.83337	272	
260.97073	368	1+
261.83102	188	
262.78615	92	
262.81309	110	
262.87310	106	
263.97851	134	
264.07583	96	
264.10603	102	
264.96080	156	
264.98561	118	
265.81917	140	
266.81044	494	1+
267.97353	630	1+
268.84487	228	1+
268.87986	120	
268.96370	966	1+
269.11412	90	
269.79908	164	
269.92592	166	
269.96804	808	1+
271.91406	250	
271.96439	88	
273.97069	82	
274.86237	108	
274.89758	126	
274.95527	94	
274.99373	88	
275.85369	92	
276.85416	436	1+
278.09694	316	1+
278.84007	180	
279.79682	166	
279.87688	286	1+
280.79476	584	1+
281.11697	118	
282.79229	342	
283.06052	82	
283.79034	158	
283.80755	128	
283.85473	218	
283.97263	116	
284.43191	100	
284.82284	116	
285.79945	150	
285.84606	318	
286.82439	134	
287.90677	94	
287.96951	84	
290.78419	96	
290.80655	84	
290.82170	82	
290.92136	84	
292.86957	198	1+
293.12070	142	
294.85054	210	
294.92897	92	
296.42174	92	
296.80824	246	
297.11408	100	
297.80199	1110	1+
298.80374	924	1+
298.92156	86	
299.86617	190	
300.03090	86	
300.80250	1090	1+
301.02212	100	
301.85900	400	1+
303.16787	84	
303.80299	250	
303.85592	1132	1+
304.90858	106	
304.94079	132	
305.84285	192	1+
306.89898	86	
307.37668	96	
307.40913	84	
308.86898	284	1+
311.85710	222	1+
313.65586	106	
314.82028	88	
315.82026	118	
316.81419	384	
317.00067	84	
317.44884	82	
317.89530	84	
318.81087	118	
318.86363	88	
318.93835	154	
320.46624	114	
321.30655	98	
321.38371	100	
321.82110	140	
321.86877	382	
321.98328	96	1+
322.74541	90	
322.92743	126	
324.87807	126	
325.44482	108	
326.62190	96	
326.87675	252	1+
329.68909	98	
329.89446	90	
330.40977	86	
330.87577	164	
331.87793	92	
334.29557	98	
335.76822	88	
336.94431	198	
337.72818	94	
337.94526	88	
339.82942	344	1+
340.94236	104	
341.85682	90	
342.90954	116	
349.31419	86	
353.23100	92	
354.95263	90	
355.06780	106	
360.86262	118	
360.88338	88	
361.28308	142	
363.81663	102	
364.80598	96	
367.05555	84	
END IONS

###FS:    #m/z: 322.93005 #charge 1+
###MS: 72
###MSMS: 73
BEGIN IONS
TITLE=Cmpd 54, +MS2(322.9300), 28.0-35.0eV, 1.6min #73
RTINSECONDS=93.799
SCANS=72-73
PEPMASS=322.93005	3066632
CHARGE=1+
158.43829	82	
178.93459	132	
188.85276	70	
189.91248	80	
190.82548	84	
200.02885	70	
201.04592	246	1+
205.94903	124	
208.83297	78	
209.94705	86	
212.88051	72	
215.87826	94	
215.88865	266	1+
219.05345	72	
219.86647	72	
221.03881	116	
221.89616	72	
222.95625	150	
223.00579	94	
223.97650	72	
226.83600	80	
227.11362	90	
227.94340	76	
228.84449	132	
228.90979	118	
228.98652	90	
232.89934	80	
233.93134	72	
233.95360	86	
235.79809	72	
235.89592	74	
236.00179	84	
236.94198	70	
237.88600	86	
238.05133	116	
238.94039	250	
239.05049	72	
239.07394	222	1+
240.82549	76	
240.87267	72	
240.94080	2250	
240.96618	224	
241.93995	8544	1+
242.82118	162	
242.94230	5936	1+
243.82289	144	
243.84100	70	
244.81665	140	
244.82990	126	
244.93927	1510	1+
245.83096	78	
245.85182	210	1+
245.89529	92	
246.90101	86	
246.97612	394	
248.84382	118	
248.90635	120	
248.92534	72	
249.14251	70	
250.01552	76	
250.09522	84	
250.91729	76	
251.86526	78	
252.92064	106	
253.07950	88	
253.80018	72	
254.21843	96	
254.90862	96	
254.97124	76	
255.06273	138	
256.03717	150	
256.83334	86	
256.89434	74	
256.91741	76	
257.79555	116	
258.85500	116	
259.34099	82	
259.84545	70	
260.92921	72	
261.82948	188	
262.42290	76	
262.83142	84	
262.94822	124	
264.07525	122	
265.05659	188	
265.08645	216	
267.84886	76	
267.87919	80	
268.84293	70	
268.96052	102	
269.05603	84	
269.80040	140	
270.52234	74	
270.54653	118	
270.83761	192	1+
270.92309	96	
273.81006	110	
274.85958	106	
275.05094	74	
275.80663	124	
276.36780	94	
276.81298	74	
276.84077	306	1+
278.08748	72	
278.85846	112	
279.09162	800	1+
279.11617	96	
280.05326	158	1+
280.11204	100	
280.88109	74	
281.10336	80	
281.82014	88	
281.85968	84	
281.87377	88	
282.06178	198	1+
282.83967	72	
282.97570	80	
283.79460	222	1+
284.29357	414	
284.87092	72	
284.92735	198	1+
286.80992	88	
289.78842	122	
289.87841	170	
290.85510	300	
291.64618	94	
291.80357	106	
292.81749	72	
293.16033	84	
293.84802	98	
293.87750	78	
294.85409	108	
295.44172	74	
295.92316	72	
297.89069	76	
297.92668	78	
299.79976	74	
299.81940	104	
299.84580	78	
301.15895	72	
301.87897	190	1+
304.85244	74	
305.89124	126	
307.80313	72	
308.83575	202	1+
308.86603	98	
309.80169	100	
309.81383	212	1+
309.89430	72	
309.91367	72	
311.87982	82	
315.97378	70	
316.81708	74	
316.86574	94	
318.53707	84	
318.82031	72	
318.91223	72	
319.12276	72	
322.86263	72	
322.94052	82	
323.79833	122	
324.12772	72	
325.81703	74	
325.85448	72	
325.89884	162	
326.91037	70	
327.32116	74	
END IONS

###FS:    #m/z: 340.94068 #charge 1+
###MS: 72
###MSMS: 74
BEGIN IONS
TITLE=Cmpd 55, +MS2(340.9407), 28.0-35.0eV, 1.6min #74
RTINSECONDS=94.571
SCANS=72,74
PEPMASS=340.94068	1133830
CHARGE=1+
95.35391	78	
141.22937	90	
182.87527	82	
192.92551	162	
199.14590	80	
201.88096	128	
205.94997	144	
206.40903	82	
207.87344	124	
208.96268	102	
212.87769	484	1+
212.89928	122	
213.93958	1290	1+
215.88625	682	1+
215.93597	254	
217.88204	258	
217.94085	76	
218.88266	134	
220.87653	88	
220.89846	78	
223.95800	118	
224.98135	162	
225.89851	120	
226.85483	78	
226.94912	132	
228.94334	206	
230.88953	1044	1+
231.94977	1416	1+
233.89899	204	
233.94910	266	1+
235.82882	122	
235.89597	78	
235.94443	196	
237.79535	86	
237.90389	92	
238.83546	104	
238.91842	214	1+
239.86637	86	
240.14886	80	
240.36838	96	
240.78882	84	
240.85127	104	
241.01534	84	
241.12967	94	
241.84123	140	
242.89004	150	
242.92175	80	
243.39835	90	
243.83189	314	1+
243.94848	80	
244.88357	84	
245.88547	86	
246.94820	110	
246.97271	136	
247.39544	80	
248.81342	78	
248.83206	82	
248.89845	496	1+
249.40224	78	
249.90110	288	1+
249.96226	244	1+
251.92595	92	
251.95891	258	1+
252.91332	186	1+
253.78648	96	
253.83163	80	
254.96588	1146	1+
255.88399	78	
256.84913	88	
256.89344	390	1+
256.91687	118	
256.96130	156	
257.01440	114	
257.41413	106	
257.79742	112	
257.86098	246	1+
258.84646	194	
258.96528	120	
259.49699	112	
259.85373	140	
259.91848	92	
259.96037	140	
260.49707	78	
260.83502	692	1+
261.84908	102	
261.88981	88	
262.85042	168	
262.89752	128	1+
264.07698	110	1+
265.91319	90	
266.40199	84	
267.10372	76	
267.40103	88	
267.87506	92	
267.94145	112	
268.84042	188	
269.05211	76	
269.91900	78	
270.38888	82	
270.83161	210	1+
270.84969	76	
272.85591	130	
272.93354	220	
272.97587	88	
274.04787	90	
274.86151	222	
275.05068	88	
275.85679	122	
275.93938	90	
276.78630	192	1+
276.81764	80	
276.85412	1028	1+
277.96438	80	
278.84482	1016	1+
279.93217	80	
279.96752	114	
280.09949	82	
280.78704	130	
280.92865	86	
281.67177	90	
282.19556	80	
282.40011	90	
282.80838	76	
282.87501	130	
282.96773	82	
283.81071	100	
283.91857	78	
285.79827	196	1+
285.88227	84	
285.92693	76	
288.84632	230	1+
289.80519	78	
290.81085	124	
290.86246	142	
293.06983	86	
293.86180	334	1+
294.41664	76	
294.81725	84	
297.19374	88	
297.98612	78	
298.10279	80	
298.83403	88	
299.78353	98	
299.87955	114	
301.85999	124	
301.88182	102	
302.81927	90	
302.85017	132	
302.94969	90	
302.96444	82	
303.83919	92	
304.38945	84	
304.90387	82	
305.80400	100	
306.88803	226	1+
308.86583	110	
308.88249	350	1+
310.04981	78	
311.83483	102	
311.89492	78	
312.80505	84	
312.81866	102	
313.80394	78	
314.82693	80	
314.88623	230	1+
317.86069	80	
318.76744	80	
318.83523	76	
321.42998	118	
325.96750	100	
326.89711	90	
327.15495	78	
328.12839	90	
330.80617	288	1+
332.97045	88	
333.84691	76	
337.13310	80	
337.55055	76	
338.05354	80	
343.87128	90	
END IONS

###FS:    #m/z: 363.95668 #charge 1+
###MS: 72
###MSMS: 75
BEGIN IONS
TITLE=Cmpd 56, +MS2(363.9567), 28.0-35.0eV, 1.6min #75
RTINSECONDS=95.3435
SCANS=72,75
PEPMASS=363.95668	485448
CHARGE=1+
177.93060	92	
183.93590	98	
185.84760	88	
185.86629	82	
187.86793	138	
189.86456	432	
191.85666	586	1+
193.85521	114	
207.87391	120	
207.94700	134	
208.93948	90	
209.86594	168	
209.94445	1508	1+
210.88310	108	
211.05330	108	
212.87937	2788	1+
213.03959	102	
214.89780	116	
216.40820	92	
221.93815	84	
222.95229	250	
223.95404	248	
224.94863	1128	1+
225.98385	242	1+
226.87683	88	
226.89406	174	
226.94660	8612	1+
227.14427	94	
228.89289	820	1+
228.94190	10510	1+
230.87170	116	
230.88949	3648	1+
232.82369	116	
232.88477	778	1+
234.88106	286	1+
234.89321	92	
235.13644	100	
235.93378	106	
237.05367	138	
238.43186	86	
238.86832	96	
240.82486	138	
240.94064	640	
240.96089	416	
241.08597	82	
241.94077	1790	1+
242.81790	286	1+
242.91419	90	
242.94150	1280	1+
244.95779	4488	1+
245.07174	94	1+
246.81017	102	
246.90412	468	
246.95283	6792	1+
248.80419	252	
248.89830	1190	1+
249.83096	84	
249.99413	88	
250.78942	206	1+
250.89705	332	
250.96723	170	
251.07090	84	
251.86325	122	
252.37423	98	
253.90609	292	1+
254.22293	94	
254.41665	114	
254.85938	94	
254.98883	108	
256.86287	110	
256.97138	98	
258.83722	158	
260.93314	134	
260.96841	552	1+
260.98948	102	
261.83116	114	
261.93733	110	
262.83354	184	
262.92596	102	
264.40587	88	
264.81839	128	
264.84729	232	1+
264.90491	92	
264.96561	100	
265.83949	116	
266.35780	84	
266.81722	284	1+
267.78426	166	
267.97347	738	1+
268.44207	88	
268.50630	92	
268.95619	130	
269.96793	1000	1+
270.70607	90	
271.91306	276	1+
272.84623	350	1+
273.91565	100	
276.11895	86	
277.85346	154	
277.96791	136	
278.09929	334	1+
278.79670	208	
278.84244	142	
278.90321	170	
279.10392	274	1+
279.79749	146	
280.79099	1062	1+
282.39791	96	
282.82490	136	
283.36214	94	
283.84923	414	1+
283.98895	136	
284.40102	84	
284.78411	124	
284.95807	86	
285.13024	84	
285.84383	394	1+
286.80946	144	
286.89189	164	
287.60518	88	
288.27372	100	
288.84152	92	
289.81642	84	
289.86761	106	
290.78771	114	
294.92041	86	
296.80714	196	
297.80547	146	
297.81712	142	
297.87919	164	1+
298.80286	424	
299.80005	914	1+
299.84349	86	
299.87071	128	
299.88682	98	
301.86080	480	
301.89070	82	
301.95666	106	
303.85772	1254	
303.94624	86	
305.25782	90	
306.43227	84	
308.13478	176	1+
308.22840	102	
309.92883	98	
309.99810	86	
310.87300	242	1+
311.12778	140	
312.58905	116	
314.90620	244	1+
315.09929	96	
316.80873	380	1+
317.07955	92	
318.47172	90	
319.41213	84	
319.82052	130	
319.87212	134	
320.14664	118	1+
320.88874	94	
321.81775	588	
321.86607	202	
321.90841	90	
322.00634	86	
322.92946	422	
322.98900	96	
325.81831	144	1+
326.87437	322	1+
327.07679	130	
331.76392	100	
332.80675	94	
333.28410	94	
336.77235	194	1+
336.94685	168	
337.83574	108	
338.74675	88	
339.82707	482	1+
340.07912	116	
340.94041	102	
342.89968	168	
343.71951	104	
344.90790	86	
346.94541	114	
350.79841	108	
352.88534	114	
354.82749	176	1+
355.19056	88	
360.72538	92	
363.71822	88	
363.79070	94	
364.84189	128	
366.38777	100	
366.72917	254	1+
367.62553	84	
368.78658	94	
368.83972	92	
END IONS

###FS:    #m/z: 507.84577 #charge 1+
###MS: 76
###MSMS: 77
BEGIN IONS
TITLE=Cmpd 57, +MS2(507.8458), 28.2-35.2eV, 1.7min #77
RTINSECONDS=99.008
SCANS=76-77
PEPMASS=507.84577	321480
CHARGE=1+
196.01641	216	
197.01496	140	
209.94509	230	
223.87031	132	
224.11883	130	
224.97797	198	
232.89541	402	1+
233.39904	158	
234.89480	150	
236.88690	440	
239.85700	196	1+
250.90873	360	1+
250.97092	290	
252.07559	140	
255.90466	248	1+
258.87421	168	
259.86547	206	
260.88364	146	
263.07266	240	1+
266.09404	216	1+
266.16826	200	
267.86535	480	1+
267.94575	182	
268.88692	184	
269.38741	176	
270.86138	136	
271.85423	416	1+
275.80650	160	
276.38859	160	
278.10059	240	1+
278.85203	262	1+
281.37877	238	
283.89887	142	
285.79352	154	
285.85477	192	
285.96732	210	1+
286.84834	134	
286.90013	176	
287.02508	196	1+
287.85222	1330	1+
287.90410	176	
288.82745	128	1+
289.88199	356	
290.13247	152	
290.86230	680	1+
291.39789	152	
291.87704	320	1+
291.89795	170	
293.37070	156	
293.87343	1938	1+
295.85613	186	
296.84235	130	
297.85394	200	
297.93861	174	
298.85266	154	
298.87344	438	1+
300.40294	154	
300.92020	140	
301.86979	146	
303.86739	964	
304.82841	210	1+
305.86240	1750	1+
305.90884	154	
307.89062	1132	
308.14205	762	
308.87109	1382	1+
309.15157	1174	1+
309.88669	370	
310.15803	752	1+
310.41584	162	
310.87839	270	
311.34086	232	1+
311.88178	3982	1+
312.17973	110	1+
314.86542	782	1+
316.86889	284	1+
318.05508	100	1+
318.76946	148	
318.85764	180	
318.88462	174	
319.79180	202	1+
319.83620	162	
320.38702	466	1+
320.87273	362	1+
321.82018	214	1+
321.99560	176	1+
323.37503	282	1+
323.87099	584	1+
324.02975	164	1+
324.82169	308	1+
324.85880	304	1+
325.76521	214	1+
325.88803	128	
326.88321	3544	1+
327.39521	210	1+
328.16479	188	1+
328.19527	92	1+
328.88147	802	1+
329.80977	130	
330.79554	318	1+
332.75314	246	1+
332.87730	644	1+
334.99871	134	
335.84287	434	1+
335.88256	140	
336.88040	342	1+
338.77302	186	1+
340.90108	196	
342.81534	136	
343.87692	158	
344.87352	216	1+
347.77522	178	
348.78863	146	
348.88682	200	
349.75102	476	1+
349.77378	216	
349.83000	158	
350.76196	568	1+
350.88407	450	1+
350.91045	388	1+
351.76548	538	1+
351.85507	162	
353.85451	230	
353.90359	226	1+
354.84180	244	1+
355.88880	152	
356.89248	128	
357.05772	158	
357.18921	180	
357.84975	162	
358.83810	242	1+
358.86828	208	1+
359.39421	148	
359.77793	216	1+
360.70914	162	1+
363.79099	274	1+
363.83526	200	1+
364.87405	180	1+
365.77615	138	
365.79296	146	
365.88438	300	1+
366.83948	198	
367.70602	480	1+
367.76656	176	
367.77905	400	1+
367.81047	342	1+
368.70610	310	1+
368.76243	158	
368.89958	252	1+
369.83668	530	1+
369.90316	200	1+
370.70384	164	1+
370.80519	200	
370.85901	192	
371.84048	196	
372.78377	192	
372.81173	190	
372.85674	214	1+
373.81038	452	1+
374.81574	294	1+
374.86111	312	1+
376.77670	262	1+
376.81121	152	
377.87304	228	1+
379.38723	128	
380.72616	196	
380.73836	172	
381.71427	416	1+
381.84194	502	1+
382.71302	230	1+
384.84992	2022	1+
385.77448	188	
386.73162	322	1+
386.79439	150	
386.84057	128	
386.90399	260	1+
387.78287	378	1+
388.03321	246	
389.20130	404	1+
389.84569	128	
390.05793	188	
390.78753	520	1+
390.83729	420	
391.84434	730	1+
392.82503	1032	1+
394.82593	254	1+
394.86158	146	
395.86574	216	1+
395.89219	130	
397.75764	146	
398.72906	426	1+
399.79464	208	1+
399.84716	734	1+
401.72691	128	
402.76421	310	1+
402.86280	136	
403.72783	338	1+
403.87478	494	
404.78826	400	1+
404.86555	224	
405.79003	342	1+
405.87130	308	
406.78541	198	1+
406.87850	208	
407.74109	152	
407.83583	172	
407.85851	2788	1+
408.75036	202	
408.81286	168	
409.08105	270	1+
409.72310	190	
409.74093	322	1+
410.34199	138	
410.72062	214	
410.83477	2068	1+
411.72784	364	1+
412.72979	254	1+
413.81969	174	
413.85044	148	
413.86871	128	
415.76530	206	1+
415.81000	342	1+
415.84598	200	
415.87319	178	
416.69588	266	1+
416.88090	146	
417.86665	144	
418.84663	142	
418.88185	156	
421.11373	190	1+
421.88236	680	
422.82462	218	1+
422.86591	1052	1+
423.74523	178	
423.77069	472	1+
423.79685	172	
423.87008	654	1+
425.75617	292	
426.08745	158	
426.75896	202	
426.80656	158	
426.86251	710	
427.73582	1310	1+
427.86403	348	
428.73342	262	
428.76850	138	
428.81082	164	1+
428.84908	908	1+
428.89708	352	1+
429.69754	134	
429.72600	218	
430.85541	612	1+
431.68445	176	
431.74506	130	
432.68643	236	1+
433.85875	268	1+
435.86074	156	
439.88904	604	1+
441.86497	258	1+
443.75987	394	
444.87223	2662	1+
445.71683	208	
445.74024	260	
446.74530	146	
446.78487	136	
447.71365	522	
447.74309	396	1+
447.76177	196	
448.70340	544	1+
448.77423	260	1+
449.88205	284	
450.75170	448	1+
450.87987	166	
451.75392	306	1+
451.86348	216	
451.89700	144	
453.75900	184	
457.69989	186	1+
457.91076	328	1+
461.24695	130	
462.88319	784	1+
465.70961	270	1+
465.72726	166	
465.89210	242	1+
467.88893	1148	1+
468.78721	158	
471.27027	152	
477.71193	278	1+
485.89817	682	1+
491.84434	208	1+
509.29119	178	1+
END IONS

###FS:    #m/z: 336.94565 #charge 1+
###MS: 76
###MSMS: 78
BEGIN IONS
TITLE=Cmpd 58, +MS2(336.9457), 28.0-35.0eV, 1.7min #78
RTINSECONDS=99.7805
SCANS=76,78
PEPMASS=336.94565	76998
CHARGE=1+
127.89828	124	
184.86624	74	
199.87145	174	1+
205.94869	204	
206.03206	92	
207.97150	80	
209.94084	130	
210.88241	296	1+
211.94392	4374	
212.87813	828	1+
212.95109	96	
213.93908	2904	1+
214.88473	200	
215.88337	568	1+
215.93759	340	
217.94596	126	
218.84274	84	
219.83745	88	
219.95045	94	
220.38942	98	
221.06076	100	
223.83157	74	
224.93695	84	
226.90274	84	
226.94510	78	
226.97116	78	
228.56477	82	
228.89113	192	
228.90923	78	
229.95460	4944	1+
230.88939	1602	1+
231.95019	2180	1+
232.83010	88	
233.90149	232	1+
233.94737	310	
237.95253	72	
238.88518	80	
238.96290	74	
239.79128	72	
239.83819	92	
240.83122	76	
241.76894	74	
244.04838	88	
244.83599	166	1+
245.02950	108	
245.89631	202	1+
246.97397	124	
247.96635	872	1+
248.90260	470	1+
248.99080	120	
249.95932	540	1+
250.37869	84	
250.84125	78	
251.87941	114	
251.95752	202	
252.81525	72	
252.97047	1968	1+
253.90476	238	
253.94872	82	
254.90725	220	
254.96719	644	1+
255.40886	86	
256.00917	98	
256.26395	152	
256.89282	122	
256.94777	78	
256.96815	150	
257.34327	90	
257.79841	170	
258.84529	498	1+
259.02641	78	
260.83290	300	1+
260.87957	82	
263.83107	104	
264.82713	96	
264.95316	210	1+
265.00557	80	
265.08687	168	
265.23671	94	
266.00321	88	
266.40586	132	
266.84245	86	
267.83757	468	1+
268.78908	92	
269.08433	78	
269.80050	252	1+
270.84754	108	
270.98024	226	
272.91267	118	
272.96739	138	
272.98003	160	
273.43618	86	
273.86046	106	
274.47255	88	
274.85941	92	
275.40317	96	
276.85773	350	1+
276.91917	78	
277.83867	428	1+
277.96496	100	
278.83849	304	1+
280.36082	94	
281.80582	78	
284.02188	74	
285.84790	184	
286.38788	86	
286.85058	770	1+
288.85449	130	
288.88305	76	
289.43199	80	
290.00245	92	
290.84880	120	
292.79860	84	
292.85457	112	
292.88944	84	
293.86447	106	
293.99769	158	
294.84910	126	
295.36368	100	
295.99365	148	
296.34133	76	
296.91258	100	
297.09000	92	
297.80821	78	
297.88419	76	
298.87168	270	1+
298.96201	84	
302.07591	82	
302.40041	74	
302.80642	190	1+
305.44670	82	
306.88385	84	
307.80101	80	
308.26869	74	
308.72585	74	
308.87963	128	
309.09617	114	
309.86819	98	
309.89413	82	
310.87282	132	
311.36370	92	
311.86683	74	
311.88542	86	
312.34839	92	
313.22979	88	
315.89752	82	
316.87830	94	
319.42956	76	
319.89064	74	
319.95961	92	
320.93300	92	
321.81966	74	
322.86049	80	
322.97737	84	
323.90677	82	
324.87988	82	
325.88007	142	
326.87693	94	
326.91903	72	
328.28851	88	
328.90284	92	
329.84113	78	
331.12636	88	
331.38365	100	
331.74345	72	
331.92513	72	
332.31208	82	
334.43280	102	
334.87749	74	
335.88945	100	
336.29218	90	
336.75088	106	
336.84981	82	
336.86417	98	
341.24177	86	
341.29859	80	
342.40180	74	
END IONS

###FS:    #m/z: 359.96145 #charge 1+
###MS: 76
###MSMS: 79
BEGIN IONS
TITLE=Cmpd 59, +MS2(359.9615), 28.0-35.0eV, 1.7min #79
RTINSECONDS=100.552
SCANS=76,79
PEPMASS=359.96145	53346
CHARGE=1+
95.71859	88	
120.28988	106	
193.58824	92	
197.87974	84	
202.08034	82	
205.41523	84	
207.95128	138	
209.94417	712	
212.88397	80	
218.90077	92	
218.99008	80	
219.90689	84	
220.09085	84	
222.95148	408	
223.95694	230	
224.55409	92	
224.94929	1358	1+
224.98093	124	
226.82663	202	1+
226.94719	5034	1+
226.98691	86	
227.92660	130	
228.94204	6078	
229.95159	148	
231.84938	84	
231.88846	78	
232.53417	114	
233.79807	86	
234.86098	148	
234.92894	78	
239.07207	242	1+
239.78402	256	1+
239.90726	84	
240.44210	82	
240.83593	112	
240.87047	90	
240.94111	770	1+
240.96242	656	1+
241.90386	90	
242.90321	176	1+
242.95948	610	1+
244.87621	108	
244.95674	2846	
245.94364	282	
246.95340	3250	
248.42485	174	1+
248.80384	110	
249.04567	78	
249.92995	80	
249.95718	112	
250.83037	112	
250.95357	374	1+
250.97724	84	
251.44667	96	
251.84190	96	
252.02924	98	
255.76005	88	
256.90822	90	
257.80440	116	
258.83269	138	
259.78771	138	
259.83116	304	1+
260.02521	84	
260.96785	632	1+
262.84859	92	
262.96782	94	
263.88176	90	
263.97719	188	
264.81845	236	1+
265.90700	88	
265.97519	176	
266.81231	368	1+
266.98167	92	
267.97300	400	
268.84560	112	
268.91318	78	
268.95818	164	
269.91890	110	
269.96960	296	
273.79182	106	
275.84349	80	
275.86401	86	
276.81063	122	
277.00724	116	
278.79525	184	
278.84409	136	
279.84786	96	
280.10164	80	
280.79331	760	1+
280.80939	86	
280.85608	126	
281.11646	92	
281.42034	132	
281.87874	120	
282.36695	96	
282.85629	170	
284.57888	108	
284.82385	182	
285.35634	80	
285.82729	118	
285.95486	94	
286.86216	82	
286.88691	90	
287.07622	80	
287.41612	82	
287.91943	78	
288.38481	124	
288.55096	86	
288.86630	164	
289.88001	158	
290.85967	212	1+
291.11477	102	
292.80109	114	
292.81766	84	
292.96907	96	
293.98405	132	
294.07137	86	
294.86750	102	
295.38883	98	
296.80805	144	
296.83700	256	1+
296.88312	92	
297.81073	156	
298.41217	78	
298.80535	848	1+
299.86298	82	
300.80572	176	
301.78184	98	
304.48375	92	
305.83371	162	1+
305.94065	90	
306.16403	86	
306.87857	152	
307.88250	80	
309.43187	94	
309.87340	122	
310.89133	126	
311.84904	84	
312.88095	138	
313.86473	82	
315.81062	288	1+
316.81335	244	1+
318.05077	90	
318.13224	84	
318.81905	84	
318.93551	152	1+
319.82384	148	
320.42688	82	
320.61604	100	
321.84854	94	
322.03117	94	
322.93038	184	
323.89194	210	1+
323.91799	82	
324.24055	78	
328.88478	104	
329.87420	80	
331.16687	96	
332.81440	188	1+
334.94686	92	
335.75328	114	
336.87117	82	
336.95010	124	
337.41261	82	
339.82908	136	
340.93927	342	
343.76644	94	
348.08535	80	
355.36690	78	
355.76251	170	1+
356.84026	78	
358.23808	92	
359.85940	98	
361.40836	80	
361.91001	98	
362.86375	80	
END IONS

###FS:    #m/z: 507.84539 #charge 1+
###MS: 80
###MSMS: 81
BEGIN IONS
TITLE=Cmpd 60, +MS2(507.8454), 28.2-35.2eV, 1.8min #81
RTINSECONDS=104.231
SCANS=80-81
PEPMASS=507.84539	250046
CHARGE=1+
196.01547	510	1+
211.87490	164	
214.02502	136	
214.88562	286	1+
224.97642	320	
232.89700	756	
234.09733	128	
236.89145	220	
237.05876	226	1+
241.85677	194	
241.88786	166	
258.87428	240	
259.85235	242	1+
259.86893	234	
260.88325	138	
261.87727	134	
261.89567	148	1+
266.16760	364	1+
266.38748	226	1+
268.96755	136	
271.80821	128	
272.39181	206	
272.85346	412	1+
273.85478	244	1+
273.92476	138	
275.84919	224	
277.85995	192	1+
278.83356	258	
279.88317	404	1+
280.39344	144	
281.38154	146	
283.79614	178	
284.79054	132	
284.87195	136	
285.85592	220	
287.80192	130	
287.85198	1094	1+
289.03881	194	1+
289.38935	240	1+
289.84820	130	
289.87970	524	1+
290.86283	304	
291.86529	196	
291.90113	150	
291.93312	130	
293.87237	1590	1+
295.01391	208	1+
296.97783	134	
297.11474	146	
297.85005	140	
298.80288	132	
298.85114	208	
298.88327	248	1+
299.37776	216	1+
299.83971	498	1+
299.85821	146	
302.85604	192	
302.88651	134	
303.86750	586	
304.39279	322	1+
304.85803	164	
305.82192	252	1+
305.86262	1534	
305.90604	198	1+
306.12376	130	
307.89040	140	
308.14142	834	1+
308.87307	1734	1+
309.37394	176	
310.15928	892	1+
310.84049	158	1+
310.86669	134	
310.94326	248	1+
311.88401	2524	1+
312.34950	252	
313.84966	180	
314.83198	128	
314.86770	1006	1+
314.89202	190	
316.86262	414	
317.88645	172	
318.85582	452	1+
319.87527	146	
320.82190	144	
321.86208	140	
321.88547	194	
322.85945	134	
322.88671	148	
322.91173	210	1+
323.87349	428	
324.86068	228	
325.81488	268	1+
325.90067	238	
326.16046	166	1+
326.88360	2962	1+
328.88122	500	1+
330.16063	134	
330.88153	338	1+
331.83732	182	1+
332.82481	134	
332.87666	696	1+
333.76983	168	1+
333.84875	310	1+
333.89854	304	1+
334.12698	120	1+
334.82814	150	
335.79760	198	1+
335.83764	344	1+
335.88214	134	
338.01099	126	
338.88298	660	1+
339.16827	138	
339.40829	176	
341.88290	160	
342.76851	154	
342.82421	306	1+
342.85415	154	
343.87556	212	
345.88245	456	1+
346.88055	300	1+
347.75822	150	
347.77705	488	1+
348.84111	128	
348.87748	246	1+
349.75556	274	
349.81942	150	
350.75597	440	1+
350.80331	160	
350.88911	350	
351.82696	174	
351.84988	152	
351.88316	160	
351.91147	238	1+
352.33403	230	1+
353.85178	568	1+
355.88899	308	1+
356.83943	172	1+
357.37164	156	
358.86782	176	
359.01040	114	1+
360.86326	206	1+
362.36301	226	1+
364.78783	148	
365.38272	182	
365.77157	222	
366.78731	136	
366.83878	706	1+
366.88144	134	
367.18559	222	1+
367.71101	284	
367.76573	164	
368.76956	168	
368.90705	224	
369.83730	224	
370.02895	294	1+
371.18952	332	1+
371.71870	198	1+
371.83476	234	
372.80430	154	
372.90348	242	1+
373.37626	280	1+
373.82906	142	
373.87241	232	
374.71943	228	1+
374.81121	280	1+
376.88446	134	
377.73454	222	1+
378.83247	128	
380.73157	138	
380.85660	270	
381.71914	158	
381.83547	342	1+
383.79525	178	
384.74849	136	
384.77359	524	1+
384.85077	1072	1+
385.38524	204	1+
385.72106	218	1+
385.77685	386	1+
386.84807	646	1+
386.86963	210	
387.04796	204	1+
387.76839	214	
387.85037	478	1+
388.79260	210	1+
389.20092	224	
390.83926	976	1+
390.86820	192	
391.80157	144	
391.90378	134	
392.82677	1060	1+
394.39259	252	1+
395.74252	132	
395.83767	184	
396.72730	394	1+
396.76856	384	1+
397.85733	166	
398.72492	402	1+
398.80938	236	1+
399.85005	532	1+
400.78175	142	
401.73290	128	
402.86847	768	1+
403.77516	318	1+
405.75178	228	
405.82865	142	
405.86131	294	1+
405.89724	136	
406.80603	304	1+
407.75415	224	
407.86687	936	
408.73101	138	
408.75111	178	
408.85759	1130	1+
409.76872	236	1+
410.83515	1294	1+
411.81240	162	
412.67507	184	1+
413.87348	160	
414.67621	212	1+
416.81088	406	1+
416.87357	198	
417.78991	224	1+
417.81534	296	1+
417.86134	206	
421.81636	282	1+
421.88404	264	1+
422.86773	266	
423.77858	348	1+
423.86865	902	1+
424.75319	626	1+
425.75512	472	1+
426.07687	138	
426.86072	1244	1+
427.73550	1232	1+
428.84642	1206	1+
429.70231	578	1+
429.88238	132	
430.73968	310	1+
430.86375	900	1+
431.24759	108	1+
432.69030	268	1+
433.85587	296	
434.85653	136	
434.88583	128	
437.88220	142	
439.89718	378	1+
440.77233	142	1+
441.88976	146	
442.68840	286	1+
442.87668	134	
444.73970	618	1+
444.87364	1594	1+
445.74272	526	1+
446.80251	144	
446.87781	348	1+
447.71525	228	
448.71581	136	
449.68979	202	
449.87858	310	
450.88372	148	
451.75139	150	
451.88523	142	
454.71850	188	1+
457.90791	734	1+
462.88282	842	1+
465.72462	242	
466.69953	172	1+
467.88877	790	1+
468.76592	134	
470.72363	134	
475.78738	142	
485.89665	692	1+
486.84356	130	
488.86119	152	
490.90043	160	
493.81088	160	
501.09165	172	1+
END IONS

###FS:    #m/z: 336.94524 #charge 1+
###MS: 80
###MSMS: 82
BEGIN IONS
TITLE=Cmpd 61, +MS2(336.9452), 28.0-35.0eV, 1.8min #82
RTINSECONDS=105.003
SCANS=80,82
PEPMASS=336.94524	61054
CHARGE=1+
52.60083	72	
106.83098	78	
155.15237	94	
182.87506	88	
193.43962	72	
196.99103	74	
200.01170	104	
204.94765	86	
205.95438	96	
205.96846	82	
207.97607	218	1+
208.93613	80	
210.88242	172	
211.88404	76	
211.94412	4130	1+
212.87968	1598	1+
213.93981	1288	1+
214.88030	414	1+
215.88630	282	1+
215.93942	206	
217.93643	124	
219.82662	76	
221.06273	102	
223.96802	280	1+
225.09555	82	
226.01570	92	
228.84122	132	
228.89168	234	
229.95541	3080	1+
230.04123	92	
230.88925	1756	1+
231.85861	82	
231.95009	1888	1+
233.94727	296	
234.82554	126	
234.88075	90	
235.06512	90	
236.85136	74	
237.05976	104	
237.83297	78	
237.88751	110	
238.95027	336	1+
239.33698	78	
239.88554	72	
240.83503	378	1+
241.83740	230	1+
241.92004	92	
243.84133	80	
243.91595	74	
244.95652	92	
245.04879	76	
246.03574	72	
246.85880	106	
246.94869	74	
246.98055	94	
247.96401	1084	
248.89908	912	1+
249.93409	78	
249.96526	208	1+
250.06598	76	
250.83114	252	1+
250.94935	122	
250.99130	76	
251.07095	292	
251.18177	78	
251.95526	134	
252.01735	82	
252.97209	2162	1+
253.90627	136	
254.96730	1236	1+
255.07026	164	
255.78679	114	
256.96762	176	
257.85037	160	
258.13183	82	
258.39840	106	
258.52673	88	
258.84757	272	
258.90261	104	
259.42198	86	
259.82592	246	1+
259.85050	222	
259.89352	166	
262.83983	102	
263.82678	164	
264.87524	74	
265.07100	74	
266.85916	74	
267.83956	690	1+
268.81252	72	
268.84104	524	1+
269.97988	322	1+
270.82740	82	
270.87603	88	
270.98189	272	1+
271.42574	74	
271.91615	314	
271.93577	94	
272.43815	142	
272.84622	250	
272.93291	88	
272.97267	132	
273.03442	86	
275.97209	84	
275.99364	104	
276.95996	180	1+
277.83403	728	1+
277.88479	76	
278.83693	476	1+
278.86398	260	1+
279.33574	84	
280.82283	76	
281.86091	104	
281.88404	72	
282.98237	74	
283.36855	118	
283.79097	146	
284.79838	78	
285.40826	88	
285.84794	996	1+
286.85020	676	1+
287.89240	98	
288.79964	130	
288.84947	142	
290.85622	172	1+
292.85013	120	
292.93765	82	
293.10615	138	
294.00653	84	
294.82139	92	
294.84996	140	
294.86734	178	
295.03449	92	
295.41423	92	
295.84088	134	
295.96532	90	
295.99282	76	
296.28252	76	
296.89559	88	
298.94057	74	
301.78146	72	
302.83189	88	
303.13738	72	
303.80508	80	
304.85686	84	
304.95329	88	
306.81292	84	
307.79859	82	
307.89033	108	
308.87067	78	
308.95020	92	
309.86898	380	1+
310.84560	196	1+
314.99250	74	
315.36545	74	
315.44839	80	
315.89525	104	
316.91280	72	
317.89121	72	
319.19499	80	
320.01395	84	
320.13040	74	
320.61827	84	
321.03547	86	
321.41486	88	
322.91779	74	
328.36855	74	
329.87577	92	
329.89554	134	
335.23495	82	
335.37684	78	
335.86253	80	
336.77191	202	1+
336.83070	96	
338.76483	76	
338.89206	120	
339.23278	74	
339.88440	72	
340.09968	100	
341.01871	84	
341.41204	82	
341.42790	104	
342.35642	82	
END IONS

###FS:    #m/z: 359.96116 #charge 1+
###MS: 80
###MSMS: 83
BEGIN IONS
TITLE=Cmpd 62, +MS2(359.9612), 28.0-35.0eV, 1.8min #83
RTINSECONDS=105.775
SCANS=80,83
PEPMASS=359.96116	47774
CHARGE=1+
108.60235	94	
189.86313	80	
189.98838	82	
193.90464	74	
197.97806	80	
198.88091	82	
205.45935	82	
207.94803	160	
209.94427	826	1+
215.90082	80	
218.91544	92	
222.82033	72	
222.95106	820	1+
223.88429	228	1+
223.89690	102	
224.95068	998	1+
224.97542	78	
225.79774	72	
225.96683	126	
226.88692	334	1+
226.94684	5074	1+
227.91738	82	
228.81009	90	
228.94196	5258	1+
229.05414	80	
232.43307	88	
233.05870	78	
233.89681	92	
234.85421	92	
235.81911	150	
237.05148	72	
239.11371	110	
239.85790	84	
240.82315	90	
240.94036	562	1+
240.96269	554	1+
242.96021	496	1+
243.87109	122	
244.37476	76	
244.86803	72	
244.95759	2984	1+
245.00074	90	
245.94048	110	
246.81303	126	
246.95376	2672	1+
248.80507	206	
249.84097	78	
250.54960	74	
250.95158	446	
250.97607	86	
251.84390	116	
252.08746	84	
252.95519	372	
254.12701	86	
255.08490	78	
258.84193	174	
258.97309	122	
259.04624	110	
259.57625	86	
259.98196	76	
260.86369	204	1+
260.93297	86	
260.94870	86	
260.97011	248	1+
261.02986	148	
263.82700	144	
264.93889	92	
265.86735	74	
265.98135	84	
266.88514	106	
266.91353	84	
267.94518	78	
267.97315	338	
268.81445	126	
268.85143	130	
268.93663	102	
268.96070	106	
269.79576	88	
269.96771	826	1+
270.59706	82	
271.87100	84	
272.79717	92	
272.86551	102	
273.97605	76	
274.85403	166	
275.87450	122	
275.97332	124	
276.13542	74	
276.84542	110	
276.89467	74	
277.81096	108	
277.84888	248	1+
278.39466	86	
278.80151	366	1+
278.84822	236	1+
278.89042	92	
279.10270	144	
280.79106	450	1+
281.12904	162	
281.98272	84	
282.92820	100	
283.95361	88	
283.98367	120	
284.50253	90	
284.79227	84	
284.82191	208	
284.86690	128	
285.42399	98	
285.89999	84	
288.84306	144	
289.33180	94	
289.40687	78	
289.89759	78	
290.94660	96	
293.12110	262	1+
294.84034	74	
294.85614	106	
296.80883	80	
296.85965	80	
297.14496	74	
297.84401	74	
298.80245	692	1+
298.85378	138	
299.86276	76	
300.10961	92	
300.80061	388	1+
307.13525	136	
307.84433	76	
308.85323	88	
309.79350	202	
310.86997	84	
311.12747	78	
312.41116	76	
314.81729	142	
315.82340	92	
316.81314	84	
317.95026	80	
318.92845	88	
319.83386	96	
319.85713	134	
320.13986	116	
320.91964	88	
321.82020	100	
321.92229	228	1+
322.16121	130	
322.87072	98	
327.83704	92	
328.88701	82	
329.71147	72	
329.87294	326	
332.88638	108	
336.94893	308	1+
338.44841	76	
338.87221	96	
339.40701	98	
340.81900	96	
340.94146	140	
341.38456	76	
342.63614	126	
342.71561	76	
342.90678	94	
346.76746	132	1+
346.79208	82	
349.74589	84	
353.72757	86	
356.18645	196	1+
356.77176	302	1+
357.87554	74	
358.30551	74	
358.74024	76	
360.20956	72	
360.28603	106	
361.36590	80	
364.27730	104	
364.88744	74	
364.93698	76	
365.32636	88	
END IONS

###FS:    #m/z: 322.93003 #charge 1+
###MS: 84
###MSMS: 85
BEGIN IONS
TITLE=Cmpd 63, +MS2(322.9300), 28.0-35.0eV, 1.8min #85
RTINSECONDS=109.461
SCANS=84-85
PEPMASS=322.93003	3554206
CHARGE=1+
106.95295	94	
182.86673	78	
182.87997	72	
189.86337	78	
192.01815	74	
192.88681	96	
197.85733	80	
197.99521	74	
198.97454	80	
199.03681	78	
200.89117	78	
201.04151	240	
201.05491	94	
205.94736	188	
205.97199	82	
206.92807	76	
207.92195	94	
207.97686	118	
208.95192	84	
212.88971	76	
214.89008	72	
221.93999	74	
222.88651	214	
222.95192	144	
223.06612	76	
223.94766	72	
223.96317	102	
224.97429	86	
225.45292	92	
225.87945	94	
225.89704	80	
226.93227	72	
227.93121	150	
227.95079	78	
228.91301	128	
229.88433	230	1+
230.83029	96	
230.91351	78	
230.99748	90	
231.90664	168	1+
231.98216	76	
233.85794	72	
233.89366	84	
236.07170	80	
237.79495	78	
237.99338	100	
238.91170	94	
238.97044	76	
239.78742	72	
239.88059	166	
239.89777	78	
240.08214	96	
240.47628	80	
240.82255	206	
240.88401	86	
240.94009	3338	
241.88545	84	
241.94185	2010	
242.81908	506	1+
242.94102	6370	1+
243.01158	74	
243.41960	72	
244.79125	88	
244.84856	80	
244.93972	1656	
244.95871	190	
245.39686	98	
245.82768	104	
245.84331	76	
246.94555	80	
246.97574	90	
247.82824	218	1+
247.85077	168	
247.97240	144	
248.97660	86	
249.91068	82	
249.94189	78	
249.96696	72	
250.47008	98	
250.89353	74	
251.84599	72	
252.07219	96	
252.40747	118	
252.83084	74	
253.90267	318	1+
256.81170	86	
256.89426	86	
256.92808	72	
257.79859	76	
258.15361	76	
258.44558	92	
258.83371	172	
259.03263	76	
260.07689	82	
260.83524	110	
262.13621	100	
262.19223	90	
262.83135	216	1+
264.01031	92	
264.83332	74	
264.84931	98	
265.06045	128	
265.38890	102	
265.84507	82	
265.95378	170	1+
268.85209	172	1+
271.80004	98	
271.84346	168	
271.89275	114	
273.79000	72	
273.84520	282	1+
273.86696	76	
274.90648	76	
276.85581	112	
277.88492	86	
278.84218	140	
279.09103	892	1+
279.27218	80	
280.81307	88	
281.79546	78	
281.86759	80	
282.36061	90	
282.80675	140	
282.90977	80	
283.07099	184	
283.79642	98	
283.86365	154	
284.29401	346	1+
284.80489	80	
288.91398	72	
289.79308	208	1+
289.86924	152	
292.26332	82	
294.86098	216	
296.84903	72	
297.91623	90	
298.84010	70	
299.91581	90	
300.74802	72	
301.78114	130	
302.00555	92	
302.95613	74	
303.19513	96	
304.15189	82	
305.80726	72	
305.87391	78	
307.79363	146	
307.86127	118	
307.88286	298	1+
308.81312	76	
309.50101	94	
309.75358	76	
309.79701	74	
310.88705	120	
311.86837	190	1+
312.80492	254	1+
315.84532	88	
315.91092	80	
319.88906	146	
321.02892	76	
322.77872	82	
323.81631	74	
324.88948	200	1+
325.53335	72	
326.75951	72	
326.86591	76	
327.35926	90	
END IONS

###FS:    #m/z: 340.94072 #charge 1+
###MS: 84
###MSMS: 86
BEGIN IONS
TITLE=Cmpd 64, +MS2(340.9407), 28.0-35.0eV, 1.9min #86
RTINSECONDS=110.233
SCANS=84,86
PEPMASS=340.94072	1277030
CHARGE=1+
193.04196	74	
194.89248	88	
196.01173	106	
199.94044	80	
207.92365	82	
208.88662	160	
210.93709	214	
212.87747	136	
213.94079	962	1+
214.01406	74	
214.87873	78	
215.88675	292	
215.93605	128	
217.88397	242	
220.87824	80	
222.01311	106	
223.97863	84	
224.36466	76	
224.38476	80	
224.84157	166	1+
224.97734	84	
226.89782	84	
226.94871	142	
228.94326	104	
230.88796	312	
231.89429	508	1+
231.94997	1190	1+
233.87006	128	
234.90081	154	
235.94309	74	
236.05266	88	
237.84807	78	
238.55132	82	
239.90914	232	1+
240.08039	78	
240.79833	82	
240.83352	188	
240.95260	118	
241.84116	138	
242.43194	84	
242.83240	128	
242.84893	128	
242.92553	100	
243.83090	208	
244.83646	144	
244.95643	134	
245.04500	86	
245.85097	82	
245.87877	132	
245.94131	82	
246.06649	80	
246.95162	98	
247.98672	88	
248.89907	326	1+
249.42589	84	
249.95969	508	1+
250.99294	180	
251.78920	96	
251.95812	84	
253.95665	98	
254.39923	94	
254.86371	92	
254.90628	196	1+
254.96445	838	1+
255.07528	100	
255.93705	108	
256.85338	78	
256.89679	316	1+
257.84898	116	
258.06092	74	
258.79110	94	
258.82976	152	
258.84472	396	1+
259.79743	92	
259.82756	82	
260.03320	90	
260.83468	536	1+
263.12334	108	
263.34438	98	
265.01456	110	
265.41680	102	
267.03182	78	
267.82499	160	
267.86486	94	
268.80816	96	
268.84048	320	
269.83202	76	
272.43620	252	
272.87142	96	
272.93609	110	
272.97320	130	
274.44024	82	
274.85929	88	
274.89624	156	
275.07435	86	
275.39920	74	
275.81381	110	
275.92531	78	
275.99647	98	
276.43527	102	
276.83663	182	
276.85684	452	
277.85237	218	
277.96552	186	1+
278.84613	570	1+
278.90157	238	1+
278.91745	88	
279.54411	114	
279.92806	206	
280.84939	234	1+
281.86964	90	
282.86015	80	
285.42901	96	
285.79004	84	
287.42786	90	
287.66961	90	
288.87257	82	
289.79154	80	
289.94600	78	
291.79946	78	
293.86291	76	
294.86754	328	1+
294.90141	82	
295.38648	76	
296.37499	78	
296.85726	232	
297.42473	92	
298.91055	78	
299.83308	76	
299.87761	122	
300.78016	92	
300.85901	152	
300.98649	154	
301.99042	82	
302.16972	74	
302.94663	210	
305.40356	78	
306.87970	92	
307.40693	86	
307.80488	134	
309.37784	76	
309.82056	80	
310.06699	100	
310.82252	90	
310.87912	112	
310.89796	74	
311.86937	106	
313.86474	76	
313.95384	88	
314.41090	82	
314.91735	146	
314.96204	94	
315.93472	94	
319.91056	76	
322.06868	84	
322.94842	86	
325.89066	120	
328.18297	92	
328.88694	84	
330.81925	152	
331.88707	88	
332.86505	78	
332.94554	98	
333.34680	106	
336.89622	74	
343.91502	78	
345.82083	94	
END IONS

###FS:    #m/z: 363.95673 #charge 1+
###MS: 84
###MSMS: 87
BEGIN IONS
TITLE=Cmpd 65, +MS2(363.9567), 28.0-35.0eV, 1.9min #87
RTINSECONDS=111.005
SCANS=84,87
PEPMASS=363.95673	582020
CHARGE=1+
164.07565	94	
173.98754	94	
182.86336	88	
185.86957	86	
186.10571	82	
187.93609	160	
189.86230	640	
190.90689	102	
191.86017	204	
193.29143	90	
196.88201	168	
200.89182	138	
207.87125	332	
207.94923	128	
208.87046	146	
209.00532	88	
209.94510	1628	1+
210.88337	508	1+
212.87882	1612	1+
213.96047	82	
214.89478	184	1+
215.84484	82	
222.95193	454	1+
224.94877	804	1+
225.88389	192	
226.32971	100	
226.89339	172	
226.94676	9952	1+
227.91006	94	
228.03218	96	
228.89731	358	1+
228.94242	9408	1+
229.74823	114	1+
230.83077	82	
230.88898	3890	1+
232.88796	526	1+
234.47239	100	
234.88156	352	1+
235.84774	82	
236.84354	102	
237.01747	98	
238.84161	94	
238.94202	82	
238.95745	86	
239.04655	82	
239.92632	84	
240.83012	130	
240.94090	670	
240.96302	644	1+
241.08777	148	
241.15100	82	
241.94098	462	
242.82835	138	
242.94276	1320	1+
242.95927	690	1+
243.82523	128	
244.13919	172	1+
244.95713	4714	1+
245.83648	142	
245.93891	198	
246.43847	90	
246.95326	4900	
247.85423	200	1+
247.95552	176	
248.80447	164	
248.89820	2086	1+
248.95336	120	
250.96892	110	
251.94330	148	
252.90072	300	1+
252.95944	80	
254.37565	80	
256.54636	84	
257.41722	154	
258.83080	378	1+
259.98152	80	
260.84987	164	
260.96696	318	1+
261.83337	318	
262.82942	210	
263.49184	100	
263.90449	88	
264.06625	98	
264.22401	80	
264.90238	88	
265.79518	80	
266.81257	240	
266.84042	92	
267.97198	1048	1+
268.17055	84	
268.88095	100	
269.42482	92	
269.96790	610	1+
270.02358	94	
270.80922	96	
270.82935	82	
270.86505	354	1+
271.13605	86	
271.86190	192	1+
271.91559	240	
273.91465	88	
273.96449	94	
276.83868	114	
276.85166	292	1+
278.39036	84	
278.79810	110	
279.03436	94	
279.10701	120	
279.80565	194	
279.85167	128	
280.03387	116	
280.79098	210	
280.82368	82	
281.79256	186	
282.67006	88	
282.78755	234	1+
282.82552	86	
283.06885	80	
283.10178	138	
283.82009	230	1+
283.85505	238	
283.98881	84	
284.84500	104	
284.87692	132	
285.16739	92	
285.84615	254	
286.91583	102	
288.97903	88	
288.99546	90	
289.87871	104	
289.92306	82	
290.33726	82	
290.41681	100	
290.83540	88	
292.86239	104	
293.11405	84	
293.99781	90	
294.85859	122	
294.92675	140	
296.81357	320	
296.89354	84	
297.11363	210	1+
297.42245	84	
297.80514	244	
298.80359	1132	1+
300.80306	152	
300.91862	190	1+
301.80271	104	
301.82009	114	
301.86122	502	1+
302.80784	142	
303.74306	86	
303.80644	134	
303.85565	1186	1+
304.11472	128	1+
304.80794	118	
305.37578	100	
305.88241	92	
312.87260	184	1+
315.75823	84	
316.81524	296	
318.44275	80	
319.82124	114	
320.13220	112	
320.14311	168	1+
321.81574	172	
321.83462	84	
321.86961	198	
322.16560	98	
322.93204	132	
324.34241	82	
325.85677	152	
326.86844	132	
326.89292	90	
327.87419	98	
327.89738	84	
332.88972	226	1+
334.03778	86	
335.88238	106	
336.94323	190	1+
338.58631	80	
339.82737	210	
339.94004	494	1+
340.83972	110	
340.94320	420	1+
346.39456	90	
346.70755	130	
351.77390	136	
354.05783	88	
365.86178	82	
366.35264	82	
368.29627	94	
END IONS

###FS:    #m/z: 322.93015 #charge 1+
###MS: 88
###MSMS: 89
BEGIN IONS
TITLE=Cmpd 66, +MS2(322.9302), 28.0-35.0eV, 1.9min #89
RTINSECONDS=114.678
SCANS=88-89
PEPMASS=322.93015	3689406
CHARGE=1+
177.94371	108	
186.99278	90	
190.98990	80	
192.88856	76	
194.57701	68	
194.88892	72	
197.89429	144	
200.88432	74	
202.04694	98	
202.92205	74	
204.93700	74	
205.95243	130	
205.97271	120	
207.97850	124	
208.83307	68	
210.88203	72	
211.03938	72	
211.90528	92	
217.90644	94	
218.66292	98	
220.92202	78	
221.87571	72	
221.94523	82	
222.02936	112	
223.97035	126	
224.02279	76	
224.95586	74	
225.90297	70	
227.52102	78	
227.93493	84	
228.93814	70	
229.19104	104	
229.92574	70	
230.80146	72	
230.88972	174	
232.40129	82	
234.89572	98	
234.93892	66	
236.42982	92	
238.02614	76	
238.15126	76	
238.93902	158	
239.07713	68	
239.90338	82	
240.82135	204	
240.94075	2794	
241.82253	78	
241.94248	2254	
242.78947	68	
242.94136	7440	1+
243.45619	110	
243.81973	228	1+
243.90061	70	
244.14321	74	
244.35340	86	
244.82364	162	1+
244.90874	70	
244.94062	1492	
246.39281	152	
246.82789	74	
246.94142	72	
246.97768	198	
247.85946	190	1+
248.03893	68	
248.84142	128	
248.90171	88	
248.93848	82	
249.03991	72	
250.94574	158	
250.97164	78	
251.01236	70	
253.08294	102	
253.83938	76	
256.93962	84	
257.79718	116	
258.79903	98	
258.83401	252	
260.43528	100	
260.83871	156	
260.93067	140	
261.47441	218	
261.83006	718	1+
261.96731	86	
262.14427	86	
263.99449	92	
265.06210	114	
265.87124	86	
266.00536	88	
266.80203	108	
268.95344	124	
269.91948	68	
269.95715	70	
270.39507	74	
270.41503	94	
270.82736	72	
271.09205	70	
271.85667	80	
272.90666	90	
273.79191	122	
274.79105	102	
274.85740	114	
274.91635	68	
276.84169	90	
276.85224	376	1+
279.09070	818	1+
279.39127	72	
279.85506	78	
280.86474	78	
281.84778	176	
283.03158	216	1+
283.07318	148	
283.25397	70	
283.39325	112	
283.79454	84	
283.94538	78	
284.29166	230	
284.86285	86	
285.29924	142	
285.37268	70	
287.11172	92	
287.88854	96	
289.87463	160	1+
291.79757	72	
292.80737	270	1+
292.92483	82	
294.85001	158	
294.87446	80	
295.10625	80	
295.86145	96	
296.81352	206	1+
298.41879	106	
299.78491	196	1+
299.82043	96	
302.82780	68	
302.89795	74	
305.11829	82	
305.89081	68	
306.87137	80	
307.19815	68	
307.74919	72	
308.79915	70	
309.01490	74	
309.05384	70	
310.80005	196	1+
310.86113	74	
311.87891	322	1+
312.03991	84	
312.41117	72	
313.03421	72	
314.87251	78	
315.80389	76	
318.24155	72	
319.75724	68	
320.13484	70	
320.57401	70	
323.90028	76	
325.05710	86	
325.81106	70	
325.95188	80	
326.16501	78	
326.37363	146	
326.62880	102	
326.74716	80	
327.82337	68	
END IONS

###FS:    #m/z: 340.94085 #charge 1+
###MS: 88
###MSMS: 90
BEGIN IONS
TITLE=Cmpd 67, +MS2(340.9409), 28.0-35.0eV, 2.0min #90
RTINSECONDS=115.451
SCANS=88,90
PEPMASS=340.94085	1306980
CHARGE=1+
182.85024	76	
186.07879	84	
187.91740	78	
193.89271	80	
195.98248	84	
197.87738	92	
201.86006	90	
205.41549	80	
205.95039	90	
206.91036	100	
208.95811	120	
209.94436	138	
210.93721	118	
212.87481	154	
212.94861	86	
213.93779	1764	1+
214.87575	84	
214.89360	88	
215.88880	188	
216.88322	318	1+
217.91588	88	
217.93568	156	
219.85741	84	
222.97161	278	1+
226.83790	86	
226.86435	76	
226.94510	280	
227.83651	124	
227.96051	82	
228.89432	118	
228.95094	96	
230.89020	430	1+
231.95082	1590	1+
233.89774	228	
233.94568	332	1+
234.82816	78	
235.88938	120	
237.02697	102	
240.84093	80	
240.96464	76	
241.84281	352	1+
242.45686	82	
242.89319	92	
242.94339	124	
243.83245	134	
244.83143	148	
244.85477	86	
245.42564	114	
246.85642	166	
246.97447	106	
246.98491	98	
248.08549	102	
248.85209	74	
248.89541	128	
249.84876	78	
249.90059	136	
249.96375	158	
250.83756	80	
251.07084	78	
251.95944	120	
252.40546	80	
252.84854	80	
254.83438	78	
254.86084	164	
254.90214	222	1+
254.96807	580	1+
255.07726	130	
255.87412	106	
255.94086	168	
256.26313	84	
256.84986	98	
256.88756	130	
256.96139	76	
257.79720	116	
257.82829	116	
257.85467	166	
258.84777	340	1+
258.91082	166	
259.10934	106	
259.33979	224	1+
259.85336	232	1+
259.95424	350	
260.83159	312	
261.84450	202	
262.79960	80	
262.83638	130	
262.89056	86	
263.34031	80	
263.83411	78	
266.10522	84	
266.20746	76	
266.86488	322	1+
267.84879	82	
267.86796	250	1+
267.99358	92	
268.84560	244	1+
269.80001	102	
269.90058	80	
270.85748	96	
271.73956	84	
272.93347	114	
273.84506	76	
273.93597	102	
274.41983	100	
274.86604	74	
275.04665	102	
275.85968	128	
275.88239	98	
276.42733	76	
276.85539	718	1+
277.82864	84	
277.96444	150	
278.84560	586	
278.88050	86	
279.15401	96	
279.78944	84	
279.84824	282	
279.96538	146	
280.85129	196	
282.92819	76	
282.94701	90	
282.97782	78	
288.92259	76	
289.87838	114	
290.41064	268	
290.78772	78	
290.86881	94	
295.37199	98	
296.85731	166	
297.86235	78	
298.43574	108	
299.14452	92	
299.42289	76	
299.78306	120	
299.86796	142	1+
299.92445	78	
300.31357	80	
300.96716	84	
302.83856	76	
302.86178	82	
304.64883	76	
305.80117	124	
305.88445	80	
307.79646	114	
309.86190	78	
310.43684	80	
311.86956	238	1+
314.84227	94	
314.86476	80	
320.92586	78	
321.07799	98	
322.07306	84	
322.90207	76	
324.03459	134	
324.89111	194	
325.90518	78	
328.88596	106	
329.88778	90	
331.81570	82	
333.89816	86	
335.93438	92	
336.86007	90	
337.77437	138	
339.76461	84	
340.81122	84	
341.77965	76	
343.98077	74	
344.79423	78	
END IONS

###FS:    #m/z: 363.95676 #charge 1+
###MS: 88
###MSMS: 91
BEGIN IONS
TITLE=Cmpd 68, +MS2(363.9568), 28.0-35.0eV, 2.0min #91
RTINSECONDS=116.223
SCANS=88,91
PEPMASS=363.95676	612892
CHARGE=1+
66.38587	88	
148.46294	108	
178.94914	92	
182.87101	132	
187.93440	96	
189.86276	468	
191.85781	600	
193.85739	106	
194.03800	82	
196.88357	112	
196.89424	100	
207.87145	112	
207.94833	126	
208.44670	98	
209.86831	158	
209.94467	1286	1+
210.88889	334	
212.87884	2146	1+
212.89846	88	
212.99245	100	
215.89878	232	1+
216.40817	134	
221.93253	92	
222.95156	468	
223.05546	82	
223.95330	212	
224.94761	888	1+
224.98307	80	
225.45477	86	
225.95753	82	
226.94726	8276	1+
227.89297	94	
227.92961	318	
228.08809	84	
228.89515	852	1+
228.94244	11194	1+
229.24005	82	
229.82749	106	
230.88941	4268	1+
232.88507	506	1+
233.93489	94	
234.88241	220	
234.93091	92	
235.79709	100	
235.84658	116	
238.06222	198	
240.83635	108	
240.94067	384	
240.96317	426	
241.08695	86	
241.84210	124	
241.94271	470	
242.09230	268	1+
242.94210	1238	1+
243.42727	112	
243.60163	90	
243.87563	86	
244.05588	148	
244.81979	234	1+
244.95739	5324	1+
245.88999	110	
245.94296	290	
246.90535	108	
246.95256	4358	1+
247.39072	180	
247.85615	116	
248.66699	94	
248.80842	158	
248.87323	82	
248.89812	1134	1+
249.04278	118	
250.94595	228	
250.96831	164	
252.00970	82	
252.41105	96	
252.89656	96	
252.92200	102	
253.52226	96	
253.83940	104	
253.90577	368	
256.37924	94	
256.93173	140	
258.06494	80	
258.83383	146	
260.83414	300	1+
260.96866	332	1+
261.41132	88	
261.79059	84	
261.82515	120	
262.83104	258	
264.82025	110	
264.93427	96	
264.96305	202	
265.78838	132	
265.81803	82	
265.86126	134	
265.97505	186	
266.08597	96	
266.81722	382	1+
267.36505	82	
267.97181	998	1+
268.04969	92	
268.13438	82	
268.81147	304	1+
268.84606	84	
269.22519	82	
269.96542	904	1+
270.83949	152	
271.85474	90	
271.91466	266	1+
272.94311	84	
274.88789	90	
275.43356	84	
275.84548	86	
276.85672	208	
276.92152	84	
277.10059	274	1+
277.83705	292	1+
277.85942	112	
278.10272	216	1+
278.86334	100	
279.85591	142	
280.33607	80	
280.79108	744	1+
281.42619	138	
282.84884	604	1+
283.79335	398	1+
285.82731	106	
285.84601	534	1+
286.41515	84	
286.80492	100	
286.82475	92	
286.93383	166	
288.59712	104	
288.91197	84	
289.87091	98	
290.14496	90	
290.78388	136	
290.86126	222	1+
291.00782	118	
291.91269	100	
293.06537	126	
293.11539	238	
293.15141	90	
295.22223	92	
296.81209	112	
297.80464	86	
298.80586	638	1+
299.87344	364	1+
300.79919	608	1+
300.87749	280	1+
301.07622	94	
301.86050	328	1+
303.80905	214	
303.85539	918	1+
303.88492	108	
303.94298	102	
305.13767	88	
307.79680	92	
307.92161	92	
310.86846	154	
313.42530	88	
314.81589	116	
314.94877	94	
316.81153	432	1+
318.80722	290	1+
318.88330	200	1+
318.93425	198	
319.93698	94	
320.90160	104	
320.91937	86	
321.81298	256	1+
322.81397	188	1+
322.92684	442	
324.87843	138	
325.39812	82	
326.87458	324	
329.87396	110	
335.87427	184	1+
336.94308	88	
337.77342	94	
337.82992	108	
338.94523	114	
339.82701	332	1+
339.91176	92	
340.75848	118	
340.93853	416	1+
344.63005	82	
344.83042	84	
345.19100	106	
350.62558	122	
351.06492	88	
361.71847	100	
361.89170	80	
365.76859	184	1+
END IONS

###FS:    #m/z: 322.92997 #charge 1+
###MS: 92
###MSMS: 93
BEGIN IONS
TITLE=Cmpd 69, +MS2(322.9300), 28.0-35.0eV, 2.0min #93
RTINSECONDS=119.884
SCANS=92-93
PEPMASS=322.92997	3516398
CHARGE=1+
149.11726	104	
190.92549	72	
191.04105	74	
193.93385	78	
200.88457	78	
202.04002	82	
205.94832	114	
208.84541	76	
209.94540	70	
210.83072	74	
213.10100	78	
215.84934	68	
216.89446	68	
217.52766	84	
219.00828	68	
219.04075	80	
219.05536	76	
220.95509	98	
221.07172	72	
221.08627	70	
221.96181	72	
222.95350	70	
222.99811	70	
224.89467	68	
228.91762	70	
228.93455	126	
230.88920	80	
232.99877	112	
233.04960	78	
233.86347	94	
235.12735	84	
235.79275	206	1+
236.83677	118	
238.00921	78	
238.90221	76	
238.93770	150	
239.01812	78	
239.07765	202	
239.09985	78	
240.08048	82	
240.94089	2072	
241.83583	78	
241.94155	1660	
241.99831	92	
242.81921	138	
242.83302	158	
242.94187	5910	1+
243.82386	80	
244.92030	80	
244.93895	1770	1+
245.88562	94	
246.80201	84	
246.97326	294	1+
247.84077	92	
247.90361	68	
249.00893	78	
249.04223	106	
251.10403	86	
251.12723	74	
251.17401	84	
251.33576	78	
252.40367	84	
253.16862	78	
253.93727	72	
255.06557	90	
256.81011	72	
256.89751	118	
257.79856	70	
258.18510	80	
258.44163	88	
258.83403	198	
259.83780	136	
260.83209	112	
261.83179	580	1+
262.08596	78	
262.82895	276	1+
263.42583	78	
264.80109	68	
264.89666	86	
265.84284	70	
266.84894	76	
266.86524	72	
266.92557	84	
268.05388	68	
268.86449	70	
269.85666	76	
270.89612	78	
272.85191	72	
273.79566	80	
275.79079	78	
275.82940	94	
276.08226	72	
276.82112	86	
276.84574	342	1+
278.17352	70	
279.09000	680	
279.38711	74	
280.09608	456	
281.79766	88	
282.85571	84	
283.78617	72	
283.80466	92	
283.86700	72	
284.29207	366	
284.31376	68	
284.37174	72	
284.39041	76	
285.91739	74	
286.85876	100	
287.86975	70	
287.93636	84	
288.61792	72	
288.89792	72	
289.54263	96	
289.88046	106	
289.89618	70	
290.30579	72	
290.36437	76	
290.78721	68	
290.85837	70	
290.95496	68	
291.80606	132	
292.16870	70	
292.80508	84	
292.87366	88	
294.82795	74	
294.85765	156	
295.06381	70	
295.81940	76	
296.84469	86	
296.88047	70	
298.80474	82	
299.78552	124	
299.86566	114	
300.81955	74	
301.90944	72	
302.88123	104	
303.43482	76	
304.11733	80	
304.80969	88	
304.94265	68	
306.87356	262	1+
307.80049	72	
308.01875	90	
310.41983	92	
310.85263	82	
311.89300	102	
313.87318	78	
315.38501	80	
319.43867	88	
320.89740	80	
321.81546	104	
321.87265	78	
323.08083	88	
324.99976	76	
325.88098	72	
325.89887	80	
325.98970	158	
END IONS

###FS:    #m/z: 340.94058 #charge 1+
###MS: 92
###MSMS: 94
BEGIN IONS
TITLE=Cmpd 70, +MS2(340.9406), 28.0-35.0eV, 2.0min #94
RTINSECONDS=120.655
SCANS=92,94
PEPMASS=340.94058	1267610
CHARGE=1+
50.00551	80	
97.61032	94	
196.88608	78	
197.89012	244	1+
199.86934	96	
200.87373	92	
207.41256	92	
208.95825	176	
208.97883	74	
210.93677	128	
212.94623	138	
212.96480	82	
213.88116	72	
213.93726	838	1+
215.88769	350	1+
215.98033	86	
217.88298	124	
223.95649	84	
223.97944	196	1+
224.76238	84	
226.94562	120	
229.83374	74	
230.88458	650	1+
231.88681	440	1+
231.94935	1218	1+
233.90075	148	
233.94834	354	
234.87119	86	
235.86779	106	
235.94471	142	
236.88565	80	
237.07228	76	
238.84161	78	
240.83375	162	
241.03481	92	
241.84360	156	
242.85451	170	
243.83022	86	
243.89675	72	
244.89296	74	
244.95728	132	
245.82928	82	
246.38813	88	
246.97652	80	
247.86916	86	
247.90780	76	
248.90172	248	1+
249.06325	112	
249.09612	84	
249.95905	536	1+
250.85500	100	
250.94270	100	
251.84202	100	
251.90223	76	
251.95490	84	
253.80793	76	
254.09160	96	
254.85266	198	1+
254.94393	78	
254.96673	974	1+
255.09548	78	
256.07225	144	
258.84389	306	
258.96027	140	
259.84926	266	
259.96032	226	
260.83944	374	
261.43318	80	
261.83466	180	
261.86986	74	
262.84093	234	
262.92134	170	
262.96385	80	
263.14521	78	
263.33821	100	
264.86292	100	
266.41589	102	
266.86931	80	
267.83355	96	
268.84762	100	
269.80176	112	
269.82807	76	
271.90142	84	
272.82548	88	
272.85474	94	
272.89601	202	1+
272.92349	126	
272.97471	94	
273.33898	98	
273.79779	92	
274.41374	86	
274.97366	80	
275.80997	132	
276.42912	82	
276.46592	80	
276.85719	758	1+
277.81627	98	
278.84552	710	1+
279.04852	90	
279.92805	122	
279.96348	108	
280.93686	74	
281.04794	80	
282.86300	152	
284.92986	220	1+
286.35290	106	
286.91613	88	
287.14348	80	
288.85378	72	
288.87285	84	
289.78791	124	
290.44381	112	
292.92286	82	
293.87843	82	
294.81520	78	
294.86338	94	
294.88072	144	
294.93297	86	
294.97222	98	
295.99331	82	
296.03683	88	
296.89325	78	
297.23393	76	
297.82705	74	
298.30840	120	
299.88735	78	
300.88339	124	
301.85546	88	
302.81930	74	
302.86327	80	
302.88556	84	
303.08206	74	
303.86809	118	
303.95697	76	
304.88901	72	
304.93633	158	
305.04983	72	
305.15478	78	
306.39599	82	
308.79719	76	
310.78317	78	
310.87525	124	
311.95752	74	
312.83622	74	
312.87514	118	
314.01681	86	
314.86185	92	
315.00322	88	
324.89312	164	
325.82339	76	
325.89678	74	
326.16701	86	
327.87695	100	
328.19480	74	
329.62479	114	
329.86607	80	
337.80275	78	
338.92578	78	
340.05646	72	
340.28073	82	
340.37827	90	
343.29991	90	
344.83515	78	
345.76286	154	
346.41025	100	
END IONS

###FS:    #m/z: 363.95666 #charge 1+
###MS: 92
###MSMS: 95
BEGIN IONS
TITLE=Cmpd 71, +MS2(363.9567), 28.0-35.0eV, 2.1min #95
RTINSECONDS=121.428
SCANS=92,95
PEPMASS=363.95666	587894
CHARGE=1+
55.13406	92	
183.92937	112	
189.86278	368	
191.86039	248	
196.88203	110	
200.86668	86	
207.87474	164	1+
207.94561	108	
209.94318	1492	1+
210.88160	298	1+
212.87863	1502	1+
214.89505	98	
222.56576	86	
222.95205	554	
223.95909	282	
224.89477	84	
224.95028	700	1+
226.04145	80	
226.90714	112	
226.94731	7444	1+
226.97560	148	
227.38925	86	
227.89372	94	
227.93165	298	
228.89499	714	1+
228.94225	10204	1+
229.06752	86	
229.13647	82	
229.16706	86	
229.92776	216	1+
230.88907	3010	
231.01649	128	
232.88560	338	
234.88066	130	
235.85071	86	
236.02425	84	
236.93265	102	
238.93919	96	
239.06830	150	
239.96054	474	1+
240.08053	96	
240.82278	362	1+
240.91621	82	
240.93894	488	
240.96214	402	1+
241.08786	128	
241.38937	82	
241.53600	94	
241.94158	542	
242.94090	1976	1+
242.96102	332	1+
243.40982	84	
243.82137	134	
244.82501	124	
244.90845	82	
244.95730	4822	1+
245.82471	104	
245.94008	204	
246.95245	4352	1+
248.40424	102	
248.80234	482	1+
248.84428	192	
248.86355	86	
248.90094	1020	1+
248.92769	92	
249.03990	82	
250.89448	130	
250.94741	86	
250.97112	292	
251.80005	100	
252.95033	92	
253.83495	88	
253.90635	374	1+
254.08352	228	1+
254.83409	82	
256.89244	102	
258.83052	130	
258.85256	98	
258.94582	106	
260.83740	258	1+
260.96860	218	
261.96844	142	
262.80615	88	
262.83355	210	
262.85066	86	
262.97789	100	
263.82305	110	
264.91281	82	
265.09121	266	1+
265.79256	116	
265.81024	466	1+
266.78883	84	
266.81216	402	1+
267.97292	1002	1+
268.40363	100	
268.79614	92	
268.95613	104	
269.79766	82	
269.96891	1036	1+
270.93032	124	
271.85640	180	1+
271.91567	192	1+
276.86500	142	
279.10794	128	
279.79575	122	
279.86892	96	
280.10909	134	
280.79044	692	1+
281.03362	106	
281.86695	314	1+
282.07820	92	
283.78211	204	1+
283.82837	210	
283.85328	136	
284.82970	276	
285.84467	636	
286.46288	108	
286.91561	286	
287.88353	148	
288.86473	244	1+
289.11056	88	
289.41113	86	
290.79725	100	
291.32998	110	
291.93362	88	
292.59086	82	
292.85318	308	1+
293.12212	114	
294.84766	90	
294.88273	100	
296.80706	88	
296.84773	106	
297.03315	94	
297.80695	154	
297.86730	86	
298.57992	96	
298.80729	354	
299.80095	750	1+
300.87611	82	
301.30858	106	
301.85875	220	1+
302.00438	94	
302.80227	112	
303.85590	418	1+
303.87388	356	1+
304.81388	156	
305.80681	214	1+
306.83243	88	
307.08223	100	
307.31234	84	
311.12899	230	
311.76058	82	
314.04337	104	
314.23253	96	
314.82254	98	
315.81264	514	1+
316.81266	356	1+
318.80531	142	
318.94381	86	
319.87115	96	
319.93762	102	
321.81830	426	1+
321.86758	260	1+
322.93013	112	
324.41118	84	
325.84310	84	
326.87187	284	
328.88369	108	
329.87284	120	
336.94151	152	
337.83223	86	
337.94667	82	
338.87175	138	
339.82548	86	
340.61158	82	
340.93915	304	
341.26458	108	
345.83670	100	
347.06172	98	
347.07780	88	
347.77010	90	
348.06673	80	
349.76127	110	
350.78922	82	
350.94302	94	
354.81120	80	
358.78136	116	
358.91719	80	
359.44987	84	
361.71142	82	
366.44883	98	
367.74760	82	
END IONS

###FS:    #m/z: 507.84532 #charge 1+
###MS: 96
###MSMS: 97
BEGIN IONS
TITLE=Cmpd 72, +MS2(507.8453), 28.2-35.2eV, 2.1min #97
RTINSECONDS=125.097
SCANS=96-97
PEPMASS=507.84532	254278
CHARGE=1+
196.01787	314	1+
209.94547	132	
210.03198	140	
211.03236	144	
214.88230	178	
224.97317	222	
232.89617	484	
235.07260	198	1+
236.89180	122	
247.96608	212	1+
248.85502	154	
250.37156	282	1+
252.07840	148	
254.82786	120	
255.89626	176	
258.89159	146	
259.10234	124	
261.04823	208	1+
262.39272	156	
266.16568	230	
266.96182	214	1+
268.10899	138	
268.85878	178	
272.40063	182	
272.85351	286	1+
275.80796	156	
278.39223	150	
278.89592	162	
280.10989	120	
280.85374	222	1+
281.83175	164	
282.82634	150	
285.85784	140	
287.04356	118	
287.85203	1082	
287.98579	136	
288.78058	144	
288.87012	294	
288.89086	180	
289.88423	244	
290.86491	636	1+
293.87485	1080	1+
294.84340	194	1+
294.95460	152	
299.85444	688	1+
299.88830	128	
300.85623	520	1+
301.34022	164	
302.87782	144	
303.86563	606	1+
305.86254	1312	1+
307.81199	160	
307.88965	358	
308.14057	878	1+
308.38854	160	
308.87105	1672	1+
309.33261	222	1+
309.79115	162	
309.89212	332	
310.15862	600	1+
311.88490	2454	1+
311.92451	138	
313.87656	766	1+
314.38018	162	
314.86742	1032	1+
316.38090	158	
318.86058	290	
319.85989	130	
319.89405	154	
321.88856	170	
322.87618	138	
323.87473	350	
324.90109	140	
325.82293	262	1+
325.90220	686	
326.79921	180	1+
326.88254	3170	1+
328.87658	646	1+
329.16417	258	1+
329.80196	264	1+
332.40587	124	
332.87262	652	1+
335.84208	220	
336.01446	120	
336.82561	390	1+
336.90051	176	
337.83214	290	1+
337.88563	546	1+
340.89232	162	
341.82022	176	1+
341.84524	134	
341.88579	126	
344.83534	286	1+
344.86789	120	
345.87373	226	1+
346.77165	384	1+
346.79200	118	
346.88008	158	1+
347.76212	136	
347.82487	156	
348.84225	352	1+
348.88786	138	
348.91453	202	
349.75454	470	1+
349.77459	134	
349.81159	142	
349.88382	530	1+
349.90083	202	
350.83230	136	
350.88735	448	1+
351.77251	172	
352.89618	148	
352.95192	144	
353.78496	160	
353.85190	206	
353.89954	128	
354.03703	138	
356.84402	346	1+
356.89466	132	
357.79586	144	1+
357.84905	270	1+
359.39529	140	
359.97282	126	
361.75568	144	
362.36562	180	
362.79007	128	
365.78405	162	
366.17976	122	
366.70974	346	1+
366.76109	506	1+
366.83915	174	
367.76730	376	1+
367.84372	144	
367.90344	272	1+
369.83598	562	1+
370.80807	196	
371.19017	204	
371.80840	162	
371.90322	120	
373.77852	138	
373.83319	132	
374.73071	350	1+
374.81414	186	
375.73190	196	1+
375.86382	334	1+
376.88884	176	1+
378.83766	138	
380.72244	126	
380.79014	314	1+
380.83571	290	1+
381.75559	198	1+
383.71145	248	1+
383.74178	308	1+
383.80184	266	
384.77402	354	1+
384.85270	996	1+
385.03668	132	
385.77646	304	1+
386.82536	258	1+
386.84842	400	1+
387.04915	196	1+
387.85263	316	1+
388.79587	130	
389.20149	504	1+
389.72182	362	1+
389.91645	128	
390.78025	172	
390.84138	580	
391.77837	130	
391.84144	396	
391.90432	168	1+
392.82631	1066	1+
394.78007	238	1+
394.80105	120	
394.82973	328	1+
394.85508	156	
395.86727	132	
396.84931	126	
397.88465	124	
398.73674	166	
398.86641	220	
399.73225	328	1+
399.84548	572	1+
400.73417	216	1+
402.78378	134	
403.87004	438	1+
405.76189	306	
405.87825	306	1+
406.76033	204	
406.78881	130	
406.85415	152	
407.74799	478	1+
407.77198	148	
407.82134	166	
407.86659	982	
408.85320	716	
409.73683	206	
409.77221	212	1+
409.84931	354	
409.86924	476	1+
410.83422	682	1+
411.81638	122	
411.88411	118	
412.76359	276	1+
412.84311	288	
413.85547	226	1+
414.83832	220	1+
415.05795	124	
417.69521	154	
417.86467	166	
418.85255	198	
421.72563	140	
421.88959	348	
422.86775	394	
423.77591	176	
423.86698	400	1+
424.75791	632	1+
425.75803	474	1+
426.86166	1242	1+
427.71120	152	
427.73266	1536	1+
427.76432	244	1+
428.84798	1382	1+
428.87448	508	1+
429.69940	278	
429.87444	292	1+
430.84975	252	
431.86961	670	1+
433.84813	600	1+
434.85060	426	1+
439.75344	168	1+
439.89219	522	1+
442.68866	178	
443.78459	524	1+
444.87222	934	1+
445.74277	508	1+
446.77644	156	
446.88519	514	1+
447.70896	578	1+
448.88908	162	
449.87598	256	
450.70360	202	1+
450.74963	134	
450.77910	198	1+
450.87996	344	
451.73789	156	
452.87411	202	1+
454.76266	166	
457.90363	556	1+
462.88175	912	1+
465.72477	256	1+
467.71314	366	1+
467.89148	948	1+
468.77647	148	
469.88920	156	
470.72978	230	1+
470.76276	162	
470.89205	144	
472.86822	120	
482.78983	168	1+
485.90173	244	
486.74952	104	1+
486.84195	206	
494.73829	186	1+
END IONS

###FS:    #m/z: 336.94545 #charge 1+
###MS: 96
###MSMS: 98
BEGIN IONS
TITLE=Cmpd 73, +MS2(336.9454), 28.0-35.0eV, 2.1min #98
RTINSECONDS=125.869
SCANS=96,98
PEPMASS=336.94545	61026
CHARGE=1+
77.55395	88	
108.37238	102	
189.93095	74	
191.94655	92	
198.39307	78	
198.96575	74	
205.41169	72	
207.87227	82	
209.94111	138	
210.94764	120	
211.94418	3146	1+
212.87832	1486	1+
213.93900	1300	1+
214.87943	416	1+
217.84106	82	
217.88036	248	1+
219.84678	116	
221.01887	72	
222.89788	86	
225.86431	78	
226.94338	84	
227.83832	70	
227.95249	122	
228.89565	438	1+
229.95528	3188	1+
230.78841	88	
230.88841	2424	1+
231.94997	1304	1+
232.83199	80	
233.82544	138	
233.94851	276	
234.83080	126	
235.89423	84	
236.07537	70	
236.80209	94	
238.88690	82	
239.83322	78	
239.90178	86	
240.84735	140	
240.88790	72	
240.96207	84	
242.84343	80	
243.83542	74	
243.87653	80	
246.90331	238	1+
247.96579	872	1+
248.89737	630	1+
248.99317	72	
249.82319	104	
249.96023	622	
250.83073	100	
250.95078	208	
251.83288	130	
251.87818	152	
251.91019	158	
251.96185	156	
252.79395	74	
252.97068	1464	1+
253.83951	72	
253.90407	518	1+
254.84627	78	
254.86958	72	
254.96651	666	1+
256.04701	88	
256.38496	114	
256.84452	222	1+
256.86496	120	
256.95905	164	
257.08143	74	
257.96024	110	
258.95248	72	
259.85293	204	
259.96100	130	
260.84206	78	
260.85822	148	
261.52460	80	
261.83032	216	1+
262.85653	82	
262.93420	94	
263.96850	72	
264.93293	86	
265.08369	122	
265.58488	92	
265.98107	72	
266.84411	134	
266.99147	76	
267.84325	224	
268.84556	586	1+
269.85126	358	1+
270.09607	82	
270.98061	124	
271.03947	78	
271.82040	88	
271.91689	110	
272.91289	74	
273.79563	102	
274.06845	80	
274.86031	150	
275.20962	72	
275.79883	74	
275.98639	72	
276.03526	82	
276.42701	100	
276.84748	96	
276.86287	434	1+
277.33426	72	
277.58173	82	
277.83216	118	
277.88262	70	
278.83821	380	
279.00565	70	
279.02749	218	1+
279.09839	104	
279.83130	214	
280.85806	114	
281.09767	74	
283.40968	86	
283.51802	92	
284.07384	72	
285.85052	168	
286.38383	86	
286.85223	752	1+
288.85126	70	
289.85577	372	1+
289.88353	122	
291.79683	94	
293.10574	118	
293.18537	90	
293.86001	80	
294.10860	110	
294.27559	90	
295.85948	92	
295.96998	172	
296.97153	86	
297.89087	102	
298.48239	122	
298.86080	118	
298.87750	130	
298.93220	86	
300.98228	76	
301.91398	76	
302.05080	76	
303.81152	72	
305.81400	74	
306.11850	78	
306.86830	122	
308.32037	102	
308.38716	92	
308.86587	416	1+
309.87055	286	1+
311.88191	176	
312.15490	82	
312.87289	80	
314.86848	70	
317.21930	76	
318.00712	84	
318.75845	72	
320.55464	74	
321.42776	92	
321.86132	118	
321.90768	78	
323.71093	82	
323.73247	84	
323.89389	108	
324.78026	72	
324.84224	74	
327.71027	72	
327.86140	94	
329.74690	86	
334.01069	74	
337.03402	72	
339.39571	82	
339.88882	84	
340.80877	72	
341.05122	80	
END IONS

###FS:    #m/z: 359.96122 #charge 1+
###MS: 96
###MSMS: 99
BEGIN IONS
TITLE=Cmpd 74, +MS2(359.9612), 28.0-35.0eV, 2.1min #99
RTINSECONDS=126.641
SCANS=96,99
PEPMASS=359.96122	45396
CHARGE=1+
44.99224	76	
59.05070	74	
164.61163	72	
183.86612	76	
202.02238	86	
203.42635	96	
204.90008	100	
206.10257	76	
207.40720	88	
208.93964	154	
209.94406	812	
212.90555	94	
221.88999	94	
222.95342	690	1+
224.94812	818	1+
225.96968	120	
226.89383	86	
226.94786	4660	1+
228.89410	116	
228.94205	5224	1+
233.53016	106	
233.83074	214	1+
233.94936	94	
233.96326	94	
234.12822	76	
234.96166	78	
235.38343	72	
235.87728	94	
239.03124	96	
240.91061	86	
240.94057	448	
240.96441	196	
241.93989	382	1+
241.96005	80	
242.96160	434	
244.82775	82	
244.95693	3310	1+
245.94152	122	
246.95264	4154	1+
247.84786	96	
248.21138	74	
249.79215	78	
249.94117	80	
250.83365	74	
250.95224	122	
250.96805	128	
251.02400	92	
252.05232	76	
252.07387	76	
252.85249	106	
252.87137	88	
252.95420	196	
253.04181	72	
253.42073	78	
254.55998	92	
255.91341	74	
256.88660	110	
257.12467	100	
257.45364	90	
257.88149	78	
258.83586	80	
259.79662	134	
259.84411	142	
259.97043	86	
260.90103	84	
260.93398	124	
260.97033	382	
262.94815	138	
263.06688	78	
263.83398	76	
264.81908	142	
264.90346	222	1+
264.96426	156	
265.81954	162	
266.81650	154	
267.81465	92	
267.86099	80	
267.97305	238	
268.89501	102	
269.14248	110	
269.96595	180	
270.39897	90	
271.84477	78	
272.12995	84	
272.83959	90	
272.86825	138	1+
273.96656	110	
274.85324	84	
275.79884	84	
275.81997	272	1+
275.96945	194	
276.78870	202	1+
276.82340	228	1+
276.91335	74	
277.30148	104	
277.84188	314	1+
277.88144	100	
277.92283	100	
278.84321	262	1+
279.50220	102	
279.79943	74	
279.95798	78	
280.79258	528	1+
280.92651	86	
281.81665	324	1+
281.84881	98	
282.03409	84	
282.32570	78	
282.78163	158	
284.79220	76	
285.95186	80	
286.79547	92	
288.38214	72	
288.85839	74	
288.92664	80	
289.06846	104	
289.89339	78	
291.10049	136	
292.43541	88	
295.44381	72	
296.80458	88	
296.85889	184	1+
297.11538	86	
297.81133	104	
298.80241	634	1+
299.10089	78	
299.43970	82	
300.85865	78	
300.94093	154	1+
301.51920	86	
301.78365	148	
303.92050	72	
306.41922	90	
306.85613	84	
307.89172	74	
308.87486	324	1+
309.34732	72	
309.43341	84	
311.04083	94	
312.80978	84	
312.84296	144	
314.91193	102	
314.98149	72	
315.80646	410	1+
316.81103	268	1+
317.93903	72	
318.85518	74	
318.87947	116	
319.94120	74	
320.19184	102	
321.85734	72	
321.92530	90	
322.56241	80	
322.79661	76	
327.03475	76	
328.87847	86	
329.81641	72	
332.45085	86	
332.93027	86	
333.85709	124	
337.02915	82	
337.82518	134	1+
340.16970	96	
341.50484	96	
349.80079	82	
350.03777	72	
352.88579	126	
356.38808	84	
356.50418	98	
356.76991	124	
356.85662	86	
356.99599	74	
357.75925	200	1+
359.96201	80	
362.93413	72	
END IONS

###FS:    #m/z: 507.84557 #charge 1+
###MS: 100
###MSMS: 101
BEGIN IONS
TITLE=Cmpd 75, +MS2(507.8456), 28.2-35.2eV, 2.2min #101
RTINSECONDS=130.324
SCANS=100-101
PEPMASS=507.84557	247550
CHARGE=1+
196.01470	750	1+
209.94487	166	
210.03455	358	1+
214.88777	162	
224.04710	262	
224.12127	172	
224.97714	430	1+
232.89681	470	1+
236.88518	292	1+
239.85827	240	1+
239.89742	132	
249.90972	190	1+
252.07757	182	
254.91998	246	
260.87785	300	1+
266.14158	154	
266.42797	156	
267.84596	142	
270.92774	138	
271.38598	322	1+
271.84968	166	1+
273.79743	190	1+
274.41514	148	
275.38844	286	1+
276.90209	152	
278.83688	192	
279.85909	290	1+
279.91494	198	
282.04318	140	
282.12014	146	
283.89714	120	
285.85289	184	
287.85275	1036	1+
288.88562	158	
289.88310	172	
290.87177	562	1+
292.83390	146	
292.86107	160	
293.87234	1164	1+
294.87590	626	1+
296.87039	160	
298.80498	272	1+
298.86990	262	
300.83434	206	1+
300.85849	214	
302.37420	128	
303.86842	648	
303.90214	198	1+
304.85681	142	
305.80791	140	
305.86457	996	
307.86257	152	
307.89013	508	
308.14110	1226	1+
308.16560	144	
308.84715	126	
308.87245	1430	1+
309.35943	176	
309.84738	136	
309.88978	364	1+
309.99532	144	
310.15524	650	
311.16043	338	
311.88405	1860	1+
312.82143	132	
313.35245	164	
313.87466	150	
314.86403	656	1+
315.83283	190	1+
316.88650	666	1+
319.86656	302	1+
320.85236	208	1+
321.85510	134	1+
322.15814	176	
323.87334	256	
323.96980	236	
324.85803	178	
325.90053	240	
326.88375	3182	1+
327.80452	194	1+
328.86961	338	1+
329.96368	144	1+
330.88573	220	
331.76966	262	1+
331.80793	220	
331.84243	170	1+
331.87217	146	
331.88887	152	
332.07228	128	
332.87545	506	
333.87370	304	
334.87772	432	1+
334.89743	422	1+
337.36058	136	
337.88430	742	1+
338.81794	162	
338.85948	234	1+
339.84516	122	
340.76457	144	
341.75779	160	
341.83765	124	
342.82414	254	1+
343.87454	200	
344.86693	242	1+
345.77480	136	
346.93014	142	
347.78168	378	1+
347.89639	144	
348.76960	140	
348.89169	126	
349.75854	528	1+
349.80761	234	1+
350.88806	192	
353.85290	222	
353.90066	122	
355.78901	250	1+
355.89377	302	1+
356.85168	250	1+
357.02479	100	1+
360.76446	132	
361.86328	164	
362.86632	124	
365.78934	220	
366.83706	678	1+
367.71450	142	
367.76492	558	1+
367.83706	398	1+
368.89468	392	
369.83196	502	1+
370.10008	138	
370.71924	142	
371.81482	122	
372.79603	122	
373.72030	392	1+
373.82813	228	
374.05698	178	1+
374.81490	358	1+
376.78084	350	1+
378.80303	194	1+
380.71392	138	
381.71546	226	1+
381.79649	136	
382.85364	172	1+
383.79654	222	1+
384.84948	1754	1+
385.78179	168	
385.87375	206	1+
387.20133	306	1+
387.84610	444	1+
388.74434	130	
388.79314	126	
389.38927	174	
389.74880	120	
389.90245	168	1+
390.05033	120	
390.84231	504	
391.84117	318	
392.82805	1074	1+
392.86298	146	
393.77794	138	
394.75695	178	
394.79678	172	1+
394.83060	140	
394.85908	138	
396.85117	168	
398.73404	290	
398.87018	212	
399.72705	560	1+
399.84759	452	1+
401.81084	298	1+
402.77196	134	
402.86397	126	
403.86901	230	
404.87399	158	
405.75643	274	
405.78531	130	
405.86448	600	1+
406.80721	186	
407.72663	134	
407.75145	134	
407.86796	790	
408.74624	160	
408.85357	1514	1+
409.74135	234	1+
410.83448	1168	1+
410.86437	562	1+
411.21570	228	1+
411.77226	164	1+
412.73022	144	
412.84862	684	1+
413.07522	156	
417.17169	128	
418.84956	132	
421.88580	366	
422.86648	1300	1+
423.77337	518	1+
423.86954	876	1+
424.74888	558	1+
425.77090	210	
426.79020	382	1+
426.86088	800	1+
427.73553	786	1+
427.79205	282	1+
428.84563	868	1+
428.88226	286	1+
429.08343	162	1+
429.70394	190	
429.73336	128	
430.16390	198	1+
430.73437	164	
430.84973	160	
430.87400	166	
431.17042	172	1+
431.86514	484	
432.86901	332	
433.72418	188	1+
433.85425	148	
435.71379	122	
435.85764	354	
439.79193	134	
440.88843	196	
441.77069	186	
441.89377	136	
442.76153	136	
443.74927	128	
443.76757	230	
444.87215	1682	1+
445.71636	150	
445.74004	410	1+
446.71126	672	1+
446.79547	124	
446.87944	296	1+
447.70954	432	1+
448.63913	114	1+
449.87680	384	
450.70787	206	
450.74920	144	
451.86393	256	1+
452.75974	268	
457.88254	158	
457.90213	354	1+
459.73814	130	
462.88696	750	1+
464.88058	160	
465.72624	194	
465.89149	204	
466.66835	124	
466.77867	142	
467.88683	674	1+
468.78704	120	
470.72215	124	
476.72191	156	1+
477.72191	186	1+
483.77312	166	1+
485.89897	474	
500.70281	146	1+
507.27192	164	1+
509.30059	164	
END IONS

###FS:    #m/z: 336.94592 #charge 1+
###MS: 100
###MSMS: 102
BEGIN IONS
TITLE=Cmpd 76, +MS2(336.9459), 28.0-35.0eV, 2.2min #102
RTINSECONDS=131.095
SCANS=100,102
PEPMASS=336.94592	53730
CHARGE=1+
120.64968	72	
185.87120	86	
186.94248	118	
190.90008	90	
192.14252	78	
193.87382	78	
200.93138	98	
205.95006	276	1+
208.88118	74	
209.94453	116	
210.88591	82	
210.89845	264	1+
210.92140	80	
211.94435	4486	
212.87826	1428	1+
212.95225	140	
213.93935	1056	1+
215.88563	312	1+
215.93782	228	
223.96018	80	
225.84392	90	
225.90341	82	
226.94588	196	
226.96913	76	
227.95614	82	
228.89479	176	
229.36398	88	
229.89035	84	
229.95502	2216	1+
230.88852	1788	1+
231.94920	1390	1+
232.82812	72	
232.90379	76	
233.89564	90	
233.94770	178	
234.89817	84	
235.27995	118	
235.36629	90	
235.83029	130	
235.89204	144	
235.96972	94	
236.40915	74	
237.90213	108	
238.01303	100	
238.06687	86	
239.83215	220	1+
239.84679	90	
239.90853	74	
242.83921	282	1+
244.85646	74	
244.87593	80	
246.02993	80	
246.98234	112	
247.51719	94	
247.96638	704	
248.90011	798	1+
249.96291	682	
250.08046	184	1+
250.83089	90	
250.94931	308	
251.83555	122	
251.95457	224	
251.97648	80	
252.85512	76	
252.96989	1302	1+
254.89796	92	
254.92100	76	
254.96788	672	
255.07698	194	
255.81905	74	
255.85001	214	1+
255.90944	152	
256.02122	76	
256.25928	86	
256.50905	96	
256.85357	182	1+
256.91581	104	
256.93009	88	
256.96313	142	
257.90124	76	
257.96613	84	
259.85236	116	
260.82570	80	
261.07366	82	
261.38995	88	
261.83043	214	
262.21400	78	
262.88226	96	
264.50138	90	
264.89710	72	
265.01477	74	
265.08274	84	
265.91126	82	
266.93540	78	
267.84301	194	
268.84014	828	1+
268.88007	122	
268.95948	114	
269.83198	74	
270.79969	84	
270.98223	104	
272.84427	122	
272.97682	74	
274.79457	72	
274.90046	80	
275.84321	146	
276.79260	86	
276.85858	258	
276.87606	126	
277.40181	78	
277.83045	890	1+
277.86513	162	
278.87376	144	
278.94697	136	
282.96844	72	
283.09350	72	
283.82959	78	
283.86966	120	
285.85634	228	
286.85032	648	1+
287.93184	100	
288.37161	94	
288.75559	82	
288.82022	138	
288.85561	138	
289.14596	86	
289.51557	90	
291.85540	274	1+
291.92947	74	
293.10661	228	
293.79975	74	
294.00015	144	
294.85135	92	
294.86649	76	
295.86663	94	
296.84491	78	
297.97498	106	
298.87897	220	1+
299.06076	148	
299.85194	76	
299.87490	240	1+
300.77978	98	
300.80553	92	
300.86533	98	
301.41929	108	
304.80540	102	
304.87849	96	
305.85174	86	
307.89355	78	
308.86696	192	
309.12068	88	
309.78632	72	
309.87018	110	
310.11876	86	
310.86125	212	1+
311.01503	80	
313.87553	132	
315.38934	88	
315.86719	76	
322.83819	98	
324.09712	78	
326.87734	106	
328.88739	138	
330.43381	172	
332.15302	72	
332.89650	92	
335.29563	142	
335.87994	88	
336.89401	76	
336.98627	80	
340.84045	82	
341.60259	80	
END IONS

###FS:    #m/z: 359.96142 #charge 1+
###MS: 100
###MSMS: 103
BEGIN IONS
TITLE=Cmpd 77, +MS2(359.9614), 28.0-35.0eV, 2.2min #103
RTINSECONDS=131.867
SCANS=100,103
PEPMASS=359.96142	43366
CHARGE=1+
150.43813	86	
177.93085	86	
178.94788	112	
186.08885	78	
186.93732	84	
191.53356	94	
199.95953	74	
201.04450	82	
209.94429	1372	
215.12746	110	
217.89747	182	1+
219.95603	78	
221.89133	136	
222.95292	608	1+
223.41665	96	
223.88962	176	
224.38698	260	1+
224.85930	88	
224.94953	730	1+
224.97254	86	
226.90091	102	
226.94774	5902	1+
226.97668	136	
227.07645	222	1+
227.38035	88	
227.41534	84	
228.94187	4288	1+
232.88393	110	
233.93947	200	1+
237.40349	94	
238.06046	84	
238.11702	78	
238.98766	98	
240.07279	76	
240.82313	94	
240.93945	226	
240.96009	568	1+
241.78446	208	
241.94162	136	
242.96096	1046	
244.95695	2800	1+
245.85482	80	
246.03171	90	
246.43745	162	
246.80786	124	
246.95321	2216	1+
248.89665	78	
249.05154	80	
249.96401	392	1+
250.83552	128	
250.95144	182	
250.96678	328	1+
251.06365	86	
251.43292	88	
251.90163	86	
252.78606	76	
252.88167	82	
252.95469	154	
254.83401	84	
255.10856	92	
255.43639	98	
255.90141	106	
256.90020	86	
257.08924	88	
257.64289	96	
259.80360	142	
259.85174	184	1+
260.89931	134	
260.96885	588	
261.72498	106	
262.95245	120	
263.08771	80	
263.97410	98	
264.94592	96	
265.82029	150	
265.95543	80	
266.09431	222	1+
266.81225	412	1+
266.85907	74	
266.91921	84	
266.99162	82	
267.81340	248	1+
267.89918	80	
267.97580	184	
268.83626	206	1+
268.88883	90	
269.39231	100	
269.79259	148	
269.93072	76	
269.96822	594	1+
270.88203	260	
271.91781	84	
272.89076	80	
273.91969	96	
273.93406	98	
273.96840	162	
274.81563	126	
275.07304	80	
275.96935	336	
276.36980	76	
276.80743	174	
276.85336	224	1+
277.81092	150	
277.91748	118	
278.84186	164	
279.83657	182	1+
280.79349	480	1+
280.86678	136	
282.11515	140	
282.31737	94	
283.98796	80	
284.82525	510	1+
285.00157	92	
285.78814	114	
286.82669	76	
287.42214	102	
288.80354	86	
290.96110	78	
291.79036	200	1+
291.86361	126	
293.11677	212	
294.93078	206	1+
295.85335	76	
296.80320	138	
297.16642	82	
298.27233	78	
298.67108	90	
298.80325	726	
300.86087	260	1+
303.31729	84	
306.11401	90	
306.88385	92	
307.84000	100	
307.91072	98	
308.13931	76	
308.80792	108	
309.60670	84	
309.87896	84	
310.81580	146	
310.87729	132	
313.76899	78	
313.85690	78	
313.92836	226	1+
314.76799	86	
314.81955	142	
316.81460	122	
316.86509	82	
317.88392	112	
318.84838	76	
318.93199	136	
320.48845	78	
320.82940	120	
321.42988	76	
321.76264	90	
322.86944	76	
322.92716	124	
324.86429	78	
329.89237	84	
330.84091	98	
333.81149	92	
336.04140	168	
336.94672	154	
338.73124	100	
341.64797	124	
343.32525	78	
343.81215	96	
344.17507	102	
345.10413	102	
345.50339	86	
347.16252	86	
349.32102	84	
349.83289	102	
350.76593	88	
353.45938	94	
353.83611	100	
356.77570	218	1+
359.79001	76	
363.95426	102	
END IONS

###FS:    #m/z: 322.93004 #charge 1+
###MS: 104
###MSMS: 105
BEGIN IONS
TITLE=Cmpd 78, +MS2(322.9300), 28.0-35.0eV, 2.3min #105
RTINSECONDS=135.555
SCANS=104-105
PEPMASS=322.93004	3728246
CHARGE=1+
86.35490	72	
139.92788	86	
182.87000	70	
183.54335	82	
188.98463	72	
190.96107	72	
192.88758	90	
192.99459	76	
196.88566	128	
199.84157	80	
199.88818	80	
200.83382	70	
201.04740	116	
204.89124	84	
205.85358	72	
205.94897	130	
205.97023	86	
206.97224	68	
210.82868	70	
211.98382	88	
212.89058	222	1+
217.93181	78	
218.89737	112	
219.01882	68	
222.95197	74	
223.86836	96	
223.95631	128	
225.86059	88	
227.97289	98	
228.85092	70	
228.90857	76	
230.84611	88	
230.85993	78	
231.87364	88	
234.04203	94	
236.42049	100	
237.82728	70	
237.88817	96	
238.43738	108	
238.90062	104	
239.79113	84	
240.07488	80	
240.94061	2320	
240.96440	124	
241.05032	100	
241.09044	102	
241.93905	9474	1+
242.82081	80	
242.85089	68	
242.94119	6544	1+
243.00011	78	
243.88354	120	
244.82002	214	
244.84217	240	1+
244.91273	88	
244.93928	1562	1+
246.52126	94	
246.91083	78	
246.97494	196	
247.86422	72	
248.83631	124	
248.85243	186	
248.90237	76	
250.47174	100	
250.94448	78	
251.04362	80	
251.07466	68	
251.84747	122	
251.88109	100	
254.91136	82	
256.31801	72	
256.95344	92	
257.00092	72	
257.08133	72	
257.15224	72	
258.83361	136	
259.89651	72	
260.04313	72	
260.82979	486	1+
261.83239	312	1+
262.08061	98	
263.05578	68	
263.34233	100	
263.97449	80	
264.99895	72	
265.06262	68	
266.03081	78	
266.85469	92	
267.37983	120	
267.77454	84	
267.86927	72	
268.20473	78	
268.37979	102	
269.80372	68	
271.09249	68	
271.85884	72	
271.88501	72	
272.35298	72	
272.84690	258	1+
273.79447	272	1+
273.87317	70	
273.93792	78	
274.14951	98	
275.82646	250	1+
279.09252	792	1+
279.91884	78	
281.44157	74	
281.91515	80	
282.11082	82	
282.14614	80	
283.90905	204	1+
283.96980	90	
284.29735	206	
284.84815	114	
284.87501	106	
285.30016	90	
285.84797	74	
285.99747	72	
287.37383	74	
289.78608	100	
289.87817	78	
291.80429	156	
292.80106	78	
293.80505	72	
293.85221	78	
293.88015	116	
293.93865	96	
296.81799	122	1+
296.88253	78	
297.80220	94	
298.08782	104	
298.15787	82	
299.78236	118	
301.04185	84	
301.79219	80	
301.81375	72	
302.16770	78	
304.39620	78	
304.80107	202	1+
306.87582	68	
306.90349	84	
307.79913	232	
307.87419	74	
308.87605	162	1+
309.80775	164	
310.03711	70	
310.90687	70	
311.00869	86	
311.81431	90	
312.03337	80	
313.81902	76	
314.79870	74	
314.87688	70	
315.85829	80	
316.31883	80	
317.86167	86	
319.31569	72	
319.88401	94	
321.22091	74	
321.78432	86	
323.80302	70	
324.89448	70	
327.04387	80	
327.87901	86	
328.32840	88	
END IONS

###FS:    #m/z: 340.94063 #charge 1+
###MS: 104
###MSMS: 106
BEGIN IONS
TITLE=Cmpd 79, +MS2(340.9406), 28.0-35.0eV, 2.3min #106
RTINSECONDS=136.335
SCANS=104,106
PEPMASS=340.94063	1371334
CHARGE=1+
144.24874	74	
182.87529	78	
190.92982	88	
191.95599	172	
192.92695	122	
193.41237	88	
193.93533	74	
201.95550	144	
202.07829	80	
205.94601	194	
207.97493	84	
208.85430	80	
208.95939	100	
209.95795	78	
211.88930	90	
212.88038	118	
213.87888	156	
213.93921	1286	1+
214.23996	80	
214.87683	124	
215.88699	510	
215.93506	186	
217.88312	274	1+
219.88751	88	
222.97320	90	
225.95298	76	
226.38133	82	
226.95104	114	
227.05974	84	
228.84572	216	1+
228.93957	192	
229.93675	94	
229.95298	102	
230.88953	128	
231.88963	144	
231.90447	82	
231.92017	94	
231.95024	1328	1+
233.89864	126	
233.92861	86	
233.94525	182	
235.84116	98	
235.87040	180	1+
235.89751	140	
236.89501	74	
237.06891	74	
237.93205	74	
238.84829	132	
238.95158	74	
239.57271	78	
239.79119	74	
239.85018	88	
239.90654	126	
239.95115	72	
240.00431	72	
240.84513	178	
241.84373	92	
242.85313	142	
243.83144	232	1+
247.39537	90	
248.05824	76	
248.85377	74	
248.89781	254	
248.95936	588	1+
249.89992	224	
249.96133	508	1+
251.11004	80	
251.43077	78	
251.95686	286	
253.83557	86	
254.96658	998	1+
255.05552	74	
256.89882	84	
257.84677	84	
257.95280	144	
258.84660	178	
258.86166	80	
259.85002	164	
259.90434	84	
259.96015	138	
260.83514	412	1+
260.88728	96	
260.93090	134	
261.83625	302	1+
262.97110	166	
263.88368	102	
264.52138	80	
266.98454	78	
267.41742	76	
268.41184	86	
268.83711	334	1+
269.49117	82	
270.82486	198	
271.84085	306	1+
272.93270	262	1+
272.97635	134	
273.89727	80	
274.88906	162	
275.87168	134	
275.95798	94	
276.85607	444	1+
277.84096	110	
278.02379	76	
278.13440	84	
278.80228	232	1+
278.84365	1110	1+
278.92142	80	
279.13695	90	
279.96253	90	
280.87093	106	
281.41425	90	
281.89356	108	
282.36712	84	
282.84765	138	
282.97370	94	
283.36942	166	
284.88977	88	
285.42468	86	
285.85869	76	
286.87217	126	
287.41776	112	
287.89034	78	
289.42586	78	
289.79406	76	
290.85533	134	
294.42518	80	
294.84842	178	1+
294.86360	168	
295.43165	100	
296.86638	110	
297.90141	82	
297.97494	238	
298.80683	84	
299.87082	114	
299.88261	100	
301.88175	76	
302.18495	80	
302.87086	130	
303.63368	114	
303.73447	84	
303.86278	78	
304.05970	84	
306.80651	72	
306.88068	118	
307.80238	118	
307.90242	72	
310.88140	110	
312.96240	76	
315.26275	76	
315.85590	86	
315.90282	98	
320.28638	80	
321.85037	72	
324.87817	118	
324.91100	76	
327.17449	76	
328.88370	86	
329.87169	460	1+
330.82075	82	
331.77939	86	
331.81539	96	
334.93840	78	
336.88223	92	
338.24973	94	
341.89343	82	
344.18124	92	
344.79163	90	
345.72977	74	
346.05145	78	
END IONS

###FS:    #m/z: 363.95671 #charge 1+
###MS: 104
###MSMS: 107
BEGIN IONS
TITLE=Cmpd 80, +MS2(363.9567), 28.0-35.0eV, 2.3min #107
RTINSECONDS=137.107
SCANS=104,107
PEPMASS=363.95671	646868
CHARGE=1+
79.56181	92	
108.53203	92	
125.83488	96	
182.85505	88	
186.94419	84	
189.86397	468	
191.85875	528	1+
196.88174	234	
198.44650	90	
204.90524	108	
207.87626	112	
207.94908	200	
209.86706	90	
209.88253	390	1+
209.94347	1442	1+
210.88422	320	1+
212.87982	2102	1+
214.89496	222	
216.41075	86	
217.92415	106	
218.90283	86	
219.86670	148	
222.41931	82	
222.95355	660	1+
224.94787	590	
224.97411	124	
225.94783	308	
226.89543	94	
226.94660	11384	1+
227.05808	98	
227.67438	96	
228.89342	496	1+
228.94213	11654	1+
228.99346	98	
229.08428	84	
229.10987	86	
230.03019	84	
230.82998	92	
230.88929	3878	1+
232.88761	456	1+
234.83548	84	
234.88631	84	
234.92788	90	
236.62844	92	
238.93946	132	
239.09571	90	
240.93976	362	
240.96157	648	1+
241.08711	142	
241.93943	1810	1+
242.82035	90	
242.94151	1282	1+
242.95962	674	1+
243.07834	92	
243.83164	298	1+
243.89372	132	
244.57529	80	
244.90880	126	
244.95772	5478	1+
245.44564	158	
245.82111	136	
245.94121	160	
246.38627	86	
246.80802	110	
246.90274	222	
246.95207	6066	1+
248.80132	126	
248.83983	120	
248.89775	1448	1+
249.52829	82	
250.94956	150	
250.97312	326	1+
251.79698	80	
252.14402	98	
253.83527	80	
253.91019	156	
254.45200	84	
255.09670	86	
255.37545	106	
258.83342	112	
258.84844	220	
258.88431	82	
258.89803	84	
258.97373	218	
260.83881	510	1+
260.97025	408	1+
262.11051	102	
262.82863	118	
262.96787	78	
263.82526	88	
264.86830	92	
265.05092	92	
265.81188	272	1+
265.97721	272	
266.85395	192	
266.97006	1382	1+
267.97333	1160	1+
268.85246	252	1+
268.95480	138	
269.80997	208	1+
269.96841	988	1+
270.83545	88	
270.90344	134	
271.78816	256	1+
271.90971	188	1+
272.06328	90	
272.88015	86	
273.17042	90	
275.18097	98	
276.85386	198	
277.03152	124	
277.10939	82	
277.92535	132	
278.79758	128	
278.84792	188	
279.10293	340	1+
279.85007	92	
280.79369	640	1+
280.84667	80	
280.92289	228	1+
282.79115	344	1+
282.82323	80	
282.85157	516	1+
283.85346	440	1+
284.36147	84	
284.82322	200	
285.00912	100	
285.84531	434	1+
287.80602	90	
289.08492	104	
291.33195	82	
292.86690	102	
293.11199	114	
294.03050	236	1+
295.81327	86	
295.86576	104	
296.80994	260	
297.81150	176	
298.23605	102	
298.80345	878	1+
299.86603	140	
300.79622	450	1+
301.86166	208	
303.85606	842	1+
304.36803	88	
304.88682	80	
306.38299	82	
307.12969	90	
307.87518	150	
309.90056	82	
310.82127	84	
310.87030	220	1+
310.88939	100	
311.88529	150	1+
313.37111	80	
313.69085	116	
315.13834	84	
315.81506	88	
316.81443	268	1+
318.81176	120	
321.42564	96	
321.44520	86	
321.81903	98	
321.86386	256	
322.87032	186	
322.92967	302	1+
323.54905	104	
323.76063	86	
323.82535	86	
324.77615	106	
324.89274	108	
325.80453	102	
325.85654	84	
326.87048	398	1+
328.88825	120	
330.88852	100	
331.89790	78	
332.39506	98	
336.94129	96	
338.20018	112	
338.67000	84	
339.76903	92	
340.82532	124	
340.93854	122	
341.82613	92	
341.93632	94	
348.84846	82	
351.16636	80	
358.05197	84	
358.54529	86	
359.90653	78	
360.38432	82	
362.10166	90	
362.41953	98	
368.29639	80	
368.82945	98	
END IONS

###FS:    #m/z: 322.93008 #charge 1+
###MS: 108
###MSMS: 109
BEGIN IONS
TITLE=Cmpd 81, +MS2(322.9301), 28.0-35.0eV, 2.4min #109
RTINSECONDS=140.794
SCANS=108-109
PEPMASS=322.93008	4465258
CHARGE=1+
71.98899	78	
89.86439	78	
124.54897	72	
184.87309	68	
187.03814	98	
189.91767	76	
191.85831	72	
192.89089	76	
194.00386	78	
194.03971	78	
198.83773	72	
204.00647	88	
205.94925	138	
205.97023	176	
206.97453	112	
207.02344	78	
207.97516	176	
209.91868	72	
212.01246	86	
213.87777	90	
214.89801	136	
215.88850	76	
218.88458	90	
220.95683	104	
222.10443	90	
223.00283	84	
223.83442	70	
223.89293	74	
223.95916	162	
225.89195	90	
227.92929	126	
227.95636	130	
230.89161	138	
231.86454	88	
231.97848	80	
233.88071	78	
235.82438	76	
235.88268	90	
236.80040	72	
237.06104	100	
237.87852	84	
237.89561	154	1+
238.83620	68	
238.93688	420	1+
239.07395	228	1+
239.79074	72	
240.82478	280	
240.94024	3358	
241.94203	2326	
242.82441	124	
242.88559	74	
242.94203	6354	1+
243.82401	126	
244.81905	120	
244.83915	88	
244.93983	2022	1+
245.82007	80	
245.88766	88	
246.84726	310	1+
246.97308	88	
247.04599	90	
247.38417	100	
248.97656	72	
251.83852	70	
251.91000	82	
252.82405	118	
253.83858	68	
254.35427	94	
255.04199	76	
255.96038	76	
256.83962	104	
256.89794	76	
257.19578	78	
257.79661	82	
257.83979	72	
258.19298	74	
258.83071	378	1+
258.97914	80	
259.58427	92	
260.04322	68	
261.83572	174	
262.83147	388	
263.22104	70	
263.85458	78	
263.90230	70	
263.95574	100	
263.97553	92	
265.05955	72	
265.08579	176	
266.85354	140	
268.03773	302	1+
268.95739	102	
269.80591	74	
269.87746	68	
270.85162	92	
271.79234	74	
271.85132	216	1+
272.00487	70	
272.23359	108	
272.80115	78	
273.79385	168	
274.84152	78	
274.90026	74	
274.99083	82	
275.81088	166	
276.17825	68	
278.09249	112	
278.84979	88	
279.09147	984	1+
279.15347	84	
279.80540	106	
279.91068	78	
280.86897	72	
281.06643	72	
281.41654	98	
282.44141	104	
282.79408	234	1+
282.88106	68	
283.84512	84	
283.98881	82	
284.29330	388	1+
284.86238	186	1+
284.88159	116	
285.01233	74	
287.00557	104	
287.86303	94	
289.87791	154	
290.85467	166	
291.80743	110	
292.09954	70	
292.80178	126	
293.85484	192	1+
296.92488	68	
297.88823	72	
298.78584	216	1+
300.87368	98	
301.82878	72	
301.87322	72	
302.40027	88	
304.83120	78	
304.88004	86	
305.80515	112	
306.87896	68	
306.89474	86	
307.79879	68	
307.85155	84	
307.89601	82	
310.80793	250	1+
310.83438	112	
310.88034	110	
311.37002	84	
311.85356	68	
312.88862	100	
313.86794	74	
313.98886	78	
316.81483	88	
317.43157	82	
317.87387	146	1+
321.12860	88	
321.33339	90	
321.81529	92	
321.88386	80	
322.16127	68	
322.86902	100	
323.75435	144	
324.88945	436	1+
327.20583	76	
327.44800	94	
END IONS

###FS:    #m/z: 340.94069 #charge 1+
###MS: 108
###MSMS: 110
BEGIN IONS
TITLE=Cmpd 82, +MS2(340.9407), 28.0-35.0eV, 2.4min #110
RTINSECONDS=141.566
SCANS=108,110
PEPMASS=340.94069	1675884
CHARGE=1+
55.70900	80	
153.41856	84	
192.92869	190	
196.86701	78	
196.88458	150	
197.87985	82	
203.51400	102	
208.95737	128	
210.93796	300	
212.88135	78	
212.89182	92	
213.87453	178	
213.93992	1154	1+
215.88857	122	
215.93508	210	
217.88030	152	
217.93605	236	
218.47959	78	
220.04520	100	
220.85081	92	
220.89460	84	
223.96464	80	
224.86279	102	
226.88247	88	
227.95729	134	
228.89542	80	
228.94592	284	1+
229.84760	92	
230.54061	86	
230.88887	424	1+
230.96140	150	
231.94916	2056	1+
233.09496	78	
233.89728	426	1+
233.92190	100	
236.89380	130	
237.90881	100	
238.07168	96	
238.52670	100	
239.43779	84	
239.83476	90	
239.87415	104	
239.99087	78	
241.84481	282	
242.83260	130	
243.09977	100	
243.83189	102	
243.85678	84	
244.89883	84	
244.95915	154	
245.88553	78	
246.56578	88	
246.97780	190	
247.86916	78	
247.89598	92	
249.90386	102	
249.93587	78	
249.96224	632	
250.85006	88	
253.92141	102	
254.52241	90	
254.96634	1184	1+
256.96713	86	
257.34339	76	
257.83223	114	
257.89914	90	
258.40410	100	
258.84221	256	
258.88019	100	
258.89864	118	
259.34073	100	
259.84851	256	
259.95828	132	
260.83516	464	1+
261.91063	174	
262.35701	86	
262.92537	88	
262.96834	78	
264.91290	82	
265.85802	152	
266.87117	78	
266.90849	98	
266.99761	78	
268.84293	240	
269.34220	88	
269.79589	80	
271.85681	90	
272.93522	136	
273.01621	84	
273.79090	126	
275.08368	78	
276.85948	972	1+
277.86404	676	1+
277.91936	92	
278.84368	598	1+
278.90927	98	
278.96071	102	
279.16772	86	
280.85989	224	
280.88116	206	
282.84596	150	
282.91480	138	
282.93664	78	
283.38717	92	
283.63516	86	
283.79461	108	
283.90434	80	
286.40481	82	
287.74866	82	
289.78951	94	
289.87098	80	
290.80550	98	
290.85902	148	
290.88112	102	
291.85840	98	
292.87249	78	
293.42526	90	
293.50297	90	
293.91536	92	
294.87056	128	
294.88983	94	
295.87774	146	
296.85631	78	
296.96851	84	
297.23827	78	
297.85473	84	
298.84818	88	
299.01057	76	
299.87077	280	1+
300.94592	122	
301.15265	90	
302.04164	100	
302.17413	128	
302.86416	122	
302.94327	216	
303.72812	100	
303.81361	84	
304.84636	80	
306.88922	200	1+
307.80139	144	
308.87808	118	
309.87016	90	
310.87722	298	
310.90232	84	
310.98040	94	
311.89622	88	
313.89468	94	
315.95444	92	
322.95056	102	
324.89117	148	
326.17395	92	
329.89670	86	
331.82354	122	
331.87560	96	
332.81321	102	
334.95846	92	
337.26832	76	
340.17026	78	
340.72260	98	
341.14904	80	
344.82161	78	
344.89206	142	
END IONS

###FS:    #m/z: 363.95680 #charge 1+
###MS: 108
###MSMS: 111
BEGIN IONS
TITLE=Cmpd 83, +MS2(363.9568), 28.0-35.0eV, 2.4min #111
RTINSECONDS=142.339
SCANS=108,111
PEPMASS=363.95680	845564
CHARGE=1+
182.86819	106	
184.95500	86	
187.86818	78	
188.92033	88	
189.86349	480	1+
191.86007	448	
195.92902	90	
195.99640	92	
196.88499	134	
198.03510	92	
200.87643	90	
202.86611	90	
205.94892	82	
207.87258	236	
208.47300	104	
209.88269	422	1+
209.92445	160	
209.94323	1542	1+
211.86237	86	
212.87809	1814	1+
214.88673	120	
218.91534	92	
219.90677	90	
221.86294	88	
222.95154	658	1+
223.04243	114	
223.88656	196	1+
224.95014	758	1+
224.97968	158	1+
226.90850	122	
226.94742	10938	1+
226.96905	170	
227.08168	100	
227.83653	162	1+
227.88661	646	1+
227.93255	200	
228.05153	114	1+
228.09146	80	
228.34878	98	1+
228.89203	478	1+
228.94232	12404	1+
229.02490	86	
230.83648	150	
230.88955	3394	1+
231.08130	240	1+
231.90617	166	
232.01943	92	
232.88259	442	1+
232.93874	90	
234.87713	272	1+
235.13678	78	
235.82622	84	
238.06511	94	
238.97428	90	
240.94076	570	
240.96130	264	
241.94230	616	
241.96578	160	
242.94168	1844	1+
242.96067	1060	1+
243.82668	160	
244.87405	214	1+
244.95769	5898	
245.94399	322	
245.96256	134	
246.83233	78	
246.90724	242	
246.95334	6854	1+
248.81178	86	
248.89949	1296	
250.89611	250	
250.96884	136	
251.09239	100	
251.97203	198	
252.54199	82	
252.82722	78	
252.87905	104	
252.90996	84	
253.09593	142	
253.83950	92	
253.90655	202	
253.93884	80	
254.86538	98	
258.84370	344	1+
258.97953	122	
260.83651	138	
260.86590	194	1+
260.96956	194	
261.83261	268	1+
261.93320	334	1+
261.96593	110	
262.95976	80	
263.37435	78	
264.91875	90	
265.08574	144	
265.97663	96	
266.81505	388	1+
267.41802	154	
267.97312	862	1+
268.50219	182	1+
268.80715	232	1+
269.96832	1088	1+
271.91783	414	1+
272.35535	82	
272.84381	94	
272.87074	84	
276.84074	100	
276.85719	312	
277.84287	456	1+
278.79741	138	
278.84303	322	1+
279.10351	126	
279.79220	414	1+
280.08112	106	
280.79342	278	1+
281.85831	146	1+
281.89929	86	
282.79522	192	
283.06850	210	1+
283.36840	82	
283.78846	84	
283.82555	122	
283.85108	444	1+
283.88829	240	1+
283.94517	86	
284.82342	212	
284.87800	92	
284.99137	82	
285.84552	256	
285.96856	92	
287.91110	108	
289.53461	98	
289.90837	104	
290.85897	110	
292.43328	80	
293.88593	94	
294.82127	84	
294.85091	84	
294.92485	82	
296.53181	82	
296.80697	388	1+
298.80396	516	
298.86166	78	
299.80130	980	1+
301.80109	150	
301.83057	84	
301.86292	152	
302.87750	80	
302.95152	100	
303.08181	86	
303.79094	80	
303.83076	98	
303.85668	908	
304.88556	120	
305.91487	100	
306.32927	82	
308.84688	80	
309.36940	88	
309.87036	86	
310.02808	78	
311.37005	88	
313.91292	122	
315.66645	80	
315.81919	92	
316.81853	210	
317.81234	168	
318.87899	120	
318.93269	148	
319.92369	108	
321.81750	150	
321.86212	82	
322.81835	100	
322.92974	352	1+
324.32921	84	
324.88979	134	
326.62194	96	
326.87312	252	1+
329.86800	84	
330.92113	90	
331.91314	120	
336.01131	110	
336.94461	332	
339.82815	236	1+
340.03744	158	
340.93721	286	
343.74607	80	
345.89370	80	
348.76029	240	1+
352.40757	116	
353.75820	94	
355.77857	100	
359.78993	78	
359.81538	88	
359.84101	90	
363.96022	122	
366.18343	96	
369.43804	84	
END IONS

###FS:    #m/z: 322.93001 #charge 1+
###MS: 112
###MSMS: 113
BEGIN IONS
TITLE=Cmpd 84, +MS2(322.9300), 28.0-35.0eV, 2.4min #113
RTINSECONDS=146.01
SCANS=112-113
PEPMASS=322.93001	4534782
CHARGE=1+
82.24776	70	
106.33788	72	
120.91297	80	
185.75574	116	
185.98514	90	
186.86545	70	
186.99827	68	
192.89861	68	
196.43815	68	
196.90659	88	
197.86943	76	
197.96593	66	
198.95393	74	
199.14272	70	
200.83917	82	
201.04503	66	
201.86375	78	
202.04337	72	
202.94378	116	
205.95008	412	1+
208.92562	66	
208.94485	88	
209.89215	84	
210.02917	66	
211.83567	66	
211.98373	68	
215.92278	88	
221.07354	96	
221.94847	276	1+
223.57448	98	
226.91555	78	
226.98421	104	
227.44124	82	
227.93134	150	
228.85531	80	
228.93425	78	
229.84380	68	
230.81731	70	
230.95098	78	
232.87126	72	
232.90456	70	
236.09232	66	
236.56508	100	
236.98165	86	
237.86919	74	
238.02833	90	
238.88738	70	
238.94251	114	
239.07529	182	
239.78763	116	
240.82163	366	1+
240.87652	106	
240.94103	2326	
241.78253	70	
241.87789	88	
241.89475	116	
241.94157	2570	
242.04013	86	
242.15674	76	
242.94239	6602	1+
243.78755	86	
243.83320	344	1+
243.87179	68	
243.88899	80	
244.93991	2248	1+
244.99334	84	
246.92630	78	
246.97842	124	
247.97104	88	
248.85018	244	1+
248.93733	104	
249.83297	94	
249.91661	68	
250.46422	80	
250.91936	78	
251.83428	80	
251.96861	68	
252.06623	90	
252.89522	72	
253.78636	76	
255.33222	70	
255.39504	82	
256.10031	66	
257.80101	132	
259.96027	70	
260.34203	112	
260.82774	452	1+
261.83110	378	1+
261.88249	96	
263.14726	80	
263.98227	176	
264.86423	126	
264.98492	80	
265.85117	196	1+
266.07127	90	
267.97143	66	
269.01365	88	
269.44891	98	
269.79976	142	
270.93864	82	
272.34515	72	
273.79747	122	
273.85696	78	
274.79556	74	
275.23001	68	
275.81792	68	
275.93740	78	
276.80512	70	
276.84354	156	
277.84769	80	
277.89907	186	
278.02988	82	
278.83523	74	
278.87204	68	
278.98855	76	
279.09193	704	1+
279.80008	68	
280.79084	76	
280.84775	208	1+
281.29503	78	
282.08521	78	
282.21859	86	
283.07019	78	
283.09592	82	
283.59624	88	
283.78474	74	
284.29295	198	
285.31077	94	
287.88491	196	
288.10483	70	
288.80818	70	
289.78964	74	
289.88231	166	
291.80599	136	
293.22105	70	
295.13578	114	
296.09441	78	
296.80881	286	1+
300.84818	82	
301.86488	76	
302.24880	74	
302.81452	132	
303.43709	76	
305.02845	76	
305.87163	204	1+
306.11424	70	
307.75129	70	
307.79769	134	
307.94771	98	
308.04910	76	
309.88595	76	
310.81393	66	
310.98675	76	
311.88367	68	
313.84621	154	
315.90196	70	
316.74703	76	
317.75110	78	
320.75508	74	
321.05360	76	
321.28263	106	
322.83832	70	
324.24104	106	
326.89392	222	1+
327.87031	104	
END IONS

###FS:    #m/z: 340.94059 #charge 1+
###MS: 112
###MSMS: 114
BEGIN IONS
TITLE=Cmpd 85, +MS2(340.9406), 28.0-35.0eV, 2.5min #114
RTINSECONDS=146.783
SCANS=112,114
PEPMASS=340.94059	1711762
CHARGE=1+
182.86546	80	
186.87521	76	
191.92426	210	1+
198.93635	86	
205.92042	220	1+
205.94999	84	
208.95894	94	
212.87986	118	
213.88047	188	
213.93878	1256	1+
214.88291	280	1+
214.89481	76	
215.93541	80	
217.85402	80	
219.87769	104	
222.94210	190	1+
224.49902	100	
225.87127	86	
225.92560	88	
227.94188	82	
228.08400	90	
228.88619	82	
230.45122	78	
230.88885	174	
231.82713	78	
231.88907	370	
231.94890	1386	1+
233.89744	216	
235.90606	78	
235.93711	106	
236.88448	138	
237.90312	88	
238.88611	110	
239.34470	90	
239.79069	130	
239.84889	334	
240.47240	116	
241.84597	120	
241.89892	84	
242.85038	146	
242.93969	112	
243.83311	248	
243.87171	86	
243.90052	86	
244.58572	90	
244.83224	144	
244.90864	106	
245.09964	102	
245.83042	94	
245.94129	82	
246.01836	94	
246.37102	78	
246.95146	88	
246.97773	172	
248.89751	328	1+
248.98855	132	
249.95820	582	1+
251.88470	80	
252.03507	80	
254.90903	140	
254.96533	884	1+
255.82276	84	
256.84954	76	
256.86290	126	
256.90336	168	
256.96301	192	
257.86021	76	
258.88018	76	
258.90983	88	
259.82946	96	
259.86752	152	
259.95687	206	
260.83489	700	1+
260.85304	100	
260.89525	94	
261.91761	86	
263.34852	86	
263.37644	88	
263.83879	80	
263.87535	88	
264.86223	136	
267.35686	102	
267.79306	76	
267.90918	102	
268.84326	352	
270.41948	78	
271.77382	92	
272.84716	100	
272.89635	224	1+
272.91726	200	
273.92243	118	
273.97661	156	
274.97694	124	
275.80173	140	
275.84327	94	
275.86905	146	
275.96988	86	
276.86022	514	1+
277.83960	84	
277.90926	76	
278.16311	80	
278.84549	332	
278.93922	94	
278.96726	146	
279.84600	248	
279.96253	120	
280.85098	178	
280.93482	92	
282.87679	126	
282.95951	88	
284.44629	84	
284.53162	98	
284.87136	76	
284.93102	82	
285.15950	78	
285.94822	174	1+
289.80830	84	
289.87737	78	
292.06381	78	
292.43959	82	
293.02993	76	
293.36003	94	
294.85716	78	
294.87985	114	
295.04052	100	
295.88715	88	
297.72123	86	
297.87309	116	
297.92231	88	
297.97346	146	
298.22371	78	
298.81316	78	
299.78670	242	
299.87309	324	1+
300.37119	88	
300.80589	78	
302.18912	82	
305.82020	80	
305.88459	124	
306.79812	84	
308.29681	82	
310.87803	112	
311.82539	82	
313.79288	82	
315.81473	100	
322.25852	78	
322.62417	94	
323.82952	78	
324.77831	84	
324.89337	146	
325.95211	84	
327.72785	80	
329.87426	94	
330.82327	130	
332.09074	86	
332.81559	84	
333.37163	90	
333.79792	78	
334.06475	96	
337.77792	88	
338.57728	98	
340.15835	94	
340.28536	110	
341.17183	92	
END IONS

###FS:    #m/z: 363.95664 #charge 1+
###MS: 112
###MSMS: 115
BEGIN IONS
TITLE=Cmpd 86, +MS2(363.9566), 28.0-35.0eV, 2.5min #115
RTINSECONDS=147.555
SCANS=112,115
PEPMASS=363.95664	856478
CHARGE=1+
178.94270	92	
182.86955	122	
184.93165	98	
189.86385	280	
191.85792	392	1+
196.01847	94	
196.88163	142	
200.87955	80	
201.94900	92	
207.94788	276	
208.88786	120	
209.94445	1516	1+
210.88530	392	
212.87814	1968	1+
212.90769	86	
215.89369	88	
222.95056	576	1+
222.96825	98	
224.95038	1234	1+
225.96986	230	
226.94711	10816	1+
226.96995	152	
226.98840	82	
227.10697	90	
227.92853	124	
228.84487	170	1+
228.89401	588	
228.90671	234	
228.94206	11982	1+
228.98096	80	
230.47890	80	
230.88957	2856	1+
231.91712	90	
232.89135	306	1+
234.93245	212	1+
237.06250	88	
239.06660	104	
239.95710	560	1+
240.82123	84	
240.93965	518	
240.95931	484	1+
241.88239	142	
241.93949	2934	1+
242.82605	92	
242.94148	1924	1+
242.96012	694	
243.82435	202	
244.14432	100	
244.82052	160	
244.95745	5834	1+
245.07857	98	
245.80043	242	1+
245.82015	114	
246.80363	206	1+
246.81730	96	
246.84249	82	
246.86019	82	
246.91921	80	
246.95313	6068	1+
247.03070	92	
248.80001	288	1+
248.89857	1352	1+
248.97470	88	
250.94931	142	
250.96732	138	
251.01112	110	
251.43083	106	
252.88959	104	
254.16177	82	
255.34780	92	
256.06077	88	
256.42024	92	
256.48730	92	
258.44564	110	
258.83458	132	
258.87805	82	
258.89379	96	
259.80562	104	
260.83592	206	
260.96970	300	
261.83445	92	
261.96823	202	
262.83160	132	
263.46997	84	
263.78726	110	
264.19598	80	
264.96427	152	
266.78483	82	
266.81421	664	1+
267.52348	100	
267.80630	254	1+
267.97252	1430	1+
268.04469	102	
268.84455	310	1+
268.95642	194	
269.00523	92	
269.88812	84	
269.96893	1078	
270.10512	86	
271.91293	134	
271.96013	110	
271.98032	102	
274.39030	92	
274.43428	82	
275.05695	80	
275.09215	202	1+
276.80876	140	
276.85424	350	1+
277.85585	238	1+
278.79713	158	
279.10575	378	1+
279.79119	802	1+
280.79413	678	1+
280.83701	128	
281.11354	262	1+
281.88682	256	1+
282.79179	118	
283.78630	132	
283.84645	412	1+
284.02604	80	
284.06302	80	
284.82300	180	
284.87286	132	
286.84361	136	
286.93288	86	
289.87136	112	
289.92007	152	
290.82012	100	
291.34035	92	
292.85927	84	
295.91662	308	1+
296.14501	92	
296.80551	158	
296.88508	86	
297.80987	140	
298.02420	80	
298.35705	88	
298.80299	878	1+
298.84942	80	
299.06404	96	
299.86926	102	
300.78798	190	
300.91109	86	
301.80088	150	
301.86258	166	
302.79360	132	
302.85830	94	
303.80932	80	
303.85598	844	1+
304.11313	84	
304.44549	96	
305.46386	84	
306.80127	94	
307.87501	82	
308.87507	124	
308.94832	82	
309.25246	80	
309.89189	86	
313.81839	236	1+
313.91678	100	
316.81316	458	1+
318.93229	164	
319.80815	138	
319.88018	84	
320.61609	114	
321.81253	336	1+
321.86678	322	
322.88131	154	
322.92584	418	1+
324.87634	84	
325.45908	96	
325.86731	406	1+
326.45536	102	
326.87199	350	1+
329.84752	106	
329.87424	90	
334.03091	86	
336.95060	90	
337.29513	84	
337.94942	80	
338.39683	80	
338.59091	84	
339.82708	96	
340.10640	80	
340.33522	100	
340.93794	364	1+
341.87516	130	
342.62706	80	
344.88994	88	
344.91730	96	
355.04712	84	
358.79216	114	
363.73328	206	1+
364.71415	84	
368.79398	106	
END IONS

###FS:    #m/z: 507.84570 #charge 1+
###MS: 116
###MSMS: 117
BEGIN IONS
TITLE=Cmpd 87, +MS2(507.8457), 28.2-35.2eV, 2.5min #117
RTINSECONDS=151.214
SCANS=116-117
PEPMASS=507.84570	269346
CHARGE=1+
196.01556	202	
198.89396	142	
209.94401	248	
214.88580	134	
215.88299	140	
216.90000	132	
224.04975	144	
226.94538	224	1+
232.89627	338	
238.06553	170	
252.05790	220	1+
252.07856	128	
253.91296	142	
256.88869	166	
259.86456	128	
260.82481	128	
260.88665	236	1+
261.87916	238	1+
262.38705	158	
264.93052	178	1+
269.88796	498	1+
271.86009	142	
272.80199	142	
272.85284	198	
273.85356	188	
274.84350	276	1+
276.86717	158	
279.88640	130	
280.14815	156	
280.85145	130	
284.90468	298	1+
285.86314	146	
287.03326	150	1+
287.85216	970	1+
288.78214	292	1+
289.88039	320	1+
290.86429	546	1+
292.01199	274	1+
293.87322	1008	1+
294.12923	160	
295.95199	138	1+
296.86099	146	
296.88321	148	
297.84781	452	1+
298.85174	328	1+
300.81188	142	
300.85576	166	
301.34032	144	
302.86019	154	
303.80795	164	
303.86886	828	1+
305.40811	136	
305.79703	138	
305.86333	1714	1+
307.88957	402	
308.14822	268	
308.87055	1084	1+
309.14484	200	
309.84380	238	
309.88502	328	
309.98728	166	
310.15864	720	1+
310.87746	208	
311.88408	2458	1+
312.82039	138	
313.87692	206	
314.86851	1408	1+
315.80673	176	
315.82779	236	
319.84630	134	
320.86241	190	
321.87976	184	
323.87313	144	
324.86033	158	
325.88125	198	
325.89828	160	
325.99318	144	
326.88215	2786	1+
327.80760	412	1+
327.89945	146	
328.80295	284	1+
328.87291	226	
329.89124	156	
329.90604	138	
330.88549	164	
331.87331	662	1+
331.89863	128	
332.88074	594	1+
333.84110	176	
334.87943	370	1+
334.89809	134	
335.36555	128	
335.83908	170	
335.88208	224	1+
335.90428	148	1+
336.95143	134	
337.87721	262	
338.85150	222	1+
338.88586	166	
339.83115	210	
339.88766	136	
341.85038	166	
343.87009	398	1+
346.78091	396	1+
348.76278	138	
348.89143	176	
349.75720	414	
349.89747	130	
350.76244	298	
350.88052	382	1+
350.94307	214	1+
352.91326	358	1+
353.85533	340	1+
355.89413	132	
361.86524	222	1+
362.36110	152	
363.79224	228	1+
363.86999	156	
364.88538	276	1+
365.77641	294	1+
366.18573	152	
366.83832	704	1+
367.71083	202	
367.77076	234	
368.71279	196	
368.73871	130	
368.77857	156	
368.84776	176	
368.89880	460	1+
369.71009	204	1+
369.83535	160	
371.19257	202	
371.71930	284	1+
371.80323	310	1+
372.79188	136	
373.89949	132	
374.77851	136	
374.81277	540	1+
380.71752	198	
381.72341	162	
381.83568	354	1+
382.71203	236	1+
384.82820	202	1+
384.85058	962	1+
384.88743	132	
385.76790	128	
386.72932	144	
387.76992	206	
387.84535	420	1+
389.19871	308	1+
390.72792	144	
390.78192	302	1+
390.83823	706	1+
390.90740	158	1+
392.82816	756	1+
393.79504	168	
394.78245	294	1+
394.82069	132	
394.90801	122	1+
395.86978	218	1+
397.73739	156	
398.03754	144	
398.72975	180	
399.77507	146	
399.84667	576	
400.78516	128	
401.72425	168	
402.86273	718	1+
403.80706	130	
403.86695	436	1+
405.76228	170	
405.86481	426	1+
405.91066	178	
406.79320	200	1+
407.73854	152	
407.86113	2126	1+
408.06422	134	
408.74986	446	1+
408.90415	190	1+
409.72346	454	
409.77941	146	
410.73184	560	1+
410.83980	656	
410.87224	176	
410.96069	128	
411.81640	178	
411.83595	978	1+
411.86266	138	
412.79460	186	1+
412.87979	128	
413.86832	208	
414.67973	138	
414.86569	144	
415.87150	444	1+
417.05454	138	
417.81989	138	
417.84904	258	1+
420.87956	500	1+
423.76763	148	
423.82716	202	1+
423.86771	694	1+
423.98702	154	1+
424.74852	830	1+
424.77824	230	
425.75109	700	1+
425.87570	142	
426.85816	1132	1+
427.70477	178	
427.73272	1178	1+
427.76270	212	
428.05616	170	1+
428.84846	1120	1+
428.89158	142	
428.98791	146	
429.70818	220	
430.74748	148	
430.84513	138	
431.86624	274	
432.69852	192	
432.87008	134	
439.89610	232	
440.89484	168	
444.87298	1658	1+
445.70951	170	
445.74459	260	1+
445.76781	140	
446.78294	194	
446.87538	532	1+
447.70931	404	
448.71184	186	
448.76402	184	
449.69686	156	
449.74640	484	1+
449.88052	528	1+
450.69886	264	
450.75067	476	1+
457.90406	238	1+
459.88704	344	1+
462.88133	522	1+
463.77955	238	1+
464.72496	132	
464.88859	172	
467.69259	202	1+
467.88854	888	1+
485.90568	234	1+
507.28176	136	
509.28120	140	
END IONS

###FS:    #m/z: 336.94547 #charge 1+
###MS: 116
###MSMS: 118
BEGIN IONS
TITLE=Cmpd 88, +MS2(336.9455), 28.0-35.0eV, 2.6min #118
RTINSECONDS=151.986
SCANS=116,118
PEPMASS=336.94547	59028
CHARGE=1+
103.11363	92	
182.87005	92	
183.86634	214	1+
193.44481	86	
198.02308	84	
203.96772	78	
205.04611	82	
209.94396	98	
210.89828	158	
211.94399	3900	1+
212.87831	826	1+
213.48665	114	
213.93966	1842	1+
214.10584	78	
214.92442	78	
215.89067	306	1+
215.93834	192	
217.87914	370	1+
217.93746	74	
218.37095	72	
221.08826	86	
222.95453	74	
223.96972	286	1+
224.03752	76	
224.96828	286	1+
227.94741	170	
228.06017	76	
228.90847	74	
228.93987	72	
228.96039	86	
229.83664	82	
229.95493	3980	1+
230.88856	1278	1+
231.95030	1176	1+
233.82959	180	
233.89832	110	
233.94721	284	
234.82529	162	
235.37585	74	
235.94885	156	
236.04712	80	
236.85306	72	
237.09778	82	
237.84241	88	
238.88724	94	
238.94955	182	1+
240.83376	134	
241.83929	204	
243.30657	104	
243.82966	128	
245.82984	76	
245.87972	80	
246.86066	90	
247.06147	80	
247.96588	886	
248.84903	86	
248.90049	376	1+
249.95956	738	1+
250.82924	394	1+
251.87610	94	
251.95685	126	
252.07973	374	1+
252.45602	72	
252.89033	92	
252.97116	1768	1+
253.02990	100	
253.90843	316	
254.96580	902	1+
255.07431	120	
256.07960	76	
256.20640	72	
256.87136	188	1+
256.91576	322	1+
256.94779	74	
257.83608	94	
257.89745	74	
257.96238	122	
258.84623	396	1+
259.95616	78	
260.94297	92	
260.98667	72	
261.83413	124	
262.83279	90	
262.93210	74	
264.16806	88	
264.86417	116	
265.10098	76	
265.89707	106	
266.99788	72	
267.82969	84	
268.83988	922	1+
269.91466	74	
270.98494	272	
271.91780	248	1+
272.88443	78	
272.97435	110	
273.79276	172	1+
273.86861	94	
274.04180	90	
274.86988	148	
274.90144	118	1+
275.81899	90	
275.85953	114	
276.85340	370	
276.93782	110	
277.40190	76	
277.83573	556	1+
277.86922	150	
278.42946	76	
278.83784	380	1+
278.91311	88	
279.07508	84	
279.09826	120	
279.86578	222	1+
279.89347	94	
280.99833	74	
281.05295	148	
281.22911	76	
283.01928	86	
283.86076	108	
285.85043	304	
285.87568	82	
286.55226	82	
286.84949	1018	1+
288.85797	212	1+
288.91233	88	
289.95649	86	
290.44420	82	
290.78737	76	
290.86019	120	
291.14338	86	
291.40972	84	
291.85189	80	
291.88344	72	
292.43951	98	
292.83242	86	
292.85432	142	
293.10706	128	
293.85670	238	1+
294.00076	130	
294.10919	72	
295.99097	142	
296.23547	96	
296.85690	112	
297.10711	80	
297.81246	90	
297.96630	110	
298.04339	78	
298.27453	78	
298.92366	74	
299.87026	292	1+
305.86181	104	
305.94248	80	
307.88727	164	
308.93945	84	
309.80802	86	
309.86697	504	1+
311.33986	88	
312.08783	74	
312.87816	98	
312.89944	78	
313.86351	190	1+
315.42637	116	
315.44608	90	
315.86830	212	1+
319.95912	72	
320.13900	78	
320.83036	76	
320.84473	126	
322.94852	84	
323.03893	72	
323.88798	180	1+
324.83799	88	
325.75032	100	
327.28161	88	
328.88665	114	
329.84772	80	
329.86979	78	
331.91362	76	
333.79977	80	
334.84393	80	
338.03989	84	
338.13702	72	
338.53435	106	
340.89064	100	
342.32952	84	
END IONS

###FS:    #m/z: 359.96134 #charge 1+
###MS: 116
###MSMS: 119
BEGIN IONS
TITLE=Cmpd 89, +MS2(359.9613), 28.0-35.0eV, 2.6min #119
RTINSECONDS=152.759
SCANS=116,119
PEPMASS=359.96134	51128
CHARGE=1+
48.49324	86	
183.93655	84	
186.92386	88	
195.01232	94	
200.95063	78	
203.92764	84	
209.94437	932	
211.93391	78	
212.44887	106	
214.89717	82	
222.95324	698	1+
223.10915	82	
224.94938	874	1+
225.86637	86	
226.84893	76	
226.89454	138	
226.94744	6882	1+
227.05115	102	
227.39330	96	
227.92709	76	
228.94266	6378	
229.94369	256	
230.92098	76	
231.11700	80	
231.48482	84	
231.93533	96	
232.94243	76	
234.96259	88	
235.38516	98	
239.09417	82	
240.39652	82	
240.93963	668	1+
240.96350	576	1+
241.78542	112	
242.95921	702	1+
243.78558	128	
244.36676	82	
244.95737	4086	1+
245.39291	76	
245.94165	144	
245.98108	84	
246.80724	190	
246.95304	4714	1+
247.98090	94	
248.80484	184	
249.90281	84	
250.70902	100	
250.95178	182	
250.97204	106	
251.27521	78	
252.95213	204	
254.03115	84	
254.08207	76	
258.82848	82	
258.97241	324	
260.94470	102	
260.97063	132	
262.38903	102	
262.92009	80	
262.95584	76	
264.81843	146	
264.84802	102	
264.95311	76	
265.09113	104	
265.81512	152	
265.97268	296	1+
266.04357	92	
266.81742	146	
267.81061	88	
267.84311	130	
267.87700	86	
267.97027	656	1+
267.99980	140	
268.79855	262	1+
269.46097	100	
269.96728	504	1+
270.14081	84	
271.09806	78	
272.92440	100	
273.86486	80	
273.97099	188	
275.10784	80	
275.12213	80	
276.80656	84	
276.92129	92	
277.37104	86	
277.80756	160	
277.86238	86	
277.93191	76	
278.80143	154	
278.88137	82	
279.06477	78	
279.11152	78	
279.91700	204	1+
280.79185	704	1+
280.83687	116	
280.90430	248	1+
281.98539	78	
282.11752	114	
282.78778	224	1+
283.62266	80	
283.84198	90	
283.89796	94	
283.98484	190	1+
284.82358	118	
285.03623	102	
285.78950	112	
287.39074	86	
290.94422	104	
291.80285	110	
293.90494	76	
293.93662	88	
294.38093	102	
294.85578	100	
294.88680	90	
295.48999	102	
295.81814	110	
297.80617	86	
297.83248	78	
298.80274	1066	1+
299.86653	94	
300.43059	84	
300.80649	158	
303.80799	96	
303.93993	106	
304.73485	84	
304.81184	82	
305.13793	76	
306.89142	92	
308.33765	78	
308.76285	84	
309.80028	76	
309.81322	96	
310.95867	76	
310.99997	98	
311.32462	78	
312.80376	84	
313.81243	172	1+
313.95814	88	
314.96422	94	
315.94775	94	
316.81356	78	
317.81698	76	
318.08701	102	
318.42568	98	
320.38063	92	
321.81537	200	1+
322.88071	100	
322.92631	188	
325.14212	102	
328.89160	76	
329.83154	278	1+
333.94338	76	
336.94888	130	
337.93898	330	1+
338.87250	156	
339.82469	126	
340.91306	78	
341.95920	98	
342.63849	104	
342.80181	80	
346.41714	90	
349.94895	102	
351.82492	88	
352.78822	90	
354.95000	96	
358.20169	126	
358.40787	90	
359.21506	84	
360.07425	92	
360.17690	78	
362.77529	80	
END IONS

###FS:    #m/z: 507.84535 #charge 1+
###MS: 120
###MSMS: 121
BEGIN IONS
TITLE=Cmpd 90, +MS2(507.8454), 28.2-35.2eV, 2.6min #121
RTINSECONDS=156.423
SCANS=120-121
PEPMASS=507.84535	256930
CHARGE=1+
89.11876	264	
196.01377	318	1+
209.94245	288	1+
210.03252	276	1+
214.88771	284	
215.88221	128	
223.04725	216	1+
223.97396	386	1+
227.95408	130	
232.89531	580	1+
236.82788	130	
236.88683	162	
238.07744	142	
251.85309	144	
254.10203	114	
259.86358	148	
262.88454	164	
266.16844	244	1+
266.88556	240	1+
267.78134	148	
272.85292	284	1+
273.79388	124	
275.81008	130	
278.83460	124	
279.11129	286	1+
284.89593	158	
285.85758	144	
286.89395	138	1+
287.85156	924	
288.33879	228	1+
288.87604	508	1+
289.84906	132	
290.13237	254	
290.86539	342	1+
291.85323	114	
292.86284	132	
293.87467	1164	1+
295.85133	414	1+
295.87923	490	1+
296.88318	342	1+
297.98928	124	
300.81175	138	
300.84103	500	1+
303.84942	172	
303.86750	620	
304.79057	124	
304.84284	126	
305.80902	144	
305.86276	1468	1+
305.88265	188	
307.19084	144	
307.88931	384	
308.14116	976	1+
308.38020	244	1+
308.79113	132	
308.80931	244	1+
308.84525	122	
308.87191	862	
309.38172	144	1+
309.88711	164	
309.98428	222	1+
310.15964	464	1+
310.79212	132	
310.88574	168	
311.88329	2436	1+
312.37848	182	
313.81225	154	
314.86436	714	1+
314.89526	222	
315.37086	124	
318.81233	240	1+
319.90916	138	
320.87006	130	
321.86602	190	
322.88406	116	
323.35702	256	1+
323.87428	400	1+
325.84687	118	
325.90094	322	
326.88207	2424	1+
327.37905	162	
328.83216	416	1+
328.86910	204	
329.83534	310	1+
329.87049	162	
330.16690	192	
330.78749	114	
330.87514	122	
330.89196	132	
332.87446	524	1+
332.90052	116	
333.77426	184	1+
334.90134	126	
335.83979	274	
335.88822	118	
336.79150	116	
336.81827	138	
336.87619	654	1+
337.81419	132	
338.81019	288	1+
339.82109	262	1+
339.88049	214	1+
343.16343	170	1+
343.80611	118	
343.87487	198	
345.00724	134	
345.83810	132	
346.86725	140	
347.77499	278	
347.89487	136	
348.79618	230	1+
348.84050	142	
349.75352	126	
349.77146	304	1+
349.88247	134	
350.83533	130	
350.88278	398	1+
351.71628	196	1+
351.85561	126	
352.03437	174	
352.72019	158	1+
352.81582	122	
352.90924	554	1+
353.17200	160	1+
353.80025	166	1+
353.85372	416	1+
354.71469	212	1+
355.84449	148	
355.89528	156	
357.37034	200	
357.80462	146	
362.88629	150	
363.79353	118	
363.87897	148	
364.78465	476	1+
364.86931	134	
366.45839	120	
366.73817	142	
366.83832	302	
367.19126	162	
367.70731	244	1+
367.76662	394	1+
367.84652	134	
368.83315	512	1+
369.71061	138	
370.78125	176	
370.80295	282	1+
370.89241	182	1+
372.17935	128	
373.72168	358	1+
373.80446	118	
374.72846	250	1+
376.78816	352	1+
376.81738	264	1+
377.74039	178	1+
377.86898	128	
378.76646	192	1+
379.88960	166	1+
380.72010	208	1+
381.83141	122	
382.41983	114	
382.85337	144	
383.71501	120	
383.80492	148	
384.82562	218	1+
384.85173	970	1+
385.77439	258	1+
385.79965	128	
386.86195	304	1+
387.77029	314	1+
387.84507	334	1+
388.79745	142	
389.20210	298	
389.79404	124	
390.84247	880	1+
391.91584	150	1+
392.71975	138	
392.82511	562	1+
393.72191	142	
393.73776	284	1+
395.76577	246	1+
395.86854	258	1+
396.15294	118	
396.73278	126	
396.76759	160	1+
396.81583	124	
396.85650	120	
398.72876	496	1+
399.84955	494	1+
402.73559	292	1+
402.79930	192	1+
403.87152	232	
404.86772	358	1+
405.11913	122	
405.78412	296	1+
406.85788	144	
407.73848	368	1+
407.82881	142	
407.86853	728	
408.76587	208	1+
408.79697	326	1+
408.85502	1296	1+
409.72236	544	
409.90535	224	1+
410.83421	1292	1+
412.72956	306	1+
413.88013	188	
414.76969	172	1+
414.87626	154	
415.84192	210	
415.86918	116	
416.75724	116	
419.80009	178	
421.88121	208	
422.86665	1042	1+
423.74546	190	
423.77189	254	
423.79193	178	
423.87129	656	1+
424.76328	226	
425.75441	834	1+
425.83744	168	
426.86420	1206	1+
427.73377	636	
427.94072	130	
428.74373	1042	1+
428.84847	742	1+
429.70266	252	1+
429.74188	626	1+
429.76661	114	
429.82271	136	
430.84298	158	1+
430.86637	594	1+
431.76225	146	
431.80759	120	
431.86709	410	1+
433.72347	128	
433.85576	282	
434.88620	138	
435.71251	316	1+
438.88894	328	1+
439.89210	280	1+
443.69133	146	
444.75944	132	
444.87309	1122	1+
445.74653	254	
446.67774	130	
447.71576	490	1+
448.75356	264	1+
448.77310	122	
449.87592	550	1+
450.69770	122	
450.74596	310	1+
451.86547	140	
453.72277	128	
455.78835	212	1+
457.90031	274	1+
460.89150	140	
462.88441	630	1+
464.88460	120	
465.72320	174	
466.80632	226	1+
467.88711	752	1+
468.77452	144	1+
485.89768	432	1+
486.78737	124	
509.29048	132	1+
509.83251	122	
509.86396	138	
511.77053	236	1+
END IONS

###FS:    #m/z: 336.94553 #charge 1+
###MS: 120
###MSMS: 122
BEGIN IONS
TITLE=Cmpd 91, +MS2(336.9455), 28.0-35.0eV, 2.6min #122
RTINSECONDS=157.195
SCANS=120,122
PEPMASS=336.94553	60484
CHARGE=1+
130.61497	84	
141.91899	74	
182.86433	154	
185.00502	72	
192.96861	72	
196.88237	78	
207.97066	84	
208.88086	72	
210.88438	152	
211.88917	100	
211.94393	4598	
212.87936	920	1+
212.94613	152	
213.84901	74	
213.93781	1890	1+
214.88249	526	1+
215.88755	440	1+
217.84315	84	
217.88402	332	1+
218.84061	96	
219.53920	90	
221.93802	74	
222.95619	104	
223.89660	88	
223.96543	128	
224.97757	112	
227.95199	132	
228.89519	702	1+
229.84034	74	
229.95457	3326	1+
230.88948	1670	1+
231.95010	2176	1+
232.88431	76	
232.89612	298	1+
233.87673	76	
233.89877	250	1+
233.94739	108	
234.11000	74	
234.82504	186	
235.39081	90	
235.94513	92	
236.02796	72	
238.06796	80	
238.88907	78	
238.94406	168	
239.44361	102	
239.90353	122	
240.83287	78	
240.92032	88	
241.00203	80	
241.33199	74	
241.84015	194	
241.87422	84	
242.84199	74	
243.82019	80	
243.88928	86	
244.95573	78	
246.97656	82	
247.96695	782	1+
248.08211	76	
248.90028	556	1+
248.98595	76	
249.82767	414	1+
249.96019	836	1+
250.83080	358	1+
250.94893	170	
251.07088	154	
251.87507	78	
252.07569	74	
252.83956	150	
252.97053	2082	1+
253.80797	72	
253.84810	116	
253.90339	210	
254.01148	78	
254.88713	124	
254.90950	82	
254.96265	1134	1+
256.84941	120	
256.88737	78	
258.39240	82	
258.84840	440	1+
260.93102	72	
261.97752	138	
262.83997	86	
262.94989	72	
263.42641	88	
263.83447	72	
264.84101	160	1+
264.87369	100	
265.08616	106	
267.83989	914	1+
268.38192	102	
268.84188	792	1+
269.12048	84	
269.59823	90	
270.98169	394	1+
271.11030	88	
271.91544	366	1+
272.84587	100	
272.88767	146	
273.84112	78	
273.97257	78	
274.86234	114	
274.96208	78	
275.39336	102	
276.85593	480	1+
277.83383	74	
278.83683	140	
278.86566	128	
279.84797	206	1+
279.94793	106	
280.86885	86	
280.95739	92	
284.36591	162	
284.38424	72	
284.81912	76	
285.84619	1174	1+
286.84864	1020	1+
288.88716	76	
289.78746	76	
289.84173	84	
290.79126	92	
290.87977	80	
291.85905	106	
292.80298	126	
292.87854	78	
293.35574	74	
293.99909	146	
294.41036	92	
294.61273	84	
294.89122	84	
295.18624	76	
295.97166	90	
296.80916	104	
296.97809	72	
297.81457	82	
298.12609	72	
298.31421	104	
299.87390	124	
301.93950	100	
302.01619	82	
302.85789	86	
303.87124	82	
305.86401	272	1+
306.77455	74	
307.89818	86	
308.38316	84	
309.86385	80	
309.97629	72	
310.87562	126	
312.81475	72	
312.93193	76	
313.88263	80	
317.73056	152	
318.41896	76	
320.95459	82	
321.28054	94	
322.13476	78	
324.89541	70	
325.89668	74	
326.89252	118	
328.37530	78	
330.81865	74	
330.90304	78	
331.40821	72	
334.33624	78	
335.38344	80	
336.21607	74	
336.83764	90	
336.94586	78	
337.82770	74	
338.80294	102	
338.97048	72	
338.99532	72	
339.82781	74	
339.87779	76	
340.83189	78	
341.94550	78	
END IONS

###FS:    #m/z: 359.96116 #charge 1+
###MS: 120
###MSMS: 123
BEGIN IONS
TITLE=Cmpd 92, +MS2(359.9612), 28.0-35.0eV, 2.7min #123
RTINSECONDS=157.967
SCANS=120,123
PEPMASS=359.96116	48832
CHARGE=1+
129.85119	100	
168.49860	98	
177.92916	82	
187.93446	82	
194.51537	86	
204.08702	86	
205.93137	102	
209.94460	1136	1+
210.88752	82	
212.12706	78	
214.88138	88	
215.38530	82	
221.88868	80	
222.95269	636	1+
223.41846	82	
223.88706	78	
224.95013	984	1+
226.94745	8274	1+
226.96992	174	
227.93060	214	
228.18603	94	1+
228.94229	6914	1+
230.00314	106	
231.80260	104	
232.09303	106	
232.84428	90	
233.95768	88	
234.92955	136	
234.94548	118	
236.42253	100	
236.84188	78	
238.05871	104	
238.42816	96	
238.98383	92	
239.89959	158	
240.10311	78	
240.93977	648	1+
240.96325	418	
241.71376	74	
241.87788	76	
241.89498	92	
242.88999	78	
242.96120	306	
243.98328	80	
244.95692	3276	1+
245.94242	178	
246.85521	116	
246.95389	3762	1+
247.87678	74	
248.80611	194	
250.79270	82	
250.96984	128	
251.83323	204	1+
252.95139	234	
252.97360	92	
253.85299	74	
255.92903	84	
257.88617	158	
258.11621	82	
258.83586	166	
259.36640	90	
259.80161	116	
260.82979	126	
260.94085	76	
260.96842	194	
262.96230	74	
264.81985	148	
264.98517	76	
266.81182	172	
266.86694	128	
267.13021	80	
267.83274	100	
267.91344	74	
267.97395	526	
268.81059	110	
268.88095	86	
268.95812	104	
269.96811	540	1+
271.45417	124	
271.84157	114	
273.80919	202	1+
273.96966	186	
274.42382	86	
274.81150	238	1+
275.92125	78	
275.97086	196	1+
276.04555	74	
276.85199	120	
276.88275	80	
277.08691	92	
277.81049	108	
277.93175	76	
278.84107	504	1+
279.10450	110	
279.86977	180	
279.96149	128	
280.10167	86	
280.79242	878	1+
280.92633	98	
281.85374	116	
281.99041	128	
282.11338	76	
282.87513	76	
283.09991	82	
283.42934	126	
284.42571	92	
284.90218	98	
285.96590	204	1+
286.80433	82	
286.92451	78	
287.93219	96	
290.32591	222	1+
290.90264	84	
291.54174	74	
291.78327	112	
291.91928	82	
292.90513	96	
293.10119	78	
293.11948	76	
293.85024	224	1+
293.88027	178	1+
294.36843	80	
294.86778	132	
295.38239	76	
296.80802	182	
297.81109	102	
298.80296	958	1+
299.90528	86	
302.84462	76	
304.98350	112	
306.88580	122	
306.92820	166	
307.13349	84	
309.80025	204	1+
309.92749	86	
310.92821	104	
311.12872	118	
312.31576	76	
312.36323	76	
314.81816	78	
316.81574	328	
317.42705	90	
319.83392	80	
321.81766	250	1+
322.87523	78	
322.92744	74	
324.88999	114	
326.79502	78	
326.89524	78	
327.06601	76	
327.75029	84	
328.37340	104	
329.61567	78	
330.80724	76	
333.44107	84	
333.99057	74	
336.03376	86	
337.94693	128	
340.93697	170	
342.35421	86	
344.89668	78	
346.86530	90	
347.73275	74	
349.17411	78	
351.94688	104	
356.32792	82	
357.21153	110	
357.78862	110	
360.86552	122	
361.00198	76	
361.95228	76	
362.15296	102	
362.79852	84	
END IONS

###FS:    #m/z: 322.93006 #charge 1+
###MS: 124
###MSMS: 125
BEGIN IONS
TITLE=Cmpd 93, +MS2(322.9301), 28.0-35.0eV, 2.7min #125
RTINSECONDS=161.661
SCANS=124-125
PEPMASS=322.93006	4224098
CHARGE=1+
183.84464	72	
183.87096	96	
187.86034	78	
189.91759	90	
192.86131	74	
198.89512	82	
199.88934	138	
200.40947	72	
200.84276	82	
200.88722	106	
202.86806	84	
205.94868	152	
209.94224	264	1+
211.83003	96	
212.90057	76	
214.46220	78	
215.82514	86	
222.87885	86	
222.95949	228	1+
224.42741	76	
224.94575	86	
225.86250	76	
226.78794	88	
226.89472	190	1+
226.99714	74	
227.93087	196	
228.90471	72	
230.83679	170	
230.85254	82	
230.88784	252	1+
232.89391	84	
233.82994	80	
233.93327	104	
234.89756	76	
235.15540	80	
235.38893	104	
235.82634	76	
236.01218	108	
237.01210	78	
237.04399	76	
237.79173	72	
239.07673	70	
239.39586	88	
240.82228	310	1+
240.94042	2932	
241.94207	2388	
242.00807	94	
242.82179	134	
242.94211	7380	1+
243.02703	86	
243.81953	96	
243.87653	92	
244.05023	72	
244.82858	212	
244.94003	1868	1+
246.06848	76	
246.94190	96	
246.97542	434	1+
247.85861	114	
248.83013	92	
248.85890	124	
248.95098	92	
249.04007	82	
249.85056	76	
249.92657	94	
250.95045	78	
250.96983	90	
251.07508	84	
251.91025	78	
252.43068	106	
252.91873	82	
254.43619	72	
255.80750	72	
256.39673	102	
256.90113	138	
257.39273	80	
258.83136	360	
259.06975	70	
259.85608	72	
260.82831	84	
261.34170	72	
261.48262	96	
261.83048	170	
262.35130	88	
262.83157	596	1+
263.05363	88	
263.33862	82	
263.85529	192	1+
266.15333	80	
266.86651	70	
267.79072	88	
268.95924	124	
270.41521	92	
270.90642	80	
271.85477	190	1+
272.12221	92	
272.80444	76	
275.42585	88	
275.81299	126	
276.85822	98	
277.09114	74	
278.08747	124	
278.59528	88	
278.85977	78	
279.09252	766	1+
279.82446	340	1+
280.83057	206	1+
281.93171	86	
282.86330	80	
282.90170	100	
282.96664	118	
283.07599	100	
284.29686	450	1+
284.79054	70	
284.85324	110	
284.88049	100	
284.92291	96	
285.86479	70	
286.24890	82	
287.79443	76	
288.50535	70	
288.79562	80	
288.98729	80	
289.78869	126	
289.88344	122	
290.88365	74	
291.80260	146	
292.79714	88	
293.82302	76	
294.85346	224	1+
294.87420	100	
295.98852	70	
299.78620	182	
300.12231	74	
300.81520	134	
302.86313	94	
303.86292	86	
304.18048	86	
304.81283	90	
304.95967	78	
305.01540	82	
305.74281	76	
305.87394	76	
306.85948	128	
307.43710	84	
307.80059	190	
307.89853	108	
308.90312	72	
309.37142	76	
310.35897	72	
310.82686	76	
311.87976	78	
313.20620	70	
315.91068	92	
317.76200	76	
319.16457	70	
319.46496	90	
320.83139	116	
321.94753	82	
322.05121	70	
323.76323	78	
323.99323	72	
324.84468	72	
324.87544	72	
325.89452	156	
326.89481	94	
END IONS

###FS:    #m/z: 340.94069 #charge 1+
###MS: 124
###MSMS: 126
BEGIN IONS
TITLE=Cmpd 94, +MS2(340.9407), 28.0-35.0eV, 2.7min #126
RTINSECONDS=162.433
SCANS=124,126
PEPMASS=340.94069	1559644
CHARGE=1+
183.87188	152	
192.89211	72	
195.89484	74	
202.88102	166	
205.88031	72	
205.97335	120	
209.94701	72	
212.97362	78	
213.87723	420	1+
213.93941	1818	
214.92886	92	
214.95291	108	
215.93741	160	
216.93778	78	
217.82750	86	
217.88340	178	
217.93744	170	
220.88010	134	
221.89780	82	
223.96037	72	
224.04470	72	
224.79178	76	
224.95543	86	
224.96758	74	
226.86039	78	
226.89891	136	
227.93140	104	
228.98643	78	
229.40457	90	
229.83900	134	
229.85863	78	
230.41369	78	
230.88951	130	
231.89180	92	
231.95117	1510	1+
232.89221	352	1+
233.84467	78	
233.94762	196	
234.12648	78	
235.15551	72	
235.89102	118	
236.00941	86	
237.16035	72	
237.87276	78	
238.88346	76	
239.43196	92	
239.78990	114	
239.90363	76	
240.83245	318	
240.93931	80	
241.83920	570	1+
244.83153	124	
245.85304	332	1+
246.97384	106	
248.44144	78	
248.90084	206	
248.93704	82	
249.38285	92	
249.79420	74	
249.96212	290	
251.84787	78	
251.91040	78	
253.51884	104	
254.90517	136	
254.96604	1028	1+
255.73465	82	
256.85214	144	
256.96580	244	
257.83118	126	
257.84378	396	1+
258.11619	84	
258.84715	420	1+
259.95628	306	1+
260.83492	796	1+
261.48047	76	
261.83949	520	1+
262.89230	80	
262.92586	198	
262.96407	146	
263.48975	78	
263.84285	212	1+
264.55941	80	
264.88131	74	
265.99019	174	1+
266.14950	88	
266.86121	84	
268.80437	80	
268.84193	516	1+
268.87666	86	
268.95127	138	
269.90674	72	
270.81884	230	1+
271.84666	86	
272.13229	90	
272.84195	86	
272.97600	128	
273.79724	164	
273.94616	98	
274.86420	126	
274.89738	118	
275.37062	96	
275.81339	110	
275.94935	96	
276.85485	516	1+
277.02144	72	
277.96645	74	
278.84723	518	
278.87190	116	
278.96178	194	1+
279.85572	318	
279.87381	82	
279.92088	88	
280.84419	80	
280.93810	76	
282.04610	138	
282.09245	90	
282.97372	104	
283.39739	72	
284.85548	74	
289.42784	74	
289.83344	86	
291.21675	80	
292.05355	72	
292.87431	90	
293.85277	114	
294.65905	86	
294.85296	74	
296.62895	90	
296.86866	154	
297.06047	74	
297.97472	316	1+
298.80082	74	
298.84434	186	1+
299.00139	114	
299.78580	72	
299.87024	222	
299.88742	114	
302.90674	76	
302.94861	112	
303.12695	130	
303.93999	78	
307.80108	76	
307.88550	120	
310.83097	74	
310.93509	76	
311.95971	92	
312.80620	130	
312.94729	90	
318.75630	74	
319.88643	72	
322.06210	72	
323.96216	74	
324.89643	104	
325.14339	76	
326.16259	72	
326.89931	82	
328.01044	72	
328.88261	72	
328.94972	76	
330.76103	190	1+
330.81052	126	
336.80835	86	
337.77601	96	
338.76257	72	
341.34865	102	
341.92064	80	
342.50656	92	
343.96237	72	
345.75722	78	
346.20702	94	
END IONS

###FS:    #m/z: 363.95667 #charge 1+
###MS: 124
###MSMS: 127
BEGIN IONS
TITLE=Cmpd 95, +MS2(363.9567), 28.0-35.0eV, 2.8min #127
RTINSECONDS=163.205
SCANS=124,127
PEPMASS=363.95667	730892
CHARGE=1+
72.20057	112	
189.47589	82	
189.86130	320	
191.04619	82	
191.85699	626	1+
191.95600	138	
196.89483	104	
197.89004	90	
200.94892	92	
207.87430	378	
207.95199	286	1+
209.86875	88	
209.94370	1468	1+
210.88330	336	
212.87835	2226	1+
215.88114	84	
221.85780	114	
222.95233	246	
223.94872	1636	1+
224.95047	1200	1+
225.12866	112	1+
225.88219	134	
225.96940	196	
226.39072	92	
226.89770	112	
226.94759	9832	1+
227.01007	98	
227.06099	214	1+
227.92974	196	
228.64841	78	
228.89310	496	1+
228.94250	11086	1+
229.07211	214	1+
230.16288	84	
230.83089	268	1+
230.88926	2880	1+
233.89062	118	
234.88318	230	
235.12658	90	
235.43261	82	
235.46454	124	
237.06420	90	
238.46607	108	
238.94102	122	
239.78760	82	
240.82362	204	
240.90442	178	1+
240.93922	700	
240.96251	276	
240.99087	102	
241.82123	80	
241.84158	114	
241.93923	1546	1+
242.88329	90	
242.94112	1020	1+
242.95978	368	1+
243.82972	212	
244.81901	192	
244.89038	96	
244.95729	7176	1+
245.83081	120	
245.94172	286	
246.43218	90	1+
246.82289	112	
246.95280	5928	1+
248.03705	90	
248.90055	1022	1+
250.89870	268	
250.94670	114	
250.97118	218	
252.89256	120	
253.45024	78	
253.90389	418	1+
253.92158	80	
255.35579	84	
258.83126	210	
259.02314	86	
260.80216	80	
260.83332	78	
260.97043	370	1+
261.74270	90	
261.83713	186	
262.83219	162	
263.03584	174	1+
263.82159	250	1+
263.97667	84	
264.91299	86	
265.97531	274	1+
266.81391	264	1+
267.01322	110	
267.04998	102	
267.97363	782	1+
267.99393	104	
268.81818	130	
269.80963	86	
269.96782	1434	1+
270.40738	142	
271.51086	100	
271.91694	128	
271.95610	78	
273.42410	92	
274.81046	194	1+
274.92679	102	
275.36643	86	
275.42997	100	
275.91853	228	1+
276.80582	86	
278.79632	120	
279.10381	196	
279.78953	760	1+
279.84763	122	
279.98079	82	
280.03212	96	
280.11049	96	
280.86266	92	
281.09526	86	
282.59821	78	
282.79023	154	
283.16381	80	
283.79384	234	
283.96910	122	
284.82126	244	1+
284.86415	118	
285.84610	316	1+
285.98744	106	
288.91858	80	
289.45735	88	
289.80042	88	
289.86407	84	
291.83934	86	
292.10075	176	
292.18601	96	
292.99619	96	
293.84429	96	
293.92603	82	
294.92901	92	
294.98162	84	
295.80488	372	1+
295.85982	86	
295.92695	172	
296.80855	314	1+
296.89336	86	
298.80368	582	1+
300.03106	90	
300.80199	336	
300.85648	80	
300.92129	148	
301.79859	190	
301.86038	290	
302.86296	138	
303.80724	126	
303.85749	1352	1+
305.83113	78	
306.47175	92	
306.89475	100	
307.13141	80	
307.81610	90	
307.85710	120	
309.87254	148	
310.81148	82	
310.91743	82	
311.15133	80	
313.55817	84	
313.87344	78	
314.81778	144	
316.80939	482	1+
318.92964	84	
321.82078	296	
321.86430	262	1+
322.92870	436	1+
323.80513	160	1+
326.87095	568	1+
327.90176	102	
327.93268	102	
328.82149	136	
332.01871	92	
333.62278	88	
334.30488	102	
336.94124	82	
337.96108	80	
338.94140	120	
340.94140	402	
342.82047	88	
343.22527	90	
345.76604	80	
346.58197	84	
350.37309	102	
350.83043	92	
352.77998	138	
354.73838	142	
356.82662	104	
363.62437	80	
363.89609	84	
367.88880	98	
END IONS

###FS:    #m/z: 322.92999 #charge 1+
###MS: 128
###MSMS: 129
BEGIN IONS
TITLE=Cmpd 96, +MS2(322.9300), 28.0-35.0eV, 2.8min #129
RTINSECONDS=166.91
SCANS=128-129
PEPMASS=322.92999	4162854
CHARGE=1+
87.46423	80	
89.08027	68	
138.60935	64	
192.89042	116	
196.88946	72	
198.93041	146	
200.83423	66	
201.04445	128	
205.01608	92	
205.43293	106	
205.94997	332	1+
206.91944	86	
208.01226	82	
209.92060	74	
212.83139	82	
215.87771	72	
216.85135	78	
220.87826	108	
221.06841	108	
221.94307	138	
222.38638	80	
223.96479	88	
224.96037	204	
225.91969	78	
226.89193	68	
226.90992	74	
227.81651	216	1+
230.37639	64	
230.83141	80	
230.84467	92	
230.89087	120	
231.00134	62	
234.84288	64	
235.03704	72	
235.82493	90	
235.88019	126	
237.81329	108	
238.88383	84	
238.97441	82	
239.78783	68	
240.82473	110	
240.89152	64	
240.94104	2724	
241.37400	84	
241.93952	8420	1+
242.82007	440	1+
242.94166	5908	1+
243.88137	140	
244.78853	92	
244.88558	70	
244.94042	1702	1+
245.82593	84	
245.87843	64	
246.01648	76	
246.97410	200	
247.24481	72	
248.84250	128	
248.89071	110	
248.94481	72	
250.96825	66	
251.10191	74	
252.04098	72	
252.87553	64	
253.09058	70	
253.82544	68	
254.86761	142	
256.03726	84	
256.89501	122	
258.89629	86	
259.83744	72	
260.71065	100	
260.83118	224	
260.84704	380	1+
260.86565	80	
260.99430	68	
261.83319	200	
261.91833	252	1+
262.13829	102	
262.83079	258	
263.01418	66	
264.04028	66	
264.05823	82	
266.07542	66	
266.56433	84	
266.62271	66	
266.79088	72	
266.95133	76	
268.78815	66	
269.36425	74	
269.84941	238	
271.35526	94	
272.80515	68	
273.79987	156	
273.84700	72	
274.84542	72	
275.80728	154	
276.84267	232	1+
277.07463	80	
278.09462	86	
279.02773	68	
279.09369	632	1+
279.84616	106	
279.90669	80	
280.04004	68	
280.79876	80	
281.11292	90	
282.08055	68	
282.89094	68	
284.29456	350	
284.87808	134	
286.30116	64	
286.78304	72	
286.86222	152	
287.35461	88	
288.00468	62	
289.83664	112	
290.86278	94	
290.89200	78	
291.82072	78	
294.86321	282	1+
295.80500	66	
295.88924	92	
296.76835	72	
296.81285	66	
296.93362	82	
297.09014	84	
297.78926	70	
298.83679	90	
299.16366	62	
299.78854	62	
300.34779	68	
301.86683	74	
302.88705	90	
302.94307	72	
304.96180	80	
305.81394	80	
306.06727	82	
306.88343	266	1+
307.80329	76	
307.88949	180	1+
308.22119	82	
308.32303	70	
308.87067	72	
310.04152	68	
310.72102	66	
310.87402	138	
312.90150	64	
313.36476	72	
313.80668	68	
313.91918	68	
314.65913	70	
314.87051	78	
314.88539	64	
317.89118	92	
318.83329	74	
320.62247	88	
320.75458	66	
321.84669	64	
322.87804	82	
323.31294	76	
324.89755	80	
326.92408	64	
327.18821	70	
END IONS

###FS:    #m/z: 340.94060 #charge 1+
###MS: 128
###MSMS: 130
BEGIN IONS
TITLE=Cmpd 97, +MS2(340.9406), 28.0-35.0eV, 2.8min #130
RTINSECONDS=167.682
SCANS=128,130
PEPMASS=340.94060	1543436
CHARGE=1+
73.74259	80	
190.93236	296	
190.94432	176	
192.92532	122	
195.88458	76	
206.96875	92	
207.88089	96	
207.97255	116	
208.88417	220	
208.95876	214	
211.84088	72	
212.87985	140	
213.05076	76	
213.87738	96	
213.91176	78	
213.94046	1320	1+
214.89716	82	
215.88700	374	1+
215.93718	226	
217.93754	172	
218.88559	140	
223.95905	124	
226.92515	90	
226.96807	102	
228.85096	76	
228.94446	254	
229.89953	80	
230.03180	94	
230.84540	120	
230.88728	576	1+
231.86596	76	
231.89016	424	1+
231.95179	1348	1+
233.89598	174	
233.94835	100	
234.93352	80	
235.84712	78	
235.94591	80	
237.06098	90	
239.79114	104	
239.89254	200	1+
239.95321	80	
240.83812	298	1+
240.95460	72	
241.84221	218	1+
241.94468	242	1+
242.82982	130	
243.44850	112	
243.83949	148	
244.86415	84	
244.91371	98	
245.40842	88	
246.85430	164	
248.89901	90	
248.97530	104	
249.90236	82	
249.96055	388	1+
250.40934	106	
250.82845	216	1+
250.84717	84	
250.95063	166	1+
251.97061	162	
253.00066	78	
253.03609	82	
253.95631	162	
254.96443	456	
255.97786	104	
256.85200	180	
256.87071	94	
256.89885	158	
256.91784	80	
256.96824	116	
257.41833	100	
258.50483	78	
258.84941	208	
259.04561	92	
259.85276	114	
259.95620	664	1+
260.83696	428	1+
260.85241	90	
262.84647	84	
262.93028	88	
263.00959	164	1+
263.85282	76	
263.87878	78	
263.89421	92	
264.06244	92	
264.86440	250	1+
264.90310	78	
265.08502	96	
265.40074	86	
265.85734	92	
268.83788	184	
271.21534	92	
271.83667	78	
272.80951	74	
272.93324	160	
272.97781	122	
273.36523	78	
273.79351	112	
273.83440	74	
273.90761	78	
273.93993	86	
274.89459	274	1+
276.02717	90	
276.85678	330	
277.86677	532	1+
277.91912	98	
277.96458	72	
278.41330	88	
278.84429	320	
278.96515	76	
279.10206	76	
279.85650	324	1+
279.91682	124	
280.42662	84	
281.78942	82	
281.92987	96	
282.01416	94	
282.80462	76	
282.96574	74	
284.80082	86	
286.86385	74	
286.98710	78	
287.87354	90	
288.84112	284	
289.01044	94	
289.78681	180	
290.86300	80	
291.04702	108	
292.85342	78	
293.84430	222	1+
293.86281	368	1+
294.36192	104	
294.86645	310	1+
295.99121	154	
296.85444	174	
297.89182	86	
297.92482	92	
299.02705	80	
299.78349	136	
299.87971	166	
300.85580	132	
300.97388	82	
301.86155	370	1+
301.87764	96	
302.86715	264	1+
302.94849	170	
304.37029	78	
304.93469	72	
305.82048	94	
307.43944	96	
308.26445	74	
308.79735	124	
308.86284	116	
309.99807	78	
310.99987	84	
311.88688	156	
312.79741	84	
319.89765	88	
319.98305	80	
321.97835	84	
322.02459	80	
323.91579	96	
324.74762	74	
327.81053	76	
327.87479	96	
328.88811	156	
329.87531	112	
330.81224	108	
334.88208	144	
336.93239	88	
340.26517	74	
342.86112	82	
END IONS

###FS:    #m/z: 363.95657 #charge 1+
###MS: 128
###MSMS: 131
BEGIN IONS
TITLE=Cmpd 98, +MS2(363.9566), 28.0-35.0eV, 2.8min #131
RTINSECONDS=168.455
SCANS=128,131
PEPMASS=363.95657	718164
CHARGE=1+
111.88095	124	
178.92948	90	
182.86685	94	
185.88800	74	
186.58830	106	
189.86168	288	
191.85927	244	
196.88562	194	
207.87032	208	1+
207.94698	110	
209.94329	1240	1+
210.88570	548	1+
211.94099	104	
212.87834	1710	1+
214.89421	218	
216.13375	78	
217.89011	86	
218.85575	74	
218.91369	154	
222.95279	360	1+
224.95117	984	1+
225.41079	94	
225.83379	128	
226.87163	78	
226.94711	10474	1+
226.98039	80	
227.01958	118	1+
227.18693	78	
227.82292	84	
228.89532	514	
228.94218	11474	1+
229.07652	86	
230.88978	2772	1+
231.90253	94	
231.98587	78	
232.88443	96	
234.43472	76	
236.85493	98	
238.42978	78	
238.94641	80	
239.42844	114	
240.94067	476	
240.96402	292	
241.89573	96	
241.93961	2362	1+
242.94194	1558	1+
244.82366	152	
244.83525	90	
244.95731	5102	1+
245.94179	178	
246.90461	120	
246.95332	5858	1+
246.97706	158	
247.10734	152	1+
247.80473	108	
247.84770	190	1+
248.74928	78	
248.80571	240	
248.89976	732	
249.93966	246	1+
249.96778	176	1+
250.80130	218	1+
250.89275	156	
250.94356	210	1+
251.03989	80	
251.07187	86	
251.83630	74	
252.88980	150	
253.90002	164	
254.09396	110	
254.90776	136	
255.07142	104	
255.09199	146	
255.48735	90	
258.83302	106	
258.97799	142	
259.83179	324	1+
259.97519	96	
260.83524	276	1+
260.96728	226	
262.79689	90	
262.84135	100	
264.57734	78	
264.81623	248	1+
264.96546	138	
265.08415	84	
265.75390	92	1+
266.81364	362	1+
267.97359	896	1+
268.79851	116	
269.01186	80	
269.12924	114	
269.96740	1006	1+
271.54657	96	
271.84371	152	
271.85319	162	
271.87500	76	
271.91541	76	
271.95854	94	
272.87232	82	
272.96546	100	
275.98659	88	
276.86084	100	
277.49827	74	
277.93823	76	
278.79937	168	
278.84444	350	1+
279.09360	228	1+
279.79877	152	
280.79383	674	1+
281.11811	76	
282.79013	142	
282.82301	328	1+
282.89551	80	
283.07632	90	
283.78841	92	
283.84759	300	
284.04612	74	
284.84372	526	1+
285.84502	384	1+
286.82495	96	
287.82018	146	1+
288.63859	86	
289.08745	74	
289.87148	298	1+
289.92121	88	
294.79008	86	
294.85810	110	
295.09964	96	
295.42911	92	
296.81088	190	
297.80939	118	
298.80289	870	1+
299.42302	94	
300.80285	114	
300.86283	112	
301.01015	86	
301.80158	172	
301.86095	248	
302.75098	80	
302.80303	318	1+
303.85655	658	1+
303.89277	102	
306.78730	130	
306.87597	274	1+
307.86230	214	1+
308.14164	84	
309.11236	130	
312.54370	90	
314.81723	158	
315.81913	100	
316.81588	206	
317.10804	76	
318.88014	84	
319.86478	114	
320.82269	96	
321.82005	242	
321.86531	334	
322.63525	86	
322.81388	116	
322.88947	74	
322.92759	186	
323.79799	76	
323.84296	76	
323.87762	100	
326.87118	324	
327.34831	76	
330.20442	80	
330.79163	88	
331.61401	84	
332.83160	196	1+
337.40591	88	
338.95514	82	
339.82908	212	
339.87113	80	
340.94063	258	
341.35523	74	
341.73651	92	
341.94284	140	
347.84918	146	
348.58470	80	
349.77529	124	
350.83276	74	
352.38926	74	
352.77881	94	
356.33718	84	
359.80761	202	1+
360.18136	90	
360.75960	110	
362.71693	76	
367.91474	80	
368.74518	106	
END IONS

###FS:    #m/z: 322.93008 #charge 1+
###MS: 132
###MSMS: 133
BEGIN IONS
TITLE=Cmpd 99, +MS2(322.9301), 28.0-35.0eV, 2.9min #133
RTINSECONDS=172.127
SCANS=132-133
PEPMASS=322.93008	4198150
CHARGE=1+
50.45999	70	
99.02793	64	
165.08935	68	
192.91587	72	
196.88601	84	
197.91769	68	
200.83236	70	
201.04804	154	
205.02841	78	
206.92827	70	
207.97154	68	
209.02639	68	
212.87972	136	
214.89345	68	
215.87202	92	
216.89907	128	
217.07363	94	
217.87223	64	
220.88003	66	
221.39504	92	
221.48103	88	
221.89417	94	
222.95644	88	
223.96112	124	
224.83762	78	
224.95750	76	
226.38166	92	
227.88029	64	
227.93294	66	
227.95256	66	
230.83251	84	
230.85562	92	
230.89495	68	
230.92416	126	
235.88287	86	
236.94022	78	
237.34282	76	
237.87070	110	
238.88614	112	
238.93858	170	
238.97405	66	
239.03163	64	
239.07790	116	
239.98896	80	
240.48945	94	
240.82112	234	
240.90313	82	
240.94099	3078	
241.93980	7744	1+
242.81258	84	
242.83118	106	
242.85177	94	
242.94202	5054	1+
243.82209	350	1+
244.89104	72	
244.93910	1652	
246.78387	78	
246.95169	70	
246.97595	338	1+
248.85327	82	
248.90450	68	
249.94387	94	
250.04669	100	
250.49532	70	
251.83611	72	
252.07608	82	
252.83331	64	
253.78652	80	
253.92371	68	
254.35394	68	
254.87119	126	
255.06142	72	
255.28188	62	
255.81052	104	
256.89282	202	1+
256.93409	96	
258.80110	72	
258.82828	318	1+
259.39093	78	
259.92630	82	
261.83219	320	1+
263.83630	134	
263.97903	68	
264.01024	80	
264.83531	70	
265.06105	174	
265.09429	72	
265.78714	68	
265.87156	72	
265.98562	68	
266.03758	96	
266.81512	76	
266.86772	124	
267.39511	80	
268.04783	78	
268.34587	66	
268.81442	70	
268.85889	70	
268.89330	62	
268.94876	174	1+
270.08009	70	
273.09140	84	
273.48692	76	
273.80488	138	
275.80443	242	1+
276.11698	70	
278.84701	268	1+
279.09151	824	1+
279.82448	68	
279.92093	62	
280.07499	76	
281.18792	86	
281.85722	116	
281.92133	86	
282.81995	68	
282.89126	146	
283.06931	260	1+
283.33943	100	
283.79280	70	
284.29368	168	
284.85026	80	
284.87241	98	
285.30084	112	
285.35456	80	
286.80760	78	
289.90661	66	
290.85765	66	
291.79942	66	
294.81524	66	
294.85614	70	
296.76666	72	
296.80694	72	
296.93384	82	
299.76072	70	
299.78694	72	
300.97385	88	
304.40026	92	
305.88279	118	
307.02609	80	
307.80497	110	
307.88273	102	
308.89016	72	
309.22903	96	
309.79477	68	
309.91388	76	
311.75176	86	
312.41971	76	
312.93879	74	
313.93886	124	
314.91843	82	
315.81876	66	
316.81483	64	
320.61828	92	
321.01450	64	
321.88659	72	
322.91123	82	
324.87776	78	
324.89781	76	
325.89697	100	
326.75933	68	
327.89682	68	
328.15486	72	
END IONS

###FS:    #m/z: 340.94066 #charge 1+
###MS: 132
###MSMS: 134
BEGIN IONS
TITLE=Cmpd 100, +MS2(340.9407), 28.0-35.0eV, 2.9min #134
RTINSECONDS=172.899
SCANS=132,134
PEPMASS=340.94066	1569832
CHARGE=1+
54.20789	72	
137.60193	86	
154.32611	90	
189.86161	80	
189.95656	70	
190.93234	96	
190.94664	136	
191.95522	126	
192.92829	142	
195.93216	72	
196.88606	76	
200.83924	74	
205.94375	78	
208.95822	114	
213.88087	116	
213.93838	1072	1+
214.87607	82	
215.88627	126	
215.93759	226	
216.40843	96	
219.02636	108	
219.45532	72	
219.82840	74	
220.88035	72	
222.92161	76	
223.96033	190	
224.84310	76	
224.87455	72	
226.92667	72	
227.41371	84	
227.89180	96	
228.14166	74	
228.93740	192	
230.84817	84	
230.89093	550	1+
231.94989	1788	1+
233.89817	242	
235.87967	72	
235.89367	190	
235.94639	142	
236.41815	94	
236.88715	74	
238.83362	270	1+
238.85156	178	1+
239.78563	96	
240.82370	86	
240.88185	92	
240.89925	72	
241.53046	100	
241.84147	216	
242.10902	76	
242.83561	130	
243.14004	84	
243.41979	86	
243.82474	94	
243.84181	106	
244.98678	76	
245.83567	126	
246.89821	84	
246.94879	230	
248.87709	74	
249.89670	180	
249.96242	436	1+
250.84350	84	
251.78956	72	
252.04086	72	
252.11136	72	
253.80048	74	
254.07236	100	
254.81662	76	
254.93811	176	
254.96692	772	1+
255.37562	98	
255.51490	82	
255.83106	102	
256.96123	266	1+
258.84973	238	
258.86679	72	
258.97789	98	
259.85089	146	
259.90222	150	
259.95604	252	
260.40179	78	
260.84036	288	1+
260.86362	76	
260.91699	82	
262.83209	108	
262.87630	78	
262.92817	78	
264.86321	92	
264.90675	130	
266.87522	154	
267.84065	468	1+
267.96150	80	
269.99759	72	
270.83762	200	
272.02494	114	
273.85875	74	
273.94039	86	
274.88422	72	
274.92055	82	
275.92500	90	
276.85738	586	1+
276.90039	110	
277.40603	82	
278.84369	450	1+
278.98098	72	
279.08123	82	
281.82820	138	
281.85583	76	
281.89568	84	
282.92695	100	
283.00921	72	
283.83585	92	
287.90272	78	
291.80075	202	
292.10159	74	
294.84956	108	
294.86890	104	
295.85906	112	
295.99309	82	
296.96922	212	1+
298.30609	78	
298.79864	88	
298.82607	84	
299.12358	80	
299.79882	122	
299.87043	218	
301.86179	222	
301.96078	80	
302.94138	140	
304.85465	76	
306.10383	78	
306.81961	80	
307.95607	104	
308.85987	94	
309.81195	76	
310.93051	78	
311.85793	80	
311.88116	122	
312.80212	72	
312.88240	88	
313.80397	124	
315.71668	78	
316.81937	72	
316.86746	72	
319.18849	82	
322.92642	78	
322.94870	72	
323.83603	72	
324.45748	108	
326.80176	74	
327.05289	76	
329.95936	80	
330.74266	86	
330.81291	74	
331.84226	72	
338.87347	126	
340.39634	80	
341.21276	74	
342.90505	102	
344.89658	76	
345.19318	80	
END IONS

###FS:    #m/z: 363.95678 #charge 1+
###MS: 132
###MSMS: 135
BEGIN IONS
TITLE=Cmpd 101, +MS2(363.9568), 28.0-35.0eV, 2.9min #135
RTINSECONDS=173.671
SCANS=132,135
PEPMASS=363.95678	740434
CHARGE=1+
57.86587	106	
72.24650	82	
183.93580	116	
185.94142	90	
187.86932	82	
189.86082	256	
191.85922	588	
196.88762	128	
200.95090	78	
205.97018	84	
207.87275	238	
207.94783	110	
209.94413	2122	1+
209.97332	88	
210.03084	98	
210.83605	96	
210.88568	296	
212.87823	1492	1+
214.89479	164	
218.91749	100	
222.05709	80	
222.95393	140	
223.08106	96	
223.96039	162	
224.92621	90	
224.95276	1240	1+
226.94719	9932	1+
226.97577	140	
227.11540	82	
227.93006	138	
228.89643	390	
228.94254	10552	1+
229.35536	86	
230.88906	2290	1+
232.88466	238	
233.14302	84	
233.86527	116	
234.88258	98	
234.98534	78	
235.07627	84	
238.06600	82	
239.07408	224	
239.84634	80	
240.94012	358	
240.96459	154	
241.93931	2354	1+
242.82351	204	
242.94146	1618	1+
243.81966	90	
243.84006	184	
243.95900	84	
244.41693	94	
244.95789	5644	1+
245.94228	252	
246.81095	112	
246.90297	296	1+
246.95283	5346	1+
247.80074	424	1+
248.80155	296	1+
248.83167	90	
248.89938	982	1+
248.95016	122	
250.79092	186	1+
250.89151	90	
250.96984	182	
250.99518	96	
251.89960	104	
252.94027	82	
253.90289	330	1+
254.39926	80	
255.92328	84	
255.95473	86	
256.45756	80	
257.91709	86	
258.85015	406	1+
259.94642	108	
260.84164	128	
260.97076	240	
261.39749	126	
261.97089	104	
261.98379	148	
262.13638	82	
262.82935	266	1+
263.90478	92	
264.82203	132	
264.88124	196	1+
265.08731	78	
265.13105	82	
265.91924	84	
265.97558	102	
266.81121	390	1+
267.97281	638	1+
268.01371	78	
269.81597	262	1+
269.84836	78	
269.96710	724	1+
270.03793	92	
270.85659	156	
271.80359	138	
271.85068	110	
271.91837	158	
275.08157	92	
275.83955	90	
275.91079	86	
277.36108	88	
277.85711	114	
278.79482	84	
278.84540	88	
279.10436	146	
280.79351	332	
280.95768	80	
281.79068	540	1+
281.89656	78	
282.48075	92	
283.09977	78	
283.83353	130	
283.85117	128	
283.87558	92	
283.91871	100	
284.06116	104	
284.63922	96	
284.82504	168	
285.82995	106	
285.84703	428	1+
287.08026	116	
287.91930	92	
288.84624	104	
289.86463	332	1+
290.78476	226	1+
292.43538	104	
293.11619	260	1+
294.86152	84	
296.80968	236	
297.80391	864	1+
298.42485	86	
298.80441	688	1+
298.87063	264	1+
298.96802	114	
299.13089	142	1+
300.36302	84	
301.78797	122	
301.80210	388	1+
301.86126	368	
303.80730	132	
303.85597	802	
303.96346	78	
305.42962	92	
305.82255	122	
306.12512	82	
306.86179	200	1+
307.90883	84	
309.87123	398	1+
310.08028	120	
310.87244	270	1+
315.32162	84	
316.81804	132	
317.78833	104	
317.81218	178	1+
319.88051	104	
320.14328	116	
321.81889	334	1+
321.86831	420	1+
322.92871	244	
323.82972	150	
324.46405	100	
324.84252	88	
324.86999	324	1+
328.37305	98	
328.53530	86	
328.89159	146	
329.80957	90	
331.73091	80	
332.70955	98	
336.85125	78	
336.94372	94	
337.95188	78	
338.33347	80	
339.82787	180	
340.94121	618	1+
345.23908	82	
345.88760	88	
348.77063	80	
348.80729	80	
349.87200	82	
351.13878	78	
352.76525	184	1+
356.09614	84	
356.91695	82	
359.72450	90	
360.75474	76	
360.78967	78	
366.37639	90	
END IONS

###FS:    #m/z: 507.84552 #charge 1+
###MS: 136
###MSMS: 137
BEGIN IONS
TITLE=Cmpd 102, +MS2(507.8455), 28.2-35.2eV, 3.0min #137
RTINSECONDS=177.34
SCANS=136-137
PEPMASS=507.84552	207934
CHARGE=1+
182.98985	130	
192.02593	122	
196.01801	616	1+
210.02689	204	1+
224.97550	350	
232.89588	142	
236.82400	126	
236.89153	380	
237.05761	256	1+
237.85375	172	1+
239.85665	172	
239.91942	134	
249.88110	272	1+
250.90412	124	
250.96831	156	
255.90965	126	
256.79037	166	1+
257.87489	480	1+
259.86690	270	1+
264.17215	128	
266.16713	164	
270.85538	138	
275.84851	276	1+
278.83486	146	
279.83664	118	
282.89164	232	1+
284.88802	218	1+
285.84813	144	
285.94724	248	1+
286.78940	150	
287.85233	1006	1+
288.83909	146	
288.89343	214	
289.87869	194	
290.86149	276	
291.88064	118	
291.92070	158	
293.87395	674	1+
294.81006	160	
295.87533	276	
296.85665	168	
297.33882	166	
297.84800	118	
299.94861	130	
300.85718	128	
301.34969	160	
301.84948	138	
302.86614	242	
303.86883	550	
305.86252	1252	1+
305.89050	124	
306.12513	202	1+
306.97265	184	1+
307.88990	236	
308.14221	1216	1+
308.84996	138	
308.87155	1160	1+
309.88655	166	
310.15542	476	
310.81310	300	1+
310.86706	146	
311.88424	2852	1+
313.86154	1018	1+
313.88355	506	
314.86420	898	1+
314.98902	148	1+
315.81984	224	
317.85383	118	
318.81348	120	
319.99122	212	1+
323.87181	264	1+
325.82004	188	
325.86046	128	
325.87858	152	
325.90065	314	
326.14923	124	
326.88301	2132	1+
327.89701	332	
328.86349	142	
329.87676	122	
329.89545	356	1+
330.16357	120	
330.87759	256	
331.13483	118	
331.79739	166	
331.87539	548	1+
332.83037	130	
332.87695	382	1+
332.93157	126	
334.89774	120	
335.77311	184	1+
335.84128	120	
336.89451	158	
337.88547	392	
338.95667	214	1+
341.39783	170	
343.87716	188	1+
345.77228	118	
345.82000	388	1+
347.76618	220	
347.77925	476	1+
347.89168	258	1+
348.85416	142	
348.91320	144	
349.75851	346	1+
350.82443	138	
350.88492	352	1+
350.93315	116	
351.85268	166	
353.84965	712	1+
354.79286	124	
356.88838	248	1+
358.33775	200	1+
359.80349	244	1+
360.75966	158	
361.86707	118	
363.86319	116	
364.81036	122	
365.78630	392	
366.18492	430	1+
366.84052	194	
367.70601	378	1+
367.76823	144	
367.78461	182	
368.03877	148	1+
369.01509	214	
369.77338	126	
369.82819	152	
369.85315	128	
370.62668	150	1+
370.82929	264	1+
372.78458	166	
373.72138	266	1+
373.86419	282	1+
374.08024	164	1+
375.77542	212	1+
375.81550	162	
376.00451	142	
377.86921	126	
378.15284	114	
378.73563	158	
379.73026	116	
380.71905	178	
381.71208	454	1+
381.81903	124	
381.84077	312	
383.79497	216	
384.85238	442	
385.77321	178	
385.84712	590	1+
388.81215	238	1+
388.85644	136	
390.78574	124	
390.84209	252	
391.77923	198	1+
391.83735	194	
392.79777	224	1+
392.82185	720	1+
394.86383	188	
394.89719	260	1+
396.83637	302	1+
398.73025	212	
398.86560	142	
399.72762	152	
400.86096	150	
401.80157	286	1+
403.86570	152	
404.85914	812	1+
405.75980	540	1+
405.78011	190	
405.80437	150	
405.86012	524	1+
407.74646	364	1+
407.86957	720	
408.85761	888	1+
409.72595	346	
409.87261	280	1+
410.08071	134	
410.73261	186	
410.84064	362	
411.73960	172	
411.83750	194	
412.73150	240	1+
412.84349	244	
413.85482	160	
415.80097	130	
416.81480	306	1+
417.85981	238	1+
421.88576	286	
422.86971	192	
423.76796	418	1+
423.86264	518	1+
424.78840	124	
425.75431	540	
426.75772	494	1+
426.80722	114	
426.86261	296	
427.73549	348	
427.86365	234	
428.09733	116	
428.73719	694	1+
428.84943	412	
428.88772	142	
429.70070	428	1+
429.84768	234	
430.86499	196	
431.68981	156	1+
431.86725	692	1+
432.78515	118	
433.85307	290	1+
436.87062	160	
439.89124	152	1+
440.08094	158	
440.67851	230	1+
441.88863	154	
444.76108	280	1+
444.87329	1004	1+
445.72019	302	1+
445.74014	380	1+
446.68398	164	
446.79707	162	1+
446.87120	414	1+
447.70510	284	1+
448.89712	124	
449.76496	308	1+
449.88159	238	
450.71358	120	
450.74963	216	
450.86964	124	
457.89852	190	
458.90632	142	
462.88836	172	
465.72728	186	
465.89046	114	
466.71555	122	
467.89165	540	1+
468.84211	196	1+
485.90088	356	1+
506.83491	118	1+
509.85578	122	
510.29410	156	
END IONS

###FS:    #m/z: 336.94576 #charge 1+
###MS: 136
###MSMS: 138
BEGIN IONS
TITLE=Cmpd 103, +MS2(336.9458), 28.0-35.0eV, 3.0min #138
RTINSECONDS=178.112
SCANS=136,138
PEPMASS=336.94576	56470
CHARGE=1+
49.07040	74	
52.04486	102	
183.87272	76	
185.88149	88	
191.18186	92	
195.09123	74	
199.89186	76	
204.01862	80	
205.94897	100	
209.94543	142	
210.88575	72	
211.14981	74	
211.94489	3142	1+
212.87889	912	1+
213.93993	1368	1+
214.96212	90	
215.89181	118	
215.93736	298	
216.89135	138	
217.88298	76	
222.38475	90	
222.40853	90	
222.97468	82	
223.87747	82	
223.97541	108	
224.88570	74	
225.87939	102	
226.94072	164	1+
228.89561	110	
229.95469	3312	1+
230.05426	84	
230.88783	1666	1+
231.94891	1208	1+
232.00830	72	
232.83003	342	1+
232.98562	108	
233.83288	272	1+
233.94802	384	
234.08907	82	
234.89742	76	
234.92963	72	
235.87954	166	
235.95154	98	
239.83507	86	
239.93019	78	
240.96408	142	
241.84239	110	
242.85946	76	
244.37471	76	
246.90492	100	
247.04326	130	
247.39975	130	
247.96393	1062	1+
248.11395	80	
248.85780	114	
248.90118	578	1+
248.97809	76	
249.05352	152	
249.83140	72	
249.85837	92	
249.95801	300	
250.83171	204	
250.90358	102	
250.96297	142	
251.04502	72	
251.07110	122	
251.10611	88	
251.43666	94	
251.83259	94	
251.95911	122	
252.97064	1360	1+
253.09652	90	
253.90508	378	
254.24642	78	
254.83406	92	
254.96467	568	1+
256.61698	96	
256.91103	192	
256.96730	300	
257.93782	88	
258.05099	76	
258.84714	174	
259.85355	226	
260.94306	80	
261.82964	80	
264.34574	80	
265.08970	76	
265.56092	86	
265.85834	104	
267.83956	192	
268.83901	778	1+
268.93518	76	
269.08431	90	
269.91288	76	
270.11656	76	
270.93056	84	
270.98171	372	
271.91872	136	
272.97544	92	
273.91778	74	
274.86272	244	1+
274.91456	76	
276.85704	450	1+
277.88248	126	
278.21224	76	
278.40066	96	
278.83636	192	
279.84151	112	
279.86055	118	
280.10606	92	
281.84226	98	
281.96461	82	
283.23847	84	
283.91240	80	
284.35956	78	
284.85072	158	
285.84734	878	1+
285.88743	84	
286.84907	542	1+
288.85681	142	
289.40712	88	
289.88551	164	
289.92120	84	
291.86025	76	
292.43764	76	
293.10860	198	
294.05678	86	
294.10933	78	
295.86961	138	
295.97760	122	
296.23593	84	
296.81181	94	
298.27221	78	
298.30537	148	
298.80294	100	
298.95984	80	
299.00871	100	
299.86703	76	
299.89925	82	
300.45010	100	
305.87812	92	
309.76253	76	
309.86828	216	
310.86667	118	
312.79552	74	
313.34508	86	
313.81024	90	
313.86490	138	
314.51555	90	
315.36978	92	
317.88497	242	1+
320.13036	76	
321.74283	80	
322.87805	82	
324.76488	78	
324.97730	156	
326.10963	76	
327.90156	96	
332.40595	78	
335.71396	106	
335.90744	74	
336.29259	78	
338.82245	146	
339.41167	86	
339.82580	92	
340.12691	106	
340.42610	92	
340.84064	80	
340.89726	166	1+
341.76596	72	
END IONS

###FS:    #m/z: 359.96093 #charge 1+
###MS: 136
###MSMS: 139
BEGIN IONS
TITLE=Cmpd 104, +MS2(359.9609), 28.0-35.0eV, 3.0min #139
RTINSECONDS=178.884
SCANS=136,139
PEPMASS=359.96093	41128
CHARGE=1+
154.10962	74	
189.86014	74	
193.88923	80	
193.95944	80	
200.87864	78	
200.88890	116	
203.14785	94	
205.94895	92	
207.94597	82	
208.96101	134	
209.94436	648	
211.93947	80	
221.89430	128	
222.89011	210	1+
222.95458	424	
223.95849	208	
224.95103	940	1+
225.97412	134	
226.94775	7536	1+
227.84331	88	
227.92959	266	
228.84042	96	
228.88626	82	
228.94253	6686	
229.94765	124	
231.07250	74	
234.36516	104	
234.93338	88	
235.82263	80	
239.42468	86	
240.89303	78	
240.94270	230	
240.96347	272	
241.85487	74	
241.89788	128	
241.94020	416	
241.95930	198	
242.96148	900	1+
243.83353	78	
244.95688	2840	
244.98598	130	
245.94049	170	
245.96082	92	
246.43678	80	
246.95396	3336	1+
247.80753	78	
248.80497	292	
250.95630	138	
251.89671	78	
251.98427	96	
252.95368	324	1+
253.83546	78	
255.07319	98	
255.11236	90	
255.37524	118	
256.40705	100	
256.89829	88	
258.84748	80	
259.39412	100	
259.79770	102	
259.96550	386	1+
260.94484	148	
261.44910	92	
262.09666	104	
262.81751	226	1+
262.95291	88	
263.97646	74	
264.06228	96	
264.90727	84	
265.79524	86	
265.97528	138	
266.09023	100	
266.81348	452	1+
267.93929	76	
267.97182	426	
267.99039	166	
268.84861	88	
268.95288	94	
269.41666	74	
269.74968	88	
269.97050	522	1+
270.84873	120	
272.13820	90	
272.79919	88	
272.87137	78	
273.81219	80	
273.85402	154	1+
273.96655	110	
275.97430	134	
276.42626	102	
276.80820	116	
276.85586	216	1+
277.92384	86	
278.09884	76	
278.84230	216	
279.85716	104	
279.92931	92	
280.63233	76	
280.79295	740	1+
280.87502	100	
280.92859	102	
281.42670	86	
281.81507	94	
281.98955	128	
282.79074	100	
283.99880	134	
285.80252	106	
285.82334	210	
290.86170	100	
291.24810	98	
292.85565	80	
293.11765	192	
293.54733	74	
295.86206	76	
296.80706	310	
296.87010	282	1+
298.80480	606	1+
299.12476	108	
300.75659	88	
300.80214	200	
300.87325	194	1+
301.85333	88	
304.51380	86	
304.83534	80	
304.91484	78	
305.14011	80	
305.88487	102	
307.88721	82	
308.88334	82	
309.42333	84	
309.80590	190	
309.87950	120	
309.92489	156	
310.79858	78	
311.13142	128	
312.93619	106	
314.81415	74	
314.85071	86	
315.83614	74	
316.81182	136	
317.82134	74	
319.75918	76	
320.61853	86	
320.87353	76	
322.92650	156	
323.13868	82	
324.80737	80	
329.86994	114	
330.81379	86	
331.39479	90	
331.79070	80	
333.92786	76	
336.94548	428	1+
338.94809	98	
339.11321	74	
340.93828	90	
343.20900	80	
344.73928	82	
346.11338	80	
352.75694	106	
353.75955	94	
353.98856	88	
354.24243	74	
355.78102	94	
356.77569	76	
357.78273	74	
358.23220	100	
END IONS

###FS:    #m/z: 507.84588 #charge 1+
###MS: 140
###MSMS: 141
BEGIN IONS
TITLE=Cmpd 105, +MS2(507.8459), 28.2-35.2eV, 3.1min #141
RTINSECONDS=182.545
SCANS=140-141
PEPMASS=507.84588	212882
CHARGE=1+
196.01382	374	1+
212.05007	162	
214.88713	374	
223.97281	204	
232.89601	358	1+
243.86502	144	
247.38510	136	
254.09756	126	
256.86243	134	
258.87721	144	
259.86711	126	
260.38329	236	1+
266.08931	150	
267.88994	152	
269.38418	254	1+
269.85813	202	1+
270.80505	200	
272.85535	194	
273.86218	130	
275.81487	176	
283.94319	148	
287.85310	806	1+
289.88387	166	
290.86559	220	
291.87299	134	
293.87119	1350	1+
293.94710	162	
295.95563	136	1+
296.85372	168	
298.84643	158	
300.85902	210	
303.87012	366	1+
305.86356	1136	1+
307.85084	172	
307.88947	350	1+
308.14101	522	
308.82387	136	
308.87315	414	
309.14694	450	
309.88531	512	1+
310.15809	554	1+
311.88330	2406	1+
312.40554	172	
312.81481	266	1+
312.83711	126	
313.83296	218	1+
315.88703	210	
316.37568	142	
316.86737	216	
317.77012	146	
321.37930	132	
321.88654	192	
322.85533	134	
323.87373	278	1+
324.85438	136	
325.84948	140	
325.90030	204	
326.88321	1804	1+
327.38870	186	1+
328.87105	164	
329.97918	178	1+
330.38693	272	1+
332.75535	128	
332.87760	358	
333.81029	200	
333.87769	230	
334.94736	130	
335.88505	136	
336.31551	156	
337.87974	330	1+
338.84830	140	
343.89278	158	
344.77262	140	
344.80677	134	
344.82991	266	1+
345.78563	144	
345.91242	160	
346.77396	660	1+
346.89059	170	
347.77596	562	1+
348.17227	128	
349.76103	286	
350.76344	146	
350.79993	130	
350.82292	526	1+
350.88820	184	
353.78608	324	1+
353.85482	144	
353.90155	144	
354.88710	134	
355.80691	144	
357.84056	266	
359.81224	124	
360.75984	160	
361.77737	128	
364.86936	166	
365.78132	224	
366.18228	170	
366.83645	264	
366.87657	136	
367.76406	344	1+
368.70767	314	1+
368.82724	134	
368.87892	168	
369.83354	540	1+
370.80372	270	
371.18672	166	
372.81965	152	
372.91399	162	1+
373.72450	230	
373.83295	162	
375.80611	200	1+
376.74858	138	
376.78717	124	
377.04510	128	
379.71511	338	1+
380.82392	208	
381.84051	158	
383.88064	440	1+
384.77584	342	1+
384.85105	394	
385.77944	294	1+
385.85645	244	
386.74123	130	
386.84144	128	
387.84425	152	
388.76705	128	
388.79520	266	
388.85295	138	
389.19656	396	1+
389.72429	142	
389.86770	126	
390.78610	124	
390.83938	644	1+
392.07457	168	
392.82737	710	1+
394.74104	176	1+
397.17199	130	
397.72304	134	
397.87658	184	
397.89341	194	1+
398.72913	598	1+
398.81724	208	1+
399.85218	138	
401.81310	142	
402.85337	134	
402.86825	184	
403.87206	770	1+
405.74533	292	1+
405.78278	126	
405.86229	190	
406.80668	330	1+
406.84161	172	
406.87186	122	
407.73919	306	
407.86761	996	
408.85047	958	1+
409.71934	628	1+
409.73980	132	
409.79447	248	1+
409.86740	298	
410.75882	328	1+
410.83510	804	1+
411.73737	134	
413.07644	122	
413.76663	156	
413.87406	122	
414.75344	124	
415.80475	124	
416.76242	122	
421.74520	154	
422.72876	126	
423.77254	288	
423.86394	490	1+
424.88410	124	
425.75557	514	
426.75294	274	
426.77454	176	
426.85949	776	1+
427.73163	598	
427.76531	250	
428.74802	418	1+
428.84548	748	1+
428.89027	160	
429.70166	256	
429.73474	146	
430.69736	136	
430.74786	152	
430.85143	126	
431.68375	344	1+
431.86984	560	1+
435.71722	140	
436.70653	164	
439.89636	160	
440.82027	166	
440.89489	202	
443.76923	168	
444.87410	1016	1+
445.71819	296	1+
445.74396	642	1+
446.87121	180	
447.71342	640	1+
448.77046	192	
449.74156	412	1+
449.87421	254	
450.74259	304	1+
450.76836	150	
455.76648	158	1+
457.90879	124	
462.88433	332	1+
464.78887	218	1+
465.71790	160	
467.71185	182	1+
467.88802	520	1+
470.73425	140	
480.92133	138	
485.89809	362	1+
508.81474	146	
509.86193	206	
END IONS

###FS:    #m/z: 336.94568 #charge 1+
###MS: 140
###MSMS: 142
BEGIN IONS
TITLE=Cmpd 106, +MS2(336.9457), 28.0-35.0eV, 3.1min #142
RTINSECONDS=183.317
SCANS=140,142
PEPMASS=336.94568	56786
CHARGE=1+
182.86933	150	
184.04096	84	
185.87959	78	
189.16341	78	
195.53428	76	
207.87394	214	1+
210.02912	78	
210.88718	122	
210.95536	74	
211.90138	74	
211.94415	4252	
212.54935	80	
212.87777	1424	1+
212.94619	146	
213.93959	1672	1+
214.89492	106	
215.88795	202	
215.93665	414	
217.88341	132	
217.93643	150	
223.94919	94	
223.96503	140	
223.97710	140	
225.05709	84	
225.97172	128	
226.89824	100	
228.89342	198	
229.06633	92	
229.95476	3898	1+
230.88850	1020	1+
231.95059	2034	
231.97646	76	
232.82759	142	
232.87132	74	
233.81990	76	
233.94986	184	
234.82428	128	
234.88709	206	1+
234.90511	106	
234.95583	86	
235.08200	70	
235.38907	76	
235.83405	102	
236.83809	96	
239.03546	72	
239.84447	80	
240.83600	120	
240.88405	92	
240.90030	122	
241.84056	416	1+
242.72838	102	
244.84203	122	
245.44286	102	
245.93955	72	
246.88028	70	
247.96648	852	1+
248.89921	778	1+
248.94875	72	
249.39287	88	
249.96207	472	
250.37120	94	
250.82956	132	
250.87583	182	1+
250.89925	80	
250.94961	142	
251.07289	196	
251.83533	88	
251.91058	174	
251.92421	82	
251.95773	202	
252.10886	72	
252.83172	272	1+
252.97113	1870	
253.84840	104	
253.90577	488	1+
254.94209	126	
254.96602	1236	1+
255.93304	88	
256.80783	76	
256.86104	88	
256.90918	78	
257.92778	180	1+
258.84759	570	1+
259.18475	74	
259.95686	176	
260.06521	82	
260.83739	86	
260.95264	70	
261.83526	142	
261.88006	134	
263.83440	84	
264.86555	114	
265.09050	176	1+
266.00760	70	
266.52448	90	
267.84430	112	
268.13653	72	
268.83825	978	1+
268.86187	112	
270.97938	294	1+
271.09434	186	
271.84565	318	1+
271.86321	90	
271.91769	96	
272.38822	84	
272.90450	72	
272.97730	372	1+
273.88361	164	1+
275.80423	134	
275.86603	82	
275.97871	202	1+
276.81720	78	
276.85855	488	1+
277.83533	542	1+
278.39262	80	
279.06699	72	
279.10018	78	
280.83704	124	
280.85519	108	
281.55979	74	
281.85548	80	
281.87001	84	
282.10506	80	
283.82953	78	
283.99116	84	
284.59784	92	
284.85866	72	
285.85111	414	
286.84964	1076	1+
287.81733	86	
287.90082	74	
288.41001	140	
290.86460	74	
290.87762	120	
291.85655	110	
291.87928	78	
291.90448	82	
293.10963	144	
293.57674	78	
295.84804	120	
295.98875	76	
296.85849	84	
296.89358	78	
298.21524	70	
298.34644	88	
298.87529	158	
298.89467	208	1+
301.02280	82	
303.05872	74	
303.80083	80	
303.85029	76	
304.39822	72	
305.93829	120	
306.85849	84	
307.80359	98	
308.86830	206	
309.87149	492	1+
310.81143	70	
310.87492	326	1+
312.94745	98	
313.40161	80	
313.86458	86	
315.10592	88	
317.85591	80	
320.76127	84	
323.08768	80	
325.89032	72	
328.88688	104	
328.94059	104	
329.87415	162	
330.36982	92	
330.43241	94	
332.87845	84	
334.38368	72	
334.89123	76	
336.34002	84	
339.59928	70	
340.80203	84	
END IONS

###FS:    #m/z: 359.96145 #charge 1+
###MS: 140
###MSMS: 143
BEGIN IONS
TITLE=Cmpd 107, +MS2(359.9615), 28.0-35.0eV, 3.1min #143
RTINSECONDS=184.089
SCANS=140,143
PEPMASS=359.96145	42458
CHARGE=1+
46.67639	102	
58.71354	78	
187.93942	104	
194.12515	88	
195.88786	74	
196.01866	84	
199.93529	80	
207.40530	88	
209.94490	908	
212.95608	90	
222.95242	276	
224.94905	912	1+
224.97786	76	
225.05706	108	
225.97035	160	
226.89157	244	1+
226.94743	5386	1+
226.97162	78	
227.91852	74	
228.94244	5972	
229.94650	172	
230.79136	120	1+
232.82337	110	
233.96434	200	
235.05366	78	
237.05179	86	
239.78828	172	1+
240.93948	926	1+
240.98923	136	
241.90271	82	
242.89719	112	
242.95907	156	1+
243.40027	88	
244.95770	2688	
245.13508	78	
245.89124	120	
245.94078	136	
246.95320	2590	
247.00173	76	
247.80743	74	
249.06656	80	
249.85261	92	
250.83163	88	
250.97105	146	
250.99107	100	
252.84274	72	
252.95360	274	
254.09576	96	
254.84590	80	
254.86666	108	
257.79820	114	
258.77549	86	
258.85070	294	1+
259.79866	158	
260.83715	112	
260.96601	354	
261.89980	78	
262.85846	90	
262.94935	202	
264.82374	132	
265.08451	90	
265.81312	84	
265.97363	84	
266.81364	282	
267.80952	144	
267.97115	460	1+
269.86435	112	
269.96794	362	1+
270.03419	140	
271.83894	80	
272.83985	100	
273.96416	94	
273.98071	100	
275.96775	268	1+
276.07817	76	
276.34355	118	
276.85885	128	
277.11772	86	
277.79708	74	
278.81010	170	
278.84329	282	
279.79462	162	
280.11390	118	
280.79413	680	1+
280.85713	120	
280.89345	88	
281.85011	134	
282.85444	76	
284.82120	148	
284.87838	118	
290.59042	92	
290.78653	78	
290.85012	80	
291.78517	108	
291.87716	76	
291.99661	80	
292.80086	84	
293.11790	122	
293.14977	72	
293.98004	118	
294.75411	74	
294.83621	90	
295.85142	98	
296.80483	170	
296.82987	72	
298.42280	90	
298.80299	724	1+
298.86440	166	1+
298.89582	82	
298.93453	74	
299.10628	78	
300.35670	90	
300.80560	76	
301.80786	134	
302.78483	76	
303.87972	72	
306.58722	80	
306.90119	118	
306.98082	84	
307.03875	96	
307.81833	88	
308.41976	82	
308.92469	94	
309.11424	76	
309.80337	226	
310.80254	118	
311.78194	84	
311.98358	74	
314.82045	84	
314.83998	84	
315.96086	102	
316.81796	186	
317.82068	128	
317.98339	74	
318.93436	156	
319.86906	104	
321.28496	100	
322.92890	112	
324.88659	186	
325.77927	94	
328.88634	128	
329.62454	80	
329.81116	76	
330.76689	80	
335.76833	88	
336.94761	98	
337.88973	86	
340.93687	156	
341.72742	76	
342.84052	108	
343.21859	86	
345.92375	80	
347.89772	94	
349.10785	112	
349.18798	96	
349.87200	108	
350.01934	84	
353.83355	78	
357.78291	142	
359.53637	84	
359.96219	80	
360.99033	78	
361.17954	78	
361.24473	76	
END IONS

###FS:    #m/z: 322.93024 #charge 1+
###MS: 144
###MSMS: 145
BEGIN IONS
TITLE=Cmpd 108, +MS2(322.9302), 28.0-35.0eV, 3.1min #145
RTINSECONDS=187.768
SCANS=144-145
PEPMASS=322.93024	3811934
CHARGE=1+
50.62748	80	
135.94052	82	
178.92980	100	
186.93772	70	
188.43820	72	
188.93207	80	
196.88424	84	
196.90078	126	
200.83738	130	
201.04455	148	
203.93636	70	
204.01178	80	
205.94996	130	
205.97375	100	
206.92661	76	
207.87591	76	
210.89815	136	
212.87933	106	
213.87797	64	
214.83418	74	
214.89536	98	
215.57106	88	
219.89760	86	
220.86585	70	
222.95295	148	
223.00300	76	
223.95803	138	
224.39991	70	
225.81659	66	
227.13213	78	
227.96379	66	
228.79182	64	
229.89060	236	1+
230.83096	122	
230.85125	98	
231.13986	66	
231.58226	82	
231.60093	102	
231.83432	92	
232.41238	80	
233.84566	152	
234.09081	76	
234.11135	68	
234.56634	66	
235.04799	76	
235.06160	68	
235.88110	92	
236.08080	80	
236.14543	72	
236.86058	76	
237.05539	72	
238.88705	78	
238.94059	342	1+
239.07949	114	
239.78659	68	
239.88743	336	1+
240.00442	72	
240.78694	72	
240.82156	76	
240.94096	2598	
241.42357	72	
241.81890	78	
241.94239	2080	
241.96495	162	
242.82347	176	
242.94223	6536	1+
242.98251	82	
243.81830	74	
243.83962	78	
243.88241	66	
243.97929	76	
244.07502	74	
244.39984	94	
244.82078	222	
244.88337	88	
244.93878	1568	1+
245.80109	64	
246.85573	166	
246.97545	202	
247.85716	86	
247.97939	98	
249.37346	92	
250.46262	80	
251.92788	76	
254.01138	74	
254.83820	202	1+
254.86376	74	
254.90882	74	
257.07750	68	
257.20558	80	
258.41220	72	
258.83942	204	
259.86516	66	
259.95596	78	
260.83540	118	
261.82908	162	
262.80487	72	
262.83606	464	1+
262.90234	68	
265.06037	90	
265.35878	84	
265.84938	212	1+
265.90131	64	
267.88923	64	
268.79347	212	1+
269.41662	76	
271.85220	94	
272.42814	78	
273.79312	164	
274.09434	72	
274.80992	212	1+
274.85138	68	
276.83885	196	
276.91329	78	
277.03373	84	
277.82588	238	1+
279.09078	836	1+
281.04159	66	
281.84615	320	1+
282.89543	70	
283.35818	78	
283.79041	142	
283.87510	142	1+
283.93747	90	
284.20244	72	
284.29192	344	1+
285.94318	70	
286.85904	138	
290.35419	84	
290.85910	174	
292.43977	68	
292.80520	86	
294.86139	180	1+
295.82861	208	1+
297.11971	72	
297.94993	66	
299.05950	68	
300.78647	72	
300.82250	102	
301.87442	150	
302.91727	82	
303.87754	66	
304.79265	64	
305.11611	70	
306.79964	338	1+
306.88215	64	
307.89879	82	
308.09664	78	
309.88528	84	
310.83108	68	
311.88014	120	
312.80466	68	
312.87570	84	
314.06620	82	
314.19536	70	
314.82048	100	
315.88911	76	
319.87542	68	
320.81200	70	
320.84022	74	
321.13082	74	
322.90359	120	
323.88525	68	
323.91618	80	
324.89099	182	
325.90129	72	
326.11616	80	
327.26359	66	
END IONS

###FS:    #m/z: 340.94086 #charge 1+
###MS: 144
###MSMS: 146
BEGIN IONS
TITLE=Cmpd 109, +MS2(340.9409), 28.0-35.0eV, 3.2min #146
RTINSECONDS=188.54
SCANS=144,146
PEPMASS=340.94086	1388038
CHARGE=1+
182.87507	86	
184.86166	74	
187.00125	76	
187.49520	86	
197.89356	80	
197.92981	72	
208.93877	74	
208.95789	170	
210.93957	244	
212.83959	78	
212.87700	350	1+
212.93088	88	
213.93976	1076	
214.87210	92	
215.88657	336	1+
215.94311	160	
216.89983	84	
217.88308	270	1+
217.93460	78	
222.97834	80	
223.82999	78	
225.02909	90	
225.04223	76	
226.48846	72	
226.94605	342	1+
228.84522	158	
230.88875	986	1+
230.93981	86	
231.95068	1124	1+
233.85813	82	
233.89688	176	
233.94494	200	
234.88612	88	
235.39856	82	
235.93204	72	
238.88654	116	
240.79083	72	
240.84247	306	1+
240.89913	70	
241.90636	120	
243.82898	162	
244.40708	76	
244.83547	94	
244.88909	74	
245.04113	106	
246.84384	86	
246.97490	308	1+
248.85909	328	1+
248.89957	128	
248.98720	72	
249.88940	74	
249.90480	112	
249.96373	330	
250.95581	72	
251.91118	78	
251.96038	126	
252.87257	76	
254.85696	108	
254.90612	304	
254.96375	1202	1+
255.85092	78	
256.84910	116	
257.13054	76	
257.85155	70	
258.84631	446	
258.87451	70	
258.96556	74	
259.80987	72	
259.82535	84	
259.85080	216	
259.89465	80	
259.96089	236	
260.83492	390	1+
260.85235	124	
261.80281	70	
262.92303	98	
263.88074	74	
264.07252	100	
264.85722	180	1+
264.96260	98	
267.37679	72	
267.89732	72	
268.84189	182	
268.96143	82	
269.52582	102	
269.85020	72	
270.82626	122	
272.09986	78	
272.78088	102	
272.91484	78	
272.93465	74	
273.79458	128	
273.83215	92	
273.84288	72	
274.87407	78	
274.89168	84	
274.97342	92	
275.37070	94	
275.80752	140	
276.85403	152	
277.83074	88	
277.86794	236	
278.79659	82	
278.84185	1064	1+
278.91528	72	
279.87881	106	
279.92717	100	
279.96860	70	
280.86304	100	
282.79655	80	
282.85200	72	
282.88933	72	
282.92414	72	
283.00698	84	
284.93397	120	
285.85240	84	
285.93305	90	
286.40479	80	
287.87405	134	
288.08408	76	
289.87661	282	1+
290.92769	80	
291.91798	72	
294.06745	72	
294.85782	118	
295.99109	70	
296.85311	252	1+
297.83336	78	
298.14300	84	
298.31042	136	
298.80702	76	
299.06177	92	
299.84634	172	
299.89897	80	
300.52228	74	
300.87253	86	
301.86266	128	
302.85787	80	
302.94563	152	
303.90574	108	
305.33728	84	
306.87775	70	
307.79786	318	1+
309.27207	102	
311.88518	136	
314.80183	114	
314.94444	72	
316.74933	78	
316.79751	70	
318.06643	100	
322.07551	90	
325.39366	90	
325.88912	134	
329.83871	78	
330.83322	326	
330.87893	86	
331.80630	92	
333.80207	70	
334.95403	82	
335.88720	148	
336.93186	128	
337.08557	72	
338.18655	72	
339.76280	74	
343.32255	78	
344.96784	72	
END IONS

###FS:    #m/z: 363.95698 #charge 1+
###MS: 144
###MSMS: 147
BEGIN IONS
TITLE=Cmpd 110, +MS2(363.9570), 28.0-35.0eV, 3.2min #147
RTINSECONDS=189.311
SCANS=144,147
PEPMASS=363.95698	661230
CHARGE=1+
185.93811	78	
187.86683	136	
189.86240	506	1+
191.85850	444	1+
194.86320	82	
196.87966	132	
207.87309	110	
207.94674	144	
208.95026	84	
209.86892	184	
209.94334	1702	1+
210.88299	508	1+
210.90363	100	
210.95926	92	
211.94551	144	
212.00377	82	
212.87877	2196	1+
213.49720	82	
214.88791	102	
222.95381	398	
224.05233	78	
224.87667	90	
224.94977	508	
225.88397	116	
226.94731	8680	1+
228.82666	110	
228.89355	458	
228.94271	10770	1+
229.84747	82	
229.91224	130	1+
230.83257	108	
230.88937	2610	
231.04793	106	
232.88523	532	1+
234.87718	140	
234.92789	78	
237.06081	158	1+
238.93746	104	
239.40004	88	
239.42278	92	
239.91309	82	
240.82594	148	
240.94096	386	
240.96231	148	
241.08334	88	
241.94103	484	
242.94235	1632	1+
242.96232	468	1+
243.05566	82	
243.83703	106	
243.87570	78	
244.82055	208	
244.95696	5338	1+
245.82220	166	
245.94497	138	
246.85803	112	
246.91309	118	
246.95364	5154	
247.07986	80	
247.95185	136	
248.80256	104	
248.89990	796	1+
250.89554	154	
251.88867	100	
252.04467	80	
252.82666	176	1+
252.89380	184	
253.08675	80	
253.67518	80	
253.90808	440	
257.80011	100	
258.83246	100	
258.84998	132	1+
259.09961	80	
260.82949	514	1+
260.96749	322	1+
261.82983	388	1+
264.35971	80	
264.91627	100	
265.08891	174	
265.79408	124	
265.82122	90	
265.96194	128	
266.00933	92	
266.81277	270	
266.86902	108	
266.96709	80	
267.97330	788	
269.96931	1056	1+
270.10399	184	1+
270.80536	122	
274.02354	82	
275.96202	86	
276.34186	80	
276.85400	140	
277.59812	100	
277.91982	132	
278.36396	88	
278.84846	108	
279.09744	140	
279.93000	112	
280.02375	84	
280.79339	552	1+
281.48468	96	
281.90016	102	
282.12557	106	
282.42462	90	
282.79266	208	
282.89495	80	
282.99578	164	
283.78734	226	
284.06763	118	
284.84150	140	
284.86312	108	
285.03289	80	
285.81967	226	1+
285.84588	540	1+
287.43221	96	
288.86280	136	
290.12211	88	
290.80051	82	
290.85645	96	
291.09953	80	
292.80941	106	
292.93550	164	
293.11856	294	1+
295.85207	132	
296.12051	132	
296.80290	86	
296.84819	294	1+
298.04990	92	
298.80505	928	1+
300.12316	84	
300.80537	284	
301.79746	120	
301.86079	394	
301.99079	98	
302.85434	922	1+
302.90816	216	1+
303.79139	86	
303.80767	118	
303.85563	658	1+
304.80963	86	
305.40589	80	
306.81713	84	
306.87319	88	
307.41341	94	
307.87022	168	
308.62666	80	
310.42098	88	
311.86288	110	
313.87447	108	
316.81211	440	1+
318.93494	94	
319.38794	98	
321.82278	150	
321.86460	206	
322.92454	130	
324.89113	146	
325.88477	86	
326.87179	240	
331.43531	84	
332.88092	214	1+
333.93229	102	
335.12033	84	
336.94996	110	
338.94468	138	
339.75131	94	
339.83297	216	1+
340.93994	316	
340.96565	80	
341.77562	84	
346.76474	192	1+
350.02583	90	
350.89271	78	
350.92947	112	
358.07536	84	
358.90083	94	
359.84160	80	
362.75867	78	
363.70763	124	
363.95631	270	1+
365.33827	98	
368.77898	118	
368.81272	78	
END IONS

###FS:    #m/z: 322.93021 #charge 1+
###MS: 148
###MSMS: 149
BEGIN IONS
TITLE=Cmpd 111, +MS2(322.9302), 28.0-35.0eV, 3.2min #149
RTINSECONDS=192.997
SCANS=148-149
PEPMASS=322.93021	3396702
CHARGE=1+
144.37974	86	
188.02522	68	
188.91555	74	
188.94924	70	
193.96269	68	
194.88916	72	
194.99349	68	
197.96079	94	
200.02915	68	
200.93314	88	
201.04291	78	
205.94020	68	
205.95363	138	
207.97164	108	
209.93681	68	
210.90019	66	
212.89583	140	
213.88309	72	
216.89005	148	
223.68480	88	
223.81901	72	
223.95743	270	
224.81750	114	
224.99267	64	
226.84164	98	
227.04692	92	
227.43407	102	
227.93533	80	
228.40887	78	
228.49626	82	
229.06255	76	
229.90516	78	
230.84183	94	
230.87788	352	1+
236.07181	78	
236.89495	76	
237.23114	70	
238.97840	72	
239.07891	70	
240.06519	120	
240.79082	68	
240.82296	88	
240.94082	2768	
241.91675	76	
241.94292	2056	
242.94141	8040	1+
243.81955	228	1+
244.94078	1128	1+
245.82791	152	
247.85440	94	
247.97719	70	
248.84988	204	
248.89496	68	
250.82189	74	
250.92988	68	
251.84801	78	
251.86445	114	
252.82710	74	
253.28988	84	
253.89214	86	
255.91886	72	
256.39495	68	
256.83748	138	
256.89560	120	
257.05397	78	
257.40851	80	
257.79731	106	
257.92504	70	
258.10678	70	
258.83151	432	1+
258.85840	168	
258.90383	106	
260.78821	64	
260.83326	84	
261.83163	106	
262.83065	356	1+
263.07598	76	
263.33488	80	
265.05670	68	
265.09294	84	
265.85529	90	
266.07896	282	1+
266.42200	88	
266.86733	136	
266.89135	70	
267.17215	74	
267.56774	88	
268.90537	66	
269.87848	96	
270.82733	72	
271.77648	72	
271.79629	184	
271.84075	72	
272.77285	78	
272.87932	148	
272.94154	72	
273.79313	132	
274.59680	88	
274.84965	80	
275.80945	184	
277.84410	70	
278.84195	70	
278.87420	92	
279.08968	530	1+
279.13797	76	
279.84297	236	1+
280.11172	150	
280.40621	100	
281.82867	92	
282.39377	86	
282.89738	70	
283.78978	218	
283.86010	168	1+
284.29324	322	1+
284.61448	86	
284.82086	84	
284.89832	64	
286.80011	68	
287.08253	76	
289.79184	64	
289.84595	72	
289.86654	70	
289.88149	130	
290.86059	72	
291.80024	144	
293.34969	72	
293.76649	72	
293.85853	74	
294.84460	82	
294.86149	74	
296.04983	76	
296.81074	82	
297.82748	66	
298.69911	66	
299.84215	162	1+
299.86275	78	
300.77568	76	
300.90343	80	
301.86782	184	1+
305.11621	104	
306.09933	72	
306.88735	120	
307.79915	358	1+
308.97414	88	
309.07354	68	
311.81114	124	
311.88826	66	
312.80303	64	
312.85703	82	
314.11005	74	
315.84949	72	
317.19531	66	
318.06089	92	
320.86488	66	
321.07999	86	
322.89992	94	
323.77009	68	
323.88476	68	
324.91103	82	
325.24979	66	
325.71475	64	
326.82865	74	
326.88840	72	
327.77481	68	
END IONS

###FS:    #m/z: 340.94084 #charge 1+
###MS: 148
###MSMS: 150
BEGIN IONS
TITLE=Cmpd 112, +MS2(340.9408), 28.0-35.0eV, 3.3min #150
RTINSECONDS=193.769
SCANS=148,150
PEPMASS=340.94084	1220262
CHARGE=1+
128.70363	90	
185.87797	82	
188.95238	86	
190.94728	170	
191.95633	320	
192.92801	266	
197.88661	76	
202.44693	78	
205.87686	74	
205.94909	88	
208.93780	138	
208.95595	112	
212.88046	160	
213.94004	1010	1+
214.88270	326	1+
214.89135	118	
214.93413	242	1+
216.83286	84	
216.99939	88	
217.88249	168	
218.89218	190	1+
222.75666	86	
222.97460	74	
223.88681	90	
223.96735	112	
228.84181	82	
228.93758	178	
229.40096	84	
229.92952	72	
230.89079	242	
230.95090	76	
231.84760	102	
231.88936	170	
231.95101	1106	1+
233.89875	160	
233.94598	350	
234.96342	76	
234.99558	86	
235.89101	286	1+
237.06069	104	
237.93721	70	
237.96373	72	
238.83804	72	
238.86801	78	
239.84438	78	
239.85861	126	
239.90724	132	
240.84023	284	1+
240.89726	80	
241.88379	84	
241.90122	108	
243.82894	118	
243.84712	122	
244.83159	120	
245.91664	92	
247.44788	88	
247.97724	118	
247.99853	124	
248.03144	84	
248.36824	78	
248.90038	190	
249.96062	426	1+
250.90554	72	
251.88692	88	
251.96070	186	1+
252.85034	72	
253.39165	94	
253.88638	94	
254.05850	88	
254.39149	84	
254.93628	72	
254.96491	854	1+
256.85104	148	1+
256.89869	72	
258.67094	100	
258.84787	606	1+
258.88515	136	
258.96248	286	
259.85090	376	1+
259.90798	94	
259.95595	334	
260.83492	498	1+
260.92000	84	
260.94710	98	
261.90977	70	
262.84429	180	
262.92922	148	
263.44211	74	
264.98301	84	
265.58702	74	
268.08638	94	
269.83890	234	
270.82969	170	
270.86971	72	
271.79436	72	
272.84778	82	
272.91932	74	
273.13931	80	
273.79208	134	
273.92078	124	
274.87408	138	
274.97700	112	
275.80928	240	
275.94176	74	
276.85796	256	
276.90296	106	
277.86218	186	
277.93857	88	
278.09135	74	
278.41699	74	
278.84323	1234	1+
278.90514	98	
279.84716	766	1+
280.93467	80	
281.88544	90	
282.83100	188	1+
284.53421	82	
284.93947	96	
287.55728	102	
287.79250	82	
287.81122	100	
289.56597	86	
289.81496	92	
292.80090	78	
292.93760	74	
294.40195	86	
295.81980	88	
295.86821	84	
295.88500	80	
296.93560	72	
297.94783	72	
297.99209	80	
298.85107	84	
298.93301	98	
299.77129	72	
299.87438	104	
300.51584	100	
301.01018	72	
301.05030	72	
301.85792	88	
302.94552	112	
303.87407	242	1+
303.95044	72	
304.13904	72	
305.80378	298	1+
307.90459	96	
308.89199	80	
309.27432	76	
312.80396	154	
313.82324	72	
316.62066	102	
317.44020	84	
317.98523	72	
318.85305	80	
319.93497	92	
321.87292	82	
325.77491	82	
328.77133	72	
328.82497	80	
329.86340	72	
330.81103	96	
332.87196	72	
335.12488	90	
336.82415	72	
336.90062	86	
340.17675	72	
340.85551	104	
344.81493	76	
346.06754	80	
END IONS

###FS:    #m/z: 363.95691 #charge 1+
###MS: 148
###MSMS: 151
BEGIN IONS
TITLE=Cmpd 113, +MS2(363.9569), 28.0-35.0eV, 3.3min #151
RTINSECONDS=194.541
SCANS=148,151
PEPMASS=363.95691	571150
CHARGE=1+
144.60117	80	
170.63972	94	
187.93425	104	
189.86301	168	
191.85953	370	1+
194.41950	86	
195.86911	86	
196.88391	264	1+
198.95059	90	
200.89284	84	
203.93148	106	
205.95423	80	
207.24088	80	
207.87689	110	
209.94334	1936	1+
210.16787	82	
210.88330	452	
212.87977	1354	1+
214.42048	96	
214.89482	112	
219.91218	84	
221.94361	86	
222.95468	348	1+
224.94905	1046	1+
224.97093	146	
225.97182	104	
226.84535	86	
226.89493	116	
226.94729	9552	1+
227.93223	264	
228.89480	616	1+
228.91376	88	
228.94258	9554	1+
230.83405	154	
230.84726	150	
230.88941	3442	1+
232.88492	310	
234.87888	276	
237.88634	82	
238.82649	96	
238.94079	144	
239.90057	202	
240.13928	82	
240.82396	150	
240.94284	496	
240.96135	120	
241.82836	90	
241.93948	1386	1+
241.96338	222	
242.90441	84	
242.94208	868	1+
242.95906	508	
243.82085	104	
243.87278	134	
244.84114	80	
244.95714	6526	1+
245.82505	122	
245.94031	150	
246.38834	104	
246.81066	144	
246.86029	114	
246.90553	336	1+
246.95271	5848	1+
247.88832	80	
248.89954	814	1+
249.07825	198	1+
250.79295	108	
250.81328	174	1+
250.89014	128	
250.97037	192	
251.52056	80	
252.83899	92	
252.89329	90	
253.84168	124	
253.90593	102	
254.79501	106	
256.08059	84	
256.15836	100	
258.83899	116	
258.90308	138	
258.97031	98	
259.97794	148	
260.83377	214	
260.97101	194	
261.83164	152	
261.96625	104	
262.83162	130	
263.40822	98	
264.09442	150	1+
265.97373	84	
266.81443	448	1+
266.85193	110	
266.92114	86	
267.11095	96	
267.92918	94	
267.97335	1004	1+
268.37799	98	
268.80117	152	
268.87877	94	
269.81001	138	
269.96861	968	1+
271.10045	86	
271.80218	80	
271.85913	80	
271.91714	238	
276.85564	160	
276.91316	108	
278.79399	364	1+
278.84775	168	
279.84897	170	
279.89216	80	
280.02162	80	
280.79114	386	1+
280.83649	122	
281.11580	94	
281.79189	240	1+
281.89315	224	1+
282.85992	100	
283.06695	98	
283.16620	84	
283.45134	94	
283.78679	178	
283.86362	88	
283.98081	212	1+
284.82700	98	
284.88145	314	1+
285.79085	86	
285.84528	740	1+
288.74129	94	
289.88983	88	
290.86479	82	
290.87970	128	
291.00509	80	
291.78989	116	
291.90271	88	
293.85669	84	
293.86839	276	1+
294.36404	94	
294.86988	246	1+
295.97583	88	
296.80962	112	
296.82980	94	
297.80343	998	1+
298.05386	114	
298.80607	760	1+
299.86765	132	
300.80487	458	1+
300.86945	86	
301.86055	220	1+
301.93915	100	
302.03998	80	
302.79797	86	
303.56946	106	
303.85455	598	1+
304.46065	88	
305.83834	134	
306.88407	138	
307.13286	284	1+
307.87631	86	
308.01867	82	
310.82029	82	
313.94751	80	
314.83419	80	
315.68143	88	
315.75816	82	
316.11568	94	
317.82714	90	
318.81810	112	
318.93110	90	
321.86462	262	
322.82649	226	1+
322.92542	252	
324.87577	134	
325.87018	440	1+
326.87158	376	1+
332.40860	106	
334.74857	88	
336.94173	166	
339.83978	132	1+
340.93839	154	
342.87497	82	
342.92470	98	
344.84241	84	
347.52419	86	
350.90068	88	
353.89482	86	
360.95794	86	
361.61823	98	
363.18702	100	
366.74200	142	
368.74944	82	
END IONS

###FS:    #m/z: 322.92998 #charge 1+
###MS: 152
###MSMS: 153
BEGIN IONS
TITLE=Cmpd 114, +MS2(322.9300), 28.0-35.0eV, 3.3min #153
RTINSECONDS=198.228
SCANS=152-153
PEPMASS=322.92998	3695768
CHARGE=1+
194.89080	72	
195.11193	84	
197.02379	66	
197.10827	82	
197.13093	92	
201.03768	64	
205.95530	164	
207.97194	72	
209.53632	98	
209.91364	80	
209.94287	78	
212.87655	82	
213.83111	80	
215.84520	84	
217.87224	90	
218.49251	68	
218.88644	102	
220.85639	72	
222.95388	104	
223.96237	156	
224.96059	244	
227.93053	70	
228.91612	74	
230.81857	82	
230.83905	82	
230.86310	72	
230.88826	128	
230.92685	76	
231.01997	74	
231.82307	66	
232.08688	78	
233.87494	78	
233.89367	162	
235.88110	82	
235.96797	68	
236.89851	128	
237.05436	166	
237.12569	74	
237.82356	74	
238.93646	92	
239.78769	212	
239.84263	94	
239.88119	66	
239.97837	96	
240.82737	88	
240.94012	5066	1+
241.51170	98	
241.86453	86	
241.87813	72	
241.90278	66	
242.82209	132	
242.83964	86	
242.94163	7764	1+
243.81960	622	1+
244.83819	162	1+
244.94045	1660	1+
244.99606	80	
245.86191	128	
246.89942	74	
246.93852	104	
246.97368	156	
248.84504	82	
248.89829	66	
251.88488	70	
252.07571	74	
253.84923	72	
254.90276	70	
255.87447	86	
255.93689	96	
256.89322	188	1+
257.79786	126	
257.82727	460	1+
257.85997	80	
258.83080	392	1+
258.85318	144	
259.78969	70	
260.34029	82	
260.83766	82	
261.82959	616	1+
262.83282	428	1+
262.96984	224	1+
263.02793	84	
264.87016	122	
265.08712	142	
265.83951	76	
266.86549	120	
267.14022	68	
267.93735	110	
271.02968	80	
271.92385	72	
271.96013	78	
272.91447	82	
273.78934	386	1+
273.80672	70	
274.14337	72	
275.80406	260	1+
275.85793	92	
276.52520	74	
276.82848	86	
276.85975	254	
277.83352	66	
279.09181	852	1+
279.34237	82	
280.11569	104	
281.00495	92	
281.04606	86	
281.27652	76	
281.82055	84	
281.89506	70	
281.92966	108	
281.98140	76	
282.89756	88	
282.96758	72	
283.14978	66	
283.85426	68	
284.29282	174	
284.86514	78	
284.88044	152	
284.92884	128	
285.34175	128	
287.88424	84	
288.12607	70	
288.87722	72	
289.80668	72	
289.85738	70	
290.86192	106	
291.76813	68	
292.12886	88	
292.83459	84	
292.87064	80	
293.02571	88	
293.13239	72	
294.86363	206	1+
295.83648	66	
296.91656	70	
297.05629	88	
298.18959	72	
300.12209	72	
300.14392	68	
300.86509	68	
301.86186	78	
302.82124	72	
305.88714	78	
306.88865	468	1+
307.19831	74	
307.79737	228	
307.89199	342	1+
308.80137	118	
310.79423	82	
310.82211	82	
311.12765	66	
312.54370	86	
312.80630	82	
314.83771	68	
315.40904	88	
315.81893	68	
317.04847	66	
318.31404	70	
318.84194	66	
321.92562	88	
324.33582	64	
324.89134	70	
325.86568	92	
326.88375	72	
327.24604	80	
327.71488	70	
327.84082	78	
END IONS

###FS:    #m/z: 340.94066 #charge 1+
###MS: 152
###MSMS: 154
BEGIN IONS
TITLE=Cmpd 115, +MS2(340.9407), 28.0-35.0eV, 3.3min #154
RTINSECONDS=199
SCANS=152,154
PEPMASS=340.94066	1362020
CHARGE=1+
74.25480	86	
185.86282	84	
189.86097	180	
191.95266	118	
194.92156	78	
196.88573	94	
206.92819	76	
208.96038	114	
209.95956	84	
210.94765	84	
212.87669	212	
213.88082	152	
213.94007	1272	1+
214.88996	84	
215.41410	76	
215.88597	396	1+
215.93823	412	1+
217.85726	146	
217.93268	120	
218.91005	88	
221.89398	98	
222.44700	98	
224.06675	84	
224.97865	188	
226.94894	72	
226.97117	80	
227.04872	102	
228.42012	86	
230.84840	82	
230.88856	286	
231.40269	90	
231.88828	130	
231.89866	92	
231.95240	718	1+
232.89017	214	
232.94473	78	
233.89666	132	
233.94787	210	
234.88809	82	
235.86971	86	
237.06578	92	
238.88137	76	
238.97627	98	
239.02002	82	
239.82203	72	
239.85187	98	
239.92631	80	
240.84044	516	1+
240.85014	168	
241.87829	72	
241.99455	82	
243.83762	396	1+
244.87794	74	
244.90275	82	
244.92571	104	
246.06688	84	
246.97650	80	
248.85612	74	
248.90190	196	1+
249.45084	100	
249.96165	174	
250.64706	106	
250.96817	84	
253.01449	78	
254.86844	110	
254.93926	86	
254.96708	600	1+
255.07554	80	
256.86504	76	
256.90054	78	
256.96135	94	
257.86809	82	
258.84377	188	
258.86357	134	
259.84674	170	
259.95538	140	
260.83536	500	1+
260.86182	170	
260.93115	94	
261.82807	94	
262.92708	114	
263.80485	104	
264.93131	80	
265.92917	76	
266.12165	78	
266.99941	74	
267.13715	150	
267.97166	82	
268.45609	80	
268.79257	86	
268.83772	152	
269.83859	138	
269.96937	74	
270.05799	80	
270.27587	100	
270.82328	90	
270.83878	74	
271.79042	94	
271.86682	210	1+
273.92835	148	
274.80440	74	
274.84746	72	
275.81290	104	
275.91493	74	
275.95394	72	
275.97012	80	
276.85655	694	1+
276.89533	78	
277.96158	218	
278.84286	422	
279.84773	260	
279.99910	82	
280.09556	94	
280.26040	72	
280.85365	172	
280.94086	132	
281.06654	74	
284.93079	284	1+
288.79538	78	
289.42573	94	
290.91494	114	
293.43068	204	
294.86613	108	
295.88931	80	
296.99065	76	
297.78892	74	
298.79917	86	
299.05979	136	
299.87822	98	
302.15722	84	
303.81068	126	
303.94437	74	
307.80537	100	
309.91579	74	
310.87671	74	
311.09728	78	
312.80024	208	1+
312.87997	98	
313.32130	102	
313.89560	74	
313.98221	72	
314.99682	90	
319.21514	76	
320.08877	94	
322.13938	94	
324.88676	88	
324.90164	72	
325.04833	82	
325.81188	116	
327.28570	104	
329.00536	74	
330.81750	144	
330.88350	76	
331.76828	74	
331.81122	78	
334.28941	102	
337.95868	96	
339.22861	80	
339.62206	84	
340.80234	76	
340.91307	86	
341.70741	80	
342.79735	78	
END IONS

###FS:    #m/z: 363.95659 #charge 1+
###MS: 152
###MSMS: 155
BEGIN IONS
TITLE=Cmpd 116, +MS2(363.9566), 28.0-35.0eV, 3.4min #155
RTINSECONDS=199.772
SCANS=152,155
PEPMASS=363.95659	616810
CHARGE=1+
135.73016	108	
187.86469	138	
189.86148	302	1+
189.97171	84	
191.85808	340	
194.88563	76	
196.88236	180	
199.98385	84	
207.87278	118	
209.94390	1200	1+
210.88433	236	
212.87851	2302	1+
221.95137	500	1+
222.91772	94	
222.95444	424	1+
223.89462	88	
223.91831	76	
224.88467	478	1+
224.95051	1082	1+
225.88552	362	1+
226.83986	138	
226.94736	9262	1+
228.48515	82	
228.51134	76	
228.89356	320	1+
228.94266	9974	1+
229.13712	96	1+
230.88913	1864	1+
231.90526	134	
232.88509	318	
234.89358	100	
237.05538	88	
238.39602	86	
239.05031	84	
239.06867	142	
240.07859	76	
240.82188	326	
240.94260	514	
240.96056	426	1+
241.09575	102	
241.94040	304	
242.41293	80	
242.82057	108	
242.94227	1740	1+
242.96090	436	
243.82389	76	
244.38950	90	
244.95659	3986	1+
245.01006	134	
245.94011	296	
246.28045	106	1+
246.90575	462	1+
246.95300	5522	1+
247.06718	76	
247.97399	246	1+
248.80344	274	
248.89814	940	1+
249.80340	150	
250.94633	94	
251.97471	140	
252.07782	94	
253.02616	82	
253.90342	142	
254.09773	90	
255.40095	78	
255.77970	82	
256.87282	94	
257.46568	86	
257.86184	76	
257.89152	98	
258.83749	160	
258.97248	148	
260.82859	652	1+
260.96968	150	
261.95354	84	
262.70951	94	
262.93917	86	
264.79528	92	
264.81642	112	
264.89924	96	
264.96655	82	
265.81144	546	1+
265.84948	90	
266.41193	86	
266.81267	398	1+
266.83455	168	1+
266.86071	130	
266.90966	216	1+
267.97281	730	1+
269.91267	76	
269.96909	1290	1+
270.81036	126	
271.85799	116	
271.87512	84	
271.91647	144	
275.02856	104	
277.86166	168	
277.88469	78	
277.91502	92	
278.41297	84	
278.86181	82	
279.79861	102	
280.03293	88	
280.10553	232	1+
280.78979	902	1+
281.88631	80	
282.83002	80	
282.87228	114	
282.93049	84	
283.33534	94	
283.78746	208	
283.84961	392	1+
283.97132	76	
284.51922	80	
284.78625	154	
284.82328	188	
285.84858	258	
286.82243	220	
286.87133	162	
289.88679	108	
290.66423	76	
290.78514	108	
291.00713	86	
292.40610	90	
293.87758	108	
296.26943	114	
297.81087	136	
298.80214	736	1+
299.87154	126	
299.97372	76	
300.43116	106	
300.80214	328	
300.83962	84	
301.80523	236	
301.85768	340	1+
302.08476	86	
303.85548	812	1+
304.80828	142	
304.96620	104	
305.84595	82	
306.89483	100	
307.13486	144	
307.43925	82	
307.84386	96	
308.12891	76	
310.38304	90	
310.87867	116	
311.33307	84	
314.44380	102	
315.31720	80	
316.11336	78	
316.81401	254	
316.87473	84	
317.81354	130	
318.81208	348	1+
319.77235	76	
319.89100	88	
321.81775	110	
321.86973	276	
321.95872	100	
322.92972	214	1+
323.98286	104	
324.29169	78	
324.87803	126	
325.87567	92	
326.18050	80	
326.87237	310	
327.00818	76	
333.79087	86	
339.82553	94	
340.94062	184	
342.42272	86	
342.71560	80	
344.29733	74	
345.79345	78	
346.11358	94	
348.76383	90	
348.97730	82	
350.98493	80	
351.78558	80	
352.33631	90	
352.89161	96	
357.10284	86	
360.92259	88	
361.79111	106	
362.85689	76	
END IONS

###FS:    #m/z: 507.84523 #charge 1+
###MS: 156
###MSMS: 157
BEGIN IONS
TITLE=Cmpd 117, +MS2(507.8452), 28.2-35.2eV, 3.4min #157
RTINSECONDS=203.446
SCANS=156-157
PEPMASS=507.84523	186406
CHARGE=1+
196.01653	518	1+
209.94398	158	
214.02820	156	
214.88411	268	
222.97030	416	1+
223.97290	404	1+
224.04813	280	1+
232.89539	330	1+
238.06229	120	
239.85675	128	
240.11204	118	
250.90771	134	
250.97265	138	
255.90953	172	
257.79765	138	
266.09311	200	
266.16579	128	
268.78640	306	1+
268.96606	138	
270.86057	212	
272.85454	156	
273.85439	364	1+
273.95551	154	
276.89818	116	
278.83715	118	
278.89568	186	
279.88948	180	1+
282.88492	186	
284.86647	120	
287.85094	772	1+
288.86742	118	
289.85752	406	1+
289.88266	168	
290.86357	286	1+
292.11395	144	1+
293.87319	882	1+
296.83882	168	
296.88189	140	
298.85831	164	
298.87387	158	
299.84862	316	1+
299.89420	134	
300.79670	252	1+
300.85104	222	1+
301.91286	152	
303.87121	592	1+
305.86073	1098	1+
306.83370	188	1+
306.96345	130	
307.89000	300	
307.98869	178	1+
308.14170	778	1+
308.87201	1068	1+
309.89083	190	
310.15646	378	
310.79747	182	1+
310.87245	148	
311.16250	214	
311.88356	2094	1+
312.84743	150	
313.83542	168	
314.81631	114	
314.86748	314	1+
316.86736	226	1+
319.86224	172	
320.95618	138	
321.38300	264	1+
323.87196	354	
324.85746	134	
324.89721	120	
324.92274	168	
325.79423	170	
325.90101	210	
326.88376	1686	1+
328.81090	204	
329.17073	150	
329.77143	120	
329.85314	130	
329.88065	136	
330.06619	132	
330.77230	122	
330.83165	140	
331.75732	130	
332.83667	196	1+
332.87406	188	
333.87497	154	
335.84227	132	
337.88871	150	
338.32445	118	
339.82654	300	
339.88149	124	
341.79389	168	
341.83545	138	
343.87308	208	
344.89261	136	
345.75808	132	
345.87081	182	
345.89596	234	1+
346.82703	238	1+
347.76777	210	1+
348.72749	168	
348.89541	382	1+
349.75632	320	
349.77924	376	
350.76951	190	
351.82142	206	
352.77206	138	
352.83420	118	
352.87048	144	
352.90768	128	
353.84802	520	1+
355.89269	238	1+
357.74887	178	1+
360.75801	142	
360.85984	230	1+
361.82825	172	
363.78277	118	
364.78037	370	1+
364.90054	150	
365.37672	124	
365.77012	318	1+
365.78767	288	1+
366.18275	184	
366.83783	566	1+
367.71015	536	1+
367.76579	732	1+
367.79743	268	1+
368.78643	124	
369.83547	236	
370.80206	210	
371.79954	292	
373.73981	212	1+
373.78419	128	
373.80445	160	
374.81122	118	
374.86550	420	1+
376.79166	208	1+
376.81818	134	
378.88067	214	1+
379.75465	114	
380.71772	124	
381.72519	130	
381.80122	126	
381.84075	238	1+
383.78819	144	
384.85119	710	1+
385.77564	268	
386.79372	210	1+
386.83133	122	
387.84316	132	
389.19959	226	
390.74667	156	
390.78492	120	
390.84398	528	1+
391.85653	178	1+
392.07328	230	1+
392.74735	118	
392.83096	216	
393.82472	586	1+
395.74124	244	1+
396.79535	210	1+
398.72923	546	1+
399.84691	196	
400.75075	116	
401.72794	136	
401.75380	136	
402.73867	122	
402.85839	218	
403.87360	258	1+
404.12788	118	
404.85957	146	
405.74948	142	
405.86845	392	1+
407.74211	582	1+
407.86209	1690	1+
408.85113	578	
409.72507	186	
410.08598	132	
410.73228	342	1+
410.83423	816	1+
413.22520	128	
414.67282	302	
414.75975	152	
415.87259	116	
417.85517	160	
417.98488	114	
421.88739	240	
422.86433	336	1+
423.77116	242	
423.78821	264	
424.75745	150	
424.78349	148	
425.75432	734	1+
426.86022	370	
427.73323	664	1+
427.77532	486	1+
427.86456	268	
428.84657	802	1+
428.88748	146	
429.69781	198	
429.72314	200	1+
429.82590	256	1+
429.87326	134	
431.86702	222	
432.85647	448	1+
433.21969	180	1+
434.72200	126	
436.88888	136	
439.89728	144	
440.73826	146	
442.67780	132	
443.68057	248	1+
443.75757	236	1+
444.78506	160	1+
444.87125	1384	1+
445.73903	336	1+
445.84297	164	1+
447.71036	326	1+
447.88928	200	
448.75195	128	
449.87735	170	
450.70050	192	
450.74344	354	1+
450.85718	214	1+
451.87915	132	
457.90513	354	
458.90350	192	
462.88145	420	1+
463.88499	296	1+
467.88569	374	1+
468.70922	204	1+
469.73377	208	1+
480.92740	126	
485.89677	208	
486.90860	146	
490.90651	132	
501.26919	122	1+
507.83828	148	
509.29059	248	1+
END IONS

###FS:    #m/z: 336.94541 #charge 1+
###MS: 156
###MSMS: 158
BEGIN IONS
TITLE=Cmpd 118, +MS2(336.9454), 28.0-35.0eV, 3.4min #158
RTINSECONDS=204.219
SCANS=156,158
PEPMASS=336.94541	53910
CHARGE=1+
123.11027	142	
156.61813	86	
179.78490	132	
186.06392	76	
187.10523	88	
191.95026	72	
197.88504	104	
198.87934	72	
204.83171	76	
206.89138	72	
210.88650	74	
211.94449	4566	
212.41330	106	
212.87639	1548	1+
212.94657	94	
213.93948	1430	1+
214.89825	86	
215.88999	112	
215.94313	102	
217.88288	166	
217.93364	78	
219.51361	78	
221.89607	72	
222.97159	132	
223.96603	378	1+
224.84698	114	
226.94884	70	
226.97267	74	
227.95287	80	
228.84342	98	
228.89476	268	
229.38994	92	
229.95436	2800	1+
230.82069	84	
230.89124	1470	1+
231.94810	2130	1+
233.39110	84	
233.82718	274	
233.89482	326	1+
234.03099	76	
234.07602	78	
235.94672	88	
237.44994	72	
238.88508	80	
238.89837	78	
239.84907	116	
239.90650	144	
240.84939	114	
240.97925	78	
241.84108	138	
241.98617	116	
242.84309	72	
242.90449	92	
246.97713	164	
247.96437	950	1+
248.90161	798	
249.88614	82	
250.83124	104	
250.89595	80	
250.95195	118	
251.07072	280	1+
251.83946	230	
251.95682	92	
252.83966	254	1+
252.96998	1432	1+
253.90718	482	1+
254.45004	84	
254.96697	664	1+
255.07637	142	
256.90764	78	
256.96364	248	
257.79579	104	
257.86276	128	
257.88188	72	
257.90098	88	
258.84452	410	1+
258.88765	198	1+
259.95615	70	
261.00645	76	
261.83002	118	
262.80119	88	
262.81679	142	1+
262.83260	84	
263.85607	84	
264.44551	126	
265.08515	84	
265.47516	74	
266.02736	70	
267.83869	218	
268.84072	358	
269.82323	98	
269.84781	330	
270.08236	86	
270.98007	158	
271.91992	94	
272.91902	116	
272.97897	136	
272.99766	94	
273.87700	72	
274.85578	116	
275.86152	76	
275.91906	164	
276.85593	776	1+
276.87634	184	
277.83434	880	1+
278.83683	602	1+
278.88026	82	
279.10807	74	
279.94561	78	
280.04248	92	
280.81936	80	
281.87237	98	
281.90280	92	
282.85826	86	
283.99908	80	
285.16350	72	
285.85058	306	
286.84906	1050	1+
286.99327	100	
289.58285	80	
289.84171	76	
289.88197	188	1+
290.84373	82	
291.06539	130	
291.64659	90	
291.81017	78	
291.86468	76	
292.81651	76	
293.10874	294	1+
293.99726	240	1+
294.06074	98	
294.39769	92	
294.87879	70	
295.90377	92	
296.80266	72	
296.85896	138	
297.03945	72	
297.89085	78	
298.07944	76	
298.25560	106	
298.90133	80	
299.86921	112	
300.88004	72	
302.83679	70	
303.86581	82	
304.38760	86	
304.88995	96	
305.93809	72	
306.41747	76	
307.11224	94	
307.80552	96	
309.56180	88	
309.72994	86	
309.87303	186	
310.84496	132	
310.86987	72	
312.03144	74	
312.40452	94	
312.97549	86	
314.85514	76	
315.20175	80	
316.26030	72	
316.47181	106	
320.74594	74	
320.80941	86	
321.01416	84	
321.04971	74	
321.81959	70	
323.90071	80	
331.85780	72	
332.87883	74	
338.81517	148	
341.89339	72	
END IONS

###FS:    #m/z: 359.96107 #charge 1+
###MS: 156
###MSMS: 159
BEGIN IONS
TITLE=Cmpd 119, +MS2(359.9611), 28.0-35.0eV, 3.5min #159
RTINSECONDS=204.991
SCANS=156,159
PEPMASS=359.96107	42022
CHARGE=1+
73.89868	72	
123.41423	84	
182.95648	72	
183.10472	74	
187.98853	74	
198.88102	74	
205.95141	84	
207.90800	76	
207.94502	90	
208.94758	146	
209.94320	1206	1+
212.89477	78	
217.87398	104	
221.94369	84	
222.94997	274	
223.92179	102	
223.95790	130	
224.94954	1032	1+
224.97062	142	
225.06791	88	
225.94293	118	
226.88446	90	
226.94689	6034	1+
227.89532	74	
227.92678	72	
228.94217	5902	1+
230.83176	72	
232.13519	76	
232.90123	80	
233.85531	134	
234.93138	86	
235.11613	78	
235.84708	78	
237.05974	212	1+
238.88888	86	
238.93561	118	
240.78797	116	
240.82661	106	
240.93850	764	1+
240.96169	390	1+
241.89888	232	
242.95907	610	1+
243.01729	80	
244.95662	3458	1+
245.91073	86	
245.94198	440	
246.95256	3132	
247.24315	80	1+
247.80964	80	
248.80344	188	
250.90153	76	
250.97156	222	1+
251.03455	88	
251.41944	82	
251.90815	84	
252.07880	176	
252.87193	94	
252.95383	312	
253.04567	74	
253.83578	80	
254.06970	86	
254.08784	82	
254.83239	72	
256.09615	86	
257.10333	78	
257.36327	90	
257.84591	94	
258.83199	186	
259.77717	90	
259.79389	126	
260.83566	88	
260.94886	104	
260.97339	98	
261.87836	76	
263.89672	78	
263.98094	76	
264.09708	72	
264.81900	80	
264.96462	82	
265.11286	72	
265.97114	106	
266.81382	340	1+
266.87312	146	
266.92161	74	
267.10418	106	
267.97379	906	1+
268.80232	154	
268.85961	84	
268.90053	102	
269.96795	440	
272.42399	104	
273.96747	116	
274.49104	96	
275.96567	186	
276.80801	142	
276.85441	252	1+
276.97259	74	
277.81523	90	
278.35669	80	
278.80031	82	
280.01754	76	
280.10585	80	
280.79472	300	1+
281.00461	84	
281.98735	76	
282.05347	78	
282.78779	164	
282.82171	84	
283.91037	76	
284.82029	156	
284.83803	84	
284.85268	72	
286.93470	72	
290.03868	78	
291.99004	204	
292.85722	72	
293.12355	72	
293.80396	178	1+
293.98295	72	
296.80861	182	
296.90914	158	
297.80505	102	
298.80437	1052	1+
299.12007	134	
299.86660	170	1+
302.80660	96	
302.85343	86	
304.48831	80	
305.80293	78	
308.02509	78	
308.80910	126	
309.79435	138	
310.71407	82	
310.79542	192	1+
311.99438	84	
313.89084	72	
314.58719	72	
314.82927	84	
316.82048	234	1+
317.86259	92	
320.83407	72	
321.81607	124	
321.89019	94	
324.75386	80	
324.89147	168	
326.18311	72	
326.63520	74	
329.87224	88	
330.74709	88	
331.00843	76	
334.94948	86	
336.95116	118	
337.83693	82	
338.10520	76	
338.86689	86	
341.33749	72	
342.81383	80	
346.87660	92	
347.78495	74	
348.50243	98	
352.49525	94	
352.76730	74	
353.19204	96	
354.33541	80	
356.77907	136	
360.89491	74	
361.09554	102	
363.84937	82	
364.72100	78	
365.52118	84	
END IONS

###FS:    #m/z: 507.84538 #charge 1+
###MS: 160
###MSMS: 161
BEGIN IONS
TITLE=Cmpd 120, +MS2(507.8454), 28.2-35.2eV, 3.5min #161
RTINSECONDS=208.653
SCANS=160-161
PEPMASS=507.84538	185496
CHARGE=1+
196.01538	194	
197.01990	148	
214.02428	138	
214.88578	276	
222.97513	152	1+
223.79234	120	
224.97648	256	
232.89853	264	
234.89245	320	1+
236.88655	142	
250.90824	200	
252.07793	122	
253.40830	160	
256.38697	138	
258.11174	214	1+
259.11646	226	1+
260.87872	192	1+
263.93857	114	
265.08766	158	
266.16744	154	
268.88669	196	
268.94642	140	
269.89267	220	
270.87858	124	
272.85459	124	
274.80177	124	
278.83174	214	
280.88342	118	
287.85256	448	
287.89245	116	
288.86610	192	
289.87908	578	1+
290.86171	638	1+
292.80538	114	
293.87530	1014	1+
294.80980	126	
295.87087	134	
296.39425	130	
296.77500	150	
298.87589	234	1+
299.84193	174	1+
300.85931	278	
302.35796	140	
303.80262	206	
303.82067	148	
303.86625	546	
305.86336	808	1+
305.90794	234	1+
307.88879	160	
308.14190	1152	1+
308.81476	138	
308.87355	636	
309.84848	158	
309.87481	300	
310.15728	910	1+
310.87248	204	
311.88246	2266	1+
314.81085	166	1+
314.86450	428	
314.89070	164	
315.88856	146	
316.86193	254	1+
322.38083	188	
322.84514	230	1+
323.87272	204	
325.82499	150	
325.89786	290	
326.88278	2250	1+
327.16596	192	1+
327.80400	284	1+
328.88000	326	1+
329.87232	550	1+
330.87752	358	1+
332.87619	576	1+
333.79150	116	
334.89859	118	
335.84329	214	
336.76197	128	
336.97271	112	
337.81488	160	
337.88312	232	
338.85272	130	
343.77665	122	
343.83373	178	1+
344.89136	130	
345.91002	152	
345.93726	164	
346.79136	134	
346.87407	142	
347.74469	246	1+
347.77510	280	
348.17708	248	
348.77808	122	
348.84195	214	
348.88546	122	
349.83271	140	
350.88600	212	
351.00122	118	
351.87630	212	
352.01120	190	1+
352.90123	114	
353.85324	588	
353.90906	142	
354.79014	136	
354.84168	316	1+
355.88909	134	
356.72045	182	1+
362.75774	118	
365.72754	196	1+
365.78791	330	
366.18678	198	1+
366.79556	162	
366.83968	184	1+
367.70875	408	
367.76372	220	1+
368.71193	212	
369.78374	114	
369.83645	184	
370.79587	248	1+
370.82906	240	1+
371.83406	162	1+
371.87665	138	
374.81621	154	
374.85007	168	
378.79303	136	
380.72006	346	
381.71376	616	1+
381.78658	224	1+
382.84815	144	
383.77368	178	
383.80032	360	1+
384.85200	1000	1+
385.78018	192	
386.92936	118	
387.84676	294	
388.72085	394	1+
388.80097	178	
389.20130	314	
389.72513	340	1+
389.84877	446	1+
390.05117	118	
390.20482	156	
390.78631	124	
391.83870	140	
392.82907	248	
393.82256	150	
393.87520	194	1+
394.83176	204	
395.77932	158	1+
396.74368	126	
396.88425	284	1+
398.73557	166	
399.72895	632	1+
399.85063	602	1+
401.86393	158	
402.86449	800	1+
403.86870	578	1+
405.74217	294	1+
405.78532	180	
405.87624	188	
406.76362	176	
406.87490	114	
407.74912	184	
407.86905	874	
408.75486	234	
408.85410	838	1+
409.72296	394	1+
410.72629	234	1+
410.83528	636	1+
411.80620	170	
412.21844	144	
412.81925	226	1+
412.84392	114	
415.80211	162	
415.84135	116	
417.78914	124	
417.86266	188	
418.84997	168	
422.86348	340	1+
423.77614	494	1+
425.75853	696	1+
425.88718	190	
426.69265	128	
426.86146	750	1+
427.73674	1082	1+
427.82805	114	
428.09312	126	
428.84593	644	1+
428.86080	404	
428.88435	236	1+
429.69577	314	1+
429.80111	144	
430.04020	124	
430.87965	162	
431.77438	126	
431.86891	688	1+
433.85180	166	
435.71686	114	
435.85370	136	
439.89401	284	
441.73274	146	
441.77621	210	1+
443.68012	198	1+
443.76354	314	
444.73977	416	1+
444.87254	1210	1+
445.72056	200	
445.74430	260	1+
447.71166	162	
447.74624	136	
448.71710	122	
449.88058	584	1+
450.70391	320	1+
450.74702	276	
453.86014	114	
454.76165	136	
457.90744	126	
462.88381	538	1+
465.72052	226	1+
467.82879	162	
467.88745	656	1+
470.82200	118	
485.89997	162	
486.89771	176	
488.79522	134	
505.30311	108	1+
511.28181	132	
512.22821	150	1+
END IONS

###FS:    #m/z: 336.94526 #charge 1+
###MS: 160
###MSMS: 162
BEGIN IONS
TITLE=Cmpd 121, +MS2(336.9453), 28.0-35.0eV, 3.5min #162
RTINSECONDS=209.424
SCANS=160,162
PEPMASS=336.94526	50864
CHARGE=1+
49.57320	96	
121.51977	84	
183.86600	110	
184.86155	82	
187.88627	164	
196.98781	88	
198.86553	86	
203.39714	76	
204.08540	76	
205.95086	74	
208.88813	82	
209.94017	140	
210.88754	156	1+
211.94412	3354	1+
212.87865	696	1+
213.93862	1032	1+
215.93887	238	
215.96776	74	
217.93378	104	
217.94844	82	
220.09432	90	
220.56842	106	
220.83831	74	
222.41953	130	
223.95743	88	
223.97523	72	
224.84047	124	
224.87635	84	
224.97653	146	
226.86593	72	
226.94379	146	
226.97658	106	
227.84202	220	1+
228.57982	84	
228.84562	148	1+
228.89315	452	1+
229.82902	106	
229.95448	3658	
230.88771	1194	1+
230.94508	92	
230.97333	72	
231.86058	82	
231.94991	1516	1+
232.90769	100	
233.82757	106	
233.89709	218	
233.94705	176	
234.82299	96	
234.89859	84	
235.79423	78	
235.89331	152	
235.94964	80	
236.90442	86	
237.88994	100	
238.86248	78	
239.78411	74	
239.85209	74	
240.90505	76	
241.84688	154	
242.02892	100	
242.84316	124	
242.95218	86	
243.82978	72	
245.44098	82	
246.90254	204	
247.60048	90	
247.96587	940	1+
248.05268	80	
248.85159	76	
248.90117	438	1+
249.96327	518	1+
250.83193	698	1+
250.94879	204	
251.87597	204	1+
251.90942	200	
252.93600	78	
252.97019	1546	1+
253.35462	76	
253.83867	108	
253.90759	394	
254.82826	72	
254.84244	78	
254.96577	688	1+
255.21080	98	
256.85111	118	
256.91305	142	
256.96235	152	
257.86472	112	
258.41229	104	
258.84650	438	1+
258.86638	84	
259.02859	86	
259.33265	74	
259.50691	74	
259.96208	72	
261.82102	164	
262.83195	230	
263.78508	84	
263.91157	142	
265.01314	72	
268.84168	690	1+
269.07216	134	
270.98185	124	
271.91330	166	
271.95622	82	
272.84978	84	
273.85408	74	
274.09540	108	
274.85710	128	
275.86476	124	
276.85864	654	1+
276.90926	126	
277.86379	508	1+
277.93400	90	
277.97006	82	
278.83732	292	1+
278.97327	84	
279.09777	72	
280.86401	152	1+
281.05605	84	
281.95456	100	
284.11740	72	
285.84915	206	
286.85142	1146	1+
286.99953	76	
287.88085	144	
289.06250	84	
289.87723	94	
289.90435	78	
291.05761	78	
292.43355	100	
292.88486	80	
292.93137	74	
293.10834	138	
293.99536	182	
294.11374	98	
296.25675	74	
296.86270	196	1+
296.87885	80	
296.96116	74	
297.83982	72	
298.13881	76	
298.41677	80	
298.86214	72	
298.90104	72	
302.88344	72	
303.85919	86	
304.23114	72	
305.87835	172	1+
308.01659	76	
308.17824	76	
309.86612	88	
310.82228	84	
310.87686	206	1+
311.74968	76	
311.95396	98	
312.95173	104	
313.07105	72	
317.38112	100	
320.59398	72	
321.35341	72	
324.37810	72	
324.92881	90	
327.41241	78	
327.89469	74	
328.20386	82	
328.89062	136	
329.90994	80	
331.89124	78	
332.82480	86	
332.98187	86	
333.85594	86	
334.12566	72	
334.95850	90	
335.81286	120	
342.35907	86	
END IONS

###FS:    #m/z: 359.96151 #charge 1+
###MS: 160
###MSMS: 163
BEGIN IONS
TITLE=Cmpd 122, +MS2(359.9615), 28.0-35.0eV, 3.5min #163
RTINSECONDS=210.197
SCANS=160,163
PEPMASS=359.96151	42842
CHARGE=1+
63.34886	90	
182.50331	96	
184.95162	76	
187.93758	108	
207.94793	142	
209.94271	850	1+
210.88953	182	1+
215.87774	98	
218.91914	104	
219.95776	80	
221.89240	82	
222.95274	702	1+
223.88571	74	
224.88226	72	
224.94928	670	1+
226.94618	5156	1+
226.96917	140	
228.14357	92	
228.94171	5596	
229.01778	74	
229.06405	96	
229.94363	228	
232.82542	142	
232.90524	98	
233.41222	94	
233.96037	126	
234.86719	136	
235.85655	80	
235.88092	74	
235.90824	142	
236.00923	72	
237.81789	74	
238.96688	92	
239.06827	128	
239.37134	84	
239.91969	124	
240.94062	482	
240.96423	166	
241.94109	310	
241.95917	684	1+
242.09193	84	
242.95993	492	1+
244.95702	3088	
245.94515	224	
245.96141	102	
246.16013	110	
246.81006	106	
246.85338	150	
246.89953	108	
246.95277	3268	
248.80136	94	
248.86962	106	
249.04024	74	
249.82353	88	
250.94940	480	
251.86548	84	
251.97057	80	
251.99203	78	
252.95541	350	
253.40548	82	
253.83252	138	
255.01842	74	
256.07236	122	
258.83193	120	
258.97259	108	
259.94043	92	
260.13047	86	
260.83106	218	
260.95046	168	
260.96992	202	
261.06383	80	
261.34602	76	
261.96722	88	
262.45076	90	
262.82053	80	
262.95006	82	
262.97045	240	1+
263.94054	90	
265.02894	90	
265.82131	78	
266.81276	490	1+
267.93533	78	
267.97162	304	
269.96946	734	1+
270.05225	74	
271.15082	96	
272.45243	74	
272.84614	196	1+
273.80170	72	
273.97659	92	
274.39148	88	
276.81040	160	
276.86036	134	
277.11065	168	1+
277.91601	108	
278.01774	76	
278.79652	388	1+
278.97885	72	
280.79455	566	1+
280.83606	88	
281.95530	80	
282.86648	72	
283.35442	82	
283.98477	120	
284.83124	138	
284.86624	92	
288.79546	130	
288.97268	86	
289.88573	76	
290.85785	216	1+
291.80361	84	
292.80335	76	
293.11596	168	1+
293.80411	182	
293.87523	114	
293.96617	72	
293.98603	100	
294.02780	122	
294.44192	82	
294.87861	76	
295.03670	100	
295.58083	108	
296.80466	172	
297.44148	76	
297.80321	580	1+
299.86663	326	1+
299.97359	80	
300.78467	172	
301.44246	76	
301.78193	166	
302.86011	126	
305.53488	74	
307.33593	78	
310.79419	84	
310.99982	98	
313.15847	94	
313.93653	76	
315.31085	88	
315.82552	82	
316.81174	80	
317.11239	82	
317.89347	138	
318.93728	146	
320.58102	106	
320.92658	78	
321.82428	76	
322.92594	236	
323.01490	104	
328.81417	84	
329.83210	76	
329.87345	272	1+
330.85645	74	
332.81199	110	
334.03117	88	
335.16112	80	
336.95039	200	
337.93596	238	1+
338.81010	72	
340.80435	80	
342.18867	96	
343.77809	86	
346.88125	82	
348.77050	84	
352.89122	94	
354.89023	84	
355.25798	78	
358.18255	72	
358.20124	76	
363.78623	78	
363.95472	88	
END IONS

###FS:    #m/z: 322.92991 #charge 1+
###MS: 164
###MSMS: 165
BEGIN IONS
TITLE=Cmpd 123, +MS2(322.9299), 28.0-35.0eV, 3.6min #165
RTINSECONDS=213.861
SCANS=164-165
PEPMASS=322.92991	3573328
CHARGE=1+
59.01209	74	
180.86320	74	
189.85839	88	
194.04141	84	
195.88791	74	
195.91905	80	
196.89111	84	
198.03012	80	
201.04343	134	
202.04697	70	
202.85765	76	
205.40676	70	
205.94800	200	1+
206.07449	70	
206.92825	74	
207.97395	78	
208.83648	68	
208.88654	126	
210.94456	66	
211.03023	88	
211.94637	76	
212.88412	78	
213.89027	82	
219.03546	80	
219.41347	112	
220.88004	68	
222.90300	66	
223.79680	70	
223.81903	70	
223.96085	112	
227.93405	92	
228.39073	90	
228.82114	80	
229.88850	206	1+
230.82805	112	
230.84768	146	
233.99585	128	
234.40121	112	
235.38716	84	
235.88075	68	
235.92618	96	
237.05944	76	
238.03196	72	
238.93798	128	
239.07706	200	
239.89798	74	
240.82241	288	
240.94032	1978	
241.93928	8194	1+
242.83412	72	
242.94176	5852	1+
243.81691	424	1+
244.81956	282	1+
244.87994	72	
244.94005	1516	
245.50446	76	
246.39054	76	
246.97264	192	
247.96185	74	
247.97731	76	
248.07685	94	
248.84870	66	
248.92365	100	
249.03804	72	
250.90570	68	
251.15668	90	
251.83220	78	
251.92812	70	
254.87966	74	
254.90870	82	
255.80149	84	
255.84095	78	
256.03896	70	
256.88080	72	
256.90660	126	
256.94982	86	
258.83134	388	1+
258.89222	66	
259.84715	92	
259.91860	70	
260.83663	106	
261.47858	86	
261.83102	196	
261.93867	70	
262.44670	100	
262.82439	186	
262.96968	76	
264.07238	66	
264.84341	132	
265.05497	114	
265.09887	72	
265.86541	140	
265.96959	68	
266.12570	78	
266.85456	124	
267.06606	70	
267.80677	78	
269.84407	82	
269.91206	92	
270.84963	72	
271.61614	110	
271.77400	68	
273.10360	82	
273.40189	90	
273.84469	74	
275.80098	66	
275.81915	98	
276.07630	74	
276.10684	120	
276.90919	74	
277.37129	70	
277.86227	110	
278.85599	68	
279.04486	66	
279.09170	1116	1+
279.41052	98	
279.90652	74	
280.51106	86	
283.78673	96	
284.29311	254	
286.86860	68	
288.85183	72	
289.88427	158	
290.78845	122	
291.80411	220	
291.86224	100	
292.93743	106	
293.04546	104	
293.88179	94	
294.81928	68	
294.83444	202	1+
297.05219	68	
297.83135	72	
298.80705	68	
300.76316	74	
301.02277	80	
302.88548	88	
305.86959	86	
305.91257	70	
306.87559	96	
307.74085	68	
307.79885	66	
309.79571	70	
309.86855	66	
310.82434	66	
312.86700	66	
312.88866	66	
314.80746	66	
314.86670	72	
315.45695	74	
315.86283	68	
316.81695	70	
319.88636	84	
320.38766	72	
320.93701	68	
322.82535	72	
324.14997	76	
324.17494	74	
324.26279	84	
END IONS

###FS:    #m/z: 340.94064 #charge 1+
###MS: 164
###MSMS: 166
BEGIN IONS
TITLE=Cmpd 124, +MS2(340.9406), 28.0-35.0eV, 3.6min #166
RTINSECONDS=214.632
SCANS=164,166
PEPMASS=340.94064	1329164
CHARGE=1+
189.85803	84	
192.92116	66	
202.88582	70	
203.88365	84	
203.89591	72	
204.86154	100	
206.94921	80	
206.98114	66	
208.95529	120	
209.87066	82	
210.93584	66	
212.92896	116	
213.44705	86	
213.87584	98	
213.93978	702	
214.87824	98	
215.88585	370	1+
215.93768	288	
217.88715	176	
219.89222	90	
221.88934	106	
222.56060	86	
222.84089	74	
224.03607	70	
224.04877	94	
224.83869	94	
224.90213	80	
224.96556	150	1+
227.11019	70	
228.80444	88	
228.83985	78	
228.94682	286	
230.88822	194	
231.16753	66	
231.88950	276	
231.95008	1022	1+
232.88382	130	
233.89697	188	
234.96529	94	
237.86141	72	
237.88964	278	1+
237.90699	92	
239.77999	76	
240.83315	162	
240.86498	68	
241.84631	102	
241.93904	86	
242.84076	202	
242.89878	82	
243.83142	132	
243.87193	106	
244.95468	72	
245.82784	68	
246.91913	76	
246.95738	108	
247.89412	80	
248.87907	90	
248.89830	72	
249.96333	98	
251.87820	104	
251.91711	78	
251.95507	106	
252.96751	102	
253.04185	80	
253.84545	78	
253.90553	292	1+
253.93514	74	
254.96575	796	1+
255.00081	66	
255.03030	74	
256.26134	82	
256.85104	74	
256.86717	80	
256.96052	122	
257.83212	70	
258.84765	468	1+
259.02446	86	
259.82899	434	1+
259.86185	282	1+
259.96987	82	
260.83224	364	1+
260.95508	80	
261.98948	86	
262.92393	294	1+
263.85299	86	
264.86471	188	
265.83804	184	1+
265.85324	68	
265.87515	74	
265.96303	68	
266.00161	72	
267.13612	78	
267.46142	74	
267.54356	100	
268.13838	80	
268.84013	192	
268.86263	78	
270.82748	74	
271.91706	186	1+
272.86613	74	
273.16668	70	
273.78986	116	
274.07531	66	
274.86208	98	
274.92574	142	
275.85742	402	1+
276.98052	74	
277.23427	98	
277.87893	128	
277.92972	92	
278.84726	336	
278.86233	132	
278.90113	68	
279.84694	622	1+
279.91753	220	
279.96144	78	
280.05453	66	
281.78979	78	
282.87692	76	
283.85400	76	
285.93740	94	
286.84545	76	
287.99024	86	
288.83716	76	
290.36248	78	
290.68498	86	
290.92154	68	
292.87223	72	
296.17058	68	
297.93749	74	
298.80283	70	
298.87703	102	
299.87161	82	
300.88553	66	
303.95731	68	
304.83107	132	
304.93000	92	
305.84395	68	
306.01577	66	
306.87859	66	
307.79841	138	
309.83181	72	
310.06975	66	
310.41534	76	
310.87902	308	1+
310.92166	72	
311.88205	226	1+
316.43286	88	
317.37899	86	
318.87310	128	
322.80745	66	
322.84922	82	
328.33520	66	
328.82036	72	
328.88385	70	
329.28600	92	
329.76055	82	
329.80988	68	
330.81752	202	
333.72358	66	
335.78823	80	
338.83732	70	
338.88020	76	
339.26676	66	
341.71665	74	
341.76820	68	
342.30906	88	
END IONS

###FS:    #m/z: 363.95654 #charge 1+
###MS: 164
###MSMS: 167
BEGIN IONS
TITLE=Cmpd 125, +MS2(363.9565), 28.0-35.0eV, 3.6min #167
RTINSECONDS=215.404
SCANS=164,167
PEPMASS=363.95654	590316
CHARGE=1+
127.94974	104	
142.35820	74	
161.40104	74	
167.35010	86	
183.86109	80	
187.88735	78	
189.86201	134	
191.85765	360	1+
191.87185	92	
196.88574	256	
197.44114	86	
200.95146	136	
203.93094	74	
207.87029	174	
207.94876	222	
209.86855	142	
209.94411	1584	1+
210.88680	328	
212.87890	1116	1+
214.89231	256	
215.92264	152	
218.91358	86	
222.69434	80	
222.94982	596	1+
223.88856	78	
223.98617	78	
224.89880	76	
224.94848	646	1+
226.06572	210	1+
226.88675	76	
226.94714	8702	1+
227.04688	74	
227.91537	114	
228.89348	206	
228.94249	9904	1+
229.40399	104	1+
230.31410	92	
230.88897	3174	1+
231.13590	126	1+
234.87947	426	1+
234.90453	150	
234.92957	78	
236.04481	82	
237.05373	84
[truncated: 1,394,230 more chars]
