# Supplementary material for: High-Throughput Venomics
Source: J Proteome Res. 2023 Apr 3;22(6):1734–46. doi: 10.1021/acs.jproteome.2c00780 (PMC10243144; doi:10.1021/acs.jproteome.2c00780)
Supplement: Supplementary file 9 — pr2c00780_si_009.zip [file pr2c00780_si_009.zip › Manual files/Calloselasma rhodostoma MGF/210702_Calloselasma_halfplate000030_5.1.201.mgf]

###	D:\Data\Julien\210702_Cr_half_TFA\210702_Calloselasma_halfplate000030.d\ProteinAnalysisResults.mgf
###	D:\Data\Julien\210702_Cr_half_TFA\210702_Calloselasma_halfplate000030.d\analysis.baf
###	210702_Calloselasma_halfplate000030.d
###	Instrument: maXis HD
###	Manufacturer: Bruker
###    PeakWidth 0.30, MiniumIntensity 10, S/N 1Apply threshold 0, Threshold 10
###    Retain Residuals no, Create neutrally no,
###    FullScan Parameters: AdductIon (+)+H (-)-H, LowMass 0, HighMass 8000, MaxCharge charge decon 4, MinPeaks 3
###    Perf. isotope decon yes, Max Charge Istopic decon 6, MW agreement 0.00, Abund. cutoff 2.00, Envelope cutoff 75.00
###    MaxRes   Parameters: AdductIon (+)+H (-)-H, LowMass 0, HighMass 8000 
###    Perf. isotope decon yes, Max Charge Istopic decon 6, Abund. cutoff 2.00
###    MSn      Parameters: AdductIon (+)+H (-)-H, LowMass 0, HighMass 8000 
###    Perf. isotope decon yes, Max Charge Istopic decon 4, Abund. cutoff 0.05
###    Global Charge Limit: no 3, Prefer FullScan Result: yes, Export what: 2 (0=non deconv/1=deconv only/2=mixed), NoMSMSSignals: 150, Intensity threshold: 10, NoMSSignals (deconv): 2, NoMSSignals (non-deconv): 2, NormalizeData: no, SingleCharged: yes
###
COM=210702_Calloselasma_halfplate000030.d
USERNAME=Demo User

###FS:    #m/z: 322.92987 #charge 1+
###MS: 1
###MSMS: 2
BEGIN IONS
TITLE=Cmpd 1, +MS2(322.9299), 28.0-35.0eV, 0.0min #2
RTINSECONDS=1.33
SCANS=1-2
PEPMASS=322.92987	1610620
CHARGE=1+
206.94023	2896	
208.94527	7286	1+
211.94438	15616	
213.93944	17114	
215.88673	3252	
215.93693	2748	
217.94150	8034	
222.95219	26738	1+
224.95013	7160	
226.12355	3486	
226.94668	135264	1+
227.19821	12220	1+
228.94248	211346	1+
231.95120	13958	1+
234.97080	6932	
234.99775	6192	
235.12877	4120	
235.20271	2924	
237.21869	2472	
238.45439	8198	
239.07893	3428	
239.14708	6002	
239.19852	2564	
239.23422	2578	
239.98086	3864	
240.23034	4276	
240.96206	20316	1+
242.61939	3500	
242.96132	5104	
243.12020	2840	
243.88211	3844	
244.95715	91328	1+
245.18415	3464	
245.22426	3060	
245.94247	8662	
246.24067	11590	1+
246.95184	66226	1+
246.97439	4594	
248.03148	2248	
248.97292	2530	
249.18248	3448	
249.91065	5018	
249.97162	70930	1+
250.94675	54722	1+
250.99759	9190	
251.19778	5828	
251.90928	2334	
252.46977	2996	
252.94655	15896	
252.97129	793746	1+
253.17913	3096	
253.19212	2504	
253.21376	6876	
253.90498	16732	1+
254.94182	226208	1+
254.96661	276062	1+
255.07436	3130	
255.17475	2646	
255.22940	12514	1+
256.26115	7748	
256.91313	8716	1+
256.96408	44214	1+
257.19058	2432	
258.88459	4340	
258.90978	3134	
258.96413	11544	1+
260.97779	2984	
261.97336	18038	1+
263.13342	3206	
263.23460	2716	
263.97842	102110	1+
265.25014	3828	
265.97604	11974	1+
267.26570	3238	
267.97326	54020	
268.95897	36284	1+
270.98074	15356	
272.88160	5186	
272.95206	40794	1+
272.97595	6104	
274.27183	19886	1+
277.21392	3264	
279.03804	2472	
279.09231	8458	1+
279.22973	7184	
281.04857	4450	
281.24542	17508	1+
281.98962	2364	
282.27716	19080	
282.97206	2702	
283.17149	4252	
283.20716	2684	
283.22193	2254	
283.26134	19918	1+
283.94650	9790	
283.98578	2454	
284.29235	10150	1+
285.20248	3746	
285.22128	4490	
285.94175	186388	1+
285.98340	19518	1+
286.27231	2728	
288.20454	2586	
288.25023	12560	1+
288.28775	3040	
289.88559	2652	
290.26639	25098	1+
290.89175	5102	
291.09948	7674	1+
291.19337	3172	
291.21366	2882	
291.97317	14874	1+
292.05842	3706	
293.10718	3068	
293.17298	2442	
293.20883	6156	
293.24537	3158	
293.97551	23746	1+
293.99728	41874	1+
294.12657	8670	1+
294.93692	6534	
295.13091	6034	1+
295.18731	2486	
295.22463	13942	1+
295.25966	2744	
295.96801	12234	1+
295.99247	17676	1+
296.29270	6256	
297.07974	15738	1+
297.24015	15176	1+
297.90425	6712	
297.99084	2928	
298.27246	4194	
298.30827	2460	
298.96693	3598	
299.05967	6256	1+
299.07554	5530	1+
299.10986	2304	
299.20072	2694	
299.23823	3198	
299.25489	4044	
300.28704	11992	1+
301.21606	2376	
301.95595	2952	
302.17376	11864	1+
302.30319	27928	1+
302.94818	58986	1+
303.95203	49258	1+
303.99525	10252	1+
304.28312	3282	
304.90443	2362	
304.92372	3284	
305.24626	3196	
305.26868	2524	
305.95198	5038	
306.90335	7154	
307.18849	2742	
307.24575	36154	1+
308.14125	7030	
308.21506	3776	
308.87166	7304	1+
309.20360	4008	
309.21903	2938	
309.25784	10322	1+
309.27512	5674	
310.11843	5634	1+
310.15796	9532	1+
310.30828	20024	1+
311.05445	8448	1+
311.16158	6812	1+
311.21890	9002	1+
311.27485	8894	1+
311.28936	4266	
311.86923	16148	1+
311.93447	6538	
311.98577	18124	1+
312.32344	10858	1+
312.90073	4830	
312.94735	6500	
313.21645	4786	
313.23433	4500	
313.25092	4296	
313.26719	11522	1+
313.28945	9862	1+
313.86515	6536	
313.92883	154826	1+
314.89409	2596	
316.28231	19536	1+
316.31868	11416	1+
316.86428	2378	
316.93968	4586	
317.20760	2874	
318.29770	17876	1+
318.93447	96252	1+
319.22431	2306	
319.28308	2634	
320.93399	181528	1+
321.17573	2242	
321.20787	2296	
321.23881	3068	
321.27575	2778	
321.31379	5892	1+
322.15636	2238	
322.19476	12206	1+
322.27493	2380	
322.67530	2386	
322.87738	6294	
322.92965	3717742	1+
323.01745	2460	
323.11531	4136	
323.17509	7222	1+
323.19898	7332	1+
323.23816	19582	1+
323.27357	2990	
323.29068	3840	
323.32322	14070	1+
324.13638	2614	
324.28833	4446	
324.32500	10850	1+
324.87703	10708	1+
325.02873	2758	
325.19846	2714	
325.21559	2630	
325.25354	54248	1+
325.28950	4410	
326.11808	2416	
326.15231	2392	
326.17194	3646	
326.19926	6750	1+
326.30292	4362	
326.87163	68878	1+
326.96789	17616	1+
327.00622	7012	
327.14265	2408	
327.17935	3146	
327.23320	3540	
327.26906	74060	1+
327.33580	3072	
328.31817	11306	1+
END IONS

###FS:    #m/z: 340.94050 #charge 1+
###MS: 1
###MSMS: 3
BEGIN IONS
TITLE=Cmpd 2, +MS2(340.9405), 28.0-35.0eV, 0.1min #3
RTINSECONDS=2.103
SCANS=1,3
PEPMASS=340.94050	735924
CHARGE=1+
75.72130	196	
189.86252	124	
189.92803	238	1+
208.01714	122	
208.95494	192	
211.94280	234	
213.08448	118	
213.94055	2074	1+
215.88888	644	1+
215.93538	316	
217.88307	348	1+
217.93443	252	1+
219.89119	122	
222.04024	120	
222.06535	272	1+
223.95370	146	
226.94306	124	
227.11006	142	
230.03517	140	
230.95406	134	
231.95065	2074	1+
233.89628	692	1+
233.94881	588	1+
235.82382	186	
235.89406	268	1+
235.94783	174	
237.06218	250	
237.20078	206	1+
237.89167	138	
238.89804	372	1+
239.90265	272	1+
239.93437	224	1+
240.23182	584	1+
240.96271	180	
241.00651	118	
242.04489	122	
242.20324	136	
243.00836	148	
243.03605	248	1+
243.08025	158	
244.03688	194	1+
244.88591	208	
245.98028	138	
246.97604	410	1+
247.23913	318	
248.03523	402	1+
248.98487	152	
249.96082	714	1+
250.89078	144	
250.98741	138	
251.23573	230	1+
251.95954	446	1+
252.26286	126	
252.85959	90	1+
252.89834	180	1+
253.20701	224	1+
254.28204	344	
254.96634	1250	1+
255.07317	468	1+
255.93949	142	
256.13991	140	
256.91347	168	
256.96664	414	1+
257.91172	122	
258.02352	260	1+
258.10272	132	
258.95749	486	1+
262.52674	172	
262.95952	312	1+
262.98449	178	1+
263.06320	298	1+
263.17388	132	
264.19477	142	
264.23139	138	
264.26987	120	
264.90901	128	
265.01686	888	1+
265.05149	176	
265.24716	130	
266.13435	142	
266.28031	130	
266.41939	140	
266.99803	604	1+
267.01688	222	
267.13599	210	
267.89438	140	1+
268.13673	128	
269.05989	210	1+
269.09137	142	
269.19214	286	
270.93992	166	
271.14501	152	
271.91244	250	1+
272.93927	130	
273.13868	186	
273.18771	130	
273.84682	118	
274.97317	120	
275.01444	126	
276.26592	118	
277.09770	274	1+
277.99764	362	1+
278.03876	144	
278.17728	144	
278.24307	236	
279.15391	128	
280.26162	148	
280.85684	202	1+
281.04782	1244	1+
281.08476	152	
281.19031	130	
281.26796	130	
281.94278	142	
282.06560	130	
282.10697	122	
282.12530	126	
282.27728	1554	1+
283.02774	572	1+
283.08907	134	
283.20572	152	
283.93340	138	1+
284.06962	148	
284.29409	332	1+
285.08646	122	
286.79875	130	
286.91037	124	
287.00694	242	1+
287.21243	120	
288.06224	200	
288.93983	172	
289.21348	148	
289.51180	268	
290.00623	166	
290.51077	124	
290.85204	184	1+
290.92429	180	1+
290.99752	160	
291.10558	188	1+
291.95717	288	1+
292.05838	312	1+
292.07480	146	
294.90082	282	1+
295.03432	252	1+
295.30145	248	1+
295.99396	188	
296.15321	428	1+
296.33126	264	
297.07530	496	1+
297.27619	256	1+
297.98974	254	1+
298.30890	306	
299.06100	1204	1+
299.20249	132	
299.25002	132	
300.04544	124	
300.92690	214	
301.03334	402	1+
302.07831	132	
302.17261	292	
302.76069	220	1+
303.76562	180	1+
303.94354	252	1+
305.01987	190	
305.27282	336	1+
306.27564	246	1+
306.79341	134	
307.13039	132	
307.24348	396	1+
308.29145	742	1+
308.33343	226	
309.03314	110	1+
309.32264	152	
311.24214	152	
311.87805	140	
312.11301	160	
312.86796	134	
313.03406	182	
313.07059	140	1+
313.27606	120	
314.03337	216	1+
314.94608	144	
315.11898	226	1+
317.06966	130	
321.09687	120	
321.22196	598	1+
322.04396	124	
322.13771	366	
322.30669	136	
322.92681	110	1+
323.00369	160	
323.13700	282	
323.15551	120	
323.23837	1472	1+
323.30581	308	
324.18057	138	
324.28641	294	
324.32449	274	1+
324.89418	216	
325.03505	244	1+
325.09621	178	1+
325.25326	318	
326.12907	150	
326.17013	138	
326.25701	164	
326.30061	146	
326.33875	526	1+
326.94412	158	
327.18087	570	1+
327.31021	140	
327.81959	258	1+
328.01465	118	
328.18564	358	1+
328.88855	192	
329.87667	170	
333.06374	180	
335.07691	154	
336.95429	136	
337.07311	160	1+
337.09442	228	
337.13935	142	
338.16454	208	1+
338.34008	166	
339.23384	308	1+
340.12465	230	
340.30398	148	1+
340.35460	286	1+
340.39279	916	1+
341.24229	166	
341.27178	704	1+
342.15712	302	1+
342.24470	412	1+
342.27802	464	1+
342.31030	202	
343.20505	198	
343.24558	288	1+
343.30113	280	1+
344.05948	156	
344.08939	124	
344.14706	140	
344.22749	154	
345.08158	182	
345.11058	120	
345.21437	170	
346.26945	130	
END IONS

###FS:    #m/z: 363.95655 #charge 1+
###MS: 1
###MSMS: 4
BEGIN IONS
TITLE=Cmpd 3, +MS2(363.9566), 28.0-35.0eV, 0.1min #4
RTINSECONDS=2.875
SCANS=1,4
PEPMASS=363.95655	433680
CHARGE=1+
191.85431	262	
191.95681	288	
201.03798	222	1+
204.94234	160	1+
206.88320	202	1+
207.94565	130	
209.94597	506	
210.88320	308	
210.98635	126	
212.87947	1062	1+
214.98166	218	1+
222.95202	726	1+
224.94904	1296	1+
226.94720	3212	1+
227.11144	144	
227.89173	368	1+
227.93042	292	
228.94260	3910	
229.94375	128	
230.88864	798	1+
232.88428	216	
235.95181	288	1+
240.96239	936	1+
241.92958	172	
242.88771	204	1+
242.95865	682	1+
244.03664	252	
244.95736	2270	1+
245.02741	154	
245.94130	716	
246.05119	152	
246.95272	1978	1+
246.97409	128	
247.98555	168	1+
248.90178	380	1+
249.03799	134	
249.09921	146	
250.02081	134	
250.94701	130	
250.96779	126	
250.98167	200	1+
251.04582	170	
251.10406	142	
251.14459	274	1+
251.88032	122	
253.90742	144	
257.00555	182	
258.44817	172	
258.91570	134	
258.97223	210	1+
260.12584	158	
260.96843	608	1+
261.08738	304	1+
261.94369	128	
263.00481	142	1+
264.93325	130	
265.00211	262	
265.02683	122	
265.05847	158	
265.08822	172	
265.98107	132	
266.24603	204	
266.88661	134	
266.94285	356	1+
266.99772	386	1+
267.14824	310	1+
268.03240	228	1+
268.93966	442	
268.95831	346	
269.96743	566	1+
271.85826	176	
271.91969	126	
272.05100	186	1+
272.93458	128	
272.94421	132	
273.10922	212	1+
274.85772	120	
275.01666	228	1+
275.04628	130	
275.06656	150	
275.91074	152	
276.86169	184	1+
277.00855	130	
277.92104	130	
278.05945	456	1+
279.01640	416	
279.06178	348	1+
279.84766	134	
280.26252	164	
281.01539	354	1+
281.95819	340	
282.09404	132	
282.93688	170	
283.06190	218	
283.07638	160	
283.98678	194	
284.01136	226	1+
284.05299	344	1+
284.08940	120	
284.91605	148	
284.95509	188	
285.11785	298	1+
285.84295	158	
285.94453	448	1+
286.95143	288	1+
288.10047	214	1+
289.06755	204	
289.25312	158	
289.95209	238	
289.99364	166	
291.07123	182	
292.16780	156	1+
292.95645	216	1+
293.07368	124	
293.92927	132	
294.02176	304	1+
296.15219	284	
297.14553	124	
298.08284	300	
298.11122	122	
298.13162	168	1+
298.80120	128	
301.86120	296	1+
302.09292	284	1+
302.22309	322	
302.24533	232	1+
303.00585	202	1+
303.04653	146	
303.27984	154	
303.85794	386	
303.87880	200	1+
303.90976	146	
303.92610	224	1+
304.03525	358	1+
304.22296	128	
304.26505	160	
305.03876	224	1+
306.12214	142	
306.27989	138	
306.79078	170	
307.02256	126	
307.06427	124	
307.28529	214	
308.04717	320	1+
308.09623	130	
308.29579	906	1+
309.99336	224	1+
310.11553	126	
310.15797	192	1+
310.30856	480	1+
311.34771	402	1+
314.07428	154	
314.16996	130	
314.77445	148	
315.06048	130	
316.97476	222	1+
318.93543	172	
320.14199	306	1+
320.96763	132	
321.01577	190	
321.04608	296	1+
321.08365	134	
321.12390	236	1+
321.17108	178	
321.28938	138	
321.32317	136	
321.86591	126	
322.30935	166	
322.92842	228	1+
323.21539	148	
323.24037	628	1+
323.35101	130	
323.94657	216	1+
324.08377	326	1+
324.24267	420	1+
324.32291	132	
325.29345	192	
326.00460	162	
326.05292	266	1+
327.15657	152	
328.10008	186	1+
328.15426	132	
329.04881	162	
329.17556	120	
331.03116	130	1+
331.13751	154	
332.06059	186	1+
332.08565	360	1+
332.86461	176	1+
333.19310	218	1+
334.02412	248	1+
334.27961	164	
336.73689	134	
336.94345	280	
337.30814	126	
338.95016	166	
339.87679	204	1+
340.93922	190	
341.35500	134	
342.20370	242	1+
342.24885	134	
342.28177	150	
342.30465	132	
343.26654	134	
343.28714	126	
343.31938	136	
344.13570	128	
344.18290	232	
345.00888	144	
345.21653	162	
346.23580	136	
346.26171	206	1+
346.28895	126	
348.06639	134	
348.21743	194	1+
348.32016	638	1+
348.76649	218	
349.08288	316	1+
349.32279	486	1+
350.25237	124	
350.88487	134	
353.89066	154	1+
354.20776	238	1+
354.98781	258	1+
355.89421	232	1+
359.07700	244	1+
359.10865	122	
359.24485	206	1+
360.08439	284	1+
360.10876	746	1+
360.36228	226	1+
360.91294	212	
361.22736	398	1+
361.35484	188	1+
362.09721	294	1+
362.19115	164	
362.23022	332	1+
362.34253	254	1+
363.27211	156	
364.11621	132	
364.24146	226	
365.10498	126	
365.23677	124	
365.28288	400	1+
365.31794	176	
365.33941	166	
365.37178	308	1+
366.31494	126	
367.00025	120	
367.32882	608	1+
368.08597	144	1+
368.42316	2126	1+
369.17430	126	
END IONS

###FS:    #m/z: 336.94574 #charge 1+
###MS: 5
###MSMS: 6
BEGIN IONS
TITLE=Cmpd 4, +MS2(336.9457), 28.0-35.0eV, 0.1min #6
RTINSECONDS=6.5435
SCANS=5-6
PEPMASS=336.94574	160050
CHARGE=1+
198.95510	118	
200.00907	122	
205.95246	174	
211.94439	8420	
211.98973	108	1+
212.87678	404	1+
212.90102	160	
212.94694	340	
213.08799	158	
213.93942	3816	1+
215.88757	768	1+
215.93738	442	
215.99076	172	1+
216.01028	124	
216.99421	146	1+
217.17332	200	1+
217.87726	150	
217.93670	140	
219.01422	260	
224.97194	134	
226.14253	154	
226.94935	208	
227.89389	252	1+
227.97485	256	1+
229.03217	250	1+
229.93203	120	
229.95453	6886	1+
230.20035	116	
230.89452	358	1+
231.95097	2938	1+
232.24459	100	1+
233.04589	144	
233.89685	468	1+
233.94592	538	1+
234.00144	136	
234.06013	136	
234.86100	136	1+
235.07747	246	1+
235.88892	516	1+
235.94774	180	
237.05792	124	
237.08284	240	1+
238.21462	220	1+
238.88760	126	
239.94701	128	
241.89428	124	
243.05254	166	
244.04083	260	1+
244.95725	130	
244.99271	140	
246.02400	134	
247.02114	116	
247.96647	996	
248.08495	116	
248.12228	174	1+
248.89896	158	
248.98745	274	
249.04479	126	
249.96185	868	1+
250.04233	184	
250.88495	118	
251.23376	196	1+
251.91003	156	
251.96905	112	
252.79438	106	
252.92969	238	1+
252.97102	4140	1+
253.10219	112	
254.03359	158	
254.06163	132	
254.09083	156	
254.96627	2350	1+
255.07388	1408	1+
256.87433	140	
256.91260	216	1+
256.96265	264	
257.13373	112	1+
258.96706	270	1+
259.03906	136	
259.94425	120	
260.06279	270	1+
260.96965	170	
261.98392	136	
263.00170	152	
263.05157	196	
263.40304	152	
263.97887	260	1+
264.01471	778	1+
265.01652	662	1+
265.97638	308	1+
266.94357	218	1+
266.99893	658	1+
267.10912	258	1+
267.13770	144	
268.11037	186	1+
269.13900	146	
270.05452	124	
270.79614	204	1+
270.86336	118	
270.93929	138	
270.97670	416	1+
271.16762	112	
272.91765	142	
272.97527	240	
272.99872	182	
273.09024	214	1+
273.15338	196	
274.18749	200	1+
274.86983	212	1+
275.00152	156	
275.95944	158	1+
275.97521	188	
276.23087	112	
278.24420	116	
279.95964	124	
280.14454	108	
280.26146	164	
280.88957	118	
280.90686	130	
280.94128	154	
281.02279	112	
281.04907	698	1+
281.19593	120	
282.04267	124	
282.91915	124	
283.02586	436	1+
283.86583	478	1+
284.04651	130	
284.87016	310	1+
286.03552	112	
286.84799	298	1+
287.81106	140	
288.01326	172	
288.05899	144	
289.01048	166	
290.00845	392	1+
291.03386	108	
292.26530	212	
292.85794	174	
293.04842	140	
293.07453	130	
293.11532	378	
293.18769	184	1+
293.99952	232	
294.15000	128	
294.39001	106	
295.00332	108	
295.06168	110	
295.26683	136	
295.91651	122	
296.09840	214	1+
296.17008	206	1+
296.32735	132	
297.07875	246	
297.21465	214	1+
298.08335	140	
298.43557	94	1+
298.96667	138	
299.05893	718	1+
299.91967	224	1+
299.94436	114	
300.51911	120	
301.01987	192	
301.15258	128	
302.24793	106	
303.70466	92	1+
304.11700	370	1+
305.05777	190	1+
305.10017	134	
306.01586	230	1+
306.98026	168	
307.17166	114	
307.31587	146	
307.78861	172	
307.88941	244	1+
308.91524	192	1+
310.87445	130	
310.96356	112	
311.86964	158	
312.91439	148	
314.30151	142	
315.16004	144	
316.15153	232	
316.18846	114	
316.25513	134	
317.12005	106	
317.16876	178	1+
318.05861	178	
318.07418	140	
318.21486	310	1+
318.27923	172	1+
319.04646	150	
320.08080	114	
320.25911	166	1+
321.04314	178	1+
321.22375	244	
322.13233	124	
323.10931	256	1+
323.23758	730	1+
324.05258	354	1+
324.11126	286	1+
324.44729	106	
324.89097	106	
324.94138	128	
325.97063	112	
326.96084	120	
328.26900	172	1+
328.81818	170	
328.88736	146	
328.95720	118	
329.32481	182	
329.88268	134	
334.06800	132	
334.29404	270	1+
335.16971	166	
336.17706	192	
336.24802	138	
336.32169	138	
336.94320	106	
336.98964	120	
337.09228	170	
337.19315	182	1+
337.22127	128	
337.25095	564	1+
337.35561	160	
338.10891	294	1+
339.09496	316	1+
339.18682	282	1+
339.23139	248	1+
339.29929	172	
340.26514	120	
340.29277	110	
340.35409	182	
340.38987	504	1+
END IONS

###FS:    #m/z: 557.24289 #charge 1+
###MS: 5
###MSMS: 7
BEGIN IONS
TITLE=Cmpd 5, +MS2(557.2429), 29.4-36.7eV, 0.1min #7
RTINSECONDS=7.3155
SCANS=5,7
PEPMASS=557.24289	137090
CHARGE=1+
189.95945	206	
217.95475	220	
238.10551	282	1+
240.00631	338	1+
243.91422	170	1+
243.96313	400	
245.98040	270	
247.94567	268	
247.99579	312	1+
248.03592	378	
248.99887	264	1+
249.03612	256	
250.05844	258	1+
250.87640	256	1+
251.04116	236	1+
251.17813	198	1+
252.11247	364	1+
252.26363	330	1+
253.88660	254	1+
253.97177	188	1+
255.23056	438	
256.02074	190	1+
258.95007	560	
259.04522	212	1+
259.93635	372	1+
259.98320	642	1+
261.94651	260	
262.04997	260	1+
262.97423	202	
263.05599	174	1+
263.89259	242	1+
263.97484	236	
264.26606	554	1+
265.95747	1330	1+
266.05980	212	1+
266.12821	246	1+
268.88889	428	1+
268.97823	372	1+
270.12390	604	1+
271.04190	360	1+
271.87430	250	
271.92591	216	1+
272.04515	236	1+
272.88635	224	
272.96606	312	
273.95287	276	
274.07774	372	1+
277.05681	234	1+
277.99064	908	1+
279.04782	214	1+
280.14483	202	
280.26131	246	1+
280.97961	392	1+
281.02643	216	
281.84592	340	1+
281.87917	178	1+
281.94634	166	1+
282.27686	486	1+
282.88478	200	1+
283.17199	200	1+
284.08640	314	
284.14039	994	1+
285.06362	300	1+
285.94227	356	
286.88992	282	1+
287.96819	266	
288.08246	258	1+
288.92325	680	1+
289.06274	310	1+
289.88565	712	1+
292.05634	356	
293.04306	222	1+
293.87288	524	1+
293.98912	362	
294.16226	444	
295.00245	582	1+
295.14948	288	
297.90452	366	1+
297.97513	234	1+
298.09999	202	
298.85363	220	1+
298.94806	220	1+
299.00213	198	
300.11601	308	1+
300.28779	410	1+
300.79867	172	1+
300.94418	760	1+
301.13149	204	1+
301.94816	652	1+
301.98532	510	1+
302.00576	350	
303.87738	214	
303.94981	684	1+
304.86938	394	1+
305.84321	196	
306.19822	210	
306.88904	538	1+
306.93175	630	1+
306.99807	414	1+
307.19746	198	
307.28302	228	
307.86819	208	
308.87591	242	
308.92831	406	
309.07967	268	1+
309.16137	528	1+
311.11589	296	1+
311.29262	1954	1+
311.88387	860	1+
312.13788	198	
313.12789	382	1+
313.85979	338	1+
314.12988	350	1+
314.96201	516	1+
316.08032	200	
316.17960	206	1+
317.06809	172	1+
317.81238	194	1+
317.85445	554	1+
319.96185	852	1+
320.18111	212	
320.89271	204	1+
321.11289	252	1+
321.17356	238	
321.87625	576	1+
321.96426	306	1+
322.17192	198	
322.19267	608	1+
323.04138	420	1+
323.85210	270	1+
324.04573	300	1+
324.12211	460	1+
324.15057	348	1+
324.81809	260	1+
324.91212	386	1+
326.84643	294	1+
327.04241	202	
327.17332	256	
327.31568	282	1+
327.81985	224	1+
327.90049	270	1+
328.11602	290	1+
328.16702	250	
328.23811	180	1+
328.87501	274	1+
328.97322	358	
329.04313	288	1+
330.77457	172	1+
330.88150	578	1+
331.17274	226	
332.01313	552	
332.09150	278	1+
332.96823	264	1+
333.31363	150	1+
336.04044	234	
336.08506	790	1+
336.78811	296	1+
336.89653	298	1+
336.93685	188	1+
337.03218	420	1+
338.26897	130	1+
338.91586	304	1+
339.05132	198	1+
339.18976	248	
339.86846	232	
339.88316	312	1+
340.02761	490	1+
340.15205	374	1+
341.00813	294	1+
341.82667	210	1+
341.98985	338	1+
342.16130	362	1+
342.19425	320	1+
343.09979	226	1+
343.87709	442	1+
344.85925	262	
344.94867	212	
346.02864	480	1+
346.05038	572	1+
346.19839	228	1+
346.82157	214	
347.11002	388	1+
347.91021	124	1+
349.96226	186	1+
350.02443	236	
350.07455	186	1+
351.10868	360	1+
351.83000	220	1+
352.25755	154	1+
352.94629	220	1+
353.08869	450	1+
354.04545	278	1+
355.06848	748	1+
356.15057	218	
356.18683	392	1+
357.00144	208	
357.16490	402	1+
357.87439	262	
358.21081	326	1+
359.10848	452	1+
359.89994	416	1+
360.87475	284	
360.99883	486	1+
361.88687	704	1+
362.18951	220	1+
363.10905	218	
363.82858	214	
364.03938	278	1+
364.06623	298	
364.14778	210	
364.20327	238	1+
364.84265	488	1+
364.90757	384	1+
365.12037	200	1+
365.90638	216	1+
366.09424	422	1+
366.83921	384	1+
368.05115	144	1+
370.15821	294	
370.18608	470	1+
370.77960	204	1+
371.02063	208	
371.22731	254	1+
372.14190	198	
373.95561	358	1+
374.04798	310	1+
375.12850	218	
375.14770	316	1+
377.16361	332	1+
377.90750	464	1+
378.16651	210	1+
380.11028	202	
380.18434	194	
380.22341	256	
380.35761	194	1+
380.86897	212	
381.11667	230	
382.08001	466	1+
382.20109	650	1+
382.84446	248	
382.91056	650	1+
383.10833	216	
383.86590	234	
384.07147	294	1+
384.10096	160	1+
384.12175	222	
384.35823	232	1+
384.38548	238	
384.90484	946	1+
385.03506	660	1+
385.06778	178	1+
386.17428	328	
386.97950	198	1+
387.13551	330	1+
387.19801	916	1+
387.78594	232	1+
387.98123	130	1+
388.17260	710	1+
389.90287	352	1+
390.06194	198	
390.20992	232	
390.83706	226	
391.03550	242	1+
392.12841	180	1+
393.15249	256	1+
394.73664	182	1+
394.83561	478	1+
395.00305	244	1+
395.04099	196	
395.16691	324	1+
396.09025	400	
397.80688	250	1+
398.13229	594	1+
398.19680	232	
398.87406	220	1+
399.00561	182	1+
399.21033	596	1+
399.36442	256	1+
400.04119	256	1+
400.08473	196	
400.36617	156	1+
400.85377	972	
400.92077	646	1+
400.97539	526	1+
401.18223	268	
401.76753	176	1+
402.08823	334	1+
402.13325	366	1+
402.21581	286	
402.86550	532	1+
402.91361	972	1+
403.21189	686	1+
403.93635	326	1+
405.13542	278	1+
405.21126	890	1+
405.86401	338	
406.01002	230	1+
406.85775	360	
407.16666	388	1+
407.29961	276	1+
407.86609	324	
408.13535	214	1+
408.20622	264	1+
408.84844	370	
409.02329	270	1+
409.88275	218	
410.13268	198	1+
410.19065	318	1+
411.86594	290	
412.23487	198	1+
412.80459	208	1+
412.84615	806	1+
412.87143	242	
412.91656	254	1+
413.06797	414	1+
413.15354	244	
413.18241	290	
414.87095	166	1+
416.14143	210	
416.88160	270	
417.00953	194	1+
417.09496	236	1+
417.22808	440	1+
418.86911	228	
419.04189	264	1+
420.28047	282	
420.81382	438	1+
420.92259	222	
421.18287	252	
421.27110	212	
421.88486	224	
422.08734	332	1+
422.31847	158	1+
422.37768	848	1+
423.17532	264	1+
423.79093	302	1+
423.87341	426	
424.18025	174	1+
424.79261	210	1+
424.85416	412	1+
425.13752	300	
425.41827	234	1+
425.50435	86	1+
425.88210	196	
426.12730	414	1+
426.86269	1064	1+
426.99806	550	1+
427.08362	448	1+
428.08674	360	1+
430.86349	414	1+
430.88424	710	1+
431.07097	206	1+
433.02627	348	1+
433.38897	212	1+
435.85575	824	1+
436.00837	280	1+
436.87678	222	
437.01205	204	1+
437.15749	264	
437.32461	150	1+
438.04295	136	1+
438.15565	210	
438.87020	220	
441.87271	768	1+
442.06276	188	1+
442.20309	242	
442.87585	648	1+
442.89626	214	
443.12678	262	1+
443.20902	866	1+
444.04355	180	1+
444.08978	178	1+
444.87157	1326	1+
445.13480	1338	
446.23994	334	
447.80175	202	1+
447.87011	254	1+
449.15815	218	1+
450.11689	162	1+
453.06804	158	1+
453.15675	180	1+
453.28076	336	1+
453.88131	300	1+
454.10277	412	1+
456.86608	718	1+
456.89463	566	1+
456.98513	198	
457.86916	488	1+
457.89775	402	1+
457.99129	366	1+
458.21514	218	
459.18057	240	
459.20036	276	
460.20196	244	
460.79783	376	1+
461.21780	920	
461.30388	290	1+
462.00391	246	1+
462.21933	504	
462.28078	190	1+
462.64537	142	1+
462.88225	282	
463.20718	200	
463.82456	268	
465.88779	242	
466.07495	200	1+
466.73737	198	1+
466.88120	450	1+
467.04508	150	1+
467.15770	322	1+
469.12658	324	1+
471.00853	198	1+
471.89129	642	1+
471.94433	346	1+
472.09204	236	1+
472.17221	604	1+
474.18121	342	
474.25524	248	
475.14963	248	1+
475.22917	720	1+
475.72459	152	1+
475.83930	350	1+
476.23061	498	1+
476.90310	432	1+
477.19411	282	1+
478.22113	424	1+
478.25498	880	1+
480.10359	186	1+
481.06504	278	1+
481.22720	294	1+
482.35326	364	1+
482.39801	220	
482.93004	176	1+
483.14427	274	
483.41584	316	1+
483.86608	250	1+
485.11232	198	
486.21396	1040	1+
487.39401	278	1+
488.78008	218	1+
491.24488	226	1+
494.07719	256	1+
494.49210	340	1+
495.10952	462	1+
496.83617	246	
497.15441	388	1+
497.20369	352	1+
497.24392	484	1+
498.15570	246	1+
500.35241	368	1+
500.41072	454	1+
501.34907	250	1+
501.41162	358	1+
501.80570	108	1+
502.20529	222	1+
502.24706	258	
502.38829	188	1+
503.00892	232	1+
503.08888	630	1+
503.15170	222	1+
503.24459	202	
504.22358	552	1+
504.76690	250	1+
505.18457	184	1+
505.55658	100	1+
505.76507	224	1+
505.92952	156	1+
508.16639	260	
509.04531	248	1+
510.16187	106	1+
510.48236	190	1+
510.67019	90	1+
512.10531	344	1+
512.18394	436	1+
512.29746	344	1+
512.85991	318	1+
512.89392	268	1+
513.18823	292	1+
513.89833	216	1+
514.46571	188	1+
515.00803	174	1+
515.17336	228	1+
515.29362	290	1+
516.12796	134	1+
516.21383	516	1+
516.43534	328	1+
516.85290	278	1+
517.18160	252	1+
517.26874	222	
517.29333	658	1+
517.44068	244	1+
517.85792	206	1+
517.94076	188	1+
518.03274	202	1+
518.06032	206	1+
518.29067	494	1+
518.50058	178	1+
518.77417	234	1+
519.06294	166	1+
519.10697	218	1+
519.24625	258	1+
519.34246	308	1+
519.77676	240	1+
520.16747	122	1+
520.22240	170	1+
520.37204	254	1+
520.50007	146	1+
521.09335	202	
521.29971	198	1+
521.37682	204	1+
521.97531	172	1+
522.43474	118	1+
523.11482	164	1+
523.22924	148	1+
524.17632	102	1+
525.32444	200	1+
526.26338	184	1+
527.26624	140	1+
529.44794	124	1+
530.86933	304	1+
531.13313	280	1+
532.13950	188	1+
535.03172	216	1+
535.27786	264	1+
535.39617	584	1+
535.45777	512	1+
535.52156	142	1+
535.87853	208	1+
536.07390	314	1+
536.10945	260	1+
536.28131	186	1+
536.36881	252	1+
536.46200	328	1+
536.50008	154	1+
536.57255	158	1+
537.05214	116	1+
537.07948	230	1+
537.21565	242	1+
537.31665	278	1+
537.37091	180	1+
537.54368	210	1+
538.18448	214	1+
538.21733	156	1+
538.46875	350	1+
538.51091	964	1+
539.19084	146	1+
539.28797	296	1+
539.43866	254	1+
539.73517	102	1+
539.88832	186	1+
540.01604	334	1+
540.32829	336	1+
541.02092	188	1+
542.23025	110	1+
542.26780	92	1+
542.36541	254	1+
542.44133	420	1+
542.48254	478	1+
542.53416	148	1+
543.36820	158	1+
543.40308	586	1+
544.32377	168	1+
545.32999	98	1+
546.25087	202	1+
548.02499	108	1+
548.28746	286	1+
552.63625	236	1+
552.98914	122	1+
553.14405	174	1+
553.27129	448	1+
553.31114	302	1+
553.71911	124	1+
553.88566	422	1+
554.14683	120	1+
554.43417	338	
554.47182	212	
554.56693	1306	1+
555.05411	140	1+
555.22555	208	
555.31529	314	1+
555.38676	520	1+
555.41608	196	
555.46087	196	
555.49667	786	1+
555.52395	196	
556.01604	266	1+
556.21931	214	1+
556.35009	344	1+
556.38094	350	1+
556.45245	1012	1+
556.50289	620	1+
556.53941	974	1+
556.70729	200	
557.35108	240	1+
557.43043	264	
558.02453	284	1+
558.28328	474	1+
558.29985	280	
558.48672	870	
558.51827	1758	1+
558.55217	282	
559.02603	192	1+
559.21513	302	1+
559.25636	214	1+
559.34289	312	1+
559.40722	478	1+
559.58996	260	1+
559.93251	130	1+
560.21987	168	1+
560.30120	978	1+
560.36366	352	1+
560.40960	340	1+
560.48604	902	1+
561.30191	960	1+
561.36496	258	1+
561.44728	230	
561.77733	262	1+
562.47385	270	1+
562.52824	476	1+
562.56529	268	
END IONS

###FS:    #m/z: 539.23250 #charge 1+
###MS: 5
###MSMS: 8
BEGIN IONS
TITLE=Cmpd 6, +MS2(539.2325), 28.9-36.2eV, 0.2min #8
RTINSECONDS=8.0875
SCANS=5,8
PEPMASS=539.23250	130702
CHARGE=1+
191.95568	380	1+
204.95297	270	1+
206.92114	382	1+
209.96374	224	
210.03000	198	
223.06180	272	1+
224.93043	448	1+
227.19833	224	
230.84871	310	1+
232.96798	194	
233.89395	238	
235.95467	206	1+
242.94471	226	
244.01271	244	1+
245.01623	176	1+
245.95257	184	
246.11844	206	1+
246.97089	190	
247.94836	1144	1+
248.85508	334	1+
248.97109	214	
248.98811	284	
249.88776	1472	1+
251.96435	308	1+
255.93819	384	1+
256.23284	192	
257.85818	300	1+
257.92388	152	1+
258.85872	188	1+
260.02346	200	1+
260.12741	662	1+
261.07677	178	
261.13063	564	1+
262.00480	230	1+
262.93246	280	1+
263.08110	332	1+
263.98310	364	1+
264.12119	380	1+
264.26588	388	1+
265.90416	492	1+
265.95838	1088	1+
266.29124	170	1+
266.99547	3552	1+
267.51467	92	1+
267.89790	4654	1+
267.95624	434	1+
267.97280	866	1+
268.08394	178	1+
268.97542	752	1+
269.89378	1008	1+
269.92251	380	1+
271.87347	648	1+
272.92697	278	1+
273.14923	216	1+
273.95632	230	
274.00598	250	1+
277.89488	704	1+
278.00550	278	1+
278.86366	226	1+
278.95561	190	1+
279.08020	212	1+
279.95362	224	1+
279.98546	218	
281.04853	1518	1+
282.27621	502	
283.26010	358	
283.86930	230	1+
283.91464	328	1+
283.95280	176	
285.00777	2748	1+
285.08150	344	1+
285.91193	486	
285.94306	1416	1+
286.13492	238	1+
286.90024	904	1+
287.00626	554	1+
287.03911	402	1+
287.90390	764	1+
287.97182	200	
288.02571	220	
288.04359	308	1+
288.92342	388	
289.10836	248	1+
289.88402	1154	1+
290.15848	186	1+
290.91444	744	1+
291.02217	280	1+
291.18132	202	1+
291.96975	214	
292.95580	214	
292.97500	178	
294.09223	170	
294.88258	366	1+
294.96531	220	1+
294.99095	174	1+
295.94919	220	
297.90213	298	1+
298.85260	228	
298.87445	354	1+
298.99167	256	1+
299.05884	1186	1+
299.95445	194	
300.08957	216	1+
300.87560	404	1+
300.97707	190	
301.10874	172	
301.99484	184	
302.04778	306	1+
302.13392	182	
302.79942	362	1+
303.01676	212	
303.16222	170	1+
303.80395	252	1+
303.95324	548	
304.11136	396	1+
304.93764	318	
305.07649	216	1+
305.11516	240	1+
305.16003	698	1+
305.19638	196	1+
305.89859	322	1+
305.94355	204	
305.96354	180	
306.93096	790	1+
307.13374	360	1+
307.89199	362	
308.09403	304	1+
308.29228	172	
308.92859	560	1+
308.97851	194	
309.03861	584	1+
309.21692	222	1+
309.30158	314	1+
309.97875	382	1+
310.92944	446	1+
311.90378	436	1+
311.94077	174	1+
311.96367	228	1+
312.07937	176	
312.15641	230	
312.86761	644	1+
312.90611	314	1+
313.02587	180	1+
313.26949	162	1+
313.79704	170	
314.15374	576	1+
314.87055	194	
314.99408	376	1+
315.82632	190	
315.96003	292	1+
315.99834	280	1+
316.87174	226	
317.87644	536	1+
318.85695	282	1+
318.88155	372	1+
318.98001	182	
319.22228	226	
319.99800	292	1+
320.88384	260	1+
321.07687	182	
321.18818	236	1+
322.85287	348	1+
322.87405	310	
323.00210	266	1+
323.14765	400	1+
323.30842	214	1+
323.97323	176	
324.02211	448	1+
324.12246	412	1+
324.94299	134	1+
325.02368	330	1+
325.81410	232	
326.98809	226	
328.86899	416	1+
330.07574	266	1+
330.92990	268	1+
331.02374	284	1+
331.13347	282	1+
332.11622	212	1+
332.87534	236	
333.08085	174	1+
334.02671	282	1+
335.12865	172	
335.88623	422	
336.89100	434	
336.95150	176	1+
337.88804	338	
338.07171	318	1+
338.89479	434	
339.03307	234	
339.37552	176	1+
339.83120	264	1+
339.88292	604	1+
341.01227	434	1+
341.87900	608	1+
341.90528	250	1+
343.09602	276	1+
343.87204	1454	1+
344.14632	398	1+
344.19457	306	1+
344.36595	174	
344.89893	200	
344.97071	228	
344.98484	364	1+
345.87247	496	1+
346.82241	346	1+
346.88295	480	1+
348.16396	194	1+
349.85038	246	1+
349.97969	198	1+
350.05190	232	1+
350.10432	350	1+
350.25260	174	1+
351.02725	356	1+
353.20799	202	1+
355.06720	5420	1+
356.97375	228	1+
357.06577	720	
357.15358	448	1+
357.78181	202	
357.94403	206	1+
358.06995	352	
358.15878	256	1+
358.78966	228	1+
358.91403	216	
359.02686	350	1+
359.05478	284	1+
359.06954	228	
359.12559	312	1+
359.88986	910	1+
360.12678	262	1+
360.21611	200	1+
360.49259	146	1+
360.81654	192	1+
360.99942	362	1+
361.02578	250	1+
361.21997	142	1+
361.88494	4536	1+
363.11790	196	1+
363.17887	184	
363.83245	252	1+
363.88062	5338	1+
364.03921	312	1+
364.08831	238	1+
364.91908	192	1+
364.99570	990	1+
365.04590	206	1+
365.15781	246	1+
366.10770	224	1+
366.26420	150	1+
366.89335	172	
367.05187	266	1+
367.88210	174	
368.08020	190	
368.13991	246	1+
368.85926	190	
368.95933	180	
369.17525	186	
369.22751	216	1+
369.83564	354	1+
370.09014	404	1+
370.87100	204	1+
370.96616	592	1+
370.99306	248	1+
371.15644	322	1+
371.18239	284	1+
371.36903	198	1+
371.79759	176	
372.15875	262	1+
372.20289	272	1+
372.96457	612	1+
373.20737	222	1+
374.91488	200	
375.35070	198	1+
376.21095	382	1+
376.76742	178	1+
376.87947	416	1+
377.21535	284	1+
377.88337	326	1+
378.86330	180	
379.03607	270	1+
379.15539	284	1+
379.18228	178	
380.15826	190	1+
380.35426	238	
380.85919	192	1+
380.96443	458	1+
381.11509	300	1+
381.19889	450	1+
381.89290	214	
381.92855	566	1+
382.15498	202	1+
382.90977	552	
382.93145	478	1+
382.96281	252	
383.17158	296	1+
383.22709	212	
383.32780	254	1+
384.12029	384	1+
384.90365	1488	1+
385.97332	278	
386.23333	494	1+
386.84574	200	
386.90273	238	1+
386.97039	250	
387.03755	114	1+
387.09569	426	1+
387.23710	358	1+
387.31700	200	1+
388.06161	288	1+
388.09555	282	1+
388.97769	1260	1+
389.01647	170	
390.00497	216	1+
390.13920	176	
390.97917	480	
391.16075	190	1+
392.06614	254	1+
392.93195	168	1+
393.06688	168	1+
393.85831	870	1+
394.04730	326	1+
394.79840	216	1+
394.83131	690	1+
394.86037	620	1+
396.85669	274	1+
398.03580	342	1+
398.14543	224	1+
398.37829	232	1+
399.05527	174	
399.77822	350	1+
400.87087	228	1+
400.91731	482	1+
402.00158	288	1+
402.91087	796	1+
403.87103	578	1+
403.94546	284	1+
404.76025	170	1+
404.90987	588	1+
405.24790	348	1+
405.85819	352	
406.85431	230	
407.20131	278	1+
408.14914	372	1+
408.23523	198	
408.78927	216	
408.85277	328	
409.05783	200	1+
410.32807	222	1+
411.87226	302	
411.99550	496	1+
412.08856	410	1+
412.11906	516	1+
412.14311	184	
412.73357	390	1+
412.84450	696	
412.87720	188	
413.02881	208	1+
413.86296	270	
414.87378	256	
415.85067	198	
416.87831	210	
417.04814	356	
417.07622	200	
417.09864	298	1+
417.81446	340	1+
417.92803	264	1+
417.95987	184	1+
418.78801	270	1+
418.86592	188	
418.92966	166	1+
420.92781	190	
421.34689	212	1+
422.37698	248	
423.86740	374	
424.15206	278	
424.24764	402	1+
424.86667	252	
425.13219	540	1+
425.31216	130	1+
425.87603	328	
426.10609	362	1+
426.86065	558	1+
427.04336	332	1+
427.15206	266	1+
427.19815	190	
428.08416	378	1+
428.20731	406	1+
428.23256	266	1+
428.73445	232	1+
429.37192	164	1+
429.87306	288	
430.00495	728	1+
430.13089	672	1+
430.88011	562	
431.26758	300	
431.87833	612	1+
432.00047	256	1+
432.89334	238	
433.07221	198	1+
433.16203	180	
433.22403	498	1+
433.85569	168	
434.02317	190	1+
434.87871	374	1+
435.15851	532	1+
435.85689	174	
436.86709	196	
436.88533	190	
437.21743	166	1+
438.11143	174	
439.89527	260	
440.83256	366	1+
442.17454	442	1+
442.39204	214	1+
442.87483	264	1+
443.18183	298	1+
443.21027	198	
444.87287	680	1+
445.18596	1220	1+
446.76333	182	
446.88818	538	1+
447.88884	386	1+
448.14724	272	
448.23543	206	
449.00633	444	1+
449.88130	398	1+
452.25699	342	1+
452.75341	210	1+
452.87546	178	
453.05055	212	1+
454.15985	186	
455.01999	194	1+
455.11561	328	1+
455.86971	208	
455.89923	450	1+
456.87860	254	
457.15845	168	
457.86783	2858	1+
457.90970	454	1+
459.12957	188	1+
459.33623	448	1+
460.88985	296	1+
461.17991	336	1+
461.21181	268	
461.33742	288	1+
462.02264	280	1+
462.09227	358	1+
462.14601	216	1+
462.25377	470	1+
463.19747	1060	1+
463.25536	404	1+
464.38728	832	1+
465.07327	242	1+
465.19416	390	1+
466.23820	168	1+
467.88920	588	1+
471.07734	204	1+
471.16560	298	1+
471.34841	182	1+
473.04715	280	1+
476.44249	190	1+
476.47401	236	1+
477.10673	276	
478.11845	216	1+
478.42041	196	1+
478.88892	218	1+
478.97697	176	1+
479.21350	202	
479.37755	192	1+
479.92087	272	1+
480.12270	370	1+
480.20812	648	1+
480.25688	268	1+
480.37466	230	1+
480.43390	218	1+
481.05217	210	1+
481.12503	244	1+
481.20772	458	1+
481.36925	322	1+
482.36942	244	1+
482.89239	198	1+
483.11126	196	1+
483.17382	196	1+
484.25932	258	1+
484.80180	186	1+
484.87063	228	1+
485.26828	148	1+
486.31446	178	1+
488.34603	212	1+
490.31653	192	1+
490.76594	248	1+
493.13683	196	1+
494.35606	200	1+
494.39375	182	1+
494.45648	178	
495.11819	410	1+
496.98339	200	
497.22255	348	1+
498.27691	196	
498.88892	192	1+
499.26578	284	1+
499.31683	334	1+
500.27051	244	1+
500.32395	212	1+
500.36228	1132	1+
500.44896	272	1+
501.02899	156	1+
501.18840	176	1+
501.23412	212	
501.36511	828	1+
501.41115	438	1+
501.50437	188	1+
501.76785	130	1+
502.23521	174	
502.26125	182	1+
503.12046	456	1+
503.21831	452	1+
503.33298	242	1+
503.80188	182	1+
504.11987	298	1+
504.17804	216	1+
504.22120	394	1+
504.43311	462	1+
504.80390	178	1+
505.10404	402	1+
505.43944	354	1+
506.28654	218	1+
507.36464	320	1+
507.72931	122	1+
507.84336	192	1+
508.77614	194	1+
509.78699	188	1+
512.18588	218	1+
513.18750	166	1+
514.78429	102	1+
515.28457	182	1+
515.71936	102	1+
517.33603	204	1+
517.38596	486	1+
518.23467	228	1+
518.28318	432	1+
518.38408	322	1+
518.45070	458	1+
518.49774	220	1+
518.95882	184	1+
519.42195	388	1+
521.09070	374	1+
521.35408	136	1+
521.44763	332	1+
521.47768	274	1+
522.14479	198	1+
522.26256	200	
522.52044	348	1+
522.77554	254	1+
523.31767	98	1+
523.39953	816	1+
523.98573	170	1+
524.26577	152	1+
524.49687	486	1+
525.04561	312	1+
528.19190	212	1+
529.42689	190	1+
532.21240	256	1+
532.27291	480	1+
534.81996	168	1+
535.44256	422	1+
535.47410	290	
535.51831	384	1+
536.26011	396	1+
536.44668	246	1+
536.47843	866	1+
536.49315	186	
537.08546	320	1+
537.22419	216	1+
537.27808	446	1+
537.33645	1094	1+
537.41525	1196	1+
537.48119	642	1+
538.09166	460	1+
538.40971	1020	1+
538.52779	614	1+
539.29948	248	1+
539.39410	348	
539.79698	158	1+
540.25776	704	1+
540.31214	200	1+
540.34424	254	1+
540.47774	364	1+
540.52032	252	
540.55503	306	1+
541.18478	184	
541.23772	244	1+
542.04865	248	1+
542.41063	222	
542.43274	500	1+
542.45843	532	1+
542.49210	576	1+
542.53086	646	1+
542.56064	358	1+
542.79081	180	1+
542.86882	146	1+
543.05198	218	1+
543.25072	322	1+
543.34272	206	1+
543.38298	500	1+
544.22382	158	1+
544.45828	190	
END IONS

###FS:    #m/z: 336.94582 #charge 1+
###MS: 9
###MSMS: 10
BEGIN IONS
TITLE=Cmpd 7, +MS2(336.9458), 28.0-35.0eV, 0.2min #10
RTINSECONDS=11.799
SCANS=9-10
PEPMASS=336.94582	133580
CHARGE=1+
50.84713	102	
189.86251	112	
204.01176	218	1+
205.94733	110	
206.95202	252	
208.88247	126	
208.98452	162	
209.88580	162	
209.94248	96	
211.87446	490	1+
211.94401	9284	
212.94555	320	
213.93996	4698	1+
214.49826	108	
215.88689	600	1+
215.93846	752	1+
217.86200	112	
217.88322	528	1+
217.93837	182	1+
218.95870	126	
221.03939	96	
221.88904	152	
221.96947	138	
222.95341	142	
223.95957	266	
223.97421	212	
224.97488	216	
225.94357	198	1+
227.89488	260	
228.89824	148	
229.95518	7752	
230.89025	450	
230.95658	314	
231.01187	146	
231.95062	4546	1+
233.89447	454	1+
233.94902	744	1+
235.86965	154	
235.94688	296	1+
236.08099	196	1+
238.06777	130	
238.21582	138	
238.99461	320	1+
239.10771	92	
239.90531	120	
240.90341	100	
241.04857	208	
242.88919	102	
243.11345	238	
244.86125	120	
245.18968	100	
246.15982	174	
246.40076	100	
246.97535	288	
247.96548	2214	1+
248.02089	168	
248.08206	132	
248.42859	102	
248.99012	114	
249.04248	338	1+
249.10047	98	
249.85907	102	
249.95966	870	1+
250.90903	114	
250.98456	128	
251.10853	90	
251.96780	212	
252.08297	144	
252.23057	116	
252.24387	122	1+
252.42590	100	
252.97085	5778	1+
254.08613	128	
254.96583	2088	1+
255.07497	808	1+
255.92538	94	
256.90543	256	1+
256.96576	738	1+
256.99673	106	
257.01006	160	
257.06067	98	
257.90225	172	1+
258.11954	252	1+
258.87697	126	
258.94538	108	
260.97010	98	
261.04712	256	1+
261.88267	98	
262.09527	98	
262.21743	120	
262.95005	122	
263.15585	122	
263.19462	158	
264.98366	236	
265.01637	564	1+
265.08994	138	
266.24553	158	
266.99697	234	
267.08238	136	
267.10415	94	
267.99896	98	
268.84235	140	
268.97961	140	
269.85354	104	
270.98158	922	1+
271.94782	280	1+
272.95004	230	1+
272.97253	218	
275.99658	102	
277.02098	136	
278.07011	136	
278.08986	142	
278.44865	92	
278.83675	192	
278.94674	126	
279.11300	132	
281.04684	608	1+
281.11127	156	
283.02662	474	1+
283.12768	124	
283.86004	108	
284.10563	94	
284.91928	96	
285.00511	280	1+
285.02630	354	1+
286.85312	108	
286.93141	98	
288.88096	98	
289.01176	186	
289.03661	194	1+
289.79970	144	1+
290.84862	96	
291.03615	192	1+
291.04643	240	1+
291.27789	122	
292.26170	92	
293.11043	404	1+
293.85337	106	
294.27887	318	1+
295.80808	178	1+
295.96913	424	1+
296.97103	308	1+
297.01433	92	
297.20085	144	
297.90997	110	
298.58269	116	
298.94379	190	1+
299.05996	960	1+
299.23888	92	
299.55307	100	
300.51937	280	
300.92508	134	
300.97606	104	
301.03762	296	1+
303.20915	94	
305.28102	224	1+
305.99494	96	
306.88167	164	1+
307.06150	104	
307.80179	114	
308.11338	98	
309.30917	394	1+
309.88053	140	
309.95987	96	
310.10025	130	
310.87956	256	
311.87995	144	
312.02997	130	
313.03027	126	
313.06062	154	
314.02338	98	
315.04846	290	1+
315.16980	94	
316.18656	162	
316.80669	102	
317.12278	152	
317.83278	94	
318.06267	204	1+
319.06593	142	1+
320.37073	90	
321.05043	186	1+
321.13667	100	
321.22435	122	
321.84719	94	
322.03089	210	1+
322.13529	224	
322.22439	204	
323.01510	318	
323.13508	200	
323.23956	560	1+
324.11334	136	
324.33009	92	
324.98727	122	
327.79775	96	
328.31579	104	
328.97038	136	
330.31919	96	
332.97508	116	
333.15807	110	
333.17535	102	
333.22194	102	
334.05941	368	1+
334.08359	308	1+
337.21122	134	
338.21915	264	1+
338.28245	92	
340.00463	160	1+
340.05791	248	1+
340.39339	192	
341.82174	102	
END IONS

###FS:    #m/z: 359.96146 #charge 1+
###MS: 9
###MSMS: 11
BEGIN IONS
TITLE=Cmpd 8, +MS2(359.9615), 28.0-35.0eV, 0.2min #11
RTINSECONDS=12.5715
SCANS=9,11
PEPMASS=359.96146	98198
CHARGE=1+
172.21720	94	
205.94841	230	
208.88566	118	
209.94371	492	1+
218.91416	108	
222.89553	108	
222.95283	1142	1+
224.89082	190	
224.94829	1480	
226.94814	2870	1+
227.11413	92	
227.93196	96	
228.94178	3246	
229.08384	100	
230.45768	108	
231.96520	156	
232.96544	94	
234.89355	332	1+
235.13737	104	
236.81794	94	
236.98219	96	
238.58216	94	
238.96716	128	
239.18777	94	
239.89794	180	1+
239.92530	168	
240.96310	724	1+
241.22219	100	
241.89068	160	
242.95985	468	
244.95724	1028	1+
245.05590	208	1+
245.93920	338	
246.89825	122	
246.95296	1216	1+
248.11305	94	
248.80885	124	
248.95049	252	1+
250.00870	108	
250.91368	234	1+
250.98313	144	
251.03298	334	1+
251.19793	94	
251.24362	120	
252.07346	224	1+
252.17775	98	
252.95641	140	
253.83612	126	
255.17374	114	
258.97227	292	1+
260.96789	716	1+
263.05855	112	
263.94826	118	
265.00066	184	
265.97458	150	
266.04615	140	
266.93564	110	
267.10243	128	
267.97422	274	
268.49089	98	
268.95964	180	
269.96980	292	
270.93511	142	
272.84043	134	
274.07980	100	
274.90603	140	
275.05148	146	
275.15747	96	
277.84666	94	
278.07585	126	
278.91937	120	
279.01797	342	
279.25114	118	
280.22162	102	
280.86825	138	
281.01986	128	
281.42550	118	
281.95596	132	
281.98624	118	
282.56176	102	
283.09605	134	
283.98546	268	
285.02626	232	1+
285.04759	200	1+
285.94648	94	
287.21221	100	
288.07446	118	
288.98128	96	
289.08574	138	
289.85722	230	1+
289.93312	136	
290.24409	124	
290.99960	126	
292.27261	326	1+
292.87158	222	1+
293.11558	126	
294.12879	104	
295.02106	564	1+
296.46464	94	
296.94075	166	
296.96989	342	1+
298.08540	288	
298.27126	186	
299.41966	96	
301.05773	284	1+
302.09539	160	1+
302.22068	106	
303.42092	102	
303.57683	94	
303.90234	92	
304.05857	178	1+
304.88757	102	
305.10902	260	1+
306.27655	144	
306.43549	98	
307.28924	498	1+
307.30214	96	
307.89121	154	
307.97198	96	
308.29462	504	1+
309.50164	100	
309.81808	234	1+
310.34486	1362	1+
311.88627	98	
313.09032	150	
313.14644	122	
313.94366	130	1+
315.20034	134	
316.71082	102	
317.00518	110	
317.09925	92	
317.12285	112	
318.59310	98	
318.93303	108	
319.30716	126	
319.86829	98	
319.92772	124	
321.04108	94	
321.22093	196	
322.16225	144	
322.22370	288	
322.34606	154	
323.01665	1446	1+
323.18985	100	
323.23803	884	1+
323.35228	172	
324.77024	94	
325.16720	118	
325.78905	94	
325.89589	170	
326.16757	152	
327.79775	116	
328.31689	146	
328.87673	116	
328.93255	100	
329.30220	106	
330.89763	102	
332.07288	136	1+
335.61608	94	
336.94593	510	
338.33558	188	
339.23399	146	
339.80623	102	
340.18554	100	
340.35544	1084	1+
340.90946	138	
340.93786	118	
341.02901	432	1+
341.24872	184	
342.28089	190	
344.29881	126	
349.09532	184	1+
349.28305	96	
352.87980	180	1+
354.87547	302	1+
355.22867	114	
356.35325	130	
357.05174	104	
357.15156	182	
357.26415	356	1+
358.36219	342	
358.92027	174	1+
359.20542	128	
359.37576	194	
360.36006	222	
360.96102	148	
361.34271	218	1+
363.12805	172	
363.21151	188	1+
363.24785	124	
363.37298	128	
363.78709	98	
364.36815	110	
END IONS

###FS:    #m/z: 507.84568 #charge 1+
###MS: 9
###MSMS: 12
BEGIN IONS
TITLE=Cmpd 9, +MS2(507.8457), 28.2-35.2eV, 0.3min #12
RTINSECONDS=13.343
SCANS=9,12
PEPMASS=507.84568	88740
CHARGE=1+
191.95505	294	
196.01692	276	
217.95434	324	
222.97476	274	1+
223.97499	168	1+
229.95325	204	1+
230.84890	312	
230.98155	222	1+
234.91326	290	1+
236.04640	150	1+
241.99068	150	1+
244.88663	200	1+
245.03512	474	1+
245.93490	198	1+
246.03820	370	1+
248.85618	248	
249.89013	212	
251.04544	218	1+
254.89853	154	
254.91194	260	1+
255.23059	168	
256.78865	156	1+
260.10558	194	
261.05606	284	1+
262.89612	280	1+
263.05503	158	
263.90278	176	1+
265.04640	224	1+
266.07876	350	1+
269.11052	214	1+
269.22769	244	1+
269.94290	166	
270.86921	984	1+
271.11703	262	1+
271.85249	550	1+
271.87491	790	1+
274.06867	344	1+
274.11654	172	1+
274.13226	184	1+
275.07138	308	1+
276.16385	186	1+
276.85653	418	1+
279.10365	392	1+
280.91295	262	1+
281.00489	224	
281.02452	164	
282.15572	200	1+
282.98825	202	
283.85378	260	1+
283.94569	250	
284.87913	196	1+
285.94336	552	
286.00846	324	1+
286.14741	186	1+
286.79794	202	1+
286.88718	330	1+
286.93188	334	1+
286.96371	448	1+
287.14989	158	1+
288.07803	362	1+
288.82840	246	1+
289.08410	226	1+
289.88064	1260	1+
290.06289	154	
290.13073	242	1+
290.86281	1146	1+
291.05682	180	
291.88221	240	
293.14787	210	1+
293.87285	2972	1+
295.03002	232	1+
295.31004	168	1+
296.14356	182	
296.87723	490	1+
297.85480	176	
298.01084	270	1+
298.85200	474	1+
298.88036	556	
298.99477	258	1+
299.08784	224	1+
299.87629	290	
300.81032	188	
300.84567	282	
301.85402	178	
302.13247	198	1+
302.96320	156	
302.99760	232	
303.03430	368	1+
303.95000	478	1+
304.27169	242	1+
304.97794	210	
305.08741	218	1+
305.83019	214	1+
305.98282	206	
306.08838	248	1+
307.78575	154	
307.88972	1126	
308.13995	974	1+
308.87797	962	1+
309.81065	156	
309.94007	256	1+
310.15798	470	1+
311.03551	338	1+
311.88368	4742	1+
311.95123	176	
312.17260	288	
313.88547	1814	1+
313.90749	154	
314.15405	196	
314.86517	1260	1+
316.07357	204	1+
316.86496	752	1+
316.88779	1168	1+
316.97777	442	1+
317.01081	138	1+
317.92640	380	1+
317.98259	252	1+
318.02609	218	1+
318.11942	208	1+
318.85975	552	1+
320.08621	250	1+
320.87158	228	1+
321.00955	164	
321.11709	242	1+
321.19862	220	
322.93065	206	1+
323.01554	178	
324.03808	300	1+
324.86460	228	
324.96244	336	1+
324.97455	170	
325.14647	176	
325.17125	156	
325.85944	164	
325.89954	456	
326.02374	262	1+
326.88658	276	
326.93685	180	1+
326.99381	356	1+
327.18136	266	1+
327.88560	702	1+
328.81259	342	1+
328.86666	624	1+
330.13220	194	1+
330.16580	168	1+
330.90423	232	
331.01761	198	1+
331.55682	154	
331.73883	86	1+
331.89729	1444	1+
332.87260	992	1+
332.90243	1064	1+
332.99104	296	1+
333.14679	254	1+
334.85945	468	1+
334.87604	164	
334.89702	866	1+
335.84116	154	
336.13916	166	
336.84565	166	
336.94648	230	
337.02341	198	
337.12648	212	
337.80796	174	1+
337.88174	736	1+
338.30744	134	1+
338.99524	202	
339.05410	172	
340.94036	1232	1+
341.01562	286	1+
341.05630	208	
341.09424	166	
341.87840	270	1+
342.15898	214	1+
343.08008	186	1+
343.20999	156	
343.87325	300	
344.13773	210	1+
345.00878	166	
345.90281	294	1+
346.02734	154	
346.08634	322	1+
346.38378	180	
346.96134	182	1+
347.13107	216	1+
347.89437	620	1+
348.17053	180	
348.83540	376	1+
348.91176	166	
349.06544	220	1+
349.91855	162	
350.15328	362	1+
351.81049	196	1+
352.01224	224	
352.05487	214	
352.81402	138	1+
352.91143	302	
353.85186	302	1+
353.89233	204	
353.91488	212	
354.05948	476	1+
354.90580	156	
355.02472	170	
355.06177	402	1+
355.89069	412	1+
356.18348	280	1+
357.03157	310	1+
357.86647	502	1+
358.87169	418	1+
358.91138	322	1+
358.98691	274	1+
359.10084	140	1+
359.91298	230	1+
360.95904	234	
362.07160	230	1+
363.85203	216	
364.84733	186	
366.18525	158	
366.83837	1672	1+
367.08291	212	1+
367.13425	302	1+
367.34111	154	
367.84079	932	1+
368.89620	318	
369.83963	558	1+
370.01407	336	1+
370.04594	268	1+
370.15620	260	1+
370.71524	226	1+
371.11411	154	
372.12781	226	1+
373.86898	186	
374.81442	516	1+
374.96627	178	1+
377.75713	190	1+
378.38663	152	1+
378.91118	218	
378.94306	212	1+
379.10844	490	1+
379.13224	162	
379.87960	214	1+
380.11289	404	1+
381.08257	176	
381.91990	254	1+
382.07322	290	1+
383.11662	312	1+
383.20980	160	
384.85045	1534	1+
385.11503	156	
385.22156	304	1+
385.34661	440	1+
385.82250	164	
386.34859	262	1+
386.79397	158	1+
386.84394	520	1+
386.88927	192	
387.89668	174	
388.03858	176	
388.17417	280	1+
388.79378	324	1+
389.20205	234	
389.87493	244	
389.90625	310	1+
390.83978	1138	1+
390.86770	214	
391.19197	214	1+
391.86136	190	
391.89416	164	
392.05841	242	1+
392.10188	154	
392.82941	696	1+
392.86434	996	1+
392.89175	386	1+
393.06294	162	1+
394.78695	250	
394.83226	564	1+
394.85895	244	
395.15893	350	1+
395.20074	168	
395.71600	176	1+
395.86315	166	
396.09459	342	1+
396.21435	232	1+
396.98674	304	1+
397.24652	158	1+
398.08613	286	1+
398.13408	164	
398.86422	278	1+
399.22646	162	
399.81317	256	1+
400.01604	138	1+
400.09969	430	1+
400.20723	160	
400.81478	230	1+
400.86437	274	1+
401.12775	678	1+
401.23556	146	1+
402.86176	454	
403.07344	158	
403.18124	214	1+
403.22891	292	1+
403.87030	914	
404.20803	220	1+
404.36058	170	1+
404.87411	538	
405.87196	454	
406.80463	224	1+
406.85990	304	
407.06112	254	1+
407.86674	2262	
408.85256	1166	
408.86836	1390	
409.86682	2420	1+
410.07677	348	1+
410.22543	194	1+
410.83662	1006	1+
410.87436	1576	1+
410.90614	162	
410.99763	160	1+
411.81055	756	1+
412.17446	586	1+
412.20433	174	
412.84297	718	1+
412.88115	182	
412.95334	208	1+
413.07512	1022	1+
413.10071	158	
413.18042	380	1+
413.28436	238	1+
413.87475	214	
415.15634	168	
415.19572	622	1+
415.31364	208	1+
416.81747	198	1+
416.88077	266	1+
418.13303	216	1+
419.13553	182	1+
419.56656	130	1+
420.15913	250	1+
421.82280	236	1+
421.88667	594	1+
422.95317	254	1+
423.79759	316	1+
423.87195	260	
424.13916	460	
424.86709	320	
425.14104	1278	1+
425.81966	190	1+
425.88197	968	1+
426.10582	284	1+
426.13993	882	1+
426.86138	2116	1+
426.93343	172	
428.00864	238	1+
428.09156	154	
428.84518	642	1+
428.88588	2332	1+
430.39997	172	
430.88102	710	
431.08636	188	
431.86895	548	
432.15646	218	1+
432.87276	278	
433.14977	214	1+
433.20623	476	1+
433.34901	156	
433.87085	226	
434.88501	390	1+
435.32800	340	1+
435.36095	224	
437.14483	616	1+
438.20328	136	1+
439.89472	670	1+
440.79228	224	1+
441.15246	910	1+
441.91383	180	1+
442.11106	200	1+
442.15492	662	1+
442.95071	196	
444.24913	164	1+
444.87336	4288	1+
445.29360	172	1+
445.42909	182	1+
445.95866	154	
447.03745	198	1+
447.09847	154	
447.15215	434	1+
447.30095	206	
448.15707	304	1+
448.24646	168	1+
448.89722	246	
449.87978	802	1+
450.21462	356	1+
451.11497	266	1+
451.22074	238	1+
451.46632	180	
452.04714	266	1+
452.81545	190	1+
453.37082	180	1+
453.86919	210	
457.15373	204	1+
457.90228	448	1+
459.24558	172	1+
460.06513	178	1+
460.08161	192	1+
460.16443	610	
461.16584	708	1+
462.15947	610	1+
462.88174	1266	1+
464.23499	278	1+
464.88667	162	
465.10757	206	1+
465.17283	206	1+
466.39789	284	1+
467.88826	1416	1+
469.39350	158	
469.44383	190	1+
469.89027	442	1+
471.11969	194	
471.17722	252	1+
471.27758	108	1+
471.41499	198	1+
473.16653	150	1+
473.70383	96	1+
473.87807	242	1+
478.91240	172	1+
480.05856	136	1+
480.95468	196	1+
481.28043	188	1+
485.25030	264	1+
485.90223	654	1+
486.22605	152	1+
486.43620	280	1+
490.36093	156	
491.30287	148	1+
491.42779	434	1+
491.72449	160	1+
492.34242	238	1+
495.81405	88	1+
496.39331	246	1+
503.15364	158	1+
503.31360	210	1+
503.35448	1706	1+
504.20894	204	1+
504.26657	202	1+
504.42885	348	1+
505.30541	196	
505.33416	1012	1+
505.40145	454	1+
506.19409	194	1+
507.33054	250	
507.43598	252	1+
507.46941	434	1+
507.74912	118	1+
507.84908	358	1+
507.88192	294	1+
507.91506	144	1+
508.28197	448	1+
508.34465	248	1+
508.47596	256	1+
509.12739	578	1+
509.28449	340	1+
509.30560	440	1+
509.42943	166	1+
509.79238	192	1+
509.90933	230	1+
510.30652	380	1+
510.46875	222	
510.50264	176	
511.32888	158	
511.44265	166	1+
511.52593	296	1+
512.13456	266	1+
512.19363	280	1+
513.19678	192	1+
END IONS

###FS:    #m/z: 322.92990 #charge 1+
###MS: 13
###MSMS: 14
BEGIN IONS
TITLE=Cmpd 10, +MS2(322.9299), 28.0-35.0eV, 0.3min #14
RTINSECONDS=17.0505
SCANS=13-14
PEPMASS=322.92990	1722044
CHARGE=1+
73.22073	92	
191.95335	380	
192.88931	138	
195.94363	90	
196.16025	94	
199.85923	88	
201.04814	88	
202.85884	86	
203.03285	86	
204.12818	100	
205.95022	268	
206.97372	128	
208.06599	86	
209.96281	128	
212.89035	214	1+
215.88591	380	
217.88156	160	
218.53997	112	
219.17349	194	
220.86545	284	
221.82878	104	
222.88355	96	
222.95198	340	
223.96449	126	
224.98301	110	
225.94428	90	
227.06806	90	
227.83997	104	
227.87090	152	
230.01399	96	
231.96223	84	
233.00896	126	
233.89559	196	
235.02984	92	
235.87967	130	
236.71770	106	
237.10148	100	
238.09312	90	
238.12904	92	
238.95830	98	
239.07940	490	1+
239.88870	90	
240.01141	182	1+
240.06666	186	
240.94102	698	
240.96474	224	
241.12500	94	
241.88287	86	
241.94055	1860	1+
242.94203	1248	1+
243.88053	504	1+
244.17350	150	
244.93963	648	1+
245.08187	84	
246.97406	142	
248.05316	84	
249.26936	96	
249.92677	128	
251.08113	90	
252.15251	86	
252.90389	100	
253.06414	90	
254.90749	246	1+
255.13482	88	
255.94953	88	
256.06319	96	
257.99322	182	1+
258.00498	182	1+
258.10710	98	
258.98751	274	1+
259.15553	92	
260.47767	100	
260.71957	92	
261.15924	112	
261.89460	186	
262.01374	92	
262.04850	194	1+
262.89288	126	
263.13172	84	
263.98212	168	
264.66621	114	
264.96179	102	
265.02239	262	1+
265.07132	186	1+
265.15760	172	1+
265.19112	158	
266.04689	212	1+
266.05915	142	
266.82312	100	
266.91798	92	
266.96809	92	
267.00058	108	
268.10309	132	
268.13908	88	
268.52141	98	
268.87167	98	
269.00235	156	
269.80576	88	
269.86051	94	
270.89665	120	
271.86371	88	
272.15611	212	1+
274.61604	90	
275.05175	92	
277.86314	90	
277.92423	106	
278.04513	92	
278.99413	102	
279.09212	970	1+
279.91370	98	
280.13965	168	
281.04214	194	1+
281.24819	142	
282.83402	114	
283.03007	132	
283.07229	222	
283.89786	112	
284.04304	126	
284.10955	92	
284.29404	544	1+
284.90283	90	
285.54695	90	
286.23700	114	
286.27047	108	
286.80362	148	
287.13513	168	1+
287.52421	140	
287.81908	110	
288.88567	120	
289.87958	122	
293.06630	86	
293.77347	84	
293.80193	118	
294.28275	180	
295.99160	86	
296.94588	90	
299.06972	118	
300.05772	114	
301.11324	94	
301.28544	88	
301.93851	190	1+
302.17581	132	
304.26082	132	
304.76471	116	
304.84676	84	
306.27406	94	
306.28565	118	
307.69401	84	
307.75448	88	
308.28977	632	1+
308.88739	154	
309.26049	224	
310.30630	320	
310.87377	228	
311.85544	140	
311.90421	86	
313.02800	154	
315.07628	88	
316.05300	240	1+
316.07431	90	
318.85600	124	
319.49201	84	
320.10044	100	
320.18703	206	1+
321.02804	100	
323.20103	292	1+
323.23703	2494	1+
323.30152	132	
323.39399	86	
324.13830	208	
324.20889	270	1+
325.02164	110	
325.31931	128	
326.05922	86	
326.95499	178	1+
327.17690	178	
327.22324	132	
327.27338	92	
328.18631	116	
END IONS

###FS:    #m/z: 340.94051 #charge 1+
###MS: 13
###MSMS: 15
BEGIN IONS
TITLE=Cmpd 11, +MS2(340.9405), 28.0-35.0eV, 0.3min #15
RTINSECONDS=17.8225
SCANS=13,15
PEPMASS=340.94051	989012
CHARGE=1+
180.86784	132	
189.86310	130	
190.05493	88	
192.92597	204	
193.02705	96	
202.92822	108	
207.97663	96	
210.89972	140	
211.20232	90	
213.93909	2968	1+
215.88555	680	1+
215.93732	344	
217.85698	198	1+
217.88153	512	1+
217.93779	140	
218.97604	92	
220.93331	108	
223.02492	116	
226.79779	88	
228.94729	240	1+
230.88936	374	1+
231.95124	3414	1+
232.82610	124	
233.89699	902	1+
233.94807	282	
235.89221	154	
236.08031	108	
236.20039	86	
237.06743	100	
237.13745	100	
237.89285	118	
239.04342	128	
241.11682	102	
242.62587	102	
242.94460	150	
244.09215	118	
245.13664	98	
246.01722	86	
246.59320	94	
246.98002	142	
247.02543	86	
247.08326	84	
248.15568	94	
248.89427	214	1+
248.98914	112	
249.95902	1232	1+
250.04721	132	
250.44732	108	
250.98583	154	
252.07238	94	
253.06193	162	
253.13055	108	
253.95920	174	
254.96593	1524	1+
255.07510	528	
255.17595	174	1+
256.06363	138	1+
256.91542	118	
256.96744	482	1+
257.04659	88	
257.92062	170	
258.85724	126	
258.87135	132	
259.05666	86	
260.89526	90	
260.96776	116	
261.84091	140	
262.08342	88	
262.96625	186	
263.24764	116	
265.01861	446	1+
266.99761	104	
267.13793	136	
268.00047	94	
268.14865	88	
271.54176	90	
271.87581	112	
272.84752	126	
272.93597	294	1+
272.97846	270	1+
275.00146	112	
275.14241	104	
275.80808	110	
275.96662	262	1+
276.99102	162	1+
277.90404	100	
278.07625	116	
278.85851	192	
279.41665	94	
279.85166	86	
279.90324	360	1+
279.96488	160	
280.09435	96	
280.98082	96	
281.05086	370	1+
281.11512	288	1+
281.29972	88	
281.96132	136	
282.27653	198	
282.86003	136	
283.02916	128	
284.08478	86	
285.86256	114	
286.88352	116	
288.10690	120	
289.00892	88	
290.85991	116	
291.80608	94	
291.93443	144	
292.94014	84	
295.20735	208	1+
297.97278	320	1+
298.31337	98	
298.87445	200	1+
299.01565	86	
299.05558	388	1+
299.07750	136	
299.43843	118	
299.94889	140	
300.96177	88	
301.15811	88	
302.06236	106	
303.27519	110	
303.76725	102	
304.42887	90	
305.29399	148	
306.28503	94	
306.30824	226	1+
306.79250	86	
307.20322	86	
307.39927	92	
308.29184	230	
308.30821	278	1+
308.88291	124	
309.77928	130	
309.94248	86	
310.00722	96	
310.76877	116	
310.80963	90	
310.87841	294	1+
311.07445	118	
311.11992	86	
311.26509	86	
311.86708	134	
312.44217	90	
313.04272	112	
313.88830	120	
314.88276	94	
316.82235	114	
317.03439	102	
319.09952	156	1+
319.19052	216	1+
319.80617	90	
321.08317	84	
321.32826	104	
322.13462	342	1+
322.31632	140	
323.01325	112	
323.23716	280	
323.29921	152	
324.24174	182	
324.29014	122	
324.89255	176	
325.25212	90	
325.90893	122	
326.30251	110	
327.26752	188	1+
327.80882	278	1+
328.18912	158	
328.31626	266	1+
328.96593	86	
330.83254	86	
331.81303	118	
332.28832	154	
335.33707	124	
336.81783	206	1+
338.87141	92	
340.29564	106	
340.36026	170	1+
341.05577	98	
341.24563	126	
341.40014	114	
342.28019	278	1+
342.31673	206	
343.12580	88	
343.24249	204	
343.32427	110	
344.32635	88	
END IONS

###FS:    #m/z: 363.95654 #charge 1+
###MS: 13
###MSMS: 16
BEGIN IONS
TITLE=Cmpd 12, +MS2(363.9565), 28.0-35.0eV, 0.3min #16
RTINSECONDS=18.595
SCANS=13,16
PEPMASS=363.95654	581218
CHARGE=1+
127.17616	94	
166.97736	102	
176.93514	92	
189.86345	676	1+
191.86110	324	
196.88564	210	
205.88008	182	
207.87483	188	
208.95983	132	
209.94319	1270	1+
210.88321	158	
211.00690	134	
211.07048	106	
211.88246	212	
212.87919	1462	1+
218.91414	100	
221.58931	102	
222.95281	374	
222.97407	156	
223.15305	94	
223.95578	238	
224.94894	1066	1+
224.97476	108	
225.03534	140	
225.86606	324	1+
225.88816	144	1+
225.96099	92	
226.94746	4934	1+
227.93087	402	
228.89386	458	1+
228.94202	5658	1+
229.13824	122	1+
230.89012	2450	1+
231.92578	108	
232.88824	310	
234.07670	298	1+
234.88167	256	
235.11274	116	
238.90694	122	
239.13005	98	
239.90147	114	
240.96164	700	1+
241.08935	134	
241.94103	728	1+
242.02181	94	
242.82312	106	
242.94200	420	1+
242.96101	394	1+
244.95695	3222	1+
245.94109	260	
246.95304	3196	1+
248.89981	1236	1+
249.56277	104	
250.06886	206	1+
250.89376	198	
250.94461	276	
251.26380	96	
251.41208	94	
251.54270	104	
251.94886	148	
253.83997	94	
253.90566	124	
253.94290	112	
256.07536	130	
258.07788	118	
259.84443	216	1+
259.99876	98	
260.88366	174	1+
260.91496	118	
260.93558	98	
260.96760	302	
262.53475	94	
263.06000	136	
265.97289	200	
266.24468	138	
266.78434	102	
267.01070	158	
267.13769	128	
267.80025	94	
267.83481	290	1+
267.94904	134	
267.97118	748	
268.13877	134	
268.18927	98	
268.95915	158	
269.89681	192	
269.96714	594	1+
270.08525	128	
270.82850	210	1+
271.23661	98	
271.91594	308	1+
272.98007	238	1+
276.92104	238	1+
277.84590	116	
278.78893	376	1+
279.01566	156	
279.08833	150	
279.12839	118	
279.22551	94	
280.74514	94	
281.11658	98	
281.89247	96	
283.00875	108	
283.06979	126	
283.79223	166	
283.98392	132	
284.12789	126	
284.79120	202	1+
284.91651	180	1+
285.84609	330	
286.61748	96	
286.84502	144	
288.09755	118	
288.11151	200	1+
289.15710	98	
292.12544	100	
292.88999	162	
293.29229	100	
293.85821	112	
294.24583	112	
294.82957	124	
295.02042	240	1+
295.85346	112	
295.86525	96	
295.88360	138	
296.92957	100	
297.11198	154	
297.79844	368	1+
298.99149	138	
299.09000	148	
299.81122	206	1+
299.91119	222	1+
300.87568	320	1+
301.79887	112	
301.85628	150	
301.88025	202	1+
302.04551	156	1+
302.13669	294	1+
302.24757	94	
302.80439	132	
303.13896	264	1+
303.80454	130	
303.85647	634	1+
304.08376	94	
304.81266	178	
304.94297	262	1+
305.11468	186	1+
305.82373	250	1+
306.13702	118	
307.91412	112	
308.29367	344	1+
308.47234	98	
308.61660	100	
308.93630	140	
309.32685	136	
309.59476	94	
310.30921	128	
310.37536	96	
311.00750	108	
311.86325	210	
312.94597	102	
314.88676	96	
316.63377	94	
316.81538	124	
316.86723	196	1+
316.89341	172	1+
318.93068	250	1+
319.35815	94	
319.81394	140	
320.08097	112	
320.81395	320	1+
321.86785	118	
322.30960	220	1+
322.92800	262	
324.01910	424	1+
324.24246	260	1+
324.87479	230	1+
326.29239	98	
326.79533	220	1+
326.87101	326	1+
328.22549	258	1+
328.27610	112	
329.22698	198	1+
329.87155	242	1+
332.14169	130	
332.78820	212	1+
332.89731	142	
334.87451	180	1+
334.96149	96	
336.62246	98	
336.94809	212	
337.25827	120	
337.30184	182	
337.81243	118	
337.82671	104	
338.90752	206	1+
339.82588	366	1+
340.94241	362	1+
342.22384	158	
342.28208	246	1+
342.90869	162	1+
344.18035	216	1+
347.24236	148	
348.88512	142	
349.09693	116	
349.32088	172	
350.33284	410	1+
350.73016	148	
351.80248	94	
352.77267	188	1+
352.88832	324	1+
356.30317	96	
357.18434	98	
358.78232	282	1+
360.32773	304	1+
361.11201	196	1+
362.18040	208	1+
363.15797	106	
363.37391	108	
363.83597	102	
363.96733	118	
364.35770	126	
365.31392	172	
367.30229	148	
367.33181	410	1+
368.42472	690	1+
END IONS

###FS:    #m/z: 322.92979 #charge 1+
###MS: 17
###MSMS: 18
BEGIN IONS
TITLE=Cmpd 13, +MS2(322.9298), 28.0-35.0eV, 0.4min #18
RTINSECONDS=22.2705
SCANS=17-18
PEPMASS=322.92979	2025806
CHARGE=1+
182.07440	110	
185.96384	90	
192.88993	250	
193.10403	82	
194.86216	92	
196.01320	112	
198.11857	90	
200.02641	114	
201.04155	232	
203.88761	100	
207.00297	104	
211.15042	88	
212.87661	146	
214.07391	100	
214.88595	454	1+
215.87088	102	
215.88795	388	1+
217.88135	90	
219.16969	148	
220.86326	144	
221.06952	128	
221.87296	90	
221.95431	84	
222.95143	136	
223.05139	106	
223.96060	324	1+
224.19617	166	
225.94074	82	
227.95329	148	
229.91339	88	
229.92838	130	
229.97482	82	
230.86215	122	
231.90032	120	
233.11200	104	
233.13630	80	
233.89751	694	1+
235.79288	98	
235.90614	86	
237.02851	194	
237.08442	92	
238.07497	526	1+
238.87451	114	
238.93761	134	
238.96093	134	
238.98571	142	
239.07740	368	1+
240.88897	180	1+
240.94092	1242	
241.03335	82	
241.94089	962	
242.06970	90	
242.94117	3234	1+
243.88284	448	1+
244.93886	720	1+
244.96499	140	
245.08588	94	
246.97789	266	1+
248.03033	98	
248.85849	82	
249.51351	104	
249.84746	210	1+
250.95122	156	
251.90991	142	1+
253.11463	88	
253.55837	88	
255.10101	142	
255.99768	94	
256.89745	142	
256.96542	92	
258.05558	84	
258.07343	82	
258.62794	102	
258.80392	100	
259.21295	128	
259.97454	100	
260.00032	90	
261.40189	92	
261.89365	316	
262.98349	94	
263.10757	296	1+
263.13776	92	
263.87156	86	
264.07318	92	
264.17262	82	
264.23046	90	
265.01640	134	
265.05247	132	
265.85450	178	
266.24290	82	
266.99316	116	
267.25139	84	
268.00320	240	1+
268.05771	184	1+
268.95703	230	
270.39189	94	
271.25914	100	
271.89200	98	
272.84665	86	
272.90057	86	
273.24037	96	
275.17605	88	
276.85705	148	
277.09684	128	
277.91003	166	1+
278.02653	110	
278.09657	92	
278.19061	82	
278.24177	94	
278.40752	82	
278.85644	92	
279.09128	1010	1+
279.82102	124	
279.89118	88	
280.26085	88	
281.05888	118	
281.14528	128	
281.48933	80	
281.87490	92	
282.85601	150	
282.93458	240	1+
282.95407	84	
283.02749	204	1+
283.06515	122	
284.26071	90	
284.29210	912	1+
285.00454	80	
285.58108	86	
286.22704	88	
287.09903	130	
287.42903	98	
289.87749	152	
290.87430	92	
292.82489	102	
293.87154	128	
294.15777	114	
294.85858	210	
297.82736	260	1+
299.05714	98	
300.82125	86	
303.12351	84	
303.74374	98	
304.82529	134	
304.91114	80	
305.29627	156	
306.72999	100	
307.88650	160	
308.01504	88	
308.29169	282	1+
310.00752	96	
310.30766	408	
311.02193	102	
311.87719	130	
313.02751	136	
313.88613	254	
314.81817	100	
315.81881	92	
316.30694	102	
316.76034	112	
316.80419	146	
317.65989	92	
319.18265	84	
319.72490	80	
320.14105	272	1+
322.10280	124	
323.16572	102	
323.23843	1698	1+
324.13509	92	
324.20484	190	
324.26796	82	
324.89424	188	
325.20578	192	1+
325.90098	180	
326.34453	128	
327.16976	112	
328.31383	92	
END IONS

###FS:    #m/z: 340.94035 #charge 1+
###MS: 17
###MSMS: 19
BEGIN IONS
TITLE=Cmpd 14, +MS2(340.9403), 28.0-35.0eV, 0.4min #19
RTINSECONDS=23.043
SCANS=17,19
PEPMASS=340.94035	1107830
CHARGE=1+
53.75339	90	
184.11319	112	
184.40305	94	
187.86436	128	
188.41834	116	
189.86269	186	
192.92659	128	
199.90094	92	
208.05884	92	
210.88199	160	
210.93946	136	
211.09966	88	
211.94661	218	
212.87744	122	
213.94029	3832	1+
214.02494	136	
215.88735	606	1+
215.93719	892	
217.38122	112	
217.85761	238	
217.88092	254	1+
223.96108	254	1+
226.94573	130	
228.46727	100	
230.88976	272	
230.94443	194	
230.95656	124	
231.87017	184	
231.89208	134	
231.94930	3010	1+
232.09043	206	1+
233.89723	528	1+
233.94739	666	1+
235.65340	88	
235.87053	128	
235.88960	466	1+
236.83494	88	
236.86482	92	
240.22395	88	
240.91313	98	
240.93532	98	
241.90895	90	
241.96258	92	
242.91322	206	1+
242.94478	106	
244.03433	124	
246.97635	118	
248.02696	206	
248.98853	164	
249.09226	124	
249.19840	216	
249.93593	110	
249.96131	790	1+
249.98437	104	
251.96320	180	
252.84934	142	
253.18904	94	
253.96682	118	
254.91604	90	
254.96525	1480	1+
255.07442	584	1+
255.44865	106	
256.15771	98	
256.74191	88	
256.84382	166	1+
256.96836	306	1+
257.02300	88	
257.42682	168	
257.83364	100	
258.80979	92	
258.96229	138	
259.83157	92	
260.95192	90	
261.16365	98	
262.51900	100	
262.96776	108	
263.08020	96	
264.79818	140	
265.01700	322	1+
265.17562	94	
266.04184	90	
266.51685	94	
266.63322	92	
267.06055	96	
267.14020	134	
267.84534	92	
268.99349	90	
272.85832	158	
272.93322	300	
272.97771	126	
273.79429	120	
273.98170	202	
274.44114	98	
274.97714	138	
276.07533	116	
277.84161	96	
277.87521	180	
277.96493	94	
278.37960	200	1+
278.84512	150	
278.90433	98	
279.00311	164	1+
280.26527	266	1+
281.04644	192	
281.06577	182	
281.22293	142	
281.42572	96	
282.03652	96	
282.80945	118	
282.93549	224	1+
283.04703	86	
283.86297	206	1+
284.03073	118	
284.13660	88	
284.15533	106	
286.00687	108	
286.14176	114	
287.17288	162	
288.83907	132	
289.01080	90	
289.14647	96	
289.93456	88	
290.85772	128	
291.86047	118	
292.26344	178	1+
292.43823	92	
293.21988	100	
293.87674	120	
294.00613	104	
295.69464	164	
295.97270	484	1+
297.03397	90	
297.89327	184	1+
298.27011	126	
298.30625	106	
299.00520	106	
299.06004	94	
301.01524	92	
304.21040	118	
304.78027	164	
306.27559	300	1+
306.93414	98	
307.10192	90	
308.29976	136	
308.87961	242	1+
309.16488	88	
309.86711	120	
310.30812	96	
310.86142	132	
310.94645	92	
311.88260	92	
312.78084	94	
312.80560	138	
313.00235	86	
314.26158	94	
314.41169	92	
314.88306	114	
315.80424	138	
319.82334	100	
321.22286	116	
322.11376	110	
322.13584	86	
323.23959	100	
323.31361	248	1+
323.88773	380	1+
324.14061	226	1+
324.27875	460	1+
324.97736	122	
327.16252	238	1+
328.16133	156	1+
328.88826	106	
328.94811	96	
329.87134	88	
330.81597	136	
333.03551	90	
334.02799	160	1+
334.29044	104	
335.71355	92	
335.86679	150	1+
341.06386	184	1+
341.27869	194	1+
341.50702	120	
342.61190	114	
342.90774	100	
343.24216	202	
343.97321	172	1+
344.31893	162	
END IONS

###FS:    #m/z: 363.95645 #charge 1+
###MS: 17
###MSMS: 20
BEGIN IONS
TITLE=Cmpd 15, +MS2(363.9564), 28.0-35.0eV, 0.4min #20
RTINSECONDS=23.8155
SCANS=17,20
PEPMASS=363.95645	697980
CHARGE=1+
150.74453	100	
176.32314	110	
183.05473	94	
189.86143	618	1+
191.85744	472	
196.88378	238	
197.01563	102	
199.84714	100	
205.94370	270	1+
207.87213	582	1+
209.94074	1192	1+
210.18970	102	
210.88202	300	1+
212.87828	2320	1+
212.90549	118	
217.89091	180	1+
218.91433	92	
222.95193	1018	1+
223.88571	248	1+
224.94938	986	1+
224.97376	124	
225.94458	160	
225.97390	124	
226.88939	276	1+
226.94705	6540	1+
227.48274	92	
227.93174	308	
228.89382	408	
228.94172	8080	1+
230.88900	3396	1+
231.11968	98	
232.88607	340	1+
234.13944	114	
234.88143	160	
235.10627	92	
240.02979	186	1+
240.94283	174	
240.96371	514	1+
241.09271	126	
241.89361	290	1+
241.90300	260	1+
241.94082	632	1+
242.94352	410	1+
242.95806	284	
243.96353	142	
244.83223	94	
244.93920	258	
244.95728	3210	1+
245.94349	350	
246.90726	462	1+
246.95297	4826	1+
246.97786	170	
247.04670	132	
248.08442	92	
248.56235	92	
248.85453	92	
248.90120	810	1+
250.89322	180	
251.98476	96	
252.03681	350	1+
252.96062	244	1+
252.99764	116	
253.90219	282	1+
255.11313	100	
258.79828	214	1+
258.95196	150	
258.97594	152	
260.04371	98	
260.96875	304	
261.10349	204	1+
261.84141	238	1+
261.88651	122	
261.96970	148	
262.47310	98	
262.80876	208	1+
262.83904	200	1+
264.22710	110	
265.08667	92	
265.98141	170	
266.02011	128	
266.07582	156	
266.14195	184	1+
266.78569	346	1+
266.81037	110	
267.89965	248	1+
267.97116	664	1+
268.95700	98	
269.11334	96	
269.96746	802	1+
270.80923	262	1+
270.86014	218	1+
270.88430	164	
270.95389	286	1+
271.91666	112	
272.93277	148	
272.98218	104	
273.10313	108	
274.76461	96	
274.94259	132	
275.81036	92	
276.85220	100	
276.89449	142	
277.05050	162	1+
277.08481	108	
278.61040	102	
278.79673	110	
279.01504	104	
279.09735	346	1+
279.38357	130	
279.57882	120	
280.52574	92	
280.79364	186	
280.95940	180	1+
281.79227	134	
283.07181	102	
283.09175	190	1+
283.79104	310	1+
283.84531	122	
284.88455	246	1+
285.85129	170	
285.86629	104	
286.80357	204	
287.92704	184	1+
288.81262	202	1+
289.02669	140	
289.23428	94	
289.85863	332	1+
291.07167	198	1+
292.88127	208	1+
292.94453	126	
293.84998	96	
295.06529	106	
297.80874	118	
298.80249	490	1+
298.94765	92	
299.87931	110	
301.79973	534	1+
301.85811	730	1+
302.22941	166	
302.24700	100	
302.87591	160	
303.24386	108	
303.85320	900	1+
303.94434	146	
304.27272	98	
305.82596	118	
306.14055	174	1+
307.09421	150	
307.28556	180	
307.80034	102	
308.29487	158	
308.79402	100	
308.86195	306	1+
309.78902	100	1+
309.93303	92	
310.30647	124	
310.87588	140	
311.13022	106	
311.69963	102	
311.86726	212	1+
315.79428	186	
317.86594	254	1+
318.18624	116	
318.31096	326	1+
318.93129	114	
319.09898	176	
319.31244	264	1+
320.82758	92	
321.81746	174	
321.87297	324	1+
322.92647	144	
323.23675	102	
323.30473	102	
324.02006	182	
324.15603	124	
324.25050	114	
324.32181	94	
325.02323	94	
326.17824	104	
326.87002	412	
326.90106	142	
327.79894	192	
327.82669	114	
328.18808	134	
328.31197	174	1+
332.80751	190	
334.46249	112	
336.54773	100	
336.94423	466	1+
337.30303	132	
337.83555	138	
338.17174	108	
338.34278	122	
339.06689	212	1+
339.82509	302	1+
340.94130	214	
344.17986	96	
346.29710	102	
347.30370	214	
348.24910	92	
348.32558	340	1+
348.81125	118	
349.32845	286	1+
352.89145	114	
353.77679	126	
354.20819	236	1+
356.19554	154	
357.91607	104	
357.98719	156	
360.07291	92	
360.13532	120	
360.86539	94	
361.73057	94	
362.14996	138	
362.19408	122	
362.91160	166	
363.24368	94	
363.83875	98	
365.31740	166	
366.80352	236	1+
367.32918	286	1+
368.08510	96	
368.89294	100	
END IONS

###FS:    #m/z: 322.92995 #charge 1+
###MS: 21
###MSMS: 22
BEGIN IONS
TITLE=Cmpd 16, +MS2(322.9300), 28.0-35.0eV, 0.5min #22
RTINSECONDS=27.493
SCANS=21-22
PEPMASS=322.92995	2397468
CHARGE=1+
100.88417	88	
187.87083	80	
192.96064	116	
197.96306	88	
200.83657	102	
202.04322	96	
205.00964	86	
205.95024	246	
209.09288	82	
209.89058	126	
215.88874	572	1+
217.87709	82	
218.86877	118	
219.00142	86	
219.89455	88	
220.86605	402	
221.94229	94	
222.95456	86	
222.97657	104	
223.93224	206	1+
223.96044	154	
223.97376	90	
225.02440	84	
225.88719	92	
227.09029	102	
227.93396	108	
227.96801	78	
229.39607	84	
230.88468	96	
231.01857	78	
231.88453	92	
231.97146	98	
233.89713	286	
237.37351	98	
238.87419	116	
238.94173	202	1+
239.08125	142	
240.08369	100	
240.82175	110	
240.87119	80	
240.93932	1464	
241.87797	92	
241.93915	4942	1+
241.97175	124	
242.94151	3432	1+
242.96649	146	
243.49862	88	
243.88040	304	
244.78797	80	
244.87561	398	1+
244.93856	1094	1+
245.87423	226	1+
245.97427	310	1+
247.95073	84	
248.80225	80	
248.86234	92	
249.03598	108	
249.13067	92	
249.23065	92	
250.97277	130	
251.63608	96	
252.98974	82	
254.84266	82	
254.96364	192	1+
255.87292	90	
256.14288	88	
256.95047	114	
257.79706	160	1+
258.82863	260	
259.01822	198	1+
259.93895	98	
260.83935	122	
260.93782	84	
261.42439	118	1+
261.47348	82	
261.87878	84	
262.84282	82	
262.96476	158	
263.02036	82	
264.47811	78	
264.51832	82	
264.84891	126	
265.01406	314	
265.07233	80	
266.80303	122	
266.85842	210	1+
266.90987	104	
267.12732	338	1+
267.93934	100	
268.24193	86	
268.90989	132	
269.00444	138	
269.79653	114	
270.38765	120	
270.93311	84	
271.80984	94	
271.84514	184	1+
272.12885	98	
273.57112	102	
273.81988	92	
274.50819	94	
275.80761	238	
276.81825	162	
276.84431	224	1+
276.98130	84	
277.89887	88	
279.03505	88	
279.09253	1034	1+
279.79418	158	
279.80836	88	
279.87435	82	
280.91075	94	
282.91609	216	1+
283.06796	282	1+
283.78836	160	
283.98606	178	1+
284.01623	86	
284.29295	628	1+
284.44915	106	
285.07876	126	
285.14506	112	
286.25805	82	
289.19251	84	
289.79017	88	
289.86134	84	
289.88551	122	
290.95336	120	
291.03608	90	
291.28470	86	
292.09358	262	1+
292.27319	102	
292.80375	134	
292.86233	112	
293.00565	80	
293.09670	200	1+
295.21667	92	
295.85427	102	
296.06539	78	
296.87330	114	
297.83269	96	
297.98695	90	
299.82613	152	
300.41462	90	
301.00120	134	
302.03789	268	1+
303.24645	132	
304.87661	244	1+
305.79970	250	1+
306.27839	134	
306.29564	82	
306.80227	230	1+
307.45740	84	
307.89093	150	
308.29409	348	
308.86696	110	
310.02691	78	
310.30955	296	
310.81190	102	
311.86581	136	
312.45549	84	
312.98409	146	
313.08499	82	
313.87879	80	
314.81576	124	
314.96264	80	
315.97470	80	
318.03421	84	
319.81910	78	
320.32002	90	
321.10720	82	
322.09588	84	
323.07217	224	1+
323.23604	570	1+
324.12952	234	1+
324.31279	172	1+
325.00033	82	
325.81108	78	
325.89753	100	
326.24630	110	
326.28181	114	
326.37639	80	
327.10918	84	
END IONS

###FS:    #m/z: 340.94058 #charge 1+
###MS: 21
###MSMS: 23
BEGIN IONS
TITLE=Cmpd 17, +MS2(340.9406), 28.0-35.0eV, 0.5min #23
RTINSECONDS=28.265
SCANS=21,23
PEPMASS=340.94058	1261980
CHARGE=1+
171.02388	104	
193.95288	84	
199.42754	94	
199.87834	82	
204.93126	128	
205.94736	104	
206.91447	110	
206.94629	82	
208.96432	92	
210.93706	304	1+
212.23827	88	
212.88025	676	1+
213.93848	3754	1+
215.88639	418	
216.89158	242	
217.50666	88	
217.88128	420	1+
220.42820	98	
221.03250	84	
222.94714	128	
223.95942	114	
224.87891	84	
224.97569	116	
225.97269	102	
226.87014	100	
226.95067	226	
229.79611	92	
229.95049	144	
230.88620	220	
231.42209	84	
231.89136	146	
231.94976	3024	1+
232.62659	84	
232.89105	556	1+
233.94726	926	1+
235.03279	90	
235.19208	92	
235.86669	242	1+
235.94735	252	
237.06830	116	
237.77703	98	
238.05297	98	
240.96866	84	
243.13477	88	
243.89541	108	
244.95702	156	1+
246.95476	188	
246.97714	446	1+
247.86246	188	1+
249.89827	218	1+
249.95652	1158	1+
252.95544	154	
253.90761	206	1+
253.97350	204	
254.96753	1550	1+
255.07330	124	
256.04589	92	
256.07840	228	
256.45548	84	
256.85179	146	
256.96258	350	1+
257.90180	186	1+
259.95825	358	1+
260.78087	84	
260.83354	162	
260.85159	108	
261.82289	92	
263.25340	106	
264.07350	92	
264.10888	84	
264.24457	190	1+
264.79969	88	
264.84778	94	
265.01639	468	1+
265.95595	128	
266.12682	218	1+
266.86893	162	
266.99617	166	
267.04262	104	
267.17072	112	
267.95814	120	
267.99300	84	
268.56620	134	
268.79410	216	1+
269.00676	150	1+
269.21991	106	
270.17368	92	
270.89894	102	
271.92788	392	1+
271.98733	90	
272.91496	92	
272.93263	332	1+
272.97551	300	
273.42669	86	
274.85370	224	1+
275.10240	84	
277.02141	94	
277.40265	96	
277.84921	218	1+
278.23972	86	
279.13943	88	
279.27799	140	
279.90834	84	
279.96502	330	
280.41491	128	
282.00851	132	
282.27508	130	
282.88457	130	
283.28327	88	
283.79603	94	
284.92602	150	
285.05282	112	
285.11036	86	
286.99787	90	
287.21416	204	1+
287.47880	102	
287.90850	120	
288.02316	106	
290.78453	86	
292.80213	132	
292.81634	116	
293.84885	86	
294.86651	370	1+
295.93842	98	
295.97350	118	
296.58961	88	
296.82523	212	
297.97209	94	
297.99017	106	
298.08014	178	
298.09718	96	
299.05702	90	
299.41906	88	
299.87075	116	
300.38673	88	
300.79888	206	1+
301.80120	172	1+
301.85307	274	1+
301.91744	132	
302.17256	94	
302.85542	174	1+
302.97171	120	
304.37105	104	
306.29772	110	
306.87933	212	1+
307.31939	88	
307.80181	148	
308.28843	140	
309.08708	84	
309.91676	86	
310.88141	312	1+
311.30861	210	1+
312.94985	98	
313.02782	84	
314.27693	94	
315.45106	88	
315.46863	88	
316.87266	118	
319.32088	86	
320.80594	194	1+
321.12410	310	1+
322.31370	88	
323.89053	226	1+
324.13136	228	1+
324.33291	242	1+
324.89528	148	1+
325.50968	116	
326.17234	128	
327.11899	134	
327.79807	128	
327.81188	96	
328.02248	84	
328.18681	134	
328.81299	138	
329.43811	92	
330.28595	88	
331.74439	88	
332.83231	86	
333.28714	88	
333.89461	236	1+
335.77819	98	
337.14595	142	
337.24934	118	
338.35448	96	
339.73241	126	
340.27505	86	
340.87324	122	
341.24809	108	
342.27686	94	
342.90432	158	
344.22144	176	
345.86971	100	
346.40008	86	
END IONS

###FS:    #m/z: 363.95669 #charge 1+
###MS: 21
###MSMS: 24
BEGIN IONS
TITLE=Cmpd 18, +MS2(363.9567), 28.0-35.0eV, 0.5min #24
RTINSECONDS=29.0375
SCANS=21,24
PEPMASS=363.95669	786342
CHARGE=1+
184.10475	104	
189.86191	586	1+
191.85949	380	
196.88557	122	
205.87546	96	
205.95195	128	
206.95170	108	
207.87325	326	1+
208.94264	192	
209.91988	112	
209.94377	1306	
209.96191	100	
210.88330	616	1+
210.93564	100	
212.87803	2892	1+
215.97382	100	
221.94842	522	1+
222.06115	96	
222.95269	452	1+
223.88948	158	
224.10723	216	1+
224.95048	1008	1+
224.98608	114	
225.88163	422	1+
225.97471	124	
226.88338	286	1+
226.90182	102	
226.94683	8326	1+
227.49069	130	
227.92982	306	
228.78889	106	
228.86171	282	1+
228.89381	588	1+
228.94164	7024	1+
229.92233	90	
230.02404	92	
230.79111	90	
230.89003	3710	1+
232.88199	554	1+
232.90151	156	
234.14609	148	
234.88195	366	
234.90736	98	
236.16256	102	
236.82831	176	1+
239.42698	88	
239.95774	504	1+
240.83628	268	1+
240.94124	790	1+
241.82186	310	1+
241.95871	880	1+
242.82631	244	1+
242.87024	200	1+
242.93962	986	1+
242.95938	630	1+
243.11847	96	
244.95643	3762	1+
245.03612	102	
245.79868	200	1+
245.83618	212	1+
245.94249	280	
246.08992	166	1+
246.90596	280	1+
246.95242	4064	
247.93525	100	
247.95681	124	
248.89975	964	1+
248.95185	96	
250.89941	612	1+
250.95087	102	
250.97091	210	
251.05422	178	
251.79747	102	
252.05268	192	1+
252.23044	164	
256.88102	94	
258.44226	88	
258.84598	238	1+
258.92028	90	
259.97374	160	
260.83895	284	1+
260.96925	650	1+
261.84251	202	1+
261.93491	128	
263.04642	88	
265.05165	158	1+
265.66154	106	
265.83987	92	
266.81429	136	
266.85885	142	
267.13484	130	
267.97362	362	
268.30179	100	
268.95716	158	
268.97435	206	
269.09474	152	1+
269.96975	696	1+
270.86725	88	
271.21643	88	
271.91539	148	
272.84959	320	1+
273.10737	92	
275.93094	178	
276.85233	120	
277.65206	104	
278.09282	416	1+
278.57964	98	
279.01135	168	
279.78014	94	
280.14829	174	1+
280.79265	828	1+
280.81009	94	
281.57407	94	
281.88593	210	1+
281.98924	150	
282.85642	128	
283.41262	92	
283.79209	358	1+
283.82862	118	
283.84787	208	
283.87580	126	
283.98440	158	
284.06623	132	
284.79736	206	1+
285.01076	92	
285.38595	88	
285.62051	92	
285.84549	830	1+
286.41782	92	
286.79790	106	
287.80333	106	
288.91379	120	
289.05699	146	
289.86363	146	
290.43217	90	
290.78528	172	
290.85719	214	1+
292.11502	116	
293.84156	90	
294.28590	112	
294.86368	132	
295.40461	104	
296.85320	404	1+
297.23264	88	
297.80465	130	
297.87240	182	1+
298.39433	158	
298.80214	502	1+
298.99642	90	
300.80206	456	1+
300.86812	122	
301.26079	120	
301.44345	106	
301.84512	116	
301.86590	308	
302.39936	94	
302.80569	496	1+
302.85805	260	
303.03597	126	
303.85510	940	1+
303.87849	150	
303.93533	92	
304.26040	214	1+
305.93832	132	1+
306.80289	116	
306.87939	204	1+
307.29167	98	
307.96125	98	
307.99566	98	
308.28807	326	1+
308.86696	88	
308.95423	90	
309.15001	92	
309.75232	88	
309.86487	90	
310.31035	118	
310.87935	280	1+
311.86472	116	
315.00417	94	
315.14599	90	
315.29621	104	
316.81353	268	1+
319.82895	108	
319.85209	290	1+
319.90201	144	
321.01838	200	1+
321.05701	106	
321.81966	826	1+
321.96403	230	1+
322.82282	486	1+
322.92731	180	
324.02157	264	1+
324.59976	102	
324.87912	114	
326.14849	140	
326.62034	120	
326.87082	510	
327.79583	108	
329.87326	322	1+
330.81277	92	
333.75822	86	
336.94187	464	1+
337.79678	126	
337.82535	116	
339.42168	90	
339.82841	170	
340.93988	158	1+
344.38271	164	1+
345.18218	212	1+
345.82669	102	
346.76259	102	
348.31412	356	1+
349.32078	336	1+
352.75980	272	1+
353.99380	114	
355.97685	114	
356.32021	218	1+
356.72060	96	
357.36350	90	
359.17164	92	
359.20088	124	
360.71608	126	
364.09624	88	
365.27513	88	
366.32490	532	1+
367.28986	90	
367.32817	452	1+
368.42434	344	
368.91943	94	
END IONS

###FS:    #m/z: 507.84534 #charge 1+
###MS: 25
###MSMS: 26
BEGIN IONS
TITLE=Cmpd 19, +MS2(507.8453), 28.2-35.2eV, 0.6min #26
RTINSECONDS=32.729
SCANS=25-26
PEPMASS=507.84534	162022
CHARGE=1+
191.95515	260	1+
196.01444	528	1+
209.94305	204	
210.03665	154	1+
222.97536	290	1+
230.84855	288	
231.85996	158	
232.88521	156	1+
234.06618	150	
235.89551	182	
238.05970	156	
240.08066	168	1+
247.03824	192	
249.88375	402	1+
254.02002	254	1+
256.79181	152	
256.93361	240	1+
256.95524	174	
258.85562	348	1+
262.05216	298	1+
262.92701	330	1+
263.91709	222	1+
264.04542	180	
266.86708	286	1+
267.89813	212	
268.10973	166	
269.88236	170	
269.91850	240	1+
270.88532	222	
271.05412	214	1+
271.85662	160	
271.87409	370	1+
272.85308	778	1+
274.09673	186	1+
274.79857	242	1+
274.88254	250	1+
275.84804	336	1+
277.84807	206	
278.83451	240	
278.86506	188	
279.13926	252	1+
279.98490	194	1+
280.11394	190	1+
280.37340	330	1+
284.87650	174	
285.94220	262	
287.84557	304	1+
288.11520	208	1+
288.40542	174	1+
288.81407	172	1+
288.86840	166	
289.82983	242	1+
289.88167	1494	1+
290.13162	210	1+
290.86291	636	
291.87759	182	
292.86092	158	
292.88448	210	
293.87255	2602	1+
294.12597	430	1+
294.82242	248	1+
294.85393	232	
294.97324	148	1+
296.79991	208	1+
296.88037	446	1+
297.94834	230	1+
298.37811	180	
298.85737	404	1+
300.11273	172	
300.37197	156	
300.80289	238	1+
300.85717	492	1+
302.02703	150	1+
302.19355	150	
302.96191	316	1+
303.13465	142	1+
305.85313	190	
306.28332	712	1+
306.85543	192	
306.95637	306	1+
307.07133	94	1+
307.28887	628	1+
307.89019	610	
308.02844	246	1+
308.13926	678	
308.79238	170	
308.87144	1202	1+
308.88775	1424	1+
309.15057	1184	1+
309.88791	988	1+
310.15675	760	1+
310.17695	192	
311.88288	4684	1+
314.32559	164	1+
314.86412	632	1+
314.88355	878	1+
314.96530	162	
314.98237	158	
315.08159	162	
315.36910	166	
316.86409	810	
317.05393	188	1+
318.12774	220	
318.86179	628	1+
319.36629	236	
322.31651	122	1+
322.85672	188	
322.90161	174	
323.16102	188	1+
323.85708	388	1+
325.05459	160	1+
325.78850	164	
325.90197	1390	1+
326.81324	196	1+
326.88231	370	
326.96102	252	1+
327.84632	324	1+
327.88196	346	
328.38191	246	1+
328.87349	440	
329.06438	218	1+
329.17878	166	
329.89063	774	1+
330.82483	158	
331.00470	148	
331.88694	510	
332.87372	1336	1+
332.90125	348	1+
334.82946	158	
334.86264	178	
334.88825	678	1+
335.88809	456	1+
335.99496	236	1+
336.94177	184	
337.88153	378	
337.99793	274	1+
338.18470	162	
338.85892	236	
338.88050	970	1+
339.00135	262	1+
340.85947	150	
340.94076	250	1+
341.88146	252	1+
343.87247	684	1+
344.93335	196	
345.79448	182	1+
345.82025	160	
347.05235	234	1+
348.97467	238	1+
350.19286	200	1+
350.33925	154	
350.75684	152	1+
350.79915	268	1+
350.88425	1184	1+
350.91987	180	
350.94081	166	
351.06978	202	
351.83783	150	
352.77423	260	
352.90865	292	
353.00937	264	1+
353.16624	296	1+
353.85609	428	
354.80868	174	1+
355.06089	246	
355.74000	138	1+
355.89468	210	
356.89221	148	
357.85985	212	1+
358.87531	328	1+
359.13162	166	1+
361.86138	282	1+
362.36540	324	1+
362.40202	226	1+
362.79565	176	1+
363.05394	356	1+
363.83636	154	
364.13122	154	
364.98139	224	
365.83995	722	1+
365.87068	368	1+
367.02509	212	
367.05046	176	
367.71027	550	1+
367.81403	190	
368.04619	420	1+
368.83300	866	1+
368.90219	154	
369.02366	152	
369.05203	322	1+
369.09569	166	
369.77883	454	1+
369.83544	718	1+
370.72579	170	1+
371.23649	132	1+
371.83528	164	
371.97092	162	
372.97528	196	1+
373.72173	216	
373.83211	230	
373.89709	350	1+
374.72113	158	
374.74712	122	1+
374.81656	154	
376.81039	168	1+
376.88151	228	
378.90486	152	
379.98190	208	1+
380.71273	406	1+
380.85958	294	1+
381.71644	262	1+
381.84870	300	1+
382.77016	212	1+
382.85216	256	1+
383.11484	164	
383.90425	160	
384.12015	152	
384.84963	2328	1+
385.11450	308	1+
385.95734	184	1+
386.73965	232	1+
387.84891	316	
388.17214	270	1+
388.84790	220	
388.90153	182	
389.30543	172	1+
390.21888	298	1+
390.59094	94	1+
390.77203	152	1+
390.84099	1162	1+
392.03063	218	1+
392.32981	242	1+
392.35248	226	1+
392.82615	804	
392.86071	516	
393.03568	262	1+
393.78986	642	1+
393.84359	202	
393.88477	196	
394.83223	628	1+
394.86650	510	1+
394.90210	190	
395.87142	392	1+
396.19957	196	1+
397.20228	164	1+
398.97297	250	1+
399.04552	312	1+
399.70965	186	
399.97512	166	1+
400.04835	280	1+
400.11738	282	1+
400.74389	204	
401.12095	234	1+
402.86653	1370	1+
403.87193	1002	1+
405.77453	222	1+
405.85804	672	1+
406.72323	262	1+
406.82831	266	
406.90599	256	1+
407.14616	134	1+
407.86796	2148	
408.06683	402	1+
408.81318	150	
408.85439	1436	
409.85203	704	
410.83709	1704	1+
410.87270	926	1+
411.10955	190	
411.81052	696	1+
412.73081	416	
412.84552	908	1+
412.87659	156	
412.99101	212	1+
413.07657	464	
413.72779	220	
413.87329	210	
414.82504	320	1+
414.86435	184	1+
416.88243	344	1+
417.39761	164	1+
417.74331	190	1+
418.84633	226	
420.38456	156	
421.88265	1082	1+
422.87940	172	
422.89177	158	
423.82202	312	1+
423.86948	1132	1+
425.73598	416	1+
425.87825	730	
425.93099	256	1+
426.14916	198	1+
426.86154	2576	1+
426.93535	218	1+
427.03866	226	1+
427.73926	632	1+
428.08606	358	
428.25930	154	1+
428.74331	466	1+
428.84680	1290	1+
428.88316	1042	1+
429.10186	176	
429.68532	154	
430.74171	444	1+
430.85131	288	
431.79008	170	1+
431.86576	1360	1+
432.89470	160	
433.09863	190	1+
433.14365	280	1+
433.19477	238	
433.61160	150	
433.85806	174	
434.88159	304	
434.91189	198	1+
439.14204	148	
439.69098	172	1+
439.85187	240	1+
439.89109	572	1+
441.88965	188	
442.16113	242	
442.91880	216	
443.15265	254	1+
444.87284	3264	1+
445.73969	290	1+
445.90228	166	
446.11128	246	1+
446.87403	386	
447.87978	210	
448.74272	172	
449.74054	250	1+
449.87715	1098	1+
450.74389	178	1+
450.76666	148	
451.23863	220	
451.86779	156	
454.85448	184	
455.24954	204	1+
457.90623	540	
457.95268	174	1+
458.90484	282	
460.16624	208	
461.15886	414	1+
461.87071	158	
462.88309	1022	1+
462.91389	156	
464.16283	148	1+
467.88885	1162	1+
469.89234	244	1+
471.76646	184	
475.70911	246	1+
475.76095	198	1+
480.91701	180	
484.22843	212	1+
484.76285	136	1+
485.89720	654	1+
486.25439	172	1+
490.39507	268	1+
491.79265	188	
492.09071	188	1+
492.34971	168	1+
494.98975	122	1+
498.68872	112	1+
499.92145	232	1+
501.66328	132	1+
504.43130	212	1+
505.33258	164	
506.22585	148	
506.38099	268	1+
506.42913	292	1+
506.46491	316	1+
506.94986	192	1+
507.83722	162	1+
508.20082	246	1+
508.35622	254	1+
508.84456	160	1+
508.91454	174	1+
509.24999	216	1+
509.29102	246	1+
509.44244	256	1+
509.46249	142	1+
509.86784	156	1+
END IONS

###FS:    #m/z: 336.94556 #charge 1+
###MS: 25
###MSMS: 27
BEGIN IONS
TITLE=Cmpd 20, +MS2(336.9456), 28.0-35.0eV, 0.6min #27
RTINSECONDS=33.502
SCANS=25,27
PEPMASS=336.94556	133220
CHARGE=1+
203.95981	98	
205.94651	292	1+
206.97518	180	1+
207.87811	190	1+
209.88190	254	1+
211.94393	9636	1+
212.87770	1606	1+
213.93893	3700	1+
214.86187	88	
214.90188	90	
215.93883	584	
217.85725	252	1+
217.88534	306	1+
217.93710	150	
220.98858	88	
221.94394	92	
222.95025	198	
222.97007	266	1+
226.82739	98	
226.96939	172	
227.66975	100	
227.89178	426	1+
229.86241	84	1+
229.95409	9086	1+
230.77943	130	1+
230.88792	1512	1+
230.91307	144	1+
231.94911	3854	1+
232.58733	100	
233.07876	88	
233.82675	152	
233.89629	454	1+
233.94952	440	
235.89496	158	
235.94940	146	
238.09746	88	
238.21433	110	
239.00928	94	
240.88538	88	
241.04944	156	
241.11996	134	
241.89188	90	
246.97468	110	
246.98688	116	
247.07761	86	
247.96628	1844	1+
248.16482	90	
248.89872	864	1+
249.83279	118	
249.96205	1356	1+
250.94522	92	
251.92897	94	
251.97204	228	
252.23166	184	
252.83516	144	
252.97090	4848	1+
253.05572	94	
253.09184	194	
253.19296	94	
253.25141	144	1+
253.90295	530	1+
253.95383	116	
254.94134	178	
254.96661	2040	1+
255.07445	458	1+
255.37610	124	
256.91362	138	
256.96271	194	
257.74800	100	
257.89773	106	
257.97097	98	
258.95720	88	
261.88021	158	1+
262.82522	86	
263.20567	88	
264.17284	90	
264.98075	270	1+
265.01698	116	
265.15942	98	
265.86199	86	
266.01684	94	
266.07423	92	
267.83559	752	1+
268.95279	332	1+
270.82095	228	1+
270.85301	138	
270.88304	108	
270.97834	386	
271.18591	88	
271.84740	206	
272.04943	168	1+
272.44390	166	
272.84914	108	
272.91457	116	
272.97597	296	1+
273.79470	316	1+
275.93190	96	
275.94840	88	
276.86000	166	
277.06821	84	
277.83430	420	1+
277.95911	102	
278.85882	108	
278.87379	136	
279.83720	158	
280.85556	260	1+
282.04687	94	
282.26433	90	
282.80457	182	1+
282.97864	102	
283.90427	150	1+
285.84798	98	
286.84972	614	1+
287.41835	98	
287.87639	136	
288.26852	100	
288.78979	98	
288.80850	90	
289.51332	128	
289.94924	90	
289.97420	108	
290.04511	98	
290.12695	86	
290.50700	86	
290.80314	106	1+
291.98303	84	
292.27464	90	
292.44024	88	
292.92923	94	
293.05669	92	
293.09789	126	
294.86337	116	
294.97403	90	
295.19049	184	1+
295.21046	92	
295.97323	232	1+
296.02824	114	
296.87693	98	
297.24782	86	
297.80886	84	
297.84662	302	1+
298.80756	84	
299.06016	136	
300.05699	88	
300.11442	86	
300.41022	88	
300.85936	100	
302.56133	134	
303.92769	104	
304.85885	114	
305.15001	198	1+
306.07442	84	
306.28483	100	
306.93523	122	
307.87715	172	1+
308.30058	222	
310.87236	172	
310.92453	154	
311.02565	174	1+
311.69166	84	
312.10271	82	
312.86734	292	
313.80673	82	
315.11351	84	
315.25695	108	
315.84616	202	
316.25868	84	
317.86979	88	
320.05633	110	
320.18168	100	
320.75546	162	1+
321.87125	90	
322.32745	84	
324.77703	90	
324.88780	180	
325.34350	98	
325.89875	98	
327.89582	92	
328.20499	94	
328.88914	96	
329.32037	94	
330.84936	160	
331.30558	98	
331.66616	94	
331.82165	110	
332.07436	84	
332.80869	122	
332.89467	102	
333.06995	108	
335.33440	124	
337.10257	184	1+
337.18312	92	
337.33664	122	
338.14706	106	
338.34131	86	
339.80383	138	
341.56730	88	
341.82135	160	
END IONS

###FS:    #m/z: 359.96133 #charge 1+
###MS: 25
###MSMS: 28
BEGIN IONS
TITLE=Cmpd 21, +MS2(359.9613), 28.0-35.0eV, 0.6min #28
RTINSECONDS=34.274
SCANS=25,28
PEPMASS=359.96133	113346
CHARGE=1+
94.42001	132	
190.93454	90	
195.88514	200	1+
195.90576	100	
196.49741	100	
198.06149	90	
207.94743	200	
208.88253	126	
209.91926	94	
209.94335	636	1+
222.95116	1306	1+
224.94937	1306	1+
224.96723	202	
225.96947	110	
226.88031	618	1+
226.94662	6224	1+
226.97023	178	
227.92665	148	
228.84065	186	1+
228.94156	4890	1+
230.88813	226	1+
231.84787	222	1+
232.03908	92	
234.49945	90	
234.89049	92	
235.82582	148	
238.89159	100	
238.94165	144	
238.97004	116	
239.42756	106	
240.83763	92	
240.93970	392	
240.96146	916	1+
242.96073	430	1+
244.95817	2512	
245.22258	90	
245.94097	336	
246.02110	100	
246.39876	96	
246.95210	3050	
247.09701	110	
247.56952	92	1+
248.03197	90	
248.80121	160	
248.88955	92	
249.04182	266	1+
249.80946	104	
250.94690	464	1+
251.06909	154	
251.96860	136	
252.22697	108	
253.83540	198	
253.99115	112	
254.54113	92	
255.60382	100	
256.56881	94	
256.89624	242	1+
256.97887	162	
258.84333	132	
258.97139	344	1+
259.80306	130	
260.96678	554	1+
261.84679	114	
262.22367	224	1+
262.87694	118	
263.17078	166	
263.98075	120	
264.53600	100	
264.84260	96	
264.96563	120	
265.09051	92	
265.92986	92	
265.97468	174	
266.38004	250	1+
266.56719	94	
266.92065	90	
267.13060	108	
267.81145	98	
267.82251	108	
267.91741	102	
267.97105	810	1+
268.58348	92	
268.62586	98	
268.95627	118	
269.79151	126	
269.83745	132	
269.85950	108	
270.90203	204	1+
271.10044	110	
271.84620	160	
272.10170	130	
273.97583	156	
274.85356	200	
275.79645	124	
276.90692	172	
277.80652	132	
279.00278	146	
279.85688	142	
280.79139	122	
280.87071	108	
281.05203	192	
281.81421	188	1+
281.85635	106	
282.29952	90	
283.45213	100	
284.82251	324	1+
285.97538	90	
286.00082	134	
286.79724	144	
286.91162	158	
288.79272	114	
290.74837	98	
290.78296	130	
292.04566	102	
292.65480	96	
292.87589	202	1+
294.85493	270	1+
294.92978	106	
295.02196	354	
296.27382	116	
297.06653	120	
297.80572	142	
298.08256	98	
298.58704	90	
298.80679	218	
298.85734	218	1+
298.87138	94	
298.89034	92	
300.81193	172	1+
300.82860	112	
301.52029	102	
302.40131	92	
305.01200	98	
305.26525	176	
305.92896	104	
307.13232	114	
307.25470	108	
307.29249	102	
307.29824	524	1+
307.37354	94	
307.79653	146	
309.79205	164	
310.34580	120	
310.81007	130	
310.87446	322	1+
312.96455	206	1+
313.94027	116	
314.10800	118	
315.30059	106	
315.80577	168	1+
316.13417	90	
318.88989	134	
318.93617	272	1+
319.26256	148	1+
319.31173	128	
319.85862	102	
320.78616	112	
320.89358	206	1+
321.23299	96	
321.79784	102	
322.30521	212	1+
322.92652	150	
323.01508	488	1+
324.89480	360	1+
326.81812	128	
328.29825	104	
329.81853	92	
329.87213	196	
330.93084	94	
333.06085	102	
334.95571	166	
336.94375	346	1+
338.30399	112	
338.84149	92	
340.35807	168	
340.76244	134	
340.90846	90	
340.94606	136	
342.19952	138	
342.33928	90	
347.31666	92	
348.97317	110	
350.35122	106	
354.72200	100	
356.31516	192	1+
358.78516	130	
360.95185	170	1+
362.10500	128	
363.01704	120	
363.72142	148	
363.85700	90	
END IONS

###FS:    #m/z: 507.84530 #charge 1+
###MS: 29
###MSMS: 30
BEGIN IONS
TITLE=Cmpd 22, +MS2(507.8453), 28.2-35.2eV, 0.6min #30
RTINSECONDS=37.9735
SCANS=29-30
PEPMASS=507.84530	164202
CHARGE=1+
196.01517	484	1+
209.94580	138	
224.97637	314	
225.12475	218	1+
227.00417	138	
227.95370	268	1+
230.84853	156	
236.04677	170	
238.06050	230	
239.04398	196	1+
242.08424	162	1+
244.88813	154	
248.85779	258	1+
250.93779	250	1+
250.97037	198	
251.91274	140	
255.09920	154	
256.90476	208	1+
258.85582	448	1+
260.89709	148	
264.92613	178	1+
265.12987	274	1+
266.86319	162	1+
268.11281	168	
271.87286	824	1+
272.85075	198	
273.94045	234	1+
275.20445	206	
277.12707	180	1+
278.00178	166	
278.83412	188	
278.89938	148	
281.08598	236	1+
281.11551	302	1+
282.03969	146	
282.88959	288	1+
284.87430	186	
285.12889	192	
285.94332	484	1+
286.84110	148	
286.90406	254	1+
286.97271	252	1+
287.88877	238	1+
288.97803	200	1+
289.03401	140	
289.88212	956	1+
290.86087	748	1+
291.79646	162	
291.86264	490	1+
291.88046	516	
292.80163	150	1+
293.87356	1788	1+
294.08278	246	1+
294.12628	300	1+
295.86130	154	
295.96242	178	
296.85079	142	
296.89274	144	
296.93041	232	1+
297.85130	458	1+
297.88400	142	
298.11839	208	
298.80070	162	
298.87232	430	1+
300.02406	222	1+
300.84869	400	1+
301.38888	262	1+
301.98412	168	
302.81719	254	1+
303.13219	164	1+
303.87177	196	
305.86180	306	1+
305.93243	266	1+
306.96125	162	
307.07840	214	1+
307.88814	962	
308.14049	732	
308.79598	142	
308.81146	142	
308.88231	1538	1+
309.15041	1376	1+
309.86736	358	
309.91196	244	1+
310.15619	1056	1+
311.88382	3852	1+
312.44381	202	1+
312.80071	166	1+
313.88783	1396	1+
314.86338	1312	1+
314.99682	166	1+
315.80883	190	1+
316.86427	616	1+
318.80360	160	
318.85841	606	1+
318.89045	198	1+
318.93238	278	1+
321.11295	180	1+
321.99403	204	1+
322.15898	238	1+
322.85952	214	
323.04345	204	1+
324.14184	300	1+
324.86071	638	1+
325.82484	138	
325.90072	466	
326.10126	96	1+
326.16888	158	
326.88809	1070	1+
327.82643	140	
327.87999	258	
328.18225	146	
328.37046	284	
328.81562	192	
328.86491	302	
328.88261	240	
329.08890	158	1+
329.88853	206	
330.87769	268	
331.89223	190	
332.14334	138	
332.87204	1760	1+
332.89905	360	
333.79744	148	
333.81630	358	1+
333.92686	248	1+
334.38966	288	
334.84406	152	
334.88961	578	1+
335.93824	380	1+
336.94297	276	1+
337.53517	182	1+
337.87671	760	1+
338.03654	140	
338.39094	168	
338.84934	486	1+
339.06082	140	
340.02243	148	1+
340.86877	456	1+
341.09884	188	1+
341.16883	136	1+
341.75704	272	1+
342.76124	222	1+
342.81469	204	1+
343.43358	264	1+
343.87287	670	1+
344.36988	146	
344.83476	202	1+
344.90916	150	
345.76323	138	
345.78843	204	1+
345.87260	180	
345.90778	166	
346.89483	332	1+
347.14872	158	
347.75326	234	1+
348.17074	148	
348.88374	214	
348.90376	306	1+
350.82730	154	
350.88214	786	1+
350.95879	218	
352.01255	176	
352.90843	148	
353.85185	498	
353.89768	198	
354.79112	244	1+
355.89269	258	
357.04907	140	
359.85410	164	1+
359.87807	170	
360.36024	238	1+
361.91070	168	
362.81910	140	
362.84610	146	
364.40184	180	
364.89600	224	1+
365.36005	140	
366.18678	358	1+
366.84017	718	1+
367.70795	1122	1+
368.78883	336	1+
368.81943	152	
368.83839	758	1+
368.89532	228	
369.70462	168	
369.84048	640	1+
369.88957	140	
370.34735	244	1+
371.12968	162	
371.86470	152	
372.10256	224	1+
373.04109	140	
373.71938	178	
373.77944	144	1+
373.82839	280	
373.90284	186	1+
374.73124	366	1+
374.81140	320	1+
374.84753	176	
374.88819	148	
376.70334	146	
376.83124	216	1+
377.13642	142	
377.38497	230	1+
378.05808	150	
378.38882	190	1+
380.73486	258	
380.85666	588	1+
381.84447	484	1+
381.88347	180	
382.85224	300	1+
382.90336	190	
383.95524	228	1+
384.85072	1490	1+
385.82817	182	
386.02042	232	1+
387.71984	152	
387.84999	408	1+
387.92535	208	1+
388.79507	230	
388.89363	142	
389.20303	340	1+
390.83998	1238	
391.84286	638	
392.82885	954	1+
392.86288	150	
393.08308	166	
393.37300	152	
393.79885	190	
394.03658	204	
394.34168	194	1+
394.78634	368	1+
394.82849	344	1+
395.41000	322	1+
396.16478	176	1+
398.86829	166	
398.97226	162	1+
399.71512	250	1+
399.85086	404	1+
400.74081	168	
400.80642	222	1+
401.12363	238	1+
401.95673	142	
402.85666	250	
403.26634	142	
403.75851	148	
403.86888	1572	1+
403.89519	224	
405.78321	186	
406.58422	148	
406.85703	206	
407.73252	284	1+
407.86713	1758	
408.85243	1986	1+
409.72000	224	
410.08422	266	1+
410.83722	1972	1+
410.87232	178	
411.08866	226	1+
411.72084	256	1+
412.72559	216	1+
412.79640	502	1+
412.84359	904	1+
413.07416	422	
413.18729	172	
413.43165	84	1+
413.77466	208	
413.87902	182	
413.95941	82	1+
414.78167	144	
415.87329	332	1+
416.87684	282	1+
416.93398	132	1+
417.81484	308	1+
418.85137	178	
419.85698	388	1+
421.10507	142	
421.81605	186	1+
421.88304	726	1+
422.39194	170	1+
422.77001	268	1+
423.87180	438	
424.16544	278	1+
424.32331	130	1+
424.83273	150	
424.86514	230	
425.87734	502	
426.14140	260	1+
426.86092	2254	1+
427.08168	178	
427.72960	258	
427.88247	920	1+
428.84710	1998	1+
428.88175	608	1+
429.12170	156	
430.73776	518	1+
430.86038	1686	1+
433.85420	206	
434.80956	142	
434.84215	188	1+
434.85531	232	1+
434.88955	152	
437.84678	216	1+
439.89428	562	1+
441.13474	154	
442.15195	214	1+
442.87547	290	1+
442.95441	270	1+
444.30520	154	1+
444.87164	4082	1+
445.74306	370	1+
447.87622	334	1+
448.74804	294	1+
449.75694	284	1+
449.87609	674	1+
451.87660	288	
452.76804	244	1+
455.75380	168	1+
457.90410	734	1+
459.16207	196	1+
459.89930	200	1+
462.88014	1346	1+
463.16724	158	1+
467.88706	2194	1+
469.74143	142	
471.77341	164	1+
472.28642	142	
474.34763	168	1+
480.91922	138	
482.80584	168	
485.89727	910	1+
487.41037	138	
488.25536	132	1+
488.47338	356	1+
488.85079	162	1+
491.79917	314	1+
499.78833	270	1+
500.79449	208	1+
503.12400	180	1+
503.39361	216	1+
505.28453	330	1+
505.48483	172	1+
505.86674	120	1+
506.16460	166	1+
506.18661	100	1+
506.22234	144	
506.34972	186	1+
507.47268	144	1+
507.65524	142	1+
508.25130	204	1+
508.32051	108	1+
508.71534	146	1+
508.80062	94	1+
509.41172	182	1+
510.85236	138	1+
END IONS

###FS:    #m/z: 336.94559 #charge 1+
###MS: 29
###MSMS: 31
BEGIN IONS
TITLE=Cmpd 23, +MS2(336.9456), 28.0-35.0eV, 0.7min #31
RTINSECONDS=38.7455
SCANS=29,31
PEPMASS=336.94559	137222
CHARGE=1+
65.52432	96	
129.94534	104	
184.91195	106	
189.86343	206	
195.01314	102	
196.88493	108	
198.87978	92	
205.94453	164	1+
207.87887	276	1+
208.97951	158	
211.03975	108	
211.94417	4204	1+
211.99264	124	
212.87870	1802	1+
213.94000	1684	1+
215.88646	818	1+
215.93394	112	
217.85697	174	
217.88284	348	
223.95993	132	
223.97596	128	
224.90834	88	
226.95181	102	
227.83656	88	
227.95396	86	
228.39492	98	
228.89381	300	
229.91752	170	1+
229.95432	3652	
230.04345	92	
230.88880	3160	1+
231.95068	1336	1+
232.02229	268	1+
232.82960	334	1+
233.89837	696	1+
233.95020	390	
234.87169	92	
235.68536	106	
235.89219	188	
236.09278	90	
236.22036	214	1+
238.95025	158	1+
239.84035	162	
240.75892	98	
241.89735	106	
242.09130	110	
242.78666	88	
242.99303	100	
245.96916	118	
246.90350	114	
246.97900	182	
247.17410	92	
247.96556	998	
248.42675	100	
248.90130	894	1+
249.05597	100	
249.07545	84	
249.82879	196	
249.96378	534	1+
250.02470	134	1+
250.83262	402	1+
250.95092	84	
251.07377	278	1+
252.97048	2836	1+
253.00368	102	
253.79501	86	
253.88810	102	
253.90306	558	1+
254.80406	306	1+
254.82910	94	
254.86385	114	
254.96788	1036	1+
255.07326	482	
256.00087	86	
256.71605	88	
256.96123	106	
257.92033	96	
257.94708	154	
257.96690	136	
258.84500	266	1+
258.90939	110	
259.07251	84	
259.95889	132	
261.88079	84	
264.06698	90	
264.74371	108	
267.84039	204	
268.17883	96	
268.35497	92	
268.69630	98	
268.83871	324	
269.84618	220	
269.96672	156	
270.85715	136	
270.98086	140	
271.91594	198	
272.84777	136	
272.88498	98	
272.91751	162	
272.97877	84	
273.78867	130	
275.81581	86	
275.93295	240	1+
276.85016	320	
277.40047	108	
277.83746	136	
278.00711	136	
278.02703	92	
278.13289	236	1+
278.83513	744	1+
278.96728	120	
280.04295	232	1+
281.04576	206	1+
281.38025	92	
282.93120	92	
283.00556	100	
283.02658	178	
283.45423	106	
284.87714	128	
285.84601	1208	1+
286.02119	84	
286.84923	950	1+
287.81202	108	
288.98187	94	
290.17862	84	
290.76306	108	
290.85288	140	
291.03099	122	
291.27729	120	
291.85201	86	
291.87145	182	1+
293.10903	292	1+
293.12446	108	
294.09508	126	
294.85593	174	1+
295.82153	104	
295.97161	210	1+
296.02061	110	
296.80331	104	
297.83514	108	
297.86206	124	
297.88505	152	
297.92549	154	
299.05911	214	
299.75504	102	
303.44223	102	
303.80827	264	1+
305.28819	90	
305.87338	100	
307.80198	116	
307.83952	112	
308.43112	106	
308.86657	258	
309.87166	420	1+
310.00747	92	
310.87657	296	1+
310.93033	198	1+
311.80875	138	
311.85615	106	
312.16507	206	1+
312.82218	96	
312.86898	88	
313.97526	114	
315.30517	104	
316.78930	100	
316.93420	252	1+
316.96889	108	
317.17311	112	
317.86911	118	
319.04659	98	
319.95530	100	
320.88598	120	
321.81640	130	
321.96165	90	
322.30547	146	
323.23701	90	
323.35341	90	
324.89111	174	
325.34136	100	
325.89260	126	
327.80577	158	
327.82105	116	
327.88434	376	1+
328.88649	254	1+
329.81866	332	1+
332.12476	92	
332.93551	84	
335.95339	90	
336.34506	86	
336.78314	122	
338.37057	90	
338.86944	100	
338.89456	88	
338.93691	88	
339.24762	254	1+
END IONS

###FS:    #m/z: 359.96129 #charge 1+
###MS: 29
###MSMS: 32
BEGIN IONS
TITLE=Cmpd 24, +MS2(359.9613), 28.0-35.0eV, 0.7min #32
RTINSECONDS=39.5175
SCANS=29,32
PEPMASS=359.96129	118624
CHARGE=1+
192.92387	144	
200.87473	108	
201.86432	224	1+
203.05216	106	
205.94246	94	
208.94246	156	
209.94333	820	
220.63995	108	
221.88735	132	
221.97989	248	1+
222.95251	1192	1+
223.38421	102	
224.89383	136	
224.94823	1494	1+
224.97486	114	
225.97226	198	
226.89855	108	
226.94674	3610	1+
227.03549	124	
227.84586	94	
228.14501	102	
228.94273	4392	
230.48140	104	
233.82365	234	1+
233.96318	166	
234.52008	104	
238.42666	96	
238.79850	92	
238.94058	134	
238.96584	92	
239.44028	96	
240.03463	102	
240.82910	114	
240.89307	106	
240.93947	1120	1+
240.96189	1050	1+
241.08819	128	
242.90454	142	
242.95893	788	1+
243.58497	116	
243.94864	162	
244.89376	100	
244.95768	2520	
245.83543	138	
245.93937	292	
246.44680	98	
246.81016	274	1+
246.90770	102	
246.95172	2316	1+
246.97488	182	
247.97547	134	
248.80145	136	
248.90447	100	
249.94640	98	
250.89637	94	
250.94985	302	
250.96950	134	
251.83708	200	1+
252.87254	140	
255.83249	156	
256.37057	158	
256.88361	132	
257.88664	158	
258.83149	156	
258.97482	186	
259.44180	168	
260.83083	94	
260.96788	860	1+
262.85314	100	
262.88712	94	
262.92912	96	
263.09787	118	1+
263.22388	100	
263.91126	96	
264.07276	108	
264.81482	138	
264.96508	334	1+
265.01375	98	
265.81464	98	
266.81986	162	
267.78932	128	
267.81024	130	
267.89333	162	1+
267.96980	534	1+
268.02523	118	
268.08509	210	1+
268.10596	156	1+
268.79301	300	1+
268.95948	684	1+
269.05415	92	
269.85368	160	
269.88820	98	
271.02117	154	
271.84475	280	1+
272.95970	194	1+
273.94013	154	
275.80401	202	1+
275.87199	120	
275.92075	138	
276.85550	192	
278.00372	110	
280.01929	190	1+
280.79419	396	1+
280.83817	114	
280.86317	250	1+
280.92285	144	
283.17227	96	
283.81633	198	1+
283.92125	158	
283.98106	318	1+
284.07654	146	
284.41258	116	
285.02169	130	
286.91482	96	
289.38064	96	
290.40541	196	1+
290.82531	92	
290.87596	148	
291.78509	130	
292.86433	274	1+
292.92267	224	1+
293.12009	182	1+
293.85194	180	
293.92423	270	1+
294.81259	124	
294.85815	120	
296.80628	274	1+
298.80144	426	1+
299.86942	126	
301.38572	92	
301.79770	118	
301.84215	156	
303.27472	98	
303.79547	200	1+
304.65716	96	
305.07679	104	
305.26865	102	
306.78787	150	
306.87953	116	
307.28618	474	1+
307.51956	102	
307.89331	114	
308.29117	268	1+
308.31242	114	
309.73512	100	
310.31779	108	
310.34211	224	
310.87154	444	1+
311.31271	266	
312.79819	92	
313.79859	98	
314.87952	150	
315.80036	110	
315.82239	110	
315.85986	164	1+
316.81399	200	1+
316.89047	192	1+
316.94038	116	
318.93407	126	
319.86537	130	
321.67302	94	
322.86194	100	
322.92904	230	
323.01548	332	
324.01556	160	
324.89251	192	
327.06259	132	
327.80601	376	1+
328.81091	242	1+
328.88941	172	
329.87538	118	
330.16743	92	
330.82804	296	1+
332.26597	96	
333.11249	94	
334.48993	104	
335.87670	204	1+
336.94457	316	
337.94732	168	
338.33965	340	1+
338.88098	114	
340.29534	108	
342.27701	260	1+
344.83523	92	
349.38409	104	
350.39248	114	
350.79070	94	
351.30791	100	
353.81806	132	
354.35391	192	1+
354.79356	112	
354.90884	116	
357.08059	98	
357.31475	112	
358.19799	112	
359.86047	122	
361.24771	130	
362.21947	140	
363.30589	174	
363.80160	110	
364.35654	190	1+
END IONS

###FS:    #m/z: 322.92989 #charge 1+
###MS: 33
###MSMS: 34
BEGIN IONS
TITLE=Cmpd 25, +MS2(322.9299), 28.0-35.0eV, 0.7min #34
RTINSECONDS=43.1865
SCANS=33-34
PEPMASS=322.92989	2291210
CHARGE=1+
91.79318	92	
136.81859	78	
148.80158	78	
179.07155	86	
189.09978	88	
194.88933	146	
196.88469	92	
201.04386	82	
204.00682	82	
205.94782	526	1+
206.97315	94	
210.00127	94	
210.44809	92	
210.89966	100	
212.88002	548	1+
212.89420	84	
213.90875	94	
214.87085	92	
215.96825	78	
220.86475	218	
221.01204	104	
221.07245	80	
223.86336	100	
223.89657	90	
223.95788	214	
225.88602	102	
226.94258	204	1+
228.13683	86	
228.93446	108	
230.79315	92	
230.88871	266	
231.90394	120	
232.13647	84	
233.89706	252	
233.93934	80	
235.79097	80	
238.56347	88	
238.87737	118	
238.94057	150	
239.08049	372	1+
239.78657	154	
240.34161	92	1+
240.82111	84	
240.89717	84	
240.94058	3766	
241.05746	232	1+
241.08486	80	
241.94162	3014	
242.87979	358	1+
242.94118	11322	1+
243.81951	172	
244.93964	2214	1+
245.04401	106	
246.86761	80	
246.97178	196	
247.39244	78	
247.84381	266	1+
248.93398	82	
249.05015	96	
249.07113	218	1+
249.79693	88	
249.83366	118	
249.88512	148	
250.93133	86	
251.79623	228	1+
252.22475	84	
253.83927	88	
253.88900	110	
254.80259	132	
255.10179	112	
255.45641	82	
255.77868	80	
256.10287	78	
257.17675	102	
257.80132	142	
257.85041	78	
260.84152	198	1+
262.02528	80	
262.81588	82	
262.83032	162	
263.08314	116	
264.35650	92	
265.85765	82	
265.97443	128	
266.01209	106	
266.82987	88	
266.85974	80	
267.16608	90	
268.84120	80	
268.95800	164	
269.10384	84	
269.79600	212	1+
272.44109	88	
272.84816	204	1+
273.79605	128	
273.81300	114	
274.80494	406	1+
274.85767	226	1+
275.80630	344	1+
276.83790	144	
277.02230	82	
277.25937	92	
278.80537	78	
278.88735	90	
279.00311	96	
279.09163	942	1+
279.81474	192	1+
279.85594	142	
280.99516	100	
283.06138	122	
283.40849	78	
283.78966	300	1+
283.84926	106	
283.86753	144	
283.88457	128	
284.29038	158	
284.58619	100	
284.87184	80	
285.85298	78	
285.96911	88	
286.00063	82	
288.42465	92	
288.79633	96	
289.79041	126	
289.82069	138	
289.88435	92	
290.05139	80	
290.78612	192	
291.41255	88	
291.80334	316	1+
292.40483	80	
292.85611	92	
293.39874	80	
294.19639	84	
294.85953	334	1+
295.47400	78	
296.53879	78	
297.03208	252	1+
297.78651	346	1+
297.80643	112	
297.99118	100	
298.85572	118	
299.37710	86	
300.78701	82	
301.87498	78	
303.02069	78	
303.87468	274	1+
304.78034	88	
305.80579	170	
306.27430	124	
306.28820	98	
307.27767	90	
307.80034	134	
307.88987	270	1+
307.90809	86	
308.23720	86	
308.29148	418	1+
308.80107	82	
308.86493	100	
309.05231	110	
309.12264	80	
309.79469	118	
309.81734	116	
310.31049	110	
310.34503	82	
310.87212	122	
311.86425	120	
311.88952	78	
312.80221	386	1+
312.88537	220	1+
315.40111	98	
315.92595	114	
319.30764	110	
319.91803	146	
323.23998	156	
323.73994	122	
324.89340	216	1+
324.99823	86	
326.21672	100	
326.25457	82	
327.70754	88	
END IONS

###FS:    #m/z: 340.94043 #charge 1+
###MS: 33
###MSMS: 35
BEGIN IONS
TITLE=Cmpd 26, +MS2(340.9404), 28.0-35.0eV, 0.8min #35
RTINSECONDS=43.959
SCANS=33,35
PEPMASS=340.94043	951662
CHARGE=1+
78.29667	118	
184.86157	108	
189.86168	160	
190.94717	106	
192.92770	100	
202.10150	112	
207.87127	140	
207.93815	154	1+
207.97232	90	
210.93610	110	
212.87881	748	1+
212.91155	98	
213.93896	1238	1+
214.87418	102	
215.88557	826	1+
215.93544	216	
217.88209	472	1+
218.91411	94	
220.09114	90	
221.87572	126	
222.95564	136	
223.95947	94	
224.94503	94	
226.87656	198	1+
226.94806	144	
228.94613	236	
229.92546	90	
230.88890	674	1+
231.94836	1598	1+
231.98107	106	
232.88935	96	
233.10431	88	
233.89723	326	1+
234.91393	102	
235.53463	120	
235.86955	114	
235.89304	360	1+
235.94865	152	
238.83556	132	
238.89574	212	1+
240.78750	154	
240.96428	118	
241.94623	106	
242.94166	208	
242.95609	88	
243.82864	480	1+
244.44603	94	
244.95325	152	
244.98011	132	
245.88152	108	
246.97695	144	
247.89691	294	1+
247.95524	124	
248.19465	92	
248.90007	256	1+
248.98617	102	
249.09098	248	
249.95965	700	1+
250.49976	98	
250.89706	170	
251.95507	122	
254.07198	198	1+
254.90888	110	
254.96531	878	1+
255.39575	96	
256.05552	94	
256.79880	88	
256.91304	122	
257.37773	98	
258.84106	282	1+
258.88579	162	
258.90476	276	1+
259.86602	96	
259.95549	188	
260.35308	98	
260.92774	146	
261.23737	120	
261.90441	180	
262.42141	110	
262.83013	116	
263.43084	102	
263.52657	102	
263.83013	100	
263.88080	118	
264.70581	118	
264.95755	252	1+
267.13135	96	
268.40681	120	
268.84067	88	
268.88185	94	
269.79930	104	
269.90095	152	
270.85717	124	
271.86152	92	
271.91617	224	
272.91466	176	
272.93773	102	
273.79301	228	
274.89630	116	
275.80828	96	
275.84147	110	
276.15051	88	
276.85297	280	
276.98031	96	
277.22847	98	
277.40879	112	
277.83899	112	
277.86082	160	
277.96458	152	
278.84379	544	1+
278.91138	100	
280.86359	218	1+
281.05117	148	
282.27572	104	
282.97232	88	
284.89826	90	
284.94662	92	
286.86922	92	
287.79725	114	
287.89478	112	
287.96002	112	
288.12230	94	
289.04841	92	
289.78734	196	
289.86531	92	
290.88166	118	
291.80777	162	
292.79804	200	1+
293.32309	94	
294.85588	146	
294.86640	122	
295.08168	100	
296.85137	118	
299.06309	330	1+
299.87306	140	
302.17273	106	
303.93869	92	
304.21773	162	
304.92959	96	
305.78872	98	
306.97946	88	
307.79825	244	
308.28986	170	
309.00769	150	
310.17089	214	1+
310.87893	122	
311.86064	190	1+
311.88470	116	
312.80303	226	
312.98284	164	1+
312.99769	154	
317.82179	130	
320.26758	144	
320.29139	144	
321.88849	124	
322.29500	216	1+
323.89085	150	1+
323.96412	124	
324.32050	110	
324.94651	90	
325.14424	116	
326.17873	318	
326.34112	88	
326.89078	96	
327.34676	100	
327.88021	236	1+
327.95910	118	
328.19372	104	
328.82041	114	
330.81947	190	
330.87365	188	
332.02195	112	
333.40168	94	
333.96028	240	1+
336.80915	92	
338.39283	92	
340.86352	124	
342.26997	126	
342.62773	110	
342.90526	124	
344.30026	92	
END IONS

###FS:    #m/z: 363.95644 #charge 1+
###MS: 33
###MSMS: 36
BEGIN IONS
TITLE=Cmpd 27, +MS2(363.9564), 28.0-35.0eV, 0.8min #36
RTINSECONDS=44.7325
SCANS=33,36
PEPMASS=363.95644	469258
CHARGE=1+
96.06529	96	
160.93981	102	
187.86687	94	
189.86090	1130	
191.85888	570	1+
193.85481	106	
196.88411	200	
197.89535	96	
201.91225	160	
206.45537	102	
207.87443	314	
207.94896	148	
208.88335	138	
209.87006	138	
209.94349	1034	1+
210.88373	764	1+
212.87905	3200	1+
214.89663	160	
216.41050	136	
221.47590	108	
222.95282	1586	1+
224.94768	1412	1+
225.88852	496	1+
225.97138	108	
226.07835	158	1+
226.89292	344	1+
226.94702	7506	1+
227.93151	428	
228.11811	102	
228.86432	104	
228.89300	798	1+
228.94202	7432	1+
229.61228	122	
230.88886	5912	1+
231.42161	88	1+
232.88618	1034	1+
232.90594	104	
234.09337	100	
234.88008	474	1+
238.06615	272	1+
238.84917	130	
238.89757	126	
238.94106	122	
238.99813	110	
239.06531	258	1+
239.81664	96	
240.94047	1118	
240.96240	1070	
241.93937	3196	1+
241.97830	104	
242.94183	2252	1+
242.95749	572	
244.79267	224	1+
244.93764	540	
244.95697	3872	1+
245.02249	132	
245.83529	122	
245.94078	540	
246.90399	214	
246.95230	4502	1+
247.90666	110	
248.80061	152	
248.89878	2202	1+
249.16236	102	1+
250.81682	96	
250.94893	192	
251.91531	156	
252.79495	102	
252.89821	668	1+
252.94567	148	
253.03451	96	
253.90483	444	1+
255.84191	240	1+
257.08888	208	1+
257.84127	236	1+
257.91153	258	1+
258.82924	100	
258.90035	100	
258.97238	192	
259.99228	98	
260.45588	108	
260.96776	456	1+
261.84401	288	1+
261.88797	136	
262.77812	290	1+
262.97146	388	1+
264.81291	174	
265.90162	284	1+
265.96937	138	
266.44877	128	
266.81550	438	1+
267.13533	120	
267.97194	884	1+
268.96186	1130	1+
268.98930	104	
269.80649	268	
270.03621	192	1+
270.36529	98	
270.79294	176	1+
270.80890	116	
271.91632	410	1+
272.84395	140	
273.84887	106	
273.93956	106	
275.90865	136	
276.81040	262	1+
276.84241	158	
276.97119	104	
277.47479	126	
277.63360	96	
277.85884	134	
278.79686	184	
279.09708	126	
279.79788	164	
279.84617	210	
279.94619	128	
280.06347	112	
280.11073	204	1+
280.79348	462	1+
281.18026	112	
281.85293	148	
281.89140	330	1+
282.78959	152	
282.86085	132	
283.06591	268	1+
283.78861	656	1+
284.85194	148	
285.01178	132	
285.84531	564	
286.92527	142	
287.07093	106	
287.81518	108	
287.84740	132	
287.95580	238	1+
289.86909	100	
290.78630	200	
290.85264	410	1+
290.87857	200	1+
291.80472	138	
292.80594	130	
293.86847	566	1+
294.86658	266	1+
295.92588	140	
296.91121	186	1+
297.80672	154	
298.58072	96	
298.80301	426	
298.97584	174	1+
299.80108	246	
299.86792	172	
300.79669	120	
300.81443	206	
300.86883	110	
301.09089	124	
301.27519	108	
301.79884	422	1+
301.85998	810	1+
301.88901	102	
302.24438	122	
302.58944	102	
303.80718	254	
303.85646	1290	1+
303.93651	224	1+
304.80989	130	
304.93608	138	1+
306.00984	96	
306.23858	150	
307.29962	118	
307.88793	184	
308.01900	96	
308.29384	312	
308.79364	164	
308.93131	96	
309.86688	462	1+
310.02481	134	
310.86940	340	1+
311.79663	124	
312.87887	144	
312.93069	110	
313.81038	124	
314.93237	122	
316.81091	600	1+
317.97924	106	
318.93432	176	
319.81904	296	1+
319.96148	134	
320.84632	144	
320.94842	100	
321.81260	474	1+
321.86458	394	1+
322.92645	344	1+
323.30049	108	
323.89046	104	
324.89124	356	1+
325.00946	144	
325.89637	258	1+
326.87386	786	1+
327.63312	96	
327.79991	106	
327.93548	96	
328.83896	104	
328.88340	104	
329.86833	256	1+
335.93707	500	1+
336.07655	148	1+
336.32032	104	
336.80478	104	
336.94212	414	1+
338.88063	200	1+
338.95066	124	
339.82976	488	1+
340.93791	222	
342.20413	136	
343.08477	98	
343.27072	290	1+
343.91138	116	
345.30905	142	1+
346.23742	96	
349.39076	114	
349.78467	136	1+
351.34066	186	
351.90623	186	
353.79152	120	
353.85079	98	
355.92115	96	
360.33865	96	
362.39720	108	
364.71782	116	
367.33381	116	
END IONS

###FS:    #m/z: 322.92983 #charge 1+
###MS: 37
###MSMS: 38
BEGIN IONS
TITLE=Cmpd 28, +MS2(322.9298), 28.0-35.0eV, 0.8min #38
RTINSECONDS=48.418
SCANS=37-38
PEPMASS=322.92983	2331096
CHARGE=1+
86.86932	80	
185.00887	98	
191.95472	146	
192.88737	192	
195.88845	86	
196.88337	102	
197.95981	144	
198.90939	92	
199.85777	82	
201.01902	96	
201.04184	114	
203.43550	86	
203.87346	80	
205.94714	286	
207.89610	80	
207.97639	264	1+
209.94357	114	
210.07744	84	
212.87819	272	1+
213.41343	80	
214.07233	82	
214.89390	134	
215.88167	210	1+
219.06331	80	
220.89336	80	
221.87976	82	
221.94436	318	1+
223.96199	156	
224.01043	84	
224.95988	152	
225.20122	82	
226.51322	94	
227.90406	258	1+
227.92979	168	
229.34766	80	
230.89083	340	
233.88100	92	
234.00132	90	
234.43567	132	
237.05994	154	
237.83925	84	
238.00783	82	
238.03908	106	
238.07369	480	1+
238.90477	90	
239.42328	82	
239.78874	152	
240.78731	130	
240.82462	186	
240.94062	4504	
241.05239	144	
241.11290	134	1+
241.46420	92	
241.84032	88	
241.93916	14274	1+
242.79060	86	
242.82174	262	1+
242.85541	96	
242.94150	10292	1+
243.88090	96	
244.86120	82	
244.93977	2684	1+
244.98225	96	
245.05963	112	
245.49707	88	
245.84284	100	
246.97846	210	
247.84767	170	1+
250.89946	84	
250.96657	132	
251.33426	82	
251.92872	138	
253.07165	82	
253.17037	174	
253.83687	150	
254.05218	222	
256.91418	132	
258.45229	82	
258.97212	92	
259.24643	80	
260.84322	142	
260.93183	98	
261.84548	106	
262.71184	104	
262.83331	124	
263.02255	84	
264.73815	104	
264.91369	80	
265.05621	150	
265.17757	80	
266.06195	82	
266.24740	108	
267.00282	82	
267.60867	100	
267.78529	92	
267.85583	100	
268.01169	148	
268.81909	84	
268.84448	240	1+
268.95952	154	
269.00442	132	
269.87852	122	
271.75445	96	
271.86275	90	
272.81307	98	
272.84809	182	
272.87294	82	
272.93613	114	
273.79863	104	
274.80379	256	1+
274.92158	186	1+
275.09429	90	
275.80774	212	1+
276.85262	178	1+
277.79117	84	
277.87531	86	
278.80817	244	1+
278.84711	122	
279.09118	984	1+
279.91362	104	
280.14558	86	
281.79223	120	
281.99174	108	
282.85894	86	
283.79284	142	
284.29617	252	
285.29614	226	
285.94833	80	
287.82561	90	
287.85190	82	
289.10276	88	
289.78925	154	
289.90325	82	
290.39266	90	
290.85875	124	
291.80721	148	
293.87258	122	
294.09099	82	
294.85172	130	
294.87357	98	
294.92131	84	
295.01274	124	
296.93235	80	
299.79644	170	1+
301.87942	130	
302.23694	88	
302.97378	86	
303.07303	106	
304.18493	86	
304.43315	92	
304.81363	276	1+
305.80291	142	
306.79526	456	1+
307.27752	86	
307.30638	108	
307.79733	434	1+
307.89272	98	
308.28888	176	
308.88827	386	1+
310.31015	284	
310.88423	80	
311.77650	84	
312.81259	84	
313.80596	132	
313.91123	82	
314.86464	310	1+
318.79439	86	
318.87051	182	1+
320.16147	296	1+
322.34721	90	
323.23882	242	1+
323.87033	98	
324.43197	108	
325.21134	112	
325.78955	98	
326.17911	82	
326.96246	86	
327.89743	114	
328.19919	142	1+
END IONS

###FS:    #m/z: 340.94040 #charge 1+
###MS: 37
###MSMS: 39
BEGIN IONS
TITLE=Cmpd 29, +MS2(340.9404), 28.0-35.0eV, 0.8min #39
RTINSECONDS=49.1905
SCANS=37,39
PEPMASS=340.94040	929546
CHARGE=1+
188.86527	94	
190.92947	88	
191.95406	90	
192.92562	268	
197.88260	88	
208.19891	92	
210.93781	110	
212.87807	234	
213.88137	388	
213.93848	1714	1+
214.87380	88	
215.88607	630	1+
215.93756	528	1+
217.85649	332	1+
217.88078	456	1+
217.93592	84	
218.91598	116	
222.83587	82	
222.90184	124	
224.46462	94	
225.95908	84	
226.89035	88	
228.94734	174	
230.08638	84	
230.88604	1036	1+
231.20340	94	
231.88840	728	1+
231.95005	1162	1+
232.61901	82	
233.89692	746	1+
233.94958	188	
234.00329	86	
235.86711	180	
235.88993	418	1+
237.06565	118	
237.89053	156	
237.91555	86	
238.23898	84	
238.43442	82	
239.87879	190	1+
239.91100	116	
239.96304	108	
240.79700	86	
240.83231	90	
240.84844	86	
241.94319	228	
242.18804	88	
242.93777	150	
243.82821	256	1+
244.95502	128	
246.93463	98	
246.97621	296	1+
248.80026	132	
248.89740	260	
248.93216	98	
249.46315	90	
249.90177	128	
249.96090	496	1+
250.21353	84	
251.95656	136	
253.90340	270	1+
254.90230	238	1+
254.96618	964	1+
255.07649	736	1+
256.96916	108	
258.84577	468	1+
259.83011	168	
259.95198	114	
260.83431	458	1+
261.02019	92	
263.84543	96	
264.73007	114	
265.11970	158	
265.16554	98	
265.20746	82	
266.99548	112	
268.83961	278	
268.95342	118	
269.11917	108	
269.44949	94	
269.84447	114	
270.07278	96	
270.38587	92	
270.76537	92	
271.50179	94	
271.84546	90	
272.35171	86	
272.43702	84	
272.93234	476	1+
273.13868	96	
273.95925	102	
275.03747	90	
275.80459	250	1+
275.86014	136	
275.97202	132	
276.36281	86	
276.85626	428	1+
277.09170	94	
277.88330	82	
278.84212	264	
279.85577	226	
279.97093	116	
280.60616	98	
280.80208	370	1+
280.87190	94	
281.04748	136	
281.35222	92	
284.87396	84	
286.92809	130	
289.78721	174	
290.04133	102	
290.78692	102	
290.85509	116	
291.01644	92	
291.81779	92	
292.87120	120	
292.95269	168	1+
293.03901	102	
293.06439	114	
293.53527	90	
294.86696	264	1+
294.92271	286	1+
296.76941	104	
296.85568	154	
296.89015	102	
297.01359	174	1+
298.44289	94	
299.05955	114	
299.86706	142	
300.41148	162	
300.51910	98	
300.57406	86	
300.84892	106	
300.94475	82	
301.85335	94	
302.17220	208	
302.24415	114	
302.87892	84	
303.03384	82	
305.27778	86	
305.89672	86	
306.79658	134	
307.28403	280	
307.79783	538	1+
308.28964	254	
308.87357	254	1+
309.58591	86	
309.90336	118	
310.81381	120	
310.87375	242	
311.86815	98	
312.13939	88	
312.80497	140	
313.81115	154	
315.05668	84	
317.02128	134	
317.81711	266	1+
319.13260	86	
320.36638	88	
322.82005	110	
322.93836	112	
323.10390	104	
324.08922	88	
324.12135	90	
324.89615	108	
325.89337	126	
326.66737	106	
326.89147	84	
327.11241	94	
328.55627	102	
328.83038	118	
329.82090	150	
331.87892	94	
333.90525	136	
335.84090	92	
337.81054	88	
338.24386	84	
338.87483	326	1+
342.09138	82	
342.89967	198	1+
343.21020	84	
344.39155	100	
345.41309	84	
END IONS

###FS:    #m/z: 363.95650 #charge 1+
###MS: 37
###MSMS: 40
BEGIN IONS
TITLE=Cmpd 30, +MS2(363.9565), 28.0-35.0eV, 0.9min #40
RTINSECONDS=49.962
SCANS=37,40
PEPMASS=363.95650	415394
CHARGE=1+
182.87087	108	
186.93864	168	
189.86219	750	1+
189.94085	98	
191.85768	576	1+
196.88534	276	
200.11828	102	
207.87526	478	1+
207.94708	188	
209.87012	132	
209.94315	1104	
210.88500	588	
212.87893	3610	1+
219.09774	98	
222.95176	982	1+
224.94984	1362	1+
224.97638	130	
225.88338	188	
226.88358	104	
226.94693	7810	1+
227.84772	132	1+
227.93109	336	
228.89382	640	1+
228.94211	7686	1+
230.88929	4266	1+
231.01424	98	
232.88534	744	1+
233.97301	174	1+
233.99952	122	
234.88234	346	
238.06331	224	1+
239.00350	90	
239.78627	118	
240.93911	860	
240.96324	374	
241.54055	92	
241.89580	96	
241.94259	518	
242.94149	2328	1+
243.83451	320	1+
243.89667	132	
244.91289	124	
244.95712	3358	1+
245.89382	96	
245.94057	320	
246.80674	148	
246.90370	748	1+
246.95351	3920	1+
247.23281	102	
247.80002	578	1+
248.89984	1854	1+
248.92433	114	
248.95269	260	1+
249.02516	98	
249.97140	90	
250.01017	116	
250.89713	324	1+
250.94597	168	
250.97029	120	
251.01955	88	
251.79749	238	1+
253.84066	122	
253.90467	692	1+
258.84799	112	
258.97462	254	1+
260.84550	132	
260.96743	358	1+
261.82979	172	
261.90681	126	
262.39559	96	
262.89025	104	
262.92075	94	
263.83532	150	
263.99417	104	
264.79466	108	
264.98066	118	
265.80773	724	1+
265.84143	110	
265.91630	130	
266.81087	652	1+
267.77808	124	
267.97300	376	
268.83919	302	1+
268.85625	92	
268.95842	364	
269.80412	90	
269.96917	664	
270.79746	202	
270.81246	100	
271.80290	112	
271.91784	276	
271.95043	138	
272.88491	86	
275.83699	136	
276.84134	138	
276.86429	158	1+
277.16331	88	
277.81068	114	
278.79751	192	
278.83625	122	
279.15918	96	
279.79948	218	
280.79210	774	1+
280.81413	210	1+
280.96873	94	
281.85896	128	
282.85398	116	
283.06878	140	
283.79164	314	1+
283.84739	392	1+
283.96771	88	
284.82317	364	1+
285.43368	88	
285.79077	272	1+
285.80697	176	
285.84597	924	1+
286.91651	168	
287.05889	120	
288.81265	148	
288.82714	92	
289.80510	116	
289.99718	92	
290.79099	254	
291.10732	110	
292.81700	196	1+
293.92114	382	1+
294.24700	92	
295.86466	196	1+
296.80968	584	1+
296.84526	130	
297.10551	124	
298.80118	1592	1+
299.77592	100	
300.23258	140	
301.11378	124	
301.82397	142	
301.85967	688	1+
302.87621	102	
303.80717	508	1+
303.85692	1128	
303.90244	102	
304.25778	90	
306.02386	168	1+
306.81047	120	
306.93225	88	
307.28641	134	
308.14089	132	
308.29021	192	
308.37505	102	
308.53260	110	
308.80495	144	
309.91920	142	
310.87869	158	
311.87753	130	
312.42907	108	
312.86746	130	
313.89150	92	
314.90391	92	
315.74674	88	
316.41164	92	
316.81185	664	1+
316.87028	128	
318.93200	136	
320.81508	382	1+
320.92246	140	
321.81733	326	1+
321.86752	164	
323.09737	98	
324.59344	86	
324.82330	92	
324.89179	86	
325.15505	100	
325.88866	162	
326.87071	348	1+
328.88784	94	
330.33039	92	
330.65841	88	
332.36672	118	
333.76536	202	1+
333.93548	94	
334.13297	90	
334.80668	118	
335.03591	146	
336.80278	98	
336.90820	160	
336.94697	212	
337.93820	234	1+
339.77466	120	
339.79505	220	1+
339.83361	264	1+
340.29293	90	
343.31907	90	
347.76946	106	
352.88863	110	
354.90484	92	
355.76868	148	1+
355.90020	94	
358.93452	100	
359.20652	102	
360.86790	152	
362.14720	88	
365.92378	96	
365.95179	104	
368.19379	110	
368.23628	106	
END IONS

###FS:    #m/z: 322.92998 #charge 1+
###MS: 41
###MSMS: 42
BEGIN IONS
TITLE=Cmpd 31, +MS2(322.9300), 28.0-35.0eV, 0.9min #42
RTINSECONDS=53.65
SCANS=41-42
PEPMASS=322.92998	1905788
CHARGE=1+
52.06540	78	
89.62256	100	
192.88791	190	
194.88955	88	
196.88622	158	
198.90233	86	
199.98269	80	
201.04484	126	
205.94877	176	
207.97444	106	
210.90058	86	
212.87791	202	1+
213.41346	90	
215.97126	104	
216.48843	92	
216.79380	80	
217.92150	88	
219.36321	90	
223.95754	318	
224.92467	88	
227.07118	112	
227.81787	78	
227.93235	136	
228.89203	140	
228.91048	136	
229.85553	76	
231.06165	86	
233.04632	80	
233.82479	84	
235.82492	78	
236.83405	84	
236.87254	106	
236.94072	78	
237.05763	156	
238.93931	274	
239.07822	158	
239.11173	96	1+
239.78540	224	
239.90828	76	
240.14672	148	
240.88592	104	
240.94045	4342	
241.09186	210	1+
241.94229	3264	
242.48421	84	
242.79416	138	
242.94148	9276	1+
243.81870	94	
243.87847	116	
243.89411	118	
244.34082	88	
244.93954	2298	1+
246.39096	102	
246.86099	110	
246.97609	358	1+
248.03337	192	1+
248.05998	188	1+
248.90281	118	
248.93844	76	
249.96528	240	1+
250.44172	88	
251.78756	86	
251.89321	80	
251.93419	104	
251.94978	84	
252.09018	82	
252.85883	86	
252.96624	118	
253.79917	82	
253.83551	122	
254.43109	82	
254.95821	92	
256.86175	82	
257.79739	118	
257.98253	78	
258.83233	144	
258.88209	100	1+
258.97004	114	
259.81826	104	
260.83911	292	1+
261.18358	84	
262.21657	88	
262.56251	80	
263.00044	78	
263.14207	88	
264.37846	106	
264.86746	96	
264.88845	78	
265.03955	102	
266.09821	78	
266.86188	78	
267.01528	132	
267.06845	94	
267.47392	80	
267.96062	84	
268.95507	88	
269.52638	78	
269.80618	216	1+
270.89477	80	
271.17593	84	
271.77655	78	
271.79508	88	
272.36384	82	
274.06021	100	
275.81232	346	1+
275.98326	82	
276.11773	78	
276.36269	78	
277.09403	140	
277.14885	92	
278.84346	256	1+
279.09196	834	
281.08353	78	
281.79206	136	
281.98802	78	
282.85833	112	
283.06618	234	
283.78838	260	1+
283.84776	84	
284.06272	132	
284.29131	224	
284.40365	138	
285.29984	130	
286.79858	118	
286.89410	82	
289.14662	76	
289.88312	118	
290.80369	302	1+
291.25568	244	1+
292.02997	80	
292.90046	106	
293.06639	90	
293.85913	104	
294.45315	94	
294.85065	130	
294.86491	100	
297.38928	100	
298.42578	82	
298.91593	96	
299.78258	150	
300.81280	82	
304.86400	78	
304.89265	78	
305.10000	76	
305.97349	78	
306.29767	88	
306.54948	78	
307.79480	362	1+
307.88488	230	1+
308.29169	102	
308.92941	100	
309.02886	76	
310.30738	286	
310.87569	352	1+
311.71548	78	
311.89859	116	
312.82639	82	
313.85623	178	1+
316.87333	108	
317.86767	100	
318.76830	76	
319.03840	86	
320.04974	78	
321.14684	86	
321.29891	78	
323.23736	154	
323.31141	84	
324.38087	86	
325.04248	152	
325.23523	92	
328.31601	104	
END IONS

###FS:    #m/z: 340.94057 #charge 1+
###MS: 41
###MSMS: 43
BEGIN IONS
TITLE=Cmpd 32, +MS2(340.9406), 28.0-35.0eV, 0.9min #43
RTINSECONDS=54.4225
SCANS=41,43
PEPMASS=340.94057	735922
CHARGE=1+
159.81705	104	
184.69515	102	
192.92857	150	
196.88374	112	
201.03100	90	
201.36744	100	
201.97596	84	
203.88934	90	
208.93940	98	
208.95719	118	
212.88023	440	1+
213.93941	1198	
214.95179	124	
215.88693	952	1+
215.93723	338	1+
217.88228	248	
220.87922	92	
223.95314	102	
224.54583	104	
224.95606	120	
226.86958	142	
226.94174	124	
227.92927	84	
227.95701	82	
230.82457	86	
230.88911	756	1+
231.94952	1024	1+
232.43556	102	
233.87064	158	
233.89654	674	1+
234.03325	82	
235.89209	106	
236.89405	240	1+
238.92207	90	
239.41744	90	
240.10771	84	
240.22578	86	
240.93900	100	
240.96680	102	
242.85169	110	
242.94137	156	
243.83602	92	
246.97509	204	
247.89271	198	1+
248.91071	94	
249.95995	328	1+
250.07642	82	
250.80324	90	
250.87104	88	
251.93819	98	
251.96110	204	
253.16073	116	
253.83014	176	1+
253.90667	134	
254.91791	136	
254.96571	576	1+
255.07538	390	
256.01017	84	
256.40925	86	
256.91096	296	1+
256.96895	118	
257.37968	80	
257.84558	370	1+
258.84800	310	1+
258.88598	302	1+
259.95354	188	
260.14888	110	
261.00125	112	
261.83920	204	
261.95404	94	
262.94470	86	
262.96949	118	
265.79469	142	
266.92404	90	
267.13735	236	
268.84022	234	
269.14818	82	
269.79741	306	1+
269.84181	140	
271.12126	86	
271.84363	128	
272.44092	84	
272.84534	144	
272.97640	86	
273.78952	126	
273.85557	216	1+
273.98196	94	
274.80028	114	
275.04327	96	
275.80032	204	1+
276.85645	284	
276.86746	300	
277.04050	84	
277.86115	180	
277.96772	110	
278.44465	84	
278.84491	274	
278.86665	116	
279.80807	184	1+
279.85464	172	
279.91612	156	
280.85079	106	
281.79446	92	
282.81132	164	1+
282.94214	254	
283.50987	98	
284.85926	100	
285.91133	86	
288.91506	82	
289.42668	88	
289.56253	98	
291.01406	90	
291.86335	86	
292.43400	98	
292.86516	146	
293.27532	108	
293.89953	86	
294.28253	88	
294.85008	96	
295.86776	122	
295.93458	86	
296.80848	132	
297.87665	82	
298.30864	110	
299.01250	158	
299.78647	92	
299.86775	178	
300.41227	84	
300.88708	88	
301.87940	84	
302.17145	182	
302.88857	158	
304.41628	88	
305.17698	88	
306.78839	126	
306.84374	86	
307.79441	156	
308.79890	88	
308.89432	114	
309.29735	128	
310.88325	248	1+
311.85720	98	
312.80045	142	
314.85791	146	
314.95635	88	
317.80011	100	
317.82312	130	
317.92923	96	
318.83404	82	
321.96806	92	
323.81718	120	
324.08460	88	
324.86087	106	
324.89310	150	
325.99492	92	
326.80021	102	
328.18477	254	1+
328.88350	214	1+
329.71983	142	
329.80644	84	
330.81678	200	
331.82010	188	
333.43741	92	
337.16074	92	
337.83403	206	
339.02711	108	
339.27888	82	
340.28613	82	
342.33468	92	
342.79812	88	
342.90321	154	
343.71051	104	
344.14334	98	
END IONS

###FS:    #m/z: 363.95655 #charge 1+
###MS: 41
###MSMS: 44
BEGIN IONS
TITLE=Cmpd 33, +MS2(363.9566), 28.0-35.0eV, 1.0min #44
RTINSECONDS=55.1945
SCANS=41,44
PEPMASS=363.95655	286226
CHARGE=1+
73.62251	88	
179.40348	96	
182.86710	276	1+
186.44460	104	
188.07806	132	
189.86180	596	
191.85949	642	1+
192.88755	94	
194.08466	86	
196.86422	88	
196.88065	134	
198.51965	100	
205.94791	158	
207.40768	172	
207.87449	320	1+
207.90682	100	
209.86854	238	1+
209.94297	780	1+
210.88255	348	1+
212.87961	2786	1+
214.95356	86	
216.40882	100	
216.63833	96	
218.91428	170	
219.90800	96	
220.42476	86	
222.95139	782	1+
223.84688	94	
224.94773	1354	1+
225.87800	102	
226.88606	90	
226.94737	4590	1+
227.39724	106	
227.88231	140	
227.92904	400	
228.84903	122	
228.89349	752	1+
228.94242	5248	1+
230.58024	96	
230.88908	4228	1+
232.88390	742	1+
232.90597	106	
234.88069	234	
235.81889	166	1+
235.94460	108	
236.04944	88	
237.05335	148	
239.81657	240	1+
240.94005	814	
240.96092	796	1+
241.93969	2754	1+
242.16082	92	
242.94193	2024	1+
243.46256	108	
244.90781	156	
244.93871	270	
244.95723	3540	
245.94729	4744	1+
246.43711	106	
246.80211	384	1+
246.85316	182	
246.90408	136	
246.95227	3900	1+
246.97905	122	
247.97987	90	
248.89960	1488	1+
249.04250	98	
250.89480	296	
250.94997	138	
250.97021	92	
251.04522	118	
252.79833	136	
252.88827	170	
252.96485	94	
253.80082	122	
253.83520	174	
253.90541	316	1+
253.94803	118	
256.54304	90	
257.44639	130	
258.84230	136	
258.96996	190	1+
260.84011	122	
260.96756	412	1+
262.83396	116	
263.82933	192	
264.81563	186	
264.95936	150	
264.97730	128	
265.90988	100	
266.80982	544	1+
267.02783	114	
267.78430	232	1+
267.97303	790	1+
268.96208	604	1+
269.91413	186	
269.96879	364	1+
271.48136	92	
271.91729	236	
272.85104	186	1+
272.87115	94	
273.85015	274	1+
275.92403	102	
275.98521	116	
276.80852	150	
277.10384	102	
278.80230	124	
279.23859	100	
279.40624	90	
280.69234	108	
280.79477	536	
281.79626	356	
281.85578	214	
281.88903	94	
282.78772	490	1+
282.98020	336	1+
283.85457	112	
283.91119	88	
283.98460	288	1+
284.82488	208	
284.86342	88	
285.37166	108	
285.79667	150	
285.84893	480	1+
287.43736	96	
288.57475	86	
289.86899	90	
290.79288	396	1+
291.31382	104	
291.78360	154	
292.24125	86	
292.86225	128	
292.87787	108	
293.08531	86	
294.86383	238	
295.02665	112	1+
295.83702	178	
296.80668	334	
297.79889	1776	1+
297.92847	86	
298.42806	94	
298.80131	1584	1+
298.85567	136	
299.87666	138	
301.80207	650	1+
301.85901	540	1+
303.09380	230	1+
303.85584	922	1+
304.25347	120	
305.12138	210	1+
306.43529	98	
307.88623	108	
311.39059	104	
311.86395	98	
313.36456	104	
313.49148	96	
313.87572	154	1+
315.95290	108	
316.31990	88	
316.81342	378	1+
317.81328	224	1+
317.86414	158	1+
318.93539	268	1+
319.36959	104	
321.81656	526	1+
321.88498	100	
322.73539	102	
322.92642	224	
324.28820	88	
324.87683	200	
325.89329	104	
325.95528	118	
326.87368	810	1+
327.14900	120	
327.27848	96	
327.89544	134	
328.75211	88	
330.20098	96	
331.31099	92	
331.88781	88	
332.40469	86	
333.17267	94	
334.05207	104	
334.85887	196	1+
336.89059	90	
336.94256	216	
337.83182	126	
337.89725	120	
338.84701	88	
339.83177	116	
340.76887	92	
340.93725	202	
345.35202	88	
345.72323	148	1+
345.83327	108	
348.26921	100	
348.77666	90	
349.31095	170	1+
349.77225	226	1+
352.11829	98	
357.31702	94	
359.85699	194	1+
359.94273	88	
362.91388	88	
363.86786	210	1+
365.31457	172	
366.32132	142	
367.32946	88	
367.77474	88	
END IONS

###FS:    #m/z: 507.84478 #charge 1+
###MS: 45
###MSMS: 46
BEGIN IONS
TITLE=Cmpd 34, +MS2(507.8448), 28.2-35.2eV, 1.0min #46
RTINSECONDS=58.8825
SCANS=45-46
PEPMASS=507.84478	98136
CHARGE=1+
196.01310	140	
210.03072	186	1+
222.97870	134	
223.97307	186	
224.97516	156	
234.89299	146	
237.05717	234	1+
238.06013	162	1+
248.08336	154	
250.96950	136	
252.03281	172	
253.37963	170	
256.10919	132	
259.86460	266	1+
261.90572	164	
264.78114	138	1+
266.16728	268	1+
266.86452	148	
270.80461	162	
272.85459	140	
274.84622	346	1+
278.83235	550	1+
282.03249	146	
284.87982	308	1+
287.78733	216	1+
287.85158	170	
288.86788	178	
289.12243	214	1+
289.88077	488	
289.97548	218	1+
290.21474	94	1+
290.86308	486	1+
292.85829	226	
292.92597	204	
293.87294	1440	1+
294.85715	154	
294.89496	130	
295.85557	526	1+
296.85791	380	1+
296.94666	202	1+
298.85721	394	1+
299.81140	200	1+
299.86480	224	1+
299.88730	156	
300.84735	136	
301.84735	232	
302.85202	128	
303.86625	244	
305.85026	268	
305.95121	154	
306.12588	176	
306.98816	158	
307.16124	138	
307.89128	468	
308.14075	466	
308.28855	148	
308.81122	198	
308.87249	192	
309.11095	150	
309.14593	234	
309.88596	326	
310.15897	758	1+
311.88209	2888	1+
312.92443	238	1+
313.96432	182	1+
314.86508	384	
314.89109	244	
315.87085	192	
316.86269	304	
317.82765	180	
317.88995	164	
318.86410	392	1+
318.93350	188	
321.99314	190	
322.85293	148	
323.85725	440	1+
323.87392	304	
324.86057	294	1+
325.90138	778	1+
326.88234	668	1+
327.91549	188	1+
328.18856	126	
328.37535	142	
328.87405	190	
328.89588	214	
329.89097	134	
330.16610	166	
330.87693	382	
331.87995	202	
332.87449	476	
333.87373	416	
334.16092	182	1+
334.83362	168	1+
334.86246	192	
335.85012	206	1+
335.90916	214	
336.94311	210	1+
337.87497	462	1+
338.85071	220	
340.38235	186	
340.86775	134	
341.05489	128	
341.87596	130	
342.88765	174	
343.87485	174	
345.81307	308	1+
347.89794	156	
348.41590	190	
348.84816	150	
348.88880	152	
348.91596	158	
349.81229	150	
350.88587	742	1+
352.77626	206	1+
352.83140	148	
352.86469	142	
352.91186	220	1+
353.85132	160	
354.10988	136	
355.85702	254	1+
355.89074	268	1+
360.86186	136	
361.86507	264	
362.36407	166	
363.02942	212	1+
363.89136	164	
365.83637	128	
365.96238	140	
366.18037	184	
366.73981	194	
366.78830	132	
366.84092	530	1+
366.91116	248	1+
367.70631	522	1+
367.76733	232	
368.89343	402	1+
369.70649	244	
369.77900	500	1+
369.83856	630	1+
371.18752	178	1+
371.71866	204	1+
371.90074	222	1+
372.82137	152	
373.82041	342	1+
373.90023	166	
373.98838	156	
374.88018	246	1+
375.80455	188	1+
376.06390	118	1+
376.38885	140	
380.22095	162	
380.71692	298	
381.71590	320	1+
382.85602	140	
383.80086	152	
384.85031	968	1+
384.88805	146	
385.38670	192	
385.75510	134	
385.78140	158	
386.82271	134	
387.84525	412	1+
388.78926	142	
389.19325	224	1+
389.38839	162	
389.70948	150	
389.80976	128	
390.83907	1716	1+
390.86340	128	
391.88535	182	
392.07142	196	1+
392.82630	1002	1+
394.83405	286	
396.76295	258	1+
396.78154	132	
396.81434	132	
397.73207	176	
398.86022	140	
399.72674	604	1+
399.85884	182	
400.90616	142	
401.21711	360	1+
401.79283	254	1+
402.79289	176	1+
402.82614	138	
402.86769	134	
403.87395	512	
404.80749	228	1+
404.87538	302	
405.09895	134	
405.79536	276	1+
405.85875	1044	1+
407.74871	130	
407.86552	1208	
408.06864	138	
408.71521	408	1+
408.85115	2252	1+
409.05546	154	
409.71776	344	1+
409.74694	128	
410.73078	402	1+
410.83621	1468	1+
410.87889	560	1+
412.73037	156	
412.74580	146	
412.84448	658	1+
413.07365	376	
414.86553	214	1+
416.16655	162	
416.91230	142	
421.88273	334	1+
422.72833	234	1+
423.86858	718	1+
424.82942	168	
425.68033	146	
425.75982	150	
425.87563	128	
426.86234	1546	1+
427.21876	234	1+
427.73586	768	1+
427.79912	204	1+
428.84674	1838	1+
430.01291	80	1+
430.73739	396	
430.86552	924	1+
431.86707	786	1+
432.66166	130	
432.84720	674	1+
433.85157	562	1+
434.88665	230	1+
435.74810	166	1+
439.76525	134	
439.89105	488	1+
441.87813	184	1+
443.10537	140	
443.76423	154	
444.87157	2924	1+
445.38965	132	
445.74327	150	
448.75632	168	
449.87816	738	1+
450.74992	252	
457.90534	204	
458.92155	138	
461.20933	244	1+
462.88171	954	1+
464.72733	210	1+
467.88599	1408	1+
485.89869	874	
486.90195	588	
492.25505	134	
499.16198	146	
504.79795	212	1+
508.25184	160	1+
509.28855	156	1+
END IONS

###FS:    #m/z: 336.94531 #charge 1+
###MS: 45
###MSMS: 47
BEGIN IONS
TITLE=Cmpd 35, +MS2(336.9453), 28.0-35.0eV, 1.0min #47
RTINSECONDS=59.6545
SCANS=45,47
PEPMASS=336.94531	83890
CHARGE=1+
67.40340	84	
182.87056	270	1+
196.86220	92	
205.94657	290	1+
206.47692	94	
206.97845	98	
207.87395	200	
208.88412	112	
210.49605	90	
210.88504	126	
211.94352	2914	1+
212.08033	92	
212.87757	2076	1+
213.94105	1252	1+
214.89417	144	
215.11766	114	
215.88718	434	1+
215.93686	280	1+
217.38354	96	
217.88016	212	
223.89459	122	
223.97929	210	
224.96176	84	
226.38379	80	
226.89582	136	
227.89663	94	
228.89427	498	
229.86495	90	
229.95458	2828	1+
230.88866	2390	1+
231.81638	104	
231.95041	936	1+
232.57856	96	
233.82706	204	
233.89891	302	
233.94712	298	1+
234.82346	302	1+
234.84561	108	
235.87032	134	
238.01169	80	
238.04740	114	
238.12718	94	
238.84790	92	
239.06240	80	
240.79506	92	
240.83230	232	1+
240.88075	78	
240.89615	88	
241.12361	142	
241.87108	92	
242.78655	88	
242.84317	106	
242.86133	82	
242.96628	100	
243.02948	80	
243.49676	96	
245.78794	88	
245.83248	78	
246.90325	252	1+
246.97205	198	
247.96604	592	
248.89978	1018	1+
248.99704	142	
249.20530	90	
249.96162	558	
250.12308	84	
250.83140	178	
250.90218	332	1+
250.95142	140	
250.98014	82	
251.83260	424	1+
251.90808	214	1+
251.95886	108	
252.36698	80	
252.97074	2030	1+
253.90440	338	1+
254.96431	948	1+
255.07189	274	
255.35056	86	
256.91099	232	1+
256.93666	82	
258.80766	78	
258.84132	80	
260.40256	100	
260.82864	90	
260.93465	86	
261.83909	124	
266.42099	84	
266.99809	94	
267.80081	124	
267.83676	1152	1+
267.94023	80	
268.83954	1024	1+
269.57252	86	
269.79973	128	
269.82315	144	1+
270.43003	106	
270.98012	192	
271.87804	78	
271.91723	164	
271.95472	86	
272.82661	128	
272.91541	80	
272.97385	178	
273.97546	110	
274.94559	104	
276.85470	518	1+
277.19124	116	
277.83096	674	1+
278.85753	164	
279.10665	84	
279.13553	84	
280.83299	82	
281.00669	100	
281.88924	100	
282.76384	90	
282.86256	188	1+
282.91160	166	
283.00164	98	
283.78853	92	
283.88015	94	
285.84904	178	
286.49504	82	
286.84996	912	1+
286.99373	84	
287.92926	110	
288.03097	90	
289.00881	82	
290.85357	146	
290.87199	82	
291.80620	80	
291.85696	190	
292.85322	108	
293.10762	140	
293.85962	180	
293.91443	78	
294.10524	86	
294.84297	240	1+
294.86744	144	
295.86736	232	1+
296.12656	84	
298.40894	86	
298.86006	230	1+
299.05966	94	
301.90994	88	
304.79120	78	
304.87779	116	
305.86196	80	
306.89848	84	
307.30500	116	
307.88042	110	
309.86751	246	
310.74716	94	
310.86910	176	
311.88456	148	
311.93244	92	
312.80798	138	
314.81913	190	
315.85787	90	
318.38475	84	
319.00270	84	
319.94190	108	
319.96622	82	
324.88778	94	
326.81596	82	
327.31783	82	
328.31154	78	
328.43617	86	
328.59845	98	
328.88466	118	
328.93470	92	
329.00179	80	
329.19080	88	
329.78367	120	
332.76290	80	
333.88195	134	
335.90834	100	
338.28013	88	
339.80682	90	
339.82449	144	
340.03036	104	
342.20173	120	
END IONS

###FS:    #m/z: 359.96104 #charge 1+
###MS: 45
###MSMS: 48
BEGIN IONS
TITLE=Cmpd 36, +MS2(359.9610), 28.0-35.0eV, 1.0min #48
RTINSECONDS=60.427
SCANS=45,48
PEPMASS=359.96104	64386
CHARGE=1+
62.93535	122	
197.10015	86	
201.93561	100	
205.94707	126	
209.94469	716	
210.89884	106	
216.41412	106	
218.93426	86	
221.53628	100	
222.88323	204	1+
222.95146	1096	1+
224.94841	1194	1+
224.97601	136	
225.97113	124	
226.06451	94	
226.89490	104	
226.94677	4212	1+
226.96900	112	
227.10874	92	
227.90912	88	
227.93380	226	
228.94269	3778	1+
229.03554	94	
231.41449	92	
231.83135	104	
233.85488	176	
233.88289	86	
235.13721	102	
239.08083	216	1+
239.78425	98	
240.87407	94	
240.94091	550	
240.96231	712	1+
241.43203	96	
241.94308	276	
242.82310	88	
242.95937	992	1+
244.89496	106	
244.95773	2450	1+
244.99955	118	
245.83621	90	
245.94473	124	
246.42744	90	
246.65912	104	
246.80852	124	
246.95296	1802	1+
247.39413	92	
247.93766	88	
248.05326	222	1+
248.44419	100	
248.63963	92	
248.80171	306	1+
248.97288	98	
250.09809	104	
250.94870	280	
250.97150	120	
251.14946	122	
251.21744	106	
252.89806	104	
252.95266	370	1+
253.83433	140	
253.97524	88	
254.90175	110	
257.86204	118	1+
257.89982	236	1+
258.82924	296	1+
259.15759	86	
259.91900	86	
260.96707	470	1+
261.83702	192	
264.83780	92	
264.90459	210	1+
264.97475	140	
266.81275	694	
267.13296	114	
267.97514	146	
268.85582	142	1+
268.96050	134	
268.98300	98	
269.96577	192	
270.83704	126	
270.97046	148	
272.35000	84	
272.84761	118	
272.92161	96	
273.90609	100	
273.96825	86	
275.92780	100	
275.96783	88	
276.55043	126	
276.81714	192	1+
276.85178	94	
277.39244	86	
278.80160	288	
278.93189	88	
279.27691	100	
279.80217	138	
279.89518	84	
279.91533	128	
280.11400	90	
280.79182	646	1+
280.99059	130	
281.08991	86	
281.79407	406	1+
283.86152	84	
284.82524	194	
284.93796	106	
284.96724	114	
285.00871	92	
285.44199	100	
285.87552	92	
286.32844	116	
287.21035	98	
287.80885	122	
288.18301	100	
289.43058	84	
289.80781	114	
290.86957	86	
291.10429	104	
291.39980	106	
291.78906	358	1+
292.86217	168	
293.11778	120	
294.89581	90	
296.80764	308	
297.41047	90	
297.80156	2204	1+
297.82579	92	
298.08020	94	
298.13754	94	
298.80392	1906	1+
298.93701	120	
300.85601	128	
301.06483	208	1+
301.81227	146	
301.85890	98	
302.81173	218	
304.05958	100	
306.88185	186	
307.86860	114	
308.42042	98	
308.87137	92	
309.17789	90	
309.80276	166	
309.82386	228	1+
310.30537	126	
311.87873	118	
312.43361	88	
313.80372	126	
315.87994	142	
316.37885	100	
316.81526	490	1+
316.85653	252	1+
318.92977	256	1+
321.88767	184	1+
324.71935	86	
326.99781	92	
327.18914	176	1+
327.30905	88	
329.82420	104	
330.80816	88	
334.59547	92	
335.49897	94	
335.87921	84	
336.07949	84	
336.95298	132	
338.86757	96	
339.82692	112	
344.41186	100	
346.05694	86	
347.76559	84	
349.76308	90	
352.12768	102	
352.89052	110	
354.16717	92	
354.33446	126	
356.77231	144	
357.86243	182	1+
358.37797	88	
358.78910	230	1+
360.70696	86	
360.87057	128	
362.19973	132	
364.24378	104	
END IONS

###FS:    #m/z: 507.84482 #charge 1+
###MS: 49
###MSMS: 50
BEGIN IONS
TITLE=Cmpd 37, +MS2(507.8448), 28.2-35.2eV, 1.1min #50
RTINSECONDS=64.116
SCANS=49-50
PEPMASS=507.84482	115412
CHARGE=1+
196.01464	298	1+
224.97792	284	
232.89693	154	
238.06661	152	
241.87738	166	1+
242.78913	162	
249.85380	136	
250.97312	184	
254.10001	172	1+
257.85452	212	1+
258.87528	180	
266.16517	290	
270.80373	274	1+
270.85556	146	
272.85579	200	
273.85635	186	
275.85306	186	
277.83017	360	1+
280.78647	218	1+
280.89102	132	
281.94863	162	
282.09229	146	
282.97878	138	
284.78512	152	1+
284.87475	142	
284.92995	248	1+
285.85552	138	
285.87869	230	1+
287.85310	496	1+
289.88241	538	
290.12851	182	
290.40115	156	
290.86159	536	1+
291.86385	336	1+
293.87338	636	
294.18062	152	
294.87497	424	
295.86349	182	
295.94934	296	1+
296.85411	300	1+
298.84046	302	
298.87167	124	
300.81372	144	
300.85980	606	1+
302.88523	206	
303.85610	182	
304.18691	126	
305.86193	904	1+
306.12690	150	
307.89165	978	1+
308.14201	606	1+
308.87660	940	1+
309.84281	262	1+
309.86945	358	
310.15696	658	1+
311.88427	1332	
312.40158	248	1+
312.88677	732	
314.86310	1548	1+
314.96723	154	
316.88797	154	
318.79655	146	
318.86275	234	
319.88153	154	
320.13723	160	
320.80097	130	
321.81237	286	1+
323.85279	154	
323.87055	160	
324.04425	236	1+
324.09933	138	
324.86146	600	
324.90067	154	
325.90224	290	
326.88304	1320	1+
327.15859	200	1+
328.37577	140	
328.82479	252	1+
328.87463	530	1+
329.32471	142	
329.81848	200	1+
329.90174	156	
330.05866	122	
330.88684	168	
330.96194	124	
332.00166	160	
332.87684	536	1+
332.95025	176	
333.76377	130	
334.39544	148	
334.86421	254	
335.16846	152	
335.83585	338	1+
335.88543	256	1+
335.97775	268	1+
336.94650	134	
337.13800	150	1+
337.86071	136	
337.88216	668	1+
338.05374	150	1+
338.83163	180	1+
338.85023	154	
339.02647	124	
339.33332	158	
339.88050	260	
340.72284	164	1+
340.86436	404	1+
343.81294	262	1+
343.87552	386	1+
344.75153	206	1+
344.89307	150	
347.77447	158	1+
348.80194	194	1+
348.88972	208	
349.82672	126	
350.88588	586	1+
351.00481	242	1+
351.85609	236	
352.88677	368	1+
352.90275	374	1+
353.85254	166	
355.85378	282	1+
355.88582	668	1+
356.85836	238	1+
359.78041	154	
359.87133	134	
359.89428	218	1+
361.12241	132	
362.81904	152	
363.88298	144	
363.92069	162	
364.15804	134	
364.71643	178	1+
366.18167	176	
366.74384	134	
366.84051	302	1+
367.70747	744	1+
367.76723	248	1+
368.89840	228	
369.19315	122	
369.70732	128	
369.83657	952	1+
370.85299	202	
371.18630	162	
372.04760	236	1+
372.85244	272	1+
372.88138	124	
372.90596	368	1+
373.72104	170	
373.83050	252	
373.90449	290	1+
374.81555	622	1+
375.71585	222	1+
376.51136	164	
376.76190	126	
376.78650	134	
376.88446	248	1+
377.76451	140	
378.73909	128	
378.90038	134	
380.71883	286	
380.85524	152	
381.71475	606	1+
381.84752	458	1+
382.85468	304	1+
383.78288	296	1+
384.85151	906	1+
384.90111	138	
386.84443	208	
387.71646	136	
387.76722	126	
387.79794	200	1+
387.84361	232	
388.80276	170	1+
388.84844	148	
389.71747	284	1+
389.90301	248	1+
390.84007	1162	
390.87265	126	
391.84285	636	
392.82648	1334	1+
393.07285	246	1+
393.73398	160	
393.79674	184	
394.73500	124	
394.78242	198	
395.86611	146	
396.21222	196	1+
398.72719	674	1+
398.80282	218	1+
398.84918	212	1+
399.77190	124	
399.89215	130	
399.91095	176	1+
401.75114	144	
401.96161	144	
402.85768	242	
403.77968	226	1+
403.87520	422	
404.87240	194	
404.89691	262	1+
405.37399	268	1+
405.85477	552	
405.87187	310	
406.76276	290	1+
406.85558	268	
407.72795	230	1+
407.86521	852	
408.81648	120	
408.85118	1826	1+
409.72441	226	1+
409.87468	194	
410.37351	226	1+
410.83799	1022	
411.73690	166	
411.78661	304	1+
411.81054	158	
411.83678	1022	1+
412.73018	176	
412.79059	254	1+
414.87313	154	
415.87087	144	
416.73610	210	1+
416.86540	124	
420.72600	204	1+
420.87896	764	1+
421.88494	520	1+
422.82436	124	
422.86405	1316	1+
423.26052	130	
423.83095	252	1+
423.86756	1120	1+
425.73312	142	
425.75861	172	
425.87296	248	
426.23204	126	
426.74626	134	
426.86157	614	
427.73434	918	1+
427.86759	318	
428.08591	194	1+
428.84888	1650	1+
429.88639	154	
430.74264	412	1+
430.86094	1942	1+
431.72817	166	1+
431.86597	1602	1+
432.16609	140	1+
433.85342	614	1+
435.74091	130	1+
438.88767	308	1+
439.89174	264	1+
440.02803	140	
441.87858	404	1+
442.69010	142	
442.80760	194	1+
442.88056	284	1+
444.87341	3682	1+
445.74387	388	1+
447.71285	250	
448.77015	172	1+
449.87839	796	1+
450.75198	238	
451.86107	184	1+
457.90282	312	
458.90950	208	
459.76426	122	
459.90777	242	1+
462.16652	142	
462.88107	964	1+
467.88558	1714	1+
468.78959	130	
484.75235	196	1+
485.89653	764	1+
486.72908	126	
501.69580	100	1+
505.80700	190	1+
END IONS

###FS:    #m/z: 336.94549 #charge 1+
###MS: 49
###MSMS: 51
BEGIN IONS
TITLE=Cmpd 38, +MS2(336.9455), 28.0-35.0eV, 1.1min #51
RTINSECONDS=64.8885
SCANS=49,51
PEPMASS=336.94549	77028
CHARGE=1+
51.19526	78	
96.37475	92	
183.62532	98	
184.10652	92	
186.28543	90	
192.89197	90	
196.88394	84	
198.95906	86	
205.89829	88	
206.12590	106	
209.88900	92	
209.93980	126	
210.88307	390	1+
211.94467	2390	1+
212.02858	80	
212.87787	2266	1+
213.93947	1260	1+
214.52353	86	
215.88629	648	1+
215.93946	132	
216.85880	98	
217.83316	80	
217.88491	406	1+
221.13474	80	
223.95922	128	
224.40782	100	
226.38583	100	
227.89434	150	
227.95489	102	
228.89361	450	1+
229.95456	2726	
230.88900	2976	1+
231.94912	1388	
232.82514	132	
232.96402	86	
233.81735	86	
233.89865	564	
233.94596	280	1+
234.82828	100	
235.02483	86	
235.86744	108	
235.88929	130	
236.49849	92	
236.85005	86	
237.08615	78	
238.01174	78	
239.84930	122	
239.92879	76	
240.83563	76	
243.83891	306	1+
243.87538	88	
246.89927	298	1+
246.97517	214	
247.96574	716	1+
248.41132	92	
248.89965	896	1+
248.98818	276	1+
249.07534	82	
249.83048	88	
249.96108	444	1+
250.83003	148	
250.94506	80	
251.83068	94	
251.88064	142	
251.91249	186	
252.83528	86	
252.97034	1498	1+
253.50190	98	
253.90460	346	1+
254.78608	144	1+
254.96643	540	1+
255.07151	152	
255.14659	80	
255.60975	96	
256.07795	120	
256.95735	300	1+
257.85390	132	
257.92542	80	
258.84605	578	1+
258.90847	126	
259.95925	264	1+
260.82942	182	
260.85225	128	
260.94570	82	
261.81705	80	
261.83450	120	
262.42740	94	
262.83313	94	
263.58013	86	
264.95593	108	
265.19742	82	
265.96202	84	
266.12722	168	1+
266.36264	90	
266.84364	90	
267.83750	900	1+
267.97218	76	
268.78782	166	1+
268.84033	658	1+
269.41724	82	
271.84825	336	1+
271.92060	128	
273.89777	120	
273.94287	94	
274.90177	104	
274.97429	84	
275.87703	96	
276.01936	278	1+
276.85437	492	1+
277.48831	100	
277.97741	122	
278.83553	664	1+
278.96742	90	
278.99605	80	
279.85083	76	
279.95315	176	1+
280.31005	100	
280.80865	160	
281.82114	78	
281.93238	76	
282.02720	80	
283.85116	92	
284.51542	100	
285.57891	84	
285.85350	112	
285.88825	94	
286.85108	676	
287.85742	846	1+
288.05979	76	
288.81684	78	
290.85542	178	
291.80231	112	
291.85277	98	
292.09829	114	
292.43635	92	
292.86242	76	
293.10854	116	
293.41963	100	
293.85713	116	
294.00149	150	
294.11620	78	
294.85189	204	
294.99709	78	
295.09217	86	
295.97429	118	
296.83369	124	
296.97911	116	
297.92522	88	
298.41717	108	
298.85275	108	
299.76584	84	
300.80292	260	1+
301.90183	78	
304.85335	100	
306.55173	88	
307.80986	146	
307.88429	100	
308.42476	84	
308.85236	106	
308.97910	76	
309.19072	104	
310.86987	362	1+
314.84738	82	
314.90852	96	
316.95341	80	
318.68929	108	
320.29368	76	
320.81263	94	
321.91107	86	
323.26748	78	
323.35770	94	
324.89030	160	
325.40099	104	
326.39214	90	
327.78242	104	
327.84013	78	
329.85519	86	
332.84337	118	
333.42868	94	
334.03517	138	
334.15297	76	
334.96824	92	
337.05543	98	
342.50081	88	
END IONS

###FS:    #m/z: 359.96123 #charge 1+
###MS: 49
###MSMS: 52
BEGIN IONS
TITLE=Cmpd 39, +MS2(359.9612), 28.0-35.0eV, 1.1min #52
RTINSECONDS=65.661
SCANS=49,52
PEPMASS=359.96123	65776
CHARGE=1+
174.56672	90	
207.94759	128	
209.94627	626	
211.90951	84	
211.95045	96	
213.09609	98	
215.06825	214	1+
218.90678	90	
220.96279	94	
221.88861	136	
222.95157	850	1+
223.89109	182	
224.94860	1282	1+
224.97304	206	
225.96948	290	1+
226.89412	148	
226.94746	3774	1+
227.93044	218	
228.89613	106	
228.94265	3718	1+
229.13606	102	1+
229.38807	100	
230.50197	90	
232.08829	88	
232.94512	86	
233.98577	100	
235.82256	132	
235.92839	206	1+
236.04950	86	
238.93778	112	
238.96840	128	
239.08513	122	
239.90235	100	
240.83494	162	
240.93977	346	
240.96411	434	
241.08495	158	1+
241.94186	234	
241.96376	194	
242.95942	624	1+
242.98254	140	
243.83920	92	
244.95720	2336	
245.94305	220	
246.95336	1880	1+
247.84522	100	
248.16550	84	
248.80266	186	
249.80591	92	
249.98539	96	
250.04729	136	
250.95057	194	
250.96520	294	1+
252.94967	104	
253.83387	104	
254.90358	100	
255.00938	140	
255.37805	86	
256.03558	92	
256.98002	104	
257.97300	100	
258.83249	130	
260.43899	96	
260.84306	186	
260.94734	128	
260.96962	390	
261.78690	188	1+
264.78881	180	1+
264.82055	150	1+
264.90681	140	
264.96561	94	
265.97598	108	
266.81484	496	
267.13263	100	
267.41566	178	
267.44602	102	
267.88956	92	
267.97071	288	
268.79429	134	
268.96025	618	1+
269.16081	104	
269.96759	456	1+
270.90082	108	
271.92900	100	
273.79325	148	
274.40231	106	
275.93507	112	
275.96858	108	
276.85272	170	
277.08197	84	
277.46829	110	
277.80677	158	
278.79984	148	
279.10256	114	
280.10732	120	
280.33904	88	
280.79328	606	1+
280.82887	136	
281.11123	84	
282.87934	132	
283.24303	94	
283.98677	174	1+
284.88337	108	
285.01760	162	
285.78902	88	
288.92114	86	
289.05512	88	
290.55769	86	
290.79844	88	
291.10925	88	
291.41456	100	
292.38997	86	
292.99450	92	
293.11682	240	
293.86089	252	1+
295.09442	108	
295.84628	198	1+
295.88982	108	
296.40355	86	
296.80951	344	
297.81013	234	
297.92486	130	
298.80548	980	1+
299.88327	86	
300.88330	86	
301.79186	172	
302.88110	120	
303.81022	140	
304.80908	96	
304.87349	304	1+
305.18022	128	
307.80931	168	1+
308.00853	104	
309.11726	90	
309.79381	120	
309.91671	86	
310.87235	216	1+
312.81144	192	1+
312.94823	92	
313.00910	94	
315.88327	94	
316.81600	254	
316.86152	86	
317.35356	92	
317.81550	160	
318.80630	122	
318.82663	100	
319.86642	116	
320.91349	90	
321.81997	194	
322.93357	182	
323.01768	96	
323.93100	132	
326.89126	116	
328.88646	152	
329.11964	90	
330.16753	146	
331.74912	118	
332.81609	92	
334.88197	104	
336.94476	420	1+
337.84429	92	
339.82671	154	
339.85331	116	
340.29978	100	
340.48547	94	
340.93580	90	
341.89400	88	
342.20248	124	
343.94757	108	
344.10927	118	
353.76338	136	
354.35657	106	
355.38373	84	
360.86760	114	
362.83721	122	
363.96629	164	
END IONS

###FS:    #m/z: 322.92988 #charge 1+
###MS: 53
###MSMS: 54
BEGIN IONS
TITLE=Cmpd 40, +MS2(322.9299), 28.0-35.0eV, 1.2min #54
RTINSECONDS=69.3325
SCANS=53-54
PEPMASS=322.92988	2296748
CHARGE=1+
130.11623	94	
180.86695	90	
182.87051	90	
186.93776	78	
193.07330	88	
195.97433	84	
196.88337	86	
197.96141	98	
199.00457	100	
200.00004	82	
202.88778	88	
205.94824	296	1+
207.98455	74	
210.92039	82	
213.11058	100	
213.84867	80	
218.88004	78	
221.06689	84	
221.89382	128	
222.95073	142	
223.36969	80	
223.96151	130	
224.99558	92	
225.42774	92	
226.78674	102	
226.89969	170	
227.92790	76	
229.42194	88	
232.90178	112	
233.82490	76	
233.89710	144	
235.79492	82	
236.07585	76	
237.98334	74	
238.02513	80	
238.94021	174	
239.08793	138	
239.78810	384	1+
240.82367	146	
240.94056	4036	
240.96603	150	
241.93934	12012	1+
242.82096	76	
242.87272	78	
242.94144	8718	1+
243.78059	78	
243.81892	400	1+
244.08929	84	
244.54605	84	
244.82031	254	1+
244.93986	3242	1+
246.03329	76	
247.77691	124	
248.16541	84	
248.85274	82	
248.90678	74	
248.98915	82	
249.83173	86	
249.96659	94	
250.23183	74	
251.06357	108	
252.47250	80	
253.16139	84	
253.34906	90	
253.78728	76	
253.89480	80	
254.52331	106	
257.33402	84	
257.85725	110	
258.83347	144	
258.89860	84	
259.18850	86	
259.69728	114	
259.85378	76	
261.10622	76	
261.83396	330	
262.80751	78	
262.83235	262	
263.14488	162	
263.97771	82	
264.87767	132	
266.86661	96	
267.84170	114	
269.11805	142	
269.34693	96	
269.92294	74	
270.85031	78	
270.97569	86	
271.20820	82	
271.79352	234	
271.84596	140	
272.84530	216	
273.79145	198	
273.81225	122	
274.81942	88	
275.80672	110	
276.14642	76	
276.82007	84	
276.84067	196	
277.84639	202	1+
278.86751	116	
278.91416	88	
279.09042	984	1+
279.16196	82	
279.81735	232	1+
279.90871	94	
281.04774	88	
282.36135	84	
282.80380	152	
283.07230	316	1+
283.36265	78	
283.79337	106	
283.81931	140	1+
283.97080	226	1+
284.29086	442	
284.85450	120	
285.11233	76	
286.85436	218	1+
287.38320	108	
287.80413	124	
288.02221	94	
289.78338	136	
290.24599	78	
290.78593	78	
290.85028	92	
291.47339	90	
291.80445	106	
291.85190	212	1+
292.80218	120	
293.79811	116	
294.86059	182	
294.93181	92	
295.00767	76	
296.78851	74	
297.43379	78	
297.81345	76	
297.89785	82	
298.81022	290	1+
299.07728	82	
299.78567	182	
300.84886	78	
300.97542	108	
302.14588	78	
303.19178	86	
304.93525	98	
305.82433	140	
305.90042	84	
306.82677	76	
306.88235	452	1+
307.79618	268	
307.88660	370	1+
309.16567	108	
309.91649	82	
309.98390	74	
310.87157	230	
311.89146	112	
312.80379	106	
312.88136	82	
314.63415	76	
314.86049	78	
315.83720	84	
316.36329	80	
319.88077	76	
321.28124	120	
322.31662	86	
323.88339	88	
325.35714	100	
325.97363	208	1+
327.32433	76	
END IONS

###FS:    #m/z: 340.94047 #charge 1+
###MS: 53
###MSMS: 55
BEGIN IONS
TITLE=Cmpd 41, +MS2(340.9405), 28.0-35.0eV, 1.2min #55
RTINSECONDS=70.105
SCANS=53,55
PEPMASS=340.94047	845348
CHARGE=1+
180.86940	124	
183.86676	84	
196.88127	144	
200.86589	118	
203.93348	82	
207.87473	84	
209.88383	104	
210.93900	230	
212.87709	404	1+
213.87823	238	1+
213.90706	106	
213.94048	1156	1+
215.88700	912	1+
215.93749	336	
217.88842	114	
217.93648	82	
219.88130	130	
220.87432	130	
221.89572	94	
222.14732	84	
222.68736	80	
222.97684	118	
223.04307	82	
223.88093	142	
223.96957	98	
224.97773	112	
226.95617	108	
227.41045	92	
227.95040	124	
228.89537	134	
228.90808	92	
228.93882	176	
229.95220	152	
230.88792	686	1+
231.02340	138	
231.89188	460	1+
231.95102	840	1+
232.88193	136	
233.89894	638	1+
233.94757	220	
235.87212	248	1+
235.89304	238	1+
236.80617	158	
238.55593	96	
238.83654	122	
238.96378	96	
239.05101	92	
240.11134	84	
240.83311	222	
240.96211	124	
242.22618	80	
243.83144	172	
243.89753	82	
245.44575	84	
245.97031	370	1+
246.39305	110	
247.95470	92	
248.89763	250	
249.90351	122	
249.96056	550	1+
250.99344	174	
253.92962	172	1+
253.97698	80	
254.12409	86	
254.91625	80	
254.96686	686	1+
255.07486	162	
256.84870	118	
256.88391	112	
256.91065	134	
257.22190	84	
258.47616	100	
258.84479	212	
259.85138	88	
259.95708	204	
260.47763	82	
260.83563	298	
260.85735	180	
261.83964	144	
262.84426	104	
262.98064	180	1+
263.80763	134	
263.83961	152	
264.07481	90	
265.01564	84	
266.84061	92	
266.86574	80	
267.06652	100	
268.79091	86	
268.83870	142	
268.95962	92	
270.83750	92	
271.85952	88	
272.82217	82	
272.84563	138	
272.91629	122	
272.94305	104	
272.97604	120	
273.79448	208	1+
274.09513	104	
274.86118	120	
275.39999	86	
275.93630	92	
276.22381	94	
276.39519	80	
276.81221	164	
276.84237	102	
276.85873	216	
277.85885	294	
278.80633	138	
278.84612	958	1+
281.29179	90	
281.91096	114	
282.88371	82	
284.49072	104	
286.80247	108	
286.88189	92	
287.81842	88	
290.85786	118	
293.81629	138	
293.85733	84	
294.85158	130	
294.86915	256	1+
294.93409	92	
296.18373	80	
296.23399	80	
296.87134	82	
297.08712	88	
297.57996	96	
297.85805	302	1+
297.88084	90	
298.79956	120	
299.01489	142	
299.78447	260	1+
299.80608	88	
300.39102	82	
302.94514	126	
303.17289	88	
304.92200	108	
307.80267	170	
309.79872	96	
310.81654	118	
310.87501	198	
311.85763	94	
311.88247	154	
311.99321	104	
313.87759	84	
314.42904	96	
315.85481	142	
318.11755	82	
319.79487	90	
320.10016	92	
320.97550	82	
321.81634	126	
325.90036	96	
326.17202	92	
327.88249	80	
327.93135	82	
328.18600	218	
328.71234	82	
328.82468	84	
329.87440	140	
330.77946	230	1+
330.81161	82	
331.81710	108	
333.89511	86	
334.87709	80	
334.89212	98	
335.79145	98	
337.79265	80	
340.91190	208	1+
342.94844	112	
END IONS

###FS:    #m/z: 363.95650 #charge 1+
###MS: 53
###MSMS: 56
BEGIN IONS
TITLE=Cmpd 42, +MS2(363.9565), 28.0-35.0eV, 1.2min #56
RTINSECONDS=70.877
SCANS=53,56
PEPMASS=363.95650	355370
CHARGE=1+
185.86834	118	
189.86117	496	1+
191.85818	442	1+
196.88544	170	
201.13044	88	
207.40951	102	
207.87383	112	
209.94479	918	
210.88261	468	1+
212.87889	2258	1+
213.02054	96	
214.89185	232	
216.40683	94	
221.41383	92	
222.95145	1058	1+
223.48702	98	
224.89164	94	
224.94835	1156	1+
225.88510	172	
225.96258	128	
226.88938	144	
226.94692	6444	1+
226.97093	368	
226.99417	130	
227.88896	514	1+
227.91399	168	
227.93526	480	
228.89240	426	1+
228.91139	172	
228.94231	7810	1+
230.88875	3440	1+
231.19968	86	1+
231.97416	92	
232.02213	96	
232.88706	396	1+
232.91224	98	
233.84684	92	
234.88186	328	1+
234.92802	146	
237.43942	188	1+
238.01214	96	
240.94039	580	
240.96103	652	1+
241.94113	780	
242.79438	126	
242.89312	86	
242.94113	2462	1+
242.96009	638	
242.98836	110	
244.95770	3142	1+
245.94380	298	
246.90588	278	
246.95333	2748	1+
247.02340	100	
247.81193	256	
248.06693	100	
248.80729	134	
248.83791	88	
248.89973	1400	1+
248.99381	88	1+
249.06378	106	
249.09799	92	
249.80539	92	
250.38742	100	
250.79844	184	1+
250.89628	320	
250.97015	110	
251.06958	198	1+
251.91307	252	
252.89736	120	
253.90552	132	
253.93973	94	
254.37627	88	
255.06409	88	
257.60423	88	
257.90530	88	
257.92349	88	
258.83688	490	1+
258.97462	154	
260.09932	164	
260.96820	710	1+
261.82916	138	
261.87041	244	1+
263.84570	100	
265.97725	124	
266.40688	90	
266.78783	108	
266.81494	552	1+
267.75521	108	
267.97282	272	1+
268.08798	138	
268.96227	580	1+
269.37916	96	
269.80493	208	1+
269.88431	110	1+
269.91912	140	
269.96843	410	1+
270.05258	134	
271.43056	88	
272.88805	170	1+
275.35703	86	
275.84648	96	
275.94212	100	
276.80896	148	
276.85942	194	
277.91692	100	
278.79933	118	
278.85233	142	
279.79475	164	
279.89301	108	
280.79206	1132	1+
280.84175	144	
281.96267	334	1+
282.83008	96	
282.84758	132	
283.06967	144	
283.09047	114	
283.15195	88	
283.36937	104	
283.82863	216	
283.85131	200	
283.99360	128	
284.04386	192	1+
284.82611	160	
284.84651	648	1+
285.84803	466	1+
286.92328	98	
287.81798	110	
288.79368	148	
289.82993	92	
290.08729	94	
290.78670	146	
290.86635	94	
292.09813	118	
292.98050	94	
293.84718	200	1+
294.57564	92	
294.68737	98	
294.86761	136	
296.80788	264	
298.00674	144	
298.80295	1308	1+
299.05193	88	
301.02141	114	
301.80152	404	1+
301.86102	470	1+
303.73309	90	
303.81094	498	1+
303.85520	1550	1+
303.94538	212	
305.05277	92	
305.78452	88	
306.10871	90	
306.42047	94	
306.51504	96	
306.87856	256	1+
307.96149	88	
308.39025	88	
308.89285	88	
310.71916	98	
314.88712	208	1+
316.81603	258	
317.83063	166	
318.80632	120	
318.93088	138	
319.12259	206	1+
319.82156	182	
319.87197	136	
320.82278	160	
321.81584	512	1+
321.86797	152	
323.86041	116	
324.81033	108	
324.87889	126	
326.17393	128	
326.78246	108	
326.87736	372	1+
326.88516	156	
327.40028	100	
329.32471	88	
334.78115	90	
335.32583	98	
335.95834	94	
337.83813	228	1+
339.82722	336	1+
340.94061	118	
343.90706	128	
344.42585	98	
346.79531	106	
348.03329	98	
350.07733	86	
352.76818	92	
352.88834	152	
353.17412	96	
355.43939	86	
359.45295	86	
359.86010	110	
362.84384	136	
367.78996	122	
368.09251	104	
368.20306	94	
END IONS

###FS:    #m/z: 322.93011 #charge 1+
###MS: 57
###MSMS: 58
BEGIN IONS
TITLE=Cmpd 43, +MS2(322.9301), 28.0-35.0eV, 1.3min #58
RTINSECONDS=74.5405
SCANS=57-58
PEPMASS=322.93011	2466418
CHARGE=1+
75.49835	74	
77.48922	78	
82.71313	70	
181.95201	68	
190.92784	86	
190.99895	74	
197.86115	74	
200.88853	114	
201.04459	142	
202.04373	80	
202.17297	96	
203.08343	100	
203.14311	82	
205.94918	318	
207.11237	74	
209.89616	92	
209.94649	138	
210.86489	74	
210.89602	110	
212.87819	182	
213.92870	86	
214.89418	140	
221.93691	88	
222.13250	78	
222.95579	352	1+
223.78827	70	
223.83486	174	1+
223.96011	304	1+
224.81890	112	
224.91368	82	
225.01884	106	
225.87025	214	1+
225.89732	220	1+
227.93066	250	
228.05691	78	
229.85184	78	
229.90988	72	
230.88761	210	
233.89242	84	
234.13267	92	
235.01652	186	1+
236.88788	82	
238.06826	318	1+
238.54835	112	
238.88572	198	
238.94027	350	
239.78759	272	1+
239.89858	76	
240.81811	76	
240.94039	3918	
241.02564	72	
241.88125	88	
241.93940	13260	1+
242.94154	9214	1+
243.82474	90	
243.86854	72	
243.88399	76	
244.81955	146	
244.83624	86	
244.93925	1892	1+
245.83607	72	
246.89635	80	
246.97336	630	1+
247.03320	80	
247.86177	76	
250.94617	90	
251.33049	90	
251.90887	74	
252.90757	76	
253.83303	132	
254.82797	126	
254.90363	80	
254.94444	76	
255.33104	68	
256.91707	72	
257.16277	76	
257.79662	448	1+
258.06381	68	
258.14660	70	
258.22518	100	
258.43054	78	
259.91304	102	
260.19823	84	
260.82811	200	
261.02875	80	
261.82945	506	1+
262.79771	72	
262.83110	318	1+
264.66463	68	
264.94580	72	
265.06079	114	
265.84824	254	1+
267.04010	70	
267.82243	128	
268.95512	116	
269.79886	156	
270.85252	72	
270.87660	68	
271.81091	84	
271.84687	188	1+
272.44323	76	
273.79272	200	
273.86179	72	
274.80732	80	
274.84874	142	
274.96159	96	
275.80900	228	
275.86504	70	
276.36560	162	
277.92626	90	
279.08961	818	1+
279.38989	84	
280.79446	108	
282.35724	98	
282.85060	82	
283.06806	230	
283.79192	102	
283.93807	94	
284.29289	420	1+
284.86209	172	1+
285.84264	82	
285.92875	86	
286.79205	72	
287.92027	92	
288.84607	72	
289.78900	130	
289.86767	72	
290.86087	70	
291.80148	162	
292.25368	100	
292.80492	118	
292.89602	68	
293.79837	84	
293.85027	184	1+
294.00473	94	
295.39198	68	
296.88581	110	
297.78980	140	
297.87325	118	
298.81839	72	
298.86669	216	1+
299.05596	78	
299.07940	80	
299.52969	90	
300.81538	104	
301.83571	76	
301.92952	72	
302.74926	84	
302.79021	78	
303.15768	84	
303.24656	92	
304.89221	70	
307.80003	96	
307.82446	222	1+
307.89175	372	1+
307.95289	70	
308.29312	72	
308.86707	138	
308.94680	100	
310.79286	72	
310.88043	224	1+
311.12608	82	
311.85915	296	1+
312.80562	304	1+
312.82729	82	
313.93938	72	
315.94630	70	
322.32751	70	
322.82119	146	
323.82406	84	
323.88392	266	1+
325.18879	72	
326.27701	76	
326.85385	74	
326.96267	72	
327.21336	78	
327.81834	112	
327.84222	80	
END IONS

###FS:    #m/z: 340.94070 #charge 1+
###MS: 57
###MSMS: 59
BEGIN IONS
TITLE=Cmpd 44, +MS2(340.9407), 28.0-35.0eV, 1.3min #59
RTINSECONDS=75.313
SCANS=57,59
PEPMASS=340.94070	907652
CHARGE=1+
56.66181	76	
57.29400	138	
181.47700	84	
189.86006	180	1+
190.95590	102	
198.89204	96	
208.88680	84	
208.95801	146	
210.93332	92	
212.87757	112	
213.93935	1816	1+
214.87897	140	
215.88630	432	
215.93612	266	
215.96207	86	
216.88184	812	1+
217.88326	556	1+
219.94393	84	
220.87358	118	
221.88919	92	
222.87638	136	
222.95037	122	
224.40408	86	
225.54230	84	
225.88006	194	1+
225.90569	100	
228.89604	118	
228.94650	408	1+
230.43884	116	
230.88922	930	1+
231.01869	92	
231.95023	1498	1+
233.89984	380	1+
235.80165	86	
235.86807	248	
235.89336	196	
235.94948	102	
236.04189	112	
236.54761	84	
236.84627	92	
236.88085	88	
237.05233	112	
237.90563	80	
238.95219	92	
239.49154	108	
239.78808	84	
240.10590	78	
240.23241	150	
240.42154	84	
240.96653	78	
241.83971	248	1+
243.82954	154	
244.82761	128	
244.88069	122	
245.02831	106	
245.08023	82	
246.06371	76	
246.97475	128	
247.83096	80	
247.95657	102	
249.95748	530	1+
250.90332	122	
250.95416	364	1+
250.99092	140	
251.11430	78	
251.17465	76	
254.55285	80	
254.96328	586	1+
255.07739	138	
256.07888	156	
256.91019	108	
258.84784	142	
258.91400	148	
259.84283	490	1+
259.95480	194	
260.24600	92	
261.83820	628	1+
262.42528	76	
262.90374	78	
262.95483	84	
263.00642	76	
264.03110	106	
264.87418	214	1+
264.90375	156	
265.01953	76	
266.12013	84	
266.36464	76	
267.10664	86	
267.84692	112	
268.84013	592	1+
269.79448	82	
270.79775	80	
272.84190	120	
272.93459	114	
274.41684	86	
274.85126	82	
275.99018	202	1+
276.85376	438	1+
278.12503	78	
278.80776	110	
278.84214	1188	1+
280.93871	182	
282.27888	90	
282.36154	78	
282.79366	92	
282.82770	82	
284.81580	86	
284.94869	86	
285.91860	78	
287.82259	88	
288.83818	78	
289.88000	158	
290.86503	118	
292.87339	76	
292.89283	112	
292.94040	82	
293.87466	114	
294.07005	78	
294.85691	228	1+
294.87132	108	
295.39812	76	
295.80337	78	
296.05056	96	
296.86889	140	
296.89288	142	
297.97675	202	
298.42153	100	
298.87351	86	
299.86900	192	1+
299.97376	164	
302.86603	128	
302.94176	82	
303.57676	84	
303.84455	98	
304.36705	88	
304.39675	96	
305.36812	76	
305.38737	92	
306.05296	78	
306.44267	112	
307.79659	140	
308.28953	152	
308.85625	112	
309.92107	88	
310.08312	78	
310.88248	156	1+
311.06346	82	
311.60956	98	
311.81987	90	
312.80592	86	
312.87228	86	
312.91120	108	
312.94614	94	
314.88882	92	
318.81191	82	
318.88034	82	
319.22219	78	
319.37379	98	
320.51783	92	
324.24148	88	
325.00055	82	
328.88949	218	
329.86820	220	1+
330.81661	132	
331.42930	92	
331.90936	114	
332.75384	78	
335.88395	76	
337.78470	252	1+
340.36109	86	
340.83091	92	
341.30866	82	
342.90547	98	
343.84262	84	
344.95032	86	
END IONS

###FS:    #m/z: 363.95668 #charge 1+
###MS: 57
###MSMS: 60
BEGIN IONS
TITLE=Cmpd 45, +MS2(363.9567), 28.0-35.0eV, 1.3min #60
RTINSECONDS=76.0855
SCANS=57,60
PEPMASS=363.95668	376626
CHARGE=1+
81.83549	98	
177.93283	100	
187.86585	106	
189.86288	526	
191.85984	596	1+
196.88283	184	
202.02100	86	
204.90405	88	
207.87607	342	1+
207.94924	172	
209.86738	218	
209.94330	1286	1+
210.88169	338	
212.87951	2666	1+
214.89102	182	
216.41068	102	
217.87086	92	
219.59771	100	
222.95176	500	1+
223.05975	96	
224.94770	942	1+
224.96852	488	1+
226.88762	100	
226.94698	7068	1+
227.93061	138	
228.79373	90	
228.89662	698	1+
228.94245	8372	1+
229.22310	96	
230.79492	180	
230.88905	4346	1+
231.79007	104	
232.01591	94	
232.88490	356	1+
234.88322	118	
234.90132	94	
235.04138	94	
238.92297	110	
240.80651	98	
240.94239	452	
241.40332	100	
241.82917	194	1+
241.89378	92	
241.94096	382	
242.39845	92	
242.86295	94	
242.90623	110	
242.94063	1356	1+
242.95665	542	1+
243.56405	96	
243.89523	294	1+
244.82760	98	
244.95788	4026	1+
245.94276	480	
246.95316	4726	1+
246.97679	202	
247.29395	102	
247.38585	160	1+
247.80187	426	1+
248.80311	310	1+
248.89797	1712	1+
250.80086	108	
251.81810	140	1+
252.89907	396	1+
253.90603	248	1+
256.41925	148	
256.87748	228	1+
257.08102	136	
258.79489	124	
258.97051	200	
260.12312	90	
260.82999	152	
260.97048	332	1+
262.09712	92	
262.83720	100	
262.86029	102	
264.81943	126	
265.78449	260	1+
266.19963	86	
266.81376	772	1+
267.92238	122	
267.97334	522	
268.81057	152	
268.95758	262	
269.80287	92	
269.96799	906	1+
271.40644	88	
271.43371	98	
271.84948	248	1+
271.91986	340	1+
274.78850	96	
275.83891	112	
276.80696	126	
276.83656	188	1+
277.09550	104	
277.11323	94	
277.85866	104	
277.87539	88	
278.79594	192	
279.10196	290	1+
279.81554	176	
279.84997	126	
280.79134	1064	1+
281.88928	98	
282.10991	98	
282.82624	172	1+
283.79097	256	
283.85154	156	
283.87470	232	1+
284.06735	164	
284.78887	110	
284.82255	348	1+
285.84678	426	1+
286.92107	96	
287.82002	118	
287.91648	88	
290.85062	92	
290.99868	180	1+
291.78912	134	
291.88630	138	
292.56638	90	
292.95819	306	1+
293.87405	164	
294.93620	94	
295.38551	114	
295.85915	116	
295.99983	100	
296.80771	250	
297.80880	318	
297.89357	90	
298.80137	1004	1+
298.97129	92	
299.84167	88	
299.86712	130	
300.80357	446	
301.80537	206	
301.86225	228	
302.24531	116	
302.80443	450	1+
302.86224	126	
303.80569	286	1+
303.85698	806	1+
306.82755	220	1+
306.91520	100	
306.93642	92	
307.14045	96	
307.43561	88	
309.22114	90	
310.14177	90	
310.87145	122	
311.94567	142	
312.87343	100	
312.93731	96	
314.81695	220	
315.45800	102	
315.85032	98	
316.81215	346	1+
317.72574	96	
318.14573	94	
318.88334	216	1+
320.82790	140	
320.91976	234	
321.28567	92	
321.81829	618	1+
321.86432	226	
322.77989	86	
322.92808	218	
323.81649	416	1+
324.07982	86	
324.13509	100	
324.89360	128	
326.86800	142	
327.07672	110	
328.81219	108	
329.33123	102	
329.87195	120	
330.87755	130	
333.86945	120	
335.77582	88	
335.87943	90	
337.83167	196	
338.87934	138	
339.40116	96	
339.82697	588	
339.84490	116	
340.13678	112	
340.94119	238	1+
340.97017	150	1+
343.26709	146	
343.76757	86	
343.91301	88	
344.71895	224	1+
344.82705	116	
346.45466	88	
346.84135	120	
347.99462	96	
348.90420	128	
352.92263	90	
355.38137	102	
357.02915	88	
360.27583	90	
360.86819	90	
361.63552	122	
361.71173	168	1+
END IONS

###FS:    #m/z: 322.92989 #charge 1+
###MS: 61
###MSMS: 62
BEGIN IONS
TITLE=Cmpd 46, +MS2(322.9299), 28.0-35.0eV, 1.3min #62
RTINSECONDS=79.749
SCANS=61-62
PEPMASS=322.92989	2883500
CHARGE=1+
83.00393	80	
104.96745	82	
192.89079	90	
200.84131	76	
201.96027	86	
205.95002	194	
206.81746	86	
206.97655	78	
207.97355	116	
208.94363	152	
209.37886	92	
209.89059	74	
209.94610	70	
212.87906	246	
214.87634	72	
215.88542	102	
218.05951	78	
219.87274	74	
220.05119	70	
221.88185	72	
221.94257	94	
222.95220	566	1+
224.10047	96	
224.42980	70	
227.92810	112	
228.85902	74	
228.95378	82	
228.99277	70	
229.86314	76	
229.92810	74	
230.82832	132	
230.88998	72	
231.00041	92	
231.97354	100	
232.90000	78	
233.07063	70	
234.88506	88	
234.89803	72	
234.92557	152	
236.94816	72	
238.07036	78	
238.88789	94	
238.93785	390	
239.07886	180	
239.78654	292	1+
240.82543	92	
240.94069	3904	
241.94131	3546	
242.81579	264	1+
242.83104	86	
242.85918	96	
242.94167	9926	1+
244.93907	1922	1+
245.44003	72	
246.85564	86	
246.97477	214	
246.99651	78	
250.94136	112	
250.97139	118	
252.08591	72	
252.78270	78	
253.89274	72	
254.91516	80	
255.78643	78	
255.88854	104	
256.16563	100	
257.65154	84	
257.79813	186	
258.83434	114	
259.87146	72	
261.91063	78	
262.82846	250	
262.97079	84	
263.49067	94	
263.82968	178	
264.85875	220	1+
265.05691	72	
265.41946	84	
266.98619	104	
266.99876	198	1+
267.04462	154	
268.84602	198	1+
269.48607	96	
270.04254	72	
270.81230	184	1+
271.79998	156	1+
272.44499	90	
272.78350	72	
272.84354	90	
274.05463	80	
274.41650	78	
274.84664	84	
276.83829	156	
277.79877	106	
278.85887	122	
278.88308	72	
279.09102	536	
279.12937	82	
279.80343	124	
280.09531	256	
280.85613	204	1+
281.39253	76	
281.83359	70	
282.00887	84	
283.07053	226	
283.63406	74	
283.80089	80	
283.84655	170	1+
284.29224	526	1+
286.41999	98	
286.87001	148	
287.87016	76	
288.03699	76	
288.06194	72	
288.82933	84	
289.77999	80	
289.87748	74	
290.57675	80	
291.80321	320	1+
291.90105	86	
292.86711	118	
294.85189	298	1+
295.88399	70	
296.85018	92	
296.86875	118	
297.79794	128	
297.81312	88	
299.77545	74	
300.78258	142	
301.83782	82	
302.24380	110	
303.75179	72	
303.81231	72	
304.96691	76	
305.89976	88	
306.86105	80	
307.66172	88	
307.79497	148	
307.81257	82	
307.87842	144	
307.89426	134	
308.17475	70	
308.76573	78	
308.88597	118	
309.06485	78	
309.42821	90	
309.79022	176	
309.87137	280	1+
309.95129	90	
310.14384	72	
310.87612	248	1+
312.76136	72	
312.80471	86	
312.90671	80	
314.81886	114	
314.84548	84	
318.04525	90	
321.84260	74	
322.99125	74	
323.01785	78	
323.40450	84	
323.88576	70	
324.89376	226	1+
326.23469	80	
326.95147	76	
327.73092	78	
327.84709	86	
327.93113	72	
END IONS

###FS:    #m/z: 340.94050 #charge 1+
###MS: 61
###MSMS: 63
BEGIN IONS
TITLE=Cmpd 47, +MS2(340.9405), 28.0-35.0eV, 1.4min #63
RTINSECONDS=80.5215
SCANS=61,63
PEPMASS=340.94050	1035146
CHARGE=1+
185.88361	78	
187.07405	88	
189.97361	90	
192.88876	188	1+
193.89120	130	1+
195.37514	88	
196.88243	144	
202.93161	86	
203.10131	80	
204.98851	78	
205.95278	172	
208.94456	128	
209.90670	78	
209.92293	76	
210.94095	154	
211.89871	86	
212.89423	102	
213.87949	576	1+
213.93932	1926	1+
215.88860	424	1+
215.93564	406	
217.88300	182	
224.98007	78	
225.88268	136	
228.94539	114	
230.88642	820	1+
231.19794	116	
231.94960	1774	1+
232.60034	108	
233.89908	172	
233.98341	92	
235.89339	320	
235.94653	162	
236.06847	94	
237.43219	82	
237.80917	86	
238.85364	80	
238.88587	118	
239.06854	138	
239.89833	272	1+
241.81751	84	
241.84565	314	1+
242.43641	90	
243.83373	310	1+
244.42901	80	
244.89647	106	
244.95123	78	
245.87658	76	
246.06431	168	
246.97681	176	
247.08722	90	
247.97651	116	
248.99046	158	
249.95962	356	1+
250.90142	90	
252.94679	78	
253.90188	130	
254.96448	928	1+
255.07316	128	
255.84258	78	
255.91680	106	
256.85254	104	
257.85250	78	
258.84231	226	
258.90325	76	
258.96171	124	
259.85121	96	
259.95380	244	
259.98690	88	
260.83587	704	1+
261.92200	196	1+
262.05983	76	
263.84513	80	
263.97903	78	
264.94838	84	
266.40853	84	
267.13471	100	
267.84608	120	
267.90920	122	
267.93213	78	
268.12259	150	1+
268.84052	138	
269.85898	90	
269.89549	80	
269.94766	78	
270.35842	84	
270.54939	94	
270.84302	104	
271.09907	76	
271.36173	92	
271.99061	78	
272.80173	76	
272.93498	112	
273.79462	200	
273.81474	78	
275.15363	94	
276.37136	80	
276.85425	340	
277.86102	256	
277.90395	130	
277.97287	98	
278.84355	968	1+
278.94671	78	
279.89699	78	
279.93340	106	
280.84249	142	
281.04827	104	
281.79392	118	
281.90268	108	
282.04580	178	1+
282.13456	90	
282.85894	80	
283.39620	84	
284.84822	194	1+
285.79314	208	1+
288.82795	184	1+
289.88014	76	
290.85752	242	
291.95966	78	
291.98710	80	
292.93621	104	
293.92885	80	
294.93823	144	
295.39605	84	
295.97148	294	1+
296.80817	78	
296.87653	76	
296.95354	100	
296.97489	178	1+
297.00137	128	
297.45932	80	
297.89421	206	1+
298.26034	100	
298.45545	104	
298.91832	94	
299.05286	176	1+
299.87334	88	
300.36977	78	
300.71893	96	
300.93614	86	
301.86733	104	
302.85677	98	
302.94308	128	
303.94571	236	
304.34982	96	
304.81188	196	1+
305.87662	276	1+
307.33902	84	
307.79909	256	1+
308.87966	372	1+
312.80148	184	1+
312.82309	108	
316.75532	104	
318.99205	78	
319.85668	76	
321.02146	160	
321.21950	84	
321.81425	204	
324.85004	82	
324.89154	152	
326.87352	96	
326.89368	78	
327.88051	80	
328.18982	188	
328.78766	92	
328.83910	78	
330.30570	78	
330.81361	158	
330.88398	90	
331.86539	100	
333.33898	88	
334.68511	90	
334.79747	76	
334.95930	112	
335.88136	76	
336.89626	78	
341.03652	88	
344.77283	80	
344.84515	80	
END IONS

###FS:    #m/z: 363.95649 #charge 1+
###MS: 61
###MSMS: 64
BEGIN IONS
TITLE=Cmpd 48, +MS2(363.9565), 28.0-35.0eV, 1.4min #64
RTINSECONDS=81.294
SCANS=61,64
PEPMASS=363.95649	451166
CHARGE=1+
54.27586	88	
113.67685	98	
189.86332	252	
190.86247	144	
190.99743	90	
191.04485	88	
191.85997	394	
192.01853	126	
196.88316	288	1+
203.40964	90	
205.94224	206	1+
207.87223	388	1+
207.97452	114	
209.87010	222	
209.94253	1150	1+
210.88191	684	
211.91666	102	
212.04335	90	
212.87795	2790	1+
213.16936	228	1+
214.89213	276	
215.84397	88	
216.92401	92	
222.95266	632	1+
224.94908	736	1+
224.97241	140	
225.97120	168	
226.07124	162	1+
226.89328	194	
226.94689	6208	1+
226.97662	160	
227.83090	96	
227.93204	180	
228.89289	722	1+
228.94200	8194	1+
230.08653	140	1+
230.88972	3884	1+
232.83833	100	
232.88450	692	1+
234.88130	156	
234.89982	92	
234.92824	200	1+
235.88083	136	
238.43048	92	
238.88880	140	
239.07024	124	
240.74762	156	
240.88296	86	
240.94310	708	
240.96275	764	1+
241.93999	2106	1+
242.82308	130	
242.90496	104	
242.94083	1436	1+
242.95769	508	
243.81833	160	
244.80539	90	
244.83408	104	
244.95628	4738	1+
245.43971	94	
245.83668	94	
246.80938	160	
246.95272	4652	1+
247.63969	100	
248.09043	166	1+
248.80202	510	1+
248.89960	1510	1+
249.83393	98	
250.03196	114	
250.89140	122	
250.90777	130	
250.94743	198	
250.96961	446	1+
251.33424	106	
252.83361	92	
252.89180	228	1+
255.45458	92	
255.92101	136	
256.42100	102	
258.97980	132	
259.82916	90	
259.84763	86	
260.96803	438	1+
261.11036	88	
261.54677	96	
262.83232	200	
262.92285	120	
263.96388	278	1+
264.81947	144	
264.91275	208	1+
265.81009	674	1+
265.85808	106	
266.79217	88	
266.81005	486	1+
267.78765	110	
267.97318	642	1+
268.96339	1054	1+
269.81725	140	
269.89465	98	
269.96816	906	1+
271.40657	90	
271.75240	90	
271.85375	116	
271.91565	306	1+
272.34157	92	
272.44106	90	
277.82977	110	
277.84868	114	
278.81003	120	
278.84706	128	
278.97117	94	
279.10246	244	
279.79985	154	
279.84944	300	1+
280.10814	160	
280.79234	530	
280.82589	98	
281.44613	92	
281.78848	692	1+
283.07157	118	
283.84780	138	
284.79098	132	
284.82307	188	
284.86764	138	
285.84654	580	
286.06509	102	
289.84799	248	1+
290.14574	88	
290.78656	184	
290.80357	142	
291.79004	286	1+
292.84009	88	
293.85962	106	
296.39319	120	
296.80976	446	1+
297.87817	182	1+
298.42165	92	
298.80217	1610	1+
299.87651	88	
300.80076	278	
300.87469	134	
301.80727	266	
301.86125	434	
302.79939	232	
303.07858	130	
303.80783	190	
303.85517	1236	1+
304.81371	116	
305.82119	110	
307.14569	148	1+
307.40981	96	
307.99570	98	
308.86634	114	
308.88246	120	
310.87934	152	
311.88462	142	
314.81168	342	1+
314.89696	202	1+
317.82329	142	
318.88436	102	
318.93294	108	
319.89181	134	
321.81724	488	
321.86682	248	
322.92819	186	
324.88483	124	
325.87756	140	
326.87181	396	
326.88877	130	
327.87653	190	
328.88837	144	
331.59482	88	
331.77161	114	
335.82512	100	
336.62693	92	
336.77266	232	1+
336.82539	212	1+
336.94513	136	
339.82713	372	1+
340.74614	88	
340.93846	208	
342.20408	118	
344.89854	122	
347.91453	92	
348.84181	102	
350.12135	90	
350.76713	98	
351.34654	120	
352.77698	218	1+
352.89109	124	
352.90875	94	
353.69145	102	
353.75973	146	
356.77564	176	
358.35054	108	
359.76123	88	
360.13095	98	
360.81423	90	
362.06418	102	
366.78643	224	1+
368.84190	106	
END IONS

###FS:    #m/z: 507.84578 #charge 1+
###MS: 65
###MSMS: 66
BEGIN IONS
TITLE=Cmpd 49, +MS2(507.8458), 28.2-35.2eV, 1.4min #66
RTINSECONDS=84.96
SCANS=65-66
PEPMASS=507.84578	259828
CHARGE=1+
193.86170	174	
196.01752	752	1+
214.88654	370	1+
222.97630	172	1+
224.12189	206	
232.89506	832	
236.88695	200	
240.07978	236	
248.03386	138	
250.90881	136	
251.07254	138	
252.07467	140	
254.09349	250	
257.86912	594	1+
258.88928	140	
261.88393	156	
263.94696	208	
266.16672	146	
268.80919	154	
270.86097	148	
272.39336	240	1+
272.85522	342	1+
275.85136	142	
278.79021	194	1+
278.83274	410	1+
279.97847	152	
283.79845	168	1+
285.85792	422	1+
286.78595	188	1+
286.79673	136	
287.33691	174	
287.85317	1620	1+
287.91914	190	1+
289.87708	798	1+
290.13948	146	
290.86084	772	1+
291.86307	506	1+
292.14121	168	
293.11601	156	1+
293.87352	862	1+
295.87719	212	
296.84439	202	1+
299.36625	198	
300.85108	522	1+
300.89370	388	1+
301.85004	320	1+
303.86592	1348	1+
304.11282	206	1+
304.39591	178	
305.37730	260	
305.86249	2692	1+
306.84281	268	1+
307.89145	620	
308.09711	148	
308.14046	638	
308.87343	2146	1+
309.15017	1180	1+
310.15685	824	1+
310.40367	136	
310.90918	158	
311.88512	2294	1+
313.82198	164	1+
313.87947	234	
314.86349	1080	1+
314.89402	326	1+
314.97739	198	1+
316.86476	196	
317.02567	156	1+
317.86659	152	
318.85767	168	
319.34848	220	1+
319.85761	134	
320.35279	172	1+
321.37952	204	1+
322.33461	242	1+
322.84816	192	
322.88466	168	
323.87273	920	
324.34851	222	1+
324.86062	276	1+
324.90296	132	
325.90052	270	
326.37686	284	1+
326.80351	302	1+
326.88332	4382	1+
327.81545	278	1+
328.16465	148	
328.87983	1208	1+
329.18043	164	
329.86482	160	
330.82394	136	
331.83513	176	
331.89319	178	
332.81181	152	
332.87622	786	1+
332.90160	180	
334.88860	142	
335.29755	180	1+
335.83938	180	
336.94401	170	
337.88480	732	1+
338.79743	144	
338.82935	204	1+
339.87907	156	
340.38003	218	
340.87401	202	
341.87736	138	
343.87529	252	1+
344.79102	146	
344.89402	254	1+
345.36100	172	
345.39831	138	
347.90882	252	1+
348.77131	324	
348.83986	232	1+
348.88344	702	1+
349.75848	248	
349.79267	224	1+
350.83158	152	
351.77096	160	
351.82659	134	
351.88135	206	
352.79947	146	
353.78514	162	
353.85097	246	
354.86463	182	
355.89351	318	1+
357.79953	196	1+
357.89140	160	
358.74137	134	
359.75482	228	1+
361.86754	274	1+
362.36663	206	
363.88090	344	1+
364.77530	302	1+
365.77986	254	1+
366.05821	160	
366.18307	276	
366.74243	142	
366.84060	306	
367.70817	562	1+
367.81949	200	
367.84312	326	
368.78532	364	1+
368.83663	706	1+
368.89904	640	1+
369.83881	468	1+
370.70369	136	
370.90043	386	1+
371.19148	180	
371.83677	208	
371.90468	282	1+
372.80079	146	
372.82356	538	1+
373.71809	148	
373.82804	390	1+
373.87180	174	
375.71961	132	
375.87144	300	
376.37703	210	
376.87879	336	1+
377.78429	138	
379.89027	156	
380.71865	494	1+
380.77758	146	
380.83514	608	1+
380.85728	176	
381.83868	516	1+
382.92061	136	
384.74458	158	
384.77373	136	
384.84851	1076	
385.77336	376	1+
385.82661	144	
385.85073	716	
386.79210	278	1+
386.88198	210	1+
387.85120	290	
388.84688	158	
389.19824	360	1+
389.71516	176	
389.73704	240	1+
389.79778	230	1+
389.84491	150	
389.91935	190	1+
390.20088	258	1+
390.84341	968	
391.13291	142	1+
391.84032	470	
392.82650	970	1+
392.86651	192	
393.86204	172	
394.74692	172	
394.78887	132	
394.82894	344	1+
395.74033	224	1+
398.72762	426	1+
399.85027	1020	1+
400.73018	414	1+
401.02731	186	1+
401.89831	188	1+
402.86158	250	
403.86994	306	
404.75178	260	1+
404.80972	270	1+
404.86394	618	1+
405.70210	148	1+
405.78222	158	
406.10366	148	1+
407.05813	318	1+
407.74584	152	
407.77798	190	1+
407.86911	1362	
408.06695	198	1+
408.85195	1930	1+
409.72826	362	
409.74855	146	
410.73491	176	
410.83529	1520	1+
411.68079	182	1+
411.72430	502	1+
412.72444	356	1+
412.84779	436	1+
414.69538	268	1+
415.83890	166	
416.24180	158	1+
416.87809	256	
417.82208	256	
417.86207	286	1+
421.77706	160	1+
421.87987	684	
422.86542	228	
423.86741	810	1+
424.82734	148	
425.75137	286	
425.87841	294	
426.74984	308	
426.86019	1344	1+
427.73766	856	1+
428.84672	1726	1+
429.65788	196	1+
429.70041	402	1+
430.74403	226	
430.78498	146	
430.84851	232	
431.86749	1048	1+
432.01417	188	1+
432.67873	170	1+
432.77218	158	
433.85216	390	1+
433.88350	294	1+
435.86446	206	
438.83495	148	
439.69063	140	
439.76008	202	1+
439.89112	566	1+
440.82562	156	
441.77463	242	1+
442.87498	168	
444.87277	3084	1+
445.74414	258	
446.71647	214	
446.74710	208	
447.71021	756	1+
447.74850	182	
447.89041	176	
447.98424	154	
448.76425	158	
448.89123	210	
449.69246	166	
449.75275	278	1+
449.77671	162	
449.87395	708	1+
450.70497	148	
457.90385	452	1+
462.88099	1410	1+
465.72179	262	1+
467.70203	162	
467.88892	1266	1+
468.79195	164	
482.73110	154	1+
483.90208	152	
485.89729	640	1+
487.78854	246	1+
490.89830	144	
505.81321	202	1+
507.84905	166	
508.91529	250	1+
509.86209	164	1+
END IONS

###FS:    #m/z: 336.94588 #charge 1+
###MS: 65
###MSMS: 67
BEGIN IONS
TITLE=Cmpd 50, +MS2(336.9459), 28.0-35.0eV, 1.5min #67
RTINSECONDS=85.7325
SCANS=65,67
PEPMASS=336.94588	74676
CHARGE=1+
68.43758	84	
181.06211	72	
182.86404	100	
190.00597	90	
193.08685	82	
194.89100	72	
196.88307	156	
197.87329	80	
201.87461	90	
210.88743	112	
211.04328	100	
211.94401	5714	1+
212.08798	82	
212.87819	968	1+
213.01024	78	
213.93924	2408	1+
214.89500	98	
215.88742	430	1+
217.93681	134	
218.83806	72	
220.87482	78	
221.88299	110	
221.91505	84	
223.97342	146	
224.38768	98	
226.96813	84	
228.84577	76	
228.89328	228	
228.92970	92	
229.57841	118	
229.95416	4692	
230.88973	2968	1+
230.96013	110	
231.95006	1944	1+
232.82863	94	
232.87881	72	
233.91642	78	
233.94872	264	
235.38946	82	
235.82865	76	
235.86566	170	
235.94906	150	
237.05624	76	
237.09767	100	
237.95312	72	
238.81934	76	
238.84354	206	1+
238.91066	76	
240.79871	74	
241.84321	122	
243.83232	76	
243.99753	76	
244.95121	114	
246.36814	76	
246.85801	74	
246.97804	144	
247.87142	90	
247.96311	902	
248.84902	76	
248.90151	504	
249.05934	270	1+
249.15107	106	
249.96027	778	
250.06509	254	1+
250.35205	78	
250.83096	318	1+
250.95089	190	
250.99560	76	
251.07324	220	1+
251.10063	90	
251.91031	202	
251.95690	130	
252.97064	2204	1+
253.86548	76	
253.90585	306	1+
253.95954	86	
254.94390	182	
254.96568	1150	1+
255.07197	148	
255.16244	82	
255.37280	226	1+
255.85838	78	
256.12425	72	
256.83015	76	
256.91105	328	1+
257.83700	356	1+
258.21139	74	
258.50169	76	
259.09031	74	
259.85792	230	
261.81786	74	
261.82858	342	1+
263.85175	72	
265.36150	84	
266.02356	78	
267.06849	92	
267.84362	130	
268.78381	126	
268.83919	450	1+
268.85749	72	
270.79601	206	1+
270.85109	272	1+
270.98163	156	
271.49334	104	
271.79923	182	1+
271.91833	244	1+
271.95901	112	
272.84948	182	1+
272.97594	208	
274.39825	82	
274.79302	78	
276.85843	768	1+
278.80933	72	
278.83293	542	1+
278.86490	198	
279.10249	116	
280.10527	102	
280.86458	132	
281.88078	80	
282.96631	72	
282.98077	80	
285.85379	220	
286.85078	796	1+
287.85205	486	1+
288.52338	84	
289.89026	76	
292.87745	74	
293.06143	102	
293.10669	190	
293.25764	78	
293.85593	338	1+
293.99717	170	
294.89381	86	
296.95131	80	
297.79500	316	1+
298.79962	372	1+
298.88010	82	
299.05012	84	
299.87119	136	
300.37919	76	
301.87730	120	
302.85471	186	1+
303.13200	78	
303.39538	84	
303.48491	82	
303.85829	144	1+
303.94288	78	
304.18245	100	
304.83265	122	
304.94556	80	
305.88970	80	
306.11744	78	
306.82858	150	
307.01175	76	
307.38854	92	
308.76104	74	
308.87475	106	
309.73936	74	
309.86796	122	
310.81663	174	1+
310.88032	242	
311.40775	100	
311.86294	86	
313.80697	96	
314.81674	74	
315.08255	104	
317.89182	126	
320.40154	102	
320.93160	76	
321.81414	80	
321.94185	86	
323.82262	88	
326.87821	76	
328.18467	74	
329.87055	72	
331.81663	138	
331.88822	210	1+
332.92449	90	
335.77564	78	
336.84290	72	
337.27131	82	
337.84248	120	
337.99795	72	
338.86767	84	
339.83110	80	
END IONS

###FS:    #m/z: 359.96151 #charge 1+
###MS: 65
###MSMS: 68
BEGIN IONS
TITLE=Cmpd 51, +MS2(359.9615), 28.0-35.0eV, 1.5min #68
RTINSECONDS=86.505
SCANS=65,68
PEPMASS=359.96151	59504
CHARGE=1+
160.84794	90	
196.88662	76	
203.88939	104	
207.94990	138	
209.94331	586	1+
219.88566	118	
221.79787	80	
222.02100	84	
222.95206	704	1+
224.90163	102	
224.94819	972	1+
224.96850	158	
225.96972	128	
226.94661	4086	1+
226.97111	118	
226.98211	144	
227.89437	228	1+
227.93273	176	
228.94222	4346	1+
230.00966	84	
230.91802	94	
232.93930	100	
233.87922	98	
234.86735	238	
235.92491	112	
239.78608	130	1+
239.89861	96	
240.82426	100	
240.94129	274	
240.96209	702	1+
241.90158	132	
241.94078	132	
241.94772	100	
242.86317	76	
242.95928	238	
243.29210	84	
243.85842	100	
243.89159	82	
243.96372	106	
244.13942	78	
244.95739	2868	1+
245.86839	94	
245.93867	236	
246.95201	2580	1+
247.47020	120	
248.80258	416	1+
250.82847	84	
250.95043	84	
251.06582	78	
252.87198	160	
252.95605	204	
253.91241	94	
254.59358	86	
256.09317	86	
258.55687	80	
258.80172	136	
259.81058	78	
260.83242	80	
260.85495	136	
260.94747	76	
260.96980	318	1+
261.07243	84	
261.83309	118	
262.81971	92	
262.83534	108	
263.79110	196	1+
263.93553	122	
264.82383	140	
265.08687	104	
265.97569	166	
266.35247	86	
266.81380	278	1+
267.13087	118	
267.92212	112	
267.97276	476	
268.41282	78	
268.84673	230	1+
269.96966	548	
270.88033	144	
271.82326	82	
271.94679	88	
271.99529	86	
272.16337	76	
272.84267	96	
273.78628	170	1+
275.00553	120	
275.81156	96	
277.09283	108	
277.80746	116	
277.85258	220	
277.92296	136	
278.80128	198	
278.86049	86	
278.92061	104	
279.84765	82	
279.97004	216	1+
280.79411	612	1+
280.84976	138	
280.87175	92	
281.22582	82	
281.85349	108	
283.80551	82	
283.83837	78	
284.81389	94	
286.41599	80	
286.82344	90	
288.82297	80	
288.92747	78	
289.85834	354	1+
290.08489	82	
291.02243	86	
293.38206	92	
294.07339	120	
296.80797	156	
297.14177	92	
297.81401	246	
297.84053	84	
297.89567	100	
297.91716	76	
298.08004	76	
298.80377	500	
298.93093	92	
299.03904	86	
299.80314	600	1+
299.87007	146	
300.80542	374	1+
302.09165	96	
302.24984	84	
302.87154	78	
304.84249	86	
304.86619	92	
305.82571	78	
306.43324	82	
306.84175	80	
306.87939	122	
308.41166	88	
309.80100	122	
309.92731	88	
310.80303	142	
310.93135	78	
314.80576	234	1+
315.18334	88	
315.94026	150	
316.02292	88	
317.87445	86	
318.79770	88	
318.93314	166	
319.82492	126	
319.93165	86	
320.91808	128	
322.15318	84	
322.93116	110	
323.01728	160	
323.12428	108	
324.09145	80	
324.88971	86	
325.88973	264	1+
326.86915	78	
327.82530	96	
329.38250	92	
329.87421	140	
330.74120	92	
334.88887	190	1+
335.01060	94	
336.94737	216	
339.82641	104	
340.93672	116	
344.41431	86	
344.90668	88	
349.42288	94	
353.88881	88	
356.77074	306	1+
356.91538	82	
359.84440	82	
363.56953	100	
END IONS

###FS:    #m/z: 507.84546 #charge 1+
###MS: 69
###MSMS: 70
BEGIN IONS
TITLE=Cmpd 52, +MS2(507.8455), 28.2-35.2eV, 1.5min #70
RTINSECONDS=90.185
SCANS=69-70
PEPMASS=507.84546	209128
CHARGE=1+
194.03691	130	
196.01485	280	
197.02017	158	
208.87158	282	1+
209.94330	154	
212.05058	162	
214.88493	290	
222.97421	266	1+
226.94987	276	1+
227.95330	228	1+
232.89496	396	1+
236.88682	298	
247.94695	126	
249.93482	124	
250.90613	170	
252.07532	126	
258.87746	216	
259.86433	242	
266.09318	186	
266.16887	210	
266.78479	204	1+
267.89395	156	
268.79574	196	1+
272.38937	190	
277.38614	384	1+
281.87511	150	
283.87241	196	1+
285.85821	310	1+
287.85300	1056	1+
287.89505	172	
288.02901	142	
288.39880	196	
288.82826	198	
289.88284	478	
290.13131	160	
290.32541	142	1+
290.86480	322	
291.87254	218	
292.88435	136	
293.87349	1034	1+
294.81041	294	1+
298.11639	134	
298.85621	174	
299.80788	224	1+
300.76030	124	
300.85988	160	
300.89603	130	
301.87218	140	
303.80522	174	
303.86560	608	1+
305.86238	1898	1+
306.13116	126	
307.86454	228	
307.89010	386	
308.14109	536	
308.87113	1652	1+
309.14863	1242	1+
309.82747	128	
309.99578	132	
310.15574	770	1+
310.68656	136	
310.84172	162	
310.87292	276	
311.88326	2552	1+
311.96949	146	1+
312.81992	144	
312.84797	160	
313.86828	158	
314.86567	948	1+
314.92998	148	
315.81433	194	1+
315.88085	126	
316.83207	146	1+
316.86444	276	
316.87911	588	1+
317.87985	392	1+
318.86503	432	1+
319.37124	322	1+
319.87393	346	1+
323.87491	650	
324.86423	190	
324.89765	298	
325.39850	208	1+
325.82747	140	
325.90406	502	
326.81552	162	
326.88257	4006	1+
326.92153	142	
327.81615	160	
328.37010	142	
328.84377	122	
328.87843	470	
329.87646	456	1+
329.89226	348	
331.79646	144	
332.87652	610	1+
334.83527	246	1+
335.77872	128	
335.88675	224	
336.00971	146	
336.87849	646	1+
337.88398	590	1+
338.79725	220	1+
338.83240	270	1+
339.87952	138	
341.87953	172	
343.87414	212	
345.87371	318	1+
346.82917	150	
347.77569	206	
348.77702	266	1+
348.87269	212	
349.17183	174	
349.76539	344	1+
349.83342	422	1+
350.83321	306	1+
350.89077	476	1+
352.00450	218	1+
353.79461	262	1+
353.81422	140	
353.84875	310	
354.85670	138	
355.14262	172	1+
356.77859	284	1+
356.89328	150	
357.90097	260	1+
358.80792	158	1+
359.39996	188	1+
362.89390	146	
363.37620	164	
365.78487	318	1+
366.18583	156	
366.37019	226	
366.84010	818	1+
367.70907	228	
367.76481	478	1+
367.84213	506	1+
368.71235	162	
368.89070	276	
369.83462	320	1+
369.90726	124	
370.62233	122	
370.80008	152	
371.18849	142	
371.72349	128	
371.82838	138	
372.73048	214	1+
372.79235	168	
374.81407	328	1+
374.88997	164	
375.73802	304	1+
377.79980	122	
378.88638	204	1+
380.71802	250	
381.72503	128	
381.83347	344	1+
381.90958	200	1+
384.75281	168	
384.85112	992	1+
385.77410	132	
385.80000	154	
385.89687	136	
385.93334	138	
386.77859	128	
386.85909	186	
387.76646	130	
387.84289	386	1+
387.88630	308	1+
388.79978	156	
389.19443	270	1+
389.30797	102	1+
389.75514	152	1+
390.83718	842	1+
391.06195	160	1+
391.78464	492	1+
391.80514	122	
392.25110	180	1+
392.72555	128	
392.82800	1220	1+
393.74984	122	
393.77364	174	
394.78281	316	1+
394.91145	178	1+
397.74872	138	
397.83701	144	
398.72732	524	1+
398.79456	166	1+
399.73001	428	1+
399.84945	826	
402.86631	936	1+
403.35953	188	1+
403.87334	566	1+
405.75732	182	
405.86123	320	
406.84983	132	
407.74214	480	1+
407.86839	848	
408.85321	1244	1+
409.07548	200	1+
409.72397	162	
410.83347	1642	1+
411.80988	160	
412.72395	192	
412.80682	178	
412.85385	208	
413.86103	864	1+
414.69106	424	1+
414.86570	598	1+
417.86182	198	
420.72769	362	1+
421.77522	192	
421.88368	332	
422.79157	158	
422.86412	928	1+
423.76190	244	
423.86759	694	1+
424.44351	128	
425.75082	706	1+
425.86944	152	
426.80526	128	
426.86197	1290	1+
427.73595	1466	1+
428.84686	1828	1+
428.88029	366	1+
429.71245	124	
431.87144	500	
432.86848	280	
433.85714	572	1+
439.89356	408	
441.89416	170	
442.88409	140	
443.74864	126	
444.87302	2078	1+
445.74408	330	1+
447.71461	712	1+
448.76888	160	
449.69105	274	
449.87797	728	1+
450.69928	154	
450.74794	158	
450.77635	124	
451.75744	180	1+
452.69486	122	
457.65030	132	
457.90360	862	1+
461.89117	138	
462.88118	538	1+
465.70391	156	
466.72389	124	
467.78213	130	
467.89057	1008	1+
469.77960	128	
470.71679	138	
485.89902	574	1+
487.89942	204	
491.80555	130	
491.84885	138	
494.25065	164	1+
504.11901	152	1+
505.12157	90	1+
509.85772	336	1+
END IONS

###FS:    #m/z: 336.94558 #charge 1+
###MS: 69
###MSMS: 71
BEGIN IONS
TITLE=Cmpd 53, +MS2(336.9456), 28.0-35.0eV, 1.5min #71
RTINSECONDS=90.9575
SCANS=69,71
PEPMASS=336.94558	63830
CHARGE=1+
85.14626	100	
138.99720	86	
182.86899	192	
201.41271	112	
205.98849	92	
211.94423	4258	1+
212.87907	1166	1+
213.93861	1812	1+
215.88664	266	
217.88553	178	
218.84353	84	
219.62687	80	
222.95310	84	
225.88173	76	
226.88114	112	
226.97313	122	
227.08306	82	
228.79159	80	
228.89359	294	
228.91480	76	
229.89551	174	
229.95404	4130	
230.88939	2094	1+
230.95756	126	
231.95021	1434	1+
232.01274	78	
233.89558	224	
233.95166	296	
234.82718	162	
235.89130	142	
235.90230	130	
237.07074	104	
238.86830	170	
239.24276	100	
239.83755	74	
241.84345	230	
241.95681	98	
242.92236	94	
243.65020	84	
243.96658	76	
244.04537	80	
244.84966	72	
244.95533	212	
245.08977	76	
246.03844	86	
246.40443	84	
246.90644	298	1+
246.97540	188	
247.96419	602	1+
248.07644	82	
248.80706	78	
248.89953	468	
249.38165	86	
249.96086	732	1+
249.98994	132	
250.87899	84	
250.94732	124	
250.99119	140	
251.06889	236	
251.83301	294	1+
252.83690	164	1+
252.90609	82	
252.97015	1864	1+
253.08541	102	
253.90509	582	1+
254.87605	84	
254.96553	1172	1+
255.07617	98	
255.90890	150	
256.26666	76	
256.85320	92	
257.84789	274	1+
257.90166	86	
257.91965	102	
257.93737	76	
259.15348	76	
259.87347	92	
261.83480	78	
263.88554	114	
264.89147	96	
265.09112	108	
266.86845	96	
267.84041	132	
268.38261	86	
268.84138	438	
269.79802	182	
269.84095	402	1+
270.94530	118	
270.97977	234	
271.10371	142	
271.78592	98	
271.91125	132	
272.39838	82	
272.81952	108	
272.84941	144	
272.92145	120	
272.97633	132	
274.85353	92	
274.86607	344	1+
274.91120	92	
275.04972	112	
276.85261	254	
277.83444	134	
277.86305	310	
278.83868	212	
279.77160	78	
279.83771	198	
280.78559	130	
281.49350	80	
282.85368	172	
282.87346	122	
283.02648	114	
285.84870	180	
286.84926	818	1+
289.96770	86	
290.88115	78	
291.86192	176	
291.96903	120	
292.52858	92	
292.85688	124	
292.89015	204	
293.10591	286	
293.98969	124	
294.00388	92	
294.86378	114	
296.81379	76	
297.17785	74	
298.10545	80	
298.79942	78	
299.87625	106	
303.81219	80	
304.73103	76	
304.83797	86	
304.94545	96	
305.86534	76	
306.87852	164	1+
307.45153	82	
307.81492	76	
309.87184	212	
310.88052	250	1+
312.81997	80	
316.81770	74	
316.97319	82	
317.85255	106	
318.85805	96	
319.72246	84	
319.88317	74	
319.92688	98	
321.12494	74	
322.08712	92	
322.24814	84	
322.88802	82	
323.95448	74	
324.91875	98	
326.88288	74	
327.05133	86	
328.88793	76	
329.81499	82	
329.87076	74	
331.24597	80	
332.89291	82	
333.39291	106	
334.33069	80	
334.49651	78	
336.11992	80	
337.39984	86	
337.99788	88	
338.82043	76	
339.81062	86	
END IONS

###FS:    #m/z: 359.96126 #charge 1+
###MS: 69
###MSMS: 72
BEGIN IONS
TITLE=Cmpd 54, +MS2(359.9613), 28.0-35.0eV, 1.6min #72
RTINSECONDS=91.7295
SCANS=69,72
PEPMASS=359.96126	49302
CHARGE=1+
51.74156	88	
76.41423	74	
93.96273	76	
132.15514	78	
161.45755	86	
183.91989	92	
186.93844	78	
189.86372	98	
194.44231	92	
197.09336	100	
199.07380	80	
204.40708	78	
207.94879	152	1+
208.92068	212	1+
209.94452	1058	
210.42320	92	
218.91048	78	
220.95438	150	
222.61949	86	
222.95213	928	1+
224.89647	118	
224.94932	768	1+
225.87622	88	
225.92230	122	
225.97336	118	
226.89188	142	
226.94766	4904	1+
227.93246	174	
228.94284	4512	1+
230.89013	88	
234.86518	198	
235.03566	74	
236.04470	136	
236.91796	82	
238.41179	78	
239.80366	138	
240.94173	706	1+
240.96324	1160	1+
241.08481	108	
241.83287	76	
241.90074	236	1+
242.01031	74	
242.18406	74	
242.85546	80	
244.95799	2036	1+
245.94117	144	
246.95289	2810	
250.94821	168	
250.96983	156	
251.07157	82	
251.97344	80	
252.95345	122	
253.08746	92	
255.51944	84	
255.89833	90	
257.80059	124	
257.91565	88	
258.83187	164	
258.93754	106	
259.79473	192	1+
260.11330	86	
260.83222	286	1+
260.96776	218	
262.94933	166	
264.92793	92	
264.96038	204	
265.85183	74	
265.97141	106	
266.39972	142	
266.81131	254	
267.13481	86	
267.38786	94	
267.81450	112	
267.97472	302	
268.96097	106	
269.83759	272	1+
269.96941	426	1+
270.39378	84	
271.78372	162	1+
272.43699	78	
272.84431	92	
273.02310	86	
273.96754	128	
275.97458	128	
276.37270	82	
276.86426	158	
277.43530	110	
277.81654	224	1+
277.86954	78	
278.84621	170	
278.87483	212	1+
279.79921	122	
279.92002	132	
279.96268	76	
280.79064	282	
280.83510	152	
281.39248	76	
281.79355	122	
282.79151	96	
282.98173	386	1+
283.10472	76	
283.80564	78	
283.98094	240	1+
284.82713	178	
284.87172	98	
285.65368	76	
286.06682	80	
286.42006	100	
287.41300	136	
287.81427	76	
288.93628	78	
290.79163	254	1+
290.83006	74	
291.66388	100	
291.92020	80	
293.32928	102	
294.00497	82	
294.85431	78	
295.00591	86	
295.80420	440	1+
295.89411	80	
296.92793	90	
297.89186	78	
297.93174	84	
297.95496	90	
298.80458	986	1+
298.92052	108	
299.81165	450	1+
300.06726	278	1+
302.42271	74	
302.86699	92	
302.90121	88	
308.44859	74	
309.15169	74	
309.44132	94	
309.79558	80	
312.13436	88	
312.81104	88	
312.86138	80	
314.81902	74	
315.05200	76	
316.03600	94	
316.81600	450	1+
318.87566	78	
318.89323	100	
322.92417	248	1+
323.01384	114	
323.24894	76	
324.64621	92	
328.32489	76	
329.87786	110	
330.16773	124	
330.88810	74	
333.37829	100	
333.77121	88	
335.02020	76	
336.94338	326	1+
338.14232	94	
338.83797	80	
338.88826	108	
339.81742	150	
339.93761	78	
340.43370	92	
340.94040	148	
341.85780	102	
342.86683	78	
343.76971	76	
346.93030	86	
352.88496	118	
354.70849	76	
355.86077	94	
355.94184	96	
357.33795	78	
357.76039	74	
359.14852	82	
361.34628	96	
362.76434	90	
END IONS

###FS:    #m/z: 322.93012 #charge 1+
###MS: 73
###MSMS: 74
BEGIN IONS
TITLE=Cmpd 55, +MS2(322.9301), 28.0-35.0eV, 1.6min #74
RTINSECONDS=95.4185
SCANS=73-74
PEPMASS=322.93012	3127674
CHARGE=1+
190.89749	68	
193.96164	94	
204.99908	90	
205.94965	238	
207.84448	102	
208.84868	70	
209.94352	126	
210.83124	92	
212.88073	134	
215.88842	102	
218.88332	86	
220.10594	88	
220.45025	100	
220.87395	190	1+
221.94553	212	
222.95369	472	1+
223.95827	314	1+
224.02079	104	
225.03916	84	
226.07168	114	
227.83453	68	
227.87366	78	
227.92923	124	
228.89247	166	
228.97582	72	
230.82677	78	
232.82620	130	
234.93240	100	
235.04377	88	
235.89055	188	1+
238.06299	74	
239.08053	170	
239.78918	156	
240.82174	74	
240.93994	3642	
240.96744	90	
240.99032	82	
241.89001	78	
241.94224	2658	
242.81848	92	
242.88929	142	
242.91778	80	
242.94182	7198	1+
243.82271	126	
243.88023	82	
244.81904	118	
244.94004	2198	1+
245.82290	68	
246.06519	80	
246.82665	146	
246.97216	384	1+
247.82397	74	
248.90199	74	
249.43996	92	
250.02397	92	
250.87487	74	
250.97190	68	
251.03249	82	
251.82846	106	1+
252.84702	86	
252.91181	80	
254.91329	72	
255.39583	104	
255.78597	86	
255.90825	70	
256.04964	72	
258.09724	74	
258.83258	86	
258.86312	82	
259.84184	74	
260.33883	78	
260.83188	128	
260.86411	88	
261.83575	102	
262.21469	80	
262.82848	338	1+
262.85532	84	
263.85957	70	
264.07270	78	
264.48396	68	
265.05858	110	
267.13559	88	
267.84252	220	1+
267.93431	70	
268.10299	98	
268.13770	72	
268.82709	68	
269.79742	106	
270.10917	82	
270.79469	88	
270.88509	246	1+
271.84611	272	1+
271.94486	98	
272.13717	78	
272.91751	84	
273.79251	200	
274.07085	88	
274.93766	84	
275.80793	264	1+
276.84373	156	
277.08169	70	
277.92216	82	
278.81954	102	
278.92407	86	
279.09015	654	1+
279.80875	74	
280.45856	82	
282.30358	70	
282.84434	70	
283.06753	134	
283.10891	80	
284.29169	296	1+
284.31754	90	
284.81388	92	
284.86445	74	
284.89271	84	
285.82592	84	
286.91072	146	
288.04523	110	
288.81086	74	
289.79132	96	
289.80657	124	
289.87234	92	
289.99521	82	
290.85520	100	
291.80270	72	
291.93877	102	
292.80183	232	1+
293.85960	70	
294.07837	70	
294.85296	134	
295.85021	82	
296.04644	74	
298.42813	76	
299.78493	316	1+
300.80989	220	1+
301.05984	76	
301.76990	126	
303.87638	100	
305.29944	72	
307.79684	126	
307.89089	74	
308.12554	70	
308.81461	74	
308.85021	228	1+
309.87908	270	1+
310.96600	80	
311.85580	120	
313.02217	82	
313.32423	74	
314.82268	106	
317.14584	70	
317.72577	74	
318.96776	70	
320.43216	92	
320.83335	96	
320.87361	94	
320.98620	70	
321.28137	72	
323.73760	72	
324.89746	120	
324.97862	78	
325.83771	86	
325.87632	84	
327.20239	74	
327.27168	102	
327.81063	154	
327.82879	72	
327.87987	72	
328.06045	90	
END IONS

###FS:    #m/z: 340.94063 #charge 1+
###MS: 73
###MSMS: 75
BEGIN IONS
TITLE=Cmpd 56, +MS2(340.9406), 28.0-35.0eV, 1.6min #75
RTINSECONDS=96.1905
SCANS=73,75
PEPMASS=340.94063	1115964
CHARGE=1+
192.92735	138	
196.88275	126	
197.93545	84	
204.97993	78	
208.94401	88	
209.93024	80	
212.87825	190	
213.87616	202	
213.93924	1456	1+
215.41636	84	
215.88615	498	1+
215.93773	306	
218.88236	112	
220.54526	74	
220.87497	122	
221.88754	120	
221.94771	76	
222.97705	86	
223.92246	100	
223.96016	118	
224.94439	74	
224.97470	144	
225.88154	84	
226.85375	198	1+
226.89582	122	
226.94314	102	
226.97178	84	
227.04399	76	
228.94079	144	
229.91875	78	
230.89039	264	
231.88955	554	1+
231.95024	1308	1+
232.90935	76	
233.12697	84	
233.94883	122	
235.89486	74	
236.89248	128	
239.84646	84	
240.84288	76	
241.94336	116	
242.83990	130	
242.94353	130	
243.82910	312	1+
245.44563	82	
245.98437	74	
246.90629	84	
246.97961	82	
248.90374	144	
249.00561	80	
249.96135	542	1+
250.90266	130	
251.84051	86	
251.95832	216	
254.78195	82	
254.80363	90	
254.96623	784	1+
255.07479	148	
255.13071	80	
256.83999	136	
256.85391	92	
256.91665	164	
256.96698	332	
257.87217	76	
258.63879	84	
258.84671	212	
258.96835	94	
259.85347	150	
259.95768	232	1+
260.34038	80	
260.83354	554	1+
260.85760	88	
261.09655	88	
261.85547	86	
261.90035	116	
263.87947	82	
264.96152	124	
266.99605	104	
267.06279	76	
267.13865	80	
267.45605	80	
267.85016	218	1+
268.83562	340	1+
268.95718	160	
270.38162	78	
270.84361	92	
272.93835	218	
272.97207	118	
274.85965	152	
274.89120	134	
274.97521	132	
275.81430	114	
275.86258	142	
276.85383	316	
276.87593	142	
277.07132	86	
277.86077	516	
277.96661	212	
278.84608	938	1+
279.90095	126	
280.03470	82	
280.93758	94	
281.04890	96	
282.87862	98	
283.79316	74	
287.02497	76	
287.82236	76	
287.88493	124	
289.80460	94	
293.86557	388	1+
294.12060	76	
295.21862	76	
295.40233	100	
295.99314	256	1+
297.01042	110	
297.82793	78	
297.97620	174	
298.84830	90	
299.84854	82	
299.88382	130	
300.44229	88	
300.87339	146	
301.77820	86	
301.86152	226	
302.17270	76	
302.85498	132	
302.87539	74	
302.92297	212	
303.94521	80	
304.00063	76	
304.40320	88	
304.81308	84	
304.82796	86	
304.88764	80	
305.80535	166	
306.90287	146	
307.79320	88	
308.05821	76	
310.42072	98	
310.81428	86	
311.88319	106	
311.89966	86	
311.92274	102	
312.09295	74	
317.16166	88	
319.86540	88	
319.94875	76	
321.76026	82	
322.87946	172	1+
323.82858	102	
324.77562	120	
326.88112	110	
327.16776	146	
327.81138	82	
327.83784	78	
328.88735	170	
329.41818	88	
329.61204	80	
329.87029	110	
330.16285	84	
331.81207	352	1+
338.04987	76	
338.76453	174	1+
338.80211	78	
340.80537	90	
341.06570	78	
342.90759	74	
344.74478	78	
END IONS

###FS:    #m/z: 363.95686 #charge 1+
###MS: 73
###MSMS: 76
BEGIN IONS
TITLE=Cmpd 57, +MS2(363.9569), 28.0-35.0eV, 1.7min #76
RTINSECONDS=96.963
SCANS=73,76
PEPMASS=363.95686	471528
CHARGE=1+
187.86587	78	
189.86331	234	
196.88670	250	
200.94631	92	
206.04472	92	
207.87347	200	
208.95423	94	
209.94501	1132	1+
210.88217	128	
212.87873	2124	1+
219.40697	78	
219.86528	106	
222.95172	444	1+
224.95043	700	1+
226.50998	120	
226.89846	148	
226.94727	7684	1+
227.13472	82	
228.60437	96	
228.89359	818	1+
228.94204	8026	1+
229.03223	84	
229.99905	86	
230.88949	2964	1+
231.84056	98	
231.90610	114	
232.05398	82	
232.88667	450	1+
234.88113	214	
235.38199	98	
237.42476	94	
238.84796	92	
238.98824	80	
239.42325	92	
239.79378	92	
240.83447	174	
240.94103	678	
240.96091	250	
241.94092	808	
242.82410	206	1+
242.90025	106	
242.94172	2038	
243.90690	170	
243.95875	278	
244.08171	100	
244.91751	122	
244.95798	4596	
245.93980	240	
246.95322	4166	1+
248.80106	118	
248.90163	734	1+
249.80636	118	
250.89437	178	
250.97059	176	1+
252.37472	90	
252.90701	468	1+
254.17481	86	
254.43104	100	
257.79716	136	
257.89976	86	
258.83170	268	1+
258.84618	134	
258.96863	214	1+
260.83362	260	
261.84027	118	
261.96716	448	1+
263.05842	110	
263.90756	106	
263.98538	80	
264.79579	128	
264.81246	382	1+
264.96197	234	
265.81251	376	1+
265.88437	94	
265.97909	84	
266.09574	94	
266.10683	82	
267.08856	108	
267.79021	172	
267.97252	592	
268.43079	96	
268.84026	90	
268.92992	80	
268.96504	788	1+
269.96955	662	1+
270.81180	80	
271.86353	256	1+
271.91478	194	1+
271.95647	78	
273.05738	90	
273.79641	78	
273.89502	84	
274.90702	86	
274.96398	98	
276.42177	78	
276.45446	80	
277.11208	102	
277.91571	82	
278.79904	228	
278.84351	502	1+
279.80044	122	
280.79200	470	1+
280.85329	190	1+
281.80872	110	
282.11042	78	
282.38221	78	
282.79427	274	
282.83363	116	
283.07159	84	
283.79016	114	
283.83202	80	
283.85267	136	
283.90893	92	
284.13655	82	
284.79250	100	
284.82314	336	1+
284.85813	126	
285.84480	310	1+
286.36183	80	
286.80875	130	
286.92511	98	
287.42903	154	
287.82696	86	
288.54568	84	
288.86871	296	1+
289.81137	100	
290.80043	78	
291.43958	90	
294.85828	130	
295.10041	90	
295.86062	214	
295.92286	220	
296.38040	94	
296.80502	256	
297.80760	122	
298.39190	80	
298.80380	1466	1+
300.00630	102	
300.80071	778	1+
300.85226	116	
301.81772	92	
301.86124	374	1+
303.80557	114	
303.85635	786	1+
304.82322	82	
305.94152	98	
306.21635	84	
306.87626	84	
306.89248	170	1+
308.56494	80	
308.82526	214	1+
309.03996	90	
309.86474	128	
309.91975	112	
310.81681	78	
310.87692	98	
311.50320	78	
312.09968	102	
312.87889	148	
313.76138	88	
314.82264	106	
315.82736	86	
316.81229	402	1+
316.86384	92	
317.76723	80	
318.88881	142	
319.87016	122	
320.81452	260	1+
320.97747	80	
321.81402	184	1+
321.86940	316	1+
322.38277	88	
323.82243	94	
323.88360	92	
327.45097	104	
327.87804	140	
330.72112	78	
330.88544	88	
337.12013	80	
337.94477	126	
339.82578	308	1+
340.93877	204	
341.14737	78	
344.18217	92	
349.76604	112	
353.89452	88	
357.79295	132	
361.80129	92	
365.90932	106	
366.38394	88	
END IONS

###FS:    #m/z: 322.93008 #charge 1+
###MS: 77
###MSMS: 78
BEGIN IONS
TITLE=Cmpd 58, +MS2(322.9301), 28.0-35.0eV, 1.7min #78
RTINSECONDS=100.638
SCANS=77-78
PEPMASS=322.93008	2961966
CHARGE=1+
55.40712	76	
74.55490	70	
75.32541	74	
186.87258	72	
201.04856	302	
205.94862	250	
205.97260	106	
206.93570	70	
207.97131	106	
209.92286	76	
210.43565	86	
212.87938	208	1+
213.92493	84	
214.90686	68	
216.90065	72	
219.05237	92	
219.95820	76	
219.99121	74	
220.02197	72	
220.87747	110	
222.95427	110	
223.95966	110	
225.88347	90	
225.95908	82	
227.79760	72	
228.91082	76	
228.92739	70	
229.85378	78	
232.84007	90	
232.89835	80	
233.90734	72	
234.39591	98	
235.94361	74	
237.05416	120	
237.07497	132	
237.36419	88	
238.94014	234	
239.08123	78	
240.78740	118	
240.82207	132	
240.94066	3558	
241.94216	2414	
242.94177	7524	1+
243.09243	94	
243.15996	70	
243.81862	174	
243.85160	68	
244.81708	140	
244.85330	190	
244.93894	2166	1+
245.82126	74	
246.98175	68	
247.39227	94	
247.45011	82	
247.97393	76	
248.47906	78	
248.84862	102	
248.85639	114	
248.87976	70	
249.85112	76	
250.83238	72	
250.94700	86	
252.97604	70	
256.39185	72	
256.80679	72	
256.84090	148	
256.89876	122	
257.19439	88	
257.79946	108	
257.93943	84	
258.04376	94	
258.83419	152	
259.83574	190	
260.33132	84	
260.83648	114	
261.83125	240	
261.97598	74	
262.04368	84	
262.83013	132	
263.03039	94	
263.07614	74	
263.85062	148	
264.84435	300	1+
265.08187	72	
265.35555	70	
265.36961	74	
265.95993	74	
266.10002	90	
266.88812	72	
266.98821	76	
267.13065	72	
267.79537	80	
267.87971	88	
268.35033	112	
268.90979	74	
268.95398	78	
271.77876	98	
271.81883	70	
273.00901	72	
273.18120	74	
273.79270	198	
274.84973	78	
275.80801	84	
276.81289	84	
276.84016	214	
277.07566	74	
278.83731	128	
278.92006	70	
279.09158	648	1+
279.92979	78	
281.79637	74	
282.32028	78	
282.80319	170	
282.86703	188	1+
283.84099	74	
284.29464	204	
284.82230	70	
285.43176	70	
285.96700	90	
286.92322	144	
287.79552	88	
288.48110	86	
289.85374	214	1+
293.43845	74	
293.85740	74	
294.81580	100	
295.03512	68	
296.85170	98	
299.86656	218	1+
299.90210	72	
300.52967	94	
300.80188	106	
301.23451	94	
301.82309	74	
303.94723	86	
305.86981	372	1+
306.79664	72	
307.11088	86	
307.17343	76	
307.79617	80	
308.79929	202	
311.83062	132	
311.88925	86	
311.91928	72	
312.86892	192	1+
312.95029	106	
316.28474	74	
316.76963	76	
316.83779	92	
317.85230	72	
319.86975	74	
320.08521	84	
320.82362	78	
321.42452	70	
323.21658	68	
323.76415	74	
323.88339	134	
324.89184	116	
325.90501	68	
326.16598	92	
END IONS

###FS:    #m/z: 340.94070 #charge 1+
###MS: 77
###MSMS: 79
BEGIN IONS
TITLE=Cmpd 59, +MS2(340.9407), 28.0-35.0eV, 1.7min #79
RTINSECONDS=101.411
SCANS=77,79
PEPMASS=340.94070	1074532
CHARGE=1+
187.86760	76	
187.92669	86	
190.94659	116	
192.92554	154	
200.86764	82	
207.87642	82	
208.10518	94	
210.93813	134	
213.88326	130	
213.93716	1890	1+
214.01517	76	
214.88520	212	
215.88676	174	
217.85924	132	
217.88252	196	
217.93726	114	
218.87454	100	
220.87531	110	
221.89163	92	
223.94849	130	
223.96380	150	
223.99948	102	
225.06656	80	
226.94221	104	
227.90511	90	
228.83898	256	1+
228.94013	146	
229.96112	120	
230.88830	426	1+
230.94426	90	
231.85261	102	
231.89192	270	1+
231.95067	1682	1+
233.90193	136	
233.94528	260	1+
234.90038	78	
235.89271	392	1+
236.85191	80	
238.89810	244	1+
240.83330	94	
241.83770	96	
241.94494	140	
242.83351	292	1+
244.95734	228	
245.96510	92	
246.85559	142	
246.94818	134	
246.98066	206	
248.89908	86	
248.95129	80	
248.97451	106	
249.04635	90	
249.90273	114	
249.96356	112	
250.94719	262	1+
250.96452	178	
251.07336	78	
251.11047	84	
254.96476	806	1+
255.08085	132	
255.88840	92	
256.80075	76	
256.85058	126	
256.88229	96	
256.90611	84	
256.96445	192	
257.36758	94	
257.80167	142	
257.85751	90	
258.27897	96	
258.44431	106	
258.84536	336	
259.06981	78	
259.85010	188	
259.89343	132	
259.96213	124	
260.84600	118	
260.93015	108	
261.87064	80	
262.11900	78	
262.84170	136	
262.96480	134	
264.07709	78	
264.86541	84	
265.14749	78	
266.85776	150	
268.78692	90	
268.84233	212	
270.83800	116	
272.86640	86	
272.92050	100	
273.44112	90	
273.79444	86	
273.93362	130	
274.81211	180	1+
274.84937	90	
274.89084	76	
274.97426	154	
275.13975	78	
275.78548	136	
275.86646	140	
276.83786	112	
276.85679	306	
276.90991	80	
277.86347	196	
278.84575	772	1+
278.99603	144	
279.88875	80	
279.93371	106	
280.91889	82	
281.39247	102	
281.85702	80	
282.91480	82	
284.78723	76	
284.83872	88	
284.86030	76	
285.93425	78	
286.86695	78	
288.83974	98	
289.78800	124	
289.88175	110	
290.79883	86	
292.05408	170	
292.80278	90	
292.87118	224	1+
292.97818	84	
293.82117	102	
295.38951	108	
295.42972	84	
295.97137	80	
296.14793	90	
296.85348	122	
298.86926	110	
298.99880	94	
299.05601	86	
299.20049	88	
299.43441	82	
299.84496	152	
299.89348	118	
300.85531	462	1+
301.85668	260	1+
302.17245	134	
302.86418	298	1+
303.81226	168	1+
304.94119	80	
306.41842	92	
307.80852	124	
308.26290	76	
309.81674	112	
310.71892	96	
310.87731	78	
311.88357	136	
312.80277	196	
313.37854	100	
313.87229	186	1+
315.84389	82	
315.91602	88	
321.83393	92	
325.12242	88	
330.54922	110	
330.81290	168	
334.87863	80	
334.95828	158	
338.87203	80	
339.88543	80	
343.06971	86	
344.85919	76	
344.90693	96	
345.76938	86	
END IONS

###FS:    #m/z: 363.95681 #charge 1+
###MS: 77
###MSMS: 80
BEGIN IONS
TITLE=Cmpd 60, +MS2(363.9568), 28.0-35.0eV, 1.7min #80
RTINSECONDS=102.183
SCANS=77,80
PEPMASS=363.95681	442582
CHARGE=1+
84.86115	90	
149.73616	84	
182.89214	104	
189.10148	84	
189.86240	468	1+
191.85658	228	1+
196.88748	126	
207.47835	114	
207.87144	90	
207.94843	124	
209.87433	504	1+
209.94481	794	1+
210.07066	90	
212.87772	1256	1+
214.89390	116	
215.96302	82	
218.89425	84	
221.94662	544	1+
222.95044	464	1+
222.97238	106	
223.40263	92	
224.94980	1074	1+
224.97280	180	
226.89777	94	
226.94710	7636	1+
226.98555	80	
227.13208	100	
228.09662	106	1+
228.89396	468	1+
228.94257	8430	1+
229.00537	82	
230.81815	98	
230.88902	2672	1+
232.88768	268	
234.87851	118	
234.93208	92	
238.89432	134	
238.94465	86	
240.82084	112	
240.93970	456	
240.96259	332	
241.83397	92	
241.93951	1790	1+
242.05239	86	
242.81778	198	1+
242.94207	1260	1+
242.96226	324	1+
244.79966	106	
244.93962	94	
244.95697	4696	1+
245.94141	424	
245.97567	116	
246.90488	172	
246.95259	4584	1+
247.34967	106	
247.84923	144	
248.80493	262	1+
248.89993	1006	
249.00169	82	
250.42990	92	
250.94369	166	
250.96864	304	1+
251.90899	84	
253.90662	236	
255.17619	102	
255.50774	82	
258.83570	136	
259.81578	138	
260.96936	514	
261.84014	86	
261.91910	106	
262.97047	98	
263.81137	300	1+
263.83229	112	
263.88275	158	
264.04607	116	
264.96383	132	
266.78670	84	
266.81399	270	
267.81398	148	
267.84378	200	1+
267.94599	96	
267.97320	884	1+
268.52523	86	
268.79121	116	
268.81732	234	
268.95726	174	
269.92974	84	
269.96756	660	1+
270.05680	84	
270.80904	126	
271.80506	116	
271.91619	212	
272.38035	92	
274.90493	80	
274.93759	128	
275.93071	120	
276.81146	106	
276.88546	86	
277.82221	154	
277.86206	150	
278.11462	84	
278.80042	110	
278.84793	84	
279.10255	142	
280.79038	1330	1+
281.10861	86	
281.85413	92	
282.88602	82	
282.94160	84	
283.98285	296	1+
284.82177	144	
285.84809	522	
286.41273	122	
286.88169	124	
288.37069	102	
288.42059	90	
290.86374	88	
291.86735	96	
293.11854	86	
294.93815	88	
295.92382	216	1+
296.80969	92	
296.84335	96	
297.11179	110	
297.80453	162	
297.85124	98	
298.80623	766	
299.80808	484	
299.86699	150	
300.94144	92	
301.81121	194	
301.85907	246	
302.86272	190	
303.80691	188	1+
303.85463	698	1+
303.94506	160	
305.84058	88	
307.84295	94	
307.87960	142	1+
308.86976	206	1+
309.92769	86	
311.11877	178	1+
311.13110	86	
311.85897	272	1+
311.88404	196	
313.59363	92	
314.81206	284	1+
316.12016	100	
317.81391	168	1+
317.84198	90	
317.86705	232	1+
320.14557	184	1+
320.80672	82	
320.82173	90	
321.56068	84	
321.81700	238	
321.86661	174	
322.82195	114	
322.92675	226	
322.98761	162	
323.01766	82	
323.07973	82	
323.37799	90	
324.81923	156	
324.87759	110	
324.89216	128	
325.72014	88	
326.87537	346	1+
327.94456	108	
328.32489	92	
329.75041	80	
329.87626	98	
330.09168	82	
331.87638	82	
332.40238	98	
332.75259	96	
334.79557	94	
336.13117	98	
336.94521	286	
337.83316	88	
337.91252	90	
340.93854	408	1+
343.20990	96	
345.06858	102	
347.26888	82	
350.79314	84	
352.88756	142	
358.78089	128	
368.83747	86	
END IONS

###FS:    #m/z: 322.92992 #charge 1+
###MS: 81
###MSMS: 82
BEGIN IONS
TITLE=Cmpd 61, +MS2(322.9299), 28.0-35.0eV, 1.8min #82
RTINSECONDS=105.843
SCANS=81-82
PEPMASS=322.92992	3183220
CHARGE=1+
82.90766	72	
86.12241	72	
95.66341	68	
186.99501	76	
187.86766	98	
192.11233	68	
194.88789	70	
195.95893	68	
197.93567	66	
197.96130	98	
199.89417	66	
201.04224	66	
205.01494	70	
205.94992	158	
205.97190	180	
206.04110	76	
209.88904	138	
209.92171	84	
209.94277	74	
214.98565	68	
215.88181	76	
216.01131	106	
218.39133	90	
218.42389	94	
221.05792	100	
222.95338	184	
223.96153	196	1+
225.87234	70	
226.15131	80	
226.84416	86	
226.92914	72	
227.89569	66	
227.93086	78	
233.03523	72	
233.93034	66	
233.98084	70	
235.03576	68	
235.43097	78	
236.01738	74	
236.83682	70	
237.05540	110	
238.79288	76	
238.88371	170	
238.94314	104	
238.98822	68	
239.06812	104	
239.08138	128	
239.78784	118	
240.08125	76	
240.79557	110	
240.82323	150	
240.84305	66	
240.86948	80	
240.94128	3094	
241.07723	72	
241.48714	94	
241.81874	332	1+
241.93970	10070	1+
242.94186	6752	1+
244.34254	86	
244.93995	1532	1+
245.83710	126	
246.97348	160	
247.39109	236	
248.19836	68	
248.84124	88	
248.86393	74	
248.99788	68	
250.33655	86	
250.97030	66	
251.81739	74	
251.92644	74	
252.07258	72	
254.83629	200	1+
255.78631	84	
256.89798	194	
257.91377	74	
258.83549	206	
260.83051	86	
261.15991	80	
261.82745	468	1+
261.84132	170	
262.83007	268	1+
262.84814	84	
263.80560	78	
263.97441	138	
264.97752	66	
266.82171	94	
266.85545	80	
267.15679	70	
267.80721	66	
268.85649	66	
268.90603	76	
269.79663	72	
269.85206	132	
273.81175	210	1+
275.07602	84	
276.80389	68	
276.84735	166	1+
277.81336	74	
278.84017	82	
278.91167	78	
279.09191	760	1+
279.79638	196	1+
281.09421	66	
282.79377	82	
282.84100	222	1+
283.07175	76	
283.85043	202	1+
284.06844	68	
284.29192	290	
284.79532	80	
286.05222	70	
286.38050	70	
287.07735	72	
287.16665	74	
287.51417	66	
288.83138	72	
289.00903	66	
289.08406	78	
290.90313	72	
291.28450	72	
291.78159	92	
291.87416	114	
291.97638	70	
292.18653	92	
292.81309	148	
292.88369	80	
294.00269	70	
296.85861	66	
297.78748	66	
297.90347	86	
297.94892	70	
299.77001	80	
300.37849	92	
300.75948	82	
302.24563	70	
302.84261	106	
303.84008	78	
304.26610	76	
304.87402	68	
305.88749	78	
306.11094	74	
306.39034	80	
307.10734	68	
307.80151	238	1+
307.88396	128	
308.87356	84	
311.87911	70	
312.82003	68	
313.79869	76	
313.90700	74	
314.81266	76	
314.83014	70	
315.00871	84	
315.85676	90	
318.80141	78	
318.82733	90	
319.76441	70	
321.78760	68	
321.82486	72	
322.82595	78	
323.88925	202	1+
325.07146	68	
327.20873	84	
327.77532	74	
END IONS

###FS:    #m/z: 340.94051 #charge 1+
###MS: 81
###MSMS: 83
BEGIN IONS
TITLE=Cmpd 62, +MS2(340.9405), 28.0-35.0eV, 1.8min #83
RTINSECONDS=106.615
SCANS=81,83
PEPMASS=340.94051	1166392
CHARGE=1+
71.08247	102	
164.99369	88	
192.91910	88	
193.93718	72	
198.93181	82	
199.88187	78	
203.93336	74	
204.89914	78	
206.99039	90	
208.87128	78	
208.96003	88	
210.93468	82	
211.03968	82	
211.06827	78	
211.93445	194	
211.95755	76	
212.87885	124	
213.87820	94	
213.94051	1010	1+
215.88493	256	1+
215.93741	390	
217.85961	122	
217.88347	140	
221.95139	80	
223.83051	90	
223.96031	94	
223.99941	74	
224.54190	72	
224.90826	74	
224.97647	76	
225.87858	196	1+
226.83107	74	
226.96289	72	
227.84007	162	1+
228.94001	100	
229.84332	186	1+
230.88746	486	1+
231.94928	1448	1+
233.39884	92	
233.91885	78	
233.94777	422	1+
235.86466	104	
235.89128	294	1+
239.42713	80	
241.84134	184	
241.90924	76	
241.94141	272	1+
242.07892	70	
242.84023	78	
243.82959	190	
243.88778	76	
244.02975	88	
244.16203	88	
245.41862	90	
246.97070	120	
247.43861	82	
248.90505	74	
249.96080	284	
250.89736	126	
251.06981	70	
251.96094	210	
252.38058	94	
252.97213	84	
253.83251	72	
253.96318	72	
254.12184	80	
254.78778	166	
254.88963	78	
254.90744	74	
254.96640	874	1+
255.38204	88	
255.83153	92	
255.91405	72	
256.91201	136	
256.96215	260	1+
257.24595	74	
258.84321	124	
258.89075	96	
258.96806	74	
259.56481	80	
259.85596	76	
259.90999	74	
260.83540	354	
261.83757	558	1+
262.89289	78	
263.01629	86	
264.86535	94	
264.90519	202	
265.86570	94	
266.03596	82	
266.84575	130	
266.88384	84	
267.13690	72	
267.65677	112	
268.83943	136	
269.82653	270	1+
269.85089	166	
272.45300	102	
272.82021	88	
272.93627	172	
272.97623	74	
273.80254	162	1+
273.91455	86	
274.86609	134	
274.90058	232	1+
274.93769	116	
275.04163	92	
275.40599	92	
275.86176	112	
275.95737	84	
275.97679	72	
276.85247	346	
277.86067	320	
277.92205	78	
277.96398	304	1+
278.19246	78	
278.84948	924	1+
279.51927	82	
279.91830	104	
280.85088	176	
281.05678	74	
281.90767	114	
282.92191	136	
283.04880	90	
283.86930	120	
284.95065	72	
285.92974	72	
287.79959	78	
290.87296	136	
291.86313	72	
294.85283	164	
294.86650	108	
295.87068	86	
296.86465	170	
298.00616	82	
298.81983	74	
298.85886	88	
299.05197	160	
301.26213	72	
301.86500	166	
302.94435	234	1+
303.85934	72	
303.92342	80	
304.92391	74	
305.80371	92	
305.88309	222	1+
307.88381	190	1+
308.44189	74	
308.78286	78	
309.38287	100	
311.80445	72	
311.86823	124	
318.18754	86	
318.40444	86	
319.92882	78	
323.87655	94	
324.85248	76	
324.90760	74	
325.04681	72	
328.18944	80	
328.97062	74	
330.81259	120	
333.73383	80	
337.97989	72	
339.99661	94	
340.02111	72	
340.66034	90	
341.78740	78	
343.91097	102	
345.05036	86	
345.77167	72	
END IONS

###FS:    #m/z: 363.95662 #charge 1+
###MS: 81
###MSMS: 84
BEGIN IONS
TITLE=Cmpd 63, +MS2(363.9566), 28.0-35.0eV, 1.8min #84
RTINSECONDS=107.387
SCANS=81,84
PEPMASS=363.95662	505330
CHARGE=1+
76.46261	76	
155.83431	94	
169.55751	88	
178.93996	82	
180.86694	84	
182.87548	88	
184.06832	80	
184.96371	100	
188.39638	104	
189.86150	280	1+
191.85799	108	
194.90146	78	
195.04060	80	
195.88257	304	1+
195.94853	130	
196.93842	92	
200.88492	82	
202.87571	76	
207.87859	424	1+
207.94677	138	
208.44705	76	
209.94468	1246	
210.88179	232	
211.88421	168	
212.87913	2202	1+
213.44045	84	
214.89236	326	
215.84572	82	
217.86723	78	
218.10461	78	
222.95386	358	1+
224.88832	114	
224.94958	1186	1+
225.55342	80	
226.42643	88	
226.88121	78	
226.94678	7318	1+
226.97261	218	
227.15712	142	1+
228.80332	96	
228.85636	80	
228.89309	322	
228.94210	8570	1+
230.01585	76	
230.88944	2656	1+
232.01467	98	
232.88610	546	
233.07608	100	
233.41394	114	
233.84536	78	
234.87986	352	1+
234.95453	82	
235.82262	108	
235.84952	76	
239.96053	432	1+
240.82250	132	
240.94064	684	
241.93987	2446	1+
242.94132	1598	1+
242.95951	694	1+
244.88488	130	
244.95811	3962	1+
245.94119	202	
246.47028	150	
246.80348	122	
246.90320	332	1+
246.95268	3834	1+
248.80202	448	1+
248.83884	132	
248.90064	978	1+
250.89851	116	
250.94914	112	
250.96961	112	
251.91669	140	
253.90806	468	1+
254.07286	78	
255.10496	122	
257.40968	122	
258.83215	306	1+
258.97165	376	1+
259.40280	76	
260.85393	78	
260.96837	518	1+
261.83270	130	
262.29421	106	
262.82671	208	1+
262.91427	134	
265.05947	92	
265.35751	94	
265.82032	108	
265.97405	82	
266.81262	614	1+
267.36147	82	
267.97518	772	1+
268.84223	82	
268.90434	114	
269.02045	100	
269.41112	182	
269.96832	722	1+
271.40671	80	
271.85708	116	
271.91770	318	
272.84449	90	
273.88413	90	
275.07029	88	
276.85782	100	
277.85982	124	
278.79943	88	
278.85034	106	
279.79077	680	1+
279.99998	102	
280.10650	82	
280.79131	484	1+
281.85500	100	
281.88934	370	1+
282.79191	228	
282.85138	206	1+
283.79569	132	
284.80135	78	
284.82681	226	
285.41720	90	
285.84629	538	1+
286.41456	104	
286.44094	90	
286.91705	110	
287.88903	80	
288.36204	92	
288.87170	108	
290.78816	166	
291.04564	78	
291.87218	340	1+
294.12245	110	
294.86074	106	
295.44582	110	
296.80997	246	1+
296.87356	110	
298.80434	928	1+
300.80546	500	1+
300.87449	76	
301.85992	356	1+
302.80717	122	
302.91424	88	
302.96106	80	
303.80682	136	
303.85538	720	
303.89110	90	
305.11908	84	
306.43774	80	
306.83332	80	
307.79979	76	
308.06726	84	
308.80333	90	
308.87148	124	
308.90892	100	
311.12631	86	
311.86566	82	
312.86777	112	
314.81696	82	
315.10458	78	
315.83912	106	
316.81044	284	1+
319.81781	200	1+
321.81680	234	
321.86576	138	
321.94387	84	
322.93431	110	
323.83353	92	
323.88975	166	1+
324.01363	94	
324.38299	76	
325.86647	302	1+
326.09274	78	
326.17243	82	
326.87027	254	1+
327.83333	88	
327.88954	124	
328.88061	192	1+
330.84148	78	
331.56803	88	
332.87711	80	
334.52331	94	
336.74529	236	1+
336.94437	110	
337.83396	126	
338.39797	92	
339.82696	120	
340.80066	90	
340.94065	436	1+
341.53528	84	
341.96903	82	
346.38381	96	
357.02020	80	
358.99735	76	
362.95765	124	
363.37025	88	
366.75272	118	
END IONS

###FS:    #m/z: 507.84571 #charge 1+
###MS: 85
###MSMS: 86
BEGIN IONS
TITLE=Cmpd 64, +MS2(507.8457), 28.2-35.2eV, 1.9min #86
RTINSECONDS=111.054
SCANS=85-86
PEPMASS=507.84571	208304
CHARGE=1+
196.01708	448	
209.94601	148	
212.88208	268	1+
213.88517	196	1+
224.97615	290	
232.89615	376	1+
236.88888	346	1+
243.90286	200	1+
248.11528	146	
251.88730	234	1+
258.87600	118	
260.88173	140	
265.08444	130	
266.09662	150	
266.16501	118	
266.89061	342	1+
266.91529	142	
271.06411	114	
272.85380	298	1+
273.38726	148	
274.84707	142	
274.91857	272	1+
278.83381	256	
279.88587	132	
282.38666	172	
285.85585	312	
286.96223	212	1+
287.85792	1006	1+
287.89651	116	
288.40606	116	
288.89577	142	
289.03831	130	
289.87833	526	1+
291.13639	178	
291.86713	220	
293.87375	1326	1+
294.12565	116	
294.85172	144	
296.85241	122	
297.84504	130	1+
297.90475	132	
298.80060	168	
300.80261	176	
300.84196	160	
300.86107	306	
301.38049	180	
301.84996	168	
302.86283	606	1+
302.94014	226	1+
303.86622	526	1+
305.86297	944	1+
306.12701	214	1+
306.88746	156	
307.89028	520	
308.14003	666	1+
308.87304	1854	1+
309.86520	158	
310.15489	728	1+
311.85338	136	
311.88497	1050	
312.88537	1248	1+
313.81809	230	
314.37255	156	
314.86530	1234	1+
316.91663	150	
318.82875	122	
319.86388	282	1+
321.35032	128	
321.88581	490	1+
323.36114	266	1+
323.87400	708	1+
325.90083	502	
326.81680	140	
326.88491	2786	1+
326.97481	156	
328.87054	352	1+
330.80951	400	1+
330.88035	194	
331.89184	140	
332.87488	584	1+
333.80160	140	
333.86678	122	
334.78371	276	1+
334.80850	122	
334.89593	170	
335.84252	124	
335.88499	136	
337.87706	238	1+
339.82659	128	
339.87741	294	1+
340.01691	124	
341.77718	246	1+
342.88479	130	
343.90840	180	1+
344.87515	132	
345.79281	146	
347.76993	482	1+
347.78906	256	1+
348.08083	114	
348.79339	162	1+
348.84208	150	
348.88791	318	1+
349.75317	448	1+
349.83893	126	
350.82328	138	
350.88348	696	1+
351.39281	124	
351.76540	124	
352.76892	142	
352.84252	432	1+
352.90907	292	1+
353.79042	154	
353.84674	366	1+
355.88895	118	
358.87369	248	1+
362.78161	128	
364.86699	260	1+
365.76923	122	
365.79102	148	
365.81239	130	
365.88475	144	
366.18790	132	
366.73830	284	1+
366.83571	432	1+
366.90045	198	1+
367.70491	424	1+
367.76498	290	
367.84004	356	1+
368.89553	194	
369.79818	130	
369.84315	322	1+
371.80405	142	
372.78462	188	
372.89231	188	1+
373.72320	116	
373.83070	242	
374.73760	234	1+
374.81037	114	
374.87480	130	
376.79824	134	
377.75773	126	
378.76197	266	1+
379.06938	188	1+
380.72385	160	
381.71887	146	
381.83734	416	1+
382.10868	120	
382.72216	124	
384.79189	168	1+
384.85126	704	1+
385.74049	174	1+
387.84956	186	
388.80568	156	
389.20065	164	
389.73564	118	
389.84970	158	
390.16230	130	1+
390.84272	440	
391.83867	294	
392.07772	122	
392.73063	192	
392.82845	628	1+
393.81235	214	1+
394.83819	140	
396.40851	118	
396.80841	130	1+
398.72785	246	
399.12390	124	
399.73319	138	
399.79419	144	
399.85352	320	1+
400.72807	124	
401.80282	120	
401.85834	910	1+
402.72905	138	
402.86581	790	1+
403.22691	126	
403.81119	138	
403.87400	458	1+
405.77781	284	1+
405.85987	342	
406.75943	336	1+
406.86264	186	
407.74400	242	
407.86741	1284	
407.90255	126	
408.06253	128	
408.85039	1242	1+
408.86562	808	
409.72583	426	1+
409.80467	132	
410.72963	250	1+
410.83713	656	
411.83537	744	1+
411.86247	426	1+
412.73131	224	
412.79113	164	
413.75268	118	
413.85468	120	
413.87305	218	
416.88626	192	
417.85625	374	1+
421.87850	272	
422.86929	134	
423.75293	270	1+
423.77413	696	1+
423.86295	638	1+
425.75496	254	
426.71255	130	
426.75554	154	
426.78945	128	
426.86267	1324	1+
427.73641	882	1+
428.09047	242	1+
428.84784	1096	1+
429.70411	220	
429.73618	174	
429.81947	180	
430.73842	146	
430.85434	236	
431.84335	174	
431.86648	1072	1+
432.69163	218	1+
433.85300	168	
435.71671	158	
435.85960	136	
439.68098	152	1+
439.89336	588	1+
441.87444	118	
444.68717	142	
444.87204	1782	1+
445.74234	266	1+
445.76614	290	1+
447.71208	518	1+
449.69229	192	
449.87772	240	1+
450.70257	130	
450.74354	180	
452.70893	174	
457.90482	530	1+
461.87678	616	1+
462.88089	548	1+
467.70181	268	1+
467.88847	1364	1+
470.72850	122	
481.77461	124	
485.89589	280	
486.90525	130	
487.89812	120	
END IONS

###FS:    #m/z: 336.94571 #charge 1+
###MS: 85
###MSMS: 87
BEGIN IONS
TITLE=Cmpd 65, +MS2(336.9457), 28.0-35.0eV, 1.9min #87
RTINSECONDS=111.826
SCANS=85,87
PEPMASS=336.94571	58770
CHARGE=1+
146.80407	74	
182.87060	78	
189.45113	88	
200.84484	70	
209.94149	124	
210.93274	72	
211.41977	92	
211.89787	68	
211.94475	3302	1+
212.87686	1484	1+
213.93953	996	1+
214.11358	86	
215.88840	216	
215.93942	254	
216.98023	80	
217.84351	66	
217.88551	312	1+
223.96091	126	
223.97929	196	1+
224.86091	188	1+
224.96898	74	
225.49069	76	
226.06428	86	
226.94586	94	
226.97559	106	
227.83298	80	
227.96059	72	
228.89467	324	1+
229.95574	2614	
230.02156	76	
230.69616	72	
230.88887	1676	1+
231.90542	134	
231.94968	1388	1+
232.82536	72	
232.84218	72	
233.60694	104	
233.89468	142	
233.94484	456	1+
234.82882	144	
235.00356	104	
235.89368	202	1+
236.81603	80	
237.84523	84	
239.84888	140	
239.98209	76	
241.83953	224	1+
242.80950	70	
243.97056	74	
244.90230	74	
246.97905	78	
247.96588	788	
248.89901	720	1+
249.07739	68	
249.82563	68	
249.85096	78	
249.95952	346	
250.83036	254	1+
250.94985	200	
251.07767	104	
251.87946	76	
251.94608	76	
251.96323	96	
252.07939	174	1+
252.97135	1780	
253.86331	70	
253.90293	336	1+
254.80966	80	
254.96531	796	1+
255.07395	72	
255.78620	76	
255.90840	66	
255.92393	76	
255.94774	82	
256.84814	150	
256.87959	92	
256.96665	204	
257.80032	180	
257.84940	148	
258.42862	92	
258.84841	492	1+
258.88266	68	
262.94983	182	
265.03345	74	
265.08636	114	
266.40467	72	
267.84243	94	
268.83953	832	1+
269.91183	68	
270.58362	68	
270.98293	308	
271.84392	262	1+
271.87978	90	
271.92035	148	
272.86906	72	
272.90157	72	
272.91773	76	
273.79556	142	
273.84270	136	
273.88126	68	
273.93460	68	
274.86546	146	
275.84605	82	
275.85551	988	1+
275.89325	78	
276.85743	764	1+
277.05912	72	
277.35560	78	
277.83552	142	
278.83629	218	
279.53959	88	
279.83693	114	
279.84933	306	1+
279.92377	138	
281.15171	76	
283.02175	168	1+
283.36953	70	
284.44722	106	
284.91342	78	
285.05641	88	
285.36336	76	
285.42338	86	
285.85113	132	
286.79023	76	
286.84979	740	1+
288.86770	72	
289.85489	78	
290.13509	84	
290.86476	68	
291.80248	72	
292.85325	84	
292.87335	134	
293.10866	164	
293.79866	72	
293.99829	70	
295.88975	180	1+
295.97248	66	
296.94294	74	
297.01485	78	
297.88927	76	
298.12445	74	
298.86931	76	
298.96075	88	
299.08612	70	
299.78614	144	
299.87422	78	
299.93573	84	
300.86938	118	
301.02784	92	
307.88189	152	
309.06993	78	
309.86682	176	
310.82349	66	
310.87025	140	
310.89216	88	
311.58986	66	
311.88269	72	
319.88087	82	
320.83447	226	1+
321.85368	98	
323.38648	70	
325.76682	70	
325.86411	70	
325.89540	80	
326.39866	74	
326.82035	80	
328.96173	78	
329.82443	80	
329.86841	208	1+
333.82578	94	
334.89446	72	
335.91507	92	
337.16105	82	
338.98247	72	
340.02580	70	
340.29536	72	
340.90494	80	
341.79639	78	
END IONS

###FS:    #m/z: 359.96158 #charge 1+
###MS: 85
###MSMS: 88
BEGIN IONS
TITLE=Cmpd 66, +MS2(359.9616), 28.0-35.0eV, 1.9min #88
RTINSECONDS=112.598
SCANS=85,88
PEPMASS=359.96158	43650
CHARGE=1+
111.73712	78	
185.92354	92	
207.94735	102	
208.88858	78	
209.08928	82	
209.94250	962	1+
210.89381	78	
214.90670	78	
217.92161	74	
220.96749	96	
222.06137	74	
222.88674	138	
222.95033	786	1+
224.94865	962	1+
224.97360	80	
225.92056	96	
226.94679	4684	1+
227.93017	112	
228.67463	90	1+
228.94259	5432	1+
229.07069	74	
230.90259	76	
231.85738	80	
233.96166	138	
234.93104	184	
235.90829	110	
235.97952	76	
237.09343	184	1+
237.55722	98	
239.83567	76	
239.90237	142	
240.06005	90	
240.89988	240	1+
240.94019	604	1+
240.96354	478	1+
242.36383	98	
242.95792	378	
242.97469	128	
243.94550	118	
244.95712	2340	1+
245.94046	78	
246.83074	74	
246.95296	2464	
247.03707	86	
247.80759	76	
248.80394	328	1+
248.91977	134	
249.86659	100	
250.91209	80	
250.94965	132	
250.96996	178	
251.04322	116	
252.95367	208	
256.54287	112	
257.08042	100	
258.10310	100	
258.41655	88	
258.44232	82	
258.97547	74	
259.85176	76	
259.90318	106	
260.02816	86	
260.83549	154	
260.94988	110	
260.97300	238	
261.96621	138	
262.94904	194	
263.06021	88	
263.84565	74	
264.82044	126	
264.96001	158	
265.78575	86	
265.82391	120	
265.97888	88	
266.81428	182	
267.91511	166	
267.97147	552	1+
268.84530	88	
269.09701	84	
269.86129	260	1+
269.96972	716	1+
270.08490	84	
270.88066	138	
271.00610	84	
271.84110	148	1+
271.88186	218	1+
272.06391	218	1+
273.96761	114	
274.86590	76	
275.79748	80	
275.84017	74	
276.18912	86	
276.85749	122	
276.87952	92	
277.81543	74	
278.09499	124	
278.83796	140	
278.85080	168	
279.10750	78	
279.84557	82	
280.79478	568	1+
280.86752	86	
281.85576	128	
281.89575	100	
281.98370	206	1+
284.82395	168	
284.86565	206	1+
285.11051	114	
285.95289	76	
285.97141	78	
286.41168	72	
288.86069	86	
290.78848	360	1+
291.10455	116	
291.81699	78	
291.83722	96	
292.43198	104	
292.85594	182	1+
293.11621	142	
294.83258	90	
295.85825	136	
295.88569	76	
296.80760	452	1+
298.80150	496	1+
300.36156	80	
301.80014	90	
302.00451	100	
302.81239	84	
302.88865	84	
304.08199	78	
304.75438	76	
304.94692	136	
305.39590	74	
306.81603	76	
306.84858	78	
307.74355	74	
308.13420	132	
308.82367	86	
309.64666	84	
309.79980	200	
312.65495	82	
312.91994	98	
313.53088	78	
314.85853	102	
316.82647	86	
317.81820	278	1+
318.37358	84	
318.93929	122	
320.14224	76	
320.28513	104	
321.65312	106	
321.85358	88	
324.04469	76	
324.25700	96	
324.78595	74	
329.87095	80	
330.16773	96	
330.81259	72	
330.87270	138	
332.43851	78	
334.95733	82	
336.02982	76	
336.52309	92	
336.95176	138	
340.05775	74	
340.93876	90	
350.40624	102	
350.90727	80	
356.77965	124	
358.20522	118	
358.77284	76	
358.89695	74	
359.68853	80	
361.71550	90	
363.33046	92	
364.82042	92	
END IONS

###FS:    #m/z: 507.84559 #charge 1+
###MS: 89
###MSMS: 90
BEGIN IONS
TITLE=Cmpd 67, +MS2(507.8456), 28.2-35.2eV, 2.0min #90
RTINSECONDS=116.291
SCANS=89-90
PEPMASS=507.84559	213446
CHARGE=1+
191.87158	136	
196.01487	612	1+
209.94245	230	
214.88860	130	
222.97151	122	
224.11905	202	
232.89803	440	1+
237.85909	128	
240.07806	160	
241.85371	164	
244.86855	156	
251.91208	150	
252.08040	128	
254.86922	224	1+
255.91180	164	
256.08894	130	
258.88575	150	
260.88101	230	
261.37965	158	
261.90695	188	
264.92540	146	
266.08376	160	
266.16646	402	
269.92865	126	
272.85281	382	1+
273.85561	244	1+
274.91361	210	1+
276.85663	130	
277.84245	140	
278.83674	164	
278.86168	160	
279.95111	166	1+
284.39833	170	
286.87033	174	
287.85238	1372	1+
288.39791	246	1+
288.82758	142	
289.03600	122	
289.84157	418	1+
289.88087	172	
290.86603	278	
290.92224	142	
291.87083	152	
291.89976	396	1+
292.90245	246	1+
293.34391	162	
293.82715	130	
293.87139	922	1+
294.12718	122	
294.85757	290	
296.85423	208	
297.84704	458	1+
298.85182	314	1+
302.86551	826	1+
303.79023	152	
303.86842	684	1+
304.39188	262	1+
305.81421	178	1+
305.86303	1346	1+
307.88878	440	
308.14048	318	
308.87345	1102	1+
309.15194	832	1+
309.78995	176	1+
310.15749	562	1+
310.40980	240	1+
311.88156	2784	1+
313.94601	132	
314.86118	1288	1+
315.81769	210	1+
316.91973	124	
318.85986	384	1+
322.85077	120	
322.88602	130	
323.87242	316	
324.86086	220	
325.77048	166	1+
325.82662	368	1+
325.88400	228	
326.88346	2678	1+
327.36046	196	1+
327.80914	378	1+
327.89646	178	
328.86191	164	
329.87646	128	
332.87180	522	1+
332.90052	142	
333.85530	224	1+
334.90150	166	
335.83960	166	
335.88251	178	
336.83059	270	1+
337.87855	248	
338.87232	200	1+
338.88971	210	
339.78431	250	1+
340.88998	220	1+
343.82084	194	1+
346.77320	500	1+
346.87994	348	1+
347.77519	432	1+
348.85520	138	
349.40424	212	1+
349.75460	212	
349.77538	212	1+
349.80451	174	
349.89796	126	
350.82603	250	1+
350.88844	512	1+
351.76114	312	1+
351.79007	126	
353.85252	388	1+
354.90475	134	
355.84218	132	
355.89202	252	
357.10118	154	
357.72220	150	
357.78528	176	
357.84850	168	1+
359.91452	224	1+
362.84243	126	
365.76948	210	
365.79061	182	
366.79355	166	
366.84229	148	
367.77906	166	
367.90965	170	
368.70461	424	1+
368.73617	134	
368.78213	146	
368.83985	126	
368.89695	358	1+
369.79967	258	1+
369.83517	490	1+
370.77894	132	
370.79901	166	1+
371.83900	168	
372.74492	318	1+
372.78306	138	
373.73699	306	1+
373.83582	136	
373.87790	320	1+
374.81121	238	1+
374.88186	264	1+
375.38528	196	1+
376.83524	202	1+
379.80470	134	
380.71809	154	
380.89535	152	
381.72128	136	
381.80670	142	
381.83662	240	
382.71593	124	
382.84006	144	
383.04300	144	
383.77460	258	1+
383.79159	338	1+
383.83921	136	
383.89326	150	
384.84920	1220	1+
385.83123	216	
387.72310	176	
387.81378	126	
388.73356	134	
389.19774	252	
390.18530	272	1+
390.20455	158	
390.78929	150	
390.84127	714	1+
391.79516	136	
392.82617	864	1+
392.86239	172	
393.78122	368	1+
393.89867	124	
398.73047	278	
398.75639	182	
399.12931	150	1+
399.73047	434	1+
399.85210	580	
399.90877	140	
402.86252	160	
403.81423	124	
403.87411	252	
404.85806	492	1+
405.74369	230	
405.77908	154	
405.85895	356	1+
407.74558	528	1+
407.86451	2372	1+
408.77078	124	
408.85283	666	
409.72432	212	
409.90225	138	
410.73468	130	
410.78174	258	1+
410.83915	884	
411.81607	232	
411.85729	266	
412.87233	210	
413.06753	198	
413.81292	272	1+
415.84203	140	
415.93883	138	1+
417.85783	192	
418.84660	222	1+
421.74045	218	1+
421.78021	188	
421.87360	248	
422.87588	146	
423.76949	262	
423.87542	328	
424.77208	262	
424.87102	242	
425.75707	744	1+
425.87711	128	
426.86078	804	1+
427.67695	148	1+
427.75229	686	1+
428.09168	128	
428.84602	2152	1+
428.88320	150	
429.70114	182	
429.73733	692	1+
430.74068	490	1+
430.88711	122	
431.86807	304	
432.68706	180	
432.86986	228	
433.85623	398	1+
435.71092	176	
438.89011	414	1+
439.89373	344	1+
441.88719	222	1+
443.76504	188	
443.88055	188	
444.87317	1994	1+
445.74403	512	1+
446.88779	218	
447.71298	636	1+
447.89510	138	
448.76424	142	
448.89124	122	
449.69582	666	1+
449.87728	460	
450.69792	370	1+
450.74786	354	1+
450.87942	278	
452.77480	254	1+
453.74701	132	
457.90333	566	1+
462.88640	442	1+
463.72980	132	
465.72283	224	1+
467.88825	1064	1+
469.71891	238	1+
469.89313	228	1+
485.89767	350	1+
487.68045	180	1+
489.71655	150	1+
509.85792	290	1+
END IONS

###FS:    #m/z: 336.94543 #charge 1+
###MS: 89
###MSMS: 91
BEGIN IONS
TITLE=Cmpd 68, +MS2(336.9454), 28.0-35.0eV, 2.0min #91
RTINSECONDS=117.063
SCANS=89,91
PEPMASS=336.94543	52370
CHARGE=1+
60.00593	76	
86.52178	80	
166.57913	70	
182.86901	202	
188.95652	84	
196.88806	142	
200.87799	144	
210.88431	120	
211.88810	86	
211.94474	3286	
212.42110	94	
212.87812	1028	1+
212.95119	80	
213.93961	1416	1+
214.87628	152	
215.88710	110	
215.93477	76	
216.88972	76	
218.37665	100	
218.87437	86	
222.39266	76	
222.81932	84	
224.97453	72	
225.00589	72	
225.79107	92	
226.98854	100	
228.85519	76	
228.89694	224	
229.95487	2692	1+
230.88902	1728	1+
231.94955	1706	1+
232.82663	128	
233.79849	74	
233.82691	76	
233.87450	128	
233.89611	152	
233.94648	264	
234.88226	154	
234.90019	80	
235.40873	80	
238.06657	94	
239.07002	76	
239.85385	138	
240.79510	70	
240.96089	86	
241.03333	78	
241.84662	106	
242.06586	78	
246.00196	78	
246.97703	152	
247.12202	82	
247.79185	196	1+
247.96609	888	1+
248.41294	84	
248.89897	638	1+
248.98701	256	1+
249.29465	78	
249.88641	80	
249.95741	514	1+
250.83540	108	
251.03469	74	
251.83812	128	
252.81980	98	
252.97064	2006	1+
253.11672	84	
253.84184	158	
253.85691	288	1+
253.90243	428	
253.93224	76	
254.08289	84	
254.96763	614	
255.01718	100	
255.84058	84	
255.89083	334	1+
255.90613	142	
255.95497	230	1+
256.08158	98	
256.99540	72	
258.84712	90	
259.85281	258	
259.95349	196	1+
260.70141	72	
262.83004	142	
263.90561	70	
263.98119	88	
264.56839	72	
264.80567	76	
264.86994	102	
265.34748	86	
265.83179	78	
267.83866	186	
268.83994	646	1+
268.85970	212	1+
269.84264	396	1+
270.91521	270	1+
270.98260	316	
271.46691	114	
271.91688	186	1+
272.44507	86	
273.58521	88	
274.84991	118	
275.95069	140	
276.13593	76	
276.85737	414	1+
277.10636	82	
277.35993	106	
277.39041	88	
278.05173	76	
278.83439	268	
279.79569	80	
279.83294	354	
279.85018	80	
280.79550	72	
280.85158	98	
280.91477	76	
282.85694	126	
282.96631	76	
285.84741	1070	1+
286.00458	74	
286.84951	806	1+
286.91494	88	
287.02925	86	
287.79961	134	
287.86986	122	
288.87258	128	
289.85807	120	
290.85511	116	
291.03738	74	
291.78760	78	
292.85163	242	1+
293.10267	82	
293.43666	76	
293.99912	116	
294.16898	82	
294.87762	170	1+
294.94044	98	
295.13192	72	
295.39634	82	
295.99129	84	
296.97656	74	
297.13341	82	
297.87951	166	
297.92130	72	
298.84984	76	
299.15387	86	
299.52982	88	
299.78774	110	
299.87362	164	
299.98046	76	
304.85622	122	
304.92983	78	
305.87684	80	
306.82869	102	
307.13873	86	
310.86559	112	
311.86532	72	
312.35114	70	
312.40551	74	
312.82253	74	
321.18841	70	
322.56372	78	
322.74402	76	
322.93174	78	
323.09738	98	
325.37248	100	
326.87595	90	
326.89582	104	
328.89023	80	
329.94653	90	
330.89765	78	
333.76946	88	
335.27191	80	
338.85213	100	
340.37917	88	
340.77533	96	
END IONS

###FS:    #m/z: 359.96147 #charge 1+
###MS: 89
###MSMS: 92
BEGIN IONS
TITLE=Cmpd 69, +MS2(359.9615), 28.0-35.0eV, 2.0min #92
RTINSECONDS=117.836
SCANS=89,92
PEPMASS=359.96147	41752
CHARGE=1+
57.30148	90	
157.22298	84	
166.34004	84	
178.93339	80	
184.87217	102	
192.93513	74	
196.88330	116	
204.00695	94	
207.97740	78	
208.95146	92	
209.94459	714	
213.89086	78	
214.89680	88	
222.95347	554	1+
223.39889	72	
223.88914	80	
224.95040	756	1+
224.97473	122	
225.97330	78	
226.94718	4984	1+
226.97480	230	1+
227.39752	76	
227.78593	116	
227.92441	74	
228.94136	4518	1+
229.83762	130	
230.45359	94	
230.89202	76	
233.85494	122	
234.89620	76	
235.79114	112	
235.84009	78	
236.49883	76	
236.87285	74	
238.02899	84	
240.82172	98	
240.94097	478	
240.96583	302	
241.90543	138	
241.94141	240	
242.96378	492	1+
243.90178	108	
244.67259	108	
244.89853	112	
244.95764	3172	
245.85686	106	
245.94278	284	
246.44311	92	
246.80886	114	
246.85955	74	
246.90352	94	
246.95344	2512	
247.08750	102	
247.80385	338	1+
248.37250	98	
250.08991	78	
250.83263	238	1+
250.95169	174	
250.96927	262	
252.95534	192	
253.08935	78	
253.92022	90	
255.01421	130	
255.92600	80	
257.08648	78	
258.84671	188	1+
258.97213	136	
259.05904	78	
259.86957	72	
260.87211	78	
260.96952	178	
262.95063	78	
264.03920	76	
264.41045	92	
264.43643	78	
264.81937	154	
266.15031	76	
266.81455	438	1+
267.40965	78	
267.85196	92	
267.93385	118	
267.97319	612	
268.06271	84	
269.97073	652	1+
271.85239	186	
273.92264	76	
274.42258	94	
275.96864	168	
276.81053	172	1+
276.84190	78	
278.79991	196	
278.84301	94	
279.83195	206	1+
280.79244	452	1+
280.82073	76	
281.05500	90	
281.92002	98	
281.96137	86	
282.79678	190	
283.83250	96	
283.98555	132	
284.61389	78	
284.82208	376	1+
285.82670	228	1+
285.84533	178	1+
285.93403	84	
286.88028	102	
287.18814	142	
287.86126	228	1+
287.89525	84	
288.83979	190	1+
290.31918	92	
291.79409	220	
291.88752	96	
292.89092	142	
294.13736	74	
294.87142	174	
295.02156	112	
295.09855	76	
295.76509	110	
296.34214	80	
296.81076	220	
297.80956	112	
298.80415	1072	1+
298.90550	92	
301.78674	82	
302.91185	76	
303.09386	84	
303.94717	72	
304.76962	84	
304.93715	72	
305.87033	108	
306.42632	76	
306.84408	76	
308.79257	116	
308.92301	84	
310.38161	74	
316.81573	144	
317.96207	72	
318.77050	86	
318.79445	80	
318.88008	84	
318.93303	146	
319.08389	80	
319.83013	74	
321.42014	86	
321.82393	204	1+
322.92771	302	
323.01805	308	
328.36712	104	
328.95503	84	
330.87470	76	
336.94769	114	
337.94821	138	
338.93766	92	
340.80231	142	
340.94681	144	
341.38133	94	
341.80690	80	
341.94399	76	
342.56223	72	
344.40995	100	
348.91365	132	
354.73585	80	
356.10431	92	
357.33209	156	
358.20028	134	
358.25297	76	
358.35289	86	
360.80476	74	
362.61920	78	
END IONS

###FS:    #m/z: 322.93015 #charge 1+
###MS: 93
###MSMS: 94
BEGIN IONS
TITLE=Cmpd 70, +MS2(322.9301), 28.0-35.0eV, 2.0min #94
RTINSECONDS=121.531
SCANS=93-94
PEPMASS=322.93015	3094694
CHARGE=1+
121.66363	80	
142.54350	102	
183.91970	72	
187.88600	70	
190.89933	76	
201.00856	84	
202.99285	88	
203.88243	170	
204.92361	92	
205.94589	94	
206.54549	96	
211.89885	76	
211.93096	70	
212.87649	134	
212.92072	68	
214.88485	74	
216.45215	72	
218.88444	78	
219.02858	72	
220.87317	132	
222.08505	84	
222.94590	134	
223.95991	366	1+
224.87132	70	
226.59839	94	
227.78482	68	
227.93304	74	
228.83363	254	1+
228.93316	70	
228.99643	80	
230.88894	106	
233.93010	86	
234.02988	84	
234.42967	98	
235.06577	72	
235.79667	78	
237.93795	70	
238.03056	84	
238.15772	92	
238.84040	88	
238.89206	122	
238.93822	328	
239.07197	132	
240.84202	132	
240.94059	2242	
240.96643	158	
240.98213	70	
241.05160	68	
241.94200	2090	
242.82112	118	
242.94182	6718	1+
243.82230	68	
243.88485	84	
244.81924	418	1+
244.94009	1032	1+
245.90727	68	
246.84047	136	
246.97353	94	
247.85227	82	
248.89901	70	
251.14357	72	
251.92362	132	
252.95060	76	
253.34854	146	
255.85507	70	
255.91156	334	1+
256.83803	70	
257.85442	76	
258.83151	390	
258.89023	112	
259.89748	70	
260.41431	100	
260.82786	460	1+
261.83071	394	1+
262.87900	134	1+
263.83917	108	
263.98556	72	
264.59005	78	
264.85621	68	
265.05977	74	
265.08606	116	
265.11779	84	
265.80782	76	
265.85722	104	
266.06431	78	
266.85353	102	
268.09117	124	
268.83574	160	1+
268.95995	70	
269.79766	110	
269.85804	92	
270.79775	130	
271.14548	112	
271.80283	96	
272.13736	68	
272.84640	90	
273.79306	206	
273.80810	94	
275.80574	104	
275.90356	78	
276.40981	86	
276.84563	86	
276.86463	78	
277.81831	94	
278.43212	98	
278.84229	158	
278.89336	92	
279.09156	816	1+
279.15994	78	
279.85795	84	
279.98577	72	
281.82103	82	
283.06460	104	
283.78803	108	
283.85523	88	
284.20723	78	
284.29344	320	1+
284.86418	78	
284.90085	88	
286.13800	70	
289.79295	118	
290.40526	68	
290.75872	68	
290.79251	86	
290.81309	90	
290.85643	404	1+
291.77332	68	
291.80040	68	
292.04972	86	
292.06691	74	
293.43874	72	
293.80751	126	
293.86993	98	
298.40240	90	
298.87567	90	
299.14334	68	
299.85969	124	
302.86783	80	
303.04659	72	
303.72445	80	
305.81025	76	
306.79680	178	1+
306.87404	76	
307.89471	96	
308.01530	86	
308.03664	82	
308.42495	86	
308.74843	74	
308.92522	74	
310.79901	124	
311.85693	70	
311.91317	72	
312.79991	130	
317.03225	68	
317.76933	86	
317.88966	70	
318.44379	82	
320.75985	70	
321.10064	70	
322.98904	86	
323.81497	84	
326.28331	72	
327.62650	98	
327.88102	122	
END IONS

###FS:    #m/z: 340.94078 #charge 1+
###MS: 93
###MSMS: 95
BEGIN IONS
TITLE=Cmpd 71, +MS2(340.9408), 28.0-35.0eV, 2.1min #95
RTINSECONDS=122.303
SCANS=93,95
PEPMASS=340.94078	1096086
CHARGE=1+
90.36127	74	
183.87154	92	
191.93550	74	
195.88692	74	
197.92005	74	
204.94826	84	
205.97424	80	
206.55461	86	
206.82441	72	
208.95811	118	
210.51552	78	
210.90244	76	
211.93635	82	
212.83465	146	
212.87975	394	1+
212.90095	82	
213.93905	826	
214.87772	72	
214.89575	74	
215.88969	98	
215.93657	212	
216.89435	74	
217.42692	112	
217.88179	126	
218.88348	82	
219.41580	72	
221.01038	76	
223.95743	168	
223.97324	86	
224.93583	74	
226.86461	76	
226.94731	122	
227.89463	186	1+
227.95344	88	
228.84789	128	
228.94415	188	1+
230.86008	92	
230.89125	110	
231.88817	132	
231.95045	1386	1+
232.57614	84	
233.83433	72	
233.89919	114	
234.95696	88	
235.89287	166	
235.94544	192	
238.90097	82	
238.98297	86	
239.86050	92	
240.84421	212	
240.88073	76	
241.84368	172	
242.84635	102	
242.92065	86	
243.10510	122	
243.83154	240	
243.93740	84	
245.44401	74	
246.83773	214	
246.85354	76	
246.90015	74	
246.97449	202	
248.89563	340	1+
249.95967	202	
249.98308	82	
250.96901	116	
250.99169	108	
251.95784	354	1+
253.13048	78	
254.91469	246	1+
254.96551	878	1+
256.84942	258	1+
256.89488	156	
257.98446	74	
258.01040	92	
258.84762	482	1+
259.95661	290	1+
259.98640	84	
260.83658	734	1+
260.93172	100	
261.78971	112	
261.84051	504	1+
261.90996	72	
262.00983	80	
262.93079	132	
263.85554	96	
263.88344	96	
264.01472	168	1+
266.86202	94	
267.41793	84	
267.43782	82	
267.87072	80	
267.99635	86	
268.84560	78	
269.34892	74	
269.84824	76	
272.93381	344	1+
272.98028	84	
273.87983	82	
274.82751	92	
274.86100	162	
275.79006	112	
275.86626	114	
276.85722	1110	1+
277.06743	76	
277.89148	84	
277.96759	166	
278.01020	96	
278.84474	884	1+
278.91965	100	
279.96333	116	
280.10660	74	
280.85609	116	
281.08995	100	
284.85754	74	
284.88642	82	
285.80310	84	
285.84254	76	
287.34987	90	
287.91611	94	
288.88170	80	
290.49497	80	
290.85826	188	
291.91556	104	
293.88477	74	
294.85034	120	
296.86122	80	
297.01696	162	
299.05826	90	
299.78844	92	
299.86151	92	
299.87946	136	
300.33779	88	
300.85473	360	1+
300.89553	76	
302.94933	150	
305.91572	80	
307.08095	72	
308.80057	240	1+
308.87777	74	
309.87595	72	
310.11342	78	
310.87941	146	
312.90677	80	
313.72193	72	
314.98489	104	
316.86169	78	
317.15698	84	
318.59938	100	
318.88481	78	
320.80596	78	
321.80068	74	
321.85800	72	
324.95644	78	
326.82463	88	
326.92696	92	
327.28449	114	
330.32601	106	
330.39516	72	
330.81349	108	
331.81382	74	
338.87215	76	
338.90138	78	
340.35425	74	
341.73987	84	
342.04871	80	
342.87796	82	
345.28070	78	
345.77052	142	
END IONS

###FS:    #m/z: 363.95684 #charge 1+
###MS: 93
###MSMS: 96
BEGIN IONS
TITLE=Cmpd 72, +MS2(363.9568), 28.0-35.0eV, 2.1min #96
RTINSECONDS=123.076
SCANS=93,96
PEPMASS=363.95684	475154
CHARGE=1+
46.51892	108	
166.86618	78	
177.93447	100	
187.93596	142	
189.86136	284	
190.86763	142	
191.85628	384	1+
193.85720	84	
197.48655	114	
197.88791	94	
199.54221	92	
201.83976	86	
203.41988	94	
207.95098	148	
209.94311	1334	
210.88427	328	
212.87911	1872	
213.85101	100	
217.05256	88	
221.01209	78	
221.89473	78	
222.95235	436	1+
224.88821	362	1+
224.94917	668	1+
225.88624	228	1+
225.97204	78	
226.94755	7974	1+
227.11458	94	
227.83647	82	
227.88361	90	
227.93242	286	
228.89411	194	
228.94231	9478	1+
229.18947	78	
229.84078	178	1+
229.89484	186	
230.86323	90	
230.88964	2940	1+
231.80539	84	
232.88677	192	
232.93371	100	
234.87871	232	
234.96793	102	
238.49687	82	
240.82190	200	1+
240.94001	1256	1+
240.96162	186	
241.96535	160	
242.81609	116	
242.86521	84	
242.94094	912	1+
242.96051	444	1+
243.82832	84	
244.58834	104	
244.81910	80	
244.95716	4422	1+
245.94385	252	
246.90440	238	
246.95279	4604	1+
247.51784	88	
248.80655	156	
248.89990	1156	1+
249.80867	84	
250.89366	302	
250.94681	142	
250.97448	150	
251.06937	102	
251.91351	148	
252.00639	92	
254.83474	136	
255.95354	78	
257.81368	90	
258.44233	90	
258.84861	140	
259.93713	108	
260.83082	136	
260.96711	426	1+
261.83172	172	
261.90049	78	
262.09719	86	
262.13514	78	
262.82349	426	1+
263.80560	80	
264.96643	294	1+
265.08641	142	
265.89298	80	
266.47366	102	
266.78956	80	
266.81088	214	
267.80532	96	
267.87623	90	
267.97219	780	1+
268.90979	80	
268.96340	670	1+
269.78381	122	
269.96713	554	1+
271.90769	222	1+
272.90638	136	1+
274.35329	78	
274.85627	90	
274.92969	82	
276.81184	86	
276.85531	250	1+
277.82185	164	
278.79959	282	1+
278.84269	122	
279.38566	96	
279.61372	92	
280.79107	594	1+
280.88209	78	
283.78504	80	
283.84932	206	
284.82579	212	
284.85064	88	
284.89131	78	
285.84604	288	
285.93367	102	
286.81088	106	
287.88144	138	
289.91137	96	
290.85383	90	
291.03108	90	
291.10490	200	1+
291.78653	100	
291.82326	82	
292.39650	102	
293.85114	82	
296.81136	270	
296.88021	96	
296.89571	86	
297.80644	152	
298.80342	584	1+
299.35561	84	
299.86575	86	
300.80131	290	
301.80325	170	
301.86306	116	
302.80761	106	
302.86038	212	
303.80723	308	1+
303.85860	908	1+
303.90842	88	
304.88121	84	
307.09423	232	1+
307.88129	84	
310.39454	98	
310.87406	104	
310.99754	274	1+
312.85710	92	
312.88200	124	
312.92869	78	
313.35433	96	
316.81329	120	
319.04848	78	
319.81479	86	
321.38433	86	
321.86652	154	
322.83010	80	
322.87409	194	1+
322.92695	252	1+
324.05237	78	
324.79696	140	
326.87129	548	1+
328.89981	92	
333.00735	88	
333.86817	126	
335.87349	78	
336.94492	160	
342.33238	82	
349.89116	94	
350.37393	96	
350.91320	124	
351.77594	110	
352.78449	184	
353.76554	82	
354.71518	82	
357.77651	102	
358.77258	96	
359.72538	78	
361.88761	92	
362.36683	86	
362.71302	230	1+
362.84855	96	
363.34477	88	
364.73585	78	
366.07675	78	
367.79106	88	
END IONS

###FS:    #m/z: 322.93023 #charge 1+
###MS: 97
###MSMS: 98
BEGIN IONS
TITLE=Cmpd 73, +MS2(322.9302), 28.0-35.0eV, 2.1min #98
RTINSECONDS=126.749
SCANS=97-98
PEPMASS=322.93023	3281450
CHARGE=1+
189.86311	116	
192.06937	74	
196.88355	70	
197.96310	84	
198.41773	72	
198.89546	66	
199.88710	72	
200.87791	76	
201.04443	204	
206.97130	86	
209.94375	116	
212.42094	70	
213.69358	72	
214.13536	78	
217.12119	92	
218.84636	92	
219.96562	80	
220.05678	78	
222.95229	116	
223.95621	108	
226.87026	76	
227.93012	138	
227.94404	74	
228.85293	186	
229.78146	72	
232.83169	142	
234.86792	72	
235.14658	84	
235.86549	90	
235.88342	88	
236.86890	72	
238.93964	252	
239.42523	98	
240.78543	68	
240.94073	3260	
241.06218	78	
241.27537	80	
241.94247	1886	
242.81966	136	
242.94209	5818	1+
243.82246	130	
243.83599	138	
243.85337	76	
244.82057	74	
244.85375	70	
244.93925	1548	1+
245.15097	80	
246.41607	80	
246.84995	88	
246.97509	146	
247.02724	74	
247.10871	70	
247.29395	78	
247.46103	68	
247.86770	80	
248.84827	78	
249.05625	70	
249.43414	78	
249.91123	80	
251.80920	74	
252.82468	74	
253.10691	74	
253.35286	78	
254.78392	74	
254.80953	66	
255.87076	72	
255.93197	70	
256.00656	102	
256.03177	90	
256.81640	84	
256.89592	124	
257.79601	142	
257.90169	74	
258.09509	82	
258.83196	318	1+
258.89774	146	
258.97364	70	
259.07075	66	
259.34213	214	1+
259.87737	66	
260.83682	142	
261.83274	224	
262.82832	222	
262.97062	100	
264.84005	130	
264.99570	102	
265.08174	74	
265.84537	204	1+
265.92004	66	
266.41462	78	
266.91406	86	
267.89600	74	
270.08891	76	
270.12953	84	
271.88598	78	
272.34808	88	
272.44533	88	
272.79183	70	
272.84586	70	
275.06222	68	
275.80104	92	
275.90784	72	
276.10969	72	
277.83823	70	
278.88124	74	
279.09043	954	1+
279.23612	82	
279.80270	68	
279.92719	78	
280.84206	116	
281.05890	148	
282.03963	74	
282.18382	70	
282.86556	74	
282.91259	72	
283.06744	212	
283.35415	94	
283.96781	142	
284.29208	336	
284.88035	78	
285.78043	82	
286.04609	66	
286.89808	78	
286.91995	108	
287.79317	72	
287.82452	66	
287.88406	130	
290.84465	66	
292.85773	212	1+
295.85401	376	1+
296.80851	138	
296.85573	250	1+
299.42351	90	
299.78160	222	
300.95980	80	
302.34143	90	
302.86280	66	
303.81229	82	
306.19694	88	
307.79887	114	
307.82137	80	
307.89156	126	
309.81496	76	
310.74507	78	
310.88788	68	
311.79595	68	
312.52024	66	
312.79993	76	
312.85913	72	
313.87407	72	
315.78961	70	
316.88162	216	1+
317.59007	82	
321.80496	152	1+
322.19119	72	
322.99125	154	
323.23877	84	
324.89243	150	
325.18884	68	
325.88659	102	
326.75191	68	
END IONS

###FS:    #m/z: 340.94073 #charge 1+
###MS: 97
###MSMS: 99
BEGIN IONS
TITLE=Cmpd 74, +MS2(340.9407), 28.0-35.0eV, 2.2min #99
RTINSECONDS=127.522
SCANS=97,99
PEPMASS=340.94073	1197530
CHARGE=1+
77.21185	72	
105.37895	72	
169.51616	72	
189.86203	82	
191.95400	72	
192.00670	74	
192.92475	124	
193.44360	112	
197.88472	168	
199.86285	72	
200.02274	80	
206.96225	74	
212.87849	128	
213.87827	116	
213.93627	1320	1+
214.18324	72	
214.88512	180	
215.88672	310	
217.87680	306	1+
221.89651	100	
223.52365	84	
223.83474	118	
223.96180	104	
224.97537	134	
228.94408	108	
229.83078	126	
229.85366	70	
230.83593	78	
230.88587	526	1+
230.93866	74	
231.88626	364	1+
231.94957	1542	1+
232.89535	380	1+
233.89748	322	1+
233.95056	196	
234.09497	98	
234.41308	78	
235.86831	132	
235.89450	128	
236.83505	80	
237.06375	92	
238.83213	250	1+
238.88577	88	
239.44981	104	
239.84899	72	
239.90517	142	
239.99338	144	
240.23335	90	
241.84204	442	1+
241.89185	170	
241.94156	80	
242.83485	124	
244.89956	120	
244.95786	130	
245.82818	160	
246.06839	158	
246.39493	76	
247.97605	148	
248.04948	78	
248.82735	70	
249.90102	540	1+
249.95894	674	1+
250.03951	90	
250.97025	114	
251.92524	72	
254.90097	134	
254.96638	466	1+
255.07713	102	
255.44475	80	
256.53909	88	
256.84678	118	
256.91274	90	
256.96120	162	
257.79961	70	
258.84454	230	
258.95984	72	
259.85486	146	
259.95417	234	
260.83889	368	1+
262.96883	72	
263.84387	76	
264.86468	218	
265.01557	72	
266.46872	88	
266.84568	80	
266.86729	80	
266.88954	240	1+
267.13658	96	
267.79746	92	
267.84369	118	
268.84293	316	1+
270.83506	132	
270.90908	98	
271.79699	72	
271.84764	84	
272.85059	316	1+
272.93124	242	
272.97730	152	
273.47371	92	
273.76236	72	
273.79293	84	
273.92255	132	
274.97415	70	
275.80373	130	
276.08290	90	
276.56690	116	
276.83431	70	
276.85522	590	1+
276.92432	82	
276.99658	88	
278.84644	940	1+
278.91363	72	
279.92847	342	1+
280.02841	78	
280.84842	238	1+
280.91471	72	
281.89533	80	
282.05626	78	
282.08079	74	
282.91744	116	
283.78314	90	
284.92795	88	
285.85294	88	
286.42226	80	
286.43643	76	
286.87968	72	
286.92717	108	
287.06662	82	
287.42604	100	
287.88484	98	
290.84133	72	
292.06489	76	
293.04963	76	
293.59864	80	
296.86214	182	
297.43810	84	
298.38341	92	
298.77201	72	
298.88530	132	
299.05645	78	
299.87397	100	
299.92192	72	
300.43584	90	
300.85869	274	1+
300.94688	84	
301.00882	78	
301.80571	74	
302.92287	72	
304.08613	88	
304.92516	112	
306.92598	80	
307.44444	84	
307.79095	108	
309.82146	94	
310.81028	72	
312.81808	72	
313.87500	120	
317.84166	78	
319.95744	96	
321.88040	82	
322.83913	78	
324.00935	88	
324.88093	78	
325.85755	76	
328.03586	94	
328.66314	72	
328.83012	80	
330.81928	100	
333.81419	80	
333.93987	80	
338.86512	82	
END IONS

###FS:    #m/z: 363.95683 #charge 1+
###MS: 97
###MSMS: 100
BEGIN IONS
TITLE=Cmpd 75, +MS2(363.9568), 28.0-35.0eV, 2.2min #100
RTINSECONDS=128.302
SCANS=97,100
PEPMASS=363.95683	513928
CHARGE=1+
111.13174	92	
153.77013	84	
187.87239	158	
187.88624	86	
189.86142	676	1+
191.85987	376	
196.88268	114	
203.93513	140	
206.41140	94	
207.87317	246	
207.94924	138	
208.88242	106	
209.94266	1356	1+
210.88390	250	
211.91633	88	
212.87886	1904	1+
215.97383	94	
222.95268	124	
223.42276	90	
223.95019	82	
224.95106	704	
224.97396	122	
225.95952	334	
226.88635	280	1+
226.94736	10614	1+
226.97001	204	
227.67525	84	
228.89201	780	1+
228.94214	11420	1+
229.05517	100	1+
230.89055	2456	
231.11711	82	
231.94395	168	
232.88346	280	1+
232.90567	246	1+
233.81622	206	1+
235.92121	94	
238.06663	88	
238.94043	122	
238.99579	98	
240.82170	188	
240.83387	188	
240.94147	532	
240.96058	464	1+
241.83657	80	
241.92199	108	
241.94180	572	
242.82726	128	
242.94152	1818	1+
242.96280	706	1+
243.82442	128	
244.49628	82	
244.81740	94	
244.93937	474	
244.95745	5708	1+
245.94208	326	
246.43924	96	
246.90336	344	
246.95300	5560	1+
247.06624	124	
248.03945	174	1+
248.13073	84	
248.80533	432	1+
248.84399	156	
248.90148	700	1+
250.90029	422	1+
250.97201	150	
251.92822	96	
252.79438	156	
252.89200	84	
253.90435	290	
253.92093	134	
254.81066	138	
256.14182	116	
257.91190	124	
258.06964	82	
258.84050	210	1+
259.97188	164	
260.83175	122	
260.90505	134	
260.97058	288	
261.83057	78	
261.93223	94	
261.95423	86	
262.83276	130	
263.98126	90	
264.95346	84	
265.08635	96	
265.90590	94	
266.81399	576	
266.84952	202	1+
267.97210	808	1+
268.79954	80	
268.84043	104	
268.96002	108	
269.92182	148	
269.96913	1148	1+
270.96148	96	
271.91202	226	1+
275.80178	204	1+
276.87053	116	
276.99776	88	
277.15711	88	
278.80245	376	
278.84081	178	
279.02458	80	
279.10045	182	
279.84245	150	
280.10778	212	
280.42735	108	
280.79132	252	
281.11995	130	
281.79015	678	1+
282.31613	114	
282.98311	80	
283.09646	80	
283.85291	356	1+
283.91310	100	
284.82500	92	
285.78921	130	
285.82576	82	
285.84839	566	1+
288.16612	84	
289.08716	80	
289.87451	152	
291.10400	262	1+
291.85452	86	
292.86502	134	
293.87812	92	
294.39870	102	
296.80774	244	
297.80083	966	1+
297.86171	80	
298.41609	150	
298.80324	852	1+
299.87530	152	
300.37435	94	
301.80321	518	1+
301.86478	320	1+
302.90355	194	
303.80796	386	1+
303.85489	752	1+
306.45045	92	
306.48426	90	
306.94517	94	
307.45305	88	
307.84378	84	
308.10091	90	
308.76355	84	
309.89522	90	
310.94462	80	
312.85992	104	
313.83133	94	
315.31771	154	
315.89452	100	
316.81377	304	1+
320.93480	82	
321.82234	118	
321.90987	112	
321.98567	86	
322.15467	266	1+
322.86800	84	
322.92978	184	
322.98923	78	
324.23517	84	
326.88095	164	
328.20710	80	
328.89944	78	
332.87488	78	
333.32081	102	
333.93537	100	
334.82697	86	
335.04934	90	
335.88381	80	
336.94440	102	
337.00860	134	
337.82754	122	
337.87496	184	1+
339.08257	90	
339.82583	150	
340.94041	418	
342.86214	86	
343.92893	112	
352.81449	96	
354.84959	90	
355.80689	256	1+
359.92827	82	
361.87698	80	
366.99463	154	
367.73677	90	
END IONS

###FS:    #m/z: 322.93023 #charge 1+
###MS: 101
###MSMS: 102
BEGIN IONS
TITLE=Cmpd 76, +MS2(322.9302), 28.0-35.0eV, 2.2min #102
RTINSECONDS=131.969
SCANS=101-102
PEPMASS=322.93023	4153848
CHARGE=1+
52.93277	72	
98.38754	68	
189.91447	72	
191.85222	68	
192.08157	92	
192.89256	68	
193.89152	68	
197.02607	74	
197.86977	80	
200.88633	226	1+
201.04844	80	
202.00550	70	
205.89653	88	
205.95683	116	
207.94755	68	
207.97315	96	
209.94070	80	
214.88167	66	
215.87288	90	
215.98436	72	
221.89648	90	
222.95108	150	
223.07650	68	
223.95928	132	
224.40565	68	
224.95077	72	
225.95450	118	
227.85666	68	
227.92791	286	1+
227.95353	68	
228.89407	72	
228.92995	206	1+
232.88337	76	
233.09118	72	
234.37928	74	
234.95280	76	
235.88748	74	
236.38897	100	
236.90492	82	
237.11091	72	
237.93985	80	
238.90323	68	
238.93441	132	
239.07968	86	
239.09465	90	
239.79200	74	
240.01651	80	
240.82572	72	
240.94118	2624	
241.94237	2626	
242.13264	70	
242.82138	154	1+
242.88615	72	
242.94214	7418	1+
243.85104	118	1+
243.89567	84	
244.05082	66	
244.94010	1808	1+
245.49773	86	
245.54173	84	
246.44479	68	
246.94865	68	
246.97771	256	
248.84463	124	
250.96843	88	
251.91310	68	
252.04732	78	
252.51931	92	
253.12850	70	
254.15890	68	
254.87191	74	
255.78072	74	
255.80306	266	1+
256.87162	86	
258.40107	84	
258.82885	116	
258.85544	96	
258.90050	86	
258.97475	110	
259.55891	92	
260.83521	128	
260.93180	92	
261.83154	170	
261.85278	68	
262.34401	84	
262.82886	300	
262.92301	68	
263.07433	82	
263.93316	70	
263.97875	148	
265.03603	68	
265.85301	150	1+
266.86591	66	
267.76715	84	
267.81776	74	
269.86699	92	
270.84600	200	1+
272.34565	78	
272.94369	82	
274.79484	146	
274.84799	66	
276.07684	68	
276.84462	68	
276.88738	80	
278.03089	68	
278.09232	68	
278.40998	70	
278.79898	74	
278.86382	126	
279.08978	1122	1+
279.23799	72	
280.84697	68	
281.85436	176	1+
281.88267	268	1+
281.97469	102	
282.01591	66	
282.04336	78	
282.16943	66	
283.06888	122	
283.40459	72	
284.29251	430	
284.81278	108	
284.86014	178	
286.86293	100	
286.91632	94	
287.41643	100	
288.17911	72	
288.86719	70	
289.78794	118	
289.88857	76	
289.93030	78	
291.80195	190	1+
291.94920	66	
292.85423	66	
293.12307	68	
293.87204	90	
296.07795	72	
297.80486	108	
298.78799	226	1+
299.78840	160	1+
301.16010	100	
303.80792	68	
305.92639	76	
306.88733	70	
307.04217	98	
307.78030	84	
307.80260	396	
307.88136	70	
307.97872	76	
308.87302	122	
309.79229	68	
309.80662	80	
309.91671	88	
310.38148	80	
311.86064	286	1+
312.81029	122	
313.84756	106	
318.42912	70	
321.29002	90	
321.38899	82	
321.93544	84	
322.12052	78	
323.39766	86	
323.88377	192	1+
324.98490	86	
325.05993	68	
326.81827	68	
327.71330	70	
END IONS

###FS:    #m/z: 340.94084 #charge 1+
###MS: 101
###MSMS: 103
BEGIN IONS
TITLE=Cmpd 77, +MS2(340.9408), 28.0-35.0eV, 2.2min #103
RTINSECONDS=132.741
SCANS=101,103
PEPMASS=340.94084	1560584
CHARGE=1+
190.00419	74	
193.96492	72	
194.92208	84	
207.89092	74	
208.93834	72	
208.95844	186	
210.94126	124	
212.87744	132	
213.87977	326	1+
213.89806	90	
213.93945	1312	1+
214.13000	84	
215.88596	230	1+
215.93765	330	1+
217.88359	70	
219.87991	74	
220.87352	104	
221.94240	92	
223.93699	74	
224.05458	86	
224.82911	78	
224.97705	102	
226.87087	130	
226.94068	110	
227.95746	158	1+
228.18510	74	
228.93678	114	
230.84164	70	
230.89430	88	
231.89018	346	
231.94974	1062	1+
233.89904	450	1+
233.94770	126	
234.92282	72	
235.89503	118	
236.45529	72	
236.88622	248	1+
237.90889	108	
238.88798	94	
239.84905	104	
239.90414	74	
241.84518	248	
242.83886	396	1+
243.84026	248	1+
244.95610	130	
245.83743	142	
246.55313	92	
246.83062	74	
246.99459	80	
248.90107	88	
249.95825	516	1+
250.82855	72	
251.79007	84	
253.00336	76	
253.36317	88	
254.88009	90	
254.96537	674	1+
256.86471	90	
256.91337	248	1+
256.96599	74	
257.24568	78	
257.80016	76	
258.05983	80	
258.26519	72	
258.84385	606	1+
258.85910	72	
259.85027	296	1+
259.95370	274	1+
261.15005	78	
262.34785	80	
262.84550	218	
262.92491	86	
262.96740	154	
263.83381	358	1+
267.01022	72	
267.06435	74	
267.86457	70	
267.97444	72	
268.10095	80	
268.84079	174	
269.05879	84	
269.82876	106	
269.92070	156	
270.07063	92	
270.83825	260	1+
270.93803	122	
272.93385	218	
272.97151	180	1+
273.84529	78	
274.87988	76	
275.86897	120	
275.92371	84	
276.17989	86	
276.85198	188	
276.87109	92	
276.97724	80	
277.84042	106	
277.86378	320	
277.91735	126	
277.97256	98	
278.84956	584	1+
278.92409	84	
279.58296	84	
279.93008	302	1+
279.96488	74	
280.85040	134	
281.87162	76	
282.27516	82	
282.85099	88	
282.91684	72	
284.79122	76	
284.87027	110	
284.89676	76	
286.91482	82	
287.09573	132	
287.85802	238	1+
288.95457	84	
289.86599	248	1+
289.93029	94	
290.01395	90	
290.03082	72	
290.85542	70	
291.94082	74	
292.85156	136	
293.85707	326	1+
293.87442	84	
295.97639	118	
296.87330	82	
298.96264	78	
299.78504	104	
299.93167	72	
300.43364	100	
300.88429	90	
300.94282	70	
302.17231	178	
302.91512	70	
303.80784	76	
303.91281	78	
303.95356	90	
305.93731	136	
306.88076	76	
307.39491	94	
307.79621	92	
307.89254	126	
308.87469	124	
310.88517	104	
312.88441	146	
315.85690	146	
318.04733	86	
319.05327	72	
319.86744	78	
320.72488	72	
321.33190	80	
322.82602	80	
324.89369	272	1+
324.93868	86	
325.83354	78	
327.80023	78	
327.82693	78	
328.72100	84	
328.82569	78	
329.87219	132	
330.81497	90	
332.25011	88	
332.35313	98	
334.84035	76	
335.62707	76	
337.76048	138	
338.00590	82	
338.22617	78	
339.70427	72	
340.07094	74	
342.79826	114	
342.90079	70	
344.90217	72	
END IONS

###FS:    #m/z: 363.95688 #charge 1+
###MS: 101
###MSMS: 104
BEGIN IONS
TITLE=Cmpd 78, +MS2(363.9569), 28.0-35.0eV, 2.3min #104
RTINSECONDS=133.514
SCANS=101,104
PEPMASS=363.95688	732230
CHARGE=1+
67.33678	84	
182.86822	120	
185.86517	84	
189.86198	426	1+
191.85769	886	1+
193.93592	78	
198.95268	84	
200.94427	148	
201.88683	86	
205.88105	138	
207.94980	296	1+
208.88859	92	
209.87120	86	
209.94291	1520	1+
210.88441	404	1+
212.87945	1910	1+
213.85857	80	
214.01491	90	
216.40984	174	
222.95085	596	1+
223.83326	90	
224.05108	86	
224.82533	80	
224.95175	1226	1+
225.88311	102	
226.88588	136	
226.94731	7888	1+
227.03483	92	
227.88134	92	
227.89593	80	
227.92510	126	
228.27034	94	1+
228.89134	160	
228.91068	124	
228.94229	9072	1+
228.98525	78	
229.89088	84	
230.88921	3212	1+
232.88451	588	1+
232.90665	148	
234.87701	148	
234.92650	96	
235.84860	102	
235.88054	134	
240.83293	108	
240.94101	724	
240.96069	252	
241.78869	80	
241.83836	82	
241.85773	82	
241.94120	420	
242.94136	1836	1+
242.95790	908	1+
243.82146	110	
243.86505	116	
244.95721	4240	1+
245.94441	350	
246.44169	108	
246.91684	80	
246.95356	6326	1+
247.90533	190	
248.03575	102	
248.23906	80	
248.80438	182	
248.84415	78	
248.90001	1048	1+
249.01335	88	
249.78750	156	1+
250.90640	90	
250.94783	204	
250.97181	138	
251.06842	112	
251.91446	104	
252.89321	88	
253.08125	144	
253.90378	178	
256.87344	80	
258.44628	86	
258.97485	128	
260.83297	264	
260.97095	300	1+
261.83081	164	
261.95803	82	
262.83341	150	
263.83164	78	
263.88174	86	
263.97714	82	
264.97159	134	
265.42339	88	
265.81954	150	
265.97765	100	
266.08841	80	
266.79590	88	
266.81460	174	
266.85799	100	
267.96695	832	1+
268.81464	158	1+
269.85825	202	1+
269.96978	972	1+
270.35337	94	
271.85016	130	
271.91626	172	
272.86888	98	
273.43693	96	
273.79388	100	
274.84408	112	
276.80996	138	
276.85807	196	
277.82521	86	
277.85847	96	
278.36672	92	
278.79919	158	
278.88944	82	
279.10273	196	
279.80153	116	
280.10124	132	
280.79108	1028	1+
280.83249	88	
280.97667	88	
281.12106	162	
281.96136	170	1+
283.16686	88	
283.42298	118	
283.79072	98	
283.85101	212	1+
283.93624	98	
284.82475	110	
285.82444	160	
287.87656	80	
287.91205	110	
291.87798	88	
293.44499	78	
294.88174	94	
296.80819	168	
297.13759	88	
297.80709	212	
297.91068	90	
298.80276	706	1+
299.71116	84	
300.80042	406	1+
301.81103	192	1+
301.85920	528	1+
303.02078	102	
303.85562	1162	1+
305.11919	84	
305.31655	96	
306.10876	112	
307.12279	92	
307.79140	80	
309.86703	96	
309.97068	78	
311.89773	78	
315.85689	124	
316.81219	434	1+
317.84601	84	
319.81938	442	1+
322.15599	228	1+
322.88517	96	
322.95059	142	
323.92328	270	1+
325.04459	88	
325.87148	304	1+
326.91571	90	
326.96477	80	
329.37359	86	
329.88636	122	
330.64745	78	
335.04280	80	
335.72667	94	
336.85997	140	
336.94312	90	
337.83795	80	
340.39520	82	
340.94092	296	1+
348.01971	82	
349.72479	118	
350.89566	88	
351.07308	94	
352.78691	96	
352.80540	88	
354.77976	122	
358.61551	92	
359.78857	80	
360.79995	80	
362.70776	110	
363.75204	92	
363.77059	98	
364.33746	90	
368.83051	182	1+
END IONS

###FS:    #m/z: 507.84576 #charge 1+
###MS: 105
###MSMS: 106
BEGIN IONS
TITLE=Cmpd 79, +MS2(507.8458), 28.2-35.2eV, 2.3min #106
RTINSECONDS=137.189
SCANS=105-106
PEPMASS=507.84576	219292
CHARGE=1+
196.01570	354	
209.94214	366	1+
210.02698	126	
214.88652	210	
217.89387	126	
224.04807	146	
224.97635	254	
227.95222	222	
232.89745	346	1+
236.11616	132	
236.88880	326	
241.85680	232	
243.38003	142	
250.90427	170	
250.97112	176	
252.07910	218	
254.09212	176	
254.89874	150	
259.87411	302	1+
266.16607	140	
270.85726	158	
272.38524	194	
272.88428	194	1+
273.85288	248	1+
275.85099	124	
276.90787	122	
278.86310	170	
280.10673	120	
280.38953	246	1+
280.85107	124	
280.88152	184	
281.37737	152	
284.87505	208	
285.85402	280	1+
287.85308	1314	1+
288.03686	262	1+
289.84714	226	
289.86079	618	1+
289.87779	188	
290.12700	218	
290.86334	430	1+
291.02391	148	
291.87634	130	
293.87356	1240	1+
294.86441	542	1+
295.81302	196	1+
295.87266	306	1+
296.05909	124	
296.84578	222	
296.85525	306	1+
297.87378	194	1+
299.85433	122	
301.85872	126	
302.87173	184	
303.86452	770	1+
305.86354	1644	1+
307.89093	364	
307.97432	146	
308.13805	924	1+
308.34629	156	
308.83067	130	
308.87190	1636	1+
309.84391	490	1+
310.15930	728	1+
310.37854	146	
310.90846	170	
311.88436	2834	1+
313.81361	188	1+
313.88575	804	
313.93843	214	1+
314.86474	530	1+
316.89643	120	
318.85928	138	
318.88729	264	1+
320.82547	194	1+
320.85824	126	
323.85242	542	1+
323.87364	618	
324.38085	118	
324.85568	470	1+
324.92457	168	
325.14195	176	
325.89670	320	
326.88271	2242	1+
327.80915	138	
327.90096	158	
328.06149	156	
328.87061	308	
330.82814	150	
330.87734	132	
332.82695	140	
332.87319	712	
333.77615	126	
333.94993	120	
334.80796	126	
334.87772	370	1+
335.84030	256	1+
337.87809	500	1+
339.87869	204	
339.89646	120	
340.77672	264	1+
343.87610	536	1+
346.79621	132	
346.90341	134	
347.77763	266	
348.78111	120	
348.84081	544	1+
348.87878	566	1+
349.75761	902	1+
349.77242	308	
349.88556	506	1+
350.82145	246	1+
350.86550	148	
350.89029	316	1+
350.95754	128	
352.89679	128	
353.78357	238	1+
353.81278	166	1+
355.89146	254	
356.90158	126	
357.33540	204	1+
358.77949	156	
358.87803	252	1+
359.75911	120	
359.83629	166	1+
360.78074	118	
361.76996	142	1+
362.90840	412	1+
365.79055	242	
366.84201	470	1+
367.71541	134	
367.76628	662	1+
368.89452	252	
369.70942	128	
369.80361	146	
369.84085	248	
370.83821	148	
372.04788	130	
372.80107	206	1+
373.71833	294	1+
373.75715	200	
374.81569	240	1+
375.77765	190	1+
377.84402	128	
378.73504	352	1+
379.80689	140	
380.72170	194	
380.85234	388	1+
380.92610	242	1+
381.77507	136	
382.71342	292	1+
382.84706	130	
383.84508	558	1+
384.85005	480	1+
384.88513	204	
385.77937	170	
385.82845	132	
386.77137	262	1+
386.82619	150	
386.84829	592	1+
387.79895	488	1+
387.84951	386	1+
388.75065	120	
388.89132	152	1+
389.19931	126	
389.84741	152	
389.92369	130	
390.78271	420	1+
390.84318	510	
391.84160	330	
392.71992	186	
392.82597	1132	1+
395.80246	282	1+
395.86440	276	1+
396.83914	142	
398.73148	330	1+
398.87130	148	
399.00647	170	
399.85026	434	1+
400.26551	130	
400.70964	138	
401.72892	120	
402.86308	476	1+
404.80118	126	
405.75899	128	
405.85804	484	1+
405.89327	164	1+
406.70529	128	
407.74217	702	1+
407.86994	684	
408.03931	144	1+
408.85241	1402	1+
410.73612	162	
410.83802	452	
411.69118	220	1+
411.81028	160	
411.83970	798	1+
412.73802	140	
413.87484	124	
415.87211	216	
417.70038	228	1+
417.85689	236	1+
421.88413	424	1+
422.76168	520	1+
422.86163	860	1+
423.76664	352	1+
423.79376	264	1+
423.86475	636	1+
424.82843	262	1+
425.75432	500	
426.75625	312	
426.86163	622	
426.88769	170	
427.73213	1148	1+
427.86584	328	
428.80540	132	
428.84787	1158	1+
428.89557	122	
429.70738	166	
429.82689	262	
430.70720	140	
430.74304	152	
430.85077	336	
431.86656	544	1+
432.69455	278	1+
432.73041	126	
433.85300	386	1+
434.92595	142	1+
438.72391	186	1+
439.89641	356	1+
441.77616	130	
441.87579	122	
442.67840	174	
442.87427	158	
443.72279	138	
444.68621	134	
444.87198	1830	1+
445.74402	612	1+
446.71158	564	1+
447.71045	380	1+
448.33945	122	
448.74428	132	
448.80178	140	
449.69827	446	1+
449.85659	162	
449.88107	242	
450.70076	250	1+
450.87956	454	1+
457.90721	178	
458.69031	196	1+
462.88314	664	1+
465.70250	122	
465.72450	204	
467.70868	342	1+
467.88878	562	1+
468.71649	214	1+
470.73250	142	
470.89602	178	
480.91500	132	
485.89915	514	1+
491.79124	144	
509.85931	328	1+
END IONS

###FS:    #m/z: 336.94614 #charge 1+
###MS: 105
###MSMS: 107
BEGIN IONS
TITLE=Cmpd 80, +MS2(336.9461), 28.0-35.0eV, 2.3min #107
RTINSECONDS=137.962
SCANS=105,107
PEPMASS=336.94614	60024
CHARGE=1+
64.76728	100	
77.05861	78	
77.08452	100	
81.82211	72	
102.04437	72	
113.51868	92	
134.69402	74	
192.89044	128	
193.89142	74	
198.86938	72	
201.05046	74	
205.94790	74	
208.04850	70	
210.88424	312	1+
211.94450	3574	
212.87822	700	1+
212.89710	72	
212.94647	118	
213.89276	84	
213.94066	1436	1+
214.88122	402	1+
215.89006	342	1+
215.94016	202	
217.93570	80	
218.03778	72	
218.84798	74	
223.96260	156	
225.09806	72	
225.83366	78	
225.85022	72	
227.83311	72	
228.89449	262	1+
229.95455	4110	
229.98455	110	
230.88851	1548	1+
230.95485	158	
231.00375	84	
231.94986	2326	1+
232.48796	86	
232.92618	78	
233.82648	156	
233.89760	156	
233.94573	626	1+
234.82002	110	
234.87946	74	
234.96226	98	
235.87576	136	
235.88950	118	
236.88961	88	
236.97099	74	
237.85462	72	
239.84793	78	
240.14223	86	
241.84305	314	
242.07205	112	
243.89303	78	
244.95898	70	
246.90249	106	
247.96620	908	1+
248.15952	76	
248.90040	834	1+
249.96013	338	
250.89851	76	
250.95125	106	
251.06930	140	
251.83531	176	
251.91040	222	1+
252.07404	100	
252.83459	108	
252.97122	1964	1+
253.08243	98	
253.84455	78	
253.90835	92	
253.93674	74	
254.90533	128	
254.96567	836	1+
255.80012	72	
256.85300	174	
256.90271	98	
256.96651	166	
257.36966	74	
259.00887	100	
259.85441	106	
259.90663	82	
260.85209	230	1+
260.94320	130	
261.83289	168	
262.83320	74	
262.95316	92	
263.06224	80	
264.04117	88	
264.79799	84	
265.80643	116	
266.84381	72	
268.84073	474	1+
270.98117	222	
271.84582	282	1+
271.92497	94	
272.14912	76	
272.97561	136	
273.78826	86	
274.38812	88	
274.85571	166	
275.97377	106	
276.40951	80	
276.85523	430	1+
277.06331	76	
277.83603	132	
277.87194	126	
278.79831	88	
278.83967	206	
279.10247	72	
279.82717	80	
279.84152	200	
280.39846	90	
280.87212	184	1+
282.92736	78	
283.05610	88	
284.19875	72	
284.79526	78	
285.85088	336	
286.02142	76	
286.85070	320	
287.84829	318	
290.84849	196	1+
293.04355	78	
293.10899	158	
294.11542	116	
294.13205	90	
294.53146	72	
294.86242	196	1+
295.99013	74	
296.58950	82	
296.89691	76	
296.97663	84	
297.08148	80	
297.87350	124	
297.97651	106	
298.23486	82	
298.84215	82	
298.87393	196	1+
299.06055	86	
304.86083	112	
308.87131	86	
309.10008	108	
309.80706	104	
309.86669	254	
310.87069	454	1+
310.92344	80	
312.81206	72	
314.81690	150	
317.76294	112	
317.89356	120	
321.81693	80	
322.06968	74	
322.25678	78	
323.22111	80	
323.29166	86	
323.43486	130	
324.94081	94	
328.05564	70	
328.89047	118	
329.87069	76	
332.89530	104	
334.13980	70	
335.12814	74	
337.88071	84	
337.89676	74	
338.87653	76	
338.95355	100	
340.23192	80	
340.88464	76	
340.90814	238	1+
341.29063	92	
END IONS

###FS:    #m/z: 359.96148 #charge 1+
###MS: 105
###MSMS: 108
BEGIN IONS
TITLE=Cmpd 81, +MS2(359.9615), 28.0-35.0eV, 2.4min #108
RTINSECONDS=138.733
SCANS=105,108
PEPMASS=359.96148	50062
CHARGE=1+
76.10125	102	
183.06317	94	
191.95403	94	
196.89413	88	
198.88155	84	
200.88892	102	
204.92353	84	
207.94663	122	
208.45773	76	
209.94495	788	
210.96300	90	
214.37082	76	
216.92047	78	
218.91233	76	
220.97021	114	
221.89024	152	
222.89833	98	
222.95044	774	1+
224.94793	694	1+
225.88412	88	
226.94771	6584	1+
226.96935	340	
227.01433	82	
227.93122	76	
228.06253	94	
228.17214	88	
228.88868	124	
228.94231	7576	
229.94078	96	
229.95312	156	
231.85934	84	
231.88734	80	
231.90516	142	
232.83007	172	1+
232.95223	76	
234.83115	94	
234.86441	86	
238.06113	80	
238.93824	120	
238.95395	84	
238.97311	80	
239.07091	162	
239.14405	80	
239.90145	78	
240.81879	122	
240.94033	770	1+
240.96364	684	1+
241.85556	244	1+
242.96015	424	1+
243.89452	148	
244.95767	3328	1+
245.85412	180	1+
246.39290	84	
246.95312	3420	1+
248.00858	102	
248.80327	270	1+
249.00081	130	
249.84742	174	1+
249.92677	92	
250.68443	124	
250.89269	92	
250.94951	278	
250.96790	174	
251.11032	98	
251.93027	108	
252.05144	88	
252.95510	334	
255.40355	98	
257.90967	152	
257.97486	82	
258.83349	122	
258.97373	156	
259.05470	86	
259.80090	86	
259.83795	84	
259.95698	80	
260.84441	118	
260.97203	206	
261.86869	78	
263.81828	230	1+
264.46622	80	
264.96800	84	
265.08750	126	
265.98039	206	
266.12616	84	
266.81457	436	1+
266.88405	82	
267.38771	80	
267.97309	620	1+
268.41853	76	
268.92685	118	
268.95591	94	
269.97058	666	1+
271.82101	76	
271.84470	108	
273.79362	116	
273.88619	92	
274.81325	130	
275.06800	92	
275.85827	126	
275.92391	84	
276.80798	76	
276.85904	164	
278.84705	132	
279.80177	158	
280.41090	80	
280.79459	520	1+
280.83474	146	
281.89544	84	
282.79646	174	
283.98623	164	
284.82810	178	
285.11860	86	
291.12103	82	
291.78995	152	1+
292.10545	184	1+
292.44185	126	
293.08339	112	
293.90571	90	
295.02489	92	
295.05226	82	
295.94710	76	
297.80439	164	
298.80119	752	1+
299.82326	104	
300.79982	192	
300.81488	118	
300.84689	298	1+
302.37572	90	
302.91057	182	1+
302.99964	112	
305.10412	92	
307.93774	118	
308.91692	94	
309.88335	106	
309.91774	96	
310.88366	92	
311.12790	98	
311.97509	80	
312.86699	88	
315.37726	90	
315.80986	144	1+
316.87054	212	1+
317.81328	178	1+
317.84543	114	
318.93764	124	
320.21490	94	
320.61469	98	
320.86995	96	
321.82077	128	
321.92626	168	1+
322.54560	132	
322.74994	126	
324.88755	118	
325.45887	98	
325.62061	78	
325.88891	90	
327.16441	80	
328.96612	92	
330.81792	114	
336.02549	92	
336.94237	138	
337.87356	132	
338.76784	80	
338.88411	86	
339.85369	96	
341.93504	106	
343.84037	94	
343.90666	98	
345.38384	84	
347.70359	90	
350.81309	80	
354.39628	78	
354.83762	80	
356.14112	84	
358.17645	82	
359.85689	106	
END IONS

###FS:    #m/z: 507.84591 #charge 1+
###MS: 109
###MSMS: 110
BEGIN IONS
TITLE=Cmpd 82, +MS2(507.8459), 28.2-35.2eV, 2.4min #110
RTINSECONDS=142.424
SCANS=109-110
PEPMASS=507.84591	225142
CHARGE=1+
196.01513	514	1+
214.88485	240	
222.96984	168	
223.97403	180	
224.97413	152	
227.95747	186	
232.89540	780	1+
236.88827	144	
240.08105	136	
252.08339	152	
257.80340	144	
257.86957	134	
258.87505	288	1+
259.86461	166	
259.87840	240	1+
266.16561	232	
269.89239	200	
272.87970	222	1+
273.85497	226	
273.92248	210	1+
278.83199	260	
279.88840	276	1+
287.85380	1138	1+
288.89423	148	
290.12835	164	
290.86343	862	1+
290.88033	230	
292.95456	138	
293.87350	1014	1+
296.81117	256	1+
296.85249	212	1+
296.87945	208	
298.85780	220	
299.84216	262	
300.39949	134	
300.84001	264	
300.86047	312	1+
301.84804	150	
303.86685	518	1+
305.86149	1300	1+
307.82284	128	
307.86972	254	
307.89168	446	
308.14025	852	1+
308.87216	1144	1+
309.80509	148	
309.89373	214	
309.95281	140	
309.97232	128	
310.15533	208	
310.86086	136	
310.88722	196	
311.16138	452	
311.31115	94	1+
311.88295	2342	1+
312.91258	148	
314.86557	598	1+
314.89860	128	
315.83005	114	1+
316.86505	244	
318.88218	164	
319.09176	204	1+
319.97074	152	
320.86422	146	
322.35496	210	
324.86475	168	
325.90118	256	
326.83243	160	1+
326.88380	2044	1+
327.81097	194	
328.88073	270	
328.90274	142	
329.38559	130	
329.89792	216	
330.16615	252	1+
330.76833	164	
330.83103	168	
330.87981	206	
331.14852	160	
331.87454	154	
332.87401	206	
332.94394	164	1+
333.77009	156	1+
335.84145	328	1+
335.86549	158	
335.89200	174	
336.86639	150	
336.88478	144	
337.79960	134	
337.88488	142	
338.84722	220	
338.88280	130	
339.87869	128	
341.88605	200	1+
343.87089	336	1+
346.16194	148	1+
346.79044	130	
346.87255	140	
346.88844	314	1+
347.77840	446	1+
347.84404	476	1+
348.84615	384	1+
349.76091	292	
350.76207	232	
350.88768	140	
350.90685	168	
351.77565	358	1+
351.88411	174	
352.03516	210	1+
352.83542	160	
352.90855	190	1+
352.99997	284	1+
353.85029	278	
354.85722	134	
355.89114	336	1+
356.83724	128	
359.81555	188	
360.75545	222	1+
362.33012	212	1+
363.82826	270	1+
363.85020	140	
365.76061	136	
365.79103	422	1+
366.84128	304	
366.89780	152	
367.71029	214	
367.76669	472	1+
367.84526	178	
367.90415	216	1+
368.70749	136	
368.83001	152	
369.83169	226	
370.82903	138	
370.84585	152	
370.86624	222	1+
371.72429	168	
371.81188	346	1+
372.78400	236	
374.89790	128	
376.80496	140	
377.83692	184	1+
380.72625	148	
380.86372	252	1+
380.89763	130	
381.83825	192	1+
384.76526	398	1+
384.84891	684	
384.88295	168	
385.39586	140	
385.81275	134	
385.82644	174	
385.85294	344	
386.84945	196	
387.84547	402	1+
388.79998	280	1+
389.19658	224	
389.72494	244	1+
390.20658	128	
390.77958	276	
390.84288	376	
391.39261	150	
391.84887	594	1+
391.91724	134	
392.69209	130	1+
392.82610	1362	1+
394.79931	150	
396.73465	174	1+
396.75216	292	1+
398.72974	184	
399.81219	178	
399.84710	404	
400.84579	198	
400.86014	334	1+
401.78977	174	
403.87321	658	
404.85779	738	1+
405.75640	160	
405.78999	242	1+
405.89401	132	
406.76516	398	1+
407.73498	456	1+
407.76869	334	1+
407.79472	170	
407.86676	854	
408.08329	208	1+
408.85666	1102	1+
409.72881	220	1+
409.84745	148	
410.83688	1220	1+
411.09463	154	
411.72198	196	1+
411.74028	132	
412.84520	276	1+
413.76043	284	1+
413.87776	220	1+
414.67470	266	1+
415.83897	174	
416.87906	138	
421.72810	252	1+
421.75046	176	
421.88766	152	
422.78497	220	
422.82234	376	1+
423.77307	450	
423.86727	472	1+
424.02071	96	1+
424.77225	258	
425.75248	474	
426.77273	152	
426.86197	876	1+
427.73625	350	
428.74014	210	
428.84647	1152	1+
429.68720	136	
429.72864	204	
430.73947	336	
430.79163	132	
430.85293	182	
431.77211	128	
431.87007	802	1+
432.87417	624	1+
433.85269	220	
434.80174	148	
437.84994	136	
439.88906	596	1+
444.87275	1472	1+
446.88080	384	
447.71550	670	1+
448.76903	130	
449.69152	170	
449.76723	170	
449.87603	630	1+
450.69438	134	
451.74833	164	
452.74422	208	
455.75914	256	
457.90814	236	1+
462.88197	652	1+
465.71899	492	1+
465.74754	150	1+
466.72221	314	1+
467.88972	822	1+
468.76387	144	
471.70330	122	1+
478.70422	118	1+
485.89897	400	1+
489.80862	208	1+
END IONS

###FS:    #m/z: 336.94585 #charge 1+
###MS: 109
###MSMS: 111
BEGIN IONS
TITLE=Cmpd 83, +MS2(336.9458), 28.0-35.0eV, 2.4min #111
RTINSECONDS=143.196
SCANS=109,111
PEPMASS=336.94585	58104
CHARGE=1+
151.53102	86	
159.77846	94	
183.89319	78	
187.95323	78	
190.03127	92	
191.95392	74	
192.87200	72	
193.88466	78	
205.91948	100	
207.88200	96	
208.97871	118	
209.94259	98	
210.37659	80	
211.02189	92	
211.94397	2918	
212.10251	80	
212.87820	706	1+
213.90158	74	
213.93900	1306	1+
215.88591	216	1+
215.91240	82	
215.93624	114	
217.88504	238	
217.93608	72	
221.88186	138	
225.96671	78	
226.86618	82	
226.94043	74	
226.98280	76	
228.89385	92	
229.89380	76	
229.95547	4094	
230.88825	1438	1+
230.95810	102	
231.95007	1546	1+
232.26547	82	
232.84330	74	
233.89184	184	
233.94630	422	1+
235.87154	82	
235.89472	158	
237.06173	76	
239.10415	122	
239.94915	160	
240.89987	98	
241.84125	348	
242.85210	300	
243.90332	74	
244.87657	78	
245.97086	78	
246.39689	78	
246.90766	126	
246.94650	108	
247.90262	72	
247.96625	1038	1+
248.90229	792	1+
249.96087	380	1+
250.83644	142	
250.89670	128	
250.94917	98	
251.07344	140	
251.23144	72	
251.83300	102	
252.97144	1492	1+
252.99724	72	
253.07313	74	
253.83900	116	
253.90596	590	1+
254.83381	156	
254.85825	92	
254.96564	900	1+
255.07408	178	
256.86204	112	
256.96194	158	
257.00759	74	
257.38733	88	
257.83199	106	
257.85849	76	
258.84414	124	
259.82443	120	
259.86043	114	
259.94957	108	
260.83251	188	
261.82300	132	
261.84615	78	
262.92888	72	
263.83542	82	
263.91668	120	
264.16696	98	
264.86687	194	
265.03770	90	
265.08370	146	
267.84367	124	
268.41279	76	
268.83929	700	1+
269.92038	92	
269.97348	620	1+
271.91578	296	1+
273.59342	96	
274.89517	72	
276.85582	506	1+
276.87323	130	
277.42519	72	
277.84009	84	
277.98978	78	
278.83408	286	
279.10164	112	
279.83128	446	
279.86117	320	1+
282.94368	90	
282.96935	208	1+
285.41318	78	
285.85905	84	
286.84867	646	1+
287.36435	80	
287.94142	88	
289.09230	80	
290.26888	98	
290.85580	256	1+
290.90035	92	
293.10787	364	1+
293.85755	82	
293.99027	74	
294.84859	118	
294.86854	72	
296.80828	116	
296.87730	82	
297.07603	88	
298.84206	110	
299.01370	120	
299.07088	76	
299.87421	76	
299.88926	94	
301.81654	78	
301.87869	78	
303.57894	74	
303.80585	76	
304.86719	102	
305.90246	74	
306.80535	102	
306.88773	82	
308.87372	198	
309.86997	126	
310.87568	124	
310.89411	176	
311.41437	76	
311.86317	82	
316.82185	90	
316.87968	88	
316.92728	84	
317.02785	96	
317.16133	72	
318.39151	98	
318.66955	76	
319.03869	116	
320.86101	96	
320.92022	80	
321.42868	86	
323.98317	80	
327.80004	76	
327.83145	78	
328.89111	78	
330.81503	88	
333.45538	76	
333.90844	84	
335.75763	228	1+
335.90627	72	
336.72145	84	
338.28025	126	
339.09841	72	
340.52640	86	
340.87088	90	
END IONS

###FS:    #m/z: 359.96135 #charge 1+
###MS: 109
###MSMS: 112
BEGIN IONS
TITLE=Cmpd 84, +MS2(359.9613), 28.0-35.0eV, 2.4min #112
RTINSECONDS=143.968
SCANS=109,112
PEPMASS=359.96135	45866
CHARGE=1+
68.73560	82	
206.97208	94	
207.94597	76	
208.94540	146	
209.94446	1252	1+
214.89246	78	
215.41461	102	
218.91151	178	
220.06934	74	
222.95152	928	1+
223.88948	72	
224.95086	1096	1+
225.93151	92	
226.89256	188	
226.94731	6214	1+
227.15758	96	1+
227.93015	128	
228.94216	7454	1+
229.12800	98	
229.81054	92	
229.95993	74	
230.38451	92	
230.84014	102	
231.84874	178	1+
233.50593	76	
234.92998	84	
236.85009	72	
239.07284	250	1+
240.82284	156	
240.94317	356	
240.96442	276	
241.86592	82	
241.89921	158	
241.94413	260	
242.96065	638	
243.19257	116	1+
243.93594	92	
244.95773	2920	1+
245.84261	96	
246.80866	148	
246.95357	2820	1+
247.39409	72	
247.81177	72	
248.80624	262	1+
249.79527	180	1+
250.17547	90	
250.83824	220	
250.95267	482	1+
250.96932	190	
251.07318	136	
252.86689	90	
252.95226	278	1+
255.41330	90	
255.85361	180	1+
255.91212	80	
256.95020	76	
257.09631	98	
257.71086	78	
258.00058	80	
258.84748	130	
258.92822	108	
258.97748	138	
259.89350	80	
260.83958	126	
260.94562	78	
260.97141	148	
261.84978	180	1+
261.96426	88	
262.03558	80	
262.81957	98	
262.94799	170	
263.35107	102	
265.32782	94	
265.91551	182	1+
265.97618	216	
266.01989	74	
266.81617	184	
267.81439	108	
267.97325	620	1+
268.80519	74	
268.84541	108	
268.96383	476	1+
269.85511	76	
269.96805	404	1+
270.94844	148	
273.54681	84	
273.78797	208	1+
273.83711	94	
274.93752	84	
275.06170	74	
276.80599	196	1+
276.84927	106	
277.97963	86	
278.05342	134	
278.84330	288	
278.88720	92	
279.02667	78	
280.79359	472	1+
280.83398	78	
281.86690	122	
281.95075	196	1+
282.08530	96	
282.28096	74	
282.79339	230	1+
282.92915	116	
283.98506	106	
284.82807	144	
284.86983	80	
286.91296	82	
286.93977	82	
287.44967	74	
287.91425	82	
289.09018	76	
291.43563	98	
291.86206	116	
293.44506	106	
294.85999	136	
295.85100	130	
296.46255	78	
297.88791	80	
298.80449	432	
299.80799	198	
300.81491	132	
300.87117	146	
301.78199	94	
302.90335	72	
302.94838	72	
304.88433	88	
306.93422	86	
309.79782	196	
310.40104	80	
311.16528	82	
311.88034	110	
312.14724	108	
313.13748	80	
314.80847	86	
314.82555	78	
315.16572	82	
316.61905	80	
318.81626	276	1+
318.87983	74	
319.86101	82	
321.93947	90	
322.14882	78	
322.93287	210	
323.01422	100	
323.08119	106	
323.80874	96	
324.36433	90	
326.17038	74	
326.82631	78	
326.84990	122	
328.28702	98	
328.81900	92	
329.87310	96	
329.88939	84	
331.87438	80	
332.77216	82	
336.94447	82	
337.38877	92	
338.76130	78	
338.77738	90	
338.89237	86	
340.44273	102	
340.81901	92	
340.94263	242	
342.76650	88	
342.92117	124	
349.14087	72	
349.75979	110	
350.85926	72	
352.00767	78	
352.85606	82	
352.88129	180	1+
354.77373	196	1+
355.11092	80	
359.08787	84	
359.96093	82	
360.61350	94	
360.71241	250	1+
END IONS

###FS:    #m/z: 322.93034 #charge 1+
###MS: 113
###MSMS: 114
BEGIN IONS
TITLE=Cmpd 85, +MS2(322.9303), 28.0-35.0eV, 2.5min #114
RTINSECONDS=147.646
SCANS=113-114
PEPMASS=322.93034	4178128
CHARGE=1+
84.85193	108	
105.16763	78	
181.07011	80	
188.98684	74	
189.49020	90	
190.88043	82	
195.91966	114	
196.10363	72	
196.86950	70	
196.88923	124	
197.91282	70	
200.84660	78	
201.37237	90	
202.04757	138	
205.97301	128	1+
207.45364	80	
209.83577	70	
209.94582	76	
212.87654	152	
214.89519	138	
219.05596	72	
219.92929	76	
220.89888	70	
221.48338	82	
222.95316	114	
222.97353	100	
223.89497	86	
224.81996	84	
225.56819	70	
225.80444	78	
227.81639	72	
227.93170	132	
228.84808	74	
228.86646	84	
228.89774	80	
229.85910	148	
230.56901	70	
230.83038	130	
230.91053	70	
231.90222	72	
233.83221	74	
234.03550	76	
234.39231	82	
236.08527	70	
236.83881	76	
237.05415	74	
237.94560	70	
237.98750	74	
238.93807	308	
238.96703	74	
239.51046	100	
239.79026	70	
239.95554	174	
240.82049	106	
240.94059	2908	
241.93980	9560	1+
242.81800	382	1+
242.83868	204	1+
242.84990	92	
242.94193	6952	1+
243.82052	326	1+
244.93950	1724	
245.81707	86	
246.39677	76	
246.97440	162	
247.38950	76	
247.41247	84	
247.84207	214	1+
248.86606	86	
248.89742	68	
251.07016	136	
251.84851	72	
252.92343	106	
252.95878	86	
254.80929	86	
255.51357	72	
256.87935	70	
256.92693	70	
257.89701	106	
258.79890	78	
258.82965	86	
258.89527	80	
259.01354	68	
259.36498	74	
259.79829	72	
259.84201	84	
260.16660	86	
260.83678	132	
261.83691	100	
261.97024	86	
262.82966	192	1+
262.84530	72	
263.10415	104	
263.86161	100	
264.91551	82	
265.06357	74	
265.16965	104	
266.86201	102	
267.93393	88	
268.95614	126	
269.93755	108	
270.05257	68	
271.85777	74	
272.85040	102	
273.36389	80	
273.79704	206	
274.79308	84	
275.80438	128	
275.87707	96	
279.09130	664	1+
279.86615	72	
280.01835	72	
280.82875	82	
280.91690	74	
281.85200	138	
282.08924	72	
282.81582	86	
283.06855	126	
283.78829	122	
284.06974	122	
284.29327	456	
284.98687	102	
285.81886	98	
285.92372	72	
286.28917	82	
288.87754	112	
289.87822	148	
290.97480	72	
291.80352	192	
291.88754	100	
292.04146	102	
292.75342	82	
292.85081	146	
293.85774	72	
297.90863	78	
298.80353	72	
299.78792	204	1+
301.87155	246	1+
303.80165	72	
304.36039	94	
305.02050	74	
305.12130	72	
305.37043	70	
306.16912	76	
307.89608	108	
308.88964	70	
309.87373	146	1+
310.80719	80	
311.86357	72	
311.99998	138	
312.81204	104	
312.91140	106	
313.80706	74	
313.88524	76	
313.92837	76	
314.82578	72	
314.86866	134	1+
315.42715	88	
319.31446	82	
320.38182	92	
321.75447	74	
322.72163	168	1+
324.26411	70	
325.77006	114	
326.81045	184	1+
END IONS

###FS:    #m/z: 340.94104 #charge 1+
###MS: 113
###MSMS: 115
BEGIN IONS
TITLE=Cmpd 86, +MS2(340.9410), 28.0-35.0eV, 2.5min #115
RTINSECONDS=148.418
SCANS=113,115
PEPMASS=340.94104	1535640
CHARGE=1+
174.86528	96	
180.86378	80	
188.95118	74	
189.86228	90	
190.94475	80	
191.94896	98	
192.92411	152	
198.42468	98	
205.94779	80	
208.96312	78	
208.98090	112	1+
211.91467	78	
211.94515	82	
213.88179	170	
213.93957	1256	1+
214.87795	94	
215.88818	318	1+
215.93962	212	
217.38725	76	
217.86716	80	
217.93331	166	
219.88436	76	
221.94242	210	1+
223.96202	138	
224.95010	80	
224.97802	110	
225.09818	92	
226.94589	136	
227.13669	76	
228.93123	126	
230.88718	632	1+
231.88878	368	1+
231.95149	1674	1+
233.89375	152	
233.94631	222	
234.13302	74	
237.06743	84	
239.90134	96	
240.83704	400	1+
240.94062	98	
241.45869	92	
241.84141	284	1+
242.94106	130	
243.82671	204	1+
243.85348	134	
243.91105	86	
244.91121	88	
246.97792	134	
249.90052	144	
249.96008	514	1+
250.89378	98	
251.01126	80	
251.52131	88	
252.41006	76	
254.84465	78	
254.86327	126	
254.96683	538	
255.89843	84	
256.77913	82	
256.84971	76	
256.90997	126	
256.95309	88	
256.97232	78	
257.90198	92	
257.93866	194	
258.84460	536	
258.91843	112	
259.85144	460	
259.95957	168	
260.83541	244	
260.89794	92	
261.83976	212	
262.10912	98	
262.92836	188	
263.96520	78	
264.90113	104	
265.09982	98	
265.85745	114	
265.87450	106	
266.83600	90	
266.85200	78	
266.88602	112	
266.93612	78	
266.96418	134	
267.07048	100	
267.83459	588	1+
267.97628	92	
268.83989	446	1+
268.90997	78	
268.96824	74	
269.22603	92	
269.82251	74	
271.01593	86	
271.41633	88	
271.80294	76	
272.01179	76	
272.84630	76	
272.91028	90	
272.93780	138	
272.97587	82	
273.77994	76	
275.86107	178	
275.90962	88	
276.00043	74	
276.85485	590	1+
278.81308	78	
278.84412	808	1+
279.16496	78	
279.34139	110	
279.96176	90	
280.84069	184	1+
280.86875	92	
280.89296	266	1+
280.91899	80	
280.97069	78	
282.79314	84	
283.04905	82	
284.05196	94	
284.34984	86	
284.39960	120	
285.85738	86	
285.94433	76	
287.88281	74	
289.80051	74	
290.32754	76	
290.85932	78	
291.89049	74	
293.44078	80	
294.84951	134	
294.86433	84	
295.83500	78	
295.87303	302	1+
295.88568	76	
296.29515	148	
296.99416	80	
297.80674	104	
297.83628	86	
298.97743	76	
300.87203	106	
300.88688	78	
301.89332	82	
302.94565	90	
304.44409	86	
304.90914	76	
305.80370	84	
306.94315	98	
307.80343	144	
307.89116	76	
311.93473	82	
315.76623	130	
317.84807	74	
319.84678	78	
323.73322	82	
324.85448	76	
325.95741	74	
326.62057	76	
327.18018	74	
330.36628	92	
330.81583	108	
330.84157	76	
333.28955	98	
336.03488	80	
337.50149	114	
337.90067	100	
341.39066	80	
341.71700	74	
342.25112	74	
346.14854	84	
END IONS

###FS:    #m/z: 363.95706 #charge 1+
###MS: 113
###MSMS: 116
BEGIN IONS
TITLE=Cmpd 87, +MS2(363.9571), 28.0-35.0eV, 2.5min #116
RTINSECONDS=149.19
SCANS=113,116
PEPMASS=363.95706	711474
CHARGE=1+
168.86286	92	
182.86888	90	
185.86326	78	
187.86830	118	
189.86242	404	
191.85892	384	
191.93532	88	
196.88536	122	
205.95144	94	
207.86927	90	
207.95012	180	
209.92146	94	
209.94527	1378	1+
210.88279	468	1+
212.87870	2040	1+
214.89293	112	
219.87296	80	
222.95374	504	
223.95353	262	
224.94819	960	1+
225.97062	174	
226.83271	80	
226.94728	11064	1+
227.06359	94	
227.36783	104	
227.91268	172	1+
228.89592	426	
228.94220	13420	1+
230.88908	3676	1+
231.02235	90	
231.84078	92	
234.87938	124	
234.93018	136	
235.88980	82	
236.84254	82	
237.87160	84	
239.06674	180	
239.84326	92	
240.08290	80	
240.94097	990	
240.96478	372	
241.05328	110	1+
241.93864	1948	1+
242.82270	98	
242.94046	1338	1+
243.83203	136	
244.39247	84	
244.81229	130	
244.95660	5948	1+
244.99267	146	
246.90198	104	
246.95247	6056	1+
246.99966	98	1+
247.41365	86	
247.81079	122	
247.90161	126	
247.97999	82	
248.03259	110	
248.89997	1012	
249.80562	98	
249.82992	96	
250.43602	104	
250.80725	150	
250.89459	152	
250.96741	276	
251.04573	114	
252.00066	92	
252.08438	78	
252.89483	162	
253.06388	80	
253.08443	150	
253.91260	124	
258.83624	386	1+
260.82950	198	
260.85935	92	
260.96916	352	1+
261.82839	132	
262.83164	272	
263.87678	114	
263.98138	90	
264.08103	80	
264.81721	258	
264.96591	214	1+
266.80738	112	
266.84872	186	1+
266.86432	94	
267.97329	738	1+
268.81275	182	
269.85680	426	1+
269.96792	940	1+
270.37351	92	
270.83298	144	
271.43056	84	
271.91560	142	
272.65418	106	
273.93881	90	
275.00872	92	
275.07811	96	
276.80824	110	
276.85677	122	
277.85682	140	
278.80105	174	
278.85157	190	1+
279.10159	344	1+
280.79269	530	1+
281.95370	152	
282.78561	80	
282.95141	82	
283.79345	242	
283.81874	132	
283.97111	146	
283.98968	122	
284.53844	84	
284.82759	128	
285.47322	92	
285.84236	162	
285.85765	160	
289.37655	84	
289.86619	310	1+
290.78868	148	
290.80534	94	
291.85219	90	
291.92194	92	
292.06180	126	
293.85135	124	
293.86318	270	1+
294.83504	112	
295.57952	88	
296.80718	334	1+
297.02318	94	
298.48087	92	
298.80080	1498	1+
299.82852	206	
299.86630	96	
299.98889	136	
300.87081	96	
301.42003	108	
301.79920	176	
301.86067	218	
302.86578	128	
303.80916	236	
303.85418	492	
304.80951	126	
307.40343	88	
308.90808	108	
308.93618	84	
309.44453	92	
309.84206	104	
311.86143	260	1+
312.42288	92	
313.04839	94	
313.92432	82	
315.10225	82	
315.89399	88	
316.81224	108	
317.87762	262	1+
319.94223	130	
321.81532	166	
322.92811	312	1+
323.80855	112	
324.86626	110	
325.14425	90	
326.87505	384	1+
326.89820	96	
327.19794	86	
327.78470	112	
327.90241	80	
330.90858	80	
331.29747	88	
333.11039	80	
333.88618	84	
336.94575	116	
339.83053	198	
340.94034	366	
343.55595	84	
343.82929	88	
348.75527	82	
350.02475	110	
354.80098	98	
359.86179	110	
360.86290	84	
363.65824	92	
363.71855	184	1+
364.75484	148	1+
END IONS

###FS:    #m/z: 322.93027 #charge 1+
###MS: 117
###MSMS: 118
BEGIN IONS
TITLE=Cmpd 88, +MS2(322.9303), 28.0-35.0eV, 2.6min #118
RTINSECONDS=152.868
SCANS=117-118
PEPMASS=322.93027	3777692
CHARGE=1+
52.68228	76	
150.51555	74	
180.31745	78	
191.41181	74	
192.89598	94	
193.89303	78	
195.96225	76	
196.87957	82	
198.89383	72	
200.83458	70	
200.87616	70	
201.04688	294	1+
204.88340	86	
205.96967	126	
210.03169	74	
212.07918	94	
213.87506	78	
215.84323	226	1+
218.37503	78	
218.95968	72	
219.38152	88	
220.88103	76	
221.05936	116	
221.94602	82	
222.07208	66	
222.42723	84	
222.95151	276	
225.81724	76	
225.96639	68	
226.92010	70	
227.93189	150	
228.91280	102	
231.62553	100	
233.85581	74	
235.82103	72	
235.87798	100	
238.06075	70	
238.93898	280	
239.78578	112	
240.08504	72	
240.10202	74	
240.83173	74	
240.94151	3144	
241.79852	70	
241.94290	2164	
242.82858	102	
242.94166	6676	1+
244.81509	158	1+
244.94050	1504	1+
245.00702	78	
245.79768	88	
245.88117	68	
246.86651	164	1+
246.94450	72	
246.97729	130	
247.97401	72	
248.86054	194	
249.00754	66	
249.06753	72	
249.09485	72	
251.06769	86	
251.78800	74	
251.96737	86	
252.10981	74	
253.10110	68	
254.86443	88	
254.96054	72	
255.88271	70	
256.86882	84	
256.90330	72	
257.09594	90	
257.80070	116	
257.90197	88	
258.83518	90	
258.89685	72	
258.91065	80	
259.40868	70	
259.79305	236	1+
259.84170	92	
260.03974	70	
260.83251	440	1+
260.97750	80	
261.39612	86	
263.91545	92	
265.03569	84	
266.99432	98	
267.91994	70	
268.07901	92	
268.84125	76	
271.52775	74	
271.84135	72	
271.88595	78	
272.35668	84	
272.79252	362	1+
273.44114	110	
274.04484	74	
274.89071	76	
275.81167	164	
276.85120	92	
276.90205	70	
279.09168	1196	1+
279.90962	88	
280.83163	124	
280.86536	76	
281.06978	78	
281.86293	108	
281.96308	170	1+
282.84059	72	
282.94141	68	
283.06977	152	
283.90700	74	
284.06857	74	
284.29169	180	
284.39013	88	
284.51973	80	
285.29904	70	
285.42744	74	
285.80311	78	
286.38269	90	
286.79825	68	
286.97953	102	
288.94618	88	
289.88425	72	
290.39241	80	
290.85906	114	
291.86732	84	
291.89466	72	
293.84915	66	
293.94177	66	
294.91950	78	
295.50574	84	
296.87515	142	
297.81086	68	
298.75487	72	
298.82269	80	
299.78145	78	
300.85545	72	
301.15167	82	
301.90401	66	
303.82497	68	
304.36483	80	
304.79977	84	
304.87047	88	
306.88082	240	1+
307.09366	76	
307.79914	136	
308.90910	82	
310.79298	100	
312.88739	70	
313.82631	104	
314.93900	84	
316.92056	76	
319.86093	68	
322.10037	76	
323.85251	82	
323.88134	140	
324.33463	96	
324.91436	70	
325.06225	74	
325.83260	144	
326.88459	96	
327.39339	98	
END IONS

###FS:    #m/z: 340.94085 #charge 1+
###MS: 117
###MSMS: 119
BEGIN IONS
TITLE=Cmpd 89, +MS2(340.9409), 28.0-35.0eV, 2.6min #119
RTINSECONDS=153.64
SCANS=117,119
PEPMASS=340.94085	1376036
CHARGE=1+
186.49353	76	
187.09069	80	
191.95201	134	
204.09284	102	
204.86729	86	
205.94623	98	
210.91300	104	
210.93496	108	
211.94789	186	
212.01128	78	
212.87438	76	
213.94014	1342	1+
214.87681	78	
214.90889	92	
215.88919	266	
216.89188	134	
221.41932	96	
221.89295	84	
223.99769	88	
224.04901	98	
224.97402	162	
225.83994	112	
226.85333	132	
226.96755	130	
228.84705	74	
228.88757	88	
228.93800	158	
228.95377	148	
229.92891	76	
231.94870	1220	1+
231.99014	74	
232.89298	102	
233.89909	322	1+
234.39778	78	
234.99034	86	
237.14284	86	
239.81645	98	
239.86045	78	
240.23127	78	
240.83541	352	1+
240.84888	406	1+
240.98930	86	
242.01752	74	
242.42303	92	
242.91096	80	
242.93541	82	
243.82877	192	
243.89997	88	
244.04141	100	
244.34848	92	
245.43976	78	
245.90160	84	
245.96354	90	
248.00683	82	
248.92615	82	
248.95531	74	
249.89851	160	
249.93268	84	
249.95911	542	1+
250.02775	74	
250.46112	98	
250.84010	76	
250.87896	100	
251.87886	276	1+
254.85646	76	
254.96466	502	1+
255.46031	120	
256.96862	214	1+
257.79683	94	
258.07930	74	
258.84821	500	1+
258.95234	322	1+
260.33895	124	
260.83328	264	
261.84319	120	
262.85860	90	
262.92429	150	
263.80795	74	
264.90658	122	
266.84244	96	
267.84560	92	
268.10708	82	
268.48917	86	
269.82696	94	
269.85095	74	
269.98600	96	
272.86088	78	
272.89539	78	
272.91626	120	
272.97882	92	
274.90476	166	
275.84048	172	
275.86067	126	
275.91394	88	
276.35844	78	
276.85601	264	
276.92821	90	
277.85816	258	
278.84906	836	1+
278.92622	96	
279.96317	84	
280.87100	254	1+
281.62336	84	
281.85626	98	
281.99236	82	
282.84647	104	
282.86124	76	
282.96988	100	
284.78989	108	
284.92978	76	
285.89352	146	
286.86097	122	
287.83061	76	
289.79039	160	
289.80928	76	
289.99294	74	
290.53696	86	
290.85634	154	
290.94534	72	
291.56343	76	
292.87029	98	
293.06633	76	
293.44065	80	
293.94809	92	
294.04264	88	
294.85811	108	
297.97622	180	
299.01573	154	
300.06579	88	
300.84050	94	
301.87836	80	
301.93603	134	
302.85913	116	
303.85076	80	
303.94711	74	
304.89187	74	
308.87802	82	
310.08074	80	
310.87446	102	
311.46870	90	
312.80621	98	
312.87213	74	
312.89185	78	
314.42699	78	
315.90054	88	
318.13957	76	
319.89598	86	
320.86111	74	
320.89175	126	
321.86512	80	
324.89653	80	
325.38178	78	
325.86224	80	
326.43866	90	
327.87995	78	
330.81157	292	1+
332.79710	188	1+
335.62079	124	
336.44190	78	
337.07321	84	
339.05970	78	
341.89644	86	
342.34165	84	
344.78597	86	
344.86357	72	
END IONS

###FS:    #m/z: 363.95707 #charge 1+
###MS: 117
###MSMS: 120
BEGIN IONS
TITLE=Cmpd 90, +MS2(363.9571), 28.0-35.0eV, 2.6min #120
RTINSECONDS=154.412
SCANS=117,120
PEPMASS=363.95707	604134
CHARGE=1+
45.21647	86	
52.68216	80	
180.93779	92	
187.87228	84	
189.86425	454	
191.85824	74	
196.87989	144	
197.90615	94	
198.44876	86	
200.95090	118	
201.87984	118	
202.94720	88	
207.87496	146	
209.94308	1570	1+
210.88543	190	
211.34987	82	
212.87903	1600	1+
215.03162	102	1+
215.89735	124	
216.40529	96	
222.95231	626	1+
224.83661	78	
224.95167	1016	1+
226.89693	140	
226.94775	8208	1+
226.97358	196	
227.89232	506	1+
227.93149	110	
228.13668	160	1+
228.89357	412	1+
228.94238	9344	1+
230.89011	2254	1+
232.88298	584	1+
236.38369	76	
237.12234	86	
239.07071	124	
240.43341	94	
240.82302	206	
240.93946	1136	
240.96229	548	1+
241.94194	618	
242.94228	2352	1+
243.89442	76	
244.81900	146	
244.95744	4722	1+
245.84759	80	
245.89879	380	1+
245.94094	196	
245.98149	152	
246.88764	78	
246.95337	4784	1+
247.85395	96	
248.80089	170	
248.90011	1298	1+
249.06181	84	
249.80548	116	
250.10161	174	1+
250.73695	108	
250.94513	138	
250.96996	94	
251.79600	102	
252.89425	238	
252.97739	96	
253.06193	76	
253.84359	90	
253.87345	76	
253.90503	294	
254.86224	74	
255.43330	118	
255.57244	96	
256.91272	154	
257.08883	90	
257.96907	88	
258.83088	206	
258.84563	348	1+
258.89482	76	
258.96974	476	1+
260.83113	266	1+
261.96658	222	1+
262.42567	76	
262.83157	342	1+
263.04436	94	
264.81895	176	
264.91164	100	
265.63381	82	
265.98354	146	
266.78412	120	
266.81303	470	1+
266.98227	76	
267.92815	102	
267.97301	814	1+
268.84722	170	
268.95693	260	
269.14972	82	
269.81277	86	
269.87506	84	
269.96853	846	1+
270.85987	78	
271.91732	166	1+
274.82260	114	
275.80752	80	
276.80796	114	
276.85344	266	1+
277.09451	178	1+
278.79585	108	
278.84816	242	1+
279.79954	94	
280.79257	700	1+
281.11629	80	
281.37101	254	1+
281.86056	100	
282.07286	94	
282.86598	198	1+
282.93993	80	
283.57165	76	
283.78826	256	1+
283.82347	92	
283.85034	184	
283.96925	118	
284.05996	86	
284.82474	140	
284.84386	640	1+
285.84617	482	1+
286.93313	76	
287.43301	100	
287.44782	78	
287.91153	104	
289.09716	130	
289.81524	90	
289.86897	80	
290.86130	92	
292.06038	96	
292.67570	82	
293.11775	244	1+
293.96474	98	
295.80928	240	1+
295.93692	112	
296.91623	94	
297.01051	90	
297.99065	76	
298.80339	494	
299.80231	478	1+
301.86007	236	
302.79972	156	
302.85511	740	1+
303.52567	102	
303.81436	98	
303.85633	620	1+
304.80758	140	
305.03346	82	
305.12105	86	
305.93710	82	
306.43747	78	
307.31729	78	
307.84380	82	
308.86049	82	
310.91825	92	
311.13431	144	
313.32636	104	
314.97807	100	
316.81337	294	1+
318.77693	82	
319.82570	132	
320.00365	80	
320.48041	78	
320.91830	76	
321.82063	108	
321.87044	144	
322.82015	132	
322.89233	102	
322.92866	584	1+
323.01351	78	
324.81607	86	
324.91706	130	
326.87381	420	1+
327.79328	100	
331.96156	76	
336.93303	162	1+
338.94458	78	
339.82689	170	
340.93385	108	
340.94995	78	
342.85288	78	
343.10319	102	
345.92230	74	
346.40433	102	
348.97329	76	
352.38322	114	
353.75406	82	
354.71276	94	
358.07873	88	
358.85783	74	
361.78263	74	
362.69845	110	
365.81084	74	
367.72595	170	1+
367.78523	74	
END IONS

###FS:    #m/z: 322.93035 #charge 1+
###MS: 121
###MSMS: 122
BEGIN IONS
TITLE=Cmpd 91, +MS2(322.9303), 28.0-35.0eV, 2.6min #122
RTINSECONDS=158.083
SCANS=121-122
PEPMASS=322.93035	3831360
CHARGE=1+
187.98029	102	
190.93483	90	
191.96354	98	
192.88585	72	
195.00448	70	
197.83381	82	
199.06325	84	
201.04324	80	
203.00329	76	
205.94938	108	
206.01152	68	
206.94821	84	
207.95304	72	
208.41887	74	
208.46119	72	
208.93846	78	
209.89075	72	
210.83653	118	
214.89226	76	
221.06698	82	
221.87937	102	
222.86864	76	
222.95588	150	
223.96032	176	
224.81635	72	
225.81705	68	
226.84607	108	
227.93329	84	
228.84607	72	
230.60107	92	
230.83029	86	
231.03555	72	
231.89099	78	
232.89876	82	
233.96025	68	
234.93233	66	
235.17709	86	
237.05441	70	
237.89992	108	
238.02515	96	
238.06850	74	
238.87626	94	
238.89347	70	
238.93935	222	
238.97047	72	
239.08817	72	
240.26371	68	
240.81953	162	
240.87874	146	
240.93984	3912	
241.05207	72	
241.93933	10342	1+
242.82058	250	
242.94164	6930	1+
243.82640	168	
243.85816	190	1+
243.87895	70	
244.88983	78	
244.91912	74	
244.94053	1090	
246.03291	84	
246.39346	80	
246.97153	162	
248.84245	68	
249.15890	74	
249.93101	82	
250.87919	76	
250.97325	74	
252.92452	84	
253.34752	100	
253.79708	72	
255.07784	98	
256.89760	146	
257.79615	70	
258.83415	174	
259.85383	78	
259.92128	70	
260.83249	170	
261.84045	128	
262.83062	326	1+
262.94893	68	
264.86408	76	
264.92162	112	
265.01772	100	
265.06358	68	
265.09787	66	
265.85646	66	
266.85260	106	
266.88750	108	
267.83153	76	
267.89398	82	
268.01853	78	
268.52458	74	
269.79874	74	
269.88391	176	1+
270.83234	68	
271.84259	112	
271.87765	76	
272.15328	70	
273.90628	82	
273.92460	66	
274.79521	74	
274.84036	82	
274.92740	104	
275.82805	76	
276.84792	138	
276.99612	76	
278.85228	82	
279.09182	1018	1+
279.27932	88	
279.41447	96	
280.79994	68	
282.80767	212	1+
283.84899	76	
283.96893	70	
284.27604	84	
284.29407	208	
284.78046	92	
284.87222	88	
285.29876	92	
285.78659	66	
285.82203	194	1+
285.86310	70	
289.78845	118	
289.87136	116	
292.04582	78	
292.86976	82	
293.07055	80	
294.79930	106	
294.86212	128	
296.85125	70	
297.44449	84	
298.33494	72	
299.78412	90	
299.89135	88	
300.38681	92	
302.00664	66	
302.36944	68	
304.36930	102	
304.88971	74	
304.92619	78	
305.79816	212	1+
305.87492	68	
306.05242	78	
307.79953	246	1+
308.79893	168	1+
308.89528	114	
309.30323	82	
309.87356	74	
309.91667	66	
313.81440	156	1+
315.83435	156	1+
317.86783	200	1+
319.89635	70	
321.22390	80	
321.34941	76	
322.07403	90	
322.81043	84	
322.99366	80	
323.70228	106	
324.76823	76	
324.89458	100	
326.88460	66	
327.61332	76	
END IONS

###FS:    #m/z: 340.94103 #charge 1+
###MS: 121
###MSMS: 123
BEGIN IONS
TITLE=Cmpd 92, +MS2(340.9410), 28.0-35.0eV, 2.7min #123
RTINSECONDS=158.856
SCANS=121,123
PEPMASS=340.94103	1389604
CHARGE=1+
175.86035	74	
190.92781	82	
191.95570	146	
192.92396	150	
196.88301	90	
196.91932	80	
199.87507	72	
203.93334	134	
205.91598	76	
208.95949	130	
209.87831	98	
209.94742	84	
213.87838	182	
213.93913	808	1+
214.89297	110	
215.88759	366	
215.93406	424	1+
220.88964	132	
222.95161	84	
223.87864	72	
223.96021	96	
226.21930	92	
226.95747	98	
227.88279	80	
229.99742	74	
230.06072	84	
231.89443	252	
231.95079	744	1+
232.88660	112	
233.83372	72	
233.94962	134	
234.83856	72	
234.89443	78	
235.38605	74	
235.87025	76	
235.94550	122	
236.89624	170	
237.78824	80	
237.90176	90	
238.01546	80	
238.88451	74	
239.45773	78	
239.82047	80	
239.89387	80	
239.90781	82	
240.01825	78	
240.82150	74	
240.83572	304	1+
240.95873	76	
241.94463	80	
243.83269	376	1+
244.85638	98	
244.94075	196	1+
244.95657	204	
245.39192	90	
245.94452	166	1+
246.83803	72	
247.04962	258	1+
247.99295	78	
248.89625	216	1+
249.04243	74	
249.95785	318	1+
253.90638	88	
254.91353	216	1+
254.96608	800	1+
255.78059	94	
256.85654	72	
256.96131	160	
257.83090	88	
258.84455	148	
258.90859	128	
259.84787	172	
259.93682	84	
259.95686	286	
260.83602	254	
261.41022	82	
261.84076	320	1+
261.85910	166	
261.91847	78	
261.96615	194	1+
263.06431	80	
263.88287	82	
264.87511	72	
264.90584	158	
265.01176	110	
265.91605	78	
267.13476	80	
267.97645	76	
268.83921	72	
270.82717	110	
270.97155	82	
271.91242	74	
272.90341	98	
272.93208	126	
274.85592	76	
274.87047	236	1+
274.89884	78	
275.98539	72	
276.85733	492	
277.37186	94	
277.79636	140	
277.87129	172	
277.91610	72	
277.93660	78	
277.96035	80	
278.84869	580	1+
278.90956	98	
278.96319	110	
279.09256	86	
279.15995	78	
279.95689	84	
280.84250	232	1+
280.94054	120	
281.44418	92	
281.84650	166	1+
281.87188	80	
283.35490	112	
283.86088	186	1+
283.94849	82	
284.90112	72	
284.93413	86	
285.42673	160	
285.93293	102	
286.13307	76	
286.91479	98	
287.91396	76	
288.41035	124	
288.83792	88	
289.42482	92	
289.82596	88	
291.80702	184	
292.34381	72	
293.40300	92	
293.88097	80	
293.92065	100	
294.87208	72	
294.94236	84	
296.86093	72	
296.87954	72	
298.31151	82	
298.89240	104	
299.86337	74	
300.87668	204	
301.04679	110	
301.86238	82	
302.86982	136	
302.92905	76	
304.81495	82	
306.88464	248	1+
308.34305	100	
308.92736	72	
309.38938	106	
310.88024	128	
311.88156	130	
311.91511	80	
314.16363	90	
315.85285	102	
320.58162	96	
324.84349	72	
325.76709	76	
326.02845	92	
328.81938	136	
330.81382	88	
330.86201	88	
330.88188	98	
331.18568	78	
332.82189	114	
335.15266	98	
336.94006	72	
343.89032	80	
END IONS

###FS:    #m/z: 363.95703 #charge 1+
###MS: 121
###MSMS: 124
BEGIN IONS
TITLE=Cmpd 93, +MS2(363.9570), 28.0-35.0eV, 2.7min #124
RTINSECONDS=159.628
SCANS=121,124
PEPMASS=363.95703	619432
CHARGE=1+
66.76072	80	
101.60193	86	
185.87680	100	
185.94027	96	
187.86596	80	
187.93831	104	
189.86120	250	
191.85922	350	
194.88802	86	
196.88526	120	
199.94623	78	
200.83441	82	
207.87311	154	
207.94670	176	
209.87526	402	1+
209.94530	1314	1+
211.91300	90	
212.87964	1854	1+
214.89183	120	
219.41407	78	
220.11500	92	
221.12367	84	
222.45101	120	
222.95199	480	
223.95132	292	
224.95117	864	1+
225.93899	84	
225.97471	92	
226.94724	9558	1+
226.97235	362	
227.14826	86	
228.89282	566	1+
228.91045	120	
228.94221	10152	1+
229.39625	106	
230.15863	96	
230.77038	80	
230.88983	3230	1+
232.88295	458	1+
234.88225	158	
237.01643	78	
239.88330	84	
239.90336	112	
240.08115	146	
240.94118	770	
240.95991	304	
241.80960	240	1+
241.94266	742	
242.81580	174	1+
242.94217	2186	1+
242.96026	742	1+
243.83028	92	
244.84691	82	
244.95723	5826	1+
245.81990	144	
245.99190	102	
246.90589	142	
246.95327	6026	1+
248.44210	88	
248.80541	148	
248.90015	1088	1+
249.04069	152	
249.79766	380	1+
250.90157	322	1+
250.95045	92	
250.96944	282	1+
251.04455	90	
251.07193	120	
251.86169	124	
252.13303	90	
252.91964	102	
253.90672	238	1+
254.45887	80	
254.97633	90	
255.87449	98	
256.85594	90	
256.94055	88	
257.79730	92	
259.84606	126	
259.94281	84	
260.83097	166	
260.97368	90	
261.82843	596	1+
262.82946	412	1+
264.82135	126	
264.87568	78	
264.95998	148	
265.79050	290	1+
265.97761	94	
266.81542	224	
267.78443	152	
267.81380	148	
267.97370	712	1+
268.48902	98	
268.81158	94	
269.16329	80	
269.96839	906	1+
271.85788	176	
271.91403	244	
272.45110	90	
272.84934	142	
273.85328	132	
274.81602	116	
275.41817	90	
277.08252	180	1+
277.80636	92	
278.84713	266	
278.88101	80	
278.91588	84	
279.10459	80	
279.79844	176	
279.91038	130	
279.97310	88	
280.79272	212	
281.80245	182	
282.84424	530	1+
283.06755	110	
283.81283	118	
284.82214	180	
285.84504	536	1+
285.91056	88	
285.95197	98	
286.82941	104	
287.89556	86	
287.93273	78	
289.05485	94	
290.38017	84	
290.49073	94	
290.78496	140	
290.85312	122	
291.01856	84	
291.10442	80	
292.85639	78	
293.80687	84	
294.12013	132	
294.86070	192	1+
294.91508	224	1+
295.00789	84	
296.80869	208	
296.87471	104	
297.81261	80	
298.80478	952	1+
299.82938	78	
300.80115	462	1+
301.86353	234	
302.86799	116	
303.80907	120	
303.85622	682	1+
306.83751	112	
307.13117	140	
307.87593	94	
310.40321	80	
311.78921	78	
312.44239	82	
312.75925	92	
315.07636	86	
316.54707	102	
316.81663	292	1+
318.80973	216	1+
318.84731	88	
321.42010	92	
321.82960	138	
321.86786	254	
322.92988	204	
322.97624	84	
323.03128	98	
323.83240	132	
324.87680	90	
325.87138	274	1+
327.41549	102	
329.42962	82	
331.40915	80	
335.13318	88	
335.82796	102	
336.94894	126	
337.83329	88	
339.83074	238	
340.93881	424	1+
342.13249	96	
342.83123	120	
347.77229	84	
348.72360	90	
353.46767	78	
355.78434	96	
359.86038	134	
360.83985	86	
364.90750	84	
END IONS

###FS:    #m/z: 507.84597 #charge 1+
###MS: 125
###MSMS: 126
BEGIN IONS
TITLE=Cmpd 94, +MS2(507.8460), 28.2-35.2eV, 2.7min #126
RTINSECONDS=163.302
SCANS=125-126
PEPMASS=507.84597	184936
CHARGE=1+
196.01683	534	1+
198.03217	130	
209.94401	232	
224.97597	186	
232.89578	232	1+
234.06833	180	
236.89013	144	
238.88743	114	
241.89602	128	
251.07663	402	1+
252.08048	348	1+
258.87798	126	
264.07476	146	
264.38755	302	1+
266.10004	208	1+
266.16712	180	1+
267.90777	126	
268.88874	226	1+
269.86684	252	1+
272.85361	152	
279.09951	218	1+
279.88320	200	1+
282.79978	196	1+
285.79185	112	
287.85233	888	1+
289.87790	178	
290.13137	130	
290.86384	626	1+
293.87198	808	1+
294.93000	124	
296.34541	124	
296.80419	116	
298.78810	156	
298.85216	160	
300.85696	394	1+
303.86850	536	
303.88857	216	1+
305.86278	976	1+
307.88664	334	
308.14024	774	1+
308.81007	182	1+
308.87409	990	1+
308.89546	198	
309.33584	254	1+
310.15624	860	1+
311.03639	116	
311.88330	2054	1+
312.82146	184	1+
313.97100	136	
314.86644	416	
315.86360	224	
315.89141	290	1+
316.86908	152	
318.83175	174	1+
318.86229	136	
319.06968	168	1+
319.38180	344	1+
319.88496	112	
320.89387	152	
322.35381	172	
323.37849	308	1+
323.87099	912	1+
323.89392	126	
324.42580	164	
325.81502	184	1+
325.90387	274	
326.88375	1862	1+
328.87899	380	
329.87189	182	
330.82648	122	
330.86733	144	
331.89332	118	
332.87552	726	1+
333.76218	124	
334.77707	168	1+
335.84513	208	
335.87646	544	1+
336.87744	410	1+
337.40653	118	
340.86707	180	
343.79155	186	1+
343.87667	240	1+
345.10175	120	
345.77756	124	
346.89915	120	
347.75618	146	
347.77758	372	
348.07371	150	
348.77048	168	
348.84501	174	1+
348.89409	180	
349.16253	138	
349.73749	124	
349.75932	760	1+
349.87576	284	1+
350.79295	270	1+
350.85731	118	
350.88012	246	1+
351.81820	120	
353.85507	382	
354.77552	128	
354.86104	166	
356.87727	114	
358.81009	160	
359.76147	216	1+
362.33998	172	
362.36553	158	
365.03324	122	
365.78926	154	
366.18427	258	
366.74600	164	
366.83922	212	
367.70745	336	
367.76476	184	
367.83871	118	
368.78040	312	1+
368.89433	138	
369.71197	256	1+
369.84093	262	1+
371.18789	118	
371.80867	186	
371.90278	220	1+
372.19601	150	
372.78337	166	
374.81732	116	
374.85395	162	1+
377.77280	188	
378.86575	128	
380.72195	198	
380.82927	136	
380.85546	154	
381.78616	126	
381.83815	158	
382.71431	122	
382.85679	122	
383.77977	182	1+
383.80464	134	
384.75400	148	
384.82615	176	1+
384.85032	350	
385.78308	240	1+
385.85219	284	
387.80928	316	1+
387.84699	242	
388.78965	174	
388.85090	120	
389.19797	430	1+
390.77001	134	
390.83680	824	1+
390.91274	180	1+
391.75597	118	
392.73172	126	
392.79533	330	1+
392.82610	696	1+
393.73408	330	1+
394.73696	270	1+
396.82310	116	
398.73045	276	
399.69604	120	
399.72581	126	
399.85070	904	1+
400.72645	124	
402.85955	238	
403.74081	128	
403.80660	254	1+
403.82406	122	
403.87617	286	1+
404.94333	140	1+
405.86687	190	
406.86272	134	
407.72812	264	
407.74773	440	1+
407.77811	214	
407.81584	118	
407.86768	486	
408.85058	520	
409.73670	502	1+
409.77481	132	
409.85344	354	
410.83588	726	1+
410.87021	188	
412.78147	164	1+
413.75173	216	
417.86366	146	
421.88094	282	
422.82771	274	1+
422.86275	170	
423.77395	548	1+
423.86675	524	1+
423.89490	126	
425.75118	226	
426.75300	386	
426.86122	736	1+
427.73419	450	
428.08370	130	
428.73770	318	
428.84888	808	1+
428.88498	176	
429.68358	136	
429.70166	184	
429.75573	298	1+
429.80061	174	1+
429.82985	288	1+
430.68611	178	1+
430.74323	114	
430.86247	710	1+
431.86836	448	1+
433.84922	356	1+
438.89285	328	1+
439.74291	138	
439.89462	278	1+
440.68969	128	
442.80508	208	1+
443.76878	128	
444.65192	128	
444.77966	138	
444.87485	1128	1+
445.74362	248	
446.74002	154	
446.80998	144	
447.70957	336	
448.72789	192	
449.69892	504	1+
449.87544	558	1+
450.69898	394	1+
450.74331	130	
450.75959	124	
450.87993	310	1+
457.89945	600	1+
462.88733	550	1+
463.71599	124	
463.76581	134	
464.87946	114	
465.72201	116	
466.75522	220	1+
467.88640	506	
468.71084	140	
468.88905	268	
469.78415	152	
480.91791	142	
485.89930	164	
508.91467	130	
END IONS

###FS:    #m/z: 336.94619 #charge 1+
###MS: 125
###MSMS: 127
BEGIN IONS
TITLE=Cmpd 95, +MS2(336.9462), 28.0-35.0eV, 2.8min #127
RTINSECONDS=164.074
SCANS=125,127
PEPMASS=336.94619	51694
CHARGE=1+
182.86741	70	
189.86565	128	
191.98474	82	
192.88901	82	
209.94287	130	
210.89091	210	
211.88263	72	
211.94472	2828	
212.87951	856	1+
213.41530	72	
213.93823	1418	1+
214.88072	142	
215.88456	180	
217.83817	70	
218.84143	72	
220.56149	100	
221.90049	80	
223.95566	80	
223.97386	110	
224.04731	72	
224.84374	84	
226.97063	178	
227.19945	74	
227.95277	200	
228.84611	70	
228.89471	226	1+
228.94792	82	
229.95472	3402	
230.88884	2064	1+
230.96460	94	
231.82384	78	
231.95112	1314	1+
233.10078	70	
233.82982	78	
233.90024	110	
233.94834	444	1+
234.88842	128	
234.97362	100	
235.83167	136	
235.90427	86	
235.97410	86	
237.86035	78	
238.47440	96	
238.89209	80	
239.84756	136	
239.86657	72	
240.83198	80	
240.94187	74	
241.84290	382	1+
242.94731	72	
244.96149	96	
245.39743	70	
245.94427	70	
246.39483	84	
246.97639	94	
247.96599	986	
248.90001	632	1+
249.96374	288	
250.12102	72	
250.83615	266	1+
250.95741	184	
251.06904	110	
251.96815	120	
252.84394	142	
252.91235	82	
252.97082	1416	1+
253.08995	78	
253.83960	110	
253.90665	96	
254.05545	76	
254.85853	124	
254.96737	788	1+
254.99550	84	
255.41717	84	
255.49188	72	
256.85101	142	
256.88904	138	
256.96020	126	
257.86043	70	
257.90414	136	1+
257.96497	84	
258.85009	186	
258.95418	76	
259.85521	138	
260.95953	74	
261.84948	306	1+
261.86419	112	
262.34978	86	
264.83762	142	1+
266.93204	72	
267.06094	84	
267.84052	540	1+
269.82739	72	
269.91869	90	
270.09333	108	
270.84556	168	
270.97764	80	
271.84547	76	
271.91554	294	1+
272.87282	76	
272.98151	94	
273.91871	74	
274.39611	92	
274.86308	166	
275.84375	126	
275.85695	130	
276.85168	280	
277.19663	86	
277.83085	486	1+
277.86366	198	
278.86638	108	
278.94173	88	
279.18471	78	
279.86230	198	
280.10457	86	
281.04876	78	
281.48114	102	
281.82016	138	
285.84813	940	1+
286.03577	86	
286.84907	904	1+
290.85603	130	
290.96219	92	
291.87002	82	
291.94303	102	
292.85211	70	
293.10567	488	1+
293.80252	74	
293.88257	98	
293.99974	74	
294.26810	78	
294.84754	142	
294.86278	164	
295.85496	110	
295.97652	80	
296.44360	92	
296.97042	88	
297.11637	74	
297.88293	74	
297.98058	70	
300.87661	162	1+
304.83733	80	
306.01421	78	
308.94918	96	
309.43929	76	
309.86699	166	
310.87455	122	
311.39040	94	
311.86763	70	
315.61907	112	
315.83331	88	
319.49447	92	
321.86695	90	
323.00582	72	
324.89002	70	
326.47654	74	
326.83819	84	
326.89353	88	
328.82550	70	
329.87255	112	
331.40819	78	
331.88320	94	
333.87475	100	
334.88773	90	
335.18198	74	
337.84324	124	
337.87815	72	
338.77748	80	
338.96958	72	
339.15057	74	
341.44245	100	
END IONS

###FS:    #m/z: 359.96151 #charge 1+
###MS: 125
###MSMS: 128
BEGIN IONS
TITLE=Cmpd 96, +MS2(359.9615), 28.0-35.0eV, 2.8min #128
RTINSECONDS=164.846
SCANS=125,128
PEPMASS=359.96151	41154
CHARGE=1+
63.74450	96	
67.07213	92	
153.39747	92	
183.92991	78	
192.89271	88	
196.85223	74	
204.85179	72	
204.90229	72	
206.89542	90	
207.50326	86	
209.94388	1202	1+
211.08260	108	
212.88475	78	
215.87791	72	
221.95249	520	1+
222.53727	84	
222.95495	434	1+
224.85664	80	
224.94762	732	1+
224.96690	108	
225.96877	440	1+
226.94810	4704	1+
226.97271	406	1+
227.93253	210	
228.89193	92	
228.94247	5770	1+
229.53590	84	
229.83717	74	
233.41224	86	
234.87760	74	
236.83691	78	
237.05425	74	
240.02729	78	
240.83319	96	
240.88858	96	
240.93928	292	
240.96077	148	
241.79280	74	
241.90346	88	
241.94210	308	
242.96012	440	1+
243.05857	78	
243.94918	72	
244.08953	98	1+
244.88632	84	
244.92444	88	
244.95826	2470	1+
245.13961	72	
245.94407	128	
246.83516	172	1+
246.91244	176	1+
246.95257	2948	1+
247.01395	86	
248.80470	376	
249.40697	88	
250.94844	232	
251.03652	82	
251.07529	204	
252.84519	74	
252.88548	74	
252.95926	228	
253.00539	110	
253.04069	74	
253.08401	136	
255.90813	94	
257.87813	84	
258.82870	138	
258.96984	174	
259.79754	148	
259.84383	80	
260.83068	106	
260.96875	80	
261.96730	78	
262.02285	102	
262.87549	250	1+
263.41709	84	
263.83149	136	
264.82407	110	
264.98006	248	1+
265.08256	120	
265.81599	74	
265.90614	74	
266.81542	126	
267.81305	80	
267.97179	778	1+
268.84587	280	1+
269.96822	606	1+
270.88278	78	
271.79229	170	1+
271.99739	74	
273.16695	72	
273.44514	96	
273.96520	264	
274.42676	106	
274.81535	130	
274.98260	80	
275.80431	544	1+
275.97085	398	
276.80704	410	1+
276.86194	116	
277.84270	76	
277.90812	104	
278.03918	72	
278.84610	90	
278.86132	106	
279.09978	106	
279.79873	130	
280.00520	258	1+
280.79746	548	1+
282.78899	72	
284.82657	156	
286.91083	96	
287.41631	98	
288.37458	96	
288.40617	74	
288.81474	76	
289.84267	90	
289.95111	72	
290.85694	74	
291.78674	130	
292.44255	130	
292.53088	72	
292.78691	92	
292.87131	98	
293.11866	166	
294.32300	80	
294.94087	78	
296.09492	102	
296.46261	80	
296.80918	416	1+
296.89009	86	
297.77071	74	
297.85756	76	
297.87868	206	1+
298.80435	1220	1+
299.46179	78	
299.98748	72	
300.79927	164	
300.91077	78	
302.27954	90	
303.43395	92	
303.95255	88	
304.13991	82	
307.81084	72	
309.79421	174	1+
309.93366	154	
312.87587	102	
313.87985	88	
313.96162	72	
316.81808	228	1+
317.45231	84	
319.87655	116	
320.85880	84	
320.93156	134	
322.92647	130	
323.01448	106	
323.22977	78	
325.03153	74	
325.79331	74	
325.89420	98	
326.82691	88	
328.62120	100	
330.85107	74	
332.82114	82	
333.38161	92	
333.89065	130	
334.85829	82	
336.94221	348	1+
339.84018	72	
340.15714	80	
340.79953	218	1+
340.94035	236	
341.84435	100	
342.90305	122	
343.26693	84	
347.17049	80	
351.14915	104	
351.75841	78	
356.77170	88	
357.70953	104	
363.16426	108	
END IONS

###FS:    #m/z: 507.84567 #charge 1+
###MS: 129
###MSMS: 130
BEGIN IONS
TITLE=Cmpd 97, +MS2(507.8457), 28.2-35.2eV, 2.8min #130
RTINSECONDS=168.518
SCANS=129-130
PEPMASS=507.84567	178354
CHARGE=1+
196.01594	438	1+
210.02978	156	
214.88356	202	1+
224.97672	458	
230.84567	128	
232.89743	288	
234.89146	126	
238.06485	190	1+
249.93679	130	
250.90726	134	
252.08494	124	
254.09456	328	1+
254.89269	140	
255.82858	136	
266.16570	212	
267.78913	134	
272.85547	146	
272.89329	124	
275.84998	170	
282.89777	316	1+
282.98483	168	1+
284.77739	148	
287.85188	662	
288.86560	262	
289.85603	200	
289.88605	132	
290.13204	188	
291.88125	134	
292.86464	146	
293.87553	974	1+
296.84880	124	
298.85404	388	1+
299.81886	248	1+
299.87734	148	
301.85399	220	
301.90675	136	
302.85831	126	
303.86872	562	1+
304.82879	130	
305.86329	1202	1+
306.15975	160	
306.84894	128	
307.89462	166	
308.14283	826	1+
308.87147	1334	1+
309.37353	254	1+
310.15499	502	1+
310.37688	260	1+
310.87385	124	
311.85078	128	
311.88270	2564	1+
314.86482	804	1+
316.91422	132	
317.36893	184	
323.84773	134	
323.87315	142	
324.00868	140	
324.38002	148	
324.85039	178	1+
324.87133	124	
324.89172	142	
325.84412	206	1+
325.90379	292	1+
326.82301	152	
326.88137	2140	1+
327.84221	236	1+
327.89761	250	
328.81265	184	
330.89468	152	
332.87562	288	
333.87622	146	
334.80697	138	
335.83523	196	
337.87937	378	1+
338.42829	164	
339.74860	190	1+
340.86130	158	
341.86017	146	
344.83455	160	
345.86457	236	1+
347.77312	414	
348.78507	224	
348.84493	132	
348.92184	254	1+
349.75392	192	
350.35683	192	1+
350.75995	144	
350.88742	124	
351.89255	174	
355.89681	136	
357.84778	250	
358.73433	126	
360.75841	128	
362.75601	136	
365.78698	264	
366.09317	178	1+
366.18296	152	
366.74430	128	
366.79495	136	
366.83916	462	1+
366.86147	144	
367.70781	474	1+
367.76748	418	1+
368.72922	256	1+
368.84059	124	
368.86273	164	
369.83854	124	
370.83737	454	1+
371.32107	172	1+
373.78034	174	
373.79500	166	
373.83071	142	
376.87801	130	
379.80079	140	
380.71693	164	
380.73464	136	
381.37452	134	
381.72380	148	
382.76413	126	
382.86432	176	
382.88867	250	1+
383.79374	338	1+
384.73055	222	1+
384.85307	348	
385.77707	274	
385.84584	158	
386.78183	154	
386.83326	166	
386.85129	424	1+
389.20289	298	1+
390.18358	204	1+
390.74524	142	
390.78846	166	
390.83964	508	1+
392.82739	706	1+
392.86980	170	
394.82252	170	
394.86593	224	1+
398.73183	246	
399.73868	258	1+
399.81254	172	
399.84778	352	1+
400.65907	150	
402.86725	850	1+
403.87136	624	1+
405.76072	358	1+
405.79465	130	
405.87215	360	1+
406.76541	262	1+
407.74062	612	1+
407.86886	466	
408.85376	1216	1+
409.72447	334	
409.76028	134	
410.74153	204	
410.83643	932	1+
411.34979	126	
411.73413	136	
411.80508	174	1+
412.73031	252	
412.84061	328	1+
413.07473	206	
414.85744	174	
417.80333	170	
417.86326	136	
418.73693	130	
419.72549	250	1+
421.78237	152	
421.88500	256	
422.86445	526	1+
422.88403	186	
423.77517	286	
423.86838	336	1+
424.76676	138	
424.79227	274	1+
425.74544	296	
426.70954	130	
426.75610	332	
426.77402	212	
426.86325	1018	1+
426.93982	132	
427.73294	520	
427.76901	212	
428.73741	290	
428.75730	160	
428.84825	640	
429.68887	290	1+
429.74199	250	
429.83743	166	
429.87312	170	
430.74372	228	
430.84479	208	
431.80998	166	
431.86738	198	
432.76150	128	
433.85591	210	
434.85995	364	1+
435.71539	218	
437.06421	126	
439.89417	158	
442.79239	136	
443.76315	258	1+
444.78847	128	
444.87268	1542	1+
445.74391	278	1+
445.76695	176	
446.70944	500	1+
446.80022	360	1+
446.86754	144	
446.88669	164	
447.77291	374	1+
448.77202	330	1+
449.88099	604	1+
450.70249	126	
450.75159	284	
450.90966	128	
457.90626	636	1+
462.88619	510	1+
465.71989	200	
467.70944	208	
467.89167	818	1+
469.78053	200	
485.89858	558	1+
509.86098	128	
510.24526	130	
END IONS

###FS:    #m/z: 336.94570 #charge 1+
###MS: 129
###MSMS: 131
BEGIN IONS
TITLE=Cmpd 98, +MS2(336.9457), 28.0-35.0eV, 2.8min #131
RTINSECONDS=169.291
SCANS=129,131
PEPMASS=336.94570	50638
CHARGE=1+
180.99415	80	
187.86611	68	
189.86028	94	
194.00086	70	
200.42927	68	
200.87937	78	
207.97065	98	
210.87039	90	
210.88510	68	
211.94428	3350	1+
212.87800	780	1+
213.94043	1372	1+
214.89598	90	
215.88604	414	1+
217.88101	146	
218.83797	76	
222.97330	244	1+
222.98993	100	
224.39145	72	
224.95874	68	
225.83920	68	
226.90144	76	
228.89594	104	
229.88339	76	
229.95481	2930	1+
230.00821	92	
230.88911	988	1+
231.92486	74	
231.95029	1098	1+
232.82856	78	
233.82699	336	1+
233.90065	100	
233.94657	234	
233.96497	80	
234.88131	84	
237.95311	76	
238.85037	72	
239.03974	70	
239.07588	102	
239.88143	82	
239.95196	84	
240.83101	90	
240.85617	84	
240.91926	68	
241.84278	312	
241.89603	70	
241.97597	86	
244.04689	102	
247.96641	758	1+
248.89832	260	
248.91094	142	
248.94735	98	
248.98400	204	1+
249.90072	118	
249.96394	424	1+
250.83768	88	
250.87354	110	
250.89867	76	
250.95185	96	
251.06948	82	
251.17908	72	
251.82569	188	1+
251.84145	124	
252.85223	76	
252.97223	1750	1+
253.90525	100	
254.90877	222	1+
254.96678	994	1+
255.85726	78	
255.92999	68	
257.90381	72	
257.93375	68	
258.00831	80	
258.03078	96	
258.84831	346	1+
258.86575	130	
258.98156	72	
259.44229	70	
259.95945	78	
260.82936	310	1+
261.90275	78	
262.84971	80	
262.95275	90	
263.59411	92	
263.82789	110	
264.87297	68	
265.06371	68	
265.58959	96	
265.80779	92	
266.02198	78	
266.61349	76	
266.79612	72	
266.82391	78	
266.85492	84	
268.84120	320	
269.84702	170	
270.43648	106	
270.84867	98	
270.97997	170	
271.84813	178	1+
271.91373	180	
272.92368	74	
272.98234	96	
273.79484	72	
273.98354	74	
274.86182	340	1+
276.83871	70	
276.99402	70	
277.83232	470	1+
277.86497	206	
278.83432	350	1+
279.03716	86	
279.80504	98	
280.79133	88	
280.80610	80	
280.93762	78	
280.99926	92	
281.11667	82	
281.94076	68	
282.86811	76	
282.92090	112	
285.84851	156	
286.40785	108	
286.85205	1062	1+
287.38114	98	
287.44577	70	
288.50800	92	
289.86670	146	
290.86149	86	
291.85948	140	
291.90524	124	
291.98519	86	
292.60869	70	
293.10456	128	
294.11227	84	
294.86153	68	
295.99793	80	
296.16901	72	
296.87308	68	
297.09726	72	
298.56156	102	
299.06046	88	
299.81476	82	
299.85323	120	
299.87584	244	1+
301.15766	84	
302.79259	72	
303.90223	76	
304.86814	78	
306.35598	70	
306.96208	72	
308.86737	108	
309.87328	378	1+
310.84704	84	
311.86118	80	
314.34029	78	
314.89088	72	
316.02268	76	
317.96840	90	
319.17627	80	
319.34729	74	
320.76410	68	
321.89224	192	1+
321.91337	88	
326.22124	78	
328.92606	84	
330.88224	90	
332.52843	102	
335.31225	70	
336.27091	86	
337.20601	68	
339.17041	68	
339.43295	80	
339.93988	92	
340.30436	92	
341.10446	98	
END IONS

###FS:    #m/z: 359.96137 #charge 1+
###MS: 129
###MSMS: 132
BEGIN IONS
TITLE=Cmpd 99, +MS2(359.9614), 28.0-35.0eV, 2.9min #132
RTINSECONDS=170.063
SCANS=129,132
PEPMASS=359.96137	40336
CHARGE=1+
103.69705	80	
111.53738	84	
118.29864	92	
119.34660	90	
178.92840	76	
186.35762	86	
195.10210	94	
196.94675	86	
198.11353	74	
198.44731	88	
200.94316	130	
203.92973	78	
207.94808	150	
209.94442	870	1+
215.93231	78	
216.83531	74	
220.86247	106	
220.87521	76	
220.97201	80	
222.95205	678	1+
223.89249	210	1+
224.94973	1134	1+
224.97134	96	
226.94747	5252	1+
226.97076	178	
227.03058	110	
228.84174	84	
228.94226	5752	1+
230.04545	106	
232.90571	74	
232.93844	72	
234.82664	76	
234.86717	126	
235.97972	72	
236.89733	78	
240.13270	72	
240.82939	160	
240.93873	860	1+
240.96319	376	
242.96101	302	
243.96776	136	
244.86301	74	
244.95755	3030	1+
245.84910	122	
245.94081	258	
246.83810	158	1+
246.95267	3066	1+
247.97776	74	
248.80285	94	
248.88565	74	
249.90734	92	
250.06867	98	
250.95145	148	
251.07097	148	
251.82897	174	1+
252.16902	90	
252.95739	114	
254.45851	86	
254.90158	82	
255.87865	72	
256.08902	78	
256.83611	80	
258.84564	94	
259.78804	82	
259.91126	96	
260.91177	86	
260.96889	368	1+
262.06147	76	
262.48133	106	
262.82274	120	
262.95077	118	
263.87976	90	
264.96785	100	
265.08164	80	
266.00427	78	
266.81309	244	
267.41801	100	
267.97365	968	
268.96293	202	
269.38328	82	
269.96926	610	
271.84396	132	
273.84450	126	
273.97000	110	
274.79718	100	
275.00474	80	
275.08455	128	
275.97496	186	
276.84809	126	
276.87922	76	
277.80695	130	
278.39053	88	
278.79922	130	
278.99225	74	
279.10273	78	
280.79229	678	1+
280.99579	136	
281.85590	108	
281.97984	76	
283.92982	104	
284.50928	78	
284.82234	74	
285.81346	74	
285.93597	88	
288.89815	102	
291.93043	78	
292.93396	80	
294.85070	124	
294.87150	108	
295.56267	78	
295.93654	104	
296.80705	132	
296.85672	188	1+
296.92580	80	
297.80797	132	
298.36429	84	
298.42576	88	
298.80394	1178	1+
298.91809	78	
299.87460	94	
300.79628	124	
300.87839	82	
302.59565	96	
303.94970	76	
304.14829	86	
304.30916	78	
304.90495	96	
306.40549	80	
308.44433	74	
308.79913	218	1+
309.11525	74	
309.43945	78	
309.86546	188	1+
311.12386	152	
312.40992	78	
313.94591	72	
315.09592	74	
316.16476	80	
316.81800	72	
320.14541	84	
320.41480	94	
320.95616	76	
322.92769	202	
325.98179	78	
327.80337	138	
328.91927	92	
331.83639	138	
332.15415	94	
333.76491	78	
333.95994	92	
335.95560	88	
336.00775	90	
336.94877	76	
338.62794	96	
338.94552	218	
339.19915	76	
341.83975	88	
343.71772	92	
349.33828	86	
351.76795	80	
353.88556	76	
356.77157	172	
359.77223	86	
363.75672	78	
363.95078	84	
364.72670	88	
364.89562	104	
END IONS

###FS:    #m/z: 322.93007 #charge 1+
###MS: 133
###MSMS: 134
BEGIN IONS
TITLE=Cmpd 100, +MS2(322.9301), 28.0-35.0eV, 2.9min #134
RTINSECONDS=173.77
SCANS=133-134
PEPMASS=322.93007	3539778
CHARGE=1+
99.33235	88	
100.18349	86	
184.95060	98	
185.92929	92	
186.02070	92	
189.92813	102	
191.62417	100	
191.87063	74	
196.01398	76	
197.02295	72	
197.91992	72	
198.03227	66	
199.91156	72	
203.92810	108	
204.86197	94	
207.97320	74	
209.88566	166	1+
211.05040	76	
212.88272	74	
214.89227	94	
215.89449	72	
217.89815	66	
221.05608	82	
221.89475	94	
222.87291	84	
222.95318	82	
225.59200	130	
226.43580	66	
227.00906	76	
227.79559	94	
227.84946	72	
227.93283	108	
228.86061	80	
230.89191	204	
230.91043	80	
230.95465	134	
233.38416	68	
235.06210	68	
236.04333	84	
236.89365	66	
237.06927	66	
237.79025	70	
237.90755	68	
238.87833	94	
238.93808	266	
239.07884	240	
239.79031	68	
239.90238	80	
240.78749	78	
240.82073	250	
240.94062	2422	
240.98385	80	
241.94180	2272	
242.94215	7080	1+
243.82135	384	1+
243.88133	140	
244.45231	82	
244.88386	136	
244.94009	1846	1+
246.39307	84	
246.85497	92	
246.97553	188	1+
247.38861	70	
247.89235	98	
247.93329	72	
248.34946	78	
248.84919	226	1+
249.96780	92	
250.92188	82	
251.07537	68	
251.10875	76	
251.83289	72	
252.87286	74	
253.10504	94	
255.06646	66	
255.95738	88	
256.26185	80	
256.85041	92	
256.89518	80	
257.02317	72	
257.79874	84	
257.89184	112	
258.80463	216	1+
258.83091	224	
260.82630	404	1+
261.84333	118	
263.83452	298	1+
265.05852	176	
265.91611	82	
266.09029	72	
266.85699	160	
266.93012	88	
268.91612	70	
268.98037	74	
269.08333	68	
269.43971	90	
269.81869	96	
270.83083	164	1+
271.84348	80	
272.44324	70	
273.88397	68	
275.81225	106	
275.92601	82	
276.83650	84	
277.94480	76	
278.09043	70	
278.40997	86	
278.85515	188	1+
278.87694	76	
278.89545	112	
279.09289	882	1+
279.98567	86	
281.05290	76	
281.79429	92	
282.89196	76	
283.07158	78	
283.37004	68	
283.78637	188	1+
284.29258	460	
284.35596	66	
284.84692	70	
284.88854	78	
284.90922	78	
285.94060	68	
285.98169	66	
286.86811	80	
286.93788	76	
287.87263	70	
289.09084	68	
289.88147	128	
290.58942	106	
290.88049	86	
291.81080	70	
291.90554	68	
293.50611	88	
294.14367	72	
294.33365	72	
294.85962	176	
295.83531	84	
295.86880	68	
296.80519	66	
296.83850	100	
298.85178	198	1+
301.87441	72	
304.87253	66	
305.84460	76	
306.76246	92	
307.79861	104	
307.89019	142	
308.20522	80	
309.87164	76	
312.15817	78	
312.83095	70	
315.81695	72	
316.90100	78	
320.83233	82	
321.43112	104	
321.81609	78	
321.92412	82	
324.09996	68	
324.82990	90	
325.90549	128	
327.70671	72	
327.83084	172	1+
327.90248	92	
END IONS

###FS:    #m/z: 340.94066 #charge 1+
###MS: 133
###MSMS: 135
BEGIN IONS
TITLE=Cmpd 101, +MS2(340.9407), 28.0-35.0eV, 2.9min #135
RTINSECONDS=174.543
SCANS=133,135
PEPMASS=340.94066	1265974
CHARGE=1+
55.63948	74	
68.05531	94	
187.01009	74	
189.86220	94	
190.93474	144	
191.95404	140	
193.95396	114	
196.05730	76	
199.86999	76	
208.95579	102	
212.83289	70	
212.87578	292	1+
213.93912	1014	
214.89598	106	
215.89178	346	1+
215.93612	208	
216.92030	136	
217.86003	74	
224.16704	76	
224.89347	76	
224.97909	80	
226.84783	76	
226.88443	82	
226.93134	86	
228.93997	128	
229.39615	76	
229.94892	88	
230.89168	88	
231.00749	80	
231.88697	82	
231.94984	890	
233.89858	182	
233.95186	218	
234.90011	80	
235.89137	72	
235.95397	72	
237.40008	102	
237.85836	78	
238.04972	82	
238.43462	98	
240.83799	168	
240.91184	74	
241.78872	72	
241.84207	574	1+
241.89194	80	
241.94155	80	
243.36091	90	
243.83249	110	
246.86557	86	
247.94694	104	
248.90042	240	1+
248.97852	96	
249.95980	272	
250.32919	94	
250.50562	84	
252.07580	200	1+
253.90936	90	
254.91415	156	
254.96689	686	1+
255.07202	74	
255.86315	184	1+
255.90414	94	
257.80751	78	
257.85234	84	
258.83715	118	
258.86303	88	
259.02442	134	
259.04319	78	
259.84749	218	
259.91334	96	
259.95558	204	
259.98035	112	
260.83814	138	
260.85087	142	
261.83558	136	
261.86488	80	
261.88875	90	
262.84125	72	
262.92391	210	1+
263.03057	78	
263.82978	84	
264.56416	76	
264.81073	80	
265.81972	74	
265.85160	142	
266.44289	72	
266.99446	76	
267.08273	72	
268.79894	78	
268.84078	178	
269.32294	74	
269.96416	84	
271.87790	82	
272.34982	82	
272.88697	72	
272.91884	184	
272.98091	72	
273.87195	78	
274.81920	146	
274.85858	106	
275.85753	104	
276.85792	1004	1+
276.89767	82	
278.21102	88	
278.84414	326	
279.84928	204	
279.92580	116	
280.00999	74	
280.79934	82	
281.86393	136	
283.86631	74	
284.07661	84	
284.85133	92	
285.86958	72	
285.94220	80	
287.84942	88	
288.91911	86	
289.88856	96	
291.02720	78	
292.36067	94	
292.44034	86	
293.44301	82	
294.85660	286	1+
295.99376	74	
297.90208	108	
298.87916	136	
299.06044	88	
299.79111	72	
299.86134	88	
300.17870	84	
300.93410	92	
301.88025	200	
302.91203	84	
302.95522	82	
303.86582	98	
303.95817	122	
304.91320	100	
304.99939	80	
305.13242	82	
306.36662	114	
306.80097	74	
307.80507	108	
307.87727	90	
309.59042	78	
312.80481	138	
324.98293	86	
325.81599	74	
327.93361	88	
328.19156	72	
330.78812	80	
331.05625	78	
332.12059	94	
333.04537	74	
333.62813	94	
334.88312	80	
336.12466	82	
336.14471	70	
336.91786	74	
339.82912	74	
343.41705	76	
END IONS

###FS:    #m/z: 363.95673 #charge 1+
###MS: 133
###MSMS: 136
BEGIN IONS
TITLE=Cmpd 102, +MS2(363.9567), 28.0-35.0eV, 3.0min #136
RTINSECONDS=175.315
SCANS=133,136
PEPMASS=363.95673	560540
CHARGE=1+
182.86807	130	
182.93880	84	
187.86748	88	
189.86317	522	1+
191.85703	146	
200.94410	154	
205.95378	88	
207.87460	302	1+
207.97321	124	
208.95636	78	
209.94464	1396	
210.88501	142	
210.93101	98	
211.94502	80	
212.87879	1472	1+
213.99881	78	
218.10488	80	
222.95217	592	1+
223.88800	266	1+
224.95064	1264	1+
224.97139	76	
226.94746	8530	1+
226.97240	178	
227.80586	128	1+
227.85315	90	
227.86983	80	
227.88323	138	
228.57069	88	
228.89455	598	1+
228.94255	10852	1+
229.16651	80	
230.88920	1862	1+
231.06726	78	
231.90148	308	1+
232.88450	262	
232.90380	196	1+
233.86987	88	
233.88932	166	
233.99399	80	
234.87827	104	
235.83840	80	
236.45516	80	
238.05198	100	
238.93975	104	
239.89784	186	1+
240.40075	96	
240.82161	146	
240.83289	268	1+
240.94014	1100	1+
240.96361	366	1+
242.41942	80	
242.79992	86	
242.94203	1690	1+
243.83211	120	
244.43849	106	
244.95838	4638	1+
246.03455	96	
246.90522	114	
246.95351	4890	1+
247.90120	110	
248.51782	92	
248.80346	508	1+
248.90084	802	
250.89397	386	1+
250.94973	124	
250.97057	138	
251.04875	78	
252.89835	82	
252.97062	94	
252.98777	100	
253.90398	260	
255.34186	110	
255.83265	106	
255.85341	162	1+
255.91420	82	
256.86197	184	1+
256.88956	76	
258.84720	186	
259.40076	92	
259.84603	94	
259.90558	94	
259.98165	80	
260.40234	82	
260.82869	664	1+
260.90180	78	
260.96584	106	
261.19172	78	
261.52138	84	
261.83166	488	1+
262.63439	88	
263.98146	140	
264.96470	194	
265.08448	88	
265.41951	96	
265.79098	94	
265.81970	94	
265.87772	102	
265.97624	92	
266.78460	122	
266.81246	698	1+
266.91606	90	
267.10880	88	
267.78546	76	
267.87179	76	
267.97384	850	1+
268.95873	92	
269.96941	1278	1+
270.82997	80	
270.84425	86	
271.86178	88	
271.91950	96	
272.34797	84	
272.52826	80	
272.87302	78	
273.81099	138	
276.85639	202	
277.92652	78	
278.08603	86	
278.80160	154	
278.84443	180	1+
278.99999	76	
279.10344	88	
279.41255	96	
279.78982	776	1+
279.86690	208	1+
280.85317	78	
282.78716	198	
282.88663	186	1+
282.95390	78	
283.78838	148	
283.80336	80	
283.85852	130	
283.99402	78	
284.62539	86	
284.93200	100	
285.36740	84	
285.84550	274	
285.93081	120	
286.09000	76	
286.79414	80	
286.89066	116	
288.87134	82	
290.79020	152	
291.85888	178	1+
292.78060	78	
292.92394	100	
294.86993	244	1+
295.87621	170	1+
296.81282	110	
296.89852	254	1+
297.80922	192	
298.80378	716	1+
299.12730	122	
299.87330	140	
300.79800	384	1+
301.85967	350	1+
302.80067	164	
303.85319	998	1+
303.94222	98	
304.10812	80	
305.55486	82	
307.45300	78	
307.74776	88	
307.89407	176	
308.87131	96	
312.05185	80	
312.86999	76	
312.88153	186	1+
314.37711	96	
316.80926	140	
317.45411	94	
321.81864	416	1+
321.86723	178	
322.93084	248	1+
323.43504	82	
323.87886	144	1+
324.01864	76	
325.05605	78	
326.14148	122	
326.87115	646	1+
327.38443	80	
331.86715	126	
334.35755	86	
336.95038	130	
337.84233	90	
340.94105	296	1+
344.90899	78	
349.02360	88	
349.40261	76	
351.83713	86	
355.91898	92	
358.74586	80	
360.72075	78	
365.72671	86	
365.78367	120	
365.93343	94	
366.03903	96	
END IONS

###FS:    #m/z: 322.93017 #charge 1+
###MS: 137
###MSMS: 138
BEGIN IONS
TITLE=Cmpd 103, +MS2(322.9302), 28.0-35.0eV, 3.0min #138
RTINSECONDS=179.005
SCANS=137-138
PEPMASS=322.93017	3368726
CHARGE=1+
105.06691	70	
168.72867	88	
184.01331	76	
189.92640	64	
192.98971	68	
197.87499	68	
198.84178	70	
200.01738	66	
200.83453	68	
201.04395	68	
202.03718	72	
203.87752	68	
205.94919	158	
206.41897	106	
206.94667	72	
207.97439	122	
208.98806	98	
212.87565	72	
219.88362	82	
220.05124	72	
220.87571	86	
222.95406	510	1+
228.86718	164	
228.90234	88	
229.95607	66	
230.83349	142	
230.84984	158	
232.83261	100	
233.05004	110	
233.88215	72	
233.89648	202	
234.88678	70	
236.01733	72	
236.84268	78	
237.12984	74	
238.79667	96	
238.93907	314	
239.08501	70	
239.14803	78	
240.94064	2576	
241.04104	86	
241.94283	2680	
242.02170	64	
242.94163	7382	1+
243.82077	114	
244.79598	86	
244.82178	66	
244.94038	1690	
245.96063	70	
246.94795	66	
246.97941	140	
247.24353	72	
247.86370	80	
247.97864	112	
248.84178	86	
249.00961	74	
249.85517	66	
249.90161	68	
250.09394	98	
250.97425	74	
251.06592	66	
251.13189	68	
251.78818	80	
252.82275	122	
253.83416	74	
254.82535	70	
254.92231	68	
256.89835	86	
258.09891	72	
258.83377	96	
258.85289	94	
258.89886	66	
259.83087	220	1+
260.34218	66	
261.07634	76	
261.43571	78	
261.79910	70	
261.89285	74	
262.82908	158	
262.84146	146	
263.97832	66	
264.00746	78	
265.06960	112	
266.85384	86	
267.05491	86	
268.63293	80	
268.84527	72	
269.09507	84	
269.51423	80	
270.80168	68	
270.85642	200	1+
272.14735	66	
272.88299	86	
273.34565	78	
273.90845	70	
273.98180	74	
274.04869	74	
274.90004	66	
275.80748	108	
279.09170	764	1+
279.16204	68	
280.79957	64	
280.83359	146	
280.85544	78	
280.99109	82	
281.90577	78	
283.07267	108	
283.20420	64	
284.29337	342	
284.87620	112	
284.94681	84	
285.05832	70	
285.77035	90	
286.36829	66	
286.88767	76	
287.83278	68	
287.95210	74	
289.78407	144	
290.89088	76	
291.09559	200	1+
291.79006	66	
292.05636	76	
292.79348	94	
292.81859	78	
293.02474	76	
294.86663	82	
295.08176	86	
297.81885	66	
299.75961	66	
299.78505	120	
300.56787	76	
301.77837	70	
304.79562	86	
305.80801	72	
305.87054	66	
306.42273	124	
307.79988	104	
307.89328	252	
308.86596	100	
309.89058	68	
311.80869	70	
311.88486	80	
313.86773	70	
313.88719	68	
315.83094	66	
319.83891	70	
321.18337	112	
321.80516	66	
322.25477	76	
322.83058	66	
323.73984	66	
324.20636	82	
325.81314	82	
325.90219	156	
327.02498	66	
327.89338	82	
END IONS

###FS:    #m/z: 340.94083 #charge 1+
###MS: 137
###MSMS: 139
BEGIN IONS
TITLE=Cmpd 104, +MS2(340.9408), 28.0-35.0eV, 3.0min #139
RTINSECONDS=179.777
SCANS=137,139
PEPMASS=340.94083	1223184
CHARGE=1+
183.86654	76	
184.58999	84	
184.92365	78	
188.88887	88	
189.86371	120	
190.93036	166	
192.92721	210	
196.87961	80	
205.10662	76	
210.93904	170	
213.88350	114	
213.93886	896	1+
214.91606	82	
215.88868	158	
215.93768	164	
216.88746	72	
217.87915	100	
217.93525	118	
217.99069	90	
219.87092	74	
221.88902	98	
223.98317	84	
223.99783	80	
224.39673	84	
225.83942	80	
226.94948	100	
226.96814	76	
227.03452	76	
227.87191	86	
228.84511	126	
228.93778	276	
230.89385	112	
231.89685	218	1+
231.94880	1258	1+
234.78327	72	
235.83814	82	
235.94737	142	
236.16111	72	
239.85887	76	
240.83318	236	
241.85039	124	
244.90928	84	
244.95714	100	
245.89787	76	
245.93250	72	
246.84219	86	
246.97154	78	
247.94111	74	
249.88417	78	
249.95488	262	1+
249.99480	74	
250.37166	84	
251.98283	78	
253.95935	74	
254.94066	94	
254.96668	550	1+
255.07531	224	
255.86689	82	
256.00651	86	
256.83648	74	
256.90113	130	
256.96590	134	
257.82975	116	
257.85568	108	
257.91000	94	
258.84495	192	
258.96606	116	
259.86098	272	
259.96018	112	
260.83723	226	
261.84203	158	
262.83753	102	
262.92851	168	
262.96984	82	
263.84377	76	
263.88148	104	
264.79379	116	
264.86364	158	
267.88381	92	
267.90260	90	
269.82029	106	
269.84558	200	1+
271.78499	80	
271.82937	84	
272.92076	86	
272.97838	120	
274.87689	76	
274.97570	160	
275.80547	188	
275.82818	76	
275.85342	110	
276.37497	94	
276.85866	1414	1+
277.90927	130	
277.97119	212	
278.84396	608	
279.84513	662	1+
279.86846	96	
279.91754	72	
280.93189	72	
280.97145	82	
281.05693	78	
281.11469	106	
282.87753	140	
285.86747	86	
286.39112	80	
286.82950	82	
288.87040	130	
289.79035	92	
290.05149	72	
290.51591	88	
291.80657	146	
292.82259	72	
293.85552	80	
294.85379	84	
295.99664	142	
296.09298	90	
296.61923	82	
296.80856	194	1+
297.89222	84	
297.97431	76	
297.99360	86	
298.22657	80	
299.84899	78	
300.80320	76	
300.86707	86	
302.26689	76	
302.87024	76	
302.94615	110	
304.92224	80	
305.39391	76	
306.37528	82	
307.81629	92	
308.02612	126	
308.87985	72	
310.95525	72	
311.87622	74	
312.79856	76	
313.79815	78	
313.92447	76	
314.16812	78	
318.90049	104	
320.61921	110	
322.85687	76	
323.02269	72	
325.97941	74	
328.18483	76	
328.43644	72	
329.87413	108	
329.90316	84	
330.81510	208	1+
330.88184	72	
331.38475	86	
332.61292	94	
339.01229	82	
339.61653	104	
340.72812	86	
341.80569	108	
343.36937	76	
344.91603	92	
END IONS

###FS:    #m/z: 363.95685 #charge 1+
###MS: 137
###MSMS: 140
BEGIN IONS
TITLE=Cmpd 105, +MS2(363.9569), 28.0-35.0eV, 3.0min #140
RTINSECONDS=180.549
SCANS=137,140
PEPMASS=363.95685	530768
CHARGE=1+
122.52279	76	
171.85524	80	
177.93581	86	
187.93335	100	
189.86208	454	
191.85962	394	1+
196.88619	138	
198.96314	124	
200.94762	82	
205.89660	82	
205.92329	86	
205.94759	130	
206.94289	78	
206.96581	90	
207.87219	142	
209.87118	78	
209.94418	1500	1+
210.88380	154	
211.55563	88	
212.87885	1374	1+
213.88944	106	
214.89927	112	
215.88173	80	
219.41045	78	
221.14010	78	
222.95192	116	
223.95671	112	
223.97607	78	
224.94951	786	1+
225.97433	128	
226.89726	226	1+
226.94720	10210	1+
227.74956	102	
227.92839	212	
228.89530	388	
228.94227	11250	1+
230.07096	122	
230.85214	166	
230.88835	3816	1+
232.02093	86	
233.40283	82	
233.63541	90	
233.93179	86	
234.88157	100	
234.92835	78	
240.82715	134	
240.94008	1506	1+
241.82514	78	
241.90899	82	
241.96467	94	
242.86694	86	
242.94068	1390	1+
242.96094	590	1+
243.08549	88	
243.81950	238	1+
243.83418	130	
244.03765	84	
244.95757	5886	1+
245.00027	92	
245.93963	134	
246.37210	82	
246.85774	116	
246.90653	184	1+
246.95322	5006	1+
248.84587	112	
248.89860	860	1+
248.98031	114	
249.41173	98	
249.43782	106	
249.80357	118	
250.89688	196	
250.91901	200	1+
250.94710	80	
250.97005	486	1+
251.09312	92	
251.86758	262	1+
251.89529	84	
253.90479	318	
254.40371	88	
258.20184	88	
258.83834	240	
258.92656	96	
258.97796	164	
259.94075	82	
260.10331	78	
260.82787	120	
260.96881	310	
261.83020	580	1+
263.88567	78	
264.81207	76	
264.95572	104	
265.90193	94	
265.97966	78	
266.81365	166	
267.84729	290	1+
267.97409	738	
268.80015	82	
268.95873	256	
269.80313	102	
269.96772	1042	1+
271.86208	230	1+
271.91578	366	1+
273.78256	80	
275.33073	96	
275.97137	226	1+
276.86916	106	
277.87126	82	
278.79630	196	
278.84314	152	
279.10151	150	
279.12498	104	
279.79960	84	
280.09626	90	
280.79401	488	1+
280.85515	82	
280.98481	142	
281.59651	102	
281.85059	110	
281.89287	104	
281.97325	230	1+
282.82590	80	
283.22467	90	
283.79299	78	
283.82340	602	1+
284.79241	138	
284.82618	506	1+
284.88670	122	
285.44616	86	
285.81180	268	1+
285.88420	104	
286.91717	118	
287.87451	90	
288.47691	78	
290.86008	110	
293.11560	202	
293.89533	80	
294.12274	94	
294.86564	150	
295.93151	114	
296.81608	146	
296.83697	84	
297.81041	122	
298.03154	104	
298.06552	78	
298.80494	444	
299.79843	596	1+
300.79758	432	1+
300.84339	78	
300.86142	442	1+
303.82108	106	
303.85782	294	
303.93950	94	
304.38779	110	
305.12047	226	1+
306.87545	230	1+
307.83966	110	
308.99679	96	
310.85301	164	1+
311.88176	210	
313.32420	94	
313.88943	82	
314.32028	110	
314.82204	146	
316.81507	428	1+
319.80488	198	1+
319.82457	118	
319.94112	130	
320.92361	130	
321.42667	84	
321.83841	90	
321.86415	152	
322.08302	76	
322.92279	254	1+
323.81545	208	1+
325.36591	98	
326.86916	252	1+
328.88206	80	
328.95286	92	
332.87281	104	
332.96444	76	
333.32783	84	
334.48763	104	
336.91745	86	
336.94475	290	1+
337.82639	80	
339.83338	78	
346.81144	80	
348.90787	142	
352.42275	104	
354.77999	110	
355.42087	90	
361.71558	100	
END IONS

###FS:    #m/z: 322.93040 #charge 1+
###MS: 141
###MSMS: 142
BEGIN IONS
TITLE=Cmpd 106, +MS2(322.9304), 28.0-35.0eV, 3.1min #142
RTINSECONDS=184.218
SCANS=141-142
PEPMASS=322.93040	3395316
CHARGE=1+
56.04330	66	
164.36020	66	
177.93125	84	
185.50532	100	
191.02120	68	
196.88061	144	
197.88190	78	
197.91833	96	
198.86936	80	
202.88803	66	
205.94801	130	
206.97179	128	
209.94255	90	
211.05756	70	
213.83115	78	
214.89445	70	
216.88760	68	
218.88517	80	
219.96736	98	
221.95174	370	1+
223.98002	68	
224.87698	78	
224.98371	122	
225.47022	86	
227.44367	76	
227.92557	74	
227.95684	144	
228.92885	134	
228.94642	74	
230.89413	76	
231.04627	68	
231.12137	68	
231.20920	66	
231.83131	72	
233.96349	108	
234.04067	80	
234.93391	92	
235.79115	74	
236.02314	80	
238.01366	82	
238.05754	78	
238.83103	148	
238.94038	220	
239.07103	152	
239.92119	68	
240.01639	74	
240.10413	86	
240.14775	68	
240.79965	96	
240.83199	92	
240.94061	2676	
241.09072	72	
241.94266	1844	
242.43281	82	
242.78850	76	
242.82173	158	
242.94201	4976	1+
243.81717	482	1+
243.86394	66	
244.88326	72	
244.93936	1310	1+
245.89415	102	
246.05185	64	
246.97592	172	
247.39805	78	
247.85027	136	
248.85596	86	
248.89925	78	
249.04248	70	
249.58533	90	
249.91517	98	
250.94508	76	
251.06916	104	
251.97717	80	
254.83103	68	
254.86700	158	
255.78549	90	
255.80794	70	
256.84796	80	
256.92279	88	
257.64369	94	
257.79432	76	
257.90578	86	
258.83489	104	
258.85165	138	
260.54522	94	
260.83720	142	
261.35849	98	
261.82911	700	1+
262.82966	490	1+
264.43456	74	
264.79391	96	
264.86198	64	
266.82794	66	
266.87687	100	
268.81535	92	
269.85510	134	
270.37550	92	
270.80603	84	
271.88007	112	
273.79053	124	
274.84776	84	
276.84759	200	1+
278.13733	94	
278.45693	84	
279.09198	970	1+
282.08328	90	
282.21702	122	
283.06595	66	
283.79051	124	
283.87381	68	
283.94840	86	
284.26303	74	
284.29311	540	
284.79314	68	
284.82843	86	
284.91963	112	
285.03350	70	
285.89041	98	
286.38690	100	
286.85162	106	
287.79948	70	
289.04256	68	
289.40796	78	
289.78725	156	
289.87402	112	
291.86122	80	
292.09845	66	
294.90023	74	
296.85388	78	
297.14608	76	
297.85574	80	
298.55328	94	
298.79946	70	
298.82066	76	
299.82944	88	
300.80561	126	
302.11547	66	
302.89288	68	
304.92397	66	
305.87773	144	1+
306.38628	80	
308.80215	76	
308.87985	84	
310.85262	68	
310.89495	68	
311.51631	72	
312.80505	112	
312.82433	78	
312.86786	106	
316.55159	66	
318.30417	86	
319.91183	66	
321.95082	84	
322.76406	66	
322.89203	100	
323.88360	74	
326.76053	76	
327.88447	82	
END IONS

###FS:    #m/z: 340.94092 #charge 1+
###MS: 141
###MSMS: 143
BEGIN IONS
TITLE=Cmpd 107, +MS2(340.9409), 28.0-35.0eV, 3.1min #143
RTINSECONDS=184.99
SCANS=141,143
PEPMASS=340.94092	1270572
CHARGE=1+
117.15408	72	
171.85328	92	
187.89105	88	
190.95113	172	
191.90689	72	
191.93180	82	
191.96073	76	
192.92871	162	
194.89203	152	
194.93600	78	
197.87872	76	
200.89894	74	
207.07191	74	
208.84947	82	
208.95434	72	
212.87649	130	
213.89185	130	
213.93958	1210	1+
214.87966	522	1+
215.94099	378	
216.03156	100	
216.40740	86	
217.41974	100	
217.93940	124	
218.40665	82	
218.88533	96	
221.89024	130	
222.97357	116	
223.95751	94	
224.02704	92	
224.86320	186	1+
225.35779	92	
228.89410	76	
228.94223	334	1+
230.88662	214	
231.03946	74	
231.88997	120	
231.92290	108	
231.94971	1486	1+
232.42246	80	
232.89315	628	1+
233.94612	132	
233.95669	146	
236.85383	86	
236.89350	180	
236.95801	88	
237.89035	136	
240.83585	72	
240.89029	90	
241.06020	90	
241.84132	264	1+
243.83085	280	1+
243.85183	144	
243.96472	96	
245.87275	86	
248.11732	90	
248.89699	112	
248.97668	148	
249.89993	126	
249.96179	806	1+
251.06577	74	
251.85434	84	
252.35361	74	
253.18917	84	
254.16279	104	
254.51945	72	
254.96821	510	
255.02122	86	
256.89882	116	
256.91288	220	
256.96260	242	1+
257.79744	72	
257.85653	80	
257.88435	76	
258.84633	430	1+
259.95640	220	
260.83249	174	
261.84136	210	
261.87261	114	
261.90244	80	
262.53703	80	
262.92916	384	
264.07910	72	
265.92489	76	
266.96627	94	
266.98649	72	
268.05683	100	
268.46506	128	
268.83914	188	
269.92363	74	
270.83898	120	
270.94120	100	
271.53196	94	
271.82956	88	
272.93720	186	1+
273.84749	130	
274.79950	106	
274.87017	94	
274.94774	72	
275.89326	78	
276.07714	80	
276.85549	474	
276.87671	74	
277.85986	254	
277.92432	78	
277.97348	80	
278.84910	840	1+
278.94690	76	
279.55437	76	
280.50374	84	
281.00360	80	
281.16387	74	
281.43391	82	
281.86220	114	
281.95397	78	
282.91503	226	
283.35406	110	
284.87405	78	
286.87103	74	
289.23861	76	
290.79002	72	
290.85312	88	
291.00381	74	
292.84580	82	
293.85020	90	
293.86809	82	
294.86224	362	1+
296.85661	118	
296.88788	80	
297.85955	136	
297.89149	168	
298.89256	90	
298.96498	84	
299.87156	280	1+
300.36786	74	
300.92358	72	
301.85072	74	
302.23933	82	
302.85435	84	
302.92064	90	
302.94599	142	
303.78876	80	
303.99205	78	
304.81078	80	
304.93045	74	
305.97992	90	
307.80130	96	
309.95999	84	
311.69165	112	
312.80500	92	
314.87790	84	
317.88326	94	
318.76383	76	
324.89097	116	
325.90442	82	
330.81306	72	
332.38215	92	
333.90806	126	
336.86806	72	
338.37961	86	
339.84037	92	
340.77103	74	
340.90726	94	
341.81018	74	
345.77839	80	
END IONS

###FS:    #m/z: 363.95698 #charge 1+
###MS: 141
###MSMS: 144
BEGIN IONS
TITLE=Cmpd 108, +MS2(363.9570), 28.0-35.0eV, 3.1min #144
RTINSECONDS=185.761
SCANS=141,144
PEPMASS=363.95698	546498
CHARGE=1+
90.27952	146	
163.91343	92	
187.93170	92	
189.86429	206	
191.86125	232	1+
200.20161	82	
207.87433	126	
207.94924	158	
208.87461	84	
208.95975	84	
209.94359	1174	
210.88115	110	
212.87830	2356	1+
212.89463	108	
214.89881	140	
219.91467	86	
222.95191	210	
223.95449	154	
224.94730	564	
225.91343	80	
225.95549	262	
225.97379	266	1+
226.88408	132	
226.89739	90	
226.94776	10934	1+
227.05051	102	1+
227.87031	114	
228.89527	692	1+
228.94271	8444	1+
229.02700	150	
230.84303	136	
230.88892	2980	1+
231.39313	78	
234.87960	88	
237.05787	80	
237.90859	92	
238.05910	190	
238.91436	84	
240.82983	112	
240.94100	828	
240.96087	620	1+
241.83434	136	
241.93972	2174	1+
242.81878	378	1+
242.90897	188	
242.94186	1558	1+
242.96025	546	1+
243.83430	78	
244.88338	84	
244.95859	5402	1+
246.86031	148	
246.90587	222	
246.95326	5880	1+
247.38655	100	
248.80419	192	
248.83809	124	
248.90035	1012	1+
249.80159	126	
250.75135	82	
250.89754	138	
250.96991	314	1+
252.00645	102	
252.88777	78	
253.08369	200	1+
253.90462	232	1+
255.32905	106	
255.84536	116	
257.00540	96	
257.89586	90	
258.82667	82	
259.09449	86	
259.44236	80	
259.79433	82	
259.83615	92	
260.63216	84	
260.96848	268	
261.83524	332	1+
262.85266	92	
263.07426	84	
265.08638	392	1+
265.97825	100	
266.81403	246	
266.93203	86	
267.06869	76	
267.81703	106	
267.92429	100	
267.97101	724	1+
268.81237	104	
268.85949	84	
268.92989	94	
268.95886	124	
269.96878	828	
270.86041	176	
271.91412	292	1+
272.86575	110	
273.35825	92	
274.82555	78	
275.42455	78	
275.84335	268	1+
276.10701	78	
276.38915	88	
276.85712	140	
277.10840	118	
278.34428	86	
278.79735	142	
279.10306	312	1+
279.85684	150	
279.90326	94	
280.05973	96	
280.79055	738	1+
280.84443	98	
281.12257	82	
281.84835	118	
281.87706	176	
282.13252	76	
282.88932	108	
283.78712	90	
283.84012	136	
283.95663	86	
284.86252	140	
285.84634	502	
286.81133	156	1+
289.86619	254	1+
290.83436	82	
291.80758	130	
292.09640	92	
292.88716	116	
293.11828	198	1+
293.40519	84	
293.85480	162	1+
293.92484	130	
295.95560	78	
296.50933	86	
296.80847	106	
296.87426	172	
297.40014	98	
297.87245	78	
298.79709	1046	1+
299.71693	80	
299.79871	814	1+
299.87454	172	
300.83606	84	
300.87404	134	
300.94783	86	
301.43050	98	
301.86082	182	
302.85465	644	1+
302.95258	88	
303.80365	90	
303.85767	552	1+
303.94726	82	
305.89828	78	
305.92646	86	
306.43089	78	
311.41645	78	
315.82166	116	
316.80709	120	
317.81530	90	
318.95243	80	
319.82156	84	
319.95114	98	
321.25259	82	
321.81695	448	1+
321.86391	140	
322.81901	334	1+
324.01646	80	
324.16885	90	
324.88549	142	
326.86907	414	1+
326.88150	126	
326.90007	82	
328.99943	86	
329.49439	112	
332.76516	82	
336.94626	380	1+
337.83115	78	
338.82817	336	1+
338.87650	86	
339.82875	264	1+
340.94401	292	
344.84062	76	
347.89845	78	
349.72221	102	
349.77042	78	
351.27762	80	
352.05926	84	
354.89360	80	
355.83092	78	
358.77667	78	
363.26486	76	
END IONS

###FS:    #m/z: 507.84569 #charge 1+
###MS: 145
###MSMS: 146
BEGIN IONS
TITLE=Cmpd 109, +MS2(507.8457), 28.2-35.2eV, 3.2min #146
RTINSECONDS=189.428
SCANS=145-146
PEPMASS=507.84569	176224
CHARGE=1+
195.88675	140	
196.01660	310	
197.02123	132	
214.88532	226	
224.97674	194	
225.12223	136	
227.95576	192	
232.89460	410	
236.88685	138	
240.07831	130	
241.90268	126	
249.95600	136	
252.97343	142	
253.93279	126	
254.09261	122	
260.88841	130	
261.88123	184	
265.86482	164	1+
266.16851	204	
268.86409	208	
272.85233	140	
273.85256	144	
274.85183	286	1+
280.82330	144	
280.87687	152	
285.85173	170	
287.85226	880	1+
289.87665	122	
290.86391	630	1+
291.86623	398	1+
293.87339	1040	1+
294.80867	316	1+
294.87760	720	1+
296.85703	318	1+
297.80249	386	1+
297.90857	128	
298.80428	278	1+
298.85506	346	1+
298.88362	160	
299.91261	120	
303.80312	228	1+
303.86417	298	
305.86392	1034	1+
306.88024	142	
307.79850	148	
308.14020	1000	1+
308.87346	1072	
309.84502	152	
309.89114	390	
310.15862	718	1+
310.88030	126	
311.88420	2464	1+
312.93760	196	1+
313.88217	480	1+
313.97431	168	1+
314.82607	216	1+
314.86611	486	
315.37026	232	
315.86814	220	
316.38220	138	
316.88357	364	1+
317.88392	314	1+
318.85726	126	
319.84463	162	
321.92432	118	
322.32542	140	
323.86764	194	
325.89237	148	
326.88540	2324	1+
327.81586	146	
328.87643	198	
329.87284	168	
330.79428	128	
330.82480	190	
331.81412	126	
332.87529	552	1+
333.76766	186	
333.82567	120	
336.92003	118	
336.94687	188	
338.88249	134	
339.87418	240	1+
343.87336	134	
347.77864	324	
348.17542	132	
348.78521	230	
349.17663	130	
349.75552	434	1+
349.77557	188	
349.82304	164	
350.83203	178	
353.84832	366	
357.31103	142	
357.92057	178	
358.78775	150	
360.87783	130	
361.73183	206	1+
361.77898	236	1+
365.78043	200	
366.18116	138	
366.79357	158	
366.83789	504	1+
367.70881	158	
367.76435	234	
367.78096	218	
368.71131	286	
368.77137	342	1+
369.77789	216	1+
370.72915	196	
370.80068	136	
371.72621	134	
371.78283	168	
371.79972	442	1+
372.84521	160	
373.80940	436	1+
376.37697	140	
377.81089	162	
380.85131	148	
381.10259	120	
381.71827	134	
381.84851	500	1+
382.77066	184	1+
383.79382	126	
384.72276	154	1+
384.84724	412	
385.78343	348	1+
385.85262	248	
386.84781	244	
387.72517	120	
387.80375	206	1+
387.84435	506	1+
388.78226	128	
389.20102	446	1+
389.74652	306	1+
390.75043	224	1+
390.84296	586	
390.86461	210	
391.72266	228	1+
391.80807	170	
391.84405	278	
392.82288	686	1+
392.83932	206	
392.85918	146	
393.79766	232	
393.86054	122	
394.74715	322	1+
394.78872	160	
395.75043	222	1+
397.76948	218	1+
398.72917	262	
398.86327	148	
399.74164	128	
399.84868	284	
400.71500	206	1+
402.86472	596	1+
403.80429	122	
405.76150	150	
405.78819	184	
406.77072	146	
407.73123	410	
407.86815	658	
408.76404	366	1+
408.85666	434	1+
408.88433	200	
409.72398	426	1+
410.83815	558	
411.82670	190	
412.73814	130	
412.77674	192	1+
412.84388	382	1+
412.87372	128	
413.87634	132	
415.83634	132	
417.73165	180	1+
417.86110	132	
418.73973	304	1+
418.84716	208	
421.78465	128	
421.88845	138	
422.80713	136	
422.87990	122	
423.77455	670	1+
423.86838	312	1+
425.75300	270	
426.75462	192	
426.86006	416	
427.73733	604	1+
427.86590	186	
428.71683	126	
428.75539	134	
428.84682	626	1+
429.70356	388	1+
429.74187	444	1+
429.77208	228	1+
429.86650	116	
430.85720	152	
430.88248	166	
432.87073	278	
433.85623	138	
435.71304	200	1+
439.73961	178	1+
439.89592	262	1+
441.79026	322	1+
443.76686	168	
444.77286	128	
444.87334	608	
445.75480	202	
445.87470	820	1+
446.03974	124	
446.75527	394	1+
447.71311	424	
447.79440	160	
448.71239	290	
448.88896	136	
449.87657	642	1+
450.70331	138	
450.76715	180	
457.90936	424	1+
462.22979	120	
462.88199	682	1+
464.77226	168	1+
465.72560	186	
467.89171	648	1+
470.72681	228	1+
477.83306	142	
485.89957	522	1+
491.78901	120	
509.28879	480	1+
510.29178	380	1+
END IONS

###FS:    #m/z: 336.94592 #charge 1+
###MS: 145
###MSMS: 147
BEGIN IONS
TITLE=Cmpd 110, +MS2(336.9459), 28.0-35.0eV, 3.2min #147
RTINSECONDS=190.2
SCANS=145,147
PEPMASS=336.94592	45848
CHARGE=1+
189.86075	118	
194.88786	76	
206.94475	80	
207.86987	72	
210.88633	122	
211.94468	2600	1+
212.87880	1134	1+
213.94019	1924	1+
214.03733	76	
215.88714	140	
216.89265	88	
216.91673	82	
217.03627	92	
222.01580	76	
223.97371	92	
224.46851	94	
226.86274	72	
227.89685	364	1+
228.84413	84	
228.90093	238	1+
228.94006	110	
229.95528	3048	1+
230.63278	140	1+
230.88962	1838	1+
230.91805	70	
231.83261	80	
231.95069	1338	1+
231.98307	92	
232.82490	108	
232.88938	158	
233.39316	74	
233.95197	118	
234.82754	106	
234.88149	102	
235.94946	88	
236.01561	72	
236.85189	82	
239.01309	76	
239.07415	76	
239.85121	76	
239.90984	70	
240.84720	76	
241.84498	230	
241.97050	82	
242.86029	144	
247.85830	74	
247.90064	82	
247.96406	766	1+
248.05158	76	
248.89963	720	1+
249.93701	106	
249.95690	748	1+
250.83295	282	
250.88080	78	
250.91432	72	
251.04267	72	
251.82512	202	
251.83839	198	
252.82781	88	
252.97118	1422	
253.90472	310	1+
253.96050	116	
254.96665	952	1+
255.87374	88	
256.26666	128	
256.85010	76	
256.90301	72	
256.92727	72	
256.96122	106	
257.07036	94	
257.86040	84	
258.43470	116	
258.81792	72	
258.84605	310	
258.88452	76	
258.90359	74	
259.08634	114	
259.85360	486	1+
259.91915	116	
259.96179	98	
260.94876	98	
261.42970	106	
261.91072	70	
262.79748	128	
262.82535	84	
262.94891	86	
263.83152	82	
264.87031	158	1+
265.08185	72	
267.41994	82	
267.84232	82	
268.84194	828	1+
268.87136	82	
270.87057	100	
270.97936	236	
271.32358	78	
271.84598	120	
272.04833	70	
272.98029	130	
273.36399	100	
273.56084	80	
273.96522	76	
274.05074	82	
274.86093	146	
274.96852	80	
275.86984	124	
276.06684	80	
276.85713	572	1+
277.36994	116	
277.83192	650	1+
278.39537	78	
279.09678	118	
279.86373	118	
280.09454	82	
280.89462	74	
280.99944	90	
281.04910	72	
283.63411	98	
284.10991	76	
285.89664	90	
286.84965	1076	1+
289.91129	74	
290.14149	112	
290.85536	186	
290.96624	86	
291.86149	104	
292.09430	72	
293.15593	76	
293.87492	120	
294.85095	74	
294.88055	86	
294.99399	136	
295.83588	90	
295.87441	78	
295.90065	92	
296.13730	74	
296.88133	226	1+
298.79946	84	
299.34499	98	
299.86571	92	
301.87572	238	1+
304.44427	98	
305.12608	88	
306.40532	76	
306.43122	92	
306.87845	118	
309.01856	72	
309.87360	166	
310.86576	136	
311.71794	86	
312.40305	80	
313.40672	72	
315.90500	88	
316.79843	104	
317.48940	78	
320.62347	94	
321.33183	80	
321.38475	98	
324.89223	80	
325.89763	88	
326.62087	82	
327.38222	82	
327.82906	74	
329.79521	74	
329.81523	70	
329.86537	74	
331.95023	88	
332.91080	88	
333.32328	76	
336.89257	78	
339.39216	86	
340.87168	88	
END IONS

###FS:    #m/z: 359.96107 #charge 1+
###MS: 145
###MSMS: 148
BEGIN IONS
TITLE=Cmpd 111, +MS2(359.9611), 28.0-35.0eV, 3.2min #148
RTINSECONDS=190.972
SCANS=145,148
PEPMASS=359.96107	39868
CHARGE=1+
70.74341	88	
176.95489	84	
186.02256	76	
191.95563	74	
205.95306	92	
207.97211	90	
209.94297	576	1+
214.03640	82	
219.47613	80	
222.95227	386	
223.87277	196	1+
223.88665	116	
223.95333	304	
224.94866	882	1+
225.02988	118	
225.05017	86	
225.89822	74	
226.89791	92	
226.94764	5004	1+
226.97228	142	
227.93188	146	
228.94325	3986	
229.94627	110	
230.95712	92	
232.88503	82	
232.90000	84	
233.88866	72	
234.93058	72	
235.82135	74	
236.03721	148	
236.89879	82	
237.05786	72	
238.79289	78	
239.06820	76	
239.90598	102	
239.93372	678	1+
240.82840	164	
240.93814	582	1+
240.96333	252	
242.85846	122	
242.88613	158	1+
242.95931	410	1+
244.95806	2360	1+
245.93977	110	
246.95391	2186	1+
248.80312	162	
249.80862	72	
250.94995	312	
251.04041	84	
252.04329	84	
252.88217	114	
252.95284	382	
255.98399	136	
257.08621	72	
257.34638	92	
257.37024	72	
257.58662	84	
257.89011	116	
258.83866	78	
258.96987	154	
259.84333	108	
260.94537	90	
260.96576	268	1+
260.98917	72	
262.43947	92	
263.83394	74	
263.92936	82	
264.81780	156	
266.81332	396	1+
267.07050	92	
267.87394	94	
267.97218	248	1+
268.90774	88	
269.79848	96	
269.96771	562	
270.83971	228	1+
271.15369	72	
272.92364	84	
273.96332	76	
274.85718	82	
275.96886	332	
276.34421	76	
276.35851	78	
276.80883	270	1+
277.06767	72	
277.11853	98	
278.36470	72	
278.79406	114	
278.84533	218	
279.10262	82	
280.03905	76	
280.79513	568	1+
282.40894	74	
283.03037	84	
283.09859	74	
283.88203	106	
284.82685	106	
285.82200	72	
286.85762	132	
287.75608	84	
289.84746	84	
289.93246	74	
290.78410	86	
294.85388	86	
295.06057	108	
295.80613	426	1+
297.87451	74	
298.80436	898	1+
299.55768	108	
299.86678	230	1+
300.89362	82	
302.86062	92	
304.13997	98	
304.40342	98	
304.85329	72	
306.43643	148	
308.74474	94	
309.78847	132	
310.87808	216	1+
311.05063	86	
312.82220	80	
313.98725	74	
316.81630	198	1+
316.82875	92	
318.80120	76	
319.53819	84	
319.77092	72	
319.94359	122	
319.96395	72	
322.78096	128	
322.92645	72	
323.83944	80	
324.88799	104	
326.89477	108	
327.03123	80	
327.08012	90	
327.89787	84	
328.26707	80	
330.89969	74	
331.97525	92	
332.89393	72	
334.87204	86	
334.95141	88	
335.81163	74	
336.39482	86	
336.94239	84	
338.82003	74	
338.96052	74	
339.82178	78	
340.82571	74	
340.93972	174	
340.96380	96	
341.01872	74	
342.99851	80	
344.71749	88	
346.77265	108	
346.81806	104	
349.75838	102	
349.95335	90	
351.90169	82	
354.88113	74	
356.22243	94	
356.78143	86	
356.81134	74	
359.62554	78	
359.70819	98	
359.82837	78	
360.76073	94	
360.80507	104	
361.82706	80	
362.83979	214	1+
363.81998	76	
END IONS

###FS:    #m/z: 507.84552 #charge 1+
###MS: 149
###MSMS: 150
BEGIN IONS
TITLE=Cmpd 112, +MS2(507.8455), 28.2-35.2eV, 3.3min #150
RTINSECONDS=194.653
SCANS=149-150
PEPMASS=507.84552	164324
CHARGE=1+
196.01666	472	1+
214.88736	126	
224.11993	110	
224.98120	108	
227.95158	140	
231.89396	500	1+
232.89685	428	1+
236.88860	192	
239.85707	112	
252.07910	118	
252.91772	116	
254.09090	126	
256.08645	126	
258.87398	146	
259.91875	116	
260.87968	138	
262.38667	198	
262.87739	134	
266.90924	124	
267.84711	222	
272.85123	274	1+
278.84131	148	
280.10272	200	
281.40581	154	
282.80982	184	1+
283.83855	142	
283.86184	138	1+
285.85744	110	
286.39658	190	1+
286.80490	144	1+
287.85565	866	1+
288.85435	482	1+
289.85865	416	1+
289.88247	286	
290.13190	122	
291.93464	118	
292.86871	148	
293.87132	628	1+
295.39201	108	
295.85098	308	1+
295.88097	282	1+
298.80146	134	
298.85834	116	
298.87680	128	
299.33721	212	
299.75868	124	
299.91156	210	
301.84853	132	
302.85548	128	
303.86907	678	1+
304.85880	110	
305.86145	1146	1+
307.88916	256	
307.94088	136	
308.10893	130	1+
308.14213	478	1+
308.16912	134	
308.83824	256	1+
308.87470	1032	1+
309.38062	136	
310.15667	512	1+
310.87624	146	
310.93199	112	
311.35857	124	
311.86105	108	
311.88358	1624	1+
314.86435	546	1+
317.87837	140	
318.85708	126	
318.88605	114	
319.82913	146	
320.87747	116	
323.87086	206	
324.85683	138	
325.90455	134	
326.88226	1904	1+
327.42485	110	
327.80633	112	
328.87023	216	
329.87100	452	1+
330.06008	120	
330.79371	122	
330.83025	186	
330.85285	210	
331.77596	176	1+
331.81958	274	1+
332.81692	266	1+
332.88277	116	
333.82189	190	1+
335.77497	128	
335.84370	172	
335.89156	130	
336.80960	204	
336.94838	160	
337.84496	114	
337.88465	150	
340.87504	160	
343.83127	182	
343.87125	122	
345.78686	188	
347.75782	138	
347.77656	196	
348.78628	336	1+
348.84961	126	
348.86924	142	1+
349.75862	652	1+
349.89649	178	1+
350.03601	188	1+
351.76806	160	
351.83052	126	
351.85789	120	
352.82973	112	
352.91254	290	1+
353.03447	116	
353.78751	122	
353.85040	276	1+
354.05623	118	
354.37685	156	
357.85157	174	
358.77890	184	
358.80087	190	1+
361.75822	296	1+
361.86521	136	
365.78392	588	1+
366.02026	110	
366.18780	202	1+
366.73472	126	
366.84064	414	1+
367.70679	684	1+
367.76633	360	1+
367.91013	116	
368.74138	138	
368.89839	522	1+
369.76955	114	
369.83858	356	1+
369.90103	366	1+
370.29150	130	
370.78223	114	
370.87721	128	
371.79967	302	1+
372.36574	138	
373.33483	112	
373.71599	112	
373.83185	128	
373.87194	118	
374.77958	130	
374.81208	436	1+
375.74856	130	
375.81424	246	1+
375.84251	138	
376.75497	150	
376.78317	248	1+
377.73579	122	
380.72436	222	1+
380.86081	280	1+
380.89494	218	1+
381.83443	430	
383.79649	110	
383.82886	128	
384.76317	132	
384.85116	800	1+
386.77102	266	1+
387.01722	128	
387.20285	244	1+
387.77374	154	1+
388.73827	276	1+
389.81718	112	
390.78214	260	1+
390.80415	114	
390.83647	552	
391.83955	418	
392.82585	798	1+
393.76599	274	1+
393.78661	272	1+
394.84278	354	1+
395.73460	268	1+
395.84606	286	1+
398.73280	514	1+
399.85198	294	1+
402.78836	114	
402.86375	156	
403.73695	108	
403.80603	230	1+
403.87286	134	
404.87444	192	
405.76101	170	
405.78936	264	1+
405.86305	332	1+
407.74226	798	1+
407.86658	750	
408.85474	1098	1+
409.74722	154	
409.77812	166	1+
410.73446	148	
410.75207	294	
410.83700	728	1+
412.21406	144	
412.84646	374	1+
413.88719	218	1+
415.84617	136	
415.87658	114	
416.76406	172	1+
417.74430	192	1+
417.86057	366	1+
420.74787	302	1+
421.87949	156	
422.86277	620	1+
423.77413	1066	1+
423.86438	414	1+
425.76064	770	1+
425.82334	214	1+
425.86187	138	
426.86088	592	1+
427.70633	132	
427.73564	1188	1+
427.78958	148	
428.84779	974	1+
429.69933	128	
429.71096	114	
429.79668	114	
429.82638	146	
431.86534	350	1+
433.85558	284	
439.89948	124	
440.73773	134	
441.78981	168	
443.76394	156	
444.87093	1048	1+
445.74318	642	1+
445.75886	606	1+
445.94617	120	
446.88206	126	
447.71145	470	1+
448.76719	154	
448.89925	156	
449.70402	136	
449.82630	114	
449.87608	280	1+
450.70703	126	
450.74857	366	1+
451.69092	132	
457.90744	220	
458.90535	116	
462.87980	274	1+
466.88420	482	1+
467.71132	126	
467.88778	414	1+
471.79809	132	
485.89235	546	1+
END IONS

###FS:    #m/z: 336.94570 #charge 1+
###MS: 149
###MSMS: 151
BEGIN IONS
TITLE=Cmpd 113, +MS2(336.9457), 28.0-35.0eV, 3.3min #151
RTINSECONDS=195.433
SCANS=149,151
PEPMASS=336.94570	49896
CHARGE=1+
82.99935	82	
176.38357	78	
182.86894	82	
189.86216	80	
196.88328	72	
200.86393	70	
205.95054	110	
206.88591	94	
207.03096	72	
208.40614	88	
208.98298	84	
210.88272	68	
211.88233	72	
211.94402	2802	1+
212.87740	1114	1+
213.93961	1042	1+
215.88541	114	
215.93522	74	
216.79910	110	
216.96566	82	
217.84017	190	1+
217.94321	104	
222.42200	82	
222.97421	306	1+
223.84724	72	
223.96033	164	
226.95145	72	
228.89607	190	1+
229.95415	2798	1+
230.46873	78	
230.88883	1870	1+
231.95008	1940	1+
233.89618	96	
233.94747	374	1+
234.82344	68	
234.89794	76	
235.83561	120	
235.84858	92	
236.04591	70	
238.08937	76	
238.68278	92	
238.84038	74	
238.91646	80	
239.89851	84	
240.83477	246	
240.96284	152	
241.84267	580	1+
245.03608	86	
245.37231	72	
246.59537	106	
246.97736	162	
247.09694	70	
247.94067	72	
247.96725	1296	1+
248.03176	150	1+
248.90154	284	
249.00578	72	
249.90006	134	
249.96067	140	
249.99322	78	
250.83091	452	1+
250.84074	100	
250.88101	72	
250.90754	106	
250.95040	190	
250.99763	70	
251.06973	270	
251.90131	82	
251.92656	70	
251.95471	186	
252.97022	1852	1+
253.08739	208	1+
253.41552	72	
253.83501	192	
253.90704	252	
254.96716	736	
255.07421	90	
255.83966	78	
255.92782	98	
256.05352	80	
256.85098	150	
256.91334	146	
256.96320	214	
257.45443	102	
257.80125	80	
257.83198	148	
258.04180	106	
258.84330	448	1+
259.85609	86	
260.82507	68	
260.84171	78	
260.85886	206	
260.93379	200	
260.96346	70	
261.79911	72	
261.86862	80	
262.11909	78	
264.39865	84	
264.85780	74	
264.88608	72	
266.36051	98	
267.41198	102	
267.84097	116	
267.86398	86	
268.46119	70	
268.83961	804	1+
270.85441	114	
270.89317	84	
270.97980	184	
271.93039	74	
271.95492	70	
272.81427	88	
272.84659	80	
272.97875	132	
274.85964	82	
275.88321	132	
275.94645	82	
275.99324	86	
276.85783	290	
276.89379	78	
277.85965	424	1+
278.83790	254	
279.83304	206	
280.93930	72	
283.78895	78	
285.81369	76	
285.85208	162	
285.90697	70	
286.80681	102	
286.84925	844	1+
287.87140	90	
289.00700	78	
290.10585	72	
290.45313	80	
290.97042	100	
291.82116	72	
291.85783	202	
293.09506	74	
293.87664	88	
294.86472	126	
295.83582	68	
295.90072	72	
296.01687	72	
296.96634	68	
296.99568	78	
300.86820	72	
302.82858	70	
304.89189	72	
305.86424	66	
307.90764	66	
308.92573	94	
309.86902	134	
310.42506	68	
310.87233	116	
311.84011	150	1+
311.87252	90	
316.23481	72	
316.63664	80	
318.42414	92	
320.61033	100	
322.88548	84	
323.96115	70	
326.42106	92	
327.85838	82	
330.89755	70	
333.86177	150	
335.44321	84	
335.88596	84	
339.55265	88	
341.76930	80	
341.82861	80	
END IONS

###FS:    #m/z: 359.96130 #charge 1+
###MS: 149
###MSMS: 152
BEGIN IONS
TITLE=Cmpd 114, +MS2(359.9613), 28.0-35.0eV, 3.3min #152
RTINSECONDS=196.205
SCANS=149,152
PEPMASS=359.96130	37350
CHARGE=1+
105.39075	84	
192.89250	80	
200.87794	78	
204.89532	88	
205.54276	92	
207.94986	386	1+
209.94505	782	1+
210.88288	78	
216.82302	80	
217.97607	86	
218.90886	84	
221.88743	78	
222.95222	218	
223.95857	188	
224.94925	602	1+
224.96805	104	
225.06933	204	1+
225.89050	226	1+
226.94757	5262	1+
226.96945	210	
227.87835	78	
227.91257	86	
228.41467	74	
228.94247	3916	
229.38840	110	
229.94466	80	
232.97332	78	
233.82731	222	1+
234.36056	74	
234.86731	104	
238.06357	112	
238.97135	88	
239.07007	92	
239.11744	86	
240.41027	78	
240.82274	76	
240.93963	426	
240.95973	676	1+
241.79149	190	1+
241.94132	204	
242.82709	76	
242.90135	92	
242.94438	118	
243.09205	110	
243.82843	84	
244.95774	2954	1+
244.98250	90	
245.85751	244	1+
246.95333	2850	1+
248.80456	148	
249.80362	140	
250.84167	234	1+
250.95033	90	
250.97706	118	
251.07249	152	
251.79002	80	
251.87383	86	
252.95272	106	
254.37649	78	
255.86904	92	
255.94539	106	
257.08256	78	
258.83432	160	
258.90281	102	
258.95795	92	
258.97495	136	
259.79839	132	
259.93895	80	
260.83628	74	
260.96917	294	1+
264.40046	96	
264.82124	194	
264.97460	256	1+
265.81216	576	1+
265.85396	74	
266.81601	482	1+
266.88633	74	
266.90782	220	1+
267.10283	96	
267.87772	118	
267.97249	626	1+
268.38452	84	
268.41268	88	
268.95227	80	
269.09095	78	
269.41569	100	
269.96860	526	1+
270.83654	72	
271.91052	112	
273.79907	118	
273.96845	168	
274.86620	74	
275.97040	260	1+
276.82605	76	
276.85536	308	
277.05106	78	
277.81271	92	
277.84046	332	1+
278.79409	104	
278.84343	286	1+
278.87701	104	
279.79870	132	
280.10887	88	
280.79327	418	1+
280.82907	126	
280.91723	90	
281.42566	76	
281.89224	176	
282.82804	138	
282.86513	78	
284.87992	98	
285.07116	80	
285.80728	104	
286.57605	104	
286.85632	168	1+
288.41457	102	
288.89867	110	
290.79236	78	
290.84063	78	
291.78980	88	
291.86115	86	
294.86311	122	
295.83297	80	
295.86475	104	
296.80876	384	1+
296.87505	82	
297.96872	142	1+
298.57211	104	
298.80273	1138	1+
298.90955	80	
300.78648	82	
302.39062	78	
302.92492	78	
303.88506	98	
306.82492	82	
306.84193	108	
307.13675	76	
308.80149	190	
308.81976	88	
309.42629	80	
309.80063	80	
310.87284	128	
311.65925	80	
315.81082	282	1+
315.82422	76	
315.88353	80	
315.94873	92	
316.32200	76	
317.39758	80	
317.79124	74	
318.59957	106	
319.82136	86	
321.82065	174	
321.89997	90	
322.01444	74	
322.93065	242	
323.01743	132	
325.33730	76	
326.94256	78	
327.37332	82	
327.87358	84	
328.61008	86	
331.82304	74	
332.76519	74	
333.37242	92	
333.90862	82	
336.94356	364	
337.00990	76	
340.94108	154	
342.74850	98	
344.90478	78	
349.76358	88	
353.74904	76	
354.92798	78	
356.73318	138	
356.79766	92	
359.96374	130	
360.86329	92	
361.91577	102	
END IONS

###FS:    #m/z: 322.93032 #charge 1+
###MS: 153
###MSMS: 154
BEGIN IONS
TITLE=Cmpd 115, +MS2(322.9303), 28.0-35.0eV, 3.3min #154
RTINSECONDS=199.899
SCANS=153-154
PEPMASS=322.93032	3383916
CHARGE=1+
56.11782	70	
58.58302	60	
63.17322	66	
71.29395	72	
98.39363	70	
156.50014	68	
185.48208	100	
185.92365	66	
196.88502	68	
200.42751	88	
205.97237	72	
207.97580	64	
209.94239	78	
211.93444	86	
212.05276	66	
212.88643	60	
214.89232	86	
215.90014	96	
223.95928	60	
224.01087	62	
224.82733	62	
227.93095	244	
228.10353	76	
228.84422	66	
228.88315	84	
229.90037	162	
230.84777	118	
235.88246	134	
236.93140	78	
237.05680	82	
238.02312	82	
238.07047	64	
238.93836	68	
239.08177	106	
239.10066	68	
239.78567	106	
240.01815	88	
240.08479	114	1+
240.94119	2776	
241.13354	60	
241.83179	126	
241.94212	2280	
242.33706	84	
242.82064	124	
242.94201	6172	1+
244.43298	76	
244.81991	140	
244.88797	90	
244.94081	1362	
245.83356	164	1+
245.87510	78	
246.85324	78	
246.87139	68	
246.98339	74	
247.67808	66	
249.09675	88	
249.42820	92	
249.85329	76	
250.87904	70	
250.90997	112	
252.90564	98	
254.90355	76	
256.89425	150	
258.40114	76	
258.83482	336	1+
258.88713	76	
258.97514	178	
260.83081	136	
261.83133	108	
261.94221	76	
262.77769	78	
262.83129	270	
263.83037	130	
264.79588	82	
264.93568	64	
265.06167	78	
265.21150	62	
266.83932	160	1+
266.86610	72	
267.34972	84	
267.93813	70	
268.07054	70	
268.86782	78	
269.00879	64	
269.88744	76	
272.85080	214	1+
273.16735	90	
273.79605	156	
274.22153	60	
274.79109	74	
275.80908	126	
275.84888	68	
275.91665	186	
276.80367	64	
276.85881	76	
277.63206	88	
277.93482	106	
277.98774	82	
278.86688	68	
279.09100	896	1+
279.90881	94	
279.96301	70	
280.25667	88	
280.83964	188	1+
281.12080	62	
282.06416	246	1+
282.10189	60	
282.88247	136	
283.78785	112	
283.96918	66	
284.29439	228	
284.41417	94	
284.87282	128	
284.90332	64	
286.86270	66	
289.37425	84	
289.78852	198	
289.97411	74	
290.83421	62	
290.86550	88	
291.05431	72	
291.81303	78	
292.04813	76	
295.83074	64	
297.83208	64	
298.94806	70	
299.78004	198	1+
299.81261	60	
300.72325	76	
301.80837	72	
301.84669	76	
302.85965	138	
303.80767	84	
303.82263	96	
304.80651	66	
306.38368	64	
307.80361	222	1+
308.86232	116	
310.87318	66	
311.86102	82	
312.42936	60	
312.87199	84	
313.75975	68	
313.84176	78	
313.97859	80	
314.81954	202	1+
318.78613	72	
320.75757	66	
321.95738	68	
322.78852	84	
323.81501	66	
323.83310	66	
323.90356	76	
324.89235	68	
325.76044	66	
325.89397	66	
326.41691	64	
326.81155	84	
326.88706	92	
327.88463	62	
328.10249	72	
328.16695	58	
END IONS

###FS:    #m/z: 340.94093 #charge 1+
###MS: 153
###MSMS: 155
BEGIN IONS
TITLE=Cmpd 116, +MS2(340.9409), 28.0-35.0eV, 3.4min #155
RTINSECONDS=200.671
SCANS=153,155
PEPMASS=340.94093	1231776
CHARGE=1+
172.97876	74	
190.95338	96	
191.89797	86	
191.95453	132	
192.92668	74	
196.75756	70	
198.88835	72	
203.89156	72	
205.87045	90	
207.03485	82	
209.94230	94	
210.94514	144	
213.87974	80	
213.93932	1066	1+
215.43645	82	
215.88910	132	
215.93783	166	
217.89443	86	
217.93977	70	
222.37621	120	
223.82883	80	
226.94791	84	
227.79026	86	
228.94617	166	
229.90807	74	
230.94411	80	
231.88768	146	
231.95046	872	1+
233.89649	266	
233.94875	158	
235.83274	76	
236.81804	72	
236.88654	100	
237.90662	78	
238.88809	82	
239.79300	122	
239.84345	96	
239.88175	328	1+
239.90235	78	
240.84359	630	1+
241.84505	424	1+
241.95241	108	
243.02022	70	
243.78633	76	
243.83070	316	
243.88984	72	
244.82837	136	
244.95601	132	
245.85391	82	
246.89039	90	
246.94449	86	
248.11331	76	
248.43359	78	
248.51190	78	
248.83367	74	
249.90163	172	
249.96216	130	
252.12326	78	
253.00750	72	
253.84793	70	
254.41961	92	
254.90933	76	
254.94221	72	
254.96681	474	1+
255.07433	80	
255.92306	140	
255.94366	86	
256.06537	92	
256.25804	84	
256.85274	362	1+
256.91498	84	
257.90786	76	
257.96838	100	
258.01441	78	
258.84302	436	1+
259.95523	300	1+
260.83249	802	1+
261.83406	508	1+
262.78149	84	
262.85422	78	
263.01059	102	
263.82940	142	
263.89764	76	
264.83212	82	
264.90377	124	
265.91006	70	
267.38576	80	
268.14113	98	
269.92001	140	
270.00446	86	
270.82256	92	
270.83736	136	
271.83140	100	
273.09811	104	
273.42504	94	
273.80692	84	
273.97768	72	
274.80008	168	1+
274.85823	84	
274.97635	78	
275.41445	116	
275.87476	128	
275.97089	72	
276.85549	774	1+
277.87077	214	
278.84508	488	
279.42892	96	
279.86042	254	
280.84822	112	
281.88921	82	
281.90550	160	
283.78794	110	
283.85940	72	
284.06439	76	
285.85735	104	
287.89738	76	
288.78466	176	1+
289.84246	104	
290.85478	282	1+
291.85783	236	1+
292.03540	70	
292.47849	78	
293.15901	72	
293.85867	296	1+
293.93354	82	
294.54634	80	
294.65171	76	
294.99092	78	
295.99380	70	
296.85423	100	
298.30720	74	
299.78313	126	
299.87588	118	
300.85306	84	
301.84888	72	
301.86463	150	
302.87192	126	
302.94723	148	
303.06379	82	
303.94731	140	
305.40262	82	
305.80174	70	
306.42703	74	
307.24413	80	
307.86736	294	1+
307.89268	78	
308.72262	76	
308.86979	238	1+
309.29464	78	
309.38091	84	
310.83200	76	
312.74443	70	
312.97857	106	
313.89380	86	
316.51631	72	
319.87871	72	
320.82805	72	
323.56763	84	
323.76211	88	
324.98713	72	
325.78244	78	
325.90156	122	
329.01061	82	
330.81503	234	1+
330.83722	76	
332.21878	96	
334.94370	70	
337.24669	76	
339.76772	86	
340.80302	72	
END IONS

###FS:    #m/z: 363.95702 #charge 1+
###MS: 153
###MSMS: 156
BEGIN IONS
TITLE=Cmpd 117, +MS2(363.9570), 28.0-35.0eV, 3.4min #156
RTINSECONDS=201.444
SCANS=153,156
PEPMASS=363.95702	540942
CHARGE=1+
58.94334	76	
111.56453	78	
159.69301	96	
189.86294	184	
191.85785	150	
196.89530	88	
200.83966	80	
207.87166	232	
209.94462	910	1+
210.88504	76	
212.87872	1450	1+
213.87151	80	
214.55062	90	
214.89960	74	
221.88922	84	
222.95186	334	1+
224.95238	762	1+
224.97672	78	
225.16632	76	
225.89483	84	
226.88998	84	
226.94735	8068	1+
226.98451	102	
227.91054	100	
228.89406	404	1+
228.94230	7904	1+
229.11195	100	
229.85120	88	
230.88919	2430	1+
231.86705	90	
232.88320	502	1+
234.88881	98	
234.92849	76	
236.45722	92	
236.84275	76	
238.07037	82	
238.83664	76	
240.07640	128	
240.82747	280	1+
240.93988	608	
240.96356	332	
241.94339	390	
242.94232	1328	1+
242.96135	432	1+
242.98657	96	
243.82157	218	1+
243.89784	148	
244.90149	80	
244.95776	4460	1+
245.53611	92	
245.94037	210	
246.03270	90	
246.08469	80	
246.80562	94	
246.90508	522	1+
246.95267	5286	1+
247.82154	76	
248.03014	144	1+
248.80696	216	1+
248.90143	728	1+
249.84515	74	
249.99864	74	
250.89440	266	1+
250.96980	208	
251.05127	78	
251.95416	88	
252.04304	86	
252.09609	108	
253.15195	88	
253.90631	102	
254.91378	136	
255.06555	184	
255.87295	76	
256.52526	80	
256.78710	106	
257.89790	162	
258.83086	442	
259.57286	112	
259.84818	122	
259.91533	80	
260.84246	80	
260.91002	78	
260.96814	306	1+
261.82995	86	
262.83287	198	
263.81772	74	
263.98108	158	
264.56246	80	
264.81180	264	1+
264.96445	168	
265.79585	74	
267.81751	74	
267.97488	890	1+
269.96792	536	1+
271.92042	92	
276.36299	94	
277.41723	88	
278.41389	100	
278.79891	82	
278.84288	154	
279.10179	158	
279.85383	84	
280.09751	210	1+
280.79460	378	
281.79682	252	
281.89967	98	
281.92646	92	
282.27266	74	
282.45142	80	
282.77760	136	
282.78907	156	
282.85898	244	1+
282.90644	88	
283.79207	144	
283.85072	92	
283.96826	78	
284.82833	246	
285.16036	90	
285.79097	78	
285.84839	210	
285.88744	130	
286.82713	118	
286.87319	100	
288.41037	86	
288.78984	76	
288.84421	84	
289.88404	230	
291.93067	80	
294.41130	80	
295.91977	76	
296.80532	210	
297.41284	92	
298.06974	82	
298.79937	1068	1+
301.85743	312	1+
302.79963	214	1+
302.90537	124	
302.92058	86	
303.85647	670	1+
304.94361	78	
307.84255	120	
311.80252	94	
311.82518	156	
312.37514	88	
316.00101	84	
316.36378	102	
317.82537	140	
318.88886	88	
318.93267	160	1+
318.96152	98	
319.61747	78	
319.87468	110	
320.14220	94	
320.62150	90	
321.78367	78	
321.81878	408	1+
321.86439	166	
322.93026	308	
324.88514	76	
325.88884	76	
326.87106	184	
327.88017	112	
328.87593	196	1+
332.81227	74	
333.05406	80	
334.33708	76	
336.94087	142	
338.14473	76	
340.77598	74	
340.81443	88	
340.94085	134	
341.93850	150	
348.89303	74	
351.33988	76	
353.02699	98	
355.72649	78	
356.77797	246	1+
360.73409	128	1+
361.18268	76	
363.79902	92	
363.98167	78	
366.38205	100	
366.74864	80	
367.73480	80	
368.84003	90	
END IONS

###FS:    #m/z: 322.93010 #charge 1+
###MS: 157
###MSMS: 158
BEGIN IONS
TITLE=Cmpd 118, +MS2(322.9301), 28.0-35.0eV, 3.4min #158
RTINSECONDS=205.112
SCANS=157-158
PEPMASS=322.93010	3374178
CHARGE=1+
53.67963	74	
112.00464	74	
189.92982	68	
190.94470	66	
192.86367	82	
192.87720	74	
194.91172	70	
196.88478	60	
197.91483	68	
200.02442	74	
200.27976	70	
205.94844	148	
207.97561	70	
208.44362	88	
210.84709	66	
211.88475	64	
212.88838	66	
217.11954	84	
218.84337	138	
220.03298	70	
220.10947	78	
220.88814	66	
221.87487	84	
221.90936	86	
221.94602	64	
223.81941	154	
223.95719	108	
224.55683	80	
226.81657	72	
227.93006	140	
228.88859	80	
229.84452	68	
229.98962	74	
230.83251	124	
230.84656	106	
230.88841	68	
230.91266	62	
233.85224	138	
234.88211	84	
235.03590	66	
235.84949	90	
236.01153	72	
236.45176	72	
236.88606	62	
236.94657	82	
238.80046	66	
238.89712	64	
238.93874	186	
239.00552	66	
239.07986	170	
240.82453	276	1+
240.94104	2882	
241.05229	66	
241.13030	78	
241.94152	2134	
242.82220	268	1+
242.85926	68	
242.94188	6702	1+
243.87175	124	1+
244.13363	102	
244.85362	74	
244.94043	1574	1+
246.10965	70	
246.78802	62	
246.83157	92	
246.86168	110	
246.97550	68	
246.99093	78	
247.96839	84	
248.12489	74	
248.79543	100	
248.83919	114	
248.89906	76	
248.99592	66	
251.07001	160	
251.87610	78	
256.89949	250	1+
257.79791	128	
257.90358	214	1+
258.79990	122	
258.83333	394	1+
260.34139	60	
260.83049	202	
261.10824	74	
261.83055	338	
262.82883	200	
263.81977	72	
263.83816	114	
263.95130	62	
264.85790	68	
266.85999	62	
267.84869	104	
267.89598	72	
268.05493	82	
268.82737	76	
269.80050	90	
269.91151	68	
269.93575	70	
271.86955	86	
271.90034	76	
272.84889	162	1+
273.79442	120	
274.79537	132	
275.80785	72	
275.90180	60	
275.91408	194	1+
277.81587	66	
278.21809	76	
279.08939	1132	1+
279.40823	88	
280.17898	68	
280.86171	82	
281.40495	96	
281.96363	86	
282.57422	74	
283.22258	80	
283.60485	86	
283.85755	100	
284.29443	328	1+
284.80573	62	
284.84513	68	
284.86381	186	
285.05242	84	
286.70269	70	
289.64000	90	
289.79581	142	
290.85944	124	
291.40416	72	
291.80579	106	
291.99547	72	
292.03559	68	
292.80092	130	
293.85700	98	
295.93449	86	
296.11422	94	
296.17082	68	
297.02540	80	
297.87208	62	
299.03294	84	
299.78689	68	
303.78249	78	
303.80691	68	
305.02727	68	
305.73724	72	
305.87586	124	
307.79587	62	
307.87621	68	
307.89689	62	
308.81522	74	
309.79809	86	
310.81008	98	
310.87750	298	1+
310.92495	190	1+
312.86535	140	1+
314.67134	90	
321.81180	72	
321.98406	62	
323.03987	76	
323.82624	92	
324.85435	90	
324.99815	94	
325.74911	62	
325.89877	70	
326.83400	66	
327.87585	94	
END IONS

###FS:    #m/z: 340.94078 #charge 1+
###MS: 157
###MSMS: 159
BEGIN IONS
TITLE=Cmpd 119, +MS2(340.9408), 28.0-35.0eV, 3.5min #159
RTINSECONDS=205.884
SCANS=157,159
PEPMASS=340.94078	1196492
CHARGE=1+
183.86963	114	
187.93479	88	
192.09862	86	
192.92516	78	
195.99504	72	
197.95787	74	
202.89289	82	
205.95112	134	
207.40586	100	
208.95700	136	
210.85624	90	
210.93641	76	
211.11309	80	
211.93637	76	
212.94737	70	
213.87667	86	
213.94001	1180	1+
215.88546	168	
215.93757	140	
217.88549	76	
218.89249	76	
219.91848	84	
221.00135	90	
223.96174	276	1+
227.94881	238	1+
228.93678	100	
230.85656	112	
231.89146	136	
231.94873	1016	1+
232.88694	70	
233.40626	88	
233.54343	98	
233.83804	76	
233.89878	144	
233.94946	222	
234.88139	78	
235.86481	86	
235.90230	84	
237.91512	98	
239.84525	80	
239.95194	72	
240.83542	158	
241.84365	120	
242.83284	232	1+
242.85052	76	
244.91105	72	
245.89780	104	
246.09448	74	
246.97668	74	
248.84905	74	
248.90295	84	
249.95984	220	
251.04430	74	
251.79042	80	
251.96289	112	
253.95776	74	
254.37430	76	
254.96453	932	1+
255.10748	72	
256.25828	82	
256.86871	148	
256.91184	186	
256.96495	118	
257.40910	74	
257.50763	116	
257.85210	152	
258.84664	394	
258.88352	76	
258.92241	238	1+
259.52165	74	
259.85573	244	
259.95829	168	
260.80890	82	
260.83637	860	1+
260.91801	76	
261.57277	86	
262.92528	216	
263.83518	84	
263.89160	72	
264.97372	70	
266.34695	76	
266.88667	118	
267.02863	84	
267.80758	82	
268.01268	72	
268.84104	82	
269.80054	86	
270.45242	88	
270.86643	70	
272.57777	82	
272.84657	128	
272.87189	76	
272.93512	186	
272.97848	74	
273.13674	88	
273.89402	78	
273.93489	74	
274.47180	96	
274.86858	72	
274.89502	78	
274.92349	78	
275.81394	82	
275.87938	74	
276.85546	1164	1+
276.97333	72	
277.92692	338	1+
278.88929	90	
278.93093	270	1+
279.85099	118	
279.88460	72	
279.96296	72	
281.11600	78	
281.87087	92	
281.88876	102	
282.87218	74	
283.87137	104	
284.85945	74	
286.83821	102	
287.89736	74	
287.93906	74	
291.88003	82	
292.10476	76	
292.84998	72	
293.85103	76	
293.87848	96	
293.96884	72	
295.10270	96	
295.85047	242	1+
297.88738	72	
298.42593	72	
299.87124	74	
300.78512	78	
300.85747	86	
300.87775	186	
301.86472	116	
302.38435	124	
302.86711	82	
302.94850	126	
303.95182	74	
305.14909	74	
305.44964	78	
306.75821	88	
306.79909	174	1+
308.16599	82	
310.87483	76	
311.86154	132	
311.95269	104	
312.99638	76	
313.83723	182	1+
314.88251	98	
317.99468	76	
319.86524	86	
321.82294	72	
323.88304	184	1+
326.52520	102	
327.90680	70	
328.81394	160	1+
332.83477	98	
336.74860	80	
337.82883	98	
338.88785	74	
339.86057	78	
342.90547	78	
344.34134	76	
344.97774	100	
346.38380	76	
END IONS

###FS:    #m/z: 363.95682 #charge 1+
###MS: 157
###MSMS: 160
BEGIN IONS
TITLE=Cmpd 120, +MS2(363.9568), 28.0-35.0eV, 3.5min #160
RTINSECONDS=206.656
SCANS=157,160
PEPMASS=363.95682	531790
CHARGE=1+
86.50352	84	
98.02606	76	
140.29304	92	
159.25562	78	
182.86716	226	
189.86272	276	
191.85757	448	1+
191.95397	80	
196.88638	152	
200.87702	120	
200.91450	88	
202.04053	80	
204.91995	82	
206.94639	80	
207.87579	214	
207.94956	192	
208.95809	132	
209.94261	652	1+
210.87915	120	
212.87928	1602	1+
212.90973	88	
215.88926	74	
218.91248	78	
220.88814	96	
221.96431	90	
222.95149	280	1+
223.88937	80	
224.88985	74	
224.94990	754	1+
225.88937	110	
226.43741	116	
226.89586	80	
226.94731	7530	1+
227.93230	180	
228.57521	90	
228.89515	414	
228.94239	8814	1+
229.49113	106	
230.84641	162	
230.88922	2210	1+
230.91806	74	
232.88490	574	
233.58843	74	
234.94138	88	
235.87624	76	
238.83941	112	
238.89347	78	
238.93846	120	
238.96744	100	
239.00356	88	
240.83505	166	
240.88998	222	1+
240.93960	516	
240.96449	192	
241.93980	2484	1+
241.95910	564	1+
242.94209	1532	1+
242.96034	464	1+
243.81794	606	1+
244.63442	80	
244.82975	94	
244.85374	76	
244.95831	4632	
245.94173	164	
245.96043	174	
246.81223	110	
246.85860	104	
246.90162	220	1+
246.95290	5366	1+
246.99341	146	
247.80434	582	1+
248.76432	86	1+
248.86019	80	
248.90098	658	
250.89435	172	
250.96699	170	
251.07528	226	1+
251.57397	96	
251.91320	134	
252.83544	86	
253.45344	102	
253.83321	122	
253.86340	78	
253.90810	342	1+
255.09370	82	
257.95720	90	
259.40867	92	
260.83392	298	1+
260.87218	80	
260.96478	222	1+
262.83174	140	
263.96181	204	1+
264.80073	94	
264.81984	86	
266.06233	78	
266.78442	106	
266.81369	486	1+
266.87606	140	
267.86601	100	
267.97235	822	1+
268.84157	106	
269.96893	764	1+
269.98727	74	
271.85923	144	
271.91655	112	
272.03825	164	
272.85077	86	
273.95715	78	
274.49828	100	
274.91749	80	
275.88226	74	
276.06671	74	
276.61161	96	
277.10009	90	
277.85937	84	
277.88787	96	
278.80123	122	
278.85148	236	1+
279.10338	178	
279.80272	80	
280.43778	96	
280.79158	1132	1+
280.91899	82	
281.82367	226	1+
282.11403	74	
282.41307	74	
283.78539	232	1+
284.86587	134	
285.84679	448	
286.81055	122	
286.97522	74	
288.80763	140	
289.82393	106	
289.88614	154	
291.83597	76	
292.85192	74	
292.93601	76	
293.25785	116	
294.85009	106	
294.87143	168	
295.85652	84	
296.23253	82	
296.81000	372	
297.81202	188	
297.88931	110	
297.93824	96	
298.80580	1042	1+
299.86627	210	1+
300.80173	358	1+
301.86206	388	1+
302.80132	514	1+
303.85588	856	1+
304.88548	184	
306.84872	206	1+
307.79296	74	
310.86830	388	1+
314.79951	80	
314.82258	112	
315.81392	152	
316.81093	612	1+
317.83521	88	
321.82293	248	
322.92991	192	
324.88098	164	
325.85303	120	
325.88953	90	
326.81178	84	
326.87304	108	
328.89040	126	
329.87482	192	
330.82382	76	
331.82166	98	
332.40930	78	
334.31050	76	
335.40856	106	
337.94815	78	
338.14922	100	
338.94216	118	
340.93865	316	
344.16853	86	
345.72303	116	
346.60803	80	
346.96907	96	
350.78333	80	
354.19301	98	
355.07598	88	
356.88336	130	
361.93458	90	
368.63692	104	
END IONS

###FS:    #m/z: 322.93019 #charge 1+
###MS: 161
###MSMS: 162
BEGIN IONS
TITLE=Cmpd 121, +MS2(322.9302), 28.0-35.0eV, 3.5min #162
RTINSECONDS=210.328
SCANS=161-162
PEPMASS=322.93019	3346450
CHARGE=1+
55.37611	96	
141.30726	64	
157.71781	80	
193.89660	62	
195.91594	66	
197.88535	88	
200.88843	92	
200.94081	78	
205.41763	92	
205.94988	164	
208.44894	104	
210.87950	82	
212.04507	66	
212.87936	78	
213.86757	138	
215.88186	72	
218.84729	70	
219.91844	96	
220.87349	82	
221.94666	306	1+
223.88374	78	
224.86963	72	
226.95143	68	
226.96653	70	
227.42522	90	
228.91260	72	
229.84049	182	1+
230.76332	66	
230.83217	84	
232.01479	84	
233.06693	74	
233.89446	76	
235.03187	72	
235.82799	136	
236.06845	84	
236.96346	68	
236.98628	70	
237.79410	80	
237.93212	74	
238.88031	68	
238.94140	344	
239.08432	78	
239.87372	72	
239.88489	208	1+
239.95739	76	
240.79717	64	
240.83919	68	
240.94065	3250	
241.94205	1910	
242.81963	352	1+
242.94191	6236	1+
243.82355	280	1+
243.87834	76	
244.04159	84	
244.94079	1518	1+
244.97824	74	
245.44360	66	
245.81523	64	
246.39317	76	
246.97448	108	
247.38846	94	
248.03431	64	
248.11548	70	
248.88182	82	
248.93598	82	
249.00580	70	
249.81041	68	
249.84922	90	
252.92559	72	
253.08140	92	
253.95471	78	
254.02208	78	
254.86623	68	
254.90680	98	
255.91338	114	
255.96919	78	
256.08921	70	
256.83370	66	
256.89244	254	1+
258.83100	230	
258.94867	66	
259.83145	98	
260.83153	170	
260.92798	80	
261.82916	574	1+
262.06371	76	
262.35372	104	
262.82781	360	1+
262.85530	78	
263.38414	80	
263.79865	74	
263.97344	70	
264.86993	76	
265.06159	64	
265.85013	74	
265.96629	86	
266.81370	70	
267.01224	70	
267.90195	232	1+
269.80304	130	
269.86372	104	
271.88929	100	
273.79851	82	
274.84186	104	
275.39372	98	
277.79550	80	
278.84573	98	
278.86745	140	
279.09241	716	1+
279.81378	68	
281.10108	152	
283.06853	180	
283.31780	70	
283.97153	78	
284.29325	402	1+
284.38518	74	
284.85928	62	
284.88033	94	
285.85929	76	
286.95187	140	
289.80893	66	
289.86590	64	
290.80101	66	
290.94545	90	
291.79212	64	
292.07353	62	
294.79920	64	
295.13461	64	
296.80357	74	
296.84999	92	
297.06350	106	
297.85159	74	
297.91901	78	
298.80508	80	
298.87348	66	
299.92527	100	
300.78579	156	
301.86348	74	
303.02922	68	
304.43752	66	
305.82007	106	
305.90261	64	
306.90018	118	
307.89097	128	
307.92918	78	
308.80643	88	
308.87246	100	
309.91675	64	
310.03135	84	
311.73970	66	
311.86955	94	
313.02849	94	
314.86926	80	
317.77201	80	
317.78736	62	
318.89557	68	
319.83687	72	
320.42137	92	
320.83271	72	
325.89174	80	
326.10626	68	
327.75110	66	
327.99380	92	
END IONS

###FS:    #m/z: 340.94074 #charge 1+
###MS: 161
###MSMS: 163
BEGIN IONS
TITLE=Cmpd 122, +MS2(340.9407), 28.0-35.0eV, 3.5min #163
RTINSECONDS=211.101
SCANS=161,163
PEPMASS=340.94074	1227430
CHARGE=1+
191.94631	132	
192.02190	72	
192.92514	140	
192.95381	68	
194.91986	76	
195.07126	76	
198.88450	128	
204.88146	78	
205.94970	68	
205.97600	70	
206.94855	136	
212.87746	128	
213.88559	84	
213.94028	780	1+
214.89969	74	
215.88917	134	
215.93691	268	
217.88475	74	
219.39783	80	
219.88184	72	
222.08340	78	
224.93589	72	
226.94577	272	1+
228.84016	362	1+
229.97662	84	
230.89005	238	
230.95889	74	
231.89315	128	
231.95116	1180	1+
232.89160	164	1+
233.52641	88	
233.95306	68	
234.42044	78	
235.88167	138	
235.94775	72	
236.88411	74	
236.90102	80	
238.87857	260	1+
239.79201	72	
240.22951	70	
240.83309	122	
241.84445	194	
242.83083	442	1+
242.84478	102	
242.93597	84	
244.48084	114	
244.94636	172	1+
244.96535	74	
247.92384	72	
247.97424	78	
249.85148	68	
249.89943	96	
249.95956	382	
250.90820	90	
250.97273	100	
252.37697	98	
254.96740	302	
255.39015	72	
255.90241	128	
256.37010	104	
256.85166	72	
256.89944	114	
256.96330	82	
257.08475	88	
257.85157	158	
257.92997	178	1+
258.84663	638	1+
259.03243	84	
259.95897	202	
260.50780	74	
260.83599	156	
260.88199	72	
260.95770	80	
261.84023	158	
262.83571	76	
262.85122	84	
264.86443	176	1+
266.84000	398	1+
266.89416	74	
268.00999	108	
268.06900	82	
268.38645	102	
268.95819	82	
268.97632	72	
269.92155	80	
272.84247	82	
272.94128	76	
272.97628	68	
273.79270	146	
274.13795	82	
274.86379	202	
274.97539	106	
275.86207	144	
276.85456	298	
277.86285	164	
277.90631	90	
277.92663	76	
277.96691	156	
278.84611	1168	1+
279.79235	72	
279.89841	114	
279.91785	110	
280.86358	86	
280.92248	70	
281.05274	124	
281.84149	78	
281.89505	140	
282.79269	72	
282.88102	180	1+
283.00351	68	
285.76372	74	
285.93016	100	
287.91122	82	
287.98318	76	
290.78809	132
[truncated: 1,808,858 more chars]
