# Supplementary material for: High-Throughput Venomics
Source: J Proteome Res. 2023 Apr 3;22(6):1734–46. doi: 10.1021/acs.jproteome.2c00780 (PMC10243144; doi:10.1021/acs.jproteome.2c00780)
Supplement: Supplementary file 9 — pr2c00780_si_009.zip [file pr2c00780_si_009.zip › Manual files/Calloselasma rhodostoma MGF/210702_Calloselasma_halfplate000031_5.1.201.mgf]

###	D:\Data\Julien\210702_Cr_half_TFA\210702_Calloselasma_halfplate000031.d\ProteinAnalysisResults.mgf
###	D:\Data\Julien\210702_Cr_half_TFA\210702_Calloselasma_halfplate000031.d\analysis.baf
###	210702_Calloselasma_halfplate000031.d
###	Instrument: maXis HD
###	Manufacturer: Bruker
###    PeakWidth 0.30, MiniumIntensity 10, S/N 1Apply threshold 0, Threshold 10
###    Retain Residuals no, Create neutrally no,
###    FullScan Parameters: AdductIon (+)+H (-)-H, LowMass 0, HighMass 8000, MaxCharge charge decon 4, MinPeaks 3
###    Perf. isotope decon yes, Max Charge Istopic decon 6, MW agreement 0.00, Abund. cutoff 2.00, Envelope cutoff 75.00
###    MaxRes   Parameters: AdductIon (+)+H (-)-H, LowMass 0, HighMass 8000 
###    Perf. isotope decon yes, Max Charge Istopic decon 6, Abund. cutoff 2.00
###    MSn      Parameters: AdductIon (+)+H (-)-H, LowMass 0, HighMass 8000 
###    Perf. isotope decon yes, Max Charge Istopic decon 4, Abund. cutoff 0.05
###    Global Charge Limit: no 3, Prefer FullScan Result: yes, Export what: 2 (0=non deconv/1=deconv only/2=mixed), NoMSMSSignals: 150, Intensity threshold: 10, NoMSSignals (deconv): 2, NoMSSignals (non-deconv): 2, NormalizeData: no, SingleCharged: yes
###
COM=210702_Calloselasma_halfplate000031.d
USERNAME=Demo User

###FS:    #m/z: 322.92999 #charge 1+
###MS: 2
###MSMS: 3
BEGIN IONS
TITLE=Cmpd 1, +MS2(322.9300), 28.0-35.0eV, 0.0min #3
RTINSECONDS=1.859
SCANS=2-3
PEPMASS=322.92999	1697180
CHARGE=1+
206.94030	3152	
208.94532	9182	1+
211.94439	22100	
213.94004	22466	1+
215.88779	2802	
215.93817	2924	
217.94096	6778	
222.95198	27976	1+
224.95088	8212	
226.94689	133026	1+
227.19823	11044	1+
228.94262	208878	1+
231.94973	16918	1+
233.89816	2274	
234.97009	8760	
234.99736	6322	
235.12840	3998	
235.20404	2996	
238.45446	7574	
239.07863	5472	1+
239.14699	7908	
239.23561	3412	
239.98153	3542	
240.23033	7582	
240.96217	17764	1+
241.46319	2434	
242.61948	3972	
242.96066	5248	
243.12096	2276	
243.88277	2790	
244.95729	86002	1+
245.18364	3870	
245.22393	2642	
245.94189	8164	
246.23978	3960	
246.95247	62232	1+
246.97441	4250	
247.24035	3910	
248.03244	2660	
248.95245	4874	
249.18217	3884	
249.25505	3160	
249.91074	5088	
249.97178	73254	1+
250.94672	52454	1+
250.99841	5676	
251.19832	6194	
251.62450	2294	
252.47097	3130	
252.94673	16838	
252.97141	951114	1+
253.14088	2486	
253.17818	2218	
253.21356	8810	1+
253.90560	14784	1+
254.94193	224892	1+
254.96668	346216	1+
255.07403	2802	
255.22957	11956	1+
256.26189	6172	
256.91379	9572	1+
256.96411	49322	1+
258.88428	3898	
258.90948	3456	
258.96521	15718	1+
261.97369	20122	1+
263.13229	3712	
263.23406	2898	
263.97866	105384	1+
265.25037	3028	
265.97665	12458	1+
267.26607	4032	
267.97362	54028	
268.26370	3060	
268.95946	35844	1+
270.98068	17932	
271.20632	2420	
272.88202	5548	
272.95229	37856	1+
272.97628	7174	
274.27183	19362	1+
277.21344	2494	
279.03810	2340	
279.09186	8474	1+
279.22909	8616	1+
280.26219	2422	
281.04915	3600	
281.24559	15626	1+
282.27727	18872	
283.17357	5316	
283.20587	2746	
283.26092	16628	1+
283.94649	9922	
284.29235	10574	1+
284.32968	2184	
285.20201	2820	
285.22233	2958	
285.94194	179396	1+
285.98332	22798	1+
286.27301	2286	
287.25689	2488	
287.97890	2446	
288.20273	2300	
288.25062	11000	1+
288.28800	2700	
289.21232	2458	
289.23502	2566	
289.88423	2270	
290.26671	23980	1+
290.89228	3976	
291.09974	8610	1+
291.19406	2688	
291.21222	2206	
291.97403	13700	1+
292.05960	4376	
293.20873	9866	1+
293.24603	2800	
293.97525	25042	1+
293.99743	49780	1+
294.12781	8010	1+
294.16303	2196	
294.93656	6112	
295.18855	2452	
295.22435	12880	1+
295.25995	2904	
295.29343	8604	1+
295.96824	9976	
295.99319	18608	1+
296.25695	2518	
297.07862	18266	1+
297.20205	2426	
297.24149	16804	1+
297.90428	5318	
297.99054	2928	
298.27283	4782	
298.96927	2476	
299.06089	4082	
299.20073	2620	
299.23550	3252	
299.66897	3628	
300.16984	2392	
300.28719	10870	1+
301.95722	2876	
302.17334	8606	1+
302.30338	29880	1+
302.94515	10624	
303.19376	2700	
303.95224	46730	1+
303.99508	11450	1+
304.18490	2724	
304.28172	4148	
304.92364	3710	
305.24455	2496	
305.26749	2996	
305.95267	4920	
306.16794	5668	1+
306.90376	7732	
307.18979	2660	
307.24605	42020	1+
308.14411	10722	1+
308.21539	3864	
308.87139	8192	1+
309.20459	2974	
309.22099	2750	
309.26002	9134	1+
309.27410	5692	
310.11868	2286	
310.30784	16270	1+
311.05348	4092	
311.16297	3416	
311.17968	2674	
311.21942	7646	1+
311.27452	8454	1+
311.86931	18010	1+
311.93476	7288	
311.98598	22742	1+
312.17288	2344	
312.32353	9540	1+
312.90055	5682	
312.94738	6018	
313.21628	4768	
313.23447	4220	
313.29013	9072	1+
313.86551	5916	
313.92902	160904	1+
314.26741	4420	
314.89422	3132	
315.23021	2344	
315.25221	2300	
315.26558	2192	
316.28243	17690	1+
316.31877	10614	1+
316.94110	4930	
317.20867	2726	
318.29813	17964	1+
318.93477	93880	1+
319.18585	2192	
319.22330	2324	
320.93430	193362	1+
321.18398	2300	
321.19444	9470	1+
321.22080	2320	
321.23928	2376	
321.31327	3628	
322.15725	3028	
322.27583	2200	
322.82742	2388	
322.87707	7548	
322.90967	9882	
322.92980	3797254	1+
323.01803	2602	
323.11689	4762	
323.18067	5186	
323.23780	19632	1+
323.29108	2924	
323.32603	10832	1+
324.13832	7388	1+
324.28898	4686	
324.87734	7128	
325.02893	2266	
325.20231	3102	
325.25379	51732	1+
325.29617	11134	1+
325.30775	2828	
326.13293	2244	
326.17426	8972	1+
326.22789	2508	
326.30291	7012	1+
326.87168	63070	1+
326.96863	16492	1+
327.00605	5460	
327.20216	6512	1+
327.26928	67568	1+
328.11836	2216	
328.31802	10894	1+
END IONS

###FS:    #m/z: 340.94066 #charge 1+
###MS: 2
###MSMS: 4
BEGIN IONS
TITLE=Cmpd 2, +MS2(340.9407), 28.0-35.0eV, 0.1min #4
RTINSECONDS=2.631
SCANS=2,4
PEPMASS=340.94066	768578
CHARGE=1+
189.86322	138	
208.88370	218	
208.96012	152	
210.93646	146	
213.93987	3702	1+
215.88832	566	1+
215.93906	592	1+
216.83218	114	
217.01394	178	
217.88081	482	1+
217.93600	130	
219.88386	196	1+
223.95097	146	
226.87222	150	
226.94675	204	
227.95187	128	
230.10847	132	
230.95755	160	
231.13764	134	
231.88793	194	
231.94929	4310	1+
232.97682	156	1+
233.89803	686	1+
234.14358	144	
235.15022	120	
235.89487	204	
235.95067	142	
237.06352	224	
237.08063	158	
238.02550	158	
238.04421	124	
238.06203	130	
239.18467	180	
240.22972	1358	1+
240.96215	208	
241.12643	280	1+
241.15889	128	
243.06675	138	
244.03551	358	1+
244.96143	182	
246.06117	138	
246.97590	166	
247.02109	122	
247.20341	146	
247.94366	134	
248.24235	240	1+
248.92864	238	1+
248.99045	214	
249.00324	162	
249.03895	440	1+
249.95857	328	
249.98738	158	
250.97246	172	
251.95778	252	
253.22367	142	
253.97222	130	
254.09303	332	1+
254.94126	162	
254.96641	1772	1+
255.07428	800	1+
255.17010	128	
256.96321	312	
256.99164	186	1+
257.04365	274	1+
258.04615	262	1+
258.06920	270	1+
258.90938	124	
258.96302	130	
260.08791	140	
262.04308	356	1+
262.98008	160	
263.00808	130	
263.24314	120	
264.26489	372	1+
264.86239	140	
265.01596	740	1+
265.10232	138	
265.23829	352	1+
265.85851	194	1+
266.03664	266	1+
266.24262	300	1+
266.96132	216	1+
266.99496	606	1+
267.01652	144	
267.13672	168	
267.17337	138	
268.19073	236	1+
269.14919	272	1+
270.10195	432	1+
271.54740	174	
272.84309	130	
272.93438	560	1+
272.97754	442	1+
273.00337	160	
273.80958	190	
274.12091	284	1+
274.89538	146	
274.98525	166	
275.86654	132	
275.90483	114	
276.22091	190	1+
277.00196	122	
277.20485	260	1+
279.08770	178	
279.96770	142	
280.18640	208	1+
280.22243	208	1+
280.26462	126	
280.94963	152	
281.01364	150	
281.04954	962	1+
281.12160	142	
281.14148	128	1+
281.96208	166	
282.02799	554	1+
282.07820	132	
282.27605	1102	1+
282.88331	150	
283.03079	488	1+
283.04638	268	
283.09235	326	1+
284.29028	510	1+
284.95123	136	
286.06936	120	
286.09964	164	
286.13729	162	
286.87063	124	
287.16296	154	
288.06393	174	
288.15794	232	1+
288.58610	152	
288.86917	184	1+
289.23306	118	
290.08260	184	1+
291.03811	126	
292.43581	148	
292.87904	130	
292.93465	168	
292.95911	186	1+
293.95903	214	1+
294.04235	260	1+
294.27832	134	
295.06671	136	
295.20557	268	1+
295.99448	184	
296.11046	280	1+
296.14714	288	1+
296.25610	132	
296.29412	132	
296.32931	282	
296.85270	150	1+
296.93506	168	
297.08963	202	
297.25218	258	1+
297.97917	234	1+
298.08522	618	1+
298.31065	200	
298.90088	198	1+
298.95143	130	
299.05996	582	1+
299.83017	120	
300.92714	398	1+
301.01847	276	1+
301.10670	224	1+
301.26267	210	1+
301.91352	220	1+
302.05832	134	
302.95012	138	
303.00619	146	
303.09419	120	
303.17815	144	
303.44055	208	1+
303.58165	128	
305.03605	116	
305.06071	128	
305.14880	230	1+
306.05220	274	1+
306.27561	212	
306.31110	140	
306.88195	142	
307.03796	270	1+
307.24190	586	1+
307.29188	684	1+
307.30864	216	
307.79856	132	
308.00776	208	1+
308.29613	578	1+
310.08705	382	1+
310.13843	118	
310.30882	164	
310.34781	120	
311.02669	112	
312.03536	242	1+
312.12737	356	1+
316.05836	162	
317.02551	120	
317.89968	212	1+
320.07756	132	
321.10438	242	1+
321.22124	470	1+
322.13349	376	1+
323.02099	178	
323.24000	1950	1+
323.28374	360	1+
323.88598	424	1+
324.11109	294	1+
324.14121	204	1+
324.21449	134	
324.32246	142	
324.88955	378	1+
325.07700	330	1+
325.97202	134	
326.17378	128	
326.30649	336	1+
326.33807	390	1+
327.26650	146	
327.80066	136	
327.83055	122	
328.01344	148	
328.19061	158	
328.26319	138	
328.31813	144	
328.87926	422	1+
329.88038	316	1+
333.09430	116	
336.11364	122	1+
337.20953	372	1+
337.34915	142	
338.07611	120	
338.17029	118	
338.19231	338	1+
338.23063	240	1+
338.33285	128	
338.35891	128	
339.23269	170	1+
339.29516	188	
340.08448	278	1+
340.29707	166	
340.35007	172	1+
340.39177	884	1+
341.06013	164	
341.24699	560	1+
341.29381	150	
342.20652	326	1+
342.28252	302	
342.31170	556	
343.07533	382	1+
343.11382	152	
343.14125	150	
343.20781	226	1+
343.28526	176	
343.31809	276	
344.27979	142	
344.31362	178	
345.16241	160	
345.18741	196	1+
END IONS

###FS:    #m/z: 363.95679 #charge 1+
###MS: 2
###MSMS: 5
BEGIN IONS
TITLE=Cmpd 3, +MS2(363.9568), 28.0-35.0eV, 0.1min #5
RTINSECONDS=3.4035
SCANS=2,5
PEPMASS=363.95679	459416
CHARGE=1+
189.86434	174	
191.85937	174	
191.95741	268	1+
204.00966	150	
207.87490	254	1+
209.94290	814	1+
210.88343	176	
212.87814	582	1+
220.04346	146	
222.95199	750	1+
224.04615	244	1+
224.94685	1592	1+
225.87676	166	
225.96791	178	
226.86629	150	1+
226.94764	3992	1+
227.92979	714	
228.94262	5324	1+
230.69517	130	
230.88960	1092	1+
231.02788	132	
233.06667	244	
236.08122	134	
239.12878	138	
239.90798	130	
240.87261	174	
240.94024	158	
240.96233	1530	1+
241.88130	134	
242.96154	278	
243.05924	180	1+
243.95151	136	
244.03256	384	1+
244.12506	194	1+
244.95726	3046	1+
245.94346	578	
246.95391	1870	1+
247.93777	244	1+
248.90251	350	1+
248.98697	274	1+
249.03510	224	
249.08337	344	1+
249.13645	156	
249.97562	326	1+
250.94703	178	
251.04925	166	
251.94508	224	1+
252.03544	270	
252.16704	162	1+
252.87470	188	1+
253.09021	262	1+
253.16862	206	1+
254.04469	310	1+
254.20832	128	
256.93566	126	
257.06780	232	1+
257.09331	306	1+
257.99740	138	
258.97205	248	
260.04500	284	1+
260.06398	122	
260.96852	726	1+
261.06474	140	
261.07918	130	
264.08996	212	1+
264.92271	128	
264.96230	160	
265.05749	198	
266.03903	142	1+
266.24567	376	
267.13424	176	1+
267.97542	500	1+
268.95412	126	
269.97048	320	
270.86208	138	
270.97405	136	
270.99212	324	1+
271.09780	142	
271.55062	142	1+
272.93273	180	
273.07333	182	
273.09060	216	1+
273.88637	130	
276.19855	232	1+
276.81566	142	
276.91390	196	1+
277.08588	128	
277.12501	176	1+
277.86251	144	
278.04406	122	
278.99693	228	1+
279.02276	310	1+
279.27275	122	
280.97214	142	
280.99267	148	
281.13578	144	
281.89618	130	
281.95789	126	
282.27494	190	1+
282.85193	318	1+
282.91660	142	
282.98169	416	1+
283.07625	468	1+
283.09854	136	
283.12570	258	1+
283.80294	154	
283.98282	290	1+
285.01981	144	
285.94418	748	1+
286.12556	242	1+
287.03762	196	1+
288.06394	514	
288.87662	210	1+
290.10439	260	1+
290.13978	122	
292.06193	262	
293.11210	122	
293.92908	178	
294.86176	132	
294.92730	170	
295.01687	266	1+
295.06493	198	1+
295.76651	138	
297.07693	390	1+
298.12001	122	
298.14814	216	1+
298.58145	164	
301.01991	206	
301.09310	144	
301.14161	258	
301.17633	372	1+
301.21833	462	1+
301.26296	232	1+
301.27451	242	1+
302.05625	136	
302.14103	124	
302.22244	392	1+
302.24693	148	
302.86664	128	
302.91106	230	1+
302.99070	138	
303.02096	152	
303.10283	142	
303.85270	252	
304.26113	144	
305.10544	120	
305.29613	268	1+
306.03358	184	1+
306.27396	154	
306.42879	160	
306.88294	150	
307.13102	314	1+
307.28514	158	
307.88539	228	1+
308.29114	400	
310.30703	192	
310.86613	184	1+
311.02982	326	1+
311.34871	146	
312.35289	134	
312.89758	268	1+
314.06100	140	
316.19567	262	1+
317.59271	284	1+
318.28019	132	
318.93397	174	
319.05680	186	1+
319.31115	148	
319.85619	150	
320.28575	180	1+
321.02119	148	
321.07895	134	
321.86423	150	
322.04122	322	1+
322.14041	138	
322.93013	334	1+
323.01751	618	1+
323.16881	250	1+
323.23637	178	
323.99739	184	
324.02123	402	1+
324.08083	444	1+
324.14511	188	1+
324.23939	260	
324.32501	146	
324.98625	226	
325.08326	260	1+
325.21155	204	1+
326.90785	138	
326.96280	156	
327.26404	122	
327.80524	148	
328.07546	148	
328.19306	128	
329.82293	208	1+
329.87067	134	
329.98322	166	
330.80747	134	
331.07747	260	1+
331.93540	204	1+
332.86786	130	
335.20115	122	
335.87220	212	1+
336.30359	224	1+
336.32616	140	
336.80134	214	1+
336.94455	484	1+
337.20872	122	
339.05720	178	1+
340.86852	150	
340.94138	196	
341.35602	148	1+
342.20816	214	
342.29079	310	1+
342.82762	126	
342.90137	364	1+
343.19725	238	1+
343.27131	188	
344.97423	126	
346.21610	178	1+
347.32653	120	
348.24735	244	1+
348.28710	144	
348.32789	154	
349.31785	552	
350.09174	132	1+
350.18126	124	
350.30221	142	
350.35710	166	
351.02556	124	
351.13803	168	
351.30613	132	
351.33276	170	
354.06623	128	
357.15908	136	
358.36261	178	1+
360.10736	216	
360.21619	202	
360.32635	132	
361.11177	490	1+
361.17056	288	1+
361.28522	214	
361.35212	134	
362.05928	170	
362.13899	130	
362.29826	210	1+
363.20186	128	
363.27330	332	1+
364.04024	136	
364.15133	154	
364.20672	174	1+
365.24883	338	1+
365.28510	262	
365.38731	144	
366.28821	124	
366.31168	190	
367.32946	418	1+
368.38509	282	1+
368.42484	2076	1+
369.34634	184	
END IONS

###FS:    #m/z: 322.92993 #charge 1+
###MS: 6
###MSMS: 7
BEGIN IONS
TITLE=Cmpd 4, +MS2(322.9299), 28.0-35.0eV, 0.1min #7
RTINSECONDS=7.0795
SCANS=6-7
PEPMASS=322.92993	1530942
CHARGE=1+
184.07688	108	
190.99450	92	
191.95717	542	
192.89009	180	
198.89814	122	
199.00859	358	1+
201.04484	92	
203.98269	92	
204.00737	240	1+
206.04881	96	
209.97052	116	
215.88349	486	1+
216.02258	130	
217.57438	100	
219.17135	112	
220.63301	92	
220.86338	126	
222.95287	600	1+
222.97437	140	
223.95772	410	1+
224.04630	114	
224.97638	202	
225.16230	112	
225.20207	210	1+
227.07238	130	
227.93091	248	1+
229.03264	110	
230.86321	94	
230.96181	246	1+
231.00205	96	
232.08332	386	1+
232.98661	108	
233.89803	240	
236.01119	104	
236.13655	100	
237.06125	132	
237.14239	96	
238.02633	162	
238.05626	154	
238.21524	126	
239.07969	336	1+
239.89309	298	1+
240.04355	110	
240.23361	98	
240.93869	94	
240.96436	270	
241.94016	606	1+
242.04704	136	
243.88132	458	1+
244.03688	402	1+
244.44661	122	
244.94069	152	
244.96085	104	
245.94324	360	
246.97671	322	
247.09554	126	
247.95276	252	1+
247.98024	724	1+
248.03180	154	
248.98472	464	1+
249.00342	140	
249.03901	386	1+
249.15979	100	
249.87536	136	
249.92447	130	
250.90100	108	
251.14310	228	1+
253.03543	168	
253.06397	348	1+
255.21086	150	
256.03870	102	
256.99779	138	
257.06158	100	
257.73666	100	
258.27622	114	
258.91291	94	
259.00050	198	1+
259.97557	112	
259.98391	220	1+
261.07295	134	
261.89144	94	
261.97498	216	1+
262.21280	96	
262.92674	164	
263.00691	92	
263.05456	410	1+
263.45150	102	
263.94595	134	
264.23625	220	1+
264.46873	118	
264.67646	94	
265.02018	448	1+
265.80251	94	
266.61997	96	
267.00093	136	
267.89932	110	
268.05262	202	1+
268.95487	156	
268.97840	206	1+
269.00625	138	
269.17307	322	1+
269.85660	154	1+
270.03467	96	
270.28094	160	
271.04821	236	1+
271.08135	104	
271.29051	136	
271.84120	306	1+
271.95742	94	
271.98939	92	
273.10967	96	
275.80941	94	
276.74784	142	
277.05994	122	
278.00975	100	
278.03993	308	1+
278.13987	140	
279.09228	862	1+
279.22867	198	
280.14276	296	
281.01928	150	
281.09196	258	1+
281.11832	164	
281.14320	272	
281.18583	104	
281.25356	98	
282.05148	180	
282.08233	128	
282.16616	270	1+
282.27978	338	
282.99708	160	
283.02711	510	1+
283.06851	152	
283.13342	128	
283.26045	504	1+
284.00691	92	
284.26338	310	1+
284.29408	1644	1+
284.90252	92	
285.00437	148	
285.20322	128	
285.94338	112	
286.06522	240	1+
286.17969	94	
286.91915	152	
288.01838	228	1+
288.99807	140	
289.22076	134	
289.87924	346	1+
291.08388	356	1+
293.15169	124	
293.87106	142	
294.06965	138	
294.15461	100	
294.85444	310	1+
294.90509	98	
295.07940	92	
296.02277	106	
296.21657	134	1+
297.05993	176	
298.08376	94	
298.16997	134	1+
299.05794	622	1+
299.10003	126	
299.94449	204	1+
299.97247	184	1+
300.03260	216	1+
300.94653	160	1+
301.05836	132	
301.18370	252	1+
302.05432	100	
302.11099	324	1+
302.81794	174	
303.11296	256	1+
304.03333	124	
304.15741	308	1+
304.22788	142	
304.26171	236	
304.88999	132	
306.11922	130	
306.78070	264	1+
306.88750	126	
307.08491	106	
307.29001	822	1+
307.89416	136	
308.06478	98	
308.29360	604	1+
309.22042	272	1+
309.32097	100	
309.98217	116	
310.15297	130	
310.30860	846	
311.03912	306	1+
311.13214	128	
311.28375	108	
311.88497	128	
313.84398	140	
315.04912	228	1+
319.14530	132	
319.31290	136	1+
320.07824	92	
321.04166	112	
322.02693	190	1+
322.25511	150	
322.31329	110	
323.05714	450	1+
323.13222	434	1+
323.15731	126	
323.20716	110	
323.23796	6014	1+
324.13737	362	1+
324.20362	976	1+
325.45092	96	1+
326.10471	146	
326.16046	94	
326.37487	188	
327.05198	92	
327.15532	140	
327.26367	340	1+
327.87305	98	
328.32330	166	
END IONS

###FS:    #m/z: 336.94600 #charge 1+
###MS: 6
###MSMS: 8
BEGIN IONS
TITLE=Cmpd 5, +MS2(336.9460), 28.0-35.0eV, 0.2min #8
RTINSECONDS=7.8515
SCANS=6,8
PEPMASS=336.94600	165148
CHARGE=1+
162.71154	112	
192.97643	156	
208.98375	146	
211.94432	7108	1+
212.87992	434	1+
213.93969	4154	1+
215.88539	710	1+
215.93691	356	
217.88562	198	
217.93711	244	
223.96075	290	
227.19706	172	
229.95517	8264	
230.89209	432	1+
230.95679	236	
230.99114	124	
231.95008	3904	1+
232.20407	176	1+
233.89774	296	
233.94934	548	
234.85743	106	
234.90132	140	
235.02863	98	
235.88652	194	1+
236.04203	220	1+
237.02852	98	
237.06186	112	
237.23000	120	
239.10583	142	
239.17517	160	
239.93713	152	
240.04309	240	1+
240.11004	96	
241.98296	132	
243.55682	108	
243.97468	258	1+
245.07221	204	1+
245.43074	104	
246.97646	242	
247.19027	96	
247.96585	2424	1+
248.90101	458	1+
248.99073	198	
249.03749	114	
249.21420	120	1+
249.96062	1436	1+
250.05944	334	1+
250.13523	98	
251.96732	164	
252.06364	262	1+
252.22985	138	
252.94285	120	
252.97043	3696	1+
253.16132	96	
253.96028	180	
254.94280	246	
254.96440	2644	1+
255.02181	100	
255.07418	912	1+
256.00142	188	1+
256.05507	124	
256.12339	106	
256.91141	126	
256.93905	138	
257.44537	100	
258.94077	108	
258.96072	156	
259.98184	98	
260.94903	124	
261.08689	98	
261.43041	108	
261.88336	136	
262.87355	154	
264.26596	106	
264.98921	124	
265.01802	532	
266.99831	642	1+
267.90109	266	1+
268.95360	106	
269.41991	98	
269.83902	122	
270.56002	100	
270.95189	244	1+
270.98098	460	1+
271.07577	278	1+
272.13022	124	
272.20035	132	
272.97631	360	1+
274.66543	100	
275.05633	96	
275.06638	310	1+
275.81665	234	1+
277.00459	142	
277.13793	238	1+
278.06752	192	1+
278.08191	190	1+
278.10671	146	
279.13791	184	
279.96249	108	
280.48762	118	
280.92787	132	
280.99542	180	1+
281.04985	360	
281.08978	108	
282.04537	176	
283.02656	428	1+
283.15356	98	
283.42768	98	
283.98288	102	
285.09109	96	
285.88428	152	1+
286.90603	236	1+
287.01827	118	
287.04016	102	
287.08791	122	
287.15425	170	
288.01982	128	
288.19043	96	
288.22832	164	
288.84481	100	
289.01094	340	
289.07539	112	
289.51301	104	
290.01713	158	
290.07122	96	
290.10638	158	
291.27804	110	
292.02405	114	
292.85680	104	
293.06455	324	1+
293.10895	174	
293.25163	178	1+
293.99926	356	1+
294.14891	102	
294.21485	162	
294.27615	146	
295.02200	298	1+
295.13520	262	1+
295.99493	150	
296.96772	112	
297.13163	182	
298.30938	126	1+
298.68973	98	
299.01722	280	1+
299.05956	682	1+
299.96473	112	
300.23468	114	
300.82484	268	1+
302.89006	146	
303.01777	290	1+
303.04306	384	1+
303.15979	256	1+
303.20528	144	
304.10280	134	
304.81310	212	1+
306.03585	98	
306.10426	140	
306.78788	202	1+
306.97110	126	
307.29481	116	
307.30878	122	
307.88657	126	
307.95837	142	
308.30146	234	
309.03789	194	1+
309.32447	108	
310.31058	154	
310.87431	116	
310.94390	148	1+
311.88246	142	
313.45112	100	
314.10793	276	1+
315.96843	106	
316.30082	154	
317.07577	118	
318.23971	140	
318.28114	134	
319.04578	102	
319.08044	104	
320.08477	112	
320.30771	102	
321.22168	312	
322.13738	456	1+
323.00044	120	
323.23702	572	1+
323.30532	158	
324.75783	96	
325.95851	136	1+
326.90605	118	
328.81301	110	
329.12258	146	
329.32334	100	
330.16258	178	
331.04570	130	
331.22408	160	1+
331.33948	100	
332.08140	96	
332.12912	126	
333.06563	138	
333.32671	236	1+
334.08222	152	1+
334.27937	186	1+
334.32892	182	1+
336.11307	244	1+
336.16614	128	
336.22019	304	1+
337.08539	348	1+
337.26576	148	
338.06484	100	
338.19962	126	
339.15564	106	
339.29887	104	
339.32950	214	1+
340.26900	122	
340.29009	102	
340.34989	132	1+
340.39144	380	1+
341.25130	202	
END IONS

###FS:    #m/z: 557.24343 #charge 1+
###MS: 6
###MSMS: 9
BEGIN IONS
TITLE=Cmpd 6, +MS2(557.2434), 29.4-36.7eV, 0.2min #9
RTINSECONDS=8.624
SCANS=6,9
PEPMASS=557.24343	136748
CHARGE=1+
224.08122	236	
231.03176	544	1+
232.99346	158	1+
233.95075	358	1+
234.14481	192	
234.98674	330	
237.92941	200	1+
238.09726	336	1+
239.07137	250	1+
243.96284	416	
244.95067	316	1+
244.99884	208	1+
245.88594	298	1+
247.08891	202	1+
247.94623	934	1+
247.97444	216	1+
248.03078	718	1+
249.00549	520	1+
250.05555	206	1+
250.13167	254	1+
250.83883	186	1+
251.11112	454	1+
252.07814	232	1+
252.11548	388	1+
252.14958	266	1+
255.94823	250	1+
256.03859	160	1+
256.10699	198	1+
258.95041	310	
259.06268	286	1+
259.99563	258	
260.91006	288	1+
261.97375	412	
262.93163	402	1+
263.96681	196	1+
265.12873	604	1+
265.91022	190	1+
265.95586	1304	1+
267.00935	324	1+
267.90053	200	
269.04604	216	
269.89252	250	
269.91477	206	1+
270.12595	806	1+
270.23741	274	1+
271.87373	316	
272.96667	192	
273.00569	250	1+
273.09983	212	1+
275.95550	228	1+
277.92933	206	1+
277.99192	434	
278.96899	300	1+
279.04418	262	1+
279.25891	266	1+
280.14349	428	1+
280.26174	220	1+
281.29847	126	1+
282.10737	234	1+
282.27332	290	
283.25986	388	1+
283.94543	192	
283.97524	530	1+
284.14047	756	1+
284.94009	362	1+
284.98123	308	1+
285.01762	268	1+
285.04753	322	1+
285.89712	154	1+
286.05289	230	1+
286.96944	592	1+
287.09916	136	1+
287.14242	226	1+
287.85827	208	
287.94293	346	1+
287.97444	476	1+
287.98913	250	
288.20125	240	1+
288.92769	558	1+
289.12522	312	1+
289.81550	220	1+
289.88412	340	
290.92736	366	
290.99739	268	1+
291.05351	210	
292.06041	538	1+
292.83332	256	
292.85977	204	
292.87436	368	1+
293.87470	238	1+
293.91701	228	1+
294.05322	192	1+
294.16445	526	1+
295.88695	196	
296.01264	402	1+
296.13995	370	1+
296.94745	218	1+
297.84998	426	1+
297.90420	350	1+
298.12052	262	1+
298.85438	366	1+
298.97301	558	1+
299.12446	250	1+
299.90509	234	
299.97528	498	1+
300.29044	574	1+
300.93161	332	1+
301.95213	236	
302.00185	260	
302.16748	192	
302.87491	214	
303.01395	224	
303.04290	240	
303.94887	960	1+
305.06895	314	1+
305.24828	204	1+
305.84136	396	1+
306.01675	124	1+
306.04026	222	1+
306.12937	430	1+
306.79140	336	1+
306.93495	770	
307.08417	270	1+
307.13547	262	1+
307.28954	364	1+
307.89008	282	
308.00813	232	1+
308.88155	222	
308.93091	512	
309.16247	234	
310.08403	214	1+
310.15518	290	1+
311.05628	210	
311.10985	194	1+
311.18079	358	1+
311.29303	1154	1+
311.88960	218	
312.18561	282	1+
313.03555	166	1+
313.88853	358	1+
314.13414	294	
314.17387	214	1+
314.21694	204	1+
314.86270	236	
314.95948	586	1+
315.04460	204	1+
315.07512	406	1+
315.14650	276	1+
315.89311	316	1+
316.07864	268	1+
316.86596	228	
317.86205	194	
319.83074	204	1+
319.96277	444	1+
321.01466	446	1+
321.88196	240	
321.96149	334	1+
322.19258	360	1+
322.89870	232	1+
322.99395	360	1+
323.03608	302	1+
323.11331	298	1+
323.84790	392	1+
323.86934	324	1+
323.94558	284	1+
324.02678	272	1+
324.87239	200	1+
326.84710	198	
326.87501	254	1+
326.89559	318	1+
326.93590	494	1+
327.13352	214	1+
327.16471	908	1+
328.16600	734	1+
328.88363	374	1+
328.97256	546	1+
330.87763	566	1+
331.94246	280	1+
332.01553	820	1+
332.96927	240	
333.05571	208	1+
333.07755	228	1+
333.97556	292	
336.08181	206	1+
336.79843	212	
337.05442	408	1+
337.88296	614	1+
339.09259	398	1+
339.15825	204	
339.83354	182	1+
339.86748	484	
339.95038	394	1+
340.02593	610	1+
340.16231	240	
340.18313	440	1+
340.32699	120	1+
341.01061	712	1+
341.04849	204	
341.87010	652	1+
342.14058	324	1+
342.98389	358	1+
343.14285	348	1+
343.96174	346	1+
344.86166	296	
344.89304	244	
344.96707	252	1+
345.07700	264	1+
345.87407	390	1+
346.03049	278	1+
346.94661	178	1+
348.78943	264	1+
348.81499	240	1+
349.81719	178	1+
350.02414	254	1+
353.10839	252	1+
353.89549	334	
354.04625	252	
354.13109	200	1+
354.79033	234	1+
354.82337	186	1+
355.02636	268	
355.05974	364	1+
356.18315	296	1+
356.23537	142	1+
356.80648	224	1+
357.00231	216	
357.87361	418	1+
358.05401	348	1+
358.16271	210	1+
358.18033	362	
359.05879	236	1+
359.89848	580	1+
360.11748	378	1+
360.98200	452	1+
362.17082	256	1+
362.88358	626	1+
363.30018	254	1+
363.88264	358	1+
364.06478	312	
364.83027	210	1+
365.04277	198	1+
365.32024	158	1+
365.85662	466	1+
366.09371	434	1+
368.04961	210	
369.07372	440	1+
369.90019	284	1+
370.05888	296	1+
370.19963	304	1+
370.27740	164	1+
370.90546	168	1+
371.01792	328	1+
371.10580	236	1+
371.13457	370	1+
371.18486	232	
372.04402	312	1+
373.32158	200	1+
374.85152	210	
375.08269	238	
375.11774	362	1+
375.88879	316	1+
376.03759	340	1+
376.08733	196	
376.11901	266	1+
377.83167	196	1+
377.90986	366	
378.07914	282	1+
378.88133	686	1+
379.39614	192	1+
379.98657	196	1+
380.85742	546	1+
380.92025	394	1+
381.21355	252	
382.07584	466	1+
382.14799	230	
382.20336	450	1+
382.84299	366	1+
382.91299	1078	1+
383.32778	232	1+
383.97124	288	1+
384.00691	280	1+
384.08201	298	
384.10267	326	
384.80844	244	1+
384.85328	222	
384.90934	734	
385.13531	512	1+
385.18175	272	1+
385.85807	210	
385.88872	246	
386.83963	246	
386.87220	256	1+
386.97338	244	1+
387.19948	336	
388.05167	240	
388.19713	244	
389.15163	256	
389.17621	234	
389.19850	748	1+
390.16513	316	1+
390.20375	546	1+
391.85197	278	
392.04985	600	1+
392.88858	224	
392.97874	178	1+
393.85684	486	1+
393.90162	602	1+
393.92999	228	1+
394.83434	356	
394.86138	330	1+
397.07414	282	1+
397.25010	284	1+
398.07534	178	1+
398.16742	238	
398.20329	320	
398.80304	188	1+
398.86407	316	
399.05221	404	1+
399.19784	226	
400.19295	282	
400.21737	298	
400.85938	400	
400.87837	306	1+
400.92425	846	
401.20630	214	
401.78485	190	1+
402.12803	340	
402.20100	196	
402.24210	220	
402.91618	976	1+
402.96875	208	1+
403.04660	140	1+
403.11808	238	1+
403.15746	244	
403.17494	408	1+
403.21222	480	
403.26752	442	1+
403.86995	258	
404.27024	270	1+
404.85667	234	
405.15814	568	1+
405.20999	954	1+
405.85941	1150	1+
405.91593	182	1+
407.09447	194	
408.17953	300	1+
408.85710	800	1+
409.13358	396	1+
409.81440	130	1+
409.89830	164	1+
410.09671	246	1+
411.10122	280	1+
411.63851	110	1+
412.20636	296	
412.28634	228	1+
412.84713	736	
414.80800	220	1+
415.13615	464	1+
416.01318	256	1+
416.14016	274	1+
416.16127	390	1+
416.86629	242	
417.23554	268	1+
418.86170	220	
419.08817	214	1+
419.12934	266	1+
419.18977	236	
419.89102	192	
420.19834	214	
421.09337	272	1+
421.20677	370	
421.88231	254	
421.99474	260	1+
422.21668	608	1+
422.37540	266	
422.88388	218	
422.94820	256	1+
423.12544	362	1+
423.38193	204	
423.86773	614	1+
424.05105	222	1+
424.41758	96	1+
424.92719	186	1+
425.92911	212	1+
426.21983	198	
426.86420	574	1+
427.08305	506	1+
427.12972	382	
427.25988	254	1+
427.35263	200	1+
428.19308	298	1+
428.99765	412	1+
429.06893	514	1+
430.07349	380	1+
430.86111	962	1+
430.88159	324	
431.17951	238	1+
433.26796	202	1+
433.41574	274	1+
433.68715	224	1+
434.11783	402	1+
435.25527	124	1+
435.86156	788	1+
437.14508	214	1+
437.18227	330	1+
437.70050	204	1+
437.85390	488	1+
438.07814	468	1+
438.93765	234	1+
440.15884	462	1+
440.21075	300	1+
441.10017	202	
441.21459	218	1+
441.87163	746	1+
442.20322	1370	1+
442.87463	628	1+
443.20854	1120	1+
443.23767	270	1+
444.14789	194	
444.81423	288	1+
444.87220	1160	1+
445.13489	1436	1+
446.24426	594	1+
447.88779	394	1+
448.87295	358	1+
449.12669	216	
450.24603	186	1+
450.91162	262	1+
452.86526	314	1+
453.21260	308	1+
453.41416	182	1+
454.05178	168	1+
454.74931	186	1+
455.11111	330	1+
455.20086	350	1+
455.86981	632	1+
456.17729	194	
456.30071	134	1+
456.32643	174	1+
456.99203	156	1+
457.14881	432	1+
457.23707	350	1+
457.90622	296	
458.20110	792	1+
458.84575	210	1+
460.43438	202	1+
461.21720	1392	1+
461.24531	332	1+
462.87952	196	
464.30651	168	1+
465.20267	392	1+
469.13161	408	1+
469.21840	242	1+
469.87619	416	1+
470.04757	176	1+
470.83362	232	1+
471.12226	284	1+
471.89421	368	
472.17028	1296	1+
472.21753	344	1+
472.35491	284	1+
474.34797	218	1+
475.23286	326	
475.92429	224	1+
476.07642	222	
476.31918	316	1+
476.89876	338	
477.13605	208	1+
477.23217	224	
477.32157	250	1+
478.22349	812	1+
478.25243	222	
478.82624	264	1+
478.87935	294	1+
479.22877	546	1+
479.26244	484	1+
481.77600	202	1+
482.05776	270	1+
482.35626	360	
482.39917	310	1+
482.82120	366	1+
483.14837	228	
483.27202	188	1+
483.35941	436	1+
483.86242	270	1+
484.01729	214	1+
484.23390	246	
484.67404	138	1+
486.21483	1232	1+
486.46662	258	1+
487.88139	514	1+
488.09245	178	1+
488.12116	222	1+
490.97722	142	1+
491.94389	266	1+
492.07884	326	1+
495.22131	178	1+
495.60037	188	1+
495.91542	218	
496.24619	376	1+
496.27895	198	1+
497.16505	196	1+
498.20106	414	1+
498.33977	272	1+
498.84479	366	1+
499.44295	166	1+
499.46947	250	1+
500.01586	282	1+
500.24553	228	
500.27396	146	1+
500.80382	232	1+
501.01799	224	1+
501.15543	186	1+
501.24254	584	1+
501.83333	168	1+
502.14503	192	1+
502.24430	466	1+
502.83558	136	1+
503.08460	702	1+
503.30692	126	1+
504.16388	164	1+
504.22196	718	1+
504.31269	94	1+
504.34291	306	1+
505.81536	208	1+
506.01704	150	1+
506.06722	320	1+
506.76843	156	1+
507.77239	114	1+
509.04849	194	1+
509.26564	154	1+
509.47004	116	1+
509.85265	190	1+
510.17237	174	1+
510.99346	132	1+
511.10571	204	1+
511.90486	196	1+
513.19689	304	
513.28164	290	1+
513.95683	344	1+
514.14948	244	1+
514.61070	80	1+
514.80736	128	1+
514.91144	196	
515.21952	426	1+
515.30231	884	1+
515.37514	378	1+
515.44114	366	1+
516.30425	886	1+
516.44330	258	1+
517.11874	168	1+
517.53549	142	1+
517.86565	268	1+
518.18837	298	1+
518.32941	226	
518.49197	162	1+
519.03177	200	1+
519.18984	214	1+
519.24729	592	1+
519.45251	340	1+
520.37469	300	1+
521.12913	230	1+
521.38398	302	1+
521.42328	206	
522.20603	210	1+
523.32869	178	1+
523.36353	198	1+
524.84004	260	1+
527.21448	190	1+
530.87452	192	
532.25855	144	1+
535.07302	236	1+
535.45165	666	1+
535.73125	188	1+
536.32948	424	1+
537.16439	94	1+
537.33796	276	1+
537.37290	578	1+
537.41387	412	1+
538.04178	174	1+
538.21133	290	1+
538.26304	312	1+
538.49199	212	
538.51243	780	1+
539.21225	210	1+
539.28899	228	1+
539.44646	278	1+
539.52624	362	1+
539.77509	162	1+
540.01022	342	1+
540.08598	160	1+
540.29134	194	1+
540.78049	124	1+
541.01401	286	1+
541.14325	134	1+
541.46256	258	1+
542.48855	284	
543.41935	266	1+
543.52963	160	1+
544.50892	166	1+
549.29934	358	1+
549.79622	182	1+
550.23961	178	1+
550.30408	270	1+
551.83892	216	1+
552.63339	192	1+
553.26935	278	
553.31244	348	1+
553.44528	466	1+
553.49121	632	1+
553.52648	666	1+
553.88607	310	
554.05481	198	1+
554.29537	98	1+
554.41652	436	1+
554.52924	516	1+
554.55352	268	
554.58395	398	
555.09307	148	1+
555.56391	244	
556.02243	228	1+
556.21811	436	1+
556.39069	408	1+
556.42332	300	1+
556.51179	398	
556.54487	774	
557.02648	154	1+
557.09784	160	1+
557.29517	212	
557.35873	404	1+
557.51955	1444	1+
557.92494	114	1+
558.16343	196	1+
558.28177	632	1+
558.45371	658	1+
558.48290	386	
558.52056	1154	1+
558.55684	206	
558.59305	222	
559.26222	202	
559.36566	320	1+
560.46272	540	1+
560.49961	508	1+
560.55170	118	1+
560.81565	240	1+
561.21072	122	1+
561.30110	756	1+
561.38596	250	1+
561.79207	106	1+
561.81784	140	1+
561.92526	98	1+
562.49605	264	1+
562.56243	204	
END IONS

###FS:    #m/z: 322.93016 #charge 1+
###MS: 10
###MSMS: 11
BEGIN IONS
TITLE=Cmpd 7, +MS2(322.9302), 28.0-35.0eV, 0.2min #11
RTINSECONDS=12.3015
SCANS=10-11
PEPMASS=322.93016	1654206
CHARGE=1+
191.95446	402	
193.89096	118	
196.89412	94	
201.04489	128	
205.94742	362	1+
207.92055	128	
207.97906	132	
211.04401	92	
211.94467	94	
213.93446	122	
215.88841	310	
216.10243	96	
216.88643	144	
217.98085	96	
219.99763	104	
220.86432	94	
221.90895	136	
222.05081	104	
222.95429	436	
222.96959	90	
223.96008	296	
224.14887	92	
224.86318	206	1+
224.93007	144	
225.10776	94	
228.05355	148	
230.86210	106	
231.61888	92	
231.95402	248	1+
231.97061	314	1+
233.07445	234	1+
233.16127	140	
233.89731	126	
234.84247	90	
236.93760	92	
238.12031	130	
238.22068	144	
238.87686	120	
239.00222	88	
239.08166	398	1+
239.97012	110	
240.02207	242	1+
240.04755	194	1+
240.94354	218	
240.95788	300	
241.93990	1518	1+
242.94165	814	1+
242.99996	118	
243.88100	568	1+
244.03738	112	
244.82953	144	
244.93909	92	
244.97260	112	
245.07165	124	
245.94146	176	
246.97525	534	1+
247.97756	426	1+
249.02642	196	1+
249.04076	270	
249.11470	98	
249.93280	270	1+
251.00811	132	
251.10531	246	1+
252.05990	190	1+
252.13478	166	
252.92006	108	
252.96834	112	
253.82892	94	
255.01988	98	
255.08633	94	
256.10934	102	
257.03976	298	1+
257.98184	100	
258.97335	100	
260.12357	90	
261.89092	316	1+
262.17348	218	
262.21119	96	
262.49537	104	
262.94648	136	
262.98439	134	
263.01793	104	
263.05459	132	
263.88718	98	
264.00953	92	
264.12003	214	1+
264.98475	146	1+
265.01869	344	
265.06037	126	
266.04930	324	1+
266.24890	114	
266.99527	306	1+
268.05442	116	
268.79788	158	1+
268.83893	104	
269.00329	358	1+
269.89943	106	
270.27789	200	1+
270.97624	92	
272.98712	94	
273.06008	138	
275.00528	150	
275.10645	94	
275.87341	104	
276.99836	150	
277.86068	90	
279.09224	732	1+
279.23132	324	
279.83203	96	
280.01737	174	1+
280.14292	232	1+
280.26110	164	
280.90127	186	
281.04904	312	
281.22778	234	
281.84034	98	
282.05259	144	
282.27630	142	
282.93087	132	
283.06940	276	
283.85717	104	
284.29226	1588	1+
285.12684	90	
285.87648	94	
286.44985	88	
287.66677	110	
287.79495	150	1+
289.03892	104	
289.95030	98	
290.92703	120	
291.02377	132	
291.05445	144	
291.08128	132	
291.17756	172	1+
292.05783	218	
292.26219	136	
292.87437	116	
293.10286	90	
294.13600	90	
294.15709	94	
294.27767	198	
294.85222	108	
299.05848	306	1+
301.03490	158	
302.09395	90	
302.17352	134	
302.20642	106	
303.05917	116	
303.87341	212	1+
304.14388	118	
304.26632	236	1+
305.04621	132	
305.15205	108	
306.01708	92	
306.90243	124	
307.24435	360	
307.88737	120	
308.22041	90	
308.29168	562	1+
308.81011	116	
308.87328	106	
309.09845	106	
310.04503	104	
310.30807	522	1+
310.88013	90	
310.98909	104	
311.02157	160	
312.04012	152	
312.92308	132	
313.03073	180	
313.85981	112	
315.10723	136	1+
315.18330	106	
316.10782	166	1+
319.31992	90	
319.68604	90	
320.06090	150	
320.21740	136	
320.25400	146	
322.32013	172	1+
323.01619	162	
323.23832	4230	1+
323.30266	98	
323.88883	98	
324.13606	296	
324.20405	580	1+
324.89728	198	
326.15536	106	
326.87330	130	
326.89915	106	
327.02389	96	
327.26999	168	
END IONS

###FS:    #m/z: 336.94600 #charge 1+
###MS: 10
###MSMS: 12
BEGIN IONS
TITLE=Cmpd 8, +MS2(336.9460), 28.0-35.0eV, 0.2min #12
RTINSECONDS=13.0735
SCANS=10,12
PEPMASS=336.94600	150250
CHARGE=1+
90.22831	122	
158.53641	108	
196.88437	108	
198.86787	252	1+
200.06131	90	
202.58590	92	
203.92993	118	
207.98018	118	
209.89042	120	
211.94443	8242	1+
212.20363	116	1+
212.87925	302	
213.13737	122	
213.89184	132	
213.93924	4194	1+
215.88554	652	1+
217.88270	298	1+
222.30687	100	
222.64751	96	
223.96249	198	
223.98148	216	1+
226.95139	194	1+
228.89152	114	
229.95480	8306	
230.88755	340	1+
230.95613	330	
231.95016	3148	1+
233.06312	92	
233.89739	868	1+
233.94811	690	
234.00132	100	
235.50487	100	
235.82510	88	1+
235.89155	324	1+
235.96126	98	
236.08033	122	
236.94748	106	
237.06131	134	
238.15657	88	
239.05503	142	
240.96025	144	
241.00719	88	
241.97852	266	1+
244.53494	90	
244.78463	90	
245.98184	204	
246.05227	202	
246.97313	178	
247.96606	2606	1+
248.10758	88	
248.85891	118	
248.99010	228	
249.03219	214	1+
249.05641	154	
249.14577	154	
249.83893	108	
249.90833	86	
249.96033	1538	1+
249.97793	144	
250.95020	142	
250.99134	126	
251.97488	198	
252.26525	150	
252.97076	5282	1+
254.09274	110	
254.94351	252	
254.96604	2458	1+
255.04552	102	
255.07369	912	1+
255.22296	118	
256.06290	150	
256.96370	424	
257.03902	182	
258.92052	110	
259.90128	88	
261.04497	210	1+
261.86321	88	
263.00385	92	
263.10260	102	
263.89733	178	1+
265.01726	174	
265.09821	88	
265.96580	102	
266.01963	96	
266.93674	90	
266.99808	108	
267.06611	146	
267.83485	116	
269.15996	102	
270.85520	90	
270.97997	370	1+
272.05345	144	
272.97615	428	1+
273.25487	124	
273.89304	102	
274.46993	100	
275.06635	218	1+
277.08847	98	
277.25942	332	1+
278.12349	114	
278.21265	114	
279.07509	90	
279.69033	90	
280.98079	182	1+
281.05062	524	1+
282.88225	94	
282.95523	118	
283.02766	338	1+
284.97810	112	
287.07783	92	
287.42759	86	
287.81580	128	
288.02303	96	
288.04638	238	1+
288.09515	112	
288.69671	92	
289.10983	94	
289.87081	90	
291.05432	322	1+
292.91692	172	
293.10778	184	
293.87720	98	
294.10630	94	
294.87291	88	
294.89245	88	
295.03097	90	
295.28910	90	
295.53390	102	
295.97306	348	1+
295.99073	334	1+
297.23766	126	
298.08343	88	
298.21233	88	
298.30689	124	
298.58531	104	
299.05926	506	1+
299.87264	88	
301.02198	88	
302.06507	94	
303.87493	90	
304.80780	100	
304.99327	92	
305.87559	92	
305.93544	94	
306.27387	128	
306.79385	352	1+
307.04030	96	
308.29325	174	1+
310.02235	200	1+
310.88462	90	
311.88470	94	
311.95791	98	
313.02925	194	
315.03396	232	1+
315.16347	86	
316.08246	88	
316.89497	92	
316.93431	102	
317.77444	106	
318.05558	348	1+
318.13933	94	
319.07180	320	1+
320.30313	358	1+
320.81346	118	
321.02228	102	
321.54820	92	
322.13561	440	1+
323.23938	282	
323.98441	184	1+
324.11931	150	1+
324.20935	88	
325.28395	264	1+
325.43307	92	
326.84121	126	
327.79638	96	
328.89274	96	
329.06109	90	
329.22957	88	
329.81787	138	
329.89394	140	
330.82250	90	
330.94048	92	
331.03490	92	
333.06660	236	1+
333.18583	96	
334.92871	144	
335.12213	96	
335.91751	124	1+
336.11570	140	
336.15296	90	
336.81308	232	1+
337.17893	118	
337.24787	312	1+
338.12160	132	
338.18040	324	1+
338.36887	100	
339.01082	86	
340.39209	112	
341.12903	124	
341.24425	136	1+
342.28071	94	
END IONS

###FS:    #m/z: 507.84560 #charge 1+
###MS: 10
###MSMS: 13
BEGIN IONS
TITLE=Cmpd 9, +MS2(507.8456), 28.2-35.2eV, 0.3min #13
RTINSECONDS=13.8455
SCANS=10,13
PEPMASS=507.84560	124956
CHARGE=1+
191.95565	238	
209.94392	220	1+
217.95716	222	
225.05527	226	1+
226.95121	176	1+
229.95219	228	1+
230.84754	488	1+
232.07467	170	
232.09047	160	
234.06563	244	1+
235.03794	152	
238.06127	176	
239.11305	176	1+
239.90592	224	1+
242.03720	218	1+
244.07663	160	
246.09510	342	1+
246.99956	168	
247.04741	202	
248.07853	294	1+
249.86077	304	1+
249.88582	172	1+
250.18805	216	1+
252.06354	176	
252.08036	324	1+
254.91364	180	
255.07446	254	1+
255.22788	222	
255.98100	256	1+
256.05846	342	1+
256.94834	158	
257.06378	214	1+
260.10690	212	
261.11234	190	
261.99709	178	
262.10072	196	1+
262.92761	230	
263.05405	184	
265.16247	242	1+
265.91187	298	1+
266.09464	196	1+
266.13363	328	1+
266.16584	170	1+
266.87024	358	1+
266.94916	186	1+
269.18823	136	1+
270.09615	254	1+
270.31728	90	1+
271.87466	508	1+
272.85143	386	1+
274.85261	164	
277.98597	202	1+
278.83328	196	
280.11584	186	1+
280.93726	252	1+
281.37755	156	
281.83115	174	1+
282.98956	356	1+
283.06901	200	1+
283.87111	330	1+
283.94410	230	
285.94045	578	1+
286.08309	218	1+
287.02371	260	1+
287.03655	156	
287.85091	256	
287.88205	178	
288.87200	152	
289.88229	928	
290.86366	754	
290.88112	476	
291.13862	336	1+
291.85433	200	
291.88182	362	
292.04378	208	1+
292.06003	256	
292.14289	230	1+
292.88740	226	
293.87353	2138	1+
294.00015	352	1+
295.08387	352	1+
295.89143	228	
296.85768	516	1+
296.88056	788	1+
297.00742	384	1+
297.17259	174	
298.85447	234	
298.87588	938	1+
300.06371	244	1+
300.12000	200	1+
300.84945	460	1+
300.89452	160	
301.91368	246	1+
303.10293	148	1+
303.95067	340	1+
304.26370	184	
305.85731	272	1+
305.89296	150	1+
306.12479	308	1+
307.89083	1366	1+
308.02795	314	1+
308.14240	352	
308.29716	664	1+
308.79112	164	
309.14862	174	
309.87192	706	1+
309.88917	842	1+
310.15533	666	1+
310.96443	208	1+
310.98870	182	1+
311.02288	326	1+
311.04319	276	1+
311.41237	164	1+
311.88427	4712	1+
312.12334	156	
312.17111	646	1+
312.74419	136	1+
313.12550	288	1+
313.82106	300	1+
313.88585	1994	1+
314.86496	1032	1+
314.89123	1284	1+
316.86470	482	
316.88867	1080	1+
316.97885	226	1+
317.96379	166	
318.85971	582	1+
318.88488	242	1+
319.07065	232	1+
320.85694	158	
322.07342	140	1+
322.10480	204	1+
322.12854	264	1+
322.15736	350	1+
323.04304	248	1+
324.85621	274	1+
325.00867	306	1+
325.89949	214	
326.89295	276	
327.31782	212	1+
327.88111	378	
327.90005	418	
327.99146	206	1+
328.02183	158	
328.19309	154	
328.80398	264	1+
328.89294	986	1+
329.02137	194	1+
329.89396	720	1+
330.16557	256	1+
331.12741	274	1+
331.89641	1142	1+
331.99036	232	1+
332.84614	234	1+
332.87435	878	1+
332.90296	658	1+
332.93511	304	
334.87645	368	
334.89400	1236	1+
336.12798	474	1+
336.94563	200	
337.05285	336	1+
337.12876	336	1+
337.88015	662	1+
337.98984	168	
340.86685	156	
340.94301	588	1+
341.05063	204	
341.12143	316	1+
342.28987	236	1+
343.87485	228	
345.22041	166	1+
345.89609	376	1+
347.89694	226	
348.03051	258	1+
348.39002	186	
348.90509	212	
350.88688	284	
350.95256	166	
351.06791	582	1+
351.12924	412	1+
351.83877	202	
351.88467	636	1+
351.95941	188	
352.16032	188	
352.79690	212	
352.90988	800	
354.05786	306	1+
354.79140	296	1+
354.91239	392	1+
355.13445	158	
355.85507	214	1+
355.89201	478	1+
356.18601	254	
357.91546	194	
358.36641	210	1+
358.87428	252	
359.89400	168	
360.51649	206	
363.17204	144	1+
363.87729	302	
364.90145	308	1+
365.07960	198	1+
365.82695	178	
365.90752	220	1+
365.94783	216	1+
366.14982	166	
366.80986	330	1+
366.83836	676	1+
367.70517	358	1+
367.81361	382	1+
367.93095	176	
368.90160	302	1+
369.08118	194	
369.84459	272	
370.12568	286	1+
370.16642	234	1+
370.78432	310	1+
370.83552	250	1+
370.91142	362	1+
373.90374	284	1+
374.81688	550	1+
375.38280	174	1+
375.97498	238	1+
376.88665	184	
379.88492	198	
380.90487	234	1+
381.01088	294	1+
381.11331	194	
381.85110	646	1+
382.06176	162	
382.20354	178	
382.85866	440	1+
383.11929	216	1+
384.03535	170	1+
384.10598	470	1+
384.23749	182	
384.85111	2192	1+
385.21786	402	1+
385.82301	208	1+
387.16496	326	1+
387.84799	694	1+
388.91717	222	1+
389.21928	206	
389.86432	170	
390.07211	342	1+
390.19448	192	
390.84023	1426	1+
390.86646	280	
390.95710	182	1+
391.03356	232	1+
391.38076	204	1+
392.82575	1222	1+
392.86528	1138	1+
392.90350	348	1+
393.08538	610	1+
393.79861	608	1+
394.22077	234	1+
394.83039	802	1+
394.85968	208	
395.20165	156	
395.22447	200	1+
395.52071	94	1+
395.79884	172	
395.99800	166	
396.75023	200	1+
397.10124	178	
397.89123	192	
398.89795	212	1+
399.02132	344	1+
400.01006	250	1+
401.12705	474	1+
402.86058	350	
403.08235	192	1+
403.23155	238	
403.87154	1242	1+
404.01832	164	1+
404.47385	164	
404.96108	198	1+
405.86624	374	
406.08537	220	1+
406.18038	160	
406.85441	236	
407.86815	2544	
408.03939	200	1+
408.85319	1868	1+
410.67976	194	
410.72830	198	1+
410.83779	1246	1+
410.87011	1732	1+
410.96797	204	1+
411.09731	204	1+
411.81173	744	1+
412.35052	166	1+
412.84627	876	1+
413.07394	868	
413.80938	228	
414.15403	184	1+
415.19124	536	1+
415.80901	168	1+
416.21237	226	
416.87449	246	1+
417.14135	162	
420.13770	362	1+
421.88182	760	1+
422.09805	158	
423.05746	158	
423.83243	168	
423.87644	536	
424.14449	338	
424.87152	258	
425.14649	280	
425.88077	1044	1+
426.13205	168	
426.86243	1872	1+
426.93955	166	
427.82774	172	
427.92886	368	1+
428.09397	158	
428.17407	204	
428.79585	330	1+
428.84767	1506	1+
428.88470	2546	1+
429.22690	196	
430.22403	200	
430.74322	392	1+
430.86194	1502	1+
430.88255	844	1+
431.08779	160	
431.29405	206	1+
432.13522	178	1+
432.23812	186	
432.41920	160	
432.76526	150	1+
432.94538	184	1+
433.19848	184	1+
433.85531	214	
434.86374	446	1+
435.08467	214	1+
435.11258	152	1+
435.28383	142	1+
435.86621	330	1+
436.33366	202	1+
437.00547	234	1+
437.15002	438	1+
438.06906	188	1+
439.14507	452	1+
439.89549	428	
440.21633	162	1+
440.88560	246	
441.14152	168	
441.89047	430	1+
442.15044	1224	1+
442.87322	228	
444.28972	198	1+
444.38058	466	1+
444.87241	3324	1+
444.94418	168	
445.06714	206	1+
446.79996	474	1+
446.89216	496	1+
448.15379	264	1+
448.35877	182	1+
448.89648	396	
449.87846	630	1+
450.19875	304	1+
450.74848	200	
451.76752	184	1+
451.87400	156	
451.90372	170	
453.16227	292	1+
454.93065	212	1+
457.17185	166	
457.90533	710	1+
459.83660	150	1+
460.16428	670	
460.41673	168	1+
461.10014	182	1+
461.16112	726	1+
462.18611	224	1+
462.88305	1464	1+
464.95379	158	
465.17190	322	1+
466.28889	184	1+
466.42968	172	
467.88961	1436	1+
468.01820	320	1+
468.21277	154	1+
469.12927	258	1+
469.90865	184	
470.83051	122	1+
471.37561	182	
472.40203	262	1+
475.43673	204	1+
481.16944	248	1+
484.14393	334	1+
484.79899	174	1+
485.89890	844	1+
488.35480	438	1+
488.44837	304	
488.73543	188	1+
489.33281	160	
489.76726	150	1+
490.31433	186	1+
491.38300	182	1+
491.43142	172	1+
491.45724	168	
491.63032	92	1+
492.47170	166	
494.46299	224	1+
494.87867	164	1+
495.09048	164	1+
495.82850	184	1+
498.27023	234	1+
502.78748	178	1+
503.35413	3110	1+
503.44963	210	1+
503.70640	98	1+
504.14110	236	1+
504.32493	1318	1+
504.39797	204	1+
505.23103	212	1+
505.30916	178	
505.32865	1174	1+
505.44376	280	1+
505.46910	410	1+
506.08622	218	1+
506.26277	318	1+
506.86250	96	1+
507.08975	138	1+
509.13036	212	
509.19599	252	1+
509.23582	142	1+
509.29685	356	1+
509.34851	242	1+
509.36797	156	1+
509.44160	324	1+
510.15230	180	1+
510.26058	222	1+
510.41805	202	1+
510.47076	196	
510.50477	352	1+
511.22209	222	1+
512.16095	198	1+
512.30521	160	
512.32546	198	1+
512.36417	228	1+
512.51763	172	
513.16219	152	1+
END IONS

###FS:    #m/z: 340.94079 #charge 1+
###MS: 14
###MSMS: 15
BEGIN IONS
TITLE=Cmpd 10, +MS2(340.9408), 28.0-35.0eV, 0.3min #15
RTINSECONDS=17.543
SCANS=14-15
PEPMASS=340.94079	906608
CHARGE=1+
183.86770	104	
190.94868	166	
201.87906	214	1+
203.14337	102	
206.95128	154	
208.96007	122	
211.94214	134	
213.88354	120	
213.93931	2842	1+
214.89600	104	
215.88645	558	
215.93690	478	
216.88712	254	
217.85898	104	
217.88116	538	
217.93529	178	
219.88171	232	1+
221.65389	106	
222.95807	146	
224.97574	188	
225.96169	126	
227.05166	118	
228.03183	120	
228.97647	94	
230.88401	234	1+
231.83076	124	
231.94963	2820	1+
232.03059	120	
232.13098	118	
233.89646	308	1+
234.15658	106	
235.86989	128	
235.89162	258	
235.94688	158	
236.89050	104	
237.13410	94	
237.41228	116	
238.10692	104	
239.90449	130	
240.06457	112	
240.22966	804	1+
241.82878	182	1+
242.89116	136	
243.87757	146	
243.89312	96	
244.53109	102	
244.95598	582	1+
245.04453	318	1+
245.22622	90	
246.97817	196	
248.90112	186	1+
248.96751	144	
249.42311	102	
249.96039	956	1+
249.98757	322	1+
250.04393	92	
250.97056	92	
251.03829	128	
251.24457	140	
251.95399	124	
253.04688	94	
254.96520	1280	1+
255.07661	268	1+
255.13826	184	
256.91104	184	
256.96461	492	1+
257.73883	92	
258.90648	96	
258.96194	200	
258.97740	108	
259.03563	136	
259.95531	136	
262.39195	94	
262.88694	224	1+
262.96626	330	
263.07049	98	
264.04754	222	1+
264.09195	176	1+
265.01856	410	1+
266.24361	166	
267.00229	120	
267.13658	238	
267.79592	96	
267.87318	148	
268.11564	166	
268.13855	122	
268.40943	104	
268.89765	186	1+
269.00224	104	
272.78014	102	
272.83984	100	
272.93157	204	
273.93880	106	
273.97482	164	
275.01965	102	
275.83690	218	1+
276.81765	94	
277.09763	194	1+
277.83859	140	1+
277.86305	180	
278.96415	444	1+
279.89947	186	1+
279.96734	248	1+
280.94394	108	
281.04808	466	1+
281.15923	116	
281.85540	104	
282.27755	206	
283.02825	450	1+
283.86924	268	1+
285.42587	110	
285.89058	144	
286.09032	92	
288.00694	222	1+
289.07636	156	
289.56475	104	
290.26153	116	
292.43479	128	
292.79922	130	
292.94296	94	
293.29325	116	
293.87592	94	
295.08763	226	1+
295.28312	100	
295.97384	144	
296.03611	92	
296.32799	228	
297.82446	94	
297.97897	300	
298.08155	100	
298.86238	124	
299.05966	116	
299.57923	106	
300.06012	138	
300.93115	222	1+
301.02995	132	
301.05660	106	
302.13931	94	
303.81071	100	
305.76392	120	
306.08276	126	
306.12793	208	1+
306.24505	104	
307.28504	238	
307.80063	170	1+
307.88852	100	
307.90282	118	
308.29345	492	
309.04032	98	
309.31224	108	
309.59334	96	
310.87754	136	
311.03194	122	
311.88264	172	
313.02869	132	
313.07362	168	
315.03086	100	
319.54987	96	
320.82193	92	
321.08890	134	
322.07142	192	1+
322.31189	116	
322.81986	170	
322.92304	124	
323.01451	286	
323.20646	92	
323.23751	594	1+
323.30394	108	
324.01916	186	
324.33177	154	
324.89109	286	1+
325.25413	118	
326.17327	304	1+
333.06874	240	1+
336.62536	100	
337.35210	146	
338.19804	122	1+
338.28540	118	
338.60104	110	
338.87420	142	
339.11046	158	
339.30610	140	
339.32965	94	
340.05729	112	
340.10373	104	
340.39242	142	
341.12234	198	1+
341.24859	268	1+
341.39098	106	
342.89450	138	
343.26222	116	
344.23158	186	1+
344.30342	102	
344.95527	92	
346.10647	174	1+
END IONS

###FS:    #m/z: 363.95686 #charge 1+
###MS: 14
###MSMS: 16
BEGIN IONS
TITLE=Cmpd 11, +MS2(363.9569), 28.0-35.0eV, 0.3min #16
RTINSECONDS=18.315
SCANS=14,16
PEPMASS=363.95686	575352
CHARGE=1+
189.96230	144	
191.86142	164	
196.01971	102	
196.88528	110	
207.87270	190	
209.87698	572	1+
209.94384	632	1+
212.87980	1480	1+
214.01366	98	
219.41301	120	
222.07105	98	
222.95166	340	
223.07756	100	
223.95764	204	
224.94783	1260	1+
226.07237	100	
226.50505	106	
226.94697	6174	1+
226.97370	118	
227.93091	208	
228.89811	288	1+
228.94254	6364	1+
230.78718	156	1+
230.88945	1216	1+
231.93279	178	
232.88459	474	
233.13682	106	
234.88149	156	1+
237.00379	96	
237.53905	98	
238.07919	264	1+
238.17749	118	
238.21738	154	
240.94016	222	
240.96129	784	1+
241.94328	154	
242.94316	340	
242.96416	180	
243.95755	202	
244.83848	214	1+
244.95755	2338	1+
245.01139	96	
245.06622	116	
245.94397	304	
246.95251	2898	1+
246.97513	556	1+
247.12111	112	1+
247.93190	102	
248.02960	214	1+
248.89825	840	1+
250.05550	94	
250.49879	108	
250.52552	92	
250.90278	108	
250.94786	110	
250.96789	256	1+
251.94863	260	1+
252.23394	118	
253.23766	130	
253.90806	226	
254.05597	204	1+
254.20071	106	
258.84373	122	
259.96454	458	1+
260.80857	102	
260.96703	540	1+
262.54543	94	
263.05503	238	
265.97392	114	
266.06189	106	
266.78260	308	1+
266.91268	164	
266.99782	120	
267.97555	160	
268.05521	104	
268.96150	1168	1+
269.07974	130	
269.96879	760	1+
270.22881	94	
271.62346	102	
271.91819	134	
272.13265	98	
272.93641	118	
273.90925	144	
275.91699	184	1+
277.10310	244	1+
277.13650	128	
277.91289	254	1+
278.84260	308	1+
279.97389	178	1+
279.99490	200	1+
280.06538	124	
281.25799	94	
282.88363	136	
283.07204	202	1+
283.39677	100	
284.91413	110	
284.93947	208	1+
285.84696	422	
285.88059	100	
286.41854	108	
286.80312	144	
287.81677	146	
289.88274	122	
290.78405	218	
290.85975	220	1+
293.07389	110	
294.78498	120	
294.86553	220	1+
295.41125	106	
295.94438	322	1+
297.80657	104	
299.90648	186	1+
300.79524	346	1+
301.79900	246	1+
301.86342	354	1+
301.88008	160	
301.93691	108	
302.02763	176	1+
302.08442	376	1+
302.22078	110	
302.94725	134	
303.80659	150	1+
303.85434	698	1+
303.87045	206	1+
303.92363	242	1+
305.15168	122	
305.90325	106	
306.05256	204	1+
306.27444	114	
306.31337	140	
306.71576	118	
306.79303	120	
307.03391	94	
307.12820	102	
307.24818	172	
307.28701	750	1+
308.11507	94	
309.06022	134	
309.32829	198	1+
310.11422	130	
310.30663	142	
310.87839	122	
311.12520	130	
312.32308	100	
312.86749	146	
313.09783	108	
313.28810	100	
313.87935	136	
314.81425	108	
315.05562	192	1+
316.81190	178	1+
316.98045	96	
318.79445	118	
318.93848	122	
319.11307	92	
319.13192	140	
321.29948	206	
321.31936	188	
321.57252	102	
321.82135	146	
321.86458	238	1+
322.98900	98	
323.31571	142	
324.07735	122	
325.09675	98	
326.15343	116	
326.87429	302	1+
327.07543	162	
327.13457	100	
327.29262	144	
329.87282	98	
331.01696	272	1+
331.75449	100	
331.81718	114	
332.08829	188	
332.78587	98	
333.06151	96	
335.14651	202	1+
336.80877	150	
336.93997	128	
336.95225	376	1+
337.83344	100	
339.83079	276	1+
341.17673	102	
342.05312	114	
343.37663	112	
343.82066	100	
345.15019	92	
346.22124	214	1+
346.26903	224	1+
346.90882	134	
347.30738	122	
347.81088	114	
347.95874	100	
350.32370	124	
350.34386	92	
351.86560	104	
352.22053	92	
353.76108	138	
355.05079	102	
355.06311	308	1+
355.87029	98	
356.29254	98	
359.03901	156	1+
359.28196	94	
360.09323	198	1+
360.37637	148	
361.20611	188	1+
361.28045	142	
361.35063	148	
361.36820	186	1+
364.13225	94	
366.19043	196	1+
366.32841	104	
367.36416	132	
368.42344	426	
END IONS

###FS:    #m/z: 507.84572 #charge 1+
###MS: 14
###MSMS: 17
BEGIN IONS
TITLE=Cmpd 12, +MS2(507.8457), 28.2-35.2eV, 0.4min #17
RTINSECONDS=19.087
SCANS=14,17
PEPMASS=507.84572	132532
CHARGE=1+
232.89930	334	1+
234.04582	172	
235.90137	180	
235.98021	160	
237.06481	158	
239.79320	202	1+
241.06741	216	1+
243.89155	218	1+
245.02841	316	1+
245.89658	230	1+
247.03742	344	1+
247.89063	178	1+
249.04324	168	
249.97042	286	1+
254.12138	160	
256.90456	192	1+
257.04627	190	1+
260.00485	274	1+
261.05388	158	
261.12483	166	
263.08215	294	1+
264.04054	198	1+
266.10454	354	1+
266.86792	286	1+
267.10985	266	1+
267.13629	162	1+
271.87616	218	
272.85656	304	
274.86398	446	1+
275.05520	198	1+
275.86975	326	1+
276.80334	296	1+
277.91681	244	1+
278.05949	240	1+
278.83521	362	1+
279.88458	256	1+
280.00847	194	1+
280.94858	226	1+
281.87131	274	1+
283.00303	164	
283.38712	208	1+
284.87887	288	1+
285.94188	530	
286.62420	280	1+
286.88546	158	
287.81790	174	
287.85135	348	1+
288.87345	316	
289.08155	248	1+
289.88293	852	
290.86619	558	
291.88298	332	
292.03512	200	1+
292.05174	152	
292.86614	170	
292.88693	164	
293.05875	286	1+
293.87470	1458	
293.92269	172	1+
293.94652	150	
293.96608	156	
294.87472	844	
295.02527	170	
295.97402	350	1+
296.00627	396	1+
296.88198	716	1+
298.05384	284	1+
298.15268	150	1+
298.85597	282	1+
298.87749	672	1+
298.91097	214	1+
300.79934	142	1+
300.87253	290	1+
301.85084	452	1+
302.91553	154	
303.95201	222	
304.14959	170	1+
304.77696	198	1+
304.92712	222	1+
304.95418	178	
305.08037	280	1+
305.85696	268	1+
306.12330	216	
306.88093	160	
307.28670	172	
307.89110	1402	
308.14001	556	1+
308.28820	236	
308.87122	564	
309.89078	666	1+
310.02037	460	1+
310.15285	864	1+
310.17544	206	1+
311.88375	4924	1+
312.14963	150	
312.17425	414	1+
313.13813	302	1+
313.88142	946	
313.93087	202	1+
314.86443	1086	1+
316.39529	194	1+
316.82840	178	1+
316.86351	1236	1+
316.89097	426	
317.07972	190	1+
317.88606	190	
317.93000	156	
318.86098	734	1+
318.88312	252	
320.97012	194	1+
321.08551	196	1+
321.86194	150	
322.31060	156	
323.85030	250	
323.86643	530	1+
324.03702	236	1+
324.18809	144	1+
324.79903	236	1+
324.86621	338	1+
324.90905	196	
325.07251	222	1+
325.28761	162	
325.89811	724	1+
326.88154	294	
327.02953	346	1+
327.87971	336	
328.37488	166	
328.87185	308	
328.94111	228	
329.84537	172	
329.89297	630	
329.92376	232	1+
330.03970	166	
330.06173	204	1+
330.16332	316	1+
330.88304	346	
331.49693	132	1+
331.89335	504	
332.57815	308	1+
332.84332	148	
332.87481	734	
332.90375	498	
332.92466	230	1+
333.82306	178	
333.87695	402	
333.98741	178	1+
334.32082	174	
334.87617	900	1+
334.90039	484	1+
334.92492	192	
335.84453	254	1+
336.94693	412	1+
337.88199	764	1+
339.02842	174	1+
339.06496	260	1+
339.15295	156	
339.87850	506	1+
339.89836	240	1+
340.13300	212	1+
340.17110	174	1+
340.20688	206	1+
340.81361	184	1+
342.05095	160	
343.82350	166	
343.87299	500	1+
345.86474	274	1+
345.95442	204	1+
346.39970	240	1+
347.18928	182	
347.90151	158	
348.91459	240	
349.90844	386	1+
350.81452	150	
350.88303	862	1+
350.95904	206	
351.16157	336	1+
352.07527	272	1+
352.90916	540	
353.77330	204	
353.85300	230	
354.28491	142	1+
354.92188	356	1+
355.05266	188	
355.89326	440	1+
355.92595	294	1+
356.18804	176	
357.72591	148	
358.12362	242	1+
358.87141	174	
359.03369	240	1+
359.19111	154	
360.11614	202	1+
362.87294	240	1+
363.92967	164	
365.04812	180	1+
365.15912	152	
366.09034	170	
366.18702	214	1+
366.84083	1140	1+
367.33442	156	
367.71045	276	1+
368.89708	202	
369.23270	164	
369.82011	234	1+
369.84513	260	
369.89376	148	
369.93878	210	1+
370.78498	186	
371.05464	204	
371.18867	184	
371.83122	212	1+
372.45218	146	1+
373.96927	200	1+
374.35608	208	1+
374.81476	422	1+
374.89128	190	
376.43626	186	
377.88632	188	1+
378.72680	156	1+
380.08404	526	1+
380.11611	182	
381.08798	454	1+
381.10732	170	
381.72028	186	1+
381.84158	214	1+
382.07148	254	1+
384.03099	262	1+
384.85056	2352	1+
385.11921	240	
385.21739	194	
385.97838	388	1+
386.07425	202	1+
386.79564	260	1+
387.84897	236	
388.04649	200	1+
389.20341	388	1+
389.71414	172	
389.92081	176	
390.84485	876	
390.90490	350	1+
391.06889	194	
391.84194	472	
392.82595	1032	1+
392.86888	646	1+
393.19271	290	1+
393.80114	184	
394.08804	152	
394.81894	232	
394.83629	630	1+
395.12718	274	1+
398.83025	220	1+
398.86590	432	1+
399.20067	164	1+
400.12440	396	1+
400.86282	198	
401.12866	332	1+
402.86566	1290	1+
403.08045	304	1+
403.22678	186	
403.87158	764	1+
405.86651	730	1+
405.90844	178	
407.86496	4058	1+
408.00993	138	1+
408.91469	148	
409.04687	370	1+
409.28384	226	1+
409.81803	226	
409.85325	634	
409.95404	236	1+
410.04866	292	1+
410.28602	194	1+
410.73259	150	
410.83903	1526	1+
410.86960	864	1+
410.91656	208	1+
411.15990	218	
411.80774	234	
412.84693	636	
413.07459	796	1+
414.15273	186	1+
415.19119	360	1+
416.87831	310	1+
417.03421	146	1+
417.80713	314	1+
418.81147	250	1+
419.13987	292	
421.88512	458	
422.87941	298	
423.87112	362	
423.97885	186	
424.14103	550	1+
424.31007	152	1+
424.86816	210	
425.87968	588	
426.86159	1396	1+
427.73126	202	
428.84874	1074	1+
428.88468	1452	1+
429.82454	336	
430.74109	314	
430.80282	206	
430.86311	1642	1+
430.88456	276	
430.92704	270	1+
431.19326	194	
431.86899	1238	1+
433.20523	164	
433.73969	226	1+
433.85100	192	
433.88116	364	1+
434.04104	190	1+
436.89072	152	
437.14721	238	
438.16517	232	
439.15756	180	
439.89208	758	1+
440.16574	248	1+
441.14162	166	
441.80767	156	
441.90672	362	1+
442.15445	536	1+
442.78194	260	1+
443.25240	184	1+
443.40950	202	1+
444.14963	194	
444.87295	2862	1+
445.10492	218	1+
445.31949	154	1+
445.38955	242	1+
446.07110	212	1+
446.10809	184	1+
446.89119	496	1+
448.35556	220	1+
448.79849	184	1+
448.89256	176	
449.10150	224	
449.14031	224	1+
449.76568	286	1+
449.88316	446	
450.40673	242	1+
450.88830	564	1+
451.71021	242	1+
451.86253	222	
453.02972	188	1+
453.87535	194	
456.86948	210	1+
457.90523	878	1+
460.16840	236	
461.16831	334	1+
461.26912	168	1+
462.88441	1176	1+
465.89116	162	
466.15566	394	1+
467.88782	1380	1+
468.21816	192	1+
468.77900	206	1+
470.80610	162	1+
474.11874	208	1+
480.92292	194	
482.79306	226	1+
483.25078	220	1+
485.90573	408	
486.89508	266	1+
488.41192	392	1+
489.38247	346	1+
489.41587	318	1+
490.83336	176	
493.42895	218	
493.90549	152	1+
494.22292	182	1+
502.45583	334	1+
503.35339	1738	1+
503.45574	262	1+
504.13189	224	1+
504.28265	266	1+
504.41415	242	1+
504.77926	192	1+
505.33588	384	1+
505.46991	236	1+
506.45182	154	1+
507.33935	174	1+
507.48914	172	1+
508.22747	304	1+
508.29645	188	
508.43029	344	1+
508.76229	260	1+
508.92302	146	1+
509.08865	184	1+
509.23061	208	1+
509.29427	666	1+
509.46702	246	1+
510.17873	170	1+
510.30129	368	1+
510.39580	158	
512.40409	156	1+
512.43656	134	1+
END IONS

###FS:    #m/z: 340.94072 #charge 1+
###MS: 18
###MSMS: 19
BEGIN IONS
TITLE=Cmpd 13, +MS2(340.9407), 28.0-35.0eV, 0.4min #19
RTINSECONDS=22.805
SCANS=18-19
PEPMASS=340.94072	1033564
CHARGE=1+
180.87562	116	
189.86414	134	
192.18245	96	
200.87042	188	1+
207.12545	100	
207.87328	128	
208.93111	264	1+
208.95619	98	
210.93810	266	1+
210.98686	106	
213.88213	120	
213.93934	3350	1+
214.04228	132	
215.88619	750	1+
215.93608	670	
217.06581	94	
217.35525	100	
217.85483	238	
217.88116	348	1+
217.93683	190	
219.03515	120	
221.70486	108	
221.89398	114	
223.96079	164	
224.97648	140	
225.88547	150	
226.87200	148	
226.89483	126	
226.94394	210	
227.87995	188	1+
229.88531	534	1+
230.88828	464	1+
231.94951	2240	1+
232.08360	150	
233.89673	252	
233.94757	140	
235.15756	190	1+
235.86927	246	
235.89448	224	
235.94349	288	
236.89116	118	
237.98488	130	
238.40443	106	
239.03815	100	
240.23049	316	
243.87699	94	
244.72897	96	
246.05538	114	
246.98115	124	
247.11310	94	
248.94607	92	
248.99134	180	1+
249.03826	100	
249.96118	744	1+
251.03117	144	
252.90619	94	
252.92238	94	
252.97126	154	
253.97268	102	
254.02047	92	
254.86708	120	
254.93974	150	
254.96574	1588	1+
255.07690	372	1+
255.84685	144	
255.99040	98	
256.93101	92	
256.96485	162	
257.39385	100	
258.86922	108	
258.90964	112	
258.96598	170	
258.98086	194	1+
259.00477	138	
259.89765	134	
260.08305	106	
260.89664	98	
261.06235	110	
261.83822	276	1+
262.89492	280	1+
262.92359	106	
262.97186	104	
263.90066	194	1+
265.01824	184	
266.24535	118	
266.97295	188	1+
267.00606	106	
267.79784	96	
271.87531	124	
272.78542	106	
272.93459	452	1+
272.97519	362	1+
273.79808	116	
274.82433	110	
276.22655	102	
276.81073	104	
276.96115	500	1+
277.81015	98	
277.96630	362	1+
278.85074	248	1+
279.96756	452	1+
280.10201	118	
281.04675	384	1+
281.80061	192	1+
282.40746	102	
283.09306	96	
283.11800	96	
284.02905	106	
284.11672	106	
284.87617	136	
289.88193	276	1+
290.94343	140	
291.09340	200	1+
292.26333	98	
292.38635	96	
293.82643	100	
293.86985	124	
293.96239	116	
294.29390	112	
294.85645	106	
294.87531	108	
295.01804	130	
295.81205	102	
295.97181	142	
295.98995	146	
296.32382	120	
296.85015	278	1+
296.88413	114	
296.97218	642	1+
297.01037	116	
297.22162	94	
297.86479	240	1+
297.97473	452	1+
298.08235	150	
299.05813	404	1+
299.08551	94	
299.85677	232	1+
301.06587	124	
301.16149	130	
301.92741	218	1+
302.15489	100	
302.19438	150	
302.22268	106	
302.94303	268	1+
303.89635	94	
305.81762	94	
306.30058	92	
306.88091	194	
307.30764	180	
307.89424	110	
308.29356	206	
310.30476	196	1+
310.87759	106	
311.18522	94	
312.80472	146	
312.87595	202	1+
313.88867	186	1+
317.06784	92	
318.82728	98	
319.17691	100	
321.88413	208	1+
322.12985	202	1+
323.01616	450	
323.23884	268	
323.30537	114	
324.01820	202	
324.06846	134	
324.13846	230	1+
324.24046	116	
324.31198	92	
326.17303	180	
327.17738	440	1+
327.79418	102	
328.81761	144	
328.88189	144	
329.88362	132	
330.81205	166	
332.90130	94	
333.03480	94	
333.87341	100	
334.21819	136	
334.95991	140	1+
336.82152	104	
338.17570	136	
339.31342	216	1+
339.83570	172	
340.39626	136	
340.82833	168	
340.99206	94	
341.09988	114	
341.24995	188	
341.40477	114	
342.17296	194	1+
342.19558	118	
342.28197	154	
342.31526	146	
343.20868	92	
343.24320	294	1+
345.18075	96	
END IONS

###FS:    #m/z: 363.95685 #charge 1+
###MS: 18
###MSMS: 20
BEGIN IONS
TITLE=Cmpd 14, +MS2(363.9569), 28.0-35.0eV, 0.4min #20
RTINSECONDS=23.5775
SCANS=18,20
PEPMASS=363.95685	693074
CHARGE=1+
183.87294	158	
185.86880	144	
189.86416	198	
190.92819	138	
191.85764	424	
196.88248	236	
207.87546	222	
207.94780	272	
208.94402	240	
208.95859	196	
209.94283	716	1+
210.88438	140	
212.87849	2224	1+
214.89533	186	
215.88047	180	
218.91115	104	
221.01282	114	
221.94370	128	
222.65478	102	
222.95283	1034	1+
222.96918	304	1+
224.89003	92	
224.90203	228	1+
224.94959	1104	1+
225.97306	92	
226.88622	294	1+
226.94729	5246	1+
226.97138	302	
227.93019	142	
228.89419	902	1+
228.94197	6412	1+
229.88086	94	
230.79152	136	
230.88868	3180	1+
231.16864	94	1+
232.88550	442	1+
235.78980	108	
237.90997	96	
239.48108	94	
240.82246	112	
240.94050	676	1+
240.96235	356	
241.83889	116	
241.96322	194	
242.94042	800	1+
242.95864	672	
243.04872	92	
244.90228	92	
244.95723	2752	1+
245.94207	372	
246.90190	108	
246.95317	4376	1+
247.24029	156	
248.90005	1376	1+
249.21779	100	
249.22892	94	
249.95016	252	1+
250.89508	96	
250.97371	186	
250.99625	94	
251.03243	100	
251.13679	158	1+
252.03250	122	
253.83545	270	
253.90761	170	
254.90990	120	
255.09511	136	
255.47917	134	
256.21712	94	
256.45709	98	
258.97224	176	
259.36954	100	
259.94716	104	
260.51003	100	
260.97010	368	
261.83776	118	
261.96945	170	
262.00526	130	1+
262.05279	180	1+
262.83015	116	
262.96957	316	1+
264.81945	124	
264.95815	112	
266.86039	120	
266.93017	210	1+
266.98895	110	
267.03082	124	
267.13668	126	
267.46291	100	
267.86327	98	
267.90517	118	
267.93317	224	1+
267.97339	298	1+
268.84499	148	
268.95809	120	
269.14770	98	
269.96897	980	1+
271.91367	218	1+
272.93573	128	
276.86859	128	
277.10071	166	
278.79861	110	
278.84646	206	
279.01815	124	
279.10013	108	
279.79494	552	1+
280.79317	348	1+
282.79216	124	
282.87836	184	1+
283.07108	140	
283.79215	194	
283.85240	196	
284.10222	124	
284.81135	120	
284.94745	96	
285.19225	116	
285.84419	444	1+
286.94852	124	
288.06565	120	
288.43585	98	
288.81786	138	
289.86090	178	1+
289.94773	100	
290.78794	118	
292.05582	112	
292.12822	104	
292.43668	100	
294.15027	110	
294.28331	112	
295.87102	130	
296.41216	104	
297.93985	196	1+
298.08107	158	1+
298.80349	154	
299.86686	96	
300.79772	302	1+
301.23490	108	
301.86049	188	1+
302.80606	352	1+
303.14143	98	
303.85548	904	1+
304.26772	224	1+
304.49844	98	
305.88549	232	1+
306.43422	100	
307.56792	116	
307.78431	138	
308.79658	142	
309.28396	98	
309.29981	136	
310.87559	226	1+
312.95256	122	
314.00343	206	1+
314.02689	106	
314.96664	194	1+
315.85652	134	
315.88056	224	1+
316.81180	98	
318.41162	120	
318.81313	338	1+
318.93259	248	1+
319.08013	98	
319.30236	98	
319.87198	196	
319.90098	96	
322.28610	104	
322.74728	92	
322.82420	96	
322.93074	126	
324.01717	340	1+
324.72683	232	1+
324.89611	410	1+
326.25627	104	
326.87361	290	
327.96393	202	1+
328.31421	220	
328.81872	118	
329.13607	108	
329.81144	92	
330.91007	110	
332.58004	92	
332.80535	206	1+
332.95073	110	
336.32206	116	
336.94525	360	1+
337.08873	118	
338.86826	124	
339.82960	168	
340.51061	96	1+
340.93898	250	
341.29023	142	
342.07270	110	
342.27177	186	1+
343.13274	164	1+
348.32164	114	
349.31849	112	
350.33072	408	1+
356.69610	100	
357.06079	104	
360.91441	180	1+
361.91534	200	1+
362.35172	152	
363.31343	118	
363.36990	114	
365.28209	128	
365.31133	102	
366.38608	98	
367.32774	298	1+
368.41814	256	1+
368.43620	140	
369.21494	130	
END IONS

###FS:    #m/z: 507.84596 #charge 1+
###MS: 18
###MSMS: 21
BEGIN IONS
TITLE=Cmpd 15, +MS2(507.8460), 28.2-35.2eV, 0.4min #21
RTINSECONDS=24.3495
SCANS=18,21
PEPMASS=507.84596	144836
CHARGE=1+
196.01449	164	
199.88787	180	
224.97698	154	
227.88119	280	1+
227.95331	204	
230.84744	382	1+
232.89388	188	
234.87853	158	
237.03387	260	1+
238.94655	208	
240.04143	242	1+
240.88798	210	1+
243.03691	220	1+
243.04760	222	1+
243.10655	186	1+
248.08213	188	
249.88740	166	
252.19404	190	1+
252.86212	250	1+
252.97781	168	
255.22962	162	
255.90460	152	
256.09042	148	
256.84257	232	1+
259.02038	200	1+
259.15249	150	
259.99849	228	1+
260.01792	234	1+
263.00866	234	1+
263.14777	216	1+
263.40551	164	1+
263.94015	224	1+
263.94684	186	1+
266.04338	180	
266.16389	232	1+
266.87468	188	
268.95967	276	1+
270.87512	516	1+
272.85250	736	1+
273.87970	236	1+
274.04716	206	1+
274.96102	148	
276.85566	146	1+
277.08447	208	1+
277.12905	230	1+
277.98178	148	
278.12893	206	1+
280.06093	208	1+
281.38081	148	
282.88513	234	1+
285.94237	454	
287.84046	148	
287.89000	318	
288.03039	288	1+
288.87007	304	
288.93027	152	
288.97735	288	1+
289.88391	684	
290.86507	916	1+
291.81136	194	1+
291.88354	186	
292.26141	164	
293.81830	232	1+
293.87128	2354	1+
293.98133	264	1+
295.09091	184	1+
295.96375	156	
296.85564	500	1+
296.88159	344	
296.97919	188	1+
297.79015	160	
297.87756	690	1+
297.95735	150	
298.14598	162	
300.85486	658	1+
302.07920	246	1+
302.88776	194	
303.03269	214	1+
303.80588	204	
303.87021	384	1+
303.90954	162	
303.95169	390	
304.83326	242	1+
304.94769	172	
305.86000	288	1+
306.12123	152	
306.88072	160	
306.89399	162	
307.29230	230	1+
307.85027	152	
307.89169	554	
308.14192	862	1+
308.79901	218	1+
308.87698	640	
309.86793	470	1+
309.89252	328	
309.99022	306	1+
310.15830	784	1+
310.89143	228	
311.88316	6022	1+
311.97113	170	
314.80363	158	1+
314.86527	1296	1+
315.82191	210	1+
316.06310	160	1+
316.86417	688	1+
316.88830	518	1+
318.81087	376	1+
318.86219	556	1+
320.95384	152	
323.08306	164	
324.85873	238	
324.88890	172	
324.93238	236	1+
325.84526	214	1+
325.86450	152	
325.90352	392	
326.02979	152	1+
326.80365	192	
326.88074	204	
327.27859	172	
327.89487	632	1+
329.00776	170	
329.89134	258	
330.16496	314	1+
330.87872	704	
330.91116	162	
331.12598	178	
331.89362	1034	1+
332.83918	318	
332.87339	726	1+
332.89881	636	1+
334.90063	316	
334.94689	258	1+
335.84136	268	
335.88625	174	
336.09233	212	1+
336.41793	148	
336.87567	780	1+
337.88236	530	1+
337.96133	154	
338.92489	166	
339.87898	394	1+
339.90486	154	1+
340.02159	186	
340.94467	382	1+
341.01055	216	
341.98148	178	
343.87313	464	
344.71731	166	1+
344.99355	298	1+
347.89529	242	
348.06580	218	
348.91123	188	
350.88868	246	
350.91023	174	
351.85912	154	
352.04207	206	
352.07363	200	
352.77362	234	1+
352.90607	456	1+
353.07575	174	
353.22516	226	1+
353.84926	158	1+
354.17880	208	1+
355.06083	430	1+
355.91111	276	1+
356.34491	176	
356.78266	266	1+
356.85868	150	
356.88688	438	1+
357.25439	124	1+
357.83526	162	
360.18415	190	
361.04245	182	1+
361.91371	156	
362.84847	214	
362.94374	244	1+
363.77487	158	
364.07796	276	1+
365.04597	180	1+
365.08521	280	1+
365.15483	214	1+
366.79089	282	
366.84184	500	
366.86483	340	1+
367.70912	292	1+
367.84143	450	
367.96713	290	1+
368.03940	170	
368.80782	368	1+
368.89923	208	
369.08274	162	
369.70690	158	
369.83845	442	1+
370.15082	186	1+
370.78036	184	
370.88011	228	1+
370.90576	208	1+
371.18900	242	1+
371.83892	250	1+
373.82043	418	1+
374.81966	258	1+
374.90265	230	
375.88025	460	1+
376.88878	272	1+
377.06603	174	
377.95317	156	
378.08531	250	1+
378.79555	116	1+
379.08808	198	1+
379.38966	172	1+
379.73723	198	1+
380.85152	494	1+
382.08090	260	1+
383.11367	378	1+
383.71249	272	1+
384.03050	204	1+
384.71570	206	1+
384.84903	2450	1+
384.89368	390	1+
385.89642	312	1+
386.22296	194	1+
387.85241	208	
388.17003	202	
388.22508	358	1+
388.79383	492	1+
389.19657	264	1+
389.71660	200	1+
390.18481	174	1+
390.84124	1214	1+
391.76867	210	1+
391.91029	166	
392.07597	246	1+
392.82502	908	1+
392.84584	606	1+
392.86664	730	
393.19495	174	
393.72945	280	1+
393.80555	186	
393.88357	176	
394.19627	158	1+
394.82986	648	1+
394.86074	388	1+
396.87499	200	
397.11863	164	
397.98042	162	
398.22793	164	
398.86573	174	
399.78923	164	1+
399.85235	176	1+
400.05686	150	
400.12327	242	1+
401.08097	210	1+
402.85943	306	
403.00560	160	
403.22912	234	
403.76511	278	1+
403.87372	736	
404.80180	282	1+
404.87625	428	
405.86457	430	1+
405.90943	154	
405.93155	210	1+
407.86926	2226	
408.85662	1302	1+
409.73528	230	1+
409.81650	268	
410.28718	130	1+
410.83764	1028	1+
410.87219	1522	1+
411.07014	188	1+
411.17229	280	1+
411.33290	160	1+
411.81033	430	1+
412.73138	422	1+
412.84584	628	1+
412.92004	198	
413.07386	530	1+
415.86926	880	1+
416.21615	160	
416.35909	148	
417.91021	162	
418.84483	172	
420.12820	152	
421.88078	704	1+
422.83316	192	1+
422.89754	164	
423.26952	204	1+
423.36726	254	1+
423.87138	498	1+
424.13873	166	
425.13168	230	1+
425.87746	358	
426.06823	192	1+
426.86253	1276	1+
427.09966	330	1+
428.10066	242	1+
428.84738	1024	1+
428.88108	1290	1+
430.74317	568	
430.84810	362	
431.08651	152	
431.24051	204	1+
431.86492	1340	1+
432.20210	212	1+
432.69794	138	1+
433.14333	206	1+
433.20878	152	1+
433.64364	102	1+
433.86501	176	
434.87859	178	
435.86538	256	
437.15061	154	
438.94139	248	1+
439.90524	304	1+
440.84031	274	1+
441.18799	206	1+
441.67192	160	1+
441.84328	218	1+
442.15458	702	1+
442.87500	170	
444.14623	336	1+
444.29612	260	1+
444.87297	2942	1+
445.11600	150	
445.36672	316	1+
445.72116	198	1+
446.87671	250	
447.23883	148	1+
449.87988	884	1+
450.23175	226	
450.75375	152	
450.78343	232	1+
451.19592	216	1+
451.40145	208	1+
452.06691	174	1+
452.15028	154	
452.26232	96	1+
453.87676	204	
457.28618	148	
457.90358	636	1+
459.90714	222	
460.16296	590	1+
460.22520	256	1+
460.88626	240	1+
462.88024	990	1+
464.78824	170	1+
465.17271	358	1+
467.22314	156	
467.88822	1368	1+
468.78438	174	1+
469.91527	272	1+
470.29967	160	
474.96941	154	
475.86325	166	
477.72826	216	1+
485.90109	694	1+
487.79595	152	
489.27086	368	1+
490.80717	298	1+
492.21159	200	1+
495.26840	130	1+
502.23276	108	1+
502.80851	150	
503.35752	512	1+
503.88745	202	1+
504.84291	106	1+
505.33708	420	1+
505.43106	214	1+
505.47420	342	1+
506.26511	306	1+
507.36431	166	1+
507.53356	144	1+
507.83118	110	1+
509.51289	176	1+
510.30822	188	1+
511.24703	156	1+
END IONS

###FS:    #m/z: 322.93022 #charge 1+
###MS: 22
###MSMS: 23
BEGIN IONS
TITLE=Cmpd 16, +MS2(322.9302), 28.0-35.0eV, 0.5min #23
RTINSECONDS=28.0285
SCANS=22-23
PEPMASS=322.93022	2222916
CHARGE=1+
51.08042	84	
53.33212	90	
158.44198	92	
191.95417	190	
196.05813	88	
201.04414	144	
202.85626	130	
203.52715	100	
203.81089	98	
207.97462	108	
211.11171	86	
215.88171	144	
215.90129	102	
215.92672	100	
216.89824	86	
220.04361	94	
220.86513	92	
221.04834	120	
221.94810	100	
222.95335	240	
223.96360	336	1+
223.97301	284	1+
224.93479	244	1+
227.93156	266	
228.08582	80	
230.85485	240	1+
230.89033	112	
231.88863	184	1+
231.91965	86	
233.17055	94	
233.58876	82	
234.89983	194	
235.55582	94	
235.89632	128	
236.70126	86	
237.87312	248	1+
238.46319	98	
238.94337	116	
238.96131	118	
239.07787	268	
240.09774	112	
240.47550	102	
240.88505	128	
240.94027	1562	
240.96576	114	
241.08953	84	
241.93935	5342	1+
242.78856	120	
242.94103	3508	1+
243.08194	94	
243.88091	414	1+
244.93858	1288	1+
244.99061	82	
246.13904	98	
246.97429	116	
246.98699	110	
248.98188	94	
249.04155	134	
249.09558	84	
250.13566	138	1+
250.51781	102	
250.97484	94	
251.06608	204	1+
251.83940	82	
251.86663	88	
252.86329	84	
254.09135	88	
256.91448	90	
257.79996	284	1+
258.07007	90	
258.85272	146	
259.05729	92	
260.13830	102	
260.80328	90	
261.88681	118	
262.79407	94	
262.83210	236	
263.83326	152	
263.97602	226	
265.01521	142	
265.06023	174	
265.12229	84	
267.06122	130	
267.82426	100	
267.89080	130	
267.99711	134	
268.97686	122	
269.00692	162	
269.79593	246	1+
270.03126	84	
271.84147	186	1+
272.78171	130	
272.85640	82	
273.42945	92	
273.79262	252	
273.81112	82	
273.89279	136	
275.80833	106	
276.50607	80	
278.26478	106	
278.86726	122	
279.09233	576	
279.14621	88	
280.09331	296	
280.28275	84	
281.05359	146	
281.80980	194	1+
282.08800	118	
282.27733	90	
283.13853	88	
283.78865	126	
284.07311	100	
284.16845	120	
284.29193	584	1+
286.80531	82	
286.90848	86	
286.97372	90	
289.88561	332	1+
290.79081	84	
290.81379	94	
290.85820	134	
292.02785	102	
292.64913	86	
293.15756	82	
293.46898	86	
293.89086	128	
293.95699	94	
294.85402	124	
295.03409	82	
295.28884	88	
295.80863	198	1+
297.03995	138	
297.88581	84	
300.05767	90	
300.16006	84	
300.87302	82	
300.97653	108	
301.03946	80	
302.17611	86	
302.95335	92	
303.26092	200	1+
304.88310	94	
306.12606	120	
306.16304	220	1+
306.27410	142	
306.80821	100	
306.88231	138	
307.27511	104	
307.88774	128	
308.29614	444	1+
308.30927	112	
308.51377	94	
308.78881	100	
309.08238	84	
310.59450	86	
311.03212	122	
311.20917	84	
311.85782	122	
312.92200	136	1+
313.02711	132	
316.11055	186	1+
317.75484	104	
319.19868	88	
319.25604	82	
319.31051	84	
319.40299	86	
320.17947	94	
321.03774	128	
321.82759	198	1+
323.23932	654	1+
324.20731	142	
325.32647	88	
325.88066	84	
326.17775	126	
326.96212	112	
327.14117	134	
END IONS

###FS:    #m/z: 340.94087 #charge 1+
###MS: 22
###MSMS: 24
BEGIN IONS
TITLE=Cmpd 17, +MS2(340.9409), 28.0-35.0eV, 0.5min #24
RTINSECONDS=28.8005
SCANS=22,24
PEPMASS=340.94087	1079750
CHARGE=1+
189.86376	292	
202.41293	90	
205.95007	150	1+
207.87177	96	
207.97350	96	
210.90101	134	
211.94459	122	
212.87732	108	
213.87683	406	1+
213.93797	3520	1+
215.88399	1418	1+
216.93007	92	
217.52699	98	
217.93793	196	
223.70059	92	
223.88973	98	
227.00029	140	
229.04349	92	
230.45592	96	
230.88879	254	
231.89297	344	
231.94966	2536	1+
232.09247	92	
232.13107	92	
232.88454	152	
232.97179	94	
233.19910	90	
233.41049	182	
233.89783	552	
233.94755	528	1+
233.99228	92	
234.41896	100	
234.84338	118	
234.97248	132	
235.63698	96	
235.86490	180	
235.89554	158	
235.94878	302	
237.05840	100	
237.79998	98	
237.88786	156	
237.90628	92	
237.99394	106	
239.10255	116	
239.79093	138	
240.23011	130	
240.94351	152	
241.12156	92	
242.94165	160	
243.55489	92	
243.83087	184	
243.96140	90	
245.05201	94	
246.97506	122	
247.04135	92	
248.85893	86	
249.95938	352	1+
250.22093	100	
250.63637	96	
251.12877	86	
251.95934	144	
252.23006	102	
254.08914	104	
254.19271	88	
254.28009	128	
254.47671	116	
254.86850	134	
254.96580	1340	1+
255.07541	154	
256.07391	134	
258.84856	116	
258.96774	176	
259.06896	148	
259.95572	102	
260.07417	88	
261.22797	90	
261.90145	140	
262.04889	210	1+
262.09377	86	
262.90177	106	
262.96355	90	
264.07430	120	
265.25481	92	
265.41609	100	
267.40234	88	
267.92086	90	
268.84620	108	
269.79926	148	
272.38659	94	
272.93627	100	
272.97531	108	
273.51900	108	
273.79588	112	
273.93284	402	1+
273.97596	146	
274.84537	120	
274.86493	122	
275.88397	166	1+
276.07846	272	1+
276.84322	172	
276.85810	144	
277.85649	150	
277.96778	88	
278.96272	314	1+
279.82886	132	
279.84417	144	
279.92845	116	
279.96569	226	1+
280.06297	94	
280.26293	110	
280.90317	92	
281.10555	88	
282.04734	134	
282.27649	94	
284.42934	96	
285.11290	88	
285.90762	92	
286.43956	90	
286.46650	86	
287.80813	144	
287.89164	96	
289.01989	88	
289.88821	100	
290.99691	180	1+
291.91216	90	
293.11706	112	
293.25231	130	
293.84527	324	1+
294.27712	96	
295.97165	296	1+
297.09799	204	1+
297.34130	114	
297.97389	370	
299.06123	434	1+
299.78356	168	
299.87217	224	1+
300.85785	94	
301.94947	88	
302.16722	162	
303.40574	146	
303.86985	100	
305.22857	126	
306.27639	322	
306.79902	476	1+
306.88731	104	
307.29125	386	1+
310.87951	228	
311.86264	126	
313.04121	148	
314.87265	234	1+
318.78139	130	
320.92100	88	
322.23088	352	1+
323.23533	278	1+
324.28876	106	
324.79997	96	
324.89307	122	
325.26919	88	
326.17509	100	
327.01284	116	
327.46087	104	
328.19094	124	
328.20835	96	
328.32007	186	
328.81719	118	
330.87939	228	1+
332.94062	92	
337.08806	96	
337.35179	140	
337.94879	88	
339.24003	108	
339.30144	160	
340.71317	92	
341.07575	98	
342.90787	108	
344.23361	162	
END IONS

###FS:    #m/z: 363.95697 #charge 1+
###MS: 22
###MSMS: 25
BEGIN IONS
TITLE=Cmpd 18, +MS2(363.9570), 28.0-35.0eV, 0.5min #25
RTINSECONDS=29.5725
SCANS=22,25
PEPMASS=363.95697	713394
CHARGE=1+
189.86270	490	
191.85900	608	1+
196.88140	144	
207.40971	88	
207.87398	390	
208.94822	92	
209.94320	642	1+
210.88406	578	1+
212.87883	2778	1+
214.89464	194	
215.89071	146	
218.52973	94	
218.87217	94	
221.64461	114	
222.95148	902	1+
223.88514	154	
224.69510	118	
224.94947	1162	1+
224.97772	96	
225.08032	104	
225.97302	110	
226.88766	214	
226.94716	5708	1+
227.90826	92	
227.93075	296	
228.89366	802	1+
228.94174	6698	1+
229.35070	100	1+
229.85598	88	
230.03630	132	
230.88949	2952	1+
232.88612	606	1+
232.99815	90	
234.18327	112	
234.88179	282	
235.84362	116	
237.72069	88	
237.84959	98	
238.98553	90	
239.90500	208	1+
240.94058	470	
240.96288	772	1+
241.93914	1532	1+
242.87792	136	
242.94109	1016	1+
242.95894	762	1+
244.07933	252	1+
244.44855	102	
244.95673	3624	1+
245.58325	126	
245.94160	570	
246.90718	90	
246.95277	3428	1+
247.12855	94	
248.80215	112	
248.89963	1078	1+
248.97573	90	
249.02939	238	1+
249.22690	96	
250.89503	146	
251.10465	110	
251.14992	96	
251.79898	260	1+
251.94645	148	
252.89063	88	
253.90352	192	
254.83538	98	
254.91463	114	
256.95867	106	
258.41972	96	
258.84527	122	
258.97356	148	
259.97338	88	
260.84161	156	
260.96871	688	1+
262.78234	120	
262.96294	114	
263.97863	158	
264.81350	172	1+
264.91199	248	1+
264.98325	128	
265.08365	106	
265.88753	92	
265.97483	118	
267.13941	104	
267.41816	98	
267.97356	354	1+
268.92052	248	1+
268.96408	1190	1+
269.00567	104	
269.81125	90	
269.97047	852	1+
270.79788	246	1+
271.25149	106	
271.91670	360	1+
272.84926	130	
273.79617	214	1+
273.84904	116	
274.63279	92	
274.87089	90	
274.96366	168	
275.48002	92	
275.91053	162	
275.92622	152	
276.42636	90	
277.09249	96	
277.26217	94	
277.86646	116	
278.13601	88	
279.79763	270	1+
279.91721	138	
279.95326	90	
280.26947	320	1+
280.36015	90	
282.02576	92	
282.87691	176	1+
283.78692	164	
283.85292	182	
284.42933	98	
284.80142	262	1+
284.84842	110	
285.78773	126	
285.84398	452	1+
286.40397	112	
286.98658	176	
287.60230	90	
289.91745	112	
290.88896	102	
292.43476	98	
292.80365	146	
293.27260	110	
295.84858	102	
295.93874	104	
297.12210	100	
298.07582	98	
298.80338	174	
298.82651	214	1+
298.99505	88	
299.80734	184	
299.93675	98	
300.23127	122	
300.80149	162	
300.88584	126	
300.91403	152	1+
300.97536	88	
301.80346	488	1+
301.86177	416	1+
302.21786	110	
302.74785	88	
303.06644	114	
303.25524	104	
303.80362	138	
303.85730	1106	1+
303.87584	94	
303.95460	116	
304.00130	134	
305.99950	178	1+
306.17528	92	
306.27294	88	
306.92408	88	
307.28803	504	1+
307.79651	128	
308.30625	248	1+
309.71699	104	
310.81079	212	1+
312.91893	172	
313.04208	96	
316.81367	320	1+
317.88424	222	1+
318.93453	268	
320.91804	122	
321.81661	356	1+
321.86869	524	1+
321.97904	114	
322.93343	164	
323.03727	164	1+
323.15559	212	1+
323.22747	196	1+
323.87717	276	1+
325.03548	220	1+
326.87007	374	1+
329.32985	94	
329.82276	120	
329.87533	174	
330.82321	88	
333.32052	90	
334.14050	114	
335.28614	102	
335.40524	98	
335.87263	250	1+
336.80008	180	
336.87345	206	1+
336.94771	152	
337.83482	158	
338.78581	202	1+
339.05981	104	
339.82746	476	1+
340.88587	150	
340.93868	226	
342.76679	108	
342.90780	118	
345.78610	90	
347.30293	128	
348.14653	88	
350.33446	136	
350.35289	128	
351.89786	124	
356.77708	96	
360.87848	296	1+
363.78207	122	
364.27477	222	1+
365.32304	252	1+
368.33156	118	
368.42111	152	
END IONS

###FS:    #m/z: 322.93021 #charge 1+
###MS: 26
###MSMS: 27
BEGIN IONS
TITLE=Cmpd 19, +MS2(322.9302), 28.0-35.0eV, 0.6min #27
RTINSECONDS=33.262
SCANS=26-27
PEPMASS=322.93021	2558170
CHARGE=1+
119.51326	106	
156.27957	84	
180.87635	106	
187.99421	94	
189.86060	128	
191.96002	144	
192.88845	124	
193.87126	94	
194.02367	86	
196.01374	106	
196.89064	170	1+
199.85994	88	
200.84380	88	
201.04161	272	1+
205.94648	186	
206.94843	102	
209.94563	94	
210.89779	82	
213.63105	92	
215.88533	288	1+
218.89672	154	
220.86507	160	
220.93418	104	
221.88238	96	
221.89284	200	1+
222.98509	86	
223.88543	224	1+
223.95912	320	
225.57240	102	
227.93009	106	
228.91125	210	
228.97261	94	
229.38548	98	
229.89702	114	
230.84681	124	
230.86356	102	
230.90594	180	
230.94818	84	
230.98449	84	
231.87636	102	
231.88648	130	
231.99635	86	
233.85546	90	
233.89742	406	1+
235.03916	128	
235.65206	98	
235.79026	84	
235.88370	86	
237.22671	84	
238.09179	86	
238.41973	104	
238.87924	190	
239.07995	212	
239.79255	282	1+
240.06817	86	
240.82276	116	
240.94084	2704	
240.96206	172	
241.04572	84	
241.93897	8006	1+
242.94103	5838	1+
243.88005	356	1+
244.03815	88	
244.94052	1498	1+
245.15381	84	
246.08965	100	
246.65197	86	
246.85425	204	
246.97630	464	1+
248.53168	88	
248.89676	350	1+
248.91058	222	1+
250.94383	186	
250.96967	150	
251.06245	92	
251.78701	106	
251.92696	128	
252.83513	90	
252.96671	92	
253.80568	142	
253.83485	98	
253.91981	144	
254.87254	112	
255.64350	88	
256.91146	128	
257.83019	290	1+
257.89649	84	
258.44501	106	
260.41664	92	
261.52361	94	
261.83599	142	
261.89234	120	
262.17538	82	
262.72849	86	
262.82096	198	1+
263.91388	94	
265.05632	114	
265.08458	108	
265.99808	178	1+
266.18908	84	
267.26549	94	
268.99274	90	
269.81205	114	
270.79639	100	
271.79894	104	
271.84707	114	
271.88444	96	
272.44163	84	
272.84758	208	1+
273.21850	92	
274.28288	96	
275.93512	86	
276.80588	156	
277.26544	198	1+
277.83333	214	1+
277.93216	204	1+
279.08952	1064	1+
279.79071	208	1+
279.86332	98	
280.80857	88	
282.07877	90	
283.03673	120	
283.06824	184	
283.55791	94	
283.91818	86	
284.29188	330	
284.88605	132	
285.03646	86	
285.86721	152	
286.00729	82	
287.80664	92	
289.01187	86	
289.79019	176	
289.86991	88	
289.88082	150	
290.79709	84	
290.88245	188	
291.80038	160	
292.81488	92	
292.93863	94	
295.27221	94	
296.80916	120	
297.06348	86	
297.38594	100	
297.79541	100	
299.06132	166	
299.78416	90	
301.44423	86	
301.86187	98	
301.92193	88	
302.91052	106	
303.09909	240	1+
304.25683	84	
304.77057	92	
306.28356	88	
307.01830	102	
307.31062	108	
308.29595	468	1+
308.79379	270	1+
309.88839	198	
310.81283	344	1+
311.02385	190	1+
311.88398	144	
312.10462	88	
314.24696	108	
317.86874	264	1+
317.95615	86	
319.30439	84	
319.87916	84	
320.95852	88	
321.81931	114	
322.00398	88	
322.31602	168	
323.23722	762	1+
324.20461	120	
324.89067	180	
325.03272	106	
325.88940	172	
325.98467	96	
328.39680	86	
END IONS

###FS:    #m/z: 336.94597 #charge 1+
###MS: 26
###MSMS: 28
BEGIN IONS
TITLE=Cmpd 20, +MS2(336.9460), 28.0-35.0eV, 0.6min #28
RTINSECONDS=34.0335
SCANS=26,28
PEPMASS=336.94597	133336
CHARGE=1+
187.86306	92	
192.88621	90	
198.87581	168	1+
205.94913	130	
205.97069	208	1+
207.87371	352	1+
208.94965	94	
211.94462	7622	1+
212.87859	962	1+
213.93997	2504	1+
214.87651	162	
215.88663	1090	1+
215.94012	384	
216.07737	176	1+
217.85661	250	1+
217.88249	360	
221.99955	88	
222.88948	154	1+
222.95550	206	
224.97410	108	
227.89505	170	
228.89371	608	1+
229.95490	6036	
230.79440	128	
230.88854	2036	1+
230.95826	250	
231.90317	180	
231.95033	2756	1+
232.01693	92	
232.82121	120	
233.40497	92	
233.89768	694	1+
233.94596	394	1+
234.07041	114	
234.82565	196	1+
235.89127	384	
235.94539	100	
237.11907	108	
238.22640	92	
240.92135	118	
241.04922	172	
243.39970	98	
243.96631	134	
244.09639	112	
244.78686	106	
245.01012	118	
245.87530	156	
246.90542	112	
246.97683	178	
247.13467	108	
247.96539	1998	1+
248.71948	128	
248.90205	304	
249.90109	130	
249.96256	1438	1+
250.88861	92	
250.98537	170	
251.06850	92	
251.52781	102	
252.86678	130	
252.97121	3700	1+
253.28514	102	
253.90420	306	1+
254.94438	90	
254.96608	2324	1+
255.07433	482	1+
255.09366	130	
255.85671	100	
255.91034	402	1+
256.96462	364	
257.83883	258	1+
258.00824	168	
258.88273	152	
258.93495	92	
259.35593	100	
259.96037	234	1+
263.00181	182	1+
264.10662	210	1+
265.19147	110	
265.85573	160	1+
267.06634	198	
267.35229	98	
267.85566	102	
268.79441	120	
268.84330	202	
269.80332	166	1+
269.84829	108	
269.96114	110	
270.83076	98	
270.98025	170	
271.84069	222	1+
271.91845	274	
272.01236	234	1+
272.97594	346	1+
274.79157	96	
275.05449	90	
275.23156	120	
276.85560	88	
277.96055	96	
278.24973	136	
278.31816	104	
278.83447	286	
278.85965	120	
279.77054	108	
279.83553	156	
280.25704	110	
280.81407	88	
280.85474	142	
281.04709	116	
281.83812	92	
282.27176	110	
282.92580	92	
283.02986	112	
283.80723	104	
283.86852	146	
284.62398	90	
284.87985	126	
285.43035	94	
285.85887	140	
286.06132	242	1+
286.84526	152	
287.06558	182	1+
287.34199	92	
287.91273	92	
288.00897	248	1+
288.09171	94	
290.24565	160	
290.71615	120	1+
290.85128	108	
291.00433	174	
291.24509	176	1+
292.86087	112	
293.08677	94	
293.10334	136	
293.29094	142	
293.99607	190	
294.07512	88	
294.29166	120	
294.85286	318	1+
295.12660	90	
295.96987	162	
296.13275	158	
296.96746	158	1+
297.98788	128	
298.08084	158	
298.88719	140	
299.01566	100	
299.05887	330	1+
303.02892	108	
303.88894	142	
307.40211	90	
307.80172	258	1+
309.12908	222	1+
309.30165	106	
309.32231	150	
309.73573	100	
309.84823	90	
309.87090	262	1+
310.32810	90	
310.85543	120	
312.87036	152	
313.87424	266	
315.27849	94	
316.19149	90	
316.26405	104	
316.94314	96	
317.38059	96	
319.72538	88	
320.24857	134	
320.31427	96	
321.81981	226	1+
321.89635	98	
322.30818	140	
322.45808	92	
322.82066	186	1+
323.29847	160	1+
325.16274	94	
326.77401	206	1+
327.05839	90	
327.17878	120	
327.59865	118	
327.87805	184	1+
328.18997	92	
328.31667	90	
332.02961	92	
333.07703	138	
334.17851	138	
334.19800	140	
335.10055	98	
335.33626	132	
336.03054	100	
336.32726	216	
336.78268	104	
336.87784	102	
337.22017	102	
337.49773	92	
337.92625	130	
338.28071	100	
340.39099	278	1+
END IONS

###FS:    #m/z: 359.96171 #charge 1+
###MS: 26
###MSMS: 29
BEGIN IONS
TITLE=Cmpd 21, +MS2(359.9617), 28.0-35.0eV, 0.6min #29
RTINSECONDS=34.806
SCANS=26,29
PEPMASS=359.96171	105784
CHARGE=1+
139.52657	124	
164.50363	96	
200.95047	142	
202.89500	160	1+
203.42214	96	
207.40635	100	
209.94353	1240	1+
216.41249	152	
218.91456	118	
220.89573	104	
221.39628	94	
221.88716	108	
222.95233	990	1+
223.07663	98	
224.91242	92	
224.94765	1370	1+
226.89269	130	1+
226.94703	6184	1+
226.97524	162	
227.93287	156	
228.13785	94	
228.89210	138	
228.94211	5256	
229.94581	142	
230.84586	102	
230.88919	138	
233.39922	98	
233.96071	134	
234.92683	116	
235.82564	152	
235.88016	104	
236.90126	276	1+
237.55611	110	
240.13658	318	1+
240.93971	602	1+
240.96408	740	1+
241.78627	146	
241.83914	100	
242.95869	658	
243.84421	138	1+
243.88861	136	
243.90299	96	
244.95698	2586	
245.94015	292	
246.91293	124	
246.95321	2882	1+
246.98032	154	
247.88488	232	1+
247.97602	148	
248.74062	100	
248.80412	292	1+
250.51993	104	
250.95272	232	
250.96807	316	1+
251.03008	124	
251.04664	132	
251.56248	112	
252.23516	152	
252.95034	100	
253.11335	144	
258.97157	122	
259.80658	180	
260.85112	206	1+
260.92898	298	1+
260.96900	602	1+
261.43250	94	
261.68444	100	
262.45362	102	
263.17096	224	1+
263.84423	130	
263.97707	280	
264.22544	98	
264.96322	216	
265.12316	106	
265.39710	146	1+
265.97340	134	
266.81332	156	
266.86779	118	
267.14957	98	
267.17951	104	
267.97495	350	1+
268.13686	126	1+
268.95715	138	
269.32322	102	
269.79474	216	
269.84882	166	
269.95182	102	
269.96525	468	1+
270.82248	106	
272.92036	100	
273.03536	158	
274.55560	104	
274.97073	174	1+
275.81083	106	
276.07348	276	1+
276.85291	212	1+
276.89569	168	
277.42953	96	
277.64283	102	
277.80556	114	
277.91939	186	
278.80111	106	
278.84550	118	
279.10159	130	
280.42813	96	
280.79303	176	
281.03749	174	1+
281.26355	130	
281.79457	114	
281.84873	314	1+
281.86638	114	
282.79926	214	1+
283.27675	92	
283.83604	98	
283.98007	126	
285.08748	196	1+
285.36616	104	
285.88935	278	1+
291.78363	138	
292.26454	134	
293.11971	112	
294.77444	100	
294.85785	122	
295.02290	144	
295.12201	154	1+
295.92566	130	
296.81034	94	
297.02301	148	
297.07834	220	1+
298.23963	96	
298.57952	104	
298.80556	554	1+
298.99018	208	1+
299.13005	140	
300.04479	122	
300.51310	102	
300.90662	96	
301.14459	118	
301.78001	140	
301.81558	204	1+
301.91946	92	
302.03605	118	
302.24730	206	
306.27829	224	
306.79540	108	
308.29383	342	1+
308.87150	430	1+
309.32024	108	
309.79678	234	
309.83632	146	
310.34067	138	
310.46024	108	
312.87385	128	
315.81286	184	1+
318.93452	272	
319.86743	122	
320.30486	242	1+
320.62006	104	
320.92224	162	
321.22479	102	
322.01801	98	
322.81999	130	
322.92962	224	
323.01748	280	
324.23517	110	
325.87150	98	
325.89928	118	
328.18570	116	
328.31245	94	
328.81289	222	
328.88079	96	
329.87581	148	
330.88079	132	
336.85266	164	
336.89790	92	
336.94351	554	1+
339.35381	238	1+
340.93841	96	
341.30652	106	
341.89651	170	1+
343.91180	102	
344.88000	146	
346.34395	192	1+
348.76204	138	
349.01891	120	
349.71436	98	
352.89001	150	
356.87445	94	
358.20494	108	
359.18302	106	
360.11850	164	
360.87155	178	
361.29620	250	1+
362.17378	108	
364.21421	102	
END IONS

###FS:    #m/z: 322.93009 #charge 1+
###MS: 30
###MSMS: 31
BEGIN IONS
TITLE=Cmpd 22, +MS2(322.9301), 28.0-35.0eV, 0.7min #31
RTINSECONDS=38.5195
SCANS=30-31
PEPMASS=322.93009	2681814
CHARGE=1+
181.87464	98	
189.86429	174	
191.95817	98	
192.89032	180	
197.89149	124	
201.04472	180	
204.99413	92	
205.94911	168	
207.07592	94	
207.45224	90	
208.94255	82	
209.08972	96	
209.89112	306	1+
209.94107	108	
210.88362	102	
212.89426	102	
213.08854	148	
213.41583	82	
213.88028	126	
214.89563	152	
215.88397	86	
217.89830	164	
218.42088	86	
220.55290	120	
222.95433	506	1+
226.06300	82	
226.82354	316	1+
226.89430	278	1+
227.82608	240	1+
227.92863	284	1+
230.38727	110	
230.83504	140	
230.86210	112	
230.89126	236	
230.90540	150	
231.11251	86	
231.12936	96	
231.83549	84	
233.89569	158	
233.91667	238	
234.88706	270	1+
236.19529	86	
237.89125	268	1+
238.05274	82	
238.53748	86	
238.85596	92	
238.93758	670	
239.07693	156	
239.79104	124	
239.80090	176	
240.85304	86	
240.86807	90	
240.94053	3548	
241.01227	94	
241.14807	96	
241.51832	90	
241.91468	120	
241.94231	3410	
242.06257	228	1+
242.94148	10746	1+
243.82477	162	
244.81732	154	
244.88448	90	
244.94039	2384	1+
245.84477	180	1+
246.97325	382	1+
247.06455	84	
247.93111	96	
248.56069	84	
248.89473	298	1+
248.97794	98	
249.05766	136	
249.98955	152	
250.94856	132	
251.92472	138	
252.84959	116	
253.04309	134	
253.82289	114	
254.91069	122	
254.94507	84	
255.79974	394	1+
256.78410	142	
259.90266	214	1+
260.82898	378	1+
261.78989	82	
261.88419	248	1+
262.82679	282	1+
263.10270	84	
263.17256	112	
263.75268	120	
263.98725	110	
265.85702	106	
265.96277	128	
268.37732	92	
268.90989	112	
269.80133	234	1+
269.90207	88	
270.09579	98	
270.78083	206	1+
270.84630	90	
271.03106	88	
271.22301	86	
271.84349	378	1+
271.94910	220	1+
272.80772	94	
272.86537	240	1+
273.79121	226	1+
275.58810	82	
276.37125	100	
276.85237	170	
277.14558	92	
278.21182	90	
278.85095	326	1+
279.09245	818	1+
279.78825	204	1+
280.02739	174	1+
280.25937	104	
282.85636	126	
282.95716	92	
283.02464	86	
283.06799	150	
283.78505	122	
283.86076	146	
284.29128	260	
284.80961	126	
285.29771	204	
285.41579	90	
285.98701	90	
286.92918	148	
287.80965	126	
288.20050	132	
288.89689	88	
289.88236	224	
290.79639	186	1+
290.85769	126	
291.43811	84	
291.81541	106	
294.86293	144	
295.01733	100	
296.98989	84	
297.79036	132	
297.83550	90	
297.98765	84	
300.01250	158	1+
300.88561	90	
300.98387	180	
301.85452	224	1+
302.24818	84	
302.85600	174	1+
303.11897	118	
303.24820	84	
304.09729	116	
304.22060	122	
304.76583	104	
304.88565	122	
305.39016	98	
306.88385	418	1+
307.10949	88	
307.30503	160	
307.80299	424	1+
308.02037	96	
308.29299	476	1+
308.41746	98	
308.92174	82	
309.02071	224	1+
310.30860	364	
310.41470	90	
310.87791	100	
311.88983	172	
312.02969	176	1+
312.79808	298	1+
312.83855	96	
312.87294	220	1+
314.61310	96	
315.82434	98	
315.92301	86	
318.76445	84	
318.83184	130	
318.93546	88	
321.42516	108	
322.30660	174	
323.23784	240	
323.37390	88	
323.83137	120	
323.88749	398	1+
324.13915	136	
324.20225	100	
324.24081	108	
325.24662	98	
325.75859	86	
326.41293	90	
326.81290	194	1+
END IONS

###FS:    #m/z: 336.94605 #charge 1+
###MS: 30
###MSMS: 32
BEGIN IONS
TITLE=Cmpd 23, +MS2(336.9461), 28.0-35.0eV, 0.7min #32
RTINSECONDS=39.292
SCANS=30,32
PEPMASS=336.94605	143454
CHARGE=1+
139.81839	92	
189.86404	338	
205.95281	122	
206.97723	140	
207.97695	124	
208.97833	106	
210.88476	210	
211.94425	3712	1+
212.87901	1722	1+
213.89745	124	
213.93959	1740	1+
214.88095	1118	1+
214.89361	118	
215.88466	982	1+
215.94088	160	
217.85947	272	1+
222.01212	108	
223.96085	420	1+
226.95569	88	
227.89384	260	
228.89535	184	
229.89458	100	
229.95484	3706	
230.88873	2322	1+
231.95080	1332	1+
232.02472	186	1+
232.89020	134	
232.92227	174	1+
233.82413	174	
233.89801	318	
233.94839	234	
234.55621	90	
235.39780	100	
235.80112	94	
235.87134	158	
235.88957	190	
235.95071	132	
238.21831	188	
239.86806	166	1+
239.95067	160	
240.05513	94	
242.96682	100	
243.86375	106	
245.44191	116	
246.55752	114	
246.90787	116	
246.97512	152	
247.39472	106	
247.96604	1244	1+
248.89949	1250	1+
249.00298	210	1+
249.96135	656	1+
251.63273	92	
251.82503	130	
251.97167	126	
252.06803	148	
252.22854	166	1+
252.83336	98	
252.97151	1872	1+
253.08775	132	
253.90598	428	
253.94820	142	
254.08805	130	
254.90902	238	
254.94084	278	
254.96860	808	1+
255.05118	110	
255.07495	618	1+
256.33104	142	1+
256.91152	180	
256.95970	236	1+
257.02432	128	
258.82912	112	
258.84545	402	1+
259.56746	108	
259.97971	88	
259.99785	128	
261.45572	106	
261.83985	130	1+
263.00661	104	1+
263.04891	114	
265.09627	98	
265.42762	98	
265.82229	94	
267.83819	246	
267.86614	166	
267.93480	88	
268.41951	108	
268.83803	908	1+
269.83921	530	1+
269.91703	106	
270.01907	118	
270.80100	132	
270.85599	126	
270.97808	400	1+
271.13573	106	
271.91456	354	1+
272.84335	160	
272.98256	114	
273.79500	122	
274.84648	90	
275.62899	120	
275.83816	180	1+
277.05151	92	
277.09196	232	1+
277.83303	196	
277.84934	108	
277.86221	90	
278.51719	90	
278.83287	646	1+
278.85091	372	1+
278.99830	98	
279.88140	94	
280.78987	144	
280.91783	202	
281.26292	98	
282.78115	228	1+
285.52809	98	
285.85172	162	
285.89788	94	
286.12977	92	
286.85160	626	
287.84834	512	1+
289.02003	176	
289.44373	98	
290.85474	314	1+
290.94586	110	
291.80433	208	1+
293.06551	160	1+
293.10520	168	
293.87605	232	
294.79771	94	
294.86794	130	
295.85629	176	1+
296.00820	246	1+
296.89310	142	
296.97948	164	1+
297.79744	158	
298.07858	92	
298.17428	88	
298.37042	150	
299.05659	150	
299.19893	96	
299.83184	92	
301.48666	104	
302.61547	112	
303.05791	132	
303.88564	90	
305.29276	132	
305.38607	100	
305.81055	104	
305.87511	128	
306.88041	190	
306.98450	88	
308.29251	106	
308.79896	150	
308.88152	106	
309.80077	96	
309.86979	130	
310.87810	372	1+
311.20476	88	
311.80951	140	
311.98701	120	
313.88252	168	
314.82084	108	
314.85893	210	1+
316.48436	96	
317.14882	94	
318.17289	90	
320.30020	130	
321.85328	140	
322.13653	90	
322.89728	116	
323.18424	90	
323.23588	110	
324.89301	526	1+
326.89469	126	
328.19016	94	
328.81296	92	
328.83874	134	
328.88781	130	
329.87230	138	
329.95971	92	
331.80197	100	
332.25114	88	
332.37428	94	
333.06070	118	
333.88329	94	
334.96223	102	
335.33344	106	
336.97830	150	1+
337.34935	88	
337.88892	204	1+
339.28435	102	
340.19416	100	
341.27903	94	
END IONS

###FS:    #m/z: 507.84567 #charge 1+
###MS: 30
###MSMS: 33
BEGIN IONS
TITLE=Cmpd 24, +MS2(507.8457), 28.2-35.2eV, 0.7min #33
RTINSECONDS=40.064
SCANS=30,33
PEPMASS=507.84567	142520
CHARGE=1+
191.95511	152	
196.01510	186	
199.88708	162	
209.94406	164	
223.97153	164	
224.04520	208	
224.97739	324	
238.06373	194	
241.96436	258	1+
246.97748	142	
248.08376	146	
248.85409	234	1+
250.10344	242	
250.90614	200	1+
250.97036	204	
251.17827	176	1+
252.05976	142	
252.08619	210	1+
258.85811	214	1+
259.88168	262	1+
262.92750	340	1+
266.13548	276	1+
266.16773	266	1+
267.13789	236	1+
267.90033	170	
268.10967	320	
268.97274	158	
270.80244	208	1+
271.87623	664	1+
272.85624	154	
274.80088	140	
275.05739	188	1+
275.84838	154	
275.86806	172	
276.84817	182	
276.92420	148	
278.83594	448	1+
278.99734	284	1+
279.99806	192	1+
282.08327	178	1+
282.88936	184	
284.88401	226	1+
285.94436	300	1+
287.84861	336	1+
288.87876	1006	1+
288.89298	158	
289.03716	188	
289.08711	164	
289.88481	718	1+
290.86356	454	
291.86300	204	
292.86868	182	
293.87467	582	
294.12631	182	
294.87916	296	
295.87757	178	
296.85186	244	
297.85499	398	1+
298.80071	166	
298.85516	270	1+
298.87423	154	
299.40664	160	1+
300.85054	280	
301.85647	248	
303.39408	230	1+
305.86123	448	1+
305.90038	146	
306.16122	252	1+
307.28782	174	
307.89158	698	
307.97571	162	
308.14063	672	1+
308.88166	960	1+
309.11502	244	1+
309.37124	162	
309.86961	308	
309.88688	664	1+
310.01977	212	1+
310.11647	152	1+
310.15710	698	1+
311.88208	2802	1+
314.05031	148	
314.86547	1666	1+
314.93646	270	1+
315.98481	162	
316.81212	216	
316.86307	388	1+
316.89074	200	
317.00171	302	1+
317.81307	168	
318.00590	186	1+
318.85979	360	1+
319.13406	146	
319.81968	140	
320.88068	262	1+
320.89460	148	
322.06798	168	
322.16067	212	1+
322.87035	182	
323.97675	158	
324.03169	202	1+
324.86544	260	
325.86236	154	
325.90219	290	
326.01201	148	
326.88318	568	
327.89539	268	
327.99764	146	
328.86686	194	
328.90035	176	
329.88463	582	1+
330.82106	212	
330.86118	146	
330.91889	232	1+
332.87493	1094	1+
333.90487	142	
334.89616	214	
335.12140	190	1+
335.30111	132	1+
335.84426	392	1+
335.88589	360	1+
336.06772	150	
336.94171	244	1+
336.99501	210	1+
337.82821	170	1+
337.88050	672	1+
338.82867	204	1+
338.90635	192	
339.38541	248	1+
339.88190	778	1+
340.38854	152	1+
340.86692	186	
343.87412	412	1+
343.89376	154	
344.81560	214	1+
345.87137	414	1+
347.13327	190	1+
347.14956	142	
347.91727	212	1+
348.17378	196	
349.98675	152	
350.33296	378	1+
350.88566	1020	1+
350.95900	158	
351.33589	384	1+
352.00100	210	1+
352.06179	174	1+
353.32159	148	
353.85059	606	
353.91042	564	1+
354.79527	342	1+
354.87097	144	
355.88665	264	1+
357.73660	142	
357.77990	142	
358.89471	198	1+
360.88364	282	1+
363.38160	152	
363.77264	152	1+
366.18142	290	1+
366.78493	420	1+
366.84376	234	
367.70745	582	1+
367.76471	144	
367.78460	428	1+
367.84465	296	
367.95599	292	1+
368.83431	880	1+
368.89604	252	
369.14715	142	
369.70587	168	
369.87107	148	
369.98726	326	1+
370.89530	176	
372.88601	224	
373.82985	202	
373.90152	388	1+
374.81735	264	
375.88694	148	
376.06444	148	
376.38772	142	
376.70847	234	1+
376.88483	224	
377.82842	304	1+
377.88494	166	
377.97306	144	
379.07476	224	1+
379.89544	150	
380.01727	180	1+
380.18179	204	1+
380.41614	144	
380.85805	172	
381.80197	166	
382.39182	246	1+
384.85093	1310	1+
385.02407	210	
385.79570	200	1+
385.88926	140	
386.71832	226	1+
386.93112	252	1+
387.20995	164	
387.84726	676	1+
389.20342	178	
389.91999	144	
390.72287	196	1+
390.84283	738	
391.24215	122	1+
391.84618	732	
392.82669	1508	1+
392.86342	192	
392.91661	138	
393.19725	182	
393.80097	162	
395.79128	112	1+
396.87261	158	
398.04268	192	1+
399.73123	318	
399.80336	144	
399.85307	190	
402.24208	148	
402.81958	144	
402.86667	1576	1+
402.92419	206	1+
403.81482	154	
405.85837	422	
406.12963	116	1+
406.85587	3274	1+
408.89627	272	1+
409.72160	154	
409.85663	1040	
410.83637	2244	1+
410.85819	878	
411.80810	434	1+
412.73393	138	
412.84710	604	1+
413.07564	344	1+
413.87955	226	1+
414.73203	208	1+
416.82177	228	1+
417.82393	386	1+
418.85595	142	
419.11415	136	1+
421.73358	208	1+
421.88272	642	1+
423.15885	294	1+
423.86937	612	1+
425.73605	146	
425.87121	280	
426.17149	222	1+
426.86270	2166	1+
426.93796	186	1+
427.24791	162	1+
427.73501	556	1+
428.12644	154	1+
428.24685	186	1+
428.84772	1790	1+
428.88899	428	1+
429.73212	526	1+
429.75232	204	
429.83039	176	
430.85401	302	
431.86605	1064	1+
433.86152	176	
433.88399	152	
434.85198	144	
435.85665	530	1+
436.78735	254	1+
437.79118	198	1+
439.89286	516	1+
442.84607	182	
442.87962	320	1+
444.15902	168	1+
444.23762	194	1+
444.87232	4000	1+
445.74559	150	
446.32096	186	1+
448.70226	178	
449.87784	1046	1+
450.35520	142	
451.87087	294	
452.88505	148	
453.79853	148	
455.76267	138	
457.90203	280	
462.88379	1358	1+
463.81353	176	
464.18451	192	1+
464.88404	358	1+
467.88671	1678	1+
469.19623	198	1+
470.23256	148	
474.71478	144	
483.82457	140	
483.89778	146	
484.31750	214	1+
485.90183	356	1+
486.05690	222	1+
487.89861	146	
490.91479	264	1+
500.80752	258	1+
504.34967	146	1+
505.28712	138	1+
506.43801	366	1+
508.85454	284	1+
509.85911	196	1+
510.36335	172	1+
END IONS

###FS:    #m/z: 340.94088 #charge 1+
###MS: 34
###MSMS: 35
BEGIN IONS
TITLE=Cmpd 25, +MS2(340.9409), 28.0-35.0eV, 0.7min #35
RTINSECONDS=43.763
SCANS=34-35
PEPMASS=340.94088	957924
CHARGE=1+
66.03838	218	
106.23196	90	
181.16629	106	
189.86003	258	1+
196.88335	106	
197.86785	126	
203.04754	90	
205.95201	92	
205.97119	182	
208.01859	92	
208.89641	94	
208.93796	128	
208.95841	126	
210.93759	508	1+
212.87710	616	1+
213.93930	1786	1+
215.88724	670	
215.93460	306	
217.88447	364	
217.96560	96	
218.90405	102	
222.94805	100	
223.18656	100	
223.93939	120	
223.95922	356	
225.09655	92	
226.94758	218	1+
227.18680	116	
228.94913	334	1+
229.90358	262	1+
230.88630	1484	1+
230.90819	200	1+
231.08274	100	
231.88850	1072	1+
231.95039	1436	1+
232.92961	160	
233.40310	98	
233.89802	584	1+
233.94675	272	
234.93838	94	
235.86686	232	
235.89490	132	
236.63315	110	
236.88325	112	
237.06257	124	
237.89994	270	1+
240.23015	240	
240.38634	100	
240.96230	294	1+
241.22971	110	
241.84420	332	1+
242.94248	144	
243.89385	118	
243.98517	116	
244.95505	204	
245.83106	88	
246.97744	468	1+
248.00951	96	
248.55130	90	
248.85710	124	
248.90003	294	1+
248.98831	168	1+
249.96476	244	
252.07042	94	
252.38177	98	
253.95557	120	
254.25353	98	
254.96518	696	1+
255.07353	442	1+
255.51221	104	
255.84556	326	1+
256.91527	156	
256.95566	138	
257.36643	90	
258.01295	94	
258.56762	94	
258.84484	120	
259.90202	90	
259.95901	312	
260.82785	108	
261.84167	146	
262.86508	172	1+
263.84281	134	
264.07477	182	
264.10558	94	
266.91988	124	
267.13615	118	
267.54271	100	
268.00168	172	
268.84251	184	
268.92524	224	1+
270.86208	156	
270.89683	162	
271.84081	124	
272.79775	294	1+
272.84737	124	
272.93482	248	
273.85025	208	1+
274.12821	130	
274.83898	124	
276.80466	252	1+
276.85801	142	
277.96133	282	1+
278.84562	212	
279.85080	270	1+
279.89738	90	
280.95847	196	
281.05369	194	
281.83096	118	
281.89847	128	
281.93521	106	
282.05106	168	
283.27794	142	
283.79055	120	
284.90593	190	1+
285.95524	88	
287.86551	154	
288.41935	88	
289.85131	92	
290.78872	92	
291.80683	166	
291.99683	138	
293.43670	104	
293.85240	98	
293.87147	106	
294.02763	152	
296.22232	100	
297.97469	160	
298.07877	94	
298.58200	132	
299.78005	92	
299.84935	202	1+
299.87961	124	
299.93548	132	
302.17503	220	
302.90858	116	
303.77126	192	1+
304.92125	120	
305.81771	110	
306.04030	190	1+
306.88985	92	
307.30646	104	
307.45573	98	
307.80179	202	
308.29273	388	1+
308.79904	88	
309.87352	610	1+
309.88997	226	
310.87888	456	1+
311.80214	320	1+
312.80241	224	1+
314.87699	100	
315.01577	106	
315.83753	112	
316.92919	152	
319.51688	106	
319.81136	130	
321.86094	88	
322.13144	120	
322.30952	224	1+
323.01480	154	
323.23930	144	
324.88880	246	
325.25663	156	
325.83299	138	
325.90139	106	
327.23417	92	
328.30856	94	
328.81201	152	
328.89120	142	
329.83758	88	
329.96261	118	
330.58990	96	
330.81996	198	
332.58005	98	
332.82568	126	
333.88721	92	
335.92733	130	1+
337.06706	90	
337.25471	88	
337.90849	102	
338.34851	90	
339.29130	90	
339.74934	88	
339.83090	120	
341.82026	164	
342.90312	98	
344.15209	154	
344.17359	100	
END IONS

###FS:    #m/z: 363.95688 #charge 1+
###MS: 34
###MSMS: 36
BEGIN IONS
TITLE=Cmpd 26, +MS2(363.9569), 28.0-35.0eV, 0.8min #36
RTINSECONDS=44.5355
SCANS=34,36
PEPMASS=363.95688	508776
CHARGE=1+
174.95026	94	
182.86960	258	
187.87291	122	
189.86256	958	
191.85786	598	1+
196.88211	100	
202.87403	214	1+
205.88005	140	
207.87264	316	
208.88456	146	
209.94348	1656	1+
210.88508	472	1+
212.87907	3392	1+
212.90046	114	
214.89132	182	
215.88278	144	
219.40930	94	
222.95319	942	1+
223.90444	188	1+
224.95005	1142	1+
224.97305	174	
225.94634	114	
225.96860	414	1+
226.88942	128	
226.94701	6784	1+
227.89461	136	
228.05774	102	
228.89441	1032	1+
228.94196	7276	1+
229.43784	112	
230.07386	98	
230.79068	102	
230.88918	3928	1+
231.43429	108	
231.82627	142	
232.88539	844	1+
233.93403	116	
233.96484	134	
234.87807	546	1+
236.40217	164	
240.82489	120	
240.94094	502	
240.96262	614	1+
241.41533	92	
241.82927	106	
241.91517	92	
241.93901	3418	1+
242.94173	2832	1+
242.95828	882	1+
244.13829	100	
244.94030	432	
244.95766	3772	1+
245.25611	98	1+
245.44516	122	
245.83291	174	
245.94252	402	
246.40063	128	
246.90418	196	
246.95257	3168	1+
247.80855	124	
247.84787	206	1+
248.09953	168	
248.80043	260	1+
248.89989	1554	1+
249.14761	102	
249.39404	110	
249.93702	94	
250.02827	240	1+
250.89950	190	
250.94803	360	1+
250.96752	166	
251.07234	96	
252.07496	318	1+
253.84314	162	
253.90569	354	1+
256.92072	116	
258.84616	354	1+
258.97078	274	1+
260.24080	100	
260.83530	242	1+
260.96855	706	1+
264.84911	216	
264.99524	120	
265.81334	436	1+
265.85005	234	1+
266.36735	96	
266.79225	100	
267.97198	370	
268.79643	262	1+
268.81789	130	
268.83763	120	
268.96417	1150	1+
269.81378	94	
269.96914	960	1+
270.14391	126	
271.84889	128	
271.91901	202	
272.43966	104	
272.64020	102	
272.84631	210	1+
272.91062	206	1+
275.65726	106	
276.84787	126	
277.36420	110	
277.83901	92	
277.86117	110	
278.84673	192	
278.90505	140	
278.95050	110	
279.10369	114	
279.92463	180	
280.11024	150	
280.79457	814	1+
281.85508	186	
282.09612	100	
282.97419	148	
283.79034	240	
283.85257	232	
284.79173	98	
284.82961	152	
284.85275	152	
285.84503	706	1+
285.86526	128	
286.94346	160	
287.91738	100	
289.05753	114	
290.79048	196	
290.94948	112	
291.04315	188	1+
291.86167	268	1+
293.90337	136	
294.28784	94	
294.78284	92	
294.81009	104	
295.42408	104	
296.80470	208	
297.40493	92	
297.80785	110	
297.89001	202	
298.42631	122	
298.80097	904	1+
298.86343	474	1+
298.93154	92	
299.11815	100	
299.86761	324	1+
299.93994	106	
299.99986	182	1+
301.80144	598	1+
301.86052	1086	1+
302.80677	580	1+
302.94449	110	
303.80887	522	1+
303.85571	1214	1+
304.05028	114	
305.05784	96	
306.43242	94	
307.13180	134	
307.29215	118	
308.29498	424	1+
308.79309	92	
308.88492	94	
309.50933	92	
309.87419	124	
310.87391	178	
311.31111	102	
312.13141	96	
313.87054	150	
314.86189	130	
316.81614	268	
318.93388	310	1+
319.79138	92	
320.29631	104	
320.38049	94	
320.81508	612	1+
321.81685	476	1+
321.86453	482	1+
322.93132	282	
323.13801	98	
323.90137	94	
325.05879	104	
325.21141	96	
325.78377	148	
326.79748	270	1+
326.87299	766	1+
327.12594	212	1+
328.01974	120	
329.32174	94	
329.94417	138	
332.08515	108	
332.32019	104	
333.81959	112	
334.76677	188	1+
335.68178	92	
336.89608	120	
336.95177	294	1+
339.82617	558	1+
340.94144	152	
343.77309	132	
345.72255	96	1+
345.78606	96	
345.82254	104	
346.04174	104	
349.32323	302	1+
351.76007	232	1+
352.88838	96	
355.83784	322	1+
356.18507	106	
356.41561	98	
356.73890	112	
356.81272	138	
358.37487	98	
360.86634	92	
361.71456	270	1+
361.86160	172	
362.28781	184	1+
365.26494	102	
365.30958	182	1+
365.95495	100	
365.97611	94	
366.76926	244	1+
367.77402	170	1+
368.36382	96	
368.83688	150	
END IONS

###FS:    #m/z: 336.94605 #charge 1+
###MS: 34
###MSMS: 37
BEGIN IONS
TITLE=Cmpd 27, +MS2(336.9461), 28.0-35.0eV, 0.8min #37
RTINSECONDS=45.308
SCANS=34,37
PEPMASS=336.94605	140174
CHARGE=1+
95.54623	104	
180.78974	102	
182.86500	210	1+
192.88782	136	
198.96184	84	
202.10538	112	
202.98630	88	
207.87173	120	
208.88607	140	
209.88987	136	
209.94286	140	
210.88185	272	
211.94368	3332	1+
212.87863	1662	1+
213.93955	2350	1+
215.88739	686	1+
215.93620	308	
217.25001	86	
217.88174	212	
218.84314	114	
219.63634	92	
221.09836	94	
223.97036	290	1+
226.39000	100	
226.89716	178	
227.87055	92	
228.89656	128	
228.92431	96	
229.00835	98	
229.03746	116	
229.95554	2708	1+
230.83273	88	
230.89021	2360	1+
231.94944	1948	1+
232.89456	890	1+
233.82909	408	1+
233.94651	442	1+
235.79509	104	
236.85459	132	
237.05556	138	
237.07450	90	
237.83116	90	
238.89273	358	1+
239.07070	94	
239.79191	248	1+
240.83173	136	1+
240.96199	212	
244.50062	90	
244.55805	100	
244.99543	96	
246.90065	130	
246.97873	116	
247.83703	140	
247.96525	1352	1+
248.89833	1370	1+
249.52763	102	
249.82978	126	
249.95945	344	
249.98147	116	
250.83084	194	
250.90061	436	1+
250.95181	214	
250.97157	166	
250.98905	102	
251.15582	112	
251.24330	92	
251.78813	136	
251.82906	366	1+
251.95742	112	
252.83411	230	1+
252.97056	2702	1+
253.76819	92	
253.90517	602	1+
254.09008	138	
254.94179	184	
254.96689	946	1+
255.07526	274	1+
255.16866	84	
255.90435	128	
255.96179	146	
256.85028	90	
258.90325	126	
258.96654	138	
259.90055	88	
261.83249	254	
261.88935	84	
262.83181	116	
264.14547	92	
264.79396	136	
264.92657	96	
265.01736	142	
265.08466	200	1+
266.23903	88	
267.13615	146	
267.23768	128	
267.99627	224	1+
268.17451	92	
268.84303	212	
268.96088	98	
269.84133	322	
270.79986	148	
270.86274	96	
271.07007	166	1+
271.98156	236	1+
272.84575	108	
272.95341	112	
273.84685	374	1+
274.86996	154	1+
274.91966	102	
276.85753	146	
276.95565	86	
278.83376	208	
279.83570	386	
280.88678	206	1+
281.04339	294	1+
281.79994	158	
282.86167	102	
283.02492	96	
283.78488	110	
283.98193	144	
285.56323	86	
285.79696	244	1+
285.84769	1204	1+
286.82398	84	
286.85047	1046	1+
286.91126	94	
289.02270	108	
289.11175	142	
289.41059	92	
289.85956	306	1+
291.10168	196	1+
291.76934	90	
291.86039	112	
292.80593	100	
292.86450	130	
292.94008	84	
293.81259	228	1+
294.81446	218	1+
295.08214	92	
295.27841	132	
295.87023	120	
295.97454	258	1+
298.59825	104	
298.86546	294	1+
299.00807	92	
299.05487	130	
299.91529	84	
303.11584	116	
304.86156	176	
304.89534	98	
305.10714	84	
305.13428	98	
306.88230	238	1+
307.41053	96	
308.29925	156	
308.80855	148	
308.86300	152	
309.79583	158	
309.86642	216	
310.87195	462	1+
311.87452	290	1+
312.57763	84	
314.04909	86	
314.82337	146	
314.87856	84	
317.29966	88	
317.80931	102	
318.59588	90	
319.10000	86	
320.01334	84	
320.22179	92	
320.31648	92	
321.29041	86	
321.99074	158	
322.87294	90	
322.91928	102	
323.45579	90	
324.89142	124	
328.88554	122	
329.32998	84	
330.87806	100	
331.74294	100	
332.84864	86	
337.15941	112	
337.91744	86	
339.05586	90	
339.25512	86	
339.85310	138	
340.38268	134	
340.71556	92	
341.30911	94	
341.82661	90	
342.20464	126	
342.33088	84	
END IONS

###FS:    #m/z: 340.94071 #charge 1+
###MS: 38
###MSMS: 39
BEGIN IONS
TITLE=Cmpd 28, +MS2(340.9407), 28.0-35.0eV, 0.8min #39
RTINSECONDS=48.982
SCANS=38-39
PEPMASS=340.94071	861852
CHARGE=1+
57.69166	124	
189.43109	86	
189.86300	112	
192.92731	486	
194.89861	100	
196.88585	206	1+
198.02248	92	
198.77831	102	
201.90668	94	
203.89706	114	
205.95122	246	
206.41196	118	
207.95716	84	
209.94635	138	
210.03017	86	
210.93927	120	
212.88252	296	
213.87676	444	1+
213.93985	1478	1+
214.18777	100	
214.89435	130	
215.85914	98	
215.88688	892	1+
215.93674	326	
216.41118	90	
217.88245	580	1+
219.41285	90	
221.14061	86	
221.89389	222	1+
221.94505	134	
222.94977	198	
223.87699	90	
223.95903	192	
224.97674	144	
225.00666	86	
226.86771	164	
228.94933	204	
230.88803	632	1+
231.89166	446	1+
231.94959	1186	1+
233.86661	102	
233.90132	166	
233.95056	194	
234.10507	84	
234.90259	180	
235.83120	92	
235.86699	150	
235.89105	248	1+
236.38393	94	
237.79519	140	
238.06408	100	
239.88019	90	
239.90222	240	1+
240.22849	286	
240.95567	110	
241.08330	84	
242.12176	86	
243.83168	326	
245.89944	118	
246.03719	94	
246.84066	86	
246.94420	96	
246.97686	262	1+
248.86062	102	
248.98770	186	
249.89816	374	1+
249.96025	330	
250.82795	132	
250.94765	172	
250.99979	136	
251.95571	84	
253.87564	88	
253.90384	376	1+
254.94342	142	
254.96689	424	
255.07436	516	1+
256.96300	248	1+
257.84639	270	1+
258.05444	122	1+
258.88425	126	
258.96662	92	
259.53798	98	
259.89735	154	
259.95455	338	1+
260.83970	128	
260.88468	84	
261.88115	94	
265.07804	88	
265.83242	194	1+
267.16443	126	
267.87660	86	
268.09997	84	
268.84025	234	
268.87207	88	
269.08974	88	
270.86510	98	
270.88128	86	
271.14015	118	
271.35247	88	
271.84535	174	
272.85186	118	
272.92948	202	1+
273.89487	84	
274.36052	86	
275.06249	150	
275.80350	460	1+
275.84565	116	
275.95295	104	
276.80893	330	1+
276.85375	442	1+
276.98426	88	
277.86851	140	
278.82907	156	
278.85815	188	
278.94761	92	
279.03985	84	
279.81776	98	
279.85944	84	
279.96132	126	
280.14639	84	
280.86089	116	
281.46513	106	
282.27768	124	
283.37013	94	
283.78435	136	
283.90763	86	
284.35689	108	
286.82758	90	
289.78268	88	
291.81785	88	
292.87653	236	1+
293.80314	98	
293.85503	484	1+
294.86035	336	1+
295.97546	200	
297.99012	146	
298.41800	94	
299.06227	106	
299.47324	98	
300.08131	86	
301.02856	246	1+
301.29053	102	
301.88857	98	
302.17352	116	
302.24182	130	
302.85732	90	
302.87410	84	
303.99934	96	
305.14150	88	
305.83132	142	
305.86932	138	
306.44037	98	
306.87685	286	1+
307.30833	268	
307.92866	138	
308.29158	266	
310.30655	88	
310.87711	248	
311.15061	122	
311.83030	126	
311.88606	134	
311.92838	140	
312.80252	188	
312.87213	230	1+
314.81830	268	
316.42964	100	
318.25410	104	
318.81745	106	
319.86930	124	
321.88566	188	1+
323.01857	156	
323.27235	148	
323.29887	88	
326.16858	196	1+
326.89398	122	
328.93096	86	
329.89099	202	1+
330.81375	156	
334.42991	86	
336.62777	108	
336.83225	274	1+
337.25846	94	
338.17403	232	1+
338.32103	88	
342.20275	106	
END IONS

###FS:    #m/z: 363.95667 #charge 1+
###MS: 38
###MSMS: 40
BEGIN IONS
TITLE=Cmpd 29, +MS2(363.9567), 28.0-35.0eV, 0.9min #40
RTINSECONDS=49.7545
SCANS=38,40
PEPMASS=363.95667	398394
CHARGE=1+
182.86609	142	
187.55833	106	
187.87147	100	
189.86227	518	1+
191.86086	350	1+
193.85257	94	
196.88173	170	
200.94331	114	
207.40291	94	
207.87245	330	1+
209.87103	188	
209.94231	884	1+
210.88414	362	
212.87861	2506	1+
214.89682	250	
215.88574	264	1+
216.41109	166	
217.42941	102	
218.91354	342	
219.41001	162	
219.86577	134	
221.93902	96	
222.95259	726	
222.97031	108	
223.83279	118	
223.95986	362	
224.94945	1790	1+
224.97429	244	
225.41356	98	
225.88397	184	
226.88986	106	
226.94715	6424	1+
226.97456	238	1+
227.14928	92	
227.62038	98	
227.93019	478	
228.79146	292	1+
228.89541	696	
228.94313	5370	1+
230.88870	4846	1+
230.98685	106	1+
231.04417	108	
231.95717	94	
232.39293	98	
233.93036	98	
234.87947	346	1+
236.90337	98	
239.04749	124	
240.84127	142	
240.94082	714	
240.96248	624	
241.88633	98	
241.93992	2242	1+
242.94186	1564	1+
243.78843	288	1+
243.83158	358	1+
244.04214	216	1+
244.93827	822	
244.95657	3382	1+
245.81767	94	
245.94000	440	
246.40306	172	
246.90274	210	
246.95257	3134	1+
248.80487	204	
248.89990	1962	1+
249.80963	104	
250.89841	778	1+
250.94779	154	
250.97264	148	
251.06699	104	
251.19090	114	
251.80231	120	
251.94628	94	
252.79642	156	1+
252.82408	152	1+
253.90245	202	
254.90251	94	
255.72015	100	
255.78339	140	1+
256.08375	98	
257.97164	112	
258.08338	146	
258.84580	122	
259.78740	216	1+
259.85217	154	
259.93660	164	
260.83963	104	
260.96656	500	1+
261.83770	152	
262.82947	152	
263.83308	146	
265.09025	338	1+
265.37943	230	
265.97258	130	
266.78239	396	1+
266.81447	402	1+
266.84513	128	
267.78489	314	1+
267.82857	108	
267.87225	210	1+
267.97615	490	1+
268.81462	160	
268.95786	198	
269.04198	116	
269.81517	160	
269.96596	224	
270.96685	252	1+
271.39894	116	
271.85686	114	
271.91535	388	1+
273.91356	130	
274.01683	114	
274.42528	98	
274.79335	132	
276.84614	160	
276.86154	134	
277.85017	200	
278.01874	216	1+
278.39382	102	
278.79966	390	
278.84951	416	1+
278.92363	110	
279.10148	202	
279.79257	712	1+
280.11348	160	
280.79379	518	1+
280.97428	96	
281.85592	98	
281.89236	308	1+
282.98474	198	1+
283.78852	586	1+
283.85191	414	1+
284.82342	160	
285.02604	96	
285.84717	714	1+
286.88794	110	
286.91352	138	
288.79733	336	1+
288.86587	278	1+
289.08256	92	
290.78406	200	
292.01929	102	
292.34250	108	
292.81089	120	
292.88437	110	
293.85661	130	
293.91278	198	1+
294.85129	144	
295.86398	230	1+
296.80865	242	
296.90075	106	
297.80861	380	
297.93438	94	
298.46263	98	
298.80266	688	1+
298.88477	114	
299.87338	136	
301.79705	592	1+
301.86079	374	
302.24774	158	1+
302.86546	176	
302.91040	116	
303.80695	236	1+
303.85713	1176	1+
304.13466	110	
305.81805	128	
306.93510	92	
307.89095	106	
308.28905	110	
308.88491	138	
309.86814	216	
310.87019	364	1+
312.85245	216	1+
314.81771	160	
315.81182	516	1+
316.81403	474	1+
318.93078	216	1+
318.95862	170	
319.80704	144	
319.87583	96	
320.80683	92	
321.81714	604	1+
321.86838	286	
322.88160	124	
322.92850	136	
324.87273	268	1+
326.34069	152	
326.82139	142	
326.87083	498	1+
327.79000	108	
329.87193	246	
334.87892	382	1+
336.94350	188	
337.40073	94	
337.79978	98	
338.86908	214	1+
339.83054	204	
340.88625	108	
340.93975	256	1+
341.03820	176	1+
342.20112	114	
345.70181	92	
345.83870	108	
347.91750	104	
349.34845	200	1+
352.89489	124	
352.91285	104	
353.78603	184	1+
357.19862	156	1+
357.43397	94	
358.71128	214	1+
360.87044	114	
361.17033	134	
362.04056	208	1+
362.84535	122	
363.26819	94	
365.78126	94	
365.91944	120	
366.74797	282	1+
367.26452	102	
369.33931	130	
END IONS

###FS:    #m/z: 507.84532 #charge 1+
###MS: 38
###MSMS: 41
BEGIN IONS
TITLE=Cmpd 30, +MS2(507.8453), 28.2-35.2eV, 0.9min #41
RTINSECONDS=50.526
SCANS=38,41
PEPMASS=507.84532	117264
CHARGE=1+
196.01906	262	
222.97436	174	
224.98018	344	1+
227.95316	162	1+
230.84600	358	
235.92654	342	1+
238.06838	172	1+
243.15508	154	
248.91058	216	1+
250.97135	190	
251.12767	126	
252.79180	118	
252.88574	140	
260.08610	194	1+
262.03214	278	1+
263.03711	260	1+
265.97334	224	1+
266.16271	124	
271.87515	164	
272.85412	160	
273.85507	138	
273.87815	250	1+
274.79585	128	
275.84953	240	
276.84091	152	
278.83199	244	
279.83108	128	
280.38086	130	
281.86860	204	1+
284.81141	122	
284.97466	124	
285.96024	120	
287.97864	192	1+
288.79199	310	1+
288.86729	142	
289.87782	656	1+
290.86362	156	
293.10972	174	
293.87413	700	
294.12845	144	
294.86077	188	
294.87567	398	
295.86593	142	
295.97875	160	
296.81414	120	
296.84604	594	1+
296.87531	130	
296.95632	228	1+
298.78270	132	
298.80427	382	1+
298.83517	210	
298.87664	172	
299.84109	154	
300.86096	124	
301.85052	138	
301.90596	240	1+
302.84239	234	1+
303.86293	246	1+
304.80947	120	
305.12743	404	1+
305.85613	222	1+
306.87795	1182	1+
306.95337	124	
306.97072	264	1+
308.14314	568	1+
309.84098	242	1+
310.15760	302	
310.25216	118	
310.87691	188	
311.16149	134	
311.88161	2350	1+
313.84933	122	
313.90126	212	
314.86396	1698	1+
315.28813	146	
315.82527	276	1+
316.86243	682	1+
318.85659	706	1+
319.47428	126	
320.87561	226	1+
321.81979	208	1+
324.85996	316	
325.86501	220	
325.90361	412	
326.42175	124	
326.88020	1136	1+
327.87909	660	1+
328.18393	194	1+
328.89758	160	
329.89722	166	
330.81648	146	
330.87527	178	
332.87333	1010	1+
334.11783	136	
334.87056	128	
335.85076	198	
336.94467	278	1+
337.88070	278	
338.88147	126	
339.03369	130	
339.87970	180	
340.86095	368	1+
341.85314	172	
343.86933	224	
344.87742	160	
345.13076	214	1+
345.86957	132	
346.78400	226	1+
346.81445	204	1+
349.76008	342	1+
349.89106	238	
350.81166	200	
350.84221	210	1+
350.88835	470	
350.90680	154	
351.86750	154	
352.88182	192	
353.00344	128	
353.78000	212	1+
353.84896	636	1+
353.88592	184	
355.89640	266	1+
357.87341	126	
362.83485	240	1+
366.35708	140	
366.84123	284	
367.70636	414	
367.80133	136	
367.83675	322	1+
368.71133	222	
368.78420	116	
368.89720	292	1+
369.07591	166	1+
369.70866	182	
369.77761	228	1+
369.83660	884	1+
370.89706	264	
371.19345	194	1+
371.90437	138	
371.92679	138	
372.17444	132	
372.41481	124	
373.83027	184	
373.90144	206	
374.05889	126	
374.81670	216	1+
375.07096	120	
375.71626	246	1+
376.74360	134	
376.85832	244	1+
376.88480	220	
378.78691	128	
379.38696	248	1+
379.72615	142	
379.85840	186	1+
380.38985	162	1+
380.72338	242	
381.73768	130	
382.83697	192	
384.84859	782	1+
386.87564	344	1+
387.77450	134	
387.84908	384	
388.84857	218	
389.81387	124	
389.86661	204	
390.20186	138	
390.74810	124	
390.78718	200	1+
390.84043	1264	
391.84407	634	
391.90798	150	
392.82321	1306	1+
392.86229	130	
392.88240	222	1+
392.91780	132	
393.72467	118	
393.77681	350	1+
393.80369	296	
394.40356	150	
395.05356	134	
395.81428	214	1+
395.90738	136	
397.70987	134	
397.86342	352	1+
398.73394	172	
399.22890	146	1+
399.72967	148	
400.72379	118	
400.85046	132	
402.80530	126	
402.85987	166	
402.91642	154	1+
403.84209	154	
403.86545	1128	1+
404.77647	272	1+
407.73684	132	
407.81084	140	
407.87058	768	
408.85118	2034	1+
409.89584	124	
410.73548	210	
410.83668	2490	1+
411.09513	118	
411.72289	488	1+
411.81056	478	1+
412.72643	416	1+
413.07338	276	
415.86482	378	1+
416.78510	120	
418.87018	164	1+
419.73747	208	1+
419.84913	142	
420.81926	150	1+
421.83519	156	1+
421.88043	796	1+
423.87050	606	1+
424.77460	134	
425.73860	188	1+
425.85436	146	
426.86084	1942	1+
426.89198	138	
427.68664	180	1+
427.73430	682	1+
428.78956	186	1+
428.84723	2992	1+
429.73233	126	
430.36504	118	
430.73704	510	
431.84012	124	
431.86484	2084	1+
434.85319	450	1+
435.85357	386	1+
435.88079	172	1+
438.22142	158	1+
438.78230	198	1+
439.85603	194	1+
439.90361	138	
440.88958	148	
442.68985	122	
442.88062	194	
444.79163	222	1+
444.87210	4032	1+
448.77329	128	
449.87900	606	1+
451.86221	204	
451.89818	142	
454.23293	170	1+
457.90684	424	1+
461.20453	128	
462.88354	1332	1+
466.78780	168	
467.88784	1490	1+
468.27299	194	1+
472.86024	208	1+
481.89790	130	1+
485.89812	1282	1+
486.79234	276	1+
488.43552	106	1+
490.43109	190	1+
491.80570	164	1+
496.66694	196	1+
509.33433	124	
END IONS

###FS:    #m/z: 322.93002 #charge 1+
###MS: 42
###MSMS: 43
BEGIN IONS
TITLE=Cmpd 31, +MS2(322.9300), 28.0-35.0eV, 0.9min #43
RTINSECONDS=54.1865
SCANS=42-43
PEPMASS=322.93002	1700098
CHARGE=1+
64.87204	86	
131.60115	92	
180.86902	88	
192.86730	86	
192.89626	76	
196.02294	80	
196.87999	102	
197.02471	82	
197.96018	76	
198.86657	150	
199.96744	76	
205.94795	422	1+
207.91756	86	
207.97204	214	
208.10382	102	
208.23113	94	
209.94725	100	
210.37552	94	
210.88144	94	
211.89403	78	
212.52888	78	
212.88489	270	1+
214.02285	74	
216.91009	76	
219.94250	88	
221.94485	124	
222.00486	96	
222.04514	86	
222.94963	340	1+
224.06453	82	
225.88574	80	
226.84084	80	
226.87445	110	
227.42935	90	
227.78318	90	
227.90407	80	
227.92626	102	
227.95313	130	
228.89249	148	
229.82516	314	1+
230.88668	82	
230.90370	122	
235.87840	76	
237.94043	74	
238.89051	124	
238.93690	148	
239.05712	76	
239.08013	354	
239.37632	90	
239.78857	100	
239.90411	112	
240.82145	206	
240.94064	3564	
241.94205	3194	
242.20001	76	
242.90140	188	1+
242.94142	9582	1+
243.11940	96	
243.82223	162	
244.81690	80	
244.84711	120	
244.94018	2474	1+
245.02708	86	
246.97450	92	
247.85172	122	
248.11301	188	1+
249.44631	78	
249.94489	82	
250.71637	78	
250.91077	94	
252.06749	92	
255.14039	140	
257.79688	316	1+
258.67231	88	
258.79969	232	1+
258.83190	78	
260.02072	88	
261.83545	360	1+
261.88695	156	
261.90504	90	
263.97575	74	
264.95412	82	
265.82038	80	
266.04336	106	
266.41344	104	
267.79890	112	
268.81004	78	
268.95910	326	
269.80089	130	
271.80661	114	
272.61196	82	
272.84753	118	
273.79474	404	1+
275.80495	320	1+
276.19214	76	
276.83682	86	
276.85142	152	1+
279.09153	880	1+
279.83586	82	
279.90690	84	
280.82117	78	
281.96111	78	
283.07301	184	
283.85667	156	
284.29210	624	1+
284.81450	90	
284.87071	130	
285.85890	74	
286.75941	78	
287.80357	108	
288.88655	84	
290.64634	102	
290.79698	88	
290.80157	358	1+
290.84851	132	
290.87127	76	
291.11954	74	
291.80288	300	1+
292.08029	80	
293.29439	200	1+
293.52542	76	
293.86566	76	
294.82717	82	
294.84721	76	
294.90947	88	
296.80768	126	
298.28427	76	
298.60664	84	
299.78574	248	1+
299.88129	84	
299.91995	80	
300.41553	106	
302.79883	300	1+
302.87848	88	
304.17467	76	
304.27318	94	
304.28822	86	
304.94607	82	
306.88618	176	
307.16766	84	
307.79938	208	
307.89045	188	
308.20835	92	
308.29250	294	1+
308.48781	80	
308.79751	148	
308.87878	120	
309.80356	78	
310.30924	144	
310.95392	76	
312.41693	78	
312.80591	206	
313.03573	78	
313.80089	82	
313.83578	76	
315.18355	106	
315.82770	84	
316.77127	140	
317.03321	86	
318.87189	106	
319.76622	120	
320.20664	84	
321.28883	84	
322.06386	80	
322.37457	102	
322.88601	74	
323.04329	76	
323.23394	130	
323.88796	140	
324.32856	78	
324.84199	78	
324.89144	390	1+
326.82135	210	1+
327.58779	86	
END IONS

###FS:    #m/z: 340.94068 #charge 1+
###MS: 42
###MSMS: 44
BEGIN IONS
TITLE=Cmpd 32, +MS2(340.9407), 28.0-35.0eV, 0.9min #44
RTINSECONDS=54.9585
SCANS=42,44
PEPMASS=340.94068	643132
CHARGE=1+
189.86134	228	
192.92749	100	
193.92610	84	
205.94814	116	
212.87714	138	
213.89218	142	
213.94147	804	1+
213.99200	82	
214.89159	128	
214.92875	104	
215.88815	486	
215.93715	172	
216.97869	82	
217.88368	268	
218.88395	130	
219.47266	96	
224.97691	78	
225.88338	86	
226.90206	84	
227.11657	80	
228.94634	224	
229.41325	112	
230.88584	886	1+
231.88832	654	1+
231.92712	84	
231.94965	996	1+
233.89610	1098	1+
233.94654	380	1+
235.86638	166	
235.94546	122	
236.05012	84	
236.89472	180	
237.07734	90	
239.11998	92	
240.23609	124	
240.61071	84	
240.83457	174	
243.83219	248	1+
243.87889	84	
244.87881	112	
244.98103	116	
245.06101	166	
245.82552	78	
246.97293	222	
247.43914	92	
248.90225	382	1+
249.84585	82	
249.90615	262	1+
249.96265	260	
250.05264	134	
250.44985	82	
250.96813	120	
251.78988	112	
251.88042	86	
251.93006	122	
252.79817	114	
253.78382	80	
253.96217	468	1+
254.91001	80	
254.94228	82	
254.96592	392	1+
255.07524	158	
256.39430	88	
256.41756	88	
256.91455	156	
256.96408	234	1+
257.11028	84	
257.60492	102	
257.79716	152	1+
258.84355	144	
258.91118	152	
259.86507	118	
260.12849	102	
260.52761	82	
260.84488	134	
261.83066	98	
261.84717	106	
262.88974	88	
262.90649	124	
263.53532	80	
263.84417	80	
264.84629	114	
265.08215	86	
266.00457	84	
266.24529	102	
266.51162	80	
268.78544	78	
268.84207	104	
269.84551	94	
270.83659	146	
271.82753	118	
272.84606	138	
272.92222	104	
274.81924	132	
274.85884	144	
274.89780	94	
276.85530	314	
276.93113	88	
277.85273	240	
278.82220	90	
278.84519	518	1+
279.92832	102	
279.96666	92	
280.44836	110	
280.84873	404	1+
280.86243	132	
280.91549	84	
281.04874	110	
282.27484	212	
282.51069	80	
282.98335	80	
284.90560	134	
286.93421	94	
287.12763	86	
287.84895	206	1+
289.78987	114	
290.80428	244	1+
291.77985	100	
293.84969	160	
294.44565	92	
294.93048	128	
295.07397	92	
295.83810	78	
295.85639	86	
295.93067	94	
296.81089	148	
296.86804	82	
297.06041	100	
297.88246	122	
298.27613	80	
298.79893	210	1+
298.86846	230	1+
299.40721	80	
300.45394	92	
301.25890	84	
301.80754	110	
301.86134	158	
302.17805	88	
302.92674	94	
303.24823	92	
304.82401	100	
305.22713	86	
306.79773	544	1+
306.87756	214	
307.57212	96	
307.80365	378	1+
307.90220	108	
310.84986	84	
310.87632	378	1+
311.97557	94	
312.51691	80	
312.78625	90	
314.87888	82	
317.86567	170	
318.87763	120	
319.86605	82	
321.90726	86	
322.96357	84	
324.89556	118	
325.75498	98	
326.69684	106	
326.81773	110	
326.90390	82	
329.98312	86	
330.46484	80	
330.81339	124	
332.29841	86	
334.83243	82	
336.97697	92	
339.71772	110	
341.04613	82	
345.20873	92	
END IONS

###FS:    #m/z: 363.95660 #charge 1+
###MS: 42
###MSMS: 45
BEGIN IONS
TITLE=Cmpd 33, +MS2(363.9566), 28.0-35.0eV, 1.0min #45
RTINSECONDS=55.7305
SCANS=42,45
PEPMASS=363.95660	252018
CHARGE=1+
172.05814	88	
185.86529	146	
189.86266	680	1+
191.86826	120	
193.00031	86	
196.88575	168	
205.95265	108	
207.94877	140	
208.93930	98	
209.86891	176	
209.94358	788	1+
210.88326	404	1+
211.94755	84	
212.87814	1914	1+
219.86954	136	
220.41961	98	
221.89967	138	
222.95151	766	1+
223.04549	100	
223.88643	292	1+
224.04734	94	
224.94778	874	1+
225.96948	142	
226.11971	142	1+
226.88845	150	
226.94705	5762	1+
227.17985	200	1+
227.79267	92	
227.93095	402	
228.89604	568	
228.94180	5314	1+
229.05280	84	
230.88945	4338	1+
231.12634	92	
231.56075	92	
232.88468	700	1+
233.91243	108	
234.02640	120	
234.88201	92	
235.97613	112	
238.89021	102	
238.94241	136	
240.82055	362	1+
240.89088	244	1+
240.94201	654	
240.96057	1034	1+
241.93868	2150	1+
242.94137	1774	1+
242.95815	704	1+
243.82715	118	
244.81758	96	
244.87294	100	
244.95746	2660	1+
245.55191	86	
245.84888	112	1+
245.94158	678	
246.44312	140	
246.65678	94	1+
246.90458	278	1+
246.95340	2792	1+
246.97677	162	
247.45293	108	
248.02851	152	
248.80417	142	
248.87914	100	
248.90096	1108	1+
249.37801	94	
249.79899	88	
250.89542	294	
250.95146	152	
250.96707	120	
251.84220	214	1+
252.22928	170	
253.90269	328	1+
254.88453	92	
255.06368	164	
258.44490	126	
258.50220	86	
258.83780	116	
258.97050	148	
260.83636	186	
260.96831	136	
261.96674	178	
262.82214	242	1+
262.96428	392	1+
264.13942	148	
264.52272	88	
265.84726	108	
266.08742	94	
266.81500	538	1+
267.97508	420	1+
268.47161	92	
268.80404	452	1+
268.83838	112	
268.96276	1036	1+
269.39177	126	
269.96680	848	1+
269.98857	90	
270.82784	144	
271.91329	242	1+
273.01143	132	
273.82789	100	
273.91504	148	
274.42550	86	
276.81018	108	
277.80111	424	1+
277.98431	86	
278.42022	122	
278.85025	106	
279.44378	96	
279.79129	830	1+
279.85910	92	
280.79312	610	1+
280.85470	138	
281.10772	124	
281.90009	90	
282.52754	84	1+
282.78883	578	1+
283.03697	202	1+
283.06763	106	
283.85537	214	
283.98339	116	
285.18359	84	
285.76564	144	
285.84682	688	
285.94806	106	
286.83423	172	
289.84479	114	
290.78972	116	
291.41726	90	
292.86181	140	
293.26745	150	
293.84728	192	
294.85725	124	
295.92753	186	1+
296.81257	256	
297.11078	98	
297.80765	224	
298.37329	90	
298.80216	1234	1+
299.98899	138	
300.23221	92	
300.83046	84	
301.80117	348	1+
301.85839	532	1+
302.25304	182	1+
303.80214	130	
303.85710	1270	1+
303.94079	96	
304.07118	112	
305.88254	94	
306.82982	100	
308.29282	194	
308.87858	138	
308.92515	192	
309.87240	488	1+
310.31200	140	
313.42470	102	
314.18197	86	
314.31258	94	
314.81509	152	
314.96378	88	
315.81744	92	
315.91228	100	
316.81351	308	1+
316.95219	88	
317.96068	96	
318.28895	94	
318.93464	122	
319.28907	86	
319.82907	140	
319.86667	228	
320.82343	140	
321.09709	86	
321.81836	526	1+
321.86338	322	1+
324.87737	200	1+
325.31044	106	
326.87084	572	1+
327.79854	100	
328.32793	100	
329.26069	88	
329.75790	142	
329.87016	116	
332.62017	104	
333.90792	214	1+
334.96015	104	
336.94796	114	
337.83258	132	
337.87403	176	1+
337.95002	140	
338.82935	122	
339.82907	414	1+
340.93829	212	
342.87758	170	1+
343.38588	90	
349.31713	126	
349.73431	150	1+
351.88436	84	
353.07813	92	
353.71549	92	
355.21052	94	
356.17451	92	
356.35966	90	
357.78306	134	
358.32085	90	
359.78777	198	1+
360.40908	100	
367.77483	84	
END IONS

###FS:    #m/z: 322.93020 #charge 1+
###MS: 46
###MSMS: 47
BEGIN IONS
TITLE=Cmpd 34, +MS2(322.9302), 28.0-35.0eV, 1.0min #47
RTINSECONDS=59.3955
SCANS=46-47
PEPMASS=322.93020	1749190
CHARGE=1+
62.75430	76	
64.37063	90	
183.05560	94	
192.86223	92	
192.89191	100	
194.89127	158	
196.88484	210	
199.86323	76	
200.87123	114	
202.91620	78	
205.94889	290	
207.94788	74	
209.02778	80	
209.87819	90	
210.89885	102	
214.89677	150	1+
215.88218	78	
219.92988	84	
220.86293	78	
221.06741	94	
222.95504	126	
223.03803	120	
223.96298	178	1+
224.01473	80	
227.95557	200	1+
228.02058	94	
229.84866	82	
229.89371	174	1+
230.85887	80	
231.96271	88	
232.06927	78	
233.92942	118	
234.68623	82	
234.80720	102	
235.88956	94	
237.05842	96	
237.40633	76	
237.79055	82	
238.87677	94	
238.89406	78	
238.94299	296	
239.07899	208	
239.78723	260	1+
239.89190	82	
240.08750	106	
240.20133	92	
240.40139	74	
240.82177	76	
240.94001	4640	
241.94322	2484	
242.81721	356	1+
242.89226	82	
242.94174	9046	1+
243.01401	100	
243.09615	88	
243.17871	124	
244.94123	2312	1+
246.97689	320	1+
247.50682	104	
247.85278	76	
247.91263	78	
248.03065	88	
248.85716	194	1+
248.94413	90	
249.83623	86	
250.94650	230	
251.06445	78	
251.33484	110	
251.87448	98	
251.92330	80	
252.22830	154	
252.54719	86	
255.82615	76	
256.89673	82	
256.90932	136	
257.79948	390	1+
258.83311	270	
260.11796	74	
261.82890	86	
261.95075	74	
262.84015	266	1+
262.92776	98	
262.97113	78	
263.17829	88	
263.83413	78	
264.06148	98	
264.86665	82	
265.01349	120	
266.24384	164	
267.13582	108	
267.79620	78	
267.93653	88	
268.85060	206	1+
268.95932	152	
269.08345	80	
269.79800	134	
270.11183	88	
270.87909	94	
270.89723	80	
271.18025	96	
271.79738	130	
272.07890	80	
272.86769	102	
273.79000	130	
273.80929	282	1+
273.98372	80	
274.93139	102	
276.86154	94	
276.88182	88	
277.87787	102	
279.09182	904	1+
280.14155	102	
280.85084	102	
280.93009	92	
280.98127	96	
281.04841	80	
281.96880	86	
282.19734	100	
282.27961	88	
282.78449	330	1+
283.06969	360	1+
283.09185	110	
283.78690	276	1+
284.29239	404	1+
284.87000	260	1+
284.99691	78	
285.85575	88	
287.79725	124	
288.91987	80	
289.36897	102	
289.60068	78	
289.78992	194	
289.81092	88	
290.86074	268	1+
290.88432	92	
291.05909	74	
291.80447	152	
292.00244	100	
292.79120	78	
293.05696	78	
295.83386	284	1+
296.23716	102	
296.86471	124	
297.14246	76	
297.86402	196	
298.42456	92	
298.63852	100	
298.78833	194	1+
299.90468	78	
301.09020	78	
302.88145	192	1+
303.20756	78	
304.81099	74	
306.88262	322	1+
307.46702	84	
307.79901	414	1+
308.29199	328	
308.86338	124	
308.93025	76	
309.91951	90	
310.88321	80	
311.88244	240	1+
312.80223	120	
313.82708	236	1+
313.85779	80	
313.87709	82	
314.87885	266	1+
317.40019	76	
318.76237	86	
320.01123	76	
320.74697	124	
321.00024	80	
322.27123	76	
322.87625	96	
323.23843	192	
323.88419	76	
325.38416	92	
326.47949	76	
326.88390	234	1+
326.96757	82	
END IONS

###FS:    #m/z: 507.84541 #charge 1+
###MS: 46
###MSMS: 48
BEGIN IONS
TITLE=Cmpd 35, +MS2(507.8454), 28.2-35.2eV, 1.0min #48
RTINSECONDS=60.1675
SCANS=46,48
PEPMASS=507.84541	107114
CHARGE=1+
196.01842	612	1+
206.03808	138	
223.97684	156	
224.04528	132	
224.97635	174	
228.86891	124	
234.88082	126	
238.05917	132	
243.89704	126	
251.87962	220	
251.91045	146	
257.86891	324	1+
258.87400	224	1+
266.17195	166	
268.86051	250	1+
269.92709	146	
270.80200	226	1+
272.85412	196	
272.86779	264	1+
273.10824	156	1+
274.80187	200	
274.85152	184	1+
276.80005	218	1+
279.80970	190	1+
279.83387	154	
280.86093	286	1+
280.94743	198	1+
281.13073	154	
282.80739	144	
283.93973	146	
287.85051	256	
287.93451	176	1+
288.82509	256	1+
288.89820	208	1+
289.88229	420	1+
290.86480	662	1+
293.87283	1024	1+
295.14042	208	1+
296.85551	334	
296.97215	242	1+
297.87395	604	1+
298.11718	144	
298.87487	380	1+
300.76025	146	
300.79903	124	
300.84890	604	1+
301.86462	198	
303.35432	198	1+
303.86817	144	
305.86298	632	
307.86718	668	1+
307.88786	278	
308.14016	328	
309.14542	184	
309.88959	390	
310.15469	498	
311.16107	236	
311.37474	190	
311.40681	136	1+
311.88347	2136	1+
312.87043	412	
313.80678	180	1+
313.82723	128	
314.86290	1210	1+
315.81019	324	1+
315.83897	128	
316.80995	412	1+
316.86631	478	1+
316.88818	140	
318.77105	152	
318.86299	170	
319.85254	128	
320.98105	204	1+
321.38754	176	
322.88726	162	
322.99928	132	
323.89064	196	
323.99736	144	
324.85828	170	
324.90045	286	
325.02676	140	
325.90110	378	
326.79623	204	
326.88483	1708	1+
327.36913	208	1+
328.80507	160	
328.87369	134	
329.87199	510	1+
330.16439	134	
331.89320	130	
332.79199	132	
332.85187	472	1+
332.87436	1390	1+
332.93365	132	
334.77479	200	
334.80438	120	
335.84537	126	
336.82021	208	1+
336.87104	226	
336.94661	374	1+
337.88214	558	1+
338.91386	200	1+
340.87045	150	
342.83104	134	
343.76941	196	
343.87186	496	1+
344.04828	218	1+
345.77667	144	
347.78209	122	
348.16172	242	1+
348.75403	180	1+
348.97253	172	1+
349.75664	154	1+
350.80803	230	1+
350.88887	872	1+
352.72203	166	1+
353.85256	450	1+
355.43775	138	
356.78393	122	
356.89182	150	
357.34593	166	
358.85825	122	
359.21598	96	1+
361.85810	136	
363.05711	178	1+
365.91250	130	
366.17150	142	
366.37580	154	1+
366.71849	134	
366.74384	134	
366.81782	260	1+
366.84137	408	1+
366.90169	136	
367.70632	564	1+
368.78265	198	1+
368.89726	174	
368.91311	138	
369.83784	552	1+
369.89917	138	
370.71999	242	1+
370.90784	282	1+
371.21233	140	
371.72510	172	1+
371.83982	138	
372.04875	142	1+
372.86514	350	1+
373.71815	334	1+
373.90501	154	
374.38075	218	1+
374.82176	402	
375.18723	142	
376.89043	264	1+
378.89845	140	
378.91493	136	
380.71811	252	
380.85692	204	
381.72179	404	1+
381.76319	132	
381.82958	200	
381.87755	230	1+
382.85741	252	1+
383.70893	148	
383.78389	140	
384.39090	148	
384.72418	130	
384.77410	136	
384.85294	1156	1+
384.89349	126	
386.82623	296	
387.84469	584	1+
390.05873	136	
390.84107	946	
391.84593	478	
392.16570	120	1+
392.72547	132	
392.76771	150	
392.82616	890	1+
392.86774	160	
393.08937	142	
393.80014	172	
394.78142	188	1+
394.82695	332	
395.05729	122	
395.74089	134	
396.37059	96	1+
397.87695	296	1+
398.72488	742	1+
398.84495	230	1+
401.78518	172	1+
402.19713	160	1+
402.86957	198	
403.87268	412	
404.87772	310	
405.86259	900	1+
406.83508	122	
407.72611	144	
407.86680	1026	
408.74274	146	
408.85105	2508	1+
410.83680	2066	1+
411.81004	134	
412.14633	198	1+
412.73359	268	
412.81156	148	
412.84197	314	
412.86950	192	
413.07468	126	
413.87296	190	
414.86176	182	
415.80818	170	1+
416.73094	166	1+
416.87699	210	
417.85902	148	
418.85358	196	
421.80092	122	
421.88228	398	
422.88148	224	
423.17676	140	
423.86776	270	
424.70753	122	
424.86732	150	
426.75870	140	
426.86275	2108	1+
427.73370	390	
428.74931	190	
428.84720	2322	1+
429.73417	644	1+
429.81204	166	
430.73798	480	1+
430.84909	562	
430.87874	230	
431.84363	288	
431.86567	902	1+
433.86089	172	
434.85656	280	1+
435.85681	198	1+
436.75481	232	1+
439.89133	418	1+
441.87203	402	1+
442.87661	290	1+
443.39462	306	1+
444.87146	3234	1+
445.74372	490	1+
446.87710	764	1+
447.80882	160	
448.77530	172	
448.87285	788	1+
448.89566	154	
449.87724	696	1+
451.77934	134	
453.72520	124	
457.90034	290	1+
462.88363	1282	1+
464.88584	308	1+
466.73242	120	
467.88747	1808	1+
471.77303	120	
477.64625	140	
485.89693	1170	1+
498.22124	234	1+
504.29602	182	1+
505.19117	128	
505.81413	148	1+
END IONS

###FS:    #m/z: 336.94599 #charge 1+
###MS: 46
###MSMS: 49
BEGIN IONS
TITLE=Cmpd 36, +MS2(336.9460), 28.0-35.0eV, 1.1min #49
RTINSECONDS=60.9395
SCANS=46,49
PEPMASS=336.94599	85036
CHARGE=1+
63.04267	88	
174.63839	86	
196.88076	108	
197.38864	84	
207.97652	122	
208.10538	80	
210.88541	302	1+
211.94435	3726	1+
212.87848	1828	1+
213.08785	80	
213.93978	2502	1+
214.88084	262	
215.88702	808	1+
217.85693	76	
217.88253	104	
223.95876	104	
224.97390	314	1+
226.54152	120	
226.94255	142	
227.92588	86	
228.89472	406	1+
229.95486	3360	
230.88955	3096	1+
230.95368	92	
231.04419	90	
231.94966	1658	1+
232.82507	240	1+
233.89835	374	
233.95459	206	
234.09015	92	
234.89018	446	1+
235.82410	86	
235.86519	90	
235.94995	78	
241.13109	92	
241.84400	78	
242.02417	78	
242.35500	92	
242.79261	80	
242.91152	98	
244.95949	84	
246.90674	232	1+
246.97428	170	
247.10912	102	
247.96533	944	
248.82744	324	1+
248.89970	786	1+
248.98898	196	
249.04503	110	
249.96197	598	1+
249.99271	110	
250.89727	130	
251.06765	100	
251.83051	208	
251.91114	128	
252.83429	136	
252.97109	2572	
253.90555	408	1+
254.94383	84	
254.96593	640	1+
255.07327	560	1+
255.10342	76	
255.22006	94	
256.48664	96	
258.84637	168	
258.91093	124	
259.82668	78	
259.84619	112	
259.85884	190	
259.89946	82	
259.95557	152	
260.83650	186	
261.82948	140	
261.97660	112	
262.83306	100	
263.00720	80	
264.03063	90	
264.85365	84	
266.41734	84	
266.98782	120	
267.84578	162	
267.97140	78	
268.84222	580	1+
269.11596	108	
270.80341	92	
270.84519	86	
270.86725	116	
270.97915	320	
271.78835	294	1+
271.84720	354	1+
271.91302	202	
272.44179	88	
272.97251	208	1+
274.01063	94	
274.57992	78	
274.85714	118	
274.87806	138	
276.23462	80	
276.82228	78	
276.85602	562	1+
277.83667	110	
277.95975	166	1+
278.16081	102	
278.83783	468	
279.00742	212	1+
279.10304	104	
279.80820	152	
279.83124	388	
281.39536	80	
281.81345	94	
282.95453	90	
283.86438	108	
285.84882	170	
286.41046	78	
286.45603	104	
286.72626	88	
286.84781	1074	1+
288.90159	102	
289.50882	86	
289.87025	84	
289.89958	80	
289.96844	86	
290.85748	134	
291.79980	134	
292.43299	94	
292.85620	124	
292.86850	126	
293.10862	262	1+
293.43740	82	
293.85671	94	
293.87268	78	
293.99564	102	
294.87004	142	
295.28480	80	
295.84110	82	
295.89763	92	
296.01310	178	1+
296.14197	76	
296.35557	78	
296.94156	86	
298.12076	120	
298.14811	90	
298.30987	82	
298.89296	98	
300.06209	106	
300.35584	90	
301.02025	78	
301.88770	82	
301.92175	80	
302.98752	78	
303.76743	114	
303.85977	264	1+
305.26238	180	1+
307.83178	210	1+
307.89155	86	
308.54193	80	
308.86305	410	
308.88385	146	
309.84514	296	1+
309.86689	188	
310.87721	482	1+
310.92988	150	
311.35232	76	
314.81818	184	
314.88978	80	
316.85733	190	
317.41299	90	
318.53222	88	
318.87337	196	1+
319.82073	356	1+
321.29513	100	
321.39639	80	
321.88127	110	
324.28420	102	
324.89382	192	
326.62571	90	
328.88434	132	
329.87290	122	
330.84465	104	
330.89461	126	
332.77675	100	
334.91989	78	
337.17965	78	
338.38255	80	
341.04153	76	
END IONS

###FS:    #m/z: 322.93017 #charge 1+
###MS: 50
###MSMS: 51
BEGIN IONS
TITLE=Cmpd 37, +MS2(322.9302), 28.0-35.0eV, 1.1min #51
RTINSECONDS=64.621
SCANS=50-51
PEPMASS=322.93017	2099114
CHARGE=1+
53.13055	104	
190.00292	76	
197.89116	92	
201.04418	100	
205.94782	254	1+
206.07706	80	
207.05299	92	
207.95671	80	
208.16549	86	
210.90382	156	
212.87967	114	
218.88379	78	
220.22288	80	
221.94548	218	
222.88780	80	
222.95321	618	1+
225.83776	92	
225.86242	90	
225.88803	78	
226.89940	196	
227.95551	94	
228.89817	220	1+
229.04531	92	
229.92431	152	
232.07496	82	
233.22671	88	
235.55772	76	
235.82460	122	
237.53889	102	
238.02459	128	
238.93946	296	
239.07780	416	1+
239.78764	388	1+
240.82237	226	1+
240.94094	4444	
241.94191	2986	
242.79897	78	
242.94182	9554	1+
243.12993	84	
243.15005	142	
244.93975	2276	
244.99047	78	
245.82423	110	
245.87353	110	
246.97467	306	
247.08673	80	
247.80128	78	
247.86238	80	
248.84965	108	
248.95448	144	
250.94503	92	
251.07445	120	
251.39846	100	
251.43314	82	
252.83344	90	
253.17600	92	
253.78305	242	1+
254.22817	76	
254.90670	94	
255.92845	78	
256.03050	76	
257.08027	100	
259.92170	78	
260.79951	88	
260.83240	100	
260.94708	146	
261.43051	80	
261.83131	248	
262.83197	170	
262.84998	216	
263.80817	94	
263.83523	148	
263.97571	78	
264.86244	86	
265.05760	124	
267.17146	86	
267.85025	84	
267.87248	76	
268.84078	152	
268.87613	98	
268.95715	168	
269.51470	84	
269.79743	82	
270.57405	82	
270.84213	90	
270.84870	512	1+
271.06104	82	
271.10364	94	
271.22106	78	
271.79669	90	
271.84772	456	1+
272.71351	106	
272.95278	100	
273.74876	78	
273.79270	204	
274.78449	78	
275.10546	94	
275.80237	176	1+
275.81768	98	
275.84194	204	1+
276.42074	110	
277.89837	90	
278.50274	84	
279.04406	78	
279.09095	854	1+
279.48484	88	
279.81343	78	
279.86373	128	
280.83528	78	
282.57477	92	
282.80864	76	
282.90193	214	1+
283.06690	260	
284.29320	636	1+
284.78960	84	
286.91997	90	
289.78763	562	1+
289.80910	86	
289.88036	320	1+
290.00632	80	
292.03377	92	
292.05068	82	
292.36559	92	
292.80799	226	
292.82489	130	
293.04201	76	
293.85169	84	
294.34227	76	
294.85854	136	
295.85747	78	
296.41908	96	
297.79521	82	
299.10987	80	
299.78413	390	
299.86437	78	
300.85391	82	
301.92335	104	
303.85812	80	
305.01709	80	
305.81653	146	
306.53118	96	
306.80151	88	
306.87807	76	
307.14287	76	
307.42575	82	
307.44292	102	
307.80290	332	1+
307.81768	130	
308.29416	328	1+
310.29806	90	
310.32601	90	
310.87477	96	
310.88747	132	
311.85748	76	
312.81004	84	
312.86844	296	1+
313.05995	98	
313.93087	86	
315.75450	136	
316.76396	88	
319.88581	78	
320.37801	86	
321.81918	98	
322.87960	108	
323.87759	76	
324.42792	100	
324.89418	502	1+
325.75157	84	
325.83435	152	
326.13336	76	
327.88179	110	
END IONS

###FS:    #m/z: 507.84533 #charge 1+
###MS: 50
###MSMS: 52
BEGIN IONS
TITLE=Cmpd 38, +MS2(507.8453), 28.2-35.2eV, 1.1min #52
RTINSECONDS=65.3935
SCANS=50,52
PEPMASS=507.84533	143316
CHARGE=1+
196.01490	566	1+
209.94265	262	
214.89002	184	
219.13628	132	
223.97683	144	
224.11764	138	
224.97824	140	
232.89370	290	1+
234.10596	148	
234.88949	174	
235.90296	154	
238.06239	158	
241.85430	124	
247.89090	260	1+
256.08870	166	
258.87829	178	1+
266.16792	232	1+
267.03187	226	1+
267.90403	376	
270.85745	256	
271.85206	622	1+
272.85384	434	1+
274.14031	180	1+
274.90237	126	
275.85681	146	
278.83129	338	
283.93762	146	
284.87540	284	1+
285.87161	282	1+
287.02928	148	
287.85198	1026	1+
289.12641	224	1+
289.88081	396	
290.09189	278	1+
290.86419	234	
291.86668	178	
291.92430	134	
292.86425	136	
292.90289	196	
293.87319	1588	1+
294.34105	128	
294.87479	1066	1+
295.11971	240	
296.84816	344	1+
296.87221	218	
297.95408	136	
298.87810	404	1+
299.85523	126	
300.79560	180	1+
300.90271	154	
301.85226	182	
302.86600	596	1+
302.88381	160	
303.80601	126	
303.87010	510	1+
304.89604	234	1+
305.86282	546	
305.96297	226	1+
306.12370	128	
307.88648	414	
308.14038	682	1+
308.87084	1238	1+
309.89101	422	
310.16308	740	1+
310.87553	164	
311.88305	2480	1+
312.94212	134	
313.95118	210	1+
314.86267	672	
315.48320	92	1+
316.86850	422	1+
318.85949	472	1+
318.93524	156	
321.81506	222	1+
322.89554	258	1+
323.38481	162	
323.87421	210	
324.76747	160	1+
325.82328	292	1+
325.87147	146	
325.90181	264	
326.88320	1886	1+
327.89929	138	
328.87567	284	1+
328.97700	180	1+
330.79584	160	1+
330.87901	238	
331.88353	150	
332.87658	592	1+
332.90394	150	1+
332.94409	166	
333.84228	124	
333.87854	352	1+
335.39390	290	1+
335.76631	130	
335.78880	178	1+
335.83984	210	
336.84776	314	1+
337.82796	226	1+
337.87901	256	
338.88939	240	
339.87984	168	
340.89984	150	
341.99703	164	1+
342.83483	232	1+
342.87925	140	
343.87704	160	
344.90386	244	1+
346.40627	168	
346.78659	200	1+
347.89185	138	
348.17584	208	
349.40681	146	
349.76932	130	
349.81779	152	
349.85268	130	
350.89205	430	
351.33520	144	
351.88442	550	1+
352.77841	186	1+
353.85186	694	1+
355.88834	660	1+
358.44468	142	
359.77642	232	1+
361.86605	162	
362.88454	142	
364.40553	158	
365.76666	132	
365.78002	126	
366.84138	230	
367.70779	802	1+
367.76461	188	1+
368.71016	512	1+
368.82598	132	
368.89702	286	
369.07098	128	
369.83658	788	1+
369.89219	152	
370.71572	450	1+
370.78942	172	
371.72267	324	1+
371.76731	214	1+
371.91007	196	
373.83046	174	
374.76620	202	1+
374.81853	174	
374.90066	240	1+
375.84205	172	
376.72294	234	
376.85531	170	1+
377.80217	234	1+
378.01012	250	1+
379.84770	314	1+
380.10957	124	
380.71466	364	1+
381.71554	240	1+
381.78876	158	1+
382.38934	198	
383.84807	150	
384.75324	136	
384.85008	1426	1+
384.91332	132	
385.78552	124	
385.82379	182	
387.72435	246	1+
387.78288	332	1+
387.84553	662	1+
389.19941	150	
389.71354	280	1+
390.05845	124	
390.81358	168	
390.84359	776	
391.19631	130	
391.84357	432	
392.06868	148	
392.78883	170	1+
392.82566	962	1+
393.72702	174	1+
394.78269	254	
394.82271	134	
394.86958	202	1+
396.76385	152	
397.40103	150	
397.86135	126	
398.48246	146	1+
398.73062	744	1+
399.68902	128	
399.85091	352	
399.90056	162	
401.87692	242	
402.85941	202	
403.78281	178	
403.82824	320	1+
403.87276	312	
404.86776	200	
405.85531	322	
405.87551	138	
406.86162	260	
407.34448	142	
407.72443	170	
407.82025	166	
407.86910	1106	
408.74477	188	
408.85689	1344	1+
409.72711	626	1+
410.56728	96	1+
410.83655	2250	1+
411.02295	128	
411.81530	198	
412.73582	204	1+
413.07784	352	
413.87404	128	
414.06282	296	1+
415.14065	270	1+
416.82653	190	1+
416.87492	156	
417.76454	152	
417.85986	254	1+
418.83035	190	1+
419.73033	210	1+
421.88264	390	
422.86790	132	
423.87167	1040	1+
425.75617	420	1+
426.81205	164	1+
426.86147	2298	1+
427.73293	382	
428.72951	168	
428.75093	210	
428.84797	2462	1+
428.88330	384	
430.73993	680	1+
430.80297	128	1+
431.86717	1310	1+
433.85355	1092	1+
434.88495	248	
436.85734	126	
439.89584	218	
440.89097	134	
443.77281	146	
444.09180	114	1+
444.87202	3430	1+
446.73837	128	
446.75609	132	
447.07953	138	
447.71555	186	
447.75379	222	1+
448.88813	132	
449.87795	1294	1+
450.74701	324	1+
450.77792	124	
454.85756	124	
458.87979	228	1+
458.90338	300	1+
462.85954	214	
462.88395	1330	1+
467.77327	178	1+
467.88817	1960	1+
471.78766	140	
485.89663	1114	1+
487.66115	132	
487.89887	184	
499.73411	134	
503.74131	160	1+
508.84907	368	1+
508.91375	132	
509.24977	194	1+
509.85344	304	1+
END IONS

###FS:    #m/z: 336.94588 #charge 1+
###MS: 50
###MSMS: 53
BEGIN IONS
TITLE=Cmpd 39, +MS2(336.9459), 28.0-35.0eV, 1.1min #53
RTINSECONDS=66.1655
SCANS=50,53
PEPMASS=336.94588	83562
CHARGE=1+
63.98010	102	
142.41319	78	
185.86824	116	
187.00063	92	
198.87698	118	
201.87351	86	
205.95118	124	
207.87432	142	
207.90004	110	
208.88460	104	
209.94119	106	
210.88427	378	1+
211.94433	3752	1+
212.87862	1290	1+
213.91635	112	
213.94082	1672	
214.87842	156	
215.88695	660	1+
215.93473	278	
217.87996	188	
217.93706	104	
219.20555	78	
221.88968	124	
222.42606	104	
222.95365	98	
222.96937	294	1+
223.95890	288	
225.83692	118	
226.13331	78	
226.93890	80	
227.89622	86	
228.89430	232	
229.13446	104	
229.91094	122	
229.95568	2952	
230.88820	2476	1+
230.96527	88	
231.95031	1308	1+
231.97698	78	
233.83063	410	1+
233.89675	240	
233.95373	172	
234.80459	80	
234.88200	84	
234.89934	132	
234.95911	86	
235.80125	76	
238.14681	92	
238.37414	106	
239.88196	90	
240.15071	124	
240.84898	100	
241.83979	228	1+
244.86555	88	
244.95765	78	
245.12672	90	
246.97463	112	
247.41040	134	
247.96603	1144	1+
248.89980	1176	1+
249.83230	76	
249.96376	150	
250.83353	592	1+
250.94941	122	
250.96675	172	
251.83757	412	1+
251.95246	80	
251.97183	156	
252.06594	210	1+
252.97098	2010	1+
253.90747	420	1+
254.00879	100	
254.08527	78	
254.96639	938	1+
255.08119	134	
256.07995	76	
256.26240	88	
256.52394	90	
256.91231	90	
256.96309	128	
257.79882	110	
257.85377	178	
257.95475	252	1+
258.81218	82	
258.99592	74	
259.51580	76	
259.84708	86	
259.86619	78	
260.83227	216	1+
260.86675	92	
260.93235	76	
263.87614	92	
265.86116	80	
266.45959	80	
267.84125	194	
268.84091	740	1+
269.79733	114	
269.86964	76	
270.98015	194	
271.10081	78	
271.91445	178	
272.57758	90	
272.78759	286	1+
272.84633	194	
272.86431	168	
273.38184	162	
274.84290	110	
274.85880	94	
275.02048	160	
276.85237	444	1+
277.83668	152	
278.16310	78	
278.77089	102	
278.83716	612	1+
278.86296	130	
279.86239	96	
280.83908	114	
281.04863	196	
281.06381	76	
281.37880	88	
283.89311	80	
284.91610	82	
284.94174	76	
285.85268	222	
286.42900	78	
286.84875	1444	1+
287.24746	88	
288.79876	80	
290.13816	100	
290.74891	118	
290.79118	128	
291.85367	80	
292.43089	80	
292.88155	112	
293.10093	152	
293.43547	76	
293.88435	94	
293.99755	132	
294.03088	170	1+
294.10931	218	
294.81091	170	1+
294.86453	162	
295.58663	100	
295.85355	236	1+
295.86822	84	
296.33441	90	
297.04977	182	1+
297.22944	98	
297.60822	78	
298.09199	94	
299.31164	80	
300.25373	94	
300.88996	84	
302.14170	74	
303.86408	220	1+
303.92237	80	
306.87956	264	1+
308.85177	96	
308.86295	528	1+
309.86390	384	1+
310.87784	92	
313.77732	86	
313.82730	86	
315.85545	76	
316.10437	80	
317.17728	76	
318.75395	128	
320.86609	92	
321.61227	84	
322.36148	118	
322.38325	110	
324.28622	92	
324.42353	80	
324.89349	180	1+
325.00115	86	
328.31890	82	
328.83206	156	1+
330.88941	82	
332.87679	210	1+
333.86251	82	
334.78744	88	
336.32379	78	
337.33528	140	
339.82957	220	
340.37300	86	
END IONS

###FS:    #m/z: 340.94078 #charge 1+
###MS: 54
###MSMS: 55
BEGIN IONS
TITLE=Cmpd 40, +MS2(340.9408), 28.0-35.0eV, 1.2min #55
RTINSECONDS=69.85
SCANS=54-55
PEPMASS=340.94078	781574
CHARGE=1+
80.46758	84	
188.94661	82	
191.96623	80	
192.92717	100	
203.93183	116	
205.94843	82	
206.96975	80	
208.92451	104	
208.94248	160	
208.95371	122	
209.93793	624	1+
210.93955	464	1+
211.89842	130	
212.87728	466	1+
212.89249	138	
213.87984	278	1+
213.93949	1356	1+
215.88379	1436	1+
215.93748	244	
216.41120	86	
216.94095	146	
217.85492	114	
218.88243	84	
219.88430	88	
220.91615	86	
221.89538	154	
222.89038	144	
223.97231	246	1+
225.86195	86	
225.88275	140	
226.94920	126	
228.06123	80	
228.84455	88	
228.89406	226	
228.94682	284	1+
230.02751	80	
230.33867	80	
230.88962	764	1+
230.90719	94	
231.95079	1552	1+
233.04570	228	1+
233.89589	422	1+
233.94823	302	
235.65221	94	
235.94818	96	
236.86400	80	
236.88646	90	
239.90421	226	
240.83585	124	
241.23409	88	
241.79667	94	
241.84665	116	
243.83035	360	1+
244.95620	108	
245.51340	102	
246.39154	94	
246.47643	84	
246.97322	186	
248.89702	138	
248.98697	90	
249.95980	460	
250.50459	80	
250.91066	278	1+
250.95014	190	1+
252.16273	84	
253.90727	258	1+
254.82953	80	
254.91838	178	
254.96547	440	1+
255.07803	258	
255.91244	364	1+
256.85440	180	
256.88758	112	
256.96150	430	1+
257.80192	92	
257.84327	426	1+
257.85293	90	
258.61680	104	
258.85579	280	
258.90313	122	
258.94856	80	
259.91563	104	
259.96232	98	
260.83451	132	
260.85447	208	
261.43484	98	
261.84408	458	1+
262.92159	80	
263.83814	116	
263.92781	108	
264.11140	80	
265.02028	108	
265.09431	82	
266.37542	94	
266.85574	158	
268.79578	216	1+
268.83751	156	
268.96217	98	
270.82923	112	
270.84912	88	
271.80146	82	
271.85279	164	
272.84512	174	
272.92275	80	
272.94159	82	
272.98640	80	
273.80135	166	1+
274.86391	136	
274.97680	92	
275.85421	122	
276.38164	84	
276.85233	314	
277.85466	178	
277.96800	110	
278.79095	96	
278.84366	610	
279.25522	92	
279.84558	336	
279.90255	84	
280.00237	96	
280.04505	264	1+
280.91169	82	
282.79556	88	
282.85069	222	1+
283.35341	84	
285.48200	94	
285.87454	98	
286.84461	160	
288.85090	110	
289.80042	222	1+
290.44327	94	
291.43839	94	
291.88684	90	
294.86409	124	
295.10780	94	
295.79849	194	1+
296.85455	220	1+
296.91195	86	
297.91544	92	
298.58554	88	
298.86368	120	
299.86969	88	
299.88486	92	
300.42786	106	
300.62587	92	
300.80736	212	1+
300.83047	234	1+
302.86201	114	
302.95136	92	
304.73617	84	
304.80926	220	1+
304.88841	86	
306.87377	316	1+
307.80001	148	
308.14473	100	
309.81811	82	
310.05594	80	
310.41927	90	
311.81178	98	
311.85790	328	1+
312.80158	108	
313.19666	98	
313.82773	94	
316.00188	126	
318.88057	122	
319.80922	94	
320.82825	94	
325.12734	84	
325.21154	90	
326.16685	86	
326.31149	94	
328.19111	170	
328.31909	106	
328.88042	152	
329.87489	268	1+
330.81225	138	
332.77715	84	
333.87575	80	
334.96927	122	
338.13874	84	
342.20630	148	
342.40364	80	
342.79496	80	
343.90521	98	
END IONS

###FS:    #m/z: 363.95689 #charge 1+
###MS: 54
###MSMS: 56
BEGIN IONS
TITLE=Cmpd 41, +MS2(363.9569), 28.0-35.0eV, 1.2min #56
RTINSECONDS=70.622
SCANS=54,56
PEPMASS=363.95689	335768
CHARGE=1+
68.15367	94	
86.28678	98	
131.18332	90	
152.66261	108	
189.86342	702	
191.85973	296	1+
203.89788	114	
207.87136	314	1+
207.94887	112	
208.89624	162	
208.93094	96	
209.87573	782	1+
209.94312	1432	1+
210.42356	90	
210.88177	538	1+
211.93427	136	
212.87889	1752	1+
212.89673	212	1+
215.88208	128	
217.90419	90	
222.95210	788	1+
224.95071	830	
225.88087	108	
225.96779	206	
226.94732	6608	1+
227.92941	156	
228.89214	574	1+
228.94225	6184	1+
229.05599	90	
229.84001	94	
230.56028	90	
230.88964	3908	1+
231.80222	154	
232.88208	444	1+
234.46608	94	
234.87889	296	1+
234.93191	174	
235.93129	92	
238.89100	128	
239.04182	92	
239.96602	90	
240.94013	1054	
240.96231	352	
241.94229	534	
241.95777	728	1+
241.98819	94	
242.85035	218	1+
242.94111	2202	1+
242.95953	542	1+
243.85697	154	1+
244.95698	3096	1+
245.94087	110	
246.80814	214	
246.95341	3450	
247.81446	218	
247.95958	110	
248.80610	298	1+
248.90138	1256	
249.88689	90	
250.79532	206	1+
250.89763	248	1+
250.94928	144	
251.06963	102	
252.03053	100	
252.89324	94	
252.95077	172	1+
253.08965	108	
253.39100	90	
253.44162	108	
253.47292	110	
253.90629	218	
254.90716	110	
256.81487	112	
258.83085	214	
258.97291	106	
259.83943	130	
260.83460	104	
260.88373	94	
260.96519	590	1+
261.82924	328	1+
264.81846	158	
264.96439	340	
265.08280	126	
265.78431	132	
266.05555	124	
266.81335	560	1+
267.10513	100	
267.42428	88	
267.84006	116	
267.97443	516	
268.07574	104	
268.40813	118	
268.84491	220	1+
268.95773	232	
269.96787	734	1+
270.80620	128	
270.98830	98	
271.91537	206	
274.55956	94	
274.84972	174	
275.85735	120	
276.43272	94	
277.43000	92	
277.85383	116	
278.80186	88	
278.85157	202	1+
279.06099	148	
279.10159	168	
280.79205	1046	1+
280.85934	202	1+
280.90885	226	1+
281.02945	88	
281.94517	204	1+
282.32499	90	
282.82851	114	
282.88647	94	
283.79136	148	
283.82535	96	
283.85045	110	
283.87726	96	
284.28636	96	
284.79976	122	
284.82052	130	
285.84539	784	
286.55389	90	
287.80658	256	1+
287.82607	132	
287.92931	106	
288.87850	164	
289.01167	88	
289.81040	110	
290.78622	198	
290.80232	114	
291.10549	218	1+
291.93626	92	
292.86445	206	1+
293.67055	114	
294.06608	112	
295.91006	126	
296.80859	308	
296.86660	148	
297.80673	178	
298.37763	104	
298.80422	1228	1+
299.04181	102	1+
300.80078	708	1+
301.86038	694	1+
302.12277	106	
302.80291	596	1+
303.80731	490	1+
303.85516	678	1+
305.04391	128	
305.84320	90	
306.44026	112	
307.30161	116	
308.16678	92	
308.95872	102	
309.93269	88	
310.80625	116	
311.03354	114	
311.88556	196	
312.51911	92	
314.81744	122	
314.89006	102	
316.09353	90	
316.81335	408	1+
317.88400	96	
318.88775	196	
318.93408	152	
321.82051	636	1+
321.86544	144	
321.98006	102	
322.34164	132	
322.93280	104	
324.86075	88	
324.89579	140	
325.98626	96	
326.82063	228	1+
326.87335	426	1+
326.91785	98	
327.81836	282	1+
328.89155	258	1+
329.87078	466	1+
332.87131	114	
333.09741	90	
334.87565	108	
336.67499	96	
336.85719	108	
336.94319	326	
339.82691	634	1+
340.94002	194	
342.45384	90	
344.91161	224	
349.32136	88	
351.84521	92	
356.23482	90	
358.76803	98	
358.83240	94	
360.94096	100	
361.70985	164	1+
362.84888	106	
363.77955	152	1+
364.96050	118	
365.28358	136	
END IONS

###FS:    #m/z: 507.84553 #charge 1+
###MS: 54
###MSMS: 57
BEGIN IONS
TITLE=Cmpd 42, +MS2(507.8455), 28.2-35.2eV, 1.2min #57
RTINSECONDS=71.394
SCANS=54,57
PEPMASS=507.84553	170612
CHARGE=1+
196.01507	532	1+
214.88722	174	
222.97072	392	1+
224.05063	128	
232.89614	386	
237.05180	126	
237.85704	146	
238.06243	176	
240.07922	132	
244.89285	198	1+
248.85907	148	
250.90589	144	
250.96721	208	
252.78995	210	1+
258.87209	266	
264.92951	142	
265.08553	248	1+
265.87792	158	
266.16728	238	1+
266.86793	178	
267.10320	302	1+
268.10708	218	1+
268.88471	296	1+
268.91156	130	
272.39380	156	
272.85805	516	1+
275.85191	154	
277.04755	136	
278.83497	158	
278.85107	314	1+
278.94084	378	1+
282.80774	124	
284.85078	404	1+
285.79148	136	
285.85694	284	1+
285.91168	132	
287.85081	1552	1+
287.89300	188	
288.88650	198	
288.95070	126	
289.12919	262	1+
289.87820	152	
289.95579	166	1+
290.86392	412	1+
292.86719	184	
293.87379	1712	1+
295.87561	428	1+
295.99925	234	1+
298.85605	342	
299.84815	192	
299.88110	128	
301.81392	126	
303.86700	352	
305.86184	1786	1+
306.08090	132	1+
307.88816	418	
308.14532	374	
308.87386	1356	1+
309.14288	264	
309.15920	212	
309.38691	142	
310.15621	688	
311.83682	224	1+
311.88573	1472	
312.88344	1582	1+
314.86480	810	1+
316.84601	140	
316.86495	350	
317.85988	798	1+
317.88772	524	1+
321.83323	124	
321.85088	206	1+
323.87450	892	1+
323.93651	126	
324.86043	184	
325.90578	212	
326.88277	3530	1+
327.38721	142	
328.37546	138	
328.42349	132	
328.88167	588	1+
328.91444	212	1+
329.99468	144	
330.79327	166	
330.85366	126	
330.87685	378	1+
331.82390	132	
332.87639	270	
333.85093	130	
333.87195	502	1+
334.89889	334	1+
335.84043	354	1+
336.17172	222	1+
336.39552	300	1+
336.84443	238	1+
337.47976	234	1+
337.87999	890	1+
338.88353	710	1+
339.39799	154	
342.87457	408	1+
343.87468	284	1+
344.09089	124	
345.75878	134	
345.77929	130	
347.41229	150	
347.71534	150	1+
347.75897	308	
347.77594	402	1+
348.89117	206	
348.91466	142	
349.75974	254	1+
349.82522	146	
350.83481	214	
350.88299	844	1+
350.94498	130	
351.85092	156	
352.64860	98	1+
352.79621	216	1+
353.77776	150	
353.85160	182	
354.83959	154	
355.87124	132	
355.89298	320	
356.83496	278	1+
356.88890	172	
359.87623	130	
360.75938	144	
361.78679	136	
361.95614	198	1+
364.83093	144	
366.18386	212	
366.73873	148	
366.83977	776	1+
367.70752	682	1+
367.77220	316	1+
367.88106	124	
368.73053	184	1+
368.89482	436	1+
369.18832	142	
369.71574	316	1+
369.83709	790	1+
370.78199	150	
371.87213	286	1+
371.90767	204	
373.83340	148	
373.91536	128	
374.81468	348	1+
375.89912	146	
376.09862	144	
376.79396	136	
377.78029	232	1+
378.86783	236	1+
380.71547	374	1+
380.86098	128	
381.83895	196	
382.85311	154	
384.85111	1166	1+
385.88436	140	
386.82479	170	
387.34778	142	
387.71765	174	
387.79321	302	1+
387.84433	556	1+
388.74337	140	
389.19739	318	
390.18404	220	
390.74474	154	
390.84187	1268	1+
391.76134	156	
391.91654	134	
392.79977	410	1+
392.82674	1312	1+
393.80366	342	1+
393.90167	140	
394.78538	192	
396.73582	142	
398.72911	360	
398.89285	202	1+
399.72998	258	
399.80519	164	
399.85009	570	
400.72147	386	1+
400.83919	130	
401.82393	322	1+
401.86066	768	1+
402.82236	200	1+
403.75059	236	1+
404.87414	212	
405.85865	648	1+
406.56981	132	
406.82088	172	
407.13494	158	1+
407.74468	244	1+
407.86772	996	
408.77298	246	1+
408.85532	1734	1+
409.72336	516	1+
409.75019	126	
410.83618	1430	1+
411.78563	250	1+
412.73101	134	
412.82489	196	
412.84595	510	1+
413.07583	186	1+
413.88708	138	
414.85124	236	
415.69371	228	1+
415.84860	154	
415.87685	290	1+
416.83043	164	
417.85970	378	
418.70927	238	1+
418.84674	174	1+
421.88294	314	
422.86618	1412	1+
423.74065	138	
423.86790	1072	1+
424.82612	308	1+
425.74683	450	1+
426.86185	1012	
427.73323	286	
427.86271	744	
428.74162	278	1+
428.84713	1626	1+
428.88053	578	1+
430.21829	130	
430.73867	700	1+
430.85102	394	
431.08228	136	
431.86924	694	
432.04010	106	1+
432.71396	124	
432.84692	486	1+
432.86659	324	
435.37526	188	
435.86185	302	
436.89085	208	1+
438.88818	450	1+
439.74562	146	
439.89267	384	1+
443.75066	148	
444.68662	158	
444.87316	3436	1+
445.10411	186	1+
445.74248	380	1+
447.70948	472	1+
448.77960	142	
448.89661	160	
449.76969	180	
449.87783	864	1+
450.76035	124	
452.76791	212	1+
457.90180	518	1+
460.88853	134	
462.88253	508	
463.88120	332	
464.88865	446	1+
465.72170	148	
467.88716	1698	1+
469.23608	136	
470.86477	144	
474.72005	170	
485.90162	1084	1+
486.83671	212	
487.28551	142	
487.90267	262	1+
502.73163	240	1+
509.85743	208	
END IONS

###FS:    #m/z: 340.94100 #charge 1+
###MS: 58
###MSMS: 59
BEGIN IONS
TITLE=Cmpd 43, +MS2(340.9410), 28.0-35.0eV, 1.3min #59
RTINSECONDS=75.065
SCANS=58-59
PEPMASS=340.94100	908944
CHARGE=1+
103.32984	94	
161.77959	96	
188.56870	98	
190.94824	110	
192.89010	140	
192.92674	310	
195.86857	84	
197.87687	118	
197.97047	86	
199.49918	102	
202.05646	94	
204.90106	86	
205.94948	102	
208.01175	92	
208.94122	100	
208.95691	126	
210.94941	98	
211.94643	98	
212.87919	236	
212.89782	86	
213.88846	240	
213.93887	1602	1+
214.89327	162	
215.13596	90	
215.86100	136	
215.88733	588	1+
215.93702	236	
217.88315	188	
218.78754	86	
222.95578	320	1+
223.04296	84	
224.97987	164	
225.83812	82	
226.39364	82	
226.88946	196	1+
226.94666	148	
227.95499	100	
228.08909	92	
228.19311	92	
228.94682	200	1+
229.89752	120	
230.88858	716	1+
231.01730	90	
231.84853	82	
231.95018	2058	1+
232.89170	164	
233.89938	448	1+
233.94586	152	
235.86884	120	
235.89373	238	1+
235.94866	150	
236.86976	80	
237.58062	82	
238.98581	82	
239.39151	88	
239.90516	80	
240.23126	216	
240.84608	110	
240.96223	164	
241.03184	82	
241.22741	138	
241.83833	114	
242.64160	92	
242.88964	294	1+
243.65846	86	
243.79897	218	1+
244.82739	300	1+
244.85327	86	
244.95801	254	1+
245.83031	168	1+
246.97687	268	
247.95734	88	
248.82425	242	1+
248.89980	138	
249.90875	92	
249.96028	408	
249.98476	84	
250.90302	84	
251.50441	94	
251.95539	120	
251.98165	88	
252.78926	96	
252.96866	86	
253.11520	130	
254.92154	92	
254.94149	144	
254.96652	858	1+
255.07130	308	
255.84706	344	1+
255.90854	448	1+
256.96555	168	
258.84603	508	1+
258.96456	142	
260.34949	106	
260.83455	344	1+
260.85802	142	
261.43445	88	
261.88533	86	
262.34647	94	
262.82876	134	
262.84619	148	1+
263.05894	88	
263.81039	90	
264.79261	156	
264.90816	94	
267.16153	84	
267.85877	112	
268.84237	244	1+
271.77939	82	
271.84393	442	1+
272.97526	132	
275.64100	102	
275.85438	604	1+
276.89196	124	
277.83387	146	
278.84711	1188	1+
278.88787	94	
278.96482	94	
279.04048	120	
279.09026	86	
279.10739	146	
279.93662	90	
279.96743	84	
280.83993	140	
280.93020	80	
282.86984	100	
284.90508	88	
287.42948	234	1+
290.88518	82	
291.80847	386	1+
292.85783	94	
293.14646	248	1+
293.80045	224	1+
293.85046	148	
294.85265	194	1+
294.87639	98	
296.06172	80	
297.00719	190	1+
297.14236	82	
297.84793	92	
297.86600	112	
298.80406	94	
298.87444	126	
299.24386	156	1+
299.78334	86	
300.88209	172	
301.39092	96	
301.79574	84	
301.86074	144	
302.80154	130	
302.83985	116	
303.92218	88	
304.81435	84	
304.87978	84	
305.42699	86	
305.81421	248	1+
306.88360	314	1+
307.79940	210	1+
308.28929	182	
308.86757	148	
309.91543	82	
310.39300	100	
310.87919	210	
311.89106	156	
312.04154	82	
312.81220	132	
312.86627	118	
313.85470	104	
318.89472	142	
319.00807	82	
320.88150	84	
321.87200	88	
321.88724	88	
323.70559	88	
324.89365	216	1+
327.88331	102	
329.40102	84	
329.87183	240	1+
330.36232	128	
330.81786	140	
331.81365	114	
335.79004	140	
337.03991	82	
337.69388	86	
338.88311	108	
342.90510	164	1+
342.99013	92	
344.75154	154	
END IONS

###FS:    #m/z: 363.95694 #charge 1+
###MS: 58
###MSMS: 60
BEGIN IONS
TITLE=Cmpd 44, +MS2(363.9569), 28.0-35.0eV, 1.3min #60
RTINSECONDS=75.837
SCANS=58,60
PEPMASS=363.95694	395286
CHARGE=1+
97.92167	98	
188.93489	96	
189.61581	100	
189.86218	546	1+
190.87574	108	
191.85990	614	1+
196.88489	200	
196.89636	90	
197.88939	94	
198.89576	84	
207.87292	182	
209.86809	138	
209.94433	1928	1+
210.88341	474	1+
212.87948	1828	1+
214.89773	204	
215.05475	88	
216.40941	90	
217.90960	94	
217.94564	90	
218.08183	92	
219.86428	114	
222.95340	652	1+
223.84934	88	
223.94079	86	
224.94901	1040	1+
225.88767	218	1+
225.96975	94	
226.88824	152	1+
226.94751	7912	1+
226.97138	244	
227.93180	282	
228.03053	120	1+
228.85743	92	
228.89303	738	1+
228.94239	7540	1+
229.99694	128	1+
230.83476	122	
230.88862	3634	1+
232.94362	96	
233.98885	90	
234.87562	168	1+
234.93366	226	
235.84453	234	1+
238.06148	240	1+
238.98885	84	
239.46373	90	
240.78998	92	
240.82787	104	
240.91169	96	
240.94115	698	
240.96212	442	1+
241.08716	96	
241.89815	92	
241.94268	824	
242.81449	92	
242.94117	2374	1+
243.82016	92	
243.89427	90	
243.97808	154	1+
244.82114	86	
244.91668	110	
244.95728	4150	1+
245.83233	132	
245.94177	394	
246.81380	142	
246.90761	146	1+
246.95297	3902	1+
247.11169	86	
247.39089	92	
248.40984	94	
248.80157	438	1+
248.89892	1010	1+
249.54131	92	
250.96898	140	
251.07005	118	
251.10072	96	
251.80275	324	1+
251.95075	140	
252.80586	186	1+
253.08231	84	
253.84378	122	
253.90848	186	
253.92324	166	
254.83329	88	
256.50252	96	
258.80441	120	
258.83193	146	
258.97372	176	
260.10577	86	
260.83269	246	1+
260.96996	132	
261.97086	122	
262.82985	122	
262.90767	86	
263.82590	96	
263.84603	138	
263.88404	132	
264.95949	206	1+
265.81911	92	
265.84143	144	
265.98045	148	
266.07476	90	
266.09454	92	
266.81094	524	1+
267.78205	118	
267.97229	760	1+
268.84889	184	1+
268.95830	146	
269.40381	130	
269.92115	158	
269.96798	686	
271.86268	102	
271.91998	206	1+
272.86951	92	
273.65092	92	
273.84442	100	
275.80836	90	
276.82869	92	
276.85712	162	
277.88212	100	
278.80251	244	
278.84300	160	
278.94727	94	
279.80420	144	
280.10759	164	
280.79300	512	
280.83107	172	1+
280.84652	88	
281.11805	160	
281.79307	314	
281.87241	90	
281.89248	284	1+
282.40961	88	
282.61186	106	
282.79002	978	1+
283.06499	154	
283.33250	86	
283.79177	628	1+
283.85130	426	1+
284.03793	92	
284.82770	272	
284.96405	98	
285.82797	142	
285.84566	614	1+
286.82991	106	
287.95434	98	
288.80299	92	
290.85943	142	
291.39841	84	
293.84959	200	
293.89585	104	
294.10693	312	1+
294.81007	86	
294.86165	236	1+
294.87492	214	1+
295.42627	86	
296.80401	112	
297.03891	98	
297.80946	196	
298.08104	112	
298.12532	308	1+
298.80836	502	
299.80448	490	
299.86728	90	
300.80332	400	
301.80356	702	1+
301.86269	402	1+
302.83562	124	
303.85624	676	1+
303.94389	102	
303.97226	160	1+
304.80043	94	
305.44386	88	
306.42840	110	
307.99249	94	
309.31658	88	
309.94114	100	
312.96435	104	
314.12065	90	
315.87854	94	
316.81746	364	1+
316.90208	102	
318.93833	138	
320.81092	552	1+
320.87333	254	1+
321.81362	566	1+
322.20699	88	
322.33707	100	
322.92915	240	1+
324.38380	92	
325.91428	140	
326.86950	448	
330.81543	120	
330.83176	84	
330.91820	86	
331.75281	84	
336.94622	190	1+
337.24278	98	
339.82122	314	1+
339.96117	92	
340.94331	268	
345.82557	90	
350.75581	354	1+
353.75888	100	
364.79412	144	1+
366.48592	100	
END IONS

###FS:    #m/z: 336.94607 #charge 1+
###MS: 58
###MSMS: 61
BEGIN IONS
TITLE=Cmpd 45, +MS2(336.9461), 28.0-35.0eV, 1.3min #61
RTINSECONDS=76.609
SCANS=58,61
PEPMASS=336.94607	81532
CHARGE=1+
73.76075	74	
202.86558	76	
207.97621	202	
208.88390	84	
210.88192	180	1+
211.94367	3778	
211.98015	80	
212.87849	1150	1+
212.94515	98	
213.93863	2274	1+
215.88644	492	
217.88157	404	
218.90019	80	
223.96258	204	
224.97781	150	
225.86180	92	
226.94540	144	
226.97220	78	
227.79059	72	
227.91878	96	
228.89589	88	
229.02650	74	
229.95469	5124	1+
230.81791	86	
230.88933	1988	1+
231.95080	1604	1+
232.09272	78	
232.13737	76	
233.87221	140	
233.89850	420	1+
235.81886	144	
235.94347	190	
236.95264	74	
237.89222	76	
238.85504	74	
239.84224	92	
239.90333	94	
239.94861	82	
240.83191	80	
241.83918	370	1+
241.89921	148	
242.88084	78	
244.89614	84	
244.95975	80	
245.02492	78	
245.12109	76	
246.90248	152	
247.07634	86	
247.96497	1250	1+
248.82823	234	1+
248.89869	820	1+
248.98069	304	1+
249.05134	180	1+
249.96043	718	1+
250.90181	88	
251.19860	76	
251.83631	246	1+
251.95760	128	
252.16469	100	
252.97111	2410	1+
253.08706	252	1+
253.15059	74	
253.84070	98	
253.90412	778	1+
253.94848	102	
254.94018	126	
254.96611	1118	1+
255.07401	344	1+
255.37665	104	
255.83713	78	
256.04665	74	
256.84850	74	
256.88780	72	
256.90157	76	
256.96573	182	
257.45498	98	
257.83339	86	
257.87077	74	
257.94207	90	
258.84096	572	1+
258.90871	76	
259.84213	410	1+
259.91186	76	
259.95405	90	
259.97112	78	
260.09396	84	
261.00758	86	
261.43247	82	
263.91816	74	
265.62427	100	
265.86203	166	
266.41080	88	
266.97270	92	
268.83878	678	1+
269.07652	158	
270.79777	196	1+
270.98433	194	
271.43519	82	
271.85032	162	1+
271.91712	178	
272.97931	76	
273.08230	88	
273.17373	76	
273.78656	82	
273.84583	294	1+
273.88503	198	1+
274.17468	158	
274.86308	88	
274.97438	104	
275.03214	92	
276.05493	86	
276.85491	452	1+
276.87836	190	1+
277.13410	84	
277.83538	74	
278.70759	104	
278.83396	480	1+
278.93304	92	
279.09717	136	
279.95949	84	
280.79714	80	
281.86874	78	
282.88002	100	
283.86937	142	
286.79057	94	
286.81342	78	
286.84938	746	1+
288.84973	134	
289.91205	76	
290.41200	100	
290.85472	184	
291.80600	330	1+
291.95987	94	
292.09877	82	
292.13894	76	
292.85965	72	
292.87713	98	
293.96153	140	1+
293.99721	84	
294.22003	92	
295.99755	152	
296.87177	78	
297.11770	72	
298.85883	76	
299.41376	82	
299.91303	76	
301.85130	102	
304.98900	80	
305.95901	84	
306.28391	86	
307.89533	130	
308.42761	76	
308.53532	92	
308.85944	118	
310.42993	86	
310.86361	276	1+
310.88662	118	
310.92607	98	
312.80352	72	
313.76633	96	
313.85352	136	1+
314.76440	98	
314.81802	104	
319.36554	80	
319.43368	82	
319.82684	88	
319.88811	152	
322.49577	80	
323.88634	72	
323.90418	72	
324.05202	74	
324.89191	142	
325.42841	78	
328.87785	92	
329.86916	110	
329.89425	72	
329.90927	80	
330.88690	76	
331.74990	72	
338.58813	84	
338.78151	82	
339.04669	88	
339.81237	110	
340.91504	82	
341.85843	76	
END IONS

###FS:    #m/z: 322.93014 #charge 1+
###MS: 62
###MSMS: 63
BEGIN IONS
TITLE=Cmpd 46, +MS2(322.9301), 28.0-35.0eV, 1.4min #63
RTINSECONDS=80.2745
SCANS=62-63
PEPMASS=322.93014	2710420
CHARGE=1+
115.04932	88	
180.86904	74	
182.09976	134	
192.88829	254	
193.95425	82	
196.88286	160	
197.96702	72	
198.09693	78	
198.87357	80	
200.87999	82	
205.94890	154	
207.97314	90	
208.10194	74	
209.90582	88	
209.94282	144	
212.11744	92	
212.88534	86	
214.87958	124	
214.89994	74	
215.19889	80	
215.90013	90	
218.70580	90	
221.13320	134	
222.95491	380	1+
223.95861	272	1+
224.88859	88	
225.92087	86	
227.93051	122	
227.95393	182	
228.81672	76	
228.90540	218	1+
229.95884	76	
230.85170	76	
232.89734	92	
235.83107	124	
237.06332	186	1+
237.93089	88	
238.82937	76	
238.94267	132	
239.78922	272	1+
239.95542	72	
240.82038	72	
240.91869	128	
240.94097	3602	
240.96812	160	
241.02245	86	
241.15960	80	
241.78920	178	
241.82748	72	
241.93965	11344	1+
242.46393	86	
242.89298	82	
242.94179	7828	1+
243.82267	248	1+
243.91336	72	
244.88674	88	
244.93986	2072	1+
245.82007	86	
245.88340	72	
246.84952	88	
246.97664	342	1+
248.03563	124	
248.80281	74	
248.85463	78	
249.00237	72	
249.92600	94	
250.38184	104	
250.91664	156	
250.94584	190	
250.96529	82	
252.12194	92	
252.24849	72	
252.67004	102	
253.04888	86	
255.91858	72	
256.84089	230	1+
257.79968	158	
257.92405	86	
258.20015	78	
258.83259	172	
258.88784	220	1+
258.97617	74	
260.82694	476	1+
260.84566	192	
261.84748	106	
262.93343	72	
263.08292	72	
263.84031	76	
265.79040	80	
265.80828	136	
267.79707	136	
268.13562	82	
268.81327	84	
268.96287	86	
269.87779	104	
270.37014	80	
271.35447	76	
271.84050	142	
271.85903	100	
272.84793	458	1+
273.79395	322	1+
274.80831	304	1+
275.90823	78	
277.85963	86	
278.81822	110	
278.84021	92	
278.99673	76	
279.04578	98	
279.09005	1050	1+
279.45409	92	
279.80108	94	
280.84461	180	1+
280.94874	76	
281.91473	98	
282.86441	272	1+
284.21419	76	
284.29067	180	
285.85770	80	
285.87657	78	
286.92980	92	
287.86316	202	
288.08175	80	
289.19138	96	
289.78773	146	
289.88263	84	
290.78254	116	
290.92891	84	
291.80344	288	
292.23110	80	
292.80298	120	
292.85174	96	
293.15533	92	
293.94021	90	
294.83087	100	
294.85492	124	
294.95566	84	
295.72576	72	
296.05340	88	
297.80670	188	1+
297.93454	94	
299.78557	330	1+
300.82625	88	
300.87712	74	
301.78543	76	
301.80248	72	
301.82599	78	
302.24626	94	
302.93640	80	
305.75742	148	
305.81948	84	
305.87365	86	
307.79691	146	
307.88784	154	
308.87073	108	
309.91730	78	
310.29999	74	
310.86798	114	
310.89749	84	
311.81626	210	1+
311.86606	86	
312.82090	228	1+
317.87520	144	
319.22040	82	
320.89980	112	
322.16282	104	
323.39628	86	
323.88406	150	
324.10192	130	
324.20403	88	
324.89684	92	
326.73670	74	
327.86977	80	
328.18319	74	
END IONS

###FS:    #m/z: 340.94078 #charge 1+
###MS: 62
###MSMS: 64
BEGIN IONS
TITLE=Cmpd 47, +MS2(340.9408), 28.0-35.0eV, 1.4min #64
RTINSECONDS=81.0465
SCANS=62,64
PEPMASS=340.94078	946494
CHARGE=1+
68.14355	92	
107.56777	92	
148.47099	134	
178.58408	84	
184.87070	100	
189.86417	132	
190.20442	82	
192.92942	116	
201.90322	80	
205.96938	96	
208.96086	152	
210.93922	304	1+
212.88063	138	
213.89525	136	
213.93866	1380	1+
215.39338	106	
215.88705	672	1+
215.93503	176	
217.88628	216	
218.88444	86	
223.95988	302	1+
224.97788	98	
226.95261	94	
228.84824	144	
228.89116	102	
229.84881	108	
230.88657	698	1+
230.95602	150	
231.88916	410	1+
231.95015	1436	1+
233.41444	90	
233.86490	86	
233.90323	154	
233.94709	424	1+
235.51088	88	
235.79749	88	
235.89605	232	
235.94917	142	
236.87984	78	
237.89009	80	
237.95183	78	
239.95722	216	1+
240.23009	90	
240.84706	340	1+
240.90438	92	
241.04335	78	
241.39825	86	
241.84632	314	1+
241.94094	100	
242.82736	102	
243.83305	122	
244.98645	92	
245.44224	86	
245.83958	82	
245.94653	84	
246.97490	504	1+
247.09974	80	
248.79991	138	
249.07632	80	
249.90434	218	
249.96099	296	1+
250.90672	144	
250.98651	78	
251.84525	80	
251.90953	86	
251.95924	124	
253.83360	160	1+
253.90343	192	1+
253.95599	86	
254.96479	1302	1+
255.07883	202	
255.41414	94	
255.78890	80	
256.85121	100	
256.91794	120	
257.79810	110	
258.84459	222	
258.96640	306	1+
259.81889	86	
259.84737	104	
259.95727	166	
260.83531	340	1+
260.86678	106	
260.93431	86	
261.89674	130	
261.91421	108	
262.41023	86	
262.96350	82	
263.33992	92	
265.93668	100	
266.55553	92	
266.86322	122	
266.90871	82	
267.80409	86	
267.97306	96	
268.83713	144	
268.95308	118	
271.84792	94	
272.06482	114	
272.15010	94	
272.34634	92	
272.93451	174	
272.98980	88	
273.78903	80	
273.84807	98	
274.79362	92	
274.94022	96	
274.97900	84	
275.43544	102	
275.81103	176	
275.84406	142	
276.85669	280	
277.39929	96	
277.85871	352	
277.91137	90	
278.84386	1008	1+
279.92785	172	
281.84635	80	
282.02138	106	
282.87024	128	
284.79386	96	
284.87048	78	
286.96344	82	
289.79706	202	1+
289.87619	88	
289.88286	88	
289.90152	88	
290.75509	78	
290.85899	98	
292.88021	78	
294.86867	152	
295.81033	86	
295.85982	348	1+
297.91122	84	
297.97881	162	
298.27834	92	
299.78563	220	
299.85171	174	1+
299.87478	118	
300.81900	142	
300.98598	78	
301.80626	188	
301.88104	122	
302.16961	146	
302.89150	86	
302.92767	164	
304.88282	86	
306.88894	126	
307.79771	122	
307.81430	264	1+
307.94061	84	
308.79849	88	
308.87518	86	
310.87121	88	
312.91403	106	
315.85887	112	
316.90063	150	
318.86337	78	
319.87946	80	
321.82352	92	
326.88906	142	
328.89195	136	
329.88609	106	
330.87397	120	
331.86161	78	
331.87855	108	
332.88017	88	
335.25251	86	
336.88201	78	
337.87664	130	
338.76163	84	
338.87136	134	
342.52877	80	
END IONS

###FS:    #m/z: 363.95671 #charge 1+
###MS: 62
###MSMS: 65
BEGIN IONS
TITLE=Cmpd 48, +MS2(363.9567), 28.0-35.0eV, 1.4min #65
RTINSECONDS=81.8185
SCANS=62,65
PEPMASS=363.95671	420116
CHARGE=1+
129.58348	96	
135.20497	100	
179.43523	86	
188.86390	86	
189.86448	364	
191.85824	352	1+
196.88350	134	
197.88522	144	
201.87489	142	
204.91002	98	
206.05054	102	
207.87114	294	
207.94701	98	
208.87501	186	
209.87171	128	
209.94319	1146	1+
210.88452	374	1+
211.94450	136	
212.87842	2484	1+
214.89434	230	
215.88281	162	
218.90400	90	
219.87128	96	
222.95232	686	1+
222.98308	82	
224.95079	842	1+
224.97139	166	
226.94730	7016	1+
226.97474	276	
228.89404	382	
228.94189	8368	1+
229.79237	108	
230.80140	150	1+
230.88917	2488	1+
232.88481	602	1+
232.90630	82	
234.88215	320	
234.92974	168	
236.40474	90	
238.06547	92	
239.46359	92	
239.90495	84	
240.83574	86	
240.93931	602	
240.96149	622	1+
241.84284	94	
241.94147	530	
242.94185	1552	1+
243.81970	158	
243.83359	136	
244.83753	94	
244.86194	152	1+
244.95756	3582	1+
245.44532	92	
245.94539	294	
246.43592	128	
246.78847	104	
246.90345	262	1+
246.95330	4160	1+
247.10123	86	
247.97855	84	
248.55293	84	
248.80995	192	
248.90098	788	
249.13434	94	
249.80493	208	
250.81035	138	
250.89695	378	
250.97102	148	
251.80514	114	
252.79424	92	
252.87114	86	
253.90464	166	
256.03662	84	
256.93109	128	
257.91433	96	
258.85417	248	
258.97594	204	
259.80359	150	1+
260.82929	118	
260.85485	128	
261.36105	88	
261.95092	84	
261.97245	124	
262.82522	166	
262.84663	108	
265.08312	102	
265.81933	92	
265.90049	90	
266.81482	174	
266.89723	102	
267.81441	120	
267.85076	106	
267.97416	874	1+
268.79913	100	
268.84095	146	
268.95382	94	
269.15208	90	
269.80025	112	
269.94781	88	
269.96896	552	
270.04528	84	
271.84542	90	
271.85713	216	1+
271.91523	96	
271.92315	112	
272.98729	98	
273.91120	132	
275.02971	82	
275.97136	88	
276.85687	360	1+
278.08132	86	
278.80364	94	
279.10428	114	
279.91823	90	
279.95547	88	
280.10279	116	
280.79393	620	
280.83357	166	
281.11522	152	
281.79036	358	
281.98871	106	
282.79362	336	
282.91337	94	
283.78770	204	
283.84738	258	1+
284.79258	190	
284.82199	250	1+
284.98197	160	1+
285.79527	140	
285.84214	352	1+
285.93507	114	
286.41677	100	
289.86870	198	
290.88342	126	
292.12305	202	1+
292.85011	184	
294.92399	92	
296.02604	150	
296.81221	194	
297.80128	1220	1+
298.80431	1038	1+
300.80575	566	
301.00035	88	
301.34407	86	
301.86020	434	1+
302.80387	644	1+
302.95767	90	
303.85557	900	1+
305.03618	84	
307.89773	134	
308.16906	110	
308.87474	142	
310.87585	120	
312.86792	90	
313.88133	98	
314.11661	98	
315.07238	90	
315.75982	140	
316.81593	244	
317.81384	156	
318.42929	90	
318.80988	102	
318.83399	150	
318.84982	110	
319.81461	84	
321.81628	564	1+
321.86918	346	1+
322.85312	90	
322.92923	140	
324.87538	170	1+
325.04315	90	
325.90630	110	
328.82024	332	1+
328.88538	158	
331.01011	92	
335.90240	94	
337.83192	122	
339.82682	494	1+
339.85146	106	
340.93665	150	
344.29444	100	
346.81515	106	
354.73454	96	
356.77710	202	1+
363.84812	130	
366.88358	84	
END IONS

###FS:    #m/z: 322.93012 #charge 1+
###MS: 66
###MSMS: 67
BEGIN IONS
TITLE=Cmpd 49, +MS2(322.9301), 28.0-35.0eV, 1.4min #67
RTINSECONDS=85.4875
SCANS=66-67
PEPMASS=322.93012	2933092
CHARGE=1+
189.86254	86	
196.88213	104	
199.89480	76	
205.94901	124	
207.07988	78	
207.97485	70	
208.94635	186	1+
208.99221	74	
213.88286	206	1+
215.43514	94	
219.88973	74	
221.92284	98	
222.05343	124	
222.06906	82	
222.55599	80	
222.82925	76	
222.94739	108	
223.95816	386	1+
223.97491	124	
226.86337	76	
227.02510	106	
227.06679	84	
227.93253	188	
228.83896	74	
228.93182	76	
229.38902	86	
230.84411	102	
232.89668	86	
233.82358	78	
233.87167	240	1+
236.51990	90	
236.89626	72	
237.79483	80	
238.83888	70	
238.94148	260	1+
238.96991	128	
239.07747	176	
239.78546	116	
239.85547	72	
239.90082	100	
240.33475	78	
240.78804	74	
240.94091	3680	
241.94191	2534	
242.81800	72	
242.94204	7446	1+
243.82905	120	
244.78864	76	
244.91614	76	
244.94013	2164	1+
245.79121	98	
246.97710	394	1+
247.84846	182	1+
249.02374	72	
250.14290	88	
251.84500	216	
252.37349	86	
252.39324	92	
253.91884	80	
255.34730	98	
256.06026	72	
256.32914	78	
256.89637	90	
259.41541	90	
259.84451	74	
260.08031	78	
260.33964	74	
260.83313	172	
260.85328	72	
261.83585	186	
262.83055	134	
263.42155	86	
263.85409	78	
264.09751	92	
266.01533	78	
266.86441	78	
267.04507	78	
267.79398	190	1+
267.93709	122	
268.10366	80	
268.88813	72	
268.90841	72	
268.95867	120	
269.11579	82	
269.94797	102	
270.86235	98	
271.14622	90	
271.85188	124	
271.92906	82	
272.44154	82	
272.78407	126	
273.44179	84	
273.79782	104	
274.79217	170	
274.85063	166	
275.81152	124	
275.99385	76	
276.82886	72	
278.27316	74	
279.09072	446	
279.91490	76	
280.04984	74	
280.09493	226	
281.43263	72	
281.95163	76	
282.85574	132	
282.88839	74	
282.90270	74	
283.02289	98	
283.04739	98	
283.06641	76	
283.13629	92	
283.89525	100	
284.29745	118	
284.78744	80	
284.90774	72	
285.30367	100	
286.92166	82	
288.81195	72	
289.75486	72	
289.87719	132	
290.84516	82	
290.88296	78	
291.80565	84	
291.84541	72	
291.94984	80	
292.35916	88	
294.45419	80	
294.85343	130	
295.16707	86	
295.83798	74	
297.57028	92	
297.86695	76	
298.81476	76	
298.93808	94	
299.44134	78	
299.78552	152	
300.79780	208	1+
301.88984	88	
302.89575	86	
304.17699	74	
304.99120	72	
307.80138	212	
308.77067	82	
308.87450	72	
309.27571	88	
309.88712	90	
310.79558	72	
310.82165	150	
312.81306	160	
314.82412	74	
315.77485	72	
318.72748	78	
321.83231	86	
322.03486	72	
323.85987	76	
324.33759	72	
324.88732	158	
324.92954	102	
327.82950	72	
327.87442	80	
END IONS

###FS:    #m/z: 507.84578 #charge 1+
###MS: 66
###MSMS: 68
BEGIN IONS
TITLE=Cmpd 50, +MS2(507.8458), 28.2-35.2eV, 1.5min #68
RTINSECONDS=86.259
SCANS=66,68
PEPMASS=507.84578	233206
CHARGE=1+
196.01410	266	1+
209.94715	152	
214.88395	328	1+
216.90103	130	
224.97628	302	
232.89650	1006	1+
234.89404	316	1+
236.88643	218	
239.86084	136	
242.94334	148	
250.90568	148	
250.96833	358	1+
252.08066	134	
258.87861	182	
259.87715	278	1+
264.77806	168	
268.85788	194	1+
268.89439	168	
268.96991	148	
272.85542	144	
273.85662	138	
274.88831	130	
274.90438	168	
278.82707	166	1+
278.90130	272	1+
282.78872	182	
285.01008	134	1+
285.83634	140	
287.80858	160	
287.85305	1516	1+
289.87914	322	
290.86295	634	1+
290.88079	220	
293.87259	1214	1+
296.85847	128	
296.91375	152	
297.37643	164	
298.79932	362	
298.85268	184	
300.85684	196	
300.88291	256	1+
301.84355	180	
303.86777	878	
304.88996	162	
305.86254	1606	1+
307.85608	138	
307.89026	596	
308.14253	1024	1+
308.87186	1432	1+
309.89023	166	
310.15530	482	
310.84258	146	
310.87025	170	
310.88497	142	
311.16219	254	
311.88524	2782	1+
313.88300	128	
314.86449	938	1+
314.89110	180	
315.81890	132	
315.88886	148	
316.85865	254	1+
317.76839	162	1+
318.07559	134	
319.82891	276	1+
321.05090	152	
321.81694	128	
321.87377	150	
323.85590	162	
323.87613	972	
324.86665	228	
325.90252	210	
326.80609	190	1+
326.88325	3798	1+
327.37035	158	
327.89502	452	
328.87640	400	
328.92136	136	
329.02657	142	1+
329.38423	160	
329.89275	268	
330.15806	158	
330.37900	228	1+
330.82648	132	
331.38303	266	1+
332.87512	550	
333.85765	132	
333.89399	498	1+
334.83700	352	1+
335.77622	184	1+
335.82813	134	
335.84212	398	1+
337.39545	160	
337.88069	610	1+
337.90640	164	
340.35941	156	
340.79854	240	1+
341.82181	178	
341.86992	164	
343.81693	134	
343.87208	236	
344.90931	212	1+
346.80186	184	1+
346.82582	142	
346.97118	186	1+
347.77124	168	
348.77137	138	
348.80009	176	1+
348.89379	164	
348.91848	134	
349.76124	206	
349.89928	162	
350.76001	152	
350.83059	194	
350.88491	276	
351.90316	586	1+
353.85186	182	
354.77178	164	1+
354.84938	512	1+
355.71213	290	1+
355.89062	370	1+
356.81822	306	1+
362.89292	162	
363.89807	234	1+
365.72100	152	
365.79194	172	
365.94507	148	
366.80965	168	
366.84052	518	1+
366.92138	174	1+
367.72389	152	
367.77026	312	
367.79379	166	1+
368.70975	186	
368.89208	140	
369.70727	150	
369.83707	578	1+
371.17995	234	1+
371.77970	390	1+
372.04735	272	1+
372.78297	326	1+
372.82165	128	
373.38442	142	1+
373.83221	182	
373.87067	154	
374.72397	368	1+
374.81707	150	
375.99071	154	
378.01907	148	
380.71988	486	1+
380.85540	164	
381.79123	242	1+
381.83901	266	
382.85517	150	
384.71923	176	
384.82934	164	
384.85054	1478	1+
385.77855	154	
385.82255	192	
386.82870	136	
387.71734	272	1+
387.78019	378	1+
387.84531	586	1+
389.71856	152	
390.20053	180	
390.78042	312	
390.84218	1404	1+
391.79751	216	1+
392.82599	760	1+
394.40110	248	1+
394.83325	268	1+
396.05376	130	
396.86287	296	1+
396.91740	152	1+
398.72809	580	1+
398.78756	206	1+
399.84822	1078	1+
402.75369	144	1+
402.86094	412	
403.86773	1032	1+
405.85714	286	
406.79256	158	
406.85461	210	
406.90804	264	1+
407.74822	146	
407.79610	244	1+
407.86822	896	
408.75504	154	
408.85497	1506	1+
409.72402	544	1+
410.72850	320	1+
410.83679	1776	1+
412.72961	140	
412.78278	292	1+
413.07790	154	
413.75953	126	
413.87820	402	1+
415.84695	150	
417.85300	456	1+
418.85381	312	1+
420.72998	358	1+
420.96251	170	1+
421.88724	282	
422.75152	138	
422.87173	250	
423.77156	216	1+
423.87010	558	
424.86483	348	1+
425.75339	466	1+
425.88600	158	
426.86123	1028	
427.73615	776	1+
427.86278	496	
428.08574	422	1+
428.53732	100	1+
428.74116	504	1+
428.84649	1932	1+
428.88743	236	
429.54087	122	1+
429.70757	254	1+
429.87591	214	1+
430.74062	140	
430.85457	376	
431.86721	292	
432.86679	370	
433.85932	528	1+
434.88671	178	
435.78883	196	1+
439.85809	138	
439.89998	150	
440.88844	168	
442.57643	216	
442.87456	180	
443.75920	138	
444.76922	192	1+
444.87288	2498	1+
445.72142	280	1+
446.87616	658	1+
447.70693	672	1+
449.87933	724	1+
450.74762	420	1+
450.76510	156	
451.87853	160	
452.71520	212	1+
457.90361	422	1+
460.80238	134	
462.88329	712	1+
463.20330	140	
464.88790	168	
465.71755	190	
465.89310	150	
467.70300	418	1+
467.75793	136	
467.88911	658	
468.70935	254	1+
468.88971	304	
469.89565	234	
485.90300	754	1+
490.79406	178	1+
490.90117	148	
499.72788	246	1+
501.80004	140	
507.83879	204	1+
END IONS

###FS:    #m/z: 336.94594 #charge 1+
###MS: 66
###MSMS: 69
BEGIN IONS
TITLE=Cmpd 51, +MS2(336.9459), 28.0-35.0eV, 1.5min #69
RTINSECONDS=87.031
SCANS=66,69
PEPMASS=336.94594	67404
CHARGE=1+
48.44123	72	
113.92331	82	
118.88710	74	
121.78192	86	
194.05436	78	
195.94376	74	
196.88469	112	
205.94813	130	
208.98158	74	
209.92331	78	
211.80801	76	
211.94433	5236	1+
212.87821	1448	1+
213.93928	2146	1+
214.87141	86	
215.88497	224	
215.93598	264	
216.88756	132	
217.88233	286	
217.93306	72	
218.10163	108	
218.84356	106	
221.88437	72	
222.96844	166	1+
223.94253	72	
223.96093	340	1+
224.60865	96	
225.97083	80	
226.47310	78	
228.89327	340	1+
229.95530	3818	1+
230.86783	78	
230.88991	1994	1+
231.92551	74	
231.95033	2108	1+
232.89323	622	1+
233.82227	156	
235.86442	134	
235.94725	234	
236.82780	72	
237.08765	110	
237.94508	76	
238.05014	80	
238.06350	76	
238.12231	80	
238.89005	76	
240.83096	114	
241.84636	244	1+
241.87353	74	
242.00538	72	
242.88861	72	
246.58627	102	
247.02807	96	
247.17856	72	
247.96611	1366	1+
248.89798	740	1+
249.82981	96	
249.96115	256	
250.02279	72	
250.82622	130	
250.95982	214	
251.07230	168	
251.81290	78	
251.83951	120	
251.95694	190	
252.79313	92	
252.83385	102	
252.84957	98	
252.97123	2420	1+
253.81722	84	
253.90627	760	1+
254.96523	1610	1+
255.07375	292	1+
255.38005	90	
255.79110	88	
258.55940	72	
258.84493	144	
258.95610	230	1+
259.08307	86	
259.85377	534	1+
260.54773	76	
263.82832	76	
263.98191	78	
264.01969	72	
266.84860	78	
267.84013	1154	1+
268.39508	72	
268.84250	998	1+
268.85983	132	
268.95762	74	
268.97107	120	
269.79926	110	
269.96054	80	
270.09556	84	
270.80020	90	
270.98144	246	
271.84657	148	
271.92048	74	
272.97364	214	
273.09264	76	
273.79026	102	
273.92227	172	
273.97840	120	
274.88234	118	
275.81059	74	
275.84504	74	
275.86523	88	
276.65098	104	
276.85792	640	1+
277.83231	626	1+
279.04779	166	1+
279.39661	82	
279.85871	82	
280.00449	90	
280.84652	126	
280.85956	78	
282.06525	72	
283.86638	192	
285.85353	190	
286.84843	714	1+
286.87816	84	
287.88156	104	
290.02909	78	
290.78675	76	
291.80915	94	
291.93308	72	
291.95412	94	
292.86567	290	1+
293.10834	84	
293.95707	100	
293.99572	108	
294.81461	78	
294.94525	90	
296.92654	80	
297.01325	112	
297.81831	74	
297.84645	114	
297.91627	102	
298.30753	82	
299.88467	72	
300.42162	72	
300.80663	192	1+
301.90481	82	
304.86071	168	
305.91320	76	
307.75751	82	
307.79413	72	
308.81849	80	
308.86769	258	1+
309.19776	80	
309.30373	86	
310.88501	234	1+
313.34438	84	
315.75542	74	
315.86865	72	
315.90163	74	
317.49682	92	
318.16436	80	
318.82588	76	
319.38980	76	
323.33419	84	
323.88671	122	
324.35068	94	
324.46139	76	
324.89390	144	
325.24465	82	
325.71891	86	
325.87840	94	
325.95599	78	
327.82757	72	
327.92475	142	
328.83998	100	
329.88834	78	
330.20651	78	
337.18888	82	
338.18608	92	
338.27178	82	
339.01533	92	
341.80587	108	
END IONS

###FS:    #m/z: 322.93032 #charge 1+
###MS: 70
###MSMS: 71
BEGIN IONS
TITLE=Cmpd 52, +MS2(322.9303), 28.0-35.0eV, 1.5min #71
RTINSECONDS=90.7095
SCANS=70-71
PEPMASS=322.93032	3093054
CHARGE=1+
77.06411	88	
102.31636	78	
178.93563	98	
189.88966	72	
190.74502	72	
192.88786	150	
195.87511	74	
195.91819	76	
196.13313	88	
196.88125	74	
200.87848	76	
201.88722	72	
203.48543	88	
205.95193	90	
209.89429	262	1+
209.91971	86	
210.95813	74	
212.87937	96	
215.87365	68	
218.84047	74	
219.62739	70	
220.88680	70	
221.94176	216	
222.94645	84	
223.95843	194	
225.02123	82	
227.36454	82	
227.89668	78	
228.92622	78	
228.95781	78	
230.78776	80	
230.83672	78	
230.88741	104	
233.91393	232	1+
235.10783	92	
236.85625	92	
237.09086	72	
238.02384	72	
238.83707	100	
238.93884	200	
239.07739	128	
239.78570	126	
240.37873	100	
240.82364	82	
240.94005	3798	
241.11977	124	
241.93947	11044	1+
242.81200	86	
242.94176	7898	1+
243.43220	108	
243.56442	78	
243.82131	274	1+
244.88607	74	
244.89918	104	
244.93999	2502	1+
245.89072	78	
246.01397	72	
246.97295	124	
247.93038	70	
248.89943	202	
250.13128	72	
250.94888	126	
250.98101	70	
251.06454	70	
251.10899	92	
251.92509	78	
253.35020	92	
254.01186	80	
254.39675	98	
256.91748	86	
257.80094	122	
257.91813	72	
259.83459	74	
260.14915	76	
260.33568	76	
260.83437	140	
261.05740	72	
261.43432	76	
261.82727	588	1+
261.88530	76	
262.48375	84	
262.86013	72	
262.96743	72	
263.03343	80	
264.26697	68	
264.86042	96	
264.88859	72	
265.05638	70	
266.07006	76	
266.84433	80	
267.00492	82	
267.16176	82	
268.14595	72	
268.84993	238	1+
268.93853	74	
269.91833	74	
271.01685	74	
271.18664	110	
271.81371	132	
271.85634	74	
272.79649	82	
272.84327	322	1+
273.79684	134	
273.81751	78	
274.98312	72	
275.80922	184	1+
275.91459	72	
276.85046	202	
278.86185	78	
279.09206	430	
280.09453	300	
280.83514	70	
280.86144	80	
280.92159	88	
281.81754	72	
281.91248	84	
282.08286	130	
283.06842	146	
283.35142	76	
284.28867	200	1+
284.31255	70	
285.81424	92	
285.86333	184	
286.43740	80	
286.87821	86	
287.80858	76	
288.16064	88	
288.85538	72	
289.78888	134	
289.85984	82	
289.91854	90	
290.86391	74	
291.80481	168	
291.97096	84	
293.07997	68	
294.84989	94	
295.84872	76	
296.92647	68	
298.80209	70	
299.78615	70	
299.99388	78	
300.11727	76	
301.87467	68	
302.81738	260	1+
303.94355	74	
307.79801	120	
308.86799	136	
308.90888	82	
308.94963	72	
309.81404	130	
310.88003	122	
311.89204	110	
311.94609	78	
312.85577	80	
312.87374	208	1+
313.77279	72	
313.80753	74	
319.90326	96	
321.38763	86	
321.41651	90	
321.95604	72	
324.36816	74	
324.89193	194	1+
327.37201	80	
END IONS

###FS:    #m/z: 507.84592 #charge 1+
###MS: 70
###MSMS: 72
BEGIN IONS
TITLE=Cmpd 53, +MS2(507.8459), 28.2-35.2eV, 1.6min #72
RTINSECONDS=91.4815
SCANS=70,72
PEPMASS=507.84592	228230
CHARGE=1+
196.01692	366	1+
214.88652	172	
222.97274	408	1+
232.89681	630	1+
236.88959	248	
238.06443	114	
250.90844	222	1+
252.07991	168	
254.41131	172	
254.85860	142	
255.91471	124	
257.84826	204	
257.90214	176	
258.87423	426	1+
261.88575	148	
262.38706	148	
264.08009	140	
265.38663	174	
266.16489	134	
266.86480	122	
267.90910	130	
268.88261	254	1+
268.89681	130	
270.95073	172	1+
272.91370	166	1+
277.88397	178	
278.83176	144	
279.39424	146	
281.37605	202	
285.39309	136	
285.85608	500	1+
287.03168	174	1+
287.85390	1356	1+
289.84831	168	
289.88247	512	1+
290.86555	896	1+
291.13628	186	
291.90591	146	
292.86303	136	
293.87173	1962	1+
294.81071	180	1+
296.84692	288	1+
296.89394	230	1+
298.80297	240	1+
298.85389	314	
301.84950	162	
301.90420	148	1+
303.86745	962	1+
304.79175	220	1+
305.86309	1290	
306.88447	136	
307.88977	744	
308.14208	1086	1+
308.37302	242	1+
308.87488	1410	1+
309.01978	170	1+
310.15775	548	1+
310.88020	166	
311.88272	3092	1+
312.17509	162	
312.81459	134	
314.86517	842	1+
315.82045	142	
316.84983	334	1+
316.86253	144	
316.87934	260	1+
318.82473	136	
319.85825	162	
321.87925	120	
323.87375	612	1+
324.83608	134	
325.89918	218	
326.81370	154	1+
326.88190	3488	1+
328.36020	116	
328.87918	572	1+
328.89792	132	
329.82173	276	1+
330.15995	144	1+
330.82814	170	1+
330.87851	326	
331.80972	160	
331.87546	148	
331.90048	160	
332.82102	532	1+
332.87670	432	1+
332.90507	264	
333.84195	128	
334.87647	190	
335.88762	280	1+
337.83910	128	
337.86318	166	
338.87777	146	
339.88195	128	
340.82733	276	1+
340.84267	146	
342.71045	116	
343.87604	220	
344.80033	124	
344.94742	120	
345.83523	118	
345.87965	118	
346.39599	176	
346.76482	824	1+
346.80338	118	
346.84219	140	1+
347.91142	124	
348.17467	376	1+
348.91707	244	
349.03930	182	1+
349.76537	574	1+
349.85339	142	
349.88874	474	1+
350.79928	224	
350.83795	130	
351.02510	124	
351.85312	170	
352.88946	502	1+
353.85967	286	
354.83578	252	1+
355.80291	116	
356.18128	132	
357.78819	120	
357.81653	120	
357.85530	138	
357.87863	168	
360.78934	144	
361.40665	140	
362.36652	214	1+
362.76648	180	1+
364.83291	126	
365.78105	332	1+
366.84315	900	1+
367.70972	326	1+
367.76136	202	
368.77833	146	
368.87351	168	
368.89582	144	
369.83625	218	1+
370.78800	128	
370.87040	172	
370.89254	474	1+
371.19083	124	
372.80445	166	
372.84853	116	
373.71821	130	
373.77939	188	1+
373.89990	146	
374.39881	146	
374.81816	164	
375.77759	182	1+
375.88279	276	1+
376.38770	196	
376.81660	180	
379.88647	172	1+
379.90837	240	1+
380.06764	156	1+
380.71931	656	1+
380.86000	366	1+
381.83912	404	1+
382.40590	160	
383.79592	378	1+
384.85097	1234	1+
385.39158	256	1+
385.78414	148	1+
386.72892	116	
386.81940	120	
386.89476	130	
387.73005	330	1+
387.85626	220	
388.84574	270	
389.20013	462	1+
389.84488	142	
390.78571	254	1+
390.84063	524	1+
392.82594	1036	1+
392.86429	122	
394.79803	254	1+
394.81675	204	
395.35760	128	
396.39727	120	
398.73087	302	1+
399.71835	132	
399.79122	124	
399.85220	702	
400.68853	172	1+
400.72952	382	1+
400.80332	118	
402.81952	280	1+
402.86257	154	
403.86914	530	1+
403.90106	138	
404.89398	162	
405.85906	658	1+
405.89569	134	
407.74321	124	
407.86731	992	
408.73953	624	1+
408.85385	1594	1+
409.72281	166	
409.74022	394	1+
410.83757	1526	1+
410.88233	144	
411.87320	148	
412.85071	616	1+
413.07040	126	
413.87861	334	
415.84283	278	1+
415.86144	138	
417.77432	118	
417.85897	502	1+
419.71094	130	
421.87983	232	
422.86734	1028	1+
423.78186	158	
423.83645	140	
423.87051	862	1+
424.94238	174	1+
425.75891	270	
425.87621	224	
426.07566	194	1+
426.73378	836	1+
426.76182	578	1+
426.77753	132	
426.86085	1274	1+
426.92881	114	
427.76654	368	1+
428.84530	1556	1+
428.88943	390	1+
429.70227	148	
429.74941	122	
430.73612	372	1+
430.88259	146	
431.69108	128	
431.86968	614	1+
433.85168	380	1+
436.71777	222	1+
438.04276	140	
439.89474	128	
441.87913	114	
444.68046	262	1+
444.87143	2726	1+
445.74492	448	1+
445.80083	236	1+
447.71016	152	
447.87424	244	1+
448.70438	174	
448.89837	192	
449.87995	690	1+
450.75033	272	1+
451.70613	126	
451.78256	190	
452.85190	186	1+
457.90370	228	1+
462.88437	1368	1+
465.72000	116	
467.88935	1374	1+
468.77987	154	
469.72601	228	1+
469.82828	122	
485.89860	1016	1+
486.28491	156	1+
490.79779	170	
496.79426	134	
500.80072	208	1+
501.80457	150	1+
508.91039	210	1+
511.18034	144	
512.62739	120	
END IONS

###FS:    #m/z: 336.94600 #charge 1+
###MS: 70
###MSMS: 73
BEGIN IONS
TITLE=Cmpd 54, +MS2(336.9460), 28.0-35.0eV, 1.6min #73
RTINSECONDS=92.254
SCANS=70,73
PEPMASS=336.94600	65220
CHARGE=1+
167.57640	142	
182.86687	134	
186.89470	78	
187.86707	74	
208.94766	76	
209.93943	72	
210.88826	140	
211.09900	92	
211.87685	648	1+
211.94444	3512	
212.87928	564	1+
213.93835	1322	1+
215.88556	472	1+
215.93778	286	
218.48261	88	
220.12973	76	
220.88305	72	
221.93750	88	
223.95796	72	
223.97202	320	1+
224.95299	72	
225.88771	98	
226.94478	128	
227.95564	80	
228.89328	328	1+
229.05653	74	
229.84341	82	
229.93159	74	
229.95451	4004	1+
230.88959	1122	1+
231.94983	1876	1+
232.82259	216	1+
232.88837	126	
233.89428	296	1+
235.94821	88	
237.06438	94	
237.79824	76	
237.88185	96	
238.84493	240	1+
239.06874	84	
239.10103	96	
239.22272	82	
240.83780	444	1+
240.96480	98	
241.89736	150	
242.95556	76	
245.96210	78	
246.97705	142	
247.96641	888	1+
248.04623	86	
248.89929	618	1+
249.95898	546	1+
249.98985	76	
250.83127	114	
251.06729	114	
251.38557	82	
251.82988	184	
251.90648	122	
251.95446	76	
252.83763	92	
252.97108	2526	
253.08559	88	
253.90835	358	
253.96427	78	
254.38075	88	
254.90708	192	
254.94311	72	
254.96675	956	1+
256.07425	78	
256.26440	86	
256.84786	146	
257.86109	102	
257.89386	90	
258.84376	170	
258.90908	78	
259.80718	74	
259.84268	80	
260.31369	86	
260.36331	88	
260.85182	138	
261.84039	254	1+
264.80243	92	
265.02023	82	
266.84929	162	
267.83579	108	
268.50177	80	
268.78358	80	
268.84272	952	1+
268.96604	80	
270.22684	86	
270.98118	448	
271.39696	106	
271.45133	92	
272.85379	102	
272.98113	110	
274.40290	82	
274.81074	72	
275.86231	144	
276.03183	76	
276.85798	578	1+
276.92304	76	
277.83803	116	
278.04064	220	1+
278.24459	92	
278.83473	240	
278.88268	138	
279.45619	84	
279.83831	150	
279.85651	130	
280.88726	82	
280.98363	84	
281.09860	94	
281.79905	78	
281.94362	92	
282.88178	92	
283.13647	80	
283.90125	88	
284.78746	72	
284.99900	80	
285.02182	94	
285.79340	78	
285.84729	90	
285.86628	90	
286.85145	552	1+
288.82021	108	
290.85317	116	
291.86270	218	1+
292.40140	100	
292.80690	112	
293.92743	84	
293.96759	84	
293.99253	106	
294.11278	116	
295.85319	114	
295.87846	90	
295.99635	74	
296.87295	280	1+
299.83862	80	
300.80515	220	1+
300.84333	244	1+
301.40794	98	
301.43129	108	
301.87708	76	
301.91331	100	
304.44677	78	
304.79837	82	
307.89107	120	
309.80424	200	1+
309.86962	174	
310.87801	152	
311.88718	204	
312.03506	74	
312.88558	130	
314.81967	76	
316.92128	72	
319.84852	82	
319.89933	100	
320.88139	80	
321.07708	72	
321.89613	74	
322.13177	86	
325.44856	78	
326.83655	80	
328.41022	94	
328.88992	148	
329.86743	72	
330.01419	82	
330.90506	72	
331.82801	78	
332.82632	138	
333.61762	84	
333.77247	72	
334.40550	94	
334.81241	72	
337.88938	172	1+
339.22355	88	
339.82692	106	
342.40596	110	
END IONS

###FS:    #m/z: 340.94077 #charge 1+
###MS: 74
###MSMS: 75
BEGIN IONS
TITLE=Cmpd 55, +MS2(340.9408), 28.0-35.0eV, 1.6min #75
RTINSECONDS=95.9345
SCANS=74-75
PEPMASS=340.94077	947682
CHARGE=1+
138.24162	90	
187.87124	78	
187.91845	86	
188.95668	80	
190.93333	138	
192.92439	162	
195.07862	88	
197.86321	82	
200.83835	90	
202.89175	94	
202.93373	108	
202.97933	80	
205.94670	130	
205.96867	100	
206.82681	86	
206.93102	76	
208.94239	126	
210.93784	242	
211.87950	78	
212.87949	584	1+
212.94439	88	
213.94016	1072	1+
215.88765	334	
215.93607	192	
216.88767	204	
217.87841	176	1+
219.88253	92	
220.64396	82	
221.94100	84	
222.94974	132	
223.95979	180	
226.89768	96	
226.95130	124	
228.83904	256	
228.94350	170	
229.35547	100	
229.95860	114	
230.89005	320	
231.88867	266	
231.95066	1032	1+
232.86280	106	
232.89539	540	1+
232.90663	204	
233.89932	340	1+
233.94687	168	
234.95058	164	
235.89084	112	
235.94802	88	
236.80704	92	
237.00936	80	
238.88560	178	
239.10669	78	
239.78889	90	
239.84999	80	
239.88012	116	
239.92554	108	
240.89956	226	1+
240.96525	80	
241.90408	252	1+
241.94895	226	1+
242.59383	82	
242.83969	128	
243.83202	280	
243.84895	90	
245.90123	228	1+
246.97641	120	
248.03252	90	
248.08302	90	
249.89927	230	
249.95621	156	
249.98842	98	
250.85327	158	
251.96025	78	
252.93051	126	
254.88545	254	1+
254.96741	548	
255.07680	144	
256.85019	256	
256.96529	140	
257.84819	164	
258.84498	662	1+
258.88740	76	
259.96622	146	
260.33756	88	
260.83560	714	1+
260.86671	84	
262.96635	116	
262.97873	150	1+
264.86311	100	
264.91645	90	
265.14239	90	
266.85399	126	
266.91665	94	
268.37305	84	
268.83927	206	
268.96072	84	
269.90612	116	
270.82603	138	
271.14222	76	
271.40684	90	
272.93355	126	
274.86498	204	
274.90090	130	
275.85260	680	1+
276.81423	202	1+
276.85517	586	1+
278.04774	98	
278.84484	766	
278.99489	76	
279.09919	92	
279.84756	408	
280.83515	110	
280.86565	106	
280.91932	172	1+
281.05156	76	
282.39520	92	
282.88482	136	
283.09121	78	
284.50595	76	
288.87803	82	
289.78875	80	
290.95625	84	
291.44047	76	
291.81120	156	
292.16003	84	
292.43598	146	
292.86883	132	
292.91158	86	
293.03161	84	
293.85343	100	
294.82593	88	
294.86393	154	
294.92442	78	
294.96611	182	1+
295.84757	118	
296.85895	82	
297.81199	86	
297.88054	134	
299.05603	112	
299.87268	374	1+
300.85032	168	
301.10105	76	
301.68065	80	
301.81948	86	
301.85086	114	
301.86534	276	1+
304.23272	88	
305.92250	90	
306.79417	154	1+
307.43422	108	
307.81663	140	
311.87913	84	
313.12960	76	
314.76109	88	
314.81645	76	
314.88405	96	
315.87000	80	
318.88293	148	
319.28009	84	
323.78251	78	
324.89356	194	
324.91024	82	
325.89478	92	
329.88722	108	
330.81425	100	
331.82542	108	
335.86214	108	
336.86308	134	
337.09401	116	
341.54769	84	
342.22660	80	
344.62022	78	
END IONS

###FS:    #m/z: 363.95678 #charge 1+
###MS: 74
###MSMS: 76
BEGIN IONS
TITLE=Cmpd 56, +MS2(363.9568), 28.0-35.0eV, 1.6min #76
RTINSECONDS=96.7065
SCANS=74,76
PEPMASS=363.95678	428846
CHARGE=1+
63.93902	100	
102.21329	86	
178.94523	82	
189.86283	398	1+
191.85817	608	
191.87953	88	
196.88643	140	
200.94816	122	
206.96270	88	
207.87289	194	
207.97618	88	
208.94066	84	
209.86834	152	
209.94318	928	1+
210.88458	256	
211.84720	88	
212.87896	1822	1+
213.03643	82	
221.86239	86	
222.95167	330	
224.04261	108	
224.94790	1204	1+
225.97251	156	
226.90708	118	
226.92417	134	
226.94761	7224	1+
226.97559	130	
227.91318	180	
227.93127	114	
228.85735	98	
228.89384	310	1+
228.91753	124	
228.94258	6812	1+
229.02530	90	
229.07873	136	1+
229.84123	80	
230.85650	90	
230.88960	2700	1+
231.45454	80	
232.82006	88	
232.88722	246	
234.96457	80	
236.51804	80	
237.84180	116	
238.94013	130	
239.07344	134	
239.90135	118	
240.82588	102	
240.94019	652	
240.96409	130	
241.93938	2414	1+
241.96378	98	
242.94156	1478	1+
243.83570	154	1+
243.90342	252	1+
244.90664	166	1+
244.95713	3010	1+
245.82219	96	
245.94360	168	
246.81093	84	
246.90341	314	1+
246.95186	4696	1+
248.80152	226	1+
248.90002	974	1+
249.92039	144	
250.04970	94	
250.89607	170	
250.97307	176	
251.07094	116	
253.83235	226	1+
253.90675	198	
254.39881	92	
254.81437	128	
256.45904	112	
258.43929	84	
258.84170	168	
258.86989	94	
259.82983	104	
260.83392	224	
260.97097	124	
261.83567	172	
261.96371	102	
262.82802	108	
262.84662	90	
263.38462	86	
263.97520	408	1+
264.82078	186	
264.94240	80	
265.09327	132	
265.56816	90	
265.84654	84	
266.56582	82	
266.81331	130	
266.85315	90	
267.77812	84	
267.97315	682	1+
268.79495	188	1+
268.95550	278	
269.88475	94	
269.97112	754	1+
271.11379	88	
271.85016	82	
271.91460	122	
272.85405	148	
273.82594	88	
273.85008	80	
276.07931	312	1+
276.85719	118	
277.10516	90	
278.79750	284	
279.80103	166	
279.81855	240	1+
279.84036	80	
279.87317	82	
279.90659	160	
280.09713	100	
280.79355	648	1+
280.91339	82	
281.85789	92	
282.40962	86	
282.79857	254	
282.88664	128	
283.78756	276	1+
283.85251	340	1+
283.97029	104	
283.98813	164	
284.89553	106	
285.84565	566	
285.87919	98	
286.42057	82	
286.81470	216	1+
287.88112	220	1+
289.93495	92	
290.79239	302	1+
292.86211	220	1+
293.11716	142	
293.21643	104	
295.86379	108	
295.89503	94	
296.80898	456	
296.85459	106	
296.89631	98	
297.81033	226	
297.89646	82	
297.92992	152	
298.80313	400	
299.12724	138	
299.80142	1364	1+
299.86823	136	
300.80321	1078	1+
301.86125	164	
302.79525	94	
303.85445	612	1+
306.63614	102	
307.06846	86	
307.13611	78	
307.92741	108	
308.86684	144	
309.85793	108	
310.87532	194	
311.86304	106	
311.88578	114	
315.95386	110	
316.81608	106	
317.00022	92	
318.87684	212	1+
318.93352	86	
319.82461	82	
320.80761	136	
321.81689	156	
321.86350	390	
322.81670	154	
322.92421	300	
323.83206	110	
324.88658	90	
326.87166	486	1+
326.90560	84	
327.87503	300	1+
329.28330	110	
338.97123	80	
339.84473	82	
340.87868	90	
340.94020	454	1+
348.74248	84	
350.36700	142	
352.94228	120	
354.94736	122	
364.32319	130	
368.38074	96	
368.92339	104	
END IONS

###FS:    #m/z: 507.84553 #charge 1+
###MS: 74
###MSMS: 77
BEGIN IONS
TITLE=Cmpd 57, +MS2(507.8455), 28.2-35.2eV, 1.7min #77
RTINSECONDS=97.479
SCANS=74,77
PEPMASS=507.84553	178968
CHARGE=1+
191.86745	126	
193.86371	182	
196.01628	462	1+
214.88672	230	
222.97485	132	
224.04506	152	
232.89595	530	1+
234.89715	142	
240.07634	122	
249.88772	126	
250.90457	254	1+
250.97056	154	
251.06912	154	
252.07906	346	1+
253.08198	216	1+
257.87228	222	1+
259.87956	326	1+
260.94289	130	
262.87887	130	
265.37985	344	1+
266.17114	146	
269.79836	122	
270.39481	144	
270.89475	136	
272.85436	254	1+
274.88255	144	
277.38467	290	1+
278.83175	176	
279.89753	168	
280.82285	200	1+
281.89666	220	1+
282.79356	224	1+
285.85659	190	
287.08615	130	
287.85227	1268	1+
287.93147	180	1+
288.82628	186	1+
288.87200	548	1+
289.87535	342	1+
291.86455	212	
291.93217	132	
292.87616	126	
292.92110	224	1+
293.87186	1434	1+
293.99521	196	
294.85567	120	
298.82083	136	
298.84383	486	1+
298.87576	136	
299.85289	416	1+
299.88038	192	
299.91429	138	
302.88221	128	
302.92535	144	
303.86749	530	
303.89086	188	
304.83069	162	
304.88422	140	
305.81769	182	
305.86225	1536	1+
307.88908	334	
308.14104	768	1+
308.87145	1450	1+
308.94756	172	
308.98755	122	
309.40938	212	1+
310.15764	360	1+
311.82041	206	1+
311.88437	1560	1+
312.34741	162	
312.80217	252	1+
313.88389	304	1+
314.86429	914	1+
316.88644	266	1+
318.86589	136	
318.88303	266	
319.86164	242	
322.89037	188	
323.87479	586	
324.85926	154	
324.89175	164	
325.86757	132	
325.90116	466	
326.88358	3800	1+
327.81704	132	
329.83002	120	
330.06839	136	
330.83086	160	
330.88472	214	
331.79995	204	1+
331.85555	132	
331.89183	174	
332.87651	680	1+
335.78622	192	1+
335.84140	136	
336.94487	320	
337.83320	148	
337.87976	428	1+
338.84937	260	1+
340.90262	122	
344.87378	226	1+
345.89900	184	1+
346.87406	144	
347.07298	160	1+
347.77370	214	
347.82925	144	
348.17384	208	
348.89069	122	
349.74223	220	1+
349.79870	124	
349.89331	204	
349.92680	212	1+
350.88688	330	
351.76913	154	
351.88492	378	1+
352.77825	128	
353.84791	144	
354.00156	164	
355.89139	292	1+
356.37147	126	
356.39117	186	1+
359.76832	170	
361.75469	120	
362.38743	132	
363.80188	134	
363.84171	352	1+
364.72240	420	1+
366.14069	124	
366.83969	446	1+
366.90271	200	
367.70650	128	
367.76306	488	1+
367.84228	308	1+
367.87463	142	
367.89510	582	1+
368.77968	182	1+
369.83559	364	1+
371.71717	218	
371.76072	184	
371.82041	134	
372.78373	268	1+
372.89784	398	1+
373.74592	124	
373.84331	124	
373.89824	256	1+
374.81104	192	
375.72429	128	
375.74197	168	
375.80561	140	
376.78478	134	
376.87629	308	1+
377.97282	136	1+
380.71662	530	1+
381.79139	400	1+
381.84240	624	1+
382.79639	322	1+
384.84948	1056	1+
385.77986	124	
386.07526	120	
386.82007	120	
387.84719	264	
388.79453	142	
388.83033	166	
389.83299	124	
390.83789	1324	1+
391.81658	194	
392.07460	120	
392.82983	444	
392.86891	232	1+
393.74081	408	1+
393.80191	128	
393.83285	258	
394.13016	118	
394.74435	356	1+
394.78807	158	
394.82653	268	1+
394.92284	162	
396.80825	146	
397.85742	118	
398.72913	874	1+
399.85143	292	
400.80437	276	1+
402.86125	300	
403.86614	644	1+
403.89544	168	
405.75915	156	
405.79210	148	
406.78370	162	1+
406.85414	146	
407.86725	756	
408.75132	188	
408.85136	1210	1+
409.74859	246	1+
409.86900	214	
410.08491	138	
410.73010	132	
410.83712	1172	1+
411.81239	222	
411.90172	246	1+
412.83961	232	
413.87625	274	
414.87631	128	
415.74058	236	1+
415.83430	174	
417.82297	126	
421.88638	376	
422.75867	290	1+
423.78462	136	
423.86953	402	
424.86754	274	
425.72996	178	
425.75893	800	1+
425.87713	254	
426.77191	128	
426.86818	746	
427.73913	786	1+
427.86365	358	
427.89818	194	1+
428.84630	1392	1+
429.70123	358	1+
430.73756	218	
430.84793	304	
430.88050	190	
430.96729	132	
431.74702	118	
431.86812	620	1+
431.95914	118	1+
433.85639	130	
434.36412	120	
434.79821	214	1+
439.89512	120	
440.68876	178	1+
443.77298	130	
444.74966	326	1+
444.87336	2324	1+
445.71628	158	1+
445.75220	276	1+
447.71336	676	1+
447.91912	158	1+
448.77112	168	
449.87908	234	1+
450.74842	380	1+
452.86071	134	
457.90718	122	
462.88353	724	1+
467.88837	824	1+
469.89201	168	
485.89896	628	1+
495.74389	172	1+
498.79549	126	
504.19870	254	1+
505.20452	264	1+
508.91046	252	1+
509.28861	232	1+
509.85694	150	
END IONS

###FS:    #m/z: 340.94104 #charge 1+
###MS: 78
###MSMS: 79
BEGIN IONS
TITLE=Cmpd 58, +MS2(340.9410), 28.0-35.0eV, 1.7min #79
RTINSECONDS=101.156
SCANS=78-79
PEPMASS=340.94104	974118
CHARGE=1+
157.33742	80	
180.86568	74	
186.98874	84	
190.95021	106	
192.94162	82	
194.88837	98	
194.93624	80	
203.86538	84	
204.80994	78	
205.95059	114	
208.87898	78	
210.93931	104	
211.05287	106	
212.88023	224	
213.88537	182	
213.94060	1148	1+
214.42519	100	
214.88100	286	1+
214.89390	116	
215.88477	242	1+
215.93645	166	
219.87669	112	
219.94608	80	
220.04975	90	
221.89043	102	
221.94651	78	
222.01237	80	
222.95202	116	
224.83407	98	
224.97293	102	
226.97057	254	1+
227.10877	114	
227.82231	82	
228.84487	78	
228.93436	210	
229.00248	82	
229.84340	80	
230.88616	174	
230.93140	94	
231.88918	434	1+
231.95066	984	1+
233.40671	82	
233.94855	160	
235.89366	118	
236.01988	88	
236.89022	242	1+
239.07444	90	
239.78594	128	
239.88184	76	
240.83289	120	
241.70167	74	
241.84414	192	
242.84214	102	
243.82837	360	1+
243.87129	90	
244.12809	92	
244.88385	126	
245.90044	74	
246.89101	82	
247.36474	86	
247.84304	82	
248.90303	160	1+
249.03756	76	
249.96153	384	
251.89145	78	
251.96326	138	
253.92268	96	
254.34553	112	
254.96730	926	1+
255.07379	128	
256.82097	78	
256.85469	176	
256.89189	156	
256.90738	216	1+
257.83146	96	
257.93039	80	
258.84691	282	
258.89336	80	
258.96518	100	
259.84955	292	
259.89599	80	
259.95884	230	
260.83681	318	
261.43244	82	
261.82942	92	
262.82656	82	
263.84152	216	
264.02316	116	
264.90859	78	
265.89853	78	
267.13692	122	
267.35397	86	
267.93878	76	
268.79154	80	
268.83379	204	1+
271.79333	102	
271.82927	96	
272.44360	84	
272.84820	462	1+
272.93038	92	
272.97692	78	
273.79816	134	
273.85236	398	1+
273.97333	200	1+
274.03508	78	
274.81996	80	
276.03047	76	
276.82067	82	
276.85551	1108	1+
276.89622	80	
277.91553	160	1+
277.97344	88	
278.84635	496	
279.84821	338	
279.96317	124	
280.85305	222	
281.40962	90	
281.89406	128	
282.87833	122	
283.78750	88	
283.91378	104	
287.93762	84	
288.83194	84	
288.85721	78	
289.08667	96	
289.80899	122	
290.78547	124	
290.85583	78	
291.43416	96	
291.92910	76	
293.14921	78	
294.91765	84	
295.42183	80	
295.97377	148	
296.86612	126	
296.97933	86	
297.32441	102	
297.78830	132	
297.87424	120	
297.97755	114	
299.86290	150	
300.86576	100	
301.88044	118	
303.56685	82	
303.73817	80	
303.81285	82	
303.87432	78	
305.15448	80	
306.74602	94	
307.79831	276	1+
308.92165	78	
310.87988	232	1+
312.79705	74	
314.04250	88	
318.93049	102	
319.91032	80	
320.18241	88	
320.83317	100	
321.13905	80	
324.89735	200	
326.62348	96	
329.87158	128	
330.81280	336	1+
332.90718	80	
333.79033	96	
334.72426	80	
337.14810	104	
337.73481	144	
341.37329	76	
346.41436	84	
END IONS

###FS:    #m/z: 363.95704 #charge 1+
###MS: 78
###MSMS: 80
BEGIN IONS
TITLE=Cmpd 59, +MS2(363.9570), 28.0-35.0eV, 1.7min #80
RTINSECONDS=101.929
SCANS=78,80
PEPMASS=363.95704	428792
CHARGE=1+
48.55492	102	
49.89463	82	
73.64596	92	
104.34460	92	
125.23422	110	
187.93358	108	
189.86497	152	
191.85741	358	1+
196.88511	136	
202.87244	88	
207.87515	196	
207.94875	122	
208.94084	108	
209.91881	114	
209.94396	1616	1+
210.88277	258	
212.40347	82	
212.87974	1700	1+
214.89812	142	
216.87681	80	
220.88298	100	
222.95528	612	1+
224.95005	850	1+
224.97207	136	
226.88923	156	
226.94691	6012	1+
226.96693	200	
227.93134	274	
228.89584	538	1+
228.94197	7870	1+
229.32516	112	1+
230.51372	78	
230.88825	2176	1+
231.01078	92	
232.88603	316	
234.00563	80	
234.34183	98	
234.88341	232	
235.51073	88	
236.85272	138	
237.05843	214	1+
240.94022	516	
240.96217	330	
241.93911	2736	1+
242.94104	1906	1+
243.57791	80	
243.82835	126	
243.96173	112	
244.83891	174	1+
244.95666	4110	1+
245.81670	92	
245.94320	148	
246.10487	102	
246.36621	94	
246.80632	156	
246.86908	86	
246.90258	228	1+
246.95244	3462	1+
247.82617	158	
248.81009	166	
248.85866	100	
248.90129	732	
248.99064	86	
249.04077	120	
250.94644	156	
250.96544	170	
251.04316	118	
252.80073	114	
252.88896	148	
252.90283	366	1+
253.90478	314	1+
254.09041	88	
254.84899	86	
258.83712	414	1+
258.96972	210	
259.10006	208	1+
260.41908	84	
260.83236	382	1+
260.96859	464	1+
262.82923	270	1+
264.81667	116	
266.81578	262	
266.85661	114	
267.81746	188	
267.92682	92	
267.97191	574	1+
268.06323	108	
268.80542	104	
269.13861	86	
269.96928	958	1+
270.03334	98	
270.92202	82	
271.83353	138	
272.81257	82	
272.84680	236	1+
273.40739	84	
274.12661	80	
276.86262	98	
277.08035	82	
277.64465	90	
277.85711	96	
278.84474	338	1+
279.10025	128	
279.11576	86	
279.87725	92	
280.79805	328	
280.83454	86	
281.78775	670	1+
281.81284	198	1+
281.89370	196	
282.85786	140	
282.99418	114	
283.85319	82	
283.93662	102	
283.98540	114	
284.81984	140	
284.96377	82	
285.84262	698	1+
286.41470	104	
287.82326	112	
290.79017	228	1+
291.01065	80	
293.85449	122	
294.86448	122	
294.93028	84	
295.92339	98	
296.81041	262	
296.87243	102	
297.80050	974	1+
298.80214	760	1+
298.87618	94	
299.12891	196	
301.02848	128	
301.57651	88	
301.79919	580	1+
301.84076	98	
301.86086	454	1+
301.94949	78	
302.92746	84	
303.85373	476	
303.89009	94	
307.13229	134	
307.40629	84	
308.06305	106	
310.39560	86	
310.86242	228	1+
312.43844	166	
314.40831	82	
314.81751	110	
316.81351	216	
317.82153	126	
317.88201	80	
317.92547	84	
318.80210	306	1+
320.13410	156	
321.83185	142	
321.88778	82	
322.64129	86	
322.81899	140	
322.93112	202	
322.98540	92	
323.81988	154	
324.03450	80	
324.88101	120	
325.34865	88	
326.62141	84	
326.85817	96	
326.87245	168	
327.87663	88	
329.87963	92	
335.71123	82	
336.88677	84	
336.94853	234	
338.38271	86	
339.83302	148	
340.82991	84	
340.93854	254	
345.40938	82	
346.72051	82	
353.65564	88	
354.92871	80	
355.87089	98	
359.77309	88	
359.91515	88	
363.08333	96	
363.41097	86	
364.83094	80	
367.72587	128	
END IONS

###FS:    #m/z: 336.94589 #charge 1+
###MS: 78
###MSMS: 81
BEGIN IONS
TITLE=Cmpd 60, +MS2(336.9459), 28.0-35.0eV, 1.8min #81
RTINSECONDS=102.701
SCANS=78,81
PEPMASS=336.94589	58980
CHARGE=1+
184.98768	82	
201.44788	72	
203.80059	70	
205.87609	100	
207.13428	84	
207.87176	134	
209.88428	90	
210.88346	122	
211.94430	2882	1+
212.87764	1154	1+
213.51462	94	
213.93904	1000	
215.88470	172	
215.93648	366	
217.88230	108	
219.89330	106	
221.88802	82	
222.54686	76	
222.89398	110	
222.97775	174	
223.96230	104	
224.97918	162	
225.09660	90	
226.83313	160	1+
227.95186	70	
228.11316	76	
228.89193	120	
229.95470	3364	1+
230.88863	1594	1+
231.12072	96	
231.85638	98	
231.95028	926	1+
232.85333	98	
233.82813	164	
233.89969	172	
233.94669	334	
235.82940	72	
235.85089	268	1+
235.94830	206	
236.07778	92	
236.91689	74	
239.91027	106	
239.94669	76	
240.84064	152	
241.84349	176	
242.83992	116	
243.84172	110	
244.83461	76	
244.95588	74	
245.87405	110	
246.85444	70	
246.90637	182	
247.96553	1026	1+
248.10790	92	
248.89677	714	1+
249.96169	216	
249.97840	82	
250.08178	168	1+
250.82994	122	
250.84636	80	
250.94701	124	
251.06636	88	
251.48211	72	
251.83453	184	
251.89917	124	
251.92490	84	
251.96147	124	
252.06961	78	
252.83500	102	
252.97087	1680	1+
253.90615	478	1+
254.09203	144	
254.96442	822	1+
255.07422	102	
256.02487	82	
256.05400	82	
256.85358	440	1+
257.96383	74	
258.84764	488	1+
258.96955	70	
259.83447	78	
259.95551	118	
260.82735	92	
261.84721	92	
261.85448	94	
262.83229	106	
262.87355	72	
263.83034	90	
266.08268	72	
266.84583	98	
266.87014	134	
267.82684	94	
267.83946	658	1+
268.84177	552	1+
268.86812	80	
268.91018	72	
269.92893	124	
269.99467	82	
270.57006	88	
270.84671	80	
270.97988	218	
271.84195	358	1+
271.91105	142	
272.20679	74	
272.84489	208	1+
272.97759	76	
273.91503	72	
274.14271	70	
274.87242	244	1+
275.86057	114	
275.92399	242	1+
275.95315	72	
275.98986	76	
276.81437	74	
276.85450	134	
277.83287	952	1+
277.85545	90	
277.96575	84	
279.85975	76	
280.86838	90	
282.32506	102	
282.43235	84	
282.88433	78	
282.97217	130	
283.19781	74	
283.35909	122	
285.84925	152	
286.85049	1144	1+
286.91137	158	
287.88157	70	
289.84294	78	
289.90428	136	
290.85614	112	
291.53301	78	
292.85835	216	1+
292.97877	70	
293.10279	72	
293.41791	96	
293.43328	72	
293.81254	222	1+
293.87737	86	
295.99795	280	1+
296.16120	84	
296.80239	174	1+
297.32480	70	
297.89214	82	
297.97401	130	
298.88588	122	
299.05630	86	
299.87249	108	
300.84991	94	
301.81811	132	
301.90891	70	
304.27108	94	
304.77082	82	
304.78762	92	
304.89251	84	
306.38897	94	
309.86434	178	
310.86867	210	
311.87532	124	
321.76204	70	
322.82476	76	
322.87300	76	
323.88249	186	1+
324.28230	88	
328.81785	100	
329.96762	74	
330.80863	186	
332.83077	72	
334.96030	82	
335.72465	82	
336.86653	78	
336.96997	80	
337.25206	72	
338.99458	70	
339.40879	90	
341.37733	70	
END IONS

###FS:    #m/z: 322.93021 #charge 1+
###MS: 82
###MSMS: 83
BEGIN IONS
TITLE=Cmpd 61, +MS2(322.9302), 28.0-35.0eV, 1.8min #83
RTINSECONDS=106.363
SCANS=82-83
PEPMASS=322.93021	2823682
CHARGE=1+
100.66002	84	
138.13330	94	
155.65699	70	
174.65804	70	
193.52125	82	
196.88418	136	
197.86882	68	
197.88871	76	
197.95498	76	
198.96171	76	
199.88757	70	
203.89693	70	
210.87975	74	
211.44355	82	
216.87208	84	
219.00744	98	
221.52770	84	
222.95279	118	
223.95412	94	
224.97527	74	
225.88221	90	
225.92659	76	
225.94879	74	
226.84839	70	
228.85204	84	
229.93253	86	
229.97724	80	
230.88896	76	
231.91034	68	
233.91283	184	1+
236.89610	84	
236.93023	76	
237.00760	82	
237.06855	298	1+
237.83439	82	
238.88971	138	1+
238.94120	172	
239.56269	90	
240.07991	80	
240.82544	234	
240.94155	2014	
241.65369	76	
241.94227	1808	
241.96572	104	
242.14081	84	
242.82762	156	
242.94206	6516	1+
243.09113	74	
243.82105	390	1+
243.89858	122	
244.08970	92	
244.90818	74	
244.93998	2020	1+
245.00980	90	
246.97857	194	
247.81454	68	
248.08671	74	
248.85013	110	
248.88236	156	
250.41482	90	
250.94476	124	
251.33890	84	
251.92694	76	
252.82419	70	
253.00633	70	
253.83673	76	
253.93050	104	
255.91356	124	
256.83692	96	
256.89486	152	
256.99017	80	
257.15778	84	
257.36852	82	
258.44320	96	
258.82942	260	
258.97839	84	
259.16596	92	
259.33995	74	
260.83696	112	
261.09689	82	
261.83593	124	
262.82715	136	
262.99142	72	
264.09174	124	
264.42282	72	
265.02223	74	
265.09228	70	
265.24630	78	
266.83842	82	
268.95830	118	
270.45697	96	
270.63502	80	
270.86687	78	
271.79763	76	
272.93248	78	
273.86818	72	
274.78904	110	
275.80793	118	
276.82476	76	
277.04449	232	1+
277.82400	78	
278.06841	72	
279.09095	1378	1+
279.36195	90	
280.84776	88	
281.05336	98	
281.10086	128	
281.13983	70	
281.84415	166	
283.06836	126	
283.35975	98	
283.79805	84	
284.29235	328	1+
284.44997	76	
285.84957	78	
286.88259	70	
287.86765	250	1+
288.19997	94	
288.81377	72	
289.78681	130	
290.78868	72	
292.87996	70	
292.94506	92	
293.85044	76	
295.87376	78	
296.55644	86	
296.86274	222	1+
296.95392	90	
297.15088	92	
299.41785	84	
299.77742	98	
299.80792	116	
300.86871	76	
301.82819	106	
302.85318	112	
303.89210	80	
304.01427	72	
304.26070	72	
304.89043	72	
305.80470	82	
305.87383	222	1+
306.91131	100	
307.41072	92	
307.80112	134	
309.81315	106	
310.42584	72	
310.86910	114	
312.01959	90	
312.86219	68	
314.82400	68	
316.82733	76	
317.77473	70	
318.88508	72	
320.82213	72	
321.88380	192	1+
323.23706	74	
323.86798	76	
325.30468	78	
325.80988	80	
325.90502	68	
326.96334	74	
327.20982	68	
327.82555	72	
END IONS

###FS:    #m/z: 340.94088 #charge 1+
###MS: 82
###MSMS: 84
BEGIN IONS
TITLE=Cmpd 62, +MS2(340.9409), 28.0-35.0eV, 1.8min #84
RTINSECONDS=107.135
SCANS=82,84
PEPMASS=340.94088	1002088
CHARGE=1+
191.42232	98	
191.94767	90	
192.92781	106	
197.92738	98	
208.96288	114	
212.87708	456	1+
213.87827	300	1+
213.93948	950	1+
215.89018	402	1+
216.04107	80	
217.87709	288	1+
219.83142	74	
221.87142	78	
223.47856	90	
223.82813	118	
224.58674	84	
224.83888	74	
224.97564	88	
226.12046	72	
226.83003	90	
226.85582	84	
226.94937	186	
228.95248	202	
229.89361	84	
230.89058	418	1+
231.82376	80	
231.95040	784	1+
233.00016	72	
233.90040	164	
233.94732	376	1+
235.00059	108	
235.89243	186	
235.94914	138	
236.07854	100	
237.06977	78	
238.87688	82	
238.90363	136	1+
239.84614	124	
240.83187	166	
241.83880	188	
241.86746	112	
242.99390	74	
243.83277	176	
243.86553	100	
244.83669	72	
244.95683	92	
245.39217	88	
245.84525	120	
247.95137	80	
248.04427	80	
248.79608	136	
248.89838	380	1+
249.79778	74	
249.89925	242	1+
249.96166	370	1+
249.99165	72	
251.03340	102	
251.90179	74	
251.95399	204	
252.07536	72	
253.84056	78	
253.91912	150	
254.04023	76	
254.87290	72	
254.90418	72	
254.96356	428	1+
255.07736	142	
255.37902	72	
255.83513	74	
256.47505	96	
256.86664	102	
256.96505	82	
257.78049	84	
257.84568	72	
257.91625	106	
257.93219	86	
257.96963	76	
258.84542	250	
258.86115	142	
259.85190	184	
259.95479	190	
260.83713	692	1+
261.16633	72	
262.96533	108	
263.05503	100	
264.07594	72	
266.13451	180	1+
266.16479	82	
266.87236	74	
267.15334	76	
267.91886	72	
268.84447	230	
269.34129	84	
269.79102	262	1+
269.84059	134	
270.83090	92	
271.43520	72	
271.83185	92	
271.91556	98	
272.84832	114	
272.87505	176	
272.98106	80	
273.86653	94	
276.85540	966	1+
278.84828	1186	1+
279.09100	74	
279.97594	72	
280.92830	92	
281.83424	76	
281.86145	72	
281.89184	158	
282.49031	92	
283.94889	76	
284.86239	80	
285.86624	74	
285.92898	110	
286.80320	72	
287.42950	84	
288.84296	78	
289.74912	84	
289.78917	140	
290.11650	102	
290.46221	106	
292.10936	86	
293.86606	102	
293.88240	186	
295.84438	90	
295.86526	114	
296.85578	254	
298.87224	102	
299.31402	88	
300.80006	94	
300.88793	88	
301.75721	72	
301.86512	120	
302.88631	110	
302.94079	90	
303.99098	114	
305.90344	76	
307.89098	168	
308.86640	132	
308.98638	92	
310.87934	138	
311.11639	80	
312.80205	170	
312.87064	94	
312.89451	78	
314.37095	72	
314.81297	234	1+
316.85732	118	
317.07254	72	
317.78104	78	
318.43793	92	
319.25141	90	
320.61520	122	
321.88781	86	
324.29130	72	
325.85629	74	
325.90731	88	
326.17108	74	
328.38579	74	
328.84426	74	
328.89587	156	
330.82250	140	
331.90195	86	
334.87985	78	
340.26217	106	
341.27974	90	
342.90114	86	
END IONS

###FS:    #m/z: 363.95694 #charge 1+
###MS: 82
###MSMS: 85
BEGIN IONS
TITLE=Cmpd 63, +MS2(363.9569), 28.0-35.0eV, 1.8min #85
RTINSECONDS=107.907
SCANS=82,85
PEPMASS=363.95694	436662
CHARGE=1+
75.36090	88	
121.24855	118	
150.98782	88	
152.96609	106	
161.06819	210	
171.85210	88	
184.93436	120	
189.86514	240	1+
191.85970	238	
191.87153	84	
193.85258	80	
199.89107	90	
207.87372	248	
207.94608	134	
209.13604	82	
209.86929	196	
209.94374	1172	1+
210.88498	312	
211.11886	88	
212.87842	2196	1+
214.88492	172	
222.95138	300	
223.41971	102	
223.95766	134	
224.94903	832	1+
224.96993	406	1+
225.88517	214	1+
226.86696	184	1+
226.94756	8592	1+
227.41831	86	
227.93412	204	
228.13227	90	1+
228.89381	314	1+
228.94277	8426	1+
230.88910	2578	1+
232.88289	182	
233.88017	184	1+
234.92877	84	
235.09435	82	
237.94053	266	1+
238.94305	176	1+
239.90094	80	
240.94149	458	
240.96586	214	
241.89394	240	1+
241.94155	408	
242.94300	1258	1+
244.83476	118	
244.95831	3122	1+
245.81732	112	
245.86756	88	
245.94236	184	
246.80810	182	
246.85544	128	
246.90967	224	1+
246.95319	3564	1+
246.97634	156	
247.80674	104	
248.63443	82	
248.80249	256	
248.84935	162	
248.89855	656	1+
249.80311	124	
249.91958	80	
250.78646	96	
250.80284	98	
250.89686	162	
250.96937	184	
251.03922	102	
251.08191	94	
251.13403	102	
251.23372	98	
251.35451	80	
251.90753	132	
253.85697	110	
253.90396	180	
254.84501	102	
255.38065	110	
256.85259	94	
258.87748	98	
259.83707	104	
260.83291	148	
260.87272	120	
260.93248	98	
260.96966	304	
261.82948	98	
261.94083	98	
262.83146	174	
262.97730	98	
263.55698	84	
263.83173	102	
264.09942	100	
264.79868	80	
265.08627	144	
265.81963	146	
265.98061	118	
265.99423	156	
266.81219	764	1+
266.85074	100	
267.90551	102	
267.97341	576	1+
268.78423	110	
268.95982	130	
269.81138	202	
269.96993	926	1+
273.91758	128	
273.93646	80	
274.51505	92	
276.81195	92	
276.85593	258	
278.03783	100	
278.84332	300	
278.85285	436	1+
279.10192	182	
279.79254	898	1+
279.92517	100	
280.79386	620	1+
280.83466	98	
280.99511	80	
281.45293	90	
281.89605	88	
282.79377	190	
283.40098	82	
283.79011	198	
283.80735	82	
283.84940	114	
284.84008	376	1+
285.37651	102	
287.81386	82	
289.88772	86	
291.86682	132	
292.36123	90	
293.11176	152	
294.86073	316	1+
296.08533	82	
296.80966	310	1+
298.80425	1306	1+
299.08464	116	
300.80004	256	
300.91373	90	
301.80257	184	
301.86375	160	
301.86673	122	
302.86130	132	
303.80594	130	
303.85563	834	1+
304.94198	82	
305.13931	84	
308.86641	130	
308.88262	88	
310.75031	84	
310.81215	134	
311.86291	106	
313.81068	94	
315.13165	84	
316.81746	136	
318.81336	96	
319.38965	92	
319.80931	126	
320.81929	178	
320.87510	84	
320.92567	92	
321.81725	170	
321.86737	100	
322.81964	116	
322.93161	242	1+
324.02587	92	
324.88714	234	1+
326.11130	94	
326.55009	80	
326.87010	294	
329.87442	276	1+
335.62135	94	
338.94295	80	
339.83417	242	1+
339.91224	160	
343.98222	78	
345.91636	88	
353.19355	80	
353.76643	80	
358.17735	132	
359.95727	90	
361.79293	80	
363.95487	102	
366.35225	84	
367.78262	86	
END IONS

###FS:    #m/z: 322.93036 #charge 1+
###MS: 86
###MSMS: 87
BEGIN IONS
TITLE=Cmpd 64, +MS2(322.9304), 28.0-35.0eV, 1.9min #87
RTINSECONDS=111.567
SCANS=86-87
PEPMASS=322.93036	2869062
CHARGE=1+
185.86391	80	
188.93501	92	
192.88617	76	
195.88720	92	
196.08139	74	
196.88823	160	
200.19681	78	
201.04399	148	
203.56594	78	
204.84666	68	
205.95275	126	
205.97376	116	
207.95327	88	
208.92484	78	
209.94307	156	
212.89238	72	
214.04230	76	
214.88218	78	
219.05647	74	
219.88413	78	
220.87573	76	
221.15136	78	
221.83509	86	
222.95195	66	
223.95955	74	
224.38469	74	
226.57272	116	
227.93350	66	
230.80280	64	
230.84578	208	1+
230.88681	70	
231.91236	68	
232.82423	74	
236.83369	86	
237.87973	72	
238.07168	248	1+
238.25507	72	
238.83547	66	
238.93862	132	
239.78878	66	
239.80393	92	
239.83663	68	
239.89923	78	
239.91810	80	
240.03218	86	
240.82050	264	
240.94073	3272	
241.01492	66	
241.04445	172	1+
241.07777	64	
241.67247	76	
241.93930	9818	1+
241.97069	78	
242.24607	76	
242.94158	7060	1+
244.03437	88	1+
244.83088	106	
244.94022	2010	1+
246.97794	260	1+
247.85278	74	
248.85463	138	
248.88224	66	
248.91539	84	
249.00230	66	
249.04433	74	
249.85246	78	
250.90287	90	
255.78294	70	
255.80465	82	
256.03665	70	
256.85851	100	
256.89753	132	
257.80206	98	
258.83414	116	
260.82810	262	1+
262.03215	70	
262.47806	78	
263.86552	152	
264.85421	76	
264.88055	72	
264.90536	76	
264.92453	86	
265.05954	132	
265.10626	66	
265.85671	72	
268.95898	78	
269.27520	96	
269.79100	72	
270.12183	84	
271.84618	150	
272.43947	66	
272.85294	150	
272.92223	80	
273.79760	100	
274.42725	110	
274.79786	82	
275.84621	210	1+
277.87813	90	
278.83676	68	
279.01539	74	
279.09210	1310	1+
279.79711	68	
279.88143	64	
280.81364	158	
280.91556	72	
280.99164	102	
281.84678	68	
282.86774	66	
283.86771	86	
283.88315	66	
284.07116	64	
284.29340	240	
285.07060	106	
285.40948	66	
285.83076	88	
286.29827	72	
286.86998	116	
288.00438	72	
288.80732	68	
289.80583	72	
289.90592	72	
290.88307	68	
292.06150	66	
292.80016	82	
293.50457	90	
294.02250	82	
294.33408	70	
294.85690	70	
295.83587	90	
296.83343	70	
296.87218	74	
297.04317	72	
297.80508	64	
297.88564	68	
298.41626	66	
298.75323	86	
298.78921	84	
299.42421	72	
299.82415	124	
302.81431	96	
302.93831	76	
303.41087	92	
303.81103	84	
303.95204	78	
304.88418	80	
305.16726	72	
305.87328	94	
306.88231	144	
307.89371	116	
309.82014	108	
311.86319	74	
314.00365	66	
316.88652	68	
317.91251	78	
318.83697	72	
319.82248	82	
321.81727	70	
321.89405	72	
322.79391	162	1+
324.67364	76	
325.84512	82	
326.97445	70	
END IONS

###FS:    #m/z: 507.84591 #charge 1+
###MS: 86
###MSMS: 88
BEGIN IONS
TITLE=Cmpd 65, +MS2(507.8459), 28.2-35.2eV, 1.9min #88
RTINSECONDS=112.339
SCANS=86,88
PEPMASS=507.84591	192078
CHARGE=1+
196.01667	534	1+
197.88561	242	1+
198.88724	196	1+
212.04460	124	
224.97702	236	
232.85570	136	
232.89929	382	1+
238.06322	188	
248.08349	156	1+
249.92623	146	
250.90765	176	
252.77762	142	
256.05395	122	
260.87841	300	1+
262.13093	134	
266.09794	134	
266.16356	210	
274.91458	138	
280.82869	238	1+
285.85729	240	
286.79491	128	
287.79481	148	
287.85269	1024	
288.12838	166	
288.87068	156	
289.34782	148	
289.84793	180	
290.86227	470	1+
293.87334	1270	1+
296.85985	162	
297.87245	368	1+
297.90521	136	
297.95858	148	
298.87643	338	1+
299.84015	132	
300.81031	156	
300.84085	322	1+
301.81072	166	
301.84687	222	1+
302.86361	756	1+
303.63739	126	
303.86712	630	1+
305.86340	1172	1+
306.14369	138	
307.89049	484	
308.14127	460	
308.84458	128	
308.87182	1138	1+
309.15083	1152	1+
309.84039	318	1+
309.89181	294	
310.15663	746	1+
310.87027	140	
311.88322	2276	1+
311.97056	194	
312.82559	150	
314.87085	740	1+
315.37803	142	
315.85786	458	1+
316.86186	294	1+
316.88446	134	
318.37444	124	
319.77120	116	1+
319.81673	218	1+
320.86695	136	
320.88633	254	1+
323.87241	586	
324.85930	156	
325.82673	166	
325.85470	334	1+
325.89749	148	
326.88385	2788	1+
327.81042	164	
327.93084	152	
328.16780	142	
328.86830	258	
329.89725	198	
330.87893	194	
330.95918	184	1+
331.77212	126	
331.81985	402	1+
331.87209	530	1+
331.89024	146	
332.38885	216	1+
335.34706	116	
335.83523	126	
335.85186	130	
335.87977	166	
336.79848	208	1+
336.88106	404	1+
338.01562	128	
338.90839	152	
341.87252	200	1+
345.79185	146	
346.74635	198	1+
346.78211	118	
346.87795	128	
347.77580	476	1+
347.83743	126	
348.89119	470	1+
348.90477	148	
349.42118	164	
349.75177	140	
349.83280	136	
350.90656	410	1+
351.82180	122	
351.88379	340	1+
352.79949	290	1+
352.84849	280	1+
355.89665	154	
357.29601	224	1+
358.79336	132	
359.75939	250	1+
359.84849	278	1+
362.77484	196	1+
364.18942	124	
364.39552	132	
365.78482	468	1+
365.89528	252	1+
367.70695	464	1+
367.72396	126	
367.77694	146	
367.80573	142	
368.83495	366	1+
368.89194	238	
370.72938	126	
370.78334	118	
370.80680	186	
371.04122	272	1+
371.84575	144	
373.72406	158	
373.82503	268	1+
373.89936	122	
374.81005	118	
374.88352	170	
376.88305	126	
380.71389	604	1+
380.85834	136	
381.84024	482	
383.70942	142	
383.77517	120	
384.85098	1102	1+
385.77314	288	1+
385.82496	132	
386.84383	432	1+
387.89890	128	
388.77190	150	
388.80023	208	1+
389.20153	354	1+
389.72049	198	
390.84138	686	1+
391.06655	262	1+
392.07177	188	1+
392.72950	324	1+
392.82801	394	
392.87725	146	1+
394.06346	142	
394.76579	208	1+
394.83252	204	
395.05522	124	
396.92318	126	
397.73840	130	
397.79458	158	
398.72884	698	1+
399.77737	122	1+
399.84724	492	1+
402.74983	124	
402.86189	128	
403.86970	334	
404.87269	168	
405.23002	118	
405.75924	120	
405.85805	326	
406.74052	130	
406.78870	144	
406.85980	1520	1+
407.74034	244	
408.74032	132	
408.77977	146	
408.85704	982	1+
409.74984	130	
410.73421	158	1+
410.80679	186	
410.83983	1234	1+
412.73224	394	1+
412.80389	220	1+
412.84900	364	1+
413.07284	178	
417.70263	204	1+
418.85620	120	
421.74591	142	
421.88635	154	
422.12756	116	1+
422.86904	352	
423.77446	608	1+
423.81985	180	1+
423.86666	612	1+
424.86882	370	1+
425.69218	158	
425.76014	878	1+
426.09702	236	1+
426.76732	496	1+
426.85952	498	
427.07973	140	1+
427.73158	298	
427.86042	286	
428.74499	230	
428.80116	130	
428.85053	704	
428.87730	282	1+
429.70676	194	1+
429.75564	142	
429.84866	414	
430.74046	182	
430.85837	276	
431.86723	438	
432.68349	118	
432.84663	560	1+
432.88949	136	1+
433.85107	482	1+
434.73615	152	
435.71403	128	
436.72005	126	1+
439.89378	260	
442.68458	116	
442.71330	132	
444.68239	214	1+
444.77040	174	
444.87156	1358	1+
445.27168	140	
445.74669	268	1+
447.71511	266	
447.75548	126	
449.69306	364	1+
449.87996	364	
450.75348	322	1+
450.87890	162	
451.86862	128	
455.88249	118	
457.90158	166	
458.90803	142	
462.88294	822	1+
465.72148	216	1+
465.89735	132	
466.83004	134	
467.88833	1146	1+
468.71570	170	
468.77512	426	1+
469.72707	266	1+
470.89955	150	
473.88848	144	
485.89797	848	1+
509.86006	314	1+
END IONS

###FS:    #m/z: 336.94609 #charge 1+
###MS: 86
###MSMS: 89
BEGIN IONS
TITLE=Cmpd 66, +MS2(336.9461), 28.0-35.0eV, 1.9min #89
RTINSECONDS=113.111
SCANS=86,89
PEPMASS=336.94609	53368
CHARGE=1+
180.15804	94	
183.98871	80	
191.97843	90	
193.44587	88	
196.88268	88	
209.01734	74	
211.94403	2662	
212.87826	748	1+
212.94950	78	
213.94005	944	1+
214.88293	340	1+
217.86080	92	
218.88385	150	
221.19162	84	
222.51200	88	
222.97015	88	
223.96744	302	1+
224.81313	76	
225.84379	76	
226.56011	82	
227.89629	86	
228.84333	200	
228.89364	244	
228.93905	140	
229.95522	2322	1+
230.88939	1452	1+
231.95008	864	1+
233.85533	90	
233.94762	228	
234.82880	78	
235.82990	118	
235.89377	212	
235.92545	108	
235.94686	192	
236.99435	96	
237.13316	104	
237.86069	80	
237.88773	82	
238.01218	74	
239.04974	96	
239.38408	80	
239.84945	86	
239.90068	98	
241.83892	240	1+
243.79068	86	
243.84159	128	
246.90160	110	
247.96620	752	1+
248.89906	466	1+
248.99073	76	
249.96080	342	
250.83092	546	1+
250.90147	142	
250.95368	164	
251.83424	386	1+
251.95445	82	
252.90558	96	
252.97026	1642	1+
253.83392	144	
253.90818	256	
254.91746	128	
254.96568	578	
255.07137	260	
255.09088	86	
256.86641	114	
256.91733	100	
256.95970	130	
257.34450	90	
257.79625	78	
257.83354	122	
257.84983	132	
258.43925	92	
258.85087	218	1+
259.54577	88	
260.83111	134	
261.84141	118	
262.40616	78	
262.81790	74	
262.96337	90	
263.89012	76	
264.11748	76	
264.19733	78	
264.86973	210	
264.96025	94	
265.91455	74	
267.84621	140	
268.84410	312	
269.81787	80	
269.83757	186	
270.83954	98	
270.97741	226	
271.89473	76	
271.91707	142	
272.86606	80	
272.91684	108	
272.97764	210	
273.15348	80	
273.79568	104	
274.86341	112	
274.89363	74	
275.88876	140	
276.85868	740	1+
276.94680	94	
277.42366	86	
277.91099	106	
277.94952	90	
277.96585	100	
278.83595	452	1+
280.84540	170	1+
282.87822	78	
283.02687	80	
283.85287	146	
284.87669	124	
285.85313	142	
286.59538	74	
286.85145	286	
287.85299	280	
287.88717	130	
288.39018	86	
288.85475	312	1+
288.90110	76	
289.42950	78	
289.88485	104	
290.79725	82	
291.90388	88	
292.37201	80	
293.10328	74	
294.84521	212	
295.83577	76	
295.86126	78	
296.10228	90	
296.88649	88	
297.95445	86	
297.97390	74	
298.88475	84	
299.06353	78	
299.35444	102	
299.91739	76	
302.87035	134	
303.81716	80	
305.11794	94	
305.88411	118	
308.87767	102	
309.86439	136	
310.10351	74	
310.41484	82	
310.80073	118	
310.84471	118	
310.87901	180	
311.06625	80	
311.44977	80	
312.88448	124	
319.84853	78	
323.85992	86	
323.91211	90	
324.48990	86	
324.89502	82	
325.38874	80	
325.87609	74	
326.36629	78	
327.06498	156	
328.37680	76	
328.90432	92	
330.81125	80	
332.88689	94	
335.05908	82	
337.38947	78	
339.29594	80	
END IONS

###FS:    #m/z: 322.93046 #charge 1+
###MS: 90
###MSMS: 91
BEGIN IONS
TITLE=Cmpd 67, +MS2(322.9305), 28.0-35.0eV, 2.0min #91
RTINSECONDS=116.777
SCANS=90-91
PEPMASS=322.93046	3611426
CHARGE=1+
186.92671	70	
190.90455	110	
192.88965	212	
195.00840	88	
195.97932	86	
197.89096	88	
198.03444	94	
199.88590	84	
201.04541	132	
201.92915	88	
202.85685	78	
205.05764	90	
205.41657	98	
207.97373	120	
209.94369	132	
211.96156	70	
212.89503	168	
213.92389	72	
215.84271	90	
215.87665	84	
215.92376	74	
220.87690	106	
221.07835	84	
222.05432	82	
222.95352	72	
223.95667	242	
224.96500	110	
228.84362	148	
228.86336	70	
228.94054	82	
230.88598	86	
231.25022	70	
235.92359	76	
238.93972	146	
239.07832	118	
240.94076	3148	
241.93936	11352	1+
242.81783	82	
242.94145	8390	1+
243.82579	88	
244.13019	92	
244.82758	134	
244.88328	88	
244.93982	2540	1+
245.32699	70	
245.42487	80	
246.09542	72	
246.54088	108	
246.84789	124	
246.92032	76	
246.97845	200	
247.83372	72	
247.97702	118	
248.85182	142	
249.03184	250	1+
249.92529	108	
251.88025	74	
251.92733	78	
253.80335	100	
254.53157	76	
254.90619	78	
255.09984	72	
255.91649	80	
256.39214	72	
256.89594	180	
256.93331	88	
257.79736	268	1+
258.47446	92	
258.89742	100	
259.03008	70	
259.83886	158	
260.83201	132	
260.84918	134	
261.01769	88	
262.47178	94	
262.82997	148	
263.09471	82	
263.88226	84	
264.87436	70	
264.90252	90	
265.06259	84	
265.80956	78	
265.94242	106	
266.01663	78	
266.35536	76	
266.85133	278	
266.87448	76	
268.85806	90	
268.90648	70	
268.99300	80	
269.09158	80	
269.89611	94	
270.79288	112	
271.36052	80	
271.79545	70	
271.80978	102	
271.84265	176	
272.85075	220	1+
272.97124	72	
273.54931	82	
273.79027	178	1+
275.81434	92	
275.83100	74	
276.85252	86	
277.08168	86	
277.93527	84	
278.85429	130	
279.09094	814	1+
279.84594	72	
280.38065	78	
282.78512	70	
283.75550	70	
284.29067	442	1+
284.35889	86	
284.86853	70	
284.94908	90	
285.78505	70	
285.84970	72	
289.00320	88	
289.87444	72	
292.80031	70	
294.07927	84	
294.82971	106	
294.87582	90	
295.01901	84	
295.85264	76	
296.86545	92	
296.91595	76	
297.91965	78	
298.83176	72	
298.86567	74	
300.47057	102	
301.85792	142	
301.88777	74	
302.48550	86	
302.84448	70	
303.84085	76	
303.87455	82	
304.79633	82	
304.88208	80	
305.82407	152	1+
305.89906	96	
307.79939	220	
307.88509	282	1+
308.15174	78	
308.79541	112	
308.86781	118	
309.82028	122	
309.92600	78	
312.82972	74	
314.11851	82	
315.80565	82	
315.82691	152	
316.82505	70	
318.51720	78	
320.91886	94	
323.76431	84	
324.31968	78	
324.89945	74	
324.98330	88	
325.76970	74	
END IONS

###FS:    #m/z: 507.84607 #charge 1+
###MS: 90
###MSMS: 92
BEGIN IONS
TITLE=Cmpd 68, +MS2(507.8461), 28.2-35.2eV, 2.0min #92
RTINSECONDS=117.549
SCANS=90,92
PEPMASS=507.84607	217860
CHARGE=1+
196.01524	496	
214.89115	182	
215.89851	192	
223.97379	190	
224.97522	232	
228.86581	132	
232.89533	428	
236.89144	136	
241.08047	120	
241.85381	126	
250.90831	334	1+
252.08390	138	
254.09115	140	
254.11465	172	
260.88130	406	1+
262.40730	260	1+
266.16515	306	
266.86192	144	
266.88681	266	1+
271.79290	150	1+
272.85041	138	
272.92446	224	1+
273.85530	164	
273.89373	144	
277.38374	300	1+
278.81482	120	
278.83018	418	1+
280.89781	176	1+
285.85985	160	
286.84384	146	
286.95031	218	1+
286.97044	126	
287.85201	1094	1+
289.88009	250	
290.86174	582	1+
291.86297	330	1+
291.88321	214	1+
293.87394	1408	1+
294.12619	358	1+
295.09720	122	
296.81575	134	
298.80557	272	1+
298.86479	120	
300.14373	86	1+
301.83132	132	
301.84977	266	
302.86406	226	
302.88909	122	
303.60796	186	1+
303.86861	848	1+
303.98636	252	1+
304.36362	258	1+
304.85422	138	
305.86416	1916	1+
305.94463	206	1+
306.83270	152	1+
307.86624	304	
307.89073	520	
308.14272	862	1+
308.87212	1196	1+
309.84219	138	
310.15633	822	1+
310.79397	122	
311.88503	1796	1+
312.87043	404	
313.88779	388	
314.81616	334	1+
314.86395	780	1+
314.88107	170	
320.32084	160	
322.86722	130	
323.87178	1026	1+
323.92214	160	
324.38168	228	
324.90152	200	
325.86308	148	
325.90132	358	
325.99217	202	1+
326.88302	4010	1+
327.89449	362	
328.80666	122	
328.82699	256	1+
329.80637	122	
330.88248	140	
331.40260	232	1+
331.83193	150	
331.87246	436	1+
331.90004	148	
331.91780	288	1+
332.82329	344	1+
333.76491	138	
334.87976	312	1+
334.94449	188	1+
335.84188	330	1+
336.38972	140	
337.88175	122	
339.89078	248	1+
340.86098	206	1+
345.82892	324	1+
345.86872	212	1+
346.78921	152	
346.84780	168	
347.76815	122	
347.88986	348	1+
348.83658	270	1+
349.76126	412	1+
350.79584	134	
350.82817	176	
350.84841	120	
350.89005	268	
351.86323	174	
352.82564	190	1+
352.92210	150	
353.79325	166	
353.85338	764	1+
354.78702	216	1+
354.81535	122	
354.83645	122	
355.83823	134	
355.88636	348	1+
356.71586	130	
357.83707	392	1+
358.81404	196	1+
359.75882	206	1+
360.79406	122	
362.37134	404	1+
363.83070	158	1+
364.18168	122	
365.83372	508	1+
366.76863	350	1+
366.83577	438	1+
367.77235	232	1+
367.79027	150	
367.91536	232	
368.81348	128	
368.86306	332	1+
368.89595	272	
369.79123	382	1+
369.83676	588	1+
369.89948	170	
371.86809	146	
372.72180	126	
372.85027	160	1+
372.92023	122	
374.81680	212	
375.88226	240	1+
377.81160	128	
378.76658	250	1+
380.71653	410	1+
381.84122	386	1+
382.78998	364	1+
382.89490	138	
383.72029	186	
383.77630	144	
383.79620	234	1+
384.85275	710	
385.77358	456	1+
385.85244	358	
386.72102	176	1+
386.82526	162	
387.84739	154	
388.80187	394	1+
388.85125	272	
388.86810	334	1+
389.20187	332	1+
390.39942	266	1+
390.77716	162	
390.84139	504	
391.83048	1224	1+
391.90993	350	1+
392.82991	846	1+
393.80002	168	
393.89237	128	
394.20128	142	
394.83208	220	1+
395.78724	144	
395.86221	120	
398.72632	404	1+
398.87107	124	
399.69215	160	
399.76261	126	
399.84936	880	1+
401.40036	184	1+
402.86834	162	
403.87153	626	1+
405.85600	390	1+
405.87343	372	1+
406.76281	148	
407.74693	154	
407.86997	704	
408.74477	124	
408.80357	138	
408.85354	930	1+
409.72732	202	
409.86979	398	1+
410.72704	220	
410.83543	1556	1+
411.72362	132	
411.80262	124	
411.86443	166	
412.73962	206	
413.68463	236	1+
414.75282	210	1+
415.78565	126	
416.87806	152	
417.86032	316	1+
421.73713	284	1+
421.88025	414	
422.69652	120	
422.78829	408	1+
422.86767	926	1+
423.76574	304	
423.78932	264	1+
423.82367	130	
423.86928	564	1+
424.76991	128	
425.75625	424	
425.86154	126	
426.67007	140	
426.75579	216	
426.78392	150	
426.86208	660	
427.74032	954	1+
427.77077	172	
427.86398	358	
427.91952	92	1+
428.68118	186	1+
428.73001	154	
428.84633	1840	1+
428.88495	164	
429.70571	280	1+
429.86523	152	
430.68370	214	1+
430.73910	190	
430.85129	212	
431.86655	780	1+
433.71494	128	
433.85450	420	
434.88809	130	
435.71505	120	
435.86136	204	
437.20701	126	
439.89050	232	
440.68618	130	
440.86458	128	
440.89744	196	
441.78396	258	1+
444.87148	1644	1+
445.74839	402	1+
446.84204	168	1+
446.87961	330	1+
447.70891	596	1+
447.77573	334	1+
447.80393	142	
448.33441	132	
449.87785	928	1+
450.70940	138	
450.76713	196	
451.86302	266	1+
457.71571	190	1+
462.88086	674	1+
463.78451	168	1+
465.72318	308	
465.88740	156	
466.72044	148	
467.70724	132	
467.88794	1160	1+
469.89355	226	1+
485.89854	792	1+
509.86289	120	
510.29747	122	
END IONS

###FS:    #m/z: 336.94595 #charge 1+
###MS: 90
###MSMS: 93
BEGIN IONS
TITLE=Cmpd 69, +MS2(336.9460), 28.0-35.0eV, 2.0min #93
RTINSECONDS=118.321
SCANS=90,93
PEPMASS=336.94595	57598
CHARGE=1+
189.86589	78	
190.92493	72	
194.88493	100	
200.88009	92	
205.04357	74	
207.87348	100	
207.97338	114	
208.97980	72	
209.94330	150	
210.88583	102	
211.89376	80	
211.94460	3970	1+
212.87784	1776	1+
212.92646	92	
213.94005	1458	1+
214.01157	90	
214.89705	108	
215.88570	340	1+
215.94032	378	
217.85802	94	
217.88322	136	
217.94386	134	
221.29924	100	
221.41096	100	
221.93001	76	
222.89504	72	
222.95205	102	
223.97367	172	1+
224.83878	146	
225.08386	98	
225.88552	74	
226.97214	178	
227.78696	146	
227.85025	92	
227.89087	82	
228.89522	338	
228.94330	116	
229.84665	92	
229.95541	3128	
230.88905	1688	1+
230.90668	78	
230.95500	74	
231.07890	84	
231.95129	1624	1+
232.88191	98	
232.97585	74	
233.82379	72	
233.84407	74	
233.89857	300	
233.94911	280	
234.52637	84	
235.94917	100	
238.95087	196	1+
240.83546	408	1+
241.83927	272	1+
244.98295	84	
246.85188	78	
246.97387	134	
247.96477	1178	1+
248.89927	796	1+
249.82950	72	
249.96039	774	1+
250.95076	216	
251.02565	112	
251.79398	72	
251.84026	134	
251.94082	80	
252.42054	98	
252.56292	74	
252.97128	1712	1+
253.01184	76	
253.08782	232	
253.84245	72	
253.90788	142	
254.94663	86	
254.96687	886	1+
255.86555	72	
256.86463	200	
256.91109	110	
256.96743	84	
257.84160	234	1+
257.91258	70	
257.96891	76	
258.81627	72	
259.95373	122	
260.40290	76	
260.85609	326	1+
260.94602	88	
261.82796	160	
263.39958	96	
263.83072	202	1+
264.87460	78	
264.95027	102	
265.09062	82	
265.41042	78	
265.42621	72	
265.86175	194	1+
266.02485	80	
266.35516	88	
267.04111	76	
267.84369	142	
268.41134	106	
268.84355	658	1+
268.86377	106	
268.90038	74	
269.80113	78	
270.84576	390	1+
270.98285	288	1+
271.91850	222	
272.97759	302	1+
273.43971	78	
273.93527	76	
274.86251	184	
275.85663	110	
276.85577	478	1+
277.38677	76	
277.83861	120	
277.88369	122	
278.83992	96	
278.93028	88	
278.96899	114	
279.10119	104	
279.16647	84	
279.83432	486	1+
279.96440	156	
280.55790	100	1+
280.87223	76	
282.00102	74	
282.04449	84	
282.85802	76	
283.79272	92	
283.84781	80	
284.42914	84	
285.03448	92	
285.85150	294	
286.40608	90	
286.82600	74	
286.85462	416	
286.88200	78	
287.84962	530	1+
288.88026	76	
289.79294	74	
290.34301	82	
290.87409	166	
291.86045	72	
292.87376	206	1+
293.84555	76	
293.99846	138	
294.10863	130	
294.33405	78	
295.01075	72	
295.05115	82	
295.14159	94	
295.89079	70	
296.93928	86	
298.96147	72	
299.86654	72	
300.15607	74	
304.85837	78	
305.02774	82	
306.42961	78	
307.39787	90	
308.86922	164	
309.11805	72	
309.56530	100	
309.86908	400	
315.40837	76	
320.91672	82	
325.87825	76	
326.90615	126	
327.76955	88	
328.88732	328	1+
329.44559	92	
332.82878	90	
332.87525	204	1+
333.38681	84	
336.11206	90	
336.88677	72	
338.86834	98	
340.75168	86	
END IONS

###FS:    #m/z: 340.94092 #charge 1+
###MS: 94
###MSMS: 95
BEGIN IONS
TITLE=Cmpd 70, +MS2(340.9409), 28.0-35.0eV, 2.0min #95
RTINSECONDS=121.988
SCANS=94-95
PEPMASS=340.94092	1311968
CHARGE=1+
175.92116	96	
184.85911	102	
191.95787	80	
192.92450	276	1+
194.88838	88	
196.88203	150	
204.41617	74	
206.97860	80	
208.95873	100	
210.93714	232	1+
213.88074	120	
213.93935	960	
215.88463	266	1+
215.89923	90	
215.93580	276	1+
216.41123	80	
217.87531	242	1+
218.94200	78	
221.89197	136	
221.93910	130	
222.46090	100	
222.88393	94	
222.95398	356	1+
224.84152	142	
225.09472	84	
225.86287	128	
226.14070	74	
226.78759	76	
226.87129	124	
226.94669	164	
228.94755	190	
229.94559	114	
230.82888	74	
230.88858	260	
230.95959	82	
231.88586	228	
231.95052	994	
232.89380	446	1+
232.94207	416	1+
233.40310	74	
236.33871	80	
237.80581	86	
239.12194	94	
239.78662	94	
239.81915	80	
239.95429	416	1+
240.83729	580	1+
240.88518	144	
241.84223	382	1+
243.83317	282	
243.85200	138	
244.39486	76	
244.95344	170	
245.40392	76	
245.83335	124	
246.48797	84	
246.94751	116	
246.98137	172	1+
247.95925	94	
248.57456	80	
248.89231	178	1+
249.40382	112	
249.96068	502	1+
250.83481	138	
250.98913	86	
251.84524	76	
251.95605	318	1+
252.20018	72	
253.36946	84	
254.07340	94	
254.96605	518	1+
255.04724	100	
255.38266	72	
256.05966	74	
256.84750	126	
257.86342	152	
258.13341	74	
258.81017	102	
258.84875	252	
258.93880	96	
259.85142	348	
259.95526	300	
260.33969	178	
260.83719	400	1+
262.97931	78	
264.48078	80	
264.87457	90	
264.90564	182	
266.43330	74	
266.86649	82	
266.93059	84	
267.02093	72	
268.83840	318	
268.87614	90	
269.39800	84	
269.83961	534	1+
270.03711	86	
272.58758	72	
272.83089	94	
272.93424	86	
273.79473	152	
274.91287	184	
275.05866	86	
275.34365	100	
276.00596	100	
276.13899	78	
276.85726	550	1+
277.88823	78	
277.92599	104	
277.96395	240	1+
278.84417	982	1+
279.82274	80	
279.96665	140	
280.35831	74	
280.84328	156	
280.87655	76	
281.86576	156	
281.89427	98	
282.05507	84	
282.85045	238	1+
283.35329	84	
283.78753	74	
284.90976	80	
285.98253	74	
287.80429	172	
290.78974	130	
290.86634	82	
291.78947	80	
291.81022	82	
291.93640	76	
292.85003	276	1+
292.92837	72	
293.88136	74	
295.86110	82	
296.23714	80	
296.97114	78	
296.98995	72	
297.01994	84	
297.80954	98	
297.87114	92	
297.95998	80	
298.85846	136	
299.03167	178	
301.85961	194	1+
301.93883	74	
302.94409	104	
303.12487	88	
303.80597	222	1+
304.75485	90	
304.91403	78	
305.04302	84	
306.15683	84	
306.80399	76	
307.79716	252	
307.88085	222	1+
307.99861	86	
308.60018	86	
308.87558	274	1+
310.91041	94	
312.86162	84	
313.06650	72	
313.87365	82	
314.87785	120	
316.88012	104	
319.94737	88	
322.61486	78	
322.89309	100	
323.04092	100	
324.89001	100	
325.88300	114	
326.17328	80	
327.97163	74	
328.97372	74	
332.77534	74	
332.87378	84	
338.14756	80	
342.90852	86	
END IONS

###FS:    #m/z: 363.95696 #charge 1+
###MS: 94
###MSMS: 96
BEGIN IONS
TITLE=Cmpd 71, +MS2(363.9570), 28.0-35.0eV, 2.1min #96
RTINSECONDS=122.761
SCANS=94,96
PEPMASS=363.95696	642466
CHARGE=1+
80.81251	78	
187.89656	78	
187.93717	94	
189.86415	494	
191.85961	322	
193.85930	78	
204.01437	80	
204.12874	78	
206.88327	94	
207.87423	408	
208.89460	100	
208.93679	82	
209.94330	996	1+
209.96139	134	
210.88440	404	1+
212.87892	1594	1+
214.89657	146	
222.95363	384	
223.88881	132	
223.94752	1186	1+
224.88707	108	
224.94955	996	1+
225.90615	82	
226.89326	282	
226.94748	10216	1+
227.01482	78	
227.93052	160	
228.89579	682	1+
228.94309	10182	1+
229.04832	134	1+
229.10654	112	
230.84403	102	
230.89005	2602	1+
232.01326	92	
232.88295	750	1+
232.95609	216	1+
233.40860	82	
233.90434	90	
236.84107	102	
237.05706	130	
238.93897	250	
239.07637	78	
239.96142	336	1+
240.83685	138	
240.94209	888	
241.94015	484	
242.94165	1556	1+
243.95945	196	
244.89686	116	
244.90971	102	
244.95781	4828	1+
245.27640	80	
245.94123	242	
246.80720	128	
246.90385	302	1+
246.95346	5340	1+
247.25944	90	
247.46635	122	
247.80843	96	
248.74863	102	
248.80243	322	
248.84872	150	
248.89928	552	1+
250.79975	82	
250.97170	542	
251.03511	106	
251.79266	86	
253.90951	160	
254.83175	78	
255.40620	84	
258.83620	108	
259.84573	418	1+
260.97077	108	
261.07863	140	
261.82781	488	1+
262.96662	256	1+
263.81021	78	
264.82643	104	
264.96343	230	
265.09374	80	
265.78823	88	
265.81256	522	1+
265.92105	98	
266.08705	180	
266.86799	90	
266.96080	78	
267.97410	744	1+
268.80498	262	1+
268.84443	114	
269.97029	1320	1+
270.83687	84	
271.84023	82	
271.91747	118	
272.86847	248	1+
273.34829	106	
275.06845	118	
276.80908	128	
276.85414	280	1+
278.79575	134	
278.84431	202	
278.98637	82	
279.01507	104	
279.84833	82	
279.86287	84	
280.79154	962	1+
280.83023	118	
282.35364	104	
282.85090	396	1+
283.55383	92	
283.79069	166	
283.82672	132	
283.98613	82	
284.78684	78	
284.80350	112	
285.36802	82	
285.84732	206	
286.84826	88	
286.90866	96	
287.85825	182	1+
290.09122	86	
290.78646	132	
290.82641	84	
292.88239	78	
293.85699	140	
294.12031	144	
294.86069	432	1+
296.80632	186	
298.80279	432	
299.00376	90	
299.80554	246	
300.72822	88	
300.80656	412	
300.87376	194	
301.86130	534	1+
302.80529	102	
303.80795	124	
303.85561	918	1+
303.87304	158	1+
304.79210	102	
305.81305	276	1+
305.87077	178	1+
306.85125	82	
307.57861	82	
307.84358	78	
309.87439	88	
309.92828	86	
309.96497	82	
310.86942	126	
311.12541	120	
314.86346	78	
316.81538	272	
317.81411	128	
317.92875	230	1+
318.80473	104	
318.86581	82	
319.39010	80	
319.97956	104	
320.91723	128	
321.82017	192	
321.86817	324	
321.95563	104	
322.81917	90	
322.89056	96	
322.92907	430	1+
323.80803	108	
323.84863	110	
325.75054	84	
325.82992	86	
325.86895	362	1+
325.88955	80	
326.87476	298	1+
327.05433	78	
328.80219	98	
328.89174	128	
329.87060	82	
330.36044	98	
331.82936	106	
334.14710	88	
334.64339	90	
335.78780	82	
336.88314	218	1+
336.94505	100	
337.59915	102	
337.76661	184	1+
340.93943	248	1+
345.72445	82	
352.17455	84	
360.79227	100	
360.96663	112	
361.19513	78	
361.71812	92	
365.18981	94	
366.37342	84	
END IONS

###FS:    #m/z: 507.84597 #charge 1+
###MS: 94
###MSMS: 97
BEGIN IONS
TITLE=Cmpd 72, +MS2(507.8460), 28.2-35.2eV, 2.1min #97
RTINSECONDS=123.533
SCANS=94,97
PEPMASS=507.84597	220866
CHARGE=1+
196.01553	576	1+
216.90326	114	
219.90782	122	
224.97803	148	
232.89664	196	
236.88662	454	1+
238.06748	148	
242.87191	132	
250.90469	154	
251.07731	268	1+
252.07969	178	1+
252.09734	174	1+
259.85757	138	
261.85869	158	
261.87743	184	
262.89009	152	
264.08362	132	
266.16568	146	
272.85317	120	
274.83163	150	
275.38689	242	1+
276.85877	134	
277.38833	258	1+
277.89955	132	
280.80631	140	
280.89351	162	
283.89686	246	1+
285.40356	144	
287.85263	1088	1+
289.03351	142	
290.12735	178	
290.79455	176	1+
290.87136	636	1+
290.88385	238	
291.87965	348	1+
292.86943	1036	1+
293.36159	154	
293.87374	912	1+
296.88092	136	
297.01248	170	
297.82003	136	
298.85231	480	1+
299.44144	138	
300.84897	130	
303.86971	564	1+
305.86256	2420	1+
306.87959	196	
307.88542	126	
308.14255	504	1+
308.34458	214	1+
308.87465	572	
309.89181	510	1+
310.15853	514	1+
310.84618	202	1+
310.87406	132	
310.99592	180	1+
311.88352	2018	1+
312.17502	140	
312.81304	260	1+
312.88527	1144	1+
314.86573	270	
314.89491	174	1+
315.86369	504	1+
316.81730	126	
317.89042	128	
320.38578	154	
320.89337	196	
322.36474	166	1+
322.88155	132	
323.81668	122	
323.87081	300	
324.86034	142	
325.89332	182	
326.88417	3384	1+
328.81704	246	1+
328.88337	804	1+
329.89718	200	
330.16032	170	
330.87211	124	
330.92076	132	
332.87392	142	
332.88981	150	
332.90323	116	
332.93178	118	
332.95363	178	
333.88180	132	
334.80931	280	1+
334.84156	134	
335.84056	436	
335.88675	260	1+
336.94378	206	
337.88244	160	
338.87704	308	1+
338.90459	176	
339.83511	124	
340.85269	216	1+
341.87547	132	
345.88928	148	
346.82145	130	
347.77877	468	1+
347.89117	140	
348.90961	146	
349.75360	504	1+
349.87757	406	1+
349.89779	138	
350.77496	224	1+
350.82406	408	
351.84035	204	
352.89226	276	1+
353.85255	294	1+
353.89371	186	1+
354.87694	140	
359.80540	144	
360.75501	236	1+
362.80838	152	
363.79192	228	1+
365.75932	140	
365.78827	376	1+
366.18166	174	
366.83799	184	
367.70964	194	
367.76793	262	
367.84584	122	
368.08544	180	
368.89626	154	
369.79644	510	1+
369.83535	582	1+
370.80021	436	1+
372.83682	152	
372.89529	154	1+
373.00988	114	
373.71890	126	
373.79906	170	
373.87313	148	
374.81256	246	
375.72897	162	
375.83462	250	1+
375.85739	142	
376.72587	124	
376.76754	128	
376.79114	180	
380.71582	502	1+
381.71943	298	1+
381.84149	666	1+
383.78205	142	
384.80367	136	
384.85009	438	
385.77600	382	
385.84751	238	
385.91140	134	
386.86383	160	
387.84593	514	1+
388.04483	260	1+
388.80075	224	1+
388.84703	324	1+
389.06802	114	
389.20156	340	1+
389.37325	174	
389.71368	126	
389.77762	246	1+
390.84096	838	1+
391.74072	114	
391.79003	224	1+
391.91265	130	
392.73020	134	
392.82751	550	1+
394.84097	148	
395.79315	274	1+
395.84281	118	
397.86746	122	
398.73331	158	
399.72762	514	1+
399.85038	424	
400.76777	202	1+
402.86378	268	
403.82615	152	1+
403.86980	664	1+
405.78684	130	
406.76498	404	1+
406.85682	174	
407.73401	410	1+
407.76736	272	1+
407.86400	2082	1+
409.06759	128	
409.73347	398	1+
410.08297	188	
410.83646	1506	1+
410.86949	162	
411.81162	276	1+
411.83836	892	1+
411.86861	224	
412.73881	230	1+
412.85756	432	1+
413.87351	304	1+
415.83949	158	
417.81629	130	
417.86414	220	
418.24065	120	
421.78413	124	
421.88900	156	
422.86603	532	1+
423.77414	504	1+
425.75971	1028	1+
426.75015	162	
426.85979	1424	1+
427.73368	1318	1+
427.74973	436	
428.70644	452	1+
428.84782	788	
429.70702	276	1+
429.82374	152	
429.85290	452	
430.84520	264	
431.86944	464	
432.87209	232	
433.85043	300	
433.88858	232	1+
437.73616	196	
438.73018	146	
439.84676	114	
439.89414	290	
440.89625	152	
441.78327	176	
442.68417	114	
442.87165	136	
444.76717	122	
444.87315	1254	1+
444.90358	166	
445.75507	356	1+
446.79436	124	
446.87617	464	1+
446.89344	200	
447.71266	520	1+
448.74977	116	
448.76436	374	1+
449.87934	628	1+
450.70160	300	1+
451.86979	128	
452.75979	116	
453.69701	96	1+
457.90192	350	1+
462.88418	556	1+
464.87608	136	
465.71988	344	1+
467.71029	160	
467.89004	802	1+
470.72754	204	
485.90090	610	1+
487.90206	150	
499.74406	120	
END IONS

###FS:    #m/z: 340.94112 #charge 1+
###MS: 98
###MSMS: 99
BEGIN IONS
TITLE=Cmpd 73, +MS2(340.9411), 28.0-35.0eV, 2.1min #99
RTINSECONDS=127.211
SCANS=98-99
PEPMASS=340.94112	1392566
CHARGE=1+
189.83041	88	
190.95224	102	
191.96139	92	
192.92840	356	1+
196.88178	156	
201.91884	94	
202.41815	78	
205.94940	88	
208.95583	102	
210.87984	168	
210.93714	314	
212.84243	74	
212.87797	260	
213.89697	116	
213.94007	1324	1+
214.86770	84	
214.95953	90	
215.88505	340	1+
215.94012	158	
220.97060	94	
221.95029	418	1+
223.39198	90	
224.84434	76	
224.88295	138	
226.95056	534	1+
226.97238	98	
227.07400	74	
228.06871	96	
228.79637	90	
228.84559	240	
229.94365	76	
230.88925	398	1+
231.87112	80	
231.95009	724	
231.99102	84	
233.41459	110	
233.89601	288	
233.92681	78	
233.95114	268	
235.94580	78	
235.95648	96	
236.82413	80	
236.86413	94	
238.07096	78	
238.82650	118	
239.86305	76	
239.94853	76	
241.84358	436	1+
242.94644	168	
243.83300	144	
244.83101	322	
244.87863	78	
244.95673	134	
246.40112	108	
246.51265	100	
246.97430	140	
247.99014	76	
248.52224	94	
249.04899	96	
249.87719	88	
249.95954	404	1+
249.99335	158	1+
252.10843	92	
252.88681	76	
253.90138	104	
253.98339	82	
254.83370	76	
254.91183	80	
254.96600	764	1+
255.07392	86	
255.09155	76	
255.40250	118	
256.08160	78	
256.91533	252	1+
256.96360	246	
257.84912	130	
257.90177	88	
258.84541	504	
258.87596	158	
259.84924	244	
259.95605	280	1+
259.97528	86	
260.84053	262	
260.88890	188	1+
261.05891	80	
261.84005	214	
263.90612	92	
264.94019	76	
265.02422	78	
266.84693	116	
267.13954	164	
267.88995	80	
268.83923	194	
268.86791	74	
268.90426	82	
269.13799	116	
269.63585	88	
269.79662	210	1+
269.84017	102	
269.96458	86	
271.06324	94	
272.93442	422	1+
273.90440	310	1+
274.86879	92	
275.81043	94	
275.93081	100	
276.83653	74	
276.86019	834	1+
276.99222	78	
277.96649	90	
278.84464	588	
278.88994	74	
279.79896	78	
279.85168	734	1+
279.91639	80	
279.96538	238	1+
280.93508	160	
281.05369	92	
282.11305	100	
282.34981	84	
283.37183	74	
285.14187	82	
286.36894	116	
288.04843	78	
288.83763	182	
288.92574	96	
290.44155	78	
291.06527	86	
294.86412	86	
294.87983	108	
294.94968	94	
295.97514	132	
296.24570	106	
296.87783	78	
299.01871	86	
299.40682	98	
299.87157	322	1+
300.04626	140	
302.86242	120	
304.04470	80	
304.80332	152	
304.88024	92	
305.18666	78	
306.12897	80	
306.98888	80	
307.04267	78	
307.79749	180	1+
307.82638	82	
308.87803	122	
309.86781	88	
309.90047	74	
310.87293	122	
312.80286	140	
313.91182	80	
314.89394	80	
318.40301	108	
318.88736	80	
323.02093	92	
324.53676	78	
325.87847	78	
328.81775	78	
329.38557	82	
329.87150	78	
330.80784	128	
330.85121	76	
333.07731	84	
338.03504	74	
340.35945	80	
340.39576	80	
344.25781	82	
345.82052	90	
END IONS

###FS:    #m/z: 363.95725 #charge 1+
###MS: 98
###MSMS: 100
BEGIN IONS
TITLE=Cmpd 74, +MS2(363.9572), 28.0-35.0eV, 2.2min #100
RTINSECONDS=127.983
SCANS=98,100
PEPMASS=363.95725	649300
CHARGE=1+
182.87036	178	
186.94193	82	
187.87637	78	
189.86470	350	1+
191.85787	430	1+
196.87924	86	
197.89298	86	
198.07092	94	
200.94810	78	
203.01963	78	
207.87426	128	
209.94450	1232	1+
210.84943	86	
210.88576	270	
211.88474	114	
212.87817	1348	1+
214.89143	164	
218.84935	80	
219.86234	102	
222.95155	290	
222.96761	90	
223.59039	104	
224.95048	1208	1+
225.89336	80	
226.94743	8958	1+
227.78725	78	
227.88483	148	
227.93296	244	
228.01138	86	
228.42685	92	
228.49509	92	1+
228.89400	854	
228.94242	11396	1+
230.02220	158	1+
230.89028	2816	1+
230.93778	168	1+
231.43019	88	
231.91179	80	
232.88332	158	
232.94366	78	
233.88187	86	
234.88103	334	1+
234.93448	90	
235.83300	92	
236.84276	168	
237.05490	78	
238.93927	162	
238.96238	78	
239.07157	154	
240.82118	116	
240.89997	244	1+
240.94075	752	
240.96289	550	
241.94150	558	
242.83215	134	
242.94180	2282	1+
242.96151	612	
243.82857	126	
243.98508	100	
244.87826	118	
244.93869	486	
244.95694	5064	1+
245.08513	148	1+
245.91602	80	
245.94490	246	
246.43779	94	
246.83527	124	
246.95272	4862	1+
248.80002	160	
248.84039	128	
248.89971	766	1+
250.79113	138	
250.89208	138	
250.94844	206	
250.96991	164	
251.00934	110	
251.06695	122	
251.35170	78	
251.91034	122	
251.96931	126	
252.68394	88	
252.88858	76	
252.95323	84	
252.98828	200	1+
253.08723	170	
253.90952	330	1+
254.07985	128	
255.45708	80	
255.88332	216	1+
256.96469	270	1+
258.84758	384	1+
260.83312	82	
260.96811	530	1+
260.97972	338	1+
261.40856	78	
261.82742	466	1+
261.84526	128	
261.89051	114	
262.83055	342	1+
262.96325	130	
264.01791	102	
264.81964	180	
264.96621	168	
265.08577	184	
265.98245	88	
266.41538	96	
266.80992	338	1+
266.86081	80	
267.36213	76	
267.79284	88	
267.97270	734	1+
268.95648	272	
269.79131	106	
269.87974	96	
269.91828	116	
269.96963	1068	1+
270.84895	82	
270.95193	94	
271.44355	94	
271.87341	126	
271.91443	424	1+
273.42147	82	
274.90181	102	
275.35392	96	
276.85769	126	
276.94865	80	
277.10894	78	
277.84110	286	1+
278.79779	350	1+
279.10331	230	1+
280.79310	658	1+
280.85015	262	1+
281.90286	254	1+
282.79295	122	
283.78805	96	
283.98423	164	
284.13325	82	
284.79262	540	1+
284.84872	156	
284.86884	120	
285.42836	86	
285.84310	100	
290.14661	82	
292.85290	80	
293.52577	76	
294.94307	78	
296.80771	324	1+
296.98343	92	
297.40903	82	
298.13615	94	
298.80187	1452	1+
300.79886	314	1+
300.87677	112	
301.86072	358	1+
301.96655	96	
302.80765	334	1+
302.94703	84	
303.07723	78	
303.85529	822	1+
304.05071	78	
305.13088	80	
305.83489	132	
307.26426	128	
307.89328	156	
309.89588	96	
311.82033	86	
311.86635	422	1+
313.80976	94	1+
315.04433	86	
316.87835	216	1+
318.08567	98	
318.79528	84	
318.93446	200	
320.14948	84	
321.82298	108	
322.81561	104	
322.93095	342	
323.30117	80	
323.37948	146	
323.87697	240	1+
324.89018	110	
325.84097	78	
325.86276	80	
326.82219	134	
326.87408	122	
327.88186	160	
328.89314	82	
332.83095	162	
334.90201	80	
336.94242	192	
339.82932	216	1+
343.86638	90	
345.84551	82	
348.66446	78	
355.88944	76	
355.92894	80	
356.80755	82	
362.83987	78	
368.01110	80	
END IONS

###FS:    #m/z: 336.94613 #charge 1+
###MS: 98
###MSMS: 101
BEGIN IONS
TITLE=Cmpd 75, +MS2(336.9461), 28.0-35.0eV, 2.2min #101
RTINSECONDS=128.756
SCANS=98,101
PEPMASS=336.94613	57334
CHARGE=1+
84.04087	148	
115.24705	98	
131.94523	76	
182.87115	88	
192.02761	90	
196.87983	100	
198.01369	72	
201.40946	72	
205.94670	84	
209.88590	74	
210.88117	118	
211.88144	92	
211.94351	2952	1+
211.97478	78	
212.87818	962	1+
213.93844	1244	1+
215.89000	192	
216.88989	72	
217.88153	178	
218.84743	90	
219.83843	84	
222.02720	82	
222.95343	72	
223.84200	72	
223.97230	134	
224.84837	110	
226.84838	94	
226.88921	232	1+
226.96161	74	
227.95977	134	
228.97500	70	
229.02678	74	
229.91003	72	
229.95478	4162	
230.59763	92	
230.88947	1426	1+
230.95696	104	
231.95073	1292	1+
232.88937	126	
232.96823	72	
233.89652	314	
233.94823	440	1+
235.83111	86	
235.86691	142	
235.89184	138	
235.92357	78	
235.94358	92	
236.91301	90	
236.99979	72	
238.86563	158	1+
239.84481	74	
239.91257	78	
240.36325	112	
240.85717	84	
241.84084	232	
241.94969	74	
242.84468	158	
244.83768	100	
244.86897	112	
247.96495	922	1+
248.87865	76	
248.89845	608	1+
249.06832	74	
249.39752	78	
249.96258	644	
250.83321	382	1+
250.86193	76	
250.94900	168	
251.07400	134	
251.84111	302	1+
251.91282	96	
252.97103	1718	1+
253.08690	204	
253.90408	632	1+
254.83373	96	
254.94309	88	
254.96452	1326	1+
255.80068	92	
256.44737	80	
256.85044	152	
258.84630	548	1+
258.90333	78	
259.00972	90	
259.95730	82	
260.83154	84	
261.43624	84	
261.82312	72	
261.84966	144	
261.97059	94	
262.84811	162	
264.10546	72	
264.83638	96	
266.87056	78	
266.91491	74	
267.83838	908	1+
267.98302	88	
268.84072	752	1+
268.93279	70	
269.89625	80	
269.91627	248	1+
270.41492	82	
270.98010	156	
272.44172	88	
273.84442	72	
274.40908	84	
274.85951	134	
275.07158	152	
275.86965	140	
276.85011	140	
277.83353	246	
277.86580	76	
278.83631	472	1+
279.83759	286	1+
279.99936	198	1+
280.07245	76	
281.04949	80	
282.88126	108	
283.87410	82	
283.99884	92	
284.84796	74	
285.84921	1028	1+
285.95130	80	
286.43112	84	
286.80106	94	
286.85237	888	1+
288.37135	92	
288.85928	272	1+
289.78982	110	
291.85878	134	
292.43276	86	
292.86175	86	
293.07039	74	
293.10716	308	1+
293.18498	72	
293.99299	266	1+
294.86851	282	1+
295.02550	88	
296.81912	118	
296.97522	268	1+
297.83715	72	
298.02569	74	
298.89323	80	
298.96801	82	
299.05961	144	
299.07334	136	
299.31575	90	
299.86820	218	
300.16435	80	
300.98799	88	
301.95184	78	
302.85055	80	
303.77240	80	
303.86413	118	
304.82193	84	
304.86687	76	
304.92902	72	
305.40521	98	
306.43601	74	
306.88999	88	
307.89251	140	
308.13666	74	
308.86623	224	
308.88164	74	
309.72074	74	
309.86780	126	
310.86522	244	1+
310.89986	74	
311.80707	160	1+
312.40185	88	
313.02083	80	
314.94185	78	
317.94495	74	
321.40279	78	
328.84330	96	
330.37803	74	
331.77054	184	1+
333.20274	76	
333.32535	78	
339.88851	82	
340.43238	80	
341.47039	96	
341.91324	80	
END IONS

###FS:    #m/z: 322.93015 #charge 1+
###MS: 102
###MSMS: 103
BEGIN IONS
TITLE=Cmpd 76, +MS2(322.9301), 28.0-35.0eV, 2.2min #103
RTINSECONDS=132.432
SCANS=102-103
PEPMASS=322.93015	3940132
CHARGE=1+
177.93648	110	
181.86951	88	
182.87279	84	
192.99529	64	
193.97432	64	
196.02144	100	
197.91205	68	
201.04365	106	
202.96384	64	
205.94835	174	
206.94895	72	
212.90307	72	
214.12488	68	
217.89307	70	
218.89667	68	
218.94783	66	
219.96823	80	
222.03986	78	
222.94766	124	
224.03682	74	
224.82202	68	
224.89044	94	
224.97517	66	
226.82116	154	1+
226.89456	72	
227.84820	92	
227.93059	234	
229.38536	98	
229.91380	70	
230.88430	70	
234.16732	74	
234.80676	76	
234.88366	76	
234.95355	68	
236.90347	68	
237.88949	64	
238.82567	148	
238.93747	128	
238.95373	100	
240.81917	124	
240.90791	82	
240.94056	5372	1+
242.02056	64	
242.81885	96	
242.88462	82	
242.94212	8444	1+
244.88488	104	
244.94003	1524	1+
244.97926	76	
245.81769	68	
245.84476	72	
245.87939	72	
246.39146	88	
246.81962	68	
246.98063	158	
247.97759	124	
248.41382	98	
248.84606	74	
249.82861	74	
249.85744	66	
250.08885	68	
250.94582	86	
251.07649	94	
251.90011	78	
252.03826	68	
252.45346	84	
252.86733	80	
252.92214	66	
253.83102	70	
254.05790	84	
254.82560	78	
255.78304	72	
255.96969	74	
256.37097	78	
256.90319	106	
256.93155	70	
258.83664	402	1+
259.08500	100	
260.83194	66	
261.82700	486	1+
262.51544	80	
263.05877	70	
263.88030	64	
263.89644	70	
263.91115	130	
264.88231	70	
265.25639	80	
265.86849	78	
266.05480	78	
267.00499	100	
268.83998	92	
268.95287	68	
269.86366	68	
269.92044	68	
271.85765	222	1+
272.00743	64	
272.78625	106	
273.81358	78	
273.90481	74	
273.93726	84	
274.79589	72	
275.83089	68	
275.90636	70	
276.08357	84	
276.84741	66	
278.09074	64	
278.11736	84	
279.09206	880	1+
280.05595	66	
280.25947	82	
281.84228	72	
282.18498	90	
283.06709	148	
283.08623	74	
283.35547	66	
284.29377	340	1+
284.86631	64	
286.97594	70	
287.06530	74	
287.88949	66	
287.94620	84	
288.14618	68	
288.86124	78	
289.79019	180	1+
289.80572	80	
289.86815	100	
289.88484	68	
291.83698	210	1+
292.86029	66	
293.80328	94	
294.80185	74	
294.86098	116	
295.12022	98	
296.12763	74	
296.85916	70	
297.82864	72	
302.13761	76	
302.75463	70	
304.60966	92	
304.84766	72	
307.42558	66	
307.80262	132	
307.88626	120	
308.86865	190	1+
309.04470	70	
310.81118	196	1+
312.94450	80	
313.88581	70	
318.38317	72	
319.81364	92	
319.87285	68	
320.02878	72	
321.82372	134	
323.96203	72	
324.74690	70	
325.24688	66	
325.90213	140	
326.34438	74	
326.98357	70	
327.21227	74	
327.80758	148	
327.82748	82	
328.03211	76	
END IONS

###FS:    #m/z: 340.94081 #charge 1+
###MS: 102
###MSMS: 104
BEGIN IONS
TITLE=Cmpd 77, +MS2(340.9408), 28.0-35.0eV, 2.2min #104
RTINSECONDS=133.203
SCANS=102,104
PEPMASS=340.94081	1348764
CHARGE=1+
77.86387	90	
104.02758	76	
127.40244	82	
190.94179	84	
192.92607	132	
195.91821	88	
196.07112	82	
201.92248	80	
203.95848	84	
205.01706	78	
207.87877	94	
208.95670	82	
209.87008	84	
209.93767	82	
209.96225	90	
210.93064	134	
213.87835	212	
213.93953	1106	
214.87600	122	
215.88723	352	1+
215.93623	330	1+
218.87984	110	
220.87879	206	1+
223.95233	106	
225.83981	86	
226.94033	156	
227.94973	80	
228.84518	100	
228.93359	86	
229.09549	78	
230.51779	78	
230.88694	502	1+
231.90517	86	
231.95010	1054	1+
233.89743	214	
233.94655	134	
235.94728	172	
236.04691	94	
238.84489	148	
238.88395	202	1+
238.96617	86	
240.84728	98	
241.84088	380	1+
241.85937	116	
241.90254	252	1+
242.34329	106	
243.83721	134	
243.86085	116	
243.89441	78	
244.94042	80	
246.46117	76	
246.85813	98	
246.87398	86	
247.92999	74	
248.46228	78	
249.90150	86	
249.92380	88	
249.95877	594	1+
250.90863	94	
251.86472	76	
254.96606	936	1+
256.85127	88	
256.88703	84	
256.91169	76	
256.96223	200	
257.84738	78	
257.86502	98	
258.84717	628	1+
258.88489	96	
258.90347	76	
259.81488	76	
259.95547	80	
260.83300	764	1+
260.93437	104	
262.49763	100	
262.78744	100	
264.86353	104	
264.90914	114	
265.57039	88	
265.80673	74	
265.99887	74	
266.85034	166	
267.14025	114	
267.80700	112	
268.84160	132	
269.83639	88	
270.83686	126	
270.89952	86	
271.84132	90	
272.93817	102	
272.97490	94	
273.79179	132	
274.38489	84	
274.86199	186	
274.98700	82	
275.86013	170	
275.91424	92	
276.46949	84	
276.82470	80	
276.85801	220	
277.23151	84	
277.86294	554	1+
277.94954	92	
278.84492	1038	1+
278.96302	122	
279.91204	76	
279.93307	78	
280.84558	142	
280.90330	88	
281.04962	80	
281.84898	188	
282.83484	78	
282.88855	126	
284.85596	82	
285.04003	106	
288.84727	80	
289.77439	76	
289.83628	74	
290.01050	100	
290.79915	78	
290.85834	122	
292.43729	110	
293.93618	100	
294.86956	228	1+
295.99341	110	
296.30504	92	
296.83136	76	
296.85458	80	
297.88688	106	
298.81993	82	
298.88920	84	
299.00197	82	
299.27121	88	
299.45200	74	
299.77931	78	
299.85564	80	
299.98988	100	
300.78785	88	
300.86758	126	
301.83034	88	
301.86636	80	
301.88113	82	
302.94245	152	
306.89964	92	
311.68599	114	
311.99810	86	
312.80855	100	
312.87197	96	
313.97058	76	
316.39475	78	
317.98244	76	
320.82450	104	
321.28051	172	
326.29533	126	
328.19219	80	
328.29499	82	
331.40345	82	
333.89106	82	
335.81245	84	
335.94300	78	
336.89320	94	
338.02552	78	
339.03343	98	
344.98749	90	
345.38216	84	
END IONS

###FS:    #m/z: 363.95690 #charge 1+
###MS: 102
###MSMS: 105
BEGIN IONS
TITLE=Cmpd 78, +MS2(363.9569), 28.0-35.0eV, 2.3min #105
RTINSECONDS=133.983
SCANS=102,105
PEPMASS=363.95690	664304
CHARGE=1+
105.36705	92	
137.49482	92	
182.86277	80	
183.92535	78	
185.92918	88	
189.86400	298	
191.85786	204	
191.94267	82	
192.88955	146	
194.03914	96	
194.88781	84	
196.88355	134	
198.12452	90	
203.93027	84	
204.89056	94	
205.87784	110	
205.93068	92	
207.64700	86	
207.87278	208	
208.88757	100	
209.87372	406	1+
209.94341	2002	1+
210.87968	280	1+
212.87810	1612	1+
214.89518	128	
215.84623	104	
215.88759	84	
216.41032	162	
222.03054	84	
222.16047	84	
222.95325	480	1+
224.95078	284	
225.95421	170	
225.97245	158	
226.89364	156	
226.94713	10122	1+
227.89075	510	1+
227.92893	138	
228.89408	432	1+
228.94222	8994	1+
230.83237	118	
230.88855	2948	1+
231.83575	92	
235.89220	108	
236.89022	160	
237.38000	98	
239.92013	84	
240.07787	100	
240.94144	702	
240.96431	700	1+
241.94088	574	
242.82860	154	
242.94023	1848	1+
242.95879	480	
243.81542	330	1+
244.95693	5100	1+
245.38477	80	
245.89513	84	
245.94010	166	
246.80992	92	
246.85397	128	
246.95301	4042	1+
247.07782	84	1+
247.82970	118	
248.80367	272	1+
248.84543	126	
248.89958	1214	1+
248.93947	82	
249.96641	402	1+
250.89552	190	
250.97017	332	1+
251.06940	150	
251.85319	88	
251.94863	84	
253.83689	80	
254.90598	158	
257.49459	80	
257.87119	80	
258.83641	344	1+
258.97857	96	
260.33979	84	
261.96878	96	
262.83599	278	1+
262.88488	218	1+
264.96438	126	
265.80922	480	1+
265.91673	126	
265.97578	130	
266.04075	84	
267.09758	80	
267.97266	1224	1+
268.06547	108	
268.83734	136	
268.96468	1026	1+
269.41481	80	
269.96931	848	1+
270.80841	82	
271.84972	106	
271.88040	82	
272.47051	82	
275.07057	78	
276.04096	80	
276.42244	98	
277.36779	106	
277.85581	82	
278.79515	88	
278.81444	86	
278.84478	88	
278.85667	224	1+
279.13858	106	
279.59387	82	
280.79068	756	1+
280.83460	106	
281.02057	86	
281.72289	94	
283.06939	148	1+
283.09305	92	
283.42589	92	
283.77864	86	
283.82145	280	1+
283.85138	118	
284.00497	96	
284.84453	122	
285.84395	438	1+
285.89530	112	
286.37287	98	
287.86115	88	
289.87034	198	
291.10112	90	
292.88150	164	1+
293.12049	232	
293.83292	80	
293.85397	230	1+
294.66076	92	
296.80809	132	
297.92399	102	
298.36948	86	
298.42650	100	
298.80347	848	
299.79969	996	1+
300.87702	82	
301.86217	580	1+
302.80494	392	1+
303.85680	882	1+
303.93090	92	
304.87555	90	
305.91498	84	
306.89526	118	
307.13041	98	
307.82224	80	
307.84137	80	
308.67992	94	
308.97552	108	
310.87567	120	
310.99182	108	
315.82036	216	
316.81451	136	
316.88637	118	
317.94079	82	
319.86951	198	1+
320.13865	116	
321.82318	272	1+
321.86457	240	
321.88432	182	1+
322.92871	138	
323.03198	80	
323.82127	132	
323.86812	116	
323.88726	174	1+
326.87588	250	1+
326.89372	124	
327.81675	110	
328.90669	86	
329.83384	84	
329.87114	168	
330.91641	100	
335.88265	120	
336.94520	88	
338.76631	114	
338.94354	104	
339.83124	90	
339.96778	92	
340.76877	196	1+
340.93998	154	
341.94069	88	
343.75879	168	1+
345.91422	100	
347.75018	92	
351.03933	82	
351.46525	94	
356.82894	90	
357.34115	84	
360.86453	82	
366.92815	108	
367.70468	88	
END IONS

###FS:    #m/z: 322.93014 #charge 1+
###MS: 106
###MSMS: 107
BEGIN IONS
TITLE=Cmpd 79, +MS2(322.9301), 28.0-35.0eV, 2.3min #107
RTINSECONDS=137.656
SCANS=106-107
PEPMASS=322.93014	3724116
CHARGE=1+
95.80214	92	
185.92437	88	
187.91693	74	
190.99808	76	
192.88616	116	
195.91487	92	
197.02160	66	
199.84082	106	
200.84197	68	
201.04837	116	
203.17706	72	
205.10505	74	
205.94772	140	
206.94894	78	
207.97659	130	
209.86834	82	
209.94461	140	
210.90486	70	
212.88336	274	1+
213.95969	68	
214.98447	72	
215.97239	72	
221.06222	76	
221.07679	124	
222.95321	450	1+
225.87107	76	
225.96143	72	
226.86958	74	
226.89802	124	
228.88676	144	
229.42819	96	
229.51581	88	
230.82225	90	
230.86028	194	
233.86470	68	
234.19003	72	
235.03656	70	
235.95591	72	
236.00848	68	
236.04266	74	
236.38440	82	
237.40258	72	
238.88793	68	
238.94370	112	
239.79050	102	
239.95978	88	
240.81660	68	
240.94129	3490	
241.82681	122	
241.93959	10164	1+
242.94182	7142	1+
243.15443	88	
244.81980	130	
244.84334	204	1+
244.93964	2130	1+
246.97591	148	
248.85241	96	
248.90378	84	
248.99755	76	
250.94370	72	
252.79926	72	
252.83029	84	
253.86211	88	
254.40229	82	
254.87074	76	
255.89369	80	
256.00314	80	
256.04032	82	
256.39621	100	
256.80733	84	
256.90364	78	
257.08392	102	
257.52408	98	
257.80274	114	
257.90383	150	
257.93195	84	
258.83435	302	1+
259.96923	74	
260.83571	158	
260.86279	76	
261.15652	76	
261.43634	100	
261.83298	210	
261.98479	106	
262.05214	76	
262.82613	106	
263.39190	86	
263.86016	74	
263.91813	68	
265.02620	84	
265.11644	82	
265.39235	74	
266.04271	92	
266.85514	84	
267.93430	132	
268.85201	74	
270.03544	78	
270.36242	70	
270.79875	84	
270.85407	120	
271.16222	90	
271.79451	72	
272.37295	70	
273.79070	78	
273.89874	78	
273.96995	70	
274.04934	72	
274.84451	72	
275.78507	150	
275.80650	112	
277.81453	68	
277.83696	72	
277.90250	114	
278.34904	106	
278.95978	72	
279.09201	828	1+
280.85134	190	1+
282.26989	72	
282.54569	70	
282.88832	68	
283.07433	80	
283.84783	70	
284.29122	164	
284.94934	96	
285.07354	88	
285.29556	168	
285.88068	90	
287.80791	258	1+
288.85100	78	
289.15979	70	
289.88517	78	
290.83920	86	
291.80753	80	
291.86005	72	
292.06534	84	
292.88862	90	
293.84752	78	
294.87354	66	
295.37761	72	
295.80774	192	1+
296.83551	74	
296.86948	66	
298.79490	136	
301.86300	130	
302.88921	74	
305.83240	78	
305.87662	76	
306.41909	112	
307.80061	94	
307.88689	104	
307.90407	140	
308.81893	72	
311.88115	82	
312.80117	68	
314.88752	68	
315.91876	74	
320.78034	86	
322.11218	72	
322.90376	70	
323.88187	194	1+
325.89003	188	1+
326.87700	78	
328.38823	72	
END IONS

###FS:    #m/z: 507.84544 #charge 1+
###MS: 106
###MSMS: 108
BEGIN IONS
TITLE=Cmpd 80, +MS2(507.8454), 28.2-35.2eV, 2.3min #108
RTINSECONDS=138.428
SCANS=106,108
PEPMASS=507.84544	194896
CHARGE=1+
196.01491	264	
210.03180	118	
222.97595	148	
224.97931	290	1+
232.89621	450	
234.89181	172	
235.06902	146	
236.85801	148	1+
237.05363	140	
250.90776	198	1+
251.07070	164	
252.07792	162	
252.10953	200	1+
260.88271	134	
261.38192	142	
267.91055	136	
275.85803	158	
278.85982	276	1+
279.89468	144	
279.94871	212	1+
280.95593	238	1+
281.84153	146	
287.04273	114	
287.85182	648	
289.88093	214	
290.86109	650	1+
291.11814	174	
291.88081	286	1+
293.87540	872	1+
294.86571	220	
295.80756	270	1+
295.83524	146	
296.85513	180	
299.80992	250	1+
299.88369	118	
300.81277	198	1+
300.85824	198	
301.85218	182	
303.86887	680	
304.88267	248	
305.12427	198	1+
305.86307	1502	1+
306.79532	230	1+
307.88927	362	
307.97578	158	
308.14071	602	1+
308.87247	722	
308.99179	144	
309.88839	244	
310.10453	142	
310.15818	598	1+
310.83825	304	1+
310.85832	124	
311.88498	1842	1+
314.86510	972	1+
315.82493	116	
316.85932	156	
318.39354	240	1+
318.86637	206	1+
321.75438	146	1+
321.88246	122	
323.87636	482	1+
325.82839	142	
325.90388	256	
326.82087	118	
326.84332	136	
326.88470	2222	1+
328.88268	444	1+
329.89895	136	
330.87692	304	1+
331.89446	120	
332.39389	138	
332.80972	138	
332.87372	424	
332.90480	184	
333.77531	140	
333.81486	118	
333.86167	120	
335.89972	176	
337.88467	184	
338.83451	244	1+
339.87810	118	
341.01193	212	1+
345.75020	140	1+
345.77751	202	
346.87982	136	
347.77589	768	1+
349.75615	276	1+
350.76730	216	1+
350.81659	114	
350.83669	250	1+
350.85479	158	
350.89360	270	
351.87993	236	1+
352.83263	184	
352.90979	152	
352.93920	126	
353.78649	122	
353.85586	188	
354.79910	166	1+
355.89929	202	
356.71585	118	
357.87904	142	
359.37726	120	
359.77678	142	
359.82111	142	
360.71897	222	1+
364.28824	154	
364.73400	200	1+
364.78654	582	1+
366.18313	310	1+
366.28255	138	
366.83984	222	
367.70536	556	1+
367.76864	440	
367.84321	164	
368.83968	154	
368.86120	140	
368.89488	304	
369.77961	120	
369.83500	416	1+
369.89388	184	
370.80642	118	
371.78331	134	
371.83442	140	
373.71796	232	
373.83559	168	
374.75606	150	
374.81612	482	1+
375.86368	210	1+
376.80429	112	
377.88947	122	
379.14400	114	
380.71867	162	
381.80365	150	
381.83334	180	1+
381.88062	362	1+
382.79064	118	
384.85016	1002	1+
385.77817	118	
386.74265	128	1+
386.80232	210	
387.84636	650	1+
387.89103	126	
388.76943	116	
388.79908	128	
389.20432	194	
389.71753	118	
389.94228	152	
390.19281	120	
390.83946	438	
391.83867	200	
391.89732	138	
392.77706	142	
392.82797	810	1+
393.75673	118	
393.78213	206	
394.78791	114	
394.81613	270	1+
394.83358	168	
395.76345	260	1+
396.79803	190	1+
398.72800	206	
399.85498	378	
400.72797	196	
402.93683	114	
403.87012	264	
404.74743	278	1+
404.87393	114	
405.85561	296	
405.87895	184	
406.86146	256	
407.73061	168	
407.86739	1146	
408.74603	144	
408.86006	766	
409.72819	162	
409.85582	644	1+
410.73229	334	1+
410.75679	258	1+
410.83866	842	1+
412.20863	192	
412.83633	212	
413.86136	386	1+
415.70504	158	1+
416.80143	234	1+
420.22282	154	1+
420.87454	426	1+
423.77503	234	
423.86918	454	1+
425.75529	570	1+
425.79064	244	1+
425.88013	162	
426.08213	114	
426.86284	1050	1+
427.73155	420	
427.76166	114	
427.78188	118	
428.75023	280	
428.84787	1432	1+
428.89299	130	
429.73751	170	
431.69418	320	1+
431.80715	180	
431.86487	272	
432.85400	410	1+
433.85369	294	1+
435.86491	118	
439.90469	160	
441.23364	184	1+
442.87862	120	
443.76503	170	
444.87228	1614	1+
445.71527	164	
445.74142	268	
446.75054	124	
446.78116	318	1+
447.71160	378	1+
449.75907	302	1+
449.87810	348	1+
450.75275	394	1+
457.70759	156	1+
457.90489	154	1+
462.88246	802	1+
467.70205	136	
467.88702	634	1+
468.72698	124	
468.75527	118	
470.72405	206	1+
481.83056	124	1+
483.16773	168	
485.89997	244	
486.90503	272	
500.20557	114	
509.28662	202	1+
509.86176	142	
511.79564	194	1+
512.79888	162	1+
END IONS

###FS:    #m/z: 336.94593 #charge 1+
###MS: 106
###MSMS: 109
BEGIN IONS
TITLE=Cmpd 81, +MS2(336.9459), 28.0-35.0eV, 2.4min #109
RTINSECONDS=139.2
SCANS=106,109
PEPMASS=336.94593	56362
CHARGE=1+
139.91132	100	
178.76956	78	
184.03032	72	
189.86261	84	
196.88188	72	
205.95359	82	
205.97456	80	
207.86655	74	
207.95141	72	
207.97374	142	
208.93915	76	
209.94637	72	
210.88362	70	
211.94474	2388	1+
212.01170	70	
212.87881	972	1+
213.93933	1558	1+
214.88214	200	
215.88937	152	
215.93725	504	
216.38962	84	
216.88858	82	
219.87889	72	
223.95056	72	
224.97523	118	
225.88399	88	
226.97195	170	
228.00043	72	
228.89172	138	
229.90515	72	
229.95533	3480	
230.88888	1596	1+
230.95619	92	
231.14429	82	
231.95036	1860	1+
233.82761	142	
233.89855	76	
233.95076	240	
234.84041	152	1+
235.12289	72	
237.12937	96	
237.90837	128	
238.83350	88	
238.89574	76	
239.03821	72	
239.56629	70	
240.84172	478	1+
240.85401	130	
241.84599	410	1+
241.88144	82	
243.85195	70	
246.53439	100	
247.96531	614	
248.89847	610	1+
249.13254	72	
249.93292	140	
249.96290	306	
250.83127	430	1+
250.95158	136	
250.97829	122	
251.83695	262	1+
252.00133	90	
252.03997	78	
252.96958	1724	1+
253.83771	166	
253.90324	146	
254.40079	136	
254.83828	136	
254.91089	138	
254.96729	802	1+
255.01767	70	
255.05714	102	
255.10010	76	
256.00506	74	
256.89961	84	
256.96807	140	
257.03230	88	
257.80284	114	
257.85636	78	
257.91972	72	
258.43851	92	
258.84406	150	
258.88570	86	
258.96448	92	
259.84959	102	
259.85442	114	
260.46827	110	
261.49579	92	
261.84088	168	
262.67659	112	
262.88182	70	
262.94928	124	
263.28616	128	
264.83133	136	
265.08359	220	1+
266.41779	72	
267.03891	94	
267.83966	202	
268.83881	586	1+
268.95865	76	
269.00301	116	
269.13190	86	
269.95044	86	
270.85193	146	
270.95186	72	
270.97555	74	
271.98185	80	
272.85402	282	1+
272.92220	80	
272.97784	182	
274.40112	86	
275.43121	72	
275.89015	72	
276.00020	88	
276.85701	426	1+
276.86890	196	
277.83602	532	1+
277.96361	100	
278.83297	316	1+
279.08989	72	
279.79096	78	
280.93391	78	
281.05132	146	
282.87181	144	
282.94214	90	
283.42566	114	
284.87820	70	
285.85264	70	
286.85092	594	1+
287.44222	92	
288.83232	88	
288.86355	80	
288.88015	84	
289.18924	72	
289.84955	186	1+
291.80741	140	
292.10793	202	1+
293.84429	238	1+
296.07045	72	
296.19299	78	
297.89125	90	
298.77029	90	
299.06342	78	
299.09505	74	
299.88982	70	
300.22541	74	
300.39617	84	
304.47906	74	
304.73402	80	
305.82180	78	
306.88139	126	
307.79838	78	
309.94989	70	
310.78502	114	
311.43924	72	
311.87898	94	
312.88459	76	
313.85980	88	
314.82013	84	
317.81436	114	
317.86438	90	
318.87348	134	
318.90837	318	1+
320.88908	172	
322.01973	74	
323.98943	168	
324.89960	136	
324.95936	72	
330.87149	76	
330.89597	78	
334.41680	76	
335.41900	92	
339.80179	204	1+
339.87946	74	
340.73599	78	
END IONS

###FS:    #m/z: 322.93030 #charge 1+
###MS: 110
###MSMS: 111
BEGIN IONS
TITLE=Cmpd 82, +MS2(322.9303), 28.0-35.0eV, 2.4min #111
RTINSECONDS=142.862
SCANS=110-111
PEPMASS=322.93030	3579052
CHARGE=1+
85.01540	74	
121.07409	76	
135.24221	70	
189.92022	84	
192.89153	68	
196.06601	72	
198.03186	128	
199.88148	120	
202.07933	84	
203.04429	72	
203.96550	78	
205.95070	152	
207.88431	98	
208.87142	70	
210.90515	96	
214.87153	68	
218.84941	68	
221.93943	70	
223.96011	104	
225.95595	80	
227.82075	72	
227.88801	66	
228.79439	72	
229.86972	108	
230.89328	68	
232.89566	186	
233.88527	72	
234.88371	98	
235.86323	68	
235.88165	84	
236.83376	74	
236.94137	68	
237.79294	76	
238.93793	180	
239.08003	74	
239.11402	92	
239.17307	86	
239.78722	70	
240.82448	88	
240.93975	2878	
241.33726	74	
241.94154	2128	
241.97852	84	
242.94143	6928	1+
243.07402	66	
243.15651	98	
243.83441	130	
244.81995	102	
244.94065	1906	1+
244.98629	116	
246.86309	70	
246.94317	100	
246.97148	94	
247.87015	78	
248.85994	124	
248.91325	66	
248.97526	90	
248.99668	94	
249.87727	108	
250.24051	74	
251.07621	90	
252.33446	70	
253.83507	66	
254.83734	70	
255.03342	82	
256.77811	78	
257.35278	86	
257.97168	66	
258.80263	90	
258.83008	274	1+
259.09903	84	
260.13561	82	
261.47404	98	
261.82963	162	
262.83013	138	
262.85279	142	
263.79824	68	
263.82619	88	
263.97791	76	
264.26346	78	
265.05550	112	
265.86117	232	1+
267.84190	72	
267.93661	78	
268.79578	78	
268.81188	82	
268.95627	226	
269.79097	240	1+
270.81275	66	
271.84799	82	
271.91312	86	
272.42340	112	
272.85534	80	
273.03159	66	
273.79478	106	
273.80732	112	
276.84129	78	
277.48368	106	
277.83932	66	
277.89658	74	
278.86520	66	
278.94129	78	
279.01501	68	
279.09091	868	1+
280.83115	142	
280.85503	108	
281.83110	134	
281.84954	168	
282.27743	66	
282.87192	88	
283.06427	118	
283.78566	68	
283.96677	134	
284.29230	494	1+
284.86028	88	
284.94297	90	
285.87235	72	
286.86288	70	
286.97808	74	
288.82993	72	
289.04303	78	
289.85522	88	
290.44335	72	
290.88292	80	
291.80324	92	
294.85903	66	
295.81467	68	
299.87069	66	
299.88585	70	
301.81514	78	
301.96451	84	
302.88788	124	
303.04360	70	
303.84826	142	
304.85882	66	
304.88399	66	
306.88750	82	
307.79758	192	
308.80731	74	
308.86632	114	
310.13590	66	
310.62899	78	
310.82288	134	
310.88008	66	
312.89457	78	
313.62715	98	
313.87488	72	
314.93097	74	
318.76040	80	
319.89463	90	
320.03990	78	
321.03759	76	
321.78609	78	
322.88396	66	
323.07384	78	
324.20841	146	
325.03032	72	
END IONS

###FS:    #m/z: 507.84563 #charge 1+
###MS: 110
###MSMS: 112
BEGIN IONS
TITLE=Cmpd 83, +MS2(507.8456), 28.2-35.2eV, 2.4min #112
RTINSECONDS=143.634
SCANS=110,112
PEPMASS=507.84563	180076
CHARGE=1+
196.01530	502	1+
205.84262	130	
214.88411	132	
222.97304	342	1+
224.05198	176	
224.11946	132	
226.06507	128	
232.89671	534	1+
236.89021	118	
241.85610	146	
241.92512	110	
252.07989	308	1+
258.87607	156	
259.90481	154	
260.88320	150	
267.91062	124	
270.85210	280	1+
278.83253	352	
279.85224	140	
281.87342	202	1+
283.80631	210	
285.85640	174	
287.85349	866	1+
289.03610	130	
289.87955	184	
290.86311	698	1+
290.90125	120	
291.80522	212	1+
291.91365	138	
293.87412	652	1+
293.89869	118	
294.83060	114	
296.82180	140	
296.85564	142	
298.80199	120	
298.85766	280	1+
300.85447	200	
301.33922	190	1+
301.84811	228	
302.80160	236	1+
302.84663	130	
302.87790	110	
303.86779	504	1+
304.10814	136	
304.85740	178	
305.86376	1602	1+
306.79235	186	1+
307.00981	114	
307.12794	138	
307.88842	208	
308.14253	656	1+
308.87155	1274	1+
309.84495	146	
309.88784	374	1+
310.15551	372	1+
310.84452	268	
311.88488	1164	1+
311.96508	118	
313.83767	162	
313.88742	186	
314.86645	364	
315.89173	120	
316.81143	290	1+
317.77094	202	1+
317.88876	156	
319.88825	114	
323.85279	130	
323.87285	232	
324.80326	146	
324.86381	260	
324.90559	158	
324.92025	110	
325.87943	142	
325.90120	200	
326.83070	112	
326.88160	2888	1+
327.80941	116	
331.86818	576	1+
332.87002	490	1+
332.90358	178	
334.82213	192	
334.90273	262	1+
334.99402	120	
335.84079	128	
335.88342	184	
337.87848	592	1+
338.88277	392	1+
338.90732	110	
339.11255	120	
343.77019	110	
343.84879	134	
345.82927	262	1+
346.79341	142	
347.77320	180	
348.84922	242	1+
348.88773	126	
349.75595	266	
349.91248	192	1+
350.76473	656	1+
350.88419	396	1+
351.85110	136	
353.85188	324	
354.79396	118	
356.89412	186	
358.78653	292	1+
358.82345	112	
358.87127	154	
360.85370	226	1+
361.37978	110	
361.78147	144	
365.78101	142	
366.19245	160	
366.76499	656	1+
366.83857	204	
366.90050	114	
367.70795	500	1+
367.83605	202	
368.83723	134	
368.89487	238	1+
369.80419	110	
369.83628	380	
369.87775	128	
370.78384	118	
370.80462	312	
370.90057	226	1+
371.39255	124	
371.80052	138	
371.83439	134	
372.04375	120	
372.78351	368	1+
372.80585	364	1+
374.72551	142	1+
374.74638	132	
376.76890	120	
376.80298	154	
380.72167	404	1+
381.77081	112	
381.84231	184	
382.85412	114	
383.80678	206	
384.37072	154	
384.85209	554	1+
385.77558	354	1+
385.85517	320	1+
386.83345	194	
387.72174	112	
387.85036	640	1+
389.20232	170	
390.78419	336	1+
390.84281	698	1+
392.82847	450	
392.87016	116	
393.75877	228	1+
393.82472	236	
394.82566	132	
394.89464	180	1+
395.40269	278	1+
395.84244	144	
398.72545	504	1+
398.75649	142	
399.80043	142	
399.85042	386	1+
400.77754	114	
401.71915	164	1+
402.86430	112	
403.76528	144	
403.87252	450	1+
404.77762	142	
405.75916	176	
405.85691	214	
406.73818	368	1+
406.78533	136	
406.86441	118	
407.72959	176	
407.86647	798	
408.80881	130	
408.84993	744	
408.86526	1030	1+
409.72538	234	
410.72646	190	
410.83853	1196	1+
411.73189	118	
411.80898	284	1+
411.87900	154	
412.84642	222	
413.75544	498	1+
414.86742	118	
415.87926	112	
417.85710	290	1+
418.74050	156	
421.73317	168	
422.88766	186	
423.77610	476	1+
423.86720	340	1+
423.89189	138	
424.82173	320	1+
425.54590	112	1+
425.75313	426	
426.08537	110	1+
426.76586	442	1+
426.86195	894	1+
427.73500	922	1+
428.70637	112	
428.80564	124	
428.84833	986	1+
429.83016	178	
429.87625	196	
430.73719	364	
430.76417	186	1+
431.86836	468	1+
432.88481	312	1+
433.83842	130	
433.85761	406	1+
434.39264	112	
434.82960	208	1+
435.70917	182	
436.74710	110	
439.73938	110	
439.89697	186	
442.68469	198	1+
443.76106	260	1+
443.87820	174	
444.67930	162	1+
444.87087	2044	1+
445.74080	460	1+
447.70833	548	1+
448.75876	110	
449.69434	414	1+
449.78896	130	
449.87518	306	1+
450.69829	286	1+
450.79336	106	1+
451.87142	154	
452.74690	132	
457.90543	310	1+
462.88478	732	1+
463.88806	468	1+
467.70313	212	1+
467.88926	782	1+
468.77555	140	
470.73287	122	
485.78452	180	1+
485.89997	652	1+
487.90679	184	
END IONS

###FS:    #m/z: 336.94593 #charge 1+
###MS: 110
###MSMS: 113
BEGIN IONS
TITLE=Cmpd 84, +MS2(336.9459), 28.0-35.0eV, 2.4min #113
RTINSECONDS=144.406
SCANS=110,113
PEPMASS=336.94593	54392
CHARGE=1+
95.03093	88	
191.95270	88	
192.88649	70	
200.87673	94	
200.99157	82	
202.90766	88	
202.98645	76	
206.97290	104	
207.87692	82	
208.97796	72	
211.94448	3388	
212.88006	1162	1+
213.93963	1490	1+
215.93586	92	
217.93750	226	
220.87585	78	
221.02014	76	
221.87340	72	
222.01426	70	
224.96966	96	
225.86394	76	
225.97249	74	
226.04091	78	
228.89342	266	1+
229.95545	2308	1+
230.88948	1572	1+
231.83009	84	
231.95000	1010	1+
232.88993	128	
233.82636	136	
233.89667	200	
233.95127	100	
234.83612	162	
234.94600	96	
235.88969	80	
236.36700	84	
236.99435	82	
238.89041	78	
239.04204	78	
240.83551	74	
241.84044	132	
242.03194	72	
242.85224	214	
242.88258	72	
243.65455	72	
243.83383	124	
244.13811	80	
245.55004	84	
246.97588	72	
247.91657	72	
247.96581	870	1+
248.15051	74	
248.90164	620	1+
249.96525	194	
250.83222	110	
250.84722	74	
250.96265	132	
251.02349	78	
251.06896	168	
251.82194	82	
251.87872	70	
251.95123	90	
252.08288	72	
252.83801	114	
252.97257	1536	1+
253.40644	76	
253.90339	418	1+
254.09343	90	
254.41028	78	
254.92866	80	
254.96471	698	
255.97953	72	
256.84474	80	
256.95906	120	
257.85328	102	
257.90183	72	
258.95629	82	
259.85384	242	
260.84148	120	
260.93435	82	
261.83194	126	
262.01376	134	
262.84997	98	
264.09672	114	
265.09411	70	
266.81863	76	
266.85238	72	
266.93056	102	
267.84060	192	
267.85957	74	
268.83771	1036	1+
269.79705	70	
270.93118	96	
270.98397	174	
271.91877	122	
271.95561	94	
272.84811	140	
272.98051	108	
273.73029	98	
274.86527	176	
275.11732	84	
275.35168	120	
275.86069	82	
275.91227	70	
275.94118	110	
276.85703	388	1+
277.52617	98	
277.58128	92	
277.83324	960	1+
277.96171	86	
278.50673	80	
278.83648	606	1+
278.88064	202	1+
279.00492	148	
279.10714	72	
279.81879	88	
279.86300	76	
285.85165	300	
286.84744	674	1+
286.92176	120	
287.84915	458	1+
288.17181	90	
288.82786	122	
289.32699	84	
289.88066	80	
289.93358	70	
290.85506	90	
291.90139	70	
292.04420	72	
292.86777	202	1+
293.51087	72	
293.81399	80	
294.85624	94	
295.97416	150	
297.00708	102	
297.89263	228	1+
298.22295	90	
298.86833	76	
299.85144	72	
301.06895	74	
303.74230	72	
303.90723	76	
303.94379	122	
306.88552	80	
307.88674	82	
308.39523	80	
308.86555	78	
309.86636	212	1+
310.38029	94	
310.87642	152	1+
310.91946	152	
311.09674	76	
311.18567	76	
311.87465	124	
313.85306	70	
313.87274	124	
318.66611	86	
318.90489	86	
319.40531	82	
320.81766	88	
320.91586	84	
321.42058	80	
324.89253	100	
328.87763	72	
333.29695	74	
334.86380	90	
336.82494	96	
337.78451	72	
341.05801	86	
342.32881	82	
342.36738	86	
END IONS

###FS:    #m/z: 340.94083 #charge 1+
###MS: 114
###MSMS: 115
BEGIN IONS
TITLE=Cmpd 85, +MS2(340.9408), 28.0-35.0eV, 2.5min #115
RTINSECONDS=148.088
SCANS=114-115
PEPMASS=340.94083	1235426
CHARGE=1+
52.03785	74	
133.98429	80	
190.94783	268	1+
191.91187	94	
192.91347	100	
192.92772	120	
194.92360	78	
208.88030	92	
208.89646	86	
208.95725	242	
210.93706	162	
211.11699	84	
211.94661	130	
212.87944	156	
212.93781	78	
212.94961	106	
213.88671	86	
213.93996	1280	1+
213.99391	86	
215.88732	388	1+
215.93609	276	
217.88072	100	
218.90532	74	
219.38382	110	
220.87467	84	
221.87189	238	1+
221.89616	124	
222.95270	456	1+
224.83899	74	
225.95313	74	
226.97157	120	
227.51846	96	
227.83905	82	
228.84257	82	
228.94035	124	
229.95296	84	
231.88809	298	1+
231.95096	898	1+
233.16477	82	
233.87808	88	
233.89510	114	
233.94657	214	
234.90511	76	
235.87844	100	
235.89955	128	
236.89217	80	
238.86923	96	
238.89121	108	
240.00192	112	
240.83108	142	
241.84495	156	
241.96515	84	
242.83590	148	
243.10472	98	
243.89242	132	
244.95582	84	
245.23666	82	
245.44232	88	
245.84669	74	
246.39717	92	
246.97778	170	
249.92357	78	
249.95969	368	1+
251.02542	84	
251.33522	80	
251.96024	144	
254.90981	304	1+
254.97002	364	
255.96951	170	
256.07938	108	
256.39756	120	
256.85849	178	
256.88878	234	1+
257.82949	78	
257.84826	142	
257.95788	76	
258.84599	196	
259.85261	290	
259.91402	78	
259.95948	324	1+
260.83507	718	1+
260.91187	350	1+
264.41083	94	
264.86840	232	
264.90644	82	
266.03077	82	
266.88859	84	
267.00894	82	
267.85667	90	
268.79573	74	
268.86609	84	
268.88902	130	
268.95698	92	
269.83548	300	1+
270.89148	78	
270.97019	74	
272.91404	82	
272.93533	120	
273.27122	128	
274.84165	124	
274.86197	98	
274.87818	132	
276.50638	74	
276.85876	564	1+
277.50762	78	
278.11946	80	
278.84530	1058	1+
279.03756	84	
279.96604	122	
280.86700	294	1+
281.84240	80	
281.89061	106	
282.92884	132	
283.82891	90	
284.36322	86	
286.08118	156	1+
286.14243	98	
286.84096	80	
289.80158	78	
289.84100	92	
290.85734	178	
290.88931	80	
291.80318	128	
291.93326	84	
293.80536	82	
294.86581	208	
295.79953	106	
295.86934	144	
296.39390	80	
296.86580	380	1+
296.97727	90	
297.87102	294	1+
297.97258	118	
298.85748	84	
298.91678	82	
300.92849	80	
300.95320	78	
301.85907	106	
301.88872	84	
302.94193	164	
303.36149	108	
309.88921	86	
310.04509	80	
311.08372	108	
311.14892	84	
311.87850	136	
312.80575	130	
313.87506	84	
314.80018	80	
316.93228	104	
317.88163	80	
320.07476	78	
320.12758	76	
321.74250	78	
322.80690	82	
329.77336	90	
329.87178	110	
330.82987	86	
332.81770	146	
334.87283	74	
335.76549	92	
336.86724	88	
336.90719	78	
337.19350	74	
338.93620	84	
341.06201	108	
342.79479	82	
342.90154	80	
343.44075	78	
345.86590	108	
END IONS

###FS:    #m/z: 363.95687 #charge 1+
###MS: 114
###MSMS: 116
BEGIN IONS
TITLE=Cmpd 86, +MS2(363.9569), 28.0-35.0eV, 2.5min #116
RTINSECONDS=148.861
SCANS=114,116
PEPMASS=363.95687	571452
CHARGE=1+
79.90001	90	
166.85402	84	
171.86020	82	
175.15005	80	
189.86509	244	
191.85854	504	
191.93915	88	
192.87600	102	
196.88157	200	
203.88129	154	
204.08104	78	
206.95362	204	1+
207.87416	362	
208.89978	88	
208.94246	76	
209.86644	76	
209.94343	1714	1+
210.87931	100	
212.87922	1550	1+
215.96966	138	
220.95610	76	
221.90635	84	
222.95223	300	1+
224.81845	92	
224.95107	1018	1+
226.10571	106	
226.60426	88	
226.94713	7778	1+
226.96923	196	
227.01317	98	
228.86456	100	
228.89417	476	1+
228.94266	8400	1+
230.52582	74	
230.88896	2120	1+
230.91067	168	1+
232.40435	106	
232.88446	388	
234.88041	128	
236.85442	74	
237.04253	202	1+
238.89578	92	
239.25671	84	
240.01356	86	
240.79957	92	
240.93880	584	
240.96192	464	
241.08871	138	
241.84490	96	
241.91290	84	
241.93832	1866	1+
242.82148	82	
242.94054	1340	1+
242.96220	736	1+
243.82210	104	
243.83690	94	
243.99781	96	
244.14184	86	
244.83113	76	
244.89817	84	
244.95762	4286	1+
245.93998	320	
246.03217	74	
246.39359	80	
246.90688	238	1+
246.95305	4470	1+
247.85482	166	
248.79936	332	1+
248.84677	130	
248.90105	760	1+
250.86169	88	
250.89760	474	1+
250.94706	166	
250.96695	96	
251.79221	92	
251.96413	82	
252.89781	402	1+
255.92837	88	
258.83768	242	
258.97294	156	
260.19310	84	
260.83146	336	1+
260.94443	76	
260.96902	380	1+
261.05358	100	
264.39307	78	
264.81666	136	
264.84702	234	1+
265.06179	84	
265.86556	266	1+
265.91286	78	
266.78366	106	
266.88685	78	
267.81859	90	
267.97110	358	1+
268.80527	192	1+
269.96929	444	1+
270.33842	76	
270.84082	78	
270.90967	308	1+
271.50633	82	
271.97849	100	
275.87838	130	
276.80858	144	
276.85898	192	
277.85566	108	
277.91812	132	1+
278.09996	210	1+
278.80330	114	
278.82839	86	
279.78986	468	1+
282.80333	86	
282.82442	80	
282.89651	84	
283.79052	122	
283.85526	220	1+
283.97806	96	
284.78895	104	
284.82418	138	
285.84472	226	
285.93695	80	
286.81561	80	
287.41183	146	
287.48786	92	
287.84582	82	
287.86679	88	
288.10256	80	
288.92408	80	
289.88813	122	
290.78458	80	
290.82246	80	
291.82623	132	
292.32374	86	
295.08860	80	
295.98347	80	
296.80711	172	
297.39451	100	
297.81107	126	
298.80425	872	1+
299.86266	144	
300.80469	564	1+
301.86381	114	
302.79611	146	
302.93601	98	
302.97229	104	
303.00873	82	
303.41715	100	
303.85274	592	1+
304.34171	84	
304.45969	74	
305.08128	96	
307.05577	134	
307.88679	120	
308.51816	100	
308.83539	124	
309.04933	88	
310.84770	88	
311.18798	80	
313.87715	74	
314.89193	86	
316.81111	88	
316.88785	130	
317.82462	186	1+
317.86574	182	1+
318.93020	178	1+
319.35481	84	
320.14311	86	
321.03779	116	
321.82002	170	
321.87389	206	1+
322.01086	76	
322.93114	138	
323.00990	78	
323.79574	80	
323.80871	78	
325.80752	104	
325.83622	76	
326.87316	166	
328.90929	80	
334.90402	82	
336.18864	94	
336.94168	114	
337.81779	220	1+
338.87062	88	
339.89817	218	1+
340.94077	164	
341.94383	140	
347.97929	80	
351.90254	80	
353.05997	94	
355.16751	84	
356.76685	258	1+
365.89409	104	
END IONS

###FS:    #m/z: 507.84556 #charge 1+
###MS: 114
###MSMS: 117
BEGIN IONS
TITLE=Cmpd 87, +MS2(507.8456), 28.2-35.2eV, 2.5min #117
RTINSECONDS=149.632
SCANS=114,117
PEPMASS=507.84556	167230
CHARGE=1+
66.45517	112	
196.01469	152	
210.02938	148	
214.88689	308	1+
224.97650	110	
232.89510	486	
236.88734	156	
238.06304	202	
246.06888	162	
251.07390	334	1+
252.07932	244	1+
254.09198	132	
258.88617	112	
267.90965	118	
270.39641	110	
270.85411	268	1+
272.88966	130	
278.39607	116	
278.83574	198	
280.78461	236	1+
280.83003	216	1+
285.86119	524	1+
287.84949	928	1+
290.12850	124	
290.86580	554	1+
290.88794	110	
291.81236	120	
293.87142	1106	1+
294.38906	152	
297.84994	114	
298.03192	110	
298.79938	188	1+
299.83288	150	
303.80465	122	
303.86758	712	1+
304.04721	218	1+
304.80384	108	
304.82170	136	1+
305.86409	1186	1+
306.12623	126	
307.12542	136	
307.83803	174	1+
307.85836	114	
307.88984	200	
308.14184	582	1+
308.54355	112	
308.87188	636	1+
309.89224	114	
310.15550	498	1+
311.88460	1254	1+
314.86231	724	1+
315.88330	322	1+
316.85349	250	1+
317.76273	144	
319.38347	106	
321.86608	114	
322.88592	238	
323.87209	462	1+
324.85694	180	
325.90227	258	
326.38662	240	1+
326.88298	2228	1+
327.00133	132	
328.87877	384	1+
330.82492	274	1+
330.88123	210	
331.87407	712	1+
332.82869	160	
332.87931	556	1+
333.84517	126	
333.90625	136	
334.86508	176	
335.84218	460	1+
337.88043	602	1+
338.79528	130	
341.32546	158	
345.78356	118	
345.81046	148	
347.74712	134	
347.77380	160	
348.17392	132	
348.77912	476	1+
348.80321	116	
349.75546	336	
349.84044	130	
349.97059	118	
350.76335	418	1+
350.82867	200	
350.88818	376	1+
350.97053	122	
352.39079	108	
353.85118	186	
354.81548	118	
355.82379	154	
356.73042	120	
358.37118	138	
359.83399	120	
360.87554	150	
361.37268	114	
364.76445	122	
365.78366	438	1+
366.18565	148	
366.84348	106	
366.89799	204	1+
367.70868	184	
368.70973	110	
368.89720	124	
369.83972	410	1+
370.78718	154	
371.80398	258	
371.83150	138	
371.90575	202	
372.78921	216	
372.82408	126	
372.85105	126	
373.90318	118	
376.86099	114	
376.88470	158	
379.80098	116	
380.71477	598	1+
380.85360	148	
381.83689	156	
383.78185	144	1+
384.85321	320	
385.77506	160	
385.82591	108	
385.85760	262	
385.87942	182	
386.79856	114	
386.82473	144	
386.85101	334	1+
387.76675	138	
387.78903	148	
388.79688	120	
389.20285	430	1+
390.74496	178	1+
390.78099	118	
390.84027	206	
391.77800	144	
391.84418	250	
391.89606	138	
392.06940	174	
392.82541	668	1+
393.79733	128	
394.82743	286	1+
395.87722	122	
396.74467	122	
397.79605	134	
398.72786	252	
399.74722	110	
399.85266	504	1+
400.66768	118	
401.88807	120	
402.72977	124	
402.86327	182	
403.81046	134	
403.87245	528	1+
404.87712	298	1+
405.76678	302	
405.85948	508	1+
406.76745	142	
406.81197	108	
407.74108	372	1+
407.86774	514	
408.78466	122	
408.85143	484	
409.73237	168	
409.86252	384	
410.42504	108	
410.74095	172	
410.83668	1180	1+
410.88270	118	
411.74322	454	1+
412.74569	328	1+
412.83481	136	
412.88580	106	
413.86212	114	
415.74558	124	
416.87978	130	
417.85466	108	
418.69950	156	1+
418.75444	188	
420.73912	114	
420.86017	342	1+
421.71211	198	1+
423.77708	776	1+
423.86412	338	1+
424.78074	476	1+
425.74903	684	1+
426.85690	732	1+
426.93517	140	
427.73437	332	
427.87422	130	
428.73631	282	
428.84855	1324	1+
428.88789	114	
429.73991	152	
430.73882	114	
430.84663	192	
431.75836	182	1+
431.86565	812	1+
432.68537	114	
435.71237	220	1+
435.85325	122	
443.68188	262	1+
443.75695	354	1+
444.87236	1714	1+
445.74015	332	1+
446.72229	108	
447.70838	298	1+
449.77093	132	
449.87301	900	1+
450.70053	118	
450.75030	150	1+
450.76801	124	
456.65818	118	1+
457.90259	144	
458.90092	164	
462.88370	812	1+
464.80732	216	1+
467.89007	730	1+
468.82506	116	
471.72140	122	
485.89947	408	1+
491.19342	128	
508.92704	152	
509.28959	174	
END IONS

###FS:    #m/z: 340.94091 #charge 1+
###MS: 118
###MSMS: 119
BEGIN IONS
TITLE=Cmpd 88, +MS2(340.9409), 28.0-35.0eV, 2.6min #119
RTINSECONDS=153.334
SCANS=118-119
PEPMASS=340.94091	1142216
CHARGE=1+
71.06607	76	
189.86253	84	
190.93158	82	
190.95159	116	
192.88984	86	
192.92738	480	
195.94052	100	
196.88612	248	
205.41281	78	
205.95005	324	
208.95954	156	
209.89310	82	
209.93041	78	
209.94574	78	
210.11918	80	
210.93885	254	
212.88207	138	
212.89803	126	
213.87993	248	
213.93921	726	
213.97773	84	
214.03718	108	
214.12124	90	
214.88221	158	
214.89823	84	
214.94254	340	
215.88689	116	
215.93666	250	
216.88396	340	1+
216.95353	104	
217.88282	300	1+
220.87527	116	
220.95986	88	
221.89340	76	
222.95192	126	
223.96055	224	1+
223.99454	102	
224.92527	84	
225.92086	74	
226.33083	76	
226.85955	86	
226.94560	498	1+
226.96857	80	
227.89102	76	
228.84082	132	
228.91318	74	
228.93840	142	
229.63094	104	
230.86992	92	
230.88842	210	
231.88876	606	1+
231.95138	796	1+
232.40613	90	
233.95033	152	
235.79281	194	
235.89551	180	
235.93854	82	
237.13787	104	
238.83753	180	
240.89656	86	
240.96274	74	
241.84348	482	1+
241.95392	192	1+
242.44272	90	
242.82338	78	
242.90581	124	
243.83115	354	
244.94637	82	
245.56168	88	
246.95278	160	
247.54972	80	
247.82956	78	
248.90203	214	1+
249.96193	148	
251.88795	82	
252.05150	94	
252.84567	80	
252.95023	84	
253.00008	114	
253.90255	258	1+
254.90412	186	1+
254.96910	280	
255.07539	134	
256.80749	74	
256.89702	154	
256.96313	196	
257.40778	102	
258.84544	724	1+
258.96676	76	
259.95629	278	1+
260.83275	506	1+
263.16637	82	
263.84754	144	
263.90095	140	
265.86740	96	
266.85246	162	
268.83929	208	
269.80034	130	
269.84498	120	
270.97055	78	
271.95379	76	
272.80423	160	
272.97706	92	
274.90195	128	
274.97473	86	
275.80830	92	
275.85596	112	
276.85628	862	1+
278.84647	948	1+
278.86631	146	
278.94398	100	
279.80327	82	
279.87366	102	
280.93722	118	
280.99271	80	
281.84940	158	
281.86977	140	
284.87870	84	
286.94043	90	
289.88777	100	
291.79903	138	
291.86816	78	
291.97751	100	
292.81924	76	
292.98128	86	
293.88091	76	
294.87226	140	
295.85742	308	1+
296.08127	80	
296.86095	220	1+
296.92473	86	
297.00697	76	
297.35645	82	
297.88868	136	
297.98269	96	
298.26526	76	
298.40939	82	
298.85620	138	
299.01549	102	
299.78386	90	
299.86368	76	
300.87316	102	
300.94767	82	
301.87264	150	
302.84668	98	
303.10273	94	
306.88062	102	
307.89179	116	
310.38892	88	
310.96267	80	
311.88184	102	
312.40210	104	
316.35986	86	
317.89270	90	
317.94988	98	
318.81137	108	
319.38524	94	
320.80984	172	
324.22035	100	
324.94599	80	
325.24919	88	
327.89402	262	1+
329.87530	194	1+
335.83745	82	
335.95360	142	
339.18254	76	
342.38554	104	
344.97241	102	
345.31381	86	
345.89543	84	
END IONS

###FS:    #m/z: 363.95701 #charge 1+
###MS: 118
###MSMS: 120
BEGIN IONS
TITLE=Cmpd 89, +MS2(363.9570), 28.0-35.0eV, 2.6min #120
RTINSECONDS=154.106
SCANS=118,120
PEPMASS=363.95701	544450
CHARGE=1+
189.86450	348	1+
191.85767	476	1+
196.88607	80	
200.89266	84	
201.93611	86	
202.87079	84	
206.94162	84	
207.85955	92	
207.87203	88	
208.93543	86	
209.91826	108	
209.94477	1070	1+
210.88397	386	
212.87908	1242	1+
218.90926	118	
221.86057	122	
222.95228	342	1+
224.89199	106	
224.94892	668	1+
225.97727	168	
226.90094	94	
226.91413	84	
226.94740	6866	1+
226.99435	90	1+
227.37073	116	
227.40180	92	
227.79796	80	
227.87966	90	
228.08051	128	1+
228.89366	362	1+
228.94245	8188	1+
229.23955	80	
230.89040	1628	1+
232.72979	84	1+
232.88547	662	1+
233.40312	94	
233.93041	88	
234.93642	78	
237.05467	98	
238.93903	98	
240.82882	250	
240.93945	778	
240.96341	154	
241.60236	84	
241.93945	2418	1+
242.47735	94	
242.82348	126	
242.94176	1752	1+
243.82445	132	
244.95792	3856	1+
245.83767	158	1+
245.94086	216	
246.90262	196	1+
246.95255	4578	1+
248.80696	308	
248.90112	714	1+
248.97820	84	
249.08182	88	
249.79562	86	
250.84689	80	
250.90296	212	
250.96898	248	1+
251.04698	160	
252.41637	98	
253.83475	84	
253.90648	390	
254.09587	80	
254.49644	88	
255.89911	78	
255.92243	78	
255.96391	84	
256.89674	86	
258.83801	240	1+
258.97433	88	
259.33409	84	
260.83260	150	
260.85147	86	
260.87692	94	
260.96786	186	
261.96740	190	
262.83014	292	1+
262.84493	108	
263.88148	84	
264.81620	88	
265.92527	78	
266.78843	116	
266.81785	142	
266.85841	100	
266.88459	92	
267.81214	124	
267.88442	80	
267.97423	612	
268.96108	160	
269.14019	108	
269.96873	596	1+
271.92177	92	
273.81724	138	
274.15691	88	
274.39887	100	
275.80425	248	1+
275.82874	86	
277.85845	178	
278.00782	90	
278.79652	284	1+
278.85931	164	1+
279.10135	140	
279.83956	94	
280.07042	96	
280.79216	980	1+
281.40176	84	
281.95789	78	
282.12070	82	
282.42427	80	
282.77739	134	
283.78869	132	
283.84982	206	1+
283.93237	236	1+
284.04836	82	
284.82285	92	
285.84613	556	1+
286.90323	90	
286.91977	94	
287.98062	98	
288.81350	108	
288.83715	152	
290.79028	198	1+
292.15764	84	
292.43805	164	
293.11971	82	
293.13452	100	
294.86460	82	
294.93007	80	
295.81894	84	
295.92235	82	
296.88842	98	
297.81327	122	
298.80426	908	1+
298.85077	80	
299.86985	126	
300.80244	356	1+
300.84150	102	
300.85655	304	1+
301.85918	254	1+
302.60488	80	
302.80296	134	
303.81677	130	
303.85852	438	
303.94582	100	
304.44490	90	
304.95253	86	
305.94590	114	
306.43618	86	
306.48338	94	
307.87339	260	1+
308.79897	90	
310.41477	86	
310.90172	84	
312.88713	106	
314.82206	78	
315.77045	78	
316.81458	196	1+
317.43095	80	
318.13124	108	
318.81355	382	1+
320.14230	160	
320.86833	80	
321.82343	286	1+
321.86874	160	
322.93184	240	
323.80707	100	
324.87564	180	
324.98804	88	
325.81224	156	
326.87121	412	1+
327.82306	96	
329.84485	82	
331.08825	78	
336.94318	228	
339.82786	144	
340.93866	282	
345.16109	92	
347.91508	78	
348.90089	78	
349.30245	94	
351.70980	88	
351.76431	138	
358.82876	112	
361.72548	118	
361.90255	82	
362.91003	82	
365.77885	104	
366.19017	86	
END IONS

###FS:    #m/z: 336.94589 #charge 1+
###MS: 118
###MSMS: 121
BEGIN IONS
TITLE=Cmpd 90, +MS2(336.9459), 28.0-35.0eV, 2.6min #121
RTINSECONDS=154.878
SCANS=118,121
PEPMASS=336.94589	53076
CHARGE=1+
71.84979	84	
84.10393	90	
187.33310	90	
189.79670	82	
192.02264	90	
197.89116	78	
199.87421	74	
205.01545	76	
208.98497	78	
210.88038	76	
210.89882	186	1+
211.94402	3338	1+
212.88003	1124	1+
212.98211	140	
213.93961	1048	1+
215.88707	244	
215.93602	200	
216.91918	96	
217.88393	76	
218.89299	78	
221.94464	82	
223.96104	72	
224.06078	76	
224.97891	80	
226.94747	176	
226.97291	112	
227.06675	74	
228.03184	82	
228.89483	170	
229.89183	94	
229.90660	76	
229.95569	2062	1+
229.98367	78	
230.85180	134	
230.89094	1482	1+
231.40378	92	
231.95066	1342	1+
232.89235	212	
233.82814	152	
233.89398	260	1+
233.91465	136	
233.94799	110	
234.82057	244	1+
235.95746	84	
237.06812	86	
238.03170	74	
239.78501	92	
239.84326	86	
239.88333	104	
240.60699	96	
241.84517	152	
241.85156	96	
242.57849	90	
242.84245	74	
242.89297	130	
243.85007	110	
244.20895	76	
245.35754	88	
245.90236	88	
246.85053	82	
246.97208	76	
247.96610	1278	1+
248.89845	524	1+
249.65975	80	
249.83052	182	1+
249.96204	444	1+
250.06796	280	1+
250.94813	546	1+
251.38155	84	
251.83734	148	
252.83171	102	
252.97044	1466	1+
253.90537	140	
254.85706	92	
254.96626	796	1+
255.38165	96	
255.94406	80	
256.07583	76	
256.85578	140	
256.90844	104	
256.96362	124	
257.00999	92	
258.84274	250	
258.88342	100	
259.50615	106	
259.85240	184	
260.82771	148	
260.85301	124	
261.82035	72	
261.85750	78	
262.01245	88	
262.87589	90	
263.82959	118	
265.02083	144	
265.08829	72	
265.97060	92	
266.07393	86	
266.37158	88	
267.83854	168	
268.84003	296	
269.83896	192	
270.85106	108	
270.87136	170	1+
270.98163	300	
271.84599	232	1+
272.92774	112	
273.84185	94	
274.87722	94	
275.05646	82	
275.40988	76	
275.86875	128	
276.00514	98	
276.85765	654	1+
278.83290	96	
279.83488	320	1+
280.78369	72	
281.93320	84	
282.86337	84	
282.94839	80	
282.97548	78	
285.85406	180	
285.87449	78	
286.79515	76	
286.85034	674	1+
288.05854	76	
289.87444	74	
289.93736	90	
290.85992	82	
292.85728	134	
292.87399	76	
293.04424	120	
293.10655	84	
293.99492	72	
294.86320	204	
294.97061	80	
294.99804	72	
295.87647	82	
297.87340	72	
298.30583	72	
298.87864	74	
298.89787	72	
298.91883	76	
299.80714	76	
300.88976	112	
302.40632	100	
303.35290	92	
306.86296	124	
308.49482	88	
308.75567	84	
308.87661	90	
309.80305	94	
309.82224	94	
309.86997	198	
310.38056	80	
310.86916	132	
310.96454	86	
311.87021	82	
311.88574	98	
312.84028	72	
312.88437	128	
316.75528	72	
318.75690	118	
318.78436	74	
319.89258	80	
321.88106	76	
323.88865	78	
324.89752	72	
325.05669	90	
329.94330	78	
336.76273	82	
337.15943	74	
338.14755	88	
END IONS

###FS:    #m/z: 322.93027 #charge 1+
###MS: 122
###MSMS: 123
BEGIN IONS
TITLE=Cmpd 91, +MS2(322.9303), 28.0-35.0eV, 2.7min #123
RTINSECONDS=158.563
SCANS=122-123
PEPMASS=322.93027	3279142
CHARGE=1+
46.30225	90	
188.97046	78	
189.92677	68	
191.74174	90	
192.08374	92	
192.89122	86	
196.47366	88	
196.88957	140	
201.04229	160	
202.05135	76	
202.94603	68	
204.98191	80	
205.94808	84	
205.96942	106	
206.92464	114	
207.97432	94	
208.94755	74	
209.94476	166	
212.15135	72	
219.80049	94	
221.07015	96	
221.88793	76	
222.89894	72	
222.95587	356	1+
224.96398	76	
226.07988	70	
226.84056	120	
227.92631	112	
227.94101	72	
228.83712	72	
228.88922	84	
230.84952	96	
230.88993	142	
233.83459	76	
233.95908	154	
234.86543	70	
235.98205	82	
238.94269	70	
239.07955	112	
240.94039	2280	
241.93946	9792	1+
242.19244	74	
242.81979	82	
242.94169	7036	1+
243.05975	100	
243.82532	68	
244.81940	98	
244.94104	2058	
246.97653	134	
248.06544	72	
248.83576	76	
248.85820	220	1+
248.87950	72	
248.97336	80	
249.03926	76	
249.06266	90	
249.89840	82	
250.06541	76	
250.12382	76	
250.92073	82	
250.95938	80	
251.06977	182	
251.85553	78	
251.86870	96	
251.92926	70	
253.01760	82	
253.89956	68	
256.40997	82	
256.84086	74	
257.81167	72	
257.89084	84	
259.83668	92	
260.83675	204	
261.83151	208	
262.83246	148	
262.89190	72	
263.83241	78	
263.92555	106	
263.98067	184	
265.05939	134	
265.08216	78	
265.87639	82	
266.84156	140	
267.20361	88	
267.79238	184	1+
267.84408	72	
267.88645	94	
267.93478	74	
268.89655	80	
269.11602	94	
269.90450	68	
270.20269	80	
270.83307	78	
272.79643	80	
273.79384	212	
274.10822	98	
274.79767	88	
276.84323	134	
279.09199	372	
279.81545	72	
279.83981	76	
279.85530	138	
279.87082	68	
279.90603	90	
280.02725	76	
280.09355	314	
282.16424	68	
282.85084	102	
283.03317	72	
284.29221	220	1+
284.83331	68	
284.89760	70	
285.12777	76	
285.85898	74	
286.75527	72	
287.12566	94	
287.79634	70	
288.17138	82	
289.88516	142	
291.78624	82	
292.02780	104	
292.46433	102	
294.34673	100	
294.85687	98	
297.19533	68	
297.82022	70	
297.86907	86	
298.02155	96	
299.05915	76	
300.80676	72	
300.87959	70	
302.85503	138	
302.87415	70	
303.17380	70	
303.93495	80	
306.07311	72	
307.39565	86	
307.79720	118	
308.85702	68	
308.89036	122	
309.45723	96	
309.79737	160	
309.81452	104	
310.19663	74	
312.77972	100	
312.80120	82	
312.89688	76	
314.86097	80	
318.75579	86	
321.12380	74	
321.88657	112	
322.75826	68	
322.97003	98	
324.90592	76	
326.89211	84	
327.01663	88	
END IONS

###FS:    #m/z: 340.94093 #charge 1+
###MS: 122
###MSMS: 124
BEGIN IONS
TITLE=Cmpd 92, +MS2(340.9409), 28.0-35.0eV, 2.7min #124
RTINSECONDS=159.336
SCANS=122,124
PEPMASS=340.94093	1135364
CHARGE=1+
82.73575	74	
189.86091	70	
189.98101	94	
190.94896	96	
192.92316	92	
198.95987	80	
201.97273	86	
204.41814	100	
205.96866	74	
206.41218	82	
207.87008	72	
208.95921	196	
213.87424	112	
213.88966	88	
213.94032	932	1+
214.96672	96	
215.88620	90	
215.93829	114	
217.88309	106	
219.12044	72	
221.88994	98	
221.95384	84	
224.83904	70	
225.46701	70	
225.85263	74	
226.88723	68	
227.91834	92	
228.84658	78	
228.89470	70	
228.95207	128	
229.53989	106	
230.88877	276	1+
231.95130	682	1+
233.89598	112	
233.95050	160	
235.05312	100	
235.94251	74	
238.88285	80	
239.81751	80	
239.84195	72	
239.86773	72	
239.89909	138	
240.83850	78	
240.88328	72	
241.84392	112	
242.82917	78	
242.89410	92	
242.94177	122	
243.83432	314	1+
244.88422	72	
245.01351	84	
249.00643	74	
249.89761	126	
249.96102	218	
252.41832	72	
252.71887	102	
253.95437	76	
254.96901	476	1+
256.07768	70	
256.85238	142	
256.96173	174	
257.80196	78	
257.87721	68	
257.94212	108	
257.96345	114	
258.84687	428	1+
258.91052	112	
258.96584	102	
259.44150	82	
259.89791	92	
259.95516	174	
260.10347	70	
260.37524	72	
260.83235	440	
261.03556	100	
261.84554	168	
261.90222	142	
262.92322	168	
262.97182	80	
263.85835	180	1+
264.07599	114	
266.88452	82	
269.84328	150	
270.83112	102	
270.84558	72	
272.10342	70	
272.80460	82	
272.84578	168	
273.78822	128	
274.08373	92	
274.18556	90	
274.88260	72	
275.86705	122	
275.94670	210	
276.82395	92	
276.85442	182	
277.86252	218	
277.97204	100	
278.78954	80	
278.84461	486	1+
278.88172	90	
278.90648	102	
278.93918	80	
278.96402	120	
280.87643	248	1+
281.04724	74	
282.85757	70	
282.97719	70	
283.35761	72	
283.43812	86	
283.86632	70	
284.89528	82	
286.93180	106	
287.92333	84	
288.08172	76	
288.83751	160	
289.79122	102	
290.66746	100	
290.87255	104	
292.81538	76	
292.85300	68	
295.86690	76	
295.96252	100	
296.39150	82	
296.41017	84	
296.85696	132	
297.98045	154	
298.85068	188	1+
299.02232	102	
301.74695	86	
302.17370	68	
302.40424	108	
302.86401	130	
302.94347	120	
304.08478	72	
304.84096	82	
304.92282	72	
305.91224	86	
308.86579	88	
308.92377	80	
309.38594	72	
311.72075	70	
311.91586	74	
312.84042	100	
313.88375	86	
315.89284	70	
317.76554	70	
317.84048	76	
322.83104	82	
324.89285	256	
325.91851	70	
334.01143	112	
334.88366	70	
334.95583	76	
337.81579	70	
338.80841	144	
338.95656	72	
339.85025	82	
343.72945	74	
345.10840	96	
END IONS

###FS:    #m/z: 363.95712 #charge 1+
###MS: 122
###MSMS: 125
BEGIN IONS
TITLE=Cmpd 93, +MS2(363.9571), 28.0-35.0eV, 2.7min #125
RTINSECONDS=160.108
SCANS=122,125
PEPMASS=363.95712	530050
CHARGE=1+
91.48184	86	
114.40746	132	
187.86805	128	
187.88806	98	
189.86193	264	1+
191.86116	280	
196.88368	122	
207.88883	80	
208.86966	90	
209.88612	84	
209.94463	1108	1+
210.88427	354	1+
211.08486	78	
211.94578	132	
212.87851	1366	1+
213.85743	82	
214.89040	120	
215.85860	78	
216.90921	144	
222.95118	412	
224.95167	1018	1+
224.97051	168	
225.88398	78	
226.94742	8278	1+
226.97288	138	
227.88136	86	
227.93227	130	
228.89619	294	1+
228.94278	8596	1+
230.04135	92	
230.88952	1596	1+
232.00075	106	
232.88523	340	
235.83108	82	
238.82929	76	
238.86663	234	1+
238.93759	182	
239.80034	106	
240.81988	398	1+
240.94040	572	
241.84797	122	
241.94120	1684	1+
242.94162	1228	1+
242.95840	398	
243.97166	108	
244.07444	104	
244.82471	132	
244.95703	4578	1+
245.44041	110	
245.94259	356	
246.86260	88	
246.95254	4276	1+
247.85090	328	1+
248.03117	102	
248.80466	382	1+
248.84183	218	1+
248.90158	564	
248.95703	180	
248.97662	88	
250.89976	188	
250.97010	494	1+
253.08683	92	
253.23266	88	
254.07755	78	
254.84532	110	
255.90306	100	
258.83328	100	
258.93309	94	
259.91969	82	
259.97727	78	
260.83057	180	
260.96710	288	1+
261.07910	98	
261.50401	78	
261.83072	464	1+
261.86544	80	
262.91574	86	
263.99171	80	
265.97661	76	
266.52380	92	
266.78404	192	1+
266.81273	430	1+
266.84868	102	
266.86470	160	
267.02896	76	
267.07909	134	1+
267.90478	96	
267.92768	142	
267.97510	660	1+
268.02724	92	
268.13301	150	
268.84204	116	
269.91444	90	
269.94468	98	
269.96762	1104	1+
270.80760	168	
270.82845	78	
270.92184	94	
271.39480	92	
271.91803	144	
272.35443	92	
274.86497	98	
275.37809	98	
276.86287	92	
277.11963	88	
278.79559	128	
278.84266	256	
279.10359	198	
279.84479	236	1+
280.79427	706	1+
280.89709	92	
280.94428	86	
281.96610	110	
282.79012	314	1+
282.83285	148	
283.80823	112	
283.84838	184	
283.90142	80	
283.97002	108	
284.78949	86	
284.82609	112	
284.84828	144	
284.87469	150	
284.98680	88	
285.78744	108	
285.84474	280	
286.41233	84	
287.36301	92	
288.12131	76	
290.96654	106	
291.43841	94	
291.82227	76	
292.86869	186	1+
294.35734	86	
297.40494	80	
297.80962	262	
298.53898	100	
298.80508	750	
299.80233	726	1+
299.88125	80	
300.86965	120	
300.99124	114	
301.86061	490	1+
302.80313	92	
302.91289	90	
303.43677	78	
303.80700	204	
303.85541	720	1+
306.98869	84	
307.89488	120	
308.87631	90	
310.86923	112	
310.87722	262	1+
310.91041	94	
311.86566	220	1+
312.94689	100	
314.89606	76	
315.79252	82	
316.07833	76	
316.81573	212	
318.80643	80	
319.60477	94	
319.86823	86	
321.87576	226	1+
322.81763	204	1+
322.92809	134	
322.94555	88	
326.87164	246	
327.87629	126	
328.84006	102	
328.88265	96	
330.82011	82	
331.97155	78	
334.95603	108	
335.86203	76	
336.94617	96	
337.91530	90	
340.84308	96	
340.94017	348	
341.01695	98	
343.18572	86	
344.85513	76	
351.74863	78	
357.52223	80	
364.76064	94	
365.00709	82	
368.28920	78	
END IONS

###FS:    #m/z: 322.93027 #charge 1+
###MS: 126
###MSMS: 127
BEGIN IONS
TITLE=Cmpd 94, +MS2(322.9303), 28.0-35.0eV, 2.7min #127
RTINSECONDS=163.771
SCANS=126-127
PEPMASS=322.93027	3236762
CHARGE=1+
55.24560	74	
147.72398	106	
187.91504	68	
188.99564	76	
191.85929	68	
196.01950	68	
198.93049	72	
200.83484	74	
201.04642	156	
201.88027	64	
205.93931	66	
206.96829	68	
207.97247	230	
212.83503	62	
212.88001	66	
215.02244	72	
215.78475	78	
215.97771	70	
218.16154	88	
220.87766	88	
220.89597	66	
221.06940	72	
221.80189	66	
221.94464	64	
221.96491	62	
222.11675	62	
222.95009	62	
223.95560	258	1+
225.87036	102	
225.88405	74	
225.90446	72	
227.88527	64	
227.90206	82	
229.94576	80	
230.01560	64	
230.84887	78	
230.86711	76	
230.89739	94	
232.40992	84	
233.33377	86	
233.85185	72	
235.43351	78	
235.86850	74	
236.89444	66	
237.91385	64	
238.89407	68	
238.91662	92	
238.93728	138	
238.95867	64	
239.07457	80	
239.78598	120	
239.83993	60	
239.88187	66	
240.07509	62	
240.78717	126	
240.82108	394	1+
240.94102	2880	
240.96542	146	
241.94134	2322	
242.36837	80	
242.79472	62	
242.81754	302	1+
242.94164	6654	1+
243.97070	64	
244.94044	1098	1+
244.98661	68	
245.90249	70	
246.00052	92	
246.82928	66	
246.97727	178	
248.80212	110	
248.83933	266	1+
248.85944	78	
249.78419	72	
251.07617	72	
251.86091	66	
252.09092	68	
253.83071	74	
255.83796	86	
256.86437	96	
257.80778	76	
258.84007	100	
260.82241	90	
260.83617	134	
261.04349	76	
261.83258	256	
262.03631	94	
262.15566	80	
262.84299	142	
263.02722	74	
264.56295	92	
264.96028	76	
264.98044	88	
265.08431	94	
265.83823	106	
265.87465	72	
266.05293	62	
266.12500	66	
268.14419	72	
269.17055	72	
269.79938	66	
270.80179	74	
271.84555	144	
272.03460	62	
272.39114	104	
272.85691	202	1+
275.79910	82	
276.85966	68	
277.85979	110	
278.87144	90	
279.09266	886	1+
279.85258	278	1+
281.02674	68	
281.09879	70	
283.99055	72	
284.06705	72	
284.29382	428	1+
285.86403	78	
287.89796	74	
288.95114	110	
289.78785	174	
289.88015	158	
290.39762	66	
290.81802	192	1+
290.87864	60	
291.80308	92	
292.88229	64	
293.85406	72	
294.84929	108	
296.18053	80	
296.81555	92	
298.02401	66	
303.04302	68	
304.88298	72	
305.89994	66	
306.26423	62	
306.87549	234	1+
307.79902	66	
307.83946	80	
308.98209	68	
309.07494	66	
309.87481	76	
310.76777	62	
310.86276	90	
311.01654	88	
312.03955	112	
314.81180	64	
314.82645	74	
314.90500	78	
315.39756	80	
318.86311	64	
319.82850	64	
320.01785	82	
320.14282	74	
322.00205	70	
322.04858	80	
322.89513	80	
324.10088	62	
324.89261	88	
325.72342	72	
325.86078	66	
325.89386	76	
END IONS

###FS:    #m/z: 507.84578 #charge 1+
###MS: 126
###MSMS: 128
BEGIN IONS
TITLE=Cmpd 95, +MS2(507.8458), 28.2-35.2eV, 2.8min #128
RTINSECONDS=164.543
SCANS=126,128
PEPMASS=507.84578	158322
CHARGE=1+
142.95288	216	
196.01794	138	
210.03136	132	
214.03528	122	
214.88371	130	
224.97544	232	
227.95678	126	
232.89694	240	
234.06778	122	
235.88262	130	
237.06142	354	1+
241.85284	254	1+
248.01558	138	1+
250.96670	120	
252.07673	164	
258.87538	120	
261.88050	130	
266.16488	124	
269.92647	232	1+
278.84564	132	
279.89177	142	
284.87378	166	
285.93636	126	
287.39281	190	
287.85083	594	
289.87889	334	
291.86788	358	1+
293.87495	828	1+
294.82817	132	
296.87442	154	
297.79959	316	1+
297.95036	154	
298.34397	248	1+
299.98162	128	
300.34232	212	1+
300.81351	136	
300.84835	236	1+
303.86770	266	
305.86309	1118	1+
307.87685	136	
307.88987	336	1+
308.14324	732	1+
308.87612	1074	1+
309.07418	130	
310.15720	370	
310.84530	128	
311.16145	196	
311.88448	858	
312.88556	454	
313.84309	150	
313.88371	306	
314.86070	920	1+
315.76955	138	
319.83536	150	
320.81844	208	1+
321.87495	126	
321.92564	146	
321.97913	118	
322.86806	128	
322.92258	120	
323.84999	144	
323.86876	426	1+
325.38299	242	1+
325.89981	206	
325.97492	156	
326.88306	2014	1+
326.90623	174	
328.87969	640	1+
331.88870	140	
332.79012	214	1+
332.87578	244	
333.76085	236	1+
333.82392	180	
333.86782	192	
333.88598	296	1+
335.83984	202	
336.94586	232	
337.87890	298	
338.88146	188	
338.99573	226	1+
341.87287	130	
343.87352	120	
344.79907	124	
345.84364	136	
347.77636	184	
347.90494	174	1+
348.75632	126	
348.77837	192	
348.84191	116	
349.75586	178	
349.80478	160	
350.75687	170	
350.82479	240	1+
350.94615	122	
351.78816	208	1+
351.88779	130	
352.77391	132	
353.85043	324	
354.84485	138	
354.88617	348	1+
355.88817	300	1+
356.78800	116	
356.85954	136	
359.05227	120	
360.75638	226	
362.79433	146	
362.81364	134	1+
363.37196	218	1+
363.84432	176	
364.72013	128	
365.77995	136	
365.79606	118	
366.18460	292	
367.18658	124	
367.76701	424	
368.89768	132	
369.38373	196	1+
369.83627	160	
370.80768	130	
370.84905	216	1+
371.83155	238	1+
372.78534	298	1+
373.81340	538	1+
374.81817	402	1+
375.76929	138	
375.85927	292	1+
376.74711	128	
378.72926	142	
380.72134	514	1+
380.86020	122	
381.84200	232	
383.72583	174	1+
383.78804	148	
384.72642	182	1+
384.81639	206	1+
384.84857	866	1+
384.88791	142	
385.77288	212	
386.90203	136	
387.84200	158	
388.84763	122	
390.75020	142	
390.78165	294	1+
390.84015	584	1+
391.73319	126	
391.86710	128	
391.91933	242	1+
392.82682	608	1+
394.82663	142	
395.74576	120	
396.73377	478	1+
396.90131	116	
399.72754	492	1+
399.75595	118	
399.85032	530	1+
400.72994	332	1+
400.82642	116	
402.86645	214	
403.80086	266	1+
403.87016	142	
404.87696	122	
405.75474	214	
405.78060	164	
405.85870	148	
406.87528	210	
407.74922	242	
407.86652	838	
408.73909	138	
408.76521	248	1+
408.85513	706	1+
409.72790	148	
409.88326	194	
410.72554	198	
410.74454	242	1+
410.83619	1056	1+
410.86379	260	
411.86708	384	1+
412.73263	126	
412.84344	250	1+
413.76756	144	
414.85472	116	
415.29758	120	
420.87204	150	
421.88668	218	
422.88311	212	
423.76816	320	
423.86317	396	1+
424.77161	236	
425.75709	334	
426.75974	306	
426.77902	214	
426.86076	572	
427.73940	288	
427.86258	368	
428.73559	494	1+
428.84894	1218	1+
429.70019	184	
430.68624	248	1+
431.86684	418	1+
431.88101	250	1+
432.77609	138	
433.85431	200	1+
444.78777	116	
444.87394	1276	1+
445.74053	222	1+
445.76637	284	1+
447.71468	204	
447.73789	160	
450.70325	216	1+
450.75560	164	
450.88185	134	
451.74591	282	1+
451.86782	184	
457.91240	126	
458.89852	150	
459.88066	250	1+
463.88785	146	
464.71540	188	1+
464.89626	124	
467.89027	452	
468.70617	316	1+
468.88698	328	1+
485.89964	596	1+
498.79290	126	
507.27834	146	1+
508.91473	130	
END IONS

###FS:    #m/z: 336.94586 #charge 1+
###MS: 126
###MSMS: 129
BEGIN IONS
TITLE=Cmpd 96, +MS2(336.9459), 28.0-35.0eV, 2.8min #129
RTINSECONDS=165.315
SCANS=126,129
PEPMASS=336.94586	48698
CHARGE=1+
68.38094	82	
80.94512	92	
182.86955	72	
189.96078	84	
192.88807	88	
193.94998	78	
205.89548	70	
210.88760	122	
211.94482	2904	1+
212.87985	848	1+
213.00166	82	
213.86257	70	
213.93992	1142	1+
214.87663	86	
215.88728	100	
215.93642	264	1+
216.88496	78	
217.93488	76	
222.95153	76	
223.96379	244	1+
224.84088	96	
225.05050	78	
225.07642	104	
227.95004	74	
228.84571	124	
228.89047	176	
229.95498	2714	1+
230.88940	1318	1+
231.94945	1768	1+
232.82372	80	
233.86798	134	
233.88542	84	
233.90006	226	
234.83101	76	
234.88378	76	
234.91956	78	
235.82744	70	
235.85108	182	1+
235.89228	124	
235.94659	140	
236.03476	88	
238.97937	74	
240.83567	74	
241.84488	336	1+
242.89641	82	
247.93972	110	
247.96700	718	1+
248.84957	80	
248.90086	374	1+
249.96150	528	1+
250.83793	150	
250.87943	74	
250.90300	78	
250.95182	520	1+
250.99828	120	
251.05488	98	
251.83733	136	
251.89768	86	
251.91544	82	
252.55900	88	
252.83166	82	
252.97225	1114	1+
253.08813	130	1+
253.90513	376	
254.86346	88	
254.96807	394	1+
255.00329	112	
255.07849	78	
255.40017	106	
255.85799	114	
256.80947	74	
256.88650	134	
256.96878	88	
258.33838	74	
258.84738	262	
258.96661	76	
259.79762	82	
259.85430	216	
259.99908	76	
260.83269	388	1+
260.94851	134	
261.83594	332	1+
261.95291	82	
262.85612	80	
263.39186	70	
264.96225	76	
266.09085	74	
266.87061	68	
267.84077	314	
267.88056	78	
268.83912	384	1+
268.95687	74	
269.01505	72	
269.80025	158	
269.86493	78	
269.91223	80	
270.05716	72	
270.19251	70	
270.80148	86	
270.98884	166	
271.14590	118	
272.89784	74	
272.91762	132	
274.45213	94	
274.86253	100	
275.93445	96	
276.39999	70	
276.85556	346	1+
276.87393	170	
277.87959	70	
277.94160	72	
278.40216	80	
278.83284	414	1+
278.99481	70	
279.02935	86	
279.42140	84	
279.86430	70	
280.80770	122	
280.85177	70	
280.87211	68	
281.86131	150	
282.37285	80	
282.95066	86	
283.39462	72	
283.78563	86	
285.11323	72	
285.84936	150	
286.85161	600	1+
287.80835	78	
288.19829	82	
288.85274	338	1+
289.85537	262	1+
290.67980	92	
292.43706	96	
292.88099	132	
293.10718	88	
293.85593	70	
293.99642	130	
295.85293	108	
295.89176	102	
297.97911	78	
298.85819	116	
299.01676	160	
300.81982	74	
304.83345	74	
304.86275	114	
305.06420	70	
305.94408	92	
306.44131	102	
307.77021	90	
309.86908	98	
310.35844	94	
310.87473	250	
311.89195	80	
311.95700	68	
312.94032	80	
313.89476	72	
314.80823	76	
315.27956	80	
318.91359	92	
318.93985	70	
319.22964	100	
320.90138	92	
324.05022	82	
324.89787	132	
326.88556	76	
327.00761	72	
330.86918	72	
333.43186	70	
336.95472	74	
337.84068	72	
338.83898	72	
339.01980	72	
340.39177	74	
340.78824	74	
END IONS

###FS:    #m/z: 322.93032 #charge 1+
###MS: 130
###MSMS: 131
BEGIN IONS
TITLE=Cmpd 97, +MS2(322.9303), 28.0-35.0eV, 2.8min #131
RTINSECONDS=168.971
SCANS=130-131
PEPMASS=322.93032	3143340
CHARGE=1+
194.81791	94	
195.91993	66	
196.84746	70	
196.86453	66	
197.96106	66	
200.83580	116	
201.05062	76	
205.94995	68	
206.92739	60	
206.97084	112	
208.89614	78	
212.87542	204	1+
213.41578	80	
215.96872	74	
217.39212	82	
218.88945	94	
219.96066	60	
220.86882	64	
220.94724	74	
221.01647	80	
221.42370	70	
222.00702	74	
222.03794	66	
223.96564	90	
224.89788	78	
224.92001	64	
225.06326	62	
227.83162	74	
227.93527	82	
227.95293	132	
228.05954	80	
228.07668	62	
228.84632	80	
230.83361	90	
234.14283	62	
235.82634	98	
235.89706	126	
235.95957	72	
236.09210	68	
236.45600	104	
237.92736	68	
238.88832	60	
238.93820	164	
239.08017	62	
239.78500	74	
240.26089	64	
240.33661	90	
240.79601	66	
240.82713	188	
240.91884	76	
240.94002	5116	1+
242.02433	80	
242.81583	64	
242.83133	68	
242.94104	6758	1+
243.81482	220	1+
244.93993	1388	
245.16154	66	
245.22528	64	
245.91017	80	
246.38801	86	
246.85437	86	
247.07092	72	
247.97841	78	
248.85538	120	
249.90428	76	
249.96851	68	
250.81725	94	
251.84506	68	
251.91156	64	
251.93071	78	
252.89481	86	
254.86488	68	
255.93635	68	
256.78161	98	
256.89588	212	
256.97260	76	
257.38021	108	
257.87287	62	
258.02105	86	
258.83723	136	
258.90446	64	
259.83281	66	
259.84885	104	
259.91771	90	
260.57177	78	
260.82800	388	1+
261.82806	386	1+
261.93696	78	
261.99290	68	
263.85622	74	
264.02969	78	
264.85025	68	
264.95454	62	
265.05554	90	
266.85654	174	
267.90487	76	
271.05093	64	
271.79546	76	
271.85007	140	
271.87051	70	
272.84108	76	
272.94057	94	
273.79440	94	
274.08599	66	
275.15015	80	
275.79189	66	
275.99793	80	
277.89019	62	
278.84732	82	
279.09311	532	1+
279.84488	204	1+
279.91425	126	
279.97792	82	
280.83145	68	
280.85189	256	1+
280.86294	336	1+
281.09472	82	
282.18257	60	
283.07130	114	
283.09532	82	
283.28944	68	
283.33084	80	
284.29638	316	1+
284.84180	64	
284.88917	72	
286.81175	82	
287.35267	72	
287.89178	68	
288.86336	70	
289.78687	64	
289.88198	76	
290.86236	162	
291.80718	90	
292.85947	78	
293.80751	66	
296.94143	76	
298.92952	62	
299.78291	110	
299.86883	64	
299.89187	86	
299.96417	88	
302.78465	76	
302.81585	72	
303.89643	84	
303.94581	66	
306.79981	66	
307.79825	74	
309.86121	64	
309.87854	66	
311.85537	78	
311.87246	62	
314.87427	74	
316.43645	94	
317.89089	64	
319.82242	68	
320.76272	108	
324.01483	60	
324.83115	62	
326.78155	64	
326.89436	86	
END IONS

###FS:    #m/z: 507.84559 #charge 1+
###MS: 130
###MSMS: 132
BEGIN IONS
TITLE=Cmpd 98, +MS2(507.8456), 28.2-35.2eV, 2.9min #132
RTINSECONDS=169.744
SCANS=130,132
PEPMASS=507.84559	149252
CHARGE=1+
196.01359	216	1+
209.94344	194	
224.97443	132	
232.89741	422	
234.89133	176	
236.88729	306	1+
241.85376	206	
250.90843	260	
258.87527	190	
259.87137	122	
267.87643	116	
268.77576	136	
272.85035	278	1+
276.83247	206	1+
280.80199	208	1+
281.86206	124	
283.90104	168	
285.41365	114	
285.86196	152	
287.85191	706	1+
287.87003	212	
287.93670	132	
288.87516	118	
289.88505	116	
290.12843	110	
290.86611	612	1+
291.80153	232	1+
292.86215	238	
293.85379	146	
293.87200	828	1+
294.12408	126	
294.97628	182	1+
296.87346	110	
297.80470	238	1+
297.83367	274	1+
298.83842	186	1+
301.84849	190	
303.86948	422	
305.86259	898	
306.12791	112	
306.89200	138	
306.94140	196	1+
307.85220	114	
307.88871	500	
308.13885	640	1+
308.87020	1342	1+
309.35883	138	
309.88838	134	
310.15624	392	1+
311.34485	140	
311.88231	1766	1+
314.86771	586	
314.89622	158	
315.88269	240	1+
316.86642	120	
318.89068	132	
322.81863	110	
322.87762	150	
323.87407	320	
324.85998	114	
325.82746	136	
325.86519	164	
325.90708	142	
326.88424	2160	1+
328.78297	202	
328.87697	292	
329.77558	164	1+
329.88570	174	
331.91092	166	
332.87561	202	
333.82970	136	
333.86961	158	
334.82005	218	1+
334.86490	116	
335.88843	330	
337.87874	168	
338.34024	230	1+
338.87579	136	
339.80622	122	
339.86962	114	
340.86411	148	
341.00221	192	1+
342.87501	232	
345.77808	174	1+
345.83065	124	
347.77392	468	1+
349.75780	744	1+
349.77930	174	
349.83366	244	1+
349.88971	138	
350.88659	154	
350.91496	198	
350.94582	130	
353.85451	442	
353.89117	118	
355.79234	124	
355.88901	126	
357.93056	162	1+
359.76363	232	1+
359.81059	114	
360.88684	206	1+
361.73102	112	
362.86472	174	
362.92544	138	
363.76548	138	
363.84055	172	1+
365.73060	172	1+
366.83689	250	1+
367.71212	174	
367.76689	238	1+
367.89012	272	1+
368.71595	132	
368.83479	644	1+
369.83752	548	1+
370.79925	350	1+
371.18852	130	
373.80963	178	
374.72035	114	
374.82138	144	
374.89810	140	
375.73981	110	
377.73288	128	
379.85129	114	
380.72072	188	
381.83931	270	
383.77834	234	
384.74683	144	
384.77262	334	1+
384.79499	158	1+
384.85077	532	1+
385.77288	242	1+
386.73945	224	1+
386.90608	114	
387.77567	230	1+
387.84742	214	1+
389.20130	168	
389.73362	272	1+
389.86490	122	
390.84321	172	
391.83836	192	
392.00432	118	
392.79758	114	
392.82514	604	1+
393.72592	112	
393.78964	174	
394.83120	276	1+
395.89279	164	
398.72915	456	1+
399.84871	486	1+
400.72673	122	
403.85852	162	
403.87470	162	
404.86444	468	1+
405.74865	158	
405.78187	244	
406.76449	224	
406.78982	128	
407.74195	402	
407.86394	1062	1+
408.74748	178	
409.72194	490	1+
409.75921	144	
409.86308	200	
410.81037	142	
410.83835	472	1+
411.74674	122	
412.72316	296	1+
412.84064	234	
413.72516	214	1+
413.87390	156	
414.85986	114	
415.76149	112	
415.87418	210	1+
416.80935	118	
417.81818	146	
417.85866	110	
419.81116	132	
421.73012	274	1+
421.87694	214	
423.76767	176	
423.81762	162	
423.86594	492	1+
424.77448	114	
424.80016	118	
425.75585	740	1+
425.78996	120	
426.86172	882	1+
427.74183	316	
428.74041	504	1+
428.84742	1084	1+
428.89380	122	
429.70634	176	
429.74409	314	1+
430.77770	120	
430.84358	126	
431.86693	208	
433.85718	232	1+
439.89341	138	
440.67818	130	
441.88759	114	
443.76025	128	
444.76503	110	
444.87294	1364	1+
445.74022	518	1+
446.87459	206	1+
448.69626	112	
448.72454	160	
448.77028	194	
449.87999	510	1+
450.69829	136	
451.85805	120	1+
452.73894	136	
457.68606	156	1+
457.90558	222	1+
462.88386	744	1+
464.78804	110	
465.71506	138	
467.70253	128	
467.89229	318	
468.88548	136	
469.88135	112	
472.86206	162	1+
482.79255	138	
485.90228	314	
499.78846	160	1+
509.28172	188	1+
509.86368	118	
END IONS

###FS:    #m/z: 336.94573 #charge 1+
###MS: 130
###MSMS: 133
BEGIN IONS
TITLE=Cmpd 99, +MS2(336.9457), 28.0-35.0eV, 2.9min #133
RTINSECONDS=170.516
SCANS=130,133
PEPMASS=336.94573	47674
CHARGE=1+
172.02927	94	
183.86543	106	
186.87808	90	
192.97998	72	
195.04081	72	
196.91467	80	
201.00895	78	
201.04220	84	
204.88740	68	
205.95198	68	
207.97419	70	
210.88538	180	
211.04018	78	
211.94414	2618	1+
212.87780	650	1+
212.96719	138	
213.94033	1350	
215.88876	260	1+
215.93846	354	
216.92804	80	
217.88423	72	
222.84384	78	
222.89315	70	
223.83286	86	
224.06983	86	
224.39724	80	
224.97515	120	
226.82641	80	
226.97510	236	
227.83001	74	
228.89693	146	
229.85273	76	
229.90073	86	
229.95543	1990	
230.88913	1362	1+
231.95032	1224	1+
232.04686	76	
233.82624	262	1+
233.89813	308	
233.94676	410	1+
234.07827	90	
236.85113	102	
238.85085	102	
239.86275	98	
239.90115	80	
240.83830	636	1+
241.89452	84	
241.93272	80	
244.91260	76	
245.38452	90	
246.85439	74	
246.90288	142	
246.97595	84	
247.91855	84	
247.96231	496	1+
248.90217	186	
249.06053	70	
249.96300	316	1+
250.83421	122	
250.91649	76	
251.83046	176	
252.83738	128	
252.91992	74	
252.97111	1588	1+
253.83537	120	
253.90295	496	1+
254.01073	78	
254.09005	100	
254.85785	72	
254.88453	76	
254.96694	988	1+
255.07558	116	
255.84384	78	
256.84508	312	1+
256.96656	140	
257.89282	72	
258.87001	76	
258.89152	68	
259.85231	382	1+
260.82316	130	
261.83596	204	
262.83134	240	1+
262.88355	72	
263.04930	76	
264.34729	96	
265.01866	72	
267.83985	964	1+
269.79998	84	
269.90827	70	
270.45312	102	
270.85120	200	1+
270.98212	194	
272.92119	112	
272.97802	116	
273.47253	98	
274.79369	68	
274.88421	74	
274.93012	72	
275.85491	384	1+
276.81663	88	
276.85601	282	1+
277.83902	126	
278.83546	406	1+
278.86634	126	
278.96920	76	
278.98800	84	
279.09865	84	
279.85685	78	
281.22843	94	
281.33745	94	
281.83454	84	
284.87254	84	
285.85090	126	
285.85481	144	
285.94318	78	
286.85347	554	1+
286.96874	104	
288.84329	68	
288.88887	100	
291.99565	98	
292.84675	82	
292.88866	120	
293.10599	404	1+
294.00079	102	
294.86617	86	
295.87372	78	
295.96754	96	
295.98975	68	
296.96911	92	
297.11205	128	
297.87518	82	
298.43081	94	
298.89312	70	
299.43304	98	
299.90255	90	
300.03879	82	
300.34075	70	
300.87921	76	
303.40655	90	
304.81106	70	
305.89698	80	
307.76609	74	
307.88676	76	
309.00155	72	
309.33189	76	
309.80509	70	
309.86478	116	
309.88041	72	
310.87860	236	
311.38716	96	
312.38240	102	
313.92281	94	
315.00502	76	
315.82285	80	
317.58616	76	
319.08257	84	
319.82030	68	
319.87258	70	
322.74434	100	
322.90091	108	
323.48504	72	
323.88862	72	
324.89355	174	
325.39787	70	
325.53058	88	
329.87645	136	
332.21181	118	
332.42318	94	
334.77818	78	
335.56298	82	
335.76542	102	
340.82168	80	
341.35527	68	
END IONS

###FS:    #m/z: 340.94084 #charge 1+
###MS: 134
###MSMS: 135
BEGIN IONS
TITLE=Cmpd 100, +MS2(340.9408), 28.0-35.0eV, 2.9min #135
RTINSECONDS=174.182
SCANS=134-135
PEPMASS=340.94084	1083012
CHARGE=1+
138.14198	74	
184.85916	82	
186.98060	96	
189.86033	90	
192.92802	170	
196.88366	80	
204.91162	104	
205.95192	74	
209.94077	202	1+
211.97076	70	
212.87927	152	
212.93899	84	
213.88279	112	
213.93849	924	1+
214.33348	78	
215.85922	114	
215.88661	242	1+
216.15663	78	
216.41112	96	
217.88167	194	
217.89863	104	
219.87693	78	
221.94341	122	
222.94819	78	
222.97136	170	1+
223.88084	70	
223.95666	194	
224.93814	74	
225.07108	80	
225.83037	80	
226.94685	148	
226.96698	72	
227.78721	122	
228.06344	80	
228.89673	82	
228.94750	110	
229.90470	86	
230.88804	756	1+
230.95436	76	
231.39830	72	
231.89014	420	1+
231.95031	704	1+
233.03585	86	
233.89477	164	
233.91364	74	
233.95204	310	
235.83874	90	
235.89350	92	
236.85818	100	
236.90756	74	
238.83620	116	
239.30402	98	
239.43142	72	
239.85335	74	
240.79761	78	
241.23225	76	
241.84416	306	1+
242.78700	72	
242.82933	70	
243.82757	346	1+
243.84477	170	
244.89839	78	
244.95755	108	
245.89078	72	
246.97733	134	
247.97639	72	
248.95224	80	
249.41536	74	
249.89714	124	
249.95948	222	
250.41317	108	
250.89929	70	
250.96619	144	
251.42665	100	
251.96788	74	
253.91880	70	
254.96651	544	1+
256.80147	70	
256.86864	188	
257.83341	118	
257.84747	74	
258.84526	236	
258.85849	120	
259.84589	208	
259.89633	92	
259.95541	344	1+
260.83529	144	
260.85266	116	
261.43056	76	
261.83809	214	
261.88333	88	
261.92293	256	1+
266.09885	136	
268.84067	228	1+
268.86009	78	
270.79627	74	
270.82798	168	
270.86137	138	
271.15024	78	
272.84931	122	
272.93233	152	
272.97477	154	
273.79013	152	
273.86280	136	
273.89295	196	1+
274.86056	122	
275.85914	116	
276.43264	80	
276.85749	338	
277.86102	266	
278.84586	822	1+
280.87037	80	
283.17357	104	
283.87908	82	
284.93160	108	
285.98489	80	
286.38746	106	
287.02794	76	
288.83309	74	
288.96160	112	
289.05156	98	
289.88216	94	
292.59253	80	
293.86848	106	
294.85905	280	1+
294.93071	104	
296.02806	84	
296.26078	102	
296.84623	76	
296.91194	70	
296.98155	72	
297.04087	92	
297.07687	88	
297.78867	80	
297.89679	72	
297.97402	220	1+
297.98974	74	
298.86847	246	1+
298.89342	74	
298.93803	76	
302.88500	72	
302.94703	72	
303.46635	72	
303.86781	78	
304.83462	78	
304.87550	70	
305.93126	80	
307.79445	74	
307.89084	116	
308.86736	74	
310.17693	72	
310.87753	90	
312.80541	156	
312.88420	82	
319.09354	80	
319.82229	80	
321.80161	72	
323.01215	82	
323.16647	74	
325.92053	76	
329.59064	72	
329.88277	72	
335.07711	72	
335.74946	128	
335.88487	70	
339.05152	70	
341.90172	240	1+
343.17885	86	
346.13103	88	
END IONS

###FS:    #m/z: 363.95686 #charge 1+
###MS: 134
###MSMS: 136
BEGIN IONS
TITLE=Cmpd 101, +MS2(363.9569), 28.0-35.0eV, 2.9min #136
RTINSECONDS=174.953
SCANS=134,136
PEPMASS=363.95686	505324
CHARGE=1+
101.63074	84	
142.37799	96	
169.92770	76	
174.99576	78	
189.86494	390	1+
191.85558	288	
197.87712	80	
201.87179	84	
205.95194	94	
206.94337	94	
207.88000	182	
207.95494	80	
209.94342	1120	
210.88265	194	
212.87867	1986	1+
214.89834	142	
222.49362	82	
222.95378	812	1+
224.89270	86	
224.94948	946	1+
226.90152	74	
226.94766	7726	1+
228.89404	298	
228.94237	8666	1+
229.44313	90	
230.88865	2116	1+
232.90053	106	
234.87830	216	
240.81971	318	
240.94217	492	
240.96616	90	
241.93997	1892	1+
242.94253	1346	1+
243.82273	204	
243.96146	74	
244.95781	3150	1+
245.87984	80	
245.94397	130	
246.90376	136	
246.95343	4958	1+
246.97848	154	
247.04583	84	
247.88947	74	
248.03460	102	
248.90044	532	
248.97540	96	
249.80520	130	
250.02265	102	
250.90145	98	
250.94398	166	
251.91160	94	
253.90945	128	
255.07526	78	
255.87140	82	
256.89985	78	
258.01490	80	
258.83613	198	
258.96982	142	
260.78385	80	
260.96610	254	
261.38877	98	
261.83448	252	
262.05236	84	
262.82713	114	
262.87380	140	
264.08677	82	
264.38328	78	
264.81064	88	
264.85630	86	
264.89640	110	
264.95786	132	
264.98225	162	
265.98504	108	
266.81376	292	
266.85131	76	
267.82020	176	
267.97308	650	1+
268.95864	124	
269.96806	838	1+
270.80675	120	
270.86530	80	
271.91953	100	
273.14364	112	
274.79992	74	
276.85332	120	
277.14169	82	
277.90767	84	
278.36112	104	
278.84046	110	
279.09838	104	
280.79293	1044	1+
280.82053	88	
280.83032	100	
280.84797	146	
280.86243	98	
281.08856	80	
281.11746	126	
281.90142	142	
281.98493	118	
283.78887	232	1+
283.85751	128	
284.39418	86	
284.51229	78	
284.82268	300	1+
284.85032	304	1+
285.84210	148	
285.85329	182	1+
287.08217	84	
287.97084	92	
291.87029	82	
293.43926	76	
293.92466	232	1+
294.86609	124	
294.96453	80	
295.81689	82	
296.06605	94	
296.81115	106	
296.91983	142	
297.81463	148	
298.75537	88	
298.80509	810	1+
298.87682	194	1+
300.80118	712	1+
301.86416	180	
302.09066	90	
303.85522	588	1+
303.93946	80	
303.96945	86	
304.80695	84	
305.95054	78	
306.43183	76	
306.88707	82	
307.84281	110	
307.88231	86	
311.86426	222	1+
314.57163	76	
316.53469	80	
316.81580	170	
316.83190	82	
317.81600	82	
317.96299	78	
318.77822	96	
318.93884	128	
318.98829	80	
319.95611	84	
321.28408	90	
321.82577	118	
321.86571	118	
322.92904	212	
323.37833	76	
323.82423	166	
324.87641	150	
324.89489	78	
326.87125	224	
327.87873	162	
329.16094	82	
332.89622	104	
336.75939	166	
338.94243	184	1+
338.96570	80	
339.33902	86	
339.63947	84	
340.80396	74	
345.83030	96	
348.19024	82	
350.90844	82	
351.10397	90	
352.72543	74	
356.76820	86	
359.61974	106	
360.87116	88	
362.39568	96	
363.20504	94	
366.22297	78	
366.79884	76	
END IONS

###FS:    #m/z: 507.84544 #charge 1+
###MS: 134
###MSMS: 137
BEGIN IONS
TITLE=Cmpd 102, +MS2(507.8454), 28.2-35.2eV, 3.0min #137
RTINSECONDS=175.726
SCANS=134,137
PEPMASS=507.84544	143380
CHARGE=1+
196.01607	494	1+
210.03636	146	
214.88376	174	
232.89711	356	
234.79266	152	
234.89683	150	
236.88623	118	
239.86040	112	
250.90698	114	
252.07872	142	
254.79458	200	1+
257.86935	236	1+
258.79754	120	
266.09406	150	
266.16399	142	
270.80557	138	
272.85452	174	1+
275.84615	288	1+
276.38322	140	
280.84576	126	
281.79402	172	
285.85974	174	
287.85288	510	1+
289.88175	116	
290.13083	262	
290.86763	188	
293.87400	294	
294.86442	188	
296.84616	116	
296.87795	134	
298.34653	260	1+
298.79905	126	
298.85489	134	
299.78800	298	1+
301.84121	126	
302.85674	188	
303.11244	252	1+
303.36276	144	
303.78746	220	1+
303.86543	556	1+
305.86416	1002	1+
305.89768	170	
306.13909	124	
307.86411	202	
307.88929	372	
308.14235	364	
308.87201	782	1+
309.14510	176	
309.88715	142	
310.15680	574	1+
311.88386	1718	1+
314.82478	120	
314.86628	236	
315.86312	134	
316.76075	130	
316.84720	154	
317.82470	264	1+
318.85776	184	
318.88124	148	
319.33018	114	
322.82017	112	
323.87313	438	
325.46633	144	
325.90128	214	
326.88279	2184	1+
326.93090	124	
328.38831	338	1+
328.87619	316	1+
329.98199	138	
330.88219	298	1+
332.81815	164	1+
332.87832	268	
332.93405	136	
333.87591	206	
334.85589	122	
334.89726	262	1+
335.28084	114	
335.84623	172	
336.77606	202	1+
336.94704	146	
338.79947	124	
339.87407	138	
343.87807	144	
347.77174	262	
347.79124	220	
347.83243	570	1+
348.78284	236	
348.80087	256	1+
349.72065	156	1+
349.75207	474	1+
350.88616	384	1+
351.77734	450	1+
353.85470	198	
353.88057	116	
355.89489	212	
356.72768	142	
358.86085	130	
361.76409	130	
363.80056	126	
363.85260	124	
365.78760	292	
366.77516	148	
366.83831	496	1+
367.77011	500	1+
368.04861	150	
368.70128	176	1+
368.77230	324	1+
368.89529	136	
369.83599	348	1+
370.79241	158	
370.80972	184	
370.89559	190	1+
371.71274	220	1+
371.79309	122	
371.85216	170	1+
372.71663	150	1+
372.77732	148	
372.80137	162	
373.82839	162	
374.81659	206	
375.73382	138	
375.81045	126	
378.72340	162	1+
380.78615	206	1+
380.85121	120	
381.77236	122	
381.83972	180	
382.85420	226	
384.84971	1158	1+
385.04335	116	1+
385.77860	168	
385.82311	132	
387.84509	138	
388.77146	168	
389.71412	246	1+
389.84742	154	
390.78753	196	
390.84095	630	1+
392.82855	408	1+
393.80586	396	1+
393.85513	226	
394.78861	118	
394.82814	158	
396.73614	154	
398.72801	420	1+
399.85183	242	1+
400.73078	206	
401.84430	150	
402.80603	248	1+
403.80620	176	1+
403.87555	352	1+
405.75524	270	
405.85517	168	
405.87206	136	
406.39488	118	
406.76550	184	
406.78448	208	
406.80481	146	
407.75537	452	1+
407.86864	692	
408.85099	1014	1+
409.68037	198	1+
409.71985	338	
409.74146	128	
409.76738	120	
410.08404	118	
410.75017	322	1+
410.83720	1036	1+
412.83452	122	
413.79869	146	
413.86846	206	
414.85405	174	
416.73733	190	1+
417.81653	116	
417.85673	148	
418.78818	160	
419.85300	168	
421.73010	154	
421.87857	328	1+
422.82572	186	1+
423.77566	856	1+
423.86999	296	
424.86621	136	
425.70150	148	
425.75334	1008	1+
426.07542	118	
426.86111	460	1+
427.73107	586	1+
427.79710	168	
428.08795	208	1+
428.80760	174	1+
428.84752	826	1+
429.70108	164	1+
430.84976	208	
431.86586	218	
432.86680	366	
435.39477	114	
436.88933	112	
440.69627	132	
440.87110	254	1+
440.89809	122	
442.68631	134	
442.70585	112	
443.76113	126	
444.87250	1342	1+
445.71858	118	
445.77211	158	
445.79852	148	
446.74405	178	
446.76698	122	
446.86269	144	
447.71255	644	1+
447.75905	134	
448.78307	132	
449.87854	406	1+
450.71077	148	
450.74903	270	1+
450.77477	172	
451.77451	176	
451.87988	180	1+
457.91001	126	
462.88845	404	1+
465.71915	224	1+
467.89042	722	1+
476.77942	124	
485.89778	584	1+
486.90133	388	1+
509.28881	114	
END IONS

###FS:    #m/z: 340.94096 #charge 1+
###MS: 138
###MSMS: 139
BEGIN IONS
TITLE=Cmpd 103, +MS2(340.9410), 28.0-35.0eV, 3.0min #139
RTINSECONDS=179.407
SCANS=138-139
PEPMASS=340.94096	1016374
CHARGE=1+
78.28161	98	
188.95514	80	
190.89770	96	
190.94682	132	
191.95546	118	
192.13825	100	
192.92550	228	
196.88160	180	1+
200.67858	96	
201.88577	92	
204.39694	74	
205.88521	84	
207.89479	82	
208.96197	82	
210.93651	112	
211.94570	88	
212.88155	148	
213.94008	1132	1+
214.41971	74	
214.89265	138	
215.88778	260	
215.93537	126	
217.88559	124	
222.97245	138	
223.93752	92	
223.95741	218	1+
223.98355	80	
224.05323	88	
226.94818	128	
228.84592	106	
229.03979	74	
230.88627	314	1+
231.00438	78	
231.95203	410	1+
232.88849	104	
233.94707	362	
234.89336	262	1+
235.83870	80	
235.86798	144	
236.04519	120	
236.86941	84	
238.85417	74	
238.99464	76	
240.22960	102	
240.84169	442	1+
241.37924	106	
241.82006	92	
241.84592	272	1+
242.78946	78	
242.82346	90	
242.97459	84	
243.83916	166	
244.83185	150	
244.95686	126	
246.85628	212	
246.90833	78	
246.94819	158	
246.97595	158	
248.90178	120	
249.89949	106	
249.96493	118	
250.12960	80	
250.99141	152	
251.88226	126	
253.37713	92	
253.91894	78	
254.90003	76	
254.96589	756	
255.07291	72	
255.51807	82	
255.92069	74	
256.80540	78	
256.89807	78	
256.96052	86	
257.85583	244	
257.87503	80	
258.84944	772	1+
258.96430	88	
259.83475	78	
259.95860	206	
260.33952	90	
260.83718	160	
261.83999	146	
262.01462	74	
262.05818	92	
262.85408	104	
263.88024	74	
264.84747	114	
264.87622	78	
265.93880	78	
266.10890	80	
266.86740	100	
267.35836	74	
267.84022	74	
268.84811	180	
268.98317	72	
269.53099	84	
269.61149	100	
271.83703	74	
272.34941	156	
272.84711	78	
272.93157	92	
273.81922	114	
274.85903	110	
275.55356	94	
275.84439	148	
275.85833	138	
275.87012	152	
276.85456	478	
277.86021	222	
278.36337	102	
278.84627	1268	1+
278.87551	74	
280.87455	132	
280.98669	84	
281.07198	78	
281.84327	108	
281.87320	214	1+
282.91533	82	
285.39322	84	
285.86366	168	1+
290.84939	84	
291.87233	78	
292.85549	74	
293.83274	94	
293.84747	122	
294.82509	106	
294.86805	124	
295.86644	146	
296.29454	90	
297.78847	72	
297.89194	96	
299.01458	112	
299.87133	110	
300.41532	106	
300.86879	72	
300.91120	72	
300.98054	106	
301.81836	130	
301.85802	80	
301.93234	80	
302.12700	88	
303.80700	74	
303.94804	84	
304.38267	80	
310.81293	72	
313.87488	90	
313.96219	98	
314.85334	78	
315.07700	88	
317.46363	78	
318.81284	76	
320.40019	132	
320.96302	78	
323.89751	80	
328.08101	78	
329.61525	104	
340.12665	80	
340.88299	74	
341.74982	74	
342.28999	84	
343.04243	78	
END IONS

###FS:    #m/z: 363.95704 #charge 1+
###MS: 138
###MSMS: 140
BEGIN IONS
TITLE=Cmpd 104, +MS2(363.9570), 28.0-35.0eV, 3.0min #140
RTINSECONDS=180.179
SCANS=138,140
PEPMASS=363.95704	471410
CHARGE=1+
189.86382	120	
190.86641	110	
191.85988	320	
196.88589	134	
198.44415	92	
200.85235	82	
200.88179	78	
200.94885	148	
204.46367	96	
205.01539	76	
207.87342	194	
208.89089	76	
209.92331	78	
209.94309	1048	1+
210.88389	188	
211.64759	122	
211.88309	132	
212.87812	1562	1+
213.18443	80	
214.08352	92	
214.89516	416	1+
214.90902	90	
216.41205	164	
218.42620	94	
219.04385	86	
221.89419	86	
222.95182	784	1+
223.98845	202	1+
224.51419	80	
224.84068	76	
224.94975	606	1+
225.97612	82	
226.06308	82	
226.94668	6104	1+
227.07033	136	1+
227.09902	92	
228.89485	636	1+
228.94198	7060	1+
228.98975	86	
230.79352	100	
230.83042	164	
230.84741	110	
230.88889	2332	1+
232.01362	78	
232.09195	90	
232.90998	82	
233.43138	86	
233.88367	74	
234.88578	142	
234.92709	88	
240.13861	100	
240.93976	424	
240.96254	288	
241.61773	100	
241.83636	86	
241.93994	1978	1+
241.96538	276	
242.81798	138	
242.94154	1250	1+
242.95984	384	
243.81802	94	
244.34716	106	
244.90610	106	
244.95728	4944	1+
245.94337	134	
246.84089	76	
246.90386	296	1+
246.95311	4020	1+
247.38920	100	
248.80289	74	
248.84500	96	
248.90141	934	1+
249.89636	256	1+
250.79197	86	
250.90276	186	1+
250.94783	92	
250.96813	170	
253.90447	246	
254.13025	92	
258.83198	364	1+
258.89587	176	
258.93697	88	
258.97350	148	
259.34216	80	
260.96866	288	
261.83234	110	
262.40008	80	
262.83612	138	
263.84794	120	
264.96354	138	
265.98340	80	
266.79022	76	
266.81360	230	
266.93886	82	
267.09917	92	
267.14381	80	
267.78343	108	
267.97271	580	1+
268.80815	230	1+
268.95679	76	
269.88403	132	1+
269.92104	98	
269.96831	662	1+
270.75217	100	
271.44971	106	
271.57526	76	
271.89877	74	
271.91722	112	
272.92056	78	
274.98927	80	
276.85611	340	1+
277.82397	100	
277.92021	128	
278.13985	80	
278.80067	196	
278.84706	114	
279.79170	716	1+
280.79401	602	1+
280.83366	130	
282.79339	128	
282.85095	496	1+
283.02689	82	
283.36777	98	
283.78622	276	1+
283.80595	86	
283.85250	354	1+
284.82946	162	
284.86739	100	
285.84463	334	
285.87852	82	
285.90544	84	
286.09670	104	
286.82100	194	1+
287.11507	76	
289.86423	100	
290.79091	222	1+
290.85953	80	
293.11915	180	
293.87494	92	
294.11504	116	
295.84213	78	
296.81047	218	
297.81158	138	
297.82859	114	
298.80317	1152	1+
299.07002	84	
299.86845	100	
300.27477	86	
300.80060	424	1+
300.81997	242	1+
301.85909	446	1+
303.85605	410	
306.77808	76	
306.84515	78	
306.87262	118	
311.12073	94	
312.80332	78	
315.45656	104	
315.87744	84	
317.44227	84	
318.80602	202	1+
319.94288	78	
320.81259	262	1+
320.92568	94	
321.86284	110	
322.92845	290	
323.38519	82	
323.57300	76	
324.84975	118	
324.87737	130	
325.74546	86	
326.87304	176	
327.06999	82	
327.87265	82	
329.86616	190	1+
330.91624	98	
336.94517	248	1+
336.95922	82	
338.94740	92	
339.82482	92	
340.93602	226	
341.80675	96	
346.44862	86	
349.85331	90	
355.29200	78	
357.06945	90	
359.79409	82	
360.82202	78	
361.86539	92	
363.78417	78	
END IONS

###FS:    #m/z: 336.94560 #charge 1+
###MS: 138
###MSMS: 141
BEGIN IONS
TITLE=Cmpd 105, +MS2(336.9456), 28.0-35.0eV, 3.1min #141
RTINSECONDS=180.951
SCANS=138,141
PEPMASS=336.94560	44326
CHARGE=1+
51.71612	70	
196.88579	70	
204.30209	78	
205.96585	80	
209.09145	88	
210.86720	88	
211.94375	2840	
212.87878	582	1+
213.94046	1290	1+
215.86973	80	
215.88636	352	1+
215.93569	124	
220.95794	106	
223.83491	72	
223.89032	84	
223.96068	220	1+
224.49474	84	
225.97110	128	
226.38248	72	
226.85417	76	
226.96693	70	
227.89694	170	
228.89375	118	
228.91134	82	
228.96712	72	
229.95499	2190	1+
230.88830	1420	1+
231.94981	1462	1+
233.05085	72	
233.91243	198	1+
233.94802	280	
234.88368	116	
235.14918	78	
235.82653	82	
236.82042	74	
236.85419	104	
238.85981	76	
239.05537	90	
239.85985	138	
239.87356	126	
240.39191	92	
240.50048	94	
240.83800	478	1+
241.84408	254	1+
241.94860	146	
243.88863	92	
245.97153	82	
246.39163	76	
246.90292	70	
247.96576	814	
248.90027	402	
249.83469	72	
249.90628	176	
249.93921	96	
249.95840	386	
250.82738	148	
250.89540	104	
250.94881	194	
250.97543	170	
250.98874	184	
251.83412	130	
251.91056	86	
251.95171	132	
252.84086	90	
252.97063	1860	1+
253.39873	112	
253.90639	404	1+
254.83551	72	
254.87263	86	
254.93368	86	
254.96481	750	1+
255.85504	340	1+
255.92535	108	
256.89963	292	1+
257.40598	106	
257.64421	116	
257.93934	106	
258.79265	70	
258.84515	206	
259.81086	70	
259.84918	116	
260.94633	76	
261.85655	234	1+
262.92427	78	
264.15746	80	
264.80451	130	
264.91437	80	
265.08628	244	1+
266.86099	106	
266.95291	96	
267.84289	138	
268.40131	88	
268.84121	256	
269.15211	90	
269.79517	72	
269.83957	164	
269.95259	74	
270.97449	114	
271.91890	82	
271.99604	98	
272.13386	88	
272.88736	126	
273.37886	78	
273.89708	72	
275.84253	76	
275.86418	134	
276.85580	228	
277.83506	212	
277.86089	222	
278.83773	258	
278.86797	280	
279.83777	176	
279.85837	184	
280.39922	86	
280.83448	108	
282.03837	78	
282.35826	76	
285.85551	140	
286.10502	86	
286.42487	96	
286.82003	80	
286.85209	984	1+
288.93456	88	
290.85675	82	
292.10930	80	
292.81707	72	
292.86344	72	
293.10521	86	
293.38253	80	
293.86634	80	
293.99707	76	
294.11926	72	
296.72786	72	
297.11068	72	
297.44335	92	
298.30565	82	
299.87800	206	1+
299.98566	74	
302.59843	94	
304.03149	82	
305.86396	146	
306.88575	84	
307.88721	118	
308.88073	88	
309.81411	70	
309.86674	162	
309.89353	74	
310.81941	80	
313.37081	72	
313.61171	100	
314.55616	80	
315.87073	82	
315.96023	92	
315.99317	86	
320.08598	72	
324.01526	108	
326.88779	72	
328.82218	92	
330.81427	176	
336.45630	78	
336.78299	72	
337.29242	72	
339.30031	82	
339.88894	74	
340.37551	96	
340.79934	78	
340.90146	92	
341.23940	72	
342.29957	72	
END IONS

###FS:    #m/z: 322.93022 #charge 1+
###MS: 142
###MSMS: 143
BEGIN IONS
TITLE=Cmpd 106, +MS2(322.9302), 28.0-35.0eV, 3.1min #143
RTINSECONDS=184.632
SCANS=142-143
PEPMASS=322.93022	3187804
CHARGE=1+
190.93513	76	
191.36641	76	
193.89033	74	
194.87281	84	
195.91737	134	
197.91204	64	
197.96541	78	
199.86877	64	
200.83762	98	
200.88030	68	
205.94951	180	
206.89738	76	
206.96813	88	
210.05310	70	
212.87866	82	
214.88917	78	
215.08205	102	
218.90219	70	
219.05290	72	
220.87868	108	
221.07133	102	
222.95336	118	
223.81665	64	
225.86553	66	
225.90811	70	
225.93780	82	
226.12786	86	
227.10558	90	
227.93336	68	
227.95572	76	
228.83946	86	
230.82661	102	
230.84969	64	
230.90150	66	
231.86545	88	
233.89314	76	
235.02673	70	
236.94337	72	
237.91029	66	
238.09960	80	
238.89595	64	
238.94076	302	
239.07846	68	
240.07422	98	
240.14545	112	
240.79740	68	
240.82448	142	
240.88534	72	
240.94011	2256	
240.97072	124	
240.99391	114	
241.83462	78	
241.93925	8810	1+
242.08495	74	
242.89018	72	
242.94128	6408	1+
243.00207	92	
243.82218	94	
244.81669	172	
244.86949	68	
244.94070	1638	1+
245.16350	70	
245.86196	74	
246.97762	70	
247.38713	66	
248.89985	78	
250.99067	70	
251.90761	70	
252.87524	68	
253.97942	74	
254.11687	76	
254.86469	72	
256.80914	82	
256.93138	66	
258.20411	66	
258.83602	386	1+
260.23454	76	
260.33768	84	
261.34509	84	
261.82983	308	1+
262.85591	146	
264.04148	66	
264.83032	66	
264.85842	68	
265.05726	128	
267.02639	68	
267.19957	86	
270.80638	76	
271.85456	100	
271.97210	72	
272.84115	66	
273.82573	80	
274.80798	72	
274.85492	70	
276.07750	72	
276.85954	132	
278.84697	68	
278.86952	78	
279.09148	1040	1+
280.82812	74	
281.79118	66	
281.84679	80	
281.90028	80	
282.28568	98	
282.85882	72	
283.07042	74	
283.85979	68	
284.20999	66	
284.29398	664	1+
284.31325	96	
284.91020	78	
286.14048	78	
286.48723	74	
286.63891	92	
287.87043	212	1+
289.80962	70	
290.79104	86	
290.85752	142	
292.02774	74	
292.91243	76	
292.93316	74	
295.83607	68	
295.97749	86	
297.78901	80	
298.82969	66	
299.78072	268	1+
301.79603	64	
302.76512	66	
304.79420	70	
305.82837	70	
307.53123	90	
307.79714	178	1+
307.87607	68	
308.85633	94	
311.02770	68	
311.88796	80	
312.03310	68	
312.80293	114	
314.36072	86	
315.17086	76	
315.36516	76	
315.75529	64	
315.81922	64	
315.95603	64	
316.72474	66	
316.80068	72	
318.81946	72	
319.17909	72	
320.76062	68	
321.81039	66	
321.92096	68	
322.76051	66	
322.87034	80	
323.21066	72	
323.87803	68	
324.47446	78	
324.55897	78	
324.81320	64	
325.80551	88	
327.83187	70	
END IONS

###FS:    #m/z: 340.94084 #charge 1+
###MS: 142
###MSMS: 144
BEGIN IONS
TITLE=Cmpd 107, +MS2(340.9408), 28.0-35.0eV, 3.1min #144
RTINSECONDS=185.405
SCANS=142,144
PEPMASS=340.94084	1098558
CHARGE=1+
92.38616	74	
192.89994	78	
192.93217	70	
197.83744	104	
201.88557	74	
203.94096	72	
205.94828	80	
206.97777	90	
208.10715	70	
208.95842	152	
210.88856	74	
210.94403	88	
212.87986	104	
213.88341	70	
213.94086	716	
215.88594	308	1+
215.93885	258	
217.93771	116	
218.09603	86	
222.97748	78	
223.96205	126	
224.83770	272	1+
224.98145	148	
225.01745	72	
226.94675	248	1+
228.83876	96	
228.93619	126	
229.95685	142	
230.45232	106	
230.88942	364	1+
231.95085	1162	
233.40499	72	
233.87241	140	
233.89587	142	
233.95134	76	
234.90347	130	
235.88782	72	
235.94925	126	
238.09012	86	
238.76524	70	
238.85604	216	1+
238.88926	170	
239.00601	88	
239.07178	86	
239.84617	102	
240.88144	276	1+
240.93857	96	
240.96546	74	
241.82169	78	
241.84162	404	1+
243.09747	76	
243.82819	164	
243.95312	228	1+
244.39298	94	
244.82809	114	
244.90201	78	
246.42622	96	
247.50689	76	
248.89893	298	1+
249.96058	280	
251.84902	128	
251.95891	118	
253.90576	262	1+
254.96611	598	1+
255.10428	84	
255.37898	82	
255.93474	164	
256.84269	78	
257.82892	124	
257.85889	138	
258.54999	82	
258.84601	464	1+
258.90737	76	
258.97236	74	
259.87735	176	
259.89596	74	
259.95769	96	
260.84207	462	1+
261.91911	122	
262.83091	140	
262.92739	104	
263.84204	80	
263.85265	72	
263.92649	92	
264.56462	82	
266.19898	76	
266.85960	116	
267.00333	72	
268.40725	78	
268.84366	268	1+
270.92647	88	
271.80162	70	
271.84136	206	1+
271.91718	94	
272.84252	212	1+
274.61668	88	
274.87930	128	
274.90176	78	
276.83805	134	
276.85760	444	
276.92518	82	
277.86133	294	
278.84715	1040	1+
278.89000	92	
278.96078	72	
279.10525	82	
279.36177	86	
279.83752	126	
279.91911	78	
280.87214	70	
280.93849	114	
281.01047	70	
281.86071	214	
281.87448	252	1+
282.85577	90	
282.91779	86	
284.43340	78	
284.84403	70	
285.36194	84	
286.36045	90	
288.87608	78	
289.00755	100	
289.80968	80	
289.86411	92	
290.54811	74	
290.85706	110	
292.93898	74	
293.10947	74	
294.85956	74	
294.87381	110	
295.86622	94	
296.85181	136	
296.87790	92	
297.89557	148	
297.97527	122	
298.00880	72	
298.82455	86	
298.93603	78	
299.67539	74	
299.87552	214	1+
300.92187	74	
300.94069	178	1+
301.42068	76	
301.87445	74	
302.84435	104	
302.86266	70	
303.80867	72	
305.81727	72	
305.84746	78	
306.16323	72	
306.93937	76	
307.80525	188	
308.92601	102	
309.89047	70	
310.87611	98	
312.79478	72	
312.81480	84	
313.20347	88	
313.84665	70	
314.87441	130	
317.89654	184	1+
322.01497	108	
322.84793	72	
323.88431	74	
325.90026	106	
326.62351	90	
327.59423	86	
330.91160	104	
337.90619	72	
338.79163	74	
340.87484	76	
END IONS

###FS:    #m/z: 363.95693 #charge 1+
###MS: 142
###MSMS: 145
BEGIN IONS
TITLE=Cmpd 108, +MS2(363.9569), 28.0-35.0eV, 3.1min #145
RTINSECONDS=186.185
SCANS=142,145
PEPMASS=363.95693	508172
CHARGE=1+
45.37370	108	
181.70892	88	
183.93203	82	
185.86551	76	
189.86215	332	
191.85931	496	
196.39787	90	
196.88381	74	
200.88015	114	
203.93026	92	
207.94623	150	
208.83423	74	
209.86264	78	
209.94351	1274	1+
210.88078	200	
212.01341	80	
212.87909	1526	1+
214.84786	76	
218.41359	92	
218.92574	92	
220.94520	80	
222.95428	280	
224.95097	586	
225.90625	90	
225.94200	134	
225.96798	160	
226.94797	5730	1+
227.92836	160	
228.10418	76	
228.42329	88	
228.89483	574	1+
228.94276	8416	1+
229.11472	76	
230.83163	160	
230.84868	74	
230.88913	1536	
231.03234	90	
232.88578	120	
233.02443	78	
233.88004	328	1+
234.07375	80	
234.92895	94	
237.11897	94	
239.90796	82	
240.82576	140	
240.94051	488	
240.96352	364	
241.94054	2380	1+
241.96206	180	
242.94279	1634	1+
242.95896	530	
243.81075	94	
244.88492	78	
244.95815	3906	1+
245.94232	214	
246.90679	226	
246.95252	5580	1+
247.81605	94	
247.84774	106	
248.48156	86	
248.80192	116	
248.89977	698	1+
249.80299	100	
249.98708	130	
250.89754	130	
250.97053	152	
251.91391	112	
252.90124	340	1+
252.95349	110	
254.40445	94	
255.79093	98	
257.08676	84	
257.91231	88	
258.84530	114	
258.97422	144	
260.83157	466	1+
260.96824	172	1+
261.88342	82	
263.37371	90	
263.48738	94	
264.96318	112	
265.04812	78	
265.08524	242	1+
266.81498	214	
266.85729	158	
267.78252	122	
267.81516	94	
267.84060	76	
267.97309	664	1+
268.81316	80	
269.08159	84	
269.34399	96	
269.96814	1032	1+
270.12006	84	
270.83428	78	
270.99065	88	
271.09995	76	
271.79758	76	
271.85871	84	
272.91628	78	
276.40605	92	
276.84121	124	
276.86162	78	
278.79770	106	
278.81192	82	
278.84263	126	
278.91256	84	
279.01323	126	
279.10712	294	1+
279.79179	530	1+
280.83670	182	1+
281.02461	78	
281.06164	78	
281.49855	74	
281.88749	210	1+
283.79010	134	
283.85189	164	
284.36731	104	
285.84525	516	1+
285.98237	78	
286.15060	82	
286.81390	114	
286.91377	80	
287.81908	92	
288.87258	80	
291.18065	76	
291.79918	142	
293.12019	130	
294.07720	76	
294.36366	86	
294.40979	92	
296.81211	162	
297.95816	84	
298.80479	532	1+
299.33081	104	
300.79584	332	1+
300.93041	98	
300.96473	78	
301.80040	230	1+
301.85976	562	1+
303.85482	410	1+
308.40226	100	
308.78984	74	
309.87224	146	
310.91690	94	
311.40010	80	
314.83292	86	
314.91384	90	
315.87296	88	
316.81429	184	
319.43412	86	
321.28426	76	
321.81976	228	
321.86919	220	1+
322.16100	86	
322.74728	84	
322.82025	94	
322.93207	438	1+
326.87217	274	
327.07844	96	
328.88941	142	
329.81606	76	
329.88223	158	1+
331.05974	112	
332.83097	80	
339.82759	140	
339.88638	80	
340.93994	386	1+
341.09173	86	
343.23789	82	
344.99594	156	
346.40306	82	
349.18095	76	
349.76407	172	1+
350.91276	104	
351.84679	162	
353.90247	74	
355.38258	92	
357.84953	76	
359.30980	84	
365.79219	130	
366.71118	110	1+
367.42220	82	
END IONS

###FS:    #m/z: 322.93003 #charge 1+
###MS: 146
###MSMS: 147
BEGIN IONS
TITLE=Cmpd 109, +MS2(322.9300), 28.0-35.0eV, 3.2min #147
RTINSECONDS=189.861
SCANS=146-147
PEPMASS=322.93003	3389662
CHARGE=1+
185.92256	80	
191.10679	70	
197.86808	116	
197.95824	66	
198.88359	76	
198.91848	102	
198.99988	74	
200.83731	142	
200.88465	116	
201.04186	118	
202.05140	212	
205.94864	196	
205.97131	74	
207.97398	70	
210.04446	98	
210.99464	66	
214.88734	86	
216.42763	74	
217.86982	92	
219.05378	138	
220.89763	84	
221.94721	116	
222.95219	120	
223.95771	66	
225.43197	82	
225.89688	74	
226.89362	214	1+
226.91158	82	
228.96151	82	
230.15238	68	
232.45684	86	
232.84245	92	
232.85949	74	
233.89129	78	
234.05825	82	
234.88590	76	
234.91203	72	
235.05121	72	
236.10116	106	
237.78704	72	
237.93258	68	
237.99147	84	
238.08066	80	
238.40278	90	
238.80303	82	
238.93905	268	
239.04428	80	
239.08219	188	
240.80510	66	
240.82258	322	1+
240.94056	2514	
241.94173	1638	
242.18361	70	
242.19632	82	
242.81695	356	1+
242.94115	6170	1+
242.97955	68	
243.78295	70	
243.88074	72	
244.93957	1448	1+
245.85419	120	
245.88134	66	
247.38919	100	
247.96306	86	
247.97680	72	
248.23755	86	
248.43694	70	
248.85814	138	
249.06051	78	
249.89836	68	
250.82345	78	
250.91662	88	
251.91938	80	
252.07941	72	
252.87309	76	
253.35377	100	
254.83159	74	
255.80459	72	
255.90507	78	
256.01705	80	
256.89327	114	
257.84196	126	
258.80446	74	
258.83725	272	
258.88348	76	
258.97434	72	
259.83228	472	1+
260.83354	316	1+
261.85346	76	
264.11151	74	
264.87174	82	
265.06047	82	
265.82052	84	
266.05889	78	
266.08090	72	
266.86793	126	
267.79010	72	
268.06152	72	
268.15374	68	
269.07642	70	
269.85762	88	
271.79176	90	
271.84608	74	
271.88663	78	
271.93928	82	
272.88060	122	
273.79579	240	
274.81843	82	
275.79203	72	
275.96125	82	
277.93934	86	
279.09158	830	
279.90805	72	
280.09388	396	
280.81678	82	
282.28168	72	
282.81009	106	
282.85824	82	
283.78796	70	
283.85643	100	
283.96561	66	
284.29450	640	1+
284.86455	70	
286.85904	100	
288.80113	108	
289.83708	68	
289.93710	76	
289.95387	68	
290.86849	166	
290.95631	80	
291.80488	136	
295.79350	74	
296.79114	98	
296.81684	80	
298.78953	68	
299.78174	166	
299.81990	72	
299.86230	72	
304.87765	66	
307.07505	84	
307.80395	90	
307.89004	76	
308.79684	76	
308.87120	142	1+
309.42699	92	
310.82612	70	
311.02288	86	
311.87747	106	
312.72117	70	
312.88600	84	
312.94459	76	
312.96857	88	
313.56859	96	
314.89178	96	
315.86222	88	
317.81606	198	1+
318.07043	74	
324.89517	78	
325.38879	84	
326.88120	72	
END IONS

###FS:    #m/z: 507.84541 #charge 1+
###MS: 146
###MSMS: 148
BEGIN IONS
TITLE=Cmpd 110, +MS2(507.8454), 28.2-35.2eV, 3.2min #148
RTINSECONDS=190.634
SCANS=146,148
PEPMASS=507.84541	162386
CHARGE=1+
196.01699	366	1+
223.97304	146	
224.04868	142	
224.97561	142	
232.89835	282	1+
236.88929	148	
238.06529	194	
250.90831	160	
252.07724	328	1+
266.16935	154	
266.85998	122	
269.92019	196	
269.97904	110	
272.87159	108	
278.83792	136	
284.94376	146	
285.83857	136	
285.85362	136	
287.85080	728	
288.84118	186	
289.85615	340	1+
289.87661	344	1+
292.87184	142	
293.87331	770	1+
294.85799	184	
296.80968	190	1+
297.90123	206	1+
300.84453	176	
301.87495	110	
302.84884	160	
303.86625	886	1+
305.86380	1156	1+
306.12119	132	
307.88729	132	
308.14083	974	1+
308.87163	1364	1+
309.88833	364	
310.15826	430	1+
310.33941	108	
310.80784	136	
310.84596	174	1+
311.88235	1464	1+
313.92507	160	
314.86556	438	1+
317.76706	148	
318.41203	116	
320.87267	112	
320.96817	168	
321.88842	294	
323.83596	164	
323.87571	168	
323.91541	294	1+
324.89804	120	
325.87905	228	
325.90222	198	
326.88416	2318	1+
327.80364	126	
329.38807	108	
329.87230	244	1+
329.97438	110	
330.16554	112	
331.79655	240	1+
332.87591	254	
332.89416	134	
333.29282	106	
333.76473	242	1+
333.82825	132	
333.84298	178	1+
333.87921	344	1+
335.84414	122	
336.04325	206	1+
336.88019	480	1+
337.79806	150	
337.88421	460	1+
340.85141	324	1+
341.00902	128	
343.83883	218	1+
343.87650	124	
344.06898	112	
344.35801	284	1+
345.75254	156	
345.78984	124	
347.77352	212	
347.88155	136	
348.86396	118	
348.89620	158	
348.92250	138	
349.37478	212	1+
349.72475	132	
349.75624	240	1+
349.88209	404	1+
350.14828	120	1+
351.39143	198	
352.79235	150	
353.78184	322	1+
353.85180	458	
354.89761	112	
356.78351	148	
359.33802	170	
361.11348	120	
361.86631	148	
362.71516	134	
362.79921	112	
363.73055	124	
365.78319	150	
366.73385	202	1+
366.84077	492	1+
367.70718	126	
367.76433	230	
367.83956	450	1+
369.88403	144	
370.79903	112	
371.80028	108	
372.71908	338	1+
372.76312	278	1+
372.78477	356	1+
373.72388	236	1+
374.88290	306	1+
375.85681	166	1+
377.73423	184	1+
377.78560	124	1+
380.71847	466	1+
381.78317	120	
381.79044	116	
381.79929	298	1+
381.83815	220	
383.77597	114	
384.85035	1084	1+
385.77792	340	1+
385.81179	262	1+
388.74128	198	
388.80828	146	
388.84542	120	
389.19926	204	
389.71861	158	
389.73440	400	1+
390.05055	146	
390.20216	212	
390.84796	228	
391.82114	534	1+
391.84335	196	
391.90437	118	
392.72746	190	1+
392.82490	466	1+
394.82063	180	
398.73194	208	
398.77015	128	
399.72851	146	
399.85090	370	1+
402.86915	472	1+
403.77726	130	
403.87232	298	1+
404.72135	150	1+
405.77213	478	1+
405.86450	120	
406.82442	132	
407.73459	136	
407.86619	770	
408.32330	128	
408.74338	222	
408.75804	156	
408.86857	542	
409.72207	134	
409.74237	146	
409.85579	234	
410.72620	180	
410.74652	124	
410.83526	946	1+
411.72989	278	
411.76523	114	
412.84508	262	
413.75908	244	1+
413.78947	120	
413.87852	150	
415.81684	208	1+
415.87374	144	
417.86501	184	
418.76755	132	
421.87894	242	
422.84875	136	
422.88427	198	
423.77335	782	1+
423.87026	212	
424.79401	132	
425.74790	564	
426.76187	354	
426.86256	678	1+
427.73369	890	1+
428.07903	134	
428.75841	272	
428.84735	1418	1+
429.69956	142	
429.87079	128	
430.73210	110	
430.84423	130	
431.78191	112	
431.87026	242	
432.86902	160	
434.73876	138	
435.85778	126	
436.70366	114	
441.78366	122	
441.84632	108	
442.75939	334	1+
443.68116	210	1+
444.87151	908	1+
445.71763	122	
445.74839	444	1+
445.87287	564	1+
447.71506	190	
448.69480	276	1+
448.71051	166	
448.77188	184	1+
449.72012	120	
449.88124	434	1+
450.74796	262	
451.74920	118	
459.91688	156	1+
462.88228	190	1+
464.88515	150	
465.72764	140	
467.88501	564	1+
468.78658	114	
485.89779	256	
486.90050	184	
508.87229	108	
509.28675	114	
END IONS

###FS:    #m/z: 336.94569 #charge 1+
###MS: 146
###MSMS: 149
BEGIN IONS
TITLE=Cmpd 111, +MS2(336.9457), 28.0-35.0eV, 3.2min #149
RTINSECONDS=191.406
SCANS=146,149
PEPMASS=336.94569	53254
CHARGE=1+
98.02379	68	
119.47840	94	
150.71019	80	
191.10652	84	
199.88255	86	
204.83430	72	
207.87351	86	
207.97354	94	
208.84494	98	
209.94304	84	
211.94405	3016	
212.87886	1130	1+
212.91021	76	
213.93836	1332	1+
215.88847	144	
215.93639	280	
217.88210	148	
219.84406	70	
220.84847	94	
222.42241	90	
222.83845	76	
223.96071	118	
224.89606	72	
225.03774	84	
225.95784	80	
226.88912	166	
226.94477	82	
228.84471	142	1+
228.89639	134	
229.95428	2830	1+
230.51946	74	
230.88912	1428	1+
231.08840	72	
231.94916	1430	1+
232.86878	84	
233.35820	102	
233.39370	96	
233.82539	190	
233.89858	376	1+
233.95171	198	
234.81986	78	
234.88369	82	
234.93465	70	
235.85204	86	
237.84371	76	
238.50915	124	
238.83318	94	
240.83420	134	
240.86416	72	
240.94236	84	
241.84533	166	
241.89446	76	
242.84364	120	
243.85201	78	
246.38977	94	
246.85377	88	
246.90648	132	
247.96490	570	
248.89786	670	1+
248.92866	88	
248.98314	72	
249.83010	622	1+
249.96056	582	1+
250.05766	82	
250.37610	86	
250.83319	566	1+
250.89955	374	1+
252.06030	112	
252.07565	86	
252.41073	72	
252.96993	1448	1+
253.08521	158	
253.95295	94	
254.02650	72	
254.86272	136	
254.94046	150	
254.96810	796	1+
255.44936	70	
256.39258	76	
256.90911	72	
257.01980	98	
257.86715	84	
258.84816	118	
258.89338	76	
259.85763	178	
259.96139	86	
260.83180	96	
260.85929	104	
260.93495	102	
261.83335	106	
261.96077	88	
262.47914	76	
264.86452	78	
265.08428	84	
266.84277	78	
267.83952	202	
267.87645	78	
268.17400	76	
268.84184	750	1+
269.95047	102	
270.98400	272	
271.79361	74	
271.87277	72	
271.90991	132	
272.43794	72	
272.97411	196	
274.88366	84	
275.02173	74	
275.19897	86	
275.94508	70	
276.85547	582	1+
276.99221	82	
277.83020	566	1+
277.97123	76	
278.83119	356	1+
279.45006	70	
280.93221	76	
280.97335	102	
282.35611	84	
283.89305	70	
284.02827	68	
285.85335	468	
286.79601	268	1+
286.84965	854	1+
286.89483	68	
287.87605	206	
289.87874	172	1+
291.86411	84	
292.84958	142	
293.10450	158	
294.11743	70	
294.86620	146	
294.89890	90	
295.06762	84	
295.43702	86	
297.11501	80	
298.85113	72	
299.06742	76	
299.52012	76	
299.88582	78	
300.87970	114	
303.61813	72	
304.80045	78	
304.81772	70	
306.34577	72	
307.77923	90	
307.88918	74	
308.87365	78	
309.87850	80	
311.86369	88	
311.88882	96	
312.01128	92	
314.85274	70	
315.29727	78	
316.88228	192	1+
317.76143	70	
317.86428	76	
319.15969	72	
321.89412	84	
322.17604	74	
322.81122	72	
322.90386	72	
324.90156	70	
325.90268	70	
326.88551	72	
327.46987	82	
332.38309	82	
335.04808	92	
335.48853	90	
339.76399	74	
340.47730	84	
341.62472	90	
END IONS

###FS:    #m/z: 322.93021 #charge 1+
###MS: 150
###MSMS: 151
BEGIN IONS
TITLE=Cmpd 112, +MS2(322.9302), 28.0-35.0eV, 3.3min #151
RTINSECONDS=195.087
SCANS=150-151
PEPMASS=322.93021	3269422
CHARGE=1+
184.85944	70	
197.83383	68	
199.88938	68	
200.53042	72	
201.04399	76	
205.94682	88	
205.97058	126	
206.94509	106	
206.97510	68	
211.95299	110	
214.06761	68	
215.97433	68	
216.84144	74	
218.84698	100	
219.43469	72	
220.87353	70	
222.40232	74	
223.96027	170	
224.82252	66	
224.96066	66	
226.95216	66	
227.84016	288	1+
229.43026	76	
230.87936	80	
230.90354	74	
232.84064	72	
233.91754	74	
234.11078	74	
235.82374	68	
235.88244	78	
236.86009	78	
237.79255	66	
238.82584	74	
238.94093	220	
239.78876	80	
240.81801	108	
240.94003	2586	
241.46484	82	
241.94140	2188	
242.81848	138	
242.84056	68	
242.94197	6310	1+
243.81863	452	1+
244.81807	262	1+
244.93840	1240	
245.89835	92	
246.85892	74	
246.97718	208	
247.04949	82	
247.86442	70	
248.83820	158	
248.91325	68	
249.84980	72	
250.02654	72	
250.06144	76	
251.36591	80	
252.21938	70	
253.08415	72	
254.42812	72	
255.78132	74	
255.80664	70	
255.91076	70	
256.89491	122	
257.03593	68	
257.79999	72	
258.82808	542	1+
258.89947	84	
258.97445	76	
261.05347	80	
261.35527	78	
262.83218	180	
264.37111	100	
264.86430	74	
265.06224	74	
265.08711	120	
266.85682	146	
267.02083	210	1+
267.80422	70	
268.95876	86	
269.04539	72	
270.04117	70	
270.80468	86	
270.84078	68	
271.91524	66	
272.18442	90	
272.88388	90	
274.03699	96	
275.42107	80	
276.81243	84	
276.85126	72	
276.94531	70	
278.09103	68	
278.83253	80	
278.86365	82	
279.07332	76	
279.09246	786	1+
279.91239	74	
281.09563	72	
281.90421	92	
282.27750	78	
282.36621	90	
283.18384	76	
283.79436	262	1+
283.85590	76	
284.29462	408	1+
284.86809	248	
285.22106	82	
285.45319	80	
285.84184	70	
286.84898	78	
289.79283	118	
289.86850	98	
289.90413	68	
290.78909	104	
290.84735	80	
294.81869	70	
294.85980	90	
295.90347	66	
296.20572	82	
297.03645	70	
297.78861	78	
297.89203	68	
299.78872	136	
301.80450	68	
303.83254	74	
304.87945	68	
305.80269	66	
305.87541	80	
306.23672	82	
306.37819	74	
306.94526	94	
307.06002	70	
307.80834	102	
307.88653	70	
308.79901	72	
308.86890	142	
309.87633	70	
310.03856	74	
310.82634	120	
312.17390	92	
312.80474	130	
313.80530	86	
314.15121	70	
314.88511	86	
315.14252	92	
316.59126	102	
318.30875	70	
319.82230	80	
320.17575	86	
320.22197	76	
320.24622	78	
321.41610	94	
322.02428	78	
324.20937	66	
324.77538	80	
325.25812	86	
325.79420	68	
325.89659	82	
326.17550	88	
END IONS

###FS:    #m/z: 507.84555 #charge 1+
###MS: 150
###MSMS: 152
BEGIN IONS
TITLE=Cmpd 113, +MS2(507.8456), 28.2-35.2eV, 3.3min #152
RTINSECONDS=195.86
SCANS=150,152
PEPMASS=507.84555	153952
CHARGE=1+
196.01625	432	
198.03453	116	
209.94565	156	
214.88128	176	1+
224.97565	446	
232.89587	442	1+
236.88920	116	
244.87015	100	
245.84658	104	
257.87082	112	
259.86619	122	
262.92535	114	
274.06484	186	
278.86408	270	1+
279.89416	100	
281.89459	138	
281.95490	118	
285.01974	100	
285.78921	248	1+
285.84741	136	
287.85106	726	1+
289.79372	186	1+
289.84804	186	
289.87199	138	
290.86350	220	
291.87419	122	
291.92450	182	
293.83789	104	
293.87344	622	1+
294.80976	110	
294.87143	322	1+
295.03592	104	
296.85351	196	1+
296.94714	106	
298.80094	224	1+
299.10579	116	
299.84323	102	
300.86609	140	
301.89901	98	
302.86177	820	1+
303.86643	682	1+
304.38196	108	
305.86404	1024	1+
306.88786	514	1+
307.86426	100	
307.89196	440	1+
308.14136	448	1+
308.87357	468	
309.87277	342	
310.15587	160	
310.84547	152	
310.89004	138	
311.88455	1692	1+
312.84714	114	
313.86991	160	
314.86707	334	
314.88881	100	
315.79927	256	1+
315.85715	306	1+
315.89329	338	1+
318.85438	120	
319.89944	136	
320.37651	172	
320.87023	290	1+
323.84973	142	
323.87668	414	1+
326.88114	2478	1+
328.86583	406	1+
329.32761	98	
330.82460	230	1+
331.84918	176	
332.87759	130	
333.85034	104	
334.84808	170	1+
337.88692	122	
338.01062	150	
338.80920	244	1+
339.85772	162	1+
340.38470	102	
340.89747	192	1+
343.78975	102	
343.87572	114	
345.82426	136	
346.87343	112	
347.01312	288	1+
347.45749	102	
347.75833	118	
347.76650	152	
347.83081	362	1+
347.87013	178	1+
348.78571	350	1+
349.75043	244	
349.78998	286	1+
349.83950	288	1+
350.76306	134	
350.81731	172	1+
350.88092	384	1+
351.88219	278	1+
351.92616	124	
352.77175	244	1+
353.84879	618	1+
354.79952	118	
355.88546	150	
360.35561	104	
360.75789	128	
361.95805	128	
365.79021	542	1+
366.18619	294	1+
366.71333	110	
366.81540	174	
366.83816	536	1+
367.70866	326	1+
367.76971	722	1+
367.85524	148	
369.71968	136	1+
369.83958	434	
370.30665	116	
370.79744	472	1+
370.90945	100	
371.79752	344	1+
373.78532	176	1+
373.89868	150	
374.81519	120	
379.80677	116	
380.85227	120	
381.71902	346	1+
381.78914	136	
382.79798	136	
382.84116	122	
382.89800	228	1+
382.90758	98	
383.71744	126	1+
383.78480	138	
383.84856	540	1+
384.85198	422	1+
385.77927	308	1+
387.75525	104	
388.79563	166	
388.85167	128	
389.19894	200	
389.75833	100	
390.78118	114	
390.84528	448	1+
391.74975	156	
392.75093	210	
392.83002	308	1+
394.74064	138	
394.82422	114	
394.87372	110	
394.90144	116	
395.12743	134	
398.39966	106	
398.73247	192	
398.78583	202	1+
399.81009	140	
399.84931	626	1+
399.89610	100	
400.71419	102	
401.83647	142	
401.86646	132	
402.73486	102	
402.86451	538	1+
403.86861	310	1+
405.76216	428	1+
405.81220	146	
405.86729	112	
405.91300	100	
406.86445	98	
407.74125	458	1+
407.76824	148	
407.82024	156	1+
407.86742	588	
407.89140	100	
408.85660	508	
409.72318	272	
409.86945	392	1+
410.10607	88	1+
410.72263	288	1+
410.83728	836	1+
411.71945	204	1+
412.91528	130	
413.67785	162	1+
413.86245	100	
414.75930	102	
416.05355	104	
418.86853	98	
420.72644	216	1+
421.78170	278	1+
421.81900	118	
422.86572	356	
422.89947	134	
423.77172	508	
423.83248	108	
423.86853	186	
424.77472	252	
424.79864	138	
425.71185	134	
425.75476	938	1+
425.84426	124	
425.86854	104	
426.86448	802	1+
427.73372	1170	1+
428.70299	346	1+
428.84590	742	1+
428.89217	196	
429.68317	98	
429.77562	106	
430.74927	236	
430.83535	100	
431.86861	144	
436.87106	96	
439.89582	238	1+
440.68323	98	
442.69135	122	
442.74863	176	1+
444.87121	1216	1+
445.73822	276	1+
445.75745	156	
447.71286	552	1+
448.78335	304	1+
449.69109	132	
449.87705	392	1+
450.70198	184	
452.74571	140	
457.90161	154	
462.88575	440	
465.71865	120	
467.70614	138	
467.88946	718	1+
468.70017	128	
469.75697	184	1+
476.66319	106	
485.89561	174	
486.90110	134	
488.22383	106	
505.33232	122	
509.29087	204	1+
END IONS

###FS:    #m/z: 336.94558 #charge 1+
###MS: 150
###MSMS: 153
BEGIN IONS
TITLE=Cmpd 114, +MS2(336.9456), 28.0-35.0eV, 3.3min #153
RTINSECONDS=196.632
SCANS=150,153
PEPMASS=336.94558	48254
CHARGE=1+
196.01804	72	
201.88414	68	
203.05449	78	
205.94842	78	
206.95225	66	
210.44694	78	
210.90481	74	
211.88150	86	
211.94438	2610	1+
212.87817	356	
213.93962	1272	1+
214.87864	72	
215.85707	68	
215.88703	252	
215.93598	208	1+
217.88324	140	
220.83750	94	
221.88331	96	
223.96751	74	
224.38748	92	
224.92013	96	
224.96908	116	
226.11657	96	
227.89129	482	1+
227.95653	142	
228.89397	412	1+
229.95474	2626	1+
230.84213	72	
230.88858	1190	1+
231.83616	66	
231.90410	126	
231.94981	1030	1+
232.00987	66	
232.82878	72	
233.89751	146	
234.82220	180	1+
234.88545	92	
234.90447	86	
235.85567	74	
236.84684	92	
236.90758	66	
237.06035	184	1+
238.62276	84	
239.01369	72	
239.16941	94	
240.84203	126	
241.37937	72	
241.84007	184	
241.98249	68	
242.83513	116	
243.43982	86	
243.84061	72	
245.83185	118	
246.85061	102	
246.97400	70	
247.90318	66	
247.96573	444	1+
248.89974	758	1+
249.96221	120	
250.95287	98	
250.96744	88	
251.83211	322	1+
251.96039	78	
251.97642	80	
252.04210	80	
252.83490	208	1+
252.94116	78	
252.97034	1112	
253.08410	88	
253.90430	276	1+
254.01438	136	1+
254.81189	84	
254.85114	92	
254.88375	210	1+
254.96812	656	1+
256.84754	120	
256.87191	78	
256.95489	106	
257.88669	104	
258.00899	80	
258.84774	306	1+
258.96667	90	
259.85191	170	1+
259.93417	120	
259.95939	76	
260.08640	78	
260.11190	66	
261.83549	68	
261.84965	74	
263.75275	70	
263.82464	70	
263.86204	72	
265.08671	180	
265.85035	68	
267.79811	72	
267.84854	108	
268.84170	400	1+
270.83433	88	
270.98141	374	1+
271.91499	148	
272.11298	82	
272.80256	72	
272.97884	134	
273.99629	70	
274.59677	84	
274.86204	132	
274.89558	68	
275.81242	76	
276.45531	84	
276.85794	836	1+
276.88614	72	
277.83412	260	
277.86221	544	1+
278.83970	270	
279.10050	134	
279.15441	68	
279.83654	176	
280.07443	82	
281.05361	70	
281.87234	144	
282.87432	114	
285.84623	162	
286.84778	830	1+
286.98021	66	
287.84986	468	1+
289.88100	70	
290.52079	100	
291.09690	92	
291.11987	78	
292.87368	176	1+
293.11493	76	
293.99845	172	
294.12373	66	
295.96274	72	
296.21606	84	
296.97545	76	
297.02207	72	
297.83223	78	
299.01281	68	
299.06337	86	
299.78220	108	
299.86721	390	1+
300.78629	88	
302.79079	82	
302.84196	70	
304.80483	70	
304.93357	88	
308.86351	72	
309.03848	94	
309.14664	66	
309.81816	70	
310.88085	150	
311.85247	200	1+
312.79711	92	
314.86999	72	
314.92031	78	
315.86967	68	
317.43941	70	
318.80437	70	
320.91009	72	
322.89937	80	
323.36751	80	
325.24924	86	
326.88737	106	
327.28534	84	
328.88910	70	
331.76382	68	
332.81341	74	
333.96096	78	
334.03062	98	
334.84787	84	
334.89762	90	
335.27975	76	
338.86190	80	
339.12867	72	
339.83881	78	
339.88853	84	
340.80497	78	
340.93313	100	
END IONS

###FS:    #m/z: 340.94073 #charge 1+
###MS: 154
###MSMS: 155
BEGIN IONS
TITLE=Cmpd 115, +MS2(340.9407), 28.0-35.0eV, 3.4min #155
RTINSECONDS=200.301
SCANS=154-155
PEPMASS=340.94073	1097986
CHARGE=1+
119.28000	80	
155.24044	74	
181.86305	74	
189.86602	100	
190.93358	102	
195.93361	72	
197.92902	82	
198.87847	92	
205.87966	78	
206.40688	78	
208.91423	104	
208.95512	82	
210.93992	94	
211.93864	146	
213.87811	132	
213.93874	544	1+
214.06244	102	
214.08362	78	
215.88936	178	
215.93866	254	
217.88300	108	
217.90029	92	
219.89323	80	
221.89204	122	
221.95032	188	1+
224.98029	86	
226.14061	72	
226.89643	184	
228.36560	100	
228.89499	72	
228.94267	94	
229.94931	76	
230.84400	94	
230.89128	114	
231.84699	90	
231.88662	126	
231.94879	948	1+
233.89814	120	
233.94745	220	
235.86848	114	
235.89183	104	
238.41234	78	
239.84350	90	
240.83680	726	1+
240.96009	72	
241.84005	622	1+
241.90789	72	
242.85164	80	
242.90011	76	
242.95740	94	
243.83950	114	
243.89416	72	
244.42183	84	
244.85011	72	
245.84241	198	1+
245.90428	86	
245.92534	74	
245.96177	144	1+
246.82742	74	
247.95152	82	
247.97269	74	
248.88436	120	
248.90250	114	
249.90317	166	
249.96005	218	
250.95954	84	
253.90375	346	1+
254.86535	72	
254.96745	740	1+
255.07645	142	
255.94444	88	
256.85002	152	
256.96129	106	
257.03962	76	
257.26814	74	
257.84810	140	
258.11165	78	
258.84689	496	
259.85536	294	
259.89792	82	
259.95859	154	
260.83273	490	1+
261.92095	76	
262.05028	90	
263.87813	226	1+
263.97430	150	
264.85149	92	
264.91263	72	
266.84249	72	
266.86855	142	
268.13971	76	
268.48383	86	
268.83986	176	
269.84192	256	
270.86006	110	
271.95769	80	
272.16614	76	
272.88369	72	
272.93266	178	1+
273.85407	78	
274.79394	72	
274.81825	74	
274.84720	144	
274.87468	128	
275.84084	92	
276.81611	102	
276.85673	608	1+
277.01272	72	
277.80869	78	
277.84617	94	
277.96754	156	
278.41863	72	
278.84429	1088	1+
278.99684	96	
279.90384	100	
280.91761	106	
280.93552	96	
281.00018	122	
282.84302	72	
282.92587	84	
284.87749	94	
284.92022	78	
288.12169	72	
288.91782	80	
288.95133	72	
289.19339	74	
289.79102	76	
291.96737	76	
293.37421	74	
294.86765	130	
295.86543	82	
296.10828	78	
297.41999	102	
299.78156	148	
299.87362	196	
299.91976	96	
300.09185	86	
300.42035	232	1+
300.87760	124	
301.86218	410	1+
304.80262	78	
304.91984	98	
305.81017	114	
306.18900	80	
311.85309	72	
311.88295	78	
314.13435	80	
314.97246	84	
316.86035	80	
318.83741	84	
320.93427	88	
322.51379	74	
324.13612	80	
324.88886	80	
325.80756	80	
327.82516	82	
328.88871	122	
331.73898	76	
332.92970	72	
334.82987	80	
335.82940	84	
339.89525	74	
340.35058	74	
341.30509	108	
342.90168	82	
346.01690	78	
END IONS

###FS:    #m/z: 363.95674 #charge 1+
###MS: 154
###MSMS: 156
BEGIN IONS
TITLE=Cmpd 116, +MS2(363.9567), 28.0-35.0eV, 3.4min #156
RTINSECONDS=201.081
SCANS=154,156
PEPMASS=363.95674	519340
CHARGE=1+
161.34081	86	
178.94559	80	
180.87233	88	
188.95014	72	
189.86189	482	1+
191.85695	302	
192.77702	100	
192.96116	82	
193.85598	168	
195.80819	100	
196.88342	182	
198.90297	72	
198.94619	108	
207.87094	332	1+
207.94457	84	
208.00631	76	
209.94362	1550	1+
210.88638	172	
212.87864	1568	1+
214.89325	412	1+
216.04297	78	
218.90938	104	
222.95071	338	
223.03816	90	
223.94972	148	
224.95020	492	1+
224.96782	106	
226.05769	82	
226.90189	242	1+
226.94730	7304	1+
227.93259	114	
228.05864	96	
228.79681	80	
228.89627	388	1+
228.94220	8374	1+
229.02908	88	
230.88962	1858	1+
231.06050	106	
232.88511	198	
232.90109	146	1+
234.93074	82	
236.66173	82	
238.06257	120	
238.80111	84	
238.91296	78	
240.94114	814	
240.96161	198	
241.09301	98	
241.93867	1694	1+
242.82014	358	1+
242.87146	74	
242.94157	1120	1+
243.84349	74	
244.81890	96	
244.95693	4290	1+
245.94410	270	
246.90525	276	1+
246.95271	3150	1+
246.98386	76	
247.80249	408	1+
248.80311	404	1+
248.85535	80	
248.89828	528	1+
250.85245	80	
250.90358	212	1+
250.94380	196	1+
250.96763	286	1+
251.07106	124	
251.85709	78	
253.08791	92	
253.82105	76	
255.84188	84	
256.01860	76	
256.88010	98	
258.84776	120	
260.84579	114	
260.96900	206	
261.07511	72	
261.83305	552	1+
261.84872	130	
262.10595	78	
264.96075	122	
264.99221	88	
266.53772	74	
266.81388	138	
266.85675	124	
267.41845	110	
267.80735	312	1+
267.92397	196	1+
267.97372	756	1+
268.80659	334	1+
269.42828	102	
269.64385	86	
269.88014	94	
269.97107	662	1+
270.38848	90	
271.85307	84	
272.44206	110	
272.58558	92	
272.92210	80	
274.45591	108	
275.06443	84	
276.80926	142	
276.85692	126	
277.10491	80	
277.85076	230	1+
278.79452	124	
278.83809	204	1+
278.88196	164	
279.10545	94	
279.79943	98	
280.79425	176	
280.84258	268	1+
281.78852	326	1+
281.89979	94	
282.80758	188	
282.90914	76	
283.16758	84	
283.82906	86	
283.85162	108	
284.07311	82	
285.84718	296	1+
285.93683	82	
286.92168	84	
286.96972	92	
287.90446	72	
288.78843	80	
289.87443	124	
290.92306	74	
292.87800	86	
292.90530	118	
293.06800	98	
293.11625	138	
293.84989	78	
294.35073	102	
296.80929	136	
296.83781	74	
297.11913	80	
297.80883	118	
298.80230	916	1+
299.87382	118	
299.98757	76	
301.80375	136	
302.79859	98	
302.86720	114	
303.65917	94	
303.80502	144	
303.85595	256	
303.87401	212	
304.01747	114	
304.85336	274	1+
306.43837	134	
306.88648	84	
306.93713	100	
307.39158	108	
307.87878	126	
308.58514	106	
309.87447	180	1+
311.40638	76	
314.17762	86	
314.81266	158	
315.84248	78	
316.77092	78	
316.81424	100	
317.81887	142	
322.09253	88	
322.82024	134	
322.92841	248	1+
323.81960	172	1+
323.87763	78	
324.89066	74	
325.09196	94	
326.87320	234	
328.96021	86	
329.87166	122	
330.88994	84	
330.95846	74	
332.26238	100	
335.75861	76	
337.90388	78	
340.93549	118	
344.05750	80	
347.09333	78	
347.84646	90	
350.77928	78	
352.97682	80	
358.50477	124	
360.41397	80	
367.19646	88	
368.03470	84	
END IONS

###FS:    #m/z: 507.84551 #charge 1+
###MS: 154
###MSMS: 157
BEGIN IONS
TITLE=Cmpd 117, +MS2(507.8455), 28.2-35.2eV, 3.4min #157
RTINSECONDS=201.853
SCANS=154,157
PEPMASS=507.84551	133840
CHARGE=1+
196.01742	262	1+
209.88003	132	
210.03194	150	
224.04927	144	
224.11908	184	
224.97732	150	
227.92898	160	
232.89391	148	
234.89209	162	
241.85585	116	
248.11799	136	
250.90477	150	
251.07213	222	
251.92791	138	
252.07704	128	
252.90234	158	
258.87553	514	1+
266.16336	120	
268.85937	142	
268.88336	214	1+
268.94893	118	
273.79091	130	
275.89796	126	
278.83426	140	
285.79685	160	
287.85029	1068	1+
291.87515	164	
292.87152	120	
293.87354	512	1+
294.86351	362	1+
296.80240	230	1+
300.84229	298	1+
301.34711	140	
301.86077	150	
302.35070	132	
303.86367	340	
305.86312	1192	1+
307.88971	178	
308.14173	194	
308.87080	562	
309.14428	180	
309.86107	286	1+
311.16276	244	
311.88500	1194	1+
313.87792	218	
314.86317	206	
317.76643	200	
317.87064	130	
319.87600	196	
322.86402	632	1+
323.85111	130	
323.87046	466	1+
325.82595	214	1+
325.89126	118	
326.88389	1852	1+
327.82657	130	
327.87452	186	
328.87444	196	
329.82181	148	
329.88695	444	1+
331.80794	140	
332.87744	346	1+
332.89846	112	
333.81926	142	
334.76486	152	
334.80497	280	1+
334.84762	274	1+
335.77064	120	
335.88617	168	
337.88189	116	
337.94987	140	
338.87971	122	
339.38833	152	
339.83310	176	1+
339.88305	180	1+
341.65645	130	
341.82132	120	
343.95109	132	
345.83431	134	
346.78576	184	
346.86601	166	
347.77512	268	1+
349.75488	198	
349.77142	200	
349.89320	244	1+
350.17136	140	
351.82754	118	
352.78398	140	
352.91017	162	
353.76968	156	1+
353.84910	288	1+
357.02115	122	
357.39928	136	
357.84312	256	
360.75710	218	1+
361.87046	312	1+
363.83247	136	
365.03371	138	
366.84493	164	
367.71315	274	1+
367.76936	562	1+
368.83325	212	
368.89721	310	1+
369.83383	154	
370.80938	184	
370.83763	226	
371.19185	200	
371.81606	158	
371.83829	178	
372.04956	132	
373.72913	186	1+
374.78541	208	1+
374.85442	294	1+
375.75063	180	1+
375.81678	114	
375.85464	368	1+
376.88319	144	
380.72124	198	
381.71822	414	1+
381.79525	124	
381.83596	164	
383.77902	138	
384.85052	348	1+
385.78708	206	
385.88416	128	
386.77413	148	
386.84144	118	
386.84596	438	1+
388.80532	150	
389.20035	364	
389.76597	196	
390.83861	260	
391.75064	130	
391.80262	226	1+
391.84127	126	
392.82777	302	
393.73370	128	
393.77881	142	
393.80940	264	1+
393.87649	258	1+
394.80954	176	1+
394.90677	132	
397.72475	594	1+
398.72885	524	1+
398.92442	112	
399.84972	472	1+
401.76703	118	
401.85308	124	
402.86153	216	
403.87554	286	
404.75581	314	1+
404.87919	160	
405.72301	120	
405.79567	182	
405.85697	158	
405.87651	146	
406.86789	118	
407.74059	416	1+
407.76272	204	
407.86704	464	
408.85049	352	
409.72592	164	
409.73849	420	1+
409.85137	258	
410.83762	1052	1+
412.73663	144	
412.86679	112	
414.75942	144	
417.81516	142	
417.86483	132	
418.85059	172	
421.78529	144	
421.87526	204	
421.90216	136	
422.86776	316	1+
423.77344	668	1+
424.88840	278	1+
425.75206	256	
425.85808	712	1+
426.76027	230	
426.86156	606	1+
427.74811	730	1+
428.84605	1256	1+
429.70480	230	
429.73479	168	
429.82416	332	
430.73861	134	
430.76674	150	
431.70083	118	
431.86415	142	
432.86441	156	
433.70837	230	1+
433.85475	126	
438.73495	170	1+
439.89618	170	
441.78487	280	1+
442.87817	154	
443.76850	226	
444.76624	468	1+
444.87170	840	1+
445.74285	504	1+
446.88283	138	
447.71034	872	1+
448.77900	200	1+
449.87698	194	
450.75098	248	
450.87754	126	
451.76652	120	
451.86310	142	
457.90354	188	1+
462.88048	604	1+
465.72041	228	
467.88949	670	1+
468.78122	230	
470.72905	118	
485.89936	208	
506.31481	204	1+
509.29092	270	1+
509.85561	136	
END IONS

###FS:    #m/z: 340.94093 #charge 1+
###MS: 158
###MSMS: 159
BEGIN IONS
TITLE=Cmpd 118, +MS2(340.9409), 28.0-35.0eV, 3.4min #159
RTINSECONDS=205.539
SCANS=158-159
PEPMASS=340.94093	991746
CHARGE=1+
172.99857	92	
185.06117	88	
189.86251	214	
190.94911	312	1+
192.92568	188	
194.92597	72	
195.44445	70	
196.89143	96	
200.96041	88	
206.95931	72	
206.97680	82	
208.88043	70	
209.94298	70	
210.89939	72	
210.93782	136	
212.87730	262	
213.94010	1102	1+
214.88049	100	
214.89294	76	
215.89149	146	
215.90204	162	
215.93802	136	
216.90640	72	
217.85884	82	
217.88120	86	
217.94025	152	
217.98921	78	
221.89527	72	
221.95376	98	
222.44267	84	
222.97402	76	
224.94040	98	
225.42130	116	
226.88725	78	
226.96421	118	
227.11113	74	
228.94104	72	
229.91756	90	
230.85662	76	
230.88785	588	1+
230.90270	70	
230.95020	122	
231.89061	402	1+
231.94975	752	
232.41169	78	
233.83684	100	
233.87445	92	
233.95213	150	
234.39279	82	
234.83834	76	
234.94910	104	
236.52323	70	
238.88449	82	
239.03656	96	
241.42889	94	
241.84410	258	
241.91165	100	
241.93794	194	1+
242.84292	168	
243.82876	188	
243.84183	142	
243.89243	86	
244.90445	72	
245.38065	76	
246.95057	106	
246.97686	210	
247.40283	86	
248.80687	70	
248.85919	90	
248.89935	90	
248.91908	70	
248.99076	128	1+
249.88696	74	
249.95793	228	
250.43639	94	
251.95761	124	
252.07153	90	
252.36757	106	
253.37129	78	
254.90494	156	
254.96805	500	1+
255.03730	92	
255.37314	72	
255.82048	78	
255.90776	74	
256.86614	82	
256.89979	226	
256.97265	114	
258.80042	148	
258.84657	802	1+
258.89817	186	1+
258.96054	72	
259.47242	94	
259.95940	84	
260.83404	588	1+
260.99585	76	
261.83797	352	1+
263.85177	194	1+
263.89843	72	
268.84312	212	1+
270.85407	90	
271.87681	78	
271.98212	72	
272.79708	210	1+
272.82308	92	
272.91466	86	
272.93165	358	1+
272.95472	78	
273.43740	80	
274.55364	78	
275.81665	92	
275.87749	140	
276.85583	502	
277.02539	84	
277.79828	76	
277.87291	326	1+
277.96397	72	
278.00701	80	
278.84440	1070	1+
279.82998	88	
279.92473	72	
280.01925	70	
281.85579	128	
282.91594	86	
282.93834	86	
283.86275	100	
284.88280	82	
284.89727	84	
287.81071	124	
288.88007	74	
290.88841	146	
291.85550	92	
292.07199	76	
292.43503	86	
293.87555	84	
294.87225	164	
295.80191	104	
295.88655	80	
297.86482	80	
297.89232	82	
299.78519	124	
299.87277	158	1+
302.85509	76	
302.94513	134	
303.79808	88	
306.06676	70	
306.90053	92	
308.88904	154	
312.34551	84	
313.88985	90	
323.82037	70	
324.34400	98	
324.77789	152	
325.81852	92	
327.89531	106	
328.95571	86	
329.86516	76	
330.81626	102	
331.34086	84	
331.40361	72	
333.86651	72	
334.40113	76	
335.84882	88	
338.86621	72	
339.82839	128	
340.29740	126	
340.79507	110	
345.82433	72	
END IONS

###FS:    #m/z: 363.95698 #charge 1+
###MS: 158
###MSMS: 160
BEGIN IONS
TITLE=Cmpd 119, +MS2(363.9570), 28.0-35.0eV, 3.5min #160
RTINSECONDS=206.31
SCANS=158,160
PEPMASS=363.95698	469922
CHARGE=1+
184.94100	94	
185.93402	288	1+
189.86214	278	
191.85866	206	
196.88105	148	
197.97430	72	
200.94966	88	
202.40262	72	
207.87645	188	1+
207.94595	122	
209.86776	90	
209.94366	1172	1+
212.05135	74	
212.87828	1208	1+
214.89494	188	
222.56543	86	
222.95154	506	1+
224.94961	432	1+
226.94759	7382	1+
226.97475	240	
228.89757	200	
228.94205	7190	1+
230.83997	196	1+
230.88959	1814	
231.01042	74	
232.01725	84	
232.88622	442	
232.90775	154	
236.84315	84	
236.89412	106	
238.06926	248	1+
239.83104	208	1+
240.82247	204	1+
240.94078	522	
240.95845	186	
241.94198	492	
242.94202	1564	1+
242.96095	608	
243.82122	124	
243.83660	216	1+
244.39684	84	
244.44676	92	
244.81474	128	
244.93948	518	
244.95788	3390	1+
245.87797	104	
245.93993	294	
246.80225	348	1+
246.84681	258	1+
246.90619	138	
246.95256	4078	1+
247.53583	78	
247.80554	278	1+
248.90132	854	1+
249.85392	86	
250.98460	82	
251.06881	190	
251.89132	284	1+
252.08285	92	
252.89451	224	1+
258.52996	92	
258.83679	162	
259.85263	162	
259.98102	80	
260.82789	80	
260.83535	434	1+
260.89878	82	
260.96783	248	1+
262.05880	74	
262.79610	88	
262.81919	74	
264.79438	78	
264.82026	72	
265.02205	92	
265.97397	116	
266.19285	76	
266.81131	448	1+
266.88871	80	
267.78871	74	
267.97272	722	1+
268.96099	72	
269.96834	934	1+
271.09562	92	
271.91423	140	
272.86350	74	
274.79563	72	
274.92039	160	1+
275.81194	92	
275.85341	74	
276.81375	122	
276.85283	106	
279.10420	208	
280.79381	298	
280.82675	310	1+
281.11699	126	
281.79197	454	1+
281.87787	130	
282.86789	72	
282.93669	278	1+
283.07267	122	
283.78770	106	
283.90157	74	
284.36504	94	
284.82960	340	1+
285.84497	532	1+
285.92596	82	
286.96965	72	
287.07378	76	
289.45639	100	
289.87797	202	
289.99580	110	
291.90887	120	
292.40323	78	
293.11994	122	
294.40969	72	
296.80717	468	1+
296.87791	114	
296.92239	78	
297.82225	82	
298.80605	540	
299.14810	76	
299.80625	360	
299.87705	80	
300.80048	278	
300.88509	96	
300.91748	128	
301.80190	168	
301.85754	266	1+
302.80992	128	
302.84657	102	
302.89828	82	
302.94046	88	
303.81212	194	
303.85470	242	
303.87396	102	
304.85558	106	
305.84962	76	
306.87507	88	
307.06856	86	
307.87980	96	
307.89596	124	
308.14538	78	
308.95184	84	
310.86067	72	
311.06193	94	
311.85750	72	
313.77055	76	
314.51065	72	
315.38451	78	
315.86008	86	
316.81678	300	
318.81571	424	1+
318.93567	150	
319.95640	74	
320.85328	84	
321.82374	86	
321.86591	120	
322.01751	76	
322.31077	90	
322.82148	124	
322.92748	158	
323.89538	84	
323.92389	74	
324.88381	72	
326.87705	286	1+
328.79128	96	
331.01255	80	
335.66887	78	
337.37133	82	
338.93619	78	
340.33494	78	
340.40946	86	
340.93970	190	
340.97143	86	
341.07574	90	
347.48705	110	
348.81829	88	
352.15834	82	
352.92371	74	
353.76023	78	
363.17699	80	
363.28461	72	
363.70135	82	
365.71785	72	
365.95281	84	
367.70017	86	
369.20658	72	
END IONS

###FS:    #m/z: 336.94604 #charge 1+
###MS: 158
###MSMS: 161
BEGIN IONS
TITLE=Cmpd 120, +MS2(336.9460), 28.0-35.0eV, 3.5min #161
RTINSECONDS=207.082
SCANS=158,161
PEPMASS=336.94604	44922
CHARGE=1+
182.86716	82	
184.06681	70	
192.02084	84	
192.94404	106	
193.44078	78	
196.86309	76	
196.89018	70	
198.41272	94	
206.97360	72	
210.88353	78	
211.94423	2884	1+
212.04767	78	
212.87827	746	1+
213.85010	70	
213.94041	996	
214.90439	74	
215.88504	264	
215.93927	134	
220.05898	70	
221.10038	72	
223.41613	94	
226.97486	128	
227.84989	72	
228.01896	92	
228.89820	172	
229.95463	1860	1+
230.05908	84	
230.88750	892	1+
231.95066	1418	1+
232.88670	100	
233.39137	84	
233.83111	88	
233.89741	178	
233.94989	164	
234.82647	174	1+
235.89731	96	
236.85256	74	
237.05722	76	
238.08426	76	
238.85570	72	
239.94923	70	
240.83768	552	1+
240.96519	78	
242.96521	98	
243.94625	72	
244.50447	78	
244.98458	124	
245.87174	68	
247.83918	78	
247.96589	612	1+
248.90137	664	1+
249.82691	182	
249.96081	122	
250.83178	68	
250.94934	70	
250.96798	206	
250.98933	110	
251.07002	132	
251.84910	76	
251.88442	72	
251.95735	94	
252.85362	72	
252.97080	994	1+
253.81758	88	
253.83884	86	
253.86262	108	
253.90272	192	
254.28102	94	
254.79419	68	
254.83354	148	
254.86077	88	
254.96599	782	
255.95591	90	
256.86305	136	
256.89010	70	
256.96324	276	1+
257.84650	112	
258.10196	80	
258.35825	84	
258.84507	538	1+
259.85798	118	
260.82470	74	
261.05165	86	
261.85949	70	
262.83141	102	
265.01647	72	
266.00870	70	
267.84103	250	
268.46185	78	
268.83963	376	1+
269.35151	80	
269.40395	80	
269.87010	80	
270.98230	138	
271.86116	212	1+
272.91781	202	
272.98324	72	
273.44807	88	
275.43111	76	
275.86130	204	
275.89428	100	
276.85735	204	
277.85919	116	
277.95166	68	
278.83442	346	1+
278.86403	152	
280.03330	88	
281.86117	114	
282.81599	74	
282.84303	88	
282.87831	110	
283.78974	68	
284.87045	74	
285.84791	850	1+
287.86701	78	
287.91466	94	
288.81554	68	
288.84916	118	
289.08045	74	
289.88289	92	
290.86169	86	
291.81465	80	
291.94161	80	
292.36971	74	
292.51265	70	
292.88652	70	
293.10976	70	
294.00814	86	
294.10651	88	
294.12761	70	
294.86522	96	
297.80979	78	
297.87808	92	
298.30783	132	
298.77911	74	
299.01254	90	
299.87391	140	
300.01769	104	
300.51332	118	
301.99452	100	
306.86636	92	
309.86790	138	
310.88647	76	
311.00560	76	
311.86572	70	
311.87940	130	
312.98839	84	
314.81980	78	
314.84369	68	
314.90265	68	
315.36261	72	
316.83627	72	
317.86484	204	1+
317.96723	70	
318.09201	84	
323.96833	70	
324.84625	70	
324.89049	76	
325.83408	80	
327.92984	68	
329.87857	74	
330.97334	90	
331.76303	88	
332.41885	90	
332.83579	88	
339.38858	80	
341.29840	90	
END IONS

###FS:    #m/z: 322.92995 #charge 1+
###MS: 162
###MSMS: 163
BEGIN IONS
TITLE=Cmpd 121, +MS2(322.9300), 28.0-35.0eV, 3.5min #163
RTINSECONDS=210.764
SCANS=162-163
PEPMASS=322.92995	2928532
CHARGE=1+
106.72748	84	
129.82116	66	
180.97475	72	
185.91919	88	
188.98877	76	
196.06621	62	
197.96523	58	
200.43135	134	
201.04269	132	
207.97507	64	
211.05126	86	
216.97325	78	
218.84430	66	
220.02975	80	
221.12238	62	
222.95088	254	
222.97507	64	
223.88812	72	
223.97435	66	
225.82143	64	
225.86578	72	
225.96325	58	
226.40094	94	
226.87061	76	
227.92816	60	
228.46418	86	
228.85937	68	
228.92652	62	
229.39847	72	
230.82884	76	
230.84784	186	
230.88549	62	
232.82895	100	
234.06979	100	
234.14473	74	
235.39026	58	
235.45065	72	
236.85815	70	
238.88665	78	
239.07461	58	
239.18482	60	
239.79064	86	
240.82132	182
[truncated: 1,784,388 more chars]
