# Supplementary material for: High-Throughput Venomics
Source: J Proteome Res. 2023 Apr 3;22(6):1734–46. doi: 10.1021/acs.jproteome.2c00780 (PMC10243144; doi:10.1021/acs.jproteome.2c00780)
Supplement: Supplementary file 9 — pr2c00780_si_009.zip [file pr2c00780_si_009.zip › Manual files/Calloselasma rhodostoma MGF/210702_Calloselasma_halfplate000032_5.1.201.mgf]

###	D:\Data\Julien\210702_Cr_half_TFA\210702_Calloselasma_halfplate000032.d\ProteinAnalysisResults.mgf
###	D:\Data\Julien\210702_Cr_half_TFA\210702_Calloselasma_halfplate000032.d\analysis.baf
###	210702_Calloselasma_halfplate000032.d
###	Instrument: maXis HD
###	Manufacturer: Bruker
###    PeakWidth 0.30, MiniumIntensity 10, S/N 1Apply threshold 0, Threshold 10
###    Retain Residuals no, Create neutrally no,
###    FullScan Parameters: AdductIon (+)+H (-)-H, LowMass 0, HighMass 8000, MaxCharge charge decon 4, MinPeaks 3
###    Perf. isotope decon yes, Max Charge Istopic decon 6, MW agreement 0.00, Abund. cutoff 2.00, Envelope cutoff 75.00
###    MaxRes   Parameters: AdductIon (+)+H (-)-H, LowMass 0, HighMass 8000 
###    Perf. isotope decon yes, Max Charge Istopic decon 6, Abund. cutoff 2.00
###    MSn      Parameters: AdductIon (+)+H (-)-H, LowMass 0, HighMass 8000 
###    Perf. isotope decon yes, Max Charge Istopic decon 4, Abund. cutoff 0.05
###    Global Charge Limit: no 3, Prefer FullScan Result: yes, Export what: 2 (0=non deconv/1=deconv only/2=mixed), NoMSMSSignals: 150, Intensity threshold: 10, NoMSSignals (deconv): 2, NoMSSignals (non-deconv): 2, NormalizeData: no, SingleCharged: yes
###
COM=210702_Calloselasma_halfplate000032.d
USERNAME=Demo User

###FS:    #m/z: 355.06919 #charge 1+
###MS: 1
###MSMS: 2
BEGIN IONS
TITLE=Cmpd 1, +MS2(355.0692), 28.0-35.0eV, 0.0min #2
RTINSECONDS=1.312
SCANS=1-2
PEPMASS=355.06919	2090
CHARGE=1+
206.93955	3300	
208.94696	6182	
209.94392	4042	
211.94431	17976	
213.93999	7114	
217.94149	5338	
222.95173	34098	1+
224.94974	11272	
226.94669	117720	1+
227.19826	7662	
228.94251	191526	1+
231.95354	3070	
234.97046	6918	
234.99747	5374	
235.12862	4008	
235.20336	3536	
237.12949	2726	
238.14780	4084	
239.07885	3504	
239.14630	15472	1+
239.23521	2464	
239.98090	2704	
240.23029	6424	
242.96148	5544	
243.22761	6836	1+
243.88189	2644	
244.95706	67718	1+
245.18467	3602	
245.22444	3718	
245.94163	9878	
246.23937	2684	
246.95218	65724	1+
246.97300	5250	
247.24017	3780	
248.03148	3582	
249.03924	2772	
249.18298	2684	
249.25453	3270	
249.91106	3854	
249.97133	62088	1+
250.94681	48040	1+
250.99754	6568	
251.19812	5330	
252.94671	14046	
252.97120	806464	1+
253.19020	2678	
253.21404	5682	
253.90529	12758	1+
254.94167	191404	1+
254.96647	279188	1+
255.22982	10324	
256.26127	6706	
256.91374	6898	
256.96397	40808	1+
258.88475	3990	
258.91009	2914	
258.96455	11026	
260.16151	3268	
260.97456	2470	
261.97328	16372	1+
263.05549	4774	
263.23547	2930	
263.97780	103674	1+
265.25026	3246	
267.64482	2846	
267.97316	43160	
268.96002	28004	1+
270.98096	14000	
272.88133	4628	
272.95194	33904	1+
272.97619	5238	
274.08988	7282	
274.27206	16916	1+
274.65203	2418	
279.09136	6244	
279.22944	9998	1+
281.04880	2796	
281.24509	15908	1+
282.17068	17638	1+
282.27685	21044	1+
283.14252	3606	
283.17317	14664	1+
283.26102	19184	1+
285.20230	2984	
285.22260	3726	
285.94154	155224	1+
285.98325	17878	1+
287.25019	22778	1+
287.66148	3186	
288.06508	2500	
288.20143	13698	1+
288.25106	16244	1+
290.26642	24554	1+
290.89178	3674	
291.09908	17392	1+
291.19256	3034	
291.21378	4454	
291.97322	12840	1+
292.05892	11436	1+
292.10207	12124	1+
293.20812	8090	1+
293.24546	3000	
293.97513	24316	1+
293.99729	41558	1+
294.12601	8484	1+
295.12966	6240	1+
295.22449	13392	1+
295.99124	19670	1+
296.25534	3144	
297.07858	15834	1+
297.24114	16898	1+
298.27208	4646	
299.06082	2892	
299.19587	3036	
299.23793	2932	
300.28708	10512	1+
302.13799	3434	
302.17288	8898	1+
302.30316	24136	1+
302.94755	50352	1+
303.19209	2450	
303.95130	42452	1+
303.99450	7288	
304.18336	5892	1+
304.28421	2916	
304.92391	3256	
305.24511	2576	
305.26677	5250	
306.90306	5828	
307.08144	2732	
307.19030	2712	
307.22569	3126	
307.24602	27376	1+
308.14367	9644	1+
308.21581	5326	
308.87180	6656	1+
309.18795	4166	
309.22056	3106	
309.25831	8144	1+
309.27571	5370	
310.30808	17038	1+
311.13657	2960	
311.21910	6722	
311.27436	8514	1+
311.86934	15976	1+
312.90095	5228	
312.94736	7452	
313.17202	3308	
313.21754	4984	
313.23330	4506	
313.25142	3430	
313.26630	10782	1+
313.29055	7964	1+
313.86588	5200	
313.92897	149928	1+
315.17794	2490	
315.25336	2410	
316.28188	16370	1+
316.31874	9546	1+
317.20686	2772	
318.29769	18144	1+
318.93431	87920	1+
319.22446	2576	
320.93397	164358	1+
321.18656	2592	
321.27042	7198	1+
321.31284	3390	
322.19399	12808	1+
322.92964	3145930	1+
323.17557	4712	
323.23763	17672	1+
323.29100	2940	
323.32457	12786	1+
324.10193	7966	1+
324.13138	8852	1+
324.15446	5724	1+
324.28817	3550	
325.25372	45934	1+
325.28944	5500	
326.17277	3690	
326.20046	3226	
326.22808	2498	
326.30354	5204	
326.96772	13712	1+
327.17774	3434	
327.26916	65954	1+
328.31904	8756	1+
329.00289	6028	
329.22794	13938	1+
329.28320	12636	1+
330.16777	8302	1+
330.26215	6624	1+
330.33472	46264	1+
330.91118	4642	
331.10646	2990	
331.22801	11900	1+
331.30101	19356	1+
331.87598	2424	
334.95144	19010	1+
335.00215	46674	1+
335.18756	2834	
336.08463	8074	1+
336.17214	10408	1+
336.94547	394530	1+
337.06389	14174	1+
337.21709	4744	
337.26989	3692	
337.30994	2460	
338.34181	59464	1+
338.94478	84080	1+
339.23415	9160	1+
339.27093	7844	1+
340.07479	4156	
340.94027	1456056	1+
341.02656	4228	
341.19588	4214	
341.24825	47150	1+
341.28556	9090	1+
342.33349	2956	
343.02476	4548	
343.22374	3472	
343.26396	52138	1+
343.29534	5732	
343.87457	2908	
344.18358	3758	
344.31111	3548	
344.35023	19482	1+
344.88275	5196	
345.20251	6306	1+
345.27670	9578	1+
346.16101	3438	
346.32880	8122	1+
347.02566	10528	
347.19798	4960	
347.24339	3004	
348.21647	2410	
349.16952	2672	
349.23964	9532	1+
349.29304	123558	1+
351.27288	22646	1+
352.16901	2540	
352.30085	2864	
352.89561	36518	1+
353.24849	2754	
354.09055	43972	1+
354.31641	49146	1+
355.06704	21810	1+
355.26470	3190	
356.27788	3100	
356.34997	6244	
357.06506	3866	
357.24392	8192	
357.89046	3438	
357.96659	10168	
358.19882	4816	
358.25195	12110	1+
358.36625	107444	1+
358.95031	71536	
359.18356	3178	
359.19990	3300	
359.25693	7776	1+
359.96115	275470	1+
360.17813	2710	
END IONS

###FS:    #m/z: 361.88543 #charge 1+
###MS: 1
###MSMS: 3
BEGIN IONS
TITLE=Cmpd 2, +MS2(361.8854), 28.0-35.0eV, 0.1min #3
RTINSECONDS=2.0845
SCANS=1,3
PEPMASS=361.88543	1300
CHARGE=1+
191.10408	128	
199.01316	132	
207.94712	146	
209.94357	474	
210.15482	116	
210.88397	186	
220.05102	110	
221.89137	134	
222.95181	1308	1+
223.00057	142	
224.94697	1664	1+
226.01716	154	1+
226.94709	3040	1+
227.93451	300	
228.94238	3692	1+
229.84496	178	1+
230.03364	396	1+
230.88916	294	
231.05630	232	1+
232.96458	110	
233.01027	138	
233.02141	108	
234.89821	126	
238.06237	108	
238.07863	314	1+
238.99356	144	
239.03350	124	
240.13356	208	
240.88442	120	
240.96176	620	1+
242.95787	624	1+
244.08774	572	1+
244.10605	174	
244.16104	146	
244.95701	1618	1+
245.94243	392	
246.95202	1376	1+
246.97724	132	
247.03415	322	1+
247.96558	158	
248.90073	118	
249.06932	220	1+
249.88324	124	
250.09735	196	
250.95032	136	
251.03254	428	1+
251.93967	170	1+
251.97219	180	1+
252.23150	118	
253.08707	364	1+
254.06486	214	1+
255.04891	196	
255.11256	112	
255.14073	154	
257.02501	144	
257.86894	172	1+
258.00554	208	1+
258.97241	502	1+
258.99233	116	
259.05355	168	1+
260.85648	132	
260.96797	808	1+
261.93166	178	1+
262.00760	166	
262.12434	126	
263.05860	178	
263.17756	144	1+
264.05957	148	
264.96292	114	
265.04519	138	
265.12640	162	
266.09622	538	1+
266.24562	178	
267.97419	146	
268.18347	252	1+
269.04721	198	1+
269.12312	128	
269.96971	206	
270.95831	428	1+
272.00155	230	1+
272.12749	158	
272.92999	188	
273.12762	118	
274.02498	160	1+
275.07420	196	
275.98899	114	
276.09802	142	
276.89170	160	
277.03785	112	
277.84647	110	
277.86083	124	
278.05655	120	
280.25875	126	
280.94596	304	1+
281.01074	154	
282.09103	472	1+
283.07121	114	
284.16587	158	
284.93227	120	
285.02700	186	
285.05272	154	
285.08171	136	
285.14131	176	1+
285.15903	134	
287.07109	184	
287.54759	124	
288.06431	456	
288.19548	158	
289.15995	292	1+
289.89686	156	
291.08575	214	1+
291.11875	132	
292.06240	172	
292.12442	284	1+
292.26109	290	1+
293.06200	114	
293.15262	134	
294.00372	186	
294.24484	138	
295.02643	182	
296.08156	138	
296.10770	222	1+
296.32475	272	
297.15227	110	
298.30014	110	
298.88815	146	
298.91394	204	1+
299.07583	148	
299.10813	114	
299.16518	122	
300.05415	120	
300.99500	356	1+
301.86904	278	1+
302.04550	138	
302.22554	148	
302.24924	108	
305.23398	120	
305.28625	148	
306.14355	150	1+
306.28272	636	1+
307.08293	314	1+
307.11052	134	
307.88978	118	
308.15780	176	1+
310.06811	118	1+
310.30978	236	
310.34511	1838	1+
310.86692	294	1+
311.08770	320	1+
312.12641	174	1+
313.23656	110	
314.03482	174	
314.07365	176	1+
317.04525	174	1+
317.11275	198	1+
318.02006	118	1+
318.17266	152	
318.59384	272	
319.08202	456	1+
319.15313	164	
320.00255	118	
320.16213	224	1+
320.98478	114	
321.07314	248	1+
321.10891	152	
321.14947	108	
321.28814	138	
321.96715	316	1+
322.12827	128	
322.34422	720	1+
322.97086	268	1+
323.23842	1686	1+
324.01780	384	1+
324.08414	188	1+
324.12516	110	
324.17270	252	1+
324.32760	124	
325.04954	116	
327.07135	228	1+
327.30875	492	1+
329.10633	186	1+
330.26896	110	
331.15236	116	
332.09073	610	1+
332.22366	114	
332.93347	126	
335.06059	170	1+
336.31584	198	
336.94298	150	
336.98371	122	
337.94717	260	1+
339.10398	136	
339.16735	224	1+
339.22995	112	
340.28013	178	
340.35631	2948	1+
340.94924	122	
342.21644	118	
342.27980	506	1+
342.87510	192	1+
342.91015	214	1+
343.20883	156	
344.18659	396	1+
344.25987	126	
344.90654	130	
345.22765	144	
346.23851	368	1+
347.07046	342	1+
347.23782	222	1+
351.10429	154	
352.89203	128	1+
352.99195	112	
353.86245	142	
353.97922	252	1+
354.15229	140	
355.16990	120	
357.05592	316	1+
357.95407	118	
358.16434	114	
358.30934	148	
358.36571	1080	1+
359.08054	142	
359.23275	428	1+
359.25964	112	
360.10939	134	
360.18219	164	
360.20316	152	
360.23284	260	1+
360.29570	142	
360.32217	156	
360.35444	464	1+
361.11388	186	
361.17722	132	
362.14970	134	
364.04160	198	
364.23889	144	
365.19713	122	
365.31500	200	
365.90813	122	
367.13597	138	
END IONS

###FS:    #m/z: 322.92973 #charge 1+
###MS: 4
###MSMS: 5
BEGIN IONS
TITLE=Cmpd 3, +MS2(322.9297), 28.0-35.0eV, 0.1min #5
RTINSECONDS=4.9735
SCANS=4-5
PEPMASS=322.92973	1341802
CHARGE=1+
182.99922	100	
191.95396	280	
192.88989	152	
193.09970	98	
201.04300	276	
205.94966	120	
206.16810	304	1+
206.94900	172	
207.04453	168	
209.94203	144	
212.89758	128	
213.46277	108	
213.99322	146	
215.88830	254	1+
216.05776	170	
217.86799	110	
219.03204	326	1+
219.17077	374	1+
221.07763	150	
222.95166	152	
222.96816	126	
223.95367	240	
224.93163	132	
225.93579	98	
226.05681	186	1+
226.11646	238	1+
226.99647	102	
229.10521	182	
231.89733	168	1+
233.04465	132	
233.06679	526	1+
233.16090	716	1+
233.91705	124	
235.08716	106	
235.43590	132	
236.12703	144	
237.05858	116	
237.10302	286	1+
238.22868	98	
239.00264	150	
239.07952	504	
239.62948	102	
240.26543	130	
240.88508	146	
240.96071	118	
241.04325	210	1+
241.05307	204	1+
241.07627	118	
241.93767	312	1+
242.90806	110	
243.10008	98	
243.12804	200	
243.88162	176	
244.03994	362	1+
244.85816	228	1+
244.93916	236	
244.97551	184	
244.99369	120	
245.93930	462	1+
245.98149	134	
246.00086	132	
246.97330	216	
247.07845	214	1+
247.98012	154	
248.02252	118	
248.98524	300	
249.03914	332	1+
249.96923	134	
250.12684	124	
250.97304	178	
251.11484	130	
253.06585	356	1+
253.10049	116	
253.99443	102	
255.14568	106	
256.02297	100	
256.24516	134	1+
257.03296	316	1+
259.00929	140	
259.16032	162	
260.05929	142	
260.18393	126	
260.98911	180	
261.07046	138	
261.12189	334	1+
261.15908	366	1+
262.12427	196	1+
263.05546	278	1+
263.10818	168	
263.95342	226	1+
263.99195	130	
264.27263	238	1+
264.95701	182	1+
265.01817	308	1+
265.05822	284	
265.10606	142	
266.06009	148	
266.99876	572	1+
268.01547	192	1+
268.05798	130	
268.79326	208	1+
268.98235	130	
269.00275	264	
269.09519	118	
269.19361	206	1+
270.98939	222	1+
271.17444	522	1+
272.88007	98	
272.91705	200	1+
273.12260	138	
273.16604	152	
274.86148	104	
275.00183	240	1+
275.05592	128	
275.07217	142	
275.11765	104	
275.90633	102	
276.11941	132	
276.95495	104	
277.09538	142	
277.13572	112	
277.15650	304	1+
277.17764	150	
278.13269	102	
278.20753	154	
279.03851	134	
279.09048	1444	1+
279.23122	386	1+
279.87828	154	1+
280.04517	512	1+
280.14181	834	1+
280.80089	192	1+
281.04806	444	1+
281.24711	356	1+
281.84336	106	
282.08126	120	
282.27544	216	
282.91981	164	
283.03838	120	
283.06952	110	
283.26139	472	1+
283.99261	110	
284.02471	108	
284.29247	2182	1+
284.40074	106	
284.97066	98	
285.02594	192	
285.07145	128	
285.09921	184	
285.93099	268	1+
286.95337	210	
287.00470	172	1+
287.12410	250	1+
288.06427	356	1+
288.12740	214	1+
288.20117	534	
288.81754	102	
289.87666	116	
290.00329	172	
290.06500	108	
290.85354	98	
291.08834	288	1+
292.06161	556	1+
292.82920	134	
292.93883	110	
294.13574	266	1+
294.16155	180	
295.03940	218	1+
295.16704	136	
295.28118	212	
295.91942	112	
297.10083	136	
299.05903	660	1+
301.03376	188	
302.92608	110	
303.01791	102	
303.18602	280	1+
303.21735	172	1+
304.10074	162	
304.18184	304	1+
304.26136	342	1+
305.06756	382	1+
305.08228	100	
305.11027	122	
305.15527	382	1+
306.13192	110	
306.22666	124	
307.88726	142	1+
308.29269	358	
309.01775	144	1+
309.04565	82	1+
309.10717	128	
309.18157	338	1+
309.22206	118	
309.25820	102	
309.29607	182	
310.07248	120	
310.30866	600	
311.02884	196	
311.88264	132	
312.02593	104	
312.90806	100	
313.02926	308	
313.10492	282	1+
315.04954	186	1+
315.07186	244	1+
315.14369	144	
319.03907	208	1+
319.06055	194	
319.21838	128	1+
320.18695	190	1+
321.11836	152	
321.14150	106	
321.27455	394	1+
322.11189	372	1+
322.15971	250	
322.31030	112	
323.15661	168	
323.23824	7560	1+
323.71956	170	1+
324.13848	662	1+
324.20461	1150	1+
324.26609	158	
324.89265	282	
325.90317	194	
326.08068	110	
326.10252	124	
326.17118	184	
326.37634	332	1+
326.89714	106	
327.25176	192	
327.26857	238	1+
END IONS

###FS:    #m/z: 340.94043 #charge 1+
###MS: 4
###MSMS: 6
BEGIN IONS
TITLE=Cmpd 4, +MS2(340.9404), 28.0-35.0eV, 0.1min #6
RTINSECONDS=5.746
SCANS=4,6
PEPMASS=340.94043	688186
CHARGE=1+
190.92193	168	
200.03399	108	
212.98167	142	1+
213.93847	2038	1+
213.96048	142	
214.87516	138	
215.88678	518	1+
215.93547	428	
217.88020	452	1+
223.18433	122	
223.96034	188	
224.07739	144	
224.97559	132	
225.96099	152	
226.94580	202	
228.03559	112	
231.95000	2774	1+
232.89218	860	1+
233.04616	126	
233.15886	126	1+
233.89667	726	1+
233.94767	618	
235.07727	146	
235.89432	194	
235.94593	296	1+
236.03920	114	
237.06304	194	
237.16495	116	
238.05232	214	1+
238.95820	146	1+
240.23039	1460	1+
240.94596	132	
241.09580	116	
241.91120	148	1+
243.95210	100	
244.13053	104	
244.96868	372	1+
245.03672	166	
246.86344	108	
247.03006	376	1+
247.15559	128	
247.97811	114	
248.00398	120	
248.93324	106	
248.98453	266	
249.07644	104	
249.95963	1014	1+
250.03939	138	
252.03142	226	1+
252.14569	130	
253.15866	152	
253.22463	118	
253.64926	98	
254.87229	166	
254.96533	1184	1+
255.07378	742	1+
255.13166	136	
255.14536	146	
255.17607	142	
256.91473	168	
256.96170	348	
257.96746	212	
258.07449	100	
258.88241	178	
259.95683	290	1+
263.10391	116	
263.21869	136	
263.97618	102	
264.08104	118	1+
265.01824	534	1+
265.97738	98	
266.91953	148	
266.99898	446	
267.07022	194	1+
267.13621	100	
267.89642	136	
268.00113	586	1+
268.97460	188	1+
270.99210	134	
271.04294	108	
272.91453	118	
272.93679	304	
272.95441	116	
272.97455	398	1+
273.11719	136	
275.05711	110	
275.20198	174	1+
276.07292	224	1+
276.20986	228	1+
277.01553	206	1+
278.92538	176	
279.08951	250	1+
279.96771	164	
280.13406	196	1+
280.98585	98	
281.04824	1088	1+
281.18877	126	
281.97094	208	1+
282.27826	1032	1+
283.02834	352	1+
283.13729	120	
283.91685	130	
283.93610	110	
285.02253	130	
285.07472	138	
285.11373	102	
285.96521	128	
286.05648	114	
286.93511	170	1+
287.80095	150	1+
288.06682	584	1+
288.20051	232	
288.86192	106	
289.14699	122	
289.23944	246	1+
289.52189	102	
293.84719	118	
293.87316	198	1+
293.99860	120	
294.05700	140	
295.11320	110	
295.13538	120	
296.10355	130	
296.33111	146	
296.97185	280	1+
297.22089	120	
297.33415	116	
297.91286	196	1+
298.08084	160	
298.21182	132	
298.27292	198	1+
298.31001	268	1+
298.58073	158	
299.05875	450	1+
301.03764	230	1+
301.06010	156	
302.06769	140	
302.09147	102	
302.17121	196	1+
303.08499	140	
303.25892	104	
304.03775	144	
304.88349	148	
305.00461	102	
305.15661	174	
305.26839	164	
305.87562	312	1+
306.03222	102	
306.10908	148	
306.78079	114	
307.24450	398	1+
308.29359	406	1+
308.31096	104	
308.88522	150	
309.13046	100	
309.25574	128	
310.31023	168	
310.87663	120	
310.98164	104	
311.02658	226	
311.88602	112	
312.03231	248	
313.03008	144	
313.87227	106	
314.06999	108	
315.85296	128	
315.99545	100	
316.05404	112	
319.09428	122	
320.18348	228	1+
320.32748	118	
321.22052	642	1+
322.07590	166	1+
322.13733	436	1+
322.20307	224	1+
322.83498	100	
323.00493	252	1+
323.23921	2010	1+
323.30162	108	
324.26193	110	
324.28297	108	
325.32840	134	
326.17701	102	
326.25049	134	
326.30376	138	
326.88280	150	
327.18122	108	
328.18843	182	
328.26372	212	
329.93229	146	
331.08415	514	1+
331.17067	194	1+
333.33121	104	
334.31248	212	
335.19795	152	
336.07840	278	1+
336.21654	320	1+
336.32538	174	1+
337.08464	192	1+
337.18176	276	1+
337.21882	272	1+
337.25393	406	1+
337.94827	174	1+
339.02161	124	
339.14036	186	1+
339.23486	208	
339.29835	176	1+
340.35203	282	
340.39153	688	1+
341.05115	104	
341.25096	440	1+
342.12797	112	
342.18843	120	
342.28472	98	
342.30119	126	
342.39869	110	
343.05098	118	1+
343.24916	112	
343.32186	134	
343.39324	102	
343.62781	106	
344.19133	386	1+
344.32346	162	
345.35131	150	
END IONS

###FS:    #m/z: 363.95656 #charge 1+
###MS: 4
###MSMS: 7
BEGIN IONS
TITLE=Cmpd 5, +MS2(363.9566), 28.0-35.0eV, 0.1min #7
RTINSECONDS=6.518
SCANS=4,7
PEPMASS=363.95656	391190
CHARGE=1+
191.85963	216	1+
192.92498	140	
192.97601	138	
203.09091	224	1+
204.03055	124	
206.93916	292	1+
209.94405	500	1+
210.88463	254	
212.87858	862	1+
219.02333	128	
222.95053	1204	1+
223.98105	254	1+
224.94914	1110	1+
226.94703	3458	1+
227.08574	134	
227.93196	306	
228.89493	182	1+
228.94183	4674	1+
229.07310	140	
230.05113	238	1+
230.89062	1160	1+
231.02897	182	
232.88519	152	
233.04386	140	
234.88094	160	
235.07414	150	
236.06328	254	1+
237.01169	152	
238.34645	116	
240.96138	968	1+
241.94369	226	
242.95966	776	1+
243.05535	136	
244.03792	414	1+
244.07330	284	1+
244.93688	114	
244.95740	1962	1+
245.17333	128	
245.94843	1788	1+
246.13466	242	1+
246.95260	1476	1+
246.97902	294	
247.89603	538	1+
248.89931	462	1+
249.03363	168	
249.12215	146	
249.96868	126	
250.94603	178	
250.97161	392	1+
251.04261	200	1+
251.07341	226	1+
251.09272	128	
251.95255	264	1+
253.06310	282	1+
253.90840	124	
254.09827	402	1+
255.10401	252	1+
257.97538	346	1+
258.09476	170	1+
259.23871	128	
259.96431	480	1+
260.03782	174	
260.06722	132	
260.96899	416	1+
261.01897	164	
261.88463	140	
262.06271	134	
262.99858	250	1+
263.05361	134	
263.97802	156	
264.96559	132	
265.97400	114	
266.96817	154	
267.25119	128	
267.97163	338	
268.09593	114	
268.96206	724	1+
269.13324	252	1+
269.18357	176	
270.04532	116	
270.91219	134	
270.98897	118	
272.10992	118	
272.13107	160	
274.05345	140	
274.13812	148	
275.91951	120	
276.84339	124	
276.86108	178	
277.18886	156	
278.25183	134	
278.85487	134	
279.10587	432	1+
280.10966	312	1+
281.22337	132	
281.96258	120	
282.06389	474	1+
283.06869	406	1+
283.85138	234	
283.98513	310	1+
285.93954	318	
286.07218	118	
286.84771	112	
288.02590	120	
288.06199	634	1+
288.08756	242	1+
289.14246	180	1+
290.03400	124	
291.99230	128	
292.06045	138	
292.11358	134	
292.97297	150	
293.06459	208	
293.87654	152	
295.15098	162	
296.09933	124	
298.08080	352	1+
298.95339	126	
299.06018	114	
299.08227	208	1+
299.10420	254	1+
300.05040	178	1+
300.15368	142	
300.75641	118	
300.93227	152	
301.23495	162	
301.97059	130	
302.14263	112	
302.22195	134	
303.24827	126	
303.86025	280	1+
303.92906	184	1+
304.22017	146	
304.81702	142	
306.07360	140	
306.27667	132	
307.28453	144	
308.04956	220	1+
308.11925	146	
308.28986	414	1+
309.11710	290	1+
310.30804	412	
310.87925	206	1+
310.94027	268	1+
311.86285	222	1+
312.17565	138	
314.92287	118	
316.05469	116	
316.80377	150	
318.93372	156	
321.07311	176	1+
321.26838	208	
321.32215	150	
322.10185	190	1+
322.15626	348	1+
323.31616	140	
324.01952	146	
324.23915	262	1+
324.98193	128	
325.09507	118	
325.12821	138	
325.14948	130	
326.13288	194	1+
326.17525	178	
326.88668	118	
327.02756	134	
327.87423	116	
328.80878	134	
328.90538	264	1+
329.16096	168	
329.86924	158	
330.16886	114	
330.30884	122	
330.80589	214	1+
332.09129	222	
334.14108	216	1+
334.87883	142	
335.11101	184	1+
335.14248	148	1+
336.32578	112	
336.94250	322	1+
337.09259	222	
337.15158	148	1+
337.73004	114	
338.37623	130	
339.02804	218	1+
340.82797	132	
341.08687	136	
341.37128	148	
342.06456	130	
342.33522	142	
342.90237	120	
343.08361	114	
343.15356	128	
343.17475	132	
343.28809	126	
345.13167	188	
345.97434	220	
346.23546	152	
348.24878	420	1+
349.25235	410	1+
349.32119	168	
349.83274	122	
351.33002	310	1+
352.20412	160	1+
352.36401	128	
354.24503	118	
354.88066	116	
355.05203	334	1+
356.18444	116	
356.98998	178	1+
357.15909	276	1+
359.18365	130	
360.05542	160	
360.21490	246	1+
360.91606	122	
361.10276	178	
361.35899	280	1+
361.78767	112	
362.20026	148	
362.30433	150	
362.36104	236	1+
363.12042	130	
363.14813	136	
363.26762	268	1+
365.19680	112	
365.28117	476	1+
365.31326	152	
365.38875	178	
366.32216	542	1+
367.17222	142	
367.32752	452	1+
368.12693	130	
368.42410	1086	1+
369.07301	118	
369.26329	114	
END IONS

###FS:    #m/z: 322.92978 #charge 1+
###MS: 8
###MSMS: 9
BEGIN IONS
TITLE=Cmpd 6, +MS2(322.9298), 28.0-35.0eV, 0.2min #9
RTINSECONDS=10.2065
SCANS=8-9
PEPMASS=322.92978	1325822
CHARGE=1+
116.39414	106	
190.89690	118	
191.91913	124	
191.95275	224	1+
192.89007	172	
193.99838	158	
195.37769	94	
203.07075	118	
205.94555	170	
207.04731	204	1+
207.92253	124	
209.94230	206	
212.89620	126	
213.01483	124	
213.97097	118	
214.89366	112	
215.88689	508	1+
219.05293	114	
219.07482	128	
219.89453	128	
220.01393	94	
220.86306	228	
220.95686	104	
222.06043	120	
222.12057	96	
222.95176	96	
222.97294	374	1+
223.95891	254	
225.13246	220	1+
225.88496	104	
227.93195	136	
230.04461	96	
230.86219	128	
230.89506	164	1+
232.02723	138	
233.04167	126	
233.06544	152	
233.16270	210	
233.89842	136	
234.13183	102	
234.89848	148	
235.16070	138	
236.01279	350	1+
236.08001	106	
237.01726	222	1+
237.55657	108	
239.07992	168	
240.94016	588	1+
242.02448	118	
242.93859	1340	1+
243.11226	136	
243.88289	414	1+
244.03922	248	1+
246.05582	134	
246.97529	276	1+
247.02056	126	
248.03939	344	1+
248.97046	236	1+
248.98288	152	
249.92564	102	
249.99813	220	1+
250.06181	106	
250.73212	100	
252.22803	122	
253.02947	148	
253.16425	106	
254.14840	134	
255.13332	106	
255.88337	134	
256.79562	158	1+
256.96921	94	
257.01357	138	
258.66639	98	
260.17167	134	
261.05955	104	
261.12307	130	
261.15972	172	
261.89144	198	1+
262.07543	138	
262.15796	102	
262.96585	170	
262.98372	132	
263.05477	212	
265.00096	182	
265.02030	154	
265.05766	320	1+
266.99838	94	
267.01677	100	
267.86280	100	
268.00145	196	
268.05867	212	
268.97288	124	
269.00158	548	1+
269.13877	112	
271.17189	660	1+
271.99152	204	1+
273.12527	108	
275.05860	184	
276.96874	98	
278.06963	150	
278.18144	96	
279.06722	108	
279.09067	1156	1+
279.23046	144	
280.13999	218	
280.29491	106	
281.04943	254	1+
281.14337	118	
281.26607	100	
282.25144	134	
282.28155	108	
282.80565	292	1+
283.02541	142	
283.06981	456	1+
283.14177	112	
283.23815	100	
283.26032	510	1+
284.02644	110	
284.29318	1276	1+
284.90766	116	
285.07181	110	
285.42890	100	
285.94555	132	
286.07054	142	
286.10255	172	1+
287.78497	146	
288.06143	110	
288.20101	440	1+
288.44024	98	
290.04424	196	1+
290.87788	220	1+
292.03037	108	
293.06139	152	
293.78570	228	1+
294.85856	96	
295.21479	132	
298.36333	94	
299.06218	140	
300.17209	98	
301.05295	132	
301.16732	288	1+
301.26414	108	
302.17203	240	1+
302.24532	106	
303.87230	106	
304.05101	100	
304.18901	104	
304.23879	150	
304.26327	190	
305.10380	132	
305.14849	182	
305.22927	132	
305.26033	222	1+
305.28013	310	1+
306.09949	98	
306.27588	160	
307.20112	270	1+
307.77166	158	1+
307.89485	164	
308.29254	594	1+
308.31730	134	
309.22367	186	
310.04720	154	
310.30841	392	
311.02083	98	
311.88539	138	
312.02429	198	
312.17115	190	
313.03035	544	1+
314.67034	102	
315.18382	96	
316.09250	108	
318.07542	204	1+
319.07678	138	1+
319.13570	108	
320.05297	112	
321.12464	140	
321.32700	122	
322.90605	114	
323.23700	4848	1+
323.26136	120	
323.29928	102	
324.07297	166	1+
324.10704	146	
324.13577	512	1+
324.16724	180	
324.20749	260	
324.31189	240	1+
325.19741	136	
325.24315	596	1+
325.75609	114	
326.01087	104	
326.11050	118	
326.17881	124	
326.19872	94	
326.37204	120	
327.07708	106	
327.21381	150	
327.25211	378	1+
327.26895	348	1+
END IONS

###FS:    #m/z: 340.94044 #charge 1+
###MS: 8
###MSMS: 10
BEGIN IONS
TITLE=Cmpd 7, +MS2(340.9404), 28.0-35.0eV, 0.2min #10
RTINSECONDS=10.9785
SCANS=8,10
PEPMASS=340.94044	745168
CHARGE=1+
204.00605	210	
207.40852	92	
208.96917	142	
213.94051	2318	1+
215.88748	694	1+
215.93894	472	1+
216.41471	100	
217.86276	118	
217.88271	274	
222.95274	134	
223.96041	106	
224.98128	142	
226.86987	196	
226.95007	232	1+
228.93991	122	
230.88903	118	
230.95340	110	
231.20657	98	
231.89490	162	
231.95030	2728	1+
233.16534	118	
233.89649	656	1+
233.94893	466	1+
235.13991	98	
235.89207	284	
235.99465	104	
237.02901	98	1+
238.05138	146	
238.81853	94	
238.94132	344	1+
239.11641	122	
239.94280	264	1+
240.10094	100	
240.23078	340	
240.54653	108	
241.16323	264	1+
241.86234	106	
242.12124	262	1+
242.60205	98	
242.88231	142	
243.12349	214	1+
243.96365	194	
244.03153	260	1+
244.96356	112	
244.97353	212	1+
245.08354	94	
245.23091	188	1+
245.43712	94	
246.04845	110	
246.97706	128	
248.03644	140	
248.98432	274	
249.04014	426	1+
249.96026	600	1+
250.06596	104	
251.07572	128	
251.21062	94	
251.43069	114	
251.84192	188	1+
251.95441	172	
252.03927	154	
253.09525	112	
253.49692	144	1+
254.27992	128	
254.90459	138	
254.96582	886	1+
255.03990	324	1+
255.07464	434	1+
255.99994	102	
256.04001	192	1+
256.91310	190	
256.96668	418	1+
257.02777	128	
257.98584	94	
258.97165	154	
259.06768	102	
259.95687	150	
259.97333	98	
259.99742	156	
260.03495	116	
260.11825	92	
261.09573	222	1+
261.42551	110	
261.84069	126	
262.96246	264	
263.01107	94	
264.06956	122	
265.02349	204	
265.08612	124	
265.14326	196	1+
265.16246	100	
266.01827	196	
266.56819	94	
266.99984	214	
267.56006	212	1+
267.89263	132	
268.00104	178	
268.99973	236	
269.22289	100	
270.86254	100	
271.15102	100	
272.44225	98	
272.93703	252	1+
272.98702	160	
276.20901	116	
276.83650	108	
279.06862	104	
279.92665	208	1+
279.96788	106	
280.29992	112	
280.86952	96	
281.04825	238	
282.05034	162	
282.27873	654	1+
283.02556	258	1+
283.05135	94	
284.29033	122	
284.90641	316	1+
285.86872	120	
288.05956	148	
288.20374	184	
290.05870	190	1+
293.06576	246	
293.29054	144	
294.15756	102	
295.20963	96	
295.96619	200	
296.19522	224	1+
296.97429	528	1+
298.17909	98	
298.30721	176	1+
299.05726	438	
299.25707	118	
299.92613	192	
300.05741	236	
300.92977	116	
301.05753	142	
301.51289	94	
301.82253	154	1+
302.01474	260	1+
302.24776	162	
303.18439	126	
303.22978	94	
303.94794	110	
304.96352	114	
305.79394	254	1+
306.27990	102	
306.37875	116	
307.24239	224	1+
307.28994	478	1+
307.88807	154	
308.00340	110	
308.29533	416	1+
308.32381	280	1+
309.20420	118	
310.86929	350	1+
311.02494	264	
311.87162	304	1+
312.03425	162	
312.80496	118	
312.86053	222	1+
313.03081	370	
313.14916	182	1+
315.85857	156	1+
316.07070	110	
316.16608	108	
316.41585	100	
319.06184	238	1+
319.09841	108	
319.87130	100	
321.22395	180	
321.28512	106	
322.13580	172	
322.63969	98	
323.23528	1072	1+
324.11266	188	
324.28429	196	1+
324.32674	126	
324.90346	94	
326.04319	138	
326.17709	178	1+
326.25222	144	
326.33660	132	
327.10828	152	
328.01510	222	1+
328.88294	116	
332.83302	206	1+
334.19728	104	
334.88454	94	
337.08986	110	
337.25296	236	
337.32915	110	
338.10091	108	
338.25737	94	
338.35406	106	
339.23547	198	
340.14830	134	
340.18681	204	1+
340.38942	520	1+
341.20249	138	
341.24762	98	
341.26993	210	
342.27705	334	1+
342.31060	106	
342.32966	170	
343.11614	160	
343.20837	112	
343.27683	214	1+
344.15024	150	
END IONS

###FS:    #m/z: 363.95638 #charge 1+
###MS: 8
###MSMS: 11
BEGIN IONS
TITLE=Cmpd 8, +MS2(363.9564), 28.0-35.0eV, 0.2min #11
RTINSECONDS=11.751
SCANS=8,11
PEPMASS=363.95638	411498
CHARGE=1+
125.35671	104	
191.85779	156	
194.98461	100	
196.88220	136	
203.11782	100	
207.87428	110	
208.94076	106	
209.94184	526	1+
212.87725	762	1+
222.94975	1636	1+
225.94876	146	
226.89271	194	
226.94724	4568	1+
226.97495	206	
227.93017	318	
228.05302	116	
228.06892	102	
228.87024	98	
228.94197	5048	1+
230.88613	1226	1+
233.62902	116	
239.14627	130	
239.90371	136	
240.05642	120	
240.93832	404	1+
240.96221	876	1+
242.95830	690	
244.02160	232	1+
244.04278	128	
244.07361	536	1+
244.95679	1874	
245.94197	480	
246.95170	2178	1+
247.04388	98	
247.23833	96	
248.89807	302	1+
250.91393	106	
250.96833	246	
251.95201	98	
252.23080	238	1+
252.89071	136	
253.02023	100	
254.16359	124	
254.42432	100	
254.86364	110	
254.95241	118	
255.04853	144	
258.89359	100	
258.97366	190	1+
259.08257	134	
260.96797	370	
260.99477	116	
263.97754	194	
265.97486	152	
266.24728	96	
266.99624	120	
267.02631	154	
267.97260	150	
268.00068	122	
268.51423	108	
268.96041	1064	1+
268.97815	148	
269.12193	118	
269.15738	100	
271.91246	112	
272.11270	110	
272.13354	146	
272.85166	160	
272.93223	146	
274.82047	220	1+
275.42675	104	
276.01904	134	
276.10138	116	
276.42523	98	
277.06825	146	
277.09701	294	1+
277.11215	118	
277.13893	126	
279.15074	122	
280.00946	100	
280.10922	366	1+
280.27423	100	
283.79029	142	
283.84858	276	1+
283.98402	324	1+
285.09228	286	1+
285.91489	158	1+
288.06772	120	
288.94182	104	
290.17477	146	
291.09122	140	
293.85293	168	
294.04171	192	1+
295.76012	98	
296.58852	104	
296.88716	106	
296.93242	136	
297.08247	476	1+
297.17123	112	
298.08594	410	1+
298.80150	438	1+
300.02705	118	
301.09974	118	
301.85588	190	1+
302.21737	96	
303.22868	152	
303.26275	236	1+
303.85673	404	
304.77638	164	
305.88235	96	
306.36597	102	
306.44383	114	
306.82009	142	
307.02272	150	
307.05731	152	
307.20944	160	
307.28921	204	
308.29251	322	
308.80597	116	
309.04684	130	
310.30667	118	
310.34202	218	1+
312.17410	126	
312.86548	134	
313.02740	114	
314.00004	150	
314.90238	104	
316.15243	128	
317.87570	136	1+
318.10306	106	
318.93576	96	
319.09436	272	1+
320.03923	98	
320.10007	224	1+
320.86332	96	
321.02574	176	
322.93468	156	
323.08848	100	
323.76864	192	1+
324.01898	258	1+
324.15745	96	
324.23829	148	
324.32402	126	
325.73530	152	
325.89280	208	
326.12535	104	
326.87417	182	
326.88778	122	
327.80260	140	
328.02813	144	
328.14998	546	1+
328.88447	128	
329.21057	100	
329.29487	100	
329.86048	176	
331.98522	98	
332.09079	326	1+
332.16788	116	
334.95554	136	
336.80586	220	1+
336.87002	182	1+
336.94357	304	1+
338.90293	188	1+
339.79603	116	
339.84248	108	
341.05486	128	
342.90486	222	1+
343.18656	332	1+
345.09276	106	
345.27902	140	
347.23806	138	
348.21781	218	1+
349.29771	224	1+
349.31981	252	
350.17619	208	1+
350.33803	356	1+
351.06203	122	
355.05057	98	
356.05648	112	
357.05861	178	
357.15983	250	
359.87719	116	
360.19231	212	1+
360.89623	154	
361.13230	110	
361.19614	246	1+
361.31882	138	
363.33530	100	
363.79750	122	
364.17998	132	
364.37510	160	
365.02013	132	
365.06579	152	1+
365.14871	112	
365.24614	136	
365.28634	260	
365.31324	108	
366.32265	290	1+
367.32789	200	1+
368.30715	106	
368.42507	790	1+
369.27473	96	
END IONS

###FS:    #m/z: 322.92996 #charge 1+
###MS: 12
###MSMS: 13
BEGIN IONS
TITLE=Cmpd 9, +MS2(322.9300), 28.0-35.0eV, 0.3min #13
RTINSECONDS=15.45
SCANS=12-13
PEPMASS=322.92996	1481156
CHARGE=1+
98.34275	92	
162.09832	100	
191.95533	314	
192.88814	150	
196.84415	100	
197.12874	96	
197.96386	148	
200.86657	100	
202.04394	156	
204.84018	90	
205.01751	104	
205.94820	284	1+
208.88480	110	
209.91924	186	1+
209.94524	86	
215.88476	454	1+
219.03133	98	
220.86498	194	
221.03127	90	
221.06928	150	
221.95114	530	1+
222.97433	108	
223.97483	142	
224.97482	326	
226.15202	86	
226.89696	138	
226.93374	100	
227.92515	182	
228.10045	86	
228.97848	228	1+
229.10064	102	
230.16487	124	
230.84980	208	1+
233.07330	94	
233.12679	96	
233.16258	234	1+
233.89665	396	
236.14668	142	
236.18456	84	
236.94040	84	
237.04794	86	
237.92744	90	
238.07675	326	1+
238.21544	182	
239.08184	204	1+
240.88729	186	
240.94077	608	
241.08658	112	
241.94030	2084	1+
242.02649	86	
242.83408	88	
243.08194	116	
243.14835	162	
243.88297	282	
244.03622	132	
244.21192	144	
244.44326	86	
244.81794	92	
244.88386	142	
244.93778	300	
245.56802	92	
245.94283	266	
246.97265	214	
247.64931	106	
249.03475	114	
250.07157	92	
251.01421	162	
252.18488	86	
253.16112	178	
254.70858	84	
255.96319	132	
256.88819	148	
256.91330	128	
257.05908	222	1+
258.15366	84	
258.84030	84	
260.82947	136	1+
261.89066	146	
261.99487	86	
262.01465	200	1+
262.09037	92	
262.10407	266	1+
262.88519	116	
262.94990	96	
263.85669	154	
264.06217	156	
265.01963	126	
265.06108	112	
265.99937	128	
266.86289	112	
267.00015	154	
267.09109	218	1+
268.04382	100	
268.06054	134	
268.96042	182	
269.00238	270	
270.15481	86	
271.17203	262	1+
272.13215	90	
273.15609	86	
274.05358	202	1+
274.99376	136	
277.07395	144	
277.27068	94	
279.03870	216	
279.09196	1504	1+
279.24523	88	
280.14193	270	
281.04593	192	
281.14313	112	
281.25687	118	
282.28208	92	
283.02641	140	
283.06764	290	1+
284.03148	114	
284.29175	580	1+
284.92081	278	1+
285.00994	166	
287.79122	104	
288.13810	88	
288.20117	274	
288.99164	94	
289.05110	98	
289.20095	126	
289.87902	234	
292.05808	114	
293.06280	100	
293.29068	92	
293.87353	92	
294.12509	86	
295.74777	86	
296.15539	92	
298.18817	152	
299.11251	86	
300.05241	258	1+
302.22127	218	1+
302.24882	110	
303.15069	84	
304.09071	128	
304.11305	102	
305.03363	92	
305.12305	230	1+
306.03350	98	
306.27812	276	
307.16379	92	
307.27673	142	
307.30541	104	
307.88456	102	
308.11363	112	
308.29379	568	1+
308.88485	108	
308.93293	114	
309.18577	92	
310.30742	366	
311.04055	148	
312.17330	94	
313.03242	478	1+
316.43239	86	
319.08116	164	
320.09070	96	
320.18216	112	
320.28944	102	
320.36104	90	
321.13569	146	1+
321.18344	198	
321.22494	84	
322.02702	88	
322.30249	224	1+
323.23796	2426	1+
324.13980	140	
324.20732	134	
324.26161	136	
325.08620	106	
325.13866	102	
326.06521	120	
326.86068	86	
327.10789	100	
327.14580	120	
327.25193	128	
END IONS

###FS:    #m/z: 340.94065 #charge 1+
###MS: 12
###MSMS: 14
BEGIN IONS
TITLE=Cmpd 10, +MS2(340.9406), 28.0-35.0eV, 0.3min #14
RTINSECONDS=16.222
SCANS=12,14
PEPMASS=340.94065	865448
CHARGE=1+
180.08747	100	
189.10058	86	
189.86137	116	
201.07367	86	
213.87556	142	
213.89614	112	
213.93942	2772	1+
215.88615	568	1+
215.93773	784	1+
217.88161	388	
220.98022	88	
222.96846	210	1+
223.95699	210	
224.10421	118	
224.19721	100	
224.97394	186	1+
226.86986	136	
230.08931	98	
230.12854	92	
231.18571	102	
231.94983	2346	1+
233.17293	88	
233.89751	768	1+
233.94920	404	
235.13070	86	
235.44514	104	
235.89762	178	
235.95259	176	
237.36741	92	
239.90231	132	
240.23043	684	1+
241.06363	214	1+
245.84896	86	
245.87742	110	
246.52879	86	
247.65041	86	
247.97204	96	
248.64433	98	
248.87890	88	
248.98761	264	
249.95907	846	1+
249.98702	128	
250.00773	92	
250.47224	116	
251.05699	104	
251.08033	86	
251.95923	100	
252.14991	100	
252.22701	100	
253.08857	84	
253.93697	102	
253.95956	166	
254.89015	84	
254.91869	116	
254.96582	1494	1+
255.07646	316	
256.09593	86	
256.85056	176	
256.96263	388	
258.91033	198	
261.62930	94	
262.74669	84	
262.96677	150	
263.88837	94	
264.05761	194	
264.92290	86	
265.01469	126	
265.06189	100	
266.23912	128	
266.87290	96	
266.99751	210	
267.13350	92	
267.21606	84	
267.86743	114	
267.89943	128	
268.10454	184	1+
268.14357	86	
269.00086	334	
269.39917	96	
271.01543	100	
271.17244	124	
271.84034	100	
271.99459	92	
272.93897	338	1+
272.97999	130	
274.86134	94	
276.85666	144	
277.91719	104	
278.85867	192	1+
278.92341	92	
278.96406	358	1+
280.93328	90	
280.95205	194	1+
281.00319	152	
281.04697	338	
282.27724	350	
282.97624	112	
283.03110	218	1+
284.28782	94	
285.12378	232	1+
285.99125	94	
286.17859	86	
288.02141	110	
288.06261	124	
289.09590	108	
289.85091	114	
291.25321	132	
292.17592	154	1+
292.86080	118	
293.18031	188	1+
294.27589	136	
295.97426	144	
297.97318	396	1+
298.08379	132	
298.89697	84	
298.91103	108	
299.06101	462	1+
301.01225	176	1+
301.15712	92	
301.92716	92	
302.08436	88	
302.17165	204	
304.00557	110	
304.12597	190	1+
305.22940	138	
305.89292	88	
306.04644	108	
307.00644	84	
307.28697	236	1+
307.30466	144	
307.80046	104	
308.05315	94	
308.27300	90	
308.31010	124	
308.57932	96	
308.81121	102	
309.03302	106	
309.57036	108	
309.86054	208	1+
311.02704	128	
311.88765	166	
312.93210	90	
313.02833	346	
315.05145	88	
315.88725	92	
316.15297	88	
317.18446	98	
319.09744	100	
320.05777	106	
322.18992	84	
322.27326	234	
322.78741	94	
322.87098	88	
323.23767	510	1+
323.30655	180	
324.31316	92	
324.33008	130	
324.88758	168	
325.46035	90	
326.17392	158	
326.30761	90	
326.99347	134	
328.18735	228	
328.80723	256	1+
332.87158	202	1+
335.96483	88	
336.18365	92	
336.33195	114	
337.08899	114	
337.19382	120	
338.28873	88	
339.15646	88	
339.24189	100	
340.30335	154	1+
340.38710	214	1+
340.78090	116	
342.20442	178	
343.20588	112	
343.33579	100	
343.41596	106	
344.86707	86	
END IONS

###FS:    #m/z: 363.95679 #charge 1+
###MS: 12
###MSMS: 15
BEGIN IONS
TITLE=Cmpd 11, +MS2(363.9568), 28.0-35.0eV, 0.3min #15
RTINSECONDS=16.9945
SCANS=12,15
PEPMASS=363.95679	500814
CHARGE=1+
102.40107	144	
188.86417	92	
189.86618	132	
191.85943	108	
192.92739	96	
196.88331	148	
207.87391	146	
207.96033	92	
209.94357	842	
210.88208	172	
212.87868	900	1+
214.89940	108	
217.97679	94	
222.95245	680	1+
224.94873	954	1+
224.96968	230	1+
226.94652	3436	1+
226.97382	214	1+
227.87991	150	
227.93424	396	
228.13221	94	
228.89620	388	
228.94203	4002	1+
230.06140	122	
230.88954	1766	1+
231.09927	96	
232.88479	562	1+
233.02842	146	1+
234.09626	288	1+
234.87951	124	
235.19457	94	
240.94131	168	
240.96243	582	1+
241.89522	100	
241.93863	768	1+
242.88530	104	
242.94056	556	1+
242.95833	476	1+
244.07113	162	
244.91777	94	
244.95722	2698	1+
245.00033	104	
245.07364	178	
245.14804	124	1+
245.94304	246	
246.90400	172	
246.95311	2678	1+
248.90022	420	1+
249.04060	166	
250.00020	190	1+
250.12410	136	
250.89807	270	1+
251.02898	106	
251.06926	96	
251.39663	118	
252.03520	314	
252.23147	124	
253.13617	144	
255.10841	136	
257.95711	126	
257.97588	104	
258.95320	96	
259.04207	136	
259.91225	110	
260.96955	904	1+
261.10810	134	
261.13619	132	
261.88634	194	1+
263.05510	172	
265.97734	148	
266.24450	128	
267.73225	108	
267.86093	94	
267.97233	222	
267.98605	136	
268.05247	196	1+
268.81115	224	1+
268.84715	116	
268.96184	610	1+
269.02097	116	
269.10515	134	
270.83125	118	
271.91687	240	
272.43825	94	
272.93197	226	
275.12413	106	
276.85615	210	1+
277.14960	142	
278.12303	134	
279.09957	230	
279.92618	200	1+
280.26054	160	
280.80693	98	
282.78487	142	1+
282.91601	146	
283.85256	386	1+
283.98619	170	
285.05317	102	
285.84340	308	1+
286.14271	92	
286.51065	100	
288.06487	452	1+
290.78562	162	
290.86588	124	
290.97138	102	
292.06388	372	1+
292.85643	98	
293.11791	200	
293.86522	96	
294.80300	286	1+
295.14419	116	
296.02213	226	
297.02374	120	
297.80499	176	1+
299.77750	98	
299.79605	458	1+
299.95691	196	1+
300.79700	388	1+
300.87447	124	
301.86203	292	
302.86379	180	
303.80824	202	
303.85815	522	1+
304.00389	98	
304.22383	256	1+
304.26106	128	
304.81074	106	
305.13109	94	
305.77297	130	
306.28844	228	1+
307.09485	138	
308.81434	104	
309.10325	178	1+
309.29915	242	1+
311.02848	108	
311.68226	102	
312.02707	180	1+
312.57812	92	
312.97667	202	1+
313.77987	136	
314.87040	128	
316.17480	96	
316.80920	120	
317.94363	106	
318.46049	98	
319.81962	124	
320.00574	106	
320.29067	146	
321.11255	114	
321.81888	182	
322.03790	98	
323.12272	144	
323.93768	92	
324.02156	236	
324.57689	100	
325.01691	122	
326.11645	120	
326.13623	94	
326.17824	144	
326.87011	194	
326.97481	94	
328.80801	150	
328.89165	92	
328.94403	182	1+
329.32164	100	
329.82490	110	
330.82104	122	
330.87991	264	1+
332.08715	248	1+
333.12626	116	
334.30844	108	
335.98199	300	1+
336.76546	94	
336.80391	94	
336.94671	280	
337.08608	106	
337.32466	168	
337.35905	138	
338.33334	92	
339.82612	134	
342.02852	106	
342.28232	224	
343.28435	102	
345.09866	190	1+
345.12887	276	1+
345.28868	124	
345.31293	274	1+
345.88151	106	
350.18020	258	1+
350.25542	142	
350.30001	100	
350.35331	148	
351.58968	100	
353.95332	168	1+
354.97856	96	
355.87249	98	
356.05053	172	1+
360.18109	174	
360.24831	120	
360.35978	242	1+
360.88094	96	
363.95370	120	
366.02858	128	
366.27666	140	
366.94035	100	
367.33188	318	1+
368.33493	180	1+
368.39085	94	
368.42443	460	1+
END IONS

###FS:    #m/z: 507.84575 #charge 1+
###MS: 16
###MSMS: 17
BEGIN IONS
TITLE=Cmpd 12, +MS2(507.8458), 28.2-35.2eV, 0.4min #17
RTINSECONDS=20.702
SCANS=16-17
PEPMASS=507.84575	126932
CHARGE=1+
191.95799	178	
196.01464	270	
197.02316	376	1+
217.89713	222	
220.94644	216	1+
222.97277	306	1+
224.08576	214	
226.02577	176	1+
227.19907	270	1+
230.07262	460	1+
230.10800	270	1+
230.85047	222	1+
232.07450	244	1+
232.12126	172	1+
232.90203	182	1+
233.87149	200	1+
235.90250	176	
238.06124	500	1+
240.06406	168	
244.07439	824	1+
244.09036	226	
244.10715	336	1+
245.04245	310	1+
245.07822	588	1+
246.98031	262	1+
248.85556	260	
249.07816	322	1+
249.09425	310	
249.88714	196	1+
252.14188	472	1+
253.90135	176	
254.86607	176	1+
255.08213	336	1+
255.91257	300	1+
256.07782	228	1+
258.05129	272	
258.93665	176	1+
264.08156	204	1+
266.16665	306	1+
266.87250	308	1+
268.09158	214	
268.11879	406	1+
269.11871	246	1+
270.92442	232	1+
271.13014	726	1+
271.85096	784	1+
271.87776	760	1+
271.97308	288	1+
272.07091	336	
272.13399	616	1+
272.85255	750	1+
275.07717	376	1+
275.86756	200	
276.79774	260	1+
276.93345	206	1+
280.09260	396	1+
281.09610	316	1+
281.10798	352	1+
281.38164	188	
281.86550	242	1+
282.95296	196	1+
284.08566	180	
284.87314	308	1+
285.94090	546	1+
286.08306	398	1+
286.39419	174	
287.96873	168	
288.86705	284	
289.15192	134	1+
289.83136	210	1+
289.88312	1104	
290.07753	292	
290.86657	650	
291.11568	236	
291.88270	364	
292.10866	176	
293.80849	364	1+
293.87267	2902	1+
293.92604	270	1+
294.16219	284	
294.38216	298	1+
294.81245	306	1+
294.89831	208	1+
294.96970	238	1+
295.00226	210	
295.09968	244	
295.14732	558	1+
296.08573	294	
296.85847	194	
296.88036	524	1+
297.15419	190	
298.13426	204	
298.85588	792	1+
298.87970	854	1+
299.81236	244	
300.92263	140	1+
300.99706	156	1+
301.05634	148	1+
301.12354	166	1+
301.14387	500	1+
302.81940	138	1+
302.87774	342	1+
302.91004	178	
302.95244	414	1+
303.10325	386	1+
303.90852	220	1+
303.95060	226	1+
304.08856	184	1+
304.80328	260	1+
306.02908	306	1+
306.10687	166	
306.83263	196	
306.93702	198	1+
306.96122	190	1+
307.20369	122	1+
307.28522	692	1+
307.79745	282	1+
307.89218	1166	
308.14017	336	
308.29093	378	1+
308.87779	462	
309.07476	166	
309.14573	220	
309.86814	206	
309.88834	414	
310.15588	342	
311.01963	232	
311.15822	212	
311.88434	4436	1+
312.17475	1934	1+
312.96594	290	1+
313.05821	200	
313.88350	1846	1+
314.75929	136	1+
314.83302	306	1+
314.86507	1516	1+
314.93311	180	
314.99878	246	
316.05132	252	1+
316.79225	294	1+
316.86161	484	
316.88631	1232	1+
318.86168	384	1+
318.93194	232	1+
318.97425	396	1+
319.89094	182	
322.11498	326	1+
322.86138	220	
323.07291	286	1+
324.04444	334	1+
324.85538	168	
324.90738	178	
325.01595	180	1+
325.15020	346	1+
325.90245	420	
326.08235	276	1+
326.88503	224	
326.91112	208	
326.99469	210	
327.08658	178	1+
327.11852	190	1+
327.89292	1080	1+
328.37290	206	
328.79965	338	1+
328.86480	262	
329.08660	210	
329.80494	242	1+
329.89468	400	
330.02898	184	
330.87877	1832	1+
330.91512	224	
331.89389	1228	1+
332.15924	262	1+
332.87638	806	1+
333.13090	198	1+
334.88163	436	1+
334.89931	566	
334.94375	206	
335.84780	168	
336.12480	384	1+
337.88159	598	1+
338.06420	234	1+
338.93199	204	
339.87937	258	
341.02568	274	1+
341.04944	168	
341.10992	704	1+
341.87640	280	
342.02804	228	1+
343.87422	192	
345.20206	272	1+
346.80947	148	1+
347.01638	204	
347.08892	294	1+
347.89768	448	1+
347.96184	218	1+
347.97524	158	1+
349.78897	366	1+
350.88669	716	1+
350.91396	468	1+
352.16656	206	
352.87167	256	1+
352.90897	384	
353.07819	192	
353.28514	178	
353.77018	194	
353.85235	222	
354.14445	264	1+
354.99194	232	1+
355.06595	280	1+
355.83249	202	1+
355.89214	758	1+
356.86506	172	
357.18861	340	1+
358.19100	216	1+
358.78775	236	1+
359.11887	438	1+
359.77145	176	
359.89397	296	1+
360.17194	190	
360.89929	196	1+
361.12572	240	1+
361.25516	212	1+
361.85857	172	
363.13291	318	1+
364.11512	236	1+
364.86211	222	1+
364.90298	272	1+
365.10772	266	1+
365.90762	200	1+
366.22316	200	1+
366.84342	824	1+
367.16505	352	1+
367.71342	196	1+
367.78814	346	1+
368.83023	698	1+
368.89439	250	
369.83341	508	1+
369.89236	186	
369.91011	206	
370.15200	264	
370.78346	192	
370.89075	380	1+
371.13561	340	1+
371.77992	210	
371.83487	230	
372.19513	280	1+
372.22187	178	1+
373.01975	202	
373.83461	228	1+
373.90753	236	
374.07538	272	1+
374.17996	278	1+
374.81721	328	1+
374.86246	188	
376.21185	278	1+
376.88274	216	
378.83368	166	
378.85867	190	
379.08499	374	1+
379.96479	138	1+
380.77974	274	1+
380.85970	372	
381.11236	166	
381.14778	414	1+
381.83627	400	1+
382.99312	232	1+
383.11484	424	
384.06419	178	
384.10340	610	1+
384.84976	1788	1+
385.97249	282	
386.84219	592	1+
387.09208	208	
387.11545	198	
388.16443	350	1+
388.79173	230	
388.82034	198	1+
389.20470	238	1+
389.79776	174	1+
390.83826	1228	1+
391.90588	224	
392.04888	360	1+
392.07542	486	1+
392.11861	252	
392.82777	1328	1+
392.85932	1542	1+
393.07971	352	1+
393.14848	262	1+
393.90249	170	
394.39748	204	
394.78320	214	
397.87073	208	1+
398.18579	408	1+
398.94394	204	1+
399.07368	168	1+
399.19300	248	1+
401.12553	498	1+
401.23205	252	1+
401.28452	210	
402.14727	256	1+
402.86353	202	
403.11993	288	1+
403.87179	1674	1+
405.05486	272	1+
405.10514	244	
405.15832	204	1+
405.18260	410	1+
405.40209	178	
405.87345	588	
406.01988	184	1+
406.09362	182	1+
406.12339	260	1+
406.81202	282	1+
406.85387	218	
407.41668	278	1+
407.86814	2694	
408.86224	2082	1+
409.34426	166	1+
409.89594	168	
410.20133	372	1+
410.84173	1052	1+
410.87385	1238	1+
411.11405	178	
411.80381	310	
412.14085	198	1+
412.19631	214	1+
412.73123	264	1+
412.77500	216	1+
412.80607	520	1+
412.84347	336	
412.87592	240	
413.07606	424	1+
413.17005	290	1+
415.19501	354	1+
416.87527	336	1+
417.13388	132	1+
418.84819	188	
420.09451	170	1+
420.34330	228	1+
421.88500	1298	1+
422.05060	208	1+
422.17739	186	1+
423.16307	278	
423.20912	532	1+
423.79058	406	1+
423.86794	176	
423.88576	386	1+
424.14267	310	
424.71710	184	1+
425.11444	186	
425.15138	270	
425.87793	450	
426.13924	572	1+
426.86227	1060	
427.10028	170	
427.39299	358	1+
427.73447	190	
427.86359	512	
428.88020	1932	1+
429.09437	310	1+
429.80768	346	1+
429.85227	190	
430.06590	346	1+
430.09719	234	1+
430.22231	186	
431.20514	176	
431.86978	1054	1+
432.22994	162	1+
433.88623	368	1+
434.43819	176	
435.15488	218	1+
435.86205	356	
437.09293	152	1+
437.15198	286	1+
438.25348	142	1+
439.14748	180	
439.89420	466	
440.88415	486	1+
441.08442	180	1+
441.13802	260	
441.21937	710	1+
442.15199	744	1+
442.26751	192	
443.28014	124	1+
444.10446	360	1+
444.15628	248	
444.87232	3192	1+
445.35167	326	1+
446.89156	536	1+
447.80663	186	1+
448.89616	202	
449.87791	954	1+
450.27079	190	
451.60996	208	1+
455.76222	212	1+
457.90263	1094	1+
458.18339	234	1+
458.90527	724	1+
460.16394	650	1+
460.41655	148	1+
462.15050	168	
462.79442	300	1+
462.88519	1106	1+
464.88665	342	1+
465.17193	174	
466.23991	224	1+
467.29891	694	1+
467.88671	1422	1+
469.20039	208	1+
471.20796	240	1+
471.71563	210	1+
474.19545	202	1+
477.77188	208	1+
480.92132	172	1+
485.89883	1340	1+
486.12187	178	1+
486.36098	186	
487.21521	208	1+
487.27595	188	
487.33583	174	1+
487.40490	292	1+
492.19573	368	1+
492.27067	166	
493.29337	360	1+
494.23294	312	1+
495.23628	208	1+
498.26577	248	1+
501.19374	250	1+
501.71049	146	1+
502.20007	194	1+
503.30454	680	1+
503.35453	2998	1+
503.45608	384	1+
504.11366	212	1+
504.16349	206	1+
504.42398	222	1+
505.34008	576	1+
505.43857	292	1+
506.20222	248	1+
506.26694	278	1+
507.11142	220	1+
507.20957	160	1+
507.27435	190	1+
507.32357	330	1+
507.77452	280	1+
508.25098	152	1+
508.44347	204	
508.83793	190	1+
509.29548	328	1+
509.46434	356	1+
509.83652	112	1+
510.39298	316	1+
510.46746	248	1+
510.50074	224	1+
512.32445	326	1+
END IONS

###FS:    #m/z: 336.94558 #charge 1+
###MS: 16
###MSMS: 18
BEGIN IONS
TITLE=Cmpd 13, +MS2(336.9456), 28.0-35.0eV, 0.4min #18
RTINSECONDS=21.474
SCANS=16,18
PEPMASS=336.94558	124506
CHARGE=1+
76.67779	88	
113.06943	114	
180.50283	86	
181.11044	90	
189.04475	92	
196.88370	192	
206.97717	216	1+
208.88583	110	
208.97947	136	
210.18054	120	
210.90310	124	
211.94396	8290	1+
212.87825	516	1+
213.93945	3954	1+
214.89081	98	
215.88669	844	1+
215.93725	444	
221.52470	92	
221.94505	86	
222.46843	86	
222.94967	170	
223.96201	130	
224.90738	88	
225.95704	214	1+
226.07060	84	
226.41618	94	
226.94609	158	
228.90338	124	
229.95478	7438	
230.01021	94	
230.88909	926	1+
230.95747	244	
231.94940	2954	1+
232.11446	92	
232.82954	204	1+
233.04634	152	
233.89631	518	1+
233.94789	698	
234.97005	132	
235.08356	88	
235.21596	108	
235.86875	94	
235.89202	410	1+
235.94805	296	1+
237.09182	114	
237.85916	88	
240.10855	90	
240.14660	98	
243.98222	114	
244.34186	86	
244.57382	94	
244.88888	88	
246.97339	192	
247.91711	154	
247.96644	1982	1+
248.85556	86	
248.90052	426	
249.03418	176	
249.96147	768	1+
249.98588	118	
250.94902	154	
251.83288	118	
251.98781	86	
252.06218	124	
252.08512	300	1+
252.44058	86	
252.97105	4512	1+
253.04724	84	
253.87996	88	
254.93964	126	
254.96614	1952	1+
255.07334	238	1+
255.90908	354	1+
255.93983	150	
256.10397	184	1+
256.51078	84	
256.96458	390	1+
258.63896	102	
258.85027	96	
258.87132	120	
258.91618	156	
259.57944	94	
262.57766	86	
262.90847	102	
263.05544	370	
263.89241	92	
266.02275	114	
266.05715	90	
266.08924	100	
266.56428	104	
266.99718	128	
268.09602	92	
269.80109	190	
269.84395	114	
270.02699	94	
270.10206	92	
270.85785	120	
270.98006	424	
271.05399	104	
271.91387	108	
272.97770	504	1+
274.04414	196	1+
274.79187	88	
274.92852	92	
276.07379	86	
276.18813	90	
276.99216	112	
277.96545	236	1+
278.07801	124	
278.20716	100	
278.58484	86	
278.83241	98	
279.12208	98	
281.05011	494	1+
281.41217	86	
281.85967	114	
281.89658	104	
282.03779	330	1+
282.97149	176	1+
283.79017	86	
283.87094	122	
284.01848	144	1+
285.83138	126	
286.01509	222	1+
286.85077	382	1+
286.91813	96	
288.14455	126	
288.20187	164	
288.81822	84	
289.16241	132	
291.80232	128	
291.86856	88	
292.13805	110	
292.80379	94	
293.10682	492	1+
293.99583	124	
294.01872	90	
294.27482	140	
294.80038	196	1+
294.89847	126	
295.99717	170	
296.22597	150	
296.86816	112	
298.11809	88	
299.05574	212	
300.06181	88	
300.81813	160	
305.05332	132	
305.86094	92	
306.16792	104	
306.88027	200	1+
308.21922	92	
308.32147	176	1+
309.04104	90	
309.28960	136	
309.49464	92	
309.92241	170	1+
310.87434	148	
311.02122	90	
311.88524	132	
312.02892	86	
312.87122	116	
314.25057	108	
315.14715	92	
315.88257	128	
318.59179	100	
319.08316	132	
320.32373	120	
320.82041	84	
322.30870	174	1+
324.84026	104	
324.89378	126	
325.91876	94	
326.91499	102	
328.31283	88	
328.62750	114	
329.35495	100	
333.06079	190	1+
333.33309	132	
334.16013	120	
335.60842	88	
337.09147	150	1+
337.19537	138	
338.60252	84	
339.13678	130	
341.96279	88	
342.20194	86	
342.28154	112	
END IONS

###FS:    #m/z: 359.96121 #charge 1+
###MS: 16
###MSMS: 19
BEGIN IONS
TITLE=Cmpd 14, +MS2(359.9612), 28.0-35.0eV, 0.4min #19
RTINSECONDS=22.2465
SCANS=16,19
PEPMASS=359.96121	95046
CHARGE=1+
90.03044	94	
201.01278	92	
203.50818	88	
203.93066	88	
208.88422	136	
208.94169	118	
209.94258	672	1+
218.91533	160	
222.95323	676	1+
223.04556	88	
224.94849	1000	
226.88879	232	1+
226.94653	3008	1+
227.93374	310	
228.94278	3318	1+
229.52919	104	
232.91220	112	
233.08820	232	
234.14870	90	
234.92735	90	
235.82424	230	1+
237.49595	108	
239.00145	214	1+
239.86593	182	1+
240.04603	88	
240.94205	414	1+
240.96187	588	1+
240.99247	94	
242.96039	728	1+
243.86677	124	
244.93568	142	
244.95668	1998	
245.94125	154	
246.95308	2310	1+
246.97277	152	
246.99050	88	
248.70828	90	
249.00340	130	
249.03684	134	
249.84786	200	1+
250.02727	236	1+
250.05213	92	
250.90663	130	
250.94840	130	
250.96176	216	1+
251.10620	122	1+
251.83455	90	
252.87752	92	
253.83474	154	
255.39285	106	
256.11986	110	
258.07249	94	
258.40810	102	
258.97391	140	
259.85149	260	1+
259.90838	104	
260.13005	114	
260.96823	890	1+
261.09398	144	
263.05441	92	
263.97949	260	1+
264.96381	104	
265.97498	90	
266.22856	172	
266.94934	90	
266.98662	120	
267.13188	112	
267.97341	260	
267.99767	120	
268.11292	504	1+
268.53437	104	
268.96394	132	
269.11821	404	1+
269.79843	178	1+
269.89636	156	
269.96866	406	
271.09330	216	1+
271.84830	228	1+
272.94490	104	
272.96510	146	1+
275.80875	160	
276.83575	232	1+
276.85402	210	
277.23582	94	
278.38215	92	
278.82164	132	
279.00104	100	
279.10298	202	
279.76676	96	
279.79264	230	1+
279.91106	136	
279.96761	100	
281.08453	184	
281.83456	92	
282.27534	102	
283.99691	156	
289.16160	128	
291.88646	108	
291.98304	218	1+
293.15509	140	
294.02722	90	
294.86106	200	
295.02235	188	
295.94150	116	
296.16039	98	
296.59072	88	
296.92940	134	
298.07821	170	
298.13893	178	1+
298.82267	96	
298.86306	220	1+
300.41354	110	
301.10609	90	
304.26418	166	
305.00668	126	
305.10205	108	
305.63777	98	
307.04054	226	1+
307.08286	114	
307.28991	376	1+
307.88517	120	
308.80006	206	
309.32442	118	
310.34814	238	1+
310.87222	164	
310.91796	148	
310.96853	182	
312.18319	88	
312.87794	126	
313.00408	92	
313.16355	100	
313.88751	120	
314.15239	92	
314.86139	114	
315.09595	102	
315.44823	100	
316.63766	96	
317.39650	164	
317.82111	98	
317.88041	268	1+
318.08178	92	
319.07414	116	
319.53095	98	
319.94150	118	
320.13923	148	
321.02758	96	
321.22246	242	
321.33542	244	1+
322.13366	128	
322.93009	158	
323.01577	1324	1+
323.23846	94	
324.03815	134	
324.18818	96	
328.87624	278	1+
328.94279	102	
329.94484	108	
330.20451	118	
332.08602	90	
335.88237	110	
336.32061	100	
336.95245	226	1+
337.14300	116	
339.23046	174	
339.35186	426	1+
339.96811	190	1+
340.35572	360	1+
341.91512	114	
342.20835	124	
342.27841	120	
343.27430	190	1+
344.19312	106	
345.78922	94	
347.92711	110	
347.98898	92	
351.32988	102	
352.87911	132	
352.90578	118	
353.31453	102	
356.29113	114	
358.19674	156	
358.36631	186	
358.83310	100	
359.10767	94	
359.19011	142	
359.90760	94	
359.92469	100	
360.02667	124	
361.31985	94	
363.10693	144	
364.09301	116	
364.83726	134	
END IONS

###FS:    #m/z: 507.84584 #charge 1+
###MS: 20
###MSMS: 21
BEGIN IONS
TITLE=Cmpd 15, +MS2(507.8458), 28.2-35.2eV, 0.4min #21
RTINSECONDS=25.9345
SCANS=20-21
PEPMASS=507.84584	151364
CHARGE=1+
196.01952	310	1+
222.06550	398	1+
227.06134	300	1+
227.87847	248	1+
227.95331	226	
229.88202	240	1+
230.07489	384	1+
230.84829	456	1+
235.11761	184	1+
235.90290	178	
237.01090	158	1+
238.88997	178	
240.07677	326	1+
243.89481	210	1+
244.10544	268	1+
245.07557	448	
248.03222	230	
248.05306	222	1+
249.09688	434	
249.84685	268	1+
250.03894	254	1+
250.10341	204	
250.95265	212	1+
252.04980	232	1+
252.14239	316	1+
255.10840	246	
257.86754	230	1+
257.89949	202	1+
261.05434	174	
263.14722	266	1+
265.90345	196	1+
266.86714	250	1+
267.10698	246	
268.08887	214	
269.11202	174	
270.13804	142	1+
270.86110	352	
270.90104	264	1+
271.87591	242	
272.06340	388	1+
272.13229	246	1+
272.85549	268	
273.85444	324	
273.94982	326	1+
274.79892	254	1+
274.92361	182	1+
275.07417	358	1+
275.87310	196	
275.98943	210	1+
277.13961	242	
277.79179	228	
277.88754	172	
278.12175	284	
279.02963	256	1+
280.08196	292	1+
280.11045	236	1+
280.81111	212	
281.88292	174	
285.94194	618	
287.84527	276	1+
287.97327	250	
288.02995	182	1+
288.86855	428	
288.94110	184	1+
289.88199	756	
290.07739	182	
290.15107	142	1+
290.86560	532	
291.87433	242	
291.96717	182	
293.87276	3168	1+
294.11764	240	
294.16197	192	
295.10574	388	
295.14849	1096	1+
296.08966	586	1+
296.85714	194	
297.12490	330	1+
297.81724	182	
297.85660	556	1+
298.86023	484	1+
298.87834	304	
298.96312	212	
299.95539	252	1+
300.79291	214	1+
300.85897	472	1+
301.12675	172	
301.89570	180	1+
302.09662	294	
303.95602	194	
304.04567	232	1+
304.85342	356	1+
305.87936	210	
306.12580	198	
307.04855	224	1+
307.80239	378	1+
307.89174	1348	1+
308.09005	284	1+
308.14060	774	1+
308.29540	408	1+
308.87379	208	
309.11877	288	1+
309.88918	782	
309.91937	286	
310.15658	748	1+
310.83358	172	1+
310.87950	256	
311.88378	5584	1+
312.14482	230	1+
312.17583	2146	1+
314.86601	1102	1+
314.89127	622	
315.16457	418	1+
315.83123	196	
316.06941	170	1+
316.86134	852	1+
316.88733	562	
317.88709	604	1+
317.96329	214	
318.81860	218	1+
318.85986	670	1+
320.11617	208	1+
320.17097	192	
321.85480	484	1+
321.90141	258	
321.99503	262	1+
322.04264	110	1+
322.16129	164	1+
322.85609	350	1+
324.86082	532	1+
325.29075	186	
325.90015	372	
326.86163	234	
326.88860	198	
327.07601	236	1+
327.11342	170	1+
327.88466	778	1+
328.37553	292	1+
328.85606	402	1+
328.96851	306	1+
329.19505	328	1+
329.82091	224	1+
329.88969	268	
330.19847	222	1+
330.88387	250	
331.09761	244	1+
331.12061	192	
331.88542	188	
332.82102	274	1+
332.87591	570	
332.90418	458	1+
332.93642	170	
332.97866	184	
333.88618	266	
333.95157	184	1+
334.89923	704	1+
335.10079	378	1+
335.88956	822	1+
336.87275	184	
336.99282	256	1+
337.82954	162	1+
337.87645	176	
337.95308	172	1+
338.88158	276	
339.02014	222	1+
339.87673	266	
340.81656	208	1+
341.04382	212	
341.11172	236	
342.17309	180	
342.21218	260	1+
343.15935	222	
343.87395	520	1+
343.91010	206	
345.02823	170	
347.03153	228	1+
347.89730	196	
348.17388	208	1+
348.89196	208	
349.76775	236	1+
350.15363	182	
350.18346	216	1+
350.88560	282	
350.90688	176	
351.03206	254	1+
351.16473	198	
351.88835	240	
352.03182	162	1+
352.14061	180	
352.91011	378	
353.85234	188	
354.08955	290	1+
354.17815	344	1+
354.80327	170	
355.02666	182	
355.06606	262	1+
355.88719	308	
356.07307	162	1+
356.09997	320	1+
356.85967	192	
356.89256	210	
356.90941	180	
357.89334	264	1+
358.13533	246	1+
358.20286	212	1+
359.06039	258	1+
359.11822	312	
360.11967	200	
360.16739	182	
361.18589	212	1+
361.89829	382	1+
363.17413	242	
364.11721	252	1+
364.14320	180	
364.84829	268	1+
366.02290	226	1+
366.06242	238	1+
366.79208	374	1+
366.84037	970	1+
367.89422	196	
368.41104	86	1+
368.89512	282	
369.83568	724	1+
371.02910	310	1+
371.12345	272	1+
371.73055	394	1+
371.86515	204	1+
372.03193	254	1+
373.17562	180	1+
374.14677	332	1+
374.81567	376	1+
375.73726	174	
376.86769	330	1+
376.88941	254	
376.91311	280	1+
378.05961	430	1+
378.10069	384	1+
378.64699	244	1+
379.14735	170	
381.14713	288	1+
381.85655	646	1+
381.97225	186	1+
382.11259	452	1+
382.73585	202	1+
382.78057	280	1+
383.07474	248	1+
383.11503	310	1+
383.68050	216	1+
383.92025	208	1+
384.85065	3382	1+
384.89864	368	1+
385.11226	274	
385.21924	204	
386.08628	186	1+
386.10888	172	
387.84649	274	
388.16338	268	1+
388.84874	182	
388.99172	170	1+
389.19955	380	1+
389.28195	244	1+
389.37828	280	1+
390.01869	176	
390.84279	792	
390.87052	170	
391.05690	176	
391.18560	198	1+
391.20469	292	1+
391.73243	136	1+
391.84081	408	
392.06543	524	1+
392.44283	180	1+
392.82515	1118	1+
392.86144	918	1+
393.08368	196	
393.76744	248	1+
393.80125	680	1+
394.77083	212	1+
394.83389	516	
395.15136	230	1+
396.79378	318	1+
396.82297	312	1+
396.99483	272	1+
397.74149	166	1+
398.23015	290	1+
399.11859	230	1+
400.05559	228	1+
400.86515	350	1+
400.96492	238	1+
401.12499	424	1+
402.29017	252	1+
402.42241	186	1+
402.86130	444	
403.11817	216	
403.87229	1836	1+
404.00576	120	1+
404.11923	184	
404.23082	190	
405.08381	204	
405.21460	250	1+
405.86327	432	
406.18922	172	
406.41230	260	
406.77412	218	1+
406.81519	276	1+
406.85993	224	
407.23246	236	1+
407.86760	2618	
408.15517	200	1+
408.85462	1464	
408.86642	1382	
409.00394	210	1+
409.86933	1688	1+
410.13036	380	1+
410.83642	1112	1+
410.85560	528	
410.94279	316	1+
411.80971	676	1+
412.84535	996	1+
413.07584	634	1+
413.11978	174	1+
413.81631	184	1+
413.87489	582	1+
415.09516	172	1+
415.18846	264	
415.80299	210	1+
415.84378	230	1+
416.06144	216	1+
416.88444	370	1+
419.13570	310	1+
421.17917	258	1+
421.88166	768	1+
422.38814	172	1+
422.62449	188	
423.21329	174	
423.86881	680	
424.09708	238	1+
424.20798	240	
424.86903	360	
425.12220	270	1+
425.14220	312	1+
425.88009	484	
426.08865	170	
426.86155	1414	1+
426.94066	192	
427.80161	182	
428.20496	192	1+
428.74573	330	1+
428.84957	1084	1+
428.88532	1620	1+
430.74098	632	1+
430.82492	148	1+
430.84646	644	
430.87943	292	
431.86688	1646	1+
432.21857	286	1+
432.42369	422	1+
433.81722	360	1+
436.15236	398	1+
437.15626	244	1+
437.22250	218	1+
437.84746	188	1+
439.89589	830	1+
440.14671	188	
441.15022	474	1+
441.22058	784	1+
441.92029	190	
442.15689	322	1+
442.95714	168	1+
443.20659	120	1+
444.87340	3630	1+
445.05494	140	1+
445.74049	328	1+
447.80091	242	1+
447.88584	182	
449.87604	1252	1+
450.24156	222	1+
450.71275	170	1+
451.11642	222	1+
451.89411	186	
452.05859	234	1+
456.24712	176	1+
457.90435	1006	1+
458.20957	300	1+
458.78569	186	1+
462.88293	1024	1+
463.15757	246	1+
465.14040	248	1+
466.17140	210	1+
467.20842	156	1+
467.88871	1808	1+
468.14161	232	1+
468.78342	290	1+
468.83678	164	1+
469.23717	278	1+
469.91213	184	
471.19379	170	1+
473.25400	220	
473.43699	266	1+
474.22773	210	1+
477.58195	110	1+
477.87828	160	1+
478.79115	196	1+
480.13886	226	1+
480.91637	272	1+
481.85045	140	1+
483.09476	224	1+
485.90119	964	1+
487.88582	200	1+
488.11954	174	1+
488.47069	182	1+
489.27509	248	
489.79024	160	1+
489.90590	238	1+
491.95539	146	1+
494.19870	162	1+
494.89363	232	1+
498.79481	162	1+
499.22239	178	1+
499.69445	140	1+
501.13967	230	1+
501.46997	164	1+
501.74228	200	1+
502.37642	122	1+
503.26131	294	1+
503.35009	388	
503.85187	142	1+
504.21071	198	1+
504.35811	512	1+
504.44135	196	
505.32823	190	
505.47168	362	1+
506.39763	202	1+
506.43546	126	1+
506.50991	178	1+
507.14704	194	
507.92794	134	1+
508.27907	218	1+
509.09511	210	1+
509.13049	368	1+
509.19603	242	1+
509.23354	406	1+
509.86567	218	1+
510.09835	194	1+
510.26121	162	1+
510.48110	268	1+
511.48456	192	1+
511.79494	144	1+
512.29590	240	1+
512.31912	266	
END IONS

###FS:    #m/z: 336.94590 #charge 1+
###MS: 20
###MSMS: 22
BEGIN IONS
TITLE=Cmpd 16, +MS2(336.9459), 28.0-35.0eV, 0.5min #22
RTINSECONDS=26.707
SCANS=20,22
PEPMASS=336.94590	127028
CHARGE=1+
76.49508	90	
108.46895	100	
118.49952	90	
189.86619	140	
192.88931	184	
205.94979	186	
205.96895	314	1+
206.94685	152	
209.88245	232	
209.94474	196	
210.88296	114	
211.94438	7956	
212.06888	134	1+
212.87963	1072	1+
212.89999	110	
212.94677	348	
213.93951	4134	1+
215.07329	138	1+
215.86308	112	
215.88555	762	1+
215.93651	564	
217.88258	502	1+
217.93522	268	
220.49852	96	
222.95232	142	
222.98153	122	
223.96028	126	
223.98130	122	
224.16214	94	
224.95460	168	
224.97460	176	
226.89887	188	
226.97413	122	
227.43732	96	
227.89101	554	1+
228.79593	132	
228.89268	412	1+
229.95474	8888	
230.84582	102	
230.88830	1788	1+
230.96069	366	
231.82481	124	
231.90494	126	
231.95097	3058	1+
232.88471	180	
232.90840	96	
233.04661	242	
233.82841	112	
233.89799	616	1+
233.94648	644	
234.88615	164	
235.89314	128	
235.94435	118	
236.07801	102	
236.86569	112	
237.05998	228	1+
238.96795	108	
240.96091	126	
241.79175	224	1+
242.24441	104	
243.96837	242	1+
244.03598	130	
245.22344	90	
245.90091	248	1+
246.52490	114	
246.97748	338	
247.96557	2028	1+
248.90001	966	1+
249.03968	120	
249.96193	1340	1+
250.38057	104	
250.82829	214	1+
251.07023	234	1+
251.91207	150	
251.97290	172	
252.08735	176	1+
252.20707	132	
252.97084	4434	1+
253.20978	90	
253.46357	100	
253.90627	452	1+
253.94997	92	
254.96532	1968	1+
255.07487	914	1+
255.20068	112	1+
256.84803	108	
256.90079	182	
256.96323	454	1+
257.40991	156	
258.96647	224	
259.06203	206	1+
259.56197	110	
259.95834	126	
259.99930	162	
262.51003	104	
263.05731	122	
264.88865	98	
266.08828	190	
267.84148	456	1+
268.84343	290	1+
269.00073	126	
269.80205	242	1+
270.36081	98	
270.85331	300	1+
270.87844	284	1+
270.98154	818	1+
271.17488	150	
271.91085	224	1+
272.58994	100	
272.92902	98	
272.97362	348	1+
273.84640	296	1+
276.23124	120	
276.86427	278	1+
277.07101	116	
277.83584	130	
278.05416	132	
278.12316	136	
278.24302	102	
278.83665	206	
278.96017	190	
279.83233	136	
280.81869	128	
281.05153	286	
282.04954	296	1+
283.02743	102	
284.92184	132	
285.02230	124	
285.09475	116	
286.80082	142	
286.85217	582	1+
287.26565	90	
288.06433	246	1+
288.20433	168	
290.85776	134	
290.88142	112	
291.06433	272	1+
291.08782	162	
291.12837	106	
291.80294	162	
291.85927	134	
292.85365	204	1+
292.94193	126	
293.11076	124	
293.99730	376	1+
294.25462	106	
295.83925	198	1+
295.89473	152	
295.97019	282	1+
296.51681	102	
297.09863	94	
297.42254	94	
297.81551	162	
297.92261	92	
297.94421	100	
298.08323	218	
298.58522	158	
298.88488	234	1+
299.05679	318	1+
299.08893	102	
300.52103	96	
302.88631	112	
302.92386	96	
302.96415	144	
303.10653	128	
304.86912	112	
305.44017	190	1+
306.27776	92	
307.79903	260	1+
307.88843	160	
308.86795	112	
309.29769	128	
309.32618	90	
309.87117	110	
310.83170	112	
310.85400	294	1+
311.85794	254	1+
313.78863	98	
314.81562	126	
314.89247	172	1+
316.18889	162	
316.26449	136	
317.94199	248	1+
318.58989	94	
319.08104	102	
322.13791	190	1+
322.30783	142	
322.77769	130	
322.82587	90	
323.99521	126	
324.88994	306	1+
325.77399	182	
327.80698	242	1+
327.87373	126	
328.31498	102	
328.81238	152	1+
328.88879	206	
330.08724	110	
333.32613	110	
336.06420	116	
336.33041	128	
336.78606	114	
337.09029	136	
338.87298	124	
339.83096	106	
340.39079	120	
340.82932	106	
341.10150	102	
341.27056	178	
END IONS

###FS:    #m/z: 359.96170 #charge 1+
###MS: 20
###MSMS: 23
BEGIN IONS
TITLE=Cmpd 17, +MS2(359.9617), 28.0-35.0eV, 0.5min #23
RTINSECONDS=27.4795
SCANS=20,23
PEPMASS=359.96170	106468
CHARGE=1+
96.61872	102	
117.09737	100	
191.10350	158	
205.95113	142	
207.94943	224	
208.38246	102	
208.94093	870	1+
209.92013	134	
209.94442	714	1+
221.89458	142	
222.02920	98	
222.89663	96	
222.95170	1798	1+
223.04045	240	1+
223.07729	166	
223.55948	102	
224.89638	104	
224.94724	1600	1+
224.97397	174	
226.88797	130	
226.94714	5642	1+
226.97181	284	
227.92963	496	
228.94307	5620	
228.99747	96	
229.94792	144	
230.88607	316	1+
234.02228	112	
234.84512	250	1+
234.86329	100	
234.95288	264	1+
236.90803	188	1+
240.93939	452	1+
240.96205	788	1+
242.96419	390	1+
243.04855	148	
243.80067	100	
243.95311	112	
244.79018	146	
244.95702	3360	1+
245.94340	482	
246.95318	3338	1+
246.97779	184	
247.11033	126	
249.04076	200	
249.83647	338	1+
250.97122	100	
251.03038	214	
251.14385	158	
252.02869	146	
252.11029	132	
253.83122	216	
255.83346	120	
257.90286	98	
257.95212	100	
258.11381	106	
258.97420	260	1+
259.37661	100	
259.43495	102	
259.94806	108	
260.96904	548	1+
261.78999	172	1+
263.14913	108	
263.49979	100	
263.88235	220	1+
264.90244	152	
264.95776	136	
265.03476	114	
265.97381	294	
266.24793	228	1+
266.81652	152	
267.08982	98	
267.13927	168	1+
267.97288	726	1+
268.06949	190	1+
268.77516	120	
268.81829	160	
268.96242	778	1+
269.80185	114	
269.84424	106	
270.90932	240	1+
271.17238	140	
272.08746	124	
272.13608	106	
272.85064	282	1+
275.05697	128	1+
276.73367	100	
276.85296	416	1+
276.90315	168	
277.03704	104	
277.81249	136	
279.36226	102	
279.85823	136	
280.10191	200	1+
280.25666	140	
280.79304	128	
280.87044	126	
280.92001	250	1+
281.26652	130	
281.79038	262	1+
282.85670	100	
282.98218	156	
283.04671	104	
283.60608	100	
283.98400	118	
284.78783	136	
285.08458	102	
286.92842	132	
287.77630	100	1+
287.93396	96	
288.84890	140	
289.80460	172	1+
292.05701	216	1+
292.26526	232	1+
292.86891	114	
292.93959	146	
293.12681	104	
293.85331	434	1+
294.08801	206	1+
294.81088	106	
295.02058	120	
295.06008	116	
295.93263	442	1+
296.27274	124	
296.39848	100	
296.80752	186	
297.82333	232	1+
298.80460	312	1+
298.98045	170	1+
299.12966	146	
299.81140	248	1+
300.87262	238	1+
300.97810	98	
301.05560	132	
301.09073	152	
302.24767	296	1+
302.86730	230	1+
304.65104	106	
304.81343	214	1+
305.86900	114	
306.79455	136	
306.89183	252	1+
307.28713	620	1+
307.80409	104	
309.87583	478	1+
310.03638	114	
310.14677	182	1+
310.34302	294	1+
310.80435	138	
310.87539	350	1+
311.85440	132	
311.95377	162	1+
313.44609	104	
313.88228	136	
313.90165	114	
313.92376	230	1+
314.82106	306	1+
315.87675	216	1+
317.04196	176	
317.06897	220	1+
317.93296	318	1+
318.47830	114	
318.93595	268	1+
320.13914	122	1+
320.95638	118	
321.21983	126	
321.33290	110	
321.82153	102	
322.22398	100	
323.01807	724	1+
323.24210	214	
324.06595	130	
324.89397	152	
325.13925	194	
325.32634	98	
326.18032	112	
326.79663	138	
327.04159	106	
328.77453	148	
328.81014	160	
329.11424	100	
329.87140	168	
330.96810	192	1+
331.17602	96	
333.16769	106	
334.95811	96	
336.31066	164	
336.94340	214	
337.94357	332	1+
338.29497	140	
338.33784	258	1+
338.88174	176	
339.00472	106	
340.18615	146	
340.23871	318	1+
340.35534	180	
340.90482	110	
340.94089	122	
340.97960	110	
341.35796	138	
343.01606	192	1+
343.15658	122	
343.28284	104	
344.29291	126	
344.82784	180	
346.38047	108	
350.89026	108	
351.10206	138	
352.36108	120	
353.19997	286	1+
353.76281	174	1+
357.84970	244	1+
358.19863	108	
358.25304	132	
358.36499	126	
359.18864	170	
359.79228	284	1+
360.12269	224	1+
360.18956	106	
360.33070	100	
363.77918	302	1+
363.96429	312	1+
365.04160	148	
365.33058	140	
END IONS

###FS:    #m/z: 322.93017 #charge 1+
###MS: 24
###MSMS: 25
BEGIN IONS
TITLE=Cmpd 18, +MS2(322.9302), 28.0-35.0eV, 0.5min #25
RTINSECONDS=31.1555
SCANS=24-25
PEPMASS=322.93017	3371066
CHARGE=1+
188.46460	92	
190.06428	100	
191.95542	178	
192.10455	106	
196.01457	176	
197.88758	126	
198.12122	92	
205.94956	370	
205.97081	104	
207.97250	128	
208.93473	218	1+
212.89989	124	
215.88779	580	1+
215.97218	122	
219.86669	310	1+
223.96076	140	
224.90011	170	
224.95652	124	
226.89834	104	
227.38550	88	
227.56310	90	
228.84839	142	
228.95577	92	
229.88919	334	1+
231.04199	102	
231.43814	92	
233.89981	276	1+
235.51485	98	
235.82523	116	
238.05326	96	
238.55300	94	
238.93678	268	
239.07800	548	1+
239.43738	110	
239.48410	214	
239.90305	142	
240.14217	122	
240.94081	2476	
240.96773	94	
241.39671	96	
241.93897	8978	1+
241.96576	128	
242.88440	124	
242.89782	134	
242.94120	6518	1+
243.07647	92	
243.82056	290	1+
243.88286	212	
244.93950	1702	1+
246.90239	104	
246.94086	112	
246.97602	506	1+
248.03302	268	1+
248.38718	92	
248.84159	132	
248.90135	224	1+
250.09195	88	
250.22301	118	
250.93258	94	
250.94897	274	1+
251.78795	108	
252.00349	104	
253.09440	112	
254.07929	88	
254.94913	134	
255.06694	102	
255.80393	104	
256.90040	96	
256.96709	118	
257.79852	218	1+
257.92274	110	
258.42988	102	
259.89353	144	
260.06851	98	
261.02001	198	1+
261.88139	164	
261.89447	120	
262.82878	152	
262.88813	92	
262.98361	110	
263.05699	120	
264.05603	178	
264.22896	112	
265.01821	98	
265.05972	96	
265.24638	256	1+
265.42692	100	
265.85478	168	1+
266.97032	90	
266.99474	182	
267.14195	108	
267.79525	112	
268.95887	144	
269.00231	272	1+
269.15337	168	
269.80143	94	
271.06175	96	
271.14839	96	
271.17219	238	
271.81000	90	
271.99858	134	
272.17582	134	
272.84456	128	
272.98225	108	
273.07280	94	
273.79329	236	
273.85571	186	
273.90318	206	1+
274.78942	116	
275.05098	116	
276.84167	208	
276.86745	98	
277.97590	176	1+
278.04873	300	1+
278.97611	204	1+
279.09210	628	
279.25827	332	1+
279.84942	294	1+
280.09534	320	
280.80903	122	
283.03188	134	
283.07149	460	
283.79699	234	1+
284.02402	92	
284.29186	882	1+
284.35574	112	
284.36580	102	
284.89304	278	1+
285.35827	92	
286.21049	92	
288.06099	270	1+
288.19863	608	1+
288.40525	98	
288.82033	242	1+
288.90469	88	
289.02638	100	
289.48828	92	
290.42092	106	
290.79067	138	
290.88086	192	
291.06570	158	
291.14315	146	
291.18086	92	
291.43860	100	
291.78679	100	
291.80546	378	1+
293.85053	88	
293.87965	148	
294.16117	92	
294.87810	134	
296.00112	224	1+
296.80621	90	
296.87995	122	
297.05557	92	
298.80037	102	
299.05661	190	
301.14897	136	
302.25143	246	1+
304.18827	90	
304.22452	128	
304.68765	98	
305.15900	96	
305.87542	124	
305.90940	102	
305.96516	144	
306.27919	118	
306.31219	108	
306.89041	164	
307.15503	100	
307.79903	300	1+
307.88824	108	
308.29326	482	1+
308.87183	182	
309.15020	92	
309.90073	116	
310.30951	308	
311.87913	120	
311.89828	100	
313.02800	290	
317.81601	202	1+
318.86604	102	
322.96019	132	
323.23700	772	1+
324.89351	404	
325.07038	94	
326.90368	138	
327.33697	92	
328.21965	92	
END IONS

###FS:    #m/z: 340.94083 #charge 1+
###MS: 24
###MSMS: 26
BEGIN IONS
TITLE=Cmpd 19, +MS2(340.9408), 28.0-35.0eV, 0.6min #26
RTINSECONDS=31.9275
SCANS=24,26
PEPMASS=340.94083	1691952
CHARGE=1+
189.86278	218	
193.89175	154	
193.94026	100	
203.11777	94	
207.87488	212	
207.97387	140	
209.93718	402	1+
213.87915	274	
213.93933	2136	1+
214.89768	112	
215.88621	820	1+
215.93716	410	
217.85796	244	
217.88516	746	1+
219.88163	226	
221.42391	98	
221.89472	162	
221.96830	216	1+
223.94431	260	1+
224.07591	114	
224.97715	154	
226.04868	102	
227.78568	148	
227.87199	96	
228.66337	96	
228.90129	98	
228.94081	148	
230.88953	188	
231.89206	226	
231.94949	2446	1+
232.17885	114	
232.88744	126	
233.89752	852	1+
233.94908	302	
235.06469	98	
235.89190	678	1+
235.94925	200	
236.39305	98	
237.01626	176	
237.14026	116	
237.82979	284	1+
239.89189	154	
240.22962	344	
242.93870	118	
243.07238	148	1+
243.71730	108	
244.73150	100	
244.93137	102	
244.95880	136	
246.98154	290	1+
247.98132	164	1+
248.03450	100	
249.03051	170	
249.16184	98	
249.90031	126	
249.96084	206	
250.95354	236	1+
250.96935	122	
251.79093	130	
253.90149	154	
254.82219	94	
254.91118	100	
254.93974	178	
254.96483	548	
255.07523	808	1+
255.90436	132	
255.96401	628	1+
256.91230	214	
257.79752	132	
258.15066	198	1+
258.23037	96	
258.88625	280	
258.91361	116	
258.97091	192	
259.93788	122	
259.95653	366	
260.33609	92	
261.84128	244	
262.15068	148	
262.92524	124	
266.09120	132	
267.01342	132	
267.13586	286	1+
268.00445	108	
268.95890	170	
269.80282	104	
270.04789	102	
270.84479	348	1+
271.90539	100	
271.99101	94	
272.94371	218	
272.97382	218	
273.78986	196	
273.97195	338	1+
274.01724	110	
274.97356	246	1+
275.84929	102	
275.92295	102	
276.97206	130	
277.88342	118	
277.96366	132	
278.84277	278	1+
278.89262	156	
278.97048	118	
279.01501	104	
279.90851	126	
279.96438	404	
280.26926	278	1+
280.87103	150	
280.97239	166	1+
281.04478	164	
281.79337	100	
281.85931	98	
282.27824	228	1+
282.79527	106	
282.91240	184	1+
283.78757	148	
284.98153	124	
287.12684	144	
287.78852	128	
287.86336	174	
288.20038	114	
288.80574	126	
289.78930	118	
290.01513	98	
290.78564	266	1+
290.86014	186	1+
292.81236	114	
293.06459	168	
293.87205	142	
294.84885	148	
294.87963	134	
295.92497	104	
295.97509	94	
296.93251	184	
297.09574	98	
297.97594	320	1+
298.01385	102	
299.06576	206	
299.14539	150	1+
301.93960	394	1+
302.84874	158	
302.94171	296	1+
303.05613	120	
303.80672	94	
304.15609	172	1+
305.65473	94	
307.11517	152	1+
307.24369	100	
307.79509	370	1+
307.89031	126	
308.29176	170	
308.43068	100	
308.88056	216	1+
310.88108	336	1+
311.73430	106	
311.86863	166	
313.85061	202	1+
314.82152	98	
316.86298	130	
317.84241	156	1+
318.59197	102	
319.88317	150	
320.33257	106	
321.44412	100	
322.13472	98	
322.30365	146	
322.92109	134	
323.23918	128	
323.78982	100	
324.22892	126	
324.28848	112	
324.89896	162	
325.89726	248	
328.19003	244	
328.88856	148	
329.81383	472	1+
329.86819	168	1+
329.87941	194	1+
332.90277	126	
333.32010	96	
334.31183	94	
335.34087	106	
337.18170	96	
338.11672	100	
338.34334	106	
341.30783	110	
342.84593	176	1+
342.99110	116	
343.24671	102	
343.59151	94	
345.06176	102	
345.71776	100	
END IONS

###FS:    #m/z: 363.95699 #charge 1+
###MS: 24
###MSMS: 27
BEGIN IONS
TITLE=Cmpd 20, +MS2(363.9570), 28.0-35.0eV, 0.6min #27
RTINSECONDS=32.699
SCANS=24,27
PEPMASS=363.95699	1135112
CHARGE=1+
168.54288	104	
182.86915	198	
187.93402	104	
189.86279	666	1+
190.00001	98	
190.99804	100	
191.86003	798	1+
193.89571	96	
196.88221	120	
202.87644	124	
203.11251	102	
206.93887	184	
207.87553	96	
207.94934	116	
207.97290	132	
209.87319	126	
209.94512	1246	1+
210.88684	500	1+
211.94607	100	
212.87848	3644	1+
220.85784	196	1+
222.95267	1458	1+
222.97376	246	1+
223.88486	220	1+
223.99398	124	
224.94870	1618	1+
225.97293	126	
226.87255	184	
226.89504	192	
226.90807	168	1+
226.94703	9636	1+
227.89358	124	
228.46818	98	
228.89242	934	1+
228.94226	10238	1+
229.43773	114	
229.45657	118	
229.96633	110	
230.88954	4724	1+
232.01878	126	
232.88269	1126	1+
232.90444	128	
233.40673	160	
233.83516	98	
234.06932	184	1+
237.05448	126	
238.07137	106	
238.88990	210	1+
240.83486	112	
240.93958	468	
240.96108	1006	1+
241.94349	604	
242.94142	2236	1+
242.96035	792	1+
243.10891	154	
244.07418	180	
244.83026	106	
244.95751	4550	1+
245.83739	144	
245.89584	596	1+
245.94425	512	
246.06826	126	
246.13177	106	
246.31476	88	1+
246.80612	100	
246.95265	4090	1+
248.80205	130	
248.83400	312	1+
248.90060	1896	1+
249.03891	176	
250.89810	292	
250.94677	436	1+
250.96398	196	
252.10675	184	1+
252.89795	720	1+
253.90336	488	1+
255.95598	150	
256.80126	158	1+
257.79371	190	1+
257.90589	134	
258.97948	212	
260.96986	518	1+
261.83913	434	1+
262.13311	140	
263.10670	166	
263.97398	306	1+
264.10107	176	
264.25568	106	
264.79545	120	
265.07286	186	
265.83514	264	1+
265.88473	158	
266.09524	146	
266.78589	354	1+
266.81314	200	
266.92250	156	1+
267.10843	310	1+
267.97408	860	1+
268.95950	200	
269.06585	100	
269.81049	182	
269.96856	1132	1+
270.81036	118	
270.98797	142	
271.09489	110	
271.84807	114	
271.91604	252	
272.84372	156	
273.38354	102	
275.10771	118	
276.01214	104	
276.85387	126	
278.79738	160	
278.83919	144	
279.89975	226	1+
279.98131	134	
280.79231	328	1+
280.97971	122	
281.85420	110	
282.88757	286	1+
283.12350	128	1+
283.79189	396	1+
283.85037	534	1+
285.85027	448	1+
286.92656	134	
287.42260	192	
287.89159	98	
288.79334	160	
288.89571	246	1+
289.17204	140	
290.78635	156	
290.86102	280	1+
291.03996	126	
292.26522	184	
292.44145	106	
292.89328	132	
293.07174	104	
293.12295	112	
293.87620	166	
294.86303	306	1+
295.15884	118	
295.94173	138	
296.58913	134	
296.80496	186	
297.80441	800	1+
297.92880	100	
297.99252	172	
298.42163	146	
298.80548	510	1+
299.86283	318	1+
300.31586	98	
300.80418	182	
300.84580	100	
301.80535	254	
301.86216	916	1+
302.80378	618	1+
303.13981	122	
303.25869	106	
303.80696	426	1+
303.85668	1872	1+
304.26936	230	1+
307.28891	352	1+
307.79379	148	
307.88668	448	1+
307.91432	150	1+
308.29393	258	1+
308.83392	102	
308.88911	282	1+
309.00016	102	
309.82847	228	1+
309.87090	534	1+
311.30730	146	
311.90593	210	1+
312.99822	224	1+
313.94730	98	
314.79797	98	
314.81946	226	
315.09504	100	
315.97720	154	
316.37365	108	
316.81460	314	1+
316.85823	104	
316.92956	416	1+
317.93353	344	1+
318.59347	114	
319.09658	166	
319.86891	152	
320.81220	414	1+
321.32806	112	
321.43684	100	
321.81565	300	1+
321.86985	112	
322.18550	156	
322.92961	310	1+
324.89208	190	
325.15589	114	
325.20873	140	
325.87185	1144	1+
325.96014	316	1+
326.12623	116	
326.87429	1016	1+
329.16261	356	1+
329.37074	100	
332.09163	110	
333.13196	164	
333.90212	300	1+
335.96817	100	
336.94416	492	1+
338.31769	136	
339.82670	546	1+
340.29805	148	
340.93796	142	
343.26916	146	
343.79408	106	
345.40786	108	
346.90189	122	
348.07116	112	
348.80415	184	1+
349.32072	172	
352.38332	104	
354.81509	292	1+
354.83693	98	
355.42473	100	
360.86934	136	
361.27771	126	
362.28692	138	
364.35815	144	
365.38862	126	
366.18193	152	1+
366.31884	160	
366.45882	100	
367.33011	148	
367.77066	258	1+
368.42358	178	
368.50434	120	
368.83007	114	
END IONS

###FS:    #m/z: 322.93022 #charge 1+
###MS: 28
###MSMS: 29
BEGIN IONS
TITLE=Cmpd 21, +MS2(322.9302), 28.0-35.0eV, 0.6min #29
RTINSECONDS=36.382
SCANS=28-29
PEPMASS=322.93022	3151576
CHARGE=1+
186.90028	90	
192.89063	140	
193.07480	118	
196.86400	132	
199.12852	108	
200.89008	176	
201.04525	178	
202.85698	92	
203.88694	88	
206.11580	128	
206.94098	94	
210.89827	196	
211.01755	98	
212.44154	94	
212.88930	116	
214.88559	402	1+
215.88889	332	1+
217.86807	144	
220.45312	86	
220.86641	256	1+
221.00394	86	
221.18454	106	
221.94306	112	
222.95566	768	1+
223.95943	638	1+
224.00050	88	
224.97740	176	1+
226.04892	96	
226.87550	86	
227.90023	284	1+
227.93246	450	1+
227.95105	184	
228.02557	150	
228.84227	130	
228.91790	218	
230.88683	224	
230.90779	116	
231.02510	120	
231.89610	226	
232.06970	102	
233.16404	154	
233.86159	108	
233.89813	184	
236.71790	84	
237.78891	190	1+
237.82132	92	
237.96911	92	
238.89816	176	1+
238.93599	186	
239.08069	262	
240.79053	88	
240.94083	4448	
241.93897	13388	1+
241.96894	86	
242.91718	134	
242.94123	9538	1+
243.01928	136	
243.05277	128	
243.17031	86	
243.87932	440	1+
244.06618	100	
244.10770	130	
244.93986	2174	1+
245.13349	96	
245.79883	100	
245.88398	92	
246.97608	644	1+
247.89180	90	
248.03425	232	1+
248.90316	174	1+
249.83056	112	
250.78011	182	1+
251.08035	98	
251.80064	82	
251.97819	96	
252.88373	96	
253.87672	296	1+
254.12376	108	
255.21242	84	
255.23588	100	
255.84754	310	1+
256.79010	214	1+
256.91061	134	
257.11721	92	
258.14164	84	
258.52831	100	
258.91410	158	
259.85441	234	1+
260.90114	202	1+
261.15806	84	
261.22236	90	
261.82716	126	
261.97310	98	
263.05652	144	
263.83150	98	
263.84911	100	
264.05289	334	1+
264.98331	146	
265.50464	84	
265.82837	146	
265.88068	102	
266.24472	130	
266.86886	152	
267.03529	270	1+
267.13798	110	
267.98963	98	
268.97147	90	
269.08807	90	
270.19270	88	
270.36074	96	
270.42940	100	
271.17403	480	
272.87590	84	
273.24563	90	
273.79088	410	
274.16734	88	
275.80850	148	
275.85442	252	1+
276.07756	104	
276.93339	90	
278.81906	82	
279.09376	822	1+
280.14131	222	
280.52004	86	
281.04584	136	
281.84668	126	
282.27408	158	
282.81153	126	
282.85946	90	
282.91162	86	
283.06976	220	
283.78989	234	1+
283.84054	112	
283.98167	228	1+
284.29443	560	1+
284.84723	92	
285.78439	104	
287.80538	166	1+
288.14480	90	
288.20475	138	
289.25859	98	
289.56378	92	
289.88413	150	
290.94415	92	
291.80427	152	
291.85255	252	1+
292.09532	94	
293.15402	98	
293.31566	92	
294.85174	188	
296.86943	258	1+
297.02252	102	
297.79101	102	
299.02974	116	
301.38920	84	
301.86307	108	
303.07276	126	
303.94157	172	1+
305.87584	112	
305.92127	100	
307.80214	106	
307.88945	118	
308.29032	482	
308.80567	158	
308.84156	138	
308.87284	272	
309.81353	142	
310.30694	246	
310.82874	84	
310.88244	224	1+
312.20056	104	
313.88655	92	
313.92380	158	
313.96001	118	1+
314.81799	104	
315.17236	282	1+
315.86293	142	1+
316.99165	84	
320.85131	84	
321.07998	92	
321.93647	96	
322.02429	126	
322.89064	212	1+
323.23963	638	1+
323.40121	90	
324.07918	90	
324.21078	104	
324.89191	274	1+
325.84378	84	
325.89407	196	1+
326.23601	84	
326.82594	100	
END IONS

###FS:    #m/z: 340.94093 #charge 1+
###MS: 28
###MSMS: 30
BEGIN IONS
TITLE=Cmpd 22, +MS2(340.9409), 28.0-35.0eV, 0.6min #30
RTINSECONDS=37.154
SCANS=28,30
PEPMASS=340.94093	1475244
CHARGE=1+
189.86275	298	1+
192.92459	178	
200.41631	104	
210.93599	462	1+
212.87699	302	1+
213.93977	1856	1+
214.89578	140	
215.88608	920	1+
215.93784	404	
217.86014	208	
217.88297	632	1+
217.91157	110	
220.09227	90	
222.95448	464	1+
223.95887	274	1+
223.97852	102	
224.20120	144	
225.94509	248	1+
226.94696	180	1+
227.02999	96	
227.88253	96	
228.94536	192	
230.88680	650	1+
231.88867	388	1+
231.95057	1182	1+
232.06222	98	
232.83070	122	
233.04436	144	1+
233.57995	94	
233.89735	492	
233.94672	696	1+
234.86714	92	
234.96881	90	
235.86934	220	
235.88979	230	1+
238.04794	120	
239.78719	182	
240.79669	136	
241.12096	144	
241.79285	94	
242.07162	98	
242.15669	104	
243.83152	276	
243.84964	140	
244.21497	100	
246.03699	198	1+
246.94964	118	
246.97739	188	
247.63285	98	
247.89260	298	1+
248.85624	128	
248.87878	92	
249.96219	786	1+
250.95230	496	1+
251.24740	202	
254.96673	790	1+
255.07248	154	
255.09490	212	
255.90865	412	1+
256.07689	204	
256.91259	294	1+
256.96613	166	
257.83772	504	1+
257.99215	140	1+
258.88623	186	1+
258.93397	128	
259.85652	112	
261.84088	140	
261.87498	106	
261.94066	146	
262.00105	96	
262.04676	100	
262.10676	150	1+
264.07445	156	
265.85378	112	
266.00223	116	
266.02056	280	1+
266.99451	136	
267.13672	226	
268.20238	92	
268.83696	144	
269.11538	186	
269.80008	156	
269.96323	146	
270.40692	106	
270.80108	94	
271.84277	262	1+
272.88411	92	
272.93435	276	
273.44293	100	
273.79321	136	
274.34233	106	
275.01689	138	
275.05913	158	
275.81620	108	
276.80710	130	
277.85216	134	
277.97280	90	
278.26179	268	1+
278.84866	506	1+
278.96467	104	
279.85168	330	1+
279.91354	196	
279.96774	92	
280.02171	92	
280.07297	92	
280.82364	154	
280.93899	158	
281.05109	110	
282.27745	238	1+
282.81004	182	1+
282.95737	102	
283.21527	98	
283.87351	202	
284.37365	104	
284.65327	100	
285.37480	92	
285.38955	112	
285.86609	174	1+
285.93482	160	
286.02407	98	
287.80382	134	
288.94443	170	1+
289.06423	142	
290.98632	102	
291.80653	152	
291.86884	98	
291.92977	100	
292.09940	100	
292.90025	128	
293.76799	92	
294.85597	124	
294.87977	92	
295.31016	104	
295.80765	262	1+
295.95255	92	
296.14705	112	
296.97411	184	
297.97843	160	
299.01384	116	
299.06361	106	
299.78156	220	1+
299.88073	108	
300.80596	132	
300.87569	110	
302.17804	190	
303.13952	198	1+
305.22357	146	
305.80607	176	
306.26988	92	
306.88618	310	1+
307.24533	92	
307.31183	140	
307.80104	430	1+
308.29766	306	
309.32695	166	
309.56585	94	
310.81530	202	1+
310.87845	368	1+
311.31587	96	
311.86207	116	
312.80055	192	
312.82154	212	1+
312.94744	96	
313.68184	92	
313.80288	100	
313.87383	140	
314.79440	138	
317.44890	106	
320.17878	94	
320.35017	92	
321.81142	210	1+
322.30980	348	1+
322.74552	98	
322.90126	98	
323.23633	122	
324.24057	108	
324.28768	94	
324.89069	106	
325.89291	156	
328.19163	178	
330.81514	174	
330.82982	104	
330.88979	138	
332.85633	98	
334.80044	100	
337.06042	114	
337.09095	112	
337.20753	102	
337.23213	92	
337.32684	92	
340.38284	98	
341.17711	186	
342.27625	122	
342.90509	384	1+
343.80284	100	
344.23955	98	
END IONS

###FS:    #m/z: 363.95698 #charge 1+
###MS: 28
###MSMS: 31
BEGIN IONS
TITLE=Cmpd 23, +MS2(363.9570), 28.0-35.0eV, 0.7min #31
RTINSECONDS=37.926
SCANS=28,31
PEPMASS=363.95698	955530
CHARGE=1+
50.69770	104	
182.86789	354	1+
187.86919	202	
189.86404	772	1+
191.85740	676	1+
196.33825	114	
196.88406	328	1+
205.09487	116	
205.94586	276	1+
207.87513	226	
208.88088	104	
208.94257	142	
209.86850	252	
209.94429	1252	1+
210.88434	572	1+
211.07234	120	
212.04607	168	
212.87866	4374	1+
213.90354	120	
214.89493	128	
216.41326	164	
216.89096	114	
218.91437	148	
222.95319	1470	1+
222.98252	138	1+
224.89706	148	
224.94777	1648	1+
224.97241	186	
225.14614	110	
225.88633	228	
225.95819	196	
226.89238	146	
226.94763	7962	1+
227.06388	108	
227.08202	146	
228.09148	100	
228.89392	998	1+
228.94257	9642	1+
230.88940	4652	1+
230.97810	100	
232.88554	658	1+
232.90237	138	
233.96210	132	
234.88229	310	1+
234.93182	122	
236.05060	100	
236.08131	118	
236.84927	130	
238.06770	204	1+
238.93992	112	
239.90270	202	1+
240.83773	112	
240.94105	532	
240.96103	996	1+
241.51505	120	
241.94067	3116	1+
242.94244	1758	1+
243.83755	216	1+
243.96872	132	
244.07233	380	
244.87481	360	1+
244.93889	520	
244.95754	4360	1+
245.52117	108	
245.94149	424	
246.80852	142	
246.90219	328	1+
246.95231	4758	1+
246.99111	162	1+
248.80630	164	
248.84490	124	
248.90015	1364	1+
249.03539	318	1+
249.06138	120	
249.80470	106	
249.98658	104	
250.85174	184	
250.89542	314	1+
250.91298	232	1+
250.94851	144	
250.96865	246	
251.91518	154	1+
251.95367	140	
252.89370	166	
253.05645	106	
253.08901	260	1+
253.90452	752	1+
254.00417	136	
258.44232	186	1+
258.84352	132	
258.97189	188	
259.08061	278	1+
259.84589	294	1+
260.96826	566	
260.98604	100	
262.82737	266	1+
263.17100	134	
263.93851	104	
263.97663	132	
264.01122	100	
264.96344	262	1+
265.08682	194	1+
265.97694	108	
266.01436	258	1+
266.78515	194	
266.81045	434	1+
266.83915	124	
266.91747	306	1+
267.13649	266	
267.97302	636	1+
268.84003	112	
268.96034	992	1+
269.80086	124	
269.96752	714	1+
270.12089	122	
270.91019	474	1+
271.91532	390	1+
274.42491	116	
274.85466	102	
274.99176	100	
275.92321	104	
276.14242	118	
276.90713	100	
277.81324	126	
277.85944	600	1+
278.06400	102	
278.41826	200	1+
278.80070	188	
278.84383	114	
279.09757	104	
279.78868	488	1+
280.79068	412	1+
281.10674	132	
281.85816	478	1+
281.96334	114	
282.95848	198	
283.06441	134	
283.78828	234	
283.85093	268	
283.98596	188	
284.78965	102	
284.79913	378	1+
284.82129	214	
284.84362	806	1+
285.44966	104	
285.79763	322	1+
285.84618	582	1+
286.81959	106	
287.04939	100	
288.23570	120	
288.41351	116	
289.15902	176	
289.81236	122	
290.41238	114	
290.78410	236	1+
291.90441	106	
293.01917	104	
293.11724	254	
293.29327	186	1+
293.84975	386	1+
293.87185	244	1+
294.11709	102	
295.14946	110	
296.81086	104	
296.86872	212	
297.80233	792	1+
298.80393	578	1+
298.88158	232	1+
299.27609	222	
299.78573	160	
299.87005	258	1+
300.91174	182	1+
301.79849	756	1+
301.85928	870	1+
302.24364	138	
303.85648	1572	1+
304.94767	144	
305.12892	234	1+
305.77570	130	
305.91254	112	
306.27750	140	
306.43378	124	
306.79790	466	1+
306.88517	448	1+
307.28585	144	
308.29020	190	
309.86887	246	
310.31102	352	1+
310.85502	200	1+
310.87815	138	
311.12961	142	
311.80581	124	
312.19852	102	
314.82651	218	
315.03453	108	
315.85634	138	
316.81152	412	1+
320.03910	150	
320.29583	136	
320.81649	1182	1+
320.83026	134	
321.22399	224	1+
321.81968	1034	1+
321.86607	238	
322.78095	112	
322.88981	334	1+
322.93067	350	
323.01230	382	1+
325.25107	134	
325.64401	104	
326.01658	112	
326.87401	692	1+
327.18494	132	
328.18532	208	1+
328.89054	138	
329.45082	106	
335.80950	206	1+
335.87244	162	1+
336.33109	110	
336.94364	590	1+
337.09485	140	
339.29859	112	
339.82937	230	
340.93802	144	
343.82512	228	1+
344.75653	112	
344.82816	150	1+
345.31110	146	1+
346.86193	126	
347.89994	282	1+
348.32132	116	
349.22956	116	
349.67556	138	1+
351.10518	108	
355.70611	234	1+
356.76986	120	
357.01136	104	
359.85432	234	1+
360.32268	268	1+
361.82293	126	
362.86468	228	1+
365.04673	124	
365.31754	314	1+
366.35212	106	
367.34419	144	
368.41965	154	
369.15892	218	1+
END IONS

###FS:    #m/z: 322.93031 #charge 1+
###MS: 32
###MSMS: 33
BEGIN IONS
TITLE=Cmpd 24, +MS2(322.9303), 28.0-35.0eV, 0.7min #33
RTINSECONDS=41.6315
SCANS=32-33
PEPMASS=322.93031	2886612
CHARGE=1+
188.04673	88	
192.89424	124	
195.90332	88	
196.88758	104	
199.81350	88	
205.94856	90	
205.96705	314	1+
206.81116	104	
209.94233	132	
210.89908	122	
212.00143	90	
212.87770	286	1+
212.90159	206	
213.97439	92	
214.88632	294	1+
215.97992	90	
221.09320	90	
222.94978	130	
223.95909	434	1+
224.90195	92	
225.93700	98	
226.01720	84	
227.11170	120	1+
227.93538	136	
228.91310	204	1+
228.93343	104	
230.14333	104	
230.88218	284	1+
230.90184	88	
231.88583	234	1+
232.05251	116	
233.16450	280	
234.16718	188	
235.15341	92	
236.40894	100	
237.06086	96	
237.79406	194	1+
238.04588	154	
238.21115	122	
238.87732	86	
238.93999	312	
239.03125	104	
239.07715	234	1+
239.78770	194	1+
240.82613	86	
240.94085	4690	
241.93979	16580	1+
242.06886	120	1+
242.19600	108	
242.25036	104	
242.94178	11466	1+
243.14410	122	
243.88364	364	
244.79395	142	
244.94017	2474	1+
245.43539	94	
245.86112	214	1+
246.78159	90	
246.97460	468	1+
248.14027	106	
248.82918	200	1+
248.93053	154	1+
248.96585	88	
249.00580	114	
249.15277	134	
249.47212	100	
250.96552	106	
251.06995	96	
251.92635	154	1+
253.23486	86	
253.83628	232	1+
253.84944	152	
254.80675	206	1+
255.15900	106	
256.89981	176	
257.80017	300	1+
257.97775	98	
258.83484	300	1+
258.85365	268	1+
258.93337	86	
259.85741	212	1+
260.03879	88	
260.23562	90	
260.79984	162	
260.83836	232	1+
260.92899	104	
261.45272	94	
261.83266	524	1+
263.06242	128	
263.49377	98	
263.88784	138	
264.04998	342	1+
264.42759	90	
265.24623	92	
265.87308	92	
266.24201	138	
266.84880	108	
266.92549	88	
267.79344	98	
267.84621	118	
268.00003	154	
268.05646	92	
268.86671	92	
268.91096	120	
268.95293	120	
269.06498	106	
269.80387	140	
269.84197	140	
269.95950	90	
270.18563	142	
270.97531	110	
271.17461	268	1+
271.84234	282	1+
272.80296	142	
272.82141	152	
273.79685	292	1+
276.56782	96	
276.73145	94	
276.81114	138	
276.83957	98	
278.82341	178	1+
278.86968	114	
279.08978	1028	1+
279.79383	162	
279.85401	266	
280.26340	124	
280.98625	218	1+
281.79434	96	
281.96426	206	1+
283.03231	140	
283.06628	242	1+
283.09641	200	1+
283.14291	86	
283.78579	166	
284.29223	192	
284.79407	266	1+
285.94577	94	
287.88615	108	
288.19924	306	1+
289.04171	90	
289.82462	84	
289.88267	162	
290.13829	86	
290.78910	94	
290.85933	118	
291.80159	268	1+
293.28928	112	
293.80605	90	
294.07739	116	
294.14687	242	1+
294.27838	92	
294.87046	202	1+
295.38277	84	
296.00936	96	
296.86722	244	
296.93853	98	
297.81923	100	
298.20997	234	1+
298.41240	154	
298.80006	114	
298.91852	222	1+
299.21784	160	1+
299.78239	186	
299.86067	274	1+
300.78523	110	
302.08313	92	
304.79985	118	
304.95772	84	
305.92102	102	
306.28253	130	
306.87849	212	1+
307.28229	86	
307.80245	546	1+
308.29229	672	1+
309.09401	136	
309.41050	84	
309.87370	358	1+
310.30929	290	
310.41287	132	
310.82409	124	
311.02780	116	
311.85713	98	
312.80329	186	
314.23839	104	
316.07234	136	
317.02247	90	
319.88648	88	
319.93992	94	
320.82794	130	
320.85051	106	
321.77707	224	1+
323.14053	198	1+
323.23525	352	1+
323.31068	98	
324.20702	102	
324.71185	104	
324.73388	94	
324.89799	84	
325.76371	102	
326.21588	94	
326.24031	116	
326.89082	128	
326.99060	94	
328.29713	92	
END IONS

###FS:    #m/z: 340.94108 #charge 1+
###MS: 32
###MSMS: 34
BEGIN IONS
TITLE=Cmpd 25, +MS2(340.9411), 28.0-35.0eV, 0.7min #34
RTINSECONDS=42.404
SCANS=32,34
PEPMASS=340.94108	1224198
CHARGE=1+
136.47591	90	
187.86736	142	
189.86223	332	1+
191.48048	96	
192.92705	316	
205.94733	276	
207.96944	104	
210.89155	192	1+
210.93942	230	1+
212.88110	1070	1+
213.87877	718	1+
213.94081	1170	1+
215.88807	848	
215.93776	312	
216.43127	102	
217.85565	188	
217.88291	526	1+
219.08416	136	
220.01589	92	
220.04646	98	
223.95115	210	1+
224.01152	96	
224.97675	160	
225.88993	114	
226.89013	380	1+
226.94878	184	
228.05817	106	
228.93798	138	
229.12018	90	
230.52915	102	
230.88858	888	1+
231.92664	102	
231.95017	1376	1+
232.88733	214	
233.89571	612	1+
233.94770	608	1+
234.84959	90	
235.82393	98	
235.86749	122	
235.89072	464	1+
237.06328	100	
238.78048	204	1+
239.39966	96	
239.89010	338	1+
239.93157	102	
239.99448	92	
240.23047	306	
241.78396	96	
241.83658	172	
241.94579	176	
242.94257	148	
243.86061	134	1+
244.78915	124	
244.95665	102	
246.88996	94	
246.97678	236	1+
247.93167	132	
248.90403	114	
248.94240	142	
249.89758	154	
249.96290	724	1+
250.94752	122	
250.99259	112	
251.95795	132	
252.97007	106	
254.80425	112	
254.96413	858	1+
255.07392	150	
256.84053	196	1+
256.90022	180	
256.90821	166	
256.96524	148	
257.02338	112	
257.78205	116	
257.96440	228	1+
258.91231	142	
259.85407	154	
260.05687	90	
260.84167	106	
261.94944	112	
263.85767	130	
264.79679	132	
265.61494	106	
267.13772	152	
270.35883	94	
270.86578	168	
270.88101	104	
271.17556	94	
271.83839	300	1+
271.99001	98	
272.93325	240	1+
272.97328	142	
273.80384	92	
273.92429	100	
274.79583	180	
274.84904	98	
276.85564	442	1+
277.92812	110	
278.81964	104	
278.83810	122	
279.01357	216	1+
279.40957	92	
279.79513	134	
279.84939	186	
279.96249	140	
280.85658	100	
281.04914	164	
281.19804	96	
281.85423	272	1+
282.81989	90	
283.07096	126	
284.82551	92	
284.93103	94	
286.75805	92	
286.91473	106	
287.80868	190	
288.19904	114	
288.61139	102	
289.78933	188	
289.99818	92	
290.78857	118	
290.83770	92	
290.85797	592	1+
291.81487	192	1+
291.91502	92	
293.22127	90	
293.85479	358	1+
294.00370	102	
295.13560	136	
296.80766	104	
297.87834	112	
298.16084	144	1+
298.19470	124	
299.25984	100	
299.93493	94	
300.27719	98	
303.93989	102	
304.25703	102	
304.44736	106	
304.87372	90	
304.96595	98	
305.82354	114	
306.88272	156	
307.30854	442	1+
307.79672	286	1+
307.88620	114	
307.89841	138	
308.14941	90	
308.29203	234	
309.85641	148	
310.02820	94	
310.72909	100	
310.87918	146	
310.99981	156	
311.88365	126	
312.86161	122	
312.88526	232	1+
313.03367	256	1+
313.85696	92	
313.98102	106	
318.59420	102	
318.83080	92	
319.11276	174	1+
320.75997	106	
323.23503	158	
324.80440	298	1+
325.24842	98	
326.86074	142	
327.94534	156	
328.18293	106	
328.26633	112	
328.81655	188	
328.89302	106	
330.81157	146	
331.81846	124	
332.39057	96	
333.82174	234	1+
337.78759	90	
338.87388	176	
339.27204	90	
341.02640	94	
342.38853	98	
342.90878	138	
344.21901	118	
344.30351	182	
344.72586	90	
345.32339	144	
346.32833	92	
END IONS

###FS:    #m/z: 363.95709 #charge 1+
###MS: 32
###MSMS: 35
BEGIN IONS
TITLE=Cmpd 26, +MS2(363.9571), 28.0-35.0eV, 0.8min #35
RTINSECONDS=43.176
SCANS=32,35
PEPMASS=363.95709	741346
CHARGE=1+
188.86558	96	
189.86232	524	1+
191.85790	770	1+
193.08951	96	
196.88595	240	
197.87749	98	
200.94576	138	
206.53779	102	
207.87394	128	
207.95308	96	
208.87835	164	
209.86998	122	
209.94399	1474	1+
210.88499	686	1+
212.87979	3342	1+
213.12985	122	
216.41389	140	
218.91466	100	
222.95309	1090	1+
224.94762	1966	1+
225.96762	134	
226.82907	98	
226.88309	260	1+
226.89952	336	1+
226.94721	9278	1+
227.32197	96	1+
228.89462	816	1+
228.94200	8796	1+
229.48915	106	
230.03288	180	
230.86032	118	
230.88894	6070	1+
230.98739	164	1+
231.02843	94	
232.88661	618	1+
234.88427	324	1+
235.84813	96	
236.84126	174	1+
237.89358	212	1+
238.89604	138	1+
239.06961	120	
239.42840	172	
240.83829	172	
240.94046	1110	
240.96645	778	1+
241.93960	2826	1+
242.83431	102	
242.94189	1938	1+
243.06841	116	
243.19269	104	1+
243.95961	150	
244.07378	208	
244.95640	4090	1+
245.94294	536	
246.95278	4186	1+
248.51158	146	
248.90122	1082	1+
248.97463	112	
249.80597	210	
250.03969	132	
250.89854	344	1+
250.94535	550	1+
250.97006	158	
251.23058	214	1+
251.85680	102	
253.08951	100	
253.83517	128	
253.90583	524	
254.83508	114	
255.10332	142	
256.43597	106	
257.62897	98	
257.79304	100	
258.84200	586	1+
258.97555	196	1+
259.10712	106	
260.82738	166	
260.97032	162	
261.83286	346	1+
261.97918	126	
262.07163	220	1+
263.17575	132	
263.87443	122	
263.99838	118	
264.94001	106	
264.96038	150	
265.85861	206	1+
265.97744	260	1+
266.09414	138	
266.78088	122	
266.81564	176	
267.10512	120	
267.91512	98	
267.97382	476	
268.02207	290	1+
268.09585	98	
268.81156	142	
268.84018	162	
268.95648	140	
268.97848	296	
269.91816	130	
269.97193	424	
270.80697	144	
271.11574	222	1+
271.91159	488	1+
271.95787	174	
272.91324	298	1+
272.94459	204	1+
273.35370	98	
275.05790	170	
275.13010	106	
276.85445	332	1+
277.92372	94	
278.09537	100	
278.84733	114	
278.91680	102	
279.91886	138	
280.79277	580	
280.82594	140	
281.79591	274	
281.84947	116	
281.96022	252	1+
282.09338	96	
282.80432	214	
282.82949	162	
282.84621	544	1+
283.00716	176	1+
283.07112	190	
283.79085	418	1+
283.84965	468	1+
283.90772	104	
284.88601	262	1+
285.25250	94	
285.78690	118	
285.82135	214	1+
285.84364	708	
286.91467	198	1+
287.86433	136	
288.79054	102	
289.07950	374	1+
289.37573	98	
289.88189	98	
290.79007	194	
290.82656	130	
291.86998	104	
292.85434	384	1+
293.11698	116	
293.42939	100	
293.85931	304	1+
295.27845	168	1+
295.92338	188	
296.71334	122	
296.80660	428	1+
296.85788	176	1+
296.89253	268	1+
297.92704	212	1+
298.80410	552	
299.41428	106	
299.79869	668	1+
299.87743	192	
299.90084	136	
300.06364	210	1+
300.14129	98	
301.86172	892	1+
302.24534	124	
302.82082	108	
303.80634	206	
303.85740	1556	1+
303.94263	276	1+
304.17542	126	
306.07784	104	
306.89294	318	1+
307.23465	102	
307.28425	96	
307.30993	138	
308.11965	248	1+
308.29665	218	
308.86744	118	
310.31164	166	
310.50816	122	
315.93473	148	
316.86189	120	
317.93446	242	1+
318.82526	340	1+
318.88709	138	
318.93303	154	1+
319.87210	138	
320.13919	110	
320.26427	98	
321.32878	166	
321.81734	840	1+
321.86975	396	1+
322.92138	450	1+
324.02001	120	
324.87425	210	
324.89178	168	
325.28863	152	
325.88354	144	
326.87143	588	1+
326.90373	100	
328.80254	94	
328.88478	192	
329.81869	294	1+
330.80564	144	
330.87095	198	1+
330.88303	108	
332.08794	106	
333.79103	160	
335.89407	194	1+
336.97397	206	1+
337.30518	98	
339.82548	352	1+
340.94065	316	
342.90106	366	1+
343.27187	128	
349.33366	134	
349.75851	102	
350.33749	248	
351.89662	254	1+
354.05276	102	
356.18459	100	
356.77783	130	
358.70995	178	1+
359.86474	238	1+
360.24579	154	
360.91407	112	
362.84221	280	1+
363.89430	96	
364.35537	116	
365.38667	118	
367.78072	138	
368.91522	114	
END IONS

###FS:    #m/z: 336.94623 #charge 1+
###MS: 36
###MSMS: 37
BEGIN IONS
TITLE=Cmpd 27, +MS2(336.9462), 28.0-35.0eV, 0.8min #37
RTINSECONDS=46.8765
SCANS=36-37
PEPMASS=336.94623	148278
CHARGE=1+
189.86462	278	
191.03902	102	
196.88542	98	
199.08674	90	
199.10947	102	
203.93208	276	1+
205.94875	184	1+
206.09164	94	
207.97754	204	
208.98328	106	
209.89439	182	1+
209.94503	92	
210.88588	224	
211.94438	4432	
212.87880	2150	1+
212.94614	136	
213.94018	2442	1+
214.87191	100	
215.88589	886	1+
215.93801	220	
217.85916	146	
217.88196	476	1+
220.40200	104	
221.89395	206	
222.95770	768	1+
223.96228	566	1+
224.19916	92	
224.99003	110	
225.00494	108	
225.97308	118	
226.14827	92	
226.38847	90	
226.89610	276	
226.97282	124	
227.89485	882	1+
227.95292	178	
228.93666	88	
229.15417	124	1+
229.95505	3882	1+
230.02845	102	
230.84992	94	
230.88910	3240	1+
231.94978	1470	1+
233.65856	98	
233.82467	182	1+
233.89969	326	
234.89372	376	1+
235.01313	180	1+
235.79989	110	
235.87199	104	
237.06179	240	1+
238.43723	172	
238.95188	166	1+
239.07083	90	
240.93760	158	1+
241.13549	110	
241.84236	140	
242.38963	88	
242.89807	194	1+
244.83733	90	
246.97638	320	
247.71009	92	
247.73142	88	
247.96606	816	
248.90209	536	1+
249.83009	610	1+
249.96120	302	1+
251.07028	122	
251.83376	410	1+
251.97151	130	
252.35833	96	
252.97099	2162	1+
253.01420	92	
253.86381	114	
253.90524	312	
254.85966	150	
254.91463	178	1+
254.94317	126	
254.96620	1296	1+
255.07317	884	1+
255.80699	102	
256.90353	130	
256.91956	274	1+
256.96519	92	
257.01838	88	1+
258.85282	316	1+
259.37815	132	
259.74010	100	
260.82805	258	1+
262.90812	104	
263.00620	192	1+
263.87281	92	
264.79832	124	
264.82280	98	
264.86673	88	
265.43278	100	
266.24743	162	
266.86047	102	
267.80442	96	
267.84254	98	
268.83932	1076	1+
269.00469	132	
269.79947	286	1+
269.81340	124	
269.93085	114	
270.98046	252	
271.85262	150	
271.87281	110	
271.91359	350	1+
272.84276	112	
272.95735	186	1+
272.97708	88	
273.16201	88	
273.79191	130	
274.00704	108	
274.86263	132	
275.86346	88	
277.80689	196	1+
277.83269	872	1+
278.83511	640	1+
280.92146	108	
281.05571	128	
282.80947	118	
283.24402	102	
284.37812	106	
284.55193	94	
284.87641	120	
285.53038	108	
285.60715	94	
285.84797	1486	1+
285.96960	202	1+
286.85111	1274	1+
288.00600	114	
288.85545	272	
289.07639	96	
289.85583	174	
289.94974	142	
290.85498	328	1+
291.79919	110	
292.89109	90	
293.10882	128	
293.43335	102	
293.85849	104	
293.87620	138	
293.95118	112	
293.99586	118	
294.27367	88	
294.86646	88	
295.13449	94	
295.77299	92	
295.85223	118	
296.13637	90	
298.89173	96	
299.00763	92	
299.13812	94	
300.77791	100	
301.26758	150	
301.51491	88	
302.00632	132	
302.89838	98	
303.38839	116	
303.85862	132	
304.86382	172	
304.89036	142	
305.15907	90	
306.85176	168	
306.87903	134	
307.42430	92	
307.79690	212	1+
308.31148	116	
308.96743	92	
309.12076	90	
309.32119	142	
309.81429	134	
309.86487	116	
309.91654	136	
310.87322	554	1+
312.17432	124	
312.67589	106	
315.27524	174	
316.87163	120	
319.76680	118	
320.20773	154	1+
320.75657	90	
322.13446	260	1+
322.82114	188	1+
323.24356	132	
323.30433	124	
324.89535	204	
325.13924	166	
325.89674	88	
326.99513	96	
327.30365	108	
328.88737	144	
330.81391	144	
332.06369	90	
333.88813	88	
337.35063	98	
338.79681	134	
339.22396	146	
END IONS

###FS:    #m/z: 507.84578 #charge 1+
###MS: 36
###MSMS: 38
BEGIN IONS
TITLE=Cmpd 28, +MS2(507.8458), 28.2-35.2eV, 0.8min #38
RTINSECONDS=47.6485
SCANS=36,38
PEPMASS=507.84578	125388
CHARGE=1+
196.01725	334	1+
210.12565	152	
224.97636	190	
230.84721	232	1+
232.89648	182	
235.91793	194	
239.07577	230	1+
244.03173	176	1+
244.06870	508	1+
246.10222	188	
249.09419	450	1+
250.90933	232	1+
252.07177	254	1+
252.14212	626	1+
253.09323	322	1+
254.02595	246	1+
255.06416	228	1+
256.09072	256	
256.10607	170	
264.04632	160	
265.11899	258	1+
266.86176	178	
267.07848	152	1+
267.10606	208	
268.79766	194	1+
268.88137	214	1+
271.97765	166	
272.07057	210	
272.79056	292	1+
272.85264	462	1+
272.87499	254	1+
273.87669	160	1+
274.12696	224	1+
275.07961	220	
275.85075	190	
276.84976	178	
278.11953	212	
278.83398	316	
280.10907	200	1+
281.37523	172	
281.96277	154	
283.09979	188	
283.13496	242	1+
284.86898	348	1+
284.97144	212	1+
285.79479	168	
286.85462	366	1+
287.80514	152	
288.78905	164	1+
288.89311	206	
289.88105	630	
290.06142	164	1+
290.13116	322	1+
290.86458	840	
291.88507	214	
292.88811	230	
293.87482	1638	1+
293.99016	174	1+
294.05715	170	
294.16637	178	
295.10009	186	
295.15066	432	1+
295.80494	298	1+
295.87249	172	
295.88754	164	
296.85051	330	
297.09468	212	1+
297.15530	152	
298.79826	198	
298.85511	186	
299.90239	144	1+
300.84966	954	1+
302.09307	226	
304.88293	196	
305.86333	324	
306.12475	192	
307.39332	164	1+
307.88977	742	
308.10435	198	1+
308.14420	1460	1+
308.29530	190	
308.84744	236	1+
308.89107	374	
308.98320	230	1+
309.87023	342	
309.89073	354	
310.87286	284	
311.03181	154	
311.83144	160	
311.88280	3340	1+
312.17459	1794	1+
312.90660	160	
313.11205	194	
313.90428	182	
313.92635	212	
314.86452	1652	1+
316.36376	200	1+
316.81753	274	1+
316.86307	386	
318.86285	192	
318.93582	256	1+
320.88700	170	
320.90450	236	1+
321.85497	398	1+
323.01684	168	
323.97277	168	
324.86190	526	1+
324.90065	208	
324.97608	218	1+
325.89972	416	
326.88348	1162	1+
327.89754	356	
328.87261	636	1+
329.89496	204	
331.80322	204	1+
332.87564	998	1+
335.12252	412	1+
335.88596	282	
336.08870	246	1+
336.12859	398	1+
336.84032	284	1+
337.03950	170	
337.84096	200	1+
337.88362	714	1+
338.99624	202	1+
341.10955	334	
341.83606	194	1+
343.16595	178	
343.87281	482	1+
344.32092	256	1+
345.90855	198	
346.43092	154	
347.09693	348	1+
347.89267	156	
349.11065	272	1+
349.89215	240	
350.86650	220	
350.88871	226	
351.72008	174	
351.84931	174	
351.89283	284	
352.10457	166	1+
352.76722	152	
353.85135	624	1+
355.88995	410	1+
357.85383	160	
358.11438	562	1+
358.13474	270	1+
358.41654	168	
358.87503	218	
359.11759	478	1+
361.11266	304	1+
362.89145	168	1+
363.18397	192	
364.84944	172	
365.05143	180	1+
365.07679	196	1+
365.90937	208	1+
366.83993	630	1+
367.70775	770	1+
368.89562	238	
369.70768	346	
369.77371	274	1+
369.83717	554	
369.89718	180	
370.83584	278	
370.90032	164	
371.83475	166	
372.19459	202	
372.75604	254	1+
372.78854	340	1+
372.87848	160	
373.72210	304	1+
373.90035	306	
374.81569	306	
376.87589	312	1+
378.12633	192	1+
378.88678	176	
379.17798	250	1+
379.81311	184	
380.73497	190	
381.10215	188	
381.14867	386	1+
382.71826	202	
382.86497	174	
383.97487	206	
384.84984	934	1+
384.89572	246	
385.22056	246	1+
386.82982	202	
387.09130	166	
387.11329	192	
387.84785	732	1+
387.90218	216	1+
388.16120	208	1+
388.84991	432	1+
389.20417	202	
389.71658	256	1+
389.82393	160	
390.83998	1666	1+
392.06609	124	1+
392.39236	278	1+
392.82863	1492	1+
392.86603	172	
393.12138	256	1+
393.79866	182	
394.78718	226	
394.83776	304	
394.99775	98	1+
395.15181	164	1+
395.80050	178	
396.04768	202	1+
396.11024	186	
396.77181	214	1+
397.37952	160	
398.17833	238	1+
398.73212	212	
398.86082	352	1+
400.27832	240	1+
400.74818	220	
402.82672	332	1+
402.86617	210	
403.87013	1264	1+
405.17934	252	1+
405.85720	504	1+
406.39567	164	1+
406.72667	496	1+
406.82248	162	
407.86784	1506	
407.96028	170	1+
408.06472	186	
408.09326	202	1+
408.85353	2182	1+
409.71627	180	
410.83617	2670	1+
410.91519	226	1+
410.97565	186	1+
411.27008	196	1+
412.84379	562	1+
412.87359	190	1+
413.07365	540	1+
413.33830	150	
413.92161	302	1+
414.86359	234	
414.92475	184	1+
415.85451	212	
417.18126	220	1+
418.20212	158	
418.85230	254	1+
420.78106	176	1+
421.88363	356	
422.88119	158	
423.10021	182	1+
423.15183	222	1+
423.18548	344	1+
423.21287	184	
423.86696	1082	1+
424.20971	158	
424.63958	166	1+
424.81183	206	1+
424.82916	154	
425.73535	160	
426.86054	2264	1+
427.73349	684	1+
427.94721	152	1+
427.97937	214	1+
428.84847	2316	1+
428.88164	644	
429.73495	724	1+
429.82855	268	
430.73754	496	1+
430.79744	300	1+
430.84718	386	
431.86986	894	
432.87136	482	
432.94388	162	1+
433.85436	544	1+
434.17830	168	
434.75793	278	1+
435.86574	208	
437.13228	152	1+
439.89289	328	1+
441.21957	756	1+
444.87233	4052	1+
445.05390	84	1+
446.74576	386	1+
447.70499	274	1+
449.21280	186	1+
449.74701	322	1+
449.87969	1084	1+
451.20189	176	
451.86002	162	
452.26490	176	
454.17463	168	
454.80345	182	1+
456.13655	150	
456.16953	152	
457.89999	320	1+
459.19356	290	1+
459.71264	218	1+
460.23311	168	
461.81886	216	1+
462.88394	2062	1+
467.29224	310	1+
467.88978	2498	1+
468.77919	236	1+
478.71865	246	1+
485.13136	168	1+
485.89922	1396	1+
487.27594	152	
490.26630	184	1+
492.29296	184	1+
495.22064	312	1+
501.14427	212	
501.35075	162	
504.11754	160	1+
504.23301	166	1+
504.79846	202	1+
505.43094	190	1+
506.47299	164	
506.80090	166	
507.13673	172	
508.19255	148	1+
508.91228	198	1+
509.29871	184	
509.85892	188	
510.92359	124	1+
512.31915	204	1+
512.93624	104	1+
END IONS

###FS:    #m/z: 359.96212 #charge 1+
###MS: 36
###MSMS: 39
BEGIN IONS
TITLE=Cmpd 29, +MS2(359.9621), 28.0-35.0eV, 0.8min #39
RTINSECONDS=48.4205
SCANS=36,39
PEPMASS=359.96212	117120
CHARGE=1+
101.07699	92	
149.93816	92	
162.26746	100	
192.88826	102	
205.94566	132	
207.94535	290	1+
208.88393	110	
209.94466	852	1+
215.89861	128	
217.91727	90	
221.88399	194	1+
222.95220	1564	1+
224.04694	104	
224.88598	194	1+
224.94811	1278	1+
224.96653	432	1+
225.85996	90	
226.94758	4994	1+
227.86213	114	
227.93115	238	
228.86744	138	
228.94251	4474	1+
229.85473	100	
230.79466	96	
230.89417	130	
232.58259	90	
233.40538	110	
233.96129	392	1+
234.84282	116	
234.92761	98	
235.55623	92	
235.99369	102	
236.91339	110	
238.21357	98	
239.10516	88	
239.13093	214	1+
240.94057	954	1+
240.96202	1220	1+
242.83490	122	
242.95969	510	1+
243.89686	264	1+
244.95686	2420	1+
245.94374	624	
246.01499	110	
246.10577	272	1+
246.84505	186	1+
246.95288	3194	1+
248.80075	240	
249.80262	126	
249.83769	172	
249.88628	118	
250.94825	310	1+
253.78266	98	
253.83697	262	1+
255.10590	232	
255.48014	218	1+
256.80804	148	
257.50666	108	
258.83252	172	
258.84645	188	
258.97424	272	
259.97823	200	
260.17942	96	
260.71056	90	
260.96779	728	1+
263.20371	112	
263.90553	154	
263.97934	244	1+
264.79600	124	
265.06071	170	
265.08625	136	
265.97393	176	
266.81672	408	
266.83831	108	
266.95736	92	
267.78336	120	
267.84727	240	1+
267.93837	110	
267.97382	672	
269.15377	206	1+
269.79542	96	
269.96816	424	1+
270.05250	100	
270.51218	90	
270.79703	120	
270.88184	148	
271.06164	90	
271.84376	364	1+
271.94485	102	
272.92264	100	
274.91900	106	
275.80415	284	1+
275.98330	150	
276.85441	400	1+
278.21539	102	
278.43145	96	
278.79875	138	
278.84197	94	
279.10164	254	1+
279.79163	772	1+
280.08585	200	1+
280.79335	654	1+
280.96466	82	1+
281.85003	200	1+
281.87392	136	
281.90165	90	
282.79567	100	
284.01140	98	
285.79687	138	
288.80423	136	
291.80166	88	
291.89171	88	
292.11059	102	
292.43542	90	
292.86079	108	
292.89785	120	
293.88540	168	1+
294.85710	306	1+
295.92889	128	
296.02453	92	
296.85550	94	
297.14690	174	1+
297.57462	100	
297.80860	222	
298.80436	986	1+
298.87253	96	
299.05439	122	1+
299.87366	128	
300.09665	88	
300.80245	208	1+
301.26181	118	
301.38722	100	
301.78298	132	
301.82324	106	
301.85457	238	1+
302.44750	102	
303.06492	88	
303.40471	92	
304.73017	90	
304.80986	106	
304.93467	122	
307.28877	318	1+
307.86100	186	1+
309.80079	222	
310.17854	178	1+
310.80567	124	
310.87794	478	1+
311.79284	94	
311.81505	212	1+
312.13920	156	1+
312.24618	92	
312.77786	100	
312.82167	144	1+
314.29129	92	
314.88743	132	
316.81397	452	1+
317.47512	108	
318.32036	118	
318.81248	110	
318.93552	268	
319.82152	138	
320.42713	90	
320.75841	90	
320.91932	90	
321.16579	94	
321.81654	134	
322.92606	200	
323.01776	262	
324.02178	126	
325.85151	90	
326.82168	134	
329.76092	120	
334.13016	96	
334.18721	92	
336.94735	318	
337.22073	100	
337.87413	268	1+
338.69729	96	
338.79198	196	1+
338.89858	142	
339.34614	146	
339.40480	90	
339.83948	100	
340.35333	94	
340.37376	100	
340.83260	94	
340.93802	218	
341.33710	88	
341.94765	92	
343.19202	192	1+
343.71126	110	
344.41373	92	
349.76084	98	
350.32474	200	1+
351.93246	104	
353.88421	204	1+
356.76379	90	
357.13861	120	1+
357.77373	88	
357.98253	98	
358.19851	146	
358.36846	154	
359.26300	104	
360.89546	112	
361.21838	198	1+
361.89948	244	1+
362.27967	100	
362.72290	172	1+
363.97583	106	
364.42142	106	
END IONS

###FS:    #m/z: 336.94628 #charge 1+
###MS: 40
###MSMS: 41
BEGIN IONS
TITLE=Cmpd 30, +MS2(336.9463), 28.0-35.0eV, 0.9min #41
RTINSECONDS=52.0945
SCANS=40-41
PEPMASS=336.94628	116708
CHARGE=1+
66.98088	92	
107.91450	96	
179.98225	90	
182.42979	90	
182.86770	244	1+
196.85986	92	
201.36813	90	
205.95076	200	
207.98730	138	
208.98632	120	
209.94528	134	
210.88536	224	
211.91096	98	
211.94448	3394	1+
212.87895	1680	1+
213.93978	1812	
214.89620	192	
215.88793	680	1+
215.93682	294	
217.88315	208	
218.83975	154	
218.88154	118	
219.86652	100	
222.87557	126	
222.94700	102	
223.96160	352	1+
225.88726	110	
228.89472	636	1+
229.02463	156	1+
229.95498	3006	1+
230.88924	2862	1+
231.95010	1028	1+
232.83389	100	
233.09216	86	
233.82173	180	
233.89727	480	
233.94960	172	
234.06828	98	
235.87023	178	
235.89452	212	1+
236.85083	94	
237.06455	212	
237.79288	90	
239.94735	94	
240.11458	118	
240.81653	126	
241.86455	94	
241.90519	126	
243.66659	96	
244.02134	94	
246.39395	94	
246.97977	134	
247.89346	108	
247.96519	630	1+
248.90085	848	1+
248.98805	130	
249.96227	458	
250.83866	326	1+
250.96955	244	
250.98689	112	
251.03854	136	
251.07407	284	1+
251.24373	210	1+
251.82592	334	1+
251.87669	112	
251.91483	220	1+
251.92944	90	
251.97028	150	
251.99794	208	1+
252.90079	1088	1+
252.97080	2254	1+
253.83648	216	1+
253.90490	940	1+
254.93885	118	
254.96728	1146	1+
255.07591	666	1+
255.37941	94	
256.26036	126	
256.37735	272	1+
256.91335	232	
257.79961	156	1+
258.44380	86	
258.84414	120	
258.91140	194	1+
258.97061	144	
259.83097	86	
259.89836	158	
259.94807	146	
259.98958	94	
260.11239	116	
260.84861	90	
260.95073	98	
261.83079	106	
262.02075	94	
262.47037	102	
262.87375	120	
264.07197	96	
267.88706	92	
268.84032	902	1+
268.86325	104	
270.84714	180	
270.98250	306	
271.02323	92	
271.91020	172	
272.84863	164	
272.97618	182	
274.86445	162	
276.40854	88	
276.85634	182	
277.84064	212	
277.92160	104	
278.25164	124	
278.83472	416	
278.86397	126	
279.09309	104	
279.83591	400	
280.81108	90	
280.87199	150	
281.86192	106	
281.87752	106	
281.99670	86	
282.04571	100	
282.85723	190	1+
285.79765	220	1+
285.84906	306	
286.84977	1330	1+
288.20064	158	
289.00607	86	
290.85800	128	
291.43675	90	
291.80295	162	
291.86139	132	
292.43946	92	
292.80594	102	
292.86421	114	
293.11039	230	1+
293.99658	106	
294.08284	90	
294.85427	244	
295.17177	98	
295.46262	86	
296.85872	156	
297.87771	110	
298.01492	128	
298.87899	86	
299.41855	90	
299.85933	134	
299.89337	96	
302.94324	102	
303.81064	116	
303.85888	380	1+
303.94182	94	
304.86179	238	1+
305.15718	102	
306.88186	192	
307.30030	156	
307.42636	102	
308.29665	96	
309.86606	164	
310.15600	90	
310.82568	116	
310.87360	568	1+
311.86383	128	
312.18746	98	
317.93705	134	
321.80320	92	
322.15454	90	
322.85380	86	
323.30084	88	
323.81415	130	
324.88903	118	
325.89634	86	
326.30246	112	
330.31385	92	
330.88026	102	
330.90153	164	
332.35250	92	
332.88016	88	
335.28243	88	
336.28342	88	
337.00015	98	
338.00417	134	
338.22525	106	
338.80097	210	1+
338.89825	100	
339.84696	126	
341.78681	152	
END IONS

###FS:    #m/z: 507.84581 #charge 1+
###MS: 40
###MSMS: 42
BEGIN IONS
TITLE=Cmpd 31, +MS2(507.8458), 28.2-35.2eV, 0.9min #42
RTINSECONDS=52.8665
SCANS=40,42
PEPMASS=507.84581	108310
CHARGE=1+
196.01522	534	1+
222.97188	540	1+
223.97557	406	1+
230.07550	140	
238.06497	146	
244.10478	134	
245.07423	284	
246.98355	268	1+
249.05383	238	1+
249.09635	420	1+
249.96588	202	1+
251.08788	140	
251.89320	320	1+
252.15454	210	1+
254.90588	314	1+
255.10636	266	1+
256.04590	146	1+
259.13022	134	1+
260.80192	140	
262.04364	148	
262.12422	162	
266.09470	154	
266.16401	190	
266.78039	268	1+
267.10663	618	1+
269.78119	142	
271.85330	596	1+
272.07286	280	
272.13390	234	
272.85534	446	1+
275.07963	300	1+
275.85226	146	
276.92930	204	1+
277.13722	194	
277.88502	234	1+
278.83147	232	1+
284.08789	248	
284.93980	290	1+
286.79253	290	1+
287.85028	542	1+
289.03599	142	
289.87855	1254	1+
290.14109	204	1+
290.82612	150	
290.86804	502	1+
291.01062	402	1+
291.80143	290	1+
292.88904	148	
292.91787	116	1+
293.87260	1686	1+
294.05245	146	
294.16533	166	
295.14759	442	1+
295.88966	162	
296.08992	288	1+
296.85455	354	1+
296.90473	222	1+
297.02734	150	
297.80892	152	1+
298.85497	488	1+
299.88186	168	
300.06022	140	
300.84479	276	1+
300.86072	266	
300.98212	152	
302.09288	154	
303.87767	134	
303.93018	134	
304.86145	422	1+
307.89045	482	
308.14096	734	1+
308.79458	198	1+
308.84353	176	1+
308.87944	810	1+
309.57059	198	1+
310.15760	670	1+
311.15316	160	
311.81436	236	1+
311.88290	3462	1+
312.17593	1418	1+
313.11289	190	
313.89926	212	
314.86765	1318	1+
316.81196	136	
316.86322	626	1+
316.89122	168	
317.13754	240	1+
318.02299	302	1+
318.11763	154	
318.85981	430	
319.85903	264	
320.86108	248	
321.12099	194	1+
322.84795	234	1+
322.86890	290	1+
323.81584	262	1+
324.86164	660	1+
325.00657	158	
325.38576	238	1+
325.90276	576	
326.88485	914	
327.88792	938	1+
328.15158	138	
328.88047	136	
330.13986	154	1+
330.87933	212	
330.95114	202	
331.12141	240	
331.88672	138	
332.79451	152	
332.87427	1466	1+
334.89159	140	
335.77114	310	1+
335.83823	292	
335.88703	446	1+
336.03335	146	
336.08824	228	1+
336.86805	164	
336.94407	330	1+
337.88087	844	1+
338.32677	136	
340.83119	284	1+
340.86716	380	1+
341.11200	162	
341.97768	184	1+
342.06823	154	
342.91013	160	
343.32133	136	
343.71308	192	1+
343.87603	148	
345.87831	140	
346.15152	232	1+
346.88955	140	
347.10150	384	1+
348.81242	256	1+
349.02394	166	
349.40864	136	
349.92421	146	
350.01381	256	1+
350.30207	150	
350.40203	138	
350.77771	190	1+
350.88495	892	1+
352.14598	168	1+
352.90915	198	
353.85297	324	
353.92198	138	
354.11721	200	1+
354.78802	236	1+
354.87769	178	
355.89208	340	1+
356.42570	214	1+
356.86824	168	1+
357.80289	168	
358.13365	170	
359.04175	148	
359.11613	432	
360.09929	268	1+
360.81465	186	
362.87088	420	1+
363.13958	160	
363.16691	134	
364.78698	142	
366.18385	194	
366.83732	662	1+
367.71033	608	1+
367.76812	160	
368.89783	628	1+
369.17030	212	
369.70570	242	
369.83517	738	1+
370.10015	212	1+
370.78503	256	1+
371.16187	172	
373.72059	268	
373.81948	652	1+
373.87077	170	1+
374.67697	164	
374.72627	516	1+
374.81848	490	1+
374.84269	152	
375.95022	196	1+
376.87841	176	
376.90624	170	
377.37742	182	1+
380.73036	212	
381.14934	140	
381.71482	404	1+
381.83960	214	
382.15154	176	
384.85039	1654	1+
385.21613	146	1+
386.11112	332	1+
386.83096	172	
386.84842	176	
387.18532	152	
387.72392	162	
387.85300	274	
387.91986	222	1+
388.03827	174	
388.71438	494	1+
388.95736	170	1+
389.71711	422	1+
389.85497	154	
389.89033	172	
390.78148	136	
390.84277	1036	
391.84346	660	
392.82772	1164	1+
392.87332	220	
393.19019	258	1+
393.79920	240	1+
394.83562	260	
395.30532	136	
396.12068	196	
397.86825	146	
398.72923	422	1+
398.84953	148	
398.87476	158	
399.16266	158	1+
399.71848	344	1+
402.85952	134	
403.73915	254	1+
403.79618	244	1+
403.87077	1066	1+
404.80048	196	1+
405.85732	162	
405.87377	294	
406.06919	134	
406.18046	156	
407.16454	166	
407.72442	148	
407.78287	266	1+
407.86784	1238	
408.85606	2506	1+
409.72024	556	1+
410.73517	234	
410.83656	1986	1+
411.11348	146	
411.81194	450	
412.73199	278	1+
412.84771	698	1+
413.88174	190	1+
414.12338	136	
414.83434	318	1+
415.09135	178	1+
415.84106	278	1+
416.87916	218	
418.74556	166	1+
419.81062	164	
421.74969	222	1+
421.88291	312	
422.71884	180	1+
422.88092	186	
423.20478	298	1+
423.68682	220	1+
423.86807	930	1+
424.73628	258	1+
424.82112	262	
425.08044	330	1+
425.15486	150	
425.79486	156	
425.82667	150	
425.88830	258	1+
426.19540	166	
426.37150	198	1+
426.86312	2396	1+
427.73457	500	1+
428.09309	234	1+
428.84721	2446	1+
428.88965	256	1+
429.73629	230	
430.36383	236	1+
430.74477	360	
431.86703	1374	1+
432.10560	130	1+
433.16933	192	1+
433.85486	724	1+
437.22634	144	
438.83677	154	
439.89426	742	1+
441.22223	668	1+
441.77337	136	
444.87201	3628	1+
446.80809	288	1+
447.74998	282	1+
447.87966	170	
448.83585	364	1+
449.20537	264	1+
449.87870	596	1+
449.90797	160	
455.22838	296	1+
456.23109	250	1+
457.90750	450	1+
458.90979	296	1+
460.22999	158	
460.26167	162	
461.10916	142	
461.21203	156	
462.88232	1532	1+
463.76275	134	
467.88728	1890	1+
468.78514	186	1+
471.69225	94	1+
478.76517	220	
482.12487	200	1+
485.18077	148	
485.90037	322	
486.90054	610	1+
489.13189	152	
490.90755	144	1+
491.90730	164	1+
496.66329	142	1+
499.80728	140	
504.00304	200	1+
504.19415	186	1+
504.80086	172	
505.64553	248	1+
506.43657	176	1+
506.89586	112	1+
506.92993	136	1+
END IONS

###FS:    #m/z: 359.96222 #charge 1+
###MS: 40
###MSMS: 43
BEGIN IONS
TITLE=Cmpd 32, +MS2(359.9622), 28.0-35.0eV, 0.9min #43
RTINSECONDS=53.639
SCANS=40,43
PEPMASS=359.96222	90330
CHARGE=1+
202.95660	104	
207.94871	100	
208.41587	94	
209.94341	918	1+
212.41112	112	
216.41074	194	
218.91134	98	
220.95908	92	
221.89239	96	
222.95266	1052	1+
223.89198	262	
224.89064	114	
224.94860	1606	1+
225.89136	110	
226.90350	184	
226.94674	4352	1+
227.78569	92	
227.93068	316	
228.89751	110	
228.94288	4746	1+
230.38726	98	
230.89199	118	
231.98605	110	
233.85572	124	
234.38930	94	
234.95583	100	
238.06085	124	
240.13158	144	
240.83332	186	
240.93994	764	1+
240.96303	776	1+
241.08288	190	
241.78575	110	
241.90006	122	
242.05163	94	
242.93694	126	
242.95939	918	1+
243.57079	92	
244.05186	106	
244.84378	228	1+
244.95769	2234	1+
244.98899	144	
245.94197	310	
246.95288	2664	1+
246.97438	240	
248.80112	144	
250.93258	90	
250.95058	324	
252.82594	92	
252.95187	116	
253.83722	96	
253.90587	94	
254.85346	92	
254.92337	92	
255.11016	114	
256.37502	122	
258.80003	136	
258.84443	280	
258.97225	222	
259.17653	100	
259.79747	122	
259.88669	98	
260.94756	108	
260.96746	732	1+
262.94790	94	
263.81640	212	1+
265.91535	160	1+
266.81378	272	
267.51977	108	
267.80839	144	
267.88128	142	
267.97406	604	1+
268.81057	100	
268.84768	128	
269.26384	124	
269.96652	286	1+
271.44197	94	
271.84333	138	
272.10967	92	
272.84882	96	
272.86794	124	
272.98779	98	
274.96985	188	1+
275.98727	114	
276.84910	260	1+
277.80829	232	
277.86327	112	
278.81417	154	
278.95619	92	
280.04412	102	
280.11260	96	
280.79248	688	1+
280.84015	302	1+
280.92953	142	
281.36072	100	
281.87924	226	1+
283.98605	144	
284.82426	312	1+
285.10337	202	1+
285.78844	420	1+
286.79264	324	1+
286.82448	124	
289.80035	232	1+
289.89153	98	
291.79682	274	1+
292.45868	96	
292.87091	274	1+
292.89734	100	
293.85319	130	
294.85932	128	
295.01869	120	
295.15519	144	1+
296.80713	306	
296.86593	120	
297.81000	242	
297.91865	120	1+
297.97445	94	
297.99418	312	1+
298.15364	92	
298.80104	990	1+
298.84968	122	
299.23602	100	
299.86780	166	
301.78818	120	
301.80161	144	
303.23168	98	
303.85504	116	
303.91074	128	
304.80941	122	
305.11918	184	1+
305.22133	108	
306.79138	112	
307.28221	102	
307.80974	102	
308.87622	274	1+
309.80226	114	
310.01577	108	
310.03474	100	
311.12924	108	
311.85964	252	1+
312.19026	180	1+
313.87597	110	
314.03231	92	
315.81397	110	
315.84242	120	
315.87393	302	1+
316.80943	506	1+
316.87793	232	1+
317.81010	344	1+
318.73332	162	
318.93567	332	
319.14440	174	1+
319.87347	152	
321.08040	104	
321.44989	96	
322.35178	132	
322.87358	198	1+
322.93144	102	
323.01474	270	1+
324.89892	206	1+
325.85464	92	
326.41332	98	
327.87576	94	
328.88878	106	
331.77855	128	
334.31622	102	
334.85859	130	
334.95189	118	
335.61734	98	
335.79465	292	1+
336.32441	186	
336.94352	450	1+
337.09929	96	
338.76840	130	
340.12689	96	
340.77484	94	
340.93961	136	
342.22926	104	
342.90783	216	
345.14654	200	1+
345.27919	94	
346.84512	98	
351.81893	212	1+
351.84328	94	
352.88550	148	
354.87628	98	
355.71471	114	
356.77103	108	
357.15842	140	1+
358.07337	92	
358.20189	126	
359.86285	128	
360.86559	142	
361.04411	94	
361.91244	98	
363.10353	140	
363.36489	110	
363.40016	102	
364.32995	98	
END IONS

###FS:    #m/z: 322.93036 #charge 1+
###MS: 44
###MSMS: 45
BEGIN IONS
TITLE=Cmpd 33, +MS2(322.9304), 28.0-35.0eV, 1.0min #45
RTINSECONDS=57.303
SCANS=44-45
PEPMASS=322.93036	2341538
CHARGE=1+
130.40268	94	
165.88162	154	
184.85943	108	
188.95545	78	
192.90013	82	
196.88751	128	
197.96387	88	
198.87777	116	
201.04978	106	
202.88189	96	
205.94539	332	1+
205.97339	106	
207.97718	150	
209.94323	122	
210.03235	92	
212.43613	96	
216.18601	92	
216.38982	86	
217.87714	80	
217.99665	90	
218.86784	92	
218.90982	92	
221.88847	80	
221.99447	92	
222.95332	568	1+
223.70451	98	
223.94654	102	
225.06954	78	
226.09166	132	
226.76575	88	
227.92853	158	
227.95204	86	
228.91077	160	
229.98675	102	
230.83860	98	
231.04788	80	
231.89216	88	
231.91091	78	
233.16479	172	
233.43347	92	
233.89733	110	
234.35567	90	
235.11927	80	
237.90118	78	
237.93667	426	1+
238.03041	100	
238.21814	112	
238.78766	510	1+
238.94162	360	1+
239.07998	134	
240.82176	146	
240.91225	78	
240.94068	5246	
241.04791	86	
241.93971	14766	1+
242.82352	98	
242.94199	10450	1+
243.10741	110	
243.82162	162	
243.85813	100	
244.81523	98	
244.85647	80	
244.94006	3046	1+
246.97543	238	1+
247.00366	90	
247.03056	212	1+
247.93646	138	
248.03289	250	1+
248.44304	84	
248.56902	92	
248.95453	96	
248.99692	112	
249.83079	136	
250.87621	102	
250.95100	104	
252.98687	78	
253.16666	80	
253.83255	116	
255.44971	100	
257.79566	324	1+
258.83495	204	
258.89795	80	
259.88279	82	
261.15409	204	
262.35436	170	
262.83101	188	
263.83077	112	
263.98033	114	
264.07617	86	
264.36541	102	
264.95778	78	
265.05163	96	
265.43056	78	
265.87281	82	
266.47015	106	
267.39693	104	
268.08613	108	
268.88358	94	
268.95075	128	
269.80108	94	
269.87021	78	
270.45163	78	
270.84378	214	1+
271.17904	138	
272.17816	146	
272.75042	86	
272.82138	90	
273.79296	160	
275.80759	212	
275.86385	84	
276.83214	126	
277.36076	88	
277.81356	94	
277.85822	174	1+
278.43963	84	
279.09098	1524	1+
279.91258	94	
280.84338	80	
280.93040	92	
282.06362	94	
282.85731	184	1+
282.88694	88	
282.96980	92	
283.06342	134	
283.28827	426	1+
283.79632	170	
283.81503	94	
284.29302	350	1+
286.94094	84	
288.20037	250	
288.79020	358	1+
288.82226	88	
288.87251	234	1+
289.20434	132	
290.85219	88	
291.83317	82	
291.85825	140	
292.84545	180	1+
292.86793	96	
293.80045	126	
294.94175	112	
295.85965	296	1+
297.38215	78	
297.90149	78	
299.78377	116	
300.82036	104	
301.78602	120	
301.85997	92	
302.81976	132	
304.17311	94	
304.37448	104	
304.80631	120	
304.89034	84	
305.80169	112	
305.87728	370	1+
305.89867	124	
305.92330	92	
306.78945	94	
307.12069	78	
307.79975	318	1+
308.28817	290	
308.86625	106	
309.85216	222	1+
310.14905	78	
310.31039	258	
310.41763	90	
310.98258	114	
311.88343	236	1+
312.02681	90	
312.80781	124	
314.82195	106	
317.81552	276	1+
322.42349	94	
323.88746	80	
324.01779	86	
324.89629	192	
326.28797	140	
326.98142	168	1+
END IONS

###FS:    #m/z: 340.94109 #charge 1+
###MS: 44
###MSMS: 46
BEGIN IONS
TITLE=Cmpd 34, +MS2(340.9411), 28.0-35.0eV, 1.0min #46
RTINSECONDS=58.075
SCANS=44,46
PEPMASS=340.94109	840686
CHARGE=1+
61.99127	82	
75.96545	130	
186.86832	92	
189.86488	184	
190.93299	116	
192.92566	114	
195.06381	84	
196.88592	124	
197.99491	100	
205.95335	120	
206.04021	84	
209.95210	96	
210.89975	86	
210.94039	374	1+
212.87885	320	1+
213.93974	1254	1+
214.87582	154	
215.88821	874	1+
215.93596	316	
217.88421	300	
220.95474	88	
220.97832	106	
221.09359	86	
222.46638	90	
223.90692	90	
223.96089	142	
224.51520	96	
225.86581	82	
226.54388	96	
228.94621	232	
230.88597	688	1+
231.88850	590	1+
231.94947	1118	1+
232.07368	140	
233.83280	106	
233.89873	1024	1+
234.57363	92	
235.82830	106	
235.89233	260	
235.95030	126	
237.88593	84	
239.12807	98	
239.84617	92	
240.06710	84	
240.78683	110	
240.93911	158	
241.04946	90	
241.84458	122	
244.83118	92	
244.97111	108	
245.87797	86	
246.97773	338	
248.41213	94	
248.89619	284	1+
248.98739	140	
249.03858	96	
249.89896	240	1+
249.91633	94	
249.95784	206	
250.12020	82	
250.74201	88	
251.04137	86	
251.95527	84	
253.83828	96	
254.09336	94	
254.56929	94	
254.96572	882	1+
255.07795	240	
255.94610	148	
256.07807	124	
256.90601	112	
256.96417	172	
258.84624	404	1+
258.96464	180	
259.83041	348	1+
259.95693	164	
261.84417	378	1+
261.94141	94	
262.96733	162	1+
263.83149	136	
263.87464	100	
265.82321	86	
266.01305	84	
266.55223	106	
267.79254	84	
268.14018	124	
268.83677	248	1+
269.35209	100	
269.44270	106	
270.87781	86	
271.85270	100	
271.87281	90	
272.84511	156	
272.93895	130	
273.20287	90	
273.79283	264	1+
274.42796	102	
274.85941	110	
275.38894	84	
275.41766	98	
275.97197	88	
276.85481	486	
278.84291	728	1+
279.13453	82	
279.79784	136	
280.12220	90	
280.94939	120	
281.91094	194	1+
282.84801	218	1+
283.02549	86	
283.39712	102	
284.35333	86	
289.78539	122	
289.92755	86	
290.14468	118	
290.79621	266	1+
290.85949	156	
291.42708	104	
293.14783	94	
294.85086	278	1+
295.59789	104	
295.97714	90	
297.15458	130	
297.85206	84	
297.97454	86	
298.04757	88	
298.85883	126	
299.04032	110	
299.48457	84	
299.78309	86	
299.86926	122	
300.78838	88	
300.94386	88	
301.86387	86	
302.87913	82	
303.86105	100	
304.88988	92	
305.16759	88	
305.27576	94	
306.42615	84	
306.80022	84	
306.90143	124	
307.80005	300	1+
307.88930	112	
308.87941	88	
310.41564	96	
310.87113	242	1+
311.85616	132	
319.06336	86	
320.32133	92	
321.32441	88	
322.01805	102	
322.05934	88	
323.30281	160	
324.31722	134	
326.17002	102	
328.82475	112	
328.87079	122	
328.88204	132	
329.40615	92	
329.87794	128	
330.81361	278	
331.81282	114	
333.01290	82	
333.06096	118	
334.80366	140	
336.34151	124	
338.17725	112	
338.87160	84	
340.87907	86	
342.81131	100	
342.89643	140	
343.79457	196	1+
344.40703	86	
344.44110	154	
END IONS

###FS:    #m/z: 363.95716 #charge 1+
###MS: 44
###MSMS: 47
BEGIN IONS
TITLE=Cmpd 35, +MS2(363.9572), 28.0-35.0eV, 1.0min #47
RTINSECONDS=58.847
SCANS=44,47
PEPMASS=363.95716	373898
CHARGE=1+
150.98352	94	
189.86300	472	1+
191.85725	512	
196.88284	456	1+
205.95083	140	
207.87855	488	1+
207.95186	102	
208.88374	294	1+
209.94316	810	1+
210.88315	812	1+
211.94746	130	
212.87908	2494	1+
213.89756	96	
214.89512	140	
216.07198	94	
221.88100	220	1+
222.95307	602	1+
224.82097	92	
224.94917	1078	1+
225.88410	96	
225.97131	246	
226.88382	286	
226.89939	182	
226.94754	6044	1+
226.97342	214	
227.89562	128	
227.93143	258	
228.89551	882	1+
228.94222	5714	1+
229.55098	94	
230.88956	4808	1+
232.88554	856	
233.17471	94	
234.88198	258	
234.95559	114	
236.97970	94	
238.07009	180	1+
240.09267	110	
240.82012	124	
240.93995	1014	
240.96378	854	1+
241.41061	94	
241.94212	758	
242.94245	2686	1+
243.83133	150	
244.07376	224	
244.56024	148	
244.90661	188	
244.93774	376	
244.95697	3492	1+
245.94013	284	
245.97296	102	
246.90588	252	
246.95350	3566	1+
247.12844	178	1+
247.84694	188	1+
247.97677	142	
248.80114	198	
248.90042	994	1+
248.93737	106	
249.09760	114	
250.89037	98	
250.94863	410	1+
250.97023	156	
251.07870	94	
251.90987	118	
252.79736	164	
252.89264	148	
253.53389	106	
253.90747	94	
257.22095	96	
257.79862	234	1+
258.82995	172	
258.84750	142	
258.97179	294	
259.84230	124	
259.89849	106	
260.82873	662	1+
260.84399	182	
260.97161	182	
263.84807	120	
263.91479	198	1+
264.23380	94	
264.79312	180	
264.96470	182	
265.80677	118	
265.97293	128	
266.81530	482	1+
267.13372	142	
267.91146	190	1+
267.97435	206	
268.96163	1096	1+
269.31798	102	
269.80497	142	
269.96729	722	1+
270.40105	100	
270.94652	142	
271.91423	216	
272.84442	180	
275.78949	168	
275.85515	278	1+
277.10892	96	
278.85088	124	
279.12245	116	
279.79038	590	1+
280.10065	176	
280.79229	508	1+
280.85261	448	1+
281.10552	98	
282.40911	98	
283.79167	162	
283.85032	112	
283.90044	138	
283.98583	126	
284.57255	106	
284.79045	504	1+
284.82253	312	1+
284.86017	164	
284.89321	104	
285.44114	100	
285.84660	696	
286.96387	102	
287.87692	132	
290.78679	146	
290.85768	108	
291.80498	122	
292.85216	372	1+
292.90322	164	
293.35786	98	
293.87985	126	
296.80853	200	
297.81323	264	
298.80318	804	1+
299.86753	104	
300.15859	98	
300.80277	452	1+
301.86120	826	1+
302.56070	100	
302.74910	150	
303.15171	180	1+
303.80807	440	1+
303.85651	1422	1+
303.94694	132	
304.88477	150	1+
305.13665	206	1+
306.89561	100	
307.62869	96	
307.80253	190	
308.29237	192	
309.91525	116	
309.93051	144	
310.17541	118	
310.87436	126	
311.12934	126	
312.26578	94	
312.79756	142	
314.92710	94	
316.81459	100	
316.83673	102	
317.13284	104	
317.81382	160	
318.40820	116	
318.93778	184	
319.82652	118	
321.81706	544	
321.87014	164	
322.88992	96	
322.92670	336	
323.13918	170	1+
323.81799	122	
323.88072	124	
324.65202	100	
324.92673	104	
325.88712	104	
326.87328	372	1+
328.70491	100	
328.81585	142	
330.14552	126	
332.86859	220	1+
336.94411	100	
338.16181	208	1+
339.82479	450	1+
340.93875	186	
342.32809	120	
344.83333	98	
345.01560	94	
345.78989	134	
346.95988	100	
347.80605	98	
349.31455	128	
352.88521	132	
353.82701	108	
357.86665	98	
359.20674	126	
359.85995	96	
359.96495	100	
360.76182	96	
360.95062	214	1+
366.23549	100	
367.33017	124	
368.71971	122	
END IONS

###FS:    #m/z: 322.93019 #charge 1+
###MS: 48
###MSMS: 49
BEGIN IONS
TITLE=Cmpd 36, +MS2(322.9302), 28.0-35.0eV, 1.1min #49
RTINSECONDS=62.5375
SCANS=48-49
PEPMASS=322.93019	2187654
CHARGE=1+
189.91523	86	
190.89627	106	
194.89133	110	
196.01487	86	
196.85977	90	
196.90310	138	
197.40972	88	
200.88226	82	
202.04633	102	
205.01057	84	
205.95041	198	
206.97353	82	
208.90719	82	
208.98168	88	
212.89840	94	
213.83609	90	
214.87642	88	
214.88789	186	1+
215.87365	114	
216.13791	124	
217.89348	82	
222.95640	542	1+
223.96171	388	1+
224.83567	108	
224.84847	82	
224.88548	98	
226.89245	206	1+
227.93684	118	
228.46428	82	
228.79852	90	
229.67047	86	
229.89809	160	
229.93116	84	
229.99082	80	
230.82128	114	
230.84258	96	
231.88988	190	1+
232.91528	226	1+
235.87921	86	
236.07882	86	
236.83899	158	
236.89283	174	1+
237.05714	140	
237.89311	192	1+
238.04724	104	
238.94182	338	
239.08351	116	
239.78952	188	
240.08232	80	
240.79407	90	
240.94123	4062	
240.96216	230	
241.82405	92	
241.93961	15330	1+
242.94179	10790	1+
243.01272	104	1+
243.16089	80	
243.45536	106	1+
243.83871	84	
244.86785	102	
244.93973	2604	1+
244.97931	84	
246.97252	362	1+
247.81068	96	
247.99161	148	
248.89816	130	
248.91046	94	
249.04150	86	
250.33320	224	1+
250.43564	94	1+
250.45230	132	
250.49701	94	
250.88963	80	
251.07170	116	
251.79293	92	
252.79668	154	
253.80594	80	
253.90367	158	
254.42629	80	
255.15561	82	
255.45354	84	
255.78000	90	
255.84526	128	
257.40827	82	
257.79621	324	1+
258.83728	170	
260.82477	112	
260.85185	210	
261.35571	84	
262.82637	188	
262.83911	142	
263.91230	90	
265.06118	178	
265.55688	110	
265.79765	156	1+
266.08929	88	
266.83573	108	
266.86885	82	
267.00986	78	
268.87940	178	1+
268.95046	122	
269.01371	130	
270.81080	104	
270.93025	128	
271.35694	80	
271.54906	80	
271.80062	90	
272.52721	88	
272.79027	416	1+
272.84739	268	1+
273.79394	352	1+
275.80946	176	
275.92349	132	
275.98442	88	
276.81751	116	
276.83595	90	
276.85736	124	
277.84571	266	1+
278.26518	94	
278.82118	206	1+
278.93955	84	
279.09075	792	1+
280.76596	92	
280.79289	88	
280.96238	196	1+
281.86849	100	
282.84441	254	1+
282.94258	86	
283.06909	408	1+
283.78709	334	1+
283.84980	180	1+
284.29405	616	1+
284.87400	124	
285.03696	92	
285.38542	86	
285.85797	136	
285.91328	84	
286.50837	86	
286.87382	132	
287.81742	98	
288.78448	434	1+
288.84849	98	
288.91414	108	
289.78699	364	1+
290.46684	100	
291.80614	178	
293.11165	86	
293.87102	148	
294.85388	148	
295.14185	80	
296.92164	142	
297.06258	98	
297.87798	88	
298.88760	88	
299.07009	112	
299.78550	320	1+
300.88625	86	
301.87606	286	1+
302.80984	196	1+
303.25302	80	
303.93995	104	
305.28995	110	
305.92756	124	
306.88595	634	1+
307.79834	462	1+
307.88950	454	1+
309.21999	82	
309.52490	146	
309.93925	80	
310.04338	84	
310.31166	252	
310.87690	130	
312.36762	102	
312.80499	142	
312.88439	172	
313.80761	248	1+
317.91299	90	
318.86960	96	
320.03575	84	
321.42550	94	
321.80553	110	
322.44373	98	
323.23884	108	
324.81839	82	
324.89567	134	
325.13710	80	
325.37822	92	
325.82574	190	1+
325.90794	102	
326.86926	100	
328.19192	118	
END IONS

###FS:    #m/z: 340.94094 #charge 1+
###MS: 48
###MSMS: 50
BEGIN IONS
TITLE=Cmpd 37, +MS2(340.9409), 28.0-35.0eV, 1.1min #50
RTINSECONDS=63.3095
SCANS=48,50
PEPMASS=340.94094	823222
CHARGE=1+
50.66016	88	
182.92307	76	
189.86574	158	
192.92564	158	
198.89111	78	
205.04730	108	
205.94849	86	
210.93706	262	1+
213.88074	488	1+
213.93928	1340	1+
214.83030	90	
215.04448	100	
215.88663	630	1+
217.51652	94	
217.88141	360	1+
217.93752	172	
222.89662	156	
222.97261	80	
225.07504	86	
225.91964	90	
226.06522	88	
226.89137	130	
226.94516	92	
228.15284	96	
230.72515	92	
230.88680	664	1+
231.88850	398	1+
231.95203	728	1+
233.89873	382	
233.94701	300	
233.96199	270	
234.07909	94	
235.02333	78	
235.44176	92	
235.65435	82	
235.87078	80	
235.89344	434	
236.79980	82	
236.86954	98	
237.88323	244	1+
238.08470	122	
238.93807	84	
240.11834	78	
240.83393	124	
241.23088	106	
241.83892	160	
242.42437	94	
242.82814	116	
242.93988	284	1+
243.83737	132	
244.37274	170	1+
245.79927	108	
246.97245	122	
247.97950	214	1+
248.47244	88	
248.90312	140	
248.95433	450	1+
249.03978	78	
249.90291	256	
249.95825	386	1+
250.89570	170	
251.95767	376	1+
254.91402	102	
254.96489	476	1+
255.08262	118	
256.80095	142	1+
256.91517	114	
256.99074	84	
257.90864	144	
258.48887	90	
258.84468	518	1+
258.94496	86	
259.92281	110	
259.95829	308	1+
260.06577	84	
260.84015	212	
260.90918	94	
260.98037	78	
261.48652	92	
261.84134	406	1+
262.95007	98	
263.87965	88	
264.79627	238	1+
265.82960	196	1+
267.13518	130	
267.89491	84	
267.91714	82	
269.34198	80	
269.35843	84	
269.84072	96	
269.90446	80	
269.96313	124	
270.83279	76	
270.85748	78	
271.15002	118	
272.82131	84	
272.94143	218	1+
273.15228	128	
273.79715	186	
274.06640	90	
274.12900	112	
275.03051	78	
276.42498	94	
276.80703	142	
276.85719	458	1+
278.24813	136	1+
278.85042	774	1+
279.85343	580	1+
279.86866	158	
280.48833	106	
281.00160	82	
281.05319	128	
281.38544	80	
282.85321	104	
282.91182	86	
283.59612	76	
283.78817	98	
283.86979	118	
284.89369	106	
286.94101	134	
287.04945	80	
288.19860	88	
289.35260	96	
289.78824	420	1+
290.67419	92	
292.43744	230	
294.27991	82	
294.85743	136	
296.84621	182	1+
297.91849	80	
298.11590	88	
298.80386	134	
299.87762	76	
300.06278	92	
301.85894	140	
302.17432	126	
302.85728	96	
303.93766	88	
304.26550	102	
304.83145	110	
304.88883	90	
305.42730	104	
306.79587	92	
307.08224	92	
307.79957	104	
309.40152	102	
312.82455	134	
312.86052	126	
312.88388	124	
313.87136	154	1+
314.29572	100	
316.79066	84	
318.72593	82	
321.47529	90	
323.88860	390	1+
324.89523	230	1+
325.80833	124	
326.01197	84	
326.28457	98	
326.40024	84	
326.88872	102	
327.18611	80	
327.27471	92	
328.31513	82	
329.87478	294	1+
330.81395	340	
333.12969	84	
335.15179	82	
336.80856	86	
338.06461	92	
338.30374	222	1+
338.87283	128	
339.80338	80	
340.75898	88	
342.27252	78	
342.88315	80	
342.90069	94	
343.02478	82	
343.14823	86	
343.28906	88	
343.90176	78	
343.96308	138	
344.10393	92	
346.17967	86	
END IONS

###FS:    #m/z: 363.95695 #charge 1+
###MS: 48
###MSMS: 51
BEGIN IONS
TITLE=Cmpd 38, +MS2(363.9569), 28.0-35.0eV, 1.1min #51
RTINSECONDS=64.082
SCANS=48,51
PEPMASS=363.95695	334328
CHARGE=1+
98.33437	94	
178.94731	94	
182.87137	138	
189.86336	124	
191.85920	444	1+
192.89050	154	
196.88450	104	
200.94908	98	
205.94740	272	1+
207.87422	366	1+
209.94298	1246	1+
210.88312	634	
212.04789	92	
212.87842	2932	1+
213.99241	102	
214.89373	212	1+
216.41344	102	
216.89065	96	
222.95196	708	1+
223.89056	184	1+
224.94990	1054	1+
224.97519	342	1+
226.49652	106	
226.88886	190	
226.94757	6112	1+
227.92784	196	
228.79335	120	
228.89541	1064	1+
228.94231	7244	1+
230.79593	164	
230.88980	4660	1+
232.88485	460	1+
234.88149	176	
235.43059	198	
235.88622	120	
236.21969	190	1+
239.07258	126	
240.82903	198	
240.94182	338	
240.96215	246	
241.82880	126	
241.94362	546	
241.96481	144	
242.94269	1342	
242.99038	104	
243.89849	136	
243.95823	212	
244.07580	122	
244.84574	96	
244.95726	4074	1+
245.84877	106	
245.89857	592	1+
245.94011	284	
246.40073	144	
246.43653	148	
246.81278	158	
246.90502	414	1+
246.95386	2756	1+
248.80028	642	1+
248.90073	1656	1+
248.95591	158	
249.93732	370	1+
250.89587	94	
250.94350	268	1+
250.96631	108	
251.80165	190	
251.91175	132	
252.23775	100	
252.89804	514	1+
253.08535	100	
253.15096	92	
253.90793	304	1+
255.88925	100	
256.14048	110	
257.04835	90	
257.79864	98	
258.84629	260	
258.98256	104	
259.83162	94	
259.85105	164	
260.84109	210	
260.96709	436	1+
261.90964	98	
262.90011	98	
262.93586	98	
263.87985	148	
264.89066	264	1+
265.73888	102	
265.90913	136	
265.93661	148	1+
265.97991	168	
266.81150	404	1+
267.10004	110	
267.57145	98	
267.97611	296	
268.06153	92	
268.96290	840	1+
269.11473	110	
269.96902	534	1+
271.84492	234	1+
271.86458	116	
271.91723	482	1+
275.08148	104	
275.83957	92	
276.02703	92	
276.81247	116	
276.85620	336	
278.10027	298	1+
278.79749	280	
279.10524	252	1+
279.45261	98	
279.79779	188	
279.82587	274	1+
279.84288	122	
280.16756	100	
280.79238	586	1+
280.81247	126	
280.83106	206	1+
280.85377	228	
281.11647	100	
281.90051	102	
282.78152	116	
282.80102	174	
282.85792	112	
282.96366	92	
283.79078	498	1+
283.84959	338	1+
283.98357	118	
284.06951	92	
284.82111	108	
284.98210	126	
285.73797	90	
285.79141	208	
285.84832	294	
285.93443	124	
286.82645	98	
286.89659	96	
287.80776	162	
287.97168	110	
289.85746	120	
290.86109	134	
291.86249	100	
291.91493	100	
293.11372	156	
294.86646	318	1+
294.92381	162	
295.10180	88	
296.26945	92	
296.80814	230	
296.82709	92	
297.81174	204	
297.96812	148	
298.80319	1002	1+
298.87491	90	
300.80447	168	
300.83322	94	
301.80466	150	
301.86487	342	
302.80329	576	1+
302.86880	178	
303.80610	344	1+
303.85554	1014	1+
303.88739	92	
305.26410	104	
305.39521	104	
307.00238	198	1+
307.13382	100	
307.80734	100	
312.75635	94	
313.77766	90	
314.79660	92	
314.82104	154	
315.11014	106	
315.15151	90	
315.37850	114	
315.81746	316	1+
317.93553	376	1+
318.80777	94	
318.82530	112	
318.88195	184	1+
319.78841	98	
319.83581	146	
321.81948	216	
321.86194	342	1+
322.81629	124	
322.92867	354	1+
323.01706	122	
323.88263	312	1+
326.87281	294	
327.17536	108	
327.88431	210	
328.88727	128	
329.86923	306	1+
331.79075	118	
335.74970	134	
336.94779	350	1+
337.09792	126	
337.83016	130	
338.87137	190	
339.82735	632	1+
345.96823	96	
349.76782	146	
350.90319	98	
352.77389	242	1+
355.95275	94	
357.18496	216	1+
359.77610	98	
360.32471	224	1+
361.83626	278	1+
367.89538	94	
END IONS

###FS:    #m/z: 322.93020 #charge 1+
###MS: 52
###MSMS: 53
BEGIN IONS
TITLE=Cmpd 39, +MS2(322.9302), 28.0-35.0eV, 1.1min #53
RTINSECONDS=67.779
SCANS=52-53
PEPMASS=322.93020	2352860
CHARGE=1+
158.83520	100	
192.88751	88	
193.93010	102	
196.88431	114	
196.98936	84	
197.10456	82	
201.37366	98	
204.07768	80	
205.95149	332	
206.97482	104	
206.98686	86	
208.13063	86	
208.94272	94	
213.85241	98	
213.90450	86	
214.03394	94	
214.87891	78	
221.44055	84	
221.63407	82	
221.94806	182	1+
223.96593	78	
224.93325	76	
224.96281	142	
227.47425	116	
227.93041	118	
228.80093	106	
228.84325	78	
229.80435	78	
230.82847	92	
230.84673	78	
230.86206	144	
230.89351	204	
230.90660	90	
232.21204	92	
234.80704	82	
234.92929	78	
236.06941	88	
236.38260	88	
237.08742	84	
238.78947	290	1+
238.87332	80	
238.94090	146	
239.07457	196	1+
239.83871	100	
240.46083	78	
240.82522	102	
240.94004	4704	
241.93996	13498	1+
242.00746	98	
242.90536	100	
242.94246	9672	1+
244.88135	84	
244.93959	3504	1+
246.97371	190	
247.97397	116	
248.85178	84	
249.91807	86	
250.91738	106	
251.10829	88	
252.01517	104	
254.12397	80	
254.78888	142	
254.83208	98	
254.91070	136	
256.12914	80	
256.90857	130	
257.05770	84	
257.80036	232	1+
257.84574	96	
258.83109	264	1+
259.89047	78	
260.82820	136	
261.38921	100	
261.83922	102	
262.93013	100	
262.96720	90	
263.05872	82	
263.17682	78	
263.82994	176	
263.94222	88	
263.97834	86	
264.96089	76	
265.81100	82	
266.06281	86	
266.85213	104	
267.81881	82	
267.84471	86	
267.87071	78	
268.95912	128	
271.09499	82	
271.45599	96	
271.79306	238	1+
272.86583	84	
273.91761	100	
274.13696	80	
274.85722	292	1+
275.58042	86	
275.80646	202	
276.01498	80	
276.80848	82	
278.13179	84	
278.46408	98	
278.84208	92	
278.98177	96	
279.09194	1234	1+
279.79800	114	
279.91064	80	
280.81539	78	
281.40807	86	
281.79370	320	1+
281.90018	128	
281.97062	84	
283.06883	272	1+
283.35601	88	
283.87737	84	
284.29334	714	1+
285.80677	196	1+
286.96382	80	
288.14250	88	
288.19906	178	
289.05009	80	
289.78542	176	1+
289.80826	122	
290.44179	80	
290.85994	192	
291.80136	158	
292.79962	78	
292.85961	118	
292.88142	290	1+
294.85542	148	
296.28231	100	
296.82065	94	
297.19590	76	
297.38640	96	
297.78603	124	
297.84604	88	
298.81546	80	
299.59286	82	
299.71538	96	
300.11358	86	
301.74088	100	
302.86110	100	
303.25381	92	
303.87982	186	
304.81072	110	
305.16568	86	
305.86769	84	
305.90198	80	
306.77848	84	
307.79804	234	1+
307.85063	86	
307.88850	314	1+
309.10974	76	
309.77616	90	
309.81634	108	
309.87623	134	
310.31166	98	
310.79787	298	1+
310.88055	196	
311.79934	234	1+
311.88195	120	
313.17316	90	
313.84286	226	1+
316.81875	176	1+
317.86959	170	
318.06624	92	
320.82927	164	
321.81986	80	
321.87087	166	1+
322.12818	84	
324.16108	86	
326.26713	80	
326.88445	108	
327.07711	100	
END IONS

###FS:    #m/z: 340.94097 #charge 1+
###MS: 52
###MSMS: 54
BEGIN IONS
TITLE=Cmpd 40, +MS2(340.9410), 28.0-35.0eV, 1.2min #54
RTINSECONDS=68.5515
SCANS=52,54
PEPMASS=340.94097	857778
CHARGE=1+
185.97460	86	
190.94814	118	
192.92728	134	
199.87233	82	
207.40503	82	
210.18660	100	
210.93923	348	1+
213.87934	308	
213.94032	1328	1+
214.88446	130	
215.11994	98	
215.85780	88	
215.88744	924	1+
215.93941	404	
216.86170	80	
217.88215	302	1+
217.90434	78	
222.95304	154	
223.97854	80	
225.88568	202	1+
225.95088	82	
226.87305	90	
226.94716	260	
227.92079	100	
228.90040	158	
228.95050	150	
229.90703	108	
230.52167	130	
230.88979	316	
231.88899	218	
231.95038	1012	
232.89406	838	1+
233.89747	710	1+
233.92171	94	
233.94961	154	
235.80906	82	
235.89298	282	1+
239.78510	112	
240.83535	228	
240.85381	142	
241.79203	120	
241.84287	194	
241.93392	124	
243.82937	176	
243.87883	256	1+
246.97725	152	
248.51119	90	
248.90184	82	
249.89797	128	
249.96298	372	1+
250.13406	82	
250.90556	122	
250.99465	90	
251.20968	82	
252.10677	94	
252.80925	86	
252.97223	126	
254.28717	80	
254.50271	94	
254.80159	226	1+
254.96517	532	1+
255.07583	146	
255.09608	108	
256.45952	106	
256.84551	108	
256.91570	164	
256.96238	292	
257.83197	108	
258.39008	88	
259.84079	116	
259.85714	150	
259.89700	220	
260.83519	754	1+
261.40297	86	
261.95919	84	
262.96467	152	
263.90806	146	
264.01962	144	
265.01794	134	
266.84688	104	
267.13525	122	
267.84368	136	
268.53106	88	
268.72981	98	
268.84928	192	
269.79912	222	1+
269.83377	256	1+
270.83754	176	1+
271.18235	88	
272.93271	140	
272.97131	80	
273.78873	182	
274.86025	94	
275.81034	164	
275.86098	142	
275.97228	118	
276.85065	156	
277.01939	102	
277.86215	232	
277.92747	96	
278.80884	150	
278.85026	772	1+
279.08935	84	
279.92759	104	
280.01121	82	
280.34415	84	
280.50068	90	
280.93003	80	
282.00380	90	
282.79916	178	1+
282.85524	214	1+
283.78686	126	
286.88556	96	
286.91557	94	
291.90859	88	
292.43345	86	
292.86589	122	
294.85251	156	
295.75538	98	
295.86868	190	1+
296.37307	90	
296.80956	80	
296.85167	106	
297.83378	102	
297.85313	92	
298.85821	322	1+
299.01491	80	
299.04909	94	
299.23570	88	
299.28031	92	
299.78626	356	
299.82153	106	
300.15825	80	
300.27979	94	
300.98020	130	
301.77420	80	
301.86424	132	
304.79805	234	1+
306.40893	86	
306.43675	78	
306.87825	266	1+
307.42636	88	
309.52485	90	
311.85839	104	
311.88398	158	
312.87125	80	
313.86908	112	
314.61135	92	
314.82035	138	
314.88726	134	
314.91206	82	
315.82316	126	
315.86478	332	1+
317.81481	82	
320.27727	94	
320.61392	82	
321.72134	80	
321.87283	86	
322.83611	80	
323.13614	80	
326.70860	106	
329.86833	186	1+
330.20665	84	
331.76152	80	
331.81739	82	
332.80803	110	
333.79339	100	
336.84871	96	
338.87277	120	
339.13910	126	
339.90711	82	
340.14055	80	
340.82519	108	
344.96327	96	
345.05647	80	
END IONS

###FS:    #m/z: 363.95692 #charge 1+
###MS: 52
###MSMS: 55
BEGIN IONS
TITLE=Cmpd 41, +MS2(363.9569), 28.0-35.0eV, 1.2min #55
RTINSECONDS=69.3235
SCANS=52,55
PEPMASS=363.95692	356150
CHARGE=1+
102.21219	104	
182.86824	136	
187.86878	124	
187.93401	134	
189.86332	624	
191.85832	558	
192.92572	120	
196.06799	88	
196.88494	314	1+
203.41037	90	
203.87996	100	
207.87346	132	
207.94639	158	
209.86952	162	
209.94229	1600	1+
210.88507	660	1+
211.40470	94	
212.87867	2320	1+
214.87520	120	
214.89313	346	
222.95352	312	
223.88822	92	
223.95559	174	
224.95038	1466	1+
225.97392	130	
226.02821	210	1+
226.89622	198	
226.94755	7728	1+
226.97190	346	
227.91608	104	
227.93346	490	
228.50095	110	1+
228.89757	504	1+
228.94216	7330	1+
229.05032	114	
229.97443	86	
230.79019	150	
230.83132	162	1+
230.88925	4420	1+
231.53698	96	
232.88462	478	1+
234.88005	136	
235.79498	98	
238.94028	102	
239.06188	92	
240.90955	200	1+
240.93937	860	
240.96154	832	1+
240.97850	106	
241.08384	96	
241.93907	2760	1+
242.86019	160	
242.94119	1736	1+
242.95846	544	1+
243.82671	124	
243.84893	132	
243.89920	200	1+
244.14591	136	1+
244.95745	4178	1+
245.94154	256	
246.39197	100	
246.50580	100	
246.85494	106	
246.89249	88	
246.90785	216	
246.95247	3948	1+
247.90548	140	
248.80041	358	1+
248.89958	1338	1+
249.03878	94	
249.29299	96	
249.86639	138	
250.08072	130	
250.41808	92	
250.89780	328	1+
250.94771	168	
250.97168	324	1+
251.07078	88	
251.42285	90	
251.79763	132	
252.83541	198	1+
253.08284	318	1+
253.44027	92	
253.79286	128	
253.90628	350	1+
255.91787	298	
257.90185	194	1+
258.83439	104	
258.97549	98	
260.82781	716	1+
260.97081	536	1+
261.89661	280	1+
263.10061	132	
263.99654	98	
264.69716	98	
264.85562	166	
265.51056	92	
265.97899	120	
266.08835	154	
266.78211	238	1+
266.81547	220	
266.92007	148	
267.81101	446	1+
267.97482	726	1+
268.35939	88	
268.81217	294	1+
268.95917	236	
269.96755	712	1+
271.84584	324	1+
271.91833	332	1+
273.35491	94	
273.92021	152	
274.84513	144	
275.07735	104	
275.92495	90	
276.82190	492	1+
276.85891	580	1+
277.83555	568	1+
278.42316	108	
278.79559	172	
278.84643	320	1+
279.10462	114	
279.52658	94	
279.79673	184	
279.92310	242	1+
280.79166	502	
280.84728	106	
280.86326	190	1+
281.01701	130	
281.35642	88	
281.78865	828	1+
281.89321	96	
282.82600	168	
283.07040	116	
283.85152	236	
283.97683	104	
284.82353	108	
284.84831	108	
285.82145	148	
285.84673	624	1+
286.92658	88	
287.80133	386	1+
287.86984	116	
288.34033	98	
288.82627	198	1+
289.82895	210	1+
291.80347	320	1+
291.91916	152	1+
292.43755	88	
292.85720	232	1+
293.11926	262	
295.83477	120	
295.85193	262	1+
296.81468	106	
297.11697	104	
297.13204	104	
297.80313	118	
298.80376	1010	1+
300.50734	88	
300.80258	664	1+
301.80562	410	1+
301.85938	640	1+
303.80916	600	1+
303.85672	786	1+
303.89977	132	1+
303.94374	88	
303.96894	200	1+
303.99255	144	
305.42291	92	
305.45522	104	
306.85747	114	
307.87981	134	
309.88989	88	
310.88030	382	1+
312.17125	100	
312.88270	264	1+
315.43932	106	
316.31240	90	
316.81617	188	
317.81138	132	
318.93482	132	
319.82403	132	
319.86975	110	
319.94895	88	
319.99639	90	
321.28098	90	
321.81824	496	1+
321.86728	256	
322.86362	138	
322.92864	174	
323.88076	176	
324.83395	104	
324.87951	108	
324.89750	160	1+
326.87124	444	1+
327.42832	100	
328.88847	106	
329.16446	140	
330.81406	98	
332.38364	118	
332.91230	88	
335.35422	112	
335.76257	222	1+
336.86498	256	1+
336.94774	162	
337.36088	94	
337.83686	88	
337.86811	208	1+
339.82775	436	1+
340.94308	102	
341.35304	96	
341.93889	96	
343.89533	210	1+
346.74198	92	
347.05845	150	
348.40607	112	
349.32387	134	
350.03077	88	
352.45375	96	
354.96855	90	
355.19301	202	1+
359.70901	226	1+
359.85745	206	1+
360.14889	116	
365.92367	116	
367.83310	210	1+
368.32410	146	
END IONS

###FS:    #m/z: 507.84595 #charge 1+
###MS: 56
###MSMS: 57
BEGIN IONS
TITLE=Cmpd 42, +MS2(507.8460), 28.2-35.2eV, 1.2min #57
RTINSECONDS=73.016
SCANS=56-57
PEPMASS=507.84595	205064
CHARGE=1+
196.01659	306	
209.94413	140	
211.87550	164	
214.88586	652	1+
216.90275	148	
223.97655	148	
224.04739	154	
224.97480	336	
232.89509	730	1+
236.88882	280	
238.89866	194	1+
239.10942	146	
240.13253	218	1+
244.10434	224	
249.09586	158	
249.88598	164	
250.10091	142	
250.90826	242	
250.96702	232	1+
252.07589	140	
252.84623	158	
252.90250	240	1+
261.38016	272	1+
262.11639	158	
265.15478	294	1+
267.11046	236	
267.89654	174	
270.86075	360	1+
272.06815	202	
272.38201	264	1+
273.85297	152	
275.08289	156	
275.39094	150	
275.85138	164	
276.79178	140	
276.84488	240	1+
276.88906	150	
278.12678	142	
278.83221	298	1+
280.38087	240	1+
281.87163	140	
282.07257	344	1+
284.09831	180	
284.87790	308	1+
285.85846	398	1+
285.97486	228	1+
286.77875	214	1+
287.07435	262	1+
287.85265	1472	1+
288.86864	158	
288.89980	144	
289.03234	146	
289.88007	336	
290.86583	658	1+
292.88813	228	
293.30907	178	1+
293.81824	220	1+
293.87190	1714	1+
294.96782	232	1+
295.15185	314	
295.85818	158	
296.85027	172	
297.85029	170	
297.90943	254	1+
298.84330	516	1+
300.84841	674	1+
301.85220	442	1+
302.87956	152	
303.86883	568	1+
305.86323	2738	1+
307.89094	678	
308.06871	160	
308.14206	962	1+
308.81097	154	
308.87294	2006	1+
310.15858	704	1+
310.90000	180	
310.95805	188	1+
311.88267	3126	1+
311.95517	156	1+
312.01637	176	1+
312.17470	1280	1+
312.34986	204	1+
313.11405	174	
313.83499	258	1+
314.86544	1410	1+
314.94892	310	1+
315.16458	142	
316.86154	412	1+
316.88244	244	
318.86210	682	1+
319.12930	156	
321.88266	140	
321.90326	344	1+
322.04475	188	
322.05907	202	1+
322.90655	192	1+
323.06078	166	1+
323.09938	192	1+
323.87318	776	1+
324.81836	252	1+
325.90282	354	
326.37838	258	1+
326.88280	3282	1+
326.98968	148	
327.37784	176	1+
327.82025	174	
328.87858	666	1+
328.89652	330	
330.87154	144	
331.89030	158	
332.87489	1102	1+
332.91290	362	1+
333.78642	202	1+
335.88803	518	1+
335.94260	254	1+
336.87082	196	
337.00706	186	1+
337.39248	330	1+
337.88719	194	
338.98592	176	1+
339.19957	210	1+
339.87679	220	
340.86215	150	
341.06870	184	1+
341.10600	332	
341.96864	200	1+
342.07154	304	1+
342.78018	144	
342.87372	548	1+
343.87529	350	1+
344.13484	250	1+
345.78657	218	1+
345.88137	170	
346.11081	228	1+
346.83615	166	1+
348.17460	406	1+
348.75293	512	1+
348.91715	278	1+
349.75460	450	1+
349.78160	390	1+
350.89107	810	1+
350.95123	144	
351.85375	154	
353.15276	146	
353.85282	222	1+
353.91283	156	
354.05448	278	1+
354.78278	246	1+
355.88895	350	1+
356.71472	144	
356.73259	148	
356.81364	228	1+
357.90878	142	
358.18001	184	1+
358.87760	454	1+
359.11753	382	1+
360.77299	248	1+
360.86277	376	1+
361.86538	262	1+
362.36605	162	
362.53661	88	1+
363.13777	140	
366.18999	476	1+
366.77166	278	1+
366.84091	1006	1+
366.89828	176	
367.70903	824	1+
367.84405	600	1+
367.90442	152	
368.38193	296	1+
368.89870	432	1+
369.83732	820	1+
370.14041	306	1+
370.70508	154	
371.19198	272	
371.84441	368	1+
371.86811	156	
372.38663	166	
372.72604	368	1+
372.82773	188	
373.79063	154	
373.84494	468	1+
373.88200	390	1+
374.81468	222	
374.88611	310	1+
375.40346	278	1+
377.78164	144	
378.87721	244	1+
380.71699	542	
380.85622	140	
381.04905	246	1+
381.15007	306	1+
381.71902	274	
381.78754	380	1+
381.83916	184	
381.91399	188	1+
382.86052	250	1+
383.15086	184	
384.85189	624	
385.21656	146	
385.85571	532	
386.11454	220	
386.84689	1232	1+
387.72664	344	1+
387.84814	834	1+
388.79839	250	1+
389.19617	258	1+
389.85189	198	
390.79797	222	
390.84103	778	
391.84253	482	
391.91547	288	
392.79199	388	1+
392.82777	1408	1+
392.86411	174	
394.77553	410	1+
394.83383	262	
395.82099	182	
397.85867	150	
398.72810	190	
398.86258	278	
399.71357	198	
399.73675	188	
399.84731	716	
399.90273	184	1+
400.73972	430	1+
402.72223	376	1+
402.86217	142	
403.75446	150	
403.87112	1184	1+
405.10451	244	1+
405.73851	468	1+
405.86176	530	
406.10724	182	1+
406.85631	260	
407.86812	1800	
408.75657	142	
408.85305	1768	1+
409.07186	244	1+
409.72439	414	1+
409.81540	152	
410.69110	152	
410.75095	198	1+
410.83911	1794	1+
411.73038	506	1+
411.81242	188	
412.02238	196	1+
412.73129	362	1+
412.84631	672	1+
413.07606	180	
413.09445	170	
413.87640	314	
414.86291	176	
415.68821	232	1+
416.87846	156	
417.82376	164	
417.85891	178	
418.36775	172	1+
418.84631	206	1+
421.88165	416	
422.77539	330	1+
422.83172	154	
422.86709	1674	1+
423.21475	142	
423.77870	242	1+
423.82391	356	1+
424.82420	264	1+
425.73991	228	
425.75991	254	
425.88322	250	
426.74554	142	
426.76366	140	
426.86103	1792	1+
427.73713	508	1+
427.74418	252	
428.13718	142	
428.84833	2410	1+
429.70408	212	
429.88128	200	
430.74231	240	
431.73773	164	
431.86645	1020	1+
432.68939	146	
433.85532	408	1+
435.72111	218	
437.02486	100	1+
437.20031	262	1+
439.85660	146	
439.89034	920	1+
441.21895	788	1+
441.87708	370	1+
442.70207	148	
443.76965	160	
444.21078	240	
444.87189	4128	1+
445.67660	148	1+
445.72096	176	
445.74029	334	1+
447.70948	414	1+
449.87883	1122	1+
450.69435	256	1+
450.75935	366	
451.87405	494	1+
451.89831	196	
452.78455	146	
454.85490	148	
457.90407	990	1+
460.89548	146	
462.88332	878	1+
463.72789	178	1+
464.71191	334	1+
464.88852	454	1+
465.71727	282	1+
465.79350	172	1+
467.13807	212	1+
467.88669	1368	1+
472.20312	150	
485.89807	722	1+
486.83943	262	1+
490.80143	158	
501.13849	234	1+
502.20335	222	1+
504.80501	148	
506.00219	132	1+
509.86715	150	
510.24699	274	1+
511.25180	194	1+
511.75854	130	1+
END IONS

###FS:    #m/z: 336.94600 #charge 1+
###MS: 56
###MSMS: 58
BEGIN IONS
TITLE=Cmpd 43, +MS2(336.9460), 28.0-35.0eV, 1.3min #58
RTINSECONDS=73.7885
SCANS=56,58
PEPMASS=336.94600	90134
CHARGE=1+
55.54559	166	
115.41200	88	
192.88824	88	
196.88249	200	
199.99212	108	
205.94823	196	1+
206.25737	88	
206.93491	92	
208.98730	86	
210.88511	156	
211.88688	78	
211.94342	3532	1+
212.87896	1520	1+
213.89563	108	
213.93885	1640	1+
215.88710	724	1+
217.05887	80	
217.88291	516	1+
217.94962	98	
218.83887	134	
219.79730	84	
224.97509	122	
225.94517	78	
226.94886	120	
226.97657	80	
228.84120	78	
228.89296	262	1+
229.95489	3410	1+
230.89008	1674	1+
231.95118	1606	1+
232.40105	78	
232.82335	168	1+
232.88330	138	
233.50871	78	
233.89494	586	1+
233.94490	306	1+
235.44720	94	
235.94845	114	
236.05998	120	
236.88539	78	
236.89965	84	
237.03095	246	1+
238.92427	82	
239.85381	84	
240.84577	88	
240.93875	90	
241.91764	88	
243.02092	86	
244.02494	78	
246.09823	100	
246.89577	82	
246.90888	92	
246.97793	102	
247.96536	800	1+
248.89904	972	1+
249.95594	1006	1+
249.99022	126	
250.05807	82	
250.83052	266	1+
250.90356	170	
251.90263	116	
251.91472	78	
252.83384	306	1+
252.97117	2048	1+
253.08802	312	1+
253.90478	258	
254.91678	128	
254.93933	228	
254.96522	1170	1+
255.07534	556	1+
255.08983	120	
256.03711	92	
256.85081	100	
256.91302	164	
256.96057	190	
257.83732	500	1+
257.86344	148	
258.84486	302	1+
258.92337	80	
259.86082	172	
260.01332	110	
260.09431	86	
261.83618	178	
265.09079	118	
265.84170	242	1+
266.99169	78	
267.13186	104	
267.41698	98	
268.84337	790	1+
268.95928	88	
270.98189	222	
271.91575	282	
272.97811	232	
273.79345	168	
274.13927	86	
274.89182	310	1+
274.97200	110	
275.39109	78	
275.85482	100	
275.95310	178	1+
276.84210	132	
276.85852	202	
277.04276	76	
277.84345	138	
277.86613	134	
277.98478	80	
278.83515	410	1+
279.79915	180	1+
279.87970	76	
281.04983	110	
281.11803	80	
281.87913	282	1+
281.93764	94	
285.84746	1202	1+
286.37139	88	
286.79539	88	
286.84936	928	1+
286.86884	80	
287.87004	136	
288.94348	78	
289.87802	88	
290.86868	270	1+
291.85389	82	
292.56066	152	
292.81054	146	
292.83377	86	
292.85682	138	
292.97332	122	
293.10233	132	
293.84636	330	1+
293.99593	330	1+
294.01435	96	
294.85384	380	1+
294.99702	202	1+
295.10407	94	
295.97320	88	
296.80904	124	
296.87984	80	
297.89698	90	
298.80249	84	
298.87302	314	1+
299.11458	82	
299.78213	134	
301.81993	82	
301.91825	102	
302.90452	90	
303.87802	108	
304.03843	96	
304.26113	86	
305.85592	128	
306.06491	92	
306.87878	286	1+
307.80217	92	
307.90645	78	
308.87998	364	1+
309.80787	86	
309.84743	96	
311.34412	96	
311.85881	88	
312.91896	94	
312.97572	78	
314.86842	156	1+
314.97957	82	
315.37853	76	
315.75787	78	
315.82557	84	
316.44558	100	
316.93068	84	
316.95953	142	
318.12771	78	
318.91618	212	1+
319.41879	84	
320.32813	86	
320.76557	84	
323.78149	102	
324.90270	110	
326.42018	182	
327.70809	98	
328.01944	92	
328.29066	84	
328.58021	96	
328.88673	124	
328.90955	100	
330.81917	100	
331.87339	78	
332.78540	116	
334.32055	80	
334.77678	82	
337.99924	82	
339.83704	108	
340.89052	88	
341.39854	82	
341.42114	82	
342.20898	84	
END IONS

###FS:    #m/z: 359.96192 #charge 1+
###MS: 56
###MSMS: 59
BEGIN IONS
TITLE=Cmpd 44, +MS2(359.9619), 28.0-35.0eV, 1.3min #59
RTINSECONDS=74.5605
SCANS=56,59
PEPMASS=359.96192	68696
CHARGE=1+
188.43933	92	
199.86145	138	
207.95051	150	
208.88595	96	
209.89930	94	
209.94581	502	1+
211.54413	100	
219.91362	156	
220.88627	90	
221.89562	134	
222.95331	792	1+
224.87069	86	
224.88988	132	
224.94934	888	1+
226.39235	88	
226.87659	86	
226.94804	3976	1+
227.93394	126	
228.94218	5366	1+
229.13599	98	
230.79461	110	
233.96126	144	
234.36683	90	
234.84002	150	
235.04046	88	
235.17543	86	
239.08604	88	
239.89972	130	
240.03446	90	
240.82014	148	
240.84039	102	
240.93882	1186	1+
240.96309	870	1+
241.11952	110	
241.78224	116	
241.89841	258	1+
242.89733	252	1+
242.95807	488	1+
243.85607	154	
243.94476	128	
244.93580	88	
244.95719	2244	1+
245.94210	298	
246.37274	92	
246.95306	2960	1+
246.99365	92	
247.81236	110	
248.00648	106	
248.79835	96	
249.11711	100	
249.80090	106	
249.91036	92	
250.90294	116	
250.94740	306	
250.97568	96	
251.87099	88	
252.95605	250	
256.11930	98	
256.79924	168	1+
256.83516	236	1+
256.92901	138	
257.41815	126	
258.03900	94	
258.44357	110	
258.97525	214	
260.81177	94	
260.83396	202	
260.96853	562	1+
261.83590	112	
262.95186	92	
263.08832	172	
263.81368	238	1+
263.83641	92	
263.84523	94	
264.98737	90	
265.81034	416	1+
267.97544	370	
268.81220	100	
268.93388	112	
269.80169	130	
269.96875	490	1+
270.41102	90	
270.83956	86	
271.49653	84	
273.07093	86	
273.97843	90	
274.84603	92	
276.07999	86	
276.55372	92	
276.81230	124	
276.84411	158	
276.86037	136	
277.07349	124	
277.85906	122	
278.80021	144	
278.84239	110	
278.86983	88	
278.92261	250	1+
279.78980	140	
280.79202	912	1+
281.88394	84	
282.79314	186	
282.80964	160	
282.90775	136	
282.96154	100	
284.85444	124	
285.15701	102	
286.81879	140	
288.86723	138	
289.85524	330	1+
291.11654	86	
291.78681	106	
292.80735	90	
293.02562	86	
294.58767	86	
294.81728	90	
294.83558	96	
294.86809	96	
296.03943	98	
296.80839	154	
296.82651	158	
296.85645	184	
297.02240	90	
297.10892	88	
297.14409	142	
298.80373	1222	1+
299.04522	162	1+
299.85924	96	
300.81835	132	
304.81353	124	
306.87859	126	
306.89907	90	
307.09708	84	
307.85532	290	1+
307.88178	246	1+
308.37305	146	
308.85716	252	1+
309.45570	92	
309.79595	160	
309.81001	164	
311.87764	138	
312.48931	94	
314.81909	160	
315.28162	100	
315.85955	188	
316.81651	328	1+
317.88593	238	1+
319.06800	94	
319.87539	84	
320.43567	90	
320.86433	298	1+
321.76064	92	
321.92865	96	
322.92944	254	
323.07889	94	
323.84094	154	1+
324.62104	108	
324.78711	128	
324.88934	230	1+
325.51768	86	
327.72375	86	
327.75945	84	
328.81365	92	
329.86435	124	
332.44644	100	
335.17209	94	
336.94088	314	1+
337.86407	88	
337.89330	158	
338.94551	144	
339.82558	130	
340.93879	364	1+
342.80696	110	
344.27909	84	
346.87698	240	1+
347.77270	116	
349.75931	90	
352.75822	84	
359.27982	98	
359.86131	102	
360.31669	88	
360.75544	212	1+
361.91199	116	
362.73318	92	
364.78682	86	
364.84868	210	1+
END IONS

###FS:    #m/z: 507.84585 #charge 1+
###MS: 60
###MSMS: 61
BEGIN IONS
TITLE=Cmpd 45, +MS2(507.8458), 28.2-35.2eV, 1.3min #61
RTINSECONDS=78.2365
SCANS=60-61
PEPMASS=507.84585	218372
CHARGE=1+
191.86832	170	
196.01626	418	
214.88868	420	1+
222.97685	150	
224.97643	354	
230.90364	154	
232.89378	826	1+
235.88487	636	1+
235.92043	230	1+
236.88718	558	1+
248.11691	184	
249.09571	298	1+
249.90595	456	1+
250.90994	384	1+
250.96823	486	1+
251.14185	262	1+
254.09545	142	
258.87431	388	1+
261.87562	210	1+
263.08381	292	1+
266.16768	230	
267.94413	150	1+
268.11343	190	
269.92335	152	1+
270.80483	254	1+
270.86155	216	
271.01455	126	1+
272.38672	148	
272.85373	848	1+
273.92094	256	1+
275.07622	206	
276.10378	210	1+
276.84938	176	
277.38405	150	
278.83490	284	
278.89946	140	
279.83749	270	
279.89118	268	1+
279.94864	246	
281.86990	260	
285.86062	450	1+
285.94310	286	1+
287.85364	1286	1+
288.89466	220	
289.09164	172	1+
289.39601	174	
289.84580	150	
289.88015	562	
290.86552	656	1+
292.80942	290	1+
292.84863	156	
292.88700	174	
293.87288	2118	1+
294.05543	164	
294.86077	344	
295.10814	154	
295.14847	484	1+
296.08675	314	
296.84822	432	1+
297.05436	186	1+
298.83613	154	
299.85679	144	
299.91803	250	1+
300.85559	800	1+
300.90340	172	
301.12907	206	
301.98523	152	
302.09802	172	
303.09842	150	
303.87042	1148	1+
304.79990	140	
305.86354	2386	1+
306.80136	196	1+
307.85898	158	
307.89011	540	
308.14361	1410	1+
308.87411	2204	1+
308.93160	138	1+
310.87681	222	
311.88341	3764	1+
311.91660	142	
311.96162	228	1+
312.17531	1290	1+
313.10766	174	
313.34941	276	1+
313.84190	152	
314.10112	146	
314.81738	266	1+
314.86415	892	1+
315.88377	204	
316.86272	464	1+
317.36693	144	
318.86020	480	
319.88725	166	
320.86208	190	
320.87881	538	1+
321.85998	142	
323.85395	714	1+
323.87500	376	
324.85900	604	1+
324.89779	164	
325.11077	342	1+
325.89592	342	
326.88340	4368	1+
327.08185	180	
327.34241	140	
327.37438	194	
327.80147	294	1+
328.37197	232	
328.87786	628	1+
329.82410	280	1+
329.86992	466	1+
330.82751	198	1+
331.12045	350	1+
331.14104	190	
332.87839	340	
333.87930	274	
333.91064	152	
334.88294	146	
335.77618	264	1+
335.83863	458	
335.88793	452	1+
336.94335	142	
337.04716	152	
337.87872	488	1+
339.71015	170	
339.88086	450	1+
340.83624	226	1+
340.86681	276	1+
342.86810	430	1+
342.91063	164	
343.89692	174	
345.85392	238	1+
346.40238	152	
347.09549	166	
347.78515	170	
347.90474	144	
347.97110	150	1+
348.73621	244	1+
348.83584	412	1+
348.88675	156	
348.91228	306	1+
349.03680	210	1+
349.76616	446	1+
349.87618	746	1+
350.88403	504	1+
351.02961	276	1+
351.88808	274	1+
352.84770	574	1+
352.91314	224	
353.78672	142	
353.85484	510	1+
353.89547	148	
355.89123	552	1+
356.73476	172	1+
356.83519	152	
356.89301	326	1+
357.78951	252	1+
358.13313	158	
359.11608	344	
359.90969	168	
362.36491	208	
363.13832	168	
363.89682	144	
364.09849	164	
365.76687	296	1+
366.76628	354	1+
366.83853	374	1+
367.70410	758	1+
367.87526	176	
367.91055	158	
368.04048	232	1+
368.89674	266	
369.23858	148	
369.77928	386	1+
369.83587	662	1+
370.72209	162	
370.78521	252	1+
370.91334	200	
371.71630	142	
372.74658	156	1+
372.78289	170	
372.85222	298	
373.90627	148	1+
374.81573	230	
374.85100	308	1+
375.73106	200	
375.85947	190	1+
376.79017	166	
376.88550	212	
377.07269	166	1+
378.38795	148	
380.71838	532	1+
381.15088	176	
381.79366	186	
381.84530	528	1+
383.77685	202	
384.78446	260	1+
384.84951	1620	1+
385.99374	206	1+
387.85020	248	
388.84252	258	
389.19815	352	1+
389.71520	154	1+
389.84779	244	
390.78288	234	1+
390.84171	1516	1+
391.91215	184	
392.11951	278	1+
392.82730	924	
393.09741	142	
393.79637	170	
393.82098	802	1+
395.77646	196	
395.79824	292	1+
395.85266	400	1+
396.85774	326	1+
397.11229	166	
397.90339	154	
398.72677	462	1+
399.69436	144	
399.79405	274	1+
399.85098	980	1+
402.74723	338	1+
403.87036	350	
404.74468	452	1+
404.87107	228	
405.86433	470	
406.18190	180	
406.85676	222	
407.73568	164	
407.78157	144	
407.86688	1354	
408.72393	392	1+
408.85111	2030	1+
409.86865	346	
410.75509	210	1+
410.83790	2260	1+
411.80900	224	
412.69518	170	1+
412.73038	308	1+
413.07556	174	
413.74935	146	
413.87810	228	
416.84981	166	
416.87758	194	
417.86270	238	
418.85375	164	
421.77666	148	
421.88582	304	
422.86736	596	
423.20530	414	1+
423.77352	164	
423.86898	682	1+
425.75622	972	1+
425.81935	228	1+
426.79279	258	1+
426.86072	1762	1+
426.93772	182	1+
427.13591	160	1+
427.73244	914	1+
428.34486	142	
428.84836	1416	1+
429.70283	250	
430.74304	374	
430.85529	272	
431.69989	262	1+
431.86773	466	
432.86402	612	1+
436.85239	254	1+
439.89437	444	1+
441.22114	338	1+
441.79534	176	1+
443.16225	198	1+
443.69334	278	1+
444.72867	302	1+
444.87328	2770	1+
445.73173	168	1+
445.76078	164	
447.71096	872	1+
448.79353	150	
449.69549	174	
449.88202	826	
450.44913	168	
450.76188	284	1+
451.85911	218	
453.77612	262	1+
457.90414	810	1+
462.88322	1310	1+
463.19954	288	1+
464.72112	284	1+
465.70070	168	
467.70166	308	1+
467.88747	1198	1+
469.15766	276	1+
470.15707	166	1+
470.72938	300	
471.71670	188	1+
475.87831	170	1+
477.21794	172	
485.66157	180	1+
485.90023	904	1+
486.84411	152	
487.73254	150	
487.89995	246	1+
492.78643	164	1+
493.78796	218	1+
494.23306	276	1+
504.18832	110	1+
507.13250	160	1+
508.91617	220	1+
509.30152	168	1+
509.86113	264	
510.25798	228	1+
511.20715	168	1+
511.26405	170	1+
511.75117	178	1+
512.21279	114	1+
END IONS

###FS:    #m/z: 336.94602 #charge 1+
###MS: 60
###MSMS: 62
BEGIN IONS
TITLE=Cmpd 46, +MS2(336.9460), 28.0-35.0eV, 1.3min #62
RTINSECONDS=79.009
SCANS=60,62
PEPMASS=336.94602	86236
CHARGE=1+
184.86623	98	
185.87093	94	
186.98419	100	
189.85776	90	
189.87145	76	
201.40996	76	
205.94482	110	
207.87920	278	1+
207.93247	84	
207.97610	252	1+
208.41421	84	
210.88686	148	
211.94410	3622	1+
211.96235	208	
212.87904	976	1+
213.94012	1250	1+
215.88763	246	1+
215.93725	214	
217.01204	74	
217.88252	158	
221.50844	88	
221.94139	134	
223.40559	108	
224.97393	214	1+
228.89591	200	
229.15173	78	
229.90873	92	
229.95506	3584	
230.88937	1550	1+
230.95678	108	
231.95085	1522	1+
232.82676	222	1+
232.89377	140	
233.89879	384	1+
233.93397	86	
233.94935	310	
234.96699	74	
235.82415	86	
235.89248	126	
235.90637	90	
236.08290	78	
236.59419	84	
236.96620	106	
237.07358	80	
237.84675	126	
238.85482	150	
239.79674	114	
240.84951	120	
240.95676	94	
241.84281	82	
242.83802	154	
244.09016	74	
246.90040	86	
246.97647	98	
247.34107	76	
247.96614	934	1+
248.16696	140	
248.79389	76	
248.83259	100	
248.90028	466	1+
249.83675	76	
249.96244	652	1+
250.82860	150	
250.84220	162	
250.85479	162	
250.89668	74	
250.95338	186	
251.06855	192	
251.83738	148	
251.90640	80	
252.83280	96	
252.96974	2276	1+
253.90569	386	1+
253.92190	82	
254.84961	194	1+
254.96623	1366	1+
255.07580	86	
255.84709	204	1+
256.07410	78	
256.87064	82	
256.89259	174	
256.91435	114	
256.96411	168	
257.96326	80	
258.84838	200	
259.82790	260	1+
259.84935	312	1+
259.86039	108	
260.97438	84	
262.83467	276	1+
264.86296	96	
265.08864	80	
266.85286	104	
267.83922	958	1+
267.89303	72	
268.83872	650	1+
268.95614	82	
269.80041	224	1+
269.92690	72	
270.53009	94	
270.90663	308	1+
270.98150	342	
272.84689	228	
272.97931	278	1+
275.95360	84	
276.85850	736	1+
276.88624	88	
276.90689	76	
277.83608	242	
278.83797	198	
278.85851	346	1+
279.79000	110	
279.84577	152	
280.85637	78	
281.05826	76	
282.80876	110	
282.98427	86	
283.41584	84	
284.42764	80	
284.79236	74	
285.20243	72	
285.85157	212	
285.94130	82	
286.85101	800	1+
286.98597	112	
287.85261	566	1+
289.85810	84	
289.87823	188	
290.85241	118	
291.80061	100	
292.86377	162	
293.10755	264	1+
293.87254	158	
294.85239	106	
295.38656	84	
295.90615	80	
295.96945	138	1+
297.01218	214	1+
297.81424	80	
297.90981	80	
298.41216	88	
300.42222	72	
301.87522	216	1+
304.25471	88	
304.41732	76	
305.17625	74	
305.80802	128	
307.88725	124	
308.10473	98	
308.43023	82	
308.88217	112	
308.97630	78	
309.39246	92	
309.86683	178	
310.81574	76	
310.87120	154	
313.47346	80	
313.86261	100	
313.89089	88	
314.78783	84	
315.04275	80	
315.83232	78	
315.85562	78	
318.85951	78	
319.43844	84	
322.01371	80	
324.88995	140	
325.44020	92	
326.72864	74	
327.88354	80	
327.91010	96	
328.55314	86	
331.82201	130	
332.92813	98	
333.41666	78	
333.82324	92	
335.40173	90	
336.83533	78	
337.32228	74	
337.83586	164	
339.66648	78	
339.92562	76	
341.71625	94	
341.89567	86	
342.36111	94	
END IONS

###FS:    #m/z: 359.96185 #charge 1+
###MS: 60
###MSMS: 63
BEGIN IONS
TITLE=Cmpd 47, +MS2(359.9618), 28.0-35.0eV, 1.4min #63
RTINSECONDS=79.7815
SCANS=60,63
PEPMASS=359.96185	65484
CHARGE=1+
57.35650	88	
185.86600	84	
187.94080	78	
200.88937	88	
200.94675	88	
201.04260	84	
208.89301	96	
209.94488	700	
211.94707	120	
213.94738	94	
214.87706	84	
215.36888	86	
215.90053	78	
216.40812	102	
216.90667	86	
217.38478	80	
218.88716	114	
222.95256	726	1+
222.97251	122	
223.36142	88	
223.88765	718	1+
224.79144	84	
224.82927	122	
224.94904	1078	1+
225.92825	112	
226.44593	98	
226.94677	5126	1+
226.97006	286	
227.93240	186	
228.90731	100	
228.94232	4538	1+
234.03719	144	
234.92492	124	
235.04793	82	
239.91463	84	
240.13337	134	
240.94057	788	1+
240.96214	452	1+
241.78984	92	
242.02845	86	
242.89187	96	
242.95905	398	1+
243.84454	186	1+
243.86621	94	
244.85302	216	1+
244.95704	2396	1+
245.43326	82	
245.79613	256	1+
245.89072	168	
245.94155	346	
246.95297	2302	1+
246.97677	136	
249.12299	82	
250.02108	90	
250.80752	130	
250.96735	102	
251.07339	110	
251.83548	110	
251.95283	84	
251.96863	82	
252.95558	196	
253.47948	86	
256.54036	98	
257.43562	274	1+
257.80138	78	
257.91079	144	
258.88519	90	
258.94354	84	
260.54829	96	
260.83531	152	1+
260.96740	480	1+
261.05709	158	1+
262.92426	90	
263.34043	92	
263.81452	224	1+
264.14150	88	
264.98881	98	
265.97591	140	
266.81496	320	1+
266.90920	86	
266.97960	122	
267.97284	416	1+
268.40991	260	1+
269.90651	94	
269.96764	572	
271.42568	92	
271.80364	146	
271.88247	134	
273.44243	112	
273.48925	86	
273.86277	132	1+
273.96321	88	
274.79374	254	1+
274.82298	82	
275.69889	90	
276.82338	84	
276.85481	212	
277.09191	96	
277.84072	362	1+
279.10832	184	
279.79126	930	1+
279.85259	242	1+
279.95192	82	
280.32159	92	
280.79352	780	1+
280.81613	92	
280.87911	82	
280.90375	82	
280.92837	96	
281.93773	78	
282.79241	216	
282.92921	152	
283.88975	82	
283.98854	110	
284.82657	178	
285.12193	78	
285.40187	94	
286.39422	114	
286.91179	90	
287.01356	78	
289.56805	116	
290.00271	108	
290.49221	84	
291.78979	116	
291.86863	78	
292.03223	84	
292.81897	170	1+
294.36204	90	
294.85831	180	
295.86899	328	1+
296.03502	78	
296.81139	282	
297.15589	98	
297.80239	968	1+
297.85349	100	
297.92895	78	
298.80477	800	1+
299.72038	80	
299.82980	82	
300.80071	266	1+
303.80398	170	1+
305.37595	118	
307.12112	134	
307.83604	104	
308.88189	222	1+
310.09737	90	
310.80763	90	
311.02592	104	
311.88688	120	
311.90103	232	1+
312.13536	80	
312.87374	184	
313.88001	90	
315.86607	82	
316.75152	78	
316.81389	292	1+
318.82266	208	1+
318.93533	92	
321.81463	216	1+
322.93033	88	
323.01536	428	1+
323.82420	108	
328.90532	102	
329.86189	112	
332.00571	86	
332.87549	176	1+
333.37388	80	
333.84027	82	
336.86976	82	
336.94293	208	
337.71499	100	
337.88666	82	
337.95003	120	
339.82780	140	
339.85966	86	
340.82964	80	
340.93652	128	
345.15918	80	
345.72333	82	
345.93789	86	
346.84036	98	
350.95160	144	1+
352.91057	110	
354.77574	116	
354.80186	130	
356.77126	290	1+
358.67283	100	
358.77255	102	
358.89709	190	
360.86775	154	
362.84492	84	
364.72119	92	
END IONS

###FS:    #m/z: 322.93022 #charge 1+
###MS: 64
###MSMS: 65
BEGIN IONS
TITLE=Cmpd 48, +MS2(322.9302), 28.0-35.0eV, 1.4min #65
RTINSECONDS=83.444
SCANS=64-65
PEPMASS=322.93022	2856216
CHARGE=1+
191.85784	90	
191.99909	86	
192.02800	76	
192.88660	132	
195.92367	136	
196.01668	96	
196.13186	74	
197.86933	142	
200.87876	124	
201.04386	198	
201.06687	84	
206.95067	74	
209.94406	74	
211.89051	78	
212.13902	88	
212.88009	152	
214.12733	78	
215.88467	78	
220.87119	104	
222.87410	110	
222.95477	528	1+
223.88217	190	1+
223.95904	438	1+
225.95886	96	
226.89600	202	1+
227.93106	216	1+
228.84694	98	
229.35607	78	
230.88740	100	
233.16500	300	1+
233.91237	74	
234.92573	104	
236.10256	96	
236.14093	82	
236.90586	84	
237.07520	182	1+
237.92583	82	
238.33308	82	
238.88523	90	
238.94251	84	
239.76641	92	
239.79264	132	
239.88406	84	
240.13159	74	
240.82196	222	
240.89143	392	1+
240.94025	2952	
241.93975	12884	1+
242.94202	8968	1+
242.96947	106	
243.82394	306	
243.89561	146	
244.81727	130	
244.94003	2250	1+
244.99712	78	
245.19256	88	
245.89679	78	
246.39019	82	
246.97809	136	
248.82849	76	
248.84225	112	
248.90009	144	
249.04409	76	
249.91625	78	
250.02698	74	
251.83429	78	
251.90635	88	
254.04092	88	
254.12303	76	
255.78823	74	
256.09583	102	
256.13701	100	
256.89834	80	
257.64866	88	
257.79982	150	
258.79570	126	
258.83217	146	
259.58796	96	
259.84891	74	
259.98371	94	
260.15378	94	
260.17386	78	
260.33419	98	
260.51636	78	
260.82910	542	1+
261.97223	234	1+
263.83032	88	
263.89531	158	1+
263.91836	72	
264.82841	212	1+
264.86599	202	1+
265.05482	76	
266.24368	76	
267.50948	74	
267.79674	84	
267.93717	78	
268.02615	88	
268.95742	220	
269.79774	100	
269.81765	78	
270.84865	142	
271.85168	86	
272.23339	92	
272.34885	78	
272.44437	132	
273.79739	448	1+
273.81343	132	
274.93123	94	
276.81734	74	
276.84083	130	
278.24685	84	
278.79440	76	
278.85965	74	
279.09270	488	1+
280.15088	100	
280.78403	98	
281.79365	86	
281.84342	140	
281.86557	78	
281.88840	72	
282.80784	106	
282.85820	204	
283.06647	192	
283.35223	76	
283.78721	236	
284.29445	564	1+
286.14700	80	
286.93053	84	
287.86932	82	
288.18857	84	
288.81835	76	
290.79147	120	
290.85657	118	
291.40128	90	
291.80755	316	1+
292.92063	106	
293.15912	132	
294.19542	102	
295.44565	82	
296.86988	98	
297.80444	142	
298.37622	90	
299.78362	252	1+
299.87536	80	
301.80481	78	
301.86909	78	
304.87705	238	1+
308.89237	150	1+
309.80112	76	
310.80708	80	
310.87720	116	
311.82741	80	
311.88398	106	
312.17261	76	
312.76968	82	
312.80969	126	
313.73407	84	
313.87045	108	
314.81639	146	
315.11903	86	
315.54840	94	
315.83413	80	
315.96294	86	
320.36984	92	
321.28041	84	
321.88805	102	
322.86790	110	
323.76302	180	
323.88723	86	
325.90769	74	
326.91065	90	
327.59463	102	
328.18841	88	
END IONS

###FS:    #m/z: 340.94103 #charge 1+
###MS: 64
###MSMS: 66
BEGIN IONS
TITLE=Cmpd 49, +MS2(340.9410), 28.0-35.0eV, 1.4min #66
RTINSECONDS=84.216
SCANS=64,66
PEPMASS=340.94103	1011018
CHARGE=1+
81.94697	80	
113.32292	100	
192.92633	112	
193.93652	84	
196.89520	82	
201.94177	86	
203.88801	136	
203.93233	98	
205.95081	168	
207.87596	80	
207.91833	104	
208.95890	102	
209.42253	86	
210.93813	142	
212.87924	450	1+
213.88289	292	1+
213.94013	912	1+
215.86280	140	
215.88596	578	1+
215.93965	186	
215.96551	88	
217.88665	290	1+
217.93909	156	
218.38121	92	
220.87432	146	
221.53352	90	
222.99259	98	
223.33198	96	
225.88809	88	
225.94349	328	1+
226.38912	86	
226.90242	82	
227.39283	88	
229.92576	90	
230.89232	144	
231.88931	256	
231.95129	776	1+
232.89023	142	
233.89897	282	
233.94902	346	1+
234.89197	182	
235.87192	168	
235.89399	220	
236.36759	86	
236.89529	126	
237.89338	92	
238.57934	104	
239.83194	86	
239.86521	140	
240.22929	116	
240.84862	120	
240.96150	148	
241.84029	136	
242.83806	100	
242.94334	118	
243.14352	80	
243.83377	142	
244.83906	86	
244.90653	154	
245.04659	86	
245.44663	136	
245.87566	126	
246.85664	144	
246.98071	82	
248.89624	190	1+
249.96174	340	
250.65243	90	
250.83633	82	
250.94425	92	
250.96573	154	
251.87680	188	
251.95954	124	
252.40899	80	
252.95395	82	
253.58094	86	
254.91135	98	
254.96734	1010	1+
255.07489	146	
255.90759	130	
256.07826	98	
256.89116	134	
256.91263	124	
256.96275	190	1+
258.84731	212	
259.85755	136	
259.95774	188	
260.83274	726	1+
260.89696	104	
261.91808	108	
262.88985	130	
264.90713	136	
265.01718	92	
266.86635	152	
266.93738	110	
267.10159	92	
267.13702	94	
267.84692	94	
268.39432	98	
268.83746	350	1+
269.85452	116	
270.08821	90	
271.19732	86	
271.79882	108	
271.91964	96	
272.93828	196	
272.97682	94	
273.00804	82	
273.78766	82	
273.80806	144	
274.97112	88	
275.54396	82	
276.85701	350	1+
276.88561	94	
277.95989	94	
278.41926	108	
278.52358	82	
278.84633	1352	1+
278.86777	86	
279.42393	92	
279.81397	80	
280.96355	80	
281.05088	98	
282.39388	88	
282.83672	94	
283.78618	196	1+
283.86113	98	
284.03037	100	
284.50648	90	
290.86327	132	
291.87933	88	
292.13310	100	
293.85721	342	1+
294.43132	88	
294.85404	126	
295.99315	142	
296.81297	94	
297.36342	84	
297.88496	162	
298.79795	132	
299.87077	108	
299.89163	150	
302.39648	106	
303.88645	90	
306.88657	126	
307.81279	126	
308.29593	94	
308.89404	94	
311.72337	94	
311.85966	116	
312.12664	86	
312.80480	160	
312.87264	118	
313.80838	92	
313.83552	94	
315.83651	140	
315.86019	118	
317.87827	112	
323.77826	94	
323.88279	138	
324.89758	130	
328.81930	124	
329.87310	134	
330.81562	136	
332.90110	96	
339.02729	84	
342.90334	106	
346.46072	88	
END IONS

###FS:    #m/z: 363.95695 #charge 1+
###MS: 64
###MSMS: 67
BEGIN IONS
TITLE=Cmpd 50, +MS2(363.9569), 28.0-35.0eV, 1.5min #67
RTINSECONDS=84.988
SCANS=64,67
PEPMASS=363.95695	453280
CHARGE=1+
93.23202	90	
189.86295	508	1+
191.86007	358	1+
196.88376	376	
197.12860	92	
199.00014	84	
199.88816	92	
200.94676	154	
201.88960	94	
203.88174	94	
204.90697	92	
205.87836	106	
205.95161	160	
207.87379	272	
208.88117	170	
209.87885	428	1+
209.94436	868	1+
210.88370	362	1+
212.87984	2318	1+
213.95271	110	
215.84840	90	
215.87546	138	
219.87367	152	
220.95489	92	
222.39156	146	
222.95236	738	1+
223.88476	118	
224.94974	1130	1+
224.97122	218	
225.83245	138	1+
225.88865	260	
225.95830	158	
226.49027	84	
226.86998	110	
226.89673	128	
226.94764	7898	1+
227.88949	110	
227.91661	228	
227.92905	170	
228.87029	94	
228.89391	608	1+
228.94229	7240	1+
230.54224	80	
230.89005	3076	1+
232.11412	114	1+
232.88597	456	1+
236.87192	94	
238.79843	116	
240.83278	108	
240.93997	500	
240.96282	480	1+
241.94282	594	
242.94161	1676	1+
243.83118	80	
243.87349	86	
244.81673	90	
244.95754	4276	1+
245.82057	112	
245.94434	242	
246.39316	164	
246.91207	140	
246.95269	3582	1+
247.08324	94	
247.20611	88	
247.80888	100	
248.80363	246	
248.89885	934	1+
249.06318	128	
249.56674	92	
249.87649	158	
250.89465	766	1+
250.95407	110	
250.96992	178	
250.99284	102	
251.04625	154	
251.80039	120	
251.88258	100	
251.96455	94	
253.94817	82	
254.40083	104	
255.41475	82	
256.46931	84	
256.91001	106	
258.94135	166	
258.97128	214	
260.83022	224	1+
260.87238	198	
260.93292	110	
260.96793	634	1+
262.78220	96	
262.83067	196	1+
262.85859	128	
263.80070	106	
263.98241	84	
264.81784	100	
264.96701	80	
265.79114	88	
265.81882	132	
266.78875	80	
266.81519	374	1+
266.92114	82	
267.49125	84	
267.97302	720	1+
269.96761	990	1+
270.45165	88	
271.39548	104	
271.91319	92	
273.92176	94	
274.90611	92	
275.40742	92	
276.80835	110	
276.85824	188	
276.87568	94	
278.79837	132	
278.85994	112	
279.10214	194	
279.79569	180	
279.84354	310	1+
280.10599	94	
280.79609	316	
281.78880	974	1+
281.96809	116	
282.86392	170	
283.42452	84	
283.82735	94	
283.85261	268	1+
283.93899	90	
283.98734	236	1+
284.82717	148	
285.84405	462	1+
287.92372	104	
290.82533	86	
291.80072	110	
293.11760	244	1+
295.80492	88	
295.96351	120	
296.81008	232	
296.93757	106	
297.81551	144	
297.87206	118	
298.38701	94	
298.80368	1350	1+
298.91107	88	
299.87103	242	1+
300.79947	428	1+
301.81363	202	
301.86400	312	
302.71237	82	
302.80297	324	1+
302.85791	228	
302.93872	86	
303.01149	82	
303.85696	920	1+
308.81823	130	
309.38632	88	
310.84173	120	
311.86022	218	1+
312.12031	84	
316.88352	110	
318.22385	98	
318.80412	134	
320.81572	678	1+
321.14523	82	
321.81754	578	1+
321.86539	266	1+
322.92919	104	
323.94266	90	
324.28062	84	
326.17080	132	
326.87356	246	1+
328.75615	82	
331.88057	90	
335.83572	190	
336.77135	112	
336.94293	228	
338.83958	106	
339.83268	360	
339.86884	84	
340.93683	180	
341.08553	84	
342.90224	166	
343.90170	130	
344.71666	88	
344.92669	100	
345.02441	104	
346.80351	92	
346.82422	82	
347.73048	84	
347.76935	86	
348.79442	128	
351.76694	116	
360.86606	90	
366.76251	98	
END IONS

###FS:    #m/z: 322.93034 #charge 1+
###MS: 68
###MSMS: 69
BEGIN IONS
TITLE=Cmpd 51, +MS2(322.9303), 28.0-35.0eV, 1.5min #69
RTINSECONDS=88.652
SCANS=68-69
PEPMASS=322.93034	2605698
CHARGE=1+
150.57662	80	
181.00333	72	
182.88160	74	
185.99791	94	
196.86319	84	
199.95581	82	
201.04756	88	
203.87972	74	
205.90456	96	
205.95225	164	
206.92784	72	
206.95324	100	
207.97277	92	
208.88081	76	
209.94506	78	
210.88547	74	
210.89779	180	1+
211.88867	84	
212.87654	184	
213.15411	70	
213.92791	88	
214.88610	72	
215.88003	100	
215.89497	122	
221.86810	76	
222.03114	72	
222.95241	76	
223.01273	78	
223.95577	350	1+
226.02037	84	
227.93588	116	
231.88796	182	1+
232.99686	78	
233.91798	88	
234.88416	78	
236.90361	72	
236.95324	102	
237.51892	74	
238.11831	152	
238.79578	76	
238.95184	126	
239.08032	200	
239.78556	80	
239.81445	176	1+
239.89371	84	
240.84746	86	
240.94098	2900	
241.42346	84	
241.94144	2444	
242.84501	72	
242.94198	7614	1+
243.12811	84	
243.14589	70	
244.21163	70	
244.82324	72	
244.94018	1702	1+
245.86517	74	
246.96343	76	
246.97746	172	
247.89746	186	1+
248.10459	72	
248.84790	74	
248.99888	80	
249.04169	100	
249.95897	88	
250.00356	74	
250.03448	72	
251.78712	90	
253.04928	72	
253.07481	80	
253.11567	72	
253.16284	126	
254.79851	76	
255.78207	96	
256.49879	80	
256.81159	80	
257.40877	98	
257.79745	82	
258.84061	120	
258.87996	72	
260.83981	96	
260.86155	72	
261.83111	74	
261.96947	288	1+
262.82663	80	
263.06766	84	
263.40218	80	
263.82899	70	
264.45138	108	
265.22829	84	
266.85653	118	
267.14074	118	
268.95723	92	
269.09614	78	
269.15867	80	
269.91859	72	
270.40308	78	
271.17518	74	
271.17992	78	
271.80015	90	
271.85565	298	1+
272.16244	78	
272.43798	78	
276.81348	98	
276.84402	100	
276.98984	102	
278.85611	200	1+
279.05180	80	
279.09098	1112	1+
279.56966	86	
280.82955	80	
281.34229	102	
282.37515	72	
282.40293	94	
282.85428	74	
283.06765	122	
283.78896	122	
284.29168	346	1+
284.86375	290	1+
287.85894	84	
287.93821	76	
289.78989	74	
290.85766	162	
291.79283	108	1+
292.43954	84	
294.00007	72	
296.82563	92	
297.10688	78	
298.18739	80	
298.80410	118	
299.11922	72	
299.77586	82	
299.83516	82	
299.91153	92	
300.12752	80	
301.86068	90	
303.81140	104	
303.86336	92	
304.82879	82	
304.92317	74	
305.80085	80	
305.82435	72	
306.87762	80	
306.89314	80	
306.98938	80	
307.78897	254	1+
307.88980	78	
308.75562	72	
309.82038	120	
310.81786	72	
310.88172	198	1+
311.12531	98	
312.91731	78	
313.84325	106	
314.81384	78	
315.78625	80	
315.82233	138	
318.19560	92	
320.87788	72	
320.97243	76	
322.13466	98	
322.89049	200	1+
323.09666	82	
324.20537	80	
324.24508	84	
324.76724	98	
325.90126	128	
END IONS

###FS:    #m/z: 340.94099 #charge 1+
###MS: 68
###MSMS: 70
BEGIN IONS
TITLE=Cmpd 52, +MS2(340.9410), 28.0-35.0eV, 1.5min #70
RTINSECONDS=89.4245
SCANS=68,70
PEPMASS=340.94099	918402
CHARGE=1+
183.87248	78	
192.92789	166	
201.88332	144	
203.88437	122	
204.90869	98	
210.93861	120	
211.90218	86	
211.94433	88	
213.88424	270	1+
213.93842	1386	1+
216.89266	112	
217.88258	492	
218.46289	96	
223.95079	102	
223.97043	94	
224.97382	104	
225.83101	92	
225.93047	84	
226.46438	92	
228.84601	136	
228.87873	78	
228.89865	76	
228.94750	168	
230.89723	82	
230.95445	98	
231.89171	290	
231.94949	1392	1+
233.89705	234	
233.94690	152	
234.13397	78	
234.89849	178	
234.91898	140	
235.89103	156	
235.96347	88	
237.01734	78	
237.87250	106	
238.39726	82	
238.92106	98	
239.54186	94	
240.83867	444	1+
241.04775	82	
241.84319	310	1+
242.93957	166	
243.83386	266	1+
243.90223	82	
245.95764	124	
246.93996	88	
246.97054	76	
247.96147	152	
248.89832	284	1+
249.03979	80	
249.96241	296	1+
251.95482	104	
253.90558	84	
254.14426	90	
254.96585	850	1+
255.07469	204	
255.78550	78	
256.03892	76	
256.96251	278	
257.81233	84	
257.86547	78	
257.95009	84	
258.84461	380	
258.89775	92	
259.85140	298	
260.83597	344	
261.83274	526	1+
264.86387	134	
264.90179	76	
265.09466	84	
266.04697	82	
266.84273	90	
267.86411	140	
268.80394	196	1+
268.84417	236	
268.88870	96	
268.97133	100	
270.83401	184	
271.17588	188	
271.79169	102	
273.84245	80	
273.92256	152	
273.97896	96	
274.86039	126	
274.87970	140	1+
275.81895	80	
276.81210	148	
276.85617	422	1+
276.90504	84	
277.97081	84	
278.42922	76	
278.84598	1816	1+
278.96317	114	
279.89634	92	
279.92799	120	
279.96278	190	
280.01263	86	
280.16127	88	
281.07871	98	
281.84665	126	
281.86612	204	
281.89247	82	
281.92938	92	
282.87033	82	
282.91500	112	
283.36447	78	
283.79656	92	
283.95362	92	
283.98707	80	
284.44836	80	
287.81269	86	
288.12991	86	
288.19866	122	
289.21031	78	
289.88990	110	
290.00676	80	
290.83547	78	
290.85679	230	1+
293.05074	88	
294.86265	130	
295.21157	84	
295.88694	106	
295.99376	112	
296.85095	104	
297.05420	112	
297.85890	144	
297.97940	184	
299.00674	84	
299.11176	80	
299.80121	120	
301.86667	108	
302.85560	112	
302.87071	192	
304.06171	76	
304.76251	86	
304.80246	120	1+
304.88264	100	
306.04349	84	
306.79510	228	1+
306.88543	112	
309.11475	92	
309.86603	134	
310.80809	144	
313.41226	78	
313.96460	80	
315.87035	252	1+
317.85590	78	
318.01590	82	
323.11185	78	
323.88070	80	
325.80594	86	
325.89781	88	
326.17376	92	
328.88967	126	
329.13225	78	
331.81976	94	
333.83130	78	
334.76549	92	
334.95876	102	
335.73898	80	
335.96637	88	
338.87268	100	
339.10882	90	
339.41844	102	
339.58610	98	
340.83046	136	
344.37922	96	
END IONS

###FS:    #m/z: 363.95713 #charge 1+
###MS: 68
###MSMS: 71
BEGIN IONS
TITLE=Cmpd 53, +MS2(363.9571), 28.0-35.0eV, 1.5min #71
RTINSECONDS=90.196
SCANS=68,71
PEPMASS=363.95713	406552
CHARGE=1+
51.60137	82	
177.98280	84	
189.86314	288	
190.86177	190	
191.85983	554	
196.88379	178	
207.87309	184	
208.94164	162	
209.94280	1362	1+
210.88496	290	1+
210.91744	104	
212.87836	2358	1+
214.89274	188	
216.40987	132	
217.39706	86	
218.81347	82	
221.89085	228	1+
222.95127	642	1+
223.42199	124	
224.95086	774	1+
224.96971	184	
226.94715	6726	1+
227.10056	108	1+
227.82617	178	1+
227.92194	194	
228.89382	498	
228.91425	246	1+
228.94235	8158	1+
229.40975	150	1+
230.88981	2566	1+
231.79607	172	1+
232.82822	86	
232.88852	160	
232.90547	118	
233.89538	102	
233.92738	234	1+
234.88198	208	
238.93927	148	
239.06544	94	
240.07730	84	
240.94058	748	
240.96509	232	
241.93998	2418	1+
241.96217	260	
242.90338	148	
242.94263	1492	1+
243.82731	114	
244.05442	170	1+
244.07325	102	
244.81582	174	
244.95743	4318	1+
245.59884	90	
245.84065	184	
245.94638	156	
246.43445	90	
246.90337	256	
246.95323	3744	1+
247.03281	114	
248.03380	104	
248.80403	220	
248.90053	610	
248.98333	106	
249.80512	200	
250.81254	158	
250.89536	174	
250.94872	150	
250.97129	108	
251.80520	132	
252.14796	84	
252.58653	108	
252.87307	86	
252.89766	434	1+
253.08219	90	
253.79028	82	
255.15558	96	
258.83315	184	
259.84841	102	
259.90443	126	
260.86985	84	
260.96702	404	1+
261.83215	592	1+
263.97960	84	
264.82039	148	
265.09471	122	
266.09524	82	
266.78880	94	
266.81645	186	
267.43709	84	
267.81217	250	
267.88109	138	
267.97453	660	1+
268.80591	102	
269.42683	88	
269.87823	126	
269.89446	82	
269.92467	88	
269.96908	620	
270.80097	84	
270.97410	296	
271.91749	96	
272.84856	174	1+
272.91468	192	1+
273.68404	92	
275.89021	82	
276.80962	142	
276.85789	462	1+
276.88980	154	
278.80152	136	
279.79501	470	1+
279.94866	106	
280.11375	90	
280.79414	266	1+
281.86298	126	
281.99962	82	
282.78975	238	
282.97772	88	
283.10808	84	
283.79013	172	
283.85441	116	
284.79230	402	1+
284.82519	120	
284.86822	132	
285.44125	84	
285.79574	298	1+
285.84356	646	1+
286.01638	108	
286.47727	118	
286.82566	132	
287.78940	94	
288.05905	102	
288.87627	186	1+
289.78806	248	1+
289.82476	102	
292.10999	84	
293.05929	84	
293.12013	98	
294.86558	156	
295.42275	88	
296.80781	304	1+
297.34204	90	
298.80199	966	1+
300.51814	106	
300.80483	748	1+
301.44074	84	
301.78549	100	
301.85891	280	
302.79275	158	
302.86627	142	
303.37285	92	
303.85545	418	
304.80678	88	
304.87700	86	
305.84079	226	1+
308.88862	88	
309.92897	88	
310.58839	96	
310.88656	114	
314.82312	132	
315.80309	118	
315.84250	94	
316.76166	94	
316.81835	158	
318.80741	122	
319.81014	134	
321.81732	462	1+
321.86595	270	
322.90023	92	
322.93005	162	
323.88846	208	1+
324.89284	188	1+
325.17232	84	
326.87369	356	
327.03050	84	
328.89234	122	
329.16532	84	
329.87075	120	
336.94360	296	1+
337.80500	102	
339.40506	98	
339.82719	416	
340.94160	258	1+
342.79594	94	
344.74202	102	
346.91905	132	
348.54583	90	
350.06063	82	
353.76876	114	
354.23379	100	
357.16299	172	
359.38025	92	
361.72471	96	
362.84941	92	
363.30419	92	
END IONS

###FS:    #m/z: 322.93033 #charge 1+
###MS: 72
###MSMS: 73
BEGIN IONS
TITLE=Cmpd 54, +MS2(322.9303), 28.0-35.0eV, 1.6min #73
RTINSECONDS=93.874
SCANS=72-73
PEPMASS=322.93033	2837020
CHARGE=1+
67.06946	70	
187.93251	94	
191.95310	74	
193.83904	72	
196.88134	226	1+
200.88058	80	
201.04503	110	
203.10569	82	
203.39464	94	
205.86247	90	
205.94861	156	
206.95978	74	
207.93425	72	
208.03679	74	
209.94317	80	
210.89739	128	
212.89271	260	1+
216.88950	110	
219.95923	78	
220.87457	84	
223.91235	74	
223.96046	82	
225.89573	72	
226.87093	72	
226.97840	70	
227.84333	80	
228.84455	118	
230.83498	74	
230.90460	208	
231.82288	78	
231.92966	72	
232.90075	92	
233.43916	98	
233.89549	72	
234.06827	98	
235.89028	92	
236.06551	72	
236.41834	94	
236.94365	76	
237.89536	70	
238.01092	80	
238.02543	248	1+
238.10966	136	1+
238.93987	86	
238.95244	128	
238.99908	70	
239.02637	200	1+
239.78309	170	1+
239.95449	74	
240.07257	70	
240.81972	128	
240.94060	2876	
241.83352	72	
241.94210	2084	
242.82008	70	
242.94164	7392	1+
243.15068	86	
243.82106	76	
243.90251	84	
244.83887	100	
244.91250	70	
244.93991	2078	1+
245.57348	90	
246.97623	270	1+
248.03151	74	
248.82272	76	
249.88763	72	
251.81634	72	
252.35052	72	
252.92898	70	
253.99198	100	
254.14836	70	
254.90469	310	1+
258.83710	70	
259.39983	100	
259.91417	76	
260.81178	70	
260.83337	170	
260.99619	90	
261.44480	78	
261.83529	80	
262.48822	74	
262.83195	132	
262.95610	74	
264.09622	128	
264.97159	108	
266.96932	88	
267.42676	96	
267.84686	110	
268.92288	90	
269.03776	82	
269.11378	72	
271.01103	78	
271.12061	74	
271.17597	146	
271.34709	78	
271.80021	100	
271.84865	72	
273.79576	94	
275.78832	88	
275.80972	190	
276.84163	70	
277.12381	90	
278.82468	70	
279.09177	1090	1+
279.45265	84	
279.87780	78	
280.85718	194	1+
282.27811	92	
283.06991	168	
283.78427	82	
284.07373	70	
284.29350	504	1+
284.80132	198	
284.86316	110	
286.81589	78	
287.00367	74	
287.86541	76	
288.41348	70	
289.39674	70	
290.86245	138	
290.87968	146	
291.35070	80	
292.64335	94	
293.07352	72	
294.82335	84	
295.80052	102	
297.56436	78	
297.83250	126	
297.92239	122	
297.98842	70	
298.79562	260	1+
300.97797	72	
302.82743	72	
302.88644	172	
303.73232	84	
304.80424	72	
305.87189	120	
305.89619	180	1+
307.80596	132	
308.75611	70	
308.80569	86	
308.87311	134	
309.42660	140	
309.89202	80	
310.02374	74	
310.11035	72	
311.77387	70	
312.86272	96	
313.87748	74	
315.85628	78	
316.44126	94	
317.39410	70	
317.89754	72	
318.85716	96	
319.05900	80	
319.88725	132	
320.20072	76	
320.82724	70	
323.88427	108	
324.84048	78	
324.89362	134	
325.89089	72	
326.03622	72	
327.88173	70	
END IONS

###FS:    #m/z: 340.94107 #charge 1+
###MS: 72
###MSMS: 74
BEGIN IONS
TITLE=Cmpd 55, +MS2(340.9411), 28.0-35.0eV, 1.6min #74
RTINSECONDS=94.646
SCANS=72,74
PEPMASS=340.94107	1003518
CHARGE=1+
96.89054	116	
180.50780	82	
209.48992	90	
209.88460	84	
209.94419	160	
212.88258	76	
213.88276	184	
213.91161	78	
213.94065	1338	1+
214.88053	380	1+
214.89694	80	
215.88486	314	1+
215.93605	218	
217.08392	84	
217.86179	150	
217.88241	146	
218.93371	76	
221.87766	78	
221.94501	78	
223.07168	76	
223.96378	220	
224.97399	108	
226.95093	80	
227.39471	108	
228.93972	92	
228.97706	84	
230.88955	244	
230.95420	76	
231.88909	104	
231.95030	1744	1+
232.14093	88	
233.89549	218	1+
235.86672	122	
235.94974	134	
238.02408	78	
238.89391	94	
239.01584	82	
239.79175	100	
239.83009	352	1+
239.90408	102	
240.43973	80	
240.95852	76	
242.84284	120	
243.83097	512	1+
245.39479	86	
245.83536	90	
245.87298	152	
246.02195	92	
246.85310	80	
246.97701	148	
248.90014	316	1+
249.08998	74	
249.91237	78	
249.96304	368	1+
250.43692	76	
253.91579	78	
254.43040	118	
254.82212	86	
254.96674	716	1+
255.88564	82	
256.84892	76	
256.86368	106	
256.91384	122	
256.96295	126	
257.02604	92	
258.84422	594	
258.95695	102	
259.01433	76	
259.85840	132	
259.88643	76	
259.95569	228	
260.83657	234	
261.84165	208	
262.96401	76	
263.06513	80	
264.07249	96	
264.87595	160	
264.90081	226	1+
266.25952	94	
266.85348	78	
267.13576	76	
268.12003	92	
269.41267	76	
269.87218	90	
270.47166	88	
270.80261	86	
270.87550	106	
271.17495	98	
271.35903	82	
271.84659	114	
271.86117	92	
272.84371	90	
272.93560	198	
272.97800	104	
273.79388	174	
273.90464	84	
274.86122	200	
275.81544	272	1+
275.85107	328	1+
275.87667	80	
275.93277	150	
277.92104	110	
277.96161	102	
278.84376	758	
279.85380	394	
279.92585	84	
280.09953	76	
280.83828	124	
281.03135	78	
281.36105	106	
281.89332	122	
282.24101	80	
282.87664	190	
285.91666	78	
286.90981	88	
287.79220	242	1+
289.13961	92	
290.85160	278	1+
290.87995	142	
292.87246	80	
293.06950	120	
293.09075	130	
293.37908	90	
293.84928	230	1+
293.86768	118	
294.04291	86	
297.89415	116	
297.91817	94	
297.97963	76	
298.14083	80	
299.85077	268	1+
299.87346	312	1+
300.27111	78	
300.78342	76	
300.82248	76	
302.87291	108	
302.93170	130	
303.51173	116	
303.93811	78	
305.06270	88	
306.29709	98	
307.80095	80	
307.93668	100	
309.87448	90	
311.87936	256	1+
313.88289	78	
315.04491	90	
315.11902	82	
315.88024	80	
316.85811	102	
317.41413	98	
317.86822	118	
319.58827	78	
320.03811	78	
322.96618	92	
324.89356	128	
325.90046	94	
326.02773	112	
326.05628	78	
326.16951	78	
328.82361	112	
328.98546	82	
329.86644	102	
330.81265	278	1+
330.88302	118	
331.90699	74	
334.67997	76	
334.95414	80	
336.16646	78	
338.00166	84	
END IONS

###FS:    #m/z: 363.95703 #charge 1+
###MS: 72
###MSMS: 75
BEGIN IONS
TITLE=Cmpd 56, +MS2(363.9570), 28.0-35.0eV, 1.6min #75
RTINSECONDS=95.417
SCANS=72,75
PEPMASS=363.95703	453144
CHARGE=1+
152.83146	84	
154.47675	92	
189.86274	342	1+
191.85732	208	
192.85663	140	
193.09297	86	
194.09077	98	
205.94715	84	
207.87412	126	
207.94733	188	
208.45141	98	
208.87344	130	
209.87864	454	1+
209.94473	764	1+
210.88345	384	1+
212.87972	1516	
212.90133	102	
214.90152	178	
218.91325	178	
222.95331	526	1+
224.90381	88	
224.94994	472	1+
224.97854	100	
225.88445	92	
226.89286	124	
226.94724	6884	1+
226.97415	190	
227.89247	544	1+
227.93364	82	
228.91127	170	1+
228.94231	7030	1+
230.70837	90	
230.88980	2864	1+
232.88406	340	
233.10122	84	
233.90095	84	
233.95933	80	
234.88632	112	
236.15420	106	
238.94284	98	
239.07261	298	1+
239.42695	156	
239.79472	80	
240.82088	110	
240.93965	746	
240.96264	358	1+
241.94040	2408	1+
242.79333	90	
242.94234	1466	1+
242.95904	784	1+
243.82025	162	
244.88662	88	
244.95730	4224	1+
245.06626	88	
245.92631	90	
245.94562	294	
246.90120	128	
246.92478	172	
246.95228	3794	1+
247.80016	374	1+
248.90030	1234	1+
249.79918	372	1+
250.02647	218	1+
250.89575	96	
250.96935	100	
251.19712	84	
252.39354	82	
252.88942	134	
253.79604	98	
253.90753	110	
253.94424	120	
254.10077	196	1+
254.35592	84	
257.44558	88	
258.82682	264	1+
258.84708	90	
259.97382	88	
260.82353	418	1+
260.96870	346	1+
261.64542	82	
261.85128	98	
263.83211	126	
263.85122	92	
264.81705	144	
264.84431	98	
265.79177	116	
265.81977	182	
265.91302	82	
266.35777	94	
266.81342	766	1+
267.97211	542	1+
268.84134	208	1+
268.95518	196	
269.96927	518	
270.36054	96	
270.80896	90	
270.84474	208	1+
270.97308	242	
271.91568	140	
271.93220	84	
272.05225	92	
272.96721	90	
273.22120	84	
273.91946	116	
274.84303	238	1+
275.41945	90	
276.49877	80	
276.86812	116	
278.13629	82	
278.79592	118	
278.84137	102	
278.89537	84	
279.10032	232	
279.79466	192	
280.79660	154	
281.11451	100	
281.42690	100	
281.78974	858	1+
281.85484	134	
282.08851	92	
282.11770	120	
282.79148	638	1+
282.85190	84	
283.06753	336	1+
283.82961	110	
283.85128	124	
284.82548	444	1+
284.98430	82	
285.84619	458	1+
286.82452	88	
286.92778	142	
288.52393	104	
289.36288	94	
289.49671	84	
293.11511	112	
293.82206	82	
296.81127	136	
297.80237	1528	1+
298.05838	82	
298.80293	1496	1+
301.86152	262	
301.94361	82	
302.00472	82	
302.80394	240	
302.86439	174	
303.80825	196	
303.85815	958	1+
304.36812	86	
306.93132	84	
308.86972	84	
310.42411	80	
310.81776	82	
311.05187	82	
312.03624	136	
312.95811	82	
313.80472	86	
314.82161	140	
315.80884	718	1+
316.13760	118	
316.81181	616	1+
318.93425	126	
319.86777	120	
320.81733	424	1+
321.81735	284	1+
322.90232	80	
322.92978	274	
323.01454	86	
323.88349	94	
324.09963	106	
324.99380	82	
325.13684	80	
326.17420	146	
327.41899	92	
329.02321	86	
330.43893	82	
331.05777	100	
331.83136	122	
333.86271	104	
334.87546	88	
334.89510	84	
336.94640	206	
339.83042	216	1+
340.43716	116	
340.89952	80	
340.93632	246	
344.74790	112	
345.20023	96	
352.77327	134	
352.88751	94	
353.76909	94	
354.80668	82	
356.77034	194	
366.92410	84	
367.79756	84	
END IONS

###FS:    #m/z: 507.84611 #charge 1+
###MS: 76
###MSMS: 77
BEGIN IONS
TITLE=Cmpd 57, +MS2(507.8461), 28.2-35.2eV, 1.7min #77
RTINSECONDS=99.0925
SCANS=76-77
PEPMASS=507.84611	211192
CHARGE=1+
193.86242	144	
196.01440	548	
224.97772	296	
229.06819	416	1+
230.07240	360	1+
232.89510	782	1+
236.88689	150	
238.06317	250	
238.07966	160	
245.07909	146	
249.09527	332	1+
250.90695	224	1+
252.07703	146	
252.14132	128	
254.09671	190	
254.14642	144	
257.86651	256	1+
266.12306	138	
266.16602	186	
267.94626	132	
272.04705	212	1+
272.13036	136	
275.85046	134	
275.95459	128	
277.14223	350	1+
278.12345	200	
278.38817	278	1+
278.86039	146	
280.39788	198	1+
280.78618	230	1+
282.81860	158	1+
283.79001	192	1+
283.89676	276	1+
285.85980	302	1+
286.09714	140	
287.73644	132	
287.85317	1090	1+
289.87800	324	
290.07877	190	
290.86627	450	1+
292.85967	216	
293.87243	562	
294.16686	142	
294.87192	560	1+
295.14618	200	
296.34257	152	
296.84490	176	
296.86548	206	1+
297.33780	142	
297.80326	128	
297.90339	176	1+
300.85700	390	1+
301.84501	162	
302.10286	150	
302.82029	144	
303.86737	1130	1+
305.12710	140	
305.81678	140	
305.86220	1804	1+
305.93448	250	1+
307.89207	568	
308.14279	824	1+
308.84657	190	1+
308.87544	1348	1+
310.15885	462	1+
310.99384	136	
311.88397	1874	1+
312.17708	962	1+
312.87099	346	
313.34754	154	
313.88343	522	1+
314.79547	236	1+
314.86473	678	1+
317.85655	156	
318.86086	226	
318.93453	204	
319.85600	156	
319.87716	180	1+
322.86014	482	1+
323.88587	182	
325.81781	130	
325.89974	232	
326.14885	216	1+
326.88343	2146	1+
327.81384	334	1+
327.99145	194	1+
328.83648	130	
328.87782	512	1+
330.87670	146	
330.95262	130	
331.89072	166	
332.87484	284	
333.87537	152	
334.87359	212	
334.90371	130	
335.84487	186	
335.88172	140	
336.78956	152	1+
336.83273	138	
337.88236	136	
339.80198	184	1+
339.88047	476	1+
340.86709	214	1+
341.89957	244	1+
343.11289	180	1+
343.15501	216	1+
345.89257	202	1+
346.86177	128	
347.01496	150	
348.17304	226	
348.77740	150	
348.81170	176	
348.84554	156	
348.88917	196	
349.75884	458	1+
350.82370	148	
350.85030	128	
350.88896	332	
351.76418	244	1+
351.88153	236	1+
353.84827	202	
355.33312	158	
355.91713	170	
356.74416	128	
359.10229	148	
359.80410	218	1+
359.96028	140	
361.84113	158	1+
362.75517	160	1+
363.90475	242	1+
364.72869	144	
364.78521	164	
364.86487	134	
365.36174	164	
365.78628	174	
366.76274	524	1+
366.78765	128	
366.84008	776	1+
367.71018	320	
368.71025	170	
368.81946	188	
368.88848	340	1+
369.79090	412	1+
369.80424	174	
369.83904	454	
370.79613	274	1+
370.83491	214	
371.84348	128	
372.78307	414	1+
373.81040	372	1+
373.83213	280	
374.04549	148	
374.77400	146	
375.78628	128	
376.88130	442	1+
378.95783	102	1+
379.71799	480	1+
380.72079	406	1+
380.76629	132	
380.86071	138	
381.83894	462	1+
382.71618	262	1+
382.77310	200	1+
382.80046	126	
382.85972	216	
384.85008	990	1+
385.05055	204	1+
385.77801	452	1+
386.10932	154	
387.84947	456	1+
388.80373	194	
388.82666	134	
389.19833	380	1+
389.84676	172	
390.05413	132	
390.80122	170	
390.83817	970	1+
392.82779	776	1+
393.73319	274	1+
393.87200	210	
394.86207	260	1+
398.72762	1026	1+
399.70144	126	
399.85336	648	1+
401.82458	230	1+
401.85455	200	
403.87388	278	
404.80667	166	
404.87151	134	
405.78735	226	1+
405.86104	292	
405.90390	140	
406.18106	224	
406.74088	514	1+
406.86158	174	
407.77928	190	1+
407.86690	1304	
408.85138	1422	1+
409.72116	420	1+
409.87979	128	
410.72323	248	1+
410.74608	314	1+
410.84234	542	
411.83929	484	
412.73203	168	
412.84468	438	1+
413.87770	130	
415.84486	248	1+
415.87795	236	1+
417.65779	134	
417.85953	176	
420.88291	186	
421.88369	222	
422.74979	364	1+
422.86722	914	1+
423.75463	246	1+
423.77455	336	1+
423.86916	516	1+
425.73095	144	
425.75258	364	1+
425.87028	156	
426.86103	1354	1+
426.88701	310	1+
426.99404	110	1+
427.73666	1008	1+
428.37807	132	
428.84813	448	
429.72624	136	
429.84742	212	
429.87992	162	
430.74602	272	1+
430.84728	198	
431.86873	440	
432.87090	252	
433.85707	166	
435.85700	148	
437.77069	162	1+
438.77449	178	1+
439.89147	364	
440.84895	200	1+
441.21953	566	1+
442.87940	146	
443.76428	128	
444.87278	2160	1+
445.71420	166	
445.74300	400	
447.70973	396	
448.71477	322	
448.88298	148	
449.69166	606	1+
449.87753	732	1+
450.76757	308	1+
456.65206	132	
456.84935	162	
457.70189	146	
457.90262	410	1+
459.90602	228	
462.88304	1170	1+
465.72261	308	1+
466.70282	284	1+
467.88925	1220	1+
469.88909	158	
470.70458	166	1+
478.75232	138	
479.72505	186	1+
485.90050	358	
486.90322	280	1+
494.23115	166	1+
504.17740	162	1+
509.85996	196	
511.80674	168	1+
END IONS

###FS:    #m/z: 336.94573 #charge 1+
###MS: 76
###MSMS: 78
BEGIN IONS
TITLE=Cmpd 58, +MS2(336.9457), 28.0-35.0eV, 1.7min #78
RTINSECONDS=99.865
SCANS=76,78
PEPMASS=336.94573	58504
CHARGE=1+
185.86765	76	
186.87145	78	
197.87415	88	
199.52877	84	
203.42618	90	
203.88157	80	
207.98211	78	
211.94485	2488	1+
212.87813	1222	1+
213.41443	104	
213.93991	1224	1+
214.89581	128	
215.88862	230	
215.93849	210	
217.87843	142	
218.83894	108	
218.88424	76	
222.92314	86	
222.95581	76	
223.83325	74	
223.96289	166	
226.97953	74	
227.86527	88	
228.93796	78	
229.95547	3154	1+
230.78855	74	
230.88862	1666	1+
230.94932	76	
231.92398	76	
231.95028	1298	1+
232.82440	128	
233.83166	116	
233.89727	112	
234.94046	78	
234.95945	86	
235.83219	100	
235.89399	92	
235.94684	172	
236.85099	90	
237.06796	94	
237.85555	128	
237.91154	154	
238.83748	76	
239.10148	76	
240.84297	194	
241.84143	80	
242.83946	114	
244.44518	92	
244.96008	92	
246.39222	82	
247.84659	206	1+
247.96651	876	1+
248.90121	172	
248.92146	88	
249.06101	82	
249.90014	342	1+
249.95988	348	
250.83609	144	
252.06615	100	
252.83260	86	
252.84653	92	
252.97064	1616	1+
253.02791	76	
253.85641	122	
254.92146	80	
254.94414	234	1+
254.96702	928	1+
255.46557	84	
255.95992	102	
256.88400	120	
256.91405	142	
257.88332	82	
258.84796	410	1+
259.03413	102	
259.35056	94	
259.47496	108	
259.94948	224	1+
260.81899	78	
260.93287	76	
261.08549	84	
261.82987	100	
261.98323	84	
262.83649	86	
263.81088	82	
265.88902	82	
266.85878	98	
266.87464	80	
268.83711	516	1+
269.02781	92	
269.89237	82	
270.75246	82	
270.85834	76	
270.98066	198	
271.81996	78	
271.84951	250	
271.91331	280	1+
272.15053	78	
272.84973	140	
272.87418	76	
272.98096	106	
273.58231	102	
273.85863	92	
275.94981	82	
276.79068	84	
276.86251	422	1+
277.83969	92	
278.83399	444	1+
279.10687	104	
279.12421	100	
279.40374	82	
280.05366	78	
280.90911	194	1+
282.06803	78	
282.83689	82	
283.09349	84	
283.84967	76	
284.02647	80	
285.39367	82	
285.85627	270	
286.07260	78	
286.85041	294	
287.01368	78	
287.85066	200	
288.85866	168	
289.89586	76	
290.85618	106	
293.80011	116	
294.10732	118	
294.87100	124	
295.11239	78	
295.36555	96	
296.81094	78	
298.31901	78	
298.89884	136	
299.42900	74	
299.50759	76	
299.88543	82	
299.93082	86	
300.52227	76	
300.82464	78	
300.86710	84	
300.95033	78	
301.87781	86	
301.93533	104	
304.86741	138	
305.96404	82	
306.88276	116	
307.45446	78	
307.98446	82	
308.88686	94	
309.81676	138	
309.85994	76	
310.87501	200	1+
311.35499	90	
312.17233	82	
315.10158	76	
315.86887	158	1+
318.38604	82	
323.74121	110	
324.89566	78	
325.80257	102	
326.19192	86	
326.88132	144	1+
327.11274	94	
331.39944	88	
332.38363	80	
333.43657	114	
334.89331	76	
335.69607	96	
335.89178	90	
338.39223	96	
339.07912	90	
END IONS

###FS:    #m/z: 359.96209 #charge 1+
###MS: 76
###MSMS: 79
BEGIN IONS
TITLE=Cmpd 59, +MS2(359.9621), 28.0-35.0eV, 1.7min #79
RTINSECONDS=100.637
SCANS=76,79
PEPMASS=359.96209	47664
CHARGE=1+
129.43706	114	
184.56422	100	
192.02797	86	
196.88414	90	
205.94915	126	
207.94956	184	
209.94394	588	
214.89681	84	
216.96098	92	
222.41716	82	
222.95327	1202	1+
223.86658	76	
223.90087	140	
224.95026	582	1+
225.05281	82	
225.54708	90	
226.11143	80	
226.94742	4822	1+
226.96847	124	
226.98602	88	
227.06899	108	
227.10053	84	
227.92581	98	
227.99500	82	
228.04696	76	
228.94257	3972	
230.84632	84	
231.86057	102	
231.90627	144	
234.36860	92	
234.87276	150	
234.94520	76	
237.82337	80	
238.89622	84	
238.93885	80	
239.93760	976	1+
240.07809	80	
240.96240	504	1+
241.90126	112	
242.95917	712	1+
243.10739	80	
244.74313	84	
244.95749	2320	1+
245.94401	102	
246.80458	140	
246.95347	3064	1+
248.80157	224	
248.93918	78	
250.95376	230	
250.97237	112	
251.06726	214	
252.95305	122	
254.12098	108	
254.85931	76	
254.87875	188	1+
255.92505	84	
257.52637	96	
258.84782	100	
259.15869	82	
259.79753	94	
259.81423	144	
260.84177	134	
260.87228	148	
260.89506	88	
260.96970	268	1+
261.84417	82	
262.22383	78	
262.36307	80	
263.84907	112	
263.98061	116	
264.81625	238	1+
266.81413	240	
267.10090	112	
267.15627	76	
267.81559	170	
267.87718	84	
267.88604	204	1+
267.97206	312	
268.81946	92	
268.84735	92	
268.96916	404	1+
269.97038	268	1+
271.40773	84	
274.86500	114	
275.00591	82	
275.81486	86	
275.89660	92	
275.92498	130	
275.97459	80	
276.81976	92	
277.80329	92	
278.80046	120	
278.84443	210	
279.10163	300	
279.46908	100	
279.79795	78	
279.84675	130	
280.79291	418	1+
281.12594	80	
281.85065	114	
281.87900	164	
282.96552	88	
283.78933	104	
283.88776	80	
284.82403	332	
284.91331	104	
284.98092	78	
285.78341	76	
285.86041	128	
288.90368	100	
289.36522	84	
289.88359	92	
291.40329	78	
292.01768	92	
292.81845	134	
292.86609	184	
293.60830	96	
294.86229	110	
295.88276	90	
295.91857	92	
296.81014	142	
297.90538	86	
298.80411	1038	1+
298.85364	86	
298.93871	92	
299.41873	76	
299.87304	162	
301.38706	76	
301.40864	92	
302.40474	78	
303.86835	164	1+
307.78608	88	
308.87230	116	
308.88382	140	
309.85957	76	
310.87393	196	
311.86006	86	
312.89168	90	
313.80398	96	
314.79871	84	
314.88604	146	
315.56610	84	
315.87797	104	
316.81538	454	1+
321.80614	108	
321.81518	126	
323.00143	84	
324.99660	76	
326.75314	80	
326.85264	78	
327.04577	78	
327.89712	88	
331.82398	146	
335.63306	90	
336.94467	274	
337.87968	74	
339.82830	84	
340.94378	104	
342.30689	78	
343.91231	76	
345.16596	76	
347.64089	82	
348.87740	112	
349.80094	84	
349.86971	88	
356.77040	100	
360.27855	188	1+
362.13230	86	
363.95722	78	
END IONS

###FS:    #m/z: 507.84613 #charge 1+
###MS: 80
###MSMS: 81
BEGIN IONS
TITLE=Cmpd 60, +MS2(507.8461), 28.2-35.2eV, 1.8min #81
RTINSECONDS=104.313
SCANS=80-81
PEPMASS=507.84613	180274
CHARGE=1+
196.01387	208	
196.02700	150	
212.89583	152	
214.88548	574	1+
224.97658	182	
226.06568	160	
228.13449	136	
232.89782	148	
233.05877	168	1+
236.89180	134	
238.06285	162	1+
238.07970	132	
245.07378	198	
250.07197	234	1+
250.97335	154	
252.14407	412	1+
254.89934	160	
255.85090	158	1+
258.87508	140	
259.81702	204	1+
259.89499	186	
261.90555	212	
262.09841	144	
263.95758	164	
265.08581	234	1+
265.52886	126	
266.13084	168	1+
266.17351	202	1+
266.97027	276	1+
267.89449	134	
267.97260	250	1+
273.85390	136	
273.88184	210	
274.92608	134	
277.13952	128	
278.08307	146	
278.83619	318	1+
279.38155	204	1+
284.87032	262	
285.86127	130	
287.85228	1224	1+
288.87184	200	
289.88162	208	
290.07270	162	
290.86179	306	
290.87905	138	
291.86844	274	
293.87500	894	1+
295.10815	158	
295.14669	396	1+
295.85862	136	
296.08076	158	
296.09936	172	
296.13381	232	1+
296.81876	152	
296.84418	142	
298.80124	264	
298.85061	138	
299.84260	136	
299.91592	142	
301.84927	386	1+
303.78649	172	1+
303.80856	254	
303.86558	652	1+
305.86302	1076	1+
306.12204	128	
307.80095	130	
307.89052	724	1+
308.14030	752	1+
308.87210	1196	
309.88706	382	1+
310.15557	198	
311.16106	190	
311.88510	1156	
312.17602	884	1+
312.81335	154	1+
312.88601	656	
313.10746	128	
313.78546	136	
313.86162	414	1+
313.90056	214	1+
314.83555	136	
314.86628	354	1+
316.86765	164	
317.77853	140	
318.37509	146	
318.85976	176	
318.87792	366	1+
318.94107	138	
319.85482	162	
321.82210	178	1+
321.88437	144	
322.85950	136	
323.87017	620	1+
325.82811	334	1+
325.86259	132	
325.90132	408	
326.88288	2444	1+
327.41594	202	
328.87417	368	
330.16622	198	
330.88161	148	
331.75816	148	
331.83677	196	1+
331.88938	138	
332.87470	166	
332.90221	140	
333.02337	156	1+
333.80517	126	
333.82413	158	
335.83911	300	1+
336.78971	266	1+
337.00532	170	1+
337.79447	194	1+
337.88240	376	1+
341.75383	132	1+
345.87436	288	1+
347.77945	212	
348.77814	354	1+
348.85268	132	
348.93111	172	
349.75699	762	1+
349.80614	258	1+
349.88066	142	
350.89024	192	
352.88659	274	1+
353.84996	198	
354.92874	264	1+
354.96102	196	1+
355.03759	154	1+
358.83955	234	1+
359.11627	310	1+
359.76366	382	1+
359.89857	158	
360.76682	224	1+
361.90305	132	
362.88345	220	1+
365.76774	182	
365.78720	240	
366.74333	196	
366.79514	174	
366.84049	582	1+
367.70687	444	1+
367.76326	348	
367.89479	450	1+
368.77886	134	
368.89664	384	1+
369.71504	198	1+
369.83533	276	
370.83839	146	
372.78142	188	
374.72147	168	
376.73309	274	1+
376.79800	250	1+
377.73549	188	1+
377.76732	154	
380.72437	156	
381.15086	248	
381.71229	312	1+
381.84351	408	1+
382.79860	144	
383.79641	218	
384.85024	952	1+
385.77531	296	1+
385.87823	164	
386.84317	560	1+
387.84623	396	1+
389.20045	398	
389.71244	152	
390.84160	676	1+
392.79453	230	
392.82790	862	1+
396.10367	200	1+
396.80883	306	1+
397.87324	236	1+
398.72448	474	1+
398.87336	164	1+
399.69964	144	
399.85069	518	1+
402.73438	178	1+
403.86718	488	1+
404.75726	322	1+
405.74691	270	1+
405.86092	214	1+
406.17523	170	
407.74020	180	1+
407.86837	890	
408.14669	84	1+
408.85318	1068	1+
409.72462	168	
409.77158	198	1+
410.83616	1296	1+
411.71610	310	1+
411.78987	230	1+
411.86192	178	
412.22626	130	
413.88126	130	
415.88142	164	
417.86238	254	
418.87233	152	
421.87989	238	
423.77350	154	
423.79406	250	1+
423.87288	358	
424.85300	144	
425.75420	820	1+
425.87945	206	
426.66971	168	
426.86121	770	
427.73599	324	
427.86316	394	
428.74023	630	1+
428.76656	374	1+
428.84941	798	
428.88554	194	
429.70871	224	1+
429.83117	130	
429.85073	418	
430.84376	264	
431.18399	150	1+
431.86935	412	
432.87325	332	
433.85611	298	1+
434.88614	134	
439.89436	340	
441.87750	142	
442.69420	174	
443.76376	222	1+
444.78231	136	
444.87140	2458	1+
445.71540	142	
445.75311	542	1+
446.81553	146	
447.71544	280	
448.70885	220	
448.78945	162	
449.08994	162	1+
449.87682	452	1+
450.71238	136	
450.81231	150	1+
451.20688	188	
451.74045	200	
452.76288	234	1+
452.86502	206	1+
457.90369	274	
460.17498	214	1+
462.20675	138	
462.88222	844	1+
463.15991	132	
463.88474	506	1+
465.71790	156	
467.89108	772	1+
469.73040	348	1+
469.77181	136	
470.73514	222	1+
472.20349	164	
476.14940	132	
478.16359	160	
484.72470	138	
485.89769	558	1+
494.23241	176	
494.81207	132	
503.26818	158	1+
512.23156	146	1+
END IONS

###FS:    #m/z: 336.94601 #charge 1+
###MS: 80
###MSMS: 82
BEGIN IONS
TITLE=Cmpd 61, +MS2(336.9460), 28.0-35.0eV, 1.8min #82
RTINSECONDS=105.085
SCANS=80,82
PEPMASS=336.94601	56656
CHARGE=1+
101.83280	260	
131.63244	70	
186.93370	76	
198.95856	76	
198.98461	84	
199.96964	70	
201.03733	76	
201.92342	120	
203.87620	80	
205.95263	72	
205.96436	72	
208.98597	160	
209.82613	74	
209.94400	78	
211.91555	88	
211.94401	3578	1+
212.87749	1006	1+
213.93867	1008	1+
214.89711	104	
215.88759	302	
215.93914	138	
216.41517	94	
217.87886	76	
217.99517	76	
218.89161	82	
218.91567	108	
219.83377	74	
220.97279	76	
223.96770	256	1+
224.97028	202	1+
225.91400	86	
226.89313	72	
228.79659	100	
228.84701	140	
228.89518	96	
228.93156	82	
229.89387	86	
229.92894	70	
229.95538	3280	1+
230.88987	1768	1+
231.81361	74	
231.95008	1472	1+
232.82454	108	
232.84696	80	
233.39782	78	
233.81843	240	1+
233.94889	140	
234.90020	114	
235.89224	82	
238.59667	94	
238.92873	80	
239.94711	114	
240.83613	162	
241.90063	78	
242.79727	88	
243.86595	74	
245.44667	84	
245.86189	72	
246.42678	108	
246.97275	70	
247.86665	72	
247.96489	1080	1+
248.05635	104	
248.90025	690	1+
249.93976	92	
249.96275	198	
249.98232	72	
250.82865	536	1+
250.96212	130	
251.00625	230	1+
252.08168	200	1+
252.97196	1700	1+
253.84882	76	
253.90735	74	
254.85901	92	
254.90632	352	1+
254.96627	992	1+
255.07231	184	
255.91888	70	
256.26692	76	
256.83872	100	
256.86276	72	
256.88833	88	
256.97543	78	
257.77493	108	
257.94028	74	
258.84666	186	
258.88614	76	
259.08958	76	
259.85522	224	
259.90854	70	
259.95779	106	
260.36183	84	
260.84559	148	
260.87143	86	
261.83111	136	
261.85164	74	
262.90435	86	
262.95279	96	
263.89863	96	
265.41695	86	
266.83442	72	
267.83042	72	
268.52441	86	
268.83817	892	1+
268.99540	78	
269.81816	74	
269.84026	512	1+
270.97937	400	1+
271.10846	80	
271.91565	72	
272.23784	76	
272.91670	72	
273.02817	84	
274.83500	78	
274.87908	78	
275.86691	156	
276.85502	450	1+
276.87427	74	
277.39353	72	
277.83249	944	1+
278.10169	78	
278.41084	112	
278.83396	696	1+
280.93886	84	
281.42454	72	
281.86469	140	
282.87886	82	
283.14107	82	
283.78944	94	
283.81920	84	
285.85136	96	
286.85114	580	
286.90130	150	
287.38428	82	
287.85449	538	1+
288.84974	96	
288.88431	78	
289.59696	78	
290.10515	72	
290.85249	72	
291.40339	90	
292.80327	80	
293.11104	332	1+
293.75146	94	
293.85327	352	1+
295.99920	96	
297.86881	120	
297.88660	70	
299.01691	74	
299.08311	76	
299.87715	132	
307.79888	98	
308.06916	102	
308.83291	70	
308.87189	154	
309.86462	96	
310.72479	82	
311.17952	72	
316.05881	92	
319.04169	80	
319.88582	86	
320.61830	100	
321.43455	74	
321.81535	94	
321.87271	104	
322.76571	70	
322.98386	86	
323.88062	82	
324.88690	166	
325.10818	96	
326.39783	82	
329.87576	72	
338.82847	76	
340.41469	100	
340.81206	72	
END IONS

###FS:    #m/z: 359.96193 #charge 1+
###MS: 80
###MSMS: 83
BEGIN IONS
TITLE=Cmpd 62, +MS2(359.9619), 28.0-35.0eV, 1.8min #83
RTINSECONDS=105.857
SCANS=80,83
PEPMASS=359.96193	44148
CHARGE=1+
187.93650	128	
189.97623	84	
191.10343	78	
198.95525	82	
203.88283	80	
204.03769	82	
208.88600	78	
209.94336	616	1+
210.86966	88	
211.49227	86	
218.41788	100	
218.91161	88	
220.95666	98	
222.86983	78	
222.95296	198	
223.95828	164	
224.41225	98	
224.94893	638	1+
224.97256	122	
225.41237	104	
225.88282	356	1+
226.88407	256	1+
226.94725	4206	1+
226.97387	162	
227.79103	86	
227.93489	156	
228.83061	90	
228.94288	3874	1+
229.12737	88	
230.83887	100	
233.93025	100	
234.04551	92	
234.86534	116	
234.88806	90	
236.79444	94	
237.02491	78	
237.05173	76	
238.40308	90	
239.70557	90	
239.79144	246	1+
239.90147	80	
240.39621	80	
240.82555	254	1+
240.83470	112	
240.89364	84	
240.94140	292	
240.96329	504	1+
241.94331	324	
242.96144	302	1+
244.95792	2404	1+
244.98431	150	
245.94544	174	
245.98171	82	
246.95286	3314	
248.80626	94	
250.95154	298	1+
251.36253	102	
252.05036	112	
252.87611	186	
252.95580	392	
253.09238	78	
256.80597	90	
256.91018	214	
259.43929	86	
259.84371	188	
260.84962	80	
260.97248	150	
262.94807	82	
264.81763	160	
266.51218	90	
266.81362	222	
266.84176	110	
266.87527	78	
266.93723	82	
267.81037	120	
267.97280	594	1+
269.12228	114	
269.80184	90	
269.90665	82	
269.96988	348	
270.88600	134	
272.23363	86	
272.93918	110	
273.96703	80	
275.88646	84	
275.98014	96	
276.86815	90	
277.81581	172	
277.85988	242	1+
278.03912	146	
278.79930	116	
278.84401	176	
279.10529	192	
279.83942	76	
280.10825	78	
280.79671	316	
280.83385	90	
281.11825	116	
281.79805	188	
281.89434	92	
282.78540	152	
283.78332	78	
284.82211	190	
284.90006	80	
285.82313	140	
286.86398	102	
287.43619	78	
290.80889	136	
290.85688	80	
291.78886	96	
292.43753	80	
292.79492	76	
292.86163	80	
292.94666	84	
293.11766	126	
294.81081	76	
294.84884	84	
294.87614	78	
294.89931	82	
294.94803	76	
295.42905	84	
296.00973	94	
296.80466	172	
296.89121	76	
297.80524	286	
298.06025	76	
298.80331	886	1+
299.50760	90	
299.83190	78	
300.80760	92	
301.64736	78	
301.81609	84	
301.87780	200	1+
303.19503	86	
304.96392	78	
305.43795	124	
307.39710	102	
307.79891	78	
310.41338	78	
310.87109	198	1+
311.22282	84	
312.95197	92	
314.84867	96	
316.37366	106	
316.81722	164	
316.83691	128	
319.93257	84	
320.12391	76	
320.14362	78	
322.81435	116	
323.02105	86	
323.82701	88	
323.89603	88	
324.78528	88	
325.41389	106	
326.89716	82	
330.80507	80	
332.10610	76	
332.94666	164	
335.03947	94	
336.94562	158	
339.82825	124	
340.08623	100	
349.55522	80	
353.89207	98	
361.83099	84	
362.71462	76	
END IONS

###FS:    #m/z: 322.93032 #charge 1+
###MS: 84
###MSMS: 85
BEGIN IONS
TITLE=Cmpd 63, +MS2(322.9303), 28.0-35.0eV, 1.8min #85
RTINSECONDS=109.523
SCANS=84-85
PEPMASS=322.93032	2677748
CHARGE=1+
182.71210	66	
195.91869	68	
197.03403	64	
201.04904	92	
202.98663	114	
205.87482	76	
205.94879	172	
205.97168	66	
206.95776	78	
207.97329	88	
208.45137	84	
208.87915	64	
210.07131	64	
210.87318	82	
213.04872	88	
213.13104	70	
214.21525	86	
214.89611	146	
218.39422	86	
218.88782	84	
222.87187	72	
222.95506	212	
223.95653	92	
224.04445	96	
224.91918	80	
225.03063	72	
226.83429	66	
226.89869	84	
228.85423	100	
230.90432	108	
231.39486	78	
232.11109	78	
234.47992	126	
234.88413	100	
234.91259	80	
236.83208	72	
236.87552	78	
236.89664	68	
237.00441	78	
237.05530	88	
237.92191	74	
238.88898	88	
238.93979	182	1+
239.78314	82	
239.89760	74	
240.82580	74	
240.94058	2988	
240.98095	70	
241.93939	8864	1+
242.86033	70	
242.94160	6398	1+
243.14034	108	
243.82445	274	1+
244.93935	1362	
246.97530	114	
247.02794	94	
249.00868	80	
249.06891	76	
250.03470	96	
250.94442	206	
253.95668	76	
256.17829	72	
256.89649	100	
256.91411	78	
257.79807	184	1+
257.90088	88	
258.06075	86	
258.83484	84	
258.89398	70	
258.97290	66	
260.78009	70	
260.85056	106	
261.15836	136	
261.82835	76	
262.35707	78	
262.82855	268	1+
262.94583	98	
263.98022	84	
264.07498	66	
264.33770	78	
265.06177	80	
265.85116	64	
266.07355	74	
266.41373	82	
266.86165	90	
266.88701	64	
267.93728	86	
267.95605	228	1+
268.85649	124	
269.33823	72	
269.87251	76	
271.01939	66	
272.31863	68	
272.81735	68	
272.86171	88	
272.88411	76	
272.94496	72	
272.98556	104	
273.79273	86	
275.80749	184	
275.99027	234	1+
277.87629	66	
278.80657	106	
278.82277	82	
278.84141	158	
279.09000	1258	1+
280.82719	108	
280.86894	66	
281.12200	74	
282.04905	86	
282.28843	90	
282.88281	72	
283.03785	84	
283.08104	134	
283.80773	132	
284.01153	92	
284.21040	78	
284.29152	384	1+
285.98539	68	
286.11681	68	
286.86212	84	
286.92241	118	
287.87575	78	
290.85774	70	
291.79449	70	
291.86969	122	
291.89172	70	
292.80283	86	
294.13876	98	
294.85109	90	
295.81094	72	
295.85757	78	
297.84429	74	
299.78846	80	
299.81153	70	
300.41799	84	
301.84364	84	
301.86947	72	
302.18910	80	
302.24684	82	
302.86283	68	
302.88059	88	
304.13902	70	
305.80302	64	
307.80557	192	1+
307.88211	192	1+
309.39934	80	
309.87040	86	
309.90281	68	
312.86274	88	
313.00811	80	
314.09555	66	
314.80771	68	
316.82614	96	
316.94829	80	
317.87585	104	
319.88457	86	
321.92132	92	
325.20549	86	
325.89651	64	
326.79530	80	
326.86189	80	
END IONS

###FS:    #m/z: 340.94105 #charge 1+
###MS: 84
###MSMS: 86
BEGIN IONS
TITLE=Cmpd 64, +MS2(340.9410), 28.0-35.0eV, 1.9min #86
RTINSECONDS=110.296
SCANS=84,86
PEPMASS=340.94105	964058
CHARGE=1+
185.42068	98	
185.87770	94	
186.73914	70	
190.93408	72	
190.96085	68	
191.95252	124	
192.92330	74	
192.93946	70	
196.88175	262	1+
197.10954	68	
198.90311	70	
200.06371	94	
205.95242	86	
208.88423	70	
209.94191	72	
210.88562	82	
211.88356	80	
213.87935	156	
213.94028	766	1+
215.89125	72	
215.93671	398	1+
217.88155	322	1+
220.81236	82	
220.91974	68	
222.97614	72	
223.95973	166	
224.42915	68	
224.84309	138	
224.97938	70	
226.56051	88	
226.91157	78	
226.95415	72	
228.18040	76	
228.94894	78	
230.84061	98	
230.89278	90	
231.88845	734	1+
231.94850	1110	1+
232.84506	92	
233.00409	78	
233.88122	70	
235.07818	84	
237.79113	74	
238.84703	72	
239.85423	72	
239.92807	106	
240.82083	72	
240.90263	82	
240.96363	70	
241.84615	366	
242.04568	80	
242.89275	90	
243.45214	102	
243.83044	162	
244.83039	128	
244.96000	70	
245.83348	76	
246.97389	164	
247.33948	104	
247.57112	104	
248.13375	88	
249.90256	106	
249.96269	524	1+
251.90135	196	1+
251.96437	78	
252.87592	126	
253.84505	68	
254.96784	666	1+
255.07172	98	
256.85135	68	
256.96442	156	
257.80359	70	
257.95039	70	
258.83709	154	
258.85106	526	1+
258.96499	74	
259.95804	230	
260.83718	590	1+
260.92889	96	
261.85491	136	
262.85638	98	
263.02577	98	
263.88477	76	
264.82902	114	
264.96376	98	
264.98069	74	
265.38263	76	
266.95939	70	
268.83577	230	1+
269.34410	86	
269.65457	70	
270.88780	72	
271.80019	72	
271.89318	72	
271.93246	220	1+
272.44234	102	
272.91902	72	
272.93664	154	1+
272.98317	86	
273.85050	68	
273.86479	72	
274.05184	82	
274.97900	140	1+
275.12987	68	
275.85995	88	
276.04982	72	
276.85741	764	1+
276.87959	70	
277.83365	70	
278.51737	74	
278.81670	84	
278.84685	972	1+
279.93504	90	
280.51708	102	
280.83802	70	
280.97355	88	
281.89443	80	
283.40780	80	
283.86902	68	
285.93516	72	
286.87336	152	
287.41768	90	
287.81531	74	
288.80785	82	
289.87860	78	
290.87322	74	
292.80294	82	
293.00081	70	
293.85804	200	1+
295.95693	94	
295.98848	140	
296.36890	96	
296.77888	76	
297.01188	74	
298.01551	80	
298.30518	110	
298.87270	74	
298.91089	112	
300.10531	70	
301.16047	84	
301.86268	134	
302.85204	72	
304.92411	146	
307.20033	72	
307.80121	70	
307.97769	68	
308.88156	108	
309.79936	122	
309.82195	156	1+
309.86847	70	
311.86196	72	
313.86776	160	
316.29729	78	
319.82509	72	
319.86013	84	
320.61403	98	
322.84499	182	1+
324.89722	266	1+
326.17178	90	
327.82362	76	
329.87657	72	
330.81403	104	
333.36264	106	
333.43423	94	
335.85592	80	
335.87945	72	
338.76764	90	
338.90292	74	
339.88464	70	
341.14244	72	
341.82532	88	
END IONS

###FS:    #m/z: 363.95700 #charge 1+
###MS: 84
###MSMS: 87
BEGIN IONS
TITLE=Cmpd 65, +MS2(363.9570), 28.0-35.0eV, 1.9min #87
RTINSECONDS=111.068
SCANS=84,87
PEPMASS=363.95700	419082
CHARGE=1+
112.76532	100	
152.27326	92	
165.98627	88	
181.14373	76	
186.93654	120	
188.07868	82	
189.86296	396	
191.85956	452	
191.92582	212	1+
195.03602	76	
196.88404	138	
200.94838	82	
201.87402	78	
207.87417	78	
207.94496	92	
209.94444	874	1+
210.88499	390	1+
212.87972	1622	1+
218.91503	94	
222.95125	86	
223.94588	1164	1+
224.94771	988	1+
226.51985	78	
226.89892	150	
226.94753	6464	1+
226.96957	124	
227.88239	78	
227.97006	96	
228.12302	88	1+
228.41789	92	
228.89581	670	
228.94236	7310	1+
230.84165	78	
230.88959	2730	1+
231.80229	82	
232.01579	158	
232.88563	818	1+
234.88258	184	
235.43194	86	
236.08238	90	
238.08467	178	
238.79207	78	
238.93718	120	
240.13525	80	
240.53716	86	
240.84047	118	
240.94063	522	
240.96337	318	
241.94274	510	
242.86392	78	
242.94143	1630	1+
242.96118	248	
243.83230	212	1+
244.44724	102	
244.46448	92	
244.88647	188	
244.95757	3162	1+
245.00622	82	
246.90305	142	
246.95347	3996	1+
248.80277	232	
248.85196	82	
248.87108	86	
248.90044	1044	1+
249.37322	76	
249.79659	376	1+
250.83312	164	
250.96977	150	
251.02984	108	
251.07291	98	
251.93931	102	
252.82436	80	
252.88916	160	
252.94584	80	
253.83172	104	
255.01835	86	
255.90007	220	1+
255.90948	100	
258.79506	78	
258.83641	80	
259.83081	474	1+
259.89439	100	
260.77811	86	
260.87745	78	
260.96737	116	
261.85075	194	1+
261.97791	234	1+
264.81808	330	1+
264.83580	130	
265.84804	346	1+
266.81423	588	1+
267.97559	462	1+
268.94056	114	
269.95209	90	
269.97117	520	1+
270.82752	110	
270.84408	90	
271.05204	102	
271.44821	82	
271.87814	114	
271.91642	130	
272.84591	242	1+
274.60479	88	
274.79798	274	1+
274.81932	82	
275.09349	86	
276.85514	168	
277.10718	116	
277.53066	86	
277.85305	96	
278.12436	124	
278.80038	146	
278.81474	132	
278.84129	412	1+
279.10114	112	
280.79409	428	
281.79355	464	1+
282.82530	84	
283.85340	340	1+
283.98856	78	
284.82227	168	
284.84191	110	
284.87540	84	
285.84550	244	
285.90198	78	
286.40910	80	
287.41659	80	
288.10087	90	
288.86278	212	1+
289.80097	90	
291.38448	76	
291.78455	110	
292.98552	108	
293.12235	86	
294.89480	88	
294.93726	92	
295.93210	108	
296.80952	212	
296.85169	92	
297.80107	1126	1+
297.94356	86	
299.93306	90	
300.80304	406	
300.85856	350	1+
301.80035	578	1+
303.10351	106	
303.85835	250	
305.01757	80	
306.43668	84	
307.12244	80	
307.56646	86	
307.87270	386	1+
308.21917	78	
311.71714	142	
314.62002	96	
316.81320	390	1+
318.84392	94	
319.87876	98	
320.82043	92	
321.83236	152	
321.86550	80	
322.82317	116	
322.93090	128	
324.13098	108	
324.83826	130	
326.87226	110	
327.35908	80	
329.12822	78	
335.74792	78	
336.94326	106	
337.04045	84	
337.94541	86	
338.90082	88	
338.94630	76	
339.79207	94	
339.82577	182	
341.06045	86	
342.90440	126	
343.33896	86	
343.74837	84	
344.89934	122	
347.93862	84	
356.77912	144	
359.72039	90	
360.28168	92	
366.74368	84	
366.90077	94	
END IONS

###FS:    #m/z: 322.93015 #charge 1+
###MS: 88
###MSMS: 89
BEGIN IONS
TITLE=Cmpd 66, +MS2(322.9302), 28.0-35.0eV, 1.9min #89
RTINSECONDS=114.75
SCANS=88-89
PEPMASS=322.93015	2708984
CHARGE=1+
191.07964	92	
191.86128	72	
193.44130	78	
197.87256	70	
198.02979	72	
201.05258	74	
205.95245	74	
206.92447	82	
208.93056	68	
208.95351	92	
209.90076	90	
212.89444	76	
215.84288	70	
218.90258	84	
219.88296	84	
219.90086	70	
222.95633	158	
222.99987	82	
223.37980	84	
223.96008	196	
223.97646	74	
225.88277	84	
225.93051	92	
226.90253	86	
227.93029	78	
227.95975	68	
228.89502	90	
228.97324	90	
233.16531	140	
234.31045	70	
234.83735	78	
234.88749	210	
236.90408	124	
237.85360	82	
237.89875	76	
238.06218	138	
238.94343	280	1+
239.01961	66	
239.07344	82	
240.14086	66	
240.42855	66	
240.82146	128	
240.86716	102	
240.94083	2534	
241.79567	140	
241.94202	2028	
242.12032	78	
242.87435	208	1+
242.91438	90	
242.94193	6738	1+
243.81911	426	1+
244.79320	72	
244.93986	1456	1+
245.84622	212	1+
246.97842	200	
247.08260	72	
247.39131	94	
247.85372	274	1+
248.46676	80	
249.03588	86	
249.97499	66	
250.26398	80	
251.78542	74	
251.90036	94	
251.92237	180	1+
252.83486	84	
252.84855	82	
253.80590	72	
253.83310	122	
254.83778	72	
254.91058	78	
256.09406	74	
256.89631	66	
257.03236	68	
258.84134	108	
260.38767	86	
260.83626	180	
260.93275	78	
261.48040	94	
261.82525	660	1+
262.49990	66	
263.06143	112	
263.35410	82	
263.90653	80	
264.79715	68	
264.85683	80	
265.12217	74	
266.86715	66	
269.07874	154	
270.79674	88	
270.85548	230	1+
271.17601	104	
271.81054	72	
272.18096	78	
272.84406	110	
275.80997	116	
275.84410	72	
276.78027	74	
276.80537	70	
277.07463	72	
278.09538	80	
279.09197	702	1+
280.01679	66	
280.12042	70	
281.91920	72	
282.11068	70	
282.82733	68	
282.86453	78	
283.07391	166	
283.08895	70	
283.78874	268	1+
284.05782	72	
284.29275	612	1+
284.75495	70	
284.86604	218	
285.66318	74	
285.77147	70	
285.81063	68	
285.84798	114	
285.90818	72	
286.76022	70	
287.46366	84	
288.14475	90	
288.19910	272	
289.79138	66	
289.87526	140	
290.85249	78	
291.81203	240	1+
291.85620	68	
292.43329	70	
292.80050	128	
294.76037	72	
294.85873	110	
295.14568	142	
297.81469	80	
297.86116	86	
298.80931	68	
300.77499	78	
300.80340	70	
301.78386	70	
304.81391	74	
306.88099	74	
307.80318	84	
307.89201	218	
308.11554	78	
308.89712	154	
309.15262	74	
309.79686	66	
309.81632	70	
309.86823	72	
310.60808	76	
312.81303	68	
312.91928	110	
313.92377	74	
315.79063	74	
316.11157	66	
323.74983	68	
324.87713	78	
325.13682	72	
325.40706	74	
325.89571	114	
326.76178	72	
326.80404	74	
326.89176	112	
END IONS

###FS:    #m/z: 340.94085 #charge 1+
###MS: 88
###MSMS: 90
BEGIN IONS
TITLE=Cmpd 67, +MS2(340.9408), 28.0-35.0eV, 2.0min #90
RTINSECONDS=115.522
SCANS=88,90
PEPMASS=340.94085	990450
CHARGE=1+
61.40679	74	
170.33792	120	
183.87065	122	
185.68675	88	
192.88605	198	
196.88271	274	
198.96210	84	
205.95124	94	
208.95898	88	
209.84027	74	
213.87860	540	1+
213.93948	1144	1+
213.98362	80	
214.89154	116	
215.93578	194	
218.88974	192	1+
220.04866	74	
220.87636	174	
221.86996	80	
222.96904	110	
224.84116	74	
224.97514	144	
225.86059	78	
226.94978	94	
230.82026	72	
230.89012	446	1+
231.94920	1008	1+
233.15964	80	
233.84089	94	
233.89661	158	
233.94775	280	
235.07063	100	
235.13438	106	
235.89402	80	
237.05892	84	
237.79507	82	
238.35194	76	
240.78839	74	
240.84140	502	1+
240.96151	106	
241.84567	472	1+
241.91025	72	
242.12395	70	
242.94011	182	
243.83439	134	
248.89936	342	1+
248.98936	124	
249.00680	80	
249.83193	70	
249.93955	88	
249.96210	218	
249.99399	126	
250.95214	104	
251.06286	72	
251.10411	70	
252.10706	76	
252.95027	72	
253.06522	88	
253.90238	72	
253.97603	70	
254.92308	152	
254.96598	414	1+
255.90739	72	
256.96229	352	1+
258.84755	538	1+
260.83661	640	1+
262.41276	80	
262.61750	98	
262.89252	70	
265.02101	72	
265.48464	80	
265.86697	186	1+
266.44669	84	
266.98140	84	
267.85428	118	
268.84116	82	
269.34386	82	
269.84408	82	
270.11659	78	
270.97757	80	
271.83978	98	
271.90121	84	
272.93431	238	
272.97742	76	
273.83821	72	
274.35365	74	
274.87853	108	
275.81056	116	
275.85372	82	
275.89902	76	
276.42910	86	
276.85690	842	1+
277.13595	76	
277.62256	76	
277.88861	96	
277.96568	254	1+
278.84548	1002	1+
280.16557	72	
283.05640	70	
283.24858	78	
283.35335	78	
283.78899	106	
283.94534	86	
284.96259	92	
288.19871	94	
288.82847	74	
288.87035	102	
289.16269	76	
289.87730	92	
291.80272	146	
292.86937	208	1+
293.83532	72	
296.00784	78	
296.06046	84	
296.81536	72	
296.85471	114	
297.22139	82	
297.87010	76	
297.89146	84	
297.97741	106	
298.17469	84	
298.57373	112	
298.82170	76	
299.00885	92	
299.05678	78	
299.87034	108	
300.82250	70	
300.85615	316	1+
300.87620	106	
301.87855	148	
303.94426	104	
304.83548	96	
305.16979	126	
305.88459	102	
306.80421	70	
306.88354	138	
307.80068	116	
308.87492	78	
309.12752	78	
309.17914	96	
309.22671	92	
310.87423	80	
311.82755	72	
311.89058	76	
312.80622	76	
312.87724	114	
314.87484	80	
316.18784	82	
317.64828	72	
317.81446	74	
317.86932	70	
325.02397	84	
326.18083	76	
326.89932	76	
327.09925	80	
327.37694	78	
327.92635	74	
328.91860	78	
330.81324	102	
330.88451	78	
332.26960	72	
332.81169	74	
334.76979	78	
335.18555	76	
340.89309	72	
341.15123	72	
341.93201	110	
342.71641	102	
END IONS

###FS:    #m/z: 363.95673 #charge 1+
###MS: 88
###MSMS: 91
BEGIN IONS
TITLE=Cmpd 68, +MS2(363.9567), 28.0-35.0eV, 2.0min #91
RTINSECONDS=116.294
SCANS=88,91
PEPMASS=363.95673	425354
CHARGE=1+
142.14720	80	
189.86540	88	
190.86250	82	
191.86160	218	
192.85746	134	
196.88525	186	
197.95698	86	
200.88840	112	
205.95231	152	
206.41068	98	
207.87212	78	
209.87816	320	1+
209.94464	1038	1+
210.88234	268	1+
212.87896	1462	1+
214.89648	260	
218.90962	80	
221.98913	84	
222.95433	336	
223.95831	152	
224.95060	834	
226.87482	78	
226.94802	5584	1+
226.97261	258	
227.04580	82	
227.09870	82	
227.93217	202	
228.82089	86	
228.89415	356	1+
228.92050	124	
228.94232	9336	1+
229.07631	94	
229.87976	92	
230.83106	92	
230.88913	2522	1+
232.88564	348	1+
234.88235	158	
235.04104	158	
236.90980	94	
236.97586	92	
237.94085	92	
238.86623	78	
238.94314	118	
240.83762	124	
240.88897	92	
240.94120	290	
240.95980	204	
241.08967	78	
241.90818	80	
241.93957	1522	1+
241.95976	118	
242.41311	88	
242.94197	872	1+
242.95772	478	
243.82041	158	
243.93603	110	
244.95728	3638	1+
245.94259	218	
246.42972	136	1+
246.80975	206	
246.90382	80	
246.95257	3402	1+
248.80374	336	1+
248.90377	966	1+
250.94352	116	
251.07277	80	
251.79688	92	
252.07207	78	
252.80346	92	
252.90033	96	
253.03181	104	
253.90590	142	
254.95945	100	
256.40924	86	
258.97123	84	
259.84104	78	
260.83611	278	1+
260.94076	80	
260.96907	128	
261.97016	150	
262.56785	90	
262.83553	86	
263.86269	196	1+
265.82590	168	
265.96913	84	
266.78895	110	
266.81325	426	1+
266.85574	172	
267.97021	486	1+
268.81273	96	
269.47914	78	
269.83515	314	1+
269.96928	356	
271.91824	106	
274.86152	84	
275.81500	104	
276.80372	346	1+
276.85224	122	
277.08595	122	
277.85626	132	
278.84489	132	
279.10056	108	
279.14056	88	
279.99489	76	
280.44505	90	
280.79214	672	1+
280.83920	134	
281.08079	84	
281.13643	84	
281.85175	100	
281.86722	76	
282.79968	104	
283.79223	100	
283.85562	130	
283.98781	136	
284.82821	202	
285.84624	146	
286.82112	216	1+
286.90569	98	
287.80414	106	
288.87666	86	
289.87143	92	
291.82891	86	
291.99891	76	
292.86600	90	
293.85600	212	1+
294.12278	94	
294.80581	116	
294.92666	86	
296.81009	104	
297.42656	86	
297.80860	84	
298.80555	686	
299.38679	86	
299.80158	920	1+
299.87984	80	
301.86181	482	1+
303.50351	92	
303.85556	296	1+
304.10559	148	
304.80727	120	
304.92769	184	1+
306.43679	94	
307.14441	134	
307.88490	166	
308.80780	78	
308.86951	194	1+
310.43053	86	
310.78776	82	
315.80994	274	1+
316.70347	80	
318.87774	302	1+
318.93843	136	
319.82331	116	
320.62044	98	
321.61700	82	
321.81934	366	1+
321.86935	160	
322.93071	212	1+
323.81844	108	
323.85839	94	
324.80359	258	1+
324.87940	86	
326.87491	328	
330.16697	80	
330.74225	226	1+
330.81406	120	
336.94751	96	
337.07430	82	
339.32834	94	
340.94151	312	
341.09906	92	
341.62996	106	
343.90274	80	
346.58413	86	
348.72026	82	
349.89273	78	
350.95889	104	
351.77212	78	
353.89169	104	
360.72584	80	
361.17967	80	
361.85933	118	
362.14633	84	
365.70925	86	
367.00894	88	
END IONS

###FS:    #m/z: 322.93008 #charge 1+
###MS: 92
###MSMS: 93
BEGIN IONS
TITLE=Cmpd 69, +MS2(322.9301), 28.0-35.0eV, 2.0min #93
RTINSECONDS=119.994
SCANS=92-93
PEPMASS=322.93008	2754854
CHARGE=1+
135.96596	98	
184.85976	68	
185.40224	100	
189.93725	86	
190.93892	74	
192.02800	76	
196.01129	72	
196.88220	80	
197.91400	102	
198.84594	80	
198.94483	76	
201.04139	98	
207.94850	70	
208.16254	80	
208.88796	72	
208.94628	74	
210.09092	76	
214.14171	74	
215.37589	84	
215.90258	86	
218.88607	72	
219.05516	72	
222.00524	66	
222.07133	100	
222.88077	90	
224.95366	86	
226.03399	82	
226.81749	90	
226.83888	144	
227.89853	74	
227.93277	108	
229.90287	222	1+
230.83494	146	
230.84986	70	
230.88784	188	
233.16264	152	
234.17264	72	
236.04135	88	
236.85872	86	
237.06287	72	
238.88856	114	
238.93936	264	
239.05212	78	
239.92032	72	
239.98712	68	
240.14284	72	
240.82243	90	
240.86864	72	
240.94047	2586	
241.82407	72	
241.94215	1750	
242.12218	82	
242.94154	5722	1+
243.06887	78	
243.82496	166	
243.99892	68	
244.82353	96	
244.91229	92	
244.93997	1526	
245.91063	72	
246.55009	86	
246.82408	90	
246.85393	72	
248.06026	72	
248.84577	114	
249.05742	80	
249.88742	92	
250.33776	76	
251.57675	84	
252.12045	78	
252.14378	72	
253.08652	68	
253.82549	68	
253.90970	104	
254.95178	76	
256.83653	122	
256.89449	78	
257.03983	84	
257.79757	114	
257.99355	68	
258.83164	356	1+
258.85030	90	
258.90976	84	
261.04184	70	
261.83438	124	
261.86013	72	
262.13657	70	
262.37684	82	
262.83301	120	
263.05155	78	
263.83103	270	1+
263.97949	70	
264.00633	74	
264.17596	98	
264.99510	78	
265.06085	70	
265.13287	76	
265.96974	96	
266.17131	70	
266.34975	94	
267.03560	78	
268.41601	78	
268.79917	190	1+
268.84564	92	
269.79863	204	1+
270.85213	72	
270.88392	78	
270.90816	88	
272.84690	138	
273.79183	80	
273.84002	340	1+
273.94600	78	
274.04189	72	
274.07796	70	
275.06289	102	
275.40913	68	
276.80480	90	
277.05521	76	
277.13620	68	
278.98552	66	
279.09155	1190	1+
279.84704	84	
280.91602	86	
283.06154	84	
283.85850	354	1+
284.29255	656	1+
284.84705	122	
285.22778	74	
286.87658	86	
286.89946	80	
288.00498	86	
288.20531	68	
289.80389	130	
291.80299	104	
291.86968	162	1+
293.84550	176	1+
293.89669	72	
297.19590	72	
297.81861	126	
301.80066	76	
302.86905	108	
304.04498	66	
304.06426	74	
305.83332	82	
306.07172	70	
306.88168	70	
307.89062	74	
309.81199	80	
311.71912	74	
312.86586	68	
313.03684	86	
314.81755	136	
316.00914	76	
316.75791	68	
316.88053	70	
321.12501	142	
321.16733	74	
321.95428	78	
322.15034	82	
325.18787	68	
325.80364	84	
325.90327	100	
END IONS

###FS:    #m/z: 340.94079 #charge 1+
###MS: 92
###MSMS: 94
BEGIN IONS
TITLE=Cmpd 70, +MS2(340.9408), 28.0-35.0eV, 2.0min #94
RTINSECONDS=120.766
SCANS=92,94
PEPMASS=340.94079	1019826
CHARGE=1+
162.92962	80	
187.93734	80	
189.97803	72	
192.92927	318	
204.99634	84	
208.96135	100	
210.93412	158	
212.87489	140	
212.90020	80	
213.87671	160	
213.93999	1154	1+
214.88802	386	1+
215.93563	160	
217.85561	82	
217.88234	142	
219.89742	78	
221.87917	76	
221.98902	78	
224.98020	150	
225.85324	186	1+
225.88439	84	
226.94426	80	
226.96716	100	
227.89325	84	
227.96717	74	
228.84796	142	
228.93846	262	
229.95510	74	
231.88877	116	
231.94952	732	
232.89433	310	1+
232.94862	732	1+
233.09798	90	
235.86908	94	
235.88997	74	
235.90511	76	
235.94716	104	
237.13621	110	
238.84142	72	
239.90638	118	
239.93754	82	
240.02882	92	
240.23227	80	
240.84343	450	1+
240.90852	72	
241.84603	318	1+
241.94245	238	1+
242.83390	102	
243.83138	236	
243.90530	312	1+
244.92384	82	
246.37860	84	
246.39420	76	
247.05163	76	
247.60213	104	
247.85898	92	
249.95880	154	
250.91005	76	
250.96383	98	
251.83613	76	
252.96736	126	
253.83524	76	
254.96572	522	1+
255.07621	156	
255.78750	80	
255.85024	76	
256.08645	88	
256.84624	132	
256.89457	240	1+
256.96938	104	
257.41041	86	
257.79445	74	
257.82800	80	
257.85361	82	
258.85014	424	
259.59564	84	
259.85453	296	
259.95611	200	
260.11022	72	
260.83988	584	1+
260.95859	98	
261.15884	114	
262.43655	84	
262.65927	88	
263.88304	84	
264.87064	212	
265.32663	88	
265.41886	74	
265.84504	76	
266.86930	74	
266.99866	112	
268.83901	274	1+
268.85881	80	
268.96122	74	
269.34423	92	
269.91297	78	
270.83819	236	1+
271.81643	94	
271.86750	114	
272.85969	74	
272.93608	256	
272.97766	102	
273.78961	150	
274.81661	76	
274.86149	122	
274.90140	74	
275.90672	88	
276.85913	760	1+
276.98881	94	
277.08672	72	
277.86262	572	1+
277.88745	72	
277.96488	144	
278.84508	1186	1+
279.80824	72	
280.85222	376	1+
280.94435	216	1+
281.33604	74	
281.85754	266	1+
281.89321	150	
283.15563	72	
283.87082	104	
284.05294	86	
285.22371	98	
286.91620	82	
288.19856	86	
289.78421	106	
290.85525	74	
291.80588	158	
291.90456	82	
292.08570	76	
292.34941	78	
293.84858	332	1+
293.87052	82	
293.88784	78	
294.04713	96	
295.38687	86	
295.88910	104	
296.85213	122	
298.25328	78	
298.86902	252	1+
299.05733	78	
300.35846	78	
300.85552	86	
300.99520	74	
301.43190	78	
301.95222	82	
302.12738	72	
302.83647	76	
302.94732	124	
303.11412	80	
306.75512	72	
306.88374	350	1+
307.80227	104	
310.55405	82	
310.89359	74	
311.82144	174	1+
311.86129	90	
312.90015	74	
313.11028	78	
318.77413	94	
321.88378	78	
323.16287	78	
324.89343	86	
330.82529	128	
332.81000	126	
333.81794	80	
335.94128	94	
336.84021	108	
338.75766	88	
340.83609	82	
342.53180	76	
344.90165	82	
345.72971	80	
END IONS

###FS:    #m/z: 363.95677 #charge 1+
###MS: 92
###MSMS: 95
BEGIN IONS
TITLE=Cmpd 71, +MS2(363.9568), 28.0-35.0eV, 2.1min #95
RTINSECONDS=121.538
SCANS=92,95
PEPMASS=363.95677	446962
CHARGE=1+
91.77109	82	
145.96844	96	
178.93575	88	
181.87149	80	
187.93727	100	
189.86539	110	
189.93422	82	
190.93377	88	
191.85953	536	
196.88897	88	
200.89097	80	
203.40841	90	
206.94296	78	
208.88603	98	
209.91867	82	
209.94294	712	
210.88638	314	1+
212.87947	1478	1+
219.12815	92	
219.41457	82	
220.80357	80	
221.97798	94	
222.95348	488	1+
223.89379	78	
224.88732	112	
224.94878	464	
225.44347	78	
225.95130	242	
226.94694	8040	1+
226.96951	222	
227.15091	102	
228.36969	86	
228.86018	80	
228.89444	448	
228.94253	6578	1+
230.88894	2268	1+
232.88409	436	1+
234.88331	166	
234.93137	162	
235.92101	78	
236.84898	100	
238.05802	134	
238.42035	104	
239.00464	96	
240.82077	80	
240.94167	496	
240.96359	396	1+
241.93842	1788	1+
242.82173	268	1+
242.88585	84	
242.94073	1320	1+
242.96255	196	
243.96214	124	
244.00032	80	
244.07083	138	
244.81549	306	1+
244.88280	128	
244.95688	4008	1+
245.94169	340	
246.90238	152	
246.95308	4986	1+
247.04118	112	
247.80896	96	
248.04577	230	1+
248.80102	580	1+
248.89934	896	1+
248.97271	100	
250.89264	102	
250.94360	112	
251.07170	142	
251.80176	138	
251.90889	126	
252.89128	136	
253.90535	80	
254.90486	210	1+
258.83461	166	
258.88192	122	
258.89669	140	
259.84060	88	
259.95973	92	
260.96953	170	
261.83411	424	1+
261.97300	136	
263.03585	86	
263.82429	118	
263.90989	146	
264.98369	156	
265.97925	104	
266.39787	84	
266.81159	258	1+
266.85307	126	
267.97325	622	
268.96321	732	1+
269.81111	212	1+
271.09596	84	
271.39226	154	
271.91414	232	
273.79175	140	
274.86357	90	
275.94947	80	
278.80134	150	
279.03851	76	
279.79440	102	
279.84415	230	1+
280.79209	342	
281.09686	104	
282.78953	182	
282.80638	76	
282.96967	82	
283.06766	84	
283.79411	116	
283.85038	144	
285.11952	118	
285.79714	88	
285.84566	380	1+
287.34063	82	
288.85387	82	
289.05196	96	
289.78746	86	
289.83316	150	
289.87311	108	
290.16594	94	
294.12037	128	
295.56394	78	
295.81314	102	
295.93259	126	
296.75778	80	
296.81116	316	1+
297.43745	78	
298.80440	826	1+
299.86883	256	1+
301.79990	176	
301.85934	214	
302.79781	82	
303.73865	96	
303.81032	356	1+
303.85648	882	1+
306.82391	84	
307.88570	94	
308.40020	100	
308.84042	78	
309.79067	84	
311.89063	112	
312.68484	88	
313.01899	90	
314.16053	86	
315.82184	264	
316.76458	156	1+
316.86067	90	
317.80876	552	1+
318.81013	398	1+
318.92099	82	
318.93796	234	1+
320.75993	124	
320.95945	124	
321.81806	182	
321.86487	222	
321.98066	78	
322.82304	134	
322.92781	304	
325.89449	88	
326.87443	466	1+
327.08011	122	
327.34142	78	
327.84128	82	
328.28403	98	
328.89220	124	
330.87258	94	
331.49148	86	
336.94716	122	
339.13820	82	
339.82914	168	
340.82918	84	
340.94107	218	
341.77292	82	
342.95076	106	
345.83254	90	
348.77995	78	
349.43350	100	
350.76074	104	
356.36297	80	
358.09535	88	
359.77573	210	1+
359.90792	78	
364.38623	112	
END IONS

###FS:    #m/z: 507.84590 #charge 1+
###MS: 96
###MSMS: 97
BEGIN IONS
TITLE=Cmpd 72, +MS2(507.8459), 28.2-35.2eV, 2.1min #97
RTINSECONDS=125.222
SCANS=96-97
PEPMASS=507.84590	212978
CHARGE=1+
196.01596	630	1+
214.88629	166	
215.88479	126	
220.88349	130	
224.97859	124	
227.88571	212	
232.90030	174	
234.13102	144	1+
240.07904	164	
251.92788	252	1+
252.07898	238	
253.08480	128	
258.88004	210	
260.88562	166	
266.16409	156	
267.86226	120	
268.09427	208	
271.06667	194	1+
272.85387	230	1+
274.84695	262	1+
275.85119	170	1+
276.39064	162	
278.12121	328	1+
278.83439	280	1+
279.87666	240	1+
279.89091	128	
281.09051	126	
281.39107	224	1+
285.11099	206	1+
285.85382	180	
286.85242	134	
287.85298	772	
288.86867	186	
289.87600	386	1+
290.86365	156	
293.87459	1250	1+
295.15096	180	
296.81789	216	
296.85427	230	
298.91007	242	1+
299.84170	410	1+
300.86702	120	
302.44116	150	
302.55714	92	1+
303.86532	646	
305.35334	124	
305.86334	1540	1+
307.13362	122	
307.83842	154	
307.88933	392	
308.14028	1266	1+
308.16596	238	1+
308.87226	1354	1+
309.78844	142	
310.15637	364	1+
310.81983	134	
311.88521	2766	1+
312.17672	1242	1+
312.86903	354	
314.81206	220	1+
314.86396	706	1+
315.89219	336	1+
318.85656	142	
319.87247	304	1+
322.86005	122	
323.87475	350	
324.85848	230	
325.85856	234	
325.90105	480	
326.88212	2056	1+
327.80949	172	
327.89613	318	
328.87867	326	1+
329.80742	120	
330.33644	146	
330.77752	176	1+
330.87848	296	1+
330.89335	184	
332.80885	246	1+
332.84475	228	1+
332.87505	484	1+
333.90167	270	1+
335.83843	228	
335.88607	148	
336.87632	534	1+
337.88114	446	1+
338.83698	228	1+
339.76139	204	1+
339.86589	134	
339.88895	120	
340.89887	140	
342.86113	128	
343.87833	342	1+
344.01793	154	1+
344.92307	126	1+
345.76432	134	
345.81550	132	
346.10915	272	1+
347.74386	160	
347.77933	334	
347.84233	220	1+
348.77848	216	
349.75438	682	1+
349.88964	154	
350.78432	276	1+
350.83479	142	
350.88870	646	1+
351.82050	262	1+
352.36092	234	1+
352.91997	118	
353.15409	128	
353.78744	146	
353.85161	280	1+
355.84824	138	
355.88861	206	
357.91324	234	1+
358.12899	126	
359.11991	160	
359.85654	144	
360.75631	154	
361.86967	122	
362.87172	206	1+
364.76626	354	1+
365.77130	264	1+
365.79725	192	
366.18819	136	
366.73892	120	
366.83961	300	
367.70818	134	
367.76784	328	
367.84998	130	
367.90697	128	
368.89444	204	
369.83584	450	1+
370.78463	170	
370.86531	236	1+
370.90861	142	1+
371.80767	144	
371.84280	138	
373.72209	326	1+
373.75288	122	
373.83077	206	
373.89530	186	1+
374.82107	208	
375.81221	194	1+
376.79199	170	
376.87278	290	1+
380.78363	186	1+
381.72055	122	
381.81782	120	
381.83931	414	1+
383.77471	198	
384.77800	148	
384.84830	1354	1+
385.38325	132	
385.77230	146	
386.81356	132	
386.97362	140	
387.74721	126	
387.80372	234	1+
387.84757	134	
388.85065	136	
389.20239	472	1+
389.77760	340	1+
390.79538	154	
390.84306	818	
391.84262	396	
392.82441	960	1+
393.68207	130	
393.79542	180	
394.77548	212	1+
396.11511	128	
398.72722	566	1+
398.79959	136	
399.69222	192	1+
399.84945	526	1+
402.86123	160	
403.87142	586	1+
404.79531	126	
405.86156	314	1+
406.75761	178	
407.37240	128	
407.69272	130	
407.74892	160	
407.86884	738	
408.74825	142	
408.85409	1206	1+
409.72989	138	
410.67653	120	1+
410.73905	212	
410.78342	132	
410.83875	1114	1+
410.86049	500	1+
411.73861	160	
412.20814	134	
412.72777	174	
412.84192	322	
413.87523	180	
414.69534	156	
415.87994	246	1+
416.74517	124	
417.82963	118	
420.73325	318	1+
420.88657	120	
421.87173	162	
422.73536	244	1+
422.86535	1022	1+
423.76921	564	1+
423.86848	796	1+
424.82958	216	1+
425.75652	414	
426.76097	260	
426.86368	1364	1+
427.73481	642	
428.08718	124	
428.74857	394	
428.84500	1376	1+
428.86846	294	
429.73883	582	1+
431.86995	474	1+
432.17051	128	
433.84976	232	
434.85696	134	
435.71801	244	
439.80577	224	1+
439.89311	222	
440.86386	124	
440.89252	308	1+
441.21875	236	
441.83280	290	1+
444.87356	928	
445.73306	208	1+
445.75478	250	1+
445.87407	1002	1+
445.89775	168	
446.69062	158	
447.71362	892	1+
447.77022	390	1+
448.74965	192	
448.77445	226	1+
448.89692	216	
449.69817	156	
449.87682	412	
450.88723	208	
451.74433	156	
451.87569	196	1+
457.90040	202	
462.88368	640	1+
463.88590	446	1+
467.71143	340	1+
467.88926	612	1+
468.71769	234	1+
471.69393	136	
483.90029	144	
485.89126	178	
509.28099	210	1+
END IONS

###FS:    #m/z: 336.94598 #charge 1+
###MS: 96
###MSMS: 98
BEGIN IONS
TITLE=Cmpd 73, +MS2(336.9460), 28.0-35.0eV, 2.1min #98
RTINSECONDS=125.994
SCANS=96,98
PEPMASS=336.94598	60420
CHARGE=1+
54.57058	76	
185.86584	74	
189.95762	110	
193.98292	86	
199.87071	78	
208.88249	76	
210.88632	128	
211.94481	2792	1+
211.98019	96	
212.09439	76	
212.88088	666	1+
213.93768	1622	1+
215.86156	96	
215.88623	616	1+
216.85464	72	
216.88728	332	1+
217.93336	126	
220.84168	70	
223.47339	72	
223.96066	96	
225.05833	80	
225.83555	114	
226.01561	98	
226.97173	122	
227.42647	72	
227.88373	82	
228.93599	74	
229.04955	74	
229.95526	3410	1+
230.07795	80	
230.88877	1578	1+
231.95013	1448	1+
233.89772	118	
234.83518	74	
234.88846	86	
235.89197	76	
236.08304	80	
237.81949	74	
237.86300	76	
238.15505	88	
238.89285	78	
239.78726	78	
239.86544	72	
240.83243	76	
241.84548	142	
241.86114	130	
242.07237	74	
242.24641	78	
243.85064	84	
244.90697	76	
244.98321	78	
245.79671	82	
246.90327	100	
246.95370	102	
246.97542	96	
247.37453	72	
247.38760	80	
247.96778	990	1+
248.64257	108	
248.89968	716	1+
248.99140	120	
249.81950	70	
249.95523	510	1+
249.99421	76	
250.49132	76	
250.83511	110	
250.95460	286	1+
251.83968	72	
251.93529	78	
252.12858	70	
252.19276	90	
252.94029	118	
252.97188	1846	1+
253.89674	70	
253.92196	118	
254.96645	926	1+
255.86415	84	
255.88364	100	
256.86182	76	
258.84557	282	
258.89140	132	
258.97055	94	
259.85671	308	1+
259.90239	164	
260.82644	122	
260.91299	84	
260.94267	88	
262.79489	72	
262.83243	74	
262.89240	154	
264.92500	90	
266.41406	82	
266.84580	144	
266.99734	74	
267.97337	72	
268.41390	92	
268.84204	734	1+
269.79368	90	
269.84361	394	1+
269.99321	96	
270.40730	108	
270.98109	194	
271.91612	368	1+
272.87399	94	
272.97663	114	
274.10666	84	
274.84368	78	
275.95149	76	
276.85244	198	
276.86919	112	
276.97691	70	
277.83176	74	
277.86614	78	
277.93376	102	
278.83240	634	1+
278.86217	116	
278.96645	80	
279.83318	406	1+
279.96819	144	
280.80066	102	
282.05320	74	
282.96535	76	
284.04028	92	
285.16980	76	
285.85500	226	
286.44808	82	
286.85019	574	1+
292.85349	168	
293.10561	80	
293.44637	102	
293.85469	238	1+
294.16403	84	
294.64018	80	
295.03865	74	
295.98834	72	
296.22095	90	
297.97053	70	
298.01583	74	
298.91731	108	
299.78186	72	
299.89527	96	
300.06671	78	
300.87851	118	
301.04819	88	
301.42758	74	
304.91060	84	
304.96839	80	
308.86373	172	
309.87118	302	1+
310.86228	316	1+
313.64064	86	
314.02599	80	
314.82467	72	
316.42142	80	
317.72275	76	
319.91521	94	
321.72987	70	
322.81189	74	
323.01059	80	
325.74836	72	
325.84806	76	
325.89470	90	
327.88778	92	
328.19054	86	
329.82536	96	
329.88770	94	
330.38100	82	
332.03672	80	
334.87827	88	
336.82896	80	
338.86913	82	
338.90091	76	
339.13693	84	
340.89208	108	
END IONS

###FS:    #m/z: 359.96164 #charge 1+
###MS: 96
###MSMS: 99
BEGIN IONS
TITLE=Cmpd 74, +MS2(359.9616), 28.0-35.0eV, 2.2min #99
RTINSECONDS=126.767
SCANS=96,99
PEPMASS=359.96164	42132
CHARGE=1+
199.88978	76	
200.94599	86	
204.07280	80	
205.92743	76	
207.95349	88	
208.93930	78	
209.94306	1048	
211.90498	114	
214.02824	82	
215.08231	78	
218.02212	108	
220.88345	82	
222.95275	616	1+
223.88847	88	
224.04823	94	
224.95022	924	1+
225.88813	76	
226.88971	134	
226.94707	5912	1+
227.04361	110	
227.10687	104	
227.92930	136	
228.00628	78	
228.94214	6010	1+
229.14252	134	
230.36723	92	1+
231.82849	84	
233.83050	136	
233.88579	92	
236.85847	80	
237.95897	90	
238.06327	214	1+
238.08698	78	
238.93897	132	
239.90519	96	
240.83626	88	
240.93800	324	1+
240.95834	322	1+
240.98905	88	
241.84896	78	
243.49980	100	
243.78914	76	
244.95755	2848	1+
245.94299	208	
246.95316	3080	
247.92855	104	
248.80223	254	
248.99890	84	
249.84442	90	
250.86831	92	
250.96580	224	
251.06681	80	
253.04367	90	
253.94899	128	
254.86118	86	
255.38105	98	
255.39685	86	
255.81679	82	
256.11760	88	
256.43814	92	
256.78411	84	
256.87870	76	
258.83344	84	
258.97172	82	
259.85655	76	
259.89915	76	
259.93601	208	1+
260.14969	102	
260.84095	166	1+
260.96934	98	
262.95484	144	
264.81686	92	
265.98231	156	
266.81552	236	1+
266.86502	92	
267.57170	80	
267.92530	78	
267.97498	424	
268.41394	90	
268.84801	76	
269.96990	376	
270.84803	220	1+
270.88740	88	
270.95054	94	
271.01341	88	
272.80718	102	
272.81975	200	1+
272.90441	86	
274.90629	102	
276.84987	120	
277.07066	76	
277.10750	76	
277.80778	94	
278.79584	164	
278.85061	136	
278.87466	108	
279.94989	90	
280.04014	88	
280.79310	388	
281.83560	102	
281.87493	140	
281.94000	84	
284.45048	84	
284.80472	82	
284.82935	90	
285.10967	76	
285.79594	124	
286.86053	260	
287.84100	232	1+
287.93026	110	
288.41750	78	
291.78377	84	
292.08276	78	
292.44147	98	
292.82441	76	
292.87023	90	
293.08870	96	
293.11668	170	
293.87381	200	
294.62356	80	
295.89210	136	
296.02012	80	
296.80783	414	1+
298.79981	902	1+
299.85299	124	
299.87906	98	
300.87812	78	
303.06485	80	
304.89984	86	
306.87923	142	
306.93560	104	
307.83716	96	
311.80921	274	1+
311.98355	78	
312.05099	76	
312.15725	90	
312.86812	154	
314.82482	78	
315.81699	128	
316.81484	166	
318.06643	92	
318.93531	186	
320.13921	84	
321.82010	80	
322.82942	80	
322.90441	76	
322.93193	238	
324.89333	84	
325.85445	78	
325.89567	116	
326.68408	86	
327.95294	84	
328.84063	80	
329.13655	92	
332.47137	86	
332.72206	78	
336.53586	88	
336.94581	100	
338.14835	78	
343.16817	84	
346.69890	80	
348.76388	100	
353.90100	92	
355.74919	100	
358.29898	84	
358.76792	80	
363.99020	84	
364.18929	76	
END IONS

###FS:    #m/z: 507.84596 #charge 1+
###MS: 100
###MSMS: 101
BEGIN IONS
TITLE=Cmpd 75, +MS2(507.8460), 28.2-35.2eV, 2.2min #101
RTINSECONDS=130.435
SCANS=100-101
PEPMASS=507.84596	229898
CHARGE=1+
196.01640	606	
199.88629	146	
209.94446	214	
214.88611	140	
222.97418	178	
227.95680	146	
232.89706	608	1+
234.06911	150	
238.06138	170	
240.07974	250	1+
244.09071	132	
245.07615	254	
249.09096	138	
250.96666	136	
252.90157	384	1+
260.88173	176	
261.04505	150	
266.16950	276	1+
272.85334	456	1+
279.88944	166	
287.85055	816	
289.39541	172	
289.84750	246	1+
289.87620	522	
290.13234	240	
290.86735	570	1+
290.88396	374	
291.34221	162	
293.87528	832	1+
294.16889	250	1+
294.94801	134	
295.13034	200	1+
295.15052	302	1+
295.87831	150	
295.92774	134	
296.08417	170	
296.85493	140	
298.10644	142	
299.84398	138	
299.85877	266	1+
300.85689	270	1+
301.84340	150	
303.86640	868	1+
305.86590	1102	
307.85792	134	
307.89140	254	
308.14256	1294	1+
308.15964	136	
308.87351	974	1+
309.98733	190	1+
310.15362	462	
310.84850	134	
310.88598	272	
311.15668	262	
311.35512	146	
311.88416	2530	1+
312.17580	594	
313.82828	154	1+
313.90960	148	
314.86402	794	1+
314.88394	254	
315.36647	200	1+
315.80976	236	1+
316.86625	434	
319.90364	178	
321.87764	144	
322.85808	134	
324.37806	146	
324.86196	284	1+
325.90159	546	
326.88364	2386	1+
328.86879	404	1+
328.88763	260	
329.39104	218	
329.79198	206	1+
329.89200	224	
330.88173	144	
331.12716	150	
331.88308	140	
331.90442	140	
332.12175	230	1+
332.87257	342	
333.87954	182	
334.85945	162	
334.90261	286	
335.84413	328	
335.89659	154	
336.82351	140	
336.89074	144	
337.88096	222	
340.91113	320	1+
343.84425	138	
343.87872	144	
345.81885	216	1+
346.89659	210	
347.77753	340	
347.87125	138	
348.77496	188	
348.80379	138	
349.72738	142	
349.75623	456	1+
349.79842	164	
349.86371	184	
349.91290	242	1+
350.82268	162	
350.88441	536	1+
351.38524	176	
351.77135	406	1+
351.80913	132	
351.88538	322	1+
353.85253	570	1+
353.91045	312	1+
355.88615	176	1+
357.90790	220	1+
358.77271	256	1+
358.84882	204	1+
360.75809	274	
364.12233	258	
364.79511	154	
365.78694	234	
366.84644	156	
366.87862	162	
367.71024	364	1+
367.76454	202	
367.78124	402	1+
367.84000	440	1+
368.81610	148	
368.89419	310	1+
369.83457	412	
370.78973	400	1+
370.83622	214	
371.72620	268	1+
371.83492	284	
372.85946	168	
374.77777	188	1+
374.81356	298	1+
374.84458	182	
375.74622	310	1+
375.92256	142	
376.88752	144	
377.88723	296	1+
380.71523	132	
380.85653	192	
381.15200	248	
381.39284	148	
381.85773	396	1+
382.86068	260	1+
383.71652	196	
383.76927	142	
383.79808	242	1+
384.84788	1248	1+
385.78207	146	
385.82339	164	
386.11084	132	
387.20598	134	
387.74282	210	1+
387.76651	168	
387.85021	158	
389.19990	280	
389.23922	120	1+
390.72742	194	1+
390.79424	212	1+
390.84033	1420	1+
392.82820	586	
394.72659	142	
397.72510	466	1+
398.72942	396	1+
398.77449	150	
398.84677	510	1+
399.85200	420	1+
402.86580	734	1+
404.77739	146	
404.86548	758	1+
405.75597	268	1+
405.86514	476	1+
406.04709	140	
406.81736	148	
407.75346	170	
407.86810	1446	
407.95172	170	1+
408.06267	200	
408.73738	526	1+
408.85166	1112	1+
409.86523	410	
410.72235	186	
410.83994	982	1+
411.08595	158	
411.73595	278	1+
412.84483	136	
413.84749	160	
413.87882	242	1+
414.68052	142	
416.74048	192	
421.88365	236	
422.86453	216	
423.77634	700	1+
423.87683	188	
425.75164	744	1+
426.86322	1182	1+
427.73496	776	1+
428.74805	136	
428.84572	1060	
429.70738	238	
429.83391	222	
430.68570	172	1+
430.85219	160	
431.87060	280	
432.87067	230	
434.89224	156	
435.71919	266	1+
438.89143	466	1+
439.89534	398	1+
440.77761	288	1+
441.21998	374	1+
442.68987	166	
443.71637	138	1+
443.76343	216	
444.87287	1122	1+
445.71617	180	
445.74089	168	
445.76478	420	1+
446.88603	400	
447.70977	556	1+
448.74903	136	
449.87673	366	
450.75062	248	1+
450.77936	152	
450.87896	204	
451.71128	164	1+
451.87074	134	
456.72284	138	
457.18460	144	
457.90357	530	1+
462.88274	866	1+
464.86242	140	
465.73058	136	
465.73977	132	
467.77890	182	1+
467.88720	868	1+
468.70153	186	
471.22144	140	
476.16019	180	1+
485.89947	472	1+
505.29587	208	1+
505.83175	104	1+
509.28416	162	
509.85902	174	
END IONS

###FS:    #m/z: 336.94578 #charge 1+
###MS: 100
###MSMS: 102
BEGIN IONS
TITLE=Cmpd 76, +MS2(336.9458), 28.0-35.0eV, 2.2min #102
RTINSECONDS=131.207
SCANS=100,102
PEPMASS=336.94578	58246
CHARGE=1+
196.89966	86	
200.88051	82	
206.02964	76	
206.97970	94	
207.41045	98	
209.88479	92	
210.88198	176	
211.94442	3506	1+
212.87639	1262	1+
213.93787	1726	1+
215.88242	518	1+
215.97835	84	
217.93885	128	
218.92440	80	
221.89176	102	
223.41282	78	
223.96001	252	
224.97927	78	
225.39008	78	
225.70564	98	
226.88565	88	
226.94764	120	
226.97382	88	
227.85221	94	
227.89321	300	1+
227.95001	116	
227.97109	76	
228.84111	92	
229.85745	172	1+
229.95534	2974	1+
230.82213	90	
230.88962	1526	
231.95055	1290	1+
232.83485	76	
232.85433	76	
232.89809	74	
233.89920	116	
233.94785	132	
234.34064	84	
234.84104	72	
235.88995	160	
236.85482	76	
237.44849	76	
237.84810	78	
238.84204	112	
239.84753	98	
240.82092	82	
240.96758	100	
241.05891	98	
241.84105	364	1+
246.22043	100	
246.85113	172	
246.96475	82	
247.42615	74	
247.96555	852	1+
248.22645	78	
248.90005	912	1+
248.94284	86	
249.95916	488	1+
250.83182	202	
250.99867	78	
251.83701	140	
251.92939	78	
251.95931	90	
252.97059	2080	1+
253.87459	76	
253.90533	206	
253.93509	98	
254.84880	78	
254.86183	100	
254.90913	210	
254.93957	184	
254.96711	748	1+
255.07911	106	
255.93512	98	
256.79280	176	1+
256.96422	140	
257.84773	638	1+
257.89037	88	
257.96592	72	
258.84861	472	1+
258.98262	94	
260.83378	130	
262.09431	94	
262.14627	114	
262.93337	78	
262.94284	72	
262.98363	84	
263.86248	80	
264.42965	80	
264.86777	154	
265.01711	76	
265.10005	130	
266.86899	84	
266.88522	76	
267.84686	142	
268.83806	824	1+
270.98191	184	
271.19321	72	
271.98231	72	
272.87201	136	
272.97455	128	
273.79153	106	
274.04983	74	
274.88576	114	
275.86745	174	
276.85651	214	
277.83222	188	
278.83565	238	
278.86329	122	
278.96694	144	
279.09983	78	
279.79404	224	1+
279.83750	138	
280.84311	88	
281.86737	242	1+
283.92474	74	
285.80851	76	
286.84717	880	1+
287.87758	72	
289.16065	82	
289.39646	76	
289.51175	76	
289.86874	84	
289.88974	88	
290.07577	106	
290.81232	76	
290.86038	126	
290.88546	74	
292.85568	284	1+
292.86818	76	
292.99412	210	1+
295.82791	90	
295.84290	72	
295.88513	76	
297.89298	150	
297.97759	80	
299.26752	90	
299.60767	80	
299.78756	144	
300.05980	72	
300.42228	94	
300.88458	82	
300.89877	84	
302.81307	72	
303.90791	80	
304.07470	76	
304.94492	98	
305.12718	78	
306.20899	94	
308.38938	92	
308.86636	124	
309.87285	108	
310.07362	82	
310.83516	84	
310.90019	74	
311.83394	72	
311.87057	80	
312.82572	86	
315.84599	106	
318.20010	72	
320.44907	80	
320.95750	74	
321.38616	78	
321.95653	78	
323.01707	74	
324.36491	88	
324.89228	82	
326.14292	90	
329.74985	72	
329.87457	74	
331.20530	82	
342.09761	76	
END IONS

###FS:    #m/z: 359.96151 #charge 1+
###MS: 100
###MSMS: 103
BEGIN IONS
TITLE=Cmpd 77, +MS2(359.9615), 28.0-35.0eV, 2.2min #103
RTINSECONDS=131.979
SCANS=100,103
PEPMASS=359.96151	42184
CHARGE=1+
64.07950	100	
146.29495	80	
177.93376	78	
191.94972	88	
194.09099	90	
205.94821	158	
209.94454	724	1+
220.88546	80	
220.96204	88	
222.95172	634	1+
223.42381	90	
223.89047	82	
224.46199	76	
224.94971	948	1+
224.97914	82	
226.89394	80	
226.94761	6760	1+
226.97335	282	
227.93279	108	
228.41982	84	
228.90323	100	
228.94228	6278	1+
228.97551	78	
231.11109	78	
231.90913	80	
231.96504	84	
232.82806	92	
232.93657	98	
232.97822	74	
234.86450	160	
235.82056	146	
235.99206	126	
236.85486	94	
237.89351	74	
239.08241	86	
240.94136	452	
240.95918	626	1+
241.79357	100	
241.94359	266	
242.00360	84	
244.95787	3248	1+
245.94832	3094	1+
246.95307	2516	1+
247.38765	82	
248.80198	92	
249.37903	76	
250.05797	92	
250.07508	156	
250.86267	82	
250.94935	256	
250.97121	124	
250.99331	92	
251.92965	92	
251.97879	118	
252.95356	162	
253.13039	92	
254.92415	92	
255.38314	90	
256.06186	80	
256.79678	220	1+
257.07767	78	
257.34925	94	
257.83504	274	1+
257.87533	86	
258.97630	182	
259.97558	98	
260.83668	120	
260.97110	156	
261.42289	88	
262.84844	88	
262.95258	96	
263.80501	74	
264.82413	138	
266.42780	84	
266.81692	252	
266.85090	74	
267.00957	80	
267.87088	76	
267.97327	428	1+
268.84460	88	
269.96850	616	1+
270.88858	138	
271.84757	210	1+
272.13611	78	
273.97311	88	
274.61514	80	
276.83523	274	1+
276.85541	154	
276.90195	112	
277.84031	222	1+
278.89870	78	
279.61710	78	
279.79707	194	
279.91890	78	
279.95959	106	
280.79116	612	1+
280.87541	136	
281.11914	230	
283.83342	98	
284.78929	80	
284.83051	124	
285.42906	76	
286.00098	84	
289.13559	86	
289.16670	74	
290.85956	188	1+
290.99028	72	
291.09868	178	
291.13065	82	
291.43867	88	
292.36392	74	
292.43337	86	
293.92816	76	
295.92962	184	
296.81670	98	
297.42058	82	
297.81144	184	
298.12604	80	
298.80405	744	1+
298.91320	98	
299.87120	176	
299.89262	90	
301.76461	74	
301.78894	280	1+
302.87074	194	1+
302.91068	80	
304.10273	82	
305.40580	74	
308.80380	194	1+
309.87297	298	1+
309.92652	228	1+
310.87644	218	1+
311.12955	74	
312.56083	96	
314.13661	92	
315.88359	82	
315.96101	84	
316.81182	98	
317.83424	76	
317.94163	78	
318.93575	78	
319.04998	100	
319.89552	94	
320.00065	78	
320.81860	104	
320.93736	74	
321.81304	82	
321.82938	90	
322.93041	290	
324.02866	80	
324.11296	74	
324.83343	90	
325.14150	78	
326.05423	88	
327.30829	76	
328.11021	84	
330.83397	74	
331.90032	78	
334.77039	92	
334.88624	76	
336.94088	256	1+
337.92059	74	
339.85788	80	
339.91888	80	
340.44849	82	
340.75241	92	
340.94326	152	
341.96608	82	
342.31826	74	
344.80107	124	
344.97459	80	
347.72797	82	
353.88112	80	
359.78549	80	
359.93478	76	
361.18410	74	
364.79955	178	1+
END IONS

###FS:    #m/z: 322.93033 #charge 1+
###MS: 104
###MSMS: 105
BEGIN IONS
TITLE=Cmpd 78, +MS2(322.9303), 28.0-35.0eV, 2.3min #105
RTINSECONDS=135.638
SCANS=104-105
PEPMASS=322.93033	3946190
CHARGE=1+
51.34939	74	
60.92761	68	
63.73481	72	
72.76565	78	
137.23163	80	
137.84219	72	
181.46281	94	
194.00365	70	
196.88239	78	
199.96126	74	
201.04623	86	
205.95224	120	
207.97486	112	
208.45150	104	
209.91991	98	
212.87665	108	
214.12019	70	
215.84450	90	
219.38961	82	
219.46615	102	
222.85993	72	
223.96205	116	
225.91380	74	
226.84321	68	
227.08177	70	
227.92935	78	
228.84513	86	
230.84215	90	
231.87720	76	
231.91632	78	
237.05698	112	
237.90837	72	
238.88734	180	
238.94081	150	
239.07950	280	1+
239.89186	90	
240.40213	76	
240.82501	128	
240.94073	2658	
241.94245	2284	
242.81844	76	
242.89264	88	
242.94233	8244	1+
244.82074	166	
244.85070	80	
244.88660	80	
244.93987	2040	1+
246.08355	78	
246.39294	182	
246.52357	92	
246.85474	68	
247.37746	92	
247.96371	110	
248.83423	74	
248.85946	130	
248.91195	80	
248.98375	74	
249.94730	100	
249.98415	76	
250.06211	70	
250.94818	68	
250.98338	74	
251.33365	80	
251.78524	70	
251.84001	100	
252.83456	132	
252.87556	78	
253.06497	72	
253.11179	72	
253.92104	80	
255.01817	74	
255.07698	86	
255.77677	90	
256.33189	78	
256.87666	82	
256.89518	140	
257.03467	148	
257.79901	136	
258.88245	90	
259.13078	88	
259.84287	72	
259.96026	216	1+
260.82857	120	
261.83191	174	
261.88596	150	
262.62359	82	
262.82618	138	
262.97366	124	
263.38221	88	
263.91375	72	
266.04922	74	
266.12540	108	
266.80316	72	
267.85174	78	
267.91108	88	
267.95310	70	
268.08618	82	
270.79968	108	
271.00513	76	
271.17290	76	
272.84519	90	
273.79402	86	
273.92978	84	
274.86252	86	
275.34222	74	
276.42927	84	
277.02759	100	
277.38325	80	
278.91705	170	
279.09342	772	1+
280.04016	78	
280.90586	72	
281.31350	96	
282.11733	72	
282.27202	72	
282.82286	76	
284.29148	262	
284.90669	174	1+
285.29481	122	
285.54491	72	
285.80204	70	
287.81130	76	
287.88419	102	
288.10707	76	
288.19725	116	
289.80166	260	1+
289.88334	124	
291.86454	70	
292.34749	90	
292.80309	80	
298.18740	90	
299.79401	140	
300.78663	130	
301.79648	74	
304.17755	72	
304.87189	80	
305.80184	200	1+
306.19396	88	
308.01235	84	
309.81670	68	
310.37652	86	
310.87672	114	
311.33116	74	
311.85564	106	
311.87958	72	
312.85633	68	
313.83883	76	
315.79314	72	
315.90630	70	
320.14331	72	
320.87547	78	
321.73195	82	
323.14936	82	
324.78057	98	
324.89771	82	
326.88385	72	
327.19470	82	
327.87928	72	
END IONS

###FS:    #m/z: 340.94107 #charge 1+
###MS: 104
###MSMS: 106
BEGIN IONS
TITLE=Cmpd 79, +MS2(340.9411), 28.0-35.0eV, 2.3min #106
RTINSECONDS=136.409
SCANS=104,106
PEPMASS=340.94107	1434446
CHARGE=1+
120.62355	106	
190.03394	78	
192.93047	286	
194.86838	80	
196.88415	92	
202.95879	76	
203.87988	78	
204.56934	108	
208.95829	372	1+
209.93784	188	1+
211.91918	76	
213.87796	120	
213.93928	1448	1+
214.87951	116	
215.88965	342	
215.93905	360	
216.41153	74	
218.88343	86	
220.87646	86	
221.89453	118	
223.84633	86	
223.95766	92	
224.98117	138	
226.33686	92	
226.86834	120	
226.97270	102	
228.74597	76	
228.94758	124	
229.95901	88	
230.89101	404	1+
230.94150	80	
230.95643	82	
231.95035	1284	1+
233.89808	202	
234.88323	144	1+
234.92006	88	
235.90173	86	
239.62372	102	
239.78611	156	
239.84161	102	
239.85963	76	
239.90465	118	
241.84331	114	
241.94161	92	
241.96162	78	
243.82748	270	1+
244.88348	74	
245.04470	80	
247.10394	88	
248.93696	74	
249.90325	82	
249.96072	128	
250.95666	104	
251.95908	198	1+
252.92042	80	
253.16852	84	
253.90982	80	
254.13654	112	
254.96567	660	1+
255.07425	260	1+
256.82350	74	
256.90729	108	
256.91973	86	
256.96272	144	
257.80232	74	
258.84716	176	
258.96301	210	
259.02221	88	
259.83021	126	
259.85137	122	
259.95460	106	
260.83630	414	1+
260.94281	80	
260.98934	134	
261.91156	74	
262.13253	170	1+
262.92662	166	
264.07704	128	
264.80095	96	
267.15207	88	
267.37090	84	
267.84384	120	
268.40582	90	
268.84304	92	
268.95832	118	
269.79985	130	
270.79883	78	
271.17301	150	
271.35704	84	
271.38755	78	
271.82429	84	
271.87314	76	
272.85174	132	
272.93144	138	
272.97357	118	
273.79629	198	1+
274.85928	126	
274.89415	116	
275.07930	74	
275.85454	682	1+
276.85680	580	1+
277.88258	78	
277.96882	98	
278.84667	1044	1+
278.86673	84	
278.91506	104	
279.40776	98	
279.88293	160	
279.96617	78	
280.93304	90	
282.36263	84	
282.83132	100	
282.85606	112	
283.02953	86	
285.94226	102	
286.84988	82	
286.92241	164	
287.91558	74	
288.20718	78	
290.93380	84	
292.44162	80	
293.85288	170	
294.84911	196	
295.05553	80	
295.87013	76	
296.43244	78	
296.82787	96	
296.98301	94	
297.79331	78	
297.98134	128	
298.42069	94	
298.86803	324	1+
298.96906	94	
299.01710	122	
299.87319	214	1+
299.89415	130	
299.97963	80	
301.86666	262	1+
301.92663	80	
303.37696	74	
305.94239	124	
306.87130	76	
306.91558	78	
307.88659	86	
308.51246	84	
309.39285	78	
310.39609	84	
311.80689	148	
315.37841	76	
316.44998	90	
318.78084	76	
322.83387	80	
324.71983	108	
324.89193	176	
325.50236	74	
325.89896	78	
326.61545	132	
327.43670	76	
330.81315	170	1+
330.82752	106	
330.95689	114	
331.84448	80	
333.89879	74	
334.91151	76	
336.82545	196	1+
338.22772	78	
341.17872	74	
343.77826	86	
343.82839	78	
344.41349	96	
346.08595	78	
END IONS

###FS:    #m/z: 363.95709 #charge 1+
###MS: 104
###MSMS: 107
BEGIN IONS
TITLE=Cmpd 80, +MS2(363.9571), 28.0-35.0eV, 2.3min #107
RTINSECONDS=137.182
SCANS=104,107
PEPMASS=363.95709	676066
CHARGE=1+
172.69040	96	
180.86605	84	
187.86582	188	
189.86231	368	1+
191.85492	158	
199.95405	84	
200.88237	82	
206.93861	102	
207.87118	158	
207.94748	156	
208.81688	80	
209.94368	1584	1+
210.88522	330	
211.88412	224	
212.87952	1474	1+
218.90816	86	
220.42748	84	
222.88918	146	
222.95346	616	1+
224.95134	898	1+
225.90963	94	1+
226.39441	82	
226.88964	100	
226.94774	9190	1+
227.37644	90	
227.86190	126	1+
227.88832	352	1+
228.89342	288	1+
228.94261	9070	1+
229.05540	152	1+
230.79041	82	
230.88919	2336	1+
232.88701	330	
233.40719	94	
234.88056	162	
235.40952	104	
238.06543	104	
239.90325	88	
240.01792	80	
240.93984	756	
240.96093	250	
241.01289	104	
241.83940	88	
241.90060	118	
241.93992	2060	1+
242.81855	120	
242.94146	1380	1+
243.92260	90	
244.95735	6172	1+
245.94247	186	
246.01627	80	
246.87914	106	
246.90492	226	
246.95338	4574	1+
247.11765	152	1+
247.80586	162	
247.82827	82	
248.80585	266	
248.85876	152	1+
248.89906	1160	1+
248.95392	268	1+
250.39603	98	
250.83190	112	
250.89590	152	
250.95013	120	
250.96893	126	
251.41927	144	
253.08839	80	
253.92345	80	
254.08444	96	
255.90677	132	
257.90882	106	
258.84163	156	
259.83494	318	1+
259.84939	108	
260.83687	226	1+
260.85649	202	
260.96474	196	1+
260.97505	112	
261.67908	80	
262.42442	108	
262.83269	112	
263.82479	82	
263.84087	82	
264.82167	154	
264.96436	230	1+
266.82161	260	1+
267.97393	658	
268.84500	80	
268.95756	178	
269.90644	90	
269.97099	1172	1+
270.38486	82	
270.84312	176	1+
271.91946	98	
272.91488	84	
273.47877	102	
273.91965	82	
276.10142	194	1+
276.80781	136	
276.84456	166	
277.38929	82	
277.84537	300	1+
279.10438	442	1+
279.87789	84	
280.51733	104	
280.79682	158	
281.20833	84	
281.79356	96	
282.54006	98	
282.79268	122	
282.80314	84	
282.92421	100	
283.85142	108	
284.10687	128	1+
284.84700	114	
285.39541	102	
285.84791	366	1+
286.10146	84	
286.91140	88	
288.89011	114	
289.85834	96	
290.80359	86	
291.32985	96	
291.38230	82	
291.80459	98	
292.03862	92	
293.11956	150	
294.83844	84	
294.86884	100	
294.93222	138	
295.38229	136	
296.01161	84	
297.80377	204	
298.42052	90	
298.80290	900	1+
299.50171	98	
300.09656	80	
300.79999	740	1+
300.83655	80	
301.85868	372	1+
301.87875	142	
301.90094	84	
303.10581	94	
303.85414	670	1+
305.14465	90	
305.44002	130	
306.93346	84	
307.07563	88	
307.89707	86	
309.87171	128	
311.11446	92	
312.92560	104	
314.87073	80	
315.80512	408	1+
315.84529	80	
316.81324	246	1+
318.23708	86	
318.85731	86	
318.93223	248	1+
319.02835	114	
319.88196	214	1+
320.00171	112	
321.81530	382	1+
321.83960	124	
321.86837	254	1+
322.92621	226	
323.93492	96	
325.14683	98	
326.87086	376	1+
327.14164	78	
327.72385	84	
327.89698	106	
329.87553	124	
331.90477	90	
332.86264	190	1+
335.28893	106	
336.94481	130	
337.39228	84	
338.95024	82	
339.82797	134	
339.93680	82	
340.93791	222	
341.94454	122	
343.90676	112	
349.79175	80	
351.82705	80	
353.72299	84	
355.38277	86	
355.83697	82	
363.83771	86	
366.76180	96	
367.73601	120	
367.79077	80	
369.01363	98	
END IONS

###FS:    #m/z: 322.93023 #charge 1+
###MS: 108
###MSMS: 109
BEGIN IONS
TITLE=Cmpd 81, +MS2(322.9302), 28.0-35.0eV, 2.4min #109
RTINSECONDS=140.844
SCANS=108-109
PEPMASS=322.93023	3859536
CHARGE=1+
190.88289	70	
200.88911	94	
205.96779	210	1+
206.94368	70	
207.92374	72	
208.86639	80	
209.08849	92	
210.01624	76	
212.89590	86	
213.06149	72	
213.92625	80	
214.90082	84	
216.96290	80	
218.10564	76	
218.89153	74	
218.90996	86	
220.93830	68	
221.01845	76	
221.99643	92	
222.90278	94	
222.95274	256	
223.94600	72	
223.95991	134	
224.81358	82	
224.96443	74	
227.90503	80	
227.93020	240	1+
227.99324	80	
228.91185	120	
229.83816	82	
230.07620	82	
233.16647	82	
233.90309	68	
235.36811	80	
235.88244	84	
235.98815	78	
236.89629	68	
237.79713	78	
238.05853	72	
238.79765	154	
238.88126	70	
238.93832	194	
240.81944	158	
240.94053	2826	
240.96316	282	
241.82048	70	
241.94274	2826	
242.94169	7920	1+
243.46341	84	
243.82499	112	
244.85459	68	
244.94098	1746	1+
245.88462	68	
245.90284	74	
246.22059	78	
246.97645	348	1+
247.54430	100	
249.00283	68	
249.96704	90	
250.46799	70	
250.82762	88	
250.85272	78	
253.34656	82	
253.83977	100	
254.55763	86	
254.91481	186	
255.81137	74	
255.88752	84	
256.43203	86	
256.89806	186	
257.80046	82	
257.90097	80	
258.83421	258	
258.86663	72	
258.97659	72	
259.98048	132	
260.34188	72	
260.83113	244	
261.83099	202	
262.05460	70	
262.83239	138	
263.86083	80	
263.90084	68	
264.37952	90	
264.85473	174	1+
264.87574	174	
265.08689	84	
267.07991	72	
267.93822	68	
268.95621	130	
269.19900	76	
269.87221	86	
271.89516	68	
273.79367	120	
274.85533	84	
275.81005	72	
275.91280	76	
276.42705	86	
276.85628	84	
277.08081	118	
277.80679	72	
277.82503	124	
279.09401	570	1+
279.86110	68	
280.52934	74	
280.79432	98	
280.90984	78	
281.12833	68	
282.84784	68	
283.79337	96	
283.89155	142	
283.93092	82	
283.97015	74	
284.29349	546	1+
284.79675	68	
284.84813	72	
284.88372	72	
285.84767	86	
286.84981	80	
286.96598	84	
287.87569	76	
287.89892	68	
289.90202	74	
290.21152	72	
290.85596	122	
290.90872	78	
291.80166	104	
291.86472	90	
292.48998	78	
293.43578	92	
296.81112	70	
297.05817	72	
297.11125	70	
297.79100	82	
305.03482	88	
306.83903	92	
306.88256	236	1+
307.80003	170	
308.80067	148	
309.63300	108	
310.41769	78	
310.76830	86	
310.87422	68	
311.92972	84	
312.05956	76	
314.81830	76	
318.88373	84	
319.82296	80	
320.78096	80	
321.00312	72	
321.04923	70	
322.41920	70	
322.82136	88	
322.96855	90	
324.89525	80	
325.75742	74	
326.05178	72	
326.76420	78	
326.90192	76	
END IONS

###FS:    #m/z: 340.94095 #charge 1+
###MS: 108
###MSMS: 110
BEGIN IONS
TITLE=Cmpd 82, +MS2(340.9410), 28.0-35.0eV, 2.4min #110
RTINSECONDS=141.616
SCANS=108,110
PEPMASS=340.94095	1389696
CHARGE=1+
142.80349	164	
183.98064	82	
189.86287	84	
191.95156	112	
194.03941	86	
195.88094	180	1+
197.96207	82	
201.97174	76	
203.85700	80	
204.42563	92	
207.87205	78	
207.98109	104	
209.94338	82	
210.87653	92	
210.93482	190	
210.95411	100	
211.87258	362	1+
211.94216	128	
212.87611	570	1+
213.93950	1004	1+
214.46341	110	
214.89698	176	
215.93611	338	
217.88275	168	
223.83532	114	
224.97376	74	
226.87526	84	
226.94671	182	
226.96737	78	
228.93621	152	
231.89130	146	
231.94906	1196	1+
232.88954	98	
233.53127	78	
233.83249	88	
233.87179	154	
233.90032	136	
234.88480	80	
235.94667	80	
236.08466	74	
236.52982	98	
237.08547	98	
238.02589	86	
238.88606	132	
240.23624	78	
240.84188	494	1+
240.96302	76	
241.95402	92	
242.51030	86	
243.83800	82	
244.46834	76	
244.85629	80	
245.39263	76	
245.86812	82	
246.97258	162	
247.49779	98	
248.50964	86	
248.90057	74	
248.98558	76	
249.90100	156	
249.96035	332	
250.89871	126	
250.99479	80	
251.87914	142	
251.95858	88	
253.85841	156	1+
253.95642	82	
253.98761	74	
254.96469	686	
255.98582	74	
256.90209	182	1+
256.96275	178	
257.84251	110	
257.88721	84	
258.84823	662	1+
258.96300	122	
259.83349	88	
259.95753	200	
260.83568	274	
260.89706	80	
260.96250	114	
261.84537	218	
262.84453	182	
262.92304	138	
262.96460	204	
263.00957	78	
263.98423	84	
264.85858	178	1+
264.92071	114	
265.62100	80	
265.97922	74	
267.88504	74	
268.14849	86	
268.84231	84	
270.83080	152	
271.79021	74	
272.15048	78	
272.39555	102	
272.84973	76	
272.87430	80	
272.93482	150	
273.79493	104	
273.93599	96	
274.86156	82	
274.89791	124	
275.41562	98	
276.81273	290	1+
276.85498	482	
277.86634	248	
277.88565	74	
278.84600	578	1+
280.85545	112	
280.88924	88	
280.92647	78	
281.36094	90	
281.89030	74	
282.87572	140	
282.91214	186	
283.91248	86	
285.22992	102	
285.82676	84	
287.81207	144	
288.41151	106	
288.88098	74	
288.95177	78	
289.08532	96	
289.79424	152	
289.95229	78	
291.82485	78	
292.42696	108	
292.80492	76	
294.39348	82	
294.86817	374	1+
295.51738	102	
296.84922	94	
296.91896	80	
297.07539	82	
297.88076	74	
297.99460	104	
299.31435	88	
299.88810	90	
300.06689	80	
300.87576	282	1+
301.85642	124	
302.18385	94	
303.13268	134	
303.65290	74	
306.83456	88	
308.06592	74	
309.43804	76	
313.89797	84	
317.44919	94	
318.38411	116	
325.07737	84	
329.18344	78	
329.50894	96	
329.76477	134	1+
330.80740	110	
331.81376	120	
331.82785	106	
332.64350	98	
333.89433	86	
335.88986	94	
339.07000	78	
341.72069	76	
END IONS

###FS:    #m/z: 363.95703 #charge 1+
###MS: 108
###MSMS: 111
BEGIN IONS
TITLE=Cmpd 83, +MS2(363.9570), 28.0-35.0eV, 2.4min #111
RTINSECONDS=142.388
SCANS=108,111
PEPMASS=363.95703	649266
CHARGE=1+
176.88696	98	
178.93080	100	
184.95630	82	
189.86299	176	
189.95082	90	
191.85874	292	
194.88974	118	
196.88301	122	
199.86206	88	
200.88772	80	
203.09517	110	
203.86772	90	
206.07364	92	
206.94737	104	
207.87218	190	
208.87313	116	
209.94356	1532	1+
210.07319	86	
210.83468	166	
210.88459	268	1+
212.84784	90	
212.87919	1464	1+
214.89661	272	
215.41559	80	
215.96719	86	
218.91532	92	
221.10101	84	
221.51196	88	
222.95083	364	
223.95805	224	
224.95010	1256	1+
224.97065	166	
225.88165	130	
225.95682	156	
226.90324	94	
226.92403	98	
226.94661	8310	1+
226.97158	206	
228.89349	250	1+
228.94238	10348	1+
230.56296	130	1+
230.79964	102	
230.84921	86	
230.88764	2696	1+
232.99279	90	
234.88637	126	
236.85402	94	
237.92761	92	
238.93906	112	
239.08076	86	
239.90717	90	
240.94094	696	
240.96327	484	
241.93899	1972	1+
242.82767	180	
242.84830	84	
242.94125	1374	1+
242.96281	418	
243.51706	100	
243.82541	106	
243.89257	90	
243.96432	200	
244.07126	128	
244.92271	80	
244.95652	4738	1+
245.01571	96	
245.86784	94	
245.94296	186	
246.38999	88	
246.84798	80	
246.90465	166	
246.95250	4850	1+
247.03960	84	
247.86533	92	
247.97310	114	
248.80312	482	1+
248.90025	1178	1+
249.06298	92	
249.80342	270	1+
250.90906	92	
250.96964	86	
251.06963	120	
254.86723	84	
257.35101	88	
259.98573	86	
260.83217	248	1+
261.84286	296	1+
262.01692	90	
264.90689	86	
265.08660	158	
265.79889	150	
265.82080	128	
266.35201	96	
266.81528	394	1+
266.90130	80	
267.90538	94	
267.97220	718	1+
268.84130	88	
268.96322	920	1+
269.89733	102	
269.91705	90	
269.96878	676	1+
270.10643	80	
271.85514	98	
271.91521	278	1+
272.94497	104	
275.93955	82	
275.99449	92	
276.05353	82	
276.85429	170	
277.81491	166	1+
278.80220	140	
278.84584	214	
279.10084	100	
279.51852	86	
279.74221	96	
280.10870	104	
280.79135	932	1+
281.11537	84	
281.89337	110	
282.97211	184	1+
283.78682	314	1+
284.10248	122	
284.82299	168	
285.82139	186	1+
285.84654	664	1+
285.99976	82	
286.09706	94	
286.46079	98	
287.16987	94	
287.88822	92	
289.58448	98	
289.82694	86	
290.78640	142	
290.81872	84	
290.87150	204	1+
292.83087	226	1+
293.11564	140	
293.84744	248	
293.92623	88	
295.94048	100	
296.80975	244	
297.11722	128	
297.80248	892	1+
298.80513	770	1+
299.82426	108	
300.79986	602	1+
300.87576	84	
301.08348	106	
301.34866	90	
301.82825	88	
303.85619	630	1+
304.76489	80	
306.86891	88	
307.85118	248	1+
307.87835	84	
308.59427	90	
309.52704	92	
309.92670	100	
310.51920	114	
310.82670	80	
310.87020	112	
312.13146	82	
313.50800	98	
315.82331	84	
316.81445	196	
316.99210	88	
318.40788	80	
318.93501	182	
319.13561	236	1+
319.87224	134	
319.96211	112	
320.81732	394	1+
321.01399	84	
321.79775	86	
321.82014	338	1+
321.86398	94	
322.93093	438	1+
323.81642	162	
324.15846	180	1+
326.87585	128	
329.08556	92	
331.40141	80	
333.77091	92	
335.39267	102	
335.75279	172	1+
336.14399	98	
336.94294	246	1+
339.39391	106	
339.85230	114	
349.77582	98	
366.33421	88	
366.99959	84	
END IONS

###FS:    #m/z: 322.93006 #charge 1+
###MS: 112
###MSMS: 113
BEGIN IONS
TITLE=Cmpd 84, +MS2(322.9301), 28.0-35.0eV, 2.4min #113
RTINSECONDS=146.077
SCANS=112-113
PEPMASS=322.93006	3813350
CHARGE=1+
63.82519	84	
124.81721	72	
179.55407	98	
179.79265	78	
187.88862	86	
189.14455	100	
189.86132	86	
190.01167	96	
194.88710	138	
196.88409	156	
197.13056	72	
197.87087	106	
198.89472	72	
200.88085	72	
201.04591	140	
203.96381	92	
204.02541	72	
205.94989	204	
206.97141	116	
212.87918	222	
214.83568	78	
214.89895	70	
215.88257	82	
218.89469	118	
220.87818	84	
221.88466	92	
221.94579	104	
223.95755	226	
225.04181	112	
225.82003	78	
225.96743	76	
227.78576	84	
227.93136	340	1+
228.26084	78	
228.84493	76	
230.83827	106	
230.85216	106	
230.90502	112	
232.95579	70	
235.82512	110	
236.13346	78	
236.37911	72	
237.38597	98	
237.90311	70	
238.82628	72	
238.87938	94	
238.94076	432	
239.03316	94	
239.08056	76	
239.88055	110	
240.85971	114	
240.94076	3194	
241.93901	11540	1+
242.08773	116	
242.82869	84	
242.94080	7810	1+
243.83242	88	
244.09575	68	
244.81891	206	
244.89377	156	
244.94039	1544	1+
246.83081	158	
246.85145	200	
246.97721	138	
247.85959	256	1+
247.89016	78	
249.09190	78	
249.25288	78	
249.43702	72	
249.92161	96	
251.12702	98	
252.03665	74	
256.39876	84	
257.84589	82	
257.96211	96	
258.80541	92	
258.83535	108	
259.86590	68	
259.91235	80	
260.34015	98	
260.82926	94	
261.79459	78	
261.83035	68	
262.82971	112	
262.88821	72	
262.91358	80	
262.97311	274	1+
262.99576	84	
263.44349	100	
263.80710	80	
264.19797	78	
264.91699	78	
265.06075	92	
265.42082	76	
265.85505	166	1+
267.93605	112	
268.81416	70	
270.85153	84	
271.84602	142	
273.92176	78	
275.81208	354	1+
277.03570	78	
278.07335	76	
278.84573	152	
279.01584	86	
279.09221	1220	1+
279.32347	68	
279.88405	72	
280.83860	294	1+
280.85722	96	
281.96870	76	
283.05014	84	
283.79857	78	
284.29492	534	1+
284.88163	68	
284.92244	68	
285.73195	72	
285.89577	78	
286.81287	92	
286.93460	90	
288.20311	70	
288.85174	94	
289.86819	228	1+
290.79345	72	
291.78313	88	
291.79911	262	1+
291.82640	112	
292.07210	68	
294.85251	82	
295.23047	72	
295.83668	180	
295.99157	144	
296.78894	206	1+
297.78770	180	1+
298.81714	74	
299.07650	108	
299.85856	218	1+
300.81457	70	
302.61642	80	
303.82473	96	
303.90551	70	
304.35979	72	
305.81150	68	
305.89776	84	
307.79672	86	
307.89420	70	
308.87056	82	
309.73655	94	
310.41600	90	
310.60183	72	
312.86904	72	
317.35930	74	
317.87213	74	
318.89237	84	
319.83402	70	
320.18629	116	
320.89303	92	
321.35983	72	
321.42801	88	
321.93677	74	
322.31124	74	
322.78543	76	
323.72145	78	
323.80973	92	
323.89050	122	
325.77047	82	
END IONS

###FS:    #m/z: 340.94073 #charge 1+
###MS: 112
###MSMS: 114
BEGIN IONS
TITLE=Cmpd 85, +MS2(340.9407), 28.0-35.0eV, 2.5min #114
RTINSECONDS=146.85
SCANS=112,114
PEPMASS=340.94073	1380232
CHARGE=1+
76.44913	84	
190.54878	76	
192.88807	128	
192.93155	92	
196.89273	88	
200.86492	88	
205.94341	78	
208.94401	80	
210.93878	124	
212.87967	196	
212.89828	102	
213.87892	150	
213.93839	804	1+
214.88936	388	1+
215.93558	140	
216.88322	134	
217.88333	92	
221.38949	76	
221.86645	76	
223.95635	82	
226.83940	78	
226.94785	124	
227.88435	124	
228.04502	84	
228.43649	106	
228.84995	172	
228.94227	112	
230.83874	86	
230.88898	606	1+
231.89123	410	1+
231.95067	1096	1+
232.83930	74	
233.89746	220	
233.94660	312	
234.90281	142	
235.06860	76	
235.89237	78	
235.94585	158	
236.90288	242	1+
237.05504	94	
239.84622	160	
240.23420	82	
240.84064	118	
240.89761	184	1+
240.93978	96	
241.05148	88	
241.84856	218	
242.50656	78	
242.84326	116	
243.82831	362	1+
244.95397	90	
246.03167	96	
246.88565	84	
246.94965	92	
246.97570	388	1+
248.03194	168	1+
248.90061	166	
249.96073	134	
249.97887	94	
250.83075	138	
250.95591	376	1+
252.78797	98	
253.40299	78	
253.93139	76	
253.99361	74	
254.83573	86	
254.86910	136	
254.90887	216	
254.96503	700	1+
255.07554	142	
255.78548	86	
256.01338	118	
256.20218	78	
256.88444	92	
256.92019	80	
256.95996	336	1+
257.79552	78	
257.85600	96	
258.84534	332	
259.01546	102	
259.80552	74	
259.84864	414	
259.87191	204	1+
260.43303	76	
260.83315	582	1+
261.90455	108	
261.92354	96	
263.85396	112	
264.14812	94	
264.86584	118	
265.01322	82	
266.84521	86	
266.86320	134	
267.02566	78	
267.06620	84	
268.84313	142	
271.36698	80	
272.91797	128	
272.93590	134	
273.35492	98	
273.42828	88	
273.98258	86	
274.87785	84	
274.93071	84	
275.80645	152	
275.85963	124	
275.88846	106	
276.85647	326	
276.89271	76	
277.86235	190	
278.84504	542	
279.85796	556	1+
279.96375	100	
280.93678	84	
281.88188	90	
281.92475	162	
283.86620	90	
284.93155	74	
284.98320	74	
285.33332	92	
285.94223	102	
287.86730	74	
288.20244	192	
290.43380	100	
290.85217	86	
290.88974	94	
291.14550	88	
291.79839	176	1+
291.86440	96	
292.97079	86	
293.87694	102	
295.46490	88	
295.50306	82	
295.85366	198	1+
296.00617	186	1+
296.99688	84	
297.87906	96	
297.89143	76	
297.97533	210	
298.31508	102	
298.81517	112	
299.92052	86	
300.84606	92	
301.37230	92	
301.86745	104	
302.56934	90	
303.80460	88	
303.86613	106	
304.85924	82	
308.88136	76	
309.04960	84	
310.88908	74	
311.81055	76	
312.05953	74	
313.17827	172	
318.86388	208	1+
321.82201	82	
322.81327	112	
322.87588	84	
323.00181	76	
324.29028	136	
325.89023	92	
328.88740	104	
329.87483	194	
330.81548	142	
332.90056	80	
332.91890	136	
336.06734	88	
337.07904	84	
341.35251	76	
END IONS

###FS:    #m/z: 363.95686 #charge 1+
###MS: 112
###MSMS: 115
BEGIN IONS
TITLE=Cmpd 86, +MS2(363.9569), 28.0-35.0eV, 2.5min #115
RTINSECONDS=147.622
SCANS=112,115
PEPMASS=363.95686	653502
CHARGE=1+
114.57881	80	
180.44866	84	
187.87492	88	
187.91376	88	
188.04370	84	
189.86406	174	
191.85792	250	
207.95181	108	
209.94352	1318	1+
210.88483	114	
212.88060	1690	1+
216.34646	88	
219.05314	94	
222.95191	564	1+
224.95109	1036	1+
225.88576	132	
226.88636	92	
226.94704	9424	1+
226.97527	200	
227.78754	94	
228.89317	464	1+
228.94274	8586	1+
229.07222	96	
230.79268	82	
230.80563	120	
230.88931	2272	1+
232.88482	302	
235.05157	88	
237.04941	80	
237.83925	102	
239.08429	92	
240.94018	708	
240.96479	152	
241.88608	294	1+
241.93937	2474	1+
242.13575	82	
242.87267	84	
242.94189	2048	1+
242.96057	556	
243.01907	82	
243.82335	142	
243.86030	90	
244.08373	82	
244.87375	86	
244.95743	4598	1+
244.99885	102	1+
245.83379	94	
246.86344	106	
246.90311	178	
246.95350	3566	
248.03435	170	1+
248.80201	240	
248.84224	110	
248.89934	932	1+
248.95790	156	
248.97787	84	
249.26633	108	
249.94541	84	
250.50298	84	
250.79387	92	
250.89806	308	
250.97132	166	
251.07241	108	
251.97246	150	
252.97154	116	
253.90641	126	
253.94497	92	
255.20269	98	
256.08999	100	
258.97613	210	
259.84665	126	
260.83512	226	
260.96724	286	
261.58589	100	
261.83303	322	1+
264.08116	150	
264.13986	82	
264.96361	194	
265.08518	106	
265.97457	86	
266.80966	458	1+
267.50319	102	
267.97088	768	1+
269.36419	84	
269.81987	80	
269.97296	746	1+
270.10696	126	
270.52422	86	
271.80742	182	
271.86803	146	
271.91958	156	
274.79638	94	
275.06505	84	
275.85543	268	1+
275.91053	92	
276.81339	258	1+
277.10932	92	
277.79351	196	1+
278.84870	134	
278.91936	94	
279.10488	120	
280.66518	96	
280.78954	958	1+
281.11464	178	
281.44343	82	
281.85468	140	
281.98724	92	
282.11861	132	
282.77472	120	
283.35706	146	
283.85379	138	
284.40277	90	
284.79340	152	
284.86118	162	
285.84637	166	
285.86097	330	1+
285.94665	84	
287.81293	160	
289.82553	136	
289.86901	296	
290.57161	88	
290.79824	154	1+
290.85750	88	
291.07427	84	
291.86637	82	
294.01434	96	
295.14613	86	
296.13436	86	
296.80846	382	1+
297.89085	88	
298.80529	764	1+
298.88119	94	
298.92430	118	
299.42915	86	
299.98497	186	1+
300.57331	80	
300.80332	346	
301.79866	184	
301.81878	228	1+
301.86425	224	
302.79652	142	
302.85871	132	
302.89109	106	
303.80711	96	
303.85584	926	1+
304.44528	96	
305.80138	204	1+
305.88880	82	
310.96513	90	
313.96355	140	
314.81846	200	
316.75804	80	
316.81702	242	1+
318.59011	126	
318.93750	204	
319.93917	98	
320.66461	102	
321.86830	202	
322.89341	98	
322.92888	562	1+
323.04805	86	
323.85390	94	
323.87352	86	
324.02075	124	
324.13256	84	
324.87297	338	1+
324.89353	152	
325.90912	86	
335.96929	276	1+
336.94407	118	
337.36778	92	
338.79597	140	1+
339.65853	82	
339.82851	170	
339.84738	86	
340.94066	132	
348.75923	90	
348.80606	114	
348.99532	102	
356.37465	104	
358.89640	80	
359.12201	96	
361.84725	102	
363.76493	80	
365.71937	110	
368.20234	82	
END IONS

###FS:    #m/z: 507.84558 #charge 1+
###MS: 116
###MSMS: 117
BEGIN IONS
TITLE=Cmpd 87, +MS2(507.8456), 28.2-35.2eV, 2.5min #117
RTINSECONDS=151.31
SCANS=116-117
PEPMASS=507.84558	189280
CHARGE=1+
196.01783	488	
197.88980	168	
223.97403	274	1+
228.05622	122	
230.07292	208	
232.89623	404	
234.89569	132	
236.88563	212	
238.07476	140	
240.90861	150	
240.93983	238	1+
248.38108	144	
252.07654	140	
252.14178	126	
252.89135	122	
256.09250	146	
257.09220	122	
258.05127	136	
263.90271	154	
265.92983	190	1+
266.02306	140	
266.16635	390	
271.86090	200	
275.85407	376	1+
277.83113	184	1+
278.90818	182	1+
282.87862	132	
285.85909	136	
287.79141	126	
287.85161	838	1+
288.89020	180	
289.87995	562	
290.14184	154	1+
290.86458	216	
291.87740	206	
292.88744	126	
293.08925	178	1+
293.87541	874	1+
296.85102	350	1+
298.85469	138	
299.86338	184	
299.91802	156	
300.86077	292	1+
302.86340	672	1+
303.82684	214	
304.97966	138	
305.86103	1208	1+
306.13097	168	
306.36359	132	
307.82362	150	
307.85741	292	
307.88975	706	1+
308.01606	104	1+
308.14192	862	1+
308.87221	662	
309.84535	186	
309.88724	182	
310.15762	540	1+
311.35740	144	
311.84042	176	1+
311.88338	2648	1+
312.17482	854	1+
312.80999	122	
312.86658	204	
314.10112	148	
314.86603	480	1+
315.38966	206	
316.86025	204	
316.88501	150	
317.85417	344	1+
318.82435	198	1+
319.82652	210	1+
320.86452	150	
323.87495	632	1+
325.37938	138	
325.90187	174	
326.82519	164	1+
326.88307	2298	1+
327.80850	234	1+
328.87959	404	
328.97504	202	1+
329.00539	174	1+
329.89157	232	
330.15929	130	
330.90390	150	
331.87582	264	
332.87454	478	1+
332.90210	146	
334.77254	232	1+
335.83572	178	
335.88662	216	
336.00976	154	
336.86452	138	
337.87288	148	
338.85265	266	1+
338.86735	194	
339.82325	140	
342.86948	216	1+
345.81728	148	
346.82837	236	1+
347.77249	222	
348.40977	174	
348.73269	138	
349.76833	188	
350.75753	312	
350.81951	122	
350.88599	276	
351.89033	122	
351.97687	130	
352.91301	176	
353.84998	452	
354.88823	124	
355.89027	164	
360.72358	132	
360.89824	180	
365.77521	168	
366.18710	256	
366.81151	382	1+
366.83776	626	1+
367.70736	212	1+
367.76711	206	
367.88864	254	1+
368.77745	134	
369.79733	174	
369.83744	566	1+
371.79851	202	
371.86750	142	
372.72852	126	
372.78159	376	
372.81951	152	
372.84782	208	1+
373.80975	136	
374.73069	148	
374.81558	132	
374.85597	248	1+
375.90007	162	
380.72516	232	
380.74588	168	
381.39635	194	
381.84268	252	1+
382.72083	262	
384.85067	778	1+
385.77824	332	1+
387.72327	136	
387.84747	330	
388.85346	170	
388.88662	166	
390.78587	228	
390.83794	392	
391.73451	348	1+
391.84324	326	
392.82863	232	
392.85922	300	1+
393.09815	258	1+
397.72784	166	
397.77578	288	1+
397.83337	130	
398.72872	260	
399.71871	140	1+
399.85070	522	1+
400.75967	228	1+
400.82059	268	1+
402.86391	362	
403.78607	150	
403.87299	488	
404.34830	132	
404.85906	276	1+
405.75195	142	
405.86393	202	1+
406.15093	168	1+
407.74252	194	
407.84061	208	
407.86697	516	
408.86171	1150	1+
409.72199	622	1+
409.74465	136	
410.83815	1146	1+
412.80661	130	
412.84696	190	
413.76168	140	
413.83254	142	
413.87747	290	1+
415.87378	136	
416.75275	236	1+
417.75800	162	1+
417.79936	132	
417.84824	242	1+
421.89012	190	
422.80547	150	
423.20616	190	
423.77864	628	1+
423.78717	164	
423.86690	630	
423.89201	124	
424.78385	388	1+
425.75306	1360	1+
425.84423	124	
426.85984	812	
427.73475	644	1+
427.83489	156	
428.84876	1200	1+
428.88992	194	
429.70116	176	
430.74285	294	
431.86902	316	
432.69284	150	
432.86840	176	
433.38845	146	
433.85549	146	
434.84498	138	
436.73147	332	1+
439.89204	282	
440.21725	326	1+
440.89697	224	
441.22146	214	1+
442.68357	144	
443.76828	174	
444.09261	190	1+
444.17886	174	1+
444.87366	1326	1+
445.71512	222	1+
445.74625	560	1+
447.71404	514	1+
448.78606	200	1+
449.75842	502	1+
449.87900	506	1+
450.70016	126	
457.90220	710	1+
462.88695	420	1+
463.73090	198	
467.88628	910	1+
473.64333	136	
478.67998	132	
482.63546	158	1+
485.89964	710	1+
485.98370	150	
486.16589	230	1+
488.73281	202	1+
508.27827	312	1+
END IONS

###FS:    #m/z: 336.94552 #charge 1+
###MS: 116
###MSMS: 118
BEGIN IONS
TITLE=Cmpd 88, +MS2(336.9455), 28.0-35.0eV, 2.6min #118
RTINSECONDS=152.082
SCANS=116,118
PEPMASS=336.94552	55426
CHARGE=1+
61.49339	78	
182.86800	116	
188.48656	84	
192.88917	236	
194.89453	84	
196.88389	78	
197.88467	108	
202.20012	90	
205.95189	88	
210.88433	182	1+
211.94406	3392	1+
212.87714	688	1+
213.94018	996	1+
215.88662	348	
215.93678	278	
216.89236	150	
217.38278	82	
220.39841	78	
221.89219	100	
221.94284	128	
221.99459	78	
223.10466	100	
223.96001	148	
226.93957	76	
226.97012	84	
228.89452	164	
229.90365	74	
229.95471	3066	1+
230.88980	1634	1+
231.94969	1740	1+
233.89475	120	
234.01947	80	
234.82603	184	
235.08183	78	
237.13081	100	
238.06843	86	
238.83998	88	
238.96294	76	
238.98946	82	
239.95640	74	
240.83481	466	1+
242.24436	88	
242.89272	76	
243.04776	82	
243.85824	114	
244.49520	80	
245.02042	124	
246.39403	78	
246.80116	84	
247.96564	832	1+
248.89865	302	1+
249.96114	650	1+
250.83118	126	
250.90344	92	
250.94792	310	
251.03599	172	1+
251.07455	148	1+
251.83172	238	1+
252.88835	90	
252.97086	1682	
253.36214	94	
253.86836	76	
253.90302	132	
253.92615	84	
254.39123	84	
254.80466	78	
254.89894	308	1+
254.96667	1428	1+
255.85508	106	
256.85130	122	
256.86590	80	
256.88961	108	
256.96314	80	
257.40636	98	
257.85733	90	
257.93461	84	
257.97460	78	
258.84403	344	1+
259.13115	78	
259.86672	80	
259.95598	74	
260.95063	100	
261.83272	122	
262.83463	74	
263.05155	72	
263.81477	74	
264.42527	82	
265.09268	108	
265.34672	88	
265.99511	84	
266.12931	88	
266.38811	82	
267.83643	1058	1+
269.79502	100	
269.95388	74	
269.98106	112	
270.84454	206	1+
270.85802	88	
270.98115	208	
271.92141	116	
272.91453	96	
272.93516	88	
272.97650	142	
273.79433	114	
273.87731	92	
273.94205	92	
273.97678	72	
274.42591	72	
274.85603	128	
275.86363	96	
276.85847	498	1+
276.92293	200	1+
277.08710	80	
277.84322	112	
277.86475	316	1+
277.96258	88	
278.83515	426	1+
278.89056	94	
279.04440	78	
279.44667	72	
279.82362	78	
279.96464	76	
285.85420	244	
286.85046	838	1+
288.20716	76	
288.86395	134	
289.52216	82	
290.32480	80	
291.34248	86	
291.81190	76	
291.85285	74	
292.79983	120	
292.83660	228	1+
292.89125	116	
293.01521	78	
293.10499	188	
293.46326	86	
294.00099	100	
294.10721	106	
294.86923	130	
297.89171	138	
297.92262	82	
298.08786	82	
298.30751	138	
298.82393	72	
299.78159	126	
302.39424	78	
303.18047	76	
304.81395	72	
304.85995	140	
310.08011	74	
310.72291	80	
310.87819	204	1+
311.93821	88	
313.81465	92	
314.84031	88	
315.37837	104	
315.91724	110	
315.94367	78	
316.39538	94	
316.86744	80	
324.77635	72	
326.70420	90	
329.87883	74	
330.87433	74	
331.23889	78	
333.04456	80	
333.87883	88	
335.81999	86	
335.96838	76	
336.80393	112	
337.76692	108	
339.88803	138	
340.84082	78	
340.90668	82	
341.78204	72	
END IONS

###FS:    #m/z: 359.96134 #charge 1+
###MS: 116
###MSMS: 119
BEGIN IONS
TITLE=Cmpd 89, +MS2(359.9613), 28.0-35.0eV, 2.6min #119
RTINSECONDS=152.855
SCANS=116,119
PEPMASS=359.96134	45316
CHARGE=1+
128.19252	74	
143.37919	88	
162.50377	82	
186.93537	82	
193.93732	110	
209.94363	922	1+
214.89349	76	
218.59569	74	
218.91164	100	
222.95310	782	1+
224.83198	86	
224.94987	468	
225.95666	292	
225.97532	150	
226.94772	5450	1+
226.97348	118	
228.94278	5422	
228.97920	98	
229.05619	110	
229.08150	76	
229.94346	122	
230.73064	100	
230.81996	76	
231.00095	88	
232.82874	128	
232.94052	74	
233.41091	88	
233.56296	84	
238.86822	92	
238.93872	182	
238.96776	174	
239.07314	132	
239.15838	102	
239.84242	76	
240.93820	950	1+
240.96425	562	
241.78510	146	
241.80259	88	
242.95935	368	1+
244.95743	2942	1+
245.94529	160	
246.95253	2506	
248.80126	80	
250.95054	370	1+
250.96881	262	
251.03777	82	
252.95425	234	
253.37175	84	
253.45797	88	
253.90771	92	
254.56747	78	
254.90066	92	
255.15766	98	
255.86998	76	
255.96023	94	
257.80041	90	
258.83331	190	
258.97263	228	
259.84573	108	
259.91418	82	
259.94021	82	
260.55423	80	
260.83360	176	
260.93410	76	
260.97047	442	1+
262.82071	78	
263.84685	122	
263.86487	126	
264.90491	88	
265.02906	96	
265.08493	86	
265.37289	100	
265.81067	544	1+
265.85095	94	
266.45407	92	
266.81274	366	1+
266.97778	80	
267.97491	212	
268.97704	92	
269.05619	76	
269.40859	84	
269.49218	102	
269.96605	666	1+
271.16267	94	
271.84166	164	1+
272.06730	86	
272.13222	82	
273.12781	104	
273.96388	78	
274.02720	78	
274.92036	94	
275.42560	104	
275.78711	102	
275.80767	222	1+
275.96970	198	
276.84518	118	
277.92133	88	
278.80157	114	
278.84572	130	
279.10238	192	1+
279.96214	74	
280.04109	208	1+
280.79388	692	1+
281.13233	100	
282.79017	78	
282.83073	86	
282.85428	116	
283.06460	80	
283.24655	90	
284.82346	82	
284.87281	74	
285.11122	138	
288.88510	74	
290.78716	88	
290.86916	84	
293.11659	146	
293.39369	98	
294.40410	84	
296.80815	266	
296.90167	96	
296.95877	86	
297.57494	92	
297.81200	126	
297.83982	92	
298.80367	964	1+
298.85130	78	
299.87786	80	
299.99543	82	
300.86901	76	
301.43826	82	
302.90667	152	
303.41395	152	
303.78994	76	
303.91426	82	
304.77119	76	
306.24134	82	
308.86622	84	
309.87511	322	1+
309.93111	82	
310.61047	80	
310.87715	192	1+
311.13537	106	
311.86201	132	
312.86813	224	
317.81402	214	
318.13211	82	
319.82282	86	
320.91725	84	
321.82227	132	
322.92456	80	
323.01170	84	
328.84062	78	
332.76886	98	
334.96092	74	
336.94626	142	
337.01837	76	
337.94682	282	
340.18800	80	
340.75474	92	
340.93933	230	
345.14789	84	
351.01950	106	
351.76052	194	1+
353.72546	76	
355.67473	76	
356.12435	86	
356.77784	274	1+
360.76909	90	
360.86203	80	
361.45303	88	
361.85445	80	
END IONS

###FS:    #m/z: 507.84552 #charge 1+
###MS: 120
###MSMS: 121
BEGIN IONS
TITLE=Cmpd 90, +MS2(507.8455), 28.2-35.2eV, 2.6min #121
RTINSECONDS=156.539
SCANS=120-121
PEPMASS=507.84552	173230
CHARGE=1+
196.01389	276	
197.01945	170	
214.88731	264	
224.04523	232	
224.97887	214	
232.89474	552	
237.99837	130	
248.97485	144	
250.07995	170	
250.90467	204	
252.09975	146	
258.88420	156	
260.88404	128	
264.88153	202	1+
266.08964	158	
266.16405	146	
270.85992	204	1+
272.85669	322	1+
275.98725	120	
276.87215	164	1+
281.86693	120	
285.85964	272	
287.85434	472	
287.93720	136	
288.86899	236	
289.87910	290	
290.13207	168	
290.86498	338	
290.88172	232	
291.85965	206	
291.88099	150	
293.87276	330	
294.85956	238	
294.87767	222	
295.15060	142	
295.86970	180	
296.13817	134	
296.87071	140	
298.13536	132	
298.81168	146	
298.84631	152	
298.90606	286	1+
300.79438	222	1+
300.83776	146	
301.85314	200	
303.86580	494	
304.85782	138	
304.97235	206	1+
305.78900	142	1+
305.86240	1138	
306.04008	106	1+
306.81924	210	1+
306.88208	146	
307.86709	1410	1+
307.88529	216	
308.14056	732	1+
308.87435	1126	1+
308.89442	158	
310.15529	578	
310.87401	160	
311.17136	154	
311.88478	1580	1+
312.17358	558	1+
312.84322	148	1+
312.86613	188	
313.88787	436	1+
314.86453	382	1+
316.81871	172	1+
316.88644	184	1+
318.86049	136	
319.86714	140	
321.85674	156	
322.16021	156	
322.89100	158	
323.87488	494	
324.86259	278	1+
325.90059	516	
326.88386	2144	1+
327.81504	150	
328.86876	254	1+
329.88834	244	
330.79629	120	
330.87891	548	1+
332.79127	158	1+
332.82673	160	
332.87623	254	
333.77607	266	1+
333.87939	148	
335.84185	264	
336.88916	176	
337.88270	136	
338.88132	470	1+
339.90846	222	1+
341.10758	198	
341.87959	302	1+
343.83529	162	1+
343.87319	120	
343.88822	262	1+
346.87419	188	
347.77625	812	1+
348.17034	134	
348.88795	216	
349.75926	522	1+
349.88271	324	1+
350.76256	386	1+
350.83233	190	1+
350.88484	212	1+
350.94081	156	
351.18680	136	
351.80117	232	1+
352.77758	134	
353.78630	196	1+
353.85203	352	1+
355.89370	134	
359.27925	134	
360.75995	198	1+
360.78429	142	
362.84647	196	1+
363.79215	160	
365.01678	172	1+
365.78190	382	1+
366.02162	144	1+
366.84260	638	1+
367.70828	218	
367.76364	338	1+
368.71147	140	
368.89905	148	
369.19650	136	
369.72934	130	
369.83766	194	
371.78134	300	1+
371.83078	122	
372.17041	156	1+
372.78321	250	1+
373.72334	136	
373.82222	364	1+
375.88031	426	1+
376.88172	344	1+
377.80967	144	
378.00302	142	
378.81132	126	
380.71486	400	1+
381.83189	172	
383.78297	186	
383.89328	164	
384.19547	122	1+
384.80174	142	
384.84871	946	1+
385.77572	264	1+
386.10660	130	
387.74749	180	
387.84391	368	1+
388.80461	188	
389.19672	276	
389.89691	152	
390.05819	172	
390.20153	146	
390.78454	192	
390.84001	732	1+
391.06108	134	
392.72678	178	
392.82451	396	1+
392.87425	154	
395.76978	138	
397.75468	146	
397.79341	236	1+
397.87119	168	
398.72749	380	
399.69252	194	1+
399.72692	330	
399.85052	366	1+
400.72888	190	
401.74679	122	
402.72204	118	
402.86629	818	1+
403.87031	610	1+
404.75858	124	
404.80841	162	1+
405.76514	218	
405.78243	130	
405.85446	120	
406.85835	174	
407.76932	128	
407.86829	636	
408.73916	268	
408.85524	948	1+
409.71708	384	1+
410.76690	138	
410.83518	1426	1+
412.73171	92	1+
413.87281	284	1+
414.87578	222	1+
415.84062	278	1+
416.81716	142	
418.87235	126	
419.86248	304	1+
421.82011	300	1+
423.21689	144	
423.77667	422	1+
423.83094	268	1+
423.86503	440	1+
425.75293	224	
426.21734	128	
426.76002	164	
426.85892	622	
427.70377	168	
427.73996	1254	1+
427.80372	210	1+
427.86248	294	
428.09563	154	1+
428.78202	162	
428.84636	942	1+
428.88606	286	
429.87271	158	
430.74810	134	
430.86150	712	1+
430.86215	178	
431.86594	606	1+
433.69393	130	
433.84938	474	1+
436.15544	124	
438.74721	218	1+
439.89324	120	
441.78752	142	
442.76167	438	1+
443.76564	376	1+
444.87341	1364	1+
445.72570	462	1+
445.74781	220	
446.79412	124	
446.87634	216	
447.71192	224	1+
447.87464	124	
448.76522	278	1+
449.88258	350	1+
450.74750	236	
450.75908	402	1+
451.87716	258	
457.90506	512	1+
459.90067	118	
462.88378	660	1+
465.72104	236	1+
467.89279	352	
468.71070	184	
468.89041	186	
469.03969	146	
469.88491	170	
480.80047	194	1+
485.90311	360	1+
489.84563	184	1+
495.23215	142	1+
499.73885	136	1+
509.28449	364	1+
509.85959	284	1+
END IONS

###FS:    #m/z: 336.94547 #charge 1+
###MS: 120
###MSMS: 122
BEGIN IONS
TITLE=Cmpd 91, +MS2(336.9455), 28.0-35.0eV, 2.6min #122
RTINSECONDS=157.31
SCANS=120,122
PEPMASS=336.94547	49402
CHARGE=1+
90.64435	76	
119.52963	78	
136.25528	84	
196.01829	78	
196.88058	76	
199.93652	70	
205.95605	110	
208.88080	72	
210.88361	94	
211.94404	2938	
211.96609	86	
212.04532	156	
212.87787	1060	1+
212.91415	82	
213.93800	1310	1+
213.95543	82	
215.88493	146	
215.93504	478	1+
216.82903	78	
216.89504	68	
217.88366	74	
222.38423	74	
224.97875	80	
226.04303	68	
226.90605	78	
227.83024	98	
227.89176	78	
228.04690	94	
228.89017	158	
229.05301	68	
229.89240	78	
229.95497	2682	1+
230.88868	2322	1+
231.94969	1438	1+
232.00813	80	
233.03520	70	
234.83213	110	
234.88646	88	
235.93818	82	
235.95254	76	
236.08438	86	
237.38981	96	
238.09614	104	
238.83948	72	
239.82854	68	
241.84911	98	
241.92579	90	
242.84062	190	
243.08980	82	
243.14175	86	
243.78939	72	
245.00616	96	
245.39681	96	
245.61796	98	
247.96560	756	1+
248.85581	76	
248.89840	962	1+
249.83018	86	
249.96429	416	1+
250.61346	72	
250.83209	534	1+
250.89382	96	
250.95074	282	1+
251.07149	146	
251.83462	376	1+
251.93524	76	
252.88201	82	
252.90251	462	1+
252.97115	1752	1+
253.79800	96	
253.90817	372	1+
253.94499	80	
254.83020	74	
254.88880	82	
254.96599	782	1+
256.07444	84	
256.75304	100	
256.85461	102	
256.96753	68	
257.06666	76	
258.84637	532	1+
258.86756	244	1+
258.88192	70	
259.95487	138	
261.83247	86	
262.89782	88	
263.98036	74	
264.39754	76	
264.85888	96	
265.78706	74	
266.81141	70	
268.79625	70	
268.84028	514	1+
270.84711	88	
270.98369	236	
271.11818	78	
271.92981	76	
272.17275	94	
272.87195	72	
272.97375	116	
273.82833	106	
275.07805	82	
275.85461	68	
275.87825	84	
275.95569	74	
276.85694	928	1+
277.84007	168	
277.86225	588	1+
277.97336	68	
278.83303	692	1+
279.62918	74	
279.80793	78	
280.07514	94	
281.81217	70	
284.92491	94	
285.85277	192	
286.78951	74	
286.85761	230	
287.85494	164	
287.92973	82	
288.29908	74	
289.87733	142	
289.91175	74	
291.87072	74	
292.88094	72	
294.85300	72	
294.89728	76	
295.08718	72	
295.16075	76	
295.80714	100	
296.43220	68	
296.88695	78	
296.96722	80	
297.80640	100	
299.01300	68	
299.86061	82	
299.89003	74	
300.65407	86	
301.88450	146	
302.90698	76	
304.39192	86	
304.86072	116	
304.88893	78	
305.03679	104	
306.86349	134	
309.91803	86	
310.86509	104	
311.05202	78	
312.90868	68	
313.89745	100	
316.95925	72	
317.15593	76	
317.45374	106	
317.83024	78	
320.07104	74	
321.96370	78	
324.89100	86	
326.11193	96	
326.81307	70	
327.79056	90	
327.88179	74	
329.06754	110	
330.81253	120	
330.89233	92	
334.39692	68	
335.35433	114	
336.92777	70	
338.86892	82	
339.01814	72	
340.51419	86	
340.81121	72	
342.03175	88	
END IONS

###FS:    #m/z: 359.96101 #charge 1+
###MS: 120
###MSMS: 123
BEGIN IONS
TITLE=Cmpd 92, +MS2(359.9610), 28.0-35.0eV, 2.7min #123
RTINSECONDS=158.082
SCANS=120,123
PEPMASS=359.96101	40952
CHARGE=1+
119.47721	72	
177.93698	106	
178.43360	100	
185.92961	90	
200.93989	94	
206.99845	74	
207.40865	80	
207.45313	78	
209.89692	76	
209.94397	994	
210.96395	92	
215.41772	160	
217.75956	76	
221.93230	74	
222.03305	90	
222.50712	86	
222.95138	682	1+
224.94826	812	1+
225.88892	214	1+
225.96432	104	
226.59921	82	
226.94751	5640	1+
226.97226	240	
227.92907	112	
228.88900	194	1+
228.94229	5062	1+
230.10815	76	
230.33729	78	
230.83236	74	
231.91086	74	
234.82395	72	
235.84494	104	
236.86241	168	
237.05547	72	
238.06781	266	1+
238.93832	74	
239.81964	116	
240.89152	96	
240.93784	740	1+
240.96073	612	1+
240.97911	80	
241.78894	78	
242.95975	450	1+
244.95789	2542	1+
245.94161	350	
246.44011	130	
246.80834	72	
246.95287	2526	1+
248.08720	102	
250.87415	78	
250.95048	430	
251.00447	82	
252.87183	122	
253.83732	76	
253.89580	74	
253.91944	72	
256.38487	86	
256.51227	88	
257.07946	80	
257.40030	92	
257.88540	100	
258.83084	78	
258.94325	88	
259.79952	84	
259.97150	86	
260.53256	96	
260.91918	80	
260.94675	80	
260.97283	364	1+
262.39865	82	
262.82634	234	1+
263.86469	78	
263.97338	140	
264.83492	78	
265.90905	94	
266.81493	158	
266.88496	88	
267.20752	82	
267.97232	394	1+
268.04365	94	
268.37979	116	
268.85166	204	1+
268.95655	80	
269.44298	80	
269.78370	88	
269.80150	114	
269.96792	470	
273.17849	74	
273.88938	76	
274.04574	74	
274.42012	86	
274.92034	72	
275.97253	94	
276.41080	78	
276.42694	102	
276.80730	128	
277.80590	108	
277.84066	218	1+
278.42331	108	
278.79953	154	
279.10197	80	
280.79332	514	1+
280.83923	80	
281.40002	78	
281.84021	196	1+
282.40599	78	
283.08952	84	
283.82762	78	
284.82453	244	
287.83622	100	
288.84891	280	1+
289.01441	82	
290.03129	74	
291.80200	116	
291.98089	88	
292.11603	136	1+
292.87440	72	
295.48584	94	
296.81320	230	1+
296.85008	124	
296.93789	78	
297.85677	84	
298.42309	76	
298.75280	88	
298.80389	850	1+
298.98935	78	
299.35724	72	
299.86658	128	
301.01851	76	
301.80719	76	
302.62925	74	
302.86250	90	
302.88550	72	
303.81565	74	
304.26536	78	
304.94091	76	
305.89776	74	
306.79785	72	
306.87773	76	
309.88145	162	
309.97028	72	
310.41561	80	
310.87855	72	
311.86935	252	1+
313.42078	126	
314.28045	78	
314.81730	106	
316.01542	78	
316.81421	356	1+
316.83304	98	
317.88658	78	
318.12342	88	
318.93409	128	
321.34216	74	
321.79840	74	
321.81566	76	
322.92855	114	
323.77021	78	
326.86560	162	1+
327.88886	118	
328.11946	74	
328.88631	162	
330.81053	228	
338.91447	84	
339.09294	80	
340.93758	232	
341.85248	74	
349.06920	78	
349.40614	92	
350.07657	94	
353.76001	80	
355.80446	84	
358.19394	72	
360.28424	78	
362.83856	94	
363.75255	206	1+
363.87506	78	
END IONS

###FS:    #m/z: 322.92993 #charge 1+
###MS: 124
###MSMS: 125
BEGIN IONS
TITLE=Cmpd 93, +MS2(322.9299), 28.0-35.0eV, 2.7min #125
RTINSECONDS=161.759
SCANS=124-125
PEPMASS=322.92993	3470378
CHARGE=1+
56.11257	70	
61.28554	68	
181.06583	86	
187.93561	88	
193.90440	82	
196.88253	72	
197.09574	68	
201.04220	134	
207.97403	94	
208.88253	68	
210.87480	68	
210.90324	90	
212.43793	90	
212.88185	70	
213.79495	70	
214.89043	102	
215.88258	88	
218.89887	82	
220.87404	202	1+
221.06624	72	
222.94959	196	
223.95807	94	
224.81542	78	
226.81780	232	1+
226.83770	76	
227.51908	80	
227.88374	248	1+
228.86179	92	
230.84393	212	1+
230.90404	66	
230.99364	66	
231.91663	86	
233.07702	68	
233.16391	76	
233.82774	92	
233.85035	80	
234.06986	66	
234.50596	74	
234.83904	74	
237.79327	90	
238.89457	74	
238.94218	324	1+
238.97036	68	
239.07828	128	
239.78556	66	
240.04985	70	
240.82624	72	
240.94174	2538	
241.85394	126	
241.93876	8894	1+
242.81744	136	
242.90627	166	1+
242.94125	6230	1+
243.82316	172	
244.81819	142	
244.83539	68	
244.85482	124	
244.93949	1836	1+
245.62554	96	
245.81805	66	
245.83925	102	
245.91254	92	
246.97757	126	
248.03304	78	
250.94619	86	
251.17026	72	
252.14199	66	
252.78986	76	
252.83667	78	
253.11981	68	
253.88047	68	
256.83908	78	
256.89450	134	
257.15410	76	
257.80012	104	
257.83001	80	
257.93859	82	
258.07879	82	
258.83385	316	
259.90436	82	
260.08443	68	
260.83051	306	
261.15511	88	
261.83122	300	1+
261.93203	86	
263.34834	70	
263.88068	74	
264.84676	64	
264.96298	82	
266.84895	124	
266.86547	102	
267.79853	64	
267.86358	296	1+
268.90919	72	
268.95388	140	
269.41059	98	
269.80365	72	
271.01943	70	
271.17482	70	
271.85688	74	
272.83877	64	
273.84256	80	
274.01133	76	
275.80644	76	
276.12069	68	
277.81492	66	
277.84782	76	
279.09314	348	
280.09401	182	
280.95305	70	
281.09950	102	
281.79454	104	
281.84496	82	
282.10088	66	
283.78619	80	
284.19982	72	
284.29230	392	1+
284.86556	80	
285.85866	90	
285.89577	78	
286.80609	64	
287.90914	72	
288.19939	174	
288.83507	126	
289.83108	66	
289.86719	68	
291.79827	218	1+
292.43568	72	
293.06555	78	
294.36626	76	
294.86269	262	1+
295.09572	66	
296.86787	92	
298.90672	72	
299.80631	76	
300.98421	82	
301.82636	78	
301.86089	80	
302.79123	80	
302.85754	74	
303.08635	78	
303.37697	72	
305.87475	210	1+
305.89252	86	
307.17025	84	
307.89306	92	
309.88561	100	
309.90189	70	
310.77268	74	
312.87579	128	
314.90545	80	
315.79272	74	
319.10077	72	
319.20591	72	
319.89310	80	
322.73701	204	1+
322.90677	84	
323.08791	66	
323.38123	82	
323.71892	66	
324.89676	150	
324.94193	80	
325.88573	86	
326.20050	104	
327.72358	76	
327.75043	80	
END IONS

###FS:    #m/z: 340.94057 #charge 1+
###MS: 124
###MSMS: 126
BEGIN IONS
TITLE=Cmpd 94, +MS2(340.9406), 28.0-35.0eV, 2.7min #126
RTINSECONDS=162.531
SCANS=124,126
PEPMASS=340.94057	1268536
CHARGE=1+
70.22209	96	
187.88838	76	
190.93145	236	
192.92536	154	
196.87304	80	
197.12594	80	
197.88630	80	
198.89564	144	
198.95356	80	
199.89514	70	
208.84848	126	
210.90708	90	
211.96027	74	
212.43440	74	
213.87940	330	1+
213.94074	1060	1+
214.89696	106	
215.88757	182	
215.93647	196	
223.96077	188	1+
224.97727	78	
225.90118	84	
225.95680	72	
226.02293	92	
228.78747	82	
228.94336	192	
230.85747	84	
230.88739	256	
231.89233	138	
231.95032	818	1+
232.89270	132	
233.89489	204	
233.94844	160	
234.94807	82	
235.00285	94	
235.89667	306	1+
236.82547	146	
237.86863	72	
238.81886	74	
238.87714	88	
239.07186	76	
239.84675	128	
239.97405	70	
240.83552	182	
241.83991	132	
242.37630	104	
242.84092	120	
242.90535	150	
242.94017	78	
243.83323	242	
243.86798	72	
244.83276	118	
245.89521	78	
246.85454	94	
246.95100	110	
246.97482	248	1+
248.90176	88	
249.90028	130	
249.96080	196	
250.89572	130	
250.99098	76	
251.95988	164	
252.05223	80	
252.95553	70	
253.84027	90	
254.90279	144	
254.96527	530	1+
255.78169	70	
256.85357	188	
256.89029	98	
256.96092	158	
258.53654	84	
258.84591	702	1+
258.96298	78	
259.16287	74	
259.95866	224	
260.83546	736	1+
260.87728	100	
261.15806	70	
262.86034	70	
263.00183	84	
264.90581	136	
264.96160	98	
266.18759	70	
267.13590	70	
267.56960	72	
267.96328	76	
268.13631	80	
268.83772	148	
269.08613	72	
271.17717	78	
271.40559	90	
271.84515	158	
271.98863	74	
272.85554	114	
272.93301	186	
274.93047	92	
275.85279	76	
275.90470	72	
276.85592	502	1+
276.88027	78	
277.92873	160	
278.84441	918	1+
280.16984	80	
280.94976	76	
281.40607	94	
282.91785	84	
283.80686	70	
283.94737	78	
284.12970	96	
284.93124	74	
286.37803	108	
286.88070	140	
288.20084	104	
288.87447	82	
289.09113	78	
292.93537	90	
293.06533	132	
293.12232	84	
294.81937	94	
295.93549	74	
296.85132	70	
296.87220	72	
297.83155	76	
297.88971	164	
298.86750	128	
299.05946	86	
299.79607	88	
300.94420	74	
301.49784	102	
301.90525	80	
302.85771	116	
303.86344	148	
303.94871	122	
304.82789	98	
305.28988	98	
305.61639	82	
305.77725	90	
305.81367	80	
307.80375	98	
308.79851	148	
308.83371	76	
309.81885	70	
309.87987	162	1+
311.32901	98	
312.42843	90	
312.80737	70	
313.59946	110	
313.89367	106	
314.14324	82	
314.81597	74	
323.88730	88	
325.21225	78	
328.74044	88	
328.88980	130	
336.35569	92	
337.08561	74	
337.29762	70	
342.77263	80	
342.93382	78	
343.76225	76	
343.77820	70	
END IONS

###FS:    #m/z: 363.95674 #charge 1+
###MS: 124
###MSMS: 127
BEGIN IONS
TITLE=Cmpd 95, +MS2(363.9567), 28.0-35.0eV, 2.8min #127
RTINSECONDS=163.303
SCANS=124,127
PEPMASS=363.95674	563206
CHARGE=1+
182.53462	86	
187.86774	164	
189.86318	224	
191.85948	204	
200.87868	86	
207.40520	106	
207.87309	106	
207.95001	178	
209.94421	1614	1+
210.88350	482	
212.87813	1204	1+
213.94219	78	
214.89593	86	
216.41174	86	
220.89269	92	
222.10598	80	
222.94942	306	1+
224.95013	958	
225.88883	126	
225.97183	124	
226.94718	8266	1+
227.04131	150	
227.93431	244	
228.82272	88	
228.89583	442	1+
228.94245	7864	1+
228.98470	112	
229.15683	82	
230.88937	2530	1+
231.83049	78	
232.88663	284	
234.88049	212	
237.05291	178	
237.90748	86	
238.93552	104	
239.07683	88	
240.08791	80	
240.83374	154	
240.93927	466	
240.96444	382	1+
241.55137	92	
241.93859	2544	1+
242.82188	84	
242.89885	82	
242.94077	1784	1+
242.95946	380	1+
244.95678	3564	1+
245.87329	98	
245.94284	380	
246.91148	116	
246.95269	4914	1+
247.39064	84	
248.80082	458	1+
248.85770	82	
248.89930	838	1+
249.05311	104	
249.92617	82	
250.89840	148	
250.95087	108	
251.06574	78	
251.37848	94	
251.95705	82	
252.80559	106	
253.49130	80	
253.90595	118	
254.84972	88	
254.93625	82	
255.13389	84	
256.08800	242	1+
256.93007	80	
258.41386	86	
258.83004	382	1+
258.85158	102	
259.97177	80	
260.96758	128	
261.83113	250	
262.44038	82	
262.84086	132	
263.97487	172	
264.81744	162	
264.87380	84	
265.39676	102	
266.08527	120	
266.40989	92	
266.47806	84	
266.78716	130	
266.81503	528	1+
266.84998	254	1+
267.97289	638	1+
269.51121	80	
269.80535	92	
269.96974	884	1+
270.10237	78	
271.91388	106	
273.83058	86	
274.55011	112	
276.85408	146	
277.86302	92	
278.04638	86	
278.84497	240	1+
279.10376	78	
280.79048	524	1+
280.92303	138	
282.79184	218	
283.33759	102	
283.78731	178	
283.80608	132	
284.84709	620	1+
285.79931	310	1+
285.84678	396	1+
285.93940	82	
286.43820	124	
287.87258	84	
287.89140	98	
288.51770	108	
289.09636	84	
289.87345	198	
292.82822	96	
293.11751	86	
293.39804	80	
294.12138	138	
294.92488	80	
295.40365	80	
296.80870	104	
296.86802	290	1+
297.10488	78	
297.81144	126	
298.80308	702	1+
299.41880	78	
299.86729	106	
300.03910	80	
300.85877	88	
301.79725	150	
301.85981	308	
303.02648	122	
303.04994	166	
303.80850	90	
303.85674	894	1+
306.12891	242	1+
306.88323	118	
307.57279	86	
308.44742	100	
310.80076	116	
312.86766	80	
312.88049	92	
313.87324	146	
314.89448	98	
315.62838	114	
315.82212	96	
315.88540	286	1+
316.06368	86	
316.43899	92	
316.81376	402	1+
316.88846	236	1+
319.89529	78	
321.42140	98	
321.82180	140	
321.86141	122	
322.58050	94	
322.81543	116	
322.93150	580	1+
322.95744	86	
323.02393	90	
323.83843	90	
324.01563	110	
324.87025	90	
326.87153	372	1+
327.00155	92	
327.09706	82	
329.15463	82	
331.90265	86	
336.82293	198	1+
336.93990	114	
338.85838	174	1+
340.94236	120	
340.97470	80	
342.30665	102	
342.72039	94	
353.89179	88	
356.77990	84	
358.17339	88	
358.19615	82	
360.41457	82	
364.73948	90	
365.97468	100	
366.92200	88	
368.83204	78	
END IONS

###FS:    #m/z: 322.92986 #charge 1+
###MS: 128
###MSMS: 129
BEGIN IONS
TITLE=Cmpd 96, +MS2(322.9299), 28.0-35.0eV, 2.8min #129
RTINSECONDS=166.971
SCANS=128-129
PEPMASS=322.92986	3418700
CHARGE=1+
82.80736	168	
123.90926	84	
183.03118	68	
188.93848	66	
191.43480	102	
193.91979	92	
193.94046	92	
194.12182	66	
196.88571	72	
197.91549	92	
199.48048	68	
205.94852	110	
205.96817	70	
207.12213	78	
207.97730	66	
208.88239	66	
209.95020	88	
210.89531	174	1+
211.00313	76	
214.90228	88	
215.22455	90	
215.92595	66	
221.88506	72	
222.05115	84	
222.94793	134	
223.97552	98	
224.81531	132	
224.87053	72	
225.90459	70	
226.39403	98	
226.90069	72	
227.43346	76	
227.92806	128	
228.04904	76	
228.08601	72	
228.91111	66	
230.83150	74	
230.90591	72	
231.13346	68	
231.85696	66	
231.90252	86	
233.06420	76	
233.99293	72	
235.79561	66	
235.87920	74	
236.07717	68	
236.91530	86	
237.07749	82	
238.15133	66	
238.82596	74	
238.93830	110	
239.08221	72	
239.78938	66	
240.82305	192	
240.94044	3284	
240.97900	98	
241.05281	68	
241.83176	74	
241.94177	1768	
242.82049	286	1+
242.94129	7454	1+
242.97330	70	
242.99966	66	
243.12128	94	
244.08319	66	
244.86790	66	
244.92046	84	
244.93918	1860	1+
245.36389	70	
245.38884	76	
245.82382	84	
246.97818	144	
247.22170	76	
247.88730	266	1+
248.84480	122	
250.41371	78	
250.94833	80	
251.07649	90	
251.92616	114	
253.16082	88	
253.86639	70	
254.16419	76	
254.88287	98	
255.85645	74	
256.12729	68	
256.41046	114	
256.90044	70	
257.79588	98	
258.83422	412	
260.83241	142	
261.83327	96	
262.80053	86	
262.83144	200	
263.03170	66	
263.06424	138	
264.86080	96	
264.88286	84	
266.14967	70	
266.81304	80	
267.12984	90	
267.41302	66	
269.82600	78	
271.17388	118	
271.78808	82	
273.79035	260	1+
273.81792	102	
273.87494	76	
274.83558	182	1+
275.80792	108	
276.90916	66	
277.13804	86	
278.88029	78	
279.09103	746	1+
279.85310	66	
280.10690	140	
280.95555	84	
283.78956	76	
284.29185	180	
284.86417	134	
285.25876	78	
289.15216	76	
289.78741	196	1+
289.87202	92	
291.96958	74	
292.10164	74	
292.86427	110	
294.91432	94	
295.76885	68	
295.84291	84	
297.11747	90	
297.81429	66	
298.90463	74	
298.91957	92	
299.01081	74	
300.10561	66	
300.84821	82	
301.14416	76	
301.19515	70	
301.81588	152	
301.88609	66	
303.80307	88	
304.84820	80	
305.03460	66	
306.84340	78	
306.97638	82	
307.88113	68	
309.60229	70	
310.88308	82	
311.85957	250	1+
312.41537	68	
312.80609	84	
312.88671	68	
316.86747	72	
317.91084	72	
320.22258	78	
324.77853	68	
324.88603	84	
324.98664	72	
325.89824	88	
327.19252	72	
END IONS

###FS:    #m/z: 340.94057 #charge 1+
###MS: 128
###MSMS: 130
BEGIN IONS
TITLE=Cmpd 97, +MS2(340.9406), 28.0-35.0eV, 2.8min #130
RTINSECONDS=167.743
SCANS=128,130
PEPMASS=340.94057	1253088
CHARGE=1+
90.16197	72	
189.86285	86	
191.95396	128	
192.88910	128	
192.92371	118	
204.42727	98	
204.90512	68	
207.93730	202	1+
210.93739	72	
212.88741	72	
212.93041	74	
213.87759	92	
213.94024	1040	1+
215.88620	146	
215.93601	498	1+
217.88261	124	
217.98419	72	
218.87874	68	
224.83751	76	
226.38853	100	
226.89691	86	
226.94531	232	
228.89530	70	
228.93600	70	
228.94936	124	
229.94731	204	
230.89028	130	
231.88830	82	
231.94853	1400	1+
232.89172	320	1+
233.83692	194	1+
236.86625	90	
238.85274	78	
238.89012	102	
239.04637	76	
239.78620	118	
239.84725	76	
240.22670	72	
240.84126	102	
240.92381	88	
240.96419	72	
241.84115	304	
241.93936	102	
242.00179	84	
242.82620	76	
242.84279	132	
243.83739	114	
243.87054	80	
244.83139	74	
244.89461	80	
244.95603	138	
244.98313	80	
245.88933	128	
246.09346	92	
246.86052	80	
247.49476	84	
247.97917	74	
248.83235	70	
248.88079	86	
249.00448	68	
249.96268	284	1+
250.33386	98	
251.95924	108	
252.93837	72	
253.40345	68	
253.81950	72	
254.04074	90	
254.87241	72	
254.96606	482	1+
255.06130	68	
255.07303	122	
255.89559	82	
256.85209	126	
256.87011	110	
256.88333	98	
256.92393	72	
256.97032	210	
257.80654	74	
258.79886	70	
258.84629	306	
259.84325	562	1+
259.91013	180	
259.95891	362	
260.83402	534	1+
260.90902	72	
261.64540	78	
261.87399	70	
261.95122	70	
262.02105	70	
262.34116	104	
263.90030	120	
264.04452	76	
264.90559	158	
265.00689	72	
266.25557	88	
266.84427	118	
266.97337	72	
267.13805	70	
268.83887	326	1+
268.96172	82	
270.88595	68	
271.78605	72	
271.91407	252	1+
272.93292	218	
273.98253	70	
274.86250	228	
274.89226	110	
275.77464	68	
275.85709	786	1+
277.96430	136	1+
278.41503	74	
278.84540	1314	1+
279.08965	74	
279.96001	102	
279.99696	82	
280.11174	82	
280.29514	72	
282.38107	76	
282.41425	88	
282.90926	70	
283.13689	80	
284.85018	104	
288.83573	92	
289.88759	82	
290.01941	92	
290.90387	168	
291.86236	80	
294.82349	76	
294.87121	224	1+
296.06264	88	
296.86207	126	
297.86549	104	
298.87523	84	
299.78652	80	
299.88561	118	
300.87809	78	
301.25916	84	
302.02704	74	
302.18091	80	
302.81261	72	
302.85742	216	1+
302.94321	130	
303.80305	88	
307.79685	156	
307.87029	122	
310.77272	82	
310.87391	136	
312.86595	232	1+
316.88477	72	
317.09679	82	
317.91533	84	
318.96486	74	
319.41031	76	
320.82049	72	
322.81666	72	
324.88670	78	
328.82941	68	
329.42623	74	
330.80870	100	
332.90556	92	
333.29326	92	
337.75560	74	
338.95939	72	
340.78615	74	
342.20895	78	
342.62937	84	
343.78702	76	
344.73041	82	
END IONS

###FS:    #m/z: 363.95651 #charge 1+
###MS: 128
###MSMS: 131
BEGIN IONS
TITLE=Cmpd 98, +MS2(363.9565), 28.0-35.0eV, 2.8min #131
RTINSECONDS=168.515
SCANS=128,131
PEPMASS=363.95651	568056
CHARGE=1+
182.86561	140	
187.94082	112	
189.86119	192	
191.01702	82	
191.85613	386	1+
192.75190	76	
196.88367	94	
200.94662	158	
209.86743	96	
209.94349	1180	1+
210.88107	240	
211.11559	78	
212.87759	462	
214.89402	138	
216.03974	90	
216.40817	112	
218.00406	78	
218.90738	118	
219.51879	104	
221.41127	94	
222.04022	78	
222.95196	282	1+
224.04841	92	
224.83370	100	
224.94817	624	1+
226.84476	110	1+
226.94692	8722	1+
226.97385	94	
227.49496	80	
227.93096	244	
228.89513	320	
228.94207	9116	1+
229.17865	82	
229.85677	86	
230.84943	86	
230.88888	1802	1+
231.00688	106	
231.05755	102	
232.88142	562	1+
233.95364	100	
235.40762	88	
235.85039	82	
239.06846	106	
239.92756	78	
240.07718	78	
240.11287	78	
240.82469	224	1+
240.93917	662	
240.96077	394	
241.89119	78	
241.94176	398	
242.94038	1554	1+
243.03305	80	
243.40213	84	
243.82170	96	
243.87368	90	
244.82338	96	
244.86316	90	
244.95765	4610	1+
245.04469	106	
245.94319	120	
246.82980	80	
246.89147	86	
246.95254	4292	1+
248.80335	190	
248.89857	846	1+
248.92489	80	
249.80117	142	
249.85639	152	
250.02850	86	
250.80618	88	
250.94427	138	
250.96913	168	1+
251.07105	118	
252.14014	98	
253.84235	144	
254.01655	78	
254.05240	76	
255.83649	78	
256.90021	100	
258.83362	242	1+
260.83165	226	
260.87528	84	
260.97261	86	
261.33366	100	
261.83035	198	
261.96917	88	
262.87032	90	
262.92215	92	
264.81853	104	
264.85481	78	
265.85041	106	
266.81044	496	1+
266.85102	82	
267.97226	730	
268.37158	84	
268.84204	218	1+
269.96993	680	1+
270.52632	80	
271.91881	126	
274.12165	166	
274.81651	94	
275.04860	78	
275.46834	104	
276.85691	166	1+
277.90300	84	
277.92145	140	
278.79486	152	
278.82502	92	
278.84552	96	
279.79053	932	1+
280.11217	124	
280.79270	780	1+
280.85316	160	
280.92636	92	
281.09309	90	
281.85703	92	
282.83525	116	
283.07700	78	
283.36010	262	1+
283.82801	92	
283.98490	82	
284.36344	206	1+
284.80953	156	1+
284.82656	148	
285.84457	698	1+
286.92668	98	
287.88193	78	
291.10366	78	
293.82921	88	
294.75804	90	
295.37614	84	
296.81029	300	
297.58152	78	
297.80341	702	1+
298.80314	504	1+
299.82866	78	
300.80682	186	
300.89283	88	
301.80957	120	
301.86297	298	
302.85886	130	
303.03275	82	
303.85551	928	1+
303.91289	118	
304.87094	194	1+
306.81499	138	
307.90451	78	
313.91697	110	
313.94228	94	
315.31323	88	
315.44808	78	
317.78654	294	1+
320.92952	126	
321.82831	108	
321.87022	224	
322.81864	78	
322.88125	88	
322.92928	130	
323.35484	94	
325.04446	82	
327.07044	90	
327.62380	102	
329.87408	186	
331.86888	86	
333.45028	82	
337.83920	86	
339.91187	82	
340.93922	144	
342.94835	78	
343.32741	86	
347.29760	86	
349.93409	102	
352.76073	92	
353.76919	120	
354.41849	158	
357.72021	86	
359.18258	82	
360.28198	88	
360.87155	80	
368.94984	84	
END IONS

###FS:    #m/z: 322.92983 #charge 1+
###MS: 132
###MSMS: 133
BEGIN IONS
TITLE=Cmpd 99, +MS2(322.9298), 28.0-35.0eV, 2.9min #133
RTINSECONDS=172.184
SCANS=132-133
PEPMASS=322.92983	3260422
CHARGE=1+
63.09458	74	
87.18250	78	
104.84713	100	
174.86775	72	
194.50157	68	
199.88289	84	
200.83866	88	
201.03961	80	
204.00453	84	
205.94639	100	
205.97162	68	
211.94237	70	
212.83896	68	
212.88416	204	1+
213.92959	94	
215.85141	76	
219.93204	80	
220.86980	74	
222.08223	80	
222.88818	104	
222.95147	270	1+
223.14504	82	
224.40709	72	
227.92270	78	
228.16934	72	
230.83135	112	
230.85065	184	
230.88904	72	
231.82847	72	
231.88671	82	
232.82817	70	
236.91145	76	
237.00243	66	
237.99004	84	
238.14158	74	
238.93843	76	
239.08228	110	
239.15089	70	
239.40728	104	
239.95650	72	
240.07831	118	
240.81962	112	
240.94032	2452	
240.96445	76	
241.94208	2094	
242.24466	82	
242.88129	80	
242.94225	7058	1+
242.99034	82	
243.82004	168	
244.81675	118	
244.88563	76	
244.91598	102	
244.93950	2018	1+
246.86077	78	
246.97698	172	
247.05223	72	
247.88236	92	
248.84320	72	
249.10207	78	
250.05232	78	
250.56419	110	
254.86920	78	
255.78360	68	
256.10592	74	
258.44159	94	
258.83373	106	
260.83246	186	
261.04991	80	
261.83020	74	
262.63567	86	
262.84629	88	
263.42393	92	
263.91861	70	
264.98119	72	
265.05376	114	
265.08488	76	
266.86391	184	
266.89851	72	
267.16193	66	
267.93513	80	
268.95538	82	
269.86103	78	
269.88851	76	
269.93079	70	
271.79594	88	
271.89728	70	
273.00593	72	
273.02436	74	
273.79504	88	
274.06405	68	
274.12513	96	
275.03948	68	
275.81539	82	
277.98099	70	
278.16516	76	
278.24500	72	
278.86189	72	
279.09231	1090	1+
279.86564	78	
282.19344	70	
282.85256	82	
283.01710	90	
283.06684	72	
283.31666	68	
283.80899	70	
283.85222	72	
284.29479	142	
284.33246	80	
284.78612	70	
284.87865	174	
285.30010	164	
286.10566	72	
286.15152	72	
286.21326	76	
286.96409	68	
288.20487	70	
289.81015	88	
290.13864	78	
290.85639	96	
290.97805	80	
291.78498	72	
291.80161	74	
291.86235	68	
291.89840	74	
294.04619	74	
294.81353	100	
295.92923	90	
296.84269	82	
297.81847	68	
297.92897	148	
298.86399	70	
300.76273	66	
300.80383	264	1+
300.98440	86	
305.01104	86	
306.74957	114	
307.79942	76	
307.88867	240	1+
307.99760	72	
310.71891	82	
311.37667	68	
311.80394	74	
312.88215	94	
314.81409	78	
314.86109	70	
315.72295	76	
316.81702	76	
317.87360	90	
320.04248	94	
321.26265	90	
321.82984	90	
322.09311	70	
322.80739	102	
323.88720	86	
325.88385	212	1+
326.16966	68	
327.87073	76	
END IONS

###FS:    #m/z: 340.94058 #charge 1+
###MS: 132
###MSMS: 134
BEGIN IONS
TITLE=Cmpd 100, +MS2(340.9406), 28.0-35.0eV, 2.9min #134
RTINSECONDS=172.957
SCANS=132,134
PEPMASS=340.94058	1209850
CHARGE=1+
148.43839	122	
177.47843	92	
189.86126	76	
189.92394	72	
191.95943	74	
192.88326	78	
192.92803	128	
194.91977	74	
200.86319	76	
208.43016	106	
208.93955	140	
208.96062	74	
209.09365	92	
209.86687	78	
210.93877	276	1+
212.87770	122	
212.98245	72	
213.87856	116	
213.93834	1142	1+
215.41374	98	
215.88259	72	
215.92065	96	
216.88584	270	1+
220.87511	156	
221.85190	92	
223.95013	78	
223.96129	92	
224.85538	112	
224.98127	78	
226.01002	76	
226.87668	144	
226.94320	76	
228.84307	76	
229.83788	76	
230.00373	74	
230.88949	588	1+
231.94964	628	1+
233.94780	208	1+
234.13565	86	
235.94795	102	
238.84515	74	
239.02945	72	
240.22996	118	
240.83630	192	
241.84302	204	
241.95796	74	
242.43765	84	
242.84673	112	
243.82976	80	
245.02086	110	
245.87195	82	
247.38392	104	
247.54203	106	
247.89252	116	
247.96398	88	
247.98616	316	1+
249.01664	92	
249.86060	158	
249.89735	134	
249.95807	402	1+
250.97731	102	
254.90753	118	
254.96471	904	1+
255.07223	136	
256.85129	72	
256.88061	76	
256.91524	116	
256.96629	180	
257.33562	96	
257.84308	982	1+
258.12016	86	
258.84595	842	1+
258.95439	454	1+
259.08559	84	
259.95628	388	1+
260.04107	76	
261.83036	268	
261.84507	110	
261.93166	96	
262.92807	126	
262.96878	134	
263.02781	78	
263.88877	82	
263.97714	84	
266.84553	258	1+
266.86515	114	
267.16997	80	
268.83745	158	
269.34402	74	
270.40315	78	
270.83203	106	
272.78689	78	
272.84543	124	1+
272.93696	90	
272.97259	94	
273.49714	90	
274.38139	72	
274.87531	76	
274.89208	84	
275.81916	126	
276.85794	354	
277.85310	180	
277.86751	262	
278.84349	844	
279.06284	80	
279.10807	86	
279.86255	180	
279.96739	80	
280.03392	74	
280.10369	84	
280.17778	72	
280.48426	82	
280.84558	98	
280.93507	78	
281.15890	92	
281.80195	80	
281.89464	132	
281.98782	98	
283.79855	96	
283.88010	126	
283.96676	72	
283.99910	98	
284.48999	120	
284.89382	76	
287.01380	78	
288.20696	94	
289.85833	86	
289.87888	110	
291.41579	82	
292.44156	84	
293.84500	148	
294.85804	104	
295.99403	118	
296.80429	82	
297.84172	78	
297.85655	78	
298.37190	72	
299.36961	80	
299.85981	78	
299.87424	156	
301.09736	86	
301.86159	128	
301.88829	80	
302.85377	74	
302.94973	86	
304.87503	100	
305.88000	258	1+
307.80141	112	
307.90444	96	
310.77028	80	
312.88890	76	
314.36755	106	
317.44236	76	
318.88081	156	1+
324.88051	214	1+
326.72852	116	
327.33039	78	
327.77470	74	
331.39517	88	
333.87187	86	
335.02619	74	
339.37340	88	
340.23326	72	
340.69790	108	
341.82779	74	
342.40442	78	
342.78579	94	
343.90527	72	
END IONS

###FS:    #m/z: 363.95647 #charge 1+
###MS: 132
###MSMS: 135
BEGIN IONS
TITLE=Cmpd 101, +MS2(363.9565), 28.0-35.0eV, 2.9min #135
RTINSECONDS=173.729
SCANS=132,135
PEPMASS=363.95647	532714
CHARGE=1+
45.87805	76	
99.31337	80	
143.98002	194	
185.92945	86	
189.86253	390	1+
190.93219	88	
191.85684	230	
193.85324	88	
197.86731	78	
209.04582	84	
209.94201	1596	1+
209.96006	82	
210.86599	78	
210.88869	94	
211.88441	144	
212.13372	78	
212.87901	1464	1+
215.88555	134	
216.54646	110	
220.83063	78	
222.95256	244	
223.95469	192	
224.83765	74	
224.95016	780	1+
226.94761	8236	1+
227.92886	174	
227.97531	90	
228.80961	74	
228.89459	390	1+
228.94238	7734	1+
230.88890	1810	1+
232.86114	82	
232.88463	254	
233.03100	88	
233.88037	520	1+
234.88239	384	1+
235.04033	86	
236.85842	114	
237.85643	186	
238.07838	124	
239.09181	82	
239.80439	94	
240.83183	134	
240.94030	782	
240.96376	504	1+
241.85874	80	
241.93936	1808	1+
242.86030	76	
242.94098	1300	1+
244.05103	86	
244.42053	82	
244.82474	78	
244.93875	610	1+
244.95713	4984	
245.13142	88	
245.96735	104	
246.90376	278	
246.95275	3992	1+
246.98037	80	
247.00143	78	
247.90966	144	
248.80285	112	
248.90025	664	
249.80311	254	1+
250.80230	154	1+
250.89731	120	
250.94596	98	
250.97176	116	
251.88682	74	
253.90789	168	
253.97039	80	
254.87121	98	
255.36542	76	
257.91228	86	
258.83104	76	
258.90365	100	
258.96096	76	
259.94009	90	
260.84759	82	
260.96742	302	1+
261.83020	380	1+
262.65328	92	
264.96008	144	
265.06184	180	
265.08414	278	1+
265.98236	128	
266.81330	372	1+
267.78465	74	
267.97215	712	1+
268.80295	200	1+
268.95225	104	
269.96849	778	1+
270.67181	84	
270.95150	122	
271.91541	226	
272.35700	74	
273.84817	184	1+
273.89928	76	
274.57036	96	
274.90206	106	
275.89049	100	
275.93752	100	
276.38479	92	
277.11416	80	
277.83886	132	
278.79599	84	
278.84781	82	
279.79963	168	
280.79139	836	1+
280.83075	164	
280.88723	78	
281.86532	80	
282.07193	96	
283.80004	176	
283.84980	342	1+
283.98693	92	
284.78922	188	
284.82566	158	
285.79278	152	
285.84446	234	
286.82240	126	
288.80983	74	
289.09161	80	
289.16046	86	
289.17502	98	
289.54886	82	
289.87860	74	
290.82828	220	1+
291.93375	74	
292.07423	86	
292.17100	84	
292.40617	92	
293.11536	134	
293.99149	82	
294.11520	312	1+
295.85346	80	
296.02418	78	
296.43259	92	
296.80528	104	
297.81056	210	
298.80400	602	
298.92169	78	
299.12572	104	
299.79739	1066	1+
299.86887	116	
300.05631	92	
301.86508	256	1+
303.85651	618	1+
303.94032	76	
304.80970	78	
310.44354	80	
310.81721	182	
311.20141	84	
311.90149	124	
312.86940	80	
313.93316	112	
316.81257	448	1+
318.82762	84	
318.85483	264	1+
318.94326	80	
320.93403	158	
321.75412	74	
321.86498	322	1+
322.92691	260	
325.76835	78	
325.81679	240	1+
325.86418	184	1+
326.17699	86	
328.25958	80	
329.12348	132	
335.87189	98	
339.54973	78	
340.94300	416	
341.96849	92	
342.76941	114	
344.42068	86	
345.87359	90	
346.86554	90	
347.43736	124	
348.18167	82	
349.76579	142	1+
349.83813	74	
353.75543	78	
357.56246	84	
357.84325	78	
360.93147	90	
361.39895	86	
368.83212	86	
END IONS

###FS:    #m/z: 507.84509 #charge 1+
###MS: 136
###MSMS: 137
BEGIN IONS
TITLE=Cmpd 102, +MS2(507.8451), 28.2-35.2eV, 3.0min #137
RTINSECONDS=177.411
SCANS=136-137
PEPMASS=507.84509	158218
CHARGE=1+
193.86323	124	
196.01504	264	1+
209.94180	152	
211.87293	124	
214.88551	138	
224.97574	166	
227.95504	134	
229.08086	120	
232.89621	394	
234.88896	316	1+
236.88710	204	
237.05641	352	1+
241.85130	130	
245.07491	120	
248.08152	132	
250.96751	124	
251.87699	134	
252.14341	184	
253.08258	186	
254.90606	238	1+
256.08702	160	
259.86980	136	
266.16331	136	
272.38951	156	
275.07953	140	
275.84965	130	
276.84228	196	1+
278.86868	264	1+
279.83754	138	
280.85234	132	
281.39394	116	
282.12658	130	
283.07790	220	1+
287.85503	932	1+
288.19887	118	
288.83930	222	1+
289.87703	430	1+
289.89283	184	
290.86258	366	
292.85837	128	
293.87118	584	1+
294.11946	122	
295.40047	150	
296.85729	336	1+
300.88283	242	1+
301.85017	118	
303.86809	474	
304.40569	166	
305.86262	1406	1+
306.12732	118	
306.80159	170	1+
307.88998	402	
308.14079	480	1+
308.87266	840	1+
310.15774	794	1+
310.80942	126	
310.84348	146	
311.88338	960	
312.17563	380	1+
312.88426	512	
313.88103	294	
314.78027	216	1+
314.86676	280	
315.36958	164	
315.86015	128	
316.05918	134	
317.82287	142	
318.88540	258	1+
322.85409	188	
323.38123	130	
323.87204	298	1+
323.92089	244	1+
324.85421	142	
325.82597	166	
325.86513	254	
325.90113	220	
326.76031	150	1+
326.88211	2856	1+
327.80544	130	
330.15969	118	
330.78062	136	
330.86993	146	
332.12826	122	
332.79246	120	
332.87536	262	
333.86902	144	
335.82473	208	
335.88717	136	
336.94503	210	
337.79636	236	1+
337.87894	302	
338.87960	162	
340.88535	120	1+
342.85036	156	1+
347.77918	892	1+
348.80448	136	
348.83926	474	1+
349.75843	210	
350.76176	136	
350.86517	126	
350.88410	396	1+
351.76513	210	
351.79561	130	
352.77933	276	1+
352.85755	140	
353.00864	170	
353.85525	414	1+
353.90822	144	
355.72084	158	
357.77782	118	
357.82491	478	1+
358.76953	196	1+
358.86105	204	1+
359.11438	210	1+
362.86287	200	1+
363.13520	150	
364.88899	236	1+
365.17844	124	
365.78235	444	1+
366.81025	224	1+
366.84411	284	1+
367.76414	196	1+
367.81388	156	1+
368.70313	226	1+
368.83657	162	
368.89316	146	
369.77371	402	1+
369.80433	150	
369.83559	184	
370.80514	178	
370.83432	146	
371.18803	204	
371.80004	138	
373.90841	122	
374.75706	280	1+
374.81709	298	1+
380.71317	302	1+
380.79408	208	
381.83934	160	
383.77524	142	
384.84907	348	
385.77494	336	
385.84436	660	1+
385.89085	204	1+
387.84390	376	1+
388.78529	136	
390.04095	158	
390.33994	122	
390.78153	398	1+
390.83953	796	1+
391.74588	132	
391.85706	122	
392.82575	396	1+
392.86173	214	1+
393.81794	492	1+
398.72875	536	1+
398.84056	134	
398.87355	130	
399.79783	120	
399.84954	322	
400.77898	132	
402.86289	458	1+
403.86837	324	1+
403.91569	234	1+
404.81063	140	
405.75495	230	
405.87604	228	
406.77136	154	
406.86228	182	
407.74362	1054	1+
407.86412	580	
408.85363	880	1+
409.71770	396	1+
410.07895	148	
410.75352	148	
410.78606	134	
410.83812	616	1+
411.81165	146	
413.85672	180	
415.84290	336	1+
415.87235	118	
420.72869	186	1+
421.88522	454	1+
422.76952	526	1+
422.81608	228	1+
422.86516	190	
423.75365	230	
423.77318	522	1+
423.87002	174	
425.75119	544	1+
426.86254	724	1+
427.73245	386	
427.79307	118	
428.73445	216	
428.85053	874	1+
429.69903	170	
429.72058	154	
429.74565	346	1+
429.78984	116	
429.82595	134	
431.87073	268	
432.87093	164	
433.86275	120	
434.17698	118	
434.70803	174	1+
439.72743	168	
439.89596	398	
441.21912	326	1+
442.67900	162	1+
443.76297	300	1+
444.87217	1162	1+
445.73757	236	
446.69193	204	
446.75534	150	
446.79488	222	
447.68479	128	
447.71533	658	1+
449.69289	244	1+
449.87671	642	1+
450.73888	148	
450.85398	118	
453.79730	258	
457.90292	456	1+
462.87955	210	
463.88977	250	
464.88394	152	
465.72051	126	
467.71052	134	
467.89196	576	1+
468.70525	138	
480.92221	120	
485.89668	400	1+
487.77286	150	1+
488.24107	124	
492.25269	120	
504.80637	120	
505.33081	122	
508.20566	92	1+
END IONS

###FS:    #m/z: 336.94531 #charge 1+
###MS: 136
###MSMS: 138
BEGIN IONS
TITLE=Cmpd 103, +MS2(336.9453), 28.0-35.0eV, 3.0min #138
RTINSECONDS=178.183
SCANS=136,138
PEPMASS=336.94531	49406
CHARGE=1+
148.10205	78	
182.86840	78	
186.91865	92	
191.95136	78	
195.89267	68	
196.88308	122	
197.87257	72	
201.93847	68	
203.55923	82	
206.04048	70	
207.87729	76	
207.97271	116	
208.02446	88	
209.09189	78	
210.88263	188	
210.94624	72	
211.94382	2158	
212.87858	1054	1+
213.94007	1270	1+
215.88555	198	
215.93727	360	1+
218.92079	80	
219.83575	74	
220.95836	80	
222.84411	70	
222.89754	76	
225.86846	72	
228.89340	162	
229.64260	102	
229.89991	78	
229.95521	3190	1+
230.88852	1340	1+
231.95084	1618	1+
232.82637	280	1+
232.94180	216	1+
233.90033	172	1+
234.88033	70	
235.44142	76	
235.94505	154	
235.98095	72	
236.86052	74	
237.85360	80	
238.04321	78	
238.08282	88	
238.17950	108	
238.85125	70	
239.81387	80	
239.84665	344	1+
241.84416	106	
244.87745	70	
244.91395	116	
247.38759	90	
247.96444	528	
248.89813	348	1+
249.39467	70	
249.78999	72	
249.96246	310	
250.83207	188	
250.86637	96	
250.90440	102	
250.95100	448	1+
250.99343	82	
251.35103	76	
251.84090	390	1+
251.86920	78	
251.90596	76	
252.88362	114	
252.97061	1746	1+
253.09625	92	
253.90616	266	1+
254.96662	840	1+
255.07334	148	
255.90747	124	
256.07639	70	
256.87171	180	
256.95612	212	1+
257.85157	116	
257.87513	90	
257.94429	90	
258.82676	70	
258.88386	68	
259.85146	128	
260.83104	284	1+
260.85200	70	
260.87786	114	
260.94552	170	
261.93549	84	
262.93804	86	
263.40818	78	
263.91487	72	
264.86702	132	
265.10074	80	
265.87067	100	
266.03318	74	
266.79885	68	
266.85585	86	
267.83569	194	
268.84367	664	1+
268.95716	94	
270.98341	190	
271.10010	76	
272.85972	182	1+
273.80998	82	
273.89517	128	
273.93371	74	
273.95824	72	
274.39568	92	
274.89911	118	
275.91901	72	
275.93655	72	
275.95179	72	
276.80680	74	
276.85721	828	1+
277.83719	478	1+
277.86295	538	1+
279.83478	78	
279.88005	68	
280.35863	98	
280.83473	136	
282.15868	102	
282.87668	106	
283.02332	86	
283.09976	96	
283.76318	70	
283.85141	70	
284.88981	82	
285.84826	76	
285.86485	88	
286.85089	862	1+
289.79362	90	
289.96929	84	
292.09977	74	
292.80702	72	
292.83671	68	
293.03271	74	
293.10919	208	
293.86022	278	1+
293.99679	118	
294.12795	70	
294.39977	108	
294.85093	72	
294.86333	270	1+
294.88566	268	1+
297.08781	74	
299.38706	74	
299.87234	114	
301.21255	68	
303.88512	146	
304.85862	74	
305.14447	70	
305.42962	100	
305.81156	94	
305.86311	72	
307.00911	74	
309.86918	212	
310.87381	228	1+
312.83417	68	
312.95237	118	
313.20753	72	
315.81671	70	
317.86487	82	
318.89667	76	
320.35878	92	
320.87338	70	
322.13719	70	
324.84902	72	
325.08518	70	
326.51106	70	
329.61808	76	
332.06368	84	
333.25737	68	
336.25431	72	
337.55921	78	
338.11442	84	
338.27955	78	
339.78892	108	
340.38538	94	
340.77056	196	1+
341.26236	70	
END IONS

###FS:    #m/z: 359.96091 #charge 1+
###MS: 136
###MSMS: 139
BEGIN IONS
TITLE=Cmpd 104, +MS2(359.9609), 28.0-35.0eV, 3.0min #139
RTINSECONDS=178.956
SCANS=136,139
PEPMASS=359.96091	36178
CHARGE=1+
187.91375	84	
196.88250	80	
197.95896	72	
204.56787	80	
205.94959	110	
207.94828	142	
209.88789	112	
209.94445	768	1+
209.96435	76	
213.97812	90	
222.94893	168	
223.87024	92	
223.89331	122	
223.94645	1100	1+
224.92347	86	
224.94846	940	1+
225.03455	72	
226.94671	5820	1+
227.92953	124	
228.94223	6722	1+
232.93480	92	
234.43089	74	
236.43179	78	
236.93594	98	
237.06925	196	1+
237.92580	74	
238.93861	80	
240.40391	92	
240.93948	528	1+
240.96283	252	
240.98088	74	
241.05945	94	
241.85847	186	1+
241.91267	140	
242.94076	264	
242.96135	612	1+
244.95703	2934	
245.83351	78	
245.94428	218	
246.07219	92	
246.95251	2810	
247.96354	76	
249.81347	78	
250.83328	88	
250.95704	184	
250.96874	334	1+
251.07265	76	
252.87970	80	
252.92827	78	
252.95385	238	
254.50490	74	
254.85379	90	
255.85613	90	
255.89571	100	
255.92521	82	
256.44777	78	
257.37669	86	
258.94390	82	
258.97207	224	1+
259.89463	122	
260.89902	72	
260.96661	392	
261.84013	126	
262.82285	92	
262.85446	78	
262.94743	212	
264.89857	254	1+
265.81051	464	1+
265.97819	98	
266.81201	394	1+
266.88346	90	
267.38674	86	
267.84264	72	
267.97278	376	1+
269.96868	474	
270.36079	84	
270.88382	88	
271.33479	96	
272.33906	92	
273.96994	128	
275.97239	142	
276.00669	84	
276.81100	72	
276.85331	318	1+
276.99717	72	
277.42858	78	
278.84451	224	
279.10969	332	1+
279.85440	116	
280.79420	624	1+
280.85249	78	
281.39588	78	
281.81885	112	
282.12117	100	
284.03678	74	
284.82383	206	
286.85662	118	
289.87707	80	
290.85920	360	1+
291.78523	240	
292.44166	84	
292.57609	106	
292.80458	142	
293.11207	100	
293.98426	94	
294.22916	82	
294.44405	78	
294.85013	76	
294.97318	86	
295.82718	76	
297.78920	88	
297.80845	78	
298.64342	92	
298.80474	810	1+
299.42908	78	
299.94989	104	
300.80622	122	
300.86077	134	
301.98422	78	
302.88294	236	1+
304.44955	92	
306.89620	180	1+
306.93134	88	
308.12648	220	1+
308.87349	170	
309.80230	134	
310.02391	78	
310.87630	138	
311.64546	96	
311.84692	88	
313.84945	78	
314.95106	80	
315.01638	82	
315.84318	76	
315.95212	72	
315.99139	82	
316.81286	132	
317.72265	82	
318.87595	80	
318.93618	76	
319.87134	80	
321.42369	84	
321.82210	116	
322.05993	74	
322.90022	84	
322.93162	138	
324.89109	112	
325.14626	72	
326.07865	76	
327.88136	72	
329.87019	78	
331.39505	128	
333.80227	80	
336.12503	154	
336.94319	116	
337.18926	88	
337.72189	86	
339.82374	82	
339.98203	74	
340.87719	90	
340.93954	212	
341.79786	78	
343.17511	86	
343.46158	134	
344.77173	80	
344.80563	74	
346.37388	74	
348.75913	78	
354.91363	90	
356.77376	78	
359.16718	84	
360.57997	84	
361.87066	76	
END IONS

###FS:    #m/z: 507.84522 #charge 1+
###MS: 140
###MSMS: 141
BEGIN IONS
TITLE=Cmpd 105, +MS2(507.8452), 28.2-35.2eV, 3.1min #141
RTINSECONDS=182.643
SCANS=140-141
PEPMASS=507.84522	180716
CHARGE=1+
196.01579	232	
215.89078	138	
224.97439	126	
226.06163	140	
232.89508	150	
234.88572	128	
236.88782	128	
238.06944	216	
248.85441	192	1+
250.97010	168	
251.87390	126	
252.14477	254	
260.88444	166	
265.08802	122	
266.10597	132	
266.16963	208	
272.39270	158	
272.85166	272	1+
278.39356	138	
278.83816	248	1+
278.86341	126	
280.86061	158	1+
281.02086	146	
287.85031	628	1+
288.88920	128	
289.86083	308	1+
289.87942	228	
292.86719	160	
293.87436	1152	1+
295.86869	162	
296.85659	178	
298.85039	138	
299.84067	298	1+
300.85870	302	1+
302.86515	144	
303.86704	398	1+
305.86137	1206	1+
307.88973	272	
308.14119	896	1+
308.16508	160	
308.83740	210	1+
308.87332	1354	1+
309.79354	254	1+
309.88795	382	1+
310.15690	344	
310.87141	146	
311.15797	248	
311.88361	1778	1+
312.08196	156	
312.17520	654	1+
313.81095	194	1+
313.88408	448	1+
314.01434	232	1+
314.11421	154	
314.86456	150	
314.89897	140	
315.79776	208	1+
315.81561	276	1+
316.88117	126	
323.87296	194	
324.85737	202	
324.88887	136	
325.90366	462	1+
326.88424	2132	1+
327.80778	310	1+
328.81181	186	1+
328.88060	200	
329.89638	140	
330.16282	178	
331.74815	244	1+
332.87390	628	1+
332.89937	158	
333.90449	142	1+
334.83841	370	1+
335.82173	134	
335.84186	272	1+
335.89236	138	
337.87871	184	
340.82554	138	
343.14415	138	
343.87604	234	
345.76883	136	
346.15563	230	1+
346.77765	544	1+
347.16109	182	1+
347.74827	214	
347.77947	442	1+
348.80818	216	
348.91502	158	
349.31113	126	
349.76022	244	
349.83008	408	1+
350.76531	278	1+
350.88365	280	
351.88307	128	
353.84916	590	1+
353.90714	126	
353.94645	152	
355.88828	546	1+
356.37112	178	
356.44200	126	
357.77621	168	1+
359.77122	128	
359.80630	174	1+
360.11608	140	
362.87199	156	
364.92361	204	1+
365.70852	298	1+
365.78441	138	
366.83829	214	
367.76605	546	1+
367.83403	198	
367.84716	194	
367.88883	408	1+
368.02659	188	1+
368.70822	296	1+
368.83306	128	
368.89530	302	1+
369.83754	374	
370.82863	134	
371.79602	436	1+
371.83261	236	
372.17502	150	
372.85452	180	
373.72589	210	1+
373.77489	132	
373.89639	180	
374.82014	244	1+
376.82116	144	
377.81442	194	
380.72422	196	
380.86155	224	1+
381.71976	220	
381.84109	210	
382.71604	154	
382.73359	336	1+
383.77683	222	
383.79723	122	
383.83047	144	
384.84915	964	1+
385.77748	472	1+
385.81687	142	1+
386.08332	146	1+
387.85067	404	1+
388.80024	198	
389.19553	424	1+
389.72067	132	
389.75774	146	
389.92893	166	
390.10026	138	
390.19817	274	1+
390.78132	222	1+
390.84004	252	
390.86473	166	
391.84187	268	
391.91134	124	
392.82410	468	1+
392.89778	148	
393.74879	126	
394.83358	326	1+
396.11439	132	
398.72705	582	1+
399.85150	430	
400.85909	222	
401.80060	124	
402.86201	308	
403.86367	742	1+
405.74377	164	
405.76608	156	
406.78601	148	
406.81344	126	
406.90506	136	
407.74681	242	
407.77976	134	
407.86297	1812	1+
408.74080	188	
408.76286	126	
408.77571	126	
409.72079	508	1+
409.75092	122	
409.85371	130	
410.72475	326	1+
410.74520	184	
410.83859	1092	1+
410.88625	154	
411.74270	122	
413.85520	182	
414.86195	230	
416.87458	140	
417.85943	132	
418.76344	174	1+
421.37752	146	
421.88064	622	1+
422.80062	176	1+
422.82904	154	
423.20593	184	
423.71420	162	
423.76998	206	
423.86673	670	1+
424.76986	158	
424.79907	188	
425.75115	694	1+
425.76904	374	
426.07815	136	
426.78288	200	
426.86274	522	1+
427.74387	672	1+
427.82040	158	1+
428.07825	174	
428.72653	186	
428.76936	136	
428.84881	798	1+
429.69690	474	1+
429.73585	218	
429.82671	262	
430.73181	282	1+
430.86075	368	1+
430.87482	128	
431.86716	238	1+
433.88758	210	1+
433.93223	106	1+
434.72653	200	1+
436.77909	120	
439.89719	284	1+
441.21933	312	
443.76587	186	1+
444.74391	724	1+
444.87030	1402	1+
445.68610	212	1+
445.72045	122	
445.74776	654	1+
445.77466	226	1+
447.71129	360	
449.78654	244	1+
450.70209	360	
450.74498	376	1+
450.87965	180	
451.87181	144	
454.75952	140	
457.90582	332	1+
462.88152	510	1+
467.89008	730	1+
471.96300	130	
485.18427	128	
485.90123	212	
486.90557	128	
504.18278	134	
512.30789	138	
END IONS

###FS:    #m/z: 336.94544 #charge 1+
###MS: 140
###MSMS: 142
BEGIN IONS
TITLE=Cmpd 106, +MS2(336.9454), 28.0-35.0eV, 3.1min #142
RTINSECONDS=183.415
SCANS=140,142
PEPMASS=336.94544	52200
CHARGE=1+
123.21854	90	
182.86661	120	
189.95775	74	
195.00203	72	
196.88573	92	
202.88173	76	
205.92584	88	
206.80617	84	
207.98066	172	
209.94683	150	
211.46365	82	
211.94441	3342	
212.87873	1274	1+
212.94321	86	
213.94048	1966	
215.89002	154	
215.93771	176	
216.91237	94	
217.88100	132	
217.99331	74	
218.87904	140	
220.82514	82	
222.95233	82	
223.12135	72	
223.97636	100	
224.96073	72	
226.46622	72	
227.10449	72	
227.44654	80	
228.84543	114	
228.89518	186	
229.89658	128	
229.95526	3724	
230.88886	1406	1+
230.96135	112	
231.83026	74	
231.90534	102	
231.95048	1784	1+
232.13927	112	
232.82604	80	
233.90057	188	
233.94794	508	1+
234.96132	94	
235.89282	224	
235.94949	120	
236.02135	72	
237.05912	100	
237.83645	80	
238.93630	90	
239.79289	76	
239.86720	100	
240.83619	124	
240.96421	208	1+
241.58582	76	
241.63538	84	
241.84167	132	
242.85441	78	
243.84326	140	
244.79487	72	
244.85064	78	
245.08705	102	
245.86805	98	
246.84141	82	
246.90592	98	
247.96571	856	
247.99624	78	
248.16468	72	
248.90182	150	
249.83626	166	
249.89913	98	
249.96089	514	
250.82879	386	1+
250.95145	180	
251.91086	220	1+
251.97100	108	
252.97015	1878	
253.08720	108	
253.96011	74	
254.06660	184	1+
254.09929	76	
254.86137	82	
254.94191	76	
254.96610	1308	1+
255.05307	86	
255.88673	280	1+
256.25812	76	
256.86265	102	
256.91299	168	
257.05786	96	
257.33740	74	
257.40810	74	
257.84930	112	
258.84587	304	
259.35232	88	
259.43752	90	
259.85017	248	
259.96069	104	
260.82651	130	
260.88325	102	
261.83162	82	
261.83844	94	
262.55966	92	
262.80855	78	
264.86987	110	
265.84714	166	1+
267.77850	100	
267.83700	80	
268.84007	538	1+
269.90655	142	1+
269.92475	82	
270.40301	94	
270.85157	74	
270.97814	400	1+
271.85632	232	1+
272.23766	100	
272.93096	88	
273.43017	72	
275.85614	484	1+
276.85767	412	1+
277.07867	76	
277.83417	738	1+
278.12425	96	
278.78573	74	
278.83777	662	1+
279.10343	72	
283.94126	84	
284.90407	80	
285.85019	240	
286.84914	740	1+
290.51734	76	
290.86077	96	
291.87363	96	
292.81153	88	
292.85883	474	1+
292.88292	110	
292.90592	86	
293.86094	386	1+
296.81313	72	
297.98055	72	
298.00443	72	
298.30724	118	
299.85425	94	
299.87657	144	
300.36303	84	
303.94413	78	
304.27407	96	
305.80721	80	
305.86118	144	
306.88252	76	
308.87262	96	
309.81138	90	
309.87309	288	1+
311.09321	82	
311.20563	72	
312.81263	72	
312.90167	90	
312.94335	80	
313.98035	76	
315.84974	78	
316.90654	88	
319.38167	74	
319.90094	108	
321.90572	92	
322.89352	92	
322.94853	100	
323.85867	86	
324.89818	72	
326.91930	80	
327.74826	94	
327.89753	152	1+
329.88331	86	
333.59157	84	
338.87837	102	
339.82579	120	
END IONS

###FS:    #m/z: 359.96127 #charge 1+
###MS: 140
###MSMS: 143
BEGIN IONS
TITLE=Cmpd 107, +MS2(359.9613), 28.0-35.0eV, 3.1min #143
RTINSECONDS=184.188
SCANS=140,143
PEPMASS=359.96127	38814
CHARGE=1+
192.09616	92	
203.02161	100	
205.94693	92	
207.40508	78	
207.94802	144	
209.94389	1320	1+
212.86751	84	
219.91395	78	
220.95695	104	
221.62156	84	
222.95164	686	1+
223.88625	130	
223.90545	96	
224.88914	74	
224.94862	1108	1+
225.43425	78	
226.39039	80	
226.94674	5930	1+
226.97310	174	1+
228.94226	6520	
229.95097	236	
232.88527	124	
233.40394	90	
233.85242	124	
234.86918	76	
234.92731	160	
235.88466	84	
236.92681	86	
237.06100	88	
239.07559	90	
240.13733	76	
240.93943	622	1+
240.96261	432	1+
241.79594	186	
241.90461	80	
242.89686	86	
242.96008	488	1+
243.79426	114	
244.61636	112	
244.95790	3082	1+
245.61411	92	
245.90269	110	
245.94126	156	
246.37658	84	
246.95237	3346	1+
248.03707	82	
248.80515	102	
248.83269	102	
249.83294	84	
250.79207	104	
250.92133	82	
250.94933	262	
250.96981	300	
251.08625	78	
252.93664	100	
252.95806	338	
254.37771	90	
255.85814	82	
255.92290	78	
256.37309	74	
256.90814	90	
257.44957	90	
257.84574	126	
257.90310	108	
259.79784	80	
260.83447	106	
260.96637	368	1+
261.37923	82	
261.83908	132	
262.88438	112	
262.95082	246	
263.89487	80	
265.06893	104	
265.86715	98	
266.81528	308	
267.81276	138	
267.97257	630	1+
268.18639	78	
268.85258	114	
269.40860	78	
269.96659	606	
273.02410	88	
273.13975	74	
273.96559	180	
274.86973	92	
275.85007	238	1+
275.89062	92	
276.35558	94	
276.80751	84	
276.85429	200	1+
278.39496	88	
278.84612	174	
279.37662	116	
280.79245	408	1+
280.89933	82	
281.81841	92	
281.84637	86	
281.89217	78	
283.02971	80	
284.82779	152	
286.61668	84	
287.12835	78	
289.15621	78	
289.82514	164	1+
289.87850	144	
289.91505	96	
293.12061	78	
293.43994	88	
293.73684	76	
293.98434	74	
294.85586	176	
295.10609	92	
295.80894	356	1+
296.81062	298	1+
297.04985	82	
297.87894	122	
297.91721	74	
298.38504	88	
298.42301	100	
298.80524	936	1+
298.85589	82	
298.92788	120	
298.97679	86	
299.86388	122	
299.95207	94	
300.09660	92	
301.84759	316	
302.38347	84	
302.78913	76	
303.84361	90	
303.87141	80	
303.94422	86	
306.81870	116	
306.86361	134	
313.41472	76	
314.75315	226	1+
314.81832	84	
314.83608	92	
314.89673	106	
316.07660	96	
316.81338	424	
316.85958	124	
317.05369	82	
318.12323	78	
318.81359	92	
319.88705	88	
319.93349	84	
320.43541	106	
320.75349	100	
320.93038	114	
321.14416	88	
321.81817	126	
323.01495	78	
328.42216	80	
332.81771	138	
335.76158	78	
335.90111	84	
336.82672	76	
336.84464	92	
336.94636	114	
337.47808	90	
337.94793	124	
338.87462	100	
340.93760	196	
341.08560	76	
341.32398	110	
343.79262	176	1+
352.88771	86	
355.15408	82	
356.77806	78	
357.79006	80	
END IONS

###FS:    #m/z: 322.92993 #charge 1+
###MS: 144
###MSMS: 145
BEGIN IONS
TITLE=Cmpd 108, +MS2(322.9299), 28.0-35.0eV, 3.1min #145
RTINSECONDS=187.863
SCANS=144-145
PEPMASS=322.92993	3731716
CHARGE=1+
62.01738	84	
67.55401	62	
102.54767	64	
120.80588	68	
138.78957	64	
187.00779	64	
193.89053	78	
194.88362	80	
198.92931	76	
199.88996	78	
200.37274	94	
201.04369	348	1+
205.95051	64	
207.97679	84	
208.93753	64	
211.37626	76	
211.92279	70	
213.38034	68	
214.89072	68	
219.05690	88	
220.55338	72	
220.86896	84	
221.94693	72	
221.96493	72	
222.95193	186	
223.95646	74	
225.87236	118	
226.37780	100	
226.79890	66	
226.86715	64	
228.66110	66	
228.84569	68	
229.84350	72	
230.83245	132	
235.87909	64	
236.79844	68	
237.07809	90	
238.89251	114	
238.93628	164	
239.88442	78	
239.90728	76	
240.82060	356	
240.84106	184	1+
240.94001	2534	
240.96211	302	
241.94236	2228	
242.11453	92	1+
242.94145	7456	1+
243.61974	68	
243.81708	84	
243.83140	82	
243.88143	232	
243.89662	96	
244.82375	136	
244.83919	86	
244.94014	1946	1+
244.99243	72	
245.01371	68	
245.84513	82	
245.89700	64	
246.85655	166	
246.88974	70	
246.97482	140	
247.18165	80	
248.84959	356	1+
248.87151	68	
250.94434	70	
253.08680	74	
253.83357	70	
253.99374	88	
254.40275	78	
254.97352	72	
256.86097	72	
257.08334	70	
257.39631	72	
258.04742	64	
258.15551	72	
258.83509	192	
259.17072	70	
259.84236	126	
260.49269	82	
260.82801	824	1+
260.93088	90	
261.83047	596	1+
262.09648	76	
262.34911	92	
263.07115	76	
263.87896	70	
265.02901	74	
265.09090	70	
266.06118	74	
266.85729	88	
268.99539	66	
269.87490	110	
271.17088	74	
271.81372	178	1+
271.84422	120	
273.93409	76	
274.86183	116	
276.39454	100	
276.85010	116	
276.93976	94	
278.09162	74	
278.84743	68	
279.09115	1018	1+
279.84288	68	
279.91503	64	
281.86815	96	
281.91289	64	
282.04108	70	
282.92005	68	
283.07011	232	
283.84162	82	
284.29089	272	
284.86076	66	
284.87642	128	
284.89587	66	
285.84810	104	
286.29683	66	
286.86953	86	
288.08822	70	
288.20295	76	
290.87513	66	
291.03642	72	
291.80311	88	
293.88616	84	
294.35983	92	
294.94611	94	
295.07065	66	
295.22992	70	
295.83236	66	
296.12211	76	
296.80564	128	
297.01399	68	
297.75499	72	
297.80823	86	
298.09863	82	
298.78593	90	
299.77165	68	
300.35652	134	
300.76911	70	
300.89492	88	
301.07169	92	
301.87891	70	
304.88461	106	
306.12087	64	
307.80134	188	
307.89211	66	
308.87020	150	1+
309.80015	140	
310.07819	72	
311.86388	68	
311.87805	90	
312.80618	124	
312.87289	64	
315.39600	68	
319.75258	66	
323.86513	72	
324.86011	102	
325.80438	86	
325.89107	64	
END IONS

###FS:    #m/z: 340.94065 #charge 1+
###MS: 144
###MSMS: 146
BEGIN IONS
TITLE=Cmpd 109, +MS2(340.9406), 28.0-35.0eV, 3.2min #146
RTINSECONDS=188.643
SCANS=144,146
PEPMASS=340.94065	1363692
CHARGE=1+
52.77770	82	
187.86719	92	
190.93201	70	
192.92428	114	
193.00940	74	
193.87372	72	
196.88276	152	
197.86772	72	
197.99360	70	
201.92288	84	
205.95055	132	
208.46375	70	
210.93525	144	
211.94070	86	
212.87871	108	
212.94494	80	
213.87902	124	
213.94074	672	
215.88611	476	1+
215.93915	186	
217.42452	96	
217.93473	144	
219.88302	92	
223.96186	86	
224.97726	92	
226.96196	70	
228.84466	174	1+
228.94966	92	
231.83793	72	
231.89072	294	1+
231.95051	1676	1+
233.16306	198	
233.40559	86	
233.94610	302	1+
234.18457	78	
235.99017	76	
236.04856	88	
236.36206	82	
236.88171	100	
237.90297	84	
238.85859	74	
239.88836	90	
239.90727	90	
240.83741	80	
240.85385	126	
241.84482	196	
242.84222	128	
243.83202	210	
244.94428	142	
244.96923	82	
245.84132	84	
246.85599	104	
247.84874	182	1+
249.08998	78	
249.96114	574	
249.98818	72	
250.13192	92	
251.84762	74	
254.96578	670	1+
255.84441	74	
255.94276	72	
256.25706	76	
256.36328	102	
256.44609	72	
256.84786	230	
256.90370	74	
256.96532	152	
257.87143	146	
257.93560	86	
258.82521	70	
258.84555	350	
258.86981	124	
258.96976	104	
259.84088	150	
259.86307	78	
259.95938	76	
260.07917	72	
260.83867	636	1+
260.86152	72	
261.93733	72	
262.25740	84	
262.51410	102	
262.92540	222	
263.17518	90	
264.84910	120	
264.86146	218	1+
264.90912	76	
265.80639	166	1+
266.15466	82	
266.83773	76	
268.83892	244	1+
268.91088	94	
269.40273	98	
271.21606	76	
271.84542	74	
272.82322	76	
272.84681	136	
272.92039	124	
273.79775	86	
274.81915	82	
274.86280	124	
274.90337	100	
275.95169	72	
276.85958	1084	1+
276.89682	74	
278.84468	502	1+
278.91920	128	
279.08958	84	
279.93687	148	1+
280.02779	92	
281.72779	74	
282.81060	76	
282.87198	130	
282.91879	104	
284.09030	104	
285.92884	74	
286.79570	90	
288.87494	74	
289.81976	74	
291.80379	70	
291.85606	76	
292.83014	72	
292.93254	142	1+
294.86979	378	1+
298.07073	94	
299.88010	254	1+
300.85242	70	
302.87488	100	
302.90278	78	
302.94514	100	
303.38550	70	
303.86506	92	
303.95200	138	
304.43033	158	
307.00880	70	
307.79894	98	
307.88506	86	
308.86850	122	
309.92246	74	
311.86247	94	
311.88388	72	
312.80134	70	
312.91269	70	
313.10172	76	
313.96048	72	
321.87081	78	
322.80426	124	
323.38349	86	
324.83376	74	
324.89124	144	
325.89256	72	
328.88606	122	
328.96754	86	
329.86971	86	
330.82309	216	1+
331.03581	78	
331.80216	80	
332.16225	74	
333.76196	76	
333.93926	82	
334.36314	70	
336.90984	76	
337.15353	82	
337.81198	92	
338.40124	104	
339.81463	112	
339.86108	78	
343.70533	72	
END IONS

###FS:    #m/z: 363.95672 #charge 1+
###MS: 144
###MSMS: 147
BEGIN IONS
TITLE=Cmpd 110, +MS2(363.9567), 28.0-35.0eV, 3.2min #147
RTINSECONDS=189.416
SCANS=144,147
PEPMASS=363.95672	633702
CHARGE=1+
187.98950	116	
189.86292	220	
189.92214	78	
190.95061	80	
191.85848	458	1+
192.82686	86	
193.85476	82	
196.87849	126	
200.88414	84	
204.51483	78	
205.41885	96	
207.86907	202	1+
207.91669	92	
207.94698	122	
207.95926	274	1+
208.90578	82	
209.94312	1982	1+
212.87799	1332	1+
213.90987	102	
214.89429	124	
218.91184	100	
222.95338	464	1+
223.96828	82	
224.94843	940	1+
224.96745	112	
225.83091	94	
225.88135	100	
226.90540	78	
226.94732	6640	1+
227.03776	80	
227.93045	138	
228.89448	182	
228.94212	7816	1+
229.13151	116	
229.89990	196	
230.84652	114	
230.88983	1822	1+
232.88609	186	
232.90501	94	
234.92709	172	
234.97096	80	
236.05638	92	
240.82138	86	
240.94081	690	
240.96229	448	
241.89728	196	1+
241.93920	1678	1+
241.96721	200	
242.82001	86	
242.83349	82	
242.94118	1188	1+
243.81988	136	
243.88450	136	
244.95713	3938	1+
244.98403	78	
245.94188	218	
246.00108	84	
246.39027	100	
246.80898	212	1+
246.90142	112	
246.95287	4348	1+
247.17918	94	
248.80052	148	
248.89943	794	1+
249.80983	128	
250.89850	186	
250.92306	80	
250.94915	146	
251.80070	162	
251.95599	98	
251.99198	96	
252.94983	80	
253.90643	350	1+
254.37159	106	
255.03195	84	
256.14309	96	
256.84102	126	
258.06481	80	
258.89770	80	
258.97320	210	
259.05588	80	
259.14490	86	
259.44325	90	
260.83469	134	
260.96659	142	
261.83769	80	
262.83932	154	
262.88847	260	1+
263.84923	124	
263.86745	82	
264.11385	80	
264.96309	176	
265.08073	84	
265.81041	340	1+
265.98250	82	
266.05724	84	
266.08954	80	
266.81005	326	1+
267.97411	776	1+
268.92127	84	
269.80178	80	
269.96796	514	
270.10599	104	
271.85956	144	
271.91653	250	1+
272.85329	92	
273.40169	88	
275.85022	182	1+
276.80720	198	1+
277.10530	92	
277.44701	114	
278.12803	96	
278.79558	174	
278.83936	132	
278.89242	102	
279.79024	914	1+
279.83896	206	1+
279.85925	100	
279.87371	82	
280.10339	172	1+
280.79173	788	1+
280.81882	82	
281.89256	92	
281.91688	144	
282.79451	172	
283.79585	172	
283.85065	104	
284.82582	158	
284.85225	128	
285.84518	482	1+
287.31757	84	
287.90276	104	
288.79310	86	
288.86851	82	
289.41947	90	
289.79993	86	
289.88248	140	
290.85980	144	
296.40090	80	
296.80954	106	
298.80552	618	1+
299.77992	78	
299.86996	80	
300.75422	82	
300.80296	158	
300.85228	114	
301.86328	400	1+
301.96965	80	
303.80518	172	
303.85602	866	1+
304.87934	126	
305.01762	94	
306.86258	78	
308.81209	112	
309.00014	78	
314.81811	94	
316.81224	126	
317.43389	86	
317.80897	96	
318.12026	86	
318.81436	168	1+
320.14365	80	
321.81984	148	
321.86614	130	
322.05364	82	
322.81406	262	1+
322.92809	634	1+
324.19680	88	
326.02300	94	
326.42667	94	
326.87491	126	
327.87086	90	
329.12180	78	
329.87987	82	
330.99046	84	
331.33917	94	
333.00585	106	
339.82050	154	
340.93705	258	1+
341.08779	80	
343.90580	80	
345.42386	108	
351.77685	84	
352.42626	82	
358.21267	86	
362.90060	146	
363.95542	126	
END IONS

###FS:    #m/z: 322.93012 #charge 1+
###MS: 148
###MSMS: 149
BEGIN IONS
TITLE=Cmpd 111, +MS2(322.9301), 28.0-35.0eV, 3.2min #149
RTINSECONDS=193.097
SCANS=148-149
PEPMASS=322.93012	3730428
CHARGE=1+
71.99261	72	
90.21806	96	
190.82679	82	
190.92898	140	
192.06566	94	
193.44312	74	
197.88374	146	
197.94332	80	
198.84094	84	
198.92960	76	
201.04134	172	
201.88952	72	
203.01985	72	
204.00613	98	
205.09312	72	
205.97117	266	1+
212.88670	184	1+
212.89991	68	
214.21184	70	
215.90779	100	
217.05524	76	
218.84974	74	
219.42601	100	
219.88846	96	
220.87082	134	
221.96909	92	
224.96475	94	
225.88289	84	
226.89322	68	
227.80969	74	
227.93015	72	
228.81716	80	
228.91178	82	
229.88697	182	1+
229.95367	70	
230.84695	164	
233.16928	72	
234.59651	70	
235.90722	88	
235.94497	68	
238.88888	90	
238.93276	70	
239.07768	106	
239.60485	102	
240.11050	70	
240.78376	72	
240.94096	3062	
241.94262	2806	
242.00935	86	
242.51592	96	
242.82080	420	1+
242.94228	7340	1+
244.88613	128	
244.94060	2376	
245.82006	82	
245.89887	72	
246.17849	74	
246.96838	204	1+
246.98318	92	
247.38565	92	
248.85451	164	1+
248.94667	84	
249.09398	80	
249.89859	100	
249.99005	112	
250.95025	80	
250.96766	68	
251.06495	72	
251.84959	74	
251.98978	74	
252.43291	68	
252.78536	112	
252.81696	86	
253.91781	72	
254.86532	96	
255.77998	80	
258.83243	198	
258.89787	80	
258.95566	72	
259.79954	92	
260.83160	90	
260.90729	68	
260.94675	70	
261.83422	158	
262.35289	92	
262.83108	236	
262.94589	74	
263.83674	136	
264.15198	72	
264.84341	72	
267.83484	82	
268.93843	74	
268.96112	122	
269.79575	70	
270.85770	86	
270.93037	74	
271.91993	74	
273.79275	112	
275.85078	70	
276.80887	220	1+
276.84922	82	
277.04593	68	
279.09332	624	1+
279.25354	72	
280.02605	72	
280.11329	76	
281.42068	70	
283.06723	140	
283.17406	72	
283.85655	76	
283.89790	72	
283.95360	84	
284.29533	254	
284.79031	72	
284.80831	72	
284.87735	72	
284.89174	74	
285.29829	122	
285.95617	74	
286.43594	78	
289.78537	68	
290.17820	74	
290.78522	68	
290.85116	138	
291.18525	74	
294.16597	70	
294.84862	70	
295.08505	86	
296.80682	92	
296.87327	96	
297.79540	246	1+
297.84875	138	
298.04606	98	
298.83056	100	
299.78429	146	
302.81894	164	1+
302.85979	84	
302.87793	108	
305.15276	90	
305.86755	70	
306.90408	74	
306.97250	72	
307.60724	86	
307.79824	132	
307.88356	310	1+
312.80841	160	1+
312.86913	76	
314.47873	70	
314.52229	88	
316.78216	76	
317.85871	72	
318.80701	70	
319.84716	72	
321.05621	68	
321.09772	70	
322.18980	78	
323.81445	76	
323.87862	72	
323.89359	68	
325.13260	72	
325.79041	70	
326.27613	98	
327.29028	102	
END IONS

###FS:    #m/z: 340.94083 #charge 1+
###MS: 148
###MSMS: 150
BEGIN IONS
TITLE=Cmpd 112, +MS2(340.9408), 28.0-35.0eV, 3.3min #150
RTINSECONDS=193.869
SCANS=148,150
PEPMASS=340.94083	1340758
CHARGE=1+
94.69505	88	
114.11767	92	
149.26228	76	
183.86920	86	
186.87840	80	
186.92025	76	
190.94742	392	1+
192.92889	74	
199.88457	74	
203.89208	84	
209.99495	82	
210.93622	152	
211.91047	78	
211.93352	78	
213.89897	82	
213.93962	1400	1+
214.88232	276	1+
215.93626	90	
220.88377	178	
221.80421	74	
221.87645	150	
222.89276	140	
224.96632	92	
224.97920	86	
225.95642	80	
226.94525	228	1+
227.83429	324	1+
228.86362	74	
228.90818	76	
228.94815	154	
230.89190	156	
231.88895	104	
231.94890	1350	1+
233.15980	76	
233.89502	292	1+
235.93920	74	
237.92577	84	
238.90033	76	
239.90674	122	
240.23489	106	
240.84997	108	
241.84854	282	1+
242.15313	76	
242.87934	74	
243.02296	78	
243.14942	74	
243.79875	102	
243.83271	252	1+
244.88533	124	
246.98135	164	
248.82098	80	
248.89816	106	
249.96129	288	
250.95432	132	
250.96788	148	
251.07086	84	
251.96139	136	
252.84645	96	
254.85767	72	
254.96644	798	1+
254.98877	72	
256.06440	72	
256.96301	262	1+
257.79656	78	
257.83667	98	
257.85825	128	
258.34307	78	
258.84490	450	1+
258.86339	184	
259.95616	132	
259.97387	104	
260.83279	404	
260.85957	134	
260.96257	142	
261.84607	286	
261.93165	98	
262.55379	76	
262.83626	86	
262.92518	140	
263.85222	78	
264.86473	88	
264.90695	124	
266.79693	78	
266.86515	86	
266.91329	76	
268.84075	222	
268.87684	82	
270.83224	116	
270.84899	74	
272.82958	74	
274.89622	112	
274.98153	78	
275.84299	80	
275.89679	72	
275.94964	82	
276.80682	92	
276.85575	180	
276.87721	118	
277.41818	78	
277.86186	294	
277.96105	136	
278.02180	86	
278.84666	1110	1+
279.86193	398	1+
280.04229	92	
280.84012	154	
280.92874	76	
280.94803	112	
281.04810	74	
281.89463	88	
283.84816	84	
284.91955	82	
286.31550	112	
286.41078	94	
287.93819	82	
288.20318	94	
288.83823	148	
289.78830	198	
290.85835	102	
292.43960	112	
292.89757	82	
293.87558	104	
293.91782	102	
294.86798	302	1+
294.92725	76	
295.83533	84	
295.89470	138	
296.81117	90	
296.85638	148	
297.97381	188	
299.86980	148	
301.16128	90	
301.85754	152	
302.00134	96	
302.17138	124	
303.94409	90	
304.85247	94	
304.89018	244	1+
306.96585	88	
307.42656	102	
307.79679	228	
309.82075	74	
309.88338	84	
310.41528	88	
315.49638	86	
315.97200	106	
320.38071	92	
320.86242	76	
321.61070	96	
322.77431	82	
322.81398	80	
324.01990	86	
324.45766	94	
324.89502	104	
325.78823	76	
326.95940	76	
330.81447	110	
331.06835	76	
331.96758	80	
335.93229	100	
339.00935	74	
339.37548	96	
339.83955	74	
341.79845	80	
342.27558	100	
343.40493	82	
END IONS

###FS:    #m/z: 363.95693 #charge 1+
###MS: 148
###MSMS: 151
BEGIN IONS
TITLE=Cmpd 113, +MS2(363.9569), 28.0-35.0eV, 3.3min #151
RTINSECONDS=194.641
SCANS=148,151
PEPMASS=363.95693	622750
CHARGE=1+
63.57334	84	
105.36463	86	
182.86405	130	
191.85719	186	
200.94774	126	
207.11177	84	
207.87560	82	
207.95276	116	
209.94286	1480	1+
210.88421	128	
212.02939	104	
212.87877	1296	1+
213.96023	88	
214.89375	130	
217.86917	76	
217.93894	92	
218.91067	202	
219.90818	90	
221.68389	78	
222.94948	316	1+
224.95118	900	1+
225.57649	90	
225.88458	140	
225.97303	80	
226.90895	100	
226.94695	8830	1+
226.97431	302	
227.07546	78	
227.91359	98	
228.89607	254	
228.94277	9008	1+
230.57769	86	
230.78840	166	
230.88743	2812	1+
231.13584	102	
233.44116	76	
234.87938	198	
234.93498	82	
237.86303	80	
238.93824	76	
239.07290	116	
240.08015	78	
240.83729	88	
240.88756	158	1+
240.93988	672	
241.93942	2284	1+
242.83194	102	
242.91392	76	
242.94146	1448	1+
242.95794	758	1+
243.84488	78	
244.13833	76	
244.81754	156	
244.90246	154	1+
244.95718	4320	1+
245.83537	214	1+
245.93979	320	
246.90412	246	
246.95286	4430	1+
247.86871	76	
248.80635	162	
248.89957	720	1+
249.22213	80	
250.90068	108	
250.94427	132	
250.96953	272	
251.91225	138	
252.88986	202	
253.12754	144	
253.90529	204	
255.88342	78	
257.93857	96	
258.85061	144	
258.97281	90	
259.84577	112	
260.83166	138	
260.96813	124	
261.07743	104	1+
261.82849	364	1+
262.07962	198	1+
262.82734	272	1+
263.96849	296	1+
264.87878	78	
264.94486	88	
265.13899	80	
266.81355	328	1+
266.85780	146	
267.79521	96	
267.97337	802	1+
268.05904	134	
268.95635	298	
269.96935	1050	1+
270.45585	76	
270.93064	110	
270.96287	82	
271.85973	86	
271.91572	172	
274.92636	92	
275.08131	82	
276.80647	242	1+
276.85618	120	
276.90699	82	
277.85592	88	
278.85356	76	
278.88672	98	
278.93794	98	
279.09904	108	
279.12832	92	
280.79375	280	
281.79182	130	
281.83717	84	
281.87190	88	
282.85800	134	
283.07081	144	
283.09599	84	
283.85340	82	
284.79942	118	
284.82316	578	1+
285.84748	216	
285.89766	78	
285.94551	78	
287.09451	82	1+
287.89827	84	
288.79680	96	
292.03862	80	
292.44390	90	
293.87739	104	
294.84085	76	
296.81154	272	
297.80361	208	
298.80394	1130	1+
298.82226	84	
300.96085	78	
301.86099	240	
302.02492	82	
302.79497	144	
302.85626	98	
303.36655	94	
303.79360	140	
303.80667	212	
303.85624	776	1+
304.94248	78	
306.13833	76	
306.84980	90	
307.07972	78	
307.13151	80	
307.88373	164	
307.93151	194	1+
309.11667	92	
311.13213	86	
313.13201	90	
314.81823	132	
315.93683	90	
317.00290	76	
317.88455	106	
318.47369	78	
318.53742	98	
318.93565	152	1+
319.81943	322	1+
321.86285	102	
322.82504	102	
322.88496	84	
322.93319	78	
323.03234	96	
323.06114	118	
325.01522	90	
326.12278	78	
326.87408	134	
330.43003	76	
334.88478	78	
334.96072	100	
335.90095	84	
336.94106	280	1+
337.74777	76	
338.83476	154	1+
340.93938	348	
344.22678	82	
348.99116	76	
354.77670	84	
358.80248	90	
360.20000	76	
361.18206	76	
361.84969	82	
366.79050	96	
END IONS

###FS:    #m/z: 322.92991 #charge 1+
###MS: 152
###MSMS: 153
BEGIN IONS
TITLE=Cmpd 114, +MS2(322.9299), 28.0-35.0eV, 3.3min #153
RTINSECONDS=198.318
SCANS=152-153
PEPMASS=322.92991	3161984
CHARGE=1+
64.38655	84	
185.97796	92	
196.05943	68	
198.86865	66	
201.04325	176	
202.05365	68	
204.00612	74	
204.01865	66	
205.94963	114	
207.92725	72	
210.83548	134	
211.03193	66	
217.05520	80	
218.90800	78	
220.87472	66	
222.42090	98	
222.95505	150	
224.01928	88	
224.05620	70	
224.84694	82	
229.02693	66	
230.83017	82	
230.85089	82	
230.88927	144	
231.92262	70	
233.16381	136	
234.06466	68	
235.18547	72	
236.87594	82	
237.13292	70	
237.90873	84	
238.11879	80	
239.07759	84	
239.78598	118	
240.94063	3050	
241.24956	72	
241.90252	80	
241.94234	2298	
242.02123	178	1+
242.77455	74	
242.82687	82	
242.94138	6438	1+
243.82467	150	
243.90269	70	
244.81756	156	
244.88097	76	
244.93982	1006	1+
245.10627	74	
245.83474	204	
246.18984	84	
246.92470	70	
246.98218	90	
248.03909	80	
248.85677	234	
248.87069	72	
248.94976	66	
248.97591	66	
250.97524	68	
251.07133	110	
251.94329	70	
252.07345	66	
252.86578	66	
253.11394	80	
253.35621	74	
253.92738	72	
254.83196	96	
254.90865	72	
255.33413	78	
256.39475	90	
258.26404	74	
258.43947	92	
258.80134	66	
258.83147	148	
260.51452	74	
260.83464	118	
261.83064	462	
262.83208	408	
262.94789	72	
263.89056	72	
263.90866	92	
264.85693	80	
265.08493	88	
266.02519	68	
266.85677	72	
267.16992	78	
267.99990	68	
270.12889	74	
270.80091	84	
271.17487	74	
271.85166	102	
272.86605	160	
275.78880	64	
275.80595	132	
275.94610	66	
277.91943	84	
278.84211	152	
279.09204	1008	1+
279.11239	64	
279.79370	72	
279.84729	96	
280.00675	74	
280.13856	68	
280.92226	66	
281.01521	94	
281.81463	98	
281.90886	76	
281.94189	92	
282.85539	120	
282.88528	70	
282.97366	66	
283.14302	72	
283.35805	92	
283.80876	78	
284.29346	324	1+
284.78398	70	
284.84802	234	
284.86865	130	
286.89270	66	
286.92465	70	
288.20050	114	
289.78090	138	1+
289.87541	184	
290.40627	76	
290.80567	78	
291.85823	130	
292.03880	72	
292.06157	68	
292.17093	66	
294.74981	80	
294.81123	76	
294.84911	72	
295.83428	84	
296.85758	66	
296.98467	66	
297.88435	84	
297.91600	106	
298.06654	70	
300.92914	68	
302.01185	70	
302.81715	74	
303.80631	116	
303.83489	72	
304.80359	68	
308.81235	138	
308.89020	70	
309.87705	90	
314.80289	66	
317.02894	66	
317.81930	66	
319.84921	76	
319.89313	78	
320.38066	68	
323.13841	70	
325.91028	72	
326.89374	206	1+
327.20819	64	
327.38381	90	
END IONS

###FS:    #m/z: 340.94064 #charge 1+
###MS: 152
###MSMS: 154
BEGIN IONS
TITLE=Cmpd 115, +MS2(340.9406), 28.0-35.0eV, 3.3min #154
RTINSECONDS=199.09
SCANS=152,154
PEPMASS=340.94064	1173180
CHARGE=1+
49.64886	70	
167.69133	74	
182.93453	70	
190.95067	92	
191.95669	76	
197.13043	78	
201.91908	82	
206.68436	96	
206.94748	72	
208.96065	136	
209.91843	72	
211.85135	120	
212.87777	178	
212.96259	84	
213.87659	158	
213.93853	838	1+
214.88120	94	
214.89636	142	
215.01021	98	
215.88808	326	1+
215.93575	214	
216.04698	72	
217.87710	216	1+
217.92250	80	
217.93777	152	
218.89772	142	
220.93100	72	
222.97614	82	
223.97491	70	
224.89840	78	
226.89510	118	
227.85422	88	
228.95093	224	
230.85085	104	
230.88784	236	
231.84921	74	
231.86607	70	
231.88751	114	
231.95067	786	1+
232.89354	82	
233.87479	74	
233.89819	146	
233.94598	104	
234.87673	88	
234.95163	72	
235.94612	164	
236.80372	74	
236.89526	376	1+
239.78914	84	
239.86345	88	
240.23498	74	
240.83330	146	
240.96031	80	
241.84159	440	1+
243.83365	124	
244.84121	78	
244.95461	70	
246.85690	90	
246.97584	222	
247.97510	100	
249.90132	130	
249.96148	102	
250.96129	104	
251.87609	124	
251.95697	88	
253.78452	82	
253.90731	78	
253.96712	82	
254.06612	100	
254.86328	134	
254.96440	684	1+
256.44964	114	
256.89823	270	1+
256.91211	88	
256.96247	122	
258.84403	206	
258.95132	288	1+
259.85422	148	
259.88284	92	
260.59178	110	
260.83532	350	1+
261.86003	78	
262.92840	134	
263.00365	86	
263.97825	100	
265.82908	74	
266.86407	160	
267.86699	90	
268.58878	100	
268.84335	122	
269.83734	88	
269.89042	82	
270.83153	122	
272.89866	76	
272.93432	156	
273.98383	122	
274.02130	72	
274.83731	90	
274.85546	152	
274.91035	88	
275.85460	894	1+
276.08639	110	
276.81318	72	
276.87719	152	
276.96476	86	
277.96150	128	
278.84580	886	1+
278.86513	156	
278.93761	110	
279.87832	126	
279.92933	100	
280.91716	146	
280.93276	82	
280.99705	96	
281.08913	76	
282.36684	78	
282.86421	96	
283.78831	84	
283.88747	70	
283.96577	94	
284.08816	146	
284.84609	88	
285.85004	80	
286.54609	88	
286.98497	80	
288.85581	96	
290.66370	98	
292.87363	74	
292.99649	78	
293.13304	100	
294.87596	84	
294.93100	80	
295.03442	72	
297.92902	110	
298.85993	72	
299.02843	112	
299.05746	90	
299.87474	136	
300.87568	78	
301.86169	126	
301.92266	72	
302.17010	84	
302.84933	90	
303.08870	84	
303.36859	84	
303.85666	70	
308.10064	80	
308.88454	120	
311.16686	92	
312.95180	82	
314.76857	76	
315.45271	98	
318.86822	76	
319.31583	76	
324.89370	78	
326.77515	78	
333.84751	80	
337.75323	82	
339.82158	82	
340.03193	78	
341.04732	88	
343.92149	76	
END IONS

###FS:    #m/z: 363.95664 #charge 1+
###MS: 152
###MSMS: 155
BEGIN IONS
TITLE=Cmpd 116, +MS2(363.9566), 28.0-35.0eV, 3.4min #155
RTINSECONDS=199.863
SCANS=152,155
PEPMASS=363.95664	531552
CHARGE=1+
183.93398	76	
187.87148	108	
187.93454	100	
189.86266	226	
191.85572	84	
197.92083	78	
204.82945	88	
206.87953	106	
207.94969	148	
209.86849	234	
209.94309	1254	1+
210.88384	502	1+
212.87927	1408	
214.84483	108	
214.89586	110	
216.41329	84	
218.41596	88	
221.90864	80	
223.95266	92	
224.95140	1468	1+
225.38838	94	
226.06253	288	1+
226.94728	7148	1+
226.97715	188	1+
227.92924	214	
228.84036	110	
228.89662	410	1+
228.91431	102	
228.94240	7934	1+
230.10631	82	
230.88879	2068	1+
231.52213	130	
232.90385	100	
234.88179	246	
234.92932	84	
236.10519	80	
240.07821	82	
240.82145	260	
240.93956	484	
240.96142	394	1+
241.06526	80	
241.94100	1174	1+
242.81796	96	
242.94198	788	1+
242.95964	502	1+
243.15154	78	
243.81895	110	
243.88139	84	
244.95766	4034	1+
245.94220	134	
246.80897	208	
246.95250	4144	1+
248.02962	84	
248.80439	254	1+
248.89908	1196	1+
249.94195	112	
250.89819	276	1+
250.96663	340	1+
251.53033	98	
251.79205	76	
251.92844	106	
253.90617	416	1+
255.34982	108	
255.79625	110	
256.85395	126	
257.87569	96	
258.83252	190	
260.83082	142	
260.96925	176	
261.83773	82	
261.97250	118	
262.92894	112	
263.95338	152	
264.03619	90	
264.81883	78	
264.82929	84	
264.92883	78	
265.79075	104	
265.97712	120	
266.42796	102	
266.81230	210	
266.82913	76	
267.81158	90	
267.97533	376	
268.06594	80	
268.13219	186	1+
268.84130	236	1+
268.95916	154	
269.79051	92	
269.96811	612	1+
270.93707	162	
271.85243	200	
271.92010	190	1+
272.99469	92	
273.89146	82	
275.80148	196	1+
277.81858	198	1+
277.92972	84	
278.80197	116	
278.84478	148	
278.86171	174	
278.96633	86	
279.10156	180	
279.84806	94	
280.10632	152	
280.79024	966	1+
281.98855	112	
282.88276	78	
284.06759	76	
284.82563	118	
284.84840	140	
285.11367	78	
285.80330	82	
285.82352	130	
285.84891	254	
285.86620	84	
287.02648	94	
287.43447	124	
287.60734	92	
289.87037	136	
289.89491	114	
290.77769	82	
290.86114	100	
292.09971	88	
293.13420	84	
294.90156	92	
294.99455	96	
296.81047	256	
297.80140	892	1+
297.86966	80	
297.93741	86	
298.31064	100	
298.80381	758	1+
299.86694	128	
300.79870	262	1+
301.12718	80	
301.85999	262	1+
301.90342	76	
302.80737	130	
302.84515	102	
303.11618	98	
303.85335	388	1+
304.44736	102	
304.81169	84	
304.89960	100	
304.93170	94	
306.42624	76	
306.97448	82	
307.06919	96	
307.37241	92	
308.79757	210	1+
309.40367	78	
309.87067	284	1+
311.12862	114	
314.85543	80	
314.87665	128	
316.81261	206	
318.19360	78	
318.42980	92	
318.81628	78	
319.78139	98	
319.81138	398	1+
319.86900	110	
320.98103	86	
321.14239	116	
321.86817	78	
322.63559	92	
322.82335	118	
322.92608	140	
324.84246	92	
324.87718	136	
325.07724	98	
325.82586	76	
326.87245	280	1+
326.89744	92	
327.90156	78	
328.88722	256	1+
334.11669	92	
336.32196	82	
336.94522	158	
338.95043	82	
339.82919	134	
340.94252	118	
349.03478	78	
355.73505	104	
368.82477	78	
369.42627	100	
END IONS

###FS:    #m/z: 507.84512 #charge 1+
###MS: 156
###MSMS: 157
BEGIN IONS
TITLE=Cmpd 117, +MS2(507.8451), 28.2-35.2eV, 3.4min #157
RTINSECONDS=203.552
SCANS=156-157
PEPMASS=507.84512	139396
CHARGE=1+
196.01732	254	
197.02052	144	
209.94310	138	
210.03144	214	1+
212.04582	138	
214.88432	210	
223.97446	226	
224.97978	118	
232.89374	170	
233.89256	114	
234.89359	186	
238.06031	132	
245.07539	122	
249.84380	162	
250.90553	166	
250.96958	258	1+
253.89192	190	1+
254.09369	224	
266.16796	140	
267.10594	152	
272.06257	168	1+
272.85787	156	
277.37585	122	
277.87943	116	
280.88005	124	
282.12283	142	
282.35872	126	
283.09480	126	
283.85184	132	
285.85964	148	
286.91528	152	
287.85257	670	
288.86574	146	
289.84786	150	
290.86920	200	
293.87491	728	1+
294.85779	148	
295.86344	168	
296.85385	234	1+
300.86100	304	
300.91644	124	
301.34227	112	
303.86834	422	
304.88505	126	
305.86219	862	
306.88049	228	
307.86800	816	1+
307.88940	122	
308.14397	412	1+
309.87918	248	
309.95806	134	
310.15735	484	1+
310.84286	142	
311.88226	1512	1+
312.18155	208	
312.81565	176	
313.11097	128	
313.17860	190	
314.87397	176	
316.86863	312	1+
317.80366	212	1+
319.86801	230	1+
319.91544	188	1+
323.85894	552	1+
323.87697	132	
324.37734	156	
324.86268	376	1+
325.90337	416	1+
326.88152	1746	1+
327.91173	144	
328.86613	214	
329.89017	222	
330.16267	176	
330.78208	130	
330.81730	294	1+
330.84937	130	
331.05846	158	1+
331.77628	362	1+
331.87448	154	
331.88967	260	
332.87684	426	1+
333.77335	252	1+
335.83532	114	
336.12554	172	
336.82869	268	1+
339.82852	136	
339.84985	148	
342.79254	196	1+
343.87683	226	1+
345.99679	126	
346.83406	160	
347.77402	1056	1+
349.06507	204	1+
349.75645	120	
349.81314	124	
350.76003	128	
350.82170	216	
351.76801	116	
352.78267	236	1+
353.76109	122	
353.85866	166	
355.88175	114	
356.82857	130	
359.90308	126	
360.77064	292	1+
360.82507	168	1+
360.87855	240	
361.36758	166	
361.79958	116	
364.79675	122	
365.78452	204	
366.46093	140	
366.77704	190	
366.93376	114	
367.03890	118	
367.70473	286	1+
367.76899	614	1+
367.84187	342	1+
367.90755	164	
368.05405	114	
368.83056	134	
368.89470	244	
369.79821	120	
369.83734	442	1+
370.79830	384	1+
371.84687	200	
371.87002	114	
372.77804	276	1+
372.80643	312	1+
375.76595	278	1+
376.79013	114	
379.89444	170	1+
380.71964	266	1+
381.14488	154	
381.80982	210	1+
381.84190	200	
382.79155	112	
383.71626	180	
384.77385	328	1+
384.84759	1056	1+
385.82525	258	1+
385.85117	646	1+
387.74101	148	
387.84883	132	
388.80201	144	
389.19743	262	1+
390.75181	322	1+
390.83891	362	
391.84168	266	
392.72254	124	
392.83351	260	
392.86441	124	
393.73050	302	1+
393.79547	134	
394.84121	180	1+
394.89502	120	
395.81929	196	1+
398.72860	290	
399.73414	120	
399.84951	486	1+
400.68803	130	
400.72854	138	1+
402.86026	198	
403.79703	232	1+
403.87291	540	1+
405.73822	144	
406.87272	148	
407.74288	406	1+
407.86325	1192	1+
408.77811	114	
409.09101	154	
409.72740	454	1+
409.84561	272	
410.80392	126	
410.83716	1064	1+
412.21659	174	
412.78447	134	
413.87784	178	
414.82218	268	1+
417.86136	200	
418.86757	194	
421.87567	320	1+
423.20770	308	
423.76101	204	
423.77683	576	1+
423.86763	378	1+
425.75450	934	1+
425.86045	934	1+
427.03074	108	1+
427.73232	1108	1+
427.75990	410	
427.80905	208	1+
428.09050	304	
428.84685	544	1+
430.73897	148	
430.85160	198	
431.70751	130	
431.87252	150	
437.71085	182	
439.80370	144	
439.89554	166	
440.88855	136	
441.21800	268	1+
441.77912	138	
441.90286	118	
443.76386	170	
444.76229	120	
444.87668	788	1+
445.72765	186	1+
446.18954	118	
446.77013	156	
446.80367	116	
446.88121	326	
447.70921	542	1+
447.73693	114	
447.84439	122	
450.76756	238	1+
450.89261	186	
452.76723	196	
455.21660	142	
457.90702	144	
458.90381	120	
462.88550	452	1+
466.88550	706	1+
467.70789	188	1+
467.88870	608	1+
485.90102	436	1+
486.83954	146	
489.80892	226	1+
501.13326	124	
509.28649	320	1+
END IONS

###FS:    #m/z: 336.94561 #charge 1+
###MS: 156
###MSMS: 158
BEGIN IONS
TITLE=Cmpd 118, +MS2(336.9456), 28.0-35.0eV, 3.4min #158
RTINSECONDS=204.324
SCANS=156,158
PEPMASS=336.94561	46252
CHARGE=1+
190.89484	98	
191.04266	72	
194.10098	80	
196.89088	80	
210.88227	118	
211.91407	68	
211.94406	2326	1+
212.87872	1212	1+
213.05133	110	
213.94068	1264	1+
214.86871	94	
215.88557	336	1+
215.93657	162	
217.93709	86	
220.88072	158	
221.89748	100	
222.97220	210	1+
223.85003	70	
224.83916	92	
225.84051	72	
227.03565	78	
227.89872	94	
228.84687	78	
229.95566	2776	1+
230.88853	1564	1+
231.95122	1264	1+
232.93480	70	
233.83455	116	
233.89906	76	
233.94671	126	
235.82380	70	
235.89474	118	
236.86644	84	
236.89442	76	
238.44868	72	
238.88705	68	
238.96376	148	
239.84577	120	
239.86408	72	
239.89977	78	
240.83903	490	1+
240.96232	126	
242.00754	68	
242.07838	86	
242.89472	72	
245.39664	92	
246.90482	70	
246.97675	130	
247.90737	98	
247.96451	674	1+
248.89668	424	1+
249.04544	106	
249.95834	512	1+
250.14735	76	
250.89368	84	
251.07152	254	1+
251.80497	70	
251.83532	102	
251.85747	70	
251.90829	76	
252.91759	76	
252.97073	1462	1+
253.05923	82	
253.90881	190	
254.82784	176	1+
254.96725	568	1+
256.00745	108	
256.08033	96	
256.26286	72	
256.96552	284	
257.85733	220	
258.84682	688	1+
258.96687	100	
259.83313	74	
259.91632	72	
259.95806	72	
260.09434	80	
260.83596	232	
261.83138	118	
262.79876	70	
262.83030	100	
262.87810	76	
263.83108	72	
263.89077	86	
264.86628	134	
265.09680	80	
267.83955	120	
267.86489	72	
268.83992	960	1+
269.12236	68	
269.17893	92	
270.91193	86	
270.98100	356	1+
271.09425	78	
271.91647	172	
272.38552	72	
272.93917	100	
273.84848	74	
273.92351	100	
274.36292	74	
274.86543	126	
275.42352	98	
275.87197	168	
276.85649	168	
277.83370	554	1+
277.86625	380	1+
278.05885	86	
278.09278	70	
278.24310	106	
278.90301	80	
279.15539	86	
280.78245	92	
280.99855	70	
281.90462	160	
282.05122	72	
282.12541	72	
282.87063	72	
282.92006	96	
283.36041	100	
283.89182	102	
283.93528	82	
284.01983	78	
286.85038	1026	1+
286.87671	70	
287.81723	70	
287.89020	88	
287.95695	88	
291.85644	70	
292.85386	86	
293.11137	82	
294.10923	84	
295.99274	202	
297.41225	90	
298.01179	84	
298.85381	72	
298.96425	76	
301.63661	98	
302.85513	210	1+
304.87589	106	
307.10144	74	
307.80051	154	
307.89233	74	
308.10268	84	
308.86796	212	
309.86938	156	
309.89525	80	
310.64903	74	
310.85705	86	
312.55461	94	
312.90411	76	
315.80839	78	
316.76904	72	
317.81038	70	
317.88626	70	
318.88742	208	1+
321.39084	76	
322.74339	78	
323.85628	70	
323.92706	76	
327.71051	70	
328.82516	72	
329.10772	82	
330.37431	82	
330.75368	86	
330.81436	76	
330.82984	68	
331.56969	72	
335.89409	90	
336.36911	78	
336.81776	126	
337.90242	90	
338.23861	70	
338.94835	78	
340.42815	78	
END IONS

###FS:    #m/z: 359.96122 #charge 1+
###MS: 156
###MSMS: 159
BEGIN IONS
TITLE=Cmpd 119, +MS2(359.9612), 28.0-35.0eV, 3.5min #159
RTINSECONDS=205.096
SCANS=156,159
PEPMASS=359.96122	35690
CHARGE=1+
94.13776	80	
129.30983	74	
183.10069	84	
187.95747	74	
196.88399	86	
203.31569	92	
203.41713	90	
205.01928	86	
207.95027	104	
209.94413	900	
213.16333	92	
214.89542	80	
215.41396	82	
216.41170	94	
222.95157	348	1+
223.42013	78	
224.56522	128	
224.87619	78	
224.95025	636	1+
225.88993	98	
226.86922	78	
226.90573	110	
226.94680	4130	1+
226.97148	182	
227.40026	76	
228.83101	74	
228.90247	96	
228.94273	3592	
231.81001	100	
232.07344	92	
236.14893	82	
238.50199	90	
238.94128	150	
240.22862	76	
240.81911	104	
240.94523	340	
241.07095	86	
241.54170	92	
241.78971	128	
241.83854	124	
241.94183	276	
242.08996	76	
242.89687	92	
242.95967	612	1+
243.98312	80	
244.95788	3272	1+
244.99701	84	
246.80846	118	
246.95353	2644	
246.97915	124	
248.03074	132	
248.80285	132	
249.83498	78	
250.83189	84	
250.95046	454	
250.96908	184	
252.84253	82	
252.95490	186	
253.38752	100	
253.83229	122	
253.90177	92	
254.07207	104	
254.80277	76	
255.37733	90	
255.89943	94	
256.88258	82	
256.92020	72	
257.07945	84	
258.80104	92	
258.84378	118	
258.97049	110	
259.45530	104	
259.48699	86	
259.80139	106	
260.83242	142	
260.96594	294	1+
262.95201	154	
263.86769	120	
266.81367	100	
267.84922	132	1+
267.97613	238	1+
269.96691	260	
270.88578	72	
270.95854	78	
270.97411	138	
271.84690	104	
272.91701	78	
273.96918	142	
274.45042	80	
275.96797	78	
276.81562	76	
277.11499	110	
278.80474	132	
278.84585	228	1+
279.09786	98	
279.42600	92	
279.89037	120	
280.10204	76	
280.79355	762	1+
281.89026	88	
282.78381	118	
283.06797	146	
283.78756	108	
284.82210	136	
287.88635	76	
289.98555	98	
290.80214	72	
290.85940	90	
290.91288	90	
291.98112	88	
292.10566	78	
292.87658	174	1+
293.80388	72	
293.91373	74	
294.43774	76	
294.80447	78	
294.86154	126	
294.93042	224	1+
295.97147	84	
297.78896	86	
297.80801	158	
298.80450	596	1+
299.82479	76	
299.87140	128	
300.78630	76	
301.87146	76	
302.03785	80	
302.81820	100	
302.88786	80	
307.88528	78	
308.87691	86	
309.81540	312	1+
310.88315	178	1+
314.86634	74	
316.11396	78	
316.81178	162	
316.86625	128	
317.37899	100	
317.89548	76	
317.94180	78	
318.35363	82	
319.82729	82	
319.88745	80	
320.12146	88	
321.83151	146	
322.92542	176	
324.80710	126	
325.68410	80	
326.88176	116	
327.28141	90	
328.85423	86	
332.60768	94	
335.82233	78	
336.94810	94	
337.08580	100	
338.65233	106	
339.83499	80	
340.94000	112	
341.85274	90	
347.88376	90	
354.86439	116	
356.05486	78	
357.77366	92	
361.78449	84	
362.18857	74	
END IONS

###FS:    #m/z: 507.84553 #charge 1+
###MS: 160
###MSMS: 161
BEGIN IONS
TITLE=Cmpd 120, +MS2(507.8455), 28.2-35.2eV, 3.5min #161
RTINSECONDS=208.774
SCANS=160-161
PEPMASS=507.84553	127894
CHARGE=1+
196.01458	112	
224.98059	114	
230.08048	138	
232.89751	220	
234.06920	126	
254.09459	110	
257.86963	120	
258.87547	176	
259.86592	334	1+
260.87104	206	1+
265.08226	110	
265.85923	110	
266.84426	150	1+
268.13342	144	
269.88299	278	1+
272.85607	148	
274.84277	216	1+
275.80551	110	
278.11912	202	
278.81233	152	
278.86371	150	
278.93967	122	
280.88147	138	
282.88021	152	
285.37096	120	
285.85347	182	
287.85069	536	1+
288.80793	118	
288.95609	128	
289.87715	192	
290.86647	268	1+
292.89227	262	1+
293.86933	466	1+
295.14748	112	
296.82048	116	
296.87645	142	
298.14445	130	1+
300.85812	130	
301.96097	114	
303.86843	290	1+
304.39178	114	
305.81617	156	
305.86219	1118	
306.12737	134	
308.14275	498	
308.87265	1160	1+
309.15053	662	1+
309.89627	170	
310.15712	414	1+
311.88447	1636	1+
312.17635	386	1+
313.82313	136	
314.86588	616	1+
315.84757	146	
316.82096	116	
317.92301	194	1+
318.82240	210	1+
318.87569	150	
323.85559	154	
325.82904	170	
326.88315	1744	1+
327.83386	240	1+
327.89969	244	
328.87494	128	
330.15956	120	
330.87978	210	
331.83568	132	
332.81292	116	
332.87736	394	1+
334.86549	122	
335.84575	238	
335.88581	330	1+
335.93486	236	1+
339.78673	280	1+
339.81048	110	
339.87928	298	1+
342.78392	212	1+
346.86680	270	
347.77469	474	1+
348.79323	204	
348.83869	230	1+
348.88030	138	
349.75508	218	
349.79724	152	
350.76066	474	1+
350.82064	112	
350.88875	154	
351.81483	150	
351.87870	376	1+
353.85221	416	
355.86656	110	
356.94821	244	1+
357.78420	112	
357.85525	124	
358.81713	222	1+
359.76043	216	1+
359.79218	204	1+
362.74458	154	
362.83130	184	1+
362.86827	118	
363.78830	174	
364.78308	392	1+
365.78396	262	1+
366.73539	146	
366.82223	282	1+
366.84013	158	
367.71049	282	1+
367.77185	328	1+
368.83329	478	1+
368.89580	110	
369.81505	116	
370.79471	284	1+
371.90429	134	
372.04721	128	1+
372.81968	138	
373.71897	360	1+
374.81462	118	
374.88130	126	
375.85859	138	
377.73295	118	
377.79450	122	
377.80842	116	
380.71932	380	1+
381.83826	110	
382.76391	122	
383.77581	206	
384.76487	114	
384.85119	702	1+
385.77821	118	
386.82204	164	
387.74750	124	
387.85295	126	
387.88308	172	
388.84340	290	1+
389.19964	382	
389.25530	128	
389.73984	294	1+
389.77885	224	1+
390.05564	142	
390.80335	190	1+
391.84082	254	
392.76926	128	
392.82788	470	1+
393.79733	222	1+
393.89217	110	
393.97197	130	
394.14601	152	
394.72761	212	1+
394.75895	130	
394.94726	124	
395.86430	138	
396.86578	128	
397.74672	116	
398.73142	334	1+
398.84344	134	
399.69315	238	
399.85225	390	1+
399.90073	110	
403.87047	340	1+
404.77128	372	1+
405.77314	326	1+
405.87163	500	1+
406.17051	196	1+
406.75744	136	
406.85270	190	
407.74110	222	
407.86766	382	
408.07214	116	
408.73843	180	
408.85158	868	
409.72165	658	1+
409.85407	472	
409.88128	378	1+
410.08315	146	
410.76451	214	1+
410.81262	244	1+
410.83813	732	1+
411.74351	118	
411.81475	146	1+
412.73009	200	1+
412.83629	144	
413.06841	176	
413.86643	118	
416.76852	146	
416.83826	126	
417.85370	148	
421.88385	108	
422.76928	552	1+
422.86556	278	
423.86270	666	1+
424.79499	452	1+
425.75566	254	
426.75425	114	
426.77039	208	
426.94094	120	
427.73531	722	1+
427.86383	214	
428.74274	420	1+
428.84745	410	1+
429.71091	184	
429.77536	142	
429.82800	224	
430.72588	108	
430.84733	250	1+
431.69533	160	
431.87350	374	1+
433.71135	132	
433.79773	294	1+
433.85165	306	1+
437.24762	128	
438.90156	124	
441.22111	348	1+
441.77354	258	1+
444.87297	734	1+
445.71852	108	
445.74422	222	
446.74081	142	
446.87001	156	
446.88820	144	
447.71202	482	1+
447.74857	124	
448.74968	114	
448.77214	288	1+
449.88012	358	1+
450.69946	132	
450.76532	146	
452.77574	236	1+
457.90429	568	1+
462.88338	352	
463.88793	216	
464.86107	150	
465.72361	182	
467.29835	128	
467.70520	204	1+
467.88905	536	1+
468.16356	140	1+
483.24210	110	
485.89522	118	
487.83990	116	
507.84020	112	1+
509.27874	234	1+
511.24825	206	1+
END IONS

###FS:    #m/z: 336.94577 #charge 1+
###MS: 160
###MSMS: 162
BEGIN IONS
TITLE=Cmpd 121, +MS2(336.9458), 28.0-35.0eV, 3.5min #162
RTINSECONDS=209.546
SCANS=160,162
PEPMASS=336.94577	46938
CHARGE=1+
160.95610	72	
197.47725	82	
198.95256	140	
209.99683	98	
211.42266	106	
211.94419	3404	
212.87675	528	1+
212.94298	86	
213.12581	88	
213.86143	90	
213.93990	1290	1+
215.88929	132	
215.93570	164	
217.88412	166	
217.89710	80	
218.88070	84	
218.89344	82	
219.52608	82	
220.45679	106	
221.12642	80	
221.47905	70	
221.79338	82	
222.83329	80	
222.90129	72	
222.97790	110	
223.95626	74	
224.83766	88	
224.97023	258	1+
226.84505	72	
226.92464	80	
226.93797	78	
227.90014	92	
228.83936	70	
228.89312	82	
229.95491	3094	1+
230.88930	1652	1+
231.94964	1846	1+
232.11694	80	
233.82764	260	
234.82614	226	
234.88808	104	
235.89219	98	
235.95014	132	
238.88699	70	
239.96451	74	
241.85349	78	
241.90283	70	
242.84498	158	
242.87778	82	
243.86791	78	
245.44653	88	
246.37672	82	
246.90822	86	
246.98162	74	
247.96477	762	1+
247.98365	82	
248.89934	260	
249.38093	78	
249.90018	112	
249.95489	74	
249.96831	70	
250.83315	390	1+
250.86083	92	
250.95804	120	
251.37630	96	
251.83809	264	1+
251.95504	222	
252.52028	86	
252.97086	1812	1+
253.05720	80	
253.83119	86	
253.90687	344	1+
254.85573	74	
254.90794	212	1+
254.96748	438	1+
255.04378	96	
255.07263	126	
255.83658	86	
256.90234	80	
256.96475	228	
257.84597	670	1+
258.06484	80	
258.40418	104	
258.84842	496	1+
258.91770	104	
259.82911	158	1+
259.95700	244	
260.46918	80	
260.85841	190	
260.94783	132	
261.83221	124	
262.39276	78	
262.82928	136	
263.09372	72	
264.81290	72	
265.02069	100	
266.84651	98	
267.83872	864	1+
267.97175	88	
268.00772	72	
268.57489	98	
268.84176	710	1+
269.02761	78	
270.41740	92	
270.85718	110	
270.99279	88	
272.97554	94	
273.94600	76	
274.79419	70	
274.85812	136	
275.84585	72	
275.88328	160	
276.85711	674	1+
277.83450	646	1+
278.83655	396	1+
278.91119	84	
279.90073	114	
280.10824	72	
280.26194	80	
280.89592	70	
280.99414	78	
281.05437	72	
282.81546	78	
283.10186	72	
284.04932	84	
285.84959	218	
286.80994	84	
286.85119	972	1+
287.91940	74	
291.04500	74	
291.43488	92	
291.85816	312	1+
292.04691	70	
292.09981	244	1+
292.88490	72	
293.85431	74	
293.98817	78	
294.88249	80	
296.20598	72	
296.90228	72	
297.89920	70	
298.01004	130	
298.31679	100	
298.89217	72	
299.01499	86	
299.43345	72	
299.87632	152	
300.94005	84	
303.82244	134	
303.86727	78	
304.88447	76	
306.87978	78	
308.15040	92	
308.87068	130	
309.87023	196	
309.90941	84	
310.87761	124	
312.94959	90	
318.88011	210	1+
319.58372	100	
320.38086	100	
320.75457	74	
321.85748	78	
321.92580	92	
322.80552	68	
325.72626	80	
325.82712	78	
325.86362	72	
327.77469	72	
329.84341	84	
329.87536	220	1+
332.31892	78	
332.89224	74	
337.58874	70	
338.95050	74	
340.17014	82	
END IONS

###FS:    #m/z: 359.96145 #charge 1+
###MS: 160
###MSMS: 163
BEGIN IONS
TITLE=Cmpd 122, +MS2(359.9615), 28.0-35.0eV, 3.5min #163
RTINSECONDS=210.318
SCANS=160,163
PEPMASS=359.96145	35534
CHARGE=1+
193.86510	92	
193.89923	80	
194.89047	82	
200.87896	80	
201.01114	82	
207.94673	82	
209.94344	414	
211.94815	76	
217.91886	78	
218.84613	74	
221.85926	80	
221.89189	88	
222.95513	260	
223.37624	104	
223.95331	148	
224.95093	696	1+
224.97096	284	1+
225.53396	92	
225.89032	342	1+
226.83219	88	
226.94780	5454	1+
226.97340	94	
227.92949	90	
228.90462	106	
228.94238	5242	1+
229.88832	216	1+
230.82923	92	
232.93139	88	
232.94774	226	1+
233.50668	102	
234.93874	74	
235.90695	76	
236.91739	94	
238.85083	86	
240.81986	186	
240.94061	556	1+
240.96196	330	1+
242.90619	152	
242.96113	474	1+
244.95722	2862	
245.61021	82	
245.94288	172	
245.96254	82	
246.80956	78	
246.95232	1806	1+
247.03633	74	
247.16161	74	
248.80511	144	
248.89579	220	1+
250.95511	310	1+
252.95336	342	
253.80794	80	
253.83226	116	
253.85562	180	1+
255.07729	76	
255.37532	84	
255.98595	80	
256.85100	86	
258.83114	134	
258.97424	102	
259.41752	78	
259.85322	146	
260.04520	78	
260.84768	82	
260.94703	80	
260.96966	308	1+
262.08238	76	
262.81256	86	
262.95197	74	
263.83453	78	
264.82907	74	
265.08613	134	
265.80648	98	
265.95307	80	
266.81156	512	1+
266.89167	116	
267.38675	88	
267.97296	534	1+
268.79838	104	
269.08769	88	
269.96970	526	1+
270.19337	78	
270.88374	120	
270.94869	88	
273.96584	142	
274.01545	80	
274.91873	92	
274.96942	78	
275.05065	88	
275.79801	296	1+
275.89687	74	
275.96739	108	
278.80054	196	
278.89118	88	
278.90531	94	
279.03822	92	
279.14104	76	
279.79438	720	1+
279.86418	76	
281.07131	74	
281.99132	76	
282.86540	78	
283.09593	78	
283.11638	76	
284.82375	256	
285.21932	78	
285.79215	76	
286.79106	106	
289.97346	86	
291.12447	84	
292.05528	92	
292.43954	78	
293.12042	198	1+
294.09241	78	
295.05336	76	
295.59368	106	
296.89892	114	
296.98901	80	
297.80692	120	
298.80434	620	1+
298.92602	74	
300.87999	94	
301.11861	82	
301.78062	80	
301.90128	106	
304.02991	84	
305.14198	76	
306.37025	90	
308.86730	86	
309.79376	188	
310.87918	184	
312.91250	94	
312.96710	108	
314.62000	100	
314.94267	76	
315.13668	74	
315.94580	76	
316.10512	100	
316.26458	80	
316.81934	146	
317.04255	82	
317.12561	104	
318.06106	156	
318.12316	82	
319.90408	84	
321.82323	84	
323.01916	78	
325.14322	78	
326.91994	76	
329.12567	74	
329.87687	74	
329.99049	80	
330.05957	90	
333.79797	84	
336.94440	138	
338.49395	88	
339.20356	132	
340.93054	122	
340.94373	90	
341.27159	78	
341.93657	92	
342.98889	96	
350.74327	82	
350.79835	78	
352.11742	86	
354.78789	104	
357.71830	82	
357.77251	106	
359.76168	118	
364.14258	82	
364.26924	74	
364.34640	82	
END IONS

###FS:    #m/z: 322.93017 #charge 1+
###MS: 164
###MSMS: 165
BEGIN IONS
TITLE=Cmpd 123, +MS2(322.9302), 28.0-35.0eV, 3.6min #165
RTINSECONDS=213.977
SCANS=164-165
PEPMASS=322.93017	2890684
CHARGE=1+
51.67100	72	
80.55562	84	
88.49211	68	
184.03558	92	
187.57884	84	
190.87779	82	
194.97214	118	
195.00870	88	
195.92218	64	
195.95992	58	
202.05178	68	
205.93270	58	
205.94692	66	
205.96986	58	
206.94741	82	
206.97004	72	
207.97490	62	
209.02808	76	
209.94352	102	
210.89629	72	
215.88959	70	
218.05684	62	
218.84424	72	
220.87249	58	
222.45787	92	
223.95889	222	
224.79163	62	
224.87111	72	
226.79699	70	
227.93237	140	
227.95427	66	
228.88810	64	
228.91019	72	
229.91420	68	
230.82958	74	
230.85169	76	
230.86877	68	
231.90507	68	
232.84480	56	
233.16390	94	
233.99694	72	
234.09998	68	
234.89741	72	
235.01965	78	
235.33623	88	
237.94651	74	
238.02434	90	
238.88282	64	
238.93810	208	
239.07493	60	
239.08800	74	
240.02701	58	
240.39257	74	
240.81987	94	
240.94024	2652	
241.93911	8830	1+
241.96771	70	
242.07817	66	
242.81758	312	1+
242.88318	64	
242.91395	58	
242.94147	6444	1+
243.13833	62	
243.81912	264	1+
244.94066	1404	1+
246.86074	68	
246.91071	72	
246.97277	70	
248.40654	98	
248.55925	72	
248.84307	138	
248.89576	126	
248.98766	72	
249.93414	68	
250.97130	116	
254.86935	68	
255.54840	90	
255.83274	62	
256.26490	60	
256.78625	66	
256.89694	150	
258.77948	86	
258.83097	180	
258.89200	78	
258.97880	58	
259.33850	88	
259.88062	86	
260.83614	322	1+
260.91285	58	
261.15545	66	
262.34725	84	
262.82910	178	
265.05923	60	
265.08501	84	
265.97113	64	
266.86484	62	
267.06581	76	
267.84272	66	
267.95938	68	
268.08230	72	
269.13447	76	
269.64468	74	
270.15682	70	
271.02935	72	
271.17490	106	
271.35910	68	
271.80014	68	
272.84148	66	
272.98352	72	
273.48109	56	
273.79548	168	1+
274.84749	72	
274.86547	70	
274.92686	56	
276.84199	218	1+
276.87228	84	
277.02769	76	
277.12156	72	
278.02310	96	
279.09119	822	1+
279.84884	64	
281.16311	98	
282.28237	66	
283.01083	66	
283.79052	84	
283.93925	64	
284.29365	316	1+
284.88069	74	
285.84510	80	
285.85686	74	
285.93509	62	
286.04321	72	
288.20321	74	
289.79043	110	
290.86919	116	
290.91910	92	
291.80115	174	
295.86792	74	
296.88920	70	
297.14747	60	
297.83554	78	
299.78402	88	
299.86040	64	
300.87382	104	
301.03757	62	
305.95334	86	
307.79974	184	
307.89051	104	
308.88415	180	1+
309.38862	80	
309.87301	66	
311.85785	64	
313.74290	58	
313.86677	72	
314.82101	64	
318.11880	76	
321.82411	166	
324.85844	62	
326.17844	94	
326.51363	68	
326.80639	62	
END IONS

###FS:    #m/z: 340.94088 #charge 1+
###MS: 164
###MSMS: 166
BEGIN IONS
TITLE=Cmpd 124, +MS2(340.9409), 28.0-35.0eV, 3.6min #166
RTINSECONDS=214.75
SCANS=164,166
PEPMASS=340.94088	1070260
CHARGE=1+
67.39054	104	
190.95057	82	
191.95416	138	
192.92612	194	
193.44466	82	
196.89075	86	
207.89155	74	
208.95632	136	
212.88236	118	
213.88471	74	
213.93952	1376	1+
215.88342	214	
215.93331	172	
217.88260	244	1+
220.88199	74	
221.15362	82	
221.87756	166	
222.88267	86	
226.07639	88	
226.95026	156	
228.84281	160	
229.03419	72	
229.83447	74	
230.84206	94	
230.88665	498	1+
231.95023	912	
233.88582	100	
233.94949	154	
235.79215	72	
235.87321	72	
235.88861	74	
236.89743	154	
238.09614	72	
238.84798	78	
239.82148	70	
239.88062	74	
239.90329	76	
240.83080	70	
240.84657	118	
241.84505	508	1+
241.90989	70	
242.79525	76	
243.42308	72	
243.82956	80	
243.85272	78	
244.83700	248	1+
246.44409	90	
246.85981	88	
246.98106	88	
249.89500	80	
249.96133	204	
250.82961	72	
251.95568	114	
251.98222	76	
254.14267	74	
254.96791	150	
255.84779	336	1+
256.38093	74	
256.90016	146	
256.96530	164	
257.24675	80	
257.79854	70	
257.92273	76	
258.84540	364	
258.90385	98	
258.95467	398	1+
259.85633	388	1+
259.95797	338	1+
260.08863	74	
260.83668	590	1+
261.19268	74	
261.86333	98	
262.88821	74	
262.92459	92	
263.89176	108	
264.86225	102	
265.01398	150	
267.13408	84	
267.92533	76	
268.13860	98	
268.84046	264	1+
270.32025	86	
270.84931	76	
272.97562	138	
273.02619	82	
273.91887	116	
274.87753	158	
275.81085	74	
275.85873	138	
275.88124	106	
275.95794	76	
275.98840	74	
276.37407	92	
276.85775	602	
277.01547	82	
277.86246	494	
277.96710	90	
277.99124	72	
278.84393	942	1+
279.15309	78	
280.82385	80	
280.84598	140	
280.87688	152	
281.00246	70	
281.10537	90	
281.79564	70	
281.89041	108	
283.09755	72	
285.16971	80	
285.58449	102	
285.88328	78	
285.94376	94	
287.83226	88	
288.84381	90	
291.80262	144	
293.03628	96	
294.83211	74	
295.88114	74	
295.96537	78	
296.12380	78	
297.01000	86	
297.81229	72	
299.77623	82	
299.87081	78	
300.94160	76	
302.38011	88	
302.86401	84	
304.88061	88	
304.92126	80	
306.93566	80	
307.81445	114	
309.89110	104	
310.41986	86	
310.87754	194	
311.87723	106	
313.15598	74	
313.33410	78	
317.82318	78	
317.86514	154	
318.81571	80	
319.33757	70	
320.10854	72	
321.62603	100	
323.86747	84	
324.76528	72	
324.89435	110	
326.17163	84	
327.47699	76	
328.95222	106	
329.87578	150	
331.92272	108	
333.84054	82	
335.26926	100	
337.62508	74	
337.95647	88	
341.70067	72	
342.78153	72	
343.02715	74	
344.02886	72	
345.77317	76	
346.00166	94
[truncated: 2,213,865 more chars]
