# Supplementary material for: High-Throughput Venomics
Source: J Proteome Res. 2023 Apr 3;22(6):1734–46. doi: 10.1021/acs.jproteome.2c00780 (PMC10243144; doi:10.1021/acs.jproteome.2c00780)
Supplement: Supplementary file 9 — pr2c00780_si_009.zip [file pr2c00780_si_009.zip › Manual files/Calloselasma rhodostoma MGF/210702_Calloselasma_halfplate000033_5.1.201.mgf]

###	D:\Data\Julien\210702_Cr_half_TFA\210702_Calloselasma_halfplate000033.d\ProteinAnalysisResults.mgf
###	D:\Data\Julien\210702_Cr_half_TFA\210702_Calloselasma_halfplate000033.d\analysis.baf
###	210702_Calloselasma_halfplate000033.d
###	Instrument: maXis HD
###	Manufacturer: Bruker
###    PeakWidth 0.30, MiniumIntensity 10, S/N 1Apply threshold 0, Threshold 10
###    Retain Residuals no, Create neutrally no,
###    FullScan Parameters: AdductIon (+)+H (-)-H, LowMass 0, HighMass 8000, MaxCharge charge decon 4, MinPeaks 3
###    Perf. isotope decon yes, Max Charge Istopic decon 6, MW agreement 0.00, Abund. cutoff 2.00, Envelope cutoff 75.00
###    MaxRes   Parameters: AdductIon (+)+H (-)-H, LowMass 0, HighMass 8000 
###    Perf. isotope decon yes, Max Charge Istopic decon 6, Abund. cutoff 2.00
###    MSn      Parameters: AdductIon (+)+H (-)-H, LowMass 0, HighMass 8000 
###    Perf. isotope decon yes, Max Charge Istopic decon 4, Abund. cutoff 0.05
###    Global Charge Limit: no 3, Prefer FullScan Result: yes, Export what: 2 (0=non deconv/1=deconv only/2=mixed), NoMSMSSignals: 150, Intensity threshold: 10, NoMSSignals (deconv): 2, NoMSSignals (non-deconv): 2, NormalizeData: no, SingleCharged: yes
###
COM=210702_Calloselasma_halfplate000033.d
USERNAME=Demo User

###FS:    #m/z: 322.93155 #charge 1+
###MS: 2
###MSMS: 3
BEGIN IONS
TITLE=Cmpd 1, +MS2(322.9315), 28.0-35.0eV, 0.0min #3
RTINSECONDS=1.893
SCANS=2-3
PEPMASS=322.93155	1509904
CHARGE=1+
206.94041	2960	
208.94740	5888	
211.94513	17610	
213.94064	13626	
215.93878	3020	
217.94200	7896	
222.95313	25420	1+
224.95233	5478	
226.12338	2888	
226.94784	104702	1+
227.19967	8230	
228.94360	180470	1+
234.97100	4766	
234.99851	4716	
235.12927	3726	
235.20459	5704	
237.12975	4142	
238.14965	3812	
238.45559	7498	
239.07959	3120	
239.14769	10090	
239.23618	2868	
240.23179	4636	
240.96386	18592	1+
242.62005	4572	
242.96317	3740	
243.23068	3942	
244.95833	65048	1+
245.18648	2730	
245.22688	2956	
245.63212	6938	
245.94320	8602	
246.08983	3962	
246.13369	3330	
246.24134	2680	
246.95356	49690	1+
246.97445	4408	
247.24122	2830	
248.03341	3758	
248.95331	4392	
249.04119	2666	
249.25653	3430	
249.91189	3228	
249.97269	60344	1+
250.94801	46468	1+
250.99930	5038	
251.19966	5430	
252.63972	3802	
252.94784	12402	
252.97257	723476	1+
253.21547	8222	
253.90631	12024	1+
254.94310	184482	1+
254.96785	259250	1+
255.23106	8854	
256.26296	6348	
256.91550	5786	
256.96511	36580	1+
258.88599	3750	
258.96567	9800	
260.16234	2862	
260.98001	2716	
261.97453	14648	1+
263.05683	5004	
263.13404	3262	
263.97917	112008	1+
265.25230	3352	
266.66623	3694	
267.26709	3238	
267.64551	4116	
267.97465	41702	
268.96160	26626	1+
270.98258	12422	
272.88381	4398	
272.95323	31376	1+
272.97790	4736	
274.09156	33480	1+
274.27329	16788	1+
274.65305	3390	
279.09269	5778	
279.23121	5020	
281.05059	3094	
281.15547	2742	
281.24663	15620	1+
282.27846	16912	
283.14390	12618	1+
283.17444	8564	
283.26270	14346	1+
283.94844	6984	
284.29453	7356	
285.20319	2810	
285.22353	3384	
285.94316	146104	1+
285.98483	15644	1+
287.25197	14420	1+
287.66173	3034	
288.06568	3110	
288.15764	15038	1+
288.20300	41722	1+
288.25244	9624	1+
288.29009	3052	
289.16042	13022	1+
289.65944	5986	
290.26881	24746	1+
290.89240	2710	
291.10086	4128	
291.16025	8872	1+
291.19527	3160	
291.97528	11550	1+
292.06099	10276	1+
292.10254	38622	1+
293.21102	5824	
293.24618	3052	
293.97698	20684	1+
293.99896	40724	1+
294.93797	6256	
295.12890	4844	
295.22599	9698	
295.26188	2630	
295.96987	7034	
295.99427	16332	1+
296.29430	5596	
296.66632	4028	
297.08227	9294	
297.24114	14526	1+
297.90531	4462	
298.08428	4860	
298.27393	4272	
298.96930	3020	
299.06360	3160	
299.07795	3158	
299.18880	8990	
299.23787	3772	
299.25716	3570	
299.67031	118222	1+
300.17184	42046	1+
300.28870	8636	
302.08716	2664	
302.14012	9914	
302.17328	10266	1+
302.30471	23208	1+
302.64125	3976	
302.94993	45362	1+
303.95388	37698	1+
303.99525	7046	
304.18796	4732	
304.28361	3166	
304.92506	3650	
305.26799	4824	
305.95372	4264	
306.90538	5466	
307.08306	4634	
307.18980	2672	
307.24764	25876	1+
308.14282	9170	1+
308.21764	3276	
308.87318	4362	
309.18883	4142	
309.20468	3046	
309.22103	2800	
309.25985	9928	1+
309.27660	5590	
309.67451	2938	
310.11323	4108	
310.17182	2696	
310.30987	15948	1+
311.05413	2694	
311.13754	10196	1+
311.17017	12206	1+
311.22068	8768	1+
311.27591	7112	
311.67222	5644	
311.87050	13534	1+
311.93654	6978	
311.98771	19236	1+
312.32550	7174	
312.90297	4624	
312.94940	5922	
313.21963	11532	1+
313.25157	3056	
313.27281	4604	
313.29153	6164	
313.86777	5032	
313.93050	147712	1+
314.26861	3420	
314.89546	2874	
316.28414	15150	1+
316.32000	9280	1+
316.94133	5000	
317.21211	3070	
318.30050	17820	1+
318.93623	85926	1+
319.18094	6400	1+
320.09742	2816	
320.93583	158832	1+
322.15918	2748	
322.19639	14096	1+
322.87932	5812	
322.93137	3280940	1+
323.01897	3236	
323.12107	3922	
323.14532	3538	
323.18271	5004	
323.20427	8074	1+
323.23921	18736	1+
323.27688	3200	
323.32619	12396	1+
324.10071	3112	
324.15680	7658	
324.29230	12442	1+
324.65852	3634	
324.87792	5816	
325.18403	3264	
325.25580	47230	1+
325.31167	2758	
326.17225	3710	
326.20023	15722	1+
326.87340	48584	1+
326.96969	11776	1+
327.00769	6210	
327.17709	3006	
327.20254	11364	1+
327.27127	64442	1+
328.32017	9604	1+
END IONS

###FS:    #m/z: 340.94243 #charge 1+
###MS: 2
###MSMS: 4
BEGIN IONS
TITLE=Cmpd 2, +MS2(340.9424), 28.0-35.0eV, 0.1min #4
RTINSECONDS=2.6655
SCANS=2,4
PEPMASS=340.94243	648930
CHARGE=1+
192.92553	146	
197.13692	130	
211.95715	144	
213.88104	132	
213.94115	1768	1+
215.89150	828	1+
215.93755	774	1+
217.88393	326	
222.95573	456	1+
223.95928	380	1+
224.94225	294	1+
225.09542	190	1+
226.91227	258	1+
231.89628	120	
231.94946	3084	1+
233.04435	140	
233.16344	174	
233.89842	222	
234.16739	240	
234.89809	126	
235.83247	116	
235.89501	452	1+
235.94984	140	
237.03203	170	1+
237.13255	158	
237.16513	190	
238.08471	124	
238.95159	280	1+
239.05503	120	
240.23203	594	1+
241.16205	204	
242.12463	158	
243.87605	314	1+
244.03952	754	1+
245.11462	150	
246.98053	234	
247.98002	290	
248.03731	492	1+
248.59083	138	
248.98893	258	
249.04266	334	1+
249.25511	198	1+
249.28018	148	
249.96343	928	1+
250.00137	198	1+
250.12621	206	1+
251.03967	144	
252.06559	132	
252.96961	162	
253.00471	234	1+
253.20045	142	
253.90170	146	
254.07129	650	1+
254.28735	132	
254.93849	130	
254.96724	1396	1+
255.07608	630	1+
255.15909	350	1+
255.17947	160	
256.04355	334	1+
256.13631	174	
256.96373	464	1+
256.99572	364	1+
257.06614	232	1+
258.05987	500	1+
258.90554	138	
259.19232	114	
259.96401	196	1+
260.99086	300	1+
262.01113	212	1+
262.96732	150	
264.07412	162	
264.26815	160	1+
264.86491	198	1+
264.92570	200	1+
265.01806	298	
265.12573	168	1+
266.01409	390	1+
266.25256	142	
266.99713	150	
267.01373	296	1+
267.07042	126	
267.13730	448	1+
267.96790	242	1+
268.00322	116	
269.17137	176	
269.19362	276	
270.98725	140	
271.17745	472	1+
272.06419	174	1+
272.97771	166	
273.11804	118	
273.16538	208	
273.79604	132	
274.09582	152	
275.01964	232	
275.05815	164	
275.22099	218	1+
276.97854	130	
277.09205	182	
277.16175	166	
277.19408	212	1+
277.88312	140	
278.88471	138	
279.10315	168	
280.85210	140	
281.05065	668	1+
281.10984	426	1+
281.85866	166	1+
282.27822	1344	1+
282.81203	134	
282.92124	246	
283.02804	426	1+
283.13444	160	
283.24491	138	
284.08374	174	
284.17455	174	
284.29608	170	
284.66040	132	
284.89951	122	
284.98350	134	
285.00398	284	1+
285.18812	256	1+
288.06600	532	1+
288.20034	624	
288.90983	116	
289.00427	136	
289.01535	144	
289.51105	162	
289.88683	180	
290.06576	178	
290.08418	130	
290.20343	116	
290.89454	154	
291.02446	192	1+
291.07404	120	
291.24826	234	1+
292.05687	160	
292.86318	156	
293.06860	514	1+
293.29684	120	
294.04606	194	1+
294.14144	254	1+
294.31541	142	
294.94098	156	
295.01090	206	1+
295.14315	184	1+
295.85566	138	
295.97482	136	
296.33309	384	
296.98384	350	1+
297.19767	132	
298.08381	612	1+
298.18940	140	
298.58498	286	
299.06292	444	
300.05981	316	
300.15470	252	
300.17418	120	
300.95458	236	1+
301.01843	310	1+
301.08076	196	1+
301.12603	142	
301.25901	166	
302.02084	178	1+
302.94578	130	
303.21070	188	
303.95137	194	
305.02314	162	1+
305.22745	142	
305.88546	178	1+
306.07830	572	1+
306.79400	360	1+
307.08498	354	1+
307.12049	266	1+
307.14309	118	
307.24244	256	
307.29006	890	1+
307.90742	154	
308.29402	640	1+
308.32882	392	1+
308.89529	264	1+
309.17496	204	1+
309.26166	148	
311.02541	484	1+
311.15338	218	1+
313.03167	342	1+
314.01578	218	1+
315.10075	220	1+
315.13278	204	1+
315.92804	162	
318.59525	124	
318.94933	136	
319.09617	188	
320.24168	160	1+
320.94076	210	1+
321.03727	168	
321.06451	114	
321.21937	314	1+
321.32726	120	
322.12653	128	
322.16329	138	
322.31930	218	
323.08271	326	1+
323.12958	150	
323.14728	142	
323.23958	1070	1+
323.30434	174	1+
324.08850	210	1+
324.20625	270	1+
324.25933	138	
324.83079	204	1+
324.89279	480	1+
325.00663	152	
325.14316	128	
325.15896	224	
325.25726	136	
325.30054	410	1+
326.09753	158	1+
326.18281	280	1+
326.25247	194	
326.30457	350	1+
326.34393	246	1+
327.26895	180	
328.00951	146	
328.13880	232	1+
328.16892	124	
328.80923	120	
329.00976	120	
330.87013	182	1+
332.09185	410	1+
333.06786	186	
336.11297	128	
336.32209	436	1+
337.08984	142	
337.21868	282	1+
338.09229	126	
338.22363	168	1+
338.26511	184	
339.25286	126	
340.19156	212	1+
340.21092	134	
340.35797	286	
340.39510	656	1+
341.09773	120	
341.25282	308	1+
341.28146	136	
341.31317	716	1+
342.06101	142	
342.09336	322	1+
342.17610	138	
342.27946	478	1+
342.30024	166	
342.31559	630	1+
343.04283	154	
343.09413	232	1+
343.17292	180	
343.20631	152	
344.21563	142	
344.30244	116	
345.04157	150	1+
345.09793	194	
345.17220	152	
346.06544	158	1+
346.14808	116	
END IONS

###FS:    #m/z: 363.95855 #charge 1+
###MS: 2
###MSMS: 5
BEGIN IONS
TITLE=Cmpd 3, +MS2(363.9585), 28.0-35.0eV, 0.1min #5
RTINSECONDS=3.438
SCANS=2,5
PEPMASS=363.95855	414016
CHARGE=1+
199.04894	166	1+
204.01037	198	1+
205.07255	242	1+
209.19542	142	
209.94568	520	
210.88260	236	1+
212.87866	200	
216.04260	202	
216.07770	236	
222.95341	630	1+
224.94949	1110	1+
226.04020	418	1+
226.94851	2840	1+
227.93525	288	
228.89361	254	
228.94367	3614	1+
229.50394	146	1+
230.89058	632	
233.04709	342	1+
233.07193	136	
233.10220	128	
233.89408	162	
234.13166	168	
234.88393	138	
235.12734	262	1+
235.95948	136	
238.03313	154	
239.21956	132	
240.13328	216	
240.96366	824	1+
242.94188	176	
242.96304	440	1+
243.05692	184	
243.09304	152	
244.04528	510	1+
244.07396	1650	1+
244.10390	202	1+
244.88670	136	
244.95862	1676	
245.02642	388	1+
245.94599	546	
246.95441	2304	1+
246.97763	150	
247.10758	190	1+
247.24209	138	
248.03458	538	1+
248.89834	144	
249.90761	170	
250.79896	202	1+
250.89835	294	1+
250.96363	138	
251.00988	166	
251.03691	148	
251.09767	178	
251.12905	186	
252.03608	142	
252.06080	182	
252.08082	142	
252.14282	712	1+
252.98453	146	
253.25293	156	
253.94642	152	
255.08584	230	1+
255.10312	176	
258.87948	290	1+
258.92425	144	
258.97281	168	
259.12953	150	
259.99582	142	
260.10266	180	1+
260.96873	694	1+
261.02852	228	1+
263.05504	638	1+
264.23002	132	
265.07243	150	
265.92073	152	
266.06441	154	
266.15287	156	
266.24509	172	
266.91390	134	
266.93232	140	
267.00064	190	
267.05877	432	1+
267.13503	330	1+
267.97415	350	
268.06161	294	1+
268.17496	160	
268.96371	554	1+
269.10646	432	
269.96927	324	1+
270.11436	250	
270.90269	128	
271.24728	222	1+
271.85412	322	1+
272.13478	332	1+
275.06558	146	
276.89546	310	1+
277.05669	152	
277.07542	246	1+
277.14246	544	1+
278.12270	396	1+
278.25205	242	
279.10486	176	
280.04317	216	1+
280.26275	176	
281.08097	144	
281.13366	160	
281.18333	326	1+
281.22823	304	1+
282.12277	168	1+
282.91894	158	
283.07575	138	
283.85541	132	
283.99242	340	
284.15299	162	1+
285.93970	430	1+
287.02726	148	
287.04629	152	
287.10129	194	1+
287.14874	130	
288.06404	698	1+
288.12982	208	1+
288.20555	270	1+
288.93600	180	1+
289.16797	200	
289.24825	324	1+
290.09480	214	1+
290.15469	244	1+
291.12245	150	1+
292.05892	228	
292.07922	180	
294.16154	150	
294.27624	152	
294.86141	154	
295.01278	230	1+
295.15228	902	1+
296.13481	144	
296.84300	230	1+
297.15072	134	
297.19354	148	
298.09286	320	1+
300.82211	226	1+
301.13815	172	
301.17507	174	
302.13268	138	
302.22269	132	
302.24765	240	
303.11439	256	1+
303.91153	250	1+
304.29009	154	
304.91471	168	1+
305.15555	174	
305.77726	156	
305.88373	164	
305.99715	136	
306.18292	222	1+
306.79459	432	1+
306.88413	136	
307.29515	296	
307.79931	344	1+
307.90721	170	1+
308.08312	146	
308.11873	686	1+
308.28984	398	1+
308.30296	266	
309.33764	140	
309.98459	284	1+
310.10145	134	
310.31267	254	1+
311.10929	142	
311.13451	252	1+
312.17580	214	
312.20601	226	1+
315.99642	142	
316.06258	194	1+
316.85622	194	1+
318.08954	482	1+
319.05106	220	1+
319.09043	340	1+
320.13780	156	
321.10031	144	
322.19222	142	
322.29663	286	1+
322.92817	134	
323.01807	172	
323.04531	204	1+
323.21276	346	1+
324.00993	200	
324.21619	282	1+
324.24751	414	1+
324.32684	172	
324.87457	130	
324.89805	384	1+
325.23643	134	
326.05396	164	
326.12726	466	1+
326.14371	310	1+
326.17139	144	
326.95968	184	
327.91389	150	
328.18851	154	
328.88773	134	
329.13334	372	1+
329.16444	606	1+
329.87467	134	
331.08172	154	
331.09048	672	1+
332.09199	578	1+
333.26056	144	
335.09350	342	1+
335.31365	258	1+
336.87674	174	1+
336.94840	172	
337.30762	150	
339.81600	214	1+
340.19882	140	
340.93972	250	1+
341.10374	148	
341.21028	238	1+
342.28024	186	
342.33941	130	
342.36488	172	1+
343.07030	156	
343.08591	200	
344.25890	144	
345.11129	130	
345.32547	136	
346.05493	156	
346.23921	130	
347.21696	228	1+
348.14220	330	1+
349.12408	152	
349.25785	222	
349.32208	272	
350.10179	316	1+
350.18328	308	
350.33569	216	
351.33069	214	
351.89419	180	1+
354.02830	288	1+
355.33199	148	
356.16997	152	
357.05863	134	
357.15921	1098	1+
357.98315	244	1+
359.18238	366	1+
360.31534	158	
360.32912	226	1+
361.10550	150	
361.28475	138	
362.16338	286	1+
362.23007	366	1+
362.28077	132	
363.11023	294	
363.14920	248	1+
363.20710	338	1+
364.13145	142	
365.17914	142	
365.25041	234	
365.28605	344	1+
365.31816	280	
366.32505	158	
367.33490	444	1+
368.20428	142	
368.42560	2360	1+
END IONS

###FS:    #m/z: 322.93161 #charge 1+
###MS: 6
###MSMS: 7
BEGIN IONS
TITLE=Cmpd 4, +MS2(322.9316), 28.0-35.0eV, 0.1min #7
RTINSECONDS=7.1245
SCANS=6-7
PEPMASS=322.93161	1371698
CHARGE=1+
180.06648	106	
188.99294	196	1+
191.95837	210	
192.88980	130	
193.56802	96	
197.06018	96	
201.03085	134	
201.04581	202	
203.00462	346	1+
205.94872	224	1+
209.37119	102	
211.90282	124	
215.88770	286	1+
217.04468	142	
219.17352	166	
219.51931	98	
220.86691	220	
221.94722	138	
222.95534	444	1+
223.95962	308	1+
223.97557	208	
224.20052	96	
224.97527	148	
225.15055	224	1+
226.15647	258	1+
227.87213	200	1+
227.93412	380	1+
232.03250	114	
232.05530	118	
233.03191	112	
233.16368	1582	1+
233.89720	202	
233.94209	228	1+
234.90090	126	
235.05496	318	1+
235.82325	194	1+
236.01000	256	1+
236.03257	174	
236.14669	102	
238.20841	118	
238.87691	292	1+
239.07945	740	1+
240.01043	102	
240.95977	304	1+
241.01337	132	
241.94597	702	1+
243.10300	164	
243.12601	116	
243.14696	116	
243.88486	308	
244.04018	158	
244.88056	196	
244.93985	504	1+
245.03774	118	
245.88026	156	
245.98160	206	
246.97629	296	
247.03159	998	1+
247.56008	118	
248.00334	110	
248.03547	920	1+
248.86019	114	
248.98681	204	
249.96821	284	1+
249.98632	300	
250.69272	108	
250.94877	250	
251.01679	150	
251.05261	298	1+
251.09775	126	
251.11249	190	1+
251.18488	158	
252.96208	100	
253.16579	376	1+
254.14943	124	
254.19207	124	
254.25260	100	
256.16722	174	
256.41886	110	
256.95388	112	
256.99964	252	1+
258.80852	166	
260.00025	126	
260.17579	142	
260.52903	102	
260.99053	264	1+
261.06002	168	
261.12374	106	
261.16536	410	1+
261.18672	112	
262.06347	176	1+
262.94838	174	1+
264.98421	140	
265.01959	120	
265.06039	268	1+
265.26050	166	
265.99271	108	
266.01965	204	
266.03892	136	
266.24988	114	
266.86446	130	
266.99815	406	1+
267.04655	194	1+
267.20871	138	
268.18024	114	
268.97575	110	
269.00460	338	
269.10424	136	
269.80521	122	
269.96121	212	1+
270.11027	110	
270.19929	96	
270.98451	106	
271.13042	190	1+
271.17616	584	
272.00374	206	1+
272.17831	350	
272.19749	100	
272.90053	126	
273.15981	104	
273.91368	126	
274.21292	142	1+
274.59542	98	
275.01720	122	
275.05678	210	1+
275.91799	116	
276.02980	318	1+
277.01106	222	1+
277.09434	202	
277.15824	142	
279.09351	1204	1+
279.26671	292	1+
280.14419	470	1+
280.23417	126	
280.29586	106	
281.05068	554	1+
281.07535	172	
281.61701	120	
282.07801	100	
282.09421	208	
282.14580	394	1+
283.02954	258	
283.07325	400	1+
283.26310	532	1+
283.93850	188	1+
284.01617	208	1+
284.29443	2150	1+
284.91213	122	
284.97775	154	
286.15853	102	
286.18770	142	
287.04950	114	
287.11346	106	
288.06418	300	
288.20412	1606	1+
289.06322	142	
290.11481	136	
290.85514	106	
292.03950	168	
292.06461	424	1+
292.25689	112	
292.44212	102	
293.11673	248	1+
293.55019	100	
295.21961	114	
296.94482	98	
297.02048	142	1+
297.06196	116	
297.08938	124	
298.01593	232	1+
298.12222	126	
299.06206	362	1+
299.19209	150	
300.82016	162	1+
301.05636	222	
301.24817	266	1+
301.87521	120	
304.03122	240	1+
304.09403	98	
304.18814	242	1+
305.10888	154	1+
305.15957	146	
306.13203	328	1+
306.88569	156	
307.03666	230	1+
307.07991	218	1+
307.19844	118	
307.31355	144	
308.29630	410	
309.08036	180	1+
309.26337	194	
309.29820	182	
310.03254	128	
310.31128	424	
310.87972	152	1+
311.02635	106	
311.86099	134	
311.93291	188	1+
312.17783	182	
313.03169	372	1+
313.05932	160	
315.17962	152	
316.01150	120	
319.04356	132	
319.08126	132	
319.21190	178	
319.85336	98	
320.05428	142	
321.12134	200	1+
321.86974	194	1+
322.09085	342	1+
322.17049	160	
322.20440	128	
322.32022	134	
322.90256	204	1+
322.98343	118	
323.13696	112	
323.16240	156	
323.23923	5318	1+
324.13977	878	1+
324.20774	1084	1+
324.32049	406	1+
325.29279	170	
325.32505	348	1+
325.89874	166	
326.24694	648	1+
327.10987	104	
327.15713	116	
327.25142	460	1+
328.31623	98	
END IONS

###FS:    #m/z: 363.95866 #charge 1+
###MS: 6
###MSMS: 8
BEGIN IONS
TITLE=Cmpd 5, +MS2(363.9587), 28.0-35.0eV, 0.2min #8
RTINSECONDS=7.8965
SCANS=6,8
PEPMASS=363.95866	385082
CHARGE=1+
189.86311	142	
191.86178	180	
191.95933	138	
209.94841	302	
212.87979	760	1+
216.07719	280	1+
220.86831	186	
222.95489	650	1+
224.94796	984	1+
225.03868	136	
226.94829	3674	1+
227.89303	326	1+
227.93104	312	
228.89392	232	1+
228.94380	4190	1+
230.89025	1018	1+
230.92201	194	1+
232.14461	184	1+
233.05232	126	
234.13357	150	
235.11708	120	
238.03192	214	1+
239.06824	126	
240.08730	132	
240.12895	132	
240.94573	156	
240.96533	626	
241.08227	234	1+
241.95288	158	
242.96089	682	1+
244.04252	286	1+
244.07383	1236	1+
244.95818	1542	1+
245.22654	162	
245.94417	468	
246.90870	158	
246.95381	1886	1+
246.97748	144	
247.04248	120	
248.03237	164	
248.90084	306	
248.98686	156	1+
249.04144	532	1+
250.95094	244	
250.96723	306	1+
250.98468	124	
251.10188	134	
251.25144	120	
252.04268	176	
252.07870	236	
252.14663	286	
253.08414	138	
253.11415	128	
253.14994	192	
255.10827	320	1+
257.02372	140	
259.00949	252	1+
260.11019	218	
260.96931	268	
263.05743	298	1+
264.99356	168	
266.15117	140	
266.24441	390	1+
266.95743	122	
266.97835	148	
267.10331	126	
267.13941	268	1+
267.98180	142	
268.96614	542	1+
269.10660	400	1+
269.97100	374	1+
270.99612	162	
271.95359	188	1+
272.13542	144	
272.17068	122	
272.78364	134	
272.93421	146	
273.07815	226	1+
276.06727	142	
276.84234	128	
276.99819	130	
277.07784	142	
277.13953	284	
277.92825	238	
278.12448	236	
279.01309	196	1+
279.13037	154	
279.98307	186	
281.19290	144	
281.26124	124	
282.00983	268	1+
282.14364	126	
283.01475	206	1+
283.06537	180	
283.98595	170	
284.11077	152	
285.05158	126	
285.10036	142	
285.84520	282	1+
288.06603	490	1+
288.09308	144	
288.20109	134	
289.14285	200	
289.16198	170	
289.87372	122	
291.10303	166	1+
291.16575	190	
292.06403	362	1+
292.94364	232	1+
293.14850	126	
294.10145	120	
294.13042	168	
295.15102	354	
295.86654	126	
296.15025	222	
297.81383	280	1+
298.07903	260	1+
298.13183	222	
298.94996	122	
299.12809	182	
300.12167	152	
300.92849	188	
301.86377	132	
302.03329	228	1+
302.22211	162	
303.86155	294	1+
304.22447	150	
305.01807	206	1+
306.27631	306	
306.88250	154	
307.11940	376	1+
307.20773	130	
307.28705	170	
307.78746	136	
308.29776	282	
308.89141	120	
309.30023	192	
310.30736	286	
311.12216	130	
311.16148	144	
311.85806	140	
311.88846	146	
312.18034	350	
312.90309	230	1+
314.05270	122	
314.17699	226	1+
314.80902	160	
315.08974	170	1+
318.23464	184	1+
319.03551	148	
319.08510	148	
319.79625	246	1+
319.93271	198	
320.03781	236	1+
320.92305	120	
321.15701	186	1+
321.22320	154	
321.29207	146	
322.87340	154	
323.02089	122	
323.09633	126	
323.23997	440	1+
324.24011	288	1+
324.32374	354	1+
324.98489	156	1+
325.00660	174	1+
325.09671	220	1+
325.17478	426	1+
325.28869	262	1+
326.12563	182	
326.18047	280	1+
326.21375	158	
327.87593	296	1+
328.19649	234	
328.22451	134	
329.13306	122	
329.16524	566	
329.19009	120	
329.31346	126	
331.15545	148	
332.04659	198	1+
332.09332	582	
332.14384	142	
333.18569	162	
333.86820	132	
335.22617	140	1+
336.33170	200	
336.94839	234	
337.09384	128	
337.87017	220	1+
339.13961	164	
340.94062	456	1+
341.91223	190	1+
342.28431	514	1+
343.88952	144	
344.97513	246	1+
345.23298	422	1+
346.23742	284	1+
348.15052	186	
348.32926	142	
348.81714	254	1+
349.15477	280	1+
349.32247	180	
349.97280	216	1+
350.10597	246	1+
350.18130	120	
350.30299	122	
350.32464	120	
351.18542	174	
351.32725	220	1+
352.88663	138	
356.17993	126	
356.78119	124	
357.03169	210	1+
357.06036	206	
357.16063	738	1+
359.15005	156	1+
359.16978	240	1+
360.08939	230	1+
360.11366	130	
360.22488	218	1+
360.27790	290	1+
362.17545	198	
362.35927	186	
363.10654	242	
363.16202	160	
363.21442	122	
363.37344	126	
365.07552	232	1+
365.28291	722	1+
365.31712	134	
365.39147	144	1+
367.14039	130	
367.32410	174	
367.34029	204	
368.38537	128	
368.42459	1212	1+
END IONS

###FS:    #m/z: 336.94786 #charge 1+
###MS: 6
###MSMS: 9
BEGIN IONS
TITLE=Cmpd 6, +MS2(336.9479), 28.0-35.0eV, 0.2min #9
RTINSECONDS=8.6685
SCANS=6,9
PEPMASS=336.94786	152996
CHARGE=1+
180.51652	116	
183.67481	100	
188.87663	104	
200.17686	106	
202.00711	94	
203.88643	130	
211.94572	5194	1+
212.06828	114	
212.87871	222	
213.94129	1960	1+
215.86304	96	
215.88765	478	
216.14122	100	
217.88424	226	1+
217.93625	246	
219.03265	126	
223.96188	146	
224.91350	110	
226.16130	128	
228.89738	130	
229.95694	5222	1+
230.08304	114	
230.88978	374	1+
231.84972	98	
231.95107	2648	1+
232.88584	116	
233.04641	324	
233.16784	102	
233.89904	472	1+
233.94756	398	
234.06193	124	
237.02113	194	1+
237.04600	228	1+
238.14742	98	
238.21456	226	1+
238.89532	152	1+
240.08361	266	1+
240.15446	228	1+
241.04796	162	
241.20117	134	
241.95175	158	
244.03678	272	1+
244.08514	96	
244.14997	112	
245.96292	182	
246.03683	250	1+
246.05300	122	
246.96542	1944	1+
247.96649	1562	1+
248.03603	950	1+
248.85113	110	
248.90644	134	
248.98864	294	1+
249.04034	606	1+
249.22853	118	
249.96396	586	1+
250.98448	124	
251.04006	458	1+
252.10962	120	
252.22652	256	1+
252.87490	94	
252.93650	260	1+
252.97191	2912	1+
253.03629	130	
253.19720	106	
253.22767	164	1+
253.84137	154	
253.94068	214	1+
254.09051	334	
254.13203	272	1+
254.96748	1636	1+
255.07660	646	1+
256.96191	328	1+
257.04227	102	
259.89329	94	
260.70632	96	
260.93434	164	
260.98988	120	
261.10239	196	1+
261.15961	172	
262.19093	198	1+
262.92713	148	
263.05888	300	
264.00313	102	
265.02233	248	1+
265.18225	180	
266.06830	104	
266.25237	114	
266.98038	114	
266.99787	564	1+
267.64685	94	
268.01927	102	
268.10227	154	
269.02522	166	
270.98114	388	
271.17947	196	
271.91806	196	
271.95659	186	1+
272.07412	94	
272.97819	182	
273.00583	116	
273.79635	102	
274.07461	100	
274.19350	114	
275.05889	410	
276.03379	114	
276.07978	134	
276.32985	104	
277.01426	168	1+
277.06887	164	
277.83387	114	
278.10763	138	
278.19641	110	
278.25591	94	
278.96821	214	1+
279.04626	122	
279.19267	94	
279.23633	140	
279.28142	182	
281.04738	272	1+
281.13342	110	
282.11893	118	
282.28216	120	
283.03514	164	
283.04808	424	1+
284.00838	212	1+
285.14745	96	
286.84888	320	1+
286.93190	142	1+
287.59951	118	
287.90878	100	
288.06234	156	
288.14679	206	1+
288.20165	384	1+
289.01034	288	1+
289.26502	142	1+
289.88701	138	
291.01802	96	
291.87188	222	1+
292.06309	844	1+
292.11842	288	1+
292.86036	122	
293.11132	122	
293.29429	148	
293.99903	186	
294.28317	138	
294.79462	106	
294.97043	310	1+
294.99074	246	1+
295.03703	124	
295.06480	140	
295.10535	116	
295.21733	110	
296.33255	144	1+
296.92153	98	
297.04871	104	
298.21107	172	
298.31064	188	
299.06009	432	1+
299.10693	196	1+
301.01593	166	1+
301.06562	162	
301.51908	160	
301.59915	102	
302.87218	150	
303.22161	110	
305.02028	112	
306.07320	112	
306.94709	110	
307.03282	166	
307.08109	288	
307.10214	130	
307.28729	230	
307.30561	104	
308.29877	156	
308.80480	122	
309.17343	140	
310.88056	104	
312.03491	108	
312.99915	232	1+
313.03865	178	1+
313.92593	100	
315.15913	110	
318.27415	108	
319.02615	110	
319.05106	108	
319.08514	226	1+
320.06799	146	
320.89813	94	
320.96808	186	
321.22463	366	1+
322.13566	412	1+
323.23785	636	1+
324.11763	132	
324.28911	172	
326.89039	266	1+
327.96255	96	
328.81333	96	
329.09297	100	
329.15151	118	
333.14186	154	
333.21873	150	
333.24587	178	1+
334.05939	100	
335.08312	148	
335.16080	124	
335.29680	228	1+
336.16616	212	1+
337.09628	188	
337.21583	192	
337.25106	124	
337.35655	150	
338.09403	282	1+
339.27534	230	1+
340.35432	288	1+
340.39370	560	
340.89338	140	1+
341.09502	122	
341.12631	150	1+
341.25178	114	
342.38036	106	
END IONS

###FS:    #m/z: 322.93207 #charge 1+
###MS: 10
###MSMS: 11
BEGIN IONS
TITLE=Cmpd 7, +MS2(322.9321), 28.0-35.0eV, 0.2min #11
RTINSECONDS=12.3485
SCANS=10-11
PEPMASS=322.93207	1333332
CHARGE=1+
185.98190	96	
190.92513	126	
191.95713	354	1+
195.16704	104	
205.94768	330	1+
210.16459	116	
215.88645	164	
219.17229	98	
220.86570	154	
220.87790	112	
221.10683	108	
222.03006	142	1+
222.95704	162	
222.97531	294	1+
223.07691	120	
223.11298	192	1+
223.42821	98	
223.96049	364	
224.06164	248	1+
224.97685	154	
227.16567	166	
227.93703	140	
228.16879	136	
228.86608	94	
229.89540	98	
233.16383	872	1+
233.89763	250	1+
233.93354	114	
235.07694	210	1+
235.90023	100	
237.04643	92	
237.11580	252	1+
237.13330	128	
237.87620	246	1+
239.05631	312	1+
239.07822	284	
240.94402	592	1+
240.96365	194	
241.90127	126	
242.88171	510	1+
242.94332	708	1+
243.12907	102	
243.88498	438	1+
244.03468	126	
244.14977	188	
244.94581	128	
244.99280	124	
245.01065	120	
245.94236	244	
246.97702	320	1+
247.00194	98	
247.04385	152	1+
247.21448	120	
248.03260	130	
248.85805	156	
248.97082	92	
248.98542	110	
249.04246	132	
249.99020	98	
250.04105	112	
250.95149	230	
252.95804	94	
253.04858	162	
253.11454	148	
253.16348	116	
254.16781	128	
255.86883	98	
256.02207	100	
256.39356	90	
256.92255	92	
256.96501	164	
258.10754	140	1+
258.99156	194	
261.13526	228	1+
261.16085	134	
261.21220	90	
261.85084	94	
261.97132	194	1+
262.16473	98	
263.03913	92	
263.05688	366	
264.08091	120	
264.95576	158	
265.01654	262	1+
265.05895	102	
265.99434	614	1+
266.99823	504	1+
267.10183	134	
268.05822	126	
268.09480	92	
268.25852	132	
270.28433	98	
271.12187	220	1+
271.17507	1106	1+
271.84407	204	
272.00295	94	
272.44295	106	
272.84513	108	
273.47750	122	
277.02299	96	
277.09721	134	
277.25936	118	
279.09238	988	1+
279.23109	104	
280.14359	498	1+
280.98232	208	1+
281.05216	106	
281.77470	154	1+
282.05187	146	
282.08228	98	
282.17569	106	
283.07197	300	
283.28051	108	
284.02905	112	
284.20120	114	
284.29400	790	1+
284.98659	138	
285.08699	102	
286.16393	124	
286.97912	94	
288.06449	204	
288.20372	898	1+
288.80777	118	
289.16539	92	
290.06618	126	
290.11903	106	
291.01074	176	1+
291.02645	114	
291.94846	110	1+
292.05785	296	1+
292.51375	106	
292.94942	138	1+
293.27478	132	
294.15755	216	
294.53976	106	
295.11845	146	
295.17650	116	
295.95927	232	1+
296.02738	134	
296.85199	124	
297.19685	98	
298.19116	110	
298.27081	92	
299.05740	414	1+
299.11125	92	
300.23489	120	
302.89096	102	
302.91398	96	
303.02396	128	
304.18852	94	
304.26108	112	
305.03642	204	
305.11621	156	
305.16288	212	
306.29983	102	
307.09352	108	
307.13432	128	
307.30648	160	
308.11433	168	1+
308.29670	502	1+
308.89617	94	
309.03225	114	
309.22104	118	
309.26005	112	
310.04934	124	
310.31319	206	
311.02663	624	1+
313.09155	134	
313.88911	94	
314.18406	100	
315.15226	142	
316.12932	96	
316.14073	108	
319.06566	144	
319.32747	92	
320.10213	100	
320.11988	172	1+
320.19416	196	1+
320.29470	114	
322.31617	174	
323.05871	202	1+
323.11363	110	
323.23913	3284	1+
324.14122	270	
324.20993	222	
324.31661	128	
324.89289	162	
325.14485	116	
325.20532	110	
325.89251	104	
326.23316	98	
326.28220	122	
326.37776	116	
326.96912	186	
327.25338	282	1+
327.81288	128	
END IONS

###FS:    #m/z: 363.95905 #charge 1+
###MS: 10
###MSMS: 12
BEGIN IONS
TITLE=Cmpd 8, +MS2(363.9590), 28.0-35.0eV, 0.2min #12
RTINSECONDS=13.121
SCANS=10,12
PEPMASS=363.95905	397378
CHARGE=1+
188.95863	218	1+
191.86679	142	
191.95600	292	
199.14710	158	
207.03969	100	
207.87467	118	
209.94760	342	
212.87936	458	1+
213.97674	102	
214.89850	108	
215.09558	196	1+
216.41583	112	
218.03018	100	
218.90944	114	
219.03229	104	
222.95336	646	
223.95319	308	
224.94926	1002	1+
224.97538	114	
225.89142	114	
226.94945	3086	1+
227.05008	174	
227.93194	162	
228.89894	136	
228.94396	4736	1+
229.05108	116	
230.88867	1084	1+
232.08546	112	
235.08336	116	
239.07966	122	
239.10543	334	1+
240.94196	122	
240.96442	444	1+
241.94333	622	1+
244.07506	962	1+
244.87889	434	1+
244.95753	1464	
245.95042	1958	1+
246.05352	106	
246.95481	1710	1+
246.97576	134	
247.13880	188	1+
247.97711	118	
249.04317	442	1+
249.06427	140	
249.88615	310	1+
251.02258	102	
251.11991	162	
251.94965	318	1+
252.14301	138	
255.06799	170	
255.08817	228	1+
257.22689	120	
258.97211	180	
259.83686	198	1+
260.10948	122	
260.85086	116	
260.97234	264	1+
262.96866	130	
263.06194	116	
263.08985	192	
265.15082	164	
266.10282	114	
266.15030	100	
267.07279	208	1+
267.97843	240	
268.87154	100	
268.95881	128	
268.97962	136	
269.00229	154	
269.10355	248	1+
269.12157	170	
269.95220	122	
269.97011	474	1+
270.02736	310	1+
271.87636	128	
272.27490	112	
275.05446	160	
276.17226	126	
278.06866	144	
278.12216	122	
278.87135	126	
279.97325	162	1+
280.79194	180	
281.26757	174	1+
281.87252	108	
281.89728	104	
282.81744	114	
283.79012	258	1+
283.80451	116	
283.85067	138	
283.87210	118	
283.91522	222	1+
283.99397	142	
284.12202	152	
284.84365	406	1+
285.15555	104	
285.94243	202	
286.15250	210	1+
286.88174	220	1+
287.12782	116	
288.06184	150	
288.20584	102	
289.10439	100	
290.02752	102	
290.86402	116	
291.93243	188	1+
292.79321	110	
293.06607	104	
293.11585	114	
293.92644	258	1+
294.15971	114	
295.02975	216	1+
295.14883	460	1+
295.18567	104	
297.85737	122	
297.91038	126	
297.98479	142	
298.13087	154	
298.77798	106	
298.79977	208	1+
298.89687	118	
298.99719	162	
299.84890	112	
301.28553	116	
301.80931	154	
302.07983	116	
302.22583	162	
302.85607	106	
302.99711	276	1+
303.80472	142	
303.85647	380	1+
303.95551	112	
304.81393	108	
304.91078	128	
305.27174	176	
306.80087	160	
307.08323	186	
307.78569	174	
308.11920	582	1+
309.13917	128	
310.30848	134	
310.86900	124	
312.17614	166	
312.32157	104	
312.35988	102	
313.02908	222	1+
317.01683	186	1+
317.87307	138	
318.92537	134	
319.08583	222	
319.10524	184	1+
320.81847	210	1+
322.20839	110	
322.93257	174	
323.02189	138	
323.27549	216	1+
324.02022	212	
324.33506	122	
324.86095	122	
325.16707	182	1+
326.87347	262	
327.86633	106	
328.14938	120	
329.16601	494	1+
330.13606	110	
330.28126	114	
331.89247	128	
332.09332	216	
332.21163	162	
332.26154	108	
332.94249	114	
333.19536	140	
333.88077	118	
336.85936	182	1+
336.95198	108	
337.81520	110	
337.95331	338	1+
338.17412	150	
342.25077	302	1+
343.15789	104	
346.23522	142	
347.17066	114	
348.32039	480	1+
349.29830	182	
350.08161	118	
350.35177	132	
352.89027	106	
355.20667	194	1+
356.05293	140	
356.82280	106	
357.15690	622	
359.19042	144	
361.15086	122	
361.21157	128	
362.20689	150	1+
364.17502	106	
365.08315	246	1+
365.28690	298	
365.32052	140	
366.22636	106	
368.42678	750	1+
368.92564	112	
369.19014	238	1+
369.34162	120	
369.38009	104	
END IONS

###FS:    #m/z: 336.94816 #charge 1+
###MS: 10
###MSMS: 13
BEGIN IONS
TITLE=Cmpd 9, +MS2(336.9482), 28.0-35.0eV, 0.3min #13
RTINSECONDS=13.8935
SCANS=10,13
PEPMASS=336.94816	141078
CHARGE=1+
168.90853	92	
187.85872	92	
191.18205	94	
199.98224	88	
208.98434	160	
210.88339	112	
211.94604	8008	
212.87964	266	
212.94740	304	
213.93959	4056	1+
215.88742	196	
216.11066	108	
216.88756	126	
217.88487	228	
217.94137	102	
219.03013	134	
222.10486	102	
222.97203	412	1+
229.95639	8094	1+
229.98691	94	
230.05022	182	1+
230.89019	812	1+
231.91330	88	
231.95267	2910	1+
231.98459	108	
232.19530	98	
232.83816	100	
233.21841	88	
233.89698	724	1+
233.94921	290	1+
234.00906	154	1+
234.06712	188	
234.94522	294	1+
236.06520	284	1+
238.07277	166	1+
238.10612	92	
238.21857	108	
239.95116	112	
240.04677	236	1+
240.97268	208	1+
241.13519	140	
243.66436	126	
244.21012	88	
245.98102	180	
246.05173	116	
246.97828	122	
247.05955	86	
247.07518	118	
247.96616	1652	
248.03314	308	
248.90081	96	
248.98334	192	
249.04255	142	
249.96229	950	1+
250.98911	144	
251.03688	184	
251.06759	90	
251.96961	376	
252.97265	3534	
253.06554	88	
253.83597	90	
253.90243	220	1+
253.95724	94	
253.97822	88	
254.09279	114	
254.16264	86	
254.64867	106	
254.94059	120	
254.96694	2258	1+
255.07376	390	1+
255.89414	144	1+
260.94359	96	
261.50499	92	
261.68375	90	
262.00871	104	
262.82913	90	
262.90672	102	
263.05541	382	
264.26957	106	
265.01787	408	1+
265.04583	94	
265.08547	132	
265.26177	88	
265.86660	112	
266.08191	90	
266.99936	348	1+
268.07856	156	
268.95734	116	
269.12920	90	
269.41726	94	
269.79947	116	
269.83475	186	1+
270.05140	100	
270.98118	570	1+
270.99915	94	
271.04622	98	
271.12178	114	
272.97609	104	
273.14179	106	
273.95241	98	
275.05702	348	1+
275.81371	96	
275.99467	208	1+
276.02190	124	
276.81991	94	
276.85624	182	
276.95443	316	1+
278.04493	134	
278.83497	136	
280.93851	96	
281.05064	472	1+
282.28934	130	
283.02747	326	
283.15930	90	
284.37657	94	
286.28702	94	
287.80756	92	
288.04108	90	
288.07056	130	
288.16812	88	
288.19811	174	1+
290.05685	92	
290.85642	420	1+
291.01604	98	
291.62191	88	
291.91752	100	
292.05950	410	1+
292.09813	136	
293.10303	130	
293.51017	98	
293.99472	200	1+
294.37307	90	
295.11567	298	1+
295.97445	468	1+
296.11491	186	1+
296.18511	92	
296.81062	134	
296.97820	340	1+
298.08092	344	
299.06114	420	1+
301.05740	122	
302.42059	92	
305.01217	86	
305.10432	94	
305.44332	90	
305.78884	102	
306.15482	106	
306.28544	348	1+
307.08237	272	1+
307.80058	98	
307.88910	132	
309.29340	98	
309.32724	200	
309.58591	136	1+
310.13512	92	
310.27023	214	1+
310.34266	116	
311.00511	92	
311.02641	190	
311.89199	132	
313.17288	100	
316.16708	92	
316.26499	118	
317.82447	110	
319.08926	116	
319.28156	98	
320.91813	156	
321.53226	86	
322.04254	96	
322.31107	98	
323.15466	96	
323.25460	154	
323.42639	92	
324.12127	118	
324.89995	142	
325.29070	88	
327.13524	110	
328.81307	112	
328.90499	122	
329.87760	116	
331.72246	90	
332.98706	86	
333.17283	140	
333.32606	108	
334.19819	224	1+
336.11003	188	1+
336.21878	282	1+
336.69194	104	
336.95283	152	1+
337.16718	202	1+
337.25696	130	
339.60947	92	
340.15686	218	1+
340.29996	144	
340.84373	114	
341.08032	162	1+
341.12013	118	
342.08300	196	1+
END IONS

###FS:    #m/z: 340.94256 #charge 1+
###MS: 14
###MSMS: 15
BEGIN IONS
TITLE=Cmpd 10, +MS2(340.9426), 28.0-35.0eV, 0.3min #15
RTINSECONDS=17.5755
SCANS=14-15
PEPMASS=340.94256	1014656
CHARGE=1+
191.06322	100	
192.92828	276	1+
196.05653	138	
202.00861	194	1+
208.96177	102	
212.13686	116	
213.94136	2458	1+
214.89661	154	
215.86434	118	
215.88688	1056	1+
215.93843	482	
215.95736	100	
217.88657	500	1+
223.96191	232	1+
223.97223	180	
224.98293	144	
226.86735	240	1+
226.90111	104	
227.98763	116	
231.95132	2548	1+
231.98707	168	
232.96880	126	
232.99966	304	1+
233.16480	96	
233.90042	454	1+
233.94791	782	1+
235.89544	282	
235.94703	286	1+
236.85858	116	
236.89850	156	
236.97259	92	
238.06932	132	
238.57660	108	
239.95126	144	1+
240.04465	98	
240.23247	448	
241.10977	112	
242.04658	92	
243.43396	120	
243.89490	132	
244.03938	276	1+
244.96062	154	
246.05288	94	
246.11320	92	
246.98034	282	1+
248.03303	122	
248.25064	106	
248.86010	106	
248.92395	96	
248.96952	114	
249.01736	92	
249.13886	92	
249.42418	94	
249.96422	850	1+
249.98979	136	
250.00923	126	
251.03541	160	
251.07199	110	
251.22721	92	
251.96354	172	
252.24093	94	
252.91926	94	
253.04419	112	
253.16934	96	
254.15316	94	
254.96802	1228	1+
255.07468	192	
255.11284	142	
255.13956	194	
255.98021	132	
256.04650	100	
256.07427	218	1+
256.96310	142	
258.03329	178	1+
258.09636	108	
258.85302	94	
258.96434	216	
259.14680	130	
259.90461	142	
259.97304	136	
260.01495	110	
261.89477	122	
262.96676	180	
264.01472	324	1+
264.07412	122	
264.90693	158	
266.13198	186	1+
266.96082	104	
267.00234	274	
267.19276	124	
267.56028	94	
267.69796	120	
268.00089	386	1+
269.79934	150	
270.96763	160	
271.14930	112	
271.91278	136	
272.93672	404	
272.97989	106	
273.04101	100	
274.81542	334	1+
274.97592	174	
275.41849	92	
275.81817	290	1+
276.02336	94	
276.04911	272	1+
276.43991	98	
276.84931	194	1+
277.96019	402	1+
278.25290	100	
278.62689	118	
279.96512	188	
280.99467	132	
281.05424	104	
282.04876	122	
282.27783	450	
282.74532	102	
282.92721	92	
283.02988	490	1+
284.88652	96	
285.10755	138	1+
285.20197	100	
285.22418	98	
286.41161	100	
288.20065	260	1+
291.41836	112	
291.80230	140	
291.90521	94	
293.85251	190	1+
294.01176	264	1+
294.28292	96	
296.26292	112	
296.32936	122	
296.97650	488	1+
297.02427	102	
297.08332	218	1+
297.29631	92	
297.84807	126	
297.97678	360	1+
298.10689	148	
299.06135	244	
299.10829	250	1+
302.11996	154	
302.17529	138	
303.20193	106	
304.98067	124	1+
305.10841	100	
306.88258	124	
307.24623	120	
307.29322	96	
307.31107	120	
307.80241	128	
308.29385	326	1+
308.88770	132	
309.87879	276	1+
310.76021	92	
311.02907	220	
311.11034	232	1+
311.15464	100	
312.03046	434	1+
313.08922	244	1+
314.36814	100	
314.95335	98	
316.28234	110	
319.07187	192	1+
320.30843	104	
320.88696	100	
321.22117	122	
322.13723	206	
322.22240	108	
322.31025	138	
323.01450	142	
323.20670	106	
323.23888	750	1+
323.30392	106	
323.95027	108	
324.11597	232	1+
324.30059	184	1+
324.32749	156	1+
325.25873	134	
326.17506	94	
326.87898	144	
328.01328	198	1+
328.33482	104	
329.82647	94	
332.09626	192	
336.03354	102	
336.81596	98	
337.10114	120	
339.11689	118	
340.07488	136	
340.09143	102	
340.19743	204	1+
340.39158	466	1+
340.89201	128	
341.25893	130	
343.24471	320	1+
343.32727	104	
343.90922	178	
344.12533	94	
344.33286	120	
END IONS

###FS:    #m/z: 336.94781 #charge 1+
###MS: 14
###MSMS: 16
BEGIN IONS
TITLE=Cmpd 11, +MS2(336.9478), 28.0-35.0eV, 0.3min #16
RTINSECONDS=18.3475
SCANS=14,16
PEPMASS=336.94781	129638
CHARGE=1+
52.09761	98	
97.10728	202	
191.95866	118	
198.95325	114	
203.00457	98	
205.95132	268	1+
206.97794	142	
207.98064	402	1+
208.98524	248	1+
211.87996	244	1+
211.94546	8820	
212.94523	224	
213.94082	3856	1+
215.88740	710	1+
215.94002	166	
217.88185	200	1+
221.43020	90	
221.89811	90	
221.94394	92	
222.97173	458	1+
224.82868	90	
226.08798	94	
226.87195	98	
226.88921	90	
226.94994	118	
227.89893	156	
228.14982	88	
228.91626	94	
229.95648	7910	
229.98045	90	
229.99834	184	1+
230.07425	180	1+
230.88958	390	1+
230.95914	336	
231.44416	112	
231.89206	220	1+
231.95204	3398	1+
232.58145	106	
233.03951	188	1+
233.10773	98	
233.89947	514	1+
233.95015	552	1+
234.16663	98	
234.64369	104	
235.19247	92	1+
235.89578	108	
235.95170	126	
237.06535	182	
238.06582	124	
238.94810	416	1+
240.06205	136	
240.93783	192	1+
241.50047	100	
242.79774	98	
244.03532	142	
244.97604	228	1+
247.96675	1926	1+
248.03129	154	
248.04077	488	1+
248.90113	284	
248.98747	202	
249.10338	222	1+
249.96125	1302	1+
250.11019	204	1+
250.23283	104	
250.98756	148	
251.05051	270	1+
251.07024	362	1+
251.87544	118	
251.92987	274	1+
252.93408	182	1+
252.97279	5438	
253.09374	338	1+
253.90544	280	1+
253.97397	210	
254.92136	128	
254.94221	116	
254.96605	2442	1+
255.07499	632	1+
256.91533	134	
259.11784	90	
259.95912	104	
259.99645	116	
260.04054	124	
260.20554	206	1+
260.86647	102	
261.11593	128	
262.13274	94	
263.05577	434	1+
263.08702	212	1+
263.99891	100	
265.01997	158	
266.99682	144	
267.02822	148	
268.80696	146	
269.01147	228	1+
269.94954	106	
270.08911	196	1+
270.98375	770	1+
271.06284	98	
271.17372	150	
272.08582	168	
272.44687	100	
272.85138	102	
272.95407	126	
272.97818	306	
273.74976	120	
273.82483	216	1+
273.91300	90	
274.03755	152	
274.39517	164	
275.92345	260	1+
276.05434	134	
276.22759	90	
277.09471	130	
277.83908	196	
278.45145	94	
278.81808	112	
279.09943	138	
279.13650	144	
279.20716	148	
279.23908	184	
279.28111	126	
279.85468	124	
281.11868	122	
281.34081	92	
282.79760	180	1+
282.91929	154	
283.02822	276	
284.01354	268	1+
284.19036	100	
285.86076	148	1+
286.41161	104	
288.06307	202	1+
288.20366	134	
288.80963	194	1+
289.01066	222	
289.11549	94	
289.68569	92	
290.85877	114	
291.04638	92	
292.02391	128	
292.06092	188	
292.81474	172	1+
292.96055	156	
292.99666	88	
293.06691	240	1+
293.11160	168	
293.99730	390	1+
294.85218	174	
294.91220	134	
294.97602	92	
295.10922	108	
295.89237	158	
295.97615	436	1+
297.83891	96	
298.08345	218	
299.06128	250	
299.70629	96	
301.02660	124	
301.16111	142	
301.19026	118	
304.10771	92	
306.88315	390	1+
307.08778	138	
308.30306	100	
308.94060	278	1+
310.88400	288	1+
311.41240	108	
311.75250	92	
312.03427	130	
312.76575	90	
315.30087	88	
315.94852	106	
316.16363	90	
316.27417	116	
316.48158	88	
319.08360	110	
319.09542	132	
322.13780	114	
322.30764	224	1+
322.66717	98	
322.94538	94	
323.07240	168	
323.16899	108	
323.23603	212	
323.30794	178	1+
323.91640	108	
324.12324	98	
324.89234	122	
325.15304	92	
329.82844	92	
329.88141	146	
330.09295	104	
330.93302	96	
331.04934	242	1+
332.09821	212	1+
334.08592	134	1+
334.27689	132	
335.12625	100	
336.17827	132	
336.82317	92	
337.09188	168	
337.29912	134	
337.32098	116	
339.09859	158	
340.07434	208	1+
340.18704	208	1+
341.39731	100	
341.94183	94	
END IONS

###FS:    #m/z: 507.84893 #charge 1+
###MS: 14
###MSMS: 17
BEGIN IONS
TITLE=Cmpd 12, +MS2(507.8489), 28.2-35.2eV, 0.4min #17
RTINSECONDS=19.1195
SCANS=14,17
PEPMASS=507.84893	123438
CHARGE=1+
191.95582	338	
198.88419	352	1+
199.88926	258	1+
203.12042	270	
207.97443	248	1+
217.95659	312	
224.95961	214	1+
227.04823	330	1+
227.95538	326	1+
230.07437	1010	1+
230.10992	228	1+
230.84978	294	
231.04970	230	
232.01814	196	1+
232.89748	208	
234.08472	208	1+
234.12056	346	1+
238.08199	398	1+
240.13289	554	1+
241.06650	228	1+
241.09405	278	1+
244.07488	344	
244.10569	1554	1+
245.07753	960	1+
246.03256	304	1+
246.19051	144	1+
248.09203	1160	1+
249.09674	958	1+
249.88544	306	1+
250.08242	670	1+
250.96656	266	1+
252.14382	1246	1+
253.40689	278	1+
253.87060	216	1+
254.12326	294	
255.10638	438	
256.09414	340	1+
257.05123	326	1+
257.13843	262	1+
257.90944	210	1+
259.10672	508	1+
260.10922	424	1+
260.13186	440	1+
261.05262	200	
262.11758	552	1+
263.07256	238	1+
264.04077	396	1+
265.18743	218	
265.21402	170	1+
265.94217	276	1+
267.08858	542	1+
267.10650	656	1+
267.53985	136	1+
267.89554	286	1+
268.09192	466	1+
269.99582	192	1+
270.85774	378	1+
271.10312	228	
271.87736	424	1+
271.95098	338	1+
272.06701	794	1+
272.13610	2046	1+
272.85263	594	1+
272.93215	268	1+
273.97279	208	1+
275.07960	892	1+
276.91534	304	1+
277.07027	290	1+
277.09337	510	1+
277.13815	750	
277.16227	234	1+
278.07374	248	1+
278.12769	622	1+
278.50936	256	1+
278.80328	222	1+
279.09559	202	
279.94547	202	
280.12468	562	1+
280.85231	278	1+
281.08939	202	
281.38942	228	1+
281.97070	274	1+
282.07205	250	1+
282.08885	216	
282.36227	266	1+
282.88761	234	
282.97424	156	1+
283.00863	266	1+
283.91962	226	1+
284.08607	400	
284.13734	238	1+
284.88135	438	1+
285.94344	520	1+
286.11681	250	1+
287.85378	286	
288.01180	244	1+
288.13721	582	1+
288.87976	1816	1+
289.09335	282	
289.16096	732	1+
289.88445	1542	1+
290.08002	578	1+
290.12647	220	1+
290.80143	176	1+
290.86844	1638	1+
291.10838	222	
293.87516	3596	1+
294.16807	256	
295.05989	298	1+
295.10282	490	
295.15165	2220	1+
295.88033	564	
295.91142	248	1+
295.92790	186	1+
296.08778	1334	1+
296.86021	400	1+
296.91625	174	1+
297.01805	368	1+
297.07506	364	1+
297.15489	264	
298.06018	286	1+
298.13419	330	
298.33615	138	1+
298.85458	788	1+
298.88091	878	1+
298.96114	312	1+
299.09506	208	
300.85724	646	1+
301.10883	256	
301.12972	820	1+
301.40111	212	1+
301.87679	238	
302.09742	888	1+
302.13231	442	1+
302.17990	266	1+
303.28910	158	1+
303.95536	420	1+
304.07289	228	
304.90336	208	
305.86817	302	
305.96832	240	1+
307.02788	428	1+
307.39052	214	1+
307.79158	462	1+
307.89124	886	
308.06787	152	1+
308.09298	388	1+
308.14230	816	1+
308.29439	272	1+
308.87481	686	
309.00695	280	1+
309.09861	254	1+
309.88978	354	
309.93871	282	1+
310.15663	450	
310.87551	316	
311.06512	376	1+
311.16357	276	
311.83628	432	1+
311.88585	6210	1+
311.97079	312	1+
312.12771	838	1+
312.17695	7662	1+
312.22873	202	
312.83786	332	1+
313.09221	676	1+
313.11401	578	1+
313.12820	556	1+
314.06823	458	1+
314.09704	414	1+
314.86856	1408	1+
314.89565	742	
315.14206	286	1+
316.17343	128	1+
316.86311	748	1+
316.88831	948	1+
317.00281	190	1+
317.95199	278	1+
317.97994	202	1+
318.12287	522	1+
318.86344	478	
318.88664	538	1+
319.85876	248	
321.93524	210	1+
322.11469	544	1+
322.16159	228	
322.85768	538	1+
323.00597	392	1+
323.06632	384	1+
323.12228	434	1+
323.86013	418	1+
324.03682	452	1+
324.07324	238	1+
325.13031	358	1+
325.80834	314	1+
325.90224	336	
326.10992	216	
326.87114	274	
326.88735	262	
326.96927	246	1+
327.04067	354	1+
327.07340	256	1+
327.09715	698	1+
327.89659	892	1+
328.13354	388	1+
328.15187	440	1+
328.86373	286	
329.13764	332	1+
329.15672	266	1+
329.81365	364	1+
329.89475	526	
329.96741	204	1+
330.53946	216	1+
330.88186	468	
331.00335	444	1+
331.12917	950	1+
331.17513	668	1+
331.89832	926	1+
332.10377	300	1+
332.87705	880	1+
332.90225	670	1+
334.90026	574	1+
335.88595	214	
336.13611	554	1+
336.90613	412	1+
336.94637	198	1+
337.02280	498	1+
337.81096	348	1+
337.88150	300	
338.05859	358	1+
338.17954	308	1+
338.81524	270	1+
338.87999	810	1+
339.12567	254	
339.88122	602	1+
340.12551	276	
340.20100	320	1+
340.86464	208	
341.04657	274	1+
341.10940	1338	1+
342.06987	254	
343.14434	552	1+
343.87666	658	1+
344.07717	648	1+
344.19963	302	1+
345.13048	244	
345.87145	310	1+
346.04276	274	1+
346.11526	540	
346.14514	286	1+
347.09616	284	1+
347.89723	222	
348.89485	214	
349.02623	376	1+
349.07333	340	1+
349.90739	524	1+
350.10586	532	1+
350.88611	814	1+
350.91423	332	1+
350.98180	322	1+
351.05536	438	1+
351.10740	460	1+
351.88703	442	1+
352.14026	528	1+
352.91206	934	1+
353.42010	182	1+
354.02285	204	
354.18566	250	
354.89247	384	1+
355.01109	196	1+
355.05194	432	1+
355.14149	280	1+
355.16723	252	1+
356.05739	362	1+
358.00151	212	1+
358.13395	212	
358.17979	672	1+
359.11958	1190	1+
360.16650	430	1+
360.99284	240	1+
361.10221	354	1+
361.59326	214	1+
361.72012	224	1+
361.97345	218	1+
362.19680	342	1+
363.14022	744	
363.98285	250	1+
364.12146	768	1+
364.16252	306	1+
364.93907	252	1+
366.02892	218	
366.17881	340	
366.61574	176	1+
366.84269	798	
366.90378	250	
366.92673	210	1+
367.11841	292	1+
367.70609	224	1+
367.79770	262	1+
367.84168	992	1+
368.19261	1058	1+
368.90002	206	
369.08186	574	1+
369.89615	226	
370.04718	222	1+
370.15252	1236	1+
370.78873	254	1+
370.84509	354	1+
370.89047	380	1+
370.98157	150	1+
371.07432	450	1+
372.18159	474	1+
373.86296	312	1+
373.92759	226	1+
374.20263	492	1+
374.81200	424	1+
375.14801	876	1+
375.20407	336	1+
375.28039	108	1+
375.88825	432	1+
376.07742	168	1+
376.88717	276	1+
378.21355	260	1+
378.37086	228	1+
380.11736	216	
380.39776	228	1+
380.92603	236	1+
381.10741	872	1+
381.15112	760	1+
381.39389	144	1+
382.02278	210	1+
382.09062	578	1+
382.13392	280	
382.85594	210	
383.00361	182	1+
383.18467	220	
383.39609	206	1+
384.18990	468	1+
384.73894	206	1+
384.76798	224	1+
384.85281	3018	1+
384.89211	240	1+
384.91302	224	1+
385.01157	190	1+
385.07025	334	1+
385.19458	308	1+
385.21816	972	1+
386.11427	750	1+
386.14348	244	
386.27858	118	1+
386.85326	988	1+
387.09784	764	1+
388.16155	1576	1+
388.20500	362	1+
388.79607	262	1+
388.88530	264	1+
388.98694	178	1+
389.05552	272	1+
389.84739	228	
389.86585	240	
390.05618	206	1+
390.18683	336	
390.84639	1022	1+
390.91821	216	1+
391.20561	232	
391.39226	170	1+
391.70328	330	1+
391.84286	202	
392.12197	246	1+
392.82969	728	1+
392.86906	1076	1+
393.08430	376	1+
393.16689	474	1+
393.19376	212	1+
393.79896	744	1+
394.16999	292	1+
394.69483	266	1+
394.83689	500	1+
394.86507	494	1+
395.69906	192	1+
395.97714	148	1+
396.11797	274	
396.41024	290	1+
397.03329	206	1+
397.09597	442	1+
397.11189	208	
397.17451	922	1+
397.72240	250	1+
397.86323	796	1+
398.17687	644	1+
399.21897	288	1+
399.35252	316	1+
400.72620	220	1+
401.13560	304	1+
401.28985	610	1+
402.24161	720	1+
402.86461	290	
403.87428	1394	1+
405.10160	426	1+
405.38659	162	1+
405.87095	770	1+
405.93842	184	1+
406.05860	254	
406.18435	808	1+
406.97788	148	1+
407.04217	322	1+
407.08114	206	
407.14141	216	
407.86872	2900	
408.87053	1496	
409.15196	630	1+
409.18341	272	
409.22807	328	1+
409.85684	646	
410.12178	322	
410.18005	376	1+
410.84539	648	
410.87573	1180	1+
411.81235	682	1+
411.84191	464	
411.94468	122	1+
412.73779	310	
412.84945	1298	1+
412.94793	238	1+
413.07586	808	1+
413.18241	696	1+
413.51589	96	1+
413.70821	204	1+
413.81298	202	1+
414.84511	248	1+
415.06577	210	1+
415.09591	636	1+
415.87807	530	1+
415.91853	278	1+
416.18971	202	
416.23223	460	1+
416.92398	194	1+
417.85664	656	1+
418.89304	358	1+
420.49356	296	1+
421.88648	436	
422.88346	216	
423.06209	214	1+
423.20608	950	1+
423.87781	338	
424.09254	408	1+
424.14234	352	
424.87076	304	
425.15332	258	
425.88225	704	
426.36306	160	1+
426.38008	176	1+
426.81315	350	1+
426.86843	1136	
427.13834	556	1+
427.18809	426	
427.22533	440	1+
427.26140	306	1+
427.86760	684	
428.06404	296	1+
428.14125	394	1+
428.22877	376	1+
428.85128	960	
428.88826	1622	1+
429.06842	216	1+
429.12691	276	1+
429.79420	378	1+
430.19629	282	
430.74052	234	1+
430.85708	666	
430.88367	400	
431.87002	374	
432.17455	252	
432.27159	232	1+
432.87807	268	
433.31447	178	1+
433.85772	292	1+
433.87733	338	
434.17337	224	
434.78827	162	1+
434.89783	362	1+
435.86189	356	
436.87479	206	
437.14905	304	
437.22032	248	
437.24070	244	1+
438.11236	206	
438.20789	260	
439.18663	424	1+
439.36292	220	1+
439.90364	530	1+
439.92379	298	1+
440.70556	216	1+
441.11410	336	1+
441.15508	236	
441.22171	2758	1+
442.15741	624	
442.88670	256	1+
443.14144	212	
443.15603	862	1+
443.25152	250	
444.12161	376	1+
444.15111	564	1+
444.21177	306	
444.23090	288	
444.38786	328	1+
444.87332	4080	1+
445.75255	190	1+
446.22311	482	1+
446.88952	400	1+
448.10348	260	1+
448.88591	214	
449.06377	184	1+
449.15545	146	1+
449.21083	234	
449.87844	1312	1+
450.21678	266	
451.20268	362	1+
451.35166	224	1+
451.89974	258	1+
453.10892	232	1+
453.19200	600	1+
453.21891	292	
454.17360	294	
454.23564	916	1+
454.36218	202	
454.75732	202	1+
455.14403	234	
455.23859	788	1+
455.32392	144	1+
456.13613	288	1+
456.75991	198	1+
457.90814	780	1+
460.16646	690	1+
460.19118	456	1+
461.27962	170	1+
462.12897	210	
462.16209	386	
462.88738	1092	1+
464.23668	260	1+
465.16694	230	
466.78652	382	1+
467.14811	290	1+
467.30116	398	1+
467.78832	310	1+
467.89033	2322	1+
468.83758	196	1+
469.26630	206	1+
470.79104	176	1+
471.20101	976	1+
472.20378	672	1+
472.21296	264	
472.25160	932	1+
472.71147	290	1+
473.18704	262	1+
473.42453	248	1+
476.23346	266	
477.21872	274	
478.15749	210	1+
478.21085	232	
481.17188	242	1+
482.30766	284	1+
483.23428	590	1+
483.31711	338	1+
484.32537	302	1+
485.18166	822	1+
485.90392	804	1+
486.20165	454	1+
486.24258	192	1+
487.11985	364	1+
487.34859	184	1+
487.37797	324	1+
487.39979	268	1+
487.90550	386	1+
488.23687	204	1+
488.46414	330	1+
488.86570	246	1+
489.28177	1638	1+
490.20806	270	1+
490.91274	232	
492.02963	212	1+
492.77537	244	1+
494.27142	242	1+
495.23514	350	1+
496.21476	280	1+
496.40138	192	1+
497.71374	212	
498.18380	350	1+
498.22409	250	
499.19170	220	1+
500.24370	552	1+
500.45207	122	1+
501.14121	346	1+
501.20404	256	1+
501.24738	392	1+
501.27591	246	1+
502.11218	220	1+
502.30589	276	1+
503.14967	382	1+
503.19902	444	
503.30826	204	1+
503.35675	1940	1+
503.79556	200	1+
503.83798	222	1+
504.09542	374	1+
504.15485	256	1+
504.18273	334	1+
504.27551	156	1+
504.42253	240	
504.45529	202	
505.09888	328	1+
505.20451	458	1+
505.33259	246	1+
505.68362	214	1+
506.20681	346	1+
506.28411	232	1+
506.34243	240	1+
506.45386	386	1+
507.16221	394	1+
508.29828	144	1+
508.38635	306	1+
508.45547	244	1+
508.79663	174	1+
508.91234	102	1+
509.20207	396	1+
509.86035	246	
510.27954	258	
510.30910	234	1+
510.92371	218	
510.96710	240	1+
511.12888	160	1+
511.17088	144	1+
511.24989	764	1+
511.46979	308	1+
512.24827	544	1+
513.28485	182	1+
END IONS

###FS:    #m/z: 340.94273 #charge 1+
###MS: 18
###MSMS: 19
BEGIN IONS
TITLE=Cmpd 13, +MS2(340.9427), 28.0-35.0eV, 0.4min #19
RTINSECONDS=22.819
SCANS=18-19
PEPMASS=340.94273	1160208
CHARGE=1+
189.86339	146	
192.89139	224	1+
195.93283	106	
201.88601	188	1+
205.95093	104	
206.95295	122	
206.96798	144	
207.44996	100	
208.93269	138	
209.41951	104	
211.05357	102	
211.94740	114	
212.87844	364	1+
213.94055	2902	1+
215.88990	832	1+
215.93743	392	1+
217.88449	290	
219.21048	112	
222.88568	110	
222.95552	162	
223.97613	126	
224.96333	98	
225.06640	102	
226.86583	212	1+
226.94802	246	1+
227.17054	162	
227.89675	140	
228.71008	114	
230.88723	422	1+
231.95214	1944	1+
233.02028	130	
233.16308	216	
233.86018	100	
233.90000	526	
233.94701	448	
235.80032	106	
235.87069	148	
235.89580	126	
236.08162	300	1+
238.21051	164	1+
238.83111	102	
239.90747	156	
240.23392	208	1+
240.79750	146	
240.95926	306	1+
241.94127	124	
242.03756	188	1+
242.10261	132	
243.83515	102	
243.89166	96	
244.87417	98	
244.95826	306	
245.04540	106	
246.98485	104	
247.09684	150	
247.98333	290	1+
248.32199	94	
248.52127	94	
249.11114	238	1+
249.96178	718	1+
250.63971	120	
251.88364	170	1+
251.95932	266	1+
254.02051	98	
254.96662	1836	1+
255.05062	186	1+
255.07504	226	
255.10826	148	
255.91174	128	
256.19000	102	
256.26424	100	
256.81648	158	
257.95897	144	1+
258.01629	96	
258.94259	204	1+
258.95511	170	1+
259.99548	178	1+
260.15546	162	
260.43411	100	
262.16095	158	
262.96892	328	1+
263.02217	100	
263.06490	216	1+
264.09549	200	1+
265.01981	120	
266.12808	164	
267.13774	152	
267.90148	116	
268.14533	132	
271.17358	108	
271.79189	170	1+
271.84509	110	
272.84757	172	
272.93354	514	1+
272.97721	266	
275.13597	194	1+
275.86915	102	
275.97482	172	1+
276.84255	96	
276.86280	146	
277.03036	94	
277.16748	152	
277.96442	234	
278.96334	106	
279.13387	106	
279.85636	318	1+
279.96718	210	
280.03112	100	
280.81194	104	
280.88152	202	1+
281.05658	358	1+
282.28196	170	
282.86208	200	
283.02954	234	
284.04320	132	
287.88600	122	
288.03386	148	
288.06612	96	
288.09514	114	
288.20087	340	
289.21163	236	
290.86110	124	
290.88935	106	
292.04970	106	
292.67765	106	
292.86937	128	
293.16370	104	
293.29354	132	
293.85822	126	
294.31451	106	
294.87019	224	1+
295.02601	114	
295.05267	102	
295.97844	242	
295.99601	108	
296.33216	144	
296.97558	308	
297.10454	126	
297.43802	102	
297.97603	212	
298.31260	188	
299.05842	426	1+
300.15680	118	
302.85409	126	
302.94813	382	1+
304.98622	228	1+
306.83759	100	
306.88800	220	1+
307.08690	98	
307.29572	94	
307.79044	130	
308.29502	292	1+
308.97070	138	
309.83233	94	
310.03568	130	
310.80559	174	1+
310.86802	116	
311.02804	236	
311.86064	120	
311.97804	96	
312.03082	198	
312.89774	170	1+
313.03345	188	
313.09941	156	
316.30008	106	
316.43472	100	
317.94657	142	
320.08380	102	
321.88909	242	1+
321.94794	100	
322.30760	194	1+
323.01717	104	
323.13485	112	
323.17275	140	
323.24085	152	
323.89279	258	1+
324.11800	176	1+
324.24771	234	1+
325.14002	98	
326.17667	108	
328.31481	156	
328.83274	116	
328.89220	124	
330.82044	216	1+
331.92129	102	
332.41379	100	
336.89810	128	
337.09705	224	
337.28791	182	
337.35804	124	
338.06988	98	
338.87492	146	
339.24299	158	
339.26234	104	
339.80493	242	1+
341.24658	136	
341.63305	94	
342.14616	172	
342.28588	184	
343.11196	208	1+
343.24398	172	
343.90273	96	
344.18494	222	1+
END IONS

###FS:    #m/z: 507.84896 #charge 1+
###MS: 18
###MSMS: 20
BEGIN IONS
TITLE=Cmpd 14, +MS2(507.8490), 28.2-35.2eV, 0.4min #20
RTINSECONDS=23.5915
SCANS=18,20
PEPMASS=507.84896	142724
CHARGE=1+
191.95139	230	
203.11778	278	
211.88569	186	1+
217.07728	206	1+
217.90028	246	
224.97447	232	
225.08068	248	1+
227.06783	192	
230.07870	1134	1+
233.00117	192	1+
234.14062	262	1+
235.11795	282	
237.05850	454	1+
237.09423	292	1+
238.02069	184	1+
238.06179	386	1+
238.08095	394	
239.09689	270	1+
239.11327	346	
239.94990	222	1+
240.13467	218	
242.00596	206	
244.07233	362	
244.08843	352	
244.10641	1000	1+
244.79237	160	1+
245.03709	326	1+
245.07632	1608	
246.09099	498	1+
247.00523	256	1+
248.85812	328	1+
248.88235	282	1+
249.03687	270	1+
249.09769	1050	1+
250.08183	332	
250.97402	248	
251.07767	492	1+
251.91561	200	1+
252.08324	322	1+
252.14453	820	1+
253.12773	268	1+
254.09177	278	
254.86983	182	1+
255.10776	598	1+
255.65694	208	1+
256.07709	226	
256.09264	480	1+
256.12318	324	1+
257.89499	198	1+
258.08419	218	1+
260.04962	350	1+
260.87871	376	1+
261.13522	224	
262.01355	170	1+
262.07774	274	1+
262.11857	418	
264.05406	420	1+
265.05887	350	1+
265.86415	416	1+
266.12582	622	1+
266.86584	354	1+
267.10861	844	1+
267.15386	222	1+
267.89864	270	
267.93017	194	1+
268.09230	212	
269.09616	356	1+
270.86851	842	1+
271.14682	204	
271.32902	166	1+
271.87521	624	1+
272.07121	610	1+
272.13370	2200	1+
272.38508	326	1+
272.85366	590	1+
273.03297	176	1+
273.09526	586	1+
273.39024	256	1+
274.79597	282	1+
275.08080	1286	1+
275.12783	292	1+
275.87361	220	
277.06991	478	1+
277.08947	448	1+
277.13949	1018	
278.12543	526	1+
281.08683	644	1+
281.11661	194	
281.38080	268	1+
281.92346	272	1+
282.03394	190	1+
282.12932	202	
282.88174	358	1+
284.08825	336	
284.17422	240	1+
285.02166	412	1+
285.04457	434	1+
285.15107	244	1+
285.25268	178	1+
285.94396	956	1+
285.98125	252	1+
286.11220	184	1+
287.85612	428	
287.94367	206	
287.97107	152	1+
288.14199	310	
288.20218	226	
288.68190	128	1+
288.80569	154	1+
288.86820	310	
289.16071	426	1+
289.88164	1488	1+
290.07911	316	
290.39073	258	1+
290.86407	1470	1+
290.92780	356	1+
291.92875	250	1+
291.96312	276	1+
292.05736	552	1+
292.10783	288	1+
292.88965	206	
293.77684	264	1+
293.87421	2620	1+
294.16963	390	
295.10289	636	
295.15047	1962	1+
295.50407	92	1+
296.08664	630	1+
296.51287	108	1+
296.85963	562	1+
296.88240	266	
297.88213	828	1+
298.09130	290	1+
298.13371	564	1+
298.15556	204	
298.36707	180	1+
298.85375	668	1+
298.88193	498	1+
299.18876	150	1+
299.81459	256	
300.03553	190	1+
300.06697	302	1+
300.85282	906	1+
300.89256	162	1+
301.09477	748	1+
301.12884	918	1+
301.35762	196	1+
301.51667	250	1+
302.09890	536	1+
302.97112	284	1+
303.57950	112	1+
303.85555	318	
303.95112	610	1+
303.97555	168	1+
304.85728	576	1+
305.79957	222	1+
305.86423	564	1+
306.24331	118	1+
306.80688	150	1+
307.28584	238	1+
307.89324	1144	
307.98040	214	1+
308.02385	284	1+
308.14295	908	1+
308.17175	284	
308.88496	1828	1+
308.95562	230	1+
308.98447	148	1+
309.02278	164	1+
309.37382	298	1+
309.88941	1124	1+
309.91915	194	
310.16094	696	1+
310.37829	184	1+
311.60054	200	1+
311.88509	7658	1+
311.97396	162	1+
312.01150	208	1+
312.03907	502	1+
312.11791	648	1+
312.17744	5700	1+
312.40551	320	1+
313.11722	402	1+
314.10086	558	1+
314.81075	268	1+
314.86547	1628	1+
314.89661	814	1+
314.95989	274	
315.01541	252	1+
315.14366	540	1+
315.16711	202	
315.92073	216	1+
316.14415	338	1+
316.86440	854	1+
316.88540	886	1+
317.38517	198	1+
318.09185	574	1+
318.11817	322	
318.80733	222	
318.85923	470	1+
318.98572	184	1+
319.13699	272	1+
320.15880	526	1+
320.94597	184	1+
321.16160	444	1+
321.94464	208	1+
322.14315	190	
322.90243	200	
323.01156	284	1+
323.38994	248	
323.86200	220	
323.94382	178	1+
324.86339	316	
325.90343	650	
326.09153	218	
326.10907	530	1+
326.87892	1334	1+
326.97114	224	1+
326.99670	278	1+
327.07283	496	1+
327.16779	238	
327.38989	328	
327.80734	210	
327.87967	836	1+
327.90066	436	
328.89963	198	
329.87422	222	
329.89332	592	
330.04366	278	1+
330.17076	510	1+
330.81932	160	1+
330.88253	380	
331.03405	174	1+
331.12912	598	1+
331.85026	184	1+
331.88866	264	
332.09435	366	1+
332.87608	1354	1+
332.90655	1068	1+
332.94541	196	
333.11875	268	1+
333.18867	170	1+
333.96345	284	1+
334.90436	548	1+
335.03274	244	
335.14759	212	
335.88641	550	1+
336.02015	324	1+
336.09032	418	1+
336.62669	226	1+
336.87164	232	
337.84788	440	1+
337.88184	344	
338.18120	408	
338.28042	230	1+
339.14706	424	1+
339.88410	896	1+
340.20077	306	1+
340.86027	222	1+
341.10914	1134	1+
341.98649	250	1+
342.15477	252	
343.09284	374	1+
343.14019	920	1+
343.82834	248	1+
343.87534	702	1+
344.01697	242	1+
344.54503	98	1+
345.03442	230	1+
345.12154	242	
345.89042	312	1+
346.11437	268	
346.13115	250	
346.35028	204	1+
346.80481	254	1+
346.98282	192	1+
347.09700	470	1+
347.89880	248	
348.37317	234	1+
348.94788	196	
349.14706	354	
349.83666	280	1+
349.90918	532	1+
350.11987	198	
350.15143	220	
350.88713	384	
350.96583	266	1+
351.14133	752	1+
351.16235	472	1+
351.32238	204	1+
351.84546	312	1+
351.88326	288	
352.06821	350	1+
352.19862	352	1+
352.35868	372	1+
352.88520	204	
352.90999	946	1+
353.11040	266	
353.20115	228	1+
353.41206	196	1+
353.85556	516	1+
354.09368	220	
354.93596	152	1+
355.06780	212	
355.17747	446	1+
355.80202	298	1+
355.89178	416	1+
358.14111	424	
358.18011	452	1+
358.20575	292	
358.67723	214	1+
358.88660	270	1+
359.05665	274	1+
359.12017	1472	1+
359.98065	248	1+
360.05783	268	1+
360.40690	226	1+
360.94139	258	1+
361.10598	152	1+
361.19957	308	1+
362.08531	316	1+
363.14273	1020	1+
363.17860	648	1+
363.36793	212	1+
364.12700	352	
365.10861	228	
366.18089	252	1+
366.84019	1494	1+
367.13216	408	1+
367.15635	204	
367.71248	226	
367.78998	282	1+
367.84131	930	1+
368.19102	738	1+
368.70932	220	
368.89462	692	1+
369.08161	232	
369.11446	422	1+
369.84143	582	
370.15087	1990	1+
370.78670	448	1+
370.83829	518	1+
372.31699	196	1+
372.83270	472	1+
373.10105	216	1+
373.19742	238	
373.90355	312	
374.17992	212	
374.20854	302	1+
374.57218	188	1+
375.14586	632	1+
375.88921	216	
376.07458	350	1+
376.14546	364	1+
376.81219	184	1+
376.86711	368	1+
378.90500	386	1+
378.97221	226	1+
379.06746	274	1+
379.38485	242	1+
380.73789	388	1+
380.77785	190	
380.85787	458	1+
381.04214	190	1+
381.11446	600	1+
381.15065	634	1+
381.84703	638	1+
381.88667	494	1+
382.19263	216	
383.09784	300	
383.88802	422	1+
384.06754	478	1+
384.78502	302	1+
384.85204	2376	1+
385.22018	972	
386.10649	774	1+
386.81537	210	1+
387.85693	386	
388.00305	236	1+
388.16315	1474	1+
388.20096	612	1+
388.79640	272	
388.85485	234	
389.01032	162	1+
389.20303	450	1+
390.11384	232	1+
390.18867	318	1+
390.79459	212	1+
390.84466	1204	
391.01197	226	1+
391.13946	216	
391.84203	1302	1+
391.98816	232	1+
392.11797	250	
392.86665	1192	1+
392.92394	250	1+
393.07439	214	
393.09204	512	1+
393.80471	338	
394.78743	330	1+
394.83478	454	1+
395.09841	370	1+
395.20957	564	1+
395.81119	326	1+
395.87976	486	1+
397.86295	648	1+
398.13656	196	
398.17853	194	
398.86581	486	1+
398.94774	300	1+
399.16127	422	1+
399.18798	306	1+
399.20370	198	
401.01709	190	1+
401.13169	212	
401.16564	566	1+
401.24233	1002	1+
401.28653	414	
402.24526	748	1+
402.29275	218	
402.86638	2960	1+
403.15381	336	1+
403.87037	2126	1+
403.95509	238	1+
404.12608	354	
405.90151	298	1+
406.17837	728	1+
407.06738	418	1+
407.86556	7166	1+
408.07260	290	1+
409.08285	234	1+
409.81994	242	
410.12389	548	1+
410.80705	1046	1+
410.83858	1000	1+
411.26811	310	1+
411.81048	904	1+
412.03562	216	1+
412.15490	280	1+
412.18614	422	1+
412.20619	218	
412.72971	204	
412.78315	254	1+
412.85256	1422	1+
413.07698	514	1+
413.13347	210	1+
414.10598	214	
415.09279	268	1+
415.20070	620	1+
415.39909	130	1+
416.08243	284	1+
416.09671	180	1+
416.14362	488	1+
416.88009	358	
417.14472	334	1+
418.35672	300	1+
418.73588	142	1+
418.99485	196	1+
420.18681	246	1+
420.80533	234	1+
421.36125	286	1+
421.88608	374	
422.07947	274	1+
422.78492	250	1+
422.88663	290	
423.11319	492	1+
423.20625	1926	1+
423.87641	370	
424.14053	414	1+
424.87809	260	
425.23997	196	
425.76985	166	1+
425.88047	476	
426.09159	426	1+
426.14133	444	1+
426.21430	220	
426.86512	2496	1+
427.18223	668	1+
427.22854	364	1+
428.14088	420	1+
428.27291	152	1+
428.85182	1662	1+
428.88699	2352	1+
429.05106	118	1+
429.18017	222	
429.82617	394	1+
430.86378	366	
431.10464	246	1+
431.19280	220	
431.38381	162	1+
431.74482	240	
431.87062	1240	1+
432.21560	202	
432.26721	174	1+
434.13509	290	1+
434.17715	368	1+
434.40040	166	1+
434.89589	376	1+
435.11034	286	1+
435.81809	272	1+
435.86608	302	1+
437.14934	294	
438.21151	204	
438.68312	268	1+
438.83222	254	1+
439.88830	530	1+
440.38810	186	1+
441.22127	3088	1+
442.10239	620	1+
442.16000	1310	1+
443.14675	204	
444.66578	124	1+
444.87580	2806	1+
445.15310	196	
445.40502	298	1+
445.89446	420	1+
446.14395	316	1+
446.40833	202	1+
446.80579	232	
448.11217	140	1+
448.88034	1120	1+
449.06046	194	1+
449.15931	360	1+
449.21492	322	1+
449.88052	858	1+
450.29128	124	1+
451.11599	218	
451.20528	432	1+
451.37101	210	1+
451.88953	242	
452.77560	256	1+
452.87945	200	
453.01713	158	1+
453.20903	200	
453.88148	194	
454.07800	198	1+
454.19047	610	1+
455.13125	638	1+
455.23945	526	1+
456.18328	338	1+
457.18803	196	1+
457.23035	300	1+
457.90948	812	1+
458.23684	328	1+
460.16772	904	1+
461.13904	512	1+
462.13144	282	1+
462.88523	1052	1+
464.33657	302	1+
465.08633	228	1+
465.71451	296	1+
466.16533	410	1+
466.21570	196	
466.23902	338	1+
467.17660	372	1+
467.19934	232	
467.88981	1074	1+
468.77869	368	1+
469.71417	230	1+
470.10977	314	1+
471.22575	310	
471.25271	710	1+
471.71429	460	1+
472.20854	254	
473.06540	154	1+
473.25320	488	1+
473.71750	172	1+
475.80733	210	1+
477.21287	624	1+
480.79906	176	1+
481.76713	224	1+
481.92141	202	1+
483.12491	292	1+
483.23536	722	1+
483.77216	338	1+
484.19362	494	1+
484.83677	178	1+
485.19858	302	1+
485.25783	236	1+
485.90010	1184	1+
486.06748	196	1+
486.17533	554	1+
486.37988	280	1+
486.85268	212	
488.48653	200	1+
489.11658	202	1+
489.27755	1534	1+
489.42322	218	1+
490.90318	254	
491.33940	318	1+
491.37663	310	1+
493.27188	286	1+
494.23122	682	1+
494.75446	174	1+
495.23015	498	1+
497.20109	448	1+
498.06823	188	1+
498.20558	356	1+
498.25234	320	1+
498.79717	178	1+
499.40028	244	1+
501.14107	404	1+
501.19949	884	1+
501.24881	260	1+
501.68240	198	1+
502.11143	262	1+
502.14316	262	1+
502.68645	128	1+
502.99904	226	1+
503.35668	954	1+
504.14740	400	1+
504.17978	350	
504.28541	508	1+
504.39398	264	1+
504.46911	420	1+
504.77240	140	1+
505.15226	282	1+
505.21845	268	1+
505.38417	298	1+
505.40917	212	1+
505.44015	312	1+
505.47429	308	1+
507.15105	418	1+
507.33903	210	1+
508.35689	140	1+
508.49872	244	1+
508.86445	426	1+
509.45929	254	1+
509.86641	358	1+
510.03625	148	1+
510.14558	324	1+
510.25256	720	1+
510.32887	166	1+
510.81606	310	1+
511.19282	246	1+
511.76959	146	1+
511.81752	284	1+
512.24426	608	1+
512.51452	120	1+
513.28606	220	1+
END IONS

###FS:    #m/z: 359.96367 #charge 1+
###MS: 18
###MSMS: 21
BEGIN IONS
TITLE=Cmpd 15, +MS2(359.9637), 28.0-35.0eV, 0.4min #21
RTINSECONDS=24.3635
SCANS=18,21
PEPMASS=359.96367	107756
CHARGE=1+
198.88107	118	
202.07861	170	
205.94859	182	
207.05549	100	
207.97908	96	
208.94178	96	
209.94374	718	1+
213.09042	162	
213.90193	120	
216.41384	102	
218.91023	98	
220.95666	136	
221.87983	122	
222.88132	98	
222.95322	1100	1+
222.97673	100	
223.03890	94	
223.07436	104	
223.89045	130	
224.42018	106	
224.95103	1118	1+
224.97292	102	
226.89018	212	
226.94878	4784	1+
226.97395	206	
227.41752	110	
227.93283	278	
228.94384	5404	
229.94155	96	
231.90679	154	
233.06041	128	
233.96683	248	1+
234.15463	240	1+
239.90426	180	
240.91299	98	
240.94359	286	1+
240.96479	990	1+
241.12084	244	1+
241.89867	118	
242.66022	104	
242.96036	740	1+
244.86262	98	
244.91913	194	1+
244.95960	2512	
244.99749	100	
245.04791	138	
245.94635	240	
246.02765	256	1+
246.95436	2474	1+
246.97572	292	1+
248.80625	186	
248.92035	98	
249.04078	374	
249.09275	144	
250.06135	122	
250.94866	128	
250.97092	226	
251.03589	140	
251.78982	146	
252.88207	96	
252.95648	120	
253.05239	238	1+
256.79728	238	1+
257.91248	96	
258.07257	192	1+
258.97745	148	
260.82952	196	1+
260.96943	622	1+
263.17658	130	
263.98013	126	
264.16239	148	
264.91579	112	
266.24469	158	
266.95882	98	
267.41899	110	
267.97442	650	
269.86867	120	
269.96952	472	1+
270.06056	96	
270.08791	156	
272.14634	148	
272.74708	98	
272.76310	106	
272.93662	106	
273.79538	104	
273.85524	154	
274.00255	134	
275.06134	242	1+
275.88071	114	
276.01410	192	1+
276.81343	120	
276.84883	250	
277.80194	196	1+
279.09931	382	1+
279.92918	160	1+
280.27231	114	
280.79039	132	
281.24697	164	1+
281.79164	108	
282.08249	122	
282.27946	104	
282.99308	300	1+
283.84076	300	
283.88057	296	1+
284.10871	142	
284.93391	220	
286.80773	120	
286.85647	132	
286.98402	192	1+
288.06262	124	
289.51642	102	
289.85801	234	1+
292.06609	126	
292.12329	98	
292.43765	254	
293.87759	154	
294.94069	110	
295.02130	202	
295.93047	306	1+
296.40337	236	1+
296.80875	150	
297.79804	416	1+
298.57847	102	
298.63358	110	
298.90808	102	
299.08446	132	
299.86797	120	
301.84973	112	
301.87907	118	
302.24855	158	1+
304.76627	144	
304.79270	204	1+
304.81993	126	
306.78339	270	1+
306.90286	134	
307.08209	144	
307.28452	116	
307.29719	520	1+
307.76501	98	
308.29872	364	1+
309.03125	160	
309.10218	96	
310.15552	348	1+
310.34455	284	
310.88236	314	1+
310.92323	128	1+
311.86040	144	
311.88569	194	1+
312.04314	124	1+
313.76233	130	
315.85870	104	
316.62336	102	
316.82833	120	
318.93672	222	1+
319.08174	112	
319.81135	112	
320.08513	146	
320.21636	210	1+
320.29945	236	1+
321.32674	112	
322.34581	162	
322.93348	194	
323.01804	1146	1+
323.23911	304	
324.11389	186	1+
324.85620	162	
325.79176	108	
325.90526	136	
325.98436	98	
326.89261	148	
328.18155	114	
328.88541	126	
329.33120	106	
329.42506	98	
329.88879	116	
331.10154	108	
331.89479	114	
334.87810	100	
335.15371	122	
335.19349	96	
335.30627	122	
336.09200	274	1+
336.94712	478	1+
337.26260	110	
338.21654	156	
338.40200	96	
340.19624	96	
340.35724	424	1+
340.91391	100	
340.94169	150	
341.26357	236	1+
342.28171	356	1+
343.91339	202	1+
344.45571	96	
346.88392	222	1+
347.72629	116	
351.89930	296	1+
352.90041	206	1+
353.82985	210	1+
354.77330	106	
354.90509	108	
355.93814	150	
356.35832	186	1+
356.76841	246	1+
358.17649	94	
358.19583	392	1+
358.36419	190	1+
359.19715	266	1+
360.32949	146	
360.75919	200	1+
361.12511	192	1+
361.71519	94	
362.34641	108	
363.07578	112	
363.25331	108	
363.99107	178	1+
364.32103	230	1+
END IONS

###FS:    #m/z: 322.93173 #charge 1+
###MS: 22
###MSMS: 23
BEGIN IONS
TITLE=Cmpd 16, +MS2(322.9317), 28.0-35.0eV, 0.5min #23
RTINSECONDS=28.0495
SCANS=22-23
PEPMASS=322.93173	3266786
CHARGE=1+
148.41020	88	
191.95823	272	
192.89082	158	
196.88707	192	1+
197.95838	106	
205.95058	276	
206.15742	92	
209.89583	92	
212.89060	320	1+
213.09269	164	
214.02883	114	
215.05936	88	
215.86023	212	1+
215.89322	226	
215.91766	98	
220.01364	124	
220.13834	98	
221.86869	108	
223.95706	416	1+
224.17585	102	
225.86008	118	
226.04269	88	
226.38536	86	
227.04742	86	
227.93549	250	
228.01052	106	
229.97283	90	
230.11749	268	1+
230.89541	144	
232.94943	180	1+
233.16357	574	1+
233.89785	500	1+
234.11015	272	1+
235.39107	102	
235.88271	150	
236.01172	92	
236.16086	92	
236.44198	100	
236.94829	92	
238.08025	414	1+
238.21449	124	
238.48895	102	
238.93988	172	
238.97295	98	
239.02434	90	
239.79214	142	
240.78711	110	
240.94224	1614	
240.96145	242	
241.94098	7586	1+
242.75027	96	
242.94331	5494	1+
243.04529	220	1+
243.09292	110	
243.14898	442	1+
243.88171	716	1+
244.94081	1510	1+
244.96142	274	1+
245.00064	96	
245.01002	140	
245.11804	88	
246.01559	100	
246.07403	258	1+
246.90684	174	
246.97692	532	1+
249.04091	132	
249.13931	90	
249.16233	92	
250.01113	90	
250.03147	160	
250.08022	88	
250.92937	92	
250.94430	380	1+
251.21370	90	
251.91451	162	
252.04991	228	1+
253.16699	438	1+
253.83799	102	
253.98232	90	
254.93530	194	
255.00093	92	
256.93820	98	
256.97639	136	
257.08172	170	1+
257.79769	132	
257.92433	138	
258.80277	170	
258.83861	148	
259.14085	150	1+
259.16018	116	
259.44410	100	
259.88711	94	
260.66406	100	
260.96978	100	
261.15902	158	
261.83695	152	
263.06468	154	
263.83007	224	
264.84741	112	
265.09162	102	
265.99383	138	
266.02405	96	
266.94393	88	
266.99640	148	
267.85188	118	
267.94493	128	
268.00190	120	
268.05957	178	
268.13339	190	1+
268.95844	256	
269.00205	196	
270.02208	120	
271.17748	578	1+
271.84283	430	1+
271.87113	178	1+
272.84601	376	1+
273.39428	90	
273.79396	302	1+
274.43872	98	
275.81107	120	
276.84070	156	
276.85471	102	
278.85278	364	1+
279.09339	830	1+
279.82378	128	
280.02627	106	
280.14445	154	
280.22463	132	
281.03011	118	
283.03286	102	
283.07099	374	1+
283.20874	150	
283.87065	138	
284.13851	96	
284.29508	624	1+
285.48344	100	
285.87084	128	
286.00376	196	1+
286.16318	182	
286.91579	130	
287.07190	262	1+
287.24836	166	1+
288.20303	730	1+
289.79368	384	1+
289.87800	186	
290.85280	188	1+
290.87969	110	
291.80650	122	
292.05831	92	
292.88124	304	1+
292.93946	146	
293.06996	114	
293.84334	168	1+
293.88480	230	1+
294.91599	148	
296.80834	132	
297.85541	92	
298.04394	100	
298.19806	134	
298.58679	92	
298.81097	92	
299.09031	108	
299.88074	208	1+
301.79917	102	
302.86482	104	
303.05647	208	1+
303.80082	244	1+
304.19242	204	1+
304.22536	96	
304.26117	100	
305.16203	334	
305.88616	100	
306.27953	138	
307.06334	100	
307.13596	102	
307.80087	318	
307.84226	208	1+
307.89522	142	
308.03358	108	
308.08861	248	1+
308.29129	468	1+
308.86913	292	1+
309.80729	100	
309.88855	220	1+
310.07458	106	
310.30842	450	1+
310.86046	268	1+
310.87962	142	
311.02599	668	1+
313.90461	114	
314.95275	88	
315.82352	128	
318.07381	88	
319.15026	170	1+
319.68769	88	
320.05413	90	
322.15696	260	1+
323.24253	460	1+
324.09383	86	
324.21027	98	
324.89593	494	1+
325.14033	108	
325.18458	120	
325.24499	296	1+
325.32163	138	
325.77138	94	
325.79477	100	
327.16588	88	
327.79600	88	
327.96767	106	
END IONS

###FS:    #m/z: 340.94254 #charge 1+
###MS: 22
###MSMS: 24
BEGIN IONS
TITLE=Cmpd 17, +MS2(340.9425), 28.0-35.0eV, 0.5min #24
RTINSECONDS=28.822
SCANS=22,24
PEPMASS=340.94254	1677274
CHARGE=1+
189.86459	342	1+
192.92697	110	
194.54986	98	
205.95171	128	
208.88359	120	
211.94416	122	
212.87991	396	1+
213.93965	2974	1+
214.89393	136	
215.88789	738	1+
216.73910	100	
217.86020	200	
217.88155	630	
217.93702	212	
218.85976	120	
219.87625	254	1+
225.86434	138	
226.94612	102	
228.89899	158	
228.94587	148	
229.95512	110	
230.89033	114	
231.89322	190	
231.95208	2310	1+
233.16433	132	
233.90007	1078	1+
233.94876	502	
235.89325	372	1+
235.95286	134	
236.88091	132	
238.08241	146	
238.90351	170	1+
240.23044	188	
240.95610	170	
240.98130	212	1+
241.93963	292	1+
242.61436	106	
242.90579	242	1+
243.02627	100	
243.83307	236	
244.88070	210	1+
244.95781	198	
246.97745	150	
247.89294	196	1+
248.03196	148	
248.99067	134	
249.96217	1030	1+
250.00377	232	1+
250.53866	100	
251.96133	152	
252.05342	102	
253.08849	196	1+
253.90567	118	
254.85420	102	
254.90817	118	
254.96550	1348	1+
255.07566	504	1+
256.02970	98	
256.41610	102	
256.91363	198	
256.96140	140	
257.00703	232	1+
257.79839	130	
257.91611	168	
257.96288	126	
258.96545	112	
258.97915	112	
260.83679	174	1+
261.75338	122	
261.92420	100	
262.88546	100	
262.99487	174	
263.09086	126	
264.84906	200	1+
264.90005	216	1+
264.98965	100	
265.01966	128	
265.84166	100	
266.00773	128	
266.99872	276	1+
267.11446	188	1+
268.13785	160	
269.00489	122	
269.12478	276	1+
269.79702	360	1+
270.93929	130	
271.17598	158	
272.79274	318	1+
272.93837	194	
272.97757	232	1+
273.18322	116	
274.85982	124	
275.24533	186	
276.08188	156	
276.86226	190	
276.97300	158	
277.42902	100	
277.84193	238	1+
277.93856	162	
277.96801	178	
278.85714	128	
278.96591	110	
279.11712	98	
279.91953	138	
279.96344	252	
280.23646	114	
280.27578	106	
280.79928	220	1+
281.02983	156	
281.04401	230	1+
281.05948	122	
281.91372	98	
281.96269	112	
282.27680	238	
282.88514	124	
283.02851	196	1+
283.10882	110	
283.14558	164	
283.79736	352	1+
284.80309	254	1+
285.86215	106	
286.26192	98	
286.92804	116	
287.79957	152	
289.00396	222	1+
289.04943	140	
289.15884	188	
289.20629	100	
289.78959	252	1+
289.87918	152	
292.43938	156	
293.85025	124	
293.91318	174	
294.85070	210	1+
294.92668	264	1+
295.15223	110	
295.23542	146	
295.44219	98	
296.87437	112	
296.97940	196	
297.07749	106	
297.92026	154	
297.95313	98	
297.97785	318	
298.41919	100	
298.82560	108	
299.05357	290	1+
299.78490	156	
300.87352	114	
301.43906	98	
301.84784	104	
302.17490	124	
302.26715	118	
302.86046	226	
303.17826	186	
304.11840	148	
304.89076	102	
305.27522	208	1+
305.76720	98	
305.88435	270	1+
307.31095	146	
307.79841	262	
308.29701	144	
308.88687	294	1+
309.32318	138	
310.76909	114	
310.87804	290	1+
311.79344	126	
312.03335	104	
315.77946	142	
316.83483	124	
318.88645	132	
321.22597	142	
322.30802	118	
323.24138	300	
323.83589	110	
324.16375	162	1+
324.90102	432	1+
325.90543	280	1+
327.89357	134	
327.92448	92	1+
328.26033	104	
328.88992	118	
329.02204	100	
330.87937	338	1+
332.97294	154	
333.01259	112	
333.75196	104	
334.08667	98	
335.28786	106	
337.39795	98	
338.31131	138	
339.11881	158	
339.82525	214	1+
341.18578	202	1+
342.27904	140	
342.29926	100	
342.31596	164	
342.66682	98	
342.91201	164	
343.15713	240	1+
343.25062	218	1+
343.81539	104	
END IONS

###FS:    #m/z: 363.95878 #charge 1+
###MS: 22
###MSMS: 25
BEGIN IONS
TITLE=Cmpd 18, +MS2(363.9588), 28.0-35.0eV, 0.5min #25
RTINSECONDS=29.594
SCANS=22,25
PEPMASS=363.95878	1112484
CHARGE=1+
61.78373	126	
182.86970	170	
189.86375	356	
191.85904	866	1+
196.88459	302	1+
198.01953	220	1+
199.06494	106	
200.88039	338	1+
200.94878	110	
205.88010	124	
205.95086	148	
207.87610	424	1+
208.93919	168	
209.94528	1326	1+
210.88611	246	
211.86382	150	
212.88091	2146	1+
214.37933	114	
216.07840	186	
222.90159	184	1+
222.95428	1274	1+
224.88642	120	
224.95093	1716	1+
224.97306	170	
225.88784	294	1+
226.39004	110	
226.89411	202	1+
226.94828	8024	1+
226.97137	310	
227.04336	238	1+
227.35829	132	
227.93062	288	
228.85853	126	
228.89450	748	1+
228.94369	8272	1+
230.84679	106	
230.88973	3908	1+
234.10101	134	
234.88582	398	1+
237.10158	198	1+
239.07071	142	
239.08185	112	
240.07712	106	
240.12730	174	
240.82345	122	
240.94055	458	
240.96333	992	1+
241.94227	286	
242.94735	922	1+
244.07645	462	1+
244.88211	376	1+
244.95900	5164	1+
245.94861	176	
246.08245	116	
246.81419	118	
246.85695	204	
246.90522	408	1+
246.95363	4390	1+
246.97984	160	
247.39391	118	
248.90176	1562	1+
248.97534	142	
249.04582	108	
250.89906	340	1+
250.95140	196	
250.97082	166	
251.07615	158	
251.94965	118	
251.96711	106	
252.08220	140	
252.14682	150	
252.82835	162	1+
252.88782	192	
253.08930	120	
253.90891	378	1+
255.11312	148	
255.60772	110	
255.91855	162	
256.89819	204	1+
257.98005	106	
258.97354	220	
259.91144	114	
260.83761	372	1+
260.85510	106	
260.97183	366	1+
262.89677	106	
262.96303	214	1+
264.79972	114	
264.81960	126	
265.08711	394	1+
265.80707	256	1+
265.89354	132	1+
265.97403	106	
266.24730	110	
266.78797	156	
267.10251	114	
267.97519	882	
268.14041	128	
268.83861	114	
268.88816	106	
268.96047	190	
269.10747	180	
269.13655	172	
269.80339	130	
269.97233	734	1+
271.09499	118	
271.86449	182	1+
271.91727	402	
272.62951	122	
273.86772	154	
273.91610	306	1+
274.79783	162	
276.00117	114	
276.85493	392	1+
278.04312	120	
278.12478	192	
278.90421	108	
280.04130	142	
280.79211	114	
280.85246	220	1+
281.79525	306	1+
282.97136	150	
283.79034	128	
283.84864	456	1+
283.98854	178	
284.10649	290	1+
284.79213	260	1+
285.08846	162	
285.85259	344	1+
285.93964	256	1+
287.00660	122	
287.82900	190	1+
289.80907	120	
289.88548	154	
290.14439	132	
290.78768	184	
291.97340	152	
292.05995	162	
293.06563	140	
293.12171	156	1+
293.27587	134	
293.92325	194	1+
295.14876	284	1+
295.85330	106	
296.80735	254	1+
298.08235	132	
298.80397	582	1+
299.94881	130	1+
300.14200	108	
301.80231	156	
301.86061	564	1+
301.87737	180	
302.80294	214	
302.90717	240	1+
303.80822	638	1+
303.85861	984	1+
303.89489	188	1+
304.16472	150	
304.77994	122	
304.99077	106	
305.77393	184	1+
306.28534	108	
306.43548	222	
306.88460	136	
307.29044	378	1+
307.88792	228	1+
308.29613	254	1+
309.32467	120	
309.92316	120	
310.30807	116	
310.87437	240	
311.11643	162	
311.15348	188	1+
311.86338	276	1+
312.14958	216	1+
312.18179	200	
312.31863	116	
312.43385	120	
312.88122	128	
313.12958	142	
316.81086	136	
318.22266	110	
318.87916	120	
318.93277	120	
320.05221	104	
321.82036	616	1+
321.86390	248	1+
322.14942	174	
323.01738	346	1+
323.15789	132	
324.88355	130	
325.14343	114	
326.17405	158	
326.97428	168	1+
327.60209	108	
327.80017	180	
328.19659	150	
328.88115	424	1+
329.13046	134	
329.16302	222	
329.51627	106	
333.90635	130	
336.08301	122	
336.94715	118	
337.94652	108	
338.82711	552	1+
338.87898	170	1+
339.82886	446	1+
340.91286	132	
340.94541	268	
341.89170	108	
342.20905	190	
343.14014	222	1+
343.91020	192	1+
343.97230	182	1+
344.27551	146	
347.31387	136	
349.32276	150	
350.32122	142	
350.88547	216	1+
351.33225	288	
353.10359	202	1+
357.10011	180	
357.15976	300	
357.18128	160	
359.18277	330	1+
363.34244	116	
365.38316	204	1+
366.17667	156	
367.33497	158	
367.77300	122	
368.41956	188	
END IONS

###FS:    #m/z: 322.93189 #charge 1+
###MS: 26
###MSMS: 27
BEGIN IONS
TITLE=Cmpd 19, +MS2(322.9319), 28.0-35.0eV, 0.6min #27
RTINSECONDS=33.263
SCANS=26-27
PEPMASS=322.93189	2719368
CHARGE=1+
189.99217	84	
192.88863	104	
193.98862	88	
195.48605	96	
201.04566	376	1+
201.36891	94	
204.93548	82	
205.95108	222	
206.95142	86	
212.89894	84	
217.12181	96	
217.86969	120	
220.86864	130	
220.92076	92	
222.01323	98	
222.89434	84	
222.95502	138	
223.50148	88	
223.96100	342	
224.88616	82	
226.94351	122	
227.83842	186	1+
227.93258	130	
228.58770	82	
229.15229	188	
230.88985	126	
231.90774	92	
232.90141	116	
233.16265	402	
233.89830	218	
234.16870	280	
234.89634	214	
234.98660	98	
235.95999	226	1+
236.14353	92	
236.89542	114	
237.55346	90	
238.93916	170	
239.08178	170	
239.42686	98	
240.06875	100	
240.46346	98	
240.68048	116	
240.90415	88	
240.94144	1732	
241.94000	7038	1+
242.04062	92	
242.10373	88	
242.12301	90	
242.91514	120	
242.94180	4994	1+
243.13031	232	1+
243.82379	136	
243.88255	468	1+
244.02386	94	
244.94146	1508	1+
244.97247	82	
245.03792	104	
250.00635	86	
250.96195	92	
251.85530	126	
253.16424	206	
255.04838	104	
255.73904	92	
256.03217	110	
256.40456	94	
256.97085	114	
259.84365	94	
260.34053	116	
260.87020	88	
260.91367	100	
261.16036	202	
261.57459	100	
261.83050	128	
261.89128	122	
263.01825	92	
263.04964	304	1+
263.14399	88	
263.97709	104	
264.26632	92	
265.03366	88	
265.25536	94	
265.83986	228	1+
266.25017	88	
268.05528	108	
268.87172	94	
268.90889	200	
268.98624	94	
269.00871	218	
269.11830	306	1+
269.80335	134	
271.14523	92	
271.17995	456	1+
271.49150	88	
272.84683	90	
273.05733	226	1+
275.14943	98	
276.84034	254	
276.85650	118	
276.91620	84	
277.14319	86	
278.17805	88	
279.00612	100	
279.09033	634	1+
281.80060	90	
282.08765	96	
282.86279	224	1+
283.06819	102	
283.14809	378	1+
283.79056	124	
284.02060	82	
284.12416	92	
284.29434	492	
286.78604	82	
286.98432	130	
288.20317	566	1+
289.81123	88	
289.95092	88	
290.17268	84	
291.80256	114	
291.86533	94	
292.52630	98	
292.86931	158	
293.06730	132	
293.45124	86	
293.87030	96	
295.93638	90	
296.80766	128	
297.09520	84	
297.20530	98	
298.08038	120	
303.11703	92	
303.74830	92	
304.87519	138	
305.29092	106	
305.94537	94	
306.83320	86	
307.28319	84	
307.89066	128	
308.29339	140	
308.80884	100	
309.29685	110	
309.80089	228	1+
310.31195	544	
310.38828	92	
310.87711	204	
311.88963	92	
311.92304	92	
312.03288	188	
312.20143	82	
313.03204	198	
313.10353	126	
315.84612	102	
316.99693	94	
318.86717	94	
319.20456	202	1+
319.88967	128	
320.81255	92	
321.03681	112	
322.85406	136	
323.23905	326	1+
324.20608	102	
324.31381	90	
324.87537	88	
324.98742	94	
325.18798	146	
325.90245	88	
326.14620	86	
326.96776	92	
328.32944	104	
END IONS

###FS:    #m/z: 363.95892 #charge 1+
###MS: 26
###MSMS: 28
BEGIN IONS
TITLE=Cmpd 20, +MS2(363.9589), 28.0-35.0eV, 0.6min #28
RTINSECONDS=34.0355
SCANS=26,28
PEPMASS=363.95892	833058
CHARGE=1+
189.86494	182	
191.86174	716	
196.88682	124	
198.47639	102	
200.89339	108	
205.95267	98	
207.40545	102	
207.87660	110	
207.94811	194	
208.88839	124	
208.94221	140	
209.87132	130	
209.92588	164	
209.94284	1132	1+
210.89018	228	
212.87982	2012	1+
214.89410	222	
216.07932	222	
222.95342	800	1+
224.59160	102	
224.95121	1374	1+
224.98157	114	
225.88328	148	
226.86832	114	
226.94821	6986	1+
227.06880	234	1+
227.11951	108	
227.93175	630	
228.89474	1104	1+
228.94405	7124	1+
230.88972	3288	1+
232.88411	130	
234.58190	114	
234.88612	156	
235.07320	102	
235.85109	130	
237.54968	106	
238.93998	98	
239.42566	100	
240.79397	120	
240.84253	194	1+
240.90883	110	
240.94345	352	
240.96273	210	
241.94461	396	
242.94211	1646	1+
242.96092	1018	1+
243.10123	116	
244.07464	854	
244.29801	88	1+
244.95886	4224	1+
245.94451	432	
245.97539	462	1+
246.88328	110	
246.90588	134	
246.95406	4290	1+
246.97426	412	1+
248.03297	134	
248.44801	100	
248.90185	1250	1+
249.04025	126	
250.90148	222	
250.94710	130	
250.97166	546	1+
252.12097	238	1+
252.14504	256	
252.80001	136	
253.90783	174	
255.10587	140	
258.97360	170	
259.83373	194	1+
259.92064	262	1+
260.97026	698	1+
260.98925	102	
263.78726	232	1+
263.83063	136	
264.82169	144	
264.90161	220	1+
265.09299	102	
265.97667	130	
266.02317	214	1+
266.81595	156	
267.14159	218	1+
267.97639	698	1+
268.84157	154	
268.95865	152	
269.10507	110	
269.80961	482	1+
269.96928	524	
270.97120	252	
271.91727	200	
272.93549	144	
277.07340	140	
277.13947	142	
277.86383	110	
277.91136	110	
278.05829	256	1+
278.12395	150	
278.79800	228	1+
278.82668	100	
278.85394	176	1+
280.79436	258	
281.27080	96	
281.38649	100	
281.58211	96	
281.79055	144	
281.85638	116	
283.06804	242	
283.79272	348	1+
283.85425	310	1+
284.82546	148	
285.84982	274	1+
286.80764	104	
287.48288	108	
288.06438	126	
288.08051	140	
288.83667	120	
288.91321	106	
290.00567	102	
290.07451	112	
290.79052	334	1+
291.12405	130	
293.11281	230	1+
295.15064	314	1+
295.87031	132	
298.80465	152	
299.13393	192	1+
299.82043	254	1+
299.87525	134	
300.80204	132	
300.95017	98	
301.06842	128	
301.80281	160	
301.86506	276	
302.22317	146	
302.80501	318	1+
302.86194	206	
303.80841	218	1+
303.85875	704	1+
304.92010	220	1+
305.11624	112	
306.28954	434	1+
307.31613	130	
307.80737	154	
307.89105	114	
308.11780	190	
308.14366	112	
308.81207	288	1+
308.94741	98	
310.10498	98	
310.30809	224	
312.17591	206	
312.42471	106	
313.02889	240	
314.95428	102	
315.85792	108	
316.81895	192	1+
317.30774	108	
318.93586	258	1+
321.82047	264	
321.93289	110	
322.56584	112	
322.93373	174	
323.88694	130	
324.15883	144	
324.23064	96	
324.88159	166	
325.24999	146	
325.42354	98	
326.87283	284	
327.01941	126	
327.81001	246	1+
328.89196	166	
329.16302	180	
329.86952	136	
330.20554	100	
334.31096	120	
336.31145	100	
336.94505	482	1+
337.95983	98	
339.83203	110	
340.93976	284	
341.14100	130	
342.21796	102	
342.78911	98	
343.26890	130	
344.00433	102	
346.31324	168	
347.20870	196	1+
347.81692	154	
348.62494	100	
349.31785	142	
351.33618	140	
357.16006	252	
358.16555	156	
360.73173	298	1+
360.78578	198	1+
361.29367	122	
361.35803	102	
362.23102	178	
365.25132	148	
365.32055	140	
367.33096	298	1+
368.42190	122	
END IONS

###FS:    #m/z: 336.94787 #charge 1+
###MS: 26
###MSMS: 29
BEGIN IONS
TITLE=Cmpd 21, +MS2(336.9479), 28.0-35.0eV, 0.6min #29
RTINSECONDS=34.8075
SCANS=26,29
PEPMASS=336.94787	148280
CHARGE=1+
92.88288	84	
172.52974	84	
179.00054	88	
187.00296	90	
189.86482	124	
192.89056	106	
196.88785	144	
197.86896	132	
205.95269	84	
207.98322	140	
210.88337	206	1+
210.89707	132	
211.94553	7644	
211.97021	168	
212.11187	140	1+
212.87927	958	1+
212.94955	136	
213.91199	84	
213.94135	2994	1+
214.03437	86	
214.57848	168	1+
215.12802	88	
215.58076	142	1+
215.89022	724	1+
215.93809	546	
217.87963	126	
221.90061	270	1+
221.96653	130	
223.97678	274	
224.97424	250	
225.97237	196	
226.94556	92	
226.97299	100	
227.61019	96	
228.89460	218	1+
229.95649	8802	1+
230.88891	1452	1+
230.99972	88	
231.15398	186	1+
231.95237	3396	1+
233.89763	664	1+
233.95135	528	
234.40151	114	
235.87224	146	
235.94944	292	
239.81075	102	
240.85403	88	
240.93728	104	
242.02975	252	1+
242.92437	126	
246.97679	244	
247.96719	2678	1+
248.90136	448	1+
248.92124	116	
249.12166	106	
249.96310	994	1+
250.62227	94	
250.82949	180	
250.95122	194	1+
251.02078	92	
251.14449	268	1+
251.82971	172	1+
251.90758	172	
251.97335	132	
252.08728	196	1+
252.17402	90	
252.94793	92	
252.97251	6060	1+
253.36457	94	
253.90758	198	
254.90726	324	1+
254.94810	140	
254.96652	1580	1+
255.07421	348	
255.89181	106	
256.07965	190	
256.51157	100	
256.99288	112	
257.16203	222	1+
257.91199	322	1+
258.84612	178	
259.82885	108	
259.89730	84	
260.83937	110	
261.47420	86	
261.83676	142	
262.05358	90	
262.34990	98	
262.83033	140	
263.01474	96	
263.86927	102	
264.84990	272	1+
264.92551	100	
266.24814	88	
267.10878	96	
267.84128	96	
268.01881	146	
268.25178	90	
268.79905	254	1+
268.84085	416	1+
269.53420	92	
270.89675	88	
270.98209	846	1+
271.17641	186	
271.84749	146	
271.91685	126	
272.44309	86	
272.83911	142	
272.86068	98	
272.97676	364	1+
273.89804	146	
273.98146	244	1+
274.24176	88	
276.84052	508	1+
277.07458	126	
277.15725	92	
277.18157	106	
277.66420	90	
277.88608	86	
277.96606	116	
278.07753	110	
279.09882	118	
279.31736	90	
279.84623	264	
279.96730	146	
280.23003	94	
280.26384	128	
280.85685	114	
281.05150	200	
281.95607	126	
283.02209	284	1+
283.78857	142	
283.80849	142	
285.84977	122	
285.94223	84	
286.85198	506	1+
288.20545	112	
288.85598	92	
289.79337	200	1+
289.87845	142	1+
290.07042	104	
291.28019	100	
291.91941	258	1+
292.06468	88	
292.90450	108	
293.10960	226	1+
293.27681	98	
293.99754	236	
294.27739	88	
294.86494	114	
295.43590	98	
295.80465	208	1+
295.88019	86	
295.97066	296	1+
296.25959	98	
298.08721	132	
298.59475	108	
299.01334	166	
299.05802	270	1+
300.23952	86	
303.71803	92	
303.80436	108	
303.88502	90	
304.91979	96	
305.42825	102	
305.76738	102	
306.30082	136	
306.88957	200	1+
306.91842	142	
307.14500	84	
307.30750	128	
308.31058	88	
308.79923	146	
309.08065	108	
309.44351	94	
309.82431	218	1+
310.88612	122	
311.38386	96	
311.86504	152	1+
311.89827	86	
315.97473	94	
316.24114	98	
317.11556	86	
319.09056	218	1+
320.15976	86	
323.05571	206	1+
323.24209	170	
323.92122	94	
324.32349	88	
324.89777	416	1+
325.78511	118	
328.82192	232	1+
328.88099	118	
328.89998	144	
330.97787	90	
331.34430	88	
331.88133	208	1+
332.88172	142	1+
333.22460	118	
337.35661	120	
337.94855	86	
340.39134	186	
END IONS

###FS:    #m/z: 322.93195 #charge 1+
###MS: 30
###MSMS: 31
BEGIN IONS
TITLE=Cmpd 22, +MS2(322.9319), 28.0-35.0eV, 0.7min #31
RTINSECONDS=38.481
SCANS=30-31
PEPMASS=322.93195	3091216
CHARGE=1+
70.39108	80	
178.31916	82	
192.06943	86	
192.89261	82	
195.86928	86	
195.96366	84	
199.88527	96	
200.88169	218	1+
201.04624	110	
206.10260	78	
207.97444	142	
210.87535	78	
210.90176	204	
213.08657	98	
213.86387	78	
213.89051	104	
214.90393	142	
215.88907	258	1+
217.86813	108	
217.88306	288	1+
220.84771	94	
220.86690	152	
221.88709	116	
221.94207	80	
222.95499	240	
223.13009	86	
223.96199	180	
224.96328	98	
225.03170	86	
226.07707	92	
226.89613	90	
226.94522	274	1+
227.97548	94	
229.50810	118	
231.91520	92	
232.49141	104	
233.16252	450	1+
233.39852	98	
233.63881	98	
233.89771	232	
236.01163	108	
236.06983	94	
236.14362	100	
237.06187	100	
237.87522	348	1+
238.89496	104	
238.93996	436	1+
239.08931	140	
239.78767	84	
240.08250	88	
240.94157	3530	
241.08293	78	
241.94380	2826	
242.02142	88	
242.94333	8084	1+
243.14694	116	
243.82094	232	1+
243.88451	378	
244.86108	88	
244.94123	2028	1+
245.84830	146	1+
246.97606	106	
247.06190	84	
247.08135	78	
247.97045	194	1+
248.83252	168	1+
249.00160	84	
249.04020	236	1+
249.23227	86	
250.94932	98	
251.79077	88	
251.92846	108	
253.16395	184	
253.83593	226	1+
253.85552	106	
254.93281	96	
255.01516	84	
255.85489	88	
256.08491	80	
257.79935	122	
258.73265	94	
258.94019	78	
259.07430	92	
259.08801	80	
260.04887	192	1+
260.07731	106	
260.94535	96	
261.15686	292	1+
261.82637	298	1+
261.89044	198	
262.89480	84	
263.05480	144	
263.97905	212	1+
264.82359	80	
264.85790	80	
265.05591	136	
265.11571	78	
267.06230	88	
267.84832	222	1+
268.85465	264	1+
268.88736	78	
268.91387	80	
268.95816	122	
270.01838	80	
270.05477	78	
270.97153	78	
271.14661	122	
271.17603	348	
271.84561	118	
272.08634	106	
272.43909	98	
272.84489	94	
272.86005	118	
273.79653	136	
274.83995	78	
275.80656	266	1+
276.04211	80	
276.63829	86	
276.85526	142	
277.85591	130	
278.24647	84	
279.09203	770	1+
279.23190	80	
280.03912	164	1+
280.14260	142	
280.91416	170	1+
282.06400	168	1+
282.23150	92	
282.85657	158	
282.94755	88	
283.79152	148	
283.97624	116	
284.04205	292	1+
284.29826	434	1+
284.78586	104	
284.91153	114	
284.98039	100	
285.44638	86	
286.15144	138	
286.39679	96	1+
286.92323	96	
288.20227	722	1+
288.86495	94	
290.87641	88	
291.27620	82	
293.06350	124	
294.04899	84	
294.27538	78	
294.81345	116	
295.89287	162	1+
296.08646	80	
297.20533	134	
297.82266	216	1+
298.03522	196	1+
298.18842	136	
298.68036	78	
299.78611	132	
301.82083	210	1+
301.87700	146	
302.05377	148	1+
303.08596	132	
304.15146	276	1+
304.77168	80	
304.96065	78	
306.24408	84	
306.27630	94	
306.88081	122	
307.29401	82	
307.80108	356	1+
308.29580	486	
308.87288	102	
308.89378	114	
310.31370	278	
310.88288	132	
312.02905	144	
312.79204	104	
313.03399	178	
314.00064	96	
315.95769	124	
317.25692	84	
318.93233	90	
320.92259	88	
321.06991	88	
321.75024	98	
323.02454	88	
323.24088	306	1+
324.20500	254	1+
324.89190	286	1+
326.88540	406	1+
327.71158	96	
328.08264	160	
END IONS

###FS:    #m/z: 363.95891 #charge 1+
###MS: 30
###MSMS: 32
BEGIN IONS
TITLE=Cmpd 23, +MS2(363.9589), 28.0-35.0eV, 0.7min #32
RTINSECONDS=39.253
SCANS=30,32
PEPMASS=363.95891	857864
CHARGE=1+
182.86637	100	
189.86549	440	1+
191.86151	212	
192.86065	224	
207.87678	464	1+
207.96205	142	
208.94084	1558	1+
209.87145	122	
209.94346	1330	1+
210.89288	136	
211.89322	146	
211.92891	106	
212.88155	1700	1+
214.88830	112	
216.04207	166	
221.71521	98	
222.95385	584	1+
223.83195	108	
224.01390	96	
224.95055	1344	1+
225.88410	168	1+
226.68861	106	
226.94863	7296	1+
226.97418	304	
226.99354	148	
227.04600	232	
227.93436	216	
228.16978	152	1+
228.89794	446	1+
228.94376	8186	1+
229.01800	114	
229.16248	118	1+
230.79108	98	
230.89190	3716	1+
231.06318	106	
232.01702	116	
232.88439	584	
234.92749	100	
235.03336	154	
237.99083	130	
239.53884	104	
239.82328	124	
240.83226	134	
240.94127	606	
240.96480	580	1+
241.09489	98	
241.11239	136	
241.89077	102	
241.94019	2776	1+
242.01385	192	1+
242.13639	102	
242.89647	236	1+
242.94203	1924	1+
243.10850	262	1+
244.07301	684	1+
244.95929	3594	1+
245.45701	136	
245.94487	334	
246.90604	346	
246.95460	4860	1+
247.98240	124	
248.38219	96	
248.80273	300	1+
248.83668	96	
248.90307	1136	1+
249.03959	114	
250.11933	168	1+
250.89755	314	1+
250.94990	304	
250.97322	130	
251.07030	246	1+
252.14737	192	
252.23987	160	
253.84219	250	1+
253.90741	762	1+
255.11104	100	
256.88625	230	1+
257.91183	92	
259.97181	522	1+
260.83637	156	
260.97081	434	1+
261.84352	330	1+
261.93585	184	1+
263.08156	126	
263.99308	140	
264.79619	92	
264.96305	138	
264.97870	98	
265.09397	240	1+
265.17526	96	
265.85303	114	
265.92592	98	
265.97999	126	
266.81265	128	
267.11859	106	
267.97663	420	1+
268.81209	278	1+
268.96458	894	1+
269.20757	94	
269.96912	734	1+
270.00033	92	
270.10609	122	
270.84193	170	1+
271.91710	130	
272.95958	142	1+
272.99910	144	
273.84668	168	
273.86995	108	
274.09919	92	
274.82039	120	
277.06929	134	
277.13706	162	
277.85235	198	1+
279.09968	210	1+
279.43088	96	
279.84778	148	
280.79295	504	1+
281.93470	124	
282.10995	106	
282.13587	274	1+
282.81005	136	
283.79244	122	
283.85166	376	1+
283.86980	148	
283.98455	140	
284.09826	114	
284.79000	98	
284.82176	132	
284.98866	118	
285.84748	654	
285.87573	134	
285.93698	130	
286.97994	94	
286.99735	98	
287.38072	102	
288.81923	98	
288.91837	98	
289.15833	172	
289.87862	208	1+
290.79118	144	
290.83481	150	1+
292.06153	120	
292.43857	186	1+
293.06650	144	
293.40135	168	1+
293.44197	158	1+
293.85789	124	
293.87078	122	
294.85411	340	1+
294.92954	92	
295.15326	218	1+
295.80387	208	1+
295.85493	238	1+
297.01477	108	
297.10990	144	
297.12986	94	
297.42325	92	
298.80467	734	1+
298.85597	164	1+
301.80462	512	
301.86003	342	1+
302.62989	94	
303.76410	124	
303.80923	218	
303.85811	1268	1+
304.10411	190	1+
305.82365	112	
305.87918	212	1+
307.78685	138	
308.10458	416	1+
308.11552	122	
308.29676	144	
309.30371	440	1+
309.94030	100	
310.87823	150	
311.79906	244	1+
311.85975	138	
311.88597	260	1+
312.17879	394	
314.82079	174	
315.16657	124	
315.79983	176	1+
316.27175	160	
317.42809	104	
317.80867	150	
318.05165	156	
318.12275	92	
318.87350	124	
319.88940	116	
320.83267	100	
321.39568	108	
321.73641	112	
321.81986	336	
321.86914	290	1+
322.93111	284	
324.16440	170	1+
326.12827	132	
326.87570	634	1+
327.07784	98	
329.12546	254	1+
329.16023	360	
330.84170	122	
330.88544	102	
332.81044	102	
333.10343	104	
334.82558	336	1+
336.30027	94	
336.94880	334	
338.06518	220	1+
339.82696	410	1+
339.87237	290	1+
340.19228	160	
340.94185	138	
341.20394	208	1+
349.31765	144	
350.32450	306	1+
350.91796	96	
351.77430	104	1+
352.88901	166	
355.71652	126	
355.80570	180	1+
356.17590	178	
357.16183	332	1+
357.33333	94	
359.29054	104	
361.21576	110	
361.86986	268	1+
362.23545	94	
363.73935	146	1+
365.12569	200	1+
366.17811	104	
366.29165	104	
368.42373	210	
END IONS

###FS:    #m/z: 507.84898 #charge 1+
###MS: 30
###MSMS: 33
BEGIN IONS
TITLE=Cmpd 24, +MS2(507.8490), 28.2-35.2eV, 0.7min #33
RTINSECONDS=40.0255
SCANS=30,33
PEPMASS=507.84898	140550
CHARGE=1+
196.01703	608	
210.02972	202	1+
216.08324	230	1+
228.05351	216	
229.89438	208	1+
230.07699	798	1+
230.85026	308	1+
233.40000	174	1+
233.89362	188	1+
237.89166	216	1+
238.06400	176	
238.07954	516	1+
240.08765	542	1+
240.13279	196	
244.07435	354	
244.10557	1086	
245.07669	1428	1+
246.53617	134	1+
246.88536	142	1+
247.09110	280	1+
248.85573	338	1+
249.09804	1190	1+
250.97166	530	1+
251.07726	552	1+
252.08243	378	1+
252.14565	1108	1+
254.07618	326	1+
254.09125	258	
255.10954	624	
256.02007	206	1+
256.09021	264	
256.84007	258	1+
257.10859	392	1+
257.14444	280	1+
258.05324	196	
258.14756	202	1+
258.87558	224	
262.10405	192	
262.12134	194	
264.05586	140	1+
265.09454	290	1+
266.16601	210	
266.86527	256	
266.87808	322	1+
267.08548	490	1+
267.10993	1186	1+
271.87339	252	
272.02315	222	1+
272.07071	462	1+
272.13554	1706	1+
272.38486	248	1+
272.85406	624	1+
273.85683	402	1+
273.88107	202	1+
274.43585	152	1+
275.08040	906	1+
277.09085	326	
277.14122	850	1+
278.08347	226	
278.12605	646	1+
278.16573	184	1+
278.84507	366	1+
279.18899	184	1+
281.08702	346	
281.37986	226	
283.10009	190	
284.08699	222	
285.11806	186	
285.85106	816	1+
285.94135	360	1+
287.02609	196	1+
288.11978	272	1+
288.14537	184	
288.20438	342	1+
289.07991	442	1+
289.16447	348	
289.88462	722	
290.08069	418	1+
290.12956	272	1+
290.15382	308	1+
290.87000	960	1+
291.04073	274	1+
291.12044	198	1+
291.15901	188	1+
291.88545	260	
292.38857	250	1+
292.81154	222	
292.86224	250	
293.11785	264	1+
293.87368	2838	1+
293.89933	196	
294.05436	262	
294.16740	548	
294.82633	192	1+
294.95847	218	1+
295.01815	154	1+
295.10349	526	
295.14985	1908	1+
296.08852	990	1+
296.80030	228	1+
296.85434	276	1+
296.87880	208	
296.99843	324	1+
297.40896	256	
298.13863	552	1+
298.85738	476	1+
299.87985	372	1+
300.79879	352	
300.85787	184	
301.11423	286	
301.13066	386	1+
301.85588	284	
301.97122	306	1+
302.09769	526	1+
302.85566	440	1+
303.85889	280	1+
305.64997	98	1+
305.82824	262	1+
305.86031	290	1+
305.90504	290	1+
306.14435	220	
307.08724	354	1+
307.30071	288	1+
307.89112	1016	
308.14508	592	1+
308.87678	1492	1+
308.98724	192	1+
309.05519	290	1+
309.33894	288	1+
309.87487	870	1+
310.09143	262	1+
310.16032	860	1+
311.22382	194	1+
311.88521	4876	1+
312.17741	7064	1+
313.11506	538	
313.13345	264	
314.09904	420	
314.86613	1092	1+
314.92106	494	1+
315.09739	254	
315.88325	326	
316.81471	308	1+
316.86722	790	1+
317.04928	216	1+
317.15842	258	1+
317.39596	176	
318.10175	506	1+
318.86379	490	
319.04364	190	1+
319.06462	158	1+
319.10351	362	1+
320.12912	266	1+
320.17755	156	1+
320.35208	478	1+
320.86395	330	1+
320.89830	372	
320.99841	178	
321.89074	532	1+
321.99388	228	1+
322.03067	268	1+
322.16229	196	
323.10153	186	
324.07861	394	1+
325.04241	182	
325.71827	94	1+
325.81987	206	1+
325.86068	208	
325.90489	412	
326.00734	200	
326.29508	196	1+
326.88494	656	
327.07691	194	
327.11869	176	
327.88489	440	
327.90163	294	
328.87220	540	
329.03765	226	
329.09029	464	1+
329.13310	230	1+
329.20450	264	1+
329.32191	176	1+
329.76869	216	1+
329.89434	422	
330.88076	462	
330.96487	250	1+
331.13152	430	1+
331.17334	204	
331.37383	180	1+
331.51271	96	1+
331.89274	314	
332.87889	1058	1+
332.90193	200	
333.13460	306	1+
334.89276	524	1+
334.99162	204	1+
335.83890	336	
336.13166	188	
336.87115	194	
337.88274	420	
338.18529	218	
338.73835	218	1+
338.88334	410	
339.04968	162	1+
339.66816	178	
339.88433	378	
340.12292	192	
340.83168	274	1+
340.86442	224	
341.11051	904	1+
342.15576	280	
342.17496	866	1+
343.14273	464	1+
343.17433	472	1+
343.87486	544	1+
344.10226	280	1+
345.87657	198	
346.12128	472	1+
347.15393	234	
348.16633	386	1+
348.82442	310	1+
349.14608	166	1+
349.99341	210	1+
350.07232	176	1+
350.10752	234	
350.88713	802	1+
351.12917	664	1+
352.13254	540	1+
352.76596	212	1+
352.91149	382	1+
353.11066	354	1+
353.76865	178	1+
353.85215	724	1+
354.17523	198	1+
354.83986	300	1+
355.33493	214	1+
355.35971	192	
355.70457	194	1+
355.89589	472	1+
356.20545	184	1+
356.89995	304	1+
357.04636	432	1+
357.43037	124	1+
357.77333	158	1+
358.07011	260	1+
358.13152	372	
358.33752	218	1+
359.11949	986	1+
360.77088	176	1+
361.83593	454	1+
362.19383	322	1+
363.14382	962	1+
363.17504	242	
363.19714	176	1+
363.87212	382	1+
364.12641	806	1+
365.14502	296	1+
365.95722	212	1+
366.18807	636	1+
366.84636	326	
367.70921	648	1+
367.84100	600	1+
368.06975	214	1+
368.09760	258	1+
368.18953	498	1+
368.89659	698	1+
369.77668	192	1+
369.83876	642	1+
370.15548	956	1+
370.97536	194	1+
371.04027	336	1+
371.12188	300	
371.18491	480	1+
371.83693	270	
372.04857	218	1+
373.72318	276	
373.84566	234	
373.89696	420	1+
374.83060	434	1+
374.90109	270	1+
375.38509	238	1+
375.74426	472	1+
376.14724	388	1+
378.10268	442	1+
378.21736	256	1+
378.89028	176	1+
379.10441	278	1+
381.11401	414	1+
381.15398	416	
382.02272	212	1+
382.15844	584	1+
382.68261	242	1+
382.85994	286	
383.90050	192	
384.15044	260	1+
384.85316	1686	1+
385.22035	556	1+
386.11021	520	1+
386.13490	298	
386.79471	348	1+
387.38199	226	
387.84812	1140	1+
387.90030	278	1+
388.16710	970	1+
388.98985	172	1+
389.20353	222	
389.71762	322	1+
389.78430	288	1+
390.10607	260	
390.84304	2064	1+
390.91285	414	1+
391.12192	550	1+
391.86828	658	1+
391.91117	340	1+
392.06889	372	1+
392.11901	452	1+
392.20263	338	1+
392.83179	976	1+
393.77968	350	1+
393.80595	182	
394.05205	184	1+
394.83735	616	1+
394.87822	364	1+
395.21419	352	1+
395.43931	120	1+
395.76699	182	1+
396.11373	588	1+
396.73341	362	1+
396.80792	392	1+
398.17915	402	1+
398.72677	448	1+
398.86906	338	
399.16340	328	1+
402.20568	298	1+
402.24312	350	1+
402.86355	302	
402.92093	240	1+
403.26692	144	1+
403.72825	260	1+
403.87404	1044	1+
404.73147	200	1+
405.10430	344	
405.78675	342	
405.86789	474	
406.87708	318	
407.14111	224	1+
407.16675	376	
407.20699	236	1+
407.87094	2168	
407.90886	190	
408.07390	218	1+
408.17869	458	1+
408.44324	136	1+
408.85760	2738	1+
408.98639	216	1+
409.14599	288	1+
409.81212	194	1+
409.98650	194	1+
410.13480	190	1+
410.84185	1970	1+
411.11655	346	
411.69725	234	1+
411.74026	174	
411.81340	508	1+
412.03635	170	1+
412.74390	314	1+
412.84650	1200	1+
413.07797	200	
413.18969	490	1+
413.87513	258	
414.86843	222	
415.22066	254	1+
415.87890	452	1+
416.18233	290	1+
416.35692	132	1+
417.85862	474	1+
418.86199	278	1+
420.87873	888	1+
421.83450	234	
421.88224	768	1+
422.04525	216	1+
423.09475	398	1+
423.20483	1426	1+
423.87749	690	1+
424.13293	282	1+
424.23778	230	
425.94353	366	1+
426.73508	580	1+
426.83337	230	
426.86706	3514	1+
427.18578	254	
428.08837	250	1+
428.14040	174	
428.21277	338	1+
428.24233	272	1+
428.84655	1690	1+
429.14869	200	
429.39108	274	1+
430.04326	314	1+
430.73795	334	1+
430.82110	194	1+
430.86342	376	
430.88640	282	
431.04683	196	1+
431.68648	268	1+
431.86874	1552	1+
433.75337	242	1+
433.85867	272	
434.18199	186	
434.76034	174	1+
434.88368	294	
435.86748	568	1+
436.18993	338	1+
438.22280	298	1+
439.12592	432	1+
439.89754	344	
439.99261	166	1+
440.07480	184	1+
440.89488	366	1+
440.91021	212	
441.22296	2702	1+
441.70795	172	1+
441.75616	260	1+
441.89961	226	1+
442.10620	228	1+
442.87788	228	
443.70206	188	1+
443.88703	204	
444.14648	184	1+
444.21421	242	
444.81210	234	1+
444.87628	3626	1+
446.87678	678	1+
447.84128	210	1+
448.22692	224	
448.30310	208	1+
448.82072	166	1+
448.90204	208	
449.74661	208	1+
449.88068	1772	1+
450.83118	176	1+
451.20756	678	1+
451.77018	272	1+
453.18549	494	1+
453.87951	174	
454.18524	316	1+
454.24658	210	
454.68809	194	
454.83828	148	1+
455.23466	576	1+
456.13861	332	1+
457.90753	352	
458.18969	398	1+
459.66193	198	1+
460.17425	254	
461.14566	202	1+
462.88572	1208	1+
463.08996	300	1+
463.20527	218	
463.69606	228	
466.11306	282	1+
467.89170	1696	1+
468.26432	222	
469.16150	176	
469.22911	176	
471.21506	374	1+
471.42198	114	1+
471.79466	210	1+
472.25026	658	1+
472.27769	290	
473.14504	200	1+
473.19142	198	
477.20738	354	1+
478.21079	208	1+
479.15001	164	1+
479.18475	252	1+
479.77117	174	
483.13405	364	1+
483.23805	428	1+
483.70164	176	1+
484.17086	158	1+
484.24438	250	1+
485.90118	722	1+
486.21679	338	1+
486.79781	312	1+
487.21711	238	1+
488.28146	214	
489.28107	1014	1+
489.80698	176	
490.17721	192	
491.85486	246	
494.23104	1056	1+
495.23388	914	1+
495.27314	206	1+
499.19445	694	1+
499.26175	248	
500.15506	196	
501.14412	450	1+
502.12186	350	1+
502.20120	1028	1+
502.24630	226	1+
503.20304	826	1+
503.36064	174	1+
504.17011	342	1+
505.47245	356	1+
506.10514	234	1+
506.45001	258	1+
506.47424	222	1+
507.14477	224	
508.25832	428	1+
508.34792	158	1+
509.18615	282	1+
509.30128	416	1+
509.86189	304	1+
510.74726	198	1+
511.09725	108	1+
511.13406	126	1+
511.25803	666	1+
512.25552	398	1+
512.28329	126	1+
512.43083	174	1+
END IONS

###FS:    #m/z: 340.94289 #charge 1+
###MS: 34
###MSMS: 35
BEGIN IONS
TITLE=Cmpd 25, +MS2(340.9429), 28.0-35.0eV, 0.7min #35
RTINSECONDS=43.7085
SCANS=34-35
PEPMASS=340.94289	1337742
CHARGE=1+
184.86223	106	
189.86013	142	
192.89396	104	
192.92525	498	
204.90033	96	
205.95244	232	
207.97564	258	1+
208.88302	124	
209.12970	106	
209.88341	162	
210.90352	138	
210.94115	170	
212.88024	280	
212.93016	98	
213.87999	362	
213.94105	1586	
214.89622	270	
215.88895	718	
215.93947	490	
217.86341	98	
217.88426	540	
218.85919	126	
218.88502	292	
221.89201	94	
222.95422	448	1+
222.97847	122	
223.99158	140	
224.01407	96	
224.97475	168	
226.87788	100	
226.88953	258	1+
226.94880	322	
227.90577	98	
228.79791	96	
228.94813	164	
230.89089	1150	1+
231.89298	670	1+
231.95134	1700	1+
232.00486	174	1+
233.04990	98	
233.40983	104	
233.88093	100	
233.89715	784	1+
235.79358	120	
235.87026	186	
236.89232	144	
237.06408	124	
237.82954	102	
237.89350	130	
237.90929	134	
238.21690	142	
238.82956	140	
239.95950	506	1+
240.23499	180	1+
240.79423	164	
241.06368	140	
241.98747	98	
242.88427	136	
242.94740	166	
244.87788	144	
244.94350	94	
245.03399	100	
245.44049	156	
246.97778	384	
247.84447	102	
248.83138	120	
248.90096	332	1+
249.83385	94	
249.96214	220	
249.99053	110	
250.06263	140	1+
250.94735	162	
252.02690	130	
252.11137	98	
252.23958	208	1+
252.82769	188	1+
252.95941	126	
253.92389	108	
254.90730	164	
254.94696	174	
254.97019	642	1+
255.07683	408	1+
256.91205	178	
257.09167	104	
257.79646	104	
257.85155	130	
258.41476	98	
258.96371	96	
259.12710	118	
259.84106	170	
259.93470	98	
259.96125	124	
260.13393	112	
260.83302	122	
261.83756	134	
262.93128	162	
262.96569	124	
264.83456	144	
265.01724	220	1+
265.89002	212	1+
267.00235	130	
267.84744	108	
267.99075	166	1+
270.82684	114	
270.91062	194	1+
272.84836	282	1+
272.93753	386	1+
272.97540	152	
273.44290	98	
275.81522	326	1+
276.86059	200	
277.15296	104	
277.80564	96	
278.85138	576	1+
278.96643	152	
279.36727	100	
279.85510	384	1+
279.96571	130	
280.80839	108	
281.05070	414	1+
281.85556	226	1+
281.91903	164	
282.04924	316	1+
282.28157	122	
282.57593	108	
283.44376	112	
283.78692	112	
285.41903	104	
285.95820	106	
286.18375	104	
286.88358	102	
286.91060	100	
287.79550	126	
288.26214	108	
290.79852	142	
290.82236	142	
293.21146	140	
293.85156	128	
293.87142	134	
294.27528	110	
294.86900	128	
295.10117	124	1+
295.80578	460	1+
295.86319	118	
295.97383	138	
296.80988	392	1+
297.84887	128	
297.88403	124	
297.97529	134	
298.08443	100	
299.78463	460	1+
300.84481	120	
301.81241	124	
302.17771	258	1+
304.81218	96	
305.41918	104	
305.84678	96	
305.86505	128	
305.95030	108	
306.28440	124	
306.88425	130	
307.28789	254	1+
307.87700	98	
308.29150	170	1+
310.80678	122	
310.88236	354	1+
311.88692	224	1+
313.02792	98	
314.79533	120	
314.88811	112	
316.86158	106	
316.87929	134	1+
318.81341	120	
319.34296	98	
319.87829	194	1+
321.81893	112	
322.13772	198	1+
322.31210	160	
322.88743	346	1+
323.00425	110	
323.83433	122	
323.89034	384	1+
324.29143	118	
327.28905	106	
328.82760	132	
329.83607	122	
329.87778	288	1+
329.89360	138	
330.81074	158	
333.10361	196	1+
338.19217	132	
338.93770	116	
339.16825	114	
341.85137	116	
344.88852	144	1+
END IONS

###FS:    #m/z: 336.94818 #charge 1+
###MS: 34
###MSMS: 36
BEGIN IONS
TITLE=Cmpd 26, +MS2(336.9482), 28.0-35.0eV, 0.8min #36
RTINSECONDS=44.481
SCANS=34,36
PEPMASS=336.94818	159660
CHARGE=1+
103.68511	94	
189.86367	164	
191.05532	100	
196.94819	104	
205.95452	112	
206.03930	150	
206.97776	90	
207.98098	104	
208.55505	108	
210.88690	430	1+
211.94570	5206	
211.97690	128	
212.87897	1878	1+
212.95281	94	
213.41844	86	
213.89896	116	
213.94109	2320	1+
215.86156	92	
215.89028	836	1+
215.94850	96	
217.88563	356	1+
222.01669	92	
222.95839	110	
223.96719	718	1+
227.89360	172	
228.10119	94	
228.89573	228	
229.89366	152	
229.95676	5362	1+
230.89030	2440	1+
231.92426	88	
231.95067	1926	1+
232.00083	94	
232.82860	100	
233.16123	92	
233.83703	194	
233.85867	92	
233.89612	794	1+
236.83129	134	
237.06489	166	
238.50816	94	
238.94424	246	1+
239.92102	86	
240.89761	92	
240.97702	104	
241.14354	122	
244.95698	90	
246.78484	96	
246.97925	270	
247.96633	886	
248.04468	100	
248.88442	150	
248.90225	796	1+
248.94720	190	
249.04651	94	
249.09780	208	1+
249.96304	900	1+
250.83457	398	1+
250.95548	188	
250.99505	110	
251.90970	154	
251.96414	130	
252.07429	86	
252.97240	2478	1+
253.06938	106	
253.90666	512	1+
254.87221	94	
254.92314	98	
254.94235	162	
254.96624	938	1+
255.00203	156	1+
255.03425	106	
255.07508	450	1+
255.90825	430	1+
255.98066	132	
256.17313	90	
256.85088	110	
257.83912	116	
257.95885	362	1+
258.80732	118	
258.84958	108	
258.88786	230	1+
259.13369	94	
259.38476	102	
261.83299	416	1+
262.40551	96	
262.48685	96	
263.05520	128	
265.79534	160	
265.88981	100	
266.01823	198	
266.09482	194	1+
266.24888	94	
267.84135	226	
268.83968	808	1+
269.84101	498	1+
269.87048	88	
270.39374	94	
270.86143	90	
270.98555	130	
271.91302	146	
272.18558	106	
272.97430	322	1+
273.77283	92	
273.79489	370	1+
273.84702	112	
273.94007	112	
275.94841	94	
276.07881	92	
276.85623	110	
277.07517	132	
277.83578	668	1+
278.08326	206	
278.13918	92	
279.00589	136	
280.43351	98	
280.80193	138	
280.99405	104	
281.05015	92	
281.82772	174	1+
281.84264	88	
281.89959	102	
282.11045	100	
282.28295	126	
285.85547	156	
286.85136	1130	1+
287.88644	92	
287.92145	106	
288.20223	250	
289.16181	232	1+
289.20741	134	
289.26068	96	
289.51842	124	
290.04793	232	1+
290.79217	98	
291.42070	92	
292.86630	166	
292.88276	132	
293.10898	330	
293.29654	260	1+
293.84915	222	1+
293.87297	94	
293.99685	98	
294.81149	96	
295.83511	104	
295.97449	258	1+
296.80870	110	
296.86195	360	1+
297.01009	228	1+
298.31246	150	
300.08682	86	
300.51705	88	
301.09037	106	
301.88422	124	
302.87454	92	
302.95730	188	1+
305.86631	132	
305.90159	152	
306.28222	122	
307.30990	220	
307.80145	172	1+
307.88734	166	
308.88664	106	
309.86916	172	
310.87646	172	
310.96225	96	
311.23672	92	
311.88754	136	
312.19693	88	
313.87330	276	1+
314.81640	86	
316.85288	104	
318.30355	94	
318.83451	88	
318.89111	102	
319.20680	88	
319.83286	96	
320.01541	178	1+
320.10728	86	
320.17284	104	
321.99910	88	
323.30804	138	
324.89582	102	
325.86539	110	
326.53872	106	
326.89525	114	
327.79913	230	1+
328.15467	100	
328.81891	86	
328.89218	436	1+
328.95158	144	
330.87070	136	
332.07699	242	1+
334.79783	104	
335.15670	148	1+
335.39098	96	
341.15634	96	
341.90415	208	1+
END IONS

###FS:    #m/z: 507.84896 #charge 1+
###MS: 34
###MSMS: 37
BEGIN IONS
TITLE=Cmpd 27, +MS2(507.8490), 28.2-35.2eV, 0.8min #37
RTINSECONDS=45.253
SCANS=34,37
PEPMASS=507.84896	155274
CHARGE=1+
196.01485	292	
213.89100	248	1+
221.10412	232	
221.98717	184	1+
224.94121	218	1+
227.88838	160	1+
230.07748	718	1+
230.84718	182	
238.07782	194	
244.07930	250	
244.10663	798	1+
245.07663	1136	1+
246.89535	200	1+
246.97488	164	1+
247.06717	160	1+
248.85582	224	
249.09726	688	
250.07678	324	1+
250.97175	466	
252.08249	224	
252.14431	976	1+
254.09412	236	
255.10971	616	
256.06801	308	1+
256.09318	310	1+
257.86827	166	
258.05375	394	1+
260.04607	194	1+
265.86646	238	1+
265.96859	202	1+
266.09677	184	
266.17555	338	1+
267.10854	556	1+
268.04298	198	1+
268.09997	306	1+
269.80388	186	1+
270.80614	210	1+
270.85694	382	1+
270.94629	170	1+
271.06480	534	1+
271.90517	212	1+
272.04434	276	1+
272.06954	448	1+
272.13389	1320	1+
275.07971	1106	1+
275.85194	262	1+
276.06182	178	
277.11299	170	
277.13942	700	
277.83111	428	1+
278.12240	548	1+
278.83507	358	1+
280.08895	364	1+
280.84420	186	
283.06055	234	1+
284.08676	494	
284.11647	328	1+
284.15169	188	1+
284.78836	170	1+
284.88034	216	
286.84907	382	1+
287.39402	170	1+
287.79886	206	1+
287.85260	326	1+
288.13369	362	1+
288.83448	178	1+
289.16036	638	1+
289.22914	188	
289.88143	1104	1+
290.08087	662	1+
290.86632	850	1+
291.80739	250	1+
293.87357	1986	1+
294.06061	288	1+
294.11847	276	
294.16929	700	
294.93821	174	
295.10369	640	
295.15047	1662	1+
296.07317	176	1+
296.08973	468	
297.11079	164	1+
297.15369	396	1+
297.96932	200	1+
297.99916	264	1+
298.13936	864	1+
298.85400	590	1+
299.03851	246	1+
299.88251	180	
300.85854	402	
301.11326	258	
301.12787	814	1+
301.84926	338	1+
302.10066	288	1+
303.95525	266	
305.86214	490	
306.12408	176	
307.14151	204	
307.89310	1342	1+
307.97876	142	1+
308.14456	860	1+
308.29513	350	
308.87881	924	1+
309.88504	618	1+
310.03145	294	1+
310.05792	170	
310.16224	784	1+
311.82212	186	1+
311.88448	3042	1+
312.17764	6194	1+
312.77551	184	1+
313.09601	250	1+
313.13073	170	
313.97429	220	
314.11647	330	1+
314.17233	252	1+
314.86700	1402	1+
314.89524	294	
315.83149	250	1+
316.86329	978	1+
318.11917	188	
318.86013	1116	1+
319.00250	272	1+
319.38671	176	
322.15665	216	1+
323.10546	172	
323.88058	196	
323.96232	224	1+
324.17009	208	
324.86160	458	1+
324.90910	216	
325.88286	176	
325.90334	452	
326.09354	238	1+
326.11388	284	1+
326.15341	238	1+
326.88894	756	1+
326.89949	344	
326.98810	202	1+
327.07113	378	1+
327.87906	206	
328.80386	164	
328.87218	474	1+
329.06627	338	1+
329.81948	304	1+
329.89431	630	1+
330.17095	530	1+
330.94192	218	1+
331.12291	366	
331.17693	530	1+
331.79305	338	1+
332.79573	278	1+
332.87502	1410	1+
333.16213	168	
334.06711	210	1+
335.09958	214	1+
335.84675	216	
335.89060	190	
336.03180	180	1+
336.13103	516	1+
336.79449	304	1+
336.82999	352	1+
336.86979	166	
336.94921	192	
337.10601	170	
337.79934	232	1+
337.83563	228	1+
337.88324	656	1+
338.09275	208	1+
338.18529	282	1+
339.07878	276	1+
339.09518	148	1+
339.13213	180	
339.84504	212	1+
339.87931	476	1+
340.12597	210	
341.03995	200	1+
341.11011	974	1+
342.00929	172	
342.89703	194	1+
343.14303	408	1+
343.16043	634	1+
343.87877	560	1+
344.76611	268	1+
345.13048	200	1+
345.14927	298	1+
347.09428	256	1+
347.18176	230	1+
348.15569	376	1+
348.81946	218	1+
348.89101	164	
348.94664	164	
349.12063	178	1+
349.88773	674	1+
350.88987	570	1+
350.98174	208	1+
351.77583	224	1+
351.83563	258	1+
352.06710	326	1+
352.14389	302	
352.91084	306	1+
353.11240	236	
353.14812	168	
353.19718	254	1+
353.85242	394	1+
354.73921	104	1+
354.88431	306	
355.83579	326	1+
355.95269	162	1+
356.89382	214	
357.16288	220	
358.17935	394	
358.93711	302	1+
359.12101	1030	1+
360.16284	458	1+
363.09331	206	
363.14323	464	
363.18180	248	1+
364.12233	248	
365.92667	218	1+
366.17717	228	
366.84069	854	1+
366.90612	192	1+
367.70977	860	1+
367.76792	288	1+
368.12213	174	
368.19485	380	1+
368.83549	168	
368.89682	656	1+
369.08834	168	
369.17877	164	
369.83663	1022	1+
370.15123	400	
370.18218	468	1+
370.20292	214	1+
370.90059	350	1+
371.14035	328	1+
371.18566	402	1+
371.20647	152	1+
371.72172	164	
372.09353	172	
372.78207	202	1+
373.38665	170	1+
373.72098	590	1+
373.85429	280	1+
374.72472	340	1+
374.81869	398	1+
375.16776	426	1+
376.14735	386	1+
376.17067	308	1+
376.88537	358	
378.78215	174	1+
379.05922	168	1+
380.39547	166	
380.72099	320	1+
381.15563	466	
381.19804	474	1+
381.72288	222	1+
382.20103	358	1+
383.11725	288	
384.77973	182	1+
384.85125	2088	1+
384.88659	416	1+
385.21976	616	1+
386.07663	168	
386.11635	426	
386.19987	252	1+
386.72434	252	1+
386.82634	168	
386.87061	164	
387.10421	422	1+
387.33738	152	1+
387.84830	768	1+
388.16529	862	1+
388.39423	120	1+
388.79928	288	1+
389.15532	204	
389.71467	394	1+
390.10930	352	
390.17648	226	1+
390.20459	372	1+
390.84432	1560	1+
391.13378	168	
392.11896	174	
392.82904	1364	1+
393.10699	330	1+
393.34050	218	
393.79709	190	
394.80658	184	
394.83755	672	1+
395.08829	166	
396.11137	266	
397.73130	346	1+
398.18358	226	
398.21754	288	1+
399.15893	378	1+
399.18776	204	
399.71998	476	1+
400.12580	146	1+
400.16071	244	1+
400.73011	418	1+
401.78549	268	1+
401.93367	244	1+
402.14835	268	1+
402.24953	388	1+
402.86707	180	
403.03684	248	1+
403.87349	958	1+
404.12249	382	1+
405.08393	164	
405.14443	284	1+
405.86297	656	1+
406.17875	614	1+
407.23811	156	1+
407.78053	158	1+
407.87176	1584	
408.85682	2352	1+
409.08242	488	1+
409.13988	484	1+
409.17059	170	
409.72888	190	
409.81365	164	
410.80557	414	1+
410.83880	1942	1+
411.72781	510	1+
411.81085	350	1+
411.87599	384	
412.18537	232	
412.23465	190	
412.72961	434	1+
412.84978	902	1+
413.07894	292	
414.16823	270	1+
415.09338	210	1+
421.75135	154	1+
421.88608	410	
422.88893	236	
423.09049	280	1+
423.20963	806	1+
423.82989	172	
423.87314	278	
424.14641	172	
424.18836	434	1+
424.87791	174	
425.86799	272	
425.88359	338	
426.20162	172	
426.21668	176	
426.76134	226	1+
426.86437	2284	1+
427.18005	188	
428.14172	326	
428.74246	320	
428.84834	2536	1+
429.14153	196	
429.73844	180	
430.74121	642	1+
431.12009	198	1+
431.15823	372	1+
431.20941	184	1+
431.86707	1192	1+
433.86413	228	1+
434.03377	168	
434.17916	212	
435.17684	398	1+
435.86552	208	
439.89805	274	
440.69563	142	1+
440.89695	254	
441.12608	244	1+
441.15939	200	1+
441.22031	2210	1+
441.88084	256	1+
442.10009	454	1+
442.13199	144	1+
443.91173	232	1+
444.17619	454	1+
444.87517	3974	1+
445.13208	144	1+
445.18043	312	1+
445.75284	258	1+
447.09205	276	1+
448.75501	212	
448.78359	176	
449.22382	626	1+
449.76035	294	1+
449.88023	992	1+
450.03648	116	1+
450.16536	170	
451.20551	176	
451.29809	244	1+
451.35898	184	1+
452.35972	210	1+
453.87258	192	
454.18794	176	
454.70070	192	1+
455.13562	662	1+
455.22343	196	
455.24712	204	
457.17572	318	1+
457.90682	722	1+
458.24666	250	1+
462.88709	1408	1+
464.19562	182	
465.17582	270	1+
465.21545	310	1+
465.89678	280	
466.10670	190	
466.24027	318	1+
467.89035	2344	1+
470.38453	136	1+
470.81662	154	1+
471.20589	180	
471.27503	182	
471.87740	228	1+
473.15966	290	1+
473.25929	182	
475.09927	202	1+
476.17236	192	1+
476.20393	300	1+
476.72654	292	1+
477.23118	178	
478.82023	186	1+
480.18466	436	1+
482.72826	254	
483.12901	270	
483.23944	492	1+
484.24439	378	1+
484.32000	196	
485.90210	1078	1+
487.17516	270	1+
487.80636	278	1+
489.27658	956	1+
490.19424	178	
490.38453	148	1+
494.23819	202	
494.27583	298	1+
495.23570	664	1+
495.27588	202	1+
496.13490	214	1+
497.16772	186	
497.20869	456	1+
498.21313	380	1+
499.10924	206	1+
500.10994	148	1+
500.19658	406	1+
501.13989	380	1+
501.19857	332	1+
501.24610	194	1+
503.20090	808	1+
503.22670	474	1+
504.10065	182	1+
504.16149	218	
504.18978	432	1+
504.23966	268	1+
504.70383	260	1+
505.70794	220	1+
505.83166	168	
506.08445	190	1+
506.13779	290	1+
506.17006	362	1+
507.08907	122	1+
507.14092	248	1+
507.17449	298	1+
507.19775	232	1+
507.31268	180	1+
508.25977	292	1+
508.31313	218	1+
508.47103	160	1+
510.27183	246	1+
512.24886	696	1+
END IONS

###FS:    #m/z: 340.94282 #charge 1+
###MS: 38
###MSMS: 39
BEGIN IONS
TITLE=Cmpd 28, +MS2(340.9428), 28.0-35.0eV, 0.8min #39
RTINSECONDS=48.945
SCANS=38-39
PEPMASS=340.94282	999610
CHARGE=1+
192.89645	126	
192.92589	540	1+
196.88640	176	
205.94734	276	1+
206.97320	104	
207.88066	356	1+
208.87314	130	
208.88363	262	1+
210.93848	442	1+
212.87674	546	1+
213.87817	318	1+
213.94137	1080	1+
213.97880	96	
214.89869	114	
215.88887	934	1+
215.93904	460	1+
216.91475	96	
217.39590	100	
217.86069	160	
217.89481	230	
220.88003	124	
223.96649	128	
224.53252	112	
225.95229	300	1+
225.97738	118	
226.95506	214	1+
228.89388	254	1+
228.94728	172	
230.89190	188	
230.91939	102	
231.89062	220	
231.90253	264	
231.94947	686	1+
232.89087	192	
233.89647	922	1+
233.94816	232	
234.72485	102	
235.87219	166	
236.86739	140	
236.89275	118	
237.94072	168	
238.05009	210	
238.82614	104	
240.23391	400	1+
240.90716	120	
240.96150	290	
243.83432	182	
243.93953	152	
244.94241	118	
245.84711	100	
246.83616	188	
246.97929	132	
247.97747	142	
248.89176	158	1+
249.83278	268	1+
249.90980	118	
249.96074	230	
251.02832	116	
251.05297	146	
251.32264	96	
252.90375	114	
253.00738	270	1+
253.94318	446	1+
253.97497	108	
254.92771	154	
254.96695	882	1+
255.01334	134	
255.05613	106	
255.07682	98	
255.91032	170	
256.88617	110	
256.96632	276	
257.91805	158	
258.85142	440	1+
258.90411	130	
258.97994	216	
259.88521	162	
259.95813	386	1+
262.16472	170	1+
262.37551	98	
262.40481	96	
264.37217	98	
264.42018	96	
264.83237	132	
264.90642	138	
265.92580	134	
266.85617	130	
267.50206	100	
267.96575	164	1+
268.84513	164	
269.79376	370	1+
270.82718	96	
271.17661	168	
271.46964	134	
271.84682	212	
272.84819	190	
272.93542	116	
272.97855	170	1+
273.79084	106	
274.05330	138	
274.56436	96	
274.86141	114	
274.93023	260	1+
276.85735	344	
276.99255	152	1+
277.86960	154	
277.93674	182	1+
277.96137	128	
278.04505	176	
278.07676	126	
278.84623	214	
278.86119	106	
279.83071	98	
279.85455	362	1+
279.91450	276	1+
279.96114	240	
280.27300	100	
280.81273	106	
280.90274	304	1+
281.85220	122	
281.89317	96	
282.97365	202	
283.14551	196	
284.82473	250	1+
284.88633	122	
285.94435	150	
286.79711	104	
286.91887	110	
287.86495	136	
288.19950	102	
288.91397	132	
289.79948	158	1+
290.79030	98	
291.85184	98	
293.29138	102	
293.80136	108	
293.97592	102	
294.13646	214	1+
294.81727	104	
295.82524	102	
295.85199	116	
295.86817	104	
296.96935	348	1+
297.84277	96	
298.01262	104	
298.86166	112	
299.06339	132	
299.78359	120	
300.91382	254	1+
301.06062	184	
302.83414	126	
304.87601	120	
306.02288	102	
306.04448	118	
306.11227	186	1+
306.81005	194	
306.88285	152	
307.28724	156	
307.80267	130	
307.87928	100	
307.89149	112	
308.29801	124	
310.82335	112	
310.87989	118	
311.52505	106	
311.88127	268	1+
312.80457	202	
314.75423	166	1+
316.86588	220	1+
319.88782	132	
321.16695	104	
321.82330	98	
322.13039	104	
322.81920	96	
323.24314	294	
323.30969	238	
324.32814	98	
325.15067	258	1+
325.89986	120	
326.79582	100	
326.88074	326	1+
328.19378	180	
328.81611	144	
329.17882	116	
329.37816	110	
330.26811	98	
330.81949	162	
331.81616	98	
335.32119	96	
336.29801	98	
337.00535	100	
340.83207	126	
341.73240	108	
346.30403	132	
END IONS

###FS:    #m/z: 336.94811 #charge 1+
###MS: 38
###MSMS: 40
BEGIN IONS
TITLE=Cmpd 29, +MS2(336.9481), 28.0-35.0eV, 0.9min #40
RTINSECONDS=49.725
SCANS=38,40
PEPMASS=336.94811	133312
CHARGE=1+
189.86306	102	
193.89794	92	
201.04510	86	
205.95237	178	
207.97431	196	1+
210.18440	116	
210.88641	184	
211.04462	102	
211.94582	2840	1+
212.87990	1582	1+
213.93997	1702	1+
213.96359	88	
215.88784	754	1+
216.43022	92	
217.88614	324	1+
221.38621	86	
222.55171	94	
222.89719	106	
223.97119	418	1+
224.97310	316	1+
226.04748	84	
226.89933	102	
227.90078	86	
228.89586	206	
229.89981	184	
229.95591	3594	1+
230.89083	2454	1+
231.95087	1638	1+
232.89237	224	
233.89825	604	1+
234.83091	150	
235.89534	336	
235.94660	122	
236.85277	140	
236.89141	200	1+
237.01651	92	
238.09288	86	
239.95902	86	
240.84889	164	1+
240.92298	92	
241.36708	98	
244.40555	84	
244.57060	88	
244.79554	114	
245.06068	84	
245.45895	88	
245.83711	122	
245.99794	90	
246.06743	90	
246.98114	302	
247.96736	642	1+
248.40908	84	
248.88218	164	
248.90168	894	1+
248.98915	298	1+
249.96081	376	
250.83297	156	
250.89326	198	1+
250.96046	218	
251.82926	188	
251.91297	152	
251.98113	154	
252.24096	140	
252.47522	96	
252.84405	138	
252.97285	2360	1+
253.90581	318	
254.90666	212	
254.94160	130	
254.96823	648	1+
255.07411	714	
256.85290	142	
256.96392	126	
256.98937	104	
257.85090	332	1+
257.91563	108	
257.94138	104	
259.22637	88	
260.02186	100	
261.43375	86	
261.82285	116	
261.88577	98	
262.85067	152	
263.24545	92	
263.83293	156	
264.00326	236	1+
265.08518	204	
265.85292	102	
267.84187	100	
268.84031	800	1+
268.86597	216	
269.84199	508	1+
270.39555	106	
270.80194	120	
270.89668	94	
270.98199	436	1+
271.91911	192	
273.16707	110	
273.39443	98	
273.84958	112	
273.97538	276	1+
274.86517	140	
276.15638	108	
276.84352	202	
276.85686	198	
276.94855	86	
277.84459	156	
278.83507	666	1+
279.10474	92	
279.83740	404	1+
280.49928	88	
280.95972	88	
282.40278	92	
282.80741	200	
283.13982	140	
285.84898	1438	1+
286.85160	974	1+
287.93920	108	
288.20623	126	
289.51111	160	
289.85345	188	
290.80848	98	
290.86041	156	
290.87598	116	
291.78563	84	
291.94679	186	1+
292.10457	100	
292.18112	134	
292.40435	90	
292.85664	134	
293.10495	166	
293.15151	134	
293.80420	122	
293.85884	100	
293.87840	92	
294.83392	194	1+
294.85543	198	
295.01112	134	
296.81409	96	
297.41919	98	
297.91698	86	
298.08658	224	
298.30983	118	
298.41290	88	
298.87795	104	
298.97762	90	
299.09949	96	
300.82713	112	
306.80091	118	
307.80426	132	
308.29228	152	
308.87933	372	1+
309.08708	104	
309.87411	396	1+
310.81350	88	
310.86130	90	
310.87909	260	1+
313.74375	88	
314.82055	176	1+
314.88892	194	
315.27895	86	
315.84417	150	1+
317.89799	124	
317.94977	142	
318.86613	86	
320.39510	96	
320.41900	98	
320.85884	138	
320.93803	86	
321.88465	324	1+
322.90340	92	
323.18933	92	
324.28353	104	
325.19564	90	
326.91626	88	
327.89357	94	
329.31147	98	
329.95817	126	
330.81328	158	
330.87323	126	
331.31329	92	
332.12905	92	
333.77070	88	
335.47897	106	
335.82310	88	
337.09338	124	
338.32321	116	
342.13520	86	
END IONS

###FS:    #m/z: 359.96414 #charge 1+
###MS: 38
###MSMS: 41
BEGIN IONS
TITLE=Cmpd 30, +MS2(359.9641), 28.0-35.0eV, 0.9min #41
RTINSECONDS=50.497
SCANS=38,41
PEPMASS=359.96414	113588
CHARGE=1+
183.86942	90	
192.92665	132	
195.44834	114	
200.94903	124	
206.94140	290	1+
209.94628	746	
218.88160	116	
219.90539	92	
221.88809	338	1+
222.95296	912	1+
224.92645	100	
224.94991	1200	1+
224.96728	114	
225.97180	100	
226.88752	218	1+
226.94826	4184	1+
226.97550	94	
227.06622	214	1+
227.93357	394	
228.91280	94	
228.94381	4376	1+
228.96528	128	
230.88863	182	
231.81821	116	1+
231.88530	108	
231.99365	104	
235.82830	244	1+
237.05544	110	
238.93797	130	
239.22922	92	
239.99540	110	
240.91629	328	1+
240.94118	1074	1+
240.96375	434	
241.06434	126	
241.96682	230	
242.89270	128	
242.96127	670	1+
244.85400	308	1+
244.95877	3080	1+
245.40884	100	
245.94329	492	
246.08066	90	
246.44303	120	
246.80918	128	
246.87807	126	
246.95425	1704	1+
247.81102	152	
248.03854	194	1+
248.80387	484	1+
248.83554	134	
248.90628	170	
248.97626	116	
249.66676	102	
249.94804	278	1+
250.52312	96	
251.03271	142	
253.83785	142	
254.99930	104	
256.27100	104	
257.87079	96	
258.84223	130	
258.93469	266	1+
258.97520	434	1+
259.00492	96	
259.10529	94	1+
259.25414	98	
259.84720	280	1+
260.97049	500	
262.82613	128	
263.98111	326	
264.23847	118	
264.81857	154	
264.89378	92	
265.97204	92	
266.81799	282	
266.91706	136	
267.24246	130	
267.82054	122	
267.97400	252	
268.81837	190	
268.97211	126	
269.96839	422	1+
269.98610	102	
270.12769	206	1+
270.36931	98	
271.85051	116	
272.00966	94	
272.07649	98	
273.13453	110	
273.92053	118	
273.96729	106	
274.40432	104	
274.86492	112	
275.83819	118	
275.90499	112	
276.02580	94	
276.81082	124	
276.85579	178	
277.85220	128	
278.10573	146	
278.80735	338	1+
278.84813	94	
278.91889	190	1+
279.08608	162	
279.84878	172	1+
279.91992	164	1+
280.79520	610	1+
281.11202	116	
283.10035	152	
283.15016	98	
284.82470	186	
287.02853	202	1+
288.03157	130	1+
289.88972	104	
291.20070	104	
292.05720	162	
293.37987	92	
294.86529	284	1+
295.94279	124	
296.81159	140	
296.84959	92	
296.90467	96	
297.91698	94	
297.95722	100	
298.08536	146	
298.28352	96	
298.80565	590	1+
299.86557	98	
300.07613	146	
301.78259	132	
301.87216	122	
302.14293	92	
302.81029	116	
302.86281	92	
303.72885	96	
303.94594	164	
306.27949	106	
307.04200	94	
307.29593	218	1+
307.89148	120	
308.79496	352	1+
308.86930	102	
309.79819	254	1+
310.31472	110	
311.86849	122	
312.84238	130	1+
312.87365	106	
313.35466	90	
313.93981	176	1+
314.81934	122	
314.88105	146	
315.88110	114	
316.81897	310	1+
318.90432	132	
318.93545	100	
319.35380	94	
319.89166	150	
320.92216	128	
321.01003	190	1+
321.03473	92	
321.81862	98	
322.93301	136	
322.99844	96	
323.94452	200	1+
324.86570	134	
325.16568	98	
325.81954	296	1+
325.85795	94	
325.90478	94	
326.15471	102	
326.45223	94	
326.82341	230	1+
327.80923	110	
328.89175	140	
329.81124	344	1+
329.87111	126	
332.90199	102	
334.33950	96	
334.88566	354	1+
336.94943	450	1+
337.84151	94	
338.87737	126	
339.04422	110	
340.35376	130	
340.94227	350	1+
343.89404	118	
344.21613	112	
344.62880	98	
344.75408	90	
345.14307	162	1+
346.70878	104	
347.12014	132	
350.93200	112	
351.34476	112	
352.03876	114	
352.89147	228	
360.86920	162	1+
361.84136	102	
363.04957	116	
END IONS

###FS:    #m/z: 322.93212 #charge 1+
###MS: 42
###MSMS: 43
BEGIN IONS
TITLE=Cmpd 31, +MS2(322.9321), 28.0-35.0eV, 0.9min #43
RTINSECONDS=54.1765
SCANS=42-43
PEPMASS=322.93212	2214520
CHARGE=1+
87.32041	90	
101.54695	86	
120.90457	80	
181.62689	90	
188.83282	78	
192.88802	132	
193.92551	84	
193.94940	90	
194.15632	86	
198.03000	138	
204.01024	90	
205.94895	444	1+
208.05506	82	
209.94565	90	
219.94905	98	
220.88816	198	1+
222.09752	92	
222.90314	94	
222.95065	178	
223.96081	316	
226.15832	84	
226.87050	102	
226.90423	188	1+
227.93185	278	1+
227.95543	170	
228.89448	160	
229.13731	108	
230.83194	80	
230.88860	252	1+
230.90661	128	
230.99050	80	
232.96344	100	
233.16353	596	1+
235.83429	88	
236.95941	82	
236.98785	84	
237.79395	80	
238.85892	80	
238.94230	430	
239.04128	114	
239.34137	78	
239.78808	96	
239.81576	194	1+
239.89821	82	
240.01608	88	
240.14554	80	
240.94154	4436	
241.10938	106	
241.13143	224	1+
241.94335	3528	
241.98906	116	
242.88374	298	1+
242.94342	10080	1+
242.98696	92	
243.23190	94	
243.83146	152	
244.03331	96	
244.91467	78	
244.94164	2500	1+
245.87436	142	
246.83427	76	
246.90742	218	1+
247.97637	198	1+
249.03852	134	
249.10242	156	
250.94639	290	
250.97228	132	
252.07440	78	
253.16422	140	
253.85118	212	1+
254.14889	124	
255.14254	76	
256.03528	126	
256.09692	134	
258.16009	156	
258.80133	86	
258.83441	150	
259.16537	94	
260.15936	202	1+
260.84005	128	
260.89841	112	
261.43773	96	
261.83497	100	
261.85618	92	
262.14003	176	1+
262.82915	114	
262.84420	148	
262.87907	78	
263.05870	104	
264.85885	150	
264.91335	100	
265.06071	240	
265.57359	98	
266.00063	78	
266.78743	92	
269.42527	76	
271.17517	744	1+
271.84601	240	1+
271.89411	84	
273.18733	94	
273.46950	102	
273.79304	232	1+
273.81946	124	
275.81516	156	
276.80901	102	
276.84553	82	
277.00723	110	
277.07151	82	
278.78466	78	
278.82208	134	
278.85044	248	1+
279.09422	384	
279.26257	144	1+
279.35507	82	
280.09780	170	
280.82424	78	
282.08728	128	
282.42318	82	
282.80448	76	
282.94387	96	
283.02707	160	1+
283.07053	466	1+
283.14408	292	1+
283.78833	282	1+
284.29389	240	
284.87708	114	
284.91951	82	
285.08120	88	
286.91971	104	
287.82889	80	
287.92046	86	
288.20184	706	1+
289.78579	196	1+
289.87556	108	
290.06428	92	
290.96812	82	
291.80885	176	
292.80048	360	1+
293.80600	278	1+
293.85110	78	
293.87509	114	
294.02167	82	
294.83403	76	
294.85764	172	
294.86758	136	
295.84938	76	
295.85882	80	
298.81431	78	
299.82529	92	
300.94027	76	
302.18449	90	
304.81054	78	
305.80374	140	
305.87681	484	1+
306.79820	400	1+
306.88004	374	1+
307.80111	334	1+
308.28510	164	
308.28925	86	
308.44836	100	
309.46737	80	
310.14792	76	
310.31094	134	
310.32341	84	
310.82419	132	
310.86872	114	
310.88573	78	
312.86617	98	
313.88010	182	1+
319.88818	218	
321.82068	108	
321.88360	84	
323.07977	78	
323.23807	280	
323.28275	94	
324.24063	132	
324.89674	170	
325.80847	150	
326.02851	86	
326.90003	144	
327.31783	86	
327.39107	88	
327.83335	108	
328.14481	78	
END IONS

###FS:    #m/z: 340.94288 #charge 1+
###MS: 42
###MSMS: 44
BEGIN IONS
TITLE=Cmpd 32, +MS2(340.9429), 28.0-35.0eV, 0.9min #44
RTINSECONDS=54.949
SCANS=42,44
PEPMASS=340.94288	797820
CHARGE=1+
192.93323	118	
194.88924	122	
196.13747	90	
205.95423	178	
207.87276	120	
210.93665	112	
212.87789	498	1+
213.05652	108	
213.94140	744	
214.89552	180	
215.41077	94	
215.88927	796	1+
215.93953	238	
216.41053	86	
217.88502	238	
218.88100	136	
219.58305	92	
219.88523	118	
221.94575	114	
222.97640	124	
223.96162	188	
224.97300	124	
226.15625	86	
226.94988	232	1+
226.99381	88	
227.78997	124	
228.94742	322	
230.89368	144	
231.33391	90	
231.89249	172	
231.95128	1034	1+
232.88584	224	
233.89566	700	1+
233.94924	276	
233.99159	134	
234.08115	102	
235.04102	150	
235.38751	96	
235.89537	340	
237.06416	164	
237.79696	124	
237.89026	454	1+
238.80856	86	
240.83668	214	1+
240.85013	130	
242.87510	202	1+
243.90555	102	
244.83028	350	1+
244.95822	120	
245.83460	300	1+
246.22896	86	
246.97889	200	1+
248.09658	82	1+
248.44784	86	
248.89776	108	
249.89772	102	
249.96543	360	
251.93667	86	
252.95265	88	
252.98169	104	
253.84394	140	
254.96626	338	
255.07601	386	1+
255.97079	218	
256.89469	134	
256.91444	376	1+
256.96468	342	1+
257.88853	358	1+
258.83705	132	
258.85077	122	
258.89377	278	1+
258.90695	138	
258.96961	106	
258.98948	86	
259.95888	166	
260.83810	376	1+
261.84047	250	1+
262.16037	122	
262.47093	90	
262.86109	88	
263.88359	190	1+
266.72348	98	
267.00044	88	
268.14398	146	
268.83867	146	
269.84473	96	
270.12136	116	
270.85491	92	
271.84787	132	
271.92110	108	
272.18038	168	
273.79344	132	
274.02823	86	
274.79310	108	
274.84841	134	
274.90336	132	
275.00685	88	
275.21270	86	
275.68305	126	
275.81134	124	
275.89619	136	
275.96250	92	
275.98510	110	
276.86755	218	
276.95134	104	
277.85819	250	
278.11055	96	
278.85036	696	1+
278.87696	194	1+
278.96440	112	
279.81672	96	
279.85268	510	1+
280.80842	86	
281.05030	154	
281.99779	90	
282.28094	120	
283.79194	186	
283.87117	130	
284.89983	142	
286.90857	154	
288.20341	124	
288.81897	96	
289.79237	228	
289.85866	300	1+
289.88214	110	
291.80536	250	
291.85567	258	1+
292.12121	94	
294.82024	122	
295.85209	92	
297.06781	94	
297.97851	170	
298.09300	86	
298.25211	114	
298.31135	136	
299.06774	132	
300.81906	94	
302.87184	108	
302.92301	120	
303.24340	90	
305.19447	88	
306.87225	208	1+
306.89469	100	
307.25510	88	
307.80124	348	1+
308.67279	108	
309.16837	194	1+
310.41845	90	
310.80713	326	1+
310.88011	116	
311.86861	146	
312.18041	222	1+
313.87465	126	
314.82444	274	1+
315.85281	106	
315.87277	284	1+
316.15566	98	
320.31576	88	
320.83245	106	
321.81898	192	1+
322.87669	106	
323.02488	104	
324.80710	138	
324.89761	164	
325.82270	120	
325.89855	128	
326.19252	114	
326.30217	142	
328.19607	86	
328.82067	168	
328.88504	130	
329.87465	184	
330.80953	132	
331.76041	86	
334.86493	86	
335.85196	110	
336.88609	102	
338.89064	128	
339.11875	98	
342.26910	86	
342.76492	94	
342.90693	106	
346.16015	90	
END IONS

###FS:    #m/z: 363.95907 #charge 1+
###MS: 42
###MSMS: 45
BEGIN IONS
TITLE=Cmpd 33, +MS2(363.9591), 28.0-35.0eV, 1.0min #45
RTINSECONDS=55.721
SCANS=42,45
PEPMASS=363.95907	383226
CHARGE=1+
109.73900	96	
182.86865	182	1+
189.86524	476	
191.85921	528	
192.93145	144	
196.88492	182	
205.94934	106	
207.87725	514	1+
207.94598	108	
208.94259	874	1+
209.88864	118	
209.94577	732	1+
210.88257	676	1+
212.11679	138	
212.88052	2320	1+
213.89599	122	
214.90304	100	
215.41642	98	
218.91575	274	
221.93874	98	
222.95356	762	1+
223.89998	150	
224.94963	1850	1+
224.97157	158	
225.97712	124	
226.94860	5856	1+
227.93311	352	
227.98425	164	1+
228.89821	552	1+
228.94353	4926	1+
230.89101	3998	
231.89046	142	
232.88641	930	1+
232.92785	102	
233.42875	100	
234.13727	106	
234.88720	290	1+
238.38819	96	
239.98212	98	
240.82260	122	
240.89674	192	1+
240.94306	1454	
240.96306	522	
241.94371	810	
242.12433	108	
242.82093	160	
242.94282	2370	1+
242.96200	652	1+
243.82479	454	1+
244.07318	576	1+
244.82996	300	1+
244.95866	2484	
244.97915	94	
245.94111	422	
246.81141	130	
246.90906	196	
246.95386	2988	1+
247.15160	98	
247.87116	106	
247.93226	118	
248.16307	232	1+
248.80813	386	
248.90173	866	1+
249.45692	96	
250.79961	190	1+
250.89729	96	
250.95048	372	1+
250.97617	170	
252.07720	118	
252.14630	106	
252.89199	98	
253.90889	288	1+
254.09433	150	
257.07800	98	
258.84529	194	
258.97295	96	
260.97150	568	1+
261.83263	256	
261.84109	238	
262.10453	174	1+
262.84195	334	1+
263.08232	112	
263.50860	100	
263.83531	132	
264.56410	102	
265.49902	106	
265.81576	124	
265.97643	172	
266.81524	206	
266.97602	94	
267.10246	100	
267.81359	196	
267.97514	550	
268.78239	118	
268.80320	110	
268.96083	142	
269.10227	272	1+
269.43143	112	
269.80711	114	
269.96853	614	1+
270.84211	130	
271.82806	142	
273.91200	104	
274.45534	100	
276.81365	116	
276.85234	176	
277.13208	104	
277.85936	96	
278.79536	184	
278.85374	192	
279.10512	168	
279.86037	222	1+
280.79620	410	1+
282.04718	214	1+
282.78878	298	
283.09436	100	
283.42482	118	
283.79970	432	1+
283.85282	216	1+
285.84511	612	1+
285.88632	100	
287.79114	98	
287.86665	124	
290.78687	142	
290.79955	192	
292.85725	456	1+
293.11760	162	
293.85837	340	1+
295.00357	130	
295.15855	160	
296.80633	178	
296.87501	174	
296.90854	116	
296.95703	98	
297.35314	96	
297.80830	152	
297.83523	150	
297.88273	102	
298.80464	1106	1+
298.86665	238	1+
300.39354	98	
301.13907	148	
301.80462	656	1+
301.86349	374	
303.85915	1486	1+
306.43829	192	
307.88890	108	
308.11671	170	
308.29472	148	
308.91394	236	1+
309.48264	94	
309.87338	240	1+
311.86199	134	
313.01516	106	
313.78960	104	
313.85450	134	
313.87426	170	
316.81505	270	1+
318.81724	106	
319.82484	102	
321.41997	94	
321.82142	170	
321.86813	568	1+
322.21512	96	
322.93299	182	
323.02225	100	
323.16537	118	
324.02391	158	
324.87833	230	1+
325.83135	126	
326.87349	644	1+
328.40502	106	
328.82594	102	
328.89084	192	
329.12862	144	1+
329.16205	128	
329.79514	164	
329.87785	320	1+
330.15507	100	
333.86396	94	
334.74902	160	1+
334.88043	130	
336.94345	166	
337.81083	102	
338.86776	100	
339.12320	110	
339.59146	104	
339.83116	354	1+
341.59256	94	
341.81285	144	
342.21170	126	
348.14642	104	
349.32733	404	1+
349.98708	104	
350.76925	226	1+
353.85511	98	
354.72575	96	
355.77418	228	1+
356.92047	100	
357.16415	280	
357.72235	150	
357.94890	102	
359.75997	132	
362.02487	294	1+
362.85326	110	
364.84294	114	
366.86403	130	
368.77415	172	1+
END IONS

###FS:    #m/z: 322.93219 #charge 1+
###MS: 46
###MSMS: 47
BEGIN IONS
TITLE=Cmpd 34, +MS2(322.9322), 28.0-35.0eV, 1.0min #47
RTINSECONDS=59.3845
SCANS=46-47
PEPMASS=322.93219	2194346
CHARGE=1+
107.82691	98	
180.70800	76	
181.96641	108	
196.88457	112	
200.88645	76	
205.89814	102	
205.95640	136	
207.97357	196	
207.98881	94	
213.99681	106	
214.09539	78	
217.90131	88	
219.12484	90	
219.20283	102	
220.88588	78	
221.94027	78	
222.89079	100	
223.96143	232	1+
224.90979	100	
225.06260	84	
225.61013	78	
226.82714	94	
227.35654	88	
227.79200	90	
227.93566	110	
228.02930	88	
228.93544	124	
230.05853	92	
230.88927	194	
230.90465	90	
231.39747	80	
231.82940	76	
232.20147	82	
233.16309	284	
234.90437	140	1+
235.04660	76	
235.38933	84	
235.75684	96	
235.86049	106	
237.55148	84	
237.88278	108	
238.93896	288	1+
239.07681	124	
239.79260	154	
239.90166	152	
239.95900	88	
240.79517	216	1+
240.94199	5406	
241.90923	110	
241.94400	4096	
242.94300	12170	1+
243.14882	90	
243.88398	144	
244.82195	352	1+
244.91059	126	
244.94115	3140	1+
246.85655	108	
246.88048	80	
246.94438	78	
246.97795	468	1+
248.01089	82	
248.85207	166	
249.04025	76	
249.87453	82	
250.90797	84	
250.94875	148	
251.92803	92	
252.10016	166	1+
252.14022	92	
252.16982	94	
253.16489	358	1+
254.16639	210	1+
255.83033	260	1+
256.45247	80	
256.55873	78	
257.80032	300	1+
258.90078	82	
260.83058	522	1+
262.19252	76	
263.08421	88	
264.97585	84	
265.86004	102	
265.87962	84	
267.08524	112	
267.17069	78	
267.80075	248	1+
267.87553	188	1+
268.84961	184	1+
269.45163	104	
269.79987	104	
270.80849	196	1+
270.93690	78	
271.17494	564	1+
271.36375	88	
271.84821	152	
272.98660	78	
274.01391	90	
274.35951	82	
275.80889	286	1+
276.83995	108	
276.88304	90	
277.81476	196	
278.12090	90	
278.86367	122	
279.06785	86	
279.09221	942	1+
280.84865	246	1+
280.90451	94	
280.93963	78	
281.79849	88	
282.06240	80	
283.03650	82	
283.07568	86	
283.78993	188	
283.87951	136	
283.96864	88	
284.06631	76	
284.30451	104	
284.78881	110	
285.78748	188	
285.98733	92	
286.06402	126	
286.10213	76	
286.92264	136	
288.14350	80	
288.20237	500	1+
288.81471	118	
290.86848	78	
291.79547	128	
291.81170	132	
291.87802	82	
292.76187	82	
293.07086	122	
293.36945	90	
294.85219	368	1+
294.86736	106	
295.01832	76	
296.81389	92	
297.79202	82	
298.17973	86	
298.82148	100	
299.78905	212	
300.76295	140	
303.81002	100	
303.88649	108	
303.93435	82	
304.87937	156	
305.88523	106	
306.79900	302	1+
307.31536	106	
307.79938	260	1+
307.86000	100	
307.89145	450	1+
308.29382	212	
308.88032	78	
310.88180	426	1+
311.12641	126	
311.31269	80	
311.54882	86	
312.80628	116	
312.86064	132	
313.80909	76	
314.07751	90	
314.51445	84	
314.81827	110	
314.95015	78	
320.83312	158	
321.90888	84	
321.99690	80	
322.02819	82	
323.17671	80	
323.24110	104	
324.20435	88	
324.26253	118	
325.28839	100	
325.91249	128	
326.10151	84	
327.81286	540	1+
327.91141	90	
END IONS

###FS:    #m/z: 363.95915 #charge 1+
###MS: 46
###MSMS: 48
BEGIN IONS
TITLE=Cmpd 35, +MS2(363.9591), 28.0-35.0eV, 1.0min #48
RTINSECONDS=60.1565
SCANS=46,48
PEPMASS=363.95915	345066
CHARGE=1+
189.86342	602	1+
191.85818	388	
194.89439	90	
195.01466	216	1+
196.88196	160	
206.94872	196	1+
207.40575	92	
207.87272	140	
209.87026	110	
209.94474	1042	1+
210.88554	322	1+
212.12894	92	
212.88030	2766	1+
212.90179	132	
212.91590	116	
216.04275	114	
216.41052	134	
218.90928	130	
221.85890	106	
222.95260	920	1+
224.95009	1622	1+
224.97198	114	
226.87173	172	
226.94821	5022	1+
227.88695	94	
227.93229	462	
228.89552	904	1+
228.94369	6022	1+
230.42571	96	1+
230.88958	5034	1+
231.01987	102	
234.88299	264	
235.04099	92	
235.47597	112	
236.10238	94	
236.78034	100	1+
238.94360	146	
239.90611	164	
240.94173	1166	
240.96341	440	
241.06305	126	1+
241.94386	950	
242.94359	2514	1+
243.82244	122	
243.87061	116	
243.96886	192	
244.07609	584	1+
244.86759	146	
244.94336	712	
244.95889	2704	
245.83586	206	1+
245.94406	360	
246.81688	94	
246.95484	2992	1+
247.17869	96	1+
247.83225	218	1+
248.14783	126	
248.80608	280	1+
248.90107	1262	1+
248.95061	138	
250.40449	108	
250.89931	148	
250.94785	136	
250.97272	250	
251.08475	130	
251.89469	110	
252.14500	148	
252.90018	604	1+
253.90659	432	1+
253.95954	222	1+
255.90808	102	
256.35807	90	
258.83817	332	1+
258.97410	266	
259.21476	102	
259.36327	110	
259.75060	94	
259.85184	132	
260.40444	94	
260.92372	96	
260.97140	322	1+
261.83311	222	1+
264.82169	94	
264.91858	114	
265.08257	166	
266.78877	166	
266.81677	424	1+
267.91628	114	
267.97350	438	
269.10648	180	
269.80886	168	
269.89499	152	
269.96760	706	1+
271.01600	90	
271.43477	104	
271.91747	382	1+
272.00842	192	1+
272.35793	102	
272.85211	142	
273.12509	98	
273.90727	142	
276.42581	96	
276.85962	164	
277.86625	154	
278.12508	140	
278.79143	112	
278.84818	208	
278.89290	188	1+
279.79735	122	
279.91544	88	
280.79435	592	1+
280.93173	102	
281.76325	88	
282.36545	94	
282.79226	452	1+
282.83215	136	
283.06732	108	
283.82550	412	1+
283.85568	300	1+
283.98552	248	1+
284.33333	88	
284.82818	336	1+
285.37138	100	
285.79133	240	1+
285.84629	466	
289.16351	142	
290.85821	194	1+
293.85656	130	
294.80977	110	
294.85618	106	
295.15339	230	
296.15180	94	
296.80928	362	
297.80267	1472	1+
297.87126	246	1+
298.80377	1404	1+
298.86005	188	1+
299.11131	88	
301.13220	94	
301.86509	530	1+
302.00693	88	
302.18102	138	1+
302.24402	140	
303.80735	148	
303.85710	916	1+
303.88085	90	
304.17181	146	
304.78469	90	
305.14283	260	1+
305.80699	250	1+
305.87755	282	1+
306.51188	108	
306.88030	208	1+
308.11555	316	1+
308.29110	130	
308.61683	94	
308.79733	140	
308.86870	212	1+
308.92888	388	1+
309.14870	126	
309.57524	102	
311.37459	92	
311.86569	138	
312.10595	90	
312.17549	128	
312.54015	90	
312.88188	294	1+
313.88350	224	1+
314.50538	92	
316.76592	92	
316.81638	236	
317.72785	112	
317.81658	142	
318.13730	100	
318.81190	204	
318.89061	94	
319.81807	120	
319.94880	90	
320.82732	114	
321.81522	110	
321.86452	304	1+
322.81661	266	1+
322.90118	162	1+
322.93124	196	
323.12937	92	
324.78572	94	
324.87941	156	
325.90545	136	
326.12915	170	
326.87487	466	1+
326.89712	90	
328.81374	114	
329.12653	94	
329.16595	122	
329.87061	276	1+
331.14340	178	
332.88494	302	1+
334.75934	156	1+
335.10036	116	
336.90156	100	
336.94777	96	
337.10245	94	
338.94115	144	1+
339.82394	92	
339.87623	144	
340.90271	108	
341.91818	134	
342.04886	90	
344.40756	90	
345.06938	100	
349.32667	116	
350.77082	156	
353.76950	240	1+
355.71966	96	
357.16146	212	1+
357.92574	92	
362.79035	250	1+
363.34013	210	1+
363.79536	202	1+
367.17886	114	
367.33846	132	
END IONS

###FS:    #m/z: 336.94803 #charge 1+
###MS: 46
###MSMS: 49
BEGIN IONS
TITLE=Cmpd 36, +MS2(336.9480), 28.0-35.0eV, 1.1min #49
RTINSECONDS=60.929
SCANS=46,49
PEPMASS=336.94803	102292
CHARGE=1+
69.20618	102	
171.03302	80	
182.50370	78	
189.86421	140	
193.04222	96	
197.02235	88	
203.96119	82	
205.94948	192	
206.94955	82	
207.97429	128	
208.88674	84	
210.88650	380	1+
211.11621	92	
211.94443	2648	1+
212.88049	1102	1+
212.94147	110	
213.94035	1334	1+
214.87846	128	
214.98717	88	
215.86121	244	1+
215.88614	572	1+
215.93883	266	
216.79091	78	
221.93669	88	
222.95761	338	1+
224.04143	80	
225.86337	122	
226.94832	156	
228.84763	80	
228.89274	314	
228.91616	86	
229.95692	3758	1+
230.57442	118	
230.81325	84	
230.89062	2262	1+
231.00349	90	
231.95181	1012	
232.92199	150	
233.82924	140	
233.89838	294	1+
233.94836	82	
234.92211	86	
235.79275	90	
235.82713	94	
235.86800	148	
235.89438	250	
237.02166	92	
238.87419	80	
240.90050	80	
244.16395	80	
244.86305	78	
244.98800	94	
245.90732	96	
246.95007	78	
246.97884	94	
247.87331	100	
247.96831	508	1+
248.90144	818	1+
249.88291	78	
249.96275	874	1+
250.83284	172	
250.95221	266	1+
250.99972	114	
251.79318	100	
251.83509	488	1+
251.91161	144	
252.83798	278	1+
252.90355	456	1+
252.97278	1258	1+
253.02287	84	
253.56045	80	
253.96365	534	1+
254.09160	218	
254.66650	102	1+
254.83560	98	
254.96782	442	1+
255.07787	290	
255.89654	240	1+
256.05685	90	
257.95087	108	
258.34744	108	
258.84708	150	
259.17712	84	
259.85080	148	
260.86075	100	
261.15394	126	1+
265.01365	86	
265.07572	80	
265.09290	100	
265.87782	78	
266.66115	86	
268.59181	112	
268.84104	894	1+
269.85550	254	
270.07577	206	1+
271.62668	94	
271.82817	100	
271.85130	82	
271.92035	304	1+
271.93840	128	
272.97932	138	
273.67052	94	
273.75677	94	
274.86226	84	
275.05694	190	1+
276.85494	146	
277.83312	400	1+
277.86084	292	1+
278.04211	102	
278.75927	96	
279.79601	220	1+
280.09625	82	
280.93976	82	
282.86732	80	
283.88026	86	
284.54033	102	
284.80153	78	
284.86717	84	
285.84979	136	
286.81365	268	1+
286.85475	336	
287.84974	188	
287.89318	88	
288.20699	156	
288.86426	278	1+
289.40786	92	
289.51419	152	
289.79417	122	
289.88363	108	
291.44798	82	
291.87349	78	
292.86045	122	
293.10631	160	
293.91000	80	
293.99613	82	
294.85166	102	
294.94048	84	
295.85828	202	1+
295.97485	130	
296.87571	114	
297.12697	80	
298.41307	78	
298.80484	180	1+
298.85930	126	
299.39808	86	
299.92737	80	
300.41049	86	
301.55436	80	
303.86510	294	1+
305.30534	96	
305.40769	88	
306.80074	220	1+
308.86770	170	
309.87035	488	1+
310.00268	192	1+
310.09392	80	
310.83616	80	
311.91502	96	
312.81265	166	1+
313.81070	204	1+
316.88415	92	
316.94686	92	
317.84184	84	
318.00707	236	1+
318.04303	78	
318.82752	78	
321.38683	80	
323.14366	90	
323.89769	144	
324.89306	128	
325.29718	92	
325.37480	90	
325.89346	94	
326.29680	94	
327.08452	80	
327.12688	106	
328.04029	82	
328.88939	136	
329.00964	168	1+
329.87452	126	
330.02944	92	
330.40196	80	
331.82656	182	
332.90441	78	
333.19095	80	
334.77304	136	
334.83605	92	
338.27383	80	
338.86732	132	
339.36961	114	
342.14323	114	
342.36479	78	
END IONS

###FS:    #m/z: 322.93215 #charge 1+
###MS: 50
###MSMS: 51
BEGIN IONS
TITLE=Cmpd 37, +MS2(322.9322), 28.0-35.0eV, 1.1min #51
RTINSECONDS=64.599
SCANS=50-51
PEPMASS=322.93215	2185272
CHARGE=1+
94.29918	86	
94.84696	80	
191.86541	84	
192.88972	140	
193.44529	84	
193.96139	78	
194.88750	78	
195.59954	92	
195.89514	82	
201.90570	84	
205.88253	86	
213.94818	82	
215.98266	92	
216.51686	132	
216.86754	82	
218.07358	80	
219.38297	106	
219.87897	146	
221.97556	84	
223.96277	124	
224.82515	84	
225.18469	96	
225.86313	76	
226.90139	84	
227.93329	104	
228.91245	86	
229.98014	76	
230.90792	76	
232.89734	206	1+
233.16181	260	1+
235.48676	118	
237.05421	134	
238.04771	84	
238.15942	78	
238.84204	76	
238.94126	330	
239.07997	192	1+
239.79269	328	
240.81726	224	1+
240.89112	106	
240.94216	3804	
241.88218	88	
241.94096	15282	1+
242.79966	78	
242.84840	94	
242.94322	11032	1+
244.08518	94	
244.83095	100	
244.94147	2040	1+
246.21567	82	
246.97674	330	1+
247.57002	94	
247.88494	94	
248.15949	80	
249.10246	76	
251.07728	84	
251.92083	108	
252.37271	108	
252.91035	106	
255.01894	92	
256.16562	80	
256.36988	116	
257.47006	76	
258.16012	78	
258.81359	140	
258.83661	310	1+
259.34498	78	
259.91106	82	
260.33355	102	
261.83478	440	1+
262.05374	170	1+
262.17158	94	
262.63035	76	
262.91301	74	
263.88209	114	
263.98378	302	1+
264.83190	114	
266.84371	84	
267.84449	158	
267.87496	88	
268.97417	82	
269.11923	112	
269.35512	80	
269.79659	224	1+
269.85907	92	
270.99572	76	
271.17821	400	1+
271.85005	216	1+
272.87895	92	
272.92372	102	
272.93990	78	
273.39857	94	
273.79438	290	
275.41200	82	
275.78695	74	
275.81097	192	
276.81925	114	
276.84607	156	
276.86082	98	
277.06327	88	
277.84346	300	1+
279.08995	534	1+
279.42887	106	
279.81369	80	
281.08779	92	
283.03021	78	
283.06609	76	
283.08427	140	
283.79666	104	
283.85301	76	
283.98157	86	
284.29459	274	
284.86431	76	
285.35493	100	
285.81164	196	1+
285.97072	74	
286.22464	76	
288.20290	430	1+
288.40830	82	
288.43750	84	
289.78896	188	
289.81124	90	
290.79693	308	1+
290.85566	122	
290.87975	132	
291.87588	94	
292.18436	96	
293.86046	118	
294.55248	94	
294.85324	108	
295.40647	80	
296.75901	76	
298.19060	84	
298.80168	140	1+
298.93710	78	
299.78620	130	
300.78925	78	
300.80511	128	
301.87998	138	
303.43137	102	
303.80760	264	1+
306.90855	86	
307.74396	100	
307.79962	162	1+
307.90257	90	
308.29364	164	
308.87148	274	1+
309.25158	78	
309.29250	100	
310.01176	78	
310.31481	142	
310.81187	132	
311.89554	256	
312.21438	84	
312.81356	160	
312.86804	78	
313.84826	148	
314.82563	174	
314.97357	78	
315.80209	86	
315.85316	160	1+
315.89830	90	
315.94437	88	
316.71160	86	
317.79661	130	
318.82083	92	
319.83714	80	
319.85659	122	
319.90052	88	
320.87210	94	
321.10413	120	
322.09831	92	
322.90555	78	
323.31257	194	1+
324.19293	80	
324.89844	256	1+
327.87975	110	
END IONS

###FS:    #m/z: 363.95921 #charge 1+
###MS: 50
###MSMS: 52
BEGIN IONS
TITLE=Cmpd 38, +MS2(363.9592), 28.0-35.0eV, 1.1min #52
RTINSECONDS=65.3715
SCANS=50,52
PEPMASS=363.95921	322400
CHARGE=1+
189.86251	366	1+
191.85982	724	1+
192.89091	116	
196.88497	154	
201.14392	96	
202.87549	220	1+
203.95870	118	
205.11493	98	
207.07165	94	
207.87700	360	
208.94895	124	
209.94618	968	1+
210.88400	630	1+
210.93802	124	
212.88111	2768	1+
214.89819	180	
218.90858	92	
222.95359	1088	1+
223.42460	100	
224.95058	1320	1+
224.97404	110	
225.97373	166	
226.88826	210	
226.94879	5446	1+
227.04450	110	
227.39910	122	
227.78884	232	1+
227.88374	96	
227.98633	96	
228.89581	664	1+
228.94391	6610	1+
229.96520	102	
230.58223	100	
230.89070	4010	1+
231.04083	114	
231.90615	132	
232.88601	400	1+
233.08922	106	
234.88256	342	
235.82610	122	
236.60982	100	
237.03135	106	
238.40541	92	
238.89611	122	
238.93896	246	
239.08608	210	1+
240.08206	250	1+
240.83436	142	
240.94093	844	
240.96541	572	
241.94242	3354	1+
242.83349	98	
242.94441	2010	1+
243.82600	176	
244.07228	608	1+
244.49233	102	
244.82332	148	
244.88733	136	
244.95887	3078	1+
245.94097	232	
246.09274	128	
246.90635	396	1+
246.95475	3990	1+
247.97809	140	
248.80642	158	
248.85775	144	
248.90056	1080	1+
248.92646	102	
249.02722	92	
249.07341	134	
250.08197	180	
250.89874	138	
250.94931	184	
250.97203	414	1+
251.07330	124	
251.80186	140	
252.00442	120	
252.10445	94	
252.16036	92	
253.59335	100	
253.90830	324	1+
257.41416	164	
257.94805	134	
258.83703	132	
259.83744	628	1+
260.11139	118	
260.83688	406	1+
260.97186	334	
261.97353	232	
262.83277	162	
263.39481	94	
263.98386	124	
264.79636	192	1+
264.82444	100	
266.78220	104	
266.81723	116	
266.85367	196	
266.91927	96	
267.10116	102	
267.97383	682	1+
268.80013	346	1+
268.96456	710	1+
269.11319	134	
269.97069	482	1+
270.95015	94	
271.91860	508	1+
272.87602	92	
273.79506	254	
275.11070	144	1+
275.80650	286	1+
276.08711	250	1+
276.80997	246	1+
277.14264	122	
277.57030	106	
278.80402	316	1+
278.84887	194	1+
280.79354	736	1+
282.83654	102	
282.85483	418	1+
283.07242	122	
283.08476	138	
283.12298	102	
283.34343	150	
283.79003	484	1+
284.16552	94	
284.82650	126	
284.84419	324	1+
285.84608	220	1+
286.95007	96	
287.85691	122	
288.35183	108	
288.82112	110	
290.34197	98	
290.78856	162	
290.87087	382	1+
291.78768	158	1+
291.87788	238	1+
292.81088	134	
293.92643	298	1+
294.86205	106	
295.15114	186	
296.81033	394	
296.84774	132	
297.05352	136	
297.81013	318	
297.90081	94	
298.80545	1474	1+
299.00402	138	
300.80492	852	1+
301.79394	152	
301.83787	92	
301.86209	210	
302.24387	106	
302.86297	206	
303.81414	310	1+
303.85782	1890	1+
305.43900	96	
305.93890	378	1+
306.43574	102	
307.89176	116	
308.14026	92	
308.84541	138	
308.87640	126	
310.87718	240	
311.87166	118	
312.17839	132	
312.82721	102	
313.94053	138	
315.81194	552	1+
318.87233	144	
318.93338	122	
320.15227	96	
320.81408	140	
321.35657	92	
321.81794	422	1+
321.86785	234	
322.92894	196	
322.98939	104	
323.87825	98	
323.93685	116	
324.89614	112	
326.07910	138	
326.13002	138	
326.19481	100	
326.38125	92	
326.82714	130	
326.87231	732	1+
327.28683	98	
329.12608	108	
329.16481	144	
330.13746	128	
331.41374	98	
332.61077	106	
336.77802	140	
336.90461	92	
336.94649	140	
339.83060	650	1+
340.13912	126	
340.94164	156	1+
342.93158	132	
343.64502	102	
343.85387	206	1+
343.90650	112	
346.22392	92	
350.86211	300	1+
353.88363	98	
357.16010	168	
357.22206	102	
358.20466	92	
359.17611	108	
359.75541	234	1+
360.71598	182	1+
369.20068	170	1+
END IONS

###FS:    #m/z: 336.94794 #charge 1+
###MS: 50
###MSMS: 53
BEGIN IONS
TITLE=Cmpd 39, +MS2(336.9479), 28.0-35.0eV, 1.1min #53
RTINSECONDS=66.144
SCANS=50,53
PEPMASS=336.94794	91624
CHARGE=1+
197.13277	100	
205.94967	194	
206.01634	88	
207.97740	112	
209.94029	78	
209.97249	86	
210.88580	140	
211.94621	3456	1+
212.88017	2516	1+
213.94149	1308	1+
213.96301	130	
214.90113	96	
215.88855	454	1+
215.93793	306	
216.49366	80	
217.88437	384	
220.84959	92	
220.88365	198	1+
222.04274	96	
223.96559	290	1+
226.94829	132	
227.84257	82	
228.04774	186	1+
228.89615	484	1+
229.95629	3330	
230.88965	2726	1+
230.92912	92	
230.94484	80	
230.95835	94	
231.37530	86	
231.58256	80	
231.95180	1628	1+
233.79652	90	
233.83006	170	
233.89727	474	1+
234.00669	110	
234.82609	146	
234.91148	84	
235.83432	82	
235.89493	192	1+
236.13436	82	
237.05603	82	
237.19502	102	
238.07394	84	
238.88048	86	
239.94974	80	
241.05603	92	
241.90222	146	
242.88633	92	
242.96052	92	
244.94498	110	
246.04975	84	
246.81621	148	
246.90842	110	
246.97903	104	
247.96668	1026	1+
248.40219	254	1+
248.90131	234	
249.40924	162	1+
249.89825	484	1+
249.96505	378	1+
250.07830	94	
250.82911	100	
250.95433	160	
250.99434	198	
251.43770	84	
251.82536	116	
251.84514	186	
252.43055	200	
252.84490	84	
252.97287	1902	1+
253.01027	90	
253.08761	184	
253.90585	438	1+
254.02586	82	
254.09080	140	
254.87731	86	
254.96798	1310	1+
255.08168	100	
255.09631	82	
255.78726	138	
256.08195	164	
256.91297	110	
257.84644	84	
257.91380	122	
258.84444	264	
259.17853	96	
259.95575	128	
260.79456	188	1+
261.83516	118	
264.57190	82	
266.84772	88	
267.83849	1074	1+
268.84120	922	1+
269.41554	78	
269.80786	126	
270.80097	134	
270.85035	196	
270.96972	80	
271.84953	282	1+
271.91994	158	
272.48275	132	
272.58300	96	
272.91796	82	
272.95313	78	
272.97775	104	
273.80001	84	
274.86209	166	
275.85396	632	1+
276.23996	84	
276.84313	248	
276.85599	534	1+
278.83745	324	
279.17460	88	
279.80587	122	
279.83401	184	
279.85384	118	
279.87579	88	
280.84790	162	
281.05354	92	
281.41603	90	
281.80675	82	
282.80620	120	
282.85366	118	
282.95389	136	
282.98521	88	
283.02714	146	
284.44088	88	
284.79422	210	1+
285.85331	446	
285.87028	82	
285.93797	90	
286.85213	1046	1+
287.56208	92	
288.20119	152	
288.84615	102	
289.50824	116	
290.86062	262	1+
290.91384	86	
291.80791	242	
292.44451	86	
292.85578	128	
293.10931	202	
293.12974	82	
293.84883	84	
294.83980	214	1+
294.85817	162	
295.89130	152	
296.81816	84	
296.93425	84	
298.09723	78	
298.94798	82	
299.06774	140	
299.08512	92	
299.66806	84	
299.72115	112	
302.08556	86	
302.89710	92	
304.80073	224	1+
306.88111	282	1+
306.94307	88	
307.55838	84	
307.95203	174	1+
308.86978	114	
309.01821	86	
309.79838	184	1+
309.87311	578	1+
310.87743	432	1+
311.25637	86	
311.89173	116	
313.87656	82	
314.12031	86	
320.83828	92	
320.86200	150	
321.01721	102	
324.89886	406	1+
325.95770	88	
326.36106	90	
327.72445	96	
329.88645	102	
332.79005	78	
335.79609	86	
335.99193	84	
337.10686	78	
338.97396	86	
340.19818	80	
340.75341	102	
END IONS

###FS:    #m/z: 340.94286 #charge 1+
###MS: 54
###MSMS: 55
BEGIN IONS
TITLE=Cmpd 40, +MS2(340.9429), 28.0-35.0eV, 1.2min #55
RTINSECONDS=69.8305
SCANS=54-55
PEPMASS=340.94286	967976
CHARGE=1+
82.92854	92	
94.04514	150	
98.32492	96	
190.93586	184	
190.94734	256	1+
192.93036	478	1+
196.88372	222	
198.90034	92	
200.42725	104	
203.90667	92	
206.95100	112	
208.88770	100	
210.90374	144	
210.93721	300	
211.87628	404	1+
212.89764	128	
213.94105	1390	1+
215.88914	580	1+
215.93840	456	
217.88636	244	
217.94112	104	
217.99025	96	
219.88898	104	
222.94974	140	
223.96209	124	
225.22855	90	
226.89761	192	
226.94695	120	
226.97058	114	
228.89403	114	
228.90593	194	1+
228.94222	240	
230.89315	310	
231.08397	94	
231.89017	428	
231.95092	1066	1+
232.83032	100	
233.16800	88	
233.89960	636	1+
233.94842	466	1+
235.87024	110	
235.90470	142	
237.06754	92	
239.53883	102	
239.90392	198	
239.95649	186	1+
240.96487	214	1+
241.06734	104	
241.89131	126	
241.94424	122	
243.82818	118	
244.16316	192	
244.83007	166	1+
244.94098	98	
244.95744	128	
245.94583	104	
246.08056	94	
246.97480	128	
247.97781	96	
248.40127	94	
248.86249	126	
248.87791	118	
249.04705	102	
249.15279	104	
249.81988	88	
249.96268	550	1+
250.90100	148	
251.97902	92	
252.88252	100	
253.07756	130	
253.84148	242	1+
254.90075	316	1+
254.96899	398	1+
255.07642	520	1+
255.90269	204	1+
256.96365	246	
257.01124	94	
257.80030	146	
257.90945	92	
258.84468	610	1+
258.86866	160	
258.90204	142	
259.00703	92	
259.89775	98	
259.95982	376	1+
259.97916	106	
260.33893	238	
260.83572	424	1+
261.79441	208	1+
261.89323	126	
262.97046	94	
263.05572	98	
263.10792	106	
263.83170	92	
265.09092	116	
267.79806	92	
268.00638	102	
268.84200	280	
269.03749	100	
269.82566	160	
270.08697	92	
270.77329	100	
270.88263	144	
271.79499	92	
271.82122	94	
271.85409	112	
272.18160	100	
272.85082	196	1+
272.93617	108	
272.95495	134	
272.97865	118	
273.79559	280	1+
274.91308	184	
276.85952	376	
277.86475	252	
277.97681	122	
278.84810	772	1+
279.96017	120	
281.05271	122	
281.39469	104	
281.86908	254	1+
281.89556	134	
281.91510	116	
282.82229	94	
284.78893	110	
286.90250	90	
286.92128	94	
287.81804	132	
288.20596	104	
288.79730	118	
290.79052	116	
290.85229	90	
291.80338	208	
291.84074	90	
293.85135	398	1+
294.87056	116	
295.99373	90	
297.84415	142	
297.97772	106	
298.80611	232	
298.98596	92	
299.01382	140	
299.78559	220	
301.86410	110	
302.87603	162	
302.94468	104	
303.80961	144	
303.86036	100	
304.05628	96	
304.89196	96	
304.92829	96	
305.15391	132	
307.79681	302	1+
308.29354	106	
308.87090	170	
309.13928	130	
310.81319	304	1+
310.88035	168	
311.89054	90	
312.87617	122	
312.89847	232	1+
313.04165	124	
314.82472	128	
315.85602	136	
318.01705	90	
318.83157	114	
324.89507	180	
326.20132	104	
328.82570	98	
328.88669	166	
329.37150	108	
329.88100	170	
330.81677	264	1+
331.07216	98	
331.58166	100	
332.98932	92	
337.83943	138	
338.30303	90	
338.87220	122	
339.71353	94	
339.83198	158	
339.88261	222	1+
END IONS

###FS:    #m/z: 507.84877 #charge 1+
###MS: 54
###MSMS: 56
BEGIN IONS
TITLE=Cmpd 41, +MS2(507.8488), 28.2-35.2eV, 1.2min #56
RTINSECONDS=70.603
SCANS=54,56
PEPMASS=507.84877	161862
CHARGE=1+
196.01450	276	1+
214.89149	200	
223.97615	204	
228.13302	194	
230.07637	544	1+
230.87479	206	1+
232.89763	482	
234.89237	288	1+
235.14068	284	1+
236.89238	302	1+
237.06391	222	1+
244.00126	186	1+
244.10581	586	1+
245.07552	912	1+
245.09253	326	
249.09783	562	
249.14557	158	1+
250.08240	336	1+
250.90643	260	1+
252.14482	618	1+
254.13030	284	
255.10775	434	
256.09213	298	
260.82565	198	
262.12075	302	
266.12259	426	
266.17013	352	1+
267.10772	312	
268.09061	190	
268.11102	366	1+
272.07002	506	1+
272.13480	756	1+
273.85254	530	1+
274.09780	182	1+
275.08043	408	1+
277.06888	288	1+
277.09469	180	
277.14277	324	
277.84992	176	
278.13016	292	1+
278.81132	180	
278.83865	198	
278.90072	258	1+
280.10992	350	1+
281.08670	172	
282.06923	238	
284.08768	378	1+
286.88504	214	1+
287.85717	1416	1+
288.03021	274	1+
288.13693	234	
288.19971	170	1+
288.84010	170	
289.15884	392	
289.88246	250	
290.08293	298	1+
290.87355	920	1+
291.39216	320	1+
291.88078	514	1+
293.06993	172	
293.11888	368	1+
293.80765	298	1+
293.87557	1438	1+
294.16823	380	
294.80908	194	1+
295.05569	180	
295.10168	334	
295.15015	1022	1+
296.08803	696	1+
296.85760	478	1+
296.94681	176	
298.87567	208	
299.83417	186	
299.86916	288	
300.84960	524	1+
300.87016	258	
301.12926	790	1+
302.09743	518	1+
303.86910	994	1+
303.93252	208	1+
305.86418	1678	
306.87946	260	
307.89203	494	
308.14370	612	1+
308.87620	1398	1+
309.06206	170	
310.15919	486	1+
310.91331	210	
311.88482	2996	1+
312.17740	4652	1+
313.10840	374	1+
314.86629	1060	1+
315.16104	270	1+
316.77167	222	1+
316.86909	612	1+
317.82978	138	1+
318.12162	206	
318.85700	478	1+
319.10691	378	1+
319.86017	408	1+
320.10963	252	1+
320.88873	170	
320.90714	250	1+
321.82879	264	1+
322.14244	192	1+
322.16398	176	
323.09640	288	
323.81142	190	1+
323.87702	950	
324.85990	438	1+
325.38641	472	1+
325.90359	360	
326.15400	198	
326.88472	3812	1+
327.01910	100	1+
327.97450	148	1+
328.87946	676	1+
330.03477	142	1+
330.06669	174	
330.16332	230	
330.88202	256	
331.12396	822	1+
331.76325	168	1+
331.82022	190	
332.17788	184	
332.78634	364	1+
332.87477	924	1+
333.84549	210	
334.82774	212	
334.87257	180	
335.09769	184	
335.14908	248	
335.84609	184	
336.86999	286	
337.88159	886	1+
339.19519	278	1+
340.13233	196	
340.20422	274	1+
340.86954	228	
341.09935	464	1+
343.75911	182	1+
344.16547	336	1+
345.16735	284	1+
346.11475	204	
347.09951	270	
347.84125	212	1+
348.16982	276	1+
348.89811	190	
349.76367	180	
349.82327	254	1+
349.90506	554	1+
350.17803	172	
350.88691	286	
351.86133	186	
351.88372	186	
352.77147	372	1+
353.15393	184	
353.86276	514	1+
354.81946	160	1+
354.83921	350	1+
355.89472	330	1+
355.93159	224	1+
357.17631	198	
358.13221	198	
358.18201	234	
359.11788	624	1+
361.87851	168	
362.89775	242	1+
363.14164	444	
363.18103	228	1+
363.25584	144	1+
363.37836	178	1+
364.12479	228	
364.94171	256	1+
366.07784	334	1+
366.84371	198	
367.20898	188	
367.70918	560	1+
367.89390	590	1+
368.84033	264	
368.85705	180	
368.89835	510	1+
369.19884	188	1+
369.35548	204	1+
369.83981	1128	1+
370.15127	216	
370.16856	206	
371.72095	284	1+
371.89586	506	1+
371.91258	186	
372.19008	288	1+
372.78911	266	
372.82998	586	1+
372.89998	414	1+
373.38435	138	1+
373.83441	500	1+
374.67317	336	
374.73037	198	
374.81656	272	1+
375.07211	330	1+
375.73209	174	
375.78279	464	1+
375.86847	418	1+
376.14762	306	1+
376.81942	248	
378.17751	216	1+
380.15420	612	1+
380.72123	672	1+
380.85848	428	
381.15262	406	1+
381.19639	290	
381.84270	462	1+
384.72393	264	1+
384.85220	1776	1+
384.89307	290	1+
385.21817	340	
385.79954	174	1+
386.11363	688	1+
386.13790	256	1+
387.09643	220	
387.84892	756	1+
388.16376	418	
389.06264	450	1+
389.76722	216	1+
390.06242	288	1+
390.10906	284	
390.16912	236	1+
390.72263	272	1+
390.84318	910	
390.86893	174	
391.84562	750	
392.82820	1148	1+
393.86130	382	1+
394.19137	258	1+
394.78443	258	
394.82761	280	1+
394.84439	332	
396.11760	518	1+
396.38877	208	1+
396.74051	186	
397.86693	376	1+
398.18073	254	
398.73004	744	1+
398.75176	214	
399.15962	242	1+
399.20510	224	1+
399.85115	846	1+
399.90739	262	
402.24908	254	
402.74933	186	
402.87110	800	1+
403.80879	150	1+
403.87544	682	1+
405.08842	196	
405.10883	520	1+
405.18278	670	1+
405.73439	186	
405.87209	336	
406.18408	570	1+
406.85871	428	
407.17289	186	
407.74550	274	1+
407.77464	250	1+
407.87013	1390	
408.80691	180	1+
408.85651	2394	1+
408.90840	288	1+
409.15075	288	1+
409.72649	266	
410.71949	206	
410.83761	2320	1+
411.11146	216	
411.26833	230	1+
411.80980	250	1+
412.73259	288	
412.85397	1118	1+
413.07363	268	
414.03481	182	1+
415.21152	230	1+
416.73758	548	1+
416.88305	284	
417.82087	242	1+
417.86604	560	1+
419.20307	258	1+
421.82678	288	1+
421.88134	230	
422.86732	1468	1+
423.21079	936	1+
423.81219	226	1+
423.87027	1080	1+
423.99610	252	1+
424.19434	458	1+
425.38274	194	1+
426.86399	1302	
427.73596	378	
427.86685	652	
428.73771	346	
428.85010	2086	1+
428.88759	310	
428.91628	174	
429.70791	264	
429.73781	286	
430.73245	206	
430.84929	424	
431.68834	188	
431.87017	760	1+
432.17672	240	
433.12987	176	1+
433.72096	242	1+
433.85671	574	1+
434.18027	312	
434.88687	288	1+
435.86547	280	1+
439.70399	318	1+
439.89574	548	1+
440.17747	372	1+
441.22297	1410	1+
442.10239	172	
442.87028	256	
442.90252	284	1+
443.21160	386	1+
443.75273	190	
444.83638	232	1+
444.87451	2320	1+
445.74050	194	
445.89314	270	
445.92268	240	1+
446.18460	230	1+
446.88346	642	1+
447.71931	248	
447.75905	188	
448.15474	184	1+
449.70533	332	1+
449.74178	470	1+
449.88250	854	1+
450.01679	178	1+
450.88407	528	1+
451.20448	422	1+
451.86873	218	1+
454.18887	352	1+
455.12502	350	1+
457.70143	174	
458.91023	206	
460.14792	308	1+
460.18929	236	
461.17608	228	
462.88480	1146	1+
463.07299	214	1+
463.20006	308	1+
464.97271	108	1+
465.71750	216	
467.89215	1738	1+
468.72078	168	
468.77894	454	1+
469.91175	220	1+
470.70780	398	1+
470.82160	250	1+
471.70996	342	1+
472.18969	190	
472.21327	342	1+
473.13007	426	1+
474.13044	306	1+
482.18407	276	1+
483.23524	346	1+
485.17510	360	1+
485.90311	790	
486.12953	286	1+
486.90225	376	
488.72668	156	1+
488.79265	216	1+
489.27743	570	1+
491.16813	240	1+
492.66649	128	1+
493.14802	160	1+
495.23240	554	1+
496.19685	234	1+
502.11213	192	
503.15856	186	
503.20280	268	
504.22285	412	1+
505.19880	346	1+
505.22539	246	1+
506.14253	242	1+
507.14225	176	1+
507.18889	192	1+
509.86356	212	
510.18280	214	1+
510.24608	340	1+
513.24234	264	1+
END IONS

###FS:    #m/z: 336.94793 #charge 1+
###MS: 54
###MSMS: 57
BEGIN IONS
TITLE=Cmpd 42, +MS2(336.9479), 28.0-35.0eV, 1.2min #57
RTINSECONDS=71.375
SCANS=54,57
PEPMASS=336.94793	102948
CHARGE=1+
164.32041	96	
182.86908	102	
196.88431	128	
200.97862	80	
205.95476	112	
209.94285	86	
210.89925	394	1+
211.41605	80	
211.88511	134	
211.94560	2856	
212.87999	1940	1+
212.94030	94	
213.94067	1382	1+
214.90099	84	
215.88993	658	1+
215.93536	162	
216.94705	106	
217.85749	84	
217.88406	430	1+
217.91940	104	
219.80699	92	
221.89076	80	
222.97704	86	
223.96017	128	
224.39076	90	
224.97243	102	
228.79994	92	
228.89664	250	1+
229.95687	3674	1+
230.89093	2958	1+
231.95131	2022	1+
233.90116	462	1+
233.94758	182	
234.05567	88	
234.83225	124	
235.82851	100	
235.89426	384	
236.13968	102	
236.87058	84	
237.07091	90	
238.98068	78	
239.78593	82	
239.90963	84	
240.84894	150	
241.09241	80	
241.96463	84	
244.91473	170	
244.96178	146	
245.94386	86	
246.90731	92	
246.97598	176	
247.96820	628	1+
248.00491	80	
248.16148	110	
248.90239	774	1+
249.00185	78	
249.03548	80	
249.05681	92	
249.83049	94	
249.87788	158	1+
249.96420	598	1+
250.83564	168	
250.90585	94	
250.95743	80	
250.99425	120	1+
251.02091	146	
251.07383	344	1+
251.83871	368	
251.96180	204	
252.49756	88	
252.97383	1560	1+
253.90628	534	1+
254.01827	84	
254.09342	128	
254.96896	822	1+
255.07542	192	
255.84979	268	1+
255.95769	84	
256.36996	82	
256.90429	140	
256.92040	132	
256.96199	144	
257.82969	126	
257.87295	216	1+
257.96130	128	
258.84565	400	1+
259.13015	120	
259.97924	128	
260.05135	256	1+
260.94525	234	
261.83187	268	1+
261.88056	80	
261.96390	86	
262.83727	168	1+
265.01574	84	
266.10475	90	
266.84592	152	
266.91600	96	
267.84194	864	1+
267.88186	82	
268.84477	772	1+
270.94943	82	
270.97917	214	
271.80220	90	
271.91798	470	1+
272.77968	114	
272.84757	164	
272.87558	82	
272.98378	180	
273.79752	80	
274.02742	80	
274.86237	80	
274.92682	120	
275.86094	578	1+
275.95766	144	1+
276.84115	138	
277.84203	148	
278.05870	84	
278.24586	80	
278.83781	616	1+
278.88769	296	1+
278.96751	86	
279.85469	122	
281.84895	212	1+
281.88527	150	
282.97522	168	1+
284.87210	82	
285.85513	246	
286.35988	112	
286.85187	806	1+
286.90656	106	
288.12677	96	
289.81299	92	
289.88439	228	1+
290.86434	296	1+
291.81357	238	1+
291.99193	218	1+
293.03366	236	1+
293.10544	150	
293.84496	88	
293.86850	102	
293.94638	82	
294.85966	80	
295.87749	134	
296.81210	140	
296.86656	94	
297.38323	86	
297.39963	86	
297.42768	100	
297.88331	96	
297.93286	102	
298.43645	110	
299.01373	98	
300.13401	98	
300.17180	82	
300.52441	106	
304.87951	126	
304.99722	102	
306.27940	114	
306.88173	318	1+
309.16610	108	
309.87387	536	1+
310.11586	94	
311.85993	132	
312.87424	106	
313.90912	86	
314.09643	98	
314.77351	80	
315.42056	80	
315.96400	78	
316.94710	80	
317.18971	78	
319.88386	176	1+
321.81228	304	1+
323.37135	92	
325.03726	166	
325.56536	84	
325.76721	112	
325.92897	106	
327.39142	88	
328.60772	94	
330.81583	128	
330.87075	90	
331.90563	82	
332.61831	96	
332.89074	166	
335.20465	80	
335.77135	112	
337.16531	132	
338.80682	208	1+
339.17759	78	
339.66837	86	
339.77361	88	
340.75028	140	1+
340.85087	84	
341.79220	100	
END IONS

###FS:    #m/z: 340.94277 #charge 1+
###MS: 58
###MSMS: 59
BEGIN IONS
TITLE=Cmpd 43, +MS2(340.9428), 28.0-35.0eV, 1.3min #59
RTINSECONDS=75.063
SCANS=58-59
PEPMASS=340.94277	843460
CHARGE=1+
183.86923	148	
184.99196	84	
187.93785	166	
190.94879	106	
192.00135	108	
192.89642	100	
192.92794	194	
192.95515	106	
194.89630	90	
196.08599	86	
203.05897	86	
203.93300	140	
205.94908	248	
206.96914	136	
208.01779	98	
208.95980	168	
210.90307	122	
211.94447	208	
212.87817	286	
212.89851	122	
213.01529	96	
213.88051	188	
213.94269	348	
214.89253	182	
214.93887	150	
215.88948	654	1+
215.93612	90	
216.02152	100	
217.85717	130	
217.88541	446	1+
220.44460	94	
223.94980	104	
223.96359	124	
224.83797	112	
224.97941	104	
225.61020	106	
226.94717	92	
227.79169	96	
228.95200	312	
230.88937	822	1+
230.94772	108	
231.90550	154	
231.95028	772	1+
232.85904	84	
233.86734	148	
233.89802	250	
233.94917	140	
234.83026	94	
235.87017	90	
235.88973	318	1+
239.88787	140	
239.90340	394	1+
240.96498	184	
241.83295	358	1+
242.80348	84	
242.83535	280	1+
242.88961	184	
242.92622	102	
243.87111	108	
244.50575	86	
244.88408	88	
244.91847	100	
244.95956	102	
246.03816	84	
246.10561	98	
246.97982	140	
247.98106	186	1+
248.89904	136	
249.13525	84	
249.89076	140	
249.91443	96	
249.96073	482	1+
253.06188	86	
254.06786	230	1+
254.81065	116	
254.90188	252	1+
254.92290	100	
254.96705	870	1+
255.78420	92	
255.95505	84	
256.85339	132	
256.88947	118	
257.80289	258	
257.83276	158	
258.84981	448	1+
258.87205	104	
259.08640	132	
259.95727	174	1+
260.64634	100	
260.83716	952	1+
260.93969	98	
261.88698	132	
262.05738	172	1+
262.90453	166	1+
265.88188	94	
265.96692	146	
266.12236	84	
266.85094	190	
267.91402	86	
268.84692	410	1+
269.05266	102	
269.80238	98	
270.14755	84	
270.92823	240	1+
271.17409	154	
271.81012	116	
272.84752	118	
272.89913	172	
273.65010	86	
273.85482	348	1+
273.89306	128	
274.43133	124	
275.81745	84	
276.01964	92	
276.42579	92	
276.85763	208	
277.80472	122	
277.85961	152	
278.81759	100	
278.84637	1276	1+
279.02029	192	1+
279.37768	86	
280.07566	104	
280.84832	226	
281.10618	84	
281.89462	264	1+
283.78931	112	
285.99423	100	
286.86698	90	
288.20309	152	
288.80497	200	1+
288.83474	94	
288.86108	94	
289.80645	132	1+
290.38932	176	
290.85590	260	1+
291.12942	94	
291.77314	86	
291.80339	212	1+
292.84014	124	
293.86473	92	
294.81201	108	
294.86583	320	1+
295.97498	90	
296.38021	86	
297.01777	166	
298.31226	152	
299.85208	114	
299.87331	164	
300.78784	130	
301.86302	134	
302.01080	104	
302.87967	126	
302.94357	96	
303.77157	104	
303.86909	114	
303.94528	84	
307.80161	84	
307.88460	154	
308.86712	126	
310.88192	328	1+
311.86093	142	
312.87026	128	
312.92205	94	
316.81388	184	
318.88012	158	
319.78438	92	
319.87756	160	1+
323.89372	480	1+
324.81033	106	
324.89655	410	1+
328.46535	98	
328.88607	150	
329.87838	108	
330.81750	126	
330.89753	88	
331.87439	86	
331.89822	138	
334.87972	84	
335.87704	96	
339.31546	104	
339.82683	142	
343.03977	92	
END IONS

###FS:    #m/z: 507.84862 #charge 1+
###MS: 58
###MSMS: 60
BEGIN IONS
TITLE=Cmpd 44, +MS2(507.8486), 28.2-35.2eV, 1.3min #60
RTINSECONDS=75.8355
SCANS=58,60
PEPMASS=507.84862	171790
CHARGE=1+
210.03239	198	
214.88503	192	
220.09780	224	1+
224.97699	250	
227.89512	244	1+
228.13424	216	
230.07682	414	1+
232.89882	750	1+
234.13391	168	
234.89493	264	1+
236.89166	300	1+
238.07754	392	1+
238.09772	136	1+
244.07542	234	
244.10740	486	1+
245.07556	554	
248.85420	260	1+
249.09694	706	1+
250.08373	212	
251.08001	164	
252.07560	178	
252.14491	780	1+
253.09498	214	
254.89303	208	1+
255.08879	512	1+
255.10709	368	
256.09360	440	1+
258.05674	164	
264.08218	420	1+
265.08711	320	1+
266.98409	158	
267.10895	288	1+
268.09251	184	
268.14934	252	1+
269.10483	262	1+
270.80568	382	1+
272.07083	710	1+
272.13428	828	1+
272.85798	254	1+
275.08017	464	1+
276.05542	318	1+
276.87266	158	
277.09352	174	
277.13905	358	
278.83825	192	
281.93331	314	1+
284.08858	232	1+
285.11981	174	1+
285.85601	428	1+
287.85360	1048	
288.14160	386	1+
288.87274	220	
289.87609	192	
290.07834	372	1+
290.86481	902	1+
291.89085	256	
293.87494	1728	1+
294.16346	388	
295.10061	180	
295.15053	1048	1+
296.08720	598	1+
296.35459	182	1+
298.14034	316	1+
298.80141	158	
300.84585	526	1+
301.09273	160	
301.12936	384	1+
301.84779	362	1+
302.10008	650	1+
303.10778	506	1+
303.80674	304	1+
303.86667	744	1+
304.12471	280	1+
305.08899	232	1+
305.86471	2170	1+
307.86714	244	
307.89282	894	
308.14399	1030	1+
308.37186	204	1+
308.87697	2638	1+
310.15995	418	
311.16001	252	
311.88514	2992	1+
312.12995	182	
312.17784	3474	1+
312.27482	90	1+
312.81909	212	
313.11505	232	
313.12998	158	
313.37768	166	
313.90696	300	1+
314.09413	380	1+
314.13605	154	
314.86712	1086	1+
315.18147	160	
315.37405	186	
315.75788	174	1+
315.86238	752	1+
316.08208	206	
316.86734	620	1+
317.88134	542	1+
318.03516	202	1+
318.86343	198	
319.12643	230	1+
320.86395	258	1+
320.90434	214	1+
322.15904	230	
323.82419	274	1+
323.87593	912	1+
324.85927	484	1+
325.38597	174	
325.90073	356	
326.88447	4036	1+
327.07630	186	
328.05981	432	1+
328.37768	352	1+
328.88844	228	
328.97087	194	1+
329.81817	158	
330.88125	268	
331.12468	282	
331.89158	198	
332.87608	902	1+
332.99491	154	1+
334.89950	172	
335.84125	178	
335.89087	228	
336.89201	168	
336.94637	172	
336.96327	120	1+
337.15990	272	1+
337.88252	742	1+
338.00258	202	1+
338.11830	154	
338.86401	370	1+
339.14340	266	1+
339.84403	160	
339.88525	352	1+
341.11018	454	1+
341.88074	216	1+
342.00234	340	1+
342.15783	334	1+
343.16104	286	1+
343.83030	160	
343.88454	156	
344.12188	276	1+
345.16988	246	1+
345.87527	160	
346.06927	172	
346.14883	206	
347.03303	302	1+
347.16207	230	1+
347.89289	598	1+
348.03565	240	1+
348.07936	204	1+
348.79005	166	
348.89371	396	1+
349.80980	452	1+
349.88306	684	1+
351.77439	296	1+
352.89156	232	
353.14258	194	
353.85311	210	
353.91216	186	
354.88893	332	1+
355.73534	222	1+
355.86564	268	1+
355.89357	280	1+
357.84133	254	1+
358.15433	438	1+
358.17970	162	
359.12028	868	1+
359.15719	332	1+
363.14357	194	
363.17694	328	1+
364.12679	236	
365.80237	316	1+
366.18657	250	1+
366.36380	234	1+
366.84244	752	1+
367.71208	480	1+
368.19495	492	1+
368.71433	348	1+
368.81991	206	
368.89373	638	1+
369.83941	476	
370.06175	190	1+
370.15654	322	
370.20171	172	
370.78292	186	
370.83493	270	
371.13432	192	
371.15616	184	
371.77909	448	1+
371.80355	166	
371.84012	158	
372.08984	174	1+
372.28045	130	1+
373.72571	438	1+
373.83159	194	
373.87409	204	
373.90558	194	
374.81963	176	
374.87317	172	
376.10461	160	
377.88770	384	1+
380.72277	198	
380.86328	432	1+
381.04647	254	1+
381.15396	260	
381.17653	188	1+
381.78574	192	
381.84226	240	
383.72542	226	1+
384.85020	1082	1+
384.87417	160	
384.90471	172	
385.38195	222	1+
385.78467	278	1+
386.10915	848	1+
386.78698	162	1+
387.72076	248	1+
387.85276	642	1+
388.16537	460	1+
389.20686	322	
390.75044	228	1+
390.84328	1938	1+
391.11503	372	1+
392.11889	316	1+
392.82785	1188	1+
393.80526	164	
394.78594	418	1+
394.84309	290	1+
394.86250	166	
397.40802	166	
398.20429	156	
398.73252	230	
398.78721	168	1+
398.87213	268	
399.16338	264	1+
399.72932	600	1+
399.85089	716	1+
400.72975	408	1+
400.88727	242	1+
401.29004	256	
402.24523	374	1+
402.86569	200	
403.87224	228	
404.12477	196	
404.85935	160	
405.11440	418	1+
405.76472	280	1+
405.78349	268	1+
405.86705	190	
406.18362	500	
407.74387	230	
407.86265	3460	1+
408.16432	398	1+
408.18382	332	1+
408.74545	166	
408.86256	2264	1+
409.08665	208	1+
409.13994	176	
409.16718	224	1+
409.73144	282	
410.83960	2420	1+
411.05812	164	
411.11147	176	
411.22005	230	1+
411.81469	214	
412.73137	264	
412.74985	168	1+
413.10575	176	1+
413.68843	182	1+
413.88144	188	
415.74199	194	
415.84265	186	
415.87299	186	
416.18993	272	1+
417.87104	188	
419.13349	204	1+
420.10082	206	1+
421.88107	284	
422.14746	196	1+
422.75402	206	1+
422.86868	1328	1+
423.21205	436	
423.79056	194	1+
423.94099	170	1+
424.19378	344	
424.88934	200	1+
425.13514	160	
425.20150	156	
425.75880	270	1+
426.86515	1364	1+
427.19116	452	1+
427.20692	430	1+
427.74216	824	1+
427.97072	84	1+
428.09509	184	
428.14162	356	1+
428.77682	158	
428.84770	2358	1+
428.87717	332	
429.14344	222	1+
429.87805	356	
430.68867	464	1+
430.74274	504	1+
430.81934	342	1+
431.19722	438	1+
431.82164	224	1+
431.86810	878	1+
432.13355	252	1+
433.85778	478	1+
434.89234	206	
436.87923	178	1+
439.89421	698	1+
440.17676	206	1+
440.71525	134	1+
441.22195	1324	1+
442.10684	230	
444.16637	162	
444.39533	164	
444.75784	676	1+
444.87506	3422	1+
445.75918	406	1+
447.71514	542	1+
448.77063	172	
448.81550	186	1+
449.21962	316	1+
449.88317	906	1+
450.75081	200	1+
451.72562	208	1+
451.86409	198	
453.19049	286	1+
453.75032	158	
454.24494	158	
455.12730	338	1+
455.17644	198	1+
455.78103	204	
456.12646	188	1+
457.90643	440	1+
458.12872	200	1+
459.21379	156	
460.18518	324	1+
462.88344	1316	1+
463.20083	220	
465.72145	300	1+
466.24129	260	
467.29417	152	1+
467.89120	1200	1+
468.13513	240	1+
469.24281	170	
470.71105	186	
471.22059	224	1+
471.71772	208	
473.25763	342	1+
476.21875	312	1+
477.80237	166	
478.19884	220	1+
479.18382	212	1+
482.15115	148	1+
482.17760	310	1+
482.23955	282	1+
485.84443	136	1+
485.90402	638	1+
486.16893	232	
486.79309	208	1+
489.22707	230	1+
489.28136	538	1+
494.24232	248	1+
496.23523	258	1+
496.72353	284	1+
498.19958	338	1+
499.20122	222	1+
501.75152	114	1+
503.20180	216	
503.80936	180	1+
505.19516	176	
505.23093	204	
507.14591	232	1+
507.22105	176	
509.22751	188	1+
509.86161	352	
510.11237	240	1+
510.17052	336	1+
510.25514	280	1+
512.11362	188	1+
513.16500	196	1+
END IONS

###FS:    #m/z: 359.96396 #charge 1+
###MS: 58
###MSMS: 61
BEGIN IONS
TITLE=Cmpd 45, +MS2(359.9640), 28.0-35.0eV, 1.3min #61
RTINSECONDS=76.608
SCANS=58,61
PEPMASS=359.96396	67976
CHARGE=1+
139.35476	88	
178.94463	98	
182.86033	90	
189.88711	80	
200.87411	110	
208.88651	86	
208.94800	116	
209.94536	782	1+
210.13423	82	
214.88510	108	
216.03298	86	
218.91125	166	
221.90187	198	
221.93480	86	
222.95383	516	1+
223.88998	126	
224.95185	922	1+
225.53457	102	
225.94286	90	
226.94854	4736	1+
226.97694	148	
228.94387	3506	1+
233.96369	124	
233.97676	94	
235.88886	118	
236.51357	98	
236.90092	94	
237.05506	114	
237.99817	82	
239.42654	132	
239.78718	102	
240.88650	86	
240.90469	126	
240.94316	470	
240.96211	720	1+
240.99486	82	
241.08757	108	
241.13474	84	
241.85912	340	1+
241.94046	350	1+
242.89549	108	
242.96086	370	1+
244.89789	114	
244.96010	2418	1+
245.04956	90	
245.94799	186	
246.43902	90	
246.83472	86	
246.95385	1896	1+
247.18237	84	
247.80004	350	1+
248.80199	296	1+
249.15859	98	
249.98892	92	
250.95182	208	
250.97428	278	1+
251.07744	96	
252.40004	122	
252.95642	266	
255.37383	94	
255.83167	96	
257.08081	122	
259.83384	86	
259.93847	90	
260.97178	694	
261.84467	94	
261.88960	114	
263.48657	104	
264.02303	86	
264.82081	388	1+
265.97315	114	
266.81464	700	1+
267.10646	88	
267.97435	552	
268.86131	116	
269.85254	176	
269.97112	324	
270.88988	80	
271.85580	138	
272.83223	88	
273.62781	110	
273.92435	192	
274.81650	230	1+
275.42237	102	
275.97785	84	
276.44420	100	
276.57483	86	
276.85490	144	
277.84868	120	
278.07169	118	
278.84509	184	
279.80312	140	
279.85580	116	
279.93322	186	1+
280.07368	82	
280.79551	590	1+
280.83853	92	
281.40088	92	
281.96971	84	
282.79296	266	1+
282.91271	84	
283.37162	102	
283.42729	82	
284.82209	202	
288.01848	84	
289.56861	90	
290.12875	94	
290.78904	170	
291.78476	154	
291.80912	260	1+
292.02928	104	
293.12035	98	
295.93603	100	
296.80867	118	
296.86293	118	
297.44071	82	
297.80806	140	
298.80662	810	1+
301.86315	142	
303.40587	82	
303.81020	126	
303.88854	134	
304.44202	98	
305.87147	250	1+
306.93851	86	
307.84533	92	
309.87026	150	
310.32264	100	
310.88243	192	
311.81561	86	
311.87846	440	1+
312.18579	222	1+
312.87760	306	1+
313.77777	82	
314.82608	90	
315.31831	98	
316.81727	424	1+
316.86183	84	
316.89008	82	
317.06097	84	
317.87185	80	
318.38250	84	
318.93689	164	
319.05998	82	
319.82909	114	
319.86853	220	
320.75031	122	
321.24393	86	
321.44260	88	
323.90273	140	
324.89661	130	
325.89948	118	
326.99465	116	
328.37607	96	
328.81695	88	
328.90158	108	
329.87105	112	
331.38496	88	
331.83643	82	
334.76705	116	
334.90589	82	
335.76699	90	
337.83683	102	
337.96035	86	
338.40320	230	1+
338.88465	128	
338.91969	116	
339.36068	84	
339.77654	198	1+
342.20991	132	
349.76491	262	1+
350.20420	88	
351.37230	84	
352.03342	82	
352.28220	88	
353.90070	176	1+
356.76756	92	
360.98691	86	
361.89490	84	
361.95802	82	
364.07306	84	
END IONS

###FS:    #m/z: 322.93223 #charge 1+
###MS: 62
###MSMS: 63
BEGIN IONS
TITLE=Cmpd 46, +MS2(322.9322), 28.0-35.0eV, 1.4min #63
RTINSECONDS=80.288
SCANS=62-63
PEPMASS=322.93223	2668218
CHARGE=1+
95.99242	86	
183.03131	96	
190.89525	76	
191.08378	92	
192.89073	72	
194.97660	76	
199.88714	86	
203.06781	72	
204.95121	84	
205.01286	84	
207.89759	72	
207.97608	74	
211.96801	78	
212.87830	122	
212.90582	80	
214.89340	162	
218.84847	78	
219.98540	90	
222.95100	72	
223.07222	94	
223.44101	98	
223.96339	166	
223.99939	92	
224.95599	72	
225.89544	234	1+
225.99777	94	
227.10668	84	
228.04947	86	
230.84873	76	
230.90895	200	1+
232.89957	150	
233.16330	302	
233.90053	112	
234.84175	72	
236.82552	86	
237.05390	78	
238.93947	370	
239.07867	298	1+
239.78740	88	
240.82137	368	1+
240.90542	80	
240.94233	3746	
240.96566	436	1+
241.94067	10618	1+
242.06895	152	1+
242.12102	94	
242.33232	78	
242.94291	7490	1+
242.97855	140	1+
243.14942	98	
243.17300	84	
243.45479	74	
243.82087	88	
243.88923	270	1+
244.13901	74	
244.82249	158	
244.88893	198	1+
244.94086	2014	1+
244.98717	96	
246.46590	92	
246.97723	150	
247.98062	176	
248.38782	72	
250.51710	84	
250.89439	80	
250.91480	72	
250.94621	92	
252.35721	86	
253.15741	262	1+
253.80597	166	
253.83740	230	1+
254.34690	76	
254.92091	102	
256.43294	106	
256.81028	90	
257.00357	80	
257.80140	178	
258.91839	76	
259.44021	78	
259.90133	72	
260.02817	76	
260.34171	160	
260.84440	74	
261.36803	80	
261.82833	370	1+
262.82885	234	1+
262.85714	78	
263.08428	72	
263.98295	184	
264.01503	74	
264.05327	268	1+
264.99743	72	
265.07950	72	
265.58188	84	
265.80770	78	
266.86848	310	1+
267.84540	216	1+
268.79555	206	1+
268.96116	106	
269.13766	78	
269.85456	370	1+
270.85645	280	1+
271.17588	312	1+
271.59838	82	
271.80314	150	
272.49779	98	
272.89548	96	
273.79431	210	
273.84804	136	
275.79389	98	
275.81242	150	
275.85454	94	
276.79975	72	
276.86023	118	
277.87153	116	
277.95923	74	
278.56127	104	
278.81884	160	
278.90296	208	1+
279.09492	940	1+
279.19109	80	
280.16022	76	
281.79422	154	
281.84879	136	
282.64842	78	
282.86819	136	
283.07196	304	1+
283.43342	78	
283.79192	324	
284.29319	206	
284.82223	82	
285.02959	88	
285.81764	74	
285.84670	86	
286.92107	78	
287.03748	82	
287.79514	220	1+
288.20168	282	
289.79142	322	1+
289.81061	136	
293.14038	78	
293.84932	142	
294.93228	78	
295.89415	88	
296.03164	100	
296.80754	112	
297.81230	108	
297.83502	126	
297.85904	236	1+
297.89162	72	
298.12905	86	
298.20731	72	
298.42188	82	
299.20375	88	
299.51504	80	
299.78528	236	1+
299.99296	78	
300.81630	76	
301.81396	410	1+
302.81556	282	1+
304.10186	74	
305.94340	120	
307.14961	78	
307.30908	78	
307.80024	180	
307.86600	136	1+
309.81368	198	
310.81230	84	
311.77570	108	
311.80070	88	
311.89740	152	
312.08652	74	
312.38584	86	
312.80336	162	
312.85966	72	
314.82283	100	
315.80704	90	
318.88500	134	
320.76232	88	
321.09898	82	
321.82506	86	
324.81588	150	
325.28389	74	
325.75725	196	1+
END IONS

###FS:    #m/z: 340.94297 #charge 1+
###MS: 62
###MSMS: 64
BEGIN IONS
TITLE=Cmpd 47, +MS2(340.9430), 28.0-35.0eV, 1.4min #64
RTINSECONDS=81.0605
SCANS=62,64
PEPMASS=340.94297	921152
CHARGE=1+
186.89414	100	
189.86674	102	
190.94717	138	
192.92506	106	
196.88622	152	
199.86615	106	
208.94367	152	
208.96306	138	
210.93987	94	
211.94084	122	
212.87967	144	
213.93954	1178	1+
214.05945	82	
214.88275	208	
215.88930	426	
215.93569	160	
217.88336	296	
217.94027	138	
218.93048	82	
219.88508	92	
223.00635	88	
223.88892	84	
223.96146	212	
225.86473	104	
226.43900	86	
228.95153	112	
230.43284	100	
230.93076	82	
231.89127	234	
231.95080	1346	1+
232.12468	90	
232.89254	172	
232.90594	136	
233.89795	660	1+
233.94849	226	
235.07854	86	
235.12323	84	
235.89984	292	1+
235.95038	132	
237.06176	90	
237.79677	150	
238.03717	104	
238.90107	196	1+
239.88535	134	
240.83315	224	
241.84556	148	
241.86121	114	
242.03314	82	
242.45904	82	
242.85425	86	
242.94705	86	
242.98921	82	
243.83389	128	
244.00296	80	
244.83587	114	
244.95966	160	
245.88044	116	
246.44673	84	
246.83813	100	
246.97915	242	
248.87385	82	
248.90292	94	
249.03966	102	
249.85493	178	
249.90014	334	1+
249.96128	82	
250.94642	82	
250.99678	126	
251.96057	128	
252.36905	90	
252.38839	82	
252.42743	86	
252.91560	86	
253.16554	152	
253.95476	136	
254.84262	168	1+
254.86124	148	
254.96947	508	
255.08742	82	
255.40756	92	
255.90402	134	
256.10463	96	
256.89475	142	1+
256.96957	120	
257.41121	88	
257.79918	96	
258.84910	282	1+
258.91265	138	
259.96034	160	
260.79287	88	
260.83398	200	
260.85269	118	
260.94155	94	
261.84917	138	
262.85399	94	
262.91410	100	
264.68592	102	
264.85367	84	
266.85892	148	
266.92022	94	
266.98832	140	
267.13608	190	1+
268.84681	238	
270.04241	84	
270.83095	152	
271.84634	180	
271.93781	94	
272.85466	92	
272.93792	146	
274.86345	266	
274.89948	152	
274.97747	128	
275.05774	90	
275.80978	94	
276.86382	254	
277.86727	146	
277.96647	114	
278.84737	744	1+
279.06272	120	
279.96083	182	1+
280.85846	148	
281.86246	96	
282.82980	82	
282.88478	102	
283.35680	144	
283.87161	86	
287.33327	84	
288.19955	402	1+
290.80161	214	1+
293.85216	96	
294.61569	90	
294.85877	114	
294.86827	352	1+
295.02669	82	
296.85321	170	
298.18389	96	
298.42791	86	
298.87899	100	
299.86362	120	
299.87950	248	1+
301.42442	88	
301.86690	106	
302.85046	80	
304.09042	94	
305.81379	204	1+
305.90076	242	1+
308.18789	88	
308.81320	100	
309.08716	86	
309.87428	330	1+
309.95348	90	
310.08760	88	
310.80337	148	
310.87716	278	1+
311.03974	94	
312.80460	132	
312.95257	106	
317.95775	106	
323.85750	178	1+
326.17927	90	
329.73260	92	
329.76508	136	
329.87616	266	1+
330.81746	118	
335.26766	84	
335.92144	92	
337.88064	92	
339.46709	96	
339.76004	128	
339.89018	110	
342.01058	96	
343.70864	96	
END IONS

###FS:    #m/z: 363.95924 #charge 1+
###MS: 62
###MSMS: 65
BEGIN IONS
TITLE=Cmpd 48, +MS2(363.9592), 28.0-35.0eV, 1.4min #65
RTINSECONDS=81.8325
SCANS=62,65
PEPMASS=363.95924	403768
CHARGE=1+
187.93640	84	
189.86406	394	
191.85841	448	1+
193.93754	100	
194.01608	88	
196.88671	184	
197.44159	106	
205.92279	200	1+
206.27532	86	
207.87295	288	1+
207.94831	150	
209.50467	96	
209.94460	1086	1+
210.88334	386	1+
211.94669	110	1+
212.88004	1854	1+
213.05104	84	
213.89188	574	1+
214.89482	486	1+
216.41827	98	
216.82437	84	
217.39952	96	
218.90448	146	
221.93298	96	
222.95480	336	
223.88724	86	
223.95204	840	1+
224.54353	94	
224.88463	284	1+
224.95265	478	1+
225.97104	448	1+
226.94889	7626	1+
227.04177	156	
227.11027	92	
227.93233	252	
228.82650	282	1+
228.89669	450	
228.94393	6202	1+
229.02347	214	1+
230.89114	3098	1+
232.07061	90	
232.88670	650	
233.95404	90	
234.88384	268	1+
236.96522	82	
238.94262	130	
239.03580	86	
240.05058	98	
240.82507	106	
240.94269	248	
240.96288	634	
241.91484	92	
241.94121	3328	1+
242.94318	2136	1+
242.96471	644	1+
242.99302	104	
243.40490	88	
243.56579	86	
243.82534	104	
244.07729	346	
244.91738	134	
244.95906	4222	1+
245.36665	94	
245.38027	140	
245.80398	190	1+
245.94337	434	
246.90497	194	
246.95375	4528	1+
247.82502	98	
248.80041	150	
248.90251	878	
249.79876	234	1+
250.50366	86	
250.70181	82	
250.89386	162	
250.97708	144	
251.03932	94	
251.83660	92	
251.91827	98	
251.97503	96	
252.07500	108	
252.89384	110	
253.91006	294	
254.08444	118	
254.90851	222	
257.02102	108	
258.88206	90	
258.97677	126	
259.19713	100	
259.85113	152	
260.05766	110	
260.97114	348	1+
261.82799	322	1+
262.82876	216	1+
263.09811	92	
264.96598	158	
265.11962	86	
265.81741	304	1+
266.82038	256	1+
267.81073	84	
267.84828	144	1+
267.97441	444	
268.08293	100	
268.46294	86	
268.80978	132	
268.95956	220	
269.79984	192	
269.82057	84	
269.92242	216	
269.96815	800	1+
270.40194	86	
270.58948	102	
271.91862	214	1+
273.80382	180	1+
274.85477	94	
275.92594	86	
276.85797	174	
277.07764	132	
277.15244	102	
277.79940	254	1+
277.84885	280	1+
278.12690	180	
278.80067	170	1+
278.87932	180	
279.09991	146	
279.12140	118	
280.26273	84	
280.79320	440	1+
280.83530	316	1+
281.85879	88	
282.79230	656	1+
283.85251	286	1+
283.91047	96	
284.82488	192	
284.93847	84	
285.84823	230	
286.82893	162	
287.83596	168	1+
289.16034	140	
289.78816	360	1+
289.87285	132	
290.78981	300	1+
292.54760	92	
293.11999	134	
294.86740	114	
294.92997	98	
295.15580	274	1+
295.34343	106	
295.84786	84	
296.80832	346	1+
297.86652	108	
298.80596	454	
299.12811	256	1+
299.80060	1556	1+
300.80277	1356	1+
301.35421	94	
301.86886	128	
301.91049	100	
303.85900	1092	1+
304.16703	146	1+
306.11459	230	1+
306.83898	202	1+
307.81186	96	
308.11774	214	1+
308.86950	140	
309.01622	96	
310.59176	100	
312.81991	134	
314.30955	106	
316.81518	338	1+
317.52423	84	
318.93727	102	
319.82412	130	
320.81702	468	1+
320.87455	92	
321.39604	90	
321.87483	88	
322.43600	86	
322.93700	144	
323.81719	250	1+
323.85709	90	
324.06556	98	
324.25059	96	
324.89823	184	
325.91316	86	
326.42198	84	
326.87410	726	1+
327.82737	174	1+
328.21166	92	
328.89342	130	
329.16591	228	1+
330.88248	156	
331.87868	156	
334.88183	114	
337.83534	212	
337.89224	138	1+
338.39997	90	
338.87235	184	
339.83487	270	1+
339.93735	346	1+
343.71052	134	
345.04596	86	
348.88708	132	
352.62100	106	
354.41236	86	
355.71078	90	
357.15849	182	
357.79865	170	1+
361.71522	112	
362.84323	172	
362.94241	84	
363.72063	110	
363.84724	124	
365.81621	90	
365.92401	128	
END IONS

###FS:    #m/z: 322.93218 #charge 1+
###MS: 66
###MSMS: 67
BEGIN IONS
TITLE=Cmpd 49, +MS2(322.9322), 28.0-35.0eV, 1.4min #67
RTINSECONDS=85.5
SCANS=66-67
PEPMASS=322.93218	2677400
CHARGE=1+
54.23657	116	
182.59992	92	
188.59806	78	
191.97418	82	
194.12050	80	
197.88362	164	
197.89448	106	
201.04477	88	
205.95070	322	1+
207.38800	92	
207.97672	256	
209.94566	78	
212.88249	92	
214.38843	98	
215.84890	82	
217.89703	142	
220.04008	82	
220.87867	150	
221.94876	76	
222.95312	72	
223.95849	334	1+
225.05186	100	
225.82036	130	
227.93387	96	
227.95762	184	
228.91459	94	
230.83186	84	
231.90712	96	
233.16588	356	
233.91480	88	
234.87906	78	
235.03737	92	
236.48702	84	
236.89547	74	
237.08043	84	
238.09701	72	
238.12345	230	
238.21994	84	
238.84408	96	
238.94008	274	
239.07747	76	
239.78825	206	
239.90039	114	
240.08079	80	
240.88839	92	
240.94231	3222	
241.94382	2326	
242.04636	84	
242.94316	7438	1+
243.00377	110	
243.02350	76	
243.14708	138	
243.87442	80	
244.81834	136	
244.94289	1962	1+
246.08049	74	
246.97454	264	1+
248.14976	86	
248.84835	78	
251.92455	76	
251.94375	96	
252.15880	260	1+
252.42742	82	
252.96148	80	
253.91807	86	
254.14986	86	
254.85041	86	
254.90906	72	
255.78251	88	
257.80234	76	
258.02009	140	
258.83108	130	
259.83789	110	
260.14092	72	
260.83187	590	1+
260.92622	100	
261.83389	512	1+
261.99824	78	
263.89139	82	
264.03098	158	
264.36051	76	
264.85725	192	
265.05388	80	
266.63536	84	
266.81761	94	
266.83987	82	
266.85940	82	
267.37343	90	
267.80130	100	
268.96210	78	
268.99432	92	
269.08779	134	
269.58084	100	
270.86032	86	
271.17921	248	
271.81345	82	
272.91148	80	
273.79043	242	1+
273.81275	90	
274.85437	88	
274.92134	138	
275.76079	78	
275.81260	120	
276.85038	176	
276.87916	76	
277.80763	84	
278.38528	94	
278.86284	74	
279.09132	432	
279.90319	84	
280.09600	266	
280.83468	80	
280.93140	82	
281.00331	92	
281.96874	124	
282.89599	76	
283.07435	320	1+
283.10282	84	
283.79428	100	
283.85121	74	
283.90896	76	
284.29409	158	
285.29931	236	
286.15446	72	
287.81093	138	
288.20471	220	
289.15316	78	
291.80236	328	1+
292.86819	98	
294.86212	146	
295.87941	104	
298.80345	86	
299.78883	100	
299.86573	74	
301.86753	258	1+
301.92746	82	
302.88640	84	
303.44441	86	
303.76074	72	
303.92588	94	
307.79926	220	
308.80463	396	1+
308.86953	156	
308.92531	84	
309.04212	78	
309.89213	110	
310.87604	164	
311.88609	144	
312.27306	84	
312.42276	76	
312.89826	78	
314.76249	88	
314.82612	76	
315.86588	86	
316.81960	122	
317.89372	142	
318.00372	80	
322.81499	88	
323.83752	82	
325.89445	216	1+
326.12384	78	
326.19037	80	
326.82537	164	1+
327.76317	84	
327.87794	86	
END IONS

###FS:    #m/z: 363.95924 #charge 1+
###MS: 66
###MSMS: 68
BEGIN IONS
TITLE=Cmpd 50, +MS2(363.9592), 28.0-35.0eV, 1.5min #68
RTINSECONDS=86.273
SCANS=66,68
PEPMASS=363.95924	408450
CHARGE=1+
67.45225	84	
182.87112	158	
189.86409	510	1+
191.86033	230	
207.40215	90	
208.94181	88	
209.45671	100	
209.94530	628	1+
210.88787	118	
212.87998	1770	1+
212.90244	216	1+
219.08842	90	
219.87101	108	
222.95449	696	1+
224.05980	102	
224.80134	84	
224.88957	172	1+
224.95114	1038	1+
225.86508	112	
226.94959	5856	1+
227.04481	94	
227.93012	168	
228.89351	562	1+
228.94430	5610	1+
230.84976	82	
230.88975	3426	1+
232.41269	120	
233.78940	148	1+
234.88062	328	1+
237.63111	92	
238.79277	88	
239.07381	134	
239.90852	90	
240.07712	82	
240.94131	720	
240.96252	286	
241.14171	92	
241.82323	362	1+
241.94096	1704	1+
242.82374	290	1+
242.86058	130	
242.94318	1216	1+
242.96090	1146	1+
243.00623	124	
244.07237	438	1+
244.95998	2598	
245.11405	94	
245.94528	328	
246.85543	222	1+
246.90706	222	
246.95507	3162	1+
246.97799	140	
247.80707	322	1+
247.85803	160	1+
247.91008	88	
248.80706	198	1+
248.90109	1094	1+
248.98659	94	
250.89458	538	1+
250.97359	176	
251.26035	100	
251.79904	216	1+
251.94702	120	
253.09052	166	
253.90593	430	1+
254.01634	84	
256.85016	82	
258.83924	116	
259.85747	118	
260.03280	92	
260.83648	170	
260.97173	320	1+
261.88444	82	
262.09033	158	
262.58231	90	
262.97111	242	1+
263.42491	82	
263.99516	100	
264.79989	98	
264.82182	118	
264.85222	100	
265.82058	98	
265.93791	84	
265.97383	162	
266.81249	172	
266.83149	90	
267.10550	84	
267.97790	262	
268.81135	230	
268.96343	216	
268.97751	250	
269.80353	278	1+
269.97112	720	
271.91971	342	1+
272.38605	92	
272.94808	100	
276.84682	120	
277.13767	88	
277.85860	114	
278.12770	204	
278.81428	152	
278.84538	356	
279.01661	96	
279.10692	98	
279.34074	96	
279.80034	108	
279.84906	196	
280.79554	386	1+
280.83449	92	
280.93235	136	
282.78753	438	1+
283.98836	130	
284.85015	106	
284.91809	92	
285.82907	160	
285.84787	518	1+
286.89271	104	
288.79640	152	
289.87415	100	
290.02627	102	
290.92972	130	
291.44369	84	
292.13805	82	
292.86698	118	
294.88341	108	
295.15042	130	
296.07596	104	
296.81017	122	
297.81420	104	
298.13856	116	
298.80699	588	
298.86164	236	1+
299.80713	416	
300.80475	402	
300.86324	554	1+
301.00439	86	
301.80457	250	
301.86639	470	1+
302.15370	90	
302.81679	132	
303.81450	240	
303.85795	816	1+
303.94518	88	
304.22765	84	
305.88775	120	
306.08523	82	
308.87240	292	1+
310.97049	94	
312.17692	136	1+
313.00845	118	
313.67857	96	
313.86822	140	
314.40540	84	
315.92716	108	
316.82025	138	
317.91390	90	
318.81576	110	
318.98058	82	
319.08412	82	
319.82825	88	
320.13124	130	
321.33435	84	
321.81861	152	
321.86286	210	
322.81390	168	1+
322.92797	228	
323.45952	100	
325.09175	86	
326.87249	108	
326.89771	112	
327.93519	98	
330.83493	144	1+
335.03166	92	
336.95340	390	1+
337.83318	128	
338.82499	92	
338.87177	120	
339.82675	360	1+
340.94264	314	1+
341.35886	94	
342.74889	168	
342.80094	100	
342.90780	96	
346.76188	244	1+
356.17310	154	
356.94373	88	
358.75303	104	
359.16250	112	
359.76106	82	
360.25859	122	
360.28982	92	
360.89706	140	
361.30659	86	
364.91718	98	
364.96378	88	
368.83512	82	
369.19155	90	
END IONS

###FS:    #m/z: 507.84893 #charge 1+
###MS: 66
###MSMS: 69
BEGIN IONS
TITLE=Cmpd 51, +MS2(507.8489), 28.2-35.2eV, 1.5min #69
RTINSECONDS=87.0465
SCANS=66,69
PEPMASS=507.84893	198880
CHARGE=1+
214.89126	438	1+
222.97387	414	1+
230.06123	218	
230.07671	164	1+
232.89804	546	1+
233.09278	146	
236.89134	144	
238.06570	224	1+
238.07870	380	
241.85905	144	
244.09304	278	
244.10802	368	
245.07576	426	
245.11037	200	
249.09580	382	
250.08464	172	
252.08578	262	1+
252.14907	240	
252.88016	286	1+
255.11047	206	
260.87099	238	1+
262.37956	176	
263.38502	180	
266.16831	174	
267.10872	382	
268.09419	194	
268.91770	238	1+
269.88244	154	
270.80768	148	
271.06626	368	1+
272.06951	318	1+
272.13220	668	1+
272.85813	282	
273.11753	310	1+
273.85665	162	
274.91182	254	1+
275.07966	298	1+
277.13771	316	1+
277.86133	168	
278.05364	202	1+
278.12488	436	1+
279.79208	210	1+
281.08705	196	
282.82611	156	
283.10258	172	
285.85635	248	
287.85461	1514	1+
289.15929	186	
289.84562	170	
289.87781	678	1+
290.07887	182	
290.88090	492	1+
291.04744	172	
291.13211	200	
291.80886	380	1+
292.90245	180	
293.87509	390	
294.12272	288	
294.14805	196	
294.16664	292	
294.87559	630	1+
295.10306	346	
295.15157	798	1+
296.08675	558	1+
296.86364	212	
298.12077	282	1+
298.14269	306	
298.85340	174	
299.80723	170	
300.86235	220	
300.89502	250	1+
301.10872	230	
301.13088	448	
302.09824	496	1+
303.87142	836	1+
305.86506	2442	1+
306.12831	174	
307.89035	428	
308.14308	740	1+
308.85124	158	
308.87688	1366	1+
310.15706	388	
310.87255	308	
311.16394	202	
311.88606	2568	1+
312.17746	3864	1+
313.11217	292	
314.10110	320	1+
314.86752	708	1+
314.89044	828	1+
315.80546	250	1+
316.80918	170	1+
316.86598	384	1+
318.14535	240	
318.36474	232	1+
318.82338	184	1+
318.85282	204	
319.14185	144	
321.87948	230	
322.85464	146	
323.16313	142	
323.87358	432	
324.87011	292	
325.13900	184	
325.88607	172	
325.90219	312	
326.88319	5066	1+
327.07228	168	
327.09906	174	
328.06037	162	
328.13423	174	1+
328.37212	406	1+
329.82416	334	1+
330.16621	272	1+
331.12533	694	1+
331.79532	178	1+
331.94484	202	1+
332.15554	180	
332.82593	290	1+
332.87691	820	1+
335.88580	326	1+
337.78725	240	1+
337.82769	186	1+
337.84792	256	1+
337.88414	758	1+
338.10607	128	1+
338.18885	166	1+
338.90895	182	
339.90212	152	
341.04823	146	
341.10756	206	
341.78960	166	1+
342.13561	482	1+
343.14214	340	1+
343.87412	190	
344.79994	152	
345.90528	182	
346.13714	178	
347.78166	364	1+
347.82969	166	1+
349.76753	192	
349.82034	392	1+
349.88626	500	1+
349.90703	274	
350.76417	318	1+
350.82934	310	1+
350.88990	420	1+
351.76549	220	1+
351.95135	142	
352.88976	202	1+
353.50940	168	
353.84974	670	1+
355.89229	332	
356.89395	404	1+
358.20789	126	1+
359.12291	604	1+
360.11379	164	1+
362.87525	156	
363.14162	498	
364.12612	478	1+
365.02550	196	1+
365.83751	336	1+
366.18490	176	
366.78974	196	
366.84254	274	1+
367.71366	340	1+
367.76995	290	
368.19350	148	
368.89757	316	
369.18801	152	
369.70764	204	1+
369.83963	578	1+
370.15334	272	
371.18499	292	1+
372.72273	154	1+
373.90108	162	
375.81196	154	
375.88969	152	
376.14662	194	
376.81155	238	1+
378.87497	142	
379.86339	220	1+
380.72383	230	
380.75498	166	
380.86321	148	1+
381.15315	574	1+
381.19685	160	
381.72012	202	1+
381.84103	436	1+
382.86054	212	
383.77724	194	
383.89338	184	1+
384.75040	158	
384.85452	1086	1+
385.77997	202	
386.11205	158	
386.85325	562	1+
387.09177	226	
388.12626	154	
388.16308	506	
389.19983	416	1+
389.76260	160	
389.84808	182	
389.87053	218	
390.11091	242	1+
390.16887	284	1+
390.75000	162	
390.84409	998	1+
391.17598	186	1+
391.81375	174	
391.91456	184	1+
392.04896	160	1+
392.82903	778	1+
393.74775	194	
394.10285	150	
394.78483	184	
394.83127	280	1+
396.86539	220	1+
398.73203	604	1+
399.17948	148	
399.85090	236	
401.72756	234	1+
402.86760	528	1+
404.11507	450	1+
405.19621	166	
405.87443	294	
406.18380	314	1+
407.87090	1318	
408.75048	198	
408.85464	786	
409.15245	258	1+
409.73444	784	1+
409.85652	414	
409.87264	702	1+
410.13862	232	1+
410.83693	1886	1+
411.09817	184	
411.81117	302	1+
413.87820	370	1+
414.87511	222	1+
415.09677	236	1+
416.87755	190	
417.70734	166	
417.80850	168	
417.87531	518	1+
420.82046	146	
421.88562	558	1+
423.10126	168	
423.20567	582	1+
423.77469	294	1+
423.87151	238	
425.16193	196	1+
425.67694	198	1+
425.75751	822	1+
425.88048	152	
426.86431	590	
427.73566	1068	1+
427.86327	582	
428.14659	196	
428.75203	288	
428.84777	1716	1+
428.89841	158	
429.71400	194	
429.89483	142	
430.70132	142	
431.67296	142	
431.87181	290	
432.16996	170	
433.13195	120	1+
433.85465	370	1+
439.89481	314	1+
441.13955	168	
441.22166	868	1+
441.84229	248	1+
442.16400	280	1+
442.88449	298	1+
444.87641	2630	1+
445.75166	442	1+
446.78167	204	1+
446.87497	360	1+
447.70847	652	1+
447.75905	530	1+
448.70758	368	1+
449.88484	344	
450.71056	270	1+
450.88150	420	1+
451.20661	232	
455.24394	142	
457.90550	438	1+
461.12667	224	1+
462.88416	1000	1+
464.13104	168	1+
466.72781	194	
466.79717	142	
467.68051	216	1+
467.89237	916	1+
469.87276	212	1+
470.66281	192	1+
470.75940	134	1+
477.21570	284	1+
477.23027	144	
477.72346	246	1+
478.22077	242	1+
481.20186	164	
485.79523	164	1+
485.89930	996	1+
489.28568	224	
494.67700	190	1+
495.23264	308	1+
501.12336	244	1+
502.10694	146	
502.12609	170	1+
502.19316	150	1+
504.21545	330	1+
507.19739	216	1+
511.26031	210	1+
512.26069	148	1+
513.24108	202	1+
END IONS

###FS:    #m/z: 322.93228 #charge 1+
###MS: 70
###MSMS: 71
BEGIN IONS
TITLE=Cmpd 52, +MS2(322.9323), 28.0-35.0eV, 1.5min #71
RTINSECONDS=90.7125
SCANS=70-71
PEPMASS=322.93228	2560514
CHARGE=1+
178.44408	84	
182.88349	84	
183.87129	82	
193.89884	138	
197.88271	138	
205.09931	84	
205.16763	80	
205.95141	398	1+
206.92829	92	
207.35981	72	
207.97730	88	
208.90789	78	
212.04709	76	
212.89183	78	
214.88969	182	
215.01088	78	
215.89324	116	
217.86539	72	
218.99409	80	
219.38117	74	
222.05543	72	
223.02649	78	
223.07577	86	
223.37109	114	
223.88921	92	
223.95965	116	
224.82166	74	
225.93217	154	
226.83303	90	
227.93097	152	1+
227.95413	76	
229.15426	76	
230.10503	78	
232.89474	78	
233.16622	142	
233.92408	74	
233.95998	82	
234.88484	94	
236.13620	76	
236.80656	80	
236.91233	74	
237.05789	78	
237.91700	108	
238.02589	122	
238.84002	72	
238.90510	216	1+
238.92971	92	
239.03612	72	
239.08218	138	
239.73075	72	
240.10377	80	
240.66538	100	
240.82375	192	
240.94224	2978	
241.01403	80	
241.05769	74	
241.94422	2288	
242.82144	278	1+
242.94363	6636	1+
243.87865	96	
244.94081	2044	1+
245.44069	114	
246.41004	92	
246.86895	86	
246.90641	190	1+
246.97656	252	1+
247.38795	148	
247.86168	72	
248.95503	78	
253.12631	86	
253.16945	104	
255.02295	78	
255.45086	84	
255.62133	108	
255.78594	98	
255.99444	78	
256.84355	150	
256.99558	92	
257.82294	74	
258.95195	72	
259.89136	80	
260.79672	74	
260.83753	188	
261.06006	116	
261.15832	204	
261.83330	112	
261.92442	108	
262.40653	94	
262.82536	188	1+
264.08092	106	
264.13723	88	
266.84255	258	1+
266.86531	152	
266.88094	118	
268.91475	86	
268.97825	82	
269.01447	74	
269.88765	134	
269.90942	80	
271.18176	176	
271.78271	128	
271.79887	82	
271.84692	132	
272.18173	90	
273.34400	78	
273.79019	124	
273.92850	76	
275.43460	112	
275.81163	182	
276.00525	74	
276.83069	192	1+
277.00371	74	
278.18656	76	
279.09341	724	1+
279.12782	98	
279.89320	76	
279.91782	130	
280.19920	86	
280.84925	130	
281.10009	76	
283.04301	140	
283.06656	108	
283.95439	84	
284.15006	108	
284.21108	86	
284.29488	548	1+
284.59205	72	
285.86209	82	
286.92317	76	
287.19936	434	1+
287.85552	72	
290.85031	126	
290.86359	102	
291.80360	132	
292.83329	76	
292.90460	80	
293.88469	80	
295.01622	84	
295.16834	92	
296.93673	80	
297.80669	104	
297.82604	86	
298.81312	102	
299.79307	72	
300.79618	128	
300.81917	82	
300.83831	80	
303.94501	76	
305.15321	76	
307.79485	74	
307.87522	72	
307.89300	94	
308.06347	72	
308.90393	82	
309.81454	304	
309.88265	170	1+
309.92761	80	
311.86148	86	
315.91382	100	
316.83994	120	
317.82720	74	
323.23859	82	
324.43855	72	
324.72419	76	
326.87610	182	1+
326.89619	128	
END IONS

###FS:    #m/z: 363.95925 #charge 1+
###MS: 70
###MSMS: 72
BEGIN IONS
TITLE=Cmpd 53, +MS2(363.9592), 28.0-35.0eV, 1.6min #72
RTINSECONDS=91.4845
SCANS=70,72
PEPMASS=363.95925	376154
CHARGE=1+
178.94614	100	
179.44265	82	
183.93377	98	
186.05881	94	
189.86509	524	
190.93265	84	
191.85871	384	1+
191.92124	84	
192.92791	86	
202.89445	84	
204.00760	124	
207.97829	112	
209.94375	746	1+
210.88519	436	
212.04786	120	
212.88041	1806	1+
214.89752	178	1+
214.94800	84	
215.86698	86	
216.41595	94	
222.95297	654	1+
224.94959	748	1+
224.97663	146	
225.05908	82	
225.88535	210	1+
226.94881	5766	1+
227.88034	202	1+
227.93146	296	
228.84003	102	
228.89369	338	1+
228.94393	7096	1+
230.07439	188	1+
230.89001	2552	1+
231.53711	86	
231.91370	84	
232.88748	546	1+
234.88197	256	
235.93880	136	
237.79368	114	
239.93807	584	1+
240.55675	82	
240.96389	344	1+
241.83074	94	
241.90889	84	
241.94087	1860	1+
242.94388	1576	1+
243.81716	266	1+
243.89279	108	
244.07467	420	
244.95891	3522	1+
245.84779	82	
245.94316	402	
246.81172	82	
246.86144	88	
246.90347	150	1+
246.95503	3628	1+
248.12812	218	1+
248.90111	1268	1+
250.80143	122	
251.07339	116	
251.89404	118	
252.07848	88	
253.02285	84	
253.90717	88	
254.59553	86	
255.96705	92	
256.81220	122	
256.84304	118	
258.83737	286	
258.97608	126	
258.99948	96	
260.83355	122	
260.87447	82	
260.97113	114	
261.05070	82	
261.34442	88	
261.83909	98	
262.07136	82	
263.82171	92	
263.86801	100	
264.39664	82	
265.08605	152	
265.82818	84	
265.98253	82	
266.09874	176	1+
266.35251	86	
266.81384	282	
266.97087	536	1+
267.81953	292	
267.97513	444	1+
268.15007	86	
268.62389	122	
269.80515	248	1+
269.97111	878	1+
271.07263	100	
271.92132	194	
271.96292	90	
272.13525	124	
272.94407	146	
274.91129	92	
277.82832	80	
278.12640	116	
278.28268	92	
278.80362	118	
278.84590	386	1+
279.10178	128	
279.79456	324	1+
280.53010	92	
280.79433	210	1+
282.78333	94	
282.79813	88	
282.86312	126	
282.89835	84	
283.10048	80	
283.74080	112	
283.79530	320	1+
283.82469	382	1+
283.85507	150	
283.99048	124	
284.10304	170	
284.12225	100	
285.09958	84	
285.85026	468	1+
285.93606	82	
286.91277	82	
287.44573	84	
288.89611	98	
290.02447	90	
290.78233	84	
291.86191	164	
293.11978	168	
293.43484	82	
294.84333	88	
294.88163	98	
295.14819	96	
295.85011	304	1+
296.81293	184	1+
296.88057	132	
297.42768	86	
298.80582	1262	1+
300.80231	1124	1+
300.87640	106	
301.12753	100	
301.86367	226	
302.80325	276	1+
302.86698	98	
302.94820	82	
303.85670	650	1+
306.84120	106	
308.87940	256	1+
309.85425	112	
310.92073	82	
311.12437	84	
311.15867	90	
311.50749	94	
312.06495	92	
312.17844	206	
314.87910	136	
315.81783	108	
315.87032	152	1+
316.39845	94	
316.81727	142	
321.81984	126	
321.87823	158	
322.87024	94	
323.81796	84	
323.93239	94	
324.89659	142	
325.14672	86	
325.90896	82	
326.18569	172	1+
326.87153	320	
328.95971	82	
329.12435	80	
329.16614	156	
329.61458	82	
329.86795	304	1+
331.12549	84	
331.26449	118	
333.89765	152	
336.82988	254	1+
336.89268	84	
336.94529	136	
337.82812	164	1+
337.87615	86	
337.95117	156	
338.89121	210	1+
338.91748	80	
339.01686	80	
340.94183	186	
343.08970	88	
346.78622	96	
349.34744	110	
350.78326	104	
351.76789	206	1+
351.90874	82	
357.15779	124	
367.77736	96	
368.72186	84	
END IONS

###FS:    #m/z: 507.84894 #charge 1+
###MS: 70
###MSMS: 73
BEGIN IONS
TITLE=Cmpd 54, +MS2(507.8489), 28.2-35.2eV, 1.6min #73
RTINSECONDS=92.2565
SCANS=70,73
PEPMASS=507.84894	185522
CHARGE=1+
196.01585	264	1+
198.88984	188	1+
210.03079	170	
214.88704	250	1+
217.08041	152	
222.97741	210	
224.98031	240	
226.08169	162	
228.12915	312	1+
229.05143	222	1+
229.07427	332	1+
232.89661	280	
236.89078	344	
238.05928	172	1+
238.08231	152	
240.13297	156	
241.85746	154	
244.10988	454	1+
245.07709	834	1+
249.09642	416	
250.07990	186	
250.97470	216	
251.07214	184	1+
251.87514	184	1+
252.14727	466	
255.10732	152	
256.09700	208	1+
257.86937	170	1+
258.05375	196	
259.88200	264	1+
261.08919	178	1+
266.16744	262	
267.10797	648	1+
268.09035	396	1+
270.86114	176	
271.80016	228	1+
272.07087	262	
272.13700	420	1+
272.39039	154	
272.85616	418	1+
275.07895	298	
277.13965	600	
278.04404	154	1+
278.12349	238	
278.63756	148	
278.83498	164	
278.85421	374	1+
278.89003	312	1+
280.12265	206	1+
280.85464	342	1+
281.09168	308	1+
281.38095	364	1+
281.79641	186	1+
284.08727	200	1+
285.85850	314	1+
287.85444	1256	1+
288.03340	340	1+
288.13301	208	1+
288.89510	152	
289.16210	184	
289.87896	338	
290.08208	244	
290.86776	562	1+
292.88890	146	
293.87494	1232	1+
295.10272	298	
295.15347	692	1+
295.17133	172	
296.08796	418	1+
296.10828	302	
296.87893	268	1+
296.91710	204	1+
298.13750	240	
301.85366	304	
303.87166	808	1+
304.13146	162	
305.12314	304	1+
305.86269	2274	1+
306.07008	210	
307.82122	200	1+
307.89303	228	
308.14311	974	1+
308.87620	1908	1+
309.11472	184	1+
309.79451	150	
310.16071	362	
310.38011	200	
311.16741	178	
311.34748	232	
311.88451	2566	1+
312.17796	3486	1+
312.82128	164	
313.79998	170	1+
313.82714	364	1+
314.13422	150	1+
314.87101	958	1+
316.81956	238	1+
316.86769	280	1+
316.88932	424	1+
317.76485	156	
318.12239	160	
318.86084	152	
319.10530	192	
322.09545	158	
322.86935	660	1+
323.83205	150	
324.07681	206	1+
324.89603	162	
325.86727	252	
325.90320	186	
326.08781	202	1+
326.15840	186	1+
326.88506	3620	1+
328.88339	572	1+
329.09449	172	
330.16501	202	
331.12873	546	1+
331.38257	174	
332.15528	186	1+
332.75748	398	1+
332.87711	454	1+
334.40022	146	
334.88295	352	1+
335.83997	290	1+
336.12851	236	
336.80938	228	1+
337.35411	200	1+
337.88463	564	1+
338.77646	164	1+
341.10851	504	1+
341.12564	196	
342.18164	172	
343.16226	186	
343.87328	206	
344.85098	198	1+
345.09946	166	
345.13054	174	
345.88478	150	
345.99890	180	1+
347.09575	154	
347.77479	660	1+
349.11739	150	1+
349.82560	250	1+
350.88863	622	1+
351.09893	228	
352.91206	478	1+
353.37544	172	1+
353.85453	368	
354.18458	250	1+
354.85293	190	
355.18054	222	1+
355.89523	330	
356.14177	270	1+
356.17636	188	1+
356.78679	284	1+
356.84766	380	1+
359.12148	334	1+
360.16936	162	
360.89964	166	
361.17182	146	
362.13858	274	1+
362.36677	454	1+
363.17113	266	1+
363.37061	288	1+
365.18308	218	1+
365.78444	176	
367.76473	340	1+
368.19438	360	1+
368.90265	156	
369.84414	518	1+
369.89733	326	1+
370.15263	180	
370.29231	244	1+
370.80772	288	
371.18982	350	1+
371.84136	214	
372.04918	172	
372.79088	196	1+
373.20024	186	
373.76069	170	1+
373.83567	192	
374.81762	230	
375.04219	108	1+
375.81586	230	1+
376.14956	376	
376.94264	190	1+
377.76707	146	1+
379.77034	174	1+
380.72021	206	
380.86624	222	
381.15075	316	1+
381.72337	188	
381.79866	182	1+
381.84107	322	
382.85549	262	
382.90065	156	
383.11161	172	
383.38231	188	
383.74364	172	1+
383.79157	200	
384.17577	222	1+
384.85134	670	
385.85301	1018	1+
386.83505	212	
387.07883	162	1+
387.10220	148	
388.16427	520	1+
389.20171	160	
389.80682	170	1+
389.85593	174	
390.05145	152	
390.10499	244	1+
390.84478	474	
391.05732	206	1+
391.31305	140	1+
391.76549	126	1+
391.84171	252	
392.12016	278	1+
392.79955	352	1+
392.82969	1190	1+
394.83864	282	1+
395.15962	154	
396.10971	292	1+
398.73212	278	
398.87224	146	
399.19624	216	
399.80071	218	1+
399.85494	396	1+
400.72803	358	1+
402.86374	350	
403.87659	348	
404.12060	182	
404.86588	238	
405.11399	176	
405.75437	206	
405.87037	382	
406.19144	262	
406.77714	168	
406.86272	296	
407.74115	240	
407.86783	1158	
408.68741	222	1+
408.85263	1440	1+
409.14983	186	
409.72871	584	1+
409.87323	884	1+
410.83966	762	
411.11425	194	1+
411.82860	282	
411.86231	156	
412.84248	246	
415.74923	170	
416.81207	264	1+
416.88455	312	
417.86993	156	
420.83303	224	1+
421.24526	132	1+
421.82896	256	1+
421.88236	324	
422.08057	228	1+
422.87411	292	
423.21001	442	
423.75169	276	1+
423.78415	184	
423.87047	614	1+
424.20284	510	1+
424.77964	330	1+
425.75654	354	
426.86761	1158	1+
427.74073	852	1+
428.09054	148	1+
428.14307	170	
428.84974	1488	1+
428.88147	296	1+
429.73391	384	1+
430.73838	216	1+
431.86863	584	1+
432.19299	190	1+
433.85355	182	
434.17882	182	
434.79279	128	1+
434.86499	158	
435.01995	94	1+
435.71399	216	1+
439.09860	160	
439.89480	586	1+
441.22248	830	1+
441.78181	188	
444.87595	2610	1+
445.72167	148	
446.68835	216	1+
446.75297	212	
447.71924	530	1+
448.77660	156	
449.88138	224	
450.19574	202	1+
450.71069	186	
450.75347	164	1+
450.86768	144	1+
450.90154	212	1+
451.20063	172	1+
454.27251	150	
455.13042	502	1+
456.13224	356	1+
457.90878	416	1+
462.12962	162	
462.70378	186	
462.89006	406	
463.89016	256	
464.89527	428	1+
465.90049	262	1+
466.19372	152	1+
466.76755	154	1+
467.88894	806	1+
469.89308	208	
472.24797	340	1+
473.20546	170	
476.12430	192	1+
484.05258	156	1+
485.90073	918	1+
491.15308	156	
496.23363	414	1+
501.11982	278	1+
501.14847	234	1+
503.19968	522	1+
503.28055	230	1+
504.28740	146	1+
505.18861	180	1+
509.86052	236	
512.26256	222	
END IONS

###FS:    #m/z: 340.94307 #charge 1+
###MS: 74
###MSMS: 75
BEGIN IONS
TITLE=Cmpd 55, +MS2(340.9431), 28.0-35.0eV, 1.6min #75
RTINSECONDS=95.9435
SCANS=74-75
PEPMASS=340.94307	939194
CHARGE=1+
97.06037	114	
146.42003	84	
177.40536	118	
180.86830	98	
190.93726	134	
190.95305	96	
192.92691	246	
204.42793	102	
205.94922	218	
208.94447	124	
209.96265	124	
210.93884	312	1+
213.80994	80	
213.94101	1380	1+
215.88941	158	
215.91478	94	
215.93635	378	
216.88689	166	
217.87918	466	1+
217.93894	126	
218.39469	104	
221.89174	88	
222.95216	124	
223.86340	88	
223.89283	114	
223.90945	84	
223.96494	238	
224.86943	96	
224.97750	160	
226.95725	140	
226.96962	160	
227.61952	100	
227.95004	86	
228.84095	124	
228.89791	122	
228.94382	204	
229.95416	90	
230.89234	206	
231.09528	84	
231.89236	314	1+
231.94993	834	1+
233.94697	286	1+
234.17420	92	
235.13146	88	
235.89339	146	
236.86825	108	
238.83984	288	1+
238.94877	214	1+
239.90732	86	
241.00270	86	
241.83931	568	1+
241.85743	138	
242.79207	118	
243.83374	164	
244.84192	92	
244.95939	92	
247.97600	90	
248.87956	82	
248.90030	126	
248.95838	472	1+
249.85632	84	
249.87816	98	
249.92319	84	
250.83649	86	
251.06548	166	1+
251.34395	94	
251.38107	92	
251.79577	100	
252.86881	92	
253.00320	80	
253.42535	82	
254.12752	86	
254.86809	98	
254.96891	240	
255.07304	108	
255.79218	88	
255.97022	182	
256.85157	142	
256.96238	108	
257.83669	84	
257.96135	126	
258.84574	194	
259.01112	98	
259.84848	90	
259.95743	144	
260.83799	142	
260.85151	188	
260.96145	98	
261.59456	90	
261.83309	158	
261.90648	84	
262.85866	266	1+
262.89919	84	
262.96083	94	
263.54619	84	
264.12494	80	
264.41635	80	
264.90657	130	
267.83950	334	1+
267.85657	104	
269.39910	92	
270.83326	116	
271.95352	150	1+
272.85321	88	
272.93383	176	
272.97858	142	
273.84415	88	
274.87570	136	
274.89491	162	
275.82806	150	
275.85999	190	
276.85822	582	
276.88006	196	
277.15117	88	
277.86344	334	
278.07805	84	
278.84641	1412	1+
278.89552	88	
278.97205	118	
280.51148	88	
280.93109	92	
283.87561	96	
287.76218	82	
287.87362	84	
288.19806	282	1+
288.81089	86	
291.81312	80	
291.86109	88	
292.86191	300	1+
292.93859	88	
293.01592	92	
295.00513	124	
295.87534	170	
296.85278	196	
298.01353	112	
299.87570	152	
300.82782	92	
300.88101	110	
302.88852	96	
303.12685	100	
303.94643	164	
305.14279	82	
306.87518	276	1+
307.79992	128	
308.23101	86	
309.07866	94	
309.42853	106	
309.93863	86	
310.88233	322	
311.10874	106	
311.80485	98	
311.88922	226	
315.45789	96	
321.88696	136	
322.22403	96	
323.76008	84	
326.17293	82	
326.82758	172	1+
326.90744	88	
327.19601	102	
330.82264	176	
332.05122	104	
333.13065	84	
335.39371	92	
336.12931	92	
337.83734	146	
340.07159	104	
341.19271	116	
344.30343	82	
END IONS

###FS:    #m/z: 507.84902 #charge 1+
###MS: 74
###MSMS: 76
BEGIN IONS
TITLE=Cmpd 56, +MS2(507.8490), 28.2-35.2eV, 1.6min #76
RTINSECONDS=96.724
SCANS=74,76
PEPMASS=507.84902	208634
CHARGE=1+
196.01514	346	
199.88930	180	
215.88919	228	1+
224.97881	166	
230.07654	320	1+
232.09365	150	
232.89991	406	1+
234.89415	156	
236.89035	254	1+
239.11246	210	
240.13249	156	
244.10775	298	1+
245.07633	436	1+
245.91063	154	
249.09946	344	
250.97309	266	1+
252.08558	324	1+
252.14505	524	1+
252.91262	168	
254.12168	346	1+
254.89915	230	1+
256.09129	142	
260.82314	164	
262.11296	142	
267.16791	216	
267.89368	170	
267.94120	138	
268.08983	140	
268.92287	180	1+
271.06632	344	1+
272.13421	642	1+
272.85784	264	1+
274.88762	272	1+
275.07928	398	1+
276.88970	226	1+
277.07550	206	1+
277.09805	152	
278.83503	186	
278.85802	328	1+
279.89320	142	
280.38536	192	
280.81252	140	
281.87782	206	
282.05715	142	
283.11311	262	1+
284.08968	136	
285.85598	394	1+
286.04930	140	
286.79848	210	
287.85453	1140	
288.14460	142	
288.82603	148	
288.87117	240	
289.15840	138	
289.88477	144	
290.07802	186	1+
290.13329	134	
290.86666	726	1+
293.87399	1028	1+
294.16672	308	1+
294.86119	242	
295.10537	272	
295.15025	914	1+
295.87295	182	
296.09071	460	1+
296.17148	134	
296.85615	370	1+
298.80662	352	1+
298.85453	240	
299.86160	450	1+
299.88953	182	
300.06354	162	
301.11112	194	
301.13392	238	1+
301.84583	238	1+
301.96799	148	
302.09954	514	1+
303.80626	218	1+
303.86831	564	
305.86518	1410	1+
306.12597	208	
307.41711	156	
307.81497	158	
307.89064	318	
308.14376	924	1+
308.87583	1474	1+
309.12716	176	1+
309.23026	110	1+
310.00640	248	1+
310.15764	558	
310.40456	166	
311.34017	128	1+
311.88442	2882	1+
312.17786	3270	1+
312.87171	244	
314.09625	274	1+
314.86882	508	1+
316.87226	162	
318.86218	244	1+
319.10574	164	
322.85875	148	
323.87746	580	
324.86458	268	
325.89359	294	
326.11487	330	1+
326.82360	262	1+
326.88512	2916	1+
327.07707	252	
327.13380	216	1+
328.88015	294	
329.89912	442	1+
330.87819	240	
331.12581	312	
331.82072	166	
331.88576	198	
332.82371	154	
332.88089	740	1+
334.82957	140	
335.84536	176	
335.88237	314	1+
337.88652	134	
337.99150	126	1+
339.41169	148	
339.87255	214	1+
340.12749	156	
341.10864	308	
341.82883	350	1+
342.77342	238	1+
343.15898	572	1+
343.88126	392	1+
346.15079	140	
346.92401	182	1+
347.09958	182	
347.77691	306	1+
348.17560	306	1+
348.88810	134	
349.18093	182	1+
349.80630	316	1+
349.83296	144	
349.85367	238	
349.92626	244	1+
350.76566	246	
350.88988	600	1+
351.02841	254	1+
351.17704	212	1+
351.77131	142	
351.86676	138	
352.78653	422	1+
352.82223	314	1+
352.85250	444	1+
352.91449	228	
353.01492	170	
353.10572	146	1+
353.14829	180	
353.78900	358	1+
355.89240	392	1+
356.84166	394	1+
357.87568	184	
358.17816	260	
359.12189	256	
359.18241	158	
359.76497	152	1+
359.89805	224	1+
360.12103	178	
362.01820	254	1+
362.17869	642	1+
362.84452	236	1+
362.87652	214	1+
364.12841	270	1+
365.78810	224	
365.90337	352	1+
366.15961	208	1+
366.79239	178	
366.84510	640	1+
367.06876	178	1+
367.19114	306	1+
367.71321	192	
367.76643	166	
368.19456	214	1+
368.90059	466	1+
369.78355	156	
369.84073	934	1+
369.86441	238	1+
370.14726	344	
371.16181	152	
372.74680	228	1+
373.72287	300	1+
373.90519	224	1+
374.81603	424	1+
376.03797	144	
377.73663	284	1+
377.79202	244	1+
378.92109	144	
380.16856	148	
380.72906	222	
381.02454	156	1+
381.15409	478	1+
381.18925	168	
381.72210	542	1+
381.84457	366	1+
384.85282	1408	1+
384.87912	136	
386.11249	208	
386.87723	332	1+
387.77685	372	1+
387.81145	374	1+
387.84889	478	1+
388.09940	284	1+
388.16432	484	1+
388.20360	300	1+
388.81130	272	1+
389.71630	324	1+
390.16556	218	1+
390.80651	162	
390.84169	242	
391.13073	142	
391.85196	916	1+
392.78191	256	1+
392.83082	664	1+
393.89428	170	1+
394.06061	168	1+
394.82851	144	
396.12313	136	
396.20464	216	1+
397.18264	188	1+
397.72554	490	1+
398.77123	288	1+
398.83703	134	
399.85478	658	1+
401.73558	234	1+
402.24738	240	1+
402.77825	296	1+
402.86361	150	
403.87291	450	
404.86859	690	1+
405.11401	384	1+
405.69260	148	
405.75443	176	1+
405.87268	458	1+
406.15583	186	
406.18268	334	1+
406.78528	144	
407.07999	152	1+
407.74639	310	
407.87021	1298	
408.86394	1262	1+
409.73097	180	
410.13162	190	1+
410.74840	252	1+
410.83905	1536	1+
411.86736	684	1+
412.72385	146	
412.80990	142	
413.76264	156	
415.72601	214	1+
415.87380	222	
417.83684	138	
417.87989	144	
418.73773	206	1+
420.61475	132	1+
421.17655	130	1+
421.88662	612	1+
422.14059	230	1+
423.21427	706	1+
423.77520	474	1+
423.87495	606	1+
424.19281	158	
425.11193	142	
425.75609	1110	1+
426.86520	1060	1+
427.17992	298	1+
427.73737	1108	1+
427.83601	144	
428.14084	220	
428.22398	152	
428.75478	302	
428.84979	1494	1+
428.88486	254	
429.70201	144	
429.75612	148	
429.87393	210	
430.74001	400	1+
431.23066	152	
431.69481	208	1+
431.86934	728	1+
432.70843	134	1+
433.85322	148	
433.87783	282	1+
435.86877	198	
439.89659	170	
440.91460	260	1+
441.22214	1510	1+
441.78973	226	1+
442.68452	274	1+
442.75636	346	1+
442.87717	222	1+
443.20765	430	1+
444.20920	228	1+
444.87507	1806	1+
445.76102	314	1+
447.72063	176	
448.17956	144	1+
449.70656	188	
449.88181	784	1+
450.70010	136	
450.74693	406	1+
451.90304	134	
454.85995	138	
456.21965	190	1+
457.18416	266	1+
461.18400	142	
462.13656	216	1+
462.88822	692	1+
463.70760	152	
465.09042	156	1+
465.71726	238	1+
467.89008	858	1+
468.15247	294	1+
468.72360	258	1+
471.71543	140	
472.21528	184	
473.16057	150	
473.24535	210	1+
478.20982	268	1+
479.16066	146	
483.13472	230	1+
483.17491	284	1+
485.17511	368	1+
485.90252	646	1+
486.17946	248	1+
487.25546	156	
488.27726	446	1+
495.23707	136	
496.23157	142	
500.12917	184	1+
501.14118	214	1+
502.19404	324	1+
503.19931	248	1+
504.25143	134	
508.93033	162	
END IONS

###FS:    #m/z: 336.94785 #charge 1+
###MS: 74
###MSMS: 77
BEGIN IONS
TITLE=Cmpd 57, +MS2(336.9479), 28.0-35.0eV, 1.7min #77
RTINSECONDS=97.4965
SCANS=74,77
PEPMASS=336.94785	66614
CHARGE=1+
182.87027	80	
185.47305	76	
192.89563	106	
196.88380	116	
198.95414	118	
201.53262	84	
205.88602	70	
207.87466	84	
210.88379	192	
211.88125	118	
211.94551	4594	1+
212.87961	1294	1+
213.41876	98	
213.94172	1126	
215.93756	220	
216.02401	78	
216.94542	86	
217.84353	72	
217.86326	96	
217.88308	96	
218.56722	82	
218.89414	72	
219.07743	88	
221.89281	148	
222.96902	162	1+
223.86515	72	
223.91322	74	
223.95718	164	
226.39102	82	
226.86694	78	
227.79196	72	
227.95630	154	
228.89497	282	
229.04110	72	
229.91396	96	
229.95566	3444	
230.89120	1602	1+
231.82603	484	1+
231.95091	1696	
232.88839	92	
232.96597	116	
233.88379	76	
233.90210	296	
233.95093	196	
235.89764	204	
237.06906	92	
239.85425	78	
240.00472	72	
240.41968	84	
240.43872	84	
240.94012	70	
241.84452	264	1+
241.91080	90	
242.18982	74	
245.85556	100	
246.90727	82	
246.97886	108	
247.96728	1082	1+
248.90198	524	1+
248.93008	80	
249.96116	294	
250.12103	72	
250.34450	78	
250.83548	196	
250.96362	122	
251.78603	80	
251.83814	164	
251.90800	106	
252.18754	110	
252.97313	1580	1+
253.83403	78	
253.88297	74	
253.90471	304	1+
254.83681	82	
254.96714	356	
255.04184	138	
255.78588	180	
255.94755	82	
256.11632	76	
256.85085	216	1+
257.93948	80	
258.84832	208	
258.90066	76	
258.91628	72	
260.05360	86	
260.85141	90	
261.16162	78	
261.83868	70	
261.94227	94	
262.83371	100	
262.92882	70	
263.41897	70	
263.89332	74	
265.09672	76	
265.19348	82	
266.43271	102	
267.79755	76	
267.84101	118	
268.84234	1188	1+
268.85931	76	
270.98373	164	
271.09692	70	
271.18002	134	
271.87594	72	
271.92844	84	
272.87840	218	1+
274.86176	94	
276.00533	76	
276.85679	756	1+
278.83594	668	1+
279.10272	168	
279.83636	452	1+
281.00538	76	
282.86297	76	
283.04909	72	
283.81600	78	
285.85162	286	
286.80675	72	
286.85324	794	1+
289.86323	74	
290.63540	80	
291.39376	84	
292.11110	274	1+
293.06735	70	
293.50229	144	1+
293.85747	78	
295.97323	126	
297.84489	78	
297.88939	70	
298.82075	78	
299.00975	74	
299.05656	72	
299.35185	72	
299.87253	70	
300.89181	74	
301.15358	70	
301.91463	70	
302.11956	80	
302.87369	204	1+
303.86112	128	1+
304.39694	76	
305.10679	78	
306.41218	78	
306.88439	116	
308.04547	86	
309.03786	76	
309.87064	408	1+
311.74637	78	
312.49217	72	
315.88755	74	
317.86373	86	
318.76186	74	
318.91516	92	
320.83112	170	
321.06318	72	
322.70937	94	
322.73323	74	
324.86990	70	
324.90547	80	
325.81850	92	
325.90003	76	
328.88684	184	1+
329.17795	92	
329.76388	74	
330.95596	70	
333.15529	74	
335.87500	84	
336.26874	106	
337.92842	80	
338.30529	72	
339.83274	154	
340.39058	94	
342.31236	72	
END IONS

###FS:    #m/z: 340.94316 #charge 1+
###MS: 78
###MSMS: 79
BEGIN IONS
TITLE=Cmpd 58, +MS2(340.9432), 28.0-35.0eV, 1.7min #79
RTINSECONDS=101.198
SCANS=78-79
PEPMASS=340.94316	991652
CHARGE=1+
185.86799	86	
190.94371	90	
190.95464	130	
192.93334	80	
193.93742	82	
196.88563	146	
200.88703	142	
203.93318	98	
207.00635	94	
208.95944	130	
210.93886	520	1+
212.88032	312	
213.88091	140	
213.93970	1324	1+
214.89642	92	
215.41812	98	
215.88793	124	
215.97482	108	1+
217.94135	80	
218.99428	80	
220.87863	132	
223.14020	84	
223.95544	96	
224.97944	184	
226.95015	130	
226.96794	104	
227.84082	130	
228.84342	126	
228.94927	288	
229.90030	106	
230.89165	368	1+
231.51905	100	
231.85551	84	
231.89481	262	1+
231.90813	128	
231.95129	610	1+
232.83635	124	
232.85488	78	
233.89888	246	
233.94771	232	
235.89903	266	1+
237.01067	102	
238.89076	92	
238.98624	78	
239.92695	108	
240.23506	104	
240.84982	142	
240.96874	144	
241.84373	370	1+
242.94298	102	
243.83205	380	1+
244.16375	88	
244.95860	170	
246.85885	154	
246.91911	88	
246.97505	252	1+
248.07654	98	
248.11137	86	
248.83625	94	
248.89906	162	
249.04454	92	
249.37205	88	
249.90568	102	
253.07546	84	
253.91803	90	
254.96743	670	1+
255.07883	148	
255.09932	78	
255.79313	78	
255.98180	182	
256.05531	78	
256.85536	122	
256.89989	134	
256.91406	188	
256.96328	340	1+
257.86888	268	1+
257.90387	98	
258.54693	96	
258.84663	258	
259.44007	86	
259.85061	162	
260.83556	324	
261.83991	520	1+
262.11608	84	
262.83989	320	1+
263.87108	96	
263.90331	104	
264.90871	134	
265.01372	82	
265.42553	90	
265.85381	168	
265.86989	104	
266.87915	84	
267.95898	128	
268.83948	494	1+
270.85664	78	
270.98179	78	
272.93925	158	
272.98671	100	
273.98553	80	
274.43715	96	
274.87248	180	
275.80763	112	
275.83950	156	
276.86115	310	
277.86222	224	
278.84844	958	1+
278.91573	88	
278.95977	96	
279.41883	102	
279.80786	144	1+
279.96953	108	
280.16605	82	
280.98147	138	
281.87687	86	
282.83213	82	
282.92103	140	
284.06419	144	
285.03166	84	
285.79719	88	
286.86626	90	
287.91568	90	
288.20516	156	
289.81208	108	
290.94515	92	
291.44587	92	
291.90332	94	
292.86676	212	1+
292.89192	140	
294.01936	80	
296.93681	98	
297.97690	136	
298.01683	92	
298.44275	86	
298.80352	82	
299.78919	82	
299.87485	120	
301.85884	138	
301.88217	84	
302.86660	130	
302.90314	96	
304.13575	94	
304.48259	88	
304.89666	130	
305.35967	106	
307.80439	118	
307.84776	80	
308.40766	88	
308.45288	92	
309.51500	92	
309.93201	86	
310.88911	178	1+
310.93783	84	
311.17116	80	
312.82259	140	
313.14835	78	
313.81359	90	
316.81464	242	1+
318.89804	122	
320.76831	200	1+
322.80832	88	
323.13764	80	
324.88977	342	1+
328.89646	102	
329.87765	78	
330.81589	86	
333.13522	124	
333.26081	92	
334.00514	82	
339.87776	100	
341.18409	90	
343.21250	138	
344.21645	78	
END IONS

###FS:    #m/z: 336.94822 #charge 1+
###MS: 78
###MSMS: 80
BEGIN IONS
TITLE=Cmpd 59, +MS2(336.9482), 28.0-35.0eV, 1.7min #80
RTINSECONDS=101.971
SCANS=78,80
PEPMASS=336.94822	60882
CHARGE=1+
194.01087	76	
194.04853	72	
205.92825	72	
205.95192	154	
206.94971	164	
210.89143	74	
211.89653	72	
211.94504	3542	
212.13687	74	
212.87986	1200	1+
212.95014	112	
213.94191	1274	1+
215.88748	364	
215.90315	116	
215.93632	218	
217.88610	280	1+
217.93743	134	
220.64327	122	
221.88358	80	
221.90538	90	
221.92563	74	
221.97875	80	
222.95486	104	
223.95722	94	
223.97911	246	1+
226.86621	144	
227.87540	78	
227.95509	88	
228.84209	80	
228.89829	140	
229.90247	102	
229.95621	3452	1+
230.89075	1352	1+
231.95124	1256	1+
232.83069	72	
232.89570	338	1+
232.96267	74	
233.82171	72	
233.95018	158	
234.79257	74	
234.83613	72	
235.82898	162	1+
235.89767	84	
237.91506	78	
238.06395	142	
239.90424	174	
239.94980	72	
240.83527	72	
240.93616	80	
241.84440	184	
243.84423	74	
245.40912	76	
245.87826	78	
246.09212	96	
246.97564	76	
247.08356	90	
247.96659	738	
248.85640	72	
248.90498	506	1+
248.99289	120	
249.96159	136	
250.83199	138	
250.90041	78	
250.95074	154	
250.96720	132	
250.99414	162	
251.07233	100	
251.08407	80	
251.95739	76	
251.97914	104	
252.01409	82	
252.09392	74	
252.85982	86	
252.91888	172	
252.97288	2072	1+
253.08779	114	
253.34555	90	
253.78565	74	
253.83692	122	
253.90790	102	
254.09678	100	
254.90729	72	
254.96794	1056	1+
255.07706	156	
256.26281	98	
256.84928	402	1+
256.96606	72	
259.82819	88	
259.85937	82	
260.16054	84	
261.16366	82	
261.83437	252	
262.88289	72	
263.11975	90	
263.33916	90	
263.83163	218	
263.97738	82	
264.87160	80	
265.09085	112	
266.08688	72	
267.84058	738	1+
267.88174	76	
268.41055	74	
268.84321	618	1+
269.08501	78	
270.00531	88	
270.12523	96	
270.85096	122	
270.98447	78	
271.46490	86	
271.87585	80	
271.98117	262	1+
272.88004	112	
273.87558	100	
273.92257	98	
274.82146	94	
274.86828	100	
274.98244	74	
276.85815	314	
277.84142	364	1+
277.86506	284	
277.97141	98	
278.15765	92	
280.86585	84	
280.97466	86	
281.87619	92	
285.78859	80	
285.85018	208	
286.85257	832	1+
288.20409	72	
288.89005	72	
289.01114	98	
290.86867	122	
291.86853	72	
292.35453	76	
293.10942	86	
293.43452	74	
293.97110	80	
294.00085	78	
294.10849	168	1+
294.88555	190	1+
295.02710	86	
295.21468	78	
298.23250	72	
298.82704	90	
299.88889	116	
300.16978	74	
304.83430	80	
304.85600	194	1+
306.16496	72	
309.87126	78	
310.10898	74	
310.88144	178	1+
312.38815	90	
312.96559	76	
318.92210	74	
319.08213	80	
320.91656	76	
321.43093	72	
323.29626	78	
325.91127	74	
328.28839	166	
328.35611	82	
328.96382	78	
331.17288	76	
331.82610	134	
334.91942	72	
336.78240	92	
337.84163	134	
338.19670	72	
338.75918	78	
340.81670	74	
END IONS

###FS:    #m/z: 359.96402 #charge 1+
###MS: 78
###MSMS: 81
BEGIN IONS
TITLE=Cmpd 60, +MS2(359.9640), 28.0-35.0eV, 1.8min #81
RTINSECONDS=102.743
SCANS=78,81
PEPMASS=359.96402	47804
CHARGE=1+
195.95528	74	
200.87432	78	
200.88977	74	
201.87288	82	
204.87751	80	
207.03980	74	
207.94907	74	
208.45199	88	
208.93798	78	
209.06245	106	
209.94450	546	1+
210.01684	122	
213.95349	104	
218.91031	74	
222.88942	76	
222.95512	342	1+
223.89467	74	
224.94963	440	1+
224.97699	156	
225.05361	78	
226.94842	3346	1+
226.97037	294	
228.94393	3766	
229.94311	84	
230.83870	132	
233.86587	92	
236.84215	72	
238.00771	88	
238.05884	74	
238.43801	78	
239.96874	74	
240.90600	78	
240.94169	672	1+
240.96440	160	
241.07324	82	
241.96446	154	
242.68533	76	
242.96141	196	
243.96069	122	
244.95941	1924	1+
245.93632	84	
245.98448	86	
246.95408	2786	1+
247.80046	350	1+
248.09181	90	
248.14391	74	
248.80419	298	1+
250.89460	90	
250.95363	164	
251.04620	84	
251.06573	78	
251.97712	112	
252.01007	82	
252.88459	106	
252.90385	88	
252.95453	536	1+
253.08578	72	
253.85744	82	
254.84857	78	
255.12672	90	
257.86228	76	
257.99840	80	
258.84408	246	1+
258.97361	74	
259.01339	78	
259.15330	76	
259.17126	98	
259.79659	178	1+
259.96633	374	1+
260.95057	92	
260.96769	312	1+
261.88757	104	
262.87907	88	
264.81882	102	
264.96061	106	
265.41763	84	
265.82202	102	
265.98183	108	
266.81602	418	1+
266.87702	240	1+
267.97491	558	1+
268.90961	78	
268.95885	80	
269.34306	74	
269.84298	76	
269.97164	176	
269.99390	144	1+
273.79306	74	
273.96612	306	1+
274.81751	138	
274.85201	92	
274.91532	80	
275.08422	100	
275.82471	116	
275.96904	222	
276.40945	74	
276.81407	82	
276.86215	132	
276.90399	114	
277.42316	90	
277.81039	130	
277.91005	76	
278.85028	74	
280.79278	776	1+
281.92834	82	
283.82672	228	1+
283.99021	136	
284.80337	74	
285.42995	90	
286.05851	78	
286.80064	84	
286.91921	98	
288.80289	84	
288.86491	100	
291.51953	76	
291.80462	84	
294.85828	118	
295.81413	78	
295.88923	92	
295.92923	160	
296.80211	108	
296.97486	96	
297.81219	182	
297.92568	98	
298.80586	1080	
301.37313	94	
301.78961	104	
301.86125	104	
302.05778	100	
302.78243	76	
304.81638	130	
304.92480	94	
305.80629	100	
306.07679	108	
307.87152	264	1+
308.42942	82	
309.81977	202	1+
311.88934	98	
312.16884	86	
315.76099	72	
315.93159	76	
316.81470	182	
319.86810	126	
319.88744	76	
320.52898	82	
321.81941	182	
322.08083	94	
322.90113	88	
322.93273	96	
324.01812	132	
326.05505	82	
327.29135	92	
327.89838	266	1+
333.29191	88	
333.76972	86	
335.07205	82	
336.94731	232	1+
337.89459	80	
338.76377	128	
338.96932	80	
339.82928	90	
340.93597	104	
347.82327	76	
351.38842	96	
353.92825	142	
356.77622	106	
357.38258	82	
358.19370	202	1+
358.42517	82	
358.77048	120	
359.75180	104	1+
360.17408	90	
360.28281	96	
360.87051	74	
361.68490	100	
363.44806	90	
364.19009	92	
END IONS

###FS:    #m/z: 322.93211 #charge 1+
###MS: 82
###MSMS: 83
BEGIN IONS
TITLE=Cmpd 61, +MS2(322.9321), 28.0-35.0eV, 1.8min #83
RTINSECONDS=106.421
SCANS=82-83
PEPMASS=322.93211	2571188
CHARGE=1+
96.95858	70	
195.83138	80	
201.93545	78	
204.09291	78	
205.97362	82	
206.97431	78	
207.97619	104	
209.09079	70	
209.89759	74	
210.89969	138	
214.89646	120	
215.97054	124	
216.89622	74	
219.89455	80	
220.88949	84	
221.06124	82	
221.96420	72	
223.95678	190	
224.93763	102	
224.97644	76	
226.84448	120	
226.87442	152	
227.88286	86	
227.95476	134	
228.91194	72	
230.83371	74	
230.85099	84	
232.90753	110	
233.15601	196	
233.80228	92	
233.89208	108	
233.96098	156	
234.16259	78	
237.41705	76	
238.93831	240	
239.08439	196	
239.12473	78	
239.90800	78	
240.82566	96	
240.94195	2614	
241.15769	74	
241.89722	72	
241.94075	8344	1+
242.82601	92	
242.94276	6008	1+
242.98239	74	
243.10464	76	
243.89043	200	
244.82374	134	
244.94105	1604	1+
245.82665	72	
246.85240	198	1+
248.90432	96	
249.04037	78	
249.55416	94	
249.92500	70	
250.11129	86	
250.90624	88	
251.11806	74	
251.65751	74	
251.93020	116	
252.34567	78	
253.16762	82	
253.79707	72	
254.91376	102	
255.05649	92	
255.89830	84	
256.89987	160	
257.08601	74	
257.87228	72	
257.90358	88	
257.94735	96	
258.83981	198	
259.83470	106	
259.92508	86	
259.99806	106	
260.05357	76	
261.15773	78	
262.35574	76	
262.64429	78	
262.87706	78	
263.08038	74	
265.03462	86	
265.08150	70	
265.97574	82	
266.80896	116	
266.83168	72	
266.85373	252	
266.88813	70	
268.13992	120	
268.85053	164	
268.96207	76	
269.06750	76	
269.96993	88	
271.18133	92	
271.85245	126	
273.16493	86	
273.79469	224	
273.85100	122	
274.33541	70	
275.80570	78	
276.90166	78	
277.28383	72	
277.57453	74	
277.84123	202	1+
278.36491	100	
279.09272	536	
280.09485	312	
281.01161	92	
281.52021	78	
282.27459	126	
282.29173	72	
282.83494	122	
283.78821	72	
283.87381	108	
283.94630	106	
284.29545	128	
284.86587	148	
285.29639	100	
286.86112	84	
288.20241	398	1+
289.88529	190	
290.78953	194	
290.86076	88	
291.01225	72	
292.17813	116	
292.80415	82	
292.85856	72	
292.89431	76	
293.08131	82	
297.09323	90	
298.87016	192	1+
302.88238	168	1+
303.94742	178	
305.16062	204	1+
306.05603	74	
306.88475	72	
307.80071	264	1+
308.88677	90	
309.22096	86	
309.29656	72	
309.81461	134	
310.92275	140	
311.10004	70	
313.84610	78	
314.79966	90	
315.17801	94	
316.42686	96	
317.79818	80	
318.31682	88	
320.04378	86	
321.17618	70	
321.22610	78	
322.53915	72	
324.07830	84	
324.10683	70	
325.85543	92	
325.89605	222	
326.13484	76	
326.88289	80	
END IONS

###FS:    #m/z: 340.94303 #charge 1+
###MS: 82
###MSMS: 84
BEGIN IONS
TITLE=Cmpd 62, +MS2(340.9430), 28.0-35.0eV, 1.8min #84
RTINSECONDS=107.193
SCANS=82,84
PEPMASS=340.94303	889328
CHARGE=1+
196.88398	128	
197.09140	82	
199.98754	122	
200.07284	76	
203.93847	108	
205.94959	106	
211.83930	80	
212.87665	146	
213.87643	76	
213.89262	90	
213.93967	920	1+
214.89596	92	
215.88765	542	1+
215.94128	292	
217.88405	88	
218.03551	78	
219.82522	92	
222.95309	168	
225.39647	86	
226.94845	120	
227.96032	80	
228.84264	102	
228.94127	94	
229.11888	74	
229.85529	88	
230.88971	404	1+
231.08947	76	
231.95093	778	1+
233.89697	176	
233.94789	348	
234.89895	106	
235.83055	92	
235.89398	86	
235.94946	152	
236.02469	100	
238.03250	84	
238.54244	76	
238.83462	72	
238.86615	76	
239.86807	76	
239.88502	84	
240.79364	90	
240.94543	82	
241.84516	224	
241.90341	80	
242.98178	100	
243.83861	134	
244.83140	150	
244.88998	74	
246.95622	96	
246.98068	82	
247.05846	92	
248.03214	144	
248.08412	76	
249.95990	286	
250.14610	80	
250.88116	126	
250.90929	100	
252.81992	82	
253.55627	104	
254.18030	78	
254.96505	188	
254.98724	74	
256.96393	166	
257.80050	82	
257.85264	74	
257.90182	82	
258.02399	74	
258.85012	576	1+
260.08553	92	
260.34293	80	
260.83488	268	
261.84278	228	
262.41362	90	
265.08935	78	
266.84776	106	
266.91604	108	
267.98616	84	
268.96402	88	
269.22811	102	
269.79871	82	
270.83125	188	
270.84454	102	
271.09499	90	
271.17359	92	
271.58025	78	
271.92037	134	
271.97704	74	
272.94032	238	1+
273.79288	76	
274.83374	78	
274.85223	112	
274.86255	356	1+
276.85532	224	
277.86216	286	
278.84605	494	
279.58087	98	
279.84976	334	
279.88122	82	
279.93718	136	
280.85403	258	
280.94876	112	
281.09190	80	
281.17634	80	
282.87973	84	
283.87166	92	
285.42975	82	
285.83046	96	
285.86559	80	
286.88700	94	
287.43086	82	
287.53300	88	
287.93906	82	
288.20370	140	
289.79016	136	
293.85683	112	
294.37549	80	
294.80347	84	
294.85279	130	
295.97505	316	1+
296.52189	86	
297.81755	76	
298.87787	76	
299.87010	114	
300.03602	88	
300.88073	78	
302.86516	74	
302.94614	120	
303.82990	200	1+
303.93035	78	
304.18056	92	
305.87711	80	
306.13711	84	
306.39895	74	
307.79984	130	
307.88407	74	
308.79290	90	
308.84791	84	
308.86633	72	
308.99423	74	
310.93170	106	
311.86128	94	
311.88580	160	
312.29513	84	
314.82013	88	
317.86711	102	
324.86126	166	
325.96014	78	
325.97535	80	
326.52548	78	
326.62510	78	
328.15187	80	
328.19272	128	
329.86876	76	
332.81228	84	
338.00959	86	
338.19244	74	
340.35216	76	
343.90204	100	
END IONS

###FS:    #m/z: 363.95901 #charge 1+
###MS: 82
###MSMS: 85
BEGIN IONS
TITLE=Cmpd 63, +MS2(363.9590), 28.0-35.0eV, 1.8min #85
RTINSECONDS=107.965
SCANS=82,85
PEPMASS=363.95901	384556
CHARGE=1+
168.04478	102	
191.85894	270	1+
193.85436	92	
196.88465	198	
198.96807	122	
205.92978	96	
207.87382	190	
207.94853	106	
207.97457	108	
209.94420	1272	1+
210.88353	246	
212.88078	1162	1+
213.91585	92	
216.07819	80	
218.90851	94	
221.94569	88	
222.95350	822	1+
223.97815	132	
224.88880	148	
224.95331	938	1+
225.88349	170	
226.38554	90	
226.89019	102	
226.94798	5482	1+
226.97243	124	
226.98703	170	
227.75311	108	
228.89618	626	1+
228.94360	6124	1+
229.45365	86	
230.89087	1850	1+
232.88943	164	
234.87982	164	
235.13524	88	
236.38345	84	
236.91260	86	
237.05770	138	
238.07213	94	
239.11188	160	1+
239.78614	118	
240.81906	246	1+
240.94328	726	
240.96233	322	
241.94092	2190	1+
242.17013	134	1+
242.94248	1430	1+
243.81846	180	1+
244.07410	136	
244.95877	3662	1+
245.00689	220	1+
245.94351	216	
246.51615	106	
246.79783	80	
246.90635	266	1+
246.95379	4188	1+
247.08313	90	
248.80542	232	1+
248.85439	80	
248.90051	642	1+
249.83989	98	
250.06428	148	
250.38137	96	
250.94901	146	
250.97528	134	
251.04534	126	
251.83498	146	
251.94722	98	
252.15207	94	
252.89271	130	
253.09741	114	
253.13801	100	
253.90712	380	
255.92027	110	
258.83609	318	
258.85306	304	1+
258.97445	222	1+
259.39871	92	
260.83255	342	1+
260.96773	160	
261.97483	132	
262.95387	106	
263.83789	140	
264.92350	92	
264.96364	206	
265.79381	84	
265.97994	90	
266.35454	98	
266.81542	408	1+
266.86417	166	
266.96151	144	
267.40764	90	
267.97612	1008	1+
268.11093	82	
268.78698	128	
268.81265	246	1+
269.13930	84	
269.91813	140	
269.97178	566	1+
270.44438	104	
271.90328	100	
271.92137	86	
272.13315	140	
273.04541	120	
273.43932	90	
276.81897	84	
278.79960	104	
278.84785	332	1+
279.06330	96	
279.09879	98	
279.91975	84	
280.11514	118	
280.79387	750	1+
280.83896	126	
282.79398	314	1+
284.07430	86	
284.18206	96	
284.82719	136	
284.84721	288	1+
285.84936	242	1+
286.87575	102	
288.20677	98	
290.42185	86	
290.80280	82	
290.86420	92	
292.39002	86	
293.12018	122	
294.11832	108	
294.86689	162	
296.81573	210	
297.81215	180	
298.80495	498	
299.80139	820	1+
300.84663	100	
301.86650	260	
302.80302	262	1+
302.86182	144	
302.94827	86	
303.65824	84	
303.85685	614	1+
304.55117	102	
306.11880	104	
307.42766	94	
307.89512	170	1+
308.11475	84	
310.87733	158	
310.99013	90	
312.17672	192	
314.81769	92	
316.04262	82	
316.39218	80	
317.52429	106	
317.82028	94	
319.81647	114	
320.81269	88	
321.81813	306	1+
321.87985	314	1+
322.93530	186	
323.14810	92	
323.65182	82	
323.78849	114	
324.03137	86	
326.82497	80	
327.07951	88	
329.13064	112	
329.16818	146	
329.44329	100	
330.81566	100	
330.85557	82	
334.95984	110	
337.95046	82	
339.15400	104	
340.82573	84	
340.94056	280	1+
341.76942	94	
341.94524	172	1+
342.21139	124	
342.90674	84	
343.91404	92	
343.95540	96	
345.92279	82	
346.70663	94	
347.39957	98	
350.91031	106	
351.91146	88	
352.39758	84	
353.91332	86	
355.43050	92	
364.74502	162	1+
364.95800	146	
365.78464	100	
367.15099	90	
367.43592	92	
END IONS

###FS:    #m/z: 322.93239 #charge 1+
###MS: 86
###MSMS: 87
BEGIN IONS
TITLE=Cmpd 64, +MS2(322.9324), 28.0-35.0eV, 1.9min #87
RTINSECONDS=111.627
SCANS=86-87
PEPMASS=322.93239	2656072
CHARGE=1+
180.63228	108	
190.84138	70	
192.89057	78	
193.05280	82	
195.00423	78	
195.03235	74	
195.99642	80	
198.03723	78	
199.89527	98	
202.92092	84	
204.97821	84	
206.99219	92	
207.83023	70	
209.05518	72	
209.89401	92	
210.89864	82	
212.00389	74	
215.88317	128	
215.92502	74	
221.89085	70	
221.94952	68	
222.95634	496	1+
223.96286	326	1+
225.02971	86	
225.86668	72	
226.16754	80	
226.19717	94	
226.84765	86	
227.95309	72	
229.15633	88	
230.85399	70	
233.16483	196	
235.88170	212	
236.05410	74	
236.85387	98	
237.79887	118	
238.06185	134	
238.88804	92	
238.94510	134	
239.78984	72	
240.80645	74	
240.82156	128	
240.94208	2012	
241.82882	86	
241.94413	2010	
242.04662	84	
242.63515	102	
242.94305	5930	1+
243.82382	132	
244.94194	1304	1+
245.93125	70	
246.18463	80	
246.97345	266	1+
247.09118	78	
248.90102	68	
249.40086	104	
249.51536	80	
249.95596	94	
252.83167	78	
253.78547	72	
253.88742	128	
254.12935	70	
256.89805	108	
256.93652	70	
258.80624	100	
258.83103	196	
259.83593	94	
260.34307	70	
260.83275	84	
261.15877	138	
261.83523	438	1+
261.89435	92	
262.81952	74	
263.06834	100	
263.35708	74	
263.87565	76	
263.90140	110	
264.11580	84	
264.79789	110	
265.06087	78	
265.89569	70	
266.04625	72	
267.43176	90	
267.90781	68	
268.14315	80	
268.92815	74	
269.34495	94	
269.40945	100	
270.86475	72	
271.03015	70	
271.14371	82	
271.17530	326	1+
271.74406	68	
271.83960	78	
271.92639	74	
272.84680	170	
273.79311	252	1+
274.14604	70	
279.09188	716	1+
279.11310	70	
279.80926	82	
279.86717	72	
280.10521	158	
280.13073	166	1+
280.26067	70	
280.80897	88	
280.88822	74	
281.01560	94	
281.81084	70	
281.96131	70	
282.03171	84	
283.01593	76	
283.07712	160	
283.79361	78	
283.85951	74	
284.29394	162	
284.87801	72	
284.92119	146	
284.95899	78	
287.82653	74	
288.20485	244	
288.77511	74	
289.80209	226	1+
289.85701	70	
289.87608	152	
290.86543	78	
291.21126	92	
291.86347	74	
293.37344	76	
293.55870	106	
293.82786	102	
294.88127	72	
295.92818	70	
297.88087	80	
298.80233	162	
298.82895	132	
299.78617	88	
299.82742	82	
300.86967	86	
300.92592	84	
302.83507	68	
303.86834	78	
304.88494	72	
305.03563	104	
305.16173	88	
306.88848	136	
307.89361	98	
308.80387	266	1+
308.86728	76	
309.87161	102	
312.17980	80	
312.81054	116	
312.82819	94	
314.84248	212	1+
317.94458	68	
320.75567	74	
320.89657	68	
321.81864	68	
322.97820	86	
324.82353	78	
325.90675	94	
326.19850	68	
326.83206	72	
END IONS

###FS:    #m/z: 363.95937 #charge 1+
###MS: 86
###MSMS: 88
BEGIN IONS
TITLE=Cmpd 65, +MS2(363.9594), 28.0-35.0eV, 1.9min #88
RTINSECONDS=112.399
SCANS=86,88
PEPMASS=363.95937	396864
CHARGE=1+
186.94098	86	
189.86627	268	
191.86034	370	1+
196.88536	116	
197.88327	80	
200.87590	82	
203.99815	78	
206.88590	80	
207.40219	94	
207.87471	188	
207.95314	78	
209.94452	1178	1+
210.88491	438	1+
212.82893	78	
212.88121	790	1+
214.89543	276	
215.85827	78	
218.90484	78	
221.43397	84	
222.95543	288	1+
223.63013	112	
224.89225	122	
224.95223	658	1+
225.94030	110	
226.94849	6356	1+
226.97697	226	
227.05576	92	
227.93066	108	
228.89533	416	1+
228.94364	6688	1+
230.83240	206	
230.89134	2272	1+
232.88695	408	1+
234.88482	188	
234.93097	270	
234.97343	84	
235.88532	94	
236.04362	82	
238.94204	122	
240.82147	102	
240.94190	696	
240.96385	490	1+
241.08747	110	
241.94083	384	
242.90504	168	
242.94250	1240	1+
242.96001	436	1+
243.78285	80	
243.88324	122	1+
244.07359	310	1+
244.95865	3444	1+
246.90661	312	1+
246.95504	3404	1+
246.99299	78	
247.81239	86	
248.80262	148	
248.90165	882	1+
249.05770	78	
249.83964	116	
250.89747	272	1+
250.96831	230	1+
250.98512	104	
251.07295	92	
251.13559	80	
255.35854	82	
257.84254	98	
258.44449	82	
258.83527	142	
258.97747	180	
259.84595	112	
260.83588	442	
260.97174	192	
262.83508	124	
263.87482	236	1+
263.97327	92	
264.84240	122	
265.08453	102	
265.98375	214	
266.09304	82	
266.56390	88	
266.81998	128	
266.85599	90	
266.96615	80	
267.79122	220	1+
267.97342	846	1+
268.84213	156	
269.97062	976	1+
270.10542	98	
270.83379	210	
271.90004	102	
271.91859	134	
272.15115	104	
272.82424	80	
273.84664	136	
274.81537	194	1+
274.83165	102	
274.85441	78	
276.85724	138	
276.91762	292	1+
277.81393	86	
277.86518	118	
278.06648	160	1+
278.79923	250	1+
279.10605	176	
279.85923	124	
280.79543	416	
280.86127	98	
281.85065	106	
281.89490	162	
282.79171	630	1+
283.85307	436	1+
283.96840	78	
284.95274	90	
285.84813	416	
286.42020	84	
286.43898	96	
287.11279	96	
287.88967	86	
288.83994	84	
290.85973	224	1+
292.08385	78	
293.11722	88	
294.81178	96	
296.81153	324	1+
298.80818	654	1+
299.09248	90	
299.36229	88	
299.87639	214	1+
300.80613	478	
300.82597	88	
300.85333	88	
301.80507	258	
301.86094	306	1+
302.80014	146	
303.80686	130	
303.85692	526	1+
303.88087	126	
304.40544	78	
304.81288	80	
305.86631	86	
307.14088	136	
310.88082	96	
312.34049	164	
313.15996	80	
315.56257	86	
315.89867	86	
316.81075	98	
316.83256	118	
317.87698	76	
318.93279	90	
320.12907	80	
320.93359	80	
321.13171	84	
321.42973	172	1+
321.81910	136	
321.86922	156	
321.93739	92	
322.06784	80	
322.61231	92	
322.82184	108	
322.93291	326	1+
325.39498	100	
325.89772	102	
326.87472	116	
327.40705	82	
327.58024	80	
328.07811	86	
328.88681	90	
329.16694	98	
330.81941	80	
331.83002	92	
334.95972	80	
335.05391	82	
335.96290	94	
336.92223	78	
337.94662	140	
339.83408	212	
340.81383	228	1+
340.94153	120	
342.78716	78	
344.01618	84	
345.42732	102	
351.36571	88	
351.76557	106	
353.90894	92	
354.78801	78	
356.19038	124	
357.16122	188	
357.78635	92	
360.41341	82	
361.00488	94	
END IONS

###FS:    #m/z: 507.84915 #charge 1+
###MS: 86
###MSMS: 89
BEGIN IONS
TITLE=Cmpd 66, +MS2(507.8491), 28.2-35.2eV, 1.9min #89
RTINSECONDS=113.171
SCANS=86,89
PEPMASS=507.84915	171120
CHARGE=1+
196.01864	422	1+
222.97927	202	1+
224.97798	242	
225.88519	142	
230.07793	190	
232.89804	736	
238.06698	316	1+
238.08007	172	
244.09093	174	
245.07346	282	
249.09927	150	
250.07952	158	
250.09835	218	
251.10371	156	
252.14531	642	1+
253.09101	144	
258.05339	180	
258.87937	278	1+
262.12942	206	
264.92160	196	1+
267.10758	232	
267.12665	298	1+
267.89688	156	
270.85852	162	
272.07599	280	
272.13323	310	
272.85258	464	1+
273.85467	324	1+
275.08101	242	
277.88275	246	1+
278.83538	140	
279.83552	148	
287.85373	862	1+
289.87919	310	
290.15472	132	
290.86468	582	1+
291.88699	296	1+
292.97779	134	
293.06984	248	1+
293.87505	1660	1+
294.07560	168	1+
295.10465	242	
295.15263	676	1+
296.08682	440	1+
296.10300	142	
296.86166	208	
297.15638	172	
297.79246	236	1+
298.09102	436	1+
298.87198	228	1+
299.09511	330	1+
300.84669	198	
301.12921	190	
302.09539	206	
302.89289	176	
303.86794	828	
304.79977	204	1+
305.82833	146	
305.86514	1164	1+
305.94149	180	
307.89371	298	
308.14266	406	1+
308.87346	1496	1+
309.08073	144	
309.88920	194	
310.15914	192	
310.81245	286	1+
311.88566	1782	1+
312.08964	154	1+
312.12992	156	
312.17931	1948	1+
313.11677	152	
314.35431	164	
314.86586	478	1+
315.13114	180	1+
317.11508	150	1+
317.88427	548	1+
318.88807	416	1+
323.09651	154	
323.87739	184	
324.90071	148	
325.90505	168	
326.88438	3476	1+
330.04678	140	1+
330.16164	172	
330.82928	220	
331.12445	188	
331.39041	178	
331.81486	160	1+
332.88036	352	1+
332.90388	140	
333.90424	132	
334.39687	188	
334.89524	240	1+
335.86702	172	
335.88216	160	
336.18421	224	1+
336.88148	484	1+
336.94820	260	
337.80383	166	
337.88449	424	1+
340.90177	152	
341.10875	132	
343.14096	136	
343.15982	132	
343.86890	214	1+
345.77705	150	
345.82659	208	
346.09392	196	1+
346.11760	158	
346.87631	160	
347.77876	344	1+
348.17569	370	1+
348.84554	144	
349.75251	224	
349.87803	512	1+
350.77335	150	
350.88550	322	1+
350.91281	140	
351.85945	154	
351.91023	196	
352.91263	158	
353.89399	158	
354.07594	174	1+
354.78961	158	
356.17055	216	1+
357.33937	162	
358.13948	146	
359.12151	316	
360.10879	164	
360.12713	172	
361.08836	208	1+
361.24359	148	1+
362.09021	238	1+
363.14076	246	
363.18094	208	1+
364.12550	426	1+
365.78585	346	
366.18555	340	1+
366.81573	148	
366.84005	490	1+
367.76755	388	1+
368.70705	174	
368.84010	568	1+
368.90395	220	
369.14572	546	1+
369.84372	472	1+
369.90051	292	1+
370.14799	466	1+
371.18879	174	
371.84105	146	
373.08101	166	1+
373.81898	446	1+
373.88303	132	
373.89967	144	
374.82356	382	1+
377.10868	142	
379.88611	152	
380.71787	278	1+
381.14733	262	1+
381.19116	150	
381.86109	138	
384.80664	254	1+
384.85319	860	1+
385.79155	178	1+
386.11113	134	
387.11375	146	
387.84502	388	1+
388.17239	542	1+
389.20448	150	
389.73228	186	
390.10730	176	
390.78337	314	1+
390.84479	280	
391.16048	146	1+
391.84223	144	
392.07033	148	
392.82855	636	1+
393.76907	206	1+
394.80442	164	
395.17682	146	
395.82993	180	1+
398.18018	314	
399.85116	454	1+
400.73543	134	
402.82231	182	1+
402.86497	298	
403.18276	142	
403.87220	258	
404.86985	174	
405.77139	234	1+
405.85437	160	
405.87493	446	
406.18249	236	
407.74439	306	1+
407.86992	2174	1+
409.72720	584	1+
409.85423	398	
410.18234	188	1+
410.83820	984	1+
410.90190	142	1+
411.13825	162	
412.73778	246	
414.15985	216	1+
415.87668	160	
421.88809	320	
422.16598	174	1+
422.88702	240	
423.21490	260	
423.77887	538	1+
423.87029	408	1+
424.75832	196	
425.75064	316	
426.75414	262	
426.86514	1176	1+
427.18509	276	
427.73591	508	
428.74927	258	
428.84911	1586	1+
429.73943	730	1+
430.69775	226	1+
430.85007	338	
431.87015	620	1+
433.86225	192	
434.82535	216	1+
434.85369	260	1+
439.89473	188	
440.89269	196	
441.22039	654	1+
442.14114	136	
443.17100	218	1+
443.76696	198	1+
444.87735	1402	1+
445.74603	242	
446.60960	92	1+
446.71601	148	
446.80935	220	1+
446.87782	392	1+
447.71603	342	
447.75818	148	
448.77041	166	
449.69450	236	1+
449.88280	386	1+
450.77344	138	
451.76376	146	
455.15777	196	1+
455.24452	188	
457.19489	162	1+
462.88622	572	1+
467.89343	578	1+
468.15642	134	
472.25006	202	
472.86928	158	1+
474.21835	294	1+
477.21985	260	1+
478.20430	172	1+
483.13576	134	
483.21315	178	1+
485.90586	316	
486.90075	146	
488.18773	144	1+
489.27549	210	1+
495.23619	178	
496.23487	152	
497.72323	140	
501.09277	106	1+
503.28055	196	1+
504.21319	136	
505.19153	236	1+
509.86544	130	1+
511.26818	162	
512.24927	148	
513.25168	140	
END IONS

###FS:    #m/z: 322.93218 #charge 1+
###MS: 90
###MSMS: 91
BEGIN IONS
TITLE=Cmpd 67, +MS2(322.9322), 28.0-35.0eV, 2.0min #91
RTINSECONDS=116.832
SCANS=90-91
PEPMASS=322.93218	2671290
CHARGE=1+
192.89216	76	
196.88243	140	
197.90922	74	
201.04688	126	
205.95248	104	
211.90934	88	
212.88281	86	
217.20063	78	
218.89216	82	
221.88001	94	
222.88715	72	
222.95237	104	
225.05548	84	
225.88503	70	
226.45566	86	
226.86250	82	
228.94629	78	
229.55021	100	
229.84516	128	
232.82872	72	
232.89465	76	
233.16479	292	
234.91858	72	
235.04668	72	
235.22370	78	
235.82055	72	
235.98137	74	
236.01437	128	
237.06511	70	
237.83557	82	
238.88677	80	
238.94287	80	
239.78573	156	
239.91729	68	
240.82319	172	1+
240.94223	2074	
241.05984	88	
241.94344	1752	
241.99124	104	
242.12367	76	
242.94318	4710	1+
243.00263	68	
243.14438	74	
243.82824	68	
243.87244	82	
244.88231	72	
244.94079	1746	1+
245.37030	80	
246.94617	128	
247.13943	92	
247.86552	94	
247.98750	94	
248.84229	274	1+
248.88557	72	
251.11606	68	
251.81917	76	
252.50361	90	
253.07199	70	
253.84043	68	
253.90451	68	
254.91894	84	
255.05234	84	
255.78073	86	
255.80401	72	
255.91397	72	
256.04759	68	
256.89465	144	
258.83535	172	
258.97365	74	
260.83045	72	
261.16679	138	
261.83165	162	
262.83170	210	
263.83462	112	
264.85627	86	
265.85507	224	1+
267.89215	98	
268.21773	72	
268.84898	230	1+
268.95437	72	
269.01680	72	
269.08549	126	
269.11507	74	
269.91361	88	
271.17334	156	
271.55201	104	
272.17368	74	
272.85262	76	
272.94383	100	
273.38649	102	
273.79214	142	
274.79906	94	
274.89495	68	
275.37561	96	
276.81137	74	
276.84384	126	
276.86248	222	1+
278.18464	78	
279.09712	360	
279.85579	80	
280.09858	286	
282.08704	72	
283.07333	110	
283.79522	96	
284.05801	70	
284.29237	170	
284.86486	122	
285.42773	72	
285.85587	90	
285.98800	130	
286.84233	82	
286.86101	86	
288.86708	80	
289.78742	128	
289.85848	80	
290.78888	80	
291.80415	410	1+
292.44229	76	
294.54184	74	
294.85421	70	
294.91718	80	
295.43182	78	
297.00883	68	
297.87678	82	
298.81121	224	1+
301.01744	86	
302.86894	190	1+
305.16370	90	
306.41420	70	
306.88921	70	
307.10130	78	
308.13603	102	
308.82191	74	
308.87385	86	
309.83032	70	
311.16956	94	
311.86579	70	
312.79843	82	
312.94862	80	
313.08306	80	
313.19422	78	
313.80536	98	
314.22271	82	
315.83073	70	
315.92047	110	
316.78075	68	
317.76529	72	
318.42205	86	
319.21831	72	
319.97319	84	
320.80600	66	
320.86340	80	
321.88929	70	
323.20809	68	
324.87029	98	
324.89475	68	
325.04285	104	
325.82343	98	
326.25043	82	
326.81660	118	
END IONS

###FS:    #m/z: 363.95922 #charge 1+
###MS: 90
###MSMS: 92
BEGIN IONS
TITLE=Cmpd 68, +MS2(363.9592), 28.0-35.0eV, 2.0min #92
RTINSECONDS=117.605
SCANS=90,92
PEPMASS=363.95922	408204
CHARGE=1+
45.98136	92	
126.93222	86	
178.72472	84	
178.92980	88	
187.44158	80	
189.86422	220	
191.86098	184	
192.86401	128	
196.88385	370	1+
205.87706	80	
207.87262	190	
207.94980	298	1+
209.94397	666	1+
210.88498	366	
212.11132	86	
212.87994	1044	1+
213.44038	90	
214.02544	84	
214.89353	118	
222.03187	90	
222.95079	230	
223.89270	88	
223.95601	134	
224.94777	702	1+
225.88539	138	1+
225.96338	242	
226.94784	4998	1+
227.03886	108	
227.91331	114	
228.79915	82	
228.85677	86	
228.89805	158	
228.94407	6556	1+
230.82159	118	
230.89127	1816	1+
232.88866	138	
232.90490	82	
233.96348	118	
234.13264	82	
234.87876	204	
237.05411	80	
238.86057	146	
238.93810	102	
239.05098	86	
239.95634	722	1+
240.82080	96	
240.94152	600	
241.94132	1870	1+
242.14220	86	
242.81728	88	
242.94176	1040	1+
243.82070	154	
244.07336	382	1+
244.09096	86	
244.82211	98	
244.90590	138	
244.95878	2546	1+
244.99985	80	
245.94299	264	
246.95418	3228	1+
247.80665	126	
247.88921	82	
247.96977	168	
248.42853	90	
248.81195	102	
248.84290	128	
248.89937	1162	1+
248.97213	96	
250.80316	80	
250.94611	106	
250.96935	328	
251.93024	84	
252.07644	80	
253.07854	114	
255.47008	94	
258.80053	122	
258.83924	112	
259.44834	86	
259.84195	144	
260.03402	90	
260.83408	740	1+
260.97518	266	
263.79777	82	
263.84569	130	
264.96949	254	1+
265.10748	92	
265.81946	108	
266.81638	306	
267.41767	98	
267.97352	378	1+
269.10738	150	1+
269.96850	586	1+
271.92000	196	
272.13392	134	
272.79130	86	
273.80684	86	
275.54860	108	
275.85898	220	1+
276.81032	146	
276.86252	158	1+
276.97946	88	
277.10989	224	1+
277.81422	114	
277.91903	80	
278.61747	110	
278.79727	202	
278.84794	228	1+
279.10874	80	
279.79230	492	1+
280.79285	356	1+
280.85017	134	
280.87278	138	
281.90010	124	
281.93238	84	
282.12580	80	
282.79841	222	
282.96028	92	
283.09669	80	
283.79646	90	
284.82524	362	1+
285.79077	162	
285.84816	224	
285.89300	82	
287.81632	92	
288.20383	80	
289.04025	102	
289.15984	94	
289.86301	272	1+
290.91600	80	
291.80661	80	
293.11698	102	
293.13396	82	
293.85498	212	
296.85534	112	
297.92769	84	
298.80788	694	1+
299.11616	120	
299.12759	92	
300.80419	764	1+
301.86448	192	
302.87198	86	
303.80987	372	1+
303.85928	746	
303.90223	84	
304.45266	88	
307.89702	90	
308.86511	164	
308.89744	148	
309.93153	140	
310.87959	200	1+
314.36426	96	
314.82356	86	
316.81769	176	
316.88294	88	
316.99538	96	
317.82006	98	
318.88043	86	
319.80338	114	
320.80107	86	
321.22628	86	
321.81956	260	1+
321.86840	116	
322.10291	84	
322.87348	188	
322.93325	212	
323.82431	110	
324.87967	96	
326.87216	132	
329.12949	86	
329.16078	114	
330.87438	202	1+
332.88149	98	
336.94418	250	
337.77363	100	
338.87672	88	
338.95385	80	
339.83080	152	
340.94048	106	
343.15286	120	
344.02743	90	
344.84210	92	
350.97885	102	
357.15827	164	
365.38870	82	
366.75382	106	
END IONS

###FS:    #m/z: 507.84908 #charge 1+
###MS: 90
###MSMS: 93
BEGIN IONS
TITLE=Cmpd 69, +MS2(507.8491), 28.2-35.2eV, 2.0min #93
RTINSECONDS=118.377
SCANS=90,93
PEPMASS=507.84908	172774
CHARGE=1+
196.01482	136	
210.03275	152	
217.08285	274	
228.13135	142	
230.07570	270	
232.89842	406	
235.07867	150	
237.85854	198	1+
241.85348	146	
244.10544	334	1+
245.07523	458	1+
249.09878	210	1+
250.90757	152	
254.09857	140	
257.87262	260	1+
258.05319	212	
258.87776	184	1+
260.88529	304	1+
262.12201	156	
266.09533	158	
266.16632	144	
267.10746	136	
267.92061	204	1+
272.06826	212	
272.13870	382	1+
272.85579	146	
273.80323	252	1+
273.85531	244	
274.80602	216	1+
274.93932	172	
280.95165	144	
281.88032	310	1+
284.08526	136	
287.85292	718	
289.87967	214	
290.01304	180	
290.07968	288	
290.86845	568	1+
293.87634	904	1+
294.16743	148	
295.10460	260	
295.15048	506	1+
296.08487	280	
296.10438	140	
296.85719	212	
297.85110	486	1+
297.90777	214	1+
298.13567	150	
301.13097	186	
302.09671	218	1+
302.85672	148	
303.86813	508	1+
305.86633	1292	1+
305.89937	172	
306.97372	254	1+
307.89191	388	
308.14529	338	
308.87731	956	1+
309.15244	632	1+
310.15738	466	1+
310.84892	200	
311.88820	2424	1+
312.17787	1882	1+
312.20845	192	1+
313.13657	148	
313.88843	406	1+
314.86666	920	1+
315.39105	170	
315.98150	134	
318.85162	150	
318.86334	302	1+
320.85868	374	1+
322.81860	238	
323.87203	276	
324.02143	140	
324.85986	180	
324.89688	184	
325.86518	166	
325.88409	178	
325.90388	150	
326.06658	144	
326.15646	222	
326.88449	2736	1+
327.38058	142	
328.37302	146	
328.87596	444	
329.84338	148	
329.89556	162	
330.37680	148	1+
330.78297	152	1+
330.88068	182	
331.87555	528	1+
332.87593	376	1+
333.75421	156	
333.77447	196	1+
333.85682	212	1+
334.88472	156	
335.84174	282	
335.88972	310	
336.79164	136	
336.88858	184	
337.14767	250	
337.88000	380	1+
340.12558	262	
340.90344	206	
341.10872	442	
341.88509	192	
343.16382	142	
343.87379	196	
345.34147	156	
345.88976	150	
346.14334	158	
346.81964	210	
347.77824	466	1+
347.81950	134	
349.75894	520	1+
349.83723	144	
350.77677	240	
350.88676	154	
352.84176	358	1+
353.85207	256	1+
353.87073	162	
355.76757	150	
355.89022	180	
356.87431	180	1+
357.21860	162	
358.14003	168	
358.17803	282	
359.12192	134	
359.40296	254	1+
359.88052	182	
360.76489	164	
361.84624	200	1+
363.13535	484	1+
364.75557	200	1+
365.10721	186	
365.78546	292	
365.86713	358	1+
366.78411	164	
366.84628	274	
367.19532	192	
367.71172	544	1+
367.84533	170	
368.71492	360	1+
368.83467	698	1+
368.89836	146	
369.10630	142	
369.83667	718	1+
370.80328	420	1+
371.14468	248	1+
372.78705	298	
374.81640	462	1+
377.73875	152	
380.72064	440	1+
381.15639	242	
381.19055	146	
381.84141	252	1+
382.15694	248	1+
383.48522	132	1+
383.77401	276	1+
384.75784	142	
384.85536	370	
385.85405	430	1+
386.79630	210	1+
386.89002	138	
387.09824	336	1+
388.16519	250	
388.85103	134	
389.20171	388	1+
390.11046	184	
390.73642	258	1+
390.84400	912	1+
390.86807	234	
392.82719	640	1+
392.86011	182	
393.80318	156	
393.84417	154	
393.86915	240	1+
394.21038	168	1+
394.78810	140	
394.81422	332	1+
395.84482	278	1+
396.80523	216	1+
397.10100	186	1+
397.74139	152	
398.73183	320	1+
399.85530	802	1+
400.72567	158	
401.75090	250	1+
402.75596	200	1+
403.87526	240	
404.12647	136	1+
404.92034	146	
405.20112	206	1+
405.74125	136	
405.76073	230	
405.86095	196	
406.18470	154	
407.73952	202	
407.79107	264	1+
407.86718	1652	1+
408.74436	282	
408.85078	1234	1+
408.86946	1030	1+
409.15178	144	
409.73278	330	1+
410.73604	224	1+
410.83828	1450	1+
411.89151	144	1+
412.73377	138	
412.84844	458	1+
413.18722	270	1+
422.16728	144	1+
422.86933	856	1+
423.20502	674	1+
423.78120	164	
423.87241	514	1+
425.76837	224	
426.14484	170	
426.76698	312	
426.79273	176	1+
426.86514	890	1+
427.11683	186	1+
427.17898	142	
427.73964	398	
428.72684	472	1+
428.75142	384	
428.77032	190	
428.85043	1486	1+
429.83101	148	
431.69150	142	
431.86676	818	1+
432.86350	476	1+
433.19922	134	
435.71113	174	
435.86703	140	
438.14529	142	
439.90532	192	
441.22235	864	1+
443.17272	168	
443.76405	136	
443.78760	226	1+
443.83834	134	
444.21403	164	
444.67822	288	1+
444.76272	166	
444.87450	1622	1+
445.75251	534	1+
446.79167	164	1+
447.71329	314	
448.71984	256	
448.77329	220	
448.89427	158	
449.69671	474	1+
449.88143	692	1+
450.75099	510	1+
451.75320	330	1+
454.22343	250	1+
455.22758	172	1+
457.90972	186	
462.88353	448	1+
464.21596	184	1+
465.71217	254	1+
466.78750	168	1+
467.89150	1090	1+
468.73661	142	
469.89268	202	1+
470.20398	156	1+
477.22592	406	1+
478.22886	262	1+
482.11514	270	1+
483.11924	212	1+
483.23578	162	
484.24573	194	
485.90150	394	1+
489.27747	502	1+
493.17035	246	1+
501.14574	100	1+
503.20662	450	1+
503.71961	138	1+
509.86441	268	1+
END IONS

###FS:    #m/z: 340.94309 #charge 1+
###MS: 94
###MSMS: 95
BEGIN IONS
TITLE=Cmpd 70, +MS2(340.9431), 28.0-35.0eV, 2.0min #95
RTINSECONDS=122.046
SCANS=94-95
PEPMASS=340.94309	1013280
CHARGE=1+
184.88175	88	
186.87246	72	
189.86182	86	
192.88555	86	
193.94273	114	
196.88617	84	
202.07156	74	
202.92092	96	
208.88466	148	
210.93933	382	1+
212.87999	170	
213.87894	102	
213.94136	876	1+
215.88400	356	1+
215.93684	194	
217.93685	102	
218.87781	130	
219.44324	72	
219.98383	72	
223.95888	300	1+
224.96184	230	1+
225.83347	88	
226.39469	86	
226.86670	100	
226.94828	388	1+
228.84142	152	1+
229.86703	88	
230.88904	842	1+
231.89050	514	1+
231.94958	856	1+
233.89902	220	
233.94384	96	
235.81371	84	
235.95048	180	1+
236.85555	74	
236.89353	100	
237.08520	100	
237.82240	88	
238.89102	128	
240.23325	74	
240.81776	92	
241.84437	500	1+
241.91112	84	
242.01958	72	
243.83319	176	
244.83201	76	
244.85925	72	
244.91904	126	
244.95900	102	
245.00712	84	
245.98828	90	
246.95012	76	
246.98097	78	
247.86190	130	
247.88115	72	
249.97151	118	
250.90029	78	
250.99744	72	
251.78796	72	
251.91099	76	
253.90453	72	
254.96814	90	
255.97243	154	
256.38579	74	
256.85492	170	
256.89915	78	
257.83525	124	
257.92560	76	
258.14626	100	
258.84758	132	
258.90822	120	
258.96194	72	
259.54883	74	
259.85303	446	
259.95621	264	
260.04978	80	
260.83531	298	
260.91755	124	
261.85267	182	
265.66560	98	
265.80165	80	
267.54234	84	
268.84370	84	
269.53853	94	
269.79896	98	
269.89709	88	
269.91928	72	
270.83500	74	
270.98182	102	
271.14734	74	
271.17985	78	
271.79266	88	
272.84273	80	
272.98859	86	
273.98161	78	
274.86611	120	
274.87891	138	
274.91496	86	
275.81108	78	
276.09177	80	
276.85581	718	1+
277.81603	74	
278.84818	1322	1+
278.91374	98	
280.94587	74	
280.99322	88	
281.89031	138	
284.92163	72	
285.06484	98	
286.33477	76	
286.80061	78	
286.92958	78	
287.79973	82	
287.92663	76	
288.78782	90	
288.84462	116	
290.80929	74	
290.90320	72	
291.88030	80	
292.88989	112	
294.86737	176	
295.85726	296	1+
297.38964	100	
297.84070	78	
297.89678	192	
297.98401	74	
298.09928	72	
299.78915	82	
299.81046	72	
299.87074	104	
300.06571	78	
300.87884	144	
302.07944	98	
302.94936	74	
304.38655	72	
304.81288	88	
306.33250	84	
306.88485	74	
307.89139	186	
308.80444	80	
308.87558	80	
309.82809	84	
310.87797	124	
314.81914	78	
315.39050	102	
315.86168	76	
319.04699	84	
321.43122	86	
323.19266	78	
323.89034	86	
324.89729	80	
325.80034	78	
326.88186	140	
328.82609	78	
330.81658	142	
331.81640	74	
334.88116	76	
337.11362	86	
337.38666	72	
339.73176	72	
341.18900	80	
342.17759	78	
342.90559	84	
343.91098	80	
344.78280	76	
END IONS

###FS:    #m/z: 507.84888 #charge 1+
###MS: 94
###MSMS: 96
BEGIN IONS
TITLE=Cmpd 71, +MS2(507.8489), 28.2-35.2eV, 2.1min #96
RTINSECONDS=122.818
SCANS=94,96
PEPMASS=507.84888	173662
CHARGE=1+
196.01854	472	1+
209.94589	146	
224.97462	244	
226.03380	166	
230.06100	208	
232.89837	220	
236.11887	178	
244.07381	372	1+
244.10661	144	
245.07696	312	1+
249.09760	208	
250.09919	260	
251.08113	294	1+
252.14507	214	
254.09585	266	
255.90865	202	1+
258.11597	230	1+
261.14129	178	1+
262.11644	154	
266.16696	154	
267.10622	158	
268.79635	138	
272.06797	158	
272.13394	132	
272.85785	222	
273.80970	152	
273.85619	156	
277.09060	140	
277.14116	262	
278.12231	178	
278.83934	158	
280.86972	178	1+
285.92509	186	1+
286.05286	142	
286.12860	204	1+
287.85393	800	1+
289.17382	138	
289.87761	214	
290.87921	172	
293.09503	150	1+
293.81158	168	1+
293.87249	824	1+
294.05889	222	1+
294.16730	330	
295.10964	406	1+
295.15091	786	1+
296.08989	330	1+
296.82754	140	
296.85438	204	
296.87507	504	1+
297.85478	160	
298.85576	150	
299.14621	180	
299.92123	178	
301.10428	332	1+
302.00881	142	1+
302.85203	152	
303.87079	518	1+
305.86350	1108	1+
307.89436	380	
308.14568	530	1+
308.87397	1096	1+
309.11840	162	
309.34102	258	1+
309.84767	162	
309.89104	200	
310.16027	410	
311.16070	234	
311.88693	1828	1+
312.17783	2368	1+
314.13131	168	
314.86933	400	
315.87189	180	
316.16681	140	
316.86136	216	
316.88607	260	1+
317.38003	148	
318.12243	316	1+
322.85802	158	
323.09735	188	
323.87802	262	
325.90296	462	
326.12105	380	1+
326.88420	2770	1+
327.80910	178	
329.87155	166	
330.88569	490	1+
331.12991	172	
331.82418	134	
332.12567	196	
332.76524	208	1+
332.87960	246	
335.83609	294	1+
335.86289	158	
335.88095	698	1+
336.13213	336	1+
336.88131	510	1+
336.91026	182	
340.80921	200	1+
340.87778	96	1+
341.10905	532	
342.09623	350	1+
343.14651	200	
344.10361	256	1+
345.13298	140	
345.80932	222	1+
347.07456	232	1+
347.78070	442	1+
348.88989	482	1+
350.76431	374	1+
352.11749	164	1+
352.14811	304	1+
352.78056	190	
353.85630	238	
354.91166	162	
355.90101	386	
356.79974	132	
357.17939	152	
358.13035	180	
358.18010	158	
359.12054	226	
363.13860	322	
364.77774	300	1+
364.91794	134	
365.74239	142	
366.19548	144	
366.84226	198	
366.86719	150	
367.07080	162	1+
367.71097	368	1+
367.77240	386	1+
367.84321	134	
369.84162	186	
370.12125	114	1+
370.80599	156	
371.19049	146	
373.78344	194	
373.80435	178	
373.88141	164	
374.80653	148	
375.82146	248	
376.15047	158	
376.88948	180	
378.88914	156	
379.81627	160	
380.73236	146	
380.74988	148	
381.14699	428	1+
381.84368	430	1+
382.71919	174	1+
384.85275	1056	1+
385.77908	162	
385.82950	158	
387.09723	146	
388.16570	190	
388.71151	184	1+
388.80026	302	1+
388.83490	162	
389.74041	190	1+
390.05418	144	
390.10975	150	
390.84186	278	
391.84270	404	
392.07280	166	
392.12237	142	
392.72937	214	
392.82942	822	1+
394.83774	150	
395.88647	136	
396.11054	134	
396.91106	134	
398.17976	148	1+
398.73370	316	1+
398.85106	606	1+
399.80860	134	
399.85064	530	1+
400.14252	156	
400.18845	166	
400.73155	362	1+
401.73791	206	1+
402.25027	138	
402.86063	220	
403.77583	282	1+
403.87503	286	
404.76987	420	1+
404.87755	156	
405.87055	536	1+
406.18386	336	1+
406.75617	176	
406.77941	478	1+
407.74110	674	1+
407.87043	918	
408.85162	966	1+
410.07897	218	1+
410.15079	212	1+
410.83795	1360	1+
411.74844	176	1+
411.81524	160	
412.13211	180	1+
412.17894	134	
412.72804	180	1+
412.86573	206	1+
413.07473	142	
413.68938	132	
413.84309	224	1+
415.09671	236	1+
417.25147	220	1+
417.70630	194	1+
417.82129	138	
417.86776	306	1+
418.77988	142	1+
419.75510	180	1+
419.81930	254	1+
421.89158	208	
422.73357	154	
422.83005	236	1+
422.86984	178	
423.20940	392	1+
423.79553	148	
423.83562	162	1+
423.86625	234	
424.78214	188	
424.87792	140	
424.94389	162	1+
425.75693	932	1+
425.87030	284	
426.86525	1184	1+
427.73510	1302	1+
428.73713	812	1+
428.81900	304	1+
428.84921	898	1+
428.89065	162	
429.70128	140	
430.86608	846	1+
431.19532	244	1+
431.68835	284	1+
431.86810	642	1+
433.85752	322	1+
434.70753	256	1+
436.16148	212	1+
436.80213	140	
438.17393	282	1+
438.21424	176	
441.22180	1284	1+
441.87356	178	1+
442.07522	170	1+
442.68083	278	1+
443.68406	210	1+
444.20768	182	
444.75389	140	
444.87534	1568	1+
445.68572	214	1+
445.74384	146	
446.79537	138	
447.71554	424	1+
447.79297	236	1+
448.76780	164	
449.69839	180	1+
449.87427	276	
449.89529	170	
450.89745	338	1+
451.74827	180	
454.85315	250	1+
455.13554	314	1+
455.17951	132	
458.90767	132	
459.20255	198	1+
462.88646	696	1+
463.21305	238	1+
465.71089	290	1+
467.89096	502	1+
471.19247	276	1+
475.85989	98	1+
477.14368	150	
484.24261	178	1+
485.90338	408	1+
489.13428	142	
489.27989	402	1+
500.14748	238	1+
504.00639	98	1+
506.19331	166	
507.14820	226	1+
509.28266	146	
510.14557	206	1+
511.25510	140	
512.24076	260	1+
END IONS

###FS:    #m/z: 336.94780 #charge 1+
###MS: 94
###MSMS: 97
BEGIN IONS
TITLE=Cmpd 72, +MS2(336.9478), 28.0-35.0eV, 2.1min #97
RTINSECONDS=123.589
SCANS=94,97
PEPMASS=336.94780	57612
CHARGE=1+
67.18220	76	
77.54169	72	
196.88457	102	
201.03776	76	
203.93116	82	
210.88923	80	
211.04122	86	
211.94571	3610	1+
212.88030	874	1+
213.94076	1368	1+
214.88760	78	
215.54241	94	
215.88994	248	
215.94385	72	
215.97886	78	
216.08556	88	
218.89951	96	
220.87876	92	
222.97775	92	
223.03934	82	
223.96318	366	1+
224.03979	94	
224.53079	102	
224.99407	82	
225.98868	82	
226.96057	88	
228.85518	100	
228.89569	130	
228.94128	216	
229.01652	74	
229.13174	88	
229.95658	3220	1+
229.98973	76	
230.89063	706	
231.80161	80	
231.89188	340	
231.94997	1320	1+
233.89979	288	1+
233.95629	154	
234.37354	96	
234.83651	84	
234.95378	104	
235.89548	102	
235.94734	100	
236.01171	72	
236.94236	76	
240.86749	94	
241.84376	124	
242.40412	112	
242.84370	92	
242.87617	84	
244.16988	106	
246.01119	90	
246.84606	76	
246.97663	218	
247.82882	92	
247.96749	1016	1+
248.90167	380	1+
249.07738	84	
249.96385	334	
250.83097	108	
250.95503	358	1+
251.83038	186	1+
252.08242	78	
252.56804	102	
252.97273	1742	1+
253.08588	126	
253.90654	112	
254.09394	114	
254.37814	74	
254.94011	88	
254.96950	756	1+
255.07606	192	
255.85324	172	1+
256.08874	94	
256.96468	142	
257.00895	76	
257.90285	188	
257.94957	186	1+
257.96678	76	
258.84890	588	1+
259.95483	86	
260.14755	142	
261.00094	106	
261.83887	84	
262.80548	78	
263.38891	74	
264.85759	84	
266.42062	98	
267.06589	112	
267.83746	132	
267.92017	104	
268.84218	924	1+
270.98633	328	1+
271.17588	80	
271.83716	182	
271.88215	108	
271.91558	144	
272.44295	78	
273.43921	100	
273.85040	262	1+
273.92075	150	
273.97545	128	
274.87931	136	
274.97445	82	
275.38377	88	
275.88436	86	
276.23403	92	
276.85769	586	1+
276.99152	82	
277.83196	628	1+
278.35851	92	
279.44524	76	
279.86582	132	
279.95906	80	
280.82253	86	
284.80761	72	
285.85002	1290	1+
286.85274	1128	1+
287.90763	78	
288.20067	120	
288.40589	80	
289.79736	146	
290.78393	72	
290.86119	244	1+
290.89466	130	
291.00582	84	
291.40851	82	
292.86026	206	1+
293.10920	102	
293.37554	84	
293.87928	210	1+
293.90990	78	
294.90683	90	
294.97629	78	
295.80629	166	1+
295.99695	138	
296.80528	188	1+
296.90075	86	
297.12500	80	
297.51267	80	
297.87881	74	
298.11847	92	
298.31217	198	
298.87140	140	
299.92116	88	
302.40806	78	
303.85757	74	
304.09922	80	
304.86209	460	1+
305.86416	288	1+
306.89091	76	
308.73968	76	
308.88084	128	
309.86581	182	
310.47264	82	
313.87425	116	
314.82121	136	
314.87812	84	
317.34720	76	
318.38891	76	
319.64416	72	
320.35582	86	
320.88152	80	
321.82534	92	
322.78880	84	
322.94988	98	
324.89973	102	
325.85566	86	
326.76949	84	
331.34697	78	
333.91114	86	
336.38401	76	
336.60671	74	
336.85688	74	
336.90332	82	
337.18138	74	
337.93519	88	
338.76724	150	
340.38385	72	
END IONS

###FS:    #m/z: 340.94283 #charge 1+
###MS: 98
###MSMS: 99
BEGIN IONS
TITLE=Cmpd 73, +MS2(340.9428), 28.0-35.0eV, 2.1min #99
RTINSECONDS=127.29
SCANS=98-99
PEPMASS=340.94283	1065320
CHARGE=1+
80.02900	102	
181.93662	80	
190.94730	152	
192.92896	292	1+
193.95285	78	
196.06169	78	
196.88390	80	
197.05358	80	
197.92832	102	
202.97325	92	
204.42637	78	
204.92498	86	
205.94685	82	
210.93786	294	
212.88353	670	1+
212.90237	106	
213.94046	1008	
215.85461	76	
215.88453	328	1+
215.93919	444	
216.41060	82	
217.88182	182	
217.93758	144	
217.96679	84	
218.91405	84	
220.87863	76	
221.89277	164	
223.89374	98	
223.96957	160	
223.98713	98	
224.61553	86	
224.97484	178	
226.15459	76	
226.87159	80	
226.95147	122	
227.90511	194	
228.93881	78	
228.95471	138	
230.88842	486	1+
230.95699	74	
231.95048	764	
233.17732	78	
233.84037	78	
233.87535	82	
233.94945	140	
235.95015	100	
236.80176	116	
237.01242	86	
238.84011	134	
238.88614	90	
240.96685	100	
241.91870	94	
242.89396	170	1+
244.95845	108	
245.95013	222	1+
245.98048	78	
246.97692	176	1+
249.40693	84	
249.90405	100	
249.96253	86	
251.91362	188	1+
252.84532	80	
252.94851	78	
252.97608	76	
253.90733	136	1+
254.97046	476	1+
255.12707	86	
255.47999	78	
256.12198	78	
256.89083	134	
257.85069	134	
257.93171	74	
258.18185	84	
258.84536	338	
258.90971	108	
258.97176	76	
259.85303	174	
260.34294	84	
260.40243	88	
260.83517	444	
261.85000	152	
261.88694	114	
261.97996	76	
262.39296	86	
262.85127	78	
263.09611	92	
265.04152	76	
267.01273	102	
267.84064	464	1+
268.84117	340	1+
269.11950	78	
269.80013	78	
269.88939	86	
270.84225	74	
271.84976	78	
272.79205	96	
272.87151	94	
272.90512	78	
272.92835	178	
274.82657	76	
274.88251	156	
276.37076	80	
276.85730	218	
276.87413	154	
277.85654	364	
277.92636	74	
278.84865	848	1+
279.92696	144	
279.97023	110	
280.00168	96	
280.17818	78	
280.93686	86	
281.90653	122	
282.18608	84	
282.49548	90	
282.91600	82	
283.33816	92	
283.78914	108	
285.43376	90	
286.85868	192	1+
288.20419	172	
290.85656	340	1+
290.89927	78	
291.82065	80	
293.85254	104	
294.85899	124	
296.26187	90	
296.85365	96	
297.97767	182	
298.82079	80	
298.92224	76	
299.87620	284	1+
299.95095	78	
301.82508	86	
301.86837	118	
302.28817	84	
302.94940	108	
303.17720	96	
303.92583	76	
303.94608	138	
306.88718	84	
307.44035	74	
307.80015	74	
309.07215	76	
309.81769	184	
310.42506	86	
313.89406	76	
313.96781	84	
317.74557	86	
320.47633	88	
320.96442	80	
322.85463	74	
323.03569	78	
324.92106	86	
326.21515	80	
326.44787	96	
328.28719	84	
329.57210	94	
333.02981	74	
333.73826	80	
335.04286	88	
340.82139	118	
341.16377	74	
341.97145	94	
343.13293	82	
343.89065	88	
END IONS

###FS:    #m/z: 336.94753 #charge 1+
###MS: 98
###MSMS: 100
BEGIN IONS
TITLE=Cmpd 74, +MS2(336.9475), 28.0-35.0eV, 2.2min #100
RTINSECONDS=128.062
SCANS=98,100
PEPMASS=336.94753	58228
CHARGE=1+
189.96852	88	
206.94978	76	
207.97391	74	
210.04525	80	
210.89803	146	
211.56973	92	
211.94517	2952	
212.88062	498	1+
212.95069	98	
213.93912	1632	1+
215.88948	198	
216.13228	80	
216.89487	76	
216.96718	76	
217.88647	334	1+
219.83026	210	1+
219.96712	80	
223.95892	72	
223.97578	136	
225.01330	100	
226.94833	190	
226.97337	102	
227.95966	112	
228.94305	160	
229.95577	3378	
230.47033	72	
230.89002	1964	1+
231.83504	84	
231.95120	1314	1+
232.57227	84	
232.83212	118	
233.82641	214	
234.83707	120	
234.88304	100	
235.08805	96	
235.79551	80	
235.89940	108	
236.99157	90	
238.02114	88	
238.84828	260	1+
238.88181	76	
239.83764	160	
239.94994	80	
240.90163	82	
240.95792	110	
242.84465	114	
243.84128	152	
243.92219	104	
244.04912	78	
244.91279	86	
245.41842	78	
246.42370	74	
246.94832	76	
246.97733	126	
247.96646	808	
248.50189	92	
248.90193	270	
249.83168	166	
249.90228	140	
249.96163	538	1+
250.83906	362	1+
250.90811	72	
250.99820	162	
251.43351	78	
251.83124	154	
251.91331	122	
252.06606	74	
252.97269	1388	1+
253.80267	76	
253.84045	186	1+
253.90714	210	
254.09456	134	
254.91308	82	
254.96675	524	1+
254.99536	72	
255.07533	100	
255.09674	80	
256.50154	94	
256.85060	110	
256.96597	208	
257.84407	416	1+
257.85651	76	
257.89986	82	
257.94753	82	
258.89667	82	
258.98378	98	
259.54699	80	
260.00810	92	
260.83133	90	
261.42961	90	
265.08440	136	
266.01217	80	
266.56134	74	
266.84793	92	
266.88610	86	
267.79767	96	
267.84717	148	
267.90185	76	
268.37659	76	
268.84492	284	
268.98250	74	
269.10733	82	
269.85174	196	
269.92697	108	
270.84387	226	1+
270.87274	118	
270.98593	80	
271.79053	182	1+
271.86767	272	1+
272.92082	134	
272.97547	216	
272.98966	156	
274.84827	72	
275.42248	92	
275.88747	78	
276.84853	192	
277.83502	596	1+
277.86374	188	
278.83894	446	1+
279.88022	182	1+
280.85960	76	
282.16350	82	
284.45316	96	
285.79496	92	
285.84979	150	
285.87059	294	1+
286.85497	384	
287.85295	302	
287.90785	102	
288.13919	74	
288.22054	80	
288.84449	86	
288.85926	178	
290.01591	80	
290.87170	90	
292.87202	346	1+
292.89215	98	
293.11089	122	
294.86553	154	
295.11538	72	
295.36879	94	
295.76766	82	
296.62368	104	
296.86461	210	1+
298.05832	158	1+
299.78704	74	
299.85116	84	
299.88648	228	
299.99998	76	
301.37732	102	
304.87431	290	1+
305.61711	92	
308.27617	108	
308.52840	88	
308.89402	78	
309.87242	182	
310.88047	126	
311.88727	78	
314.82291	100	
315.62592	122	
316.95590	94	
319.95748	160	
321.62053	100	
325.87780	76	
327.43374	76	
327.87973	124	
327.96023	90	
328.89041	76	
329.87332	92	
331.74698	90	
331.98749	82	
334.01189	118	
334.75959	74	
338.18083	78	
338.87091	186	1+
END IONS

###FS:    #m/z: 359.96370 #charge 1+
###MS: 98
###MSMS: 101
BEGIN IONS
TITLE=Cmpd 75, +MS2(359.9637), 28.0-35.0eV, 2.2min #101
RTINSECONDS=128.834
SCANS=98,101
PEPMASS=359.96370	39256
CHARGE=1+
80.63763	94	
183.93968	90	
209.94493	794	1+
217.91633	80	
220.95965	116	
221.89093	138	
222.90550	78	
222.95369	588	1+
223.35284	96	
223.89441	96	
224.41871	76	
224.95063	686	1+
225.96654	154	
226.90089	80	
226.94873	5258	1+
227.56222	106	
228.85327	86	
228.94325	4388	
229.94791	136	
230.89726	76	
231.05015	82	
231.88934	82	
233.03310	88	
233.87560	78	
233.95502	96	
234.86976	80	
237.89655	122	
238.91808	88	
239.07192	84	
240.84056	88	
240.89527	212	1+
240.94045	792	1+
240.96439	422	
241.89753	216	1+
241.94309	470	1+
242.41532	80	
242.96172	288	
242.97764	92	
243.95760	120	
244.95866	2654	
245.38590	106	
245.84006	82	
245.94501	82	
246.11729	82	
246.37754	90	
246.95447	2782	1+
248.80738	124	
250.83796	76	
250.95285	132	
252.87365	118	
252.95452	254	
253.08733	128	
253.86117	76	
255.10338	82	
257.83284	84	
257.91352	130	
258.44242	86	
258.85063	142	
260.02401	90	
260.83795	112	
260.97173	102	
260.99117	76	
261.97252	504	1+
262.97057	368	1+
264.82172	82	
264.83797	76	
265.41755	86	
265.83023	116	
265.97923	146	
266.81377	442	1+
267.90213	100	
267.97421	406	
268.13923	84	
268.86701	86	
268.90374	84	
268.95937	170	
269.96947	686	
270.09001	96	
273.04045	116	
273.46649	78	
273.85234	184	
273.87799	80	
273.97296	184	
274.60177	80	
274.96604	88	
275.84143	230	1+
275.97235	128	
276.85007	182	1+
277.80940	192	
278.80195	154	
279.17450	84	
279.80057	96	
279.84575	156	
279.89528	76	
280.10675	128	
280.79372	944	1+
280.83825	78	
280.88139	86	
281.11714	122	
281.14163	86	
281.42752	124	
283.09431	80	
283.82935	140	
283.95447	104	
284.82630	168	
285.07325	80	
286.85859	110	
286.95848	76	
287.37269	88	
287.82260	98	
287.90384	100	
288.83959	80	
289.42459	86	
291.81544	224	1+
292.44687	86	
292.91726	104	
292.93826	76	
293.56283	108	
293.84921	108	
294.85560	206	1+
295.01675	76	
296.04426	94	
296.81348	142	
297.81103	86	
297.97416	96	
298.37949	100	
298.80462	680	1+
299.14224	118	
300.04254	80	
300.47850	92	
300.90204	84	
302.57417	98	
303.47855	82	
303.92145	88	
304.88584	76	
305.89859	84	
306.99050	76	
307.80312	92	
308.40763	98	
309.81682	84	
310.05538	78	
314.93046	104	
316.82033	232	1+
317.84841	78	
318.93739	88	
321.82940	92	
321.87259	172	1+
322.93693	140	
323.02022	80	
324.96077	84	
328.09369	84	
328.80160	82	
329.47185	102	
334.41826	80	
335.89748	84	
336.94571	218	
337.37778	86	
338.89932	80	
340.93005	78	
342.91461	78	
351.06629	86	
351.81899	92	
356.77433	306	
357.84113	88	
358.26937	80	
358.96374	258	1+
360.51336	94	
362.12086	96	
363.35874	76	
364.75563	94	
365.37945	104	
END IONS

###FS:    #m/z: 322.93199 #charge 1+
###MS: 102
###MSMS: 103
BEGIN IONS
TITLE=Cmpd 76, +MS2(322.9320), 28.0-35.0eV, 2.2min #103
RTINSECONDS=132.522
SCANS=102-103
PEPMASS=322.93199	3445198
CHARGE=1+
187.00817	144	
190.00228	78	
193.93899	76	
195.92431	70	
196.01801	140	
199.98937	78	
201.04474	92	
202.43488	84	
204.83346	72	
204.93742	108	
205.05329	100	
205.95099	94	
207.97462	96	
209.10140	72	
209.94430	116	
211.91475	88	
213.83318	70	
214.90172	70	
215.84384	82	
215.90299	70	
215.98450	74	
221.82329	80	
222.95362	174	1+
223.87986	72	
224.82153	78	
225.89989	84	
227.93350	154	
228.92933	72	
229.84278	80	
231.92478	78	
232.88483	72	
232.90365	70	
233.16537	298	
233.90531	120	
234.93580	124	
236.13808	80	
236.80066	82	
236.94795	72	
237.16172	88	
238.39107	92	
239.88504	88	
240.82423	82	
240.94189	3282	
240.97476	162	1+
241.94046	9946	1+
242.94289	7184	1+
244.83796	72	
244.89517	74	
244.94061	1618	
245.49540	98	
245.82303	72	
246.22305	88	
246.81881	70	
246.94632	84	
246.97335	104	
247.38827	96	
248.16948	74	
248.95156	72	
249.00579	96	
250.95225	80	
251.07139	70	
251.79009	70	
251.89935	70	
252.97077	92	
253.16348	70	
255.07796	88	
255.89447	74	
256.02391	74	
256.84748	234	1+
256.89994	136	
256.92287	90	
258.83280	148	
258.95769	90	
259.81214	70	
259.83740	84	
260.14294	106	
260.83914	260	1+
260.87613	72	
261.87475	92	
262.06559	76	
262.35570	80	
262.83325	204	1+
262.87284	72	
265.05593	78	
265.95645	224	1+
266.39066	72	
266.84428	182	1+
266.87190	70	
267.89588	72	
267.93599	74	
268.05666	76	
271.09512	78	
271.17970	214	1+
271.79541	334	1+
271.84574	78	
272.85257	96	
272.99427	110	
275.81003	120	
275.85458	76	
276.40751	98	
277.04098	72	
277.82197	110	
278.83606	82	
279.09573	542	
280.09631	302	
280.83667	78	
280.85654	100	
280.97679	70	
281.91601	86	
282.37010	106	
282.84879	78	
282.86109	270	1+
283.07497	142	
283.78992	170	
284.29499	134	
284.32072	78	
284.87918	84	
285.29513	102	
286.00444	70	
286.78158	72	
288.20568	248	
289.00267	74	
289.41599	98	
289.78636	74	
290.80509	102	
290.85917	220	1+
290.87896	108	
293.37357	74	
295.43857	72	
296.03148	70	
298.80655	312	1+
299.07974	72	
299.20056	86	
299.85310	78	
300.87053	82	
300.91284	78	
302.02609	118	
302.92474	72	
303.94296	106	
305.16255	88	
305.88573	84	
305.90278	94	
306.89668	104	
306.98826	82	
310.43359	86	
310.91661	100	
312.84435	148	
315.18306	72	
316.07490	74	
318.05214	80	
319.05791	78	
319.80775	98	
320.75473	90	
320.88980	86	
321.93750	90	
322.92968	76	
323.43349	84	
324.95631	72	
325.81344	78	
325.89504	102	
326.31219	74	
326.90264	88	
327.78457	76	
327.87956	82	
END IONS

###FS:    #m/z: 340.94271 #charge 1+
###MS: 102
###MSMS: 104
BEGIN IONS
TITLE=Cmpd 77, +MS2(340.9427), 28.0-35.0eV, 2.2min #104
RTINSECONDS=133.293
SCANS=102,104
PEPMASS=340.94271	1139738
CHARGE=1+
191.95882	78	
192.92699	92	
207.90110	86	
207.95593	98	
208.96088	148	
209.91005	72	
211.95021	84	
212.87915	128	
213.88279	110	
213.94100	1348	1+
215.88864	250	
215.93946	278	
216.02417	78	
218.88982	80	
219.91440	92	
221.97867	90	
222.87341	114	
225.01863	78	
226.83053	222	1+
226.94854	192	
228.93877	144	
228.95549	120	
230.82488	80	
230.89083	108	
231.43144	80	
231.84274	74	
231.85669	108	
231.88963	298	1+
231.95082	1114	1+
233.16418	84	
233.89530	104	
233.91307	106	
233.94813	372	
234.90156	158	
235.89090	134	
235.95003	160	
236.08713	84	
237.91067	82	
238.98830	98	
239.09276	86	
239.84434	130	
240.78563	78	
240.85565	92	
240.88361	96	
241.84067	280	
241.85926	82	
242.88208	94	
242.95174	76	
243.83432	352	1+
243.98952	84	
244.88167	124	
245.39552	76	
246.93647	90	
246.97493	106	
248.89759	150	
249.96289	210	
250.97282	116	
252.84341	74	
252.93895	78	
253.16541	76	
253.95798	80	
254.96667	752	1+
255.08184	72	
255.79982	112	
255.88632	72	
255.91196	80	
256.07311	74	
256.85374	134	
256.96363	122	
257.86445	128	
258.84940	710	1+
258.90077	128	
258.93243	86	
259.42843	100	
259.96409	142	
260.84419	586	1+
262.51700	102	
262.83396	106	
263.91815	80	
264.86687	144	
265.92509	154	
266.04604	72	
267.97055	100	
268.54354	86	
268.84333	202	
271.41037	84	
271.79694	76	
272.82034	76	
272.96642	72	
272.99036	92	
273.89710	124	
274.79933	142	
274.86886	160	
274.90401	130	
275.03114	78	
275.80795	166	
276.85721	670	1+
277.21265	88	
277.74820	78	
277.87128	178	
278.78468	72	
278.81808	210	1+
278.84688	1028	1+
279.52555	92	
279.92774	84	
279.96756	174	1+
280.85289	166	
280.93959	78	
282.85283	76	
283.36218	106	
284.00032	88	
284.03135	92	
284.36461	76	
287.79724	226	1+
288.20323	150	
289.38112	94	
289.88278	112	
290.43662	80	
294.82439	96	
294.86577	158	
295.03764	80	
295.62414	80	
295.97585	142	
296.85386	104	
296.98025	90	
297.97213	74	
298.84800	78	
298.86928	384	1+
299.83607	78	
299.97299	114	
300.81028	186	1+
301.83164	82	
301.86603	102	
302.44865	104	
302.94519	218	
303.80532	120	
305.81671	104	
306.05093	82	
307.39082	82	
307.79345	86	
308.86993	176	
309.81586	82	
310.30373	76	
310.88083	78	
311.74828	82	
312.13639	78	
312.88330	80	
313.80472	102	
314.80843	78	
314.82915	102	
319.87678	76	
321.44408	102	
321.81862	72	
324.40331	84	
324.89451	82	
325.91307	80	
326.87610	78	
328.19191	76	
329.29143	100	
329.89157	100	
330.88515	272	1+
338.08640	72	
341.27477	84	
342.99631	84	
344.97306	80	
345.77417	74	
END IONS

###FS:    #m/z: 363.95897 #charge 1+
###MS: 102
###MSMS: 105
BEGIN IONS
TITLE=Cmpd 78, +MS2(363.9590), 28.0-35.0eV, 2.3min #105
RTINSECONDS=134.065
SCANS=102,105
PEPMASS=363.95897	550688
CHARGE=1+
89.55703	80	
180.87167	100	
189.86349	346	1+
191.85983	326	
193.86103	110	
197.88677	98	
199.08394	90	
207.83227	102	
207.87404	168	
207.95197	116	
208.89029	174	
208.94009	82	
209.69670	112	
209.94530	1226	1+
210.88747	160	
211.88758	108	
212.88025	1420	
218.91400	142	
222.95132	86	
223.95514	266	
224.94965	860	1+
224.97359	96	
225.11055	82	
225.88702	126	
226.90721	116	
226.94807	7986	1+
227.40111	82	
228.15215	94	1+
228.89564	434	
228.94408	8026	1+
229.00339	100	
229.33100	116	1+
230.83677	204	1+
230.89115	2614	1+
231.10118	104	
232.88742	244	
234.88032	216	
235.06751	90	
237.17143	96	
238.02865	92	
240.07699	110	
240.94263	924	
240.96413	504	1+
241.93946	1942	1+
242.03128	80	
242.08843	88	
242.94164	1220	1+
242.96079	536	
243.82903	136	
244.07684	310	
244.57887	84	
244.85631	170	1+
244.90270	106	
244.95866	4662	1+
245.89965	238	1+
245.94052	252	
246.93422	96	
246.95369	4828	1+
246.99209	84	
247.39241	86	
247.97607	138	
248.80809	190	
248.85094	114	
248.90139	600	1+
249.79848	228	1+
250.94657	166	
250.97086	374	
251.90199	238	1+
252.82180	80	
252.90309	280	1+
255.85739	132	
256.63528	88	
257.10978	124	
258.57256	80	
258.83510	290	
258.89270	82	
258.97332	120	
259.13783	190	1+
259.92037	112	
260.83280	514	1+
260.97106	238	1+
263.09446	108	
263.82955	136	
263.88143	140	
264.96301	98	
265.08790	108	
265.97696	178	
266.81696	250	
267.81846	116	
267.97273	854	1+
268.91803	156	
268.96635	542	1+
269.96994	462	1+
270.00715	144	
272.05942	90	
273.84887	108	
276.08694	366	1+
277.08841	284	1+
278.12316	100	
278.78928	124	
278.80274	110	
278.84472	176	
279.05339	82	
279.11318	294	1+
279.85652	82	
280.02256	92	
280.04500	92	
280.11575	206	1+
280.78948	596	1+
280.82994	246	1+
281.81274	102	
282.88912	154	
283.85609	92	
284.85532	164	
285.79773	294	1+
285.84901	220	
285.89465	84	
286.04415	96	
286.15628	86	
286.85690	138	
286.91291	84	
291.04169	90	
291.82141	82	
292.82062	82	
292.83730	94	
294.87754	88	
295.43596	106	
295.92938	210	1+
296.36551	100	
296.87958	88	
297.81964	240	
298.80475	942	1+
299.08408	90	
300.79426	106	
300.80955	166	1+
301.10062	86	
301.86525	224	
302.76906	102	
302.80642	132	
302.86256	212	
302.88124	194	1+
303.06384	92	
303.85698	622	1+
304.84477	100	
305.01650	98	
307.83569	202	1+
307.88278	164	
308.11453	182	
308.82116	104	
308.87265	134	
312.39464	90	
315.01989	100	
315.81797	92	
316.39856	88	
316.89895	92	
318.81472	188	1+
319.88966	82	
319.97526	80	
321.82099	184	
322.81688	148	
322.85926	80	
322.93013	180	
323.42412	92	
323.79874	80	
323.93307	124	
324.89620	218	1+
325.02262	98	
326.87169	278	1+
326.88514	132	
328.06921	88	
328.81935	94	
329.16477	156	
329.86821	112	
331.34493	80	
332.78132	96	
333.90584	94	
339.82684	82	
340.83269	80	
340.93993	252	
344.19802	98	
345.78345	100	
347.00825	96	
349.87087	82	
352.89532	88	
353.77943	80	
354.04067	116	
356.79536	84	
357.16090	190	
357.78890	92	
360.72769	84	
362.31331	84	
363.72112	194	1+
363.94695	100	
END IONS

###FS:    #m/z: 322.93196 #charge 1+
###MS: 106
###MSMS: 107
BEGIN IONS
TITLE=Cmpd 79, +MS2(322.9320), 28.0-35.0eV, 2.3min #107
RTINSECONDS=137.732
SCANS=106-107
PEPMASS=322.93196	3635850
CHARGE=1+
77.37637	70	
185.93167	68	
192.82757	72	
193.01502	66	
196.89011	136	
205.95111	234	1+
206.81751	68	
206.97708	178	1+
210.38722	110	
215.51733	106	
215.89608	64	
216.13767	74	
222.95179	214	1+
223.97379	82	
224.97619	70	
225.87415	74	
227.83079	86	
228.91834	66	
229.03896	66	
229.91124	80	
230.83399	112	
230.86009	66	
231.38468	70	
232.00688	74	
233.16278	196	
234.16648	86	
235.90042	84	
235.94955	108	
236.92768	66	
238.03085	70	
238.05814	72	
238.94381	76	
239.08019	124	
239.78985	176	1+
240.82686	112	
240.94190	2170	
241.94361	2588	
242.82180	180	
242.94349	7616	1+
243.01742	124	
243.82229	184	
243.83764	108	
244.78808	66	
244.82165	130	
244.94174	1820	1+
245.05989	72	
245.44339	90	
245.83227	126	
245.89020	64	
246.05963	84	
246.78608	64	
246.84021	66	
246.97604	102	
247.86368	82	
248.82749	80	
249.08898	68	
249.84742	78	
250.95463	70	
251.01108	74	
251.11909	66	
251.83486	84	
252.94669	78	
253.37705	74	
255.78627	86	
255.90635	84	
256.83982	72	
257.98063	86	
258.83337	306	1+
259.40462	90	
260.33696	104	
260.84136	122	
261.16011	122	
262.83370	196	
263.83174	210	1+
263.85639	66	
263.98316	158	
264.36019	90	
264.87788	66	
264.92959	72	
265.06141	70	
265.08250	120	
266.03195	78	
266.06805	72	
266.14862	66	
266.85506	128	
266.86830	66	
268.93231	72	
268.96363	110	
270.81007	72	
271.00820	70	
271.17591	102	
273.35775	94	
273.79648	68	
273.86803	68	
274.91112	94	
275.84875	68	
276.89217	66	
277.82593	72	
278.40348	74	
279.09369	736	1+
280.86992	64	
282.79496	84	
283.18123	66	
283.79869	134	
283.86629	92	
283.90278	78	
283.93808	90	
284.08305	68	
284.21955	84	
284.23820	68	
284.29487	90	
284.79964	70	
284.87525	136	
285.84482	94	
286.29941	66	
286.41397	76	
286.83173	74	
288.13925	84	
288.20676	86	
289.20934	80	
289.37872	90	
289.79024	72	
292.88591	66	
293.85803	166	1+
293.87652	68	
294.82222	92	
295.03986	70	
295.82924	68	
296.66382	86	
296.81516	172	1+
297.88743	66	
297.94041	94	
299.04757	66	
299.78077	72	
299.85316	66	
299.88333	184	1+
302.81565	64	
302.95492	94	
303.86594	78	
303.88439	110	
304.88067	68	
304.91141	76	
305.73585	72	
305.79997	92	
306.15831	68	
306.77329	72	
306.88738	70	
307.81936	82	
307.89682	94	
309.81508	72	
310.42488	76	
311.88472	78	
312.94833	72	
313.84174	126	
313.87255	96	
314.86721	72	
315.77000	70	
316.85740	76	
319.08209	66	
320.86731	130	
322.28361	78	
325.25064	66	
END IONS

###FS:    #m/z: 363.95896 #charge 1+
###MS: 106
###MSMS: 108
BEGIN IONS
TITLE=Cmpd 80, +MS2(363.9590), 28.0-35.0eV, 2.3min #108
RTINSECONDS=138.505
SCANS=106,108
PEPMASS=363.95896	588846
CHARGE=1+
81.71957	92	
171.85297	82	
185.94834	88	
186.87176	116	
189.86794	122	
191.86008	314	
200.15954	78	
202.21829	84	
207.87596	250	
207.95613	164	
208.44888	90	
208.88251	126	
209.88031	408	1+
209.94573	1096	1+
210.88545	342	1+
212.87968	1392	1+
215.52265	106	
215.88507	78	
216.07820	80	
220.41928	80	
222.95272	276	
223.94972	146	
224.95140	1048	1+
224.97195	118	
226.88607	160	
226.94856	7816	1+
226.97340	296	
227.00891	78	
227.81694	86	
227.93203	234	
227.99827	164	1+
228.89601	546	1+
228.94324	9764	1+
230.89061	2604	1+
232.01667	210	
232.88811	460	1+
232.90688	80	
233.02397	100	
234.88393	140	
234.92836	92	
236.06767	108	
239.07247	106	
240.82437	86	
240.94157	1030	1+
240.96361	470	1+
241.97785	82	
242.94382	1536	1+
242.95950	660	
244.07906	394	1+
244.95908	4286	1+
244.99544	100	
245.83189	118	
246.40041	84	
246.89449	78	
246.95468	3958	1+
247.01002	92	
248.80615	106	
248.82743	86	
248.85659	130	
248.89991	1252	1+
250.35594	92	
250.80176	108	
250.89798	278	
250.96313	118	
251.23494	120	
252.00052	90	
253.08982	92	
254.83291	88	
254.87166	154	
254.90494	132	
258.84499	170	1+
258.90865	84	
259.33923	106	
260.56275	90	
260.83336	176	
260.96902	304	1+
261.83220	164	
261.85480	98	
262.83157	94	
262.84443	94	
262.97053	78	
264.96543	190	
265.90785	86	
265.98008	86	
266.04597	82	
266.08819	78	
266.81231	222	
266.84850	160	
267.81426	290	1+
267.86782	84	
267.97497	914	1+
268.95631	104	
269.86550	116	
269.97283	618	1+
270.38373	78	
270.84881	198	1+
270.88677	98	
271.91605	124	
271.96100	96	
272.13089	80	
272.87563	120	
273.92662	78	
275.90362	94	
276.81133	112	
277.08979	82	
277.13625	106	
277.85487	314	1+
278.02689	84	
278.09869	508	1+
278.40155	82	
279.10261	364	1+
279.80291	140	
279.91157	92	
280.79607	584	1+
281.85363	124	
282.79394	188	
282.81217	178	1+
283.06375	82	
283.12740	78	
283.41899	102	
283.79669	82	
283.85622	82	
284.80807	80	
285.03328	90	
285.79609	116	
285.84476	510	1+
286.82301	104	
288.82343	80	
290.79394	100	
290.90525	80	
291.86927	136	1+
293.34390	92	
294.43864	78	
294.87127	216	1+
296.80886	114	
297.81211	150	
298.80482	400	
299.80749	344	
299.86922	140	
300.80249	756	1+
300.85788	562	1+
301.80478	516	1+
302.85680	874	1+
302.88283	94	
303.85937	716	1+
304.90737	84	
305.82860	152	
306.14585	88	
306.88281	92	
307.89469	98	
308.13600	108	
308.81889	206	1+
308.88135	140	
309.11398	88	
310.80334	186	1+
310.87774	156	1+
311.12968	136	
311.86353	100	
312.17762	158	
315.61492	92	
316.75927	78	
316.81359	194	1+
319.05596	88	
319.81020	92	
319.83043	110	
321.81663	192	
323.00298	82	
323.81062	212	1+
323.99184	90	
324.46126	86	
326.87487	198	
327.87307	100	
328.75924	86	
328.81488	84	
329.16071	196	
329.87548	92	
331.10985	88	
332.92136	194	1+
333.99856	84	
336.94116	114	
337.80201	88	
337.83788	78	
340.94090	252	
342.89694	226	1+
351.15149	176	1+
351.82853	80	
356.77902	88	
357.15608	168	
358.78388	84	
358.92771	88	
360.87234	96	
362.18028	82	
363.95240	86	
365.90297	106	
367.19370	84	
END IONS

###FS:    #m/z: 507.84867 #charge 1+
###MS: 106
###MSMS: 109
BEGIN IONS
TITLE=Cmpd 81, +MS2(507.8487), 28.2-35.2eV, 2.4min #109
RTINSECONDS=139.277
SCANS=106,109
PEPMASS=507.84867	187116
CHARGE=1+
222.97279	294	1+
224.12172	136	
226.97463	142	
230.07497	226	
232.89725	454	
234.89390	314	1+
235.05219	188	1+
237.09565	176	
244.10691	334	
245.07757	762	1+
249.09815	288	
250.08520	134	
252.14415	384	1+
259.08283	180	
260.88414	140	
261.38864	174	
263.38399	150	
266.16842	136	
267.10824	632	1+
272.07128	238	1+
275.08213	140	
277.07319	214	1+
278.12111	136	
279.05948	138	
279.89597	144	
282.86934	198	1+
283.10500	272	1+
283.17053	198	1+
283.83969	140	
285.85976	148	
286.80812	156	1+
286.88520	308	1+
287.80684	194	1+
287.85258	986	
289.87973	230	
290.07821	138	
290.14031	250	1+
290.86591	952	1+
293.87503	1308	1+
293.96306	152	
294.10200	760	1+
294.16996	162	
295.15103	774	1+
295.92984	242	1+
296.93144	146	1+
297.16603	148	
297.86092	134	
298.13881	260	
298.80301	158	
298.85320	270	1+
298.90459	174	1+
303.82600	244	1+
303.86954	190	
305.86549	1206	1+
305.91240	170	
306.88635	144	
307.89214	370	
308.14231	552	1+
308.87138	1028	1+
309.89657	716	1+
310.15892	280	
311.16114	180	
311.83124	178	1+
311.88743	1952	1+
311.96737	226	1+
312.17756	1634	1+
312.81545	326	1+
313.88689	410	
314.86264	832	1+
314.88564	184	
315.81207	284	1+
319.13059	140	
320.89382	164	
323.87547	380	1+
324.06104	204	1+
324.08316	166	
324.85981	138	
325.15127	210	
326.88459	2352	1+
327.09383	148	1+
327.82153	296	1+
328.05959	140	
328.88136	376	1+
330.87963	182	
331.81906	170	
332.87448	144	
335.12368	318	1+
336.12783	232	1+
336.77872	168	
336.89937	234	1+
337.88052	180	
338.87802	232	
338.89411	276	
341.08989	162	
341.11027	242	
342.11249	156	
342.85083	176	
343.14560	136	
344.86380	144	
345.01992	216	1+
345.77652	158	
346.14959	146	
346.82525	140	
347.09649	248	
347.78168	666	1+
347.89174	416	1+
348.84241	384	1+
349.17272	228	1+
349.75958	196	
349.84512	266	1+
350.02795	198	1+
350.13499	234	1+
350.18902	214	1+
350.76816	216	
350.80465	184	
351.15845	440	1+
351.77409	170	
351.82109	162	
352.88106	246	
353.85741	614	1+
355.78655	240	1+
355.88715	334	1+
356.78759	166	1+
357.17379	142	
359.12145	452	1+
359.79189	352	1+
361.82102	276	1+
363.14111	148	1+
363.93347	140	
364.80702	220	1+
365.75669	210	
365.77534	202	
366.18668	136	
366.84319	546	1+
367.18788	350	1+
367.71929	148	
367.84240	312	1+
368.18936	456	1+
368.70816	200	1+
369.08210	142	
369.83683	386	1+
370.15620	288	1+
370.90093	144	
372.09651	148	
372.80772	214	
373.83501	158	
374.37178	152	
374.81595	146	
375.73701	140	
376.88894	220	1+
380.72005	268	
380.78965	288	1+
381.83977	302	
382.71776	156	
382.85388	152	
382.88720	332	1+
384.85486	1066	1+
385.77820	428	1+
386.11410	192	
387.09403	204	
387.85247	480	1+
388.16504	140	
388.76241	242	1+
388.79039	230	1+
389.19971	138	
390.10898	108	1+
390.19857	150	
390.84496	700	1+
391.07811	236	1+
392.05126	164	
392.82996	832	1+
393.11440	146	
394.39475	160	
394.79229	326	1+
394.82693	422	1+
395.79174	192	1+
397.75293	160	
398.72799	1098	1+
398.86580	178	
399.17390	312	1+
399.85072	174	
399.87045	140	
401.79069	240	1+
402.24717	216	
402.86606	580	1+
403.87099	350	1+
404.12357	154	
404.83403	136	
405.76283	332	1+
405.78694	160	
405.86328	394	1+
406.18312	290	1+
407.16561	156	
407.73725	138	
407.76891	160	
407.86961	676	
408.75198	162	1+
408.85165	1120	1+
409.14621	164	
409.18246	138	
409.72924	166	
410.84108	898	1+
411.81100	144	
412.84364	184	
413.06899	162	
413.75574	274	1+
413.84038	252	1+
413.85592	192	1+
415.68530	138	
417.86149	208	
419.88727	248	1+
421.86907	164	
422.35349	160	
422.76969	608	1+
423.20861	346	
423.77340	524	1+
423.87555	238	
424.05480	198	
424.19478	254	1+
425.75677	448	
425.89435	174	
426.75105	358	
426.86211	474	
427.69126	172	
427.73270	460	1+
427.86979	240	
428.75457	228	
428.84897	1146	1+
429.71073	278	1+
429.73954	200	
429.76374	136	
429.79889	184	1+
429.82911	250	
430.22729	152	
430.74416	194	
431.86940	308	
432.87296	218	
433.85333	530	1+
433.87961	162	
440.89370	190	
441.22384	348	
442.22822	192	
442.87552	246	1+
443.13144	156	
443.68559	176	1+
443.76670	388	1+
444.87430	1774	1+
445.74929	304	1+
447.71949	450	1+
448.72547	268	1+
448.77767	188	
449.69796	316	1+
449.77047	156	
449.88134	574	1+
451.19672	216	1+
451.76104	220	
456.90539	610	1+
457.90882	526	1+
458.21079	148	
460.11328	138	
462.88496	718	1+
463.72510	208	1+
467.89173	746	1+
468.71585	152	
468.82480	144	
471.20656	170	
471.71419	278	1+
483.23754	250	
485.90167	240	
486.90502	168	
487.18420	166	1+
487.90364	140	
489.21789	170	
489.27282	262	1+
489.79851	150	
491.79463	148	
502.20160	348	1+
503.20381	288	1+
508.28069	218	1+
509.19445	212	1+
512.24797	256	1+
513.24918	204	1+
END IONS

###FS:    #m/z: 322.93194 #charge 1+
###MS: 110
###MSMS: 111
BEGIN IONS
TITLE=Cmpd 82, +MS2(322.9319), 28.0-35.0eV, 2.4min #111
RTINSECONDS=142.946
SCANS=110-111
PEPMASS=322.93194	3608714
CHARGE=1+
79.87069	70	
105.91150	72	
192.97930	76	
196.88618	102	
198.85363	80	
200.84111	78	
200.88803	72	
205.94998	360	
207.97452	118	
208.10305	94	
208.99854	70	
209.02322	100	
209.94575	72	
214.89825	108	
216.10369	78	
216.79705	70	
218.88425	102	
221.94399	78	
222.11229	76	
223.97019	86	
225.38901	92	
227.84979	80	
227.93652	86	
229.85368	74	
231.84128	82	
231.89852	70	
233.16041	104	
234.56497	84	
234.92009	224	1+
235.17281	72	
236.38330	72	
236.97444	74	
238.94060	534	
240.94158	2960	
241.94037	9232	1+
242.43451	76	
242.94256	6114	1+
243.02353	82	
243.83036	70	
243.87824	70	
244.84030	190	1+
244.94078	1186	1+
245.44363	80	
246.45282	88	
246.98409	84	
248.86027	76	
249.03309	76	
249.85404	150	
251.92456	112	
252.05518	92	
253.06972	104	
253.08531	72	
253.10617	128	
253.16091	156	
253.88892	72	
254.82757	72	
255.06409	72	
256.90325	106	
257.02911	72	
258.83516	134	
259.84001	82	
260.06944	78	
260.48365	200	
260.83136	396	1+
261.15602	84	
261.88657	92	
262.36583	84	
262.82432	116	
263.08258	88	
263.88548	74	
264.87359	96	
264.99976	82	
265.06950	72	
266.12405	72	
267.84568	110	
268.10108	104	
268.82947	92	
269.87533	76	
270.05488	80	
270.15978	70	
270.93240	122	
271.17556	338	1+
271.86801	70	
272.85170	82	
273.10625	76	
273.15487	72	
273.40265	80	
274.04835	76	
274.84425	80	
275.81020	94	
276.81610	82	
276.84179	94	
278.12503	82	
278.14952	76	
278.84352	108	
279.06600	78	
279.09400	616	1+
280.79764	72	
280.85105	100	
281.79228	70	
281.85018	72	
281.97360	82	
283.07195	162	
283.15090	102	
284.29570	422	1+
284.83872	76	
285.47295	122	
285.85122	78	
287.90163	102	
288.20357	128	
289.20127	76	
289.79426	110	
289.88054	110	
290.03253	120	
291.15248	100	
291.17173	74	
291.80068	80	
291.88718	106	
292.86256	76	
293.87444	74	
294.85371	96	
295.02282	76	
295.86892	86	
296.12271	72	
296.21543	84	
296.87038	84	
297.78781	130	
297.99567	88	
298.81133	148	
298.89903	92	
299.78505	80	
299.88435	114	
300.80203	88	
301.86145	76	
304.95408	118	
306.76470	80	
306.84213	70	
307.80698	218	
307.88618	104	
308.16629	100	
308.87119	124	
310.42058	74	
310.87866	112	
311.88709	76	
312.43383	100	
312.78758	72	
314.18108	80	
315.76342	70	
315.89857	84	
316.93435	80	
318.76838	76	
319.89189	136	
320.13770	84	
320.18393	78	
320.97332	72	
323.13493	70	
323.88120	82	
324.20448	74	
324.83231	70	
END IONS

###FS:    #m/z: 363.95898 #charge 1+
###MS: 110
###MSMS: 112
BEGIN IONS
TITLE=Cmpd 83, +MS2(363.9590), 28.0-35.0eV, 2.4min #112
RTINSECONDS=143.719
SCANS=110,112
PEPMASS=363.95898	576550
CHARGE=1+
60.44662	78	
181.38715	78	
182.87019	78	
189.86271	396	1+
191.86118	232	
192.07984	78	
196.88522	108	
203.93284	122	
207.87345	244	1+
207.95163	166	
209.94421	1462	1+
210.88521	358	
212.87979	2016	1+
214.08132	84	
214.89918	90	
215.34772	80	
215.97169	94	
218.89224	82	
221.90018	82	
222.95247	578	1+
224.52534	80	
224.90822	82	
224.94953	1250	1+
225.13651	88	
225.96680	110	
226.06062	104	
226.90457	126	
226.94838	8254	1+
228.89318	498	
228.94350	8536	1+
229.89658	270	
229.97295	82	
230.89059	1788	1+
232.41115	80	
232.88513	214	
234.88040	130	
237.05587	82	
237.96255	84	
238.04569	118	
238.14986	108	
238.83146	94	
238.89924	106	
238.93951	126	
238.99776	102	
240.82578	256	1+
240.94139	910	
240.96393	182	
241.94307	506	
241.96363	92	
242.84886	136	1+
242.92078	92	
242.94329	1484	1+
242.99868	84	
243.81769	108	
243.96631	146	
244.07443	124	
244.50776	84	
244.82250	84	
244.93925	334	
244.95867	4264	1+
245.94070	254	
246.10564	82	
246.80962	120	
246.95439	5508	1+
246.98301	146	
247.80809	132	
247.98028	80	
248.80470	200	
248.85809	122	
248.90218	992	
250.13276	96	
250.40836	92	
250.89715	114	
250.97365	200	
251.07111	146	
251.94757	120	
252.13987	154	
253.90948	290	
254.87799	94	
256.39741	232	1+
257.13153	86	
258.83881	296	1+
260.96777	138	
261.83231	168	
261.86789	134	
262.39766	92	
262.97336	130	
264.96847	344	1+
266.55710	102	
266.81413	478	1+
267.78552	130	
267.90636	192	1+
267.97463	1366	1+
268.42275	88	
268.54148	94	
268.78691	86	
268.80723	136	
268.85320	258	1+
268.91513	210	1+
269.46801	106	
269.80434	114	
269.83297	210	1+
269.88561	80	
269.96900	754	1+
271.44280	84	
272.84658	228	1+
273.85109	142	1+
274.35587	98	
275.07113	136	
276.81079	190	
277.94895	84	
278.85339	160	
279.10237	194	
280.79738	214	
281.09578	182	1+
281.79285	746	1+
281.86084	126	
281.89742	90	
282.05219	86	
282.79285	516	1+
283.06783	144	
283.91528	112	
284.82457	258	1+
284.84603	628	1+
285.25125	120	
285.84682	468	1+
285.93841	204	1+
286.04216	100	
286.87760	156	
287.01666	78	
288.41431	104	
289.16973	84	
290.78439	78	
290.80008	98	
294.81175	100	
294.85448	112	
294.97429	88	
296.81366	136	
298.80158	1076	1+
299.86981	82	
301.80119	372	1+
301.86249	352	1+
303.80956	242	1+
303.82269	192	1+
303.85664	562	1+
304.01541	80	
304.41922	78	
304.91145	90	
305.89771	146	
306.84368	182	
307.13551	138	
307.39921	90	
308.93305	136	
313.38953	88	
316.07763	86	
316.82888	90	
318.81787	82	
319.82694	272	1+
319.90153	126	
321.81875	238	
321.86767	118	
322.16057	78	
324.83468	80	
324.87714	272	1+
326.94724	106	
328.82572	78	
328.88944	108	
329.16700	116	
331.89671	170	
332.63993	82	
333.44021	84	
334.81121	80	
334.90356	88	
336.94872	152	
340.89020	102	
340.94551	260	1+
341.83873	134	
345.17830	92	
346.90413	80	
348.40724	78	
348.91202	104	
350.76065	84	
352.16495	108	
352.88859	78	
355.42344	82	
356.70238	84	
357.15733	308	
357.78165	82	
360.73782	82	
361.28127	98	
367.77881	102	
369.05706	80	
END IONS

###FS:    #m/z: 507.84873 #charge 1+
###MS: 110
###MSMS: 113
BEGIN IONS
TITLE=Cmpd 84, +MS2(507.8487), 28.2-35.2eV, 2.4min #113
RTINSECONDS=144.491
SCANS=110,113
PEPMASS=507.84873	176998
CHARGE=1+
214.88839	212	
230.07538	232	
231.89140	566	1+
234.13171	162	
236.88969	440	1+
241.85359	232	
244.10626	294	
245.07423	314	
245.09765	156	
248.02738	206	1+
249.09744	230	
250.08121	230	1+
250.96974	238	
256.09275	152	
260.88148	140	
266.16547	134	
267.10804	518	1+
269.09595	166	
270.85960	166	
272.07198	362	1+
272.13391	276	
275.07681	326	1+
277.09073	150	
278.12613	144	
282.78784	136	
285.78421	292	1+
285.85989	254	
287.85340	954	
288.84475	136	
289.84731	164	
289.88382	170	
290.07670	264	
290.16520	198	1+
290.80423	168	1+
290.86806	494	1+
291.87363	286	1+
293.87371	1510	1+
294.16986	240	
295.10804	196	
295.15174	372	
296.08844	276	1+
296.16041	216	
296.84958	334	1+
297.15808	140	
298.14144	204	
300.88850	140	
301.12649	182	
301.85029	320	1+
302.09782	472	1+
303.81276	178	1+
303.87023	740	1+
304.13486	154	1+
305.86531	770	1+
306.37771	140	
306.84678	218	1+
307.10973	158	1+
307.87731	174	
308.14291	252	
308.34425	150	
308.72713	144	
308.87693	548	
308.94223	164	
308.99140	164	1+
309.05599	192	1+
309.14569	136	
309.87846	260	
309.88936	244	
310.15957	454	1+
310.88980	136	
311.88694	842	
312.17676	1752	1+
312.88600	480	
313.88690	312	
314.35991	184	1+
314.86632	864	1+
315.88215	132	
320.39418	174	
323.85443	134	
323.87417	274	
324.86225	226	
325.16322	138	
325.37814	298	1+
325.87435	136	
325.89890	228	
326.38223	244	1+
326.88445	1782	1+
326.91679	278	
327.02272	206	1+
327.07908	152	
327.82099	176	
328.88359	492	
329.86793	152	
330.87969	184	
331.12073	160	
331.14036	182	
331.79318	256	1+
331.83582	130	
331.88358	160	
332.87945	246	
333.87451	156	
334.86160	320	1+
335.18267	294	1+
335.88250	222	
336.89417	132	
337.88063	290	1+
339.89837	132	
345.16480	146	
345.81766	156	
346.85060	150	
347.15607	172	1+
347.77738	184	
347.79810	194	
348.78787	456	1+
348.84031	348	1+
349.76077	288	
349.79180	330	1+
350.11045	172	
350.76818	208	
350.88873	252	1+
352.89140	178	1+
353.10712	144	
353.83373	152	
353.85294	344	
354.17428	266	1+
355.89353	152	
358.08308	194	1+
359.12223	452	1+
359.76113	158	
360.76525	156	
360.85017	244	1+
362.85079	214	1+
363.14669	380	1+
363.17068	220	
363.79640	134	
364.12181	268	
365.10985	148	1+
366.18846	204	
366.74027	184	1+
367.71010	392	1+
367.76757	232	
367.84317	132	
367.90873	344	1+
368.11470	228	1+
368.19482	136	
369.83789	670	1+
370.14773	330	1+
371.19468	214	
371.80329	340	1+
372.78051	150	
372.83353	166	
373.17916	196	1+
374.81946	234	1+
379.12010	256	1+
380.72015	562	1+
381.72326	362	1+
381.84220	156	
384.79547	140	
384.82676	330	1+
384.85199	1182	1+
385.77224	226	1+
386.11943	218	
388.09997	132	
388.16065	178	
388.73779	138	
388.79560	140	
388.81496	146	
389.19991	266	
389.84576	182	
390.05845	134	
390.84488	1322	1+
391.13383	224	
391.80048	136	
391.84795	938	1+
392.18327	134	
392.82849	824	1+
395.14126	148	
396.11312	156	1+
398.73535	206	
398.76882	112	1+
398.87228	236	1+
399.72523	132	
399.84818	382	1+
401.72879	304	1+
401.81308	152	
403.87353	212	
404.10796	306	1+
405.76125	438	1+
405.86240	252	
406.18097	144	
406.86686	170	
407.73187	418	1+
407.86686	2072	1+
408.92852	178	1+
410.73838	366	1+
410.83836	782	1+
411.78396	172	1+
411.87564	164	
412.73132	302	1+
413.83786	206	1+
414.07859	214	1+
414.75467	160	
414.76719	142	
416.69811	262	1+
416.88174	172	
417.85347	206	
421.88090	222	
422.86615	700	1+
423.20840	462	1+
423.77653	456	
423.86830	514	1+
424.77849	214	
425.75450	326	
426.75670	262	
426.86455	964	1+
427.18144	198	
427.73573	1112	1+
428.85004	1334	1+
429.88916	150	
431.86864	526	1+
433.85061	278	1+
441.22244	758	1+
441.77989	242	
442.18491	152	
443.77963	150	
444.82115	140	
444.87389	1534	1+
445.16267	132	
445.74972	274	
446.75489	160	
446.77714	242	1+
447.22277	200	1+
447.71638	354	1+
448.89439	152	
449.87182	658	1+
450.70045	136	
450.75146	226	
452.21229	146	
453.18944	304	1+
453.87263	190	1+
454.19296	258	1+
457.90689	182	
462.14389	154	
462.88844	238	
463.88491	188	
465.72389	408	1+
466.16067	162	1+
466.24532	146	
467.11800	228	1+
467.89479	400	
468.89042	444	1+
471.71233	210	1+
471.73923	156	1+
477.23491	156	
485.20458	282	1+
485.90484	750	1+
486.13001	180	1+
487.28321	158	
489.28099	190	
490.28196	228	
490.90799	132	
494.22236	418	1+
509.28145	216	1+
512.24673	226	
END IONS

###FS:    #m/z: 340.94251 #charge 1+
###MS: 114
###MSMS: 115
BEGIN IONS
TITLE=Cmpd 85, +MS2(340.9425), 28.0-35.0eV, 2.5min #115
RTINSECONDS=148.157
SCANS=114-115
PEPMASS=340.94251	1114546
CHARGE=1+
65.30631	88	
186.87402	98	
190.94625	142	
192.92744	128	
196.88616	76	
197.99251	84	
204.42783	92	
206.89314	88	
207.45512	74	
208.88423	338	1+
208.96110	268	
210.93500	130	
211.94595	146	
213.93952	570	1+
214.87957	76	
215.88774	132	
215.94163	298	
216.41214	78	
216.88963	126	
217.88165	74	
217.93416	76	
223.56209	80	
223.96261	98	
226.87451	224	1+
226.89584	78	
226.95150	132	
228.94674	120	
230.83965	90	
230.89233	96	
231.95014	1038	1+
232.83525	130	
232.90743	154	
233.89631	474	1+
233.94578	158	
235.84337	74	
235.86842	80	
235.89600	104	
236.87434	84	
238.04008	82	
239.13815	80	
239.78988	80	
240.83971	358	1+
240.88511	190	1+
240.91215	74	
241.95043	76	
241.96705	74	
242.82653	84	
242.93158	92	
242.94433	74	
243.83048	262	
244.88395	74	
245.83787	136	
246.51226	106	
246.85547	100	
246.97951	162	1+
248.83695	76	
248.98583	82	
249.09291	92	
249.84535	84	
249.86280	74	
249.89978	130	
249.96541	152	
253.83216	80	
254.87505	148	
254.96800	532	1+
255.07271	108	
255.95840	122	
256.13975	82	
256.85162	82	
256.90241	84	
257.92157	84	
258.85622	140	
258.89674	82	
258.96400	76	
259.85208	252	
259.96186	142	
260.84436	418	1+
260.88306	126	
260.97318	82	
261.12585	94	
261.16181	92	
261.89244	82	
262.06332	74	
262.83640	264	1+
262.92803	110	
262.96768	166	
263.96732	84	
265.83163	104	
266.87205	74	
268.95623	74	
269.85845	156	1+
270.79561	214	1+
270.84454	202	1+
271.17775	86	
271.56841	124	
272.93547	304	1+
273.84053	134	
274.79495	104	
276.85791	118	
277.08159	86	
277.36163	86	
277.40494	94	
277.85588	200	
277.87291	194	
278.84790	878	1+
279.09254	74	
279.41459	122	
279.85251	490	1+
280.10268	80	
280.97654	112	
281.39472	76	
281.82102	154	1+
281.85758	80	
281.89652	124	
281.93866	74	
282.87686	118	
283.86821	122	
284.02107	80	
284.84952	242	1+
286.87744	74	
286.93396	102	
287.91501	96	
289.20092	78	
290.07457	84	
290.86560	84	
291.87996	102	
292.81024	74	
293.16529	76	
293.91921	76	
294.81805	76	
294.86571	324	1+
295.97197	88	
296.30861	96	
297.85815	322	1+
297.97522	288	
298.89610	88	
300.07835	88	
300.40594	92	
300.86938	236	1+
301.84523	74	
301.86009	76	
302.01085	84	
302.94748	246	1+
304.44815	76	
304.89212	76	
305.16868	76	
305.39649	76	
306.89139	80	
307.00121	100	
307.02901	78	
308.87996	90	
310.87618	88	
311.83927	78	
312.86266	90	
315.39905	74	
318.93292	76	
318.95918	74	
319.80196	74	
322.80550	74	
322.84609	94	
322.88337	76	
324.84937	74	
325.23313	74	
328.05169	88	
328.88152	96	
328.93954	96	
332.83071	74	
333.80106	80	
333.89524	90	
339.70930	84	
342.92120	80	
343.05781	78	
345.84252	74	
END IONS

###FS:    #m/z: 507.84825 #charge 1+
###MS: 114
###MSMS: 116
BEGIN IONS
TITLE=Cmpd 86, +MS2(507.8483), 28.2-35.2eV, 2.5min #116
RTINSECONDS=148.929
SCANS=114,116
PEPMASS=507.84825	162214
CHARGE=1+
196.01705	490	
214.88446	136	
217.89653	168	
222.98685	148	
224.97484	288	
226.06256	236	1+
230.07433	182	
232.89821	428	1+
234.88072	232	1+
241.85522	182	
244.09223	216	
245.07346	196	
250.89909	222	1+
251.09335	100	1+
252.14734	250	1+
252.16272	172	1+
254.08866	158	
257.06604	172	
257.09971	164	
258.03896	240	1+
258.88022	132	
266.16922	182	
267.10633	198	
271.84821	164	1+
272.06696	232	
272.13463	226	
275.07828	476	1+
276.86085	132	
280.09865	178	
280.89629	138	
282.13065	136	
282.87790	134	
284.08997	302	1+
284.87565	136	
285.85990	180	
286.02044	134	
287.13666	230	1+
287.85358	464	1+
288.13841	150	1+
289.09834	152	
289.16016	144	
289.83107	160	
289.88036	558	1+
290.07945	190	
290.86583	656	1+
291.14274	150	
291.80501	144	1+
293.87687	478	1+
294.12745	152	1+
294.16358	284	
295.10420	190	
295.15164	382	1+
295.16903	234	
296.06283	186	1+
296.08742	246	1+
296.85344	240	1+
299.80856	132	
300.84801	434	1+
301.12569	344	1+
301.85178	284	1+
302.09704	194	
303.87200	490	1+
305.08910	138	
305.86357	1224	1+
307.13623	194	
307.89357	390	
308.14216	732	1+
308.35233	190	1+
308.87481	944	1+
309.89305	276	1+
310.15929	534	1+
310.95637	206	1+
311.88541	1876	1+
312.17732	1412	1+
313.11853	194	
313.88354	616	1+
313.93122	178	1+
314.17989	150	
314.86551	258	
315.86827	158	
318.82293	206	1+
318.89328	138	
319.14881	166	
319.89605	234	1+
320.13442	136	
320.86229	230	
321.88111	194	
323.87309	198	
324.83318	188	
324.86573	264	
326.88344	1928	1+
327.81321	134	
328.87775	288	
329.82606	328	1+
329.89799	160	
330.09792	240	1+
330.82909	190	1+
331.12588	290	
331.99750	166	
332.88020	272	
332.89778	170	
334.82600	148	
334.85545	228	1+
336.10157	144	
337.88802	136	
338.78804	154	1+
338.85557	150	
339.90924	150	
341.09773	478	1+
341.88595	152	
343.83263	190	1+
343.87673	152	
346.12619	170	
346.15813	160	
347.18810	200	1+
347.78303	186	
348.82858	300	1+
348.88503	340	1+
350.15607	140	
350.76425	296	1+
350.88752	336	1+
353.10398	244	1+
353.84881	314	1+
353.90656	206	1+
354.77178	142	
354.89874	270	1+
355.84275	268	1+
356.06631	132	
358.14041	224	
359.12102	182	
360.16600	368	1+
363.14265	234	
364.13020	206	
364.19316	134	
366.78239	134	
366.84402	204	
367.77041	322	1+
368.78805	274	1+
369.83778	418	1+
370.15022	170	1+
370.16284	132	
371.71612	240	1+
371.80082	148	
372.71867	200	1+
372.78526	300	1+
372.85451	198	
373.81696	700	1+
374.82024	550	1+
375.21232	160	
375.73831	148	
380.71926	584	1+
380.91114	150	
381.15116	180	
381.84732	186	
382.85554	158	
383.77625	202	
384.85160	332	
385.22867	140	
385.85328	362	
386.11184	172	
386.82549	140	
387.85062	592	1+
388.16663	308	1+
388.74729	140	
389.20251	416	1+
389.72007	194	
389.77877	218	1+
389.84968	166	
390.84258	530	
391.80743	168	
391.84342	242	
392.82819	200	
392.86651	196	1+
393.73780	136	
393.83204	516	1+
394.83598	332	1+
396.72833	154	
396.75391	164	1+
398.73285	198	
398.85744	508	1+
400.78491	228	1+
401.28822	144	
402.86217	174	
403.86713	484	1+
404.72443	148	
405.10374	242	1+
405.77634	446	1+
406.18663	134	
406.75149	378	1+
407.73120	258	1+
407.86807	390	
408.07365	216	1+
408.85800	1204	1+
409.15588	222	1+
410.73659	198	
410.83859	708	1+
411.73748	168	
412.21819	214	1+
412.72690	182	
412.84611	356	1+
413.07827	220	
413.75434	206	1+
413.77989	224	1+
420.88697	162	
421.81610	136	
421.88350	216	
422.86827	612	1+
423.21327	192	
423.77433	982	1+
423.82770	182	1+
423.87269	406	1+
424.19529	132	
424.21353	170	
425.75341	714	1+
426.77336	184	
426.86201	858	1+
427.73538	864	1+
428.85156	746	
428.88452	270	1+
429.00684	90	1+
429.72502	160	
429.74171	354	1+
430.84511	172	
430.88284	158	
431.87127	462	1+
432.68753	224	
433.85472	138	
434.77120	178	
441.22492	986	1+
443.13933	142	
443.21886	144	
443.76389	190	
443.94693	250	1+
444.68367	162	
444.76682	140	
444.87287	1426	1+
445.71616	132	
445.74732	264	
446.73685	164	
446.75733	234	
447.71730	400	1+
448.74937	134	
449.88790	246	
450.71061	140	
450.75275	226	
450.87690	160	
451.78071	270	1+
451.86541	134	1+
457.89804	364	1+
457.98902	142	
459.20139	216	1+
462.88418	364	1+
465.71003	132	
467.88952	1042	1+
468.71048	160	
471.72970	170	
473.15379	194	1+
473.21515	162	
474.21859	134	
485.89858	544	1+
486.90023	312	1+
489.28091	152	
489.31308	152	
490.91608	136	
501.16056	134	1+
508.91751	184	
509.26485	282	1+
509.28734	278	
510.26984	236	1+
513.13883	200	1+
END IONS

###FS:    #m/z: 336.94736 #charge 1+
###MS: 114
###MSMS: 117
BEGIN IONS
TITLE=Cmpd 87, +MS2(336.9474), 28.0-35.0eV, 2.5min #117
RTINSECONDS=149.702
SCANS=114,117
PEPMASS=336.94736	56538
CHARGE=1+
49.30950	120	
70.66229	86	
80.72567	74	
140.34210	76	
170.77136	88	
182.86915	86	
190.08370	76	
200.93862	96	
202.04376	82	
210.88253	82	
211.21089	82	
211.83227	74	
211.94660	2426	
212.87894	930	1+
213.89686	78	
213.94012	1102	1+
213.99837	78	
215.94007	108	
217.88969	162	
219.89805	70	
222.85388	90	
222.96385	76	
222.97535	136	
224.04536	76	
224.84730	76	
224.98118	102	
225.55299	92	
226.87339	76	
226.97076	100	
227.87356	74	
228.84556	72	
228.89504	182	
229.89473	72	
229.95582	2672	1+
230.88887	1332	1+
231.95182	1124	1+
232.83050	72	
232.84747	72	
233.16546	166	
233.82575	72	
233.84632	76	
233.89905	378	
234.80764	70	
235.82714	110	
235.86628	70	
235.89463	92	
236.03067	92	
236.86688	92	
238.09105	84	
239.86409	114	
239.98190	78	
240.84643	82	
241.12635	72	
241.84859	126	
242.84826	78	
243.86282	74	
243.97971	78	
244.97042	70	
246.18458	98	
246.97720	122	
247.96653	842	1+
248.90205	386	1+
249.96235	498	1+
250.62043	92	
250.83507	416	1+
251.36138	78	
251.83659	304	1+
251.87787	80	
251.97247	70	
251.98690	88	
252.95299	72	
252.97126	1222	1+
253.90712	514	1+
254.96749	650	1+
255.07796	72	
255.91041	70	
257.80135	72	
258.84776	398	1+
259.02127	82	
259.82778	168	1+
259.95907	130	
260.85451	166	1+
262.11337	74	
262.83503	106	
263.83779	72	
265.08931	94	
266.46922	76	
266.84575	72	
266.99011	84	
267.85460	144	
268.84233	788	1+
269.62094	178	
269.88279	86	
270.98375	238	
271.13938	72	
271.17390	72	
271.38416	88	
271.47730	82	
271.78883	70	
271.84138	70	
271.91747	124	
271.98822	128	
272.44522	102	
272.85046	170	
272.89183	76	
272.97924	182	
273.91793	98	
274.09540	86	
274.16454	70	
274.87658	72	
274.91727	70	
276.85761	218	
277.83276	72	
277.84661	78	
277.85794	452	1+
277.97048	78	
278.83713	554	1+
278.88930	70	
280.02708	70	
281.79429	100	
282.80323	76	
282.87967	72	
283.81793	72	
283.92129	72	
284.10144	80	
284.90092	76	
285.85321	204	
285.89531	116	
286.52216	76	
286.85213	606	1+
288.83960	74	
291.80078	72	
291.86296	122	
293.11246	270	1+
293.19697	76	
294.86130	82	
294.87779	134	
294.92869	116	
295.85013	172	1+
296.88589	92	
298.14405	88	
299.06129	96	
299.88693	132	
301.85085	72	
305.86266	94	
307.91209	72	
308.86452	104	
309.87012	422	1+
309.90184	82	
310.80886	76	
311.36891	72	
311.81627	152	
313.78166	136	1+
313.87479	74	
314.38143	84	
320.05218	80	
320.99303	70	
322.00605	80	
324.76841	84	
325.89555	80	
326.94258	94	
328.16713	70	
328.90383	84	
329.78614	76	
329.92456	82	
331.36704	92	
335.65908	76	
335.74022	70	
335.81655	72	
336.96756	74	
338.89717	92	
338.91522	88	
339.30426	72	
340.91194	82	
END IONS

###FS:    #m/z: 340.94247 #charge 1+
###MS: 118
###MSMS: 119
BEGIN IONS
TITLE=Cmpd 88, +MS2(340.9425), 28.0-35.0eV, 2.6min #119
RTINSECONDS=153.372
SCANS=118-119
PEPMASS=340.94247	1101122
CHARGE=1+
56.02526	86	
190.93537	86	
190.95121	130	
191.95880	104	
192.92730	144	
196.89508	84	
197.92645	108	
205.95835	90	
207.95255	88	
208.94072	128	
208.95770	194	
210.48146	112	
210.93812	206	
211.87596	242	1+
212.95793	80	
213.94158	618	
214.42085	80	
215.89072	220	1+
215.93758	114	
216.93989	108	
217.93798	164	
218.52554	84	
218.88878	80	
221.87538	212	1+
221.89103	90	
221.91124	104	
223.04108	78	
223.96131	80	
224.08014	80	
224.23106	80	
224.83702	110	
226.94917	226	1+
226.97110	100	
228.95071	76	
229.14864	122	
229.52597	96	
230.81715	80	
230.88893	462	1+
231.95242	912	1+
233.82870	86	
233.88398	102	
233.94855	346	
234.90212	114	
235.89432	150	
235.95130	92	
237.06783	138	
238.07803	92	
238.95570	186	
239.50309	96	
239.90137	98	
240.79904	88	
240.83623	132	
240.96380	100	
241.84419	480	1+
241.94216	354	1+
243.83415	192	
243.91261	78	
244.87269	210	1+
244.89027	134	
245.87736	172	1+
246.94782	120	
247.90442	80	
249.06773	88	
249.14316	116	
249.37784	106	
249.90562	172	1+
249.93610	82	
249.95685	210	1+
250.89847	176	1+
252.37889	114	
252.92988	88	
253.90709	92	
254.04941	88	
254.96761	672	1+
255.37412	90	
255.84518	86	
256.05731	74	
256.96986	82	
257.85177	202	
257.90995	130	
257.94061	90	
258.79594	80	
258.84722	308	
258.90656	92	
258.96170	128	
259.85472	216	
259.95775	352	
260.83564	310	1+
262.85891	102	
262.92871	80	
262.96937	114	
263.06644	98	
263.84959	130	
264.84777	80	
264.86604	92	
264.90756	90	
265.86073	266	1+
265.87802	98	
266.01795	80	
266.05604	74	
266.99751	98	
267.84146	100	
268.78106	90	
268.85206	76	
269.83554	238	1+
270.58992	86	
270.93945	82	
272.93915	134	
273.18563	80	
273.86222	312	1+
273.94711	80	
274.90267	80	
274.99197	92	
275.95061	112	
275.96882	78	
276.85604	300	
276.97547	88	
277.86177	364	
277.88451	78	
277.96227	88	
278.84545	648	1+
278.90607	78	
279.92339	84	
280.85536	146	
280.93643	120	
282.91877	134	
282.97044	78	
283.10369	80	
284.81590	80	
285.93822	78	
286.86494	92	
288.00610	78	
288.04081	112	
288.21018	86	
288.79119	196	1+
288.85623	132	
289.21364	76	
291.81301	78	
292.87379	120	
293.85537	136	
293.99217	82	
294.87152	108	
295.86633	96	
296.84650	212	1+
296.90277	88	
297.15672	76	
297.97639	116	
298.80161	74	
299.06436	100	
299.41219	98	
299.87254	246	
300.85724	158	1+
303.87009	146	
303.95355	100	
304.92280	100	
308.95544	76	
309.81756	74	
310.24317	78	
312.80279	118	
313.94636	92	
314.81982	118	
318.88051	74	
320.65223	88	
321.81443	78	
322.88365	94	
325.52558	126	
326.17290	78	
327.90091	180	1+
328.19165	114	
329.87854	142	
329.91982	76	
330.84646	100	
342.06021	74	
END IONS

###FS:    #m/z: 336.94737 #charge 1+
###MS: 118
###MSMS: 120
BEGIN IONS
TITLE=Cmpd 89, +MS2(336.9474), 28.0-35.0eV, 2.6min #120
RTINSECONDS=154.144
SCANS=118,120
PEPMASS=336.94737	56978
CHARGE=1+
82.62564	74	
185.52844	86	
186.91776	82	
191.08201	76	
198.96446	88	
199.93725	78	
206.96735	92	
207.87826	84	
210.38003	94	
211.88997	90	
211.94551	2312	1+
212.87987	964	1+
213.94087	1438	1+
213.98251	72	
215.88870	366	1+
215.93937	256	
216.06734	76	
217.94450	84	
219.38298	110	
221.89282	82	
222.95392	152	
223.98466	86	
224.89790	202	1+
225.88326	92	
226.89675	138	
226.97260	172	
228.89750	204	1+
229.95657	3096	
230.89034	1086	1+
230.96134	84	
231.95203	698	1+
232.82626	280	1+
233.95242	140	
234.83913	72	
235.82488	78	
235.95175	96	
236.84980	76	
236.90667	78	
237.47023	84	
238.06325	102	
239.84503	114	
239.95171	74	
240.38547	76	
240.83877	414	1+
240.90172	86	
241.09437	80	
241.84240	352	1+
242.13816	74	
242.38106	80	
242.94601	114	
243.90279	100	
244.96106	100	
245.96515	76	
246.90576	76	
247.96694	602	
248.90412	230	
249.62431	80	
249.83136	104	
249.89908	140	
249.95994	196	
250.91440	86	
250.95367	76	
250.99906	146	
251.08315	78	
251.83569	92	
252.97202	1818	1+
253.35907	78	
253.90142	194	
253.95160	72	
254.07375	200	1+
254.83761	82	
254.91279	108	
254.96709	614	1+
255.09763	78	
255.41925	78	
255.86285	78	
256.87351	72	
256.90336	128	
257.85349	106	
258.84534	230	
259.85530	108	
260.83426	116	
261.82832	82	
262.80744	84	
262.93844	86	
263.85148	128	
265.08457	288	1+
266.86882	90	
267.84074	110	
268.54935	86	
268.84210	624	1+
269.08010	116	
269.53426	92	
270.98194	316	1+
271.18830	120	
271.35166	94	
271.92961	98	
272.02958	82	
272.84467	130	
273.90024	94	
274.01669	84	
274.79479	150	
274.88892	82	
275.87612	88	
276.54629	78	
276.86354	408	1+
277.84817	140	
277.86882	242	1+
277.96441	106	
278.03476	96	
278.81065	90	
278.83126	580	1+
278.97360	100	
279.83084	318	1+
279.85412	74	
280.07612	92	
280.41301	72	
280.89623	98	
282.88597	94	
284.85961	80	
285.85267	220	
285.87283	120	
286.85077	946	1+
288.01847	78	
290.80922	78	
290.86577	316	1+
290.89533	84	
291.03130	84	
293.10664	108	
294.00708	72	
294.37326	80	
294.96360	76	
295.00570	76	
295.20832	124	
295.95349	98	
296.12248	142	
296.81569	74	
296.94074	72	
297.90011	108	
298.00626	80	
299.01372	80	
299.05424	74	
299.17543	76	
299.79354	80	
299.87355	124	
300.29136	74	
302.80527	78	
305.86005	124	
306.88103	124	
307.89062	76	
309.86927	212	
310.84814	86	
310.87115	144	
311.87626	114	
312.83512	74	
312.86114	104	
313.39610	94	
313.81142	76	
313.84393	84	
313.94171	74	
315.04161	76	
316.87296	72	
318.88577	82	
324.93429	72	
325.89886	176	
328.82831	72	
330.47130	90	
332.88408	76	
332.96268	72	
333.19550	76	
334.69045	78	
335.42060	94	
337.99418	202	1+
338.83849	74	
END IONS

###FS:    #m/z: 359.96306 #charge 1+
###MS: 118
###MSMS: 121
BEGIN IONS
TITLE=Cmpd 90, +MS2(359.9631), 28.0-35.0eV, 2.6min #121
RTINSECONDS=154.916
SCANS=118,121
PEPMASS=359.96306	38422
CHARGE=1+
191.53724	80	
196.94322	86	
203.97184	86	
204.84604	106	
207.95031	96	
208.44858	92	
209.94499	630	
216.41234	76	
216.85502	76	
221.90178	76	
222.12504	86	
222.95404	498	
223.95160	976	1+
224.95369	652	1+
225.86383	108	
225.89258	94	
226.87167	86	
226.89607	84	
226.94884	4470	1+
228.05500	98	
228.85691	82	
228.88862	80	
228.94336	4542	
229.94810	118	
230.94624	92	
232.99742	84	
234.88411	80	
238.01913	90	
239.90540	160	
240.79988	108	
240.94038	218	
240.96758	264	
241.94455	320	
241.96628	146	
242.06931	84	
242.96139	124	
244.06261	78	
244.95888	2524	
245.08913	86	
245.94215	152	
246.95384	2414	1+
247.81341	80	
249.53310	86	
250.08075	94	
250.46481	88	
250.95491	184	
251.02099	86	
251.96736	92	
252.95703	266	
253.09320	178	
254.39188	84	
254.81118	76	
256.81651	76	
256.85793	80	
257.36559	100	
257.87801	90	
258.90249	118	
258.95017	76	
258.97549	106	
259.04101	82	
259.87345	88	
259.89496	234	1+
259.91627	150	
260.83982	192	
260.94739	96	
260.97016	126	
262.93085	100	
263.98029	128	
264.44644	78	
264.82097	78	
264.84777	86	
265.81313	516	1+
266.86416	82	
266.96630	82	
267.97646	466	
268.95638	114	
269.86705	84	
269.96955	276	
270.92744	90	
271.15193	78	
272.84450	166	
272.91451	252	1+
273.96420	110	
274.86315	142	
275.53472	78	
277.10165	92	
277.11986	94	
277.81184	108	
278.80103	144	
278.81766	94	
278.89971	112	
280.79668	346	1+
281.88195	94	
281.92650	84	
282.05011	76	
282.08728	146	
283.85881	156	1+
284.82331	198	
286.41625	82	
286.80059	90	
286.85851	86	
286.87648	108	
287.02716	88	
287.89551	92	
289.61252	78	
291.79232	86	
291.87283	116	
292.44044	88	
292.88801	90	
293.96901	92	
295.93162	110	
296.04042	80	
296.80758	98	
297.81006	246	
297.90413	226	1+
298.80589	758	1+
300.78318	148	
300.80654	102	
300.88730	78	
304.01784	94	
307.84482	134	
307.98943	86	
308.86713	78	
309.40893	110	
309.81300	78	
311.79837	90	
311.87574	110	
313.56574	80	
313.96808	98	
314.09859	98	
314.82312	82	
316.54482	100	
316.81800	302	1+
317.87014	118	
318.85863	78	
319.82425	116	
319.86809	84	
320.14013	138	
320.40604	80	
321.82516	90	
321.85599	90	
322.78851	82	
322.92802	120	
325.14232	78	
325.95765	86	
328.61668	86	
335.88606	78	
336.07094	100	
336.94736	106	
338.04319	78	
340.89606	148	
340.94269	94	
348.04285	100	
348.91414	78	
349.75943	118	
350.87076	92	
352.89049	128	
356.77534	132	
357.34534	88	
358.20440	78	
358.34878	98	
363.45498	106	
END IONS

###FS:    #m/z: 322.93184 #charge 1+
###MS: 122
###MSMS: 123
BEGIN IONS
TITLE=Cmpd 91, +MS2(322.9318), 28.0-35.0eV, 2.7min #123
RTINSECONDS=158.597
SCANS=122-123
PEPMASS=322.93184	3455616
CHARGE=1+
66.93690	88	
179.09747	94	
193.02010	66	
198.88129	74	
199.13092	84	
200.11427	74	
201.04349	114	
203.94021	82	
206.89326	76	
209.87697	74	
209.94729	108	
215.88524	74	
216.88971	180	1+
218.84675	90	
220.88087	86	
221.94771	78	
222.88166	70	
222.95115	126	
223.55675	68	
223.95959	116	
224.10406	68	
224.81978	88	
225.56237	86	
225.81898	76	
225.86500	86	
226.84989	88	
227.86405	84	
227.93684	126	
228.89012	82	
230.84813	124	
232.08220	66	
232.85861	70	
233.16322	436	
234.82290	88	
235.87999	72	
236.85746	72	
236.98040	70	
237.83151	68	
238.03238	74	
238.06837	68	
238.93906	176	
239.14011	80	
240.07711	90	
240.47137	70	
240.80683	72	
240.82329	152	
240.94195	2434	
241.91306	98	
241.94069	9082	1+
242.82096	184	1+
242.94293	6516	1+
243.14797	130	
244.85572	114	
244.88915	78	
244.94036	1626	1+
244.99358	78	
245.85891	196	1+
246.01311	86	
246.39271	82	
246.82267	70	
247.97774	106	
248.02995	76	
248.84581	188	
249.84985	92	
250.01624	78	
251.07443	68	
251.10273	72	
252.47038	86	
252.94305	104	
253.34924	84	
254.14742	94	
255.11901	106	
256.90100	100	
257.90528	68	
257.91420	70	
258.44240	70	
258.83277	252	
259.85315	76	
260.04571	76	
261.82945	516	1+
261.98217	72	
262.83073	302	1+
263.97521	90	
264.82761	90	
264.85175	68	
264.89139	100	
264.97792	70	
265.06369	80	
266.85718	210	
267.80754	70	
267.87984	96	
268.86945	66	
268.95681	100	
269.79641	80	
270.84313	154	1+
271.18063	198	1+
271.59639	98	
272.10678	66	
272.88713	76	
272.99050	72	
273.79368	126	
274.02233	98	
274.79310	74	
277.82609	74	
278.08834	88	
278.41193	72	
279.01101	70	
279.09300	640	1+
279.11717	76	
279.13701	86	
279.85437	68	
281.82965	68	
282.87827	148	
282.97801	88	
283.43349	86	
284.29549	416	1+
284.39545	96	
284.85518	68	
284.87832	70	
285.87086	196	1+
285.89903	76	
286.79851	72	
288.20168	554	1+
288.94042	72	
289.79028	74	
291.80550	152	
291.89902	80	
293.79853	72	
293.87241	98	
296.81586	68	
296.91775	108	
297.77315	76	
298.01684	76	
298.18855	72	
298.75543	196	1+
299.75850	166	1+
299.82001	80	
300.78273	72	
300.87267	70	
302.87800	146	1+
304.95237	88	
305.17098	70	
307.21000	68	
307.80750	138	
307.88710	174	
308.81967	90	
309.42626	102	
310.87991	138	
311.77251	72	
312.02973	92	
312.85920	72	
314.81511	86	
314.85363	132	
316.17826	92	
316.87268	70	
317.82977	266	1+
318.75736	80	
318.78380	88	
319.88755	74	
320.22176	92	
320.88752	82	
321.86053	72	
323.88318	146	1+
324.24605	66	
324.38560	68	
325.34617	80	
325.80494	70	
325.90651	68	
326.88454	202	1+
327.10925	84	
END IONS

###FS:    #m/z: 340.94265 #charge 1+
###MS: 122
###MSMS: 124
BEGIN IONS
TITLE=Cmpd 92, +MS2(340.9426), 28.0-35.0eV, 2.7min #124
RTINSECONDS=159.369
SCANS=122,124
PEPMASS=340.94265	1148918
CHARGE=1+
188.55631	78	
192.92998	100	
197.86777	80	
198.95579	78	
210.93907	142	
211.94302	76	
212.88144	168	
213.94112	822	
214.94140	422	
215.89184	530	1+
215.93625	198	
217.88469	324	1+
217.93895	220	
221.89454	78	
222.97626	234	1+
223.83126	72	
223.93694	76	
223.96457	384	1+
226.94650	272	
227.66241	82	
228.94234	194	
229.99140	74	
230.89185	624	1+
231.17727	78	
231.95127	976	1+
232.57447	72	
233.00482	72	
233.94937	108	
234.97915	112	
235.89334	164	
235.94825	136	
236.10232	80	
236.83172	78	
236.88779	106	
237.00113	74	
238.85622	150	
238.89919	78	
240.90182	82	
241.12095	76	
241.85008	256	
243.83422	124	
245.01674	84	
245.86882	74	
245.99994	78	
246.40837	104	
246.96037	92	
246.97643	112	
248.91083	78	
249.00388	96	
249.04047	90	
249.95968	128	
250.90458	110	
252.09000	86	
252.49768	88	
253.53118	82	
253.93787	88	
254.96772	848	1+
255.07573	74	
255.12500	88	
256.08699	78	
256.84962	114	
257.24768	72	
258.79723	108	
258.84639	326	1+
258.94201	74	
258.96942	86	
259.86674	164	1+
259.93815	108	
259.95729	160	
260.83519	936	1+
260.98388	86	
261.47559	82	
261.87674	110	
262.84948	80	
263.04639	92	
263.83382	76	
263.86346	84	
263.88168	82	
264.90960	78	
267.82544	86	
267.90808	86	
268.84103	238	1+
270.04457	78	
271.02028	72	
271.17354	74	
271.85927	90	
272.42679	108	
272.93705	86	
273.44315	96	
273.78875	78	
274.86328	138	
274.89655	98	
275.84901	80	
276.06453	72	
276.42194	78	
276.86073	624	1+
277.86465	414	1+
277.98721	76	
278.27878	92	
278.41474	86	
278.84560	960	1+
279.85489	144	
279.96283	128	
280.17463	76	
280.84753	76	
280.93844	76	
281.00760	74	
281.89069	86	
282.41107	76	
283.85541	76	
284.88447	76	
285.57282	82	
285.86878	88	
286.39289	74	
288.82145	94	
288.84948	96	
288.86905	92	
289.79360	150	
289.93927	108	
290.16821	74	
294.83486	72	
294.85397	170	
294.87335	266	1+
295.60316	78	
296.97344	176	
299.87854	178	
300.87686	104	
301.81473	96	
302.17133	114	
302.94187	74	
303.25616	90	
303.85532	80	
303.87600	82	
303.95666	92	
304.61570	100	
305.41997	82	
306.42072	92	
307.80091	112	
308.87063	274	1+
308.98827	72	
311.88481	72	
312.24519	104	
312.80715	92	
318.04357	80	
323.83395	186	1+
324.89840	112	
326.86997	84	
326.89266	108	
329.76382	106	
330.09407	76	
330.14102	94	
330.82028	104	
331.89257	84	
333.04349	90	
333.85043	76	
336.62932	88	
336.80781	112	
336.89276	74	
337.07691	76	
338.76610	72	
339.85647	74	
340.52471	92	
340.88464	88	
342.97601	88	
344.25982	78	
346.40236	88	
346.51914	76	
END IONS

###FS:    #m/z: 363.95886 #charge 1+
###MS: 122
###MSMS: 125
BEGIN IONS
TITLE=Cmpd 93, +MS2(363.9589), 28.0-35.0eV, 2.7min #125
RTINSECONDS=160.142
SCANS=122,125
PEPMASS=363.95886	549662
CHARGE=1+
147.55018	88	
186.93958	86	
189.86019	556	1+
193.01327	84	
207.87151	454	1+
209.94409	1128	1+
210.88608	118	
212.87971	1092	1+
222.95204	210	
223.95933	276	
224.82708	78	
224.95120	948	1+
226.09934	80	
226.89429	134	
226.94805	8926	1+
226.97379	114	
227.81619	82	
228.80110	78	
228.83085	96	
228.89409	510	1+
228.94342	6758	1+
230.85969	86	
230.88924	2096	1+
231.40543	122	
231.80019	118	
231.86030	86	
232.01807	78	
234.88198	110	
238.43818	88	
238.95311	128	
239.06986	90	
239.87148	136	1+
239.93668	740	1+
240.10973	76	
240.82340	224	
240.96156	392	1+
241.98812	126	
242.94284	1304	1+
242.96058	516	1+
243.84547	82	
244.06919	348	1+
244.80545	86	
244.82594	202	1+
244.95886	4346	1+
245.88395	88	
245.94546	212	
246.90590	172	
246.95372	3834	1+
248.42863	104	
248.80531	122	
248.84531	218	1+
248.85604	76	
248.90120	596	
249.99310	76	
250.48808	78	
250.89664	114	
250.97148	288	
251.05019	78	
251.07604	208	1+
252.14281	76	
253.10888	80	
253.90923	166	
254.86046	96	
255.55275	82	
255.71946	92	
255.98070	84	
256.50361	88	
257.07852	94	
258.84761	124	
259.92714	86	
260.96880	206	1+
261.84878	78	
261.92238	76	
262.08332	88	
262.55484	74	
262.82814	332	1+
264.96246	152	
265.05600	80	
265.09071	142	
265.41753	88	
265.98389	124	
266.81543	334	
267.81316	478	1+
267.97603	292	1+
268.85010	450	1+
269.08321	78	
269.16382	78	
269.87316	90	
269.97019	1256	1+
270.15575	78	
271.81103	92	
271.84316	206	1+
272.89321	82	
276.80794	140	
278.79849	76	
278.84593	200	
278.89355	78	
279.10138	274	1+
280.79216	1074	1+
280.81462	84	
281.85633	120	
283.84786	202	
283.95035	90	
284.10570	78	
284.79150	144	
284.82277	188	
284.85036	142	
285.82271	190	
285.84535	354	
285.90082	76	
285.91971	84	
286.82245	146	
286.84687	206	
286.86268	90	
288.87047	182	1+
289.16239	114	
290.93053	82	
293.88270	80	
294.49783	118	
294.83933	82	
296.93221	82	
297.13983	92	
298.80603	578	
299.80398	702	1+
299.87147	146	
301.83475	92	
301.86151	258	1+
302.81118	190	1+
303.85892	376	
306.31761	90	
307.80871	76	
307.88304	256	1+
307.90110	98	
308.49416	76	
311.42780	86	
311.88702	98	
312.88447	96	
313.65915	76	
315.77636	90	
316.83544	98	
317.82206	78	
317.83722	82	
318.12425	94	
318.82354	300	1+
318.89577	76	
319.18739	82	
319.79312	84	
320.13959	138	
320.87218	78	
321.82349	104	
321.86194	80	
321.92657	94	
322.38072	76	
322.68265	76	
322.82807	112	
322.93427	88	
323.80912	122	
324.89197	126	
325.86237	88	
326.87631	120	
328.36507	100	
328.88446	106	
330.82744	124	
333.39361	86	
334.87206	86	
336.94533	162	
339.44672	88	
339.86203	104	
340.94070	188	
341.93887	90	
344.05718	92	
346.76108	80	
348.51492	100	
348.84987	80	
349.78397	90	
349.89201	84	
354.75010	80	
354.85642	80	
356.38480	78	
358.17652	108	
359.19296	92	
364.18318	78	
368.79535	88	
369.05779	78	
369.15159	88	
END IONS

###FS:    #m/z: 322.93183 #charge 1+
###MS: 126
###MSMS: 127
BEGIN IONS
TITLE=Cmpd 94, +MS2(322.9318), 28.0-35.0eV, 2.7min #127
RTINSECONDS=163.82
SCANS=126-127
PEPMASS=322.93183	3099350
CHARGE=1+
96.11173	72	
160.50062	98	
177.93763	96	
185.93673	82	
192.89147	136	
195.95707	88	
197.88680	76	
197.95613	94	
198.92968	66	
199.95472	68	
200.83938	72	
200.88998	70	
201.04405	148	
205.09199	116	
205.57764	78	
205.95034	114	
211.02003	70	
211.95020	78	
212.04902	70	
212.89342	202	1+
220.86617	68	
220.88039	78	
221.87244	92	
221.96774	88	
222.36510	82	
222.87422	82	
222.95244	126	
223.96818	80	
224.96506	194	
225.10710	72	
225.39446	94	
226.87194	68	
226.94578	68	
227.93186	154	
227.95298	76	
229.15051	94	
229.86385	88	
230.83685	82	
230.89090	66	
230.90956	116	
231.17369	78	
232.05761	86	
232.89642	72	
233.16728	140	
233.85297	80	
234.82674	72	
235.00729	66	
235.93788	68	
237.79806	68	
237.91122	82	
237.93807	94	
238.92027	68	
238.93901	86	
238.96680	74	
239.07749	110	
240.81980	226	1+
240.94209	2784	
241.07898	80	
241.46610	92	
241.94369	2230	
242.94269	6486	1+
242.99784	96	
243.03077	68	
243.15623	110	
243.82146	258	1+
244.94193	992	
245.81801	144	
246.86206	74	
246.97658	274	
247.00454	72	
247.06820	78	
248.08217	70	
249.04271	92	
249.06004	120	
249.83176	76	
250.85380	70	
251.02090	66	
251.80350	70	
251.92871	74	
252.09384	68	
253.02679	72	
253.83424	74	
253.89098	76	
253.92028	66	
254.15101	82	
255.78436	78	
257.80831	86	
258.83436	252	1+
258.90962	160	
260.83697	78	
260.89407	98	
261.82767	360	1+
262.86586	92	
262.96916	190	1+
263.52079	78	
264.43469	94	
265.05780	104	
265.90779	92	
266.07793	76	
266.15226	72	
266.86570	78	
268.00448	72	
270.79653	238	1+
271.18050	120	
271.79247	280	1+
271.89421	72	
272.17771	74	
272.79549	378	1+
273.98774	84	
275.90959	68	
276.85627	118	
277.94778	100	
279.05743	68	
279.09232	698	1+
279.91598	68	
280.84925	72	
281.79654	80	
281.83356	80	
282.27694	80	
283.08547	66	
283.22898	96	
284.06671	74	
284.29328	456	
285.82817	80	
286.87085	182	1+
287.37701	90	
288.20146	142	
288.81017	74	
289.78938	268	1+
291.80396	216	
291.86544	74	
293.02058	92	
293.95019	68	
295.84228	80	
295.87132	154	
296.76093	70	
297.79915	94	
299.44493	90	
299.89584	68	
300.80670	80	
302.15831	80	
302.91645	88	
303.10028	78	
305.16885	70	
305.91032	88	
307.79354	86	
307.89262	140	1+
308.38172	84	
309.67902	94	
310.09814	76	
311.03530	94	
312.94629	102	
313.43746	84	
313.74613	70	
314.87783	100	
315.77638	74	
316.90543	76	
318.88026	80	
319.74260	84	
319.85742	114	
324.79269	80	
324.89785	154	
324.94195	120	
327.90269	72	
END IONS

###FS:    #m/z: 363.95882 #charge 1+
###MS: 126
###MSMS: 128
BEGIN IONS
TITLE=Cmpd 95, +MS2(363.9588), 28.0-35.0eV, 2.8min #128
RTINSECONDS=164.592
SCANS=126,128
PEPMASS=363.95882	490338
CHARGE=1+
55.56393	96	
101.62500	78	
120.98715	102	
135.86180	88	
189.86542	366	1+
191.86082	152	
196.88577	166	
197.89547	108	
207.87312	250	
207.89074	76	
209.94463	1128	1+
210.88609	140	
211.88699	138	
212.09872	82	
212.87918	798	1+
216.04471	128	
218.91575	86	
219.62146	88	
220.06941	86	
222.95338	382	1+
223.99563	90	
224.87874	188	1+
224.90091	78	
224.95200	994	1+
224.97167	102	
225.97040	124	
226.94811	7286	1+
227.07023	82	
227.92954	158	
228.89490	186	
228.94302	8154	1+
229.07062	80	
230.82602	84	
230.89003	1808	1+
231.90800	92	
232.88728	416	
232.90336	160	
235.88421	104	
237.05500	150	
239.51452	84	
240.82916	210	1+
240.84017	150	
240.94375	602	
240.96582	270	
241.11230	138	
241.94367	518	
241.96866	144	
242.57602	100	
242.89696	96	
242.94373	1570	1+
242.96127	540	1+
243.07074	498	1+
243.83769	212	1+
244.07283	418	1+
244.95896	3572	1+
245.40710	88	
245.94162	360	
246.90425	116	
246.95439	4154	1+
248.80810	168	
248.83933	96	
248.90059	918	1+
249.80396	80	
249.85336	80	
250.51540	84	
250.89659	216	
250.97046	256	
251.15152	96	
251.80930	76	
252.90184	384	1+
253.04649	84	
256.84297	78	
258.83508	122	
259.04932	84	
260.82966	108	
260.96946	324	1+
261.00722	82	
261.80523	94	
261.84895	88	
262.83387	422	1+
264.86569	82	
265.98022	148	
266.15640	102	
266.81529	406	
266.93836	94	
267.97505	738	1+
268.80272	84	
268.84536	84	
268.91206	116	
268.96466	1008	1+
269.96947	846	1+
271.42666	80	
271.62071	108	
271.92455	104	
273.18964	76	
273.86874	194	1+
274.39218	80	
274.97017	80	
275.80986	78	
275.90647	158	1+
276.86013	154	
277.13274	84	
277.85707	270	1+
278.80654	82	
278.83175	234	1+
279.40937	156	
280.79555	512	1+
280.83213	210	1+
280.86337	80	
281.89273	202	
282.79614	248	1+
282.92945	86	
283.85083	130	
284.10674	100	
284.82881	114	
285.82179	102	
285.85073	376	1+
286.86726	78	
289.16185	104	
290.90965	76	
291.10496	158	
291.12750	112	
291.87316	334	1+
291.89594	224	1+
291.93911	88	
292.47002	78	
293.12120	136	
293.84480	88	
295.07319	82	
295.41076	82	
295.93866	140	
296.39532	82	
296.82136	82	
297.80894	206	
298.80523	572	1+
299.87093	102	
300.80244	634	1+
300.86849	114	
301.86342	254	
301.93079	106	
302.85643	880	1+
302.92512	78	
303.85807	740	1+
304.40758	82	
305.87811	328	1+
305.90722	86	
306.11333	78	
306.87855	252	1+
307.92962	82	
309.87117	132	
310.88168	122	
311.86752	88	
312.52059	88	
313.90282	108	
314.21842	90	
314.76252	78	
315.34880	94	
317.81400	182	1+
317.93694	166	
318.15698	84	
318.93587	104	
321.81866	84	
321.86582	208	
322.93018	138	
323.00281	78	
323.86817	98	
325.21331	78	
325.36382	80	
325.83780	76	
326.10844	80	
326.13190	110	
326.87574	300	1+
329.16659	276	
329.36037	88	
331.85210	114	
332.88887	102	
334.95757	86	
336.94269	152	
339.82460	228	1+
340.94131	248	1+
341.90551	78	
343.72021	78	
343.96099	78	
344.16643	80	
346.74304	76	
347.34009	84	
349.85974	80	
351.17675	86	
353.76683	198	1+
356.88123	78	
357.16293	118	
359.99289	88	
360.99669	90	
361.78687	88	
362.26771	144	
END IONS

###FS:    #m/z: 507.84835 #charge 1+
###MS: 126
###MSMS: 129
BEGIN IONS
TITLE=Cmpd 96, +MS2(507.8483), 28.2-35.2eV, 2.8min #129
RTINSECONDS=165.364
SCANS=126,129
PEPMASS=507.84835	140492
CHARGE=1+
196.01796	180	
224.97696	298	
227.88935	142	
230.05751	144	
235.41009	136	
236.88886	162	
237.06048	376	1+
244.10674	208	
245.07765	378	1+
249.09717	374	
252.08184	202	
252.14348	364	
253.09396	282	1+
259.87466	324	1+
260.88023	318	1+
266.08539	138	
266.16793	212	
267.11134	320	
272.07130	218	
272.13620	154	
272.85343	282	1+
273.06779	136	
273.92174	136	
275.08162	246	
275.11240	280	1+
275.86278	132	
278.12489	218	
278.83356	322	1+
281.08628	176	
283.10380	208	
287.85428	954	
289.88332	464	1+
290.08178	252	
290.86313	434	1+
293.12093	272	1+
293.87803	612	1+
294.09216	138	
295.10023	196	
295.15049	630	1+
296.08504	232	
296.86105	132	
297.09542	136	
300.87675	148	
301.12434	130	
301.85791	276	1+
303.11840	130	
303.86740	628	1+
305.86339	826	
306.88235	180	
307.88795	158	
308.14161	494	
308.79829	132	
308.87421	488	
309.15521	596	1+
309.85261	162	
309.89193	388	
310.15798	492	1+
310.81683	154	
311.09532	136	
311.88506	800	
312.17720	2064	1+
312.35201	212	
312.88913	406	
313.11530	134	
313.86702	540	1+
313.88705	228	
313.93094	146	
314.86977	376	1+
315.16702	198	
315.85123	186	
317.81539	212	1+
319.86160	198	
320.87660	168	
320.90381	144	
323.88292	448	1+
324.86347	134	
325.82533	172	1+
326.88387	2544	1+
327.80934	182	
329.15720	344	1+
330.16037	250	1+
330.88253	214	
331.11996	146	
331.13707	238	1+
331.80691	160	
332.18330	152	1+
332.87643	576	1+
335.78714	136	
335.89982	132	
336.95247	140	
337.88329	172	
339.82135	212	1+
340.12240	154	
343.14154	196	1+
343.70659	134	
346.84384	158	
347.78028	326	
348.78317	176	
349.75806	262	
349.89414	148	
350.18324	156	
350.76846	360	1+
350.82369	132	
350.85076	238	1+
350.88782	158	
353.78446	130	
353.85013	254	1+
356.13247	284	1+
357.78259	128	
358.73624	128	
358.75999	266	1+
359.11791	412	1+
360.16906	160	
361.05213	166	
363.13738	214	
363.80191	172	1+
364.05538	166	1+
365.78699	186	1+
366.84779	190	
367.71115	156	
367.76557	280	
368.13714	132	
368.76840	192	
368.89547	152	
369.83788	448	
372.78612	180	
372.85363	152	
374.08219	132	
374.86488	258	1+
375.74505	138	
380.71993	260	1+
380.86136	172	
381.79901	308	1+
381.85585	158	
382.86998	138	
383.72207	196	
383.79806	130	
384.79457	248	1+
384.85280	572	1+
385.00205	116	1+
385.72042	160	
385.82824	168	
385.89148	294	1+
386.77989	142	
387.09884	228	
387.74322	134	
388.16589	258	1+
388.85920	130	
389.20537	260	1+
389.72455	196	1+
390.11135	262	1+
390.84333	814	1+
390.88259	154	
392.73577	152	
392.82714	262	
395.11106	174	1+
397.72526	724	1+
398.72929	644	1+
398.80265	136	
399.16067	194	
399.85069	526	1+
399.87687	192	
400.85239	344	1+
401.73850	138	
403.87047	374	1+
405.78584	252	1+
405.86562	144	
406.17652	146	
406.19193	142	
406.85992	132	
407.74320	154	
407.86926	722	
408.72955	326	1+
408.74880	214	
408.85640	820	1+
409.73442	280	1+
410.84029	716	1+
411.07577	208	1+
411.11090	168	
411.81209	168	1+
412.84479	200	
413.85067	172	
413.87146	506	1+
414.86881	366	1+
417.86177	216	
421.13816	198	1+
421.78637	138	
421.88328	256	
422.87343	512	1+
423.66876	260	1+
423.77664	870	1+
424.19755	180	
425.75797	674	1+
425.81150	134	
425.86098	852	1+
425.91661	170	
426.78378	244	
426.86350	738	1+
427.18515	128	
427.73629	344	
428.08016	158	
428.73403	636	1+
428.74945	506	1+
428.85177	932	1+
431.86859	438	1+
433.72007	130	
433.85603	252	
435.17789	136	
439.89302	238	
440.68758	164	
441.22035	748	
443.23097	182	
444.68883	160	1+
444.87482	802	
445.75841	274	1+
445.87583	800	1+
446.74159	172	
446.76507	408	1+
446.79194	142	
447.71261	342	1+
447.76742	356	1+
448.75349	128	
449.69610	260	1+
449.88148	260	
450.75130	136	
452.22458	138	
452.75210	202	
453.17150	174	1+
457.90934	164	
462.88661	580	1+
467.19908	138	
467.24046	128	
467.89092	1114	1+
470.73331	132	
471.22411	268	1+
477.21216	130	
478.20653	128	
483.13317	198	1+
485.89972	324	1+
489.28470	386	1+
495.22875	222	1+
501.14149	144	
502.14564	186	
507.14437	172	1+
508.16105	114	1+
509.28768	502	1+
END IONS

###FS:    #m/z: 322.93180 #charge 1+
###MS: 130
###MSMS: 131
BEGIN IONS
TITLE=Cmpd 97, +MS2(322.9318), 28.0-35.0eV, 2.8min #131
RTINSECONDS=169.037
SCANS=130-131
PEPMASS=322.93180	3028984
CHARGE=1+
152.05568	70	
182.86542	76	
183.85140	82	
194.12584	66	
194.88572	78	
200.89023	72	
201.04384	124	
205.06374	90	
206.02857	88	
207.97566	66	
215.92663	76	
216.89331	68	
217.93401	80	
218.88685	88	
222.95107	70	
223.96049	206	
224.96005	80	
225.86368	90	
226.84601	68	
227.93272	80	
228.06816	78	
230.89728	172	
231.10439	72	
232.89612	84	
233.16471	244	1+
233.91512	68	
234.87151	64	
236.81968	66	
237.05966	66	
237.90561	72	
237.96998	88	
238.93962	222	
239.08416	142	
239.33771	84	
239.79001	138	
240.82788	134	
240.94151	2366	
241.03296	64	
241.94053	8976	1+
242.12710	76	
242.81875	482	1+
242.82919	124	
242.94250	6386	1+
243.82025	420	1+
243.98372	68	
244.94070	1884	
246.90446	72	
246.94448	72	
247.01968	80	
247.06606	72	
247.39035	94	
247.87417	80	
248.85856	158	
248.88325	80	
248.95316	80	
250.06277	78	
250.82062	74	
250.84202	68	
250.92370	80	
250.97165	110	
252.93510	64	
253.06958	64	
253.16351	72	
254.10609	80	
254.91137	70	
255.87675	72	
256.16167	86	
256.89542	66	
256.91298	84	
257.09792	82	
258.00632	116	
258.40877	74	
258.83741	280	1+
260.00931	70	
260.83394	128	
261.79516	66	
261.83283	136	
261.85480	72	
262.10917	94	
262.83270	106	
262.91285	86	
263.39302	74	
263.82298	86	
264.16269	70	
264.87134	128	
265.06183	70	
265.08977	64	
265.82596	88	
265.97413	68	
266.84989	80	
267.57241	84	
268.37451	106	
271.17407	292	1+
272.84781	150	
272.92281	152	
273.80348	126	
276.42397	120	
276.81583	78	
276.86088	76	
279.09341	796	1+
279.79838	70	
283.08859	80	
283.22486	72	
283.78727	118	
284.14286	74	
284.16809	68	
284.29416	188	
284.86600	114	
285.29978	122	
285.81752	72	
286.02341	68	
286.29792	66	
286.78812	74	
288.09543	66	
288.20120	306	1+
290.14237	86	
290.50989	72	
290.85616	70	
291.26987	96	
291.85922	66	
293.80899	82	
294.85593	70	
296.77781	64	
296.89867	94	
297.78398	80	
298.13102	96	
298.82279	82	
299.76060	68	
299.85745	190	1+
300.36703	68	
300.81300	64	
301.41382	90	
302.21990	66	
303.08518	90	
303.81071	72	
304.92230	170	
305.16048	64	
305.18576	96	
305.81248	66	
305.90260	100	
306.11745	74	
306.88387	158	
307.16687	66	
307.79423	74	
307.84967	178	1+
307.88611	66	
307.92919	76	
308.51571	122	
309.14335	72	
311.13298	78	
311.76775	80	
314.78215	74	
316.46399	100	
316.88665	68	
318.19431	66	
320.89862	70	
321.54344	66	
322.19103	92	
323.24533	72	
324.92545	78	
326.25251	86	
END IONS

###FS:    #m/z: 363.95885 #charge 1+
###MS: 130
###MSMS: 132
BEGIN IONS
TITLE=Cmpd 98, +MS2(363.9589), 28.0-35.0eV, 2.9min #132
RTINSECONDS=169.81
SCANS=130,132
PEPMASS=363.95885	472406
CHARGE=1+
120.99373	106	
187.45510	102	
189.86478	190	
191.85742	260	1+
196.88703	130	
207.87556	132	
207.94911	94	
208.87598	90	
209.94499	740	1+
210.88432	108	
212.01659	90	
212.88072	1348	1+
214.08203	130	
216.04935	82	
216.67256	82	
218.91222	102	
222.95301	276	
223.83232	112	
223.84702	100	
223.95118	880	1+
224.95368	742	1+
225.88978	128	
226.06067	80	
226.94831	7268	1+
226.97381	90	
227.22650	106	1+
227.88047	118	
227.92895	126	
228.89403	176	
228.94385	7192	1+
229.02779	100	
230.89059	2366	1+
233.95044	86	
234.88156	188	
237.04190	82	
240.02421	80	
240.89020	80	
240.94223	454	
240.96258	288	1+
241.94263	468	
242.82459	86	
242.94111	1710	1+
242.96149	316	
243.11176	80	
243.82622	136	
243.97218	146	
244.07281	442	1+
244.54224	96	
244.95899	4838	1+
245.81611	136	
245.94272	220	
245.96571	224	
246.81766	126	
246.91196	150	
246.95384	3798	1+
247.00407	104	
248.90168	1240	
249.58750	84	
250.94953	112	
250.97261	184	
251.89730	82	
251.93996	86	
252.14282	116	
253.84211	80	
253.90602	138	
254.12375	90	
254.87179	90	
256.11060	84	
256.35205	102	
257.08209	80	
257.63413	104	
258.83491	318	1+
258.89871	92	
260.38050	88	
260.96800	190	
261.83047	386	1+
262.12120	86	
262.96790	110	
264.98777	96	
265.05363	84	
265.86662	182	1+
265.97353	106	
266.80064	94	
266.81558	476	1+
267.22516	84	
267.97475	814	
268.80877	150	
268.84565	130	
268.96334	726	1+
269.02108	104	
269.89606	114	
269.96950	504	1+
271.85568	82	
271.92538	126	
273.03521	84	
274.88064	84	
275.82723	114	
276.80936	92	
276.86280	104	
277.85883	84	
277.95723	98	
278.79663	284	1+
278.84850	310	
279.10525	112	
279.82216	252	1+
279.86622	90	
280.79452	356	
281.09804	98	
281.42792	104	
281.79391	194	
281.85727	92	
282.02108	82	
282.78731	110	
282.88916	82	
283.11099	102	
283.49739	88	
283.79439	144	
283.98776	104	
284.82774	178	
284.91161	126	
285.84760	218	
285.87807	82	
285.94685	84	
287.95780	90	
288.82966	82	
288.86599	92	
290.85470	306	1+
291.97021	84	
294.86245	92	
295.01416	108	
295.15034	152	
295.85538	104	
295.93437	82	
296.81136	246	1+
297.89266	228	1+
297.92994	94	
298.80495	916	1+
298.85254	164	
299.65120	86	
300.80012	474	1+
300.87225	80	
301.86082	454	1+
303.81137	132	
303.85709	600	1+
308.88001	94	
310.87247	228	
311.00742	82	
314.81717	94	
314.84313	82	
315.81576	396	1+
315.88122	84	
316.81542	258	1+
316.89474	86	
317.51781	88	
318.81800	202	1+
318.93743	234	1+
321.86532	240	
321.88640	214	1+
322.93104	118	
324.14885	80	
326.87774	416	1+
329.12338	102	
329.87448	164	
330.89956	106	
331.06746	92	
331.83415	84	
333.98507	80	
334.87626	88	
334.93264	84	
336.08442	80	
340.83373	106	
340.94289	294	
341.71764	94	
343.86131	80	
346.39316	88	
354.75944	94	
356.18552	82	
357.15688	218	
359.76118	92	
361.20775	96	
363.72059	142	
363.87856	100	
364.62170	80	
366.78876	90	
368.18941	80	
END IONS

###FS:    #m/z: 507.84855 #charge 1+
###MS: 130
###MSMS: 133
BEGIN IONS
TITLE=Cmpd 99, +MS2(507.8486), 28.2-35.2eV, 2.9min #133
RTINSECONDS=170.582
SCANS=130,133
PEPMASS=507.84855	127750
CHARGE=1+
196.01634	262	1+
214.88903	192	
227.95600	130	
228.13443	204	
232.89688	372	1+
244.06996	130	
244.09602	188	
245.07762	368	
249.09575	266	
250.06869	244	1+
250.12870	180	
258.87589	206	1+
261.12059	164	1+
264.38856	258	1+
266.16826	184	
267.10779	350	
268.09800	164	
271.88247	208	1+
272.06793	306	1+
272.14146	150	
277.14227	148	
278.83535	304	1+
280.83880	268	1+
280.87289	188	1+
284.90149	154	
287.85534	526	
288.13624	130	
288.87130	148	
289.12659	260	1+
289.16120	198	
289.85242	234	
289.88009	288	
290.13062	178	1+
290.86662	164	
291.88065	254	
293.87418	638	1+
293.89058	150	
294.16807	226	
295.10873	152	
295.15072	452	1+
296.09254	314	1+
296.81195	178	1+
296.85563	402	
297.90775	134	
298.85690	208	1+
299.34102	144	
299.87374	216	
302.09763	166	
303.86572	596	1+
305.84887	282	1+
305.86541	944	
305.89602	224	1+
306.07839	162	
307.88579	204	
308.14187	818	1+
308.87576	1048	1+
309.38442	144	
309.91700	268	1+
310.15880	352	
311.16342	162	
311.88553	1748	1+
312.13954	152	
312.17756	1826	1+
313.12024	134	
315.86547	144	
315.88245	406	1+
318.85772	156	
321.87107	132	
322.86013	146	
322.88937	136	
323.87781	192	
324.85848	246	
324.90561	280	
325.88202	144	
325.90306	260	
326.88531	1512	1+
327.80600	152	
327.89648	252	
328.87725	542	1+
329.18246	140	
332.86447	166	
333.82926	250	1+
333.84801	136	
333.88902	382	1+
334.87417	150	
335.77899	130	
336.87144	440	1+
340.80093	138	
340.82519	134	
340.86887	154	
340.96350	162	
341.89511	204	1+
343.14465	150	
343.16308	176	
347.77819	516	
348.78129	284	
348.89137	226	1+
349.04330	160	1+
349.17410	172	
349.75498	186	
349.77514	164	
350.77855	138	
350.82298	136	
350.89161	332	
350.95608	150	
351.90360	172	1+
352.77159	134	
353.83039	292	1+
353.85100	186	
354.07924	138	
354.79032	240	
354.83528	240	1+
355.89764	148	
359.12006	260	
359.77577	156	
359.83957	206	
361.17823	232	1+
363.14241	548	1+
363.88610	170	1+
364.11639	134	
366.18776	356	1+
366.78868	188	
366.84240	302	1+
367.35834	278	1+
367.76956	320	1+
368.71129	266	
368.89989	300	
369.83969	546	1+
370.15056	186	
370.78596	208	
370.80473	436	1+
373.71643	152	
374.67362	156	
374.72600	170	1+
374.81924	444	1+
375.78124	148	1+
376.14047	142	
376.87179	148	
380.71608	318	1+
381.15390	216	
382.71891	224	1+
383.77361	168	
383.80166	304	1+
384.74020	214	1+
384.85437	460	1+
385.21529	128	
386.67257	236	1+
386.80116	130	
386.85087	592	1+
387.85225	646	1+
388.16083	260	
389.72395	154	
390.19865	146	
390.78380	190	1+
390.84001	540	1+
390.90454	182	1+
391.16790	134	1+
392.82872	512	1+
393.10395	272	1+
394.72745	130	
394.78562	184	
398.73034	646	1+
399.85148	220	
402.80040	208	1+
402.86266	216	
403.87207	302	
404.77721	130	
404.88138	198	
405.10378	186	
405.76281	130	
405.86726	170	
406.18429	178	
406.86407	138	
407.75694	244	
407.86768	642	
408.76648	156	
408.85322	936	1+
408.91740	226	1+
409.73107	160	
409.86578	372	1+
410.72825	162	
410.83770	736	1+
411.81169	186	
412.18269	160	
413.07365	138	
413.86003	446	1+
414.67829	134	
417.84428	188	1+
421.88700	162	
422.87100	282	
423.20516	160	
423.77787	232	
423.87147	236	
424.77907	162	
424.86715	192	
425.75799	704	1+
425.87132	182	
426.78597	138	
426.86245	620	1+
427.73658	750	1+
428.84504	1050	1+
428.88310	130	
429.09875	252	1+
429.69732	282	1+
429.74445	446	1+
430.10464	176	1+
431.87126	338	
432.87425	210	
433.85347	296	1+
435.71118	134	
439.19376	132	
440.69740	138	
441.05283	104	1+
441.21705	664	1+
441.78936	208	
443.75051	154	
444.12016	128	
444.87406	1434	1+
445.74454	402	1+
446.22161	172	
446.75516	138	
446.87802	188	
447.24147	104	1+
447.71693	574	1+
448.77942	342	1+
449.78385	242	1+
449.88113	336	
451.75194	152	
454.68909	140	
455.23227	136	
462.88447	882	1+
463.21392	130	
464.71683	160	
464.78828	140	
467.30024	136	
467.71357	138	
467.73888	128	
467.88907	952	1+
470.22734	148	
482.11689	400	1+
485.90215	600	1+
489.27746	284	1+
495.21946	134	
506.20699	180	1+
508.28843	314	1+
509.29143	218	1+
509.86236	146	
END IONS

###FS:    #m/z: 340.94260 #charge 1+
###MS: 134
###MSMS: 135
BEGIN IONS
TITLE=Cmpd 100, +MS2(340.9426), 28.0-35.0eV, 2.9min #135
RTINSECONDS=174.255
SCANS=134-135
PEPMASS=340.94260	1035820
CHARGE=1+
76.55455	84	
181.94838	100	
187.93459	74	
188.93252	82	
190.94691	300	1+
192.92696	242	1+
199.90606	76	
200.87614	78	
207.41622	114	
210.89024	184	
210.93999	128	
212.87616	322	1+
213.36313	76	
213.94061	832	1+
215.88806	104	
215.93800	286	1+
217.88340	72	
217.91967	78	
219.91285	78	
220.87344	80	
221.10318	76	
221.89442	92	
223.85060	72	
223.96216	96	
226.87289	118	
226.94658	154	
228.79009	78	
228.84272	162	1+
228.90766	84	
228.95077	236	1+
229.64508	84	
230.88904	230	1+
231.04847	92	
231.95091	644	1+
233.89925	172	
236.85889	82	
236.89806	152	
237.08728	150	
237.10880	74	
237.79201	84	
237.91530	76	
238.02676	80	
238.06653	80	
238.79873	80	
238.88948	78	
239.81851	82	
240.84283	402	1+
240.91325	74	
240.97409	78	
241.05025	84	
241.84600	274	1+
242.59731	78	
243.82733	328	1+
243.84639	112	
244.53244	98	
244.88987	120	
246.39690	78	
246.86046	108	
246.97643	358	
248.89762	74	
248.95888	340	1+
249.04268	78	
249.91349	76	
249.96038	238	1+
249.97560	98	
250.98973	96	
251.88038	186	
253.92417	74	
254.09434	78	
254.85046	76	
254.96560	490	1+
255.90652	258	1+
256.96425	196	
257.00942	74	
257.40891	96	
257.80811	120	
257.85867	80	
258.85104	292	
259.85584	184	
259.91919	80	
259.95803	178	
259.98272	80	
260.83957	772	1+
260.85509	122	
261.90208	144	1+
262.92502	132	
264.91161	78	
265.42777	88	
266.09214	82	
266.84666	126	
268.46315	80	
268.83875	256	1+
268.85917	158	
269.86129	74	
271.05049	88	
271.17184	92	
271.45483	74	
271.88619	76	
272.94220	78	
273.58552	90	
274.86297	230	
274.87868	146	
274.90100	72	
275.80737	78	
275.86232	134	
275.91991	78	
276.86078	776	1+
276.90985	84	
277.95999	228	1+
278.84711	788	1+
280.83727	88	
280.89500	82	
281.05284	74	
282.84458	94	
282.86279	172	
283.07811	100	
283.85109	78	
284.14507	72	
285.80744	72	
286.13771	76	
286.85911	178	
286.91508	86	
287.79323	76	
287.93269	90	
288.02466	80	
288.19710	104	
291.80406	126	
291.89464	74	
292.86287	78	
292.90053	88	
292.94244	72	
294.45595	76	
294.82873	74	
294.87495	242	1+
295.82057	84	
296.90933	72	
297.81949	96	
297.87591	192	
298.08436	80	
298.41115	72	
298.96480	80	
299.78298	74	
299.87480	304	1+
301.87466	170	1+
302.17612	108	
302.94336	94	
303.95575	100	
304.87366	110	
304.92574	78	
306.88638	124	
307.80118	128	
308.05846	76	
308.80927	76	
309.96675	78	
311.88609	206	1+
314.81746	86	
315.85897	166	
318.87178	80	
321.11413	72	
321.42880	74	
324.37470	104	
325.81119	72	
326.76974	92	
328.81659	232	1+
329.94246	76	
331.17742	72	
331.89927	80	
332.07133	74	
332.82824	80	
333.91593	76	
337.72962	80	
338.90421	78	
340.16442	72	
340.25494	82	
341.35196	82	
341.77409	84	
342.88269	90	
END IONS

###FS:    #m/z: 507.84864 #charge 1+
###MS: 134
###MSMS: 136
BEGIN IONS
TITLE=Cmpd 101, +MS2(507.8486), 28.2-35.2eV, 2.9min #136
RTINSECONDS=175.027
SCANS=134,136
PEPMASS=507.84864	141290
CHARGE=1+
191.86862	136	
224.12010	270	
227.95767	128	
230.07949	136	
232.90109	248	
234.88643	190	1+
240.11616	126	
245.07554	470	1+
247.07272	132	
249.09534	276	
252.14573	372	1+
255.11024	180	
256.09539	274	1+
258.05374	134	
259.82553	220	1+
265.04566	256	1+
266.09530	186	
266.12407	142	
266.16544	252	1+
267.10179	128	
272.13340	578	1+
274.10259	142	
277.38244	152	
279.88635	228	1+
280.83067	168	
280.86759	206	1+
285.81188	136	
287.85298	1120	1+
288.86997	300	
289.88150	150	
290.00152	184	1+
290.86648	278	
291.86530	148	
291.88329	168	
292.86798	128	
292.88427	152	
293.87615	554	1+
295.10141	262	1+
295.14965	542	1+
296.08665	272	1+
296.85206	172	
298.87144	290	1+
300.83870	128	
301.84794	128	
303.86541	390	1+
305.86434	948	1+
307.13680	144	
307.91590	266	1+
308.14414	664	1+
308.87468	842	1+
309.84469	316	1+
310.15775	548	1+
311.88523	1854	1+
312.17831	1606	1+
313.82055	246	1+
313.87291	144	
314.13153	92	1+
314.86599	166	
317.83632	160	
317.89732	140	
318.11699	124	
318.78100	128	
319.10454	178	
320.81450	224	1+
321.87992	128	
322.88623	140	
323.85688	152	
323.87861	240	
324.86474	124	
325.13725	178	1+
325.90216	204	
326.88462	1954	1+
327.83125	302	1+
328.87113	246	1+
328.89288	174	
329.92139	178	1+
330.83702	156	
330.88077	222	1+
331.12425	154	
331.17095	184	
332.87521	576	1+
332.93669	124	
333.81947	294	1+
333.84541	152	
336.01254	152	
338.84848	148	
338.93086	232	1+
341.10500	124	
343.15770	132	
343.87941	144	
346.98529	208	
347.77604	268	
347.89183	138	
348.78520	150	
349.76019	260	
349.80990	124	
350.14967	128	
350.76485	186	
350.82776	324	1+
350.89311	260	
351.88338	214	1+
351.93087	174	
352.36220	142	
352.67768	170	
352.91566	136	
354.78909	172	
356.70849	198	1+
356.80956	158	
356.89856	132	
357.17983	222	
358.12818	134	
358.18258	148	
358.77610	296	1+
359.11226	360	1+
360.14829	216	1+
360.77881	142	
363.07720	178	1+
363.14039	172	
364.12685	174	
364.77969	308	1+
364.90220	170	1+
365.78193	254	1+
365.81113	374	1+
366.19005	272	
366.83982	182	
367.71116	292	1+
367.76697	500	1+
368.04064	336	1+
368.83500	602	1+
368.90057	122	
369.83842	436	1+
370.78190	260	
370.80555	598	1+
372.78638	158	
372.85839	200	1+
374.16661	134	
374.78489	176	
375.81404	206	1+
378.79815	180	
380.72327	140	
381.15613	308	1+
382.71602	182	
383.19191	122	
383.79317	138	
384.85369	386	1+
385.77633	298	1+
385.82856	204	1+
386.11305	202	
387.09780	186	
387.85507	232	
388.07214	122	
388.16914	212	1+
388.81717	142	
389.20201	188	1+
389.84770	124	
390.79062	140	
390.84467	294	
391.17541	144	
391.84450	256	
392.12426	234	
392.83180	316	
392.92302	158	
393.79541	138	
393.82424	390	1+
394.85791	190	1+
395.85634	216	1+
396.11827	254	1+
396.73909	124	
396.77861	196	1+
398.72958	540	1+
399.16293	130	
399.85088	650	1+
401.00598	146	1+
401.85153	184	
402.86666	152	
403.87505	224	
405.76459	200	
405.86785	130	
406.18076	268	1+
406.76035	470	1+
407.74166	396	1+
407.86894	538	
408.70325	152	
408.81253	218	1+
408.86016	840	1+
408.86591	390	
409.72990	358	1+
410.13750	132	
410.75526	250	1+
410.84039	1248	1+
413.80289	128	1+
413.83952	156	
413.85989	122	
419.17090	150	
421.78342	142	
421.87978	124	
422.65433	146	1+
422.86460	392	1+
422.89684	146	
423.20939	150	
423.77792	286	
423.86706	288	1+
424.20843	282	1+
424.77435	400	
425.76237	240	
426.75735	494	
426.86447	630	1+
427.73389	798	1+
427.78808	162	
428.09833	162	
428.14471	138	
428.85147	1152	1+
429.70920	180	
429.77416	192	1+
429.82971	240	
430.74091	218	1+
431.87041	292	1+
434.89376	328	1+
435.72219	126	
439.71611	138	1+
441.22013	682	1+
442.87634	184	
443.76488	170	
444.67962	128	
444.78007	262	
444.87493	1092	1+
445.14863	142	
445.71477	132	
445.74849	368	
446.75409	186	
446.87764	266	1+
447.71975	484	1+
449.69559	128	
449.75670	360	1+
449.87983	310	1+
450.70148	150	
451.21965	166	
451.70885	128	
456.13424	126	
456.23039	180	
457.18735	216	1+
462.88350	606	1+
465.76445	214	1+
467.88884	764	1+
469.78221	138	
470.73093	158	
471.22661	132	
472.13109	144	
473.21524	324	1+
474.22047	272	1+
481.19748	228	1+
485.90156	446	1+
489.28242	184	
499.19496	160	
500.22511	186	1+
503.20816	130	
507.15091	248	1+
509.28518	200	1+
511.25608	178	
END IONS

###FS:    #m/z: 336.94745 #charge 1+
###MS: 134
###MSMS: 137
BEGIN IONS
TITLE=Cmpd 102, +MS2(336.9474), 28.0-35.0eV, 3.0min #137
RTINSECONDS=175.8
SCANS=134,137
PEPMASS=336.94745	52028
CHARGE=1+
120.45405	94	
182.86529	80	
192.05256	92	
196.88193	112	
198.10277	94	
210.88411	142	
211.94587	2398	1+
212.61427	94	
212.87938	508	1+
213.94106	914	1+
214.02349	74	
215.88569	546	1+
215.93560	110	
221.89455	88	
222.97325	78	
223.97184	118	
224.83454	92	
225.84086	76	
225.99244	72	
226.88466	78	
226.94900	200	1+
226.96975	84	
227.91238	70	
229.82212	78	
229.85762	76	
229.95632	2738	1+
230.07149	76	
230.89056	928	1+
231.95110	698	1+
233.16227	110	
233.95025	122	
234.82603	140	
235.94657	128	
236.95416	72	
237.05958	70	
237.91329	74	
238.84024	154	
239.92686	72	
240.83586	194	
240.84896	76	
241.84357	102	
241.87403	100	
241.90348	114	
243.83923	186	1+
244.09503	72	
245.10309	92	
245.94391	80	
246.39282	70	
247.96671	762	1+
248.89702	192	
248.99405	232	1+
249.81994	80	
249.89692	276	
249.95903	400	1+
250.06885	72	
250.08781	100	
250.83306	260	1+
250.95648	278	1+
251.07547	80	
251.16500	80	
252.94909	92	
252.97233	1778	1+
253.90762	228	
253.92899	94	
253.95583	130	
254.96492	452	
255.00152	78	
255.07735	92	
256.26669	126	
256.85566	76	
256.88728	74	
256.95994	76	
257.85138	302	1+
257.94515	78	
258.87675	80	
258.97578	92	
259.86178	72	
259.98839	76	
262.00776	70	
262.95330	104	
264.00712	78	
264.34257	74	
266.37273	92	
266.97826	74	
267.84098	186	
268.84201	424	
269.85004	196	
270.84415	146	
270.98667	126	
271.05861	78	
271.52574	118	
271.84741	212	1+
271.91888	106	
272.88084	138	
272.98454	114	
273.13878	80	
273.91288	104	
274.85778	102	
274.90488	72	
275.80364	70	
275.86215	122	
276.85809	518	1+
277.83311	380	1+
277.92625	70	
278.40985	100	
279.10271	86	
280.85133	76	
280.86756	76	
280.93122	70	
281.86464	86	
285.79986	100	
285.85276	246	
286.85659	484	1+
287.14568	70	
287.79473	84	
287.86168	328	1+
289.91993	80	
290.82591	74	
291.85450	104	
291.89487	164	
292.97018	92	
293.82188	86	
293.92511	112	
294.11453	114	
294.37541	78	
294.87308	74	
295.08595	116	
295.97056	74	
296.59815	72	
296.98323	88	
296.99784	80	
297.20743	76	
297.44666	72	
297.96755	72	
298.88258	100	
299.87115	136	
303.45075	104	
303.87151	244	1+
305.90287	70	
306.34967	76	
306.87760	132	
307.89042	76	
308.87092	372	1+
309.07214	80	
310.84594	78	
311.85035	90	
312.81880	128	
312.87439	72	
313.02657	80	
316.46833	82	
317.81551	80	
321.75935	84	
321.84507	74	
322.88591	72	
323.41785	70	
324.80795	78	
325.90232	80	
326.13923	78	
326.77617	76	
327.38033	98	
327.88018	90	
328.39624	102	
328.57425	100	
330.03406	76	
332.02261	72	
332.86413	94	
334.87655	84	
335.03821	94	
336.80957	76	
336.94815	88	
337.98001	86	
338.28271	82	
339.03289	86	
END IONS

###FS:    #m/z: 340.94248 #charge 1+
###MS: 138
###MSMS: 139
BEGIN IONS
TITLE=Cmpd 103, +MS2(340.9425), 28.0-35.0eV, 3.0min #139
RTINSECONDS=179.488
SCANS=138-139
PEPMASS=340.94248	1025426
CHARGE=1+
110.45023	232	
189.95502	84	
190.94627	180	
191.94969	84	
194.92528	76	
203.95934	80	
204.42612	94	
205.96084	136	
206.88803	82	
208.05335	78	
208.95813	304	
209.92095	100	
209.94772	92	
210.94093	116	
212.88174	82	
212.89520	76	
213.88098	102	
213.94180	712	1+
214.87534	138	
214.89945	96	
215.89040	238	
215.93503	128	
217.88244	186	
219.87807	138	
219.98202	84	
221.87095	76	
222.39419	86	
222.94752	84	
223.87240	92	
223.95904	92	
224.90286	82	
225.95165	84	
226.86723	146	
226.88467	80	
226.96361	116	
226.97878	80	
227.43255	92	
227.83597	116	
227.90152	84	
228.86047	122	
228.89404	80	
228.93749	208	
229.83918	82	
231.89258	130	
231.95147	520	
232.89263	378	1+
232.95059	236	
233.86585	76	
233.89939	308	1+
233.95137	158	
234.11626	76	
234.93765	80	
235.85520	78	
235.89206	312	1+
235.94920	164	
237.06928	80	
238.80038	78	
238.88356	178	
239.00146	86	
240.82941	78	
240.85029	86	
241.84386	104	
241.88990	82	
241.94750	146	
242.88909	82	
242.93886	240	1+
243.83280	128	
244.84017	100	
244.87059	130	
244.89502	108	
244.96667	88	
246.39393	138	
248.02959	102	
248.89920	138	
248.91432	86	
249.04838	78	
249.96480	240	
250.99569	164	
251.88383	98	
253.06342	78	
254.11190	86	
254.96775	824	1+
255.07965	78	
255.90977	76	
256.85110	148	
256.94258	88	
256.97074	184	
257.02445	152	
258.84771	182	
258.86731	88	
259.85189	380	
259.95827	322	
260.57670	76	
260.83751	278	
261.84334	250	
263.93837	132	
264.13639	86	
265.16149	76	
265.84168	328	1+
266.82372	78	
266.86419	126	
268.84214	180	
270.88101	84	
270.91460	76	
271.14358	80	
271.78523	76	
271.84452	326	1+
272.94299	168	
273.92115	86	
274.86696	152	
274.91515	112	
275.80936	134	
276.86009	978	1+
276.92145	230	1+
278.84582	742	1+
278.99785	86	
279.96090	82	
280.85303	102	
280.90914	78	
280.93373	136	
281.92663	76	
283.14485	76	
283.94776	76	
284.85789	76	
284.87832	94	
284.93769	98	
286.36217	104	
287.79971	78	
288.79635	78	
288.92773	80	
288.94224	78	
291.86448	198	1+
293.05646	112	
295.08821	78	
297.21599	84	
297.37152	86	
297.74972	78	
297.87909	78	
297.90656	78	
299.87585	216	1+
302.17510	134	
302.84816	84	
305.40059	98	
306.92621	78	
307.80228	120	
307.87960	116	
309.38105	104	
310.42278	92	
313.84414	96	
319.86786	78	
322.07652	98	
323.01728	112	
325.09388	90	
325.90921	92	
328.18954	136	
330.81319	112	
331.82031	140	
334.34081	94	
335.17342	82	
337.45442	78	
339.96988	108	
341.36109	122	
342.89757	124	
END IONS

###FS:    #m/z: 336.94717 #charge 1+
###MS: 138
###MSMS: 140
BEGIN IONS
TITLE=Cmpd 104, +MS2(336.9472), 28.0-35.0eV, 3.0min #140
RTINSECONDS=180.261
SCANS=138,140
PEPMASS=336.94717	48628
CHARGE=1+
122.87290	88	
180.50861	80	
196.87064	80	
196.88757	98	
207.97564	84	
208.98434	78	
209.94572	74	
210.37850	92	
210.89556	148	
211.94563	3424	1+
212.87980	748	1+
213.94072	1242	1+
214.88033	134	
214.89473	98	
215.88610	326	
215.94158	194	
216.94562	84	
217.83797	76	
222.38700	82	
224.83822	112	
225.98154	116	
226.89959	90	
226.94961	108	
226.97157	132	
227.94672	152	
228.84371	94	
228.89764	98	
228.94064	126	
229.95553	3268	
230.18130	78	
230.88981	1262	1+
230.96183	74	
231.95036	1718	1+
232.82522	298	1+
233.89912	112	
233.95037	150	
234.95825	120	
235.94764	98	
237.88888	76	
238.00012	86	
240.91989	148	
241.84473	148	
242.83254	102	
243.16528	76	
245.79807	76	
246.90664	130	
246.99077	74	
247.96699	1050	1+
248.90094	464	1+
249.83966	78	
249.96225	542	
250.83302	334	1+
250.95134	354	
251.95939	176	
252.06470	88	
252.15270	104	
252.83441	170	
252.97189	2384	
253.09003	80	
253.84264	76	
253.90666	204	
254.83667	106	
254.87193	76	
254.90693	132	
254.96896	1010	1+
255.07592	86	
256.25783	74	
256.57336	116	
256.85196	98	
256.91281	74	
256.96675	140	
257.06052	84	
257.96491	78	
258.85071	484	1+
258.87401	72	
259.82627	90	
260.82470	222	1+
261.84298	86	
261.86090	94	
262.14305	86	
262.87719	80	
263.84567	104	
265.02970	80	
266.84193	80	
266.98844	76	
267.84235	270	
268.02679	92	
268.04863	78	
268.84263	210	
269.07897	80	
269.18405	74	
269.85051	278	1+
269.91756	82	
270.17988	84	
270.95771	76	
270.98795	76	
271.17785	78	
271.91926	166	
272.84086	86	
272.97837	106	
273.89436	96	
274.39424	96	
274.87476	130	
275.62898	74	
276.60166	80	
276.82083	126	
276.85670	240	
277.86680	282	1+
278.83709	246	
279.01851	78	
279.83765	108	
279.85788	78	
283.03045	94	
283.78648	88	
283.94605	102	
284.80780	84	
284.98387	88	
285.85359	112	
285.97331	80	
286.25588	104	
286.84921	712	1+
286.87875	114	
287.84971	478	1+
287.99463	192	1+
290.85665	202	
290.89898	82	
292.01864	82	
292.81056	78	
293.04754	84	
294.85612	128	
295.84566	82	
295.97304	96	
296.00027	102	
296.43518	104	
296.89420	78	
296.97686	74	
297.01713	74	
297.43821	94	
298.86125	78	
299.01329	178	
299.36236	74	
299.80131	82	
299.92525	88	
300.75115	74	
301.07678	88	
301.78250	94	
303.86390	152	1+
303.94308	96	
305.15748	102	
306.90234	92	
308.79796	86	
309.86993	312	
310.87783	166	
311.87401	140	
312.86778	122	
315.13770	90	
318.37177	90	
320.90133	150	
320.96005	96	
321.28574	82	
322.83269	84	
323.01822	88	
329.61688	84	
330.73039	78	
332.39144	100	
337.83359	80	
338.76146	74	
338.84144	74	
END IONS

###FS:    #m/z: 359.96313 #charge 1+
###MS: 138
###MSMS: 141
BEGIN IONS
TITLE=Cmpd 105, +MS2(359.9631), 28.0-35.0eV, 3.1min #141
RTINSECONDS=181.033
SCANS=138,141
PEPMASS=359.96313	37228
CHARGE=1+
115.52062	84	
182.95666	96	
184.95187	74	
192.11530	76	
194.99551	74	
202.94902	78	
203.88387	90	
207.95365	74	
208.96300	108	
209.94270	1034	1+
209.98674	76	
215.05258	96	
215.89697	102	
216.90926	88	
222.95294	842	1+
223.97306	108	
224.95266	604	1+
224.97235	162	
225.03526	86	
226.87414	138	
226.94831	5348	1+
227.93305	116	
228.13130	76	
228.85149	84	
228.94332	6476	1+
231.91258	140	
233.40503	172	
234.86512	94	
234.93111	134	
236.05896	88	
237.40015	80	
238.42671	120	
238.93733	98	
238.95141	74	
239.89307	82	
239.90584	188	1+
240.86246	80	
240.94121	672	1+
240.96309	548	1+
241.89973	116	
242.00671	82	
242.96119	618	1+
244.95862	3466	1+
245.93362	104	
246.95397	3246	1+
247.01778	86	
247.08531	74	
247.97574	138	
248.10028	220	1+
248.80485	128	
248.87759	92	
248.97651	78	
250.95020	216	
250.96823	248	
252.95790	184	
254.92883	78	
256.99359	88	
257.83544	260	1+
258.80360	84	
260.87807	78	
260.91960	80	
260.97339	150	
261.44578	98	
261.85326	86	
261.97342	112	
263.89772	190	1+
264.79919	100	
264.81785	82	
264.83387	98	
264.96131	130	
265.85824	78	
266.81717	278	
267.12259	102	
267.84935	84	
267.97715	640	1+
268.84460	126	
269.16546	80	
269.86736	74	
269.91822	184	1+
269.94192	104	
269.97090	488	
271.84590	108	
272.03166	104	
274.07516	84	
276.81044	98	
276.85995	146	
277.42944	88	
277.82397	82	
277.86653	154	
278.02142	76	
278.84415	86	
278.87005	86	
279.02679	78	
279.84712	102	
279.91874	96	
279.94832	90	
280.39850	76	
280.79543	132	
281.11846	114	
281.86030	104	
281.93447	88	
282.12319	202	
282.83406	130	
283.83463	86	
283.87998	94	
284.83113	166	
286.42826	92	
286.90890	86	
287.91233	102	
289.04254	80	
291.10653	82	
291.98542	106	
292.81887	102	
293.10655	74	
293.12734	224	1+
293.85811	364	1+
295.88531	94	
296.80957	618	1+
296.94933	74	
298.11435	74	
298.80232	656	1+
298.88029	82	
298.99674	82	
301.60150	100	
303.10482	160	1+
304.44652	78	
304.79155	78	
304.88582	80	
305.01217	90	
305.94346	88	
307.13242	76	
308.04566	78	
309.79931	128	
309.87164	84	
310.87567	82	
311.75714	82	
311.89869	124	
312.39274	104	
315.90068	80	
316.82050	122	
318.93665	198	
318.96383	76	
318.98165	74	
319.43774	80	
319.93791	90	
321.67339	78	
322.93551	92	
329.41870	98	
331.10337	88	
335.77611	80	
336.12720	82	
336.94691	106	
339.06905	84	
340.94282	138	
341.27482	86	
342.48491	86	
342.63293	102	
342.76904	80	
346.95097	76	
348.30224	80	
348.75581	76	
352.79830	94	
352.88126	78	
353.88351	80	
356.75950	78	
356.85480	136	
359.21628	84	
359.67932	78	
359.87762	76	
362.97520	78	
363.32611	86	
END IONS

###FS:    #m/z: 322.93170 #charge 1+
###MS: 142
###MSMS: 143
BEGIN IONS
TITLE=Cmpd 106, +MS2(322.9317), 28.0-35.0eV, 3.1min #143
RTINSECONDS=184.719
SCANS=142-143
PEPMASS=322.93170	3942778
CHARGE=1+
185.93011	80	
188.55962	100	
195.91508	110	
200.89754	104	
205.92218	92	
206.96381	66	
207.92947	64	
207.97559	82	
209.93868	72	
210.90049	90	
210.91846	72	
212.87665	154	
220.88059	138	
221.92922	64	
222.39785	90	
222.95334	114	
224.90996	78	
225.87403	96	
226.84048	74	
226.93833	94	
226.95103	92	
227.47893	68	
227.83787	72	
227.87681	100	
228.06824	70	
230.04152	88	
230.84607	112	
231.55253	88	
232.88719	78	
233.16355	190	
233.37801	82	
233.86601	84	
234.16731	120	
235.12198	92	
236.90038	92	
238.46272	88	
238.88973	104	
238.93758	68	
238.95102	118	
239.13647	70	
239.82253	76	
240.82180	146	
240.83668	78	
240.94265	2738	
241.13951	140	1+
241.88293	68	
241.94056	9902	1+
242.86407	90	
242.94306	6672	1+
242.97272	128	
243.81841	266	1+
244.94086	1842	1+
245.16651	82	
246.38929	66	
246.78408	100	
246.85209	86	
246.97960	70	
247.97569	72	
248.87037	86	
250.94525	132	
251.14396	72	
251.87688	104	
252.87640	74	
253.01107	90	
253.40826	68	
253.83087	244	1+
253.85972	98	
254.17075	64	
255.78273	72	
256.54687	80	
256.89801	144	
257.06053	80	
257.80165	68	
257.91764	66	
258.07922	90	
258.79401	66	
258.85636	124	
258.90240	96	
258.91860	96	
259.83903	120	
260.57874	84	
260.83693	178	
261.14985	70	
261.81532	74	
261.83117	230	
261.89413	98	
262.83163	370	
262.92104	72	
263.98134	78	
264.79197	206	1+
265.98466	64	
266.83188	84	
266.85494	136	
266.87684	184	
267.84163	74	
267.89408	74	
268.14310	78	
269.89468	72	
270.19210	78	
271.15655	92	
271.17894	156	
271.85077	226	1+
273.78886	110	
274.00183	82	
274.92702	66	
275.04329	72	
275.81377	104	
275.86295	66	
275.88522	78	
276.47297	74	
276.83681	66	
277.98584	66	
278.81628	90	
278.88116	72	
279.03277	68	
279.09136	710	1+
280.07789	76	
280.11897	78	
280.86150	70	
281.79985	66	
283.28106	64	
283.78681	186	1+
283.86006	396	1+
284.29637	148	
284.88860	88	
284.94859	70	
288.20046	136	
289.78977	66	
290.00150	98	
290.85750	98	
291.80230	112	
293.85257	168	
294.39901	84	
294.83277	86	
295.94936	76	
296.03191	68	
296.80746	74	
296.87524	78	
296.96436	70	
297.02754	82	
299.79092	82	
299.84659	96	
303.08746	82	
304.87503	72	
304.94986	72	
305.16316	70	
305.17716	88	
305.80217	82	
306.79048	76	
310.02290	66	
311.81776	82	
312.75494	78	
313.07034	72	
316.81398	80	
317.19419	84	
319.11106	90	
319.76443	80	
320.29194	64	
321.82961	94	
322.75544	70	
325.89010	204	1+
326.79159	84	
END IONS

###FS:    #m/z: 340.94248 #charge 1+
###MS: 142
###MSMS: 144
BEGIN IONS
TITLE=Cmpd 107, +MS2(340.9425), 28.0-35.0eV, 3.1min #144
RTINSECONDS=185.491
SCANS=142,144
PEPMASS=340.94248	1327400
CHARGE=1+
69.19909	78	
140.60126	122	
182.85200	72	
189.86524	76	
192.92631	122	
194.05881	70	
194.51582	72	
198.86921	76	
205.94580	102	
207.56864	98	
208.95866	140	
210.93898	142	
211.00406	74	
212.87793	118	
213.87824	140	
213.93995	1070	1+
214.42078	84	
214.89092	90	
215.88835	296	1+
215.93868	128	
219.93083	94	
220.55582	74	
222.95304	84	
223.55130	92	
224.97398	148	
226.94199	84	
226.97526	76	
228.84023	112	
228.94518	148	
229.84637	92	
230.81710	72	
230.84995	90	
230.89411	90	
231.01870	120	
231.06516	94	
231.89390	94	
231.94960	1054	1+
232.88748	156	
233.54141	80	
233.86059	98	
233.89507	202	
234.90869	72	
236.90022	90	
237.83164	82	
240.85594	90	
241.84365	372	1+
242.05268	74	
243.83197	208	
243.88979	84	
244.82888	100	
246.02283	86	
246.06133	72	
246.95598	82	
246.97520	74	
248.87022	78	
249.89941	184	
249.92902	70	
249.96271	166	
250.50958	72	
250.95940	386	1+
250.99356	78	
251.86573	78	
251.88347	78	
251.98095	98	
252.55448	78	
252.83174	86	
253.90839	80	
254.91864	212	
254.96601	716	1+
256.02988	74	
256.26790	100	
256.48601	84	
256.83626	92	
256.88665	118	
256.91253	120	
256.96637	176	
258.35158	80	
258.84559	364	
259.84714	302	
259.89947	72	
259.94314	126	
259.95851	122	
260.83643	878	1+
260.95556	80	
261.43171	90	
261.84042	558	1+
263.12547	96	
263.85924	266	1+
264.92365	72	
266.84856	148	
267.99262	74	
268.84089	138	
269.85604	112	
271.86988	84	
271.93649	74	
272.93905	98	
274.06699	126	
274.86834	118	
274.89665	96	
275.85756	138	
276.03402	74	
276.85793	460	
277.86235	382	
277.96831	196	
278.84375	390	
278.86267	376	
279.40420	82	
279.85253	346	1+
279.94044	360	1+
280.22590	92	
281.84402	78	
282.39262	80	
283.86767	70	
284.81927	70	
284.85743	206	1+
284.92573	70	
286.92739	78	
288.20043	172	
288.83719	72	
289.16344	70	
291.80779	134	
294.86661	158	
294.92364	90	
295.88211	102	
296.86675	76	
298.09104	70	
298.30264	84	
298.88014	78	
299.87741	78	
300.03402	82	
300.16180	84	
300.83390	72	
300.87650	126	
301.86005	126	
301.94894	72	
302.85105	110	
304.16786	80	
306.89063	86	
307.43720	148	
307.80202	180	1+
310.89261	70	
311.79386	78	
315.79813	74	
317.76949	80	
320.81084	80	
324.87010	72	
325.90383	128	
326.62321	100	
327.28463	100	
328.18713	76	
330.82157	88	
332.77918	70	
333.10814	82	
333.57490	122	
334.29282	186	
336.75091	78	
337.42042	82	
338.87138	96	
339.02364	74	
339.31352	90	
341.84231	100	
343.54702	72	
345.87050	76	
END IONS

###FS:    #m/z: 363.95865 #charge 1+
###MS: 142
###MSMS: 145
BEGIN IONS
TITLE=Cmpd 108, +MS2(363.9586), 28.0-35.0eV, 3.1min #145
RTINSECONDS=186.262
SCANS=142,145
PEPMASS=363.95865	630150
CHARGE=1+
182.86856	104	
184.85859	182	1+
189.86391	314	
191.85883	196	
192.86014	76	
196.88531	134	
200.94991	154	
207.87482	158	
208.05877	80	
208.95894	160	
209.88071	376	1+
209.94602	1228	1+
210.88362	324	1+
212.88077	1170	1+
212.91862	86	
212.98299	78	
217.39600	86	
222.95130	410	1+
224.94986	1138	1+
224.97191	80	
226.94853	7400	1+
227.83460	82	
227.88192	138	
228.89724	204	1+
228.94377	7950	1+
229.03148	78	
230.79285	82	
230.85022	152	
230.89016	2164	1+
235.56805	92	
235.85126	88	
238.94226	90	
238.97318	84	
239.09831	88	
240.82589	308	1+
240.94253	446	
240.96317	438	1+
241.94104	1670	1+
242.94331	1150	1+
242.96242	572	1+
243.81751	122	
244.07725	458	
244.82518	144	
244.95861	4230	1+
245.06011	200	1+
245.94653	156	
246.90793	138	
246.95396	3888	1+
247.80032	366	1+
248.86760	84	
248.90177	622	1+
249.12391	94	
250.80293	128	
250.90350	76	
250.94788	148	
250.97047	284	
251.08858	90	
251.43768	92	
252.61687	112	
253.08535	112	
253.91024	112	
254.18048	112	
254.46261	84	
258.05764	76	
258.83507	124	
259.96311	212	1+
260.07441	84	
260.83493	154	
261.82967	342	1+
262.45135	78	
263.36501	98	
263.85023	106	
264.02324	104	
264.83189	122	
264.96733	176	1+
265.34759	84	
265.65956	94	
265.98496	118	
266.09808	74	
266.44285	82	
266.81582	456	1+
267.92290	78	
267.97438	582	1+
268.81149	84	
268.92582	102	
268.95837	110	
269.40749	88	
269.92169	76	
269.96860	860	1+
271.80248	100	
271.86088	94	
275.50601	118	
276.85485	144	
277.10425	78	
277.14112	84	
278.11167	82	
278.80344	168	
278.84693	174	
279.09984	122	
279.40521	82	
279.80195	178	
280.16023	92	
280.79342	532	1+
280.92767	82	
281.87473	228	1+
282.00467	78	
282.62151	94	
282.79101	156	
282.82395	328	1+
283.85601	118	
283.92181	80	
283.98561	134	
284.08718	80	
285.84879	244	
286.89012	90	
289.81539	80	
289.86881	104	
289.90094	78	
292.10478	104	
294.11913	76	
296.80915	136	
297.10392	142	
297.80987	178	
298.12284	78	
298.80791	1062	1+
299.87063	116	
299.94024	90	
300.79692	516	1+
301.49669	106	
301.81923	242	1+
301.85837	122	
302.94841	122	
303.76335	102	
303.85826	686	
304.44861	76	
304.90303	80	
305.40251	78	
307.43170	76	
308.11901	256	
309.83492	76	
310.88386	80	
311.82427	84	
312.17349	90	
312.84639	82	
313.45280	102	
313.88982	154	
314.00478	220	1+
316.60379	80	
316.81601	166	
317.29258	86	
317.81897	150	
317.94261	82	
318.93167	154	
320.80828	78	
320.94018	82	
321.82077	202	
321.86513	188	1+
321.88697	90	
322.93137	232	
324.07600	80	
325.14507	128	
326.87353	266	1+
327.39596	100	
328.88962	132	
329.12464	84	
329.16024	130	
329.80436	88	
334.77334	90	
335.74891	76	
338.54472	108	
338.75875	106	
339.82868	144	
340.94364	98	
344.88195	76	
345.30634	90	
347.80736	100	
348.84073	94	
350.75692	116	
352.89811	180	
353.42855	78	
353.50964	110	
357.15703	206	
360.05931	76	
361.42107	90	
368.52183	116	
369.55504	90	
END IONS

###FS:    #m/z: 322.93165 #charge 1+
###MS: 146
###MSMS: 147
BEGIN IONS
TITLE=Cmpd 109, +MS2(322.9317), 28.0-35.0eV, 3.2min #147
RTINSECONDS=189.938
SCANS=146-147
PEPMASS=322.93165	3368710
CHARGE=1+
111.46695	78	
183.87468	72	
189.86183	70	
192.89027	70	
196.88302	70	
197.88857	86	
198.63365	110	
205.94773	136	
208.15278	84	
210.89687	136	
212.90092	178	
215.87967	76	
215.92685	90	
217.07017	80	
217.92321	76	
222.01726	74	
222.95108	136	
224.37644	100	
225.86858	72	
227.93082	90	
228.16649	82	
228.83824	170	
229.84115	138	
229.87221	76	
229.90957	76	
231.89796	114	
231.91731	72	
233.16258	200	
234.03499	98	
234.16844	106	
236.38740	72	
236.82570	74	
236.93867	74	
237.05777	82	
238.06165	102	
238.93867	124	
239.07737	74	
240.14386	74	
240.82267	222	
240.87159	78	
240.94193	2510	
241.88322	96	
241.94372	1926	
242.05015	80	
242.24350	74	
242.94279	6574	1+
243.01417	74	
243.14728	76	
243.78830	78	
243.81956	456	1+
244.88986	82	
244.94147	1808	1+
245.38802	78	
246.97593	110	
247.85390	74	
248.84288	92	
248.90301	72	
249.06374	72	
249.57170	86	
251.07358	98	
251.45192	78	
252.84723	72	
254.84498	70	
254.87017	86	
256.39656	186	
256.43515	100	
256.84789	94	
257.55891	80	
257.89900	110	
258.42269	82	
258.82799	140	
258.85323	140	
259.34347	72	
259.93482	94	
260.13920	72	
260.39449	72	
260.83018	88	
261.47547	72	
261.83024	642	1+
262.12734	70	
262.83112	476	1+
263.09221	72	
263.86547	76	
263.88148	84	
263.96928	74	
264.85754	92	
265.35746	76	
266.01210	78	
266.82362	84	
266.85184	114	
267.36174	96	
267.79972	74	
268.06095	74	
268.81351	72	
268.85545	76	
271.17562	154	
272.07024	76	
273.03333	74	
273.80172	78	
274.84495	72	
275.81180	142	
276.85071	74	
278.03296	72	
278.84851	84	
279.02259	74	
279.09343	1020	1+
279.11962	80	
279.80476	82	
279.86020	92	
281.40914	86	
283.98027	96	
284.07463	80	
284.20929	94	
284.29374	274	
284.87576	160	
284.89028	72	
284.93421	76	
286.87535	140	
287.23564	76	
287.89344	74	
288.00578	72	
288.20144	334	1+
288.86717	80	
290.13140	86	
290.92217	74	
292.01437	86	
292.11728	72	
293.87265	140	
294.87093	72	
295.15127	90	
295.85428	76	
297.84511	82	
298.86712	74	
301.15952	72	
301.76348	96	
302.25850	82	
304.93273	100	
307.80335	88	
307.90102	82	
309.80699	70	
309.88911	78	
310.88004	154	
312.18226	80	
312.83532	72	
312.86013	122	
313.88742	72	
314.89784	70	
316.87701	92	
318.15291	90	
319.82612	72	
320.90067	86	
321.13854	86	
321.83872	74	
322.16222	72	
324.13572	76	
325.90026	126	
328.27414	74	
END IONS

###FS:    #m/z: 363.95879 #charge 1+
###MS: 146
###MSMS: 148
BEGIN IONS
TITLE=Cmpd 110, +MS2(363.9588), 28.0-35.0eV, 3.2min #148
RTINSECONDS=190.71
SCANS=146,148
PEPMASS=363.95879	541744
CHARGE=1+
175.08909	86	
185.95719	78	
189.86739	90	
191.86409	150	
196.88748	126	
200.88745	118	
203.93326	94	
204.95849	84	
207.87226	110	
207.95018	174	
208.95774	76	
209.94327	552	1+
210.88485	100	
211.02708	82	
212.87939	1780	1+
214.16017	76	
214.91448	82	
222.95408	330	
224.74794	82	
224.95217	1436	1+
225.37446	86	
225.79283	82	
225.88718	82	
226.14556	88	
226.33747	104	
226.85356	84	
226.94837	7552	1+
227.83892	124	1+
228.85514	78	
228.89412	190	
228.94343	7224	1+
229.99053	150	
230.83516	122	
230.88948	2358	1+
231.80121	158	
234.88175	146	
236.08164	82	
237.14295	100	
238.93956	122	
240.46162	100	
240.51987	160	
240.83388	84	
240.94233	566	
240.96557	460	
241.91878	82	
241.94155	1528	1+
242.94459	978	1+
243.82721	162	1+
243.96756	134	
244.07392	404	1+
244.95857	3406	1+
245.00963	102	
245.87097	78	
245.94325	200	
246.01548	82	
246.11166	80	
246.50073	106	
246.95382	3518	1+
246.97624	134	
247.90294	90	
248.80807	116	
248.85881	92	
248.90078	854	1+
250.79867	86	
250.97267	128	
251.10060	92	
251.91846	80	
253.08848	82	
253.84544	100	
253.90650	146	
255.06617	78	
255.34853	94	
255.38599	88	
255.79830	106	
257.09829	100	
258.83768	96	
258.90079	76	
259.47773	78	
259.90445	134	
260.80891	76	
260.82849	94	
260.97232	76	
261.55877	138	
261.84081	82	
264.83309	222	1+
264.96465	266	1+
265.08634	188	
265.90272	134	
266.41090	88	
266.81538	330	1+
266.86992	104	
267.97472	566	1+
268.80042	118	
268.99259	84	
269.96731	786	1+
270.79604	248	1+
270.89889	94	
271.85762	220	
271.91563	84	
274.87435	84	
275.07185	86	
275.42240	100	
275.80159	98	
275.89118	88	
276.85798	176	
278.84602	148	
279.80137	106	
280.10157	142	
280.79628	620	1+
280.85565	296	1+
281.83977	76	
282.79439	158	1+
283.35277	112	
283.84816	114	
284.43682	80	
284.82505	178	
284.88608	222	1+
285.84696	290	
289.08444	86	
289.80518	80	
289.88320	122	
289.95770	76	
290.10157	92	
291.80620	86	
292.16987	88	
292.84400	120	
292.85963	240	1+
292.89649	96	
293.12716	122	
293.86213	192	1+
295.93232	76	
296.81280	238	
296.93207	90	
297.80840	228	
297.93839	78	
298.80479	1008	1+
299.11370	82	
300.15080	76	
300.80193	316	1+
301.15585	82	
301.86109	372	1+
302.06050	122	
302.80706	234	1+
302.83725	88	
303.85714	420	1+
305.77384	80	
306.43348	82	
308.07151	92	
310.87406	118	
311.99134	98	
312.92247	88	
313.84604	84	
314.35974	90	
314.82493	80	
315.81222	250	1+
316.88880	80	
318.80955	312	1+
319.81388	268	1+
319.87128	112	
321.15384	78	
322.92848	300	
323.97456	78	
324.88115	160	
326.87178	180	
328.88679	156	1+
329.12663	94	
329.16355	134	
335.83440	88	
336.95174	106	
340.94446	276	
342.75545	90	
342.89191	88	
343.99110	76	
344.21657	80	
347.84848	82	
348.36597	106	
355.41910	100	
356.33882	76	
357.14688	122	
359.86596	90	
363.25592	102	
363.36122	80	
364.62653	84	
365.94295	78	
367.77726	80	
END IONS

###FS:    #m/z: 507.84837 #charge 1+
###MS: 146
###MSMS: 149
BEGIN IONS
TITLE=Cmpd 111, +MS2(507.8484), 28.2-35.2eV, 3.2min #149
RTINSECONDS=191.482
SCANS=146,149
PEPMASS=507.84837	138356
CHARGE=1+
196.01653	308	1+
214.88336	298	1+
216.90617	128	
222.97410	238	1+
232.89420	250	1+
244.07368	136	
244.09125	136	
245.07533	328	
247.08165	128	
249.10102	254	
252.14473	164	
262.12367	160	
264.88705	232	1+
266.86396	198	1+
267.06043	142	
267.10909	350	
269.92778	132	
272.85255	126	
275.08124	194	
277.09292	154	
277.14358	226	
278.11499	154	
279.81071	172	1+
280.81939	198	1+
284.08640	188	
285.87032	190	
287.85271	482	
289.16421	200	
290.08374	200	
290.13234	224	
290.86440	394	1+
290.87796	454	1+
291.87873	280	1+
293.87496	892	1+
293.95995	136	
294.10231	258	1+
294.16594	162	
295.10628	282	1+
295.15282	438	1+
296.08493	428	1+
297.83905	196	1+
298.13881	168	
298.81431	164	
300.86228	138	
302.10004	190	
303.86387	348	1+
305.86410	1206	1+
307.89313	148	
308.14156	828	1+
308.17071	144	
308.87351	994	1+
309.83984	210	1+
309.85268	134	
310.15764	408	1+
311.80622	184	1+
311.88514	1862	1+
311.96990	92	1+
312.17611	1660	1+
312.83489	148	
313.11511	374	1+
314.14543	226	1+
314.86641	550	1+
316.85069	260	1+
318.38155	168	
321.88383	460	1+
322.85356	164	
323.12948	136	
323.87410	148	
324.85156	268	1+
325.82354	204	1+
325.89784	148	
326.88333	2692	1+
327.90110	144	
328.86727	262	1+
330.78842	264	1+
330.82627	234	
331.89216	142	
333.87382	196	
334.76708	264	1+
334.88854	268	1+
335.81857	176	1+
335.84139	346	1+
335.86611	166	
337.88336	184	
338.88136	146	
338.89179	170	
341.10915	226	
342.91138	234	1+
343.14173	232	1+
343.16280	134	
343.39475	218	1+
343.87982	126	
346.00836	192	1+
346.14628	196	
346.87701	128	
347.78071	306	
347.92979	140	
348.72448	162	
348.74315	142	
348.79282	128	
348.85314	226	
348.88787	188	
349.75811	226	
349.90483	154	
350.88681	290	1+
351.79324	304	1+
353.12772	160	
353.78431	242	1+
353.85335	492	1+
356.89520	168	
358.18958	160	
358.79105	256	
359.12011	232	
359.76445	130	
359.82608	130	
361.85093	280	1+
363.13868	130	
364.12323	146	
365.78414	254	1+
366.73572	236	1+
366.84269	308	
367.70827	278	1+
367.76673	150	
367.84173	200	
367.89677	456	1+
368.77737	126	
368.89792	306	1+
370.80263	228	
370.83311	126	
371.73008	126	
371.78274	300	1+
372.78810	240	1+
374.86449	218	1+
378.78802	172	
379.78041	154	
380.72947	126	
381.83655	264	
382.14589	286	
382.85595	194	
384.19002	174	1+
384.85543	524	
385.79876	154	
385.85432	266	
387.13021	174	1+
387.85446	232	1+
388.16428	166	
388.83295	160	
388.88991	112	1+
389.20424	232	
390.78100	154	
390.84220	574	1+
391.17124	168	
392.72824	320	1+
392.82658	700	1+
392.86137	176	1+
396.74316	128	
396.76980	134	
397.74159	144	
398.18031	238	1+
398.72992	454	1+
399.85157	348	1+
402.86163	190	
403.88031	222	
404.76655	324	1+
405.11018	190	
405.74903	138	
405.78197	132	
406.18367	254	
406.86404	194	
407.75570	138	
407.86721	1140	1+
408.75241	250	
409.72022	216	
409.74249	462	1+
409.78226	140	1+
409.84980	138	
410.13683	146	
410.84241	424	
411.27014	138	
411.81385	126	
411.83874	190	
412.84193	128	
413.75499	368	1+
415.87516	154	
416.00328	138	
420.74076	178	1+
420.83945	116	1+
421.81881	130	
422.86750	168	
422.89990	250	1+
423.21405	178	
423.77577	312	
423.87306	452	1+
424.19804	188	
424.77568	364	1+
424.87592	266	1+
425.74927	256	
426.75862	370	
426.85974	260	
427.73856	616	1+
427.87180	350	1+
428.75104	470	1+
428.84985	782	1+
429.70762	240	
429.72947	146	
429.83048	228	
431.78189	132	
431.87319	416	1+
432.30346	126	
432.72313	178	1+
433.89421	312	1+
434.89649	266	1+
435.85950	142	
439.87745	180	
439.89779	312	1+
441.22026	426	1+
443.68804	224	1+
443.77374	220	
444.22799	128	
444.76854	130	
444.87348	1070	1+
445.74833	270	
446.73939	278	1+
447.71124	296	
449.21248	156	
449.69630	168	
449.87881	244	1+
450.23690	160	
450.74947	150	
450.88025	148	1+
451.75916	144	
454.11715	136	
454.20541	216	1+
455.13053	218	1+
457.17872	214	1+
460.19188	138	
461.22258	166	
462.88949	386	1+
465.71961	190	
466.73674	138	
467.32804	146	
467.88695	690	1+
469.72121	316	1+
470.72532	242	1+
472.20097	202	1+
472.24900	146	
477.22598	202	
485.89208	156	
486.13578	126	
489.13536	146	
489.28171	286	1+
500.22756	154	
511.26723	156	
512.26485	130	
END IONS

###FS:    #m/z: 322.93167 #charge 1+
###MS: 150
###MSMS: 151
BEGIN IONS
TITLE=Cmpd 112, +MS2(322.9317), 28.0-35.0eV, 3.3min #151
RTINSECONDS=195.157
SCANS=150-151
PEPMASS=322.93167	3017352
CHARGE=1+
183.00974	72	
193.07486	90	
194.88925	76	
197.02424	72	
201.05002	150	
202.89462	76	
203.51091	116	
205.95093	154	
206.97612	76	
207.95445	98	
208.94516	68	
210.37295	78	
211.83076	72	
215.08474	90	
217.89440	90	
219.06312	104	
220.95524	68	
222.89459	70	
222.94965	176	
223.96456	118	
224.01394	68	
224.13159	80	
224.91208	94	
224.96222	76	
227.09010	82	
227.37725	96	
227.92704	72	
227.95866	76	
228.09244	82	
228.79567	88	
230.83036	152	
230.84991	72	
232.92427	172	1+
233.16565	208	
233.87867	288	1+
233.90013	72	
233.95606	78	
235.82494	78	
236.07949	78	
237.01063	78	
237.04282	96	
238.89513	82	
238.94292	128	
239.07824	150	
239.41184	106	
240.94202	2972	
241.94353	1662	
241.96695	86	
242.49013	84	
242.82339	194	
242.91467	74	
242.94223	6140	1+
243.82980	140	
243.87567	68	
244.12968	74	
244.82081	124	
244.88438	122	
244.94002	1084	1+
245.89275	80	
246.85560	198	1+
246.89993	76	
247.97462	72	
248.84470	204	
248.87791	74	
248.91642	86	
249.96577	72	
253.00528	86	
253.46913	90	
253.84783	74	
254.07273	76	
254.09257	86	
254.88757	88	
254.96228	78	
256.89713	78	
257.07847	84	
257.27517	84	
257.90783	84	
258.15795	90	
258.83245	306	1+
258.85629	114	
259.01727	70	
259.89750	74	
260.83459	292	
260.89591	76	
261.83414	190	
262.82840	118	
263.07761	176	1+
263.18167	68	
265.05581	154	
265.86181	94	
266.07510	104	
266.87261	70	
268.83359	72	
268.84767	74	
268.93605	70	
269.85323	72	
270.82825	74	
271.17038	114	
273.05549	72	
273.79877	74	
274.77880	74	
275.85071	84	
276.81284	76	
276.84807	134	
278.12300	68	
278.86706	68	
279.09229	886	1+
279.85600	70	
280.84082	84	
280.91905	90	
281.79820	158	
282.27891	76	
282.79264	72	
284.07662	72	
284.29507	192	
284.80600	86	
284.85075	70	
285.30101	94	
287.19567	68	
287.95184	76	
288.20162	118	
290.79231	94	
291.80454	70	
291.85274	94	
292.87970	76	
297.79071	90	
297.82283	126	
297.84082	72	
298.91603	118	
299.17940	72	
300.80436	82	
300.91737	70	
301.80881	138	
301.86374	70	
302.21586	94	
302.82921	72	
302.99973	84	
303.91540	108	
306.07699	72	
306.83990	74	
306.87455	68	
307.74613	76	
307.80085	76	
308.89055	152	
309.89734	76	
310.82119	144	
310.87981	110	
311.88606	152	
312.83778	208	
313.88530	78	
318.87193	70	
319.87328	76	
319.95150	82	
320.82823	68	
321.81889	88	
324.89467	108	
326.68763	84	
327.90046	78	
END IONS

###FS:    #m/z: 363.95872 #charge 1+
###MS: 150
###MSMS: 152
BEGIN IONS
TITLE=Cmpd 113, +MS2(363.9587), 28.0-35.0eV, 3.3min #152
RTINSECONDS=195.929
SCANS=150,152
PEPMASS=363.95872	472152
CHARGE=1+
57.38646	80	
122.56154	104	
184.93368	82	
188.43662	122	
189.86525	422	1+
191.86149	206	
193.86180	122	
207.40407	94	
207.95105	132	
209.87271	88	
209.94353	918	1+
210.88466	346	1+
211.11800	86	
211.91814	86	
212.88099	1002	1+
215.39841	90	
216.03912	96	
216.43216	74	
217.42321	76	
221.05402	80	
222.94851	140	
224.95130	1246	1+
224.97134	144	
225.86220	92	
226.94914	5840	1+
227.05616	82	
228.85380	76	
228.89722	354	1+
228.94357	6638	1+
229.23309	78	
230.89087	1946	1+
232.75753	78	
232.88937	260	1+
233.98275	78	
234.88284	258	1+
234.92074	84	
235.99088	76	
236.43250	116	
237.00127	86	
237.10890	86	
238.83077	86	
240.94246	844	
240.96561	368	1+
241.94237	436	
242.02265	90	
242.85903	80	
242.94280	1188	1+
242.95976	328	
243.83619	162	
244.07108	338	1+
244.83192	282	1+
244.95871	3568	1+
245.83879	190	1+
245.93990	110	
246.95444	2988	
246.98111	164	1+
247.39429	80	
247.85213	78	
248.80582	278	1+
248.90111	802	1+
250.89826	192	
250.94812	156	
250.97017	164	
252.07776	118	
252.16239	78	
252.89001	120	
253.79121	88	
253.90560	210	
254.12182	88	
256.95233	98	
258.83432	256	
258.94198	86	
260.84731	112	
260.96755	186	
261.83273	136	
261.97132	82	
262.00012	74	
262.35589	98	
262.70594	132	
262.83358	90	
263.00247	86	
263.97957	162	
264.16690	82	
264.82290	138	
265.48758	82	
265.84652	100	
266.14634	88	
266.81586	274	1+
266.83322	98	
266.86888	126	
267.79349	132	
267.88742	88	
267.89869	108	
267.97670	738	1+
268.81658	142	
268.95840	180	
269.10935	82	
269.91931	94	
269.96989	618	1+
271.35404	90	
271.84559	90	
272.13503	100	
273.91434	78	
274.85420	76	
275.07409	92	
275.40821	78	
275.42645	84	
276.42188	86	
276.82249	242	1+
277.14186	104	
277.81413	88	
278.09849	108	
278.80359	148	
279.10628	104	
279.76553	78	
279.79955	126	
279.90146	76	
280.79690	290	
281.79327	434	1+
281.85584	266	1+
283.83045	78	
284.03767	116	
284.11660	102	
284.78278	94	
284.82443	130	
285.82449	218	
285.84642	246	
286.83169	168	
288.81187	146	
288.91325	86	
289.80764	214	1+
289.86980	162	
290.79029	158	
291.10039	82	
291.91613	82	
293.87480	166	1+
294.00042	192	1+
294.05548	74	
294.15168	206	1+
294.51900	98	
296.80533	130	
297.11080	130	
297.80436	738	1+
298.42798	106	
298.80638	618	1+
300.67448	90	
300.79333	108	
300.80564	450	1+
300.87612	94	
301.13095	126	
301.86306	178	
302.85859	162	
302.89690	90	
303.85754	600	1+
304.79795	78	
305.01422	96	
305.14959	108	
305.83617	90	
307.13701	164	
309.81535	76	
311.13859	80	
311.87774	130	
316.81944	112	
317.77534	126	
319.87872	90	
320.14215	146	
320.38429	88	
320.82291	102	
321.87617	78	
322.93188	192	
324.83034	246	1+
324.88043	130	
325.14051	102	
326.87190	506	1+
330.17917	100	
334.40069	102	
334.75665	100	
336.94629	156	1+
337.91243	84	
339.81987	78	
347.87116	86	
352.88646	82	
357.15991	146	
357.78428	88	
360.69811	76	
362.20378	76	
365.88185	76	
END IONS

###FS:    #m/z: 507.84808 #charge 1+
###MS: 150
###MSMS: 153
BEGIN IONS
TITLE=Cmpd 114, +MS2(507.8481), 28.2-35.2eV, 3.3min #153
RTINSECONDS=196.702
SCANS=150,153
PEPMASS=507.84808	131394
CHARGE=1+
196.01956	272	
214.89076	258	
222.97018	212	1+
230.07847	212	
232.89729	200	
238.06439	236	
242.95099	124	
245.07622	328	
246.07718	178	
247.06881	188	1+
250.09748	220	1+
250.90951	242	1+
252.14250	394	
253.09142	140	
256.09327	168	
259.12868	142	
260.04463	124	
261.85190	144	
261.87703	272	1+
268.10727	134	
269.88358	220	1+
270.86332	134	
272.13410	386	1+
273.79162	142	
275.85378	492	1+
277.14089	134	
277.89904	216	1+
278.83796	154	1+
280.82953	144	
285.85804	160	
285.88434	256	1+
287.38515	132	
287.85403	672	
289.15924	168	
289.83780	160	
291.88229	142	
293.87480	834	1+
294.16536	130	
294.39690	158	
295.14959	174	
296.08836	266	
298.84889	134	
299.81188	140	
300.85776	236	1+
301.34773	356	1+
303.86963	540	1+
305.13820	124	
305.86233	884	1+
306.12529	146	
306.91523	232	1+
307.89402	144	
308.14309	808	
308.87257	550	
309.89125	292	
310.15462	438	
311.88563	626	
312.17899	1446	1+
312.88680	380	
312.97249	124	
313.87658	202	
313.88581	232	
314.09359	144	
314.88612	124	
316.38233	156	
316.86834	194	
319.00686	224	1+
321.83047	152	1+
323.87572	342	
324.37862	124	
324.81004	216	1+
325.90500	318	
326.88432	1786	1+
327.07978	128	
328.87557	500	1+
329.89912	134	
330.82396	286	1+
331.82653	244	1+
331.87561	138	
332.87606	620	1+
334.78946	150	
335.84449	128	
336.01268	128	
336.76835	176	
336.80268	276	1+
336.89643	124	
337.18072	214	1+
339.84716	188	
340.12443	134	
341.11067	216	
341.87238	128	
342.89317	158	
343.84167	166	
346.11041	170	
346.82529	230	1+
347.78811	276	
348.08073	132	
348.15763	192	1+
348.78449	248	
349.75867	700	1+
349.79276	150	
350.76323	454	1+
350.89236	192	
352.91258	130	
353.85257	234	
353.89479	176	1+
355.78622	196	1+
355.87063	122	
356.35838	226	1+
357.73339	214	1+
357.83073	154	
359.12269	204	
360.31759	212	1+
360.81901	132	
363.30408	156	
364.12451	162	
365.78768	284	
366.18660	258	
366.72081	134	
366.73885	128	
366.79497	128	
367.77105	378	1+
367.79013	176	
367.84589	294	
368.83899	470	1+
368.90243	156	
369.84137	338	1+
370.80101	292	1+
372.78358	288	1+
372.82336	146	
373.81501	192	
374.82141	160	
376.14435	142	
380.73328	126	
381.15262	202	
381.83984	250	1+
382.15377	150	
383.17956	246	1+
383.80823	328	1+
384.85584	598	1+
387.85122	262	1+
388.15879	136	1+
388.76119	164	
388.80134	304	1+
389.20064	302	1+
389.72481	346	1+
390.72921	290	1+
390.78502	278	1+
390.84562	276	
390.89713	142	
391.17440	128	
391.84944	296	
392.72906	328	1+
392.82462	524	1+
393.74957	146	
393.79312	152	
394.75831	210	1+
394.78324	208	
395.76700	260	1+
398.73119	256	
399.72899	638	1+
399.85486	282	
400.86882	128	
401.89609	202	1+
402.86889	476	1+
403.73360	126	
403.87326	286	1+
403.94429	220	1+
404.94772	188	1+
[truncated: 2,118,915 more chars]
