# Supplementary material for: High-Throughput Venomics
Source: J Proteome Res. 2023 Apr 3;22(6):1734–46. doi: 10.1021/acs.jproteome.2c00780 (PMC10243144; doi:10.1021/acs.jproteome.2c00780)
Supplement: Supplementary file 9 — pr2c00780_si_009.zip [file pr2c00780_si_009.zip › Manual files/Calloselasma rhodostoma MGF/210702_Calloselasma_halfplate000034_5.1.201.mgf]

###	D:\Data\Julien\210702_Cr_half_TFA\210702_Calloselasma_halfplate000034.d\ProteinAnalysisResults.mgf
###	D:\Data\Julien\210702_Cr_half_TFA\210702_Calloselasma_halfplate000034.d\analysis.baf
###	210702_Calloselasma_halfplate000034.d
###	Instrument: maXis HD
###	Manufacturer: Bruker
###    PeakWidth 0.30, MiniumIntensity 10, S/N 1Apply threshold 0, Threshold 10
###    Retain Residuals no, Create neutrally no,
###    FullScan Parameters: AdductIon (+)+H (-)-H, LowMass 0, HighMass 8000, MaxCharge charge decon 4, MinPeaks 3
###    Perf. isotope decon yes, Max Charge Istopic decon 6, MW agreement 0.00, Abund. cutoff 2.00, Envelope cutoff 75.00
###    MaxRes   Parameters: AdductIon (+)+H (-)-H, LowMass 0, HighMass 8000 
###    Perf. isotope decon yes, Max Charge Istopic decon 6, Abund. cutoff 2.00
###    MSn      Parameters: AdductIon (+)+H (-)-H, LowMass 0, HighMass 8000 
###    Perf. isotope decon yes, Max Charge Istopic decon 4, Abund. cutoff 0.05
###    Global Charge Limit: no 3, Prefer FullScan Result: yes, Export what: 2 (0=non deconv/1=deconv only/2=mixed), NoMSMSSignals: 150, Intensity threshold: 10, NoMSSignals (deconv): 2, NoMSSignals (non-deconv): 2, NormalizeData: no, SingleCharged: yes
###
COM=210702_Calloselasma_halfplate000034.d
USERNAME=Demo User

###FS:    #m/z: 322.93181 #charge 1+
###MS: 2
###MSMS: 3
BEGIN IONS
TITLE=Cmpd 1, +MS2(322.9318), 28.0-35.0eV, 0.0min #3
RTINSECONDS=1.871
SCANS=2-3
PEPMASS=322.93181	1633000
CHARGE=1+
206.94170	3298	
208.94668	8498	1+
211.94551	17846	
213.94108	14720	
215.88769	3070	
217.94215	7642	
222.95338	28138	1+
224.95211	6648	
226.12375	3016	
226.94808	117936	1+
227.19978	7570	
228.94383	195594	1+
231.95287	11706	
234.97148	6828	
234.99906	5014	
235.13041	4366	
235.20522	7090	
237.13026	3950	
237.18416	2736	
238.45593	9172	
239.08157	3022	
239.14841	9606	
239.23226	11524	1+
239.98340	3990	
240.96361	19072	1+
241.46367	2966	
242.62032	4168	
242.96302	3908	
243.22844	6782	1+
244.95862	78102	1+
245.22668	3282	
245.63176	6792	
245.94377	7352	
246.13370	3114	
246.95372	57648	1+
247.24136	3578	
248.03363	3496	
248.95368	3838	
249.18442	3986	
249.25668	2818	
249.91221	4110	
249.97297	63156	1+
250.94827	47038	1+
250.99910	9588	
251.19997	5554	
251.62510	2560	
252.47121	2650	
252.63936	2944	
252.94855	13700	
252.97284	740914	1+
253.21564	8468	
253.90669	13280	1+
254.94329	205734	1+
254.96806	261064	1+
255.23120	8290	
256.26305	7350	
256.91497	5876	
256.96570	38406	1+
258.88570	3910	
258.91064	2736	
258.96469	12360	1+
260.16104	2590	
261.97776	12206	
262.96916	3342	
263.05708	5758	
263.13525	2710	
263.23588	3348	
263.98012	107062	1+
265.25148	3102	
265.97778	9504	
267.26700	3294	
267.64606	3832	
267.97496	49900	
268.96147	30174	1+
270.98227	13202	
272.88307	4808	
272.95360	33302	1+
272.97613	4266	
274.09204	21116	1+
274.27382	16190	1+
277.21562	2742	
279.09295	5742	
279.23165	7190	
281.05047	4346	
281.24701	17332	1+
282.27870	16318	
283.14354	10674	1+
283.17479	8460	
283.26269	14770	1+
283.94820	7124	
284.29387	7488	
285.20302	2704	
285.22334	3198	
285.94336	164258	1+
285.98486	17212	1+
286.27408	3082	
287.25783	5590	
287.66258	3084	
288.15591	19490	1+
288.20367	29808	1+
288.25282	21610	1+
289.15879	17498	1+
289.65938	6124	
290.26869	23536	1+
290.89314	3100	
291.09973	28602	1+
291.97496	9556	
292.06094	12384	1+
292.10298	24484	1+
292.15731	5766	1+
293.17347	2764	
293.21107	6228	
293.24711	2542	
293.97644	21084	1+
293.99878	38986	1+
294.12873	9070	1+
294.93845	5846	
295.22626	12582	1+
295.96980	8242	
295.99376	14888	1+
296.25869	2638	
296.29417	4822	
296.66572	2806	
297.08254	9450	
297.20708	2798	
297.24154	14536	1+
297.90610	4426	
298.08490	5082	
298.27357	4168	
298.96937	3276	
299.06296	2916	
299.19033	5950	
299.24064	3048	
299.25879	3606	
299.67052	72144	1+
300.17178	26994	1+
300.28893	10292	1+
301.21751	2766	
302.13984	5662	
302.17715	13242	1+
302.30410	25512	1+
302.94625	9408	
303.18901	8214	1+
303.23146	2628	
303.95375	39870	1+
303.99583	6710	
304.28363	3416	
304.92600	4138	
305.26943	3740	
305.95403	3472	
306.90581	6846	
307.08383	3700	
307.24930	44486	1+
308.14543	11854	1+
308.21578	3794	
308.87382	4056	
309.20160	3054	
309.22310	3726	
309.23982	2998	
309.27556	5348	
309.67460	2826	
310.16902	10362	1+
310.31009	15910	1+
311.05591	6304	
311.13790	7654	1+
311.22161	7068	
311.25626	3020	
311.27604	9512	1+
311.67277	5668	
311.87070	14050	1+
311.93640	6928	
311.98795	14494	
312.32539	6574	
312.90200	4920	
312.94872	6802	
313.17593	3006	
313.21946	12514	1+
313.27369	4554	
313.29262	10552	1+
313.86841	5016	
313.93093	165644	1+
314.27018	4198	
316.28444	15818	1+
316.32057	9822	1+
316.94242	4316	
317.21388	3826	
318.29988	18102	1+
318.93653	96492	1+
319.18087	2868	
319.22485	2790	
320.93613	182694	1+
321.22272	2632	
321.24239	2610	
321.31386	2694	
322.19231	14396	1+
322.87940	5884	
322.91232	9772	
322.93159	3674358	1+
323.01934	3284	
323.12054	4560	
323.16732	5646	
323.19614	9048	1+
323.24002	19222	1+
323.28984	19122	1+
323.33200	2952	
324.10000	2678	
324.13832	2758	
324.15548	6438	1+
324.29224	16134	1+
324.32656	4658	
324.87836	5910	
325.02896	2570	
325.18030	2852	
325.25566	47178	1+
325.31958	2620	
326.17374	3948	
326.20337	3014	
326.34159	2894	
326.87394	52832	1+
326.97011	14738	1+
327.00800	9914	
327.14072	2670	
327.17934	2760	
327.20075	11418	1+
327.27104	66174	1+
328.18577	2632	
328.32089	9082	1+
END IONS

###FS:    #m/z: 340.94273 #charge 1+
###MS: 2
###MSMS: 4
BEGIN IONS
TITLE=Cmpd 2, +MS2(340.9427), 28.0-35.0eV, 0.1min #4
RTINSECONDS=2.643
SCANS=2,4
PEPMASS=340.94273	754476
CHARGE=1+
175.67172	184	
207.87146	134	
208.95912	216	
209.94100	134	
213.94085	2518	1+
214.02989	230	1+
215.88635	916	1+
215.93894	282	
217.93752	210	
219.88092	128	
223.95905	252	1+
224.93351	134	
224.97613	198	
230.94425	140	
231.01991	290	1+
231.89341	138	
231.95208	1920	1+
232.08783	146	
233.04728	224	
233.10010	154	
233.16147	152	
233.88194	140	
233.90268	312	1+
233.95089	440	1+
233.98982	152	
235.89282	282	1+
235.91166	170	1+
235.94885	210	
237.06391	204	
238.04558	124	
240.23183	622	1+
240.26624	230	
241.06372	180	
241.16334	136	
241.94938	126	
243.89632	158	
244.03639	364	1+
244.05790	130	
244.16348	430	1+
245.22578	142	
246.97724	324	
247.03273	682	1+
248.12382	210	1+
248.97452	124	
248.98712	456	1+
249.06997	130	
249.96240	646	1+
250.04664	208	
251.04184	138	
251.95712	250	
251.97365	128	
253.01462	140	
253.07593	138	
253.16236	348	
253.97684	166	
254.05171	346	1+
254.28292	210	
254.96801	1484	1+
255.07483	1024	1+
255.17508	180	1+
256.91493	130	
256.96311	178	
257.04348	212	
258.96647	146	
259.12395	242	1+
259.20205	244	1+
259.88113	142	
259.92351	132	
260.05486	144	
260.06884	136	
260.91133	194	
261.16145	186	
262.92533	126	
262.96976	322	1+
263.04070	200	
263.05209	204	
263.10949	222	1+
263.18596	260	1+
263.23343	124	
264.07563	220	
264.27031	222	1+
265.01727	890	1+
265.08790	138	
265.10130	126	
266.03130	150	
266.10623	170	
266.92373	150	
266.96259	130	
266.99756	188	1+
267.13656	444	1+
267.94960	128	
268.98325	158	
269.12319	158	
269.18947	200	
271.04595	128	
271.17149	304	1+
272.93227	188	1+
272.98094	390	
273.07344	140	
273.97141	138	
274.04107	242	
274.90146	134	
275.05837	472	1+
277.98128	356	1+
278.05241	126	
279.21080	178	
280.11938	220	
280.97462	134	
281.05126	740	1+
281.07840	140	
282.09184	152	
282.27919	1092	1+
282.92031	200	
282.97320	192	1+
283.03101	680	1+
283.20961	158	1+
283.32543	124	
284.29350	148	
284.87141	138	
285.04905	134	
285.09987	132	
285.88029	380	1+
286.14614	296	1+
286.99771	200	1+
287.07580	140	
287.42092	122	
288.06520	508	
288.20413	326	
289.02760	278	1+
289.07124	240	
289.20687	240	
290.07395	146	
290.93214	152	
292.06354	606	1+
292.78395	170	
294.14139	174	1+
294.99703	264	1+
295.97801	362	1+
296.05344	126	
296.14131	210	1+
296.33101	522	1+
297.07977	202	
297.21837	546	1+
298.08106	238	
298.09413	372	1+
298.21890	326	1+
298.58646	240	
299.06288	664	1+
299.19358	124	
299.89905	182	
300.21143	206	1+
300.92957	124	
300.96874	154	1+
301.02084	162	
301.05991	342	1+
302.03883	128	
302.17522	472	1+
303.25157	130	
303.28228	142	
303.96514	142	
304.13937	140	
304.76626	180	
305.08342	202	1+
305.10479	184	
305.23006	168	
306.27530	134	
307.09586	202	1+
307.12156	208	1+
307.24738	262	1+
307.28841	260	
307.30936	174	
307.33231	216	1+
307.90000	174	
308.04172	166	1+
308.15054	168	1+
308.29469	874	1+
308.53647	130	
309.32311	124	
310.05224	176	1+
311.02743	482	1+
313.01245	232	1+
313.09036	136	
313.17954	164	
313.88489	144	
315.06770	178	1+
317.93016	280	1+
319.08745	466	1+
319.20678	124	
319.60411	128	
321.22330	416	
322.03288	254	1+
322.07295	138	
322.13573	320	1+
323.07361	136	
323.24047	1278	1+
324.32429	314	1+
324.89192	352	1+
325.23631	164	
325.25285	192	
326.17472	162	
326.25489	126	
326.30953	446	1+
326.34100	542	1+
326.83367	184	1+
327.08230	460	1+
327.13714	234	1+
327.23196	162	1+
327.31127	310	1+
328.01432	126	
328.18709	160	
328.93248	140	
329.17615	128	
329.87143	234	
330.13256	204	1+
331.09019	522	1+
331.12183	130	1+
332.09346	450	1+
332.11789	156	1+
333.17474	242	
334.30724	174	1+
336.09365	438	1+
337.04234	134	
337.18460	214	1+
337.21968	170	
337.26290	222	1+
338.04930	326	1+
338.32937	124	
339.15148	152	
339.23153	398	1+
340.08590	208	
340.30033	186	
340.35988	130	
340.39335	938	1+
341.08735	162	
341.11280	132	
341.13407	144	
341.24710	252	
341.31493	268	1+
342.20439	158	
342.25405	388	1+
342.28491	184	
342.90231	274	
343.21285	448	1+
343.27273	122	
344.10832	162	
344.13527	150	
344.31191	164	
346.27833	162	
END IONS

###FS:    #m/z: 363.95884 #charge 1+
###MS: 2
###MSMS: 5
BEGIN IONS
TITLE=Cmpd 3, +MS2(363.9588), 28.0-35.0eV, 0.1min #5
RTINSECONDS=3.4155
SCANS=2,5
PEPMASS=363.95884	444510
CHARGE=1+
189.86616	230	1+
191.85857	212	
191.95875	162	
199.05140	162	
205.95315	132	
208.94493	142	
209.94669	514	
212.88250	506	1+
214.89789	138	
216.08188	306	
221.06303	322	1+
222.95183	1024	1+
224.94982	1192	1+
225.97244	142	
226.94973	3494	1+
227.93332	376	
228.94398	3366	1+
228.99826	124	
229.05782	200	1+
229.10863	152	1+
230.89207	758	1+
230.94617	152	
232.88824	178	
233.04961	126	
233.10070	152	
233.12178	178	1+
233.55467	132	
234.05455	128	
234.89007	128	
239.04081	140	
240.13285	152	
240.96400	1086	1+
241.95093	172	
242.95870	718	1+
243.04663	290	1+
243.08962	344	1+
243.87830	190	1+
244.07391	1278	1+
244.95942	1122	
245.03614	260	1+
245.94531	544	
245.97390	124	
246.95477	1834	1+
248.03727	336	
248.90479	402	1+
248.95634	218	
249.04200	494	
249.09111	152	
250.03328	376	1+
250.89002	188	1+
251.00978	252	1+
251.95153	192	
252.14511	150	
255.06473	182	
255.10658	302	
256.08940	236	1+
257.96082	224	
257.98161	140	
258.04712	136	
258.97578	402	
259.09157	456	1+
259.13734	224	1+
259.96198	134	
259.99213	272	1+
260.96941	484	
261.01139	148	
261.94525	252	1+
262.08068	202	1+
262.92500	160	
262.98682	126	
263.05718	276	
264.05661	140	
264.06759	146	
265.06044	178	
265.15490	220	1+
265.16998	144	
265.97442	126	
265.98493	198	1+
266.05956	144	
266.14678	258	1+
267.01780	154	
267.13702	306	1+
267.97283	548	1+
268.10220	488	1+
269.10537	420	1+
270.98985	178	
271.06637	220	1+
272.13779	448	1+
272.85129	300	1+
272.93711	254	1+
273.03892	132	
274.05917	398	1+
274.10389	152	
274.96557	140	
275.00305	282	1+
275.06255	312	1+
276.98897	204	
277.03422	204	1+
278.12503	270	
278.93966	238	1+
279.10457	218	
279.13625	226	
280.11836	180	
280.26301	282	1+
281.03963	308	1+
281.10617	128	
281.96692	134	
282.93586	164	
283.04580	680	1+
283.07324	204	
283.13513	148	
283.98518	352	1+
284.05029	558	1+
284.10163	210	
284.11807	282	1+
284.14005	138	
285.94405	256	1+
286.79984	170	
286.91274	202	
288.06540	802	1+
289.16069	278	1+
290.08008	192	1+
290.93676	250	1+
292.06008	142	
292.12865	146	
295.02380	152	
295.09979	218	1+
295.15083	588	
295.86515	198	1+
297.14970	136	
298.07963	464	1+
298.13451	144	
298.58974	162	
299.80511	130	
299.90902	156	
300.13445	264	1+
300.28782	156	1+
300.93633	150	
301.23847	132	
301.81732	128	
301.87674	180	
301.99888	450	1+
302.14400	260	1+
302.22557	260	1+
303.00188	292	1+
303.85718	538	1+
303.92719	172	
304.32287	170	1+
304.92691	148	
304.97388	140	
305.26814	232	
305.44229	128	
305.89069	252	1+
306.06665	130	
306.25825	176	1+
306.28366	192	
307.03028	156	
307.08458	370	
307.14631	126	
307.29083	848	1+
307.78763	166	
308.10337	138	
308.12042	130	
308.29630	544	1+
308.89162	244	1+
309.05076	146	
309.16999	214	1+
310.31500	400	1+
311.34865	132	
311.86561	374	1+
312.17982	246	
313.12965	176	
314.17756	158	
314.93253	158	
315.12078	394	1+
317.94473	150	
318.07777	256	1+
318.93873	158	
319.08348	180	1+
319.22154	206	1+
319.30802	202	
319.87157	126	
320.95623	124	
321.07986	136	
322.13953	132	
323.01375	198	1+
323.23835	206	
324.24098	506	1+
324.32791	392	1+
324.96885	178	
325.12424	320	1+
325.98512	126	
326.12893	232	1+
326.17861	128	
326.87329	130	
327.18351	446	1+
328.09184	134	
328.27490	186	1+
329.12560	168	
329.16258	468	1+
329.87464	134	
332.09423	686	1+
333.78887	206	1+
335.11318	134	
335.87628	146	1+
336.09893	144	
336.94821	364	1+
337.09897	144	
337.17243	250	1+
338.09994	198	1+
339.17655	230	1+
340.94089	156	
341.15973	158	
342.13254	130	
342.20732	176	
342.27557	600	1+
342.36366	146	
342.94000	218	1+
342.97660	128	
343.15395	222	1+
344.18183	230	1+
344.97428	240	1+
345.01776	240	1+
347.07309	232	
347.13505	280	1+
347.24430	142	
347.30734	240	
348.13608	222	1+
348.18391	294	1+
348.30121	144	
349.21169	294	1+
349.25545	252	1+
349.32162	348	
350.34083	208	
351.11035	148	
351.17132	224	1+
351.19384	142	
351.27463	238	1+
355.22324	148	1+
357.06128	232	
357.16126	700	1+
359.04775	182	1+
359.15514	146	
359.18840	162	
359.34366	144	
359.37192	174	
360.11949	124	
360.18198	254	1+
360.32676	188	
360.36430	128	
361.09714	140	
361.26361	130	
362.15298	128	
362.27626	130	
362.31886	130	
362.88400	134	1+
363.00016	128	
363.11106	432	1+
363.35454	310	1+
364.14907	256	1+
364.24616	480	1+
364.27610	220	
364.30705	378	1+
365.12127	124	
365.19541	174	1+
365.28548	388	1+
365.39466	172	
365.71687	96	1+
367.33250	198	
367.97995	264	1+
368.11597	172	1+
368.14482	136	
368.38853	292	1+
368.42575	1884	1+
368.98243	206	1+
END IONS

###FS:    #m/z: 340.94277 #charge 1+
###MS: 6
###MSMS: 7
BEGIN IONS
TITLE=Cmpd 4, +MS2(340.9428), 28.0-35.0eV, 0.1min #7
RTINSECONDS=7.109
SCANS=6-7
PEPMASS=340.94277	747472
CHARGE=1+
187.00009	138	
196.88748	174	
199.02864	128	
204.96287	166	1+
205.01428	202	
205.94784	168	
208.96041	352	1+
211.09080	224	1+
211.11507	120	
211.88761	266	1+
213.94016	2760	1+
213.97321	122	
214.02980	220	1+
215.88780	778	1+
217.88147	390	1+
217.94420	180	
223.96129	180	
224.94124	142	
226.89975	140	
226.94887	180	
226.97533	182	1+
228.87417	142	
229.16280	140	
229.95788	134	
230.91827	138	
230.99782	148	1+
231.95157	1746	1+
233.04979	188	
233.16405	178	
233.89851	314	
235.95068	146	
236.89505	198	
237.06752	174	
237.16318	120	
238.01539	186	1+
239.14172	128	
239.98974	130	
240.23137	870	1+
240.27014	136	
240.96819	134	
241.00167	292	1+
241.09068	140	
241.90111	186	
241.94344	218	1+
243.05252	126	
243.14573	132	
243.89466	136	
244.03858	226	
244.96480	160	
245.04536	208	
245.16086	120	
246.11198	372	1+
246.97699	314	1+
247.85511	188	1+
248.03251	286	
248.95765	906	1+
248.99088	268	
249.04372	188	
249.09399	238	1+
249.89824	154	
249.96174	784	1+
249.98668	150	
250.03491	236	1+
250.92114	154	
251.07206	140	
251.18299	146	
251.93086	176	
252.13574	296	1+
253.09496	214	1+
254.28210	330	1+
254.96806	986	1+
255.07761	682	1+
255.17433	244	
256.10328	358	1+
256.13545	160	1+
256.26442	148	
256.96613	442	1+
257.04273	174	
257.10749	278	1+
257.19323	132	
258.14536	228	1+
258.96540	130	
259.24109	120	
262.04972	132	
262.05821	364	1+
262.15236	176	1+
262.96503	140	
263.17924	168	
263.98141	162	
264.10648	132	
264.27267	128	
265.01842	934	1+
266.24906	140	
267.00082	488	1+
267.01748	136	
267.13557	166	
267.83463	128	
267.96044	134	
267.98187	124	
268.10016	128	
268.14815	236	1+
269.11767	194	
271.17821	246	
272.08820	182	1+
272.84596	118	
272.93658	558	1+
272.97734	166	
273.04666	178	
274.02070	332	1+
275.05527	234	1+
275.20701	172	
276.95891	270	1+
276.99611	134	
277.14370	154	
278.13090	252	1+
279.00428	240	1+
279.89584	228	1+
280.11898	186	
280.95754	130	
280.98180	136	
281.04977	802	1+
281.20098	208	1+
282.07563	128	
282.14308	286	1+
282.27958	590	
282.48793	90	1+
282.91495	166	1+
282.97926	256	1+
283.03056	224	
284.03711	144	
284.08641	144	
284.17645	176	1+
284.98017	152	
285.04193	360	1+
286.23294	182	1+
287.20132	916	1+
288.06339	274	
288.20263	658	1+
290.01620	134	
292.14082	132	
293.06856	146	
294.07247	130	
294.15917	176	
294.31441	152	1+
294.95071	130	
295.00785	142	
295.87384	128	1+
296.29525	276	
296.33006	322	1+
297.00966	126	
297.08744	120	
297.22428	138	
298.08187	596	1+
298.31082	152	
298.95111	130	
298.97170	126	
299.06154	408	1+
299.20489	192	1+
299.95201	122	
300.24120	222	1+
301.27052	148	
302.01897	122	
302.93266	122	
303.00447	124	
303.17903	124	
305.03529	138	1+
305.16507	150	
305.23329	118	
306.06989	150	
306.27963	156	
306.88505	216	
307.07645	168	
307.24888	188	1+
307.28559	120	
307.89300	146	
308.29477	358	
308.79208	228	1+
309.19130	132	
310.02959	198	1+
310.24900	148	
310.88001	212	
311.13600	134	
311.86969	376	1+
311.88865	226	
312.93178	124	
314.16629	276	1+
315.06456	228	1+
315.13223	160	
315.79459	216	1+
315.92708	144	1+
316.97357	210	
317.22313	162	
319.21440	262	1+
321.15201	140	
321.22313	196	
322.07117	136	
322.13438	690	1+
322.22340	128	
323.01540	176	
323.13698	504	1+
323.24068	1484	1+
324.08142	134	
324.11290	268	1+
324.15935	226	1+
324.89267	122	
325.09075	120	
325.25272	368	
325.89673	232	1+
326.25561	262	
326.30183	132	
326.34248	250	
327.18687	348	1+
327.88450	232	1+
328.27513	128	
332.09039	312	1+
335.08607	120	
336.09240	230	1+
336.32449	126	
336.34907	414	1+
337.20822	270	1+
337.25614	126	
338.28485	162	
340.06063	238	1+
340.19997	336	1+
340.26501	128	
340.29737	246	
340.35858	228	
340.39256	668	
341.26124	162	
341.28264	512	1+
341.39789	340	
341.97729	122	
342.08903	120	
342.22411	120	
342.24264	364	1+
342.31675	274	
343.21132	498	1+
343.32418	124	
345.08418	240	1+
345.16888	194	1+
346.11302	130	
346.22484	122	
END IONS

###FS:    #m/z: 336.94818 #charge 1+
###MS: 6
###MSMS: 8
BEGIN IONS
TITLE=Cmpd 5, +MS2(336.9482), 28.0-35.0eV, 0.2min #8
RTINSECONDS=7.8815
SCANS=6,8
PEPMASS=336.94818	173392
CHARGE=1+
200.01574	168	
205.01538	218	
211.94551	8860	
212.87964	316	1+
212.94876	344	
213.94084	3706	1+
214.60452	98	
215.88817	310	
215.94024	784	
217.88665	190	
217.99928	112	
218.02851	220	1+
221.87658	108	
221.96996	300	1+
222.12834	150	
222.95430	184	1+
223.23789	116	
225.16269	118	
227.95727	134	
229.04307	280	1+
229.95668	7592	
229.99160	114	
230.01026	98	
230.89147	610	1+
230.95827	290	
231.95146	3178	1+
233.04427	270	
233.06806	142	
233.16301	158	
233.89685	196	
234.03786	104	
234.04932	130	
234.09601	98	
235.94789	144	
236.04412	230	1+
237.06614	126	
237.91603	114	
238.89236	218	1+
239.48069	102	
239.98673	172	1+
240.00947	146	
240.07559	114	
240.95663	120	
241.04485	330	1+
241.11189	126	
241.12755	226	1+
241.56212	104	
242.96866	174	1+
243.09231	102	
243.55085	110	
244.03725	292	1+
244.58671	100	
244.95952	114	
245.12328	100	
246.03083	118	
246.97238	170	
247.02207	118	
247.96777	2120	1+
248.03277	738	1+
248.05028	214	
248.85070	144	
248.98894	280	1+
249.96360	1304	1+
250.15865	178	1+
250.94940	108	
250.98692	156	
251.04007	132	
251.11632	232	1+
251.16133	150	1+
251.24882	102	
252.97264	4452	1+
253.03345	102	
253.05629	136	
253.90790	190	
253.95905	106	
254.09162	156	
254.15960	160	
254.96875	1832	1+
255.07644	914	1+
256.10381	270	1+
256.96490	178	1+
256.98935	250	1+
257.08812	104	
257.90838	138	
259.99793	118	
261.07901	100	
262.05201	834	1+
263.04269	174	
263.23544	176	1+
265.01788	470	1+
265.96642	198	1+
266.08870	118	
267.00162	220	
267.10707	104	
267.65341	118	
267.92990	100	
268.00357	190	
268.22797	106	
268.82625	196	1+
269.00464	128	
270.11037	102	
270.21054	102	
270.98724	442	1+
272.98146	250	1+
273.02199	166	
274.06857	112	
275.00911	108	
275.05456	396	1+
275.13853	298	1+
275.90859	190	1+
275.94863	194	
275.97262	132	
276.08290	128	
276.10394	234	1+
277.07428	148	
277.95841	104	
277.99554	220	1+
278.96401	114	
279.04465	148	
279.11730	126	
279.17985	278	1+
280.04476	172	
280.13228	106	
280.27652	134	
280.97669	164	
281.04823	810	1+
282.21558	98	
282.98075	148	
283.02987	314	
283.08063	258	1+
284.95843	132	
285.92815	106	
286.06953	98	
287.85325	140	
288.08710	292	1+
288.20087	180	
288.52345	248	
289.01382	120	
289.05511	136	
289.13962	242	1+
289.51061	112	
290.09983	98	
290.14168	170	1+
291.03539	206	
292.02255	198	
292.06784	234	
292.14137	230	1+
292.88135	240	1+
293.06820	428	
293.10989	348	1+
293.28133	218	1+
293.99843	250	1+
294.09159	136	
294.92050	184	1+
295.13242	132	
296.11112	114	
296.86934	218	1+
297.02053	194	1+
297.07431	132	
297.97571	142	
298.08623	98	
298.10943	250	1+
298.17823	130	1+
298.25411	156	
298.93037	156	
298.95061	106	
299.05952	544	1+
300.93259	308	1+
303.11531	116	
304.91649	180	1+
305.26580	116	
307.08262	352	1+
307.30773	120	
307.79180	118	
308.94127	108	
309.04315	164	
310.87410	378	1+
311.86165	170	
311.95328	100	
312.02947	370	1+
313.03228	296	1+
313.12526	170	1+
313.94631	106	
314.10556	154	
315.16761	134	
316.07866	216	1+
316.13063	180	
316.30177	132	
317.23127	104	
317.24986	156	1+
317.27738	214	1+
318.20785	192	
319.08835	144	
319.20965	146	
321.09762	314	1+
321.22521	302	1+
322.13713	244	
322.21065	122	
322.30384	98	
323.14455	126	
323.24240	766	1+
324.13566	260	1+
324.89250	234	1+
326.24034	106	
327.03438	140	
327.12407	208	
328.08500	218	1+
328.88542	142	
329.89034	120	
330.06377	182	1+
331.88071	154	
332.09443	104	
332.18398	130	
333.12047	110	
333.17228	334	1+
334.06723	192	1+
336.03414	146	
336.22668	172	
337.09376	144	
337.16891	202	1+
337.21985	160	
337.25559	258	1+
338.33534	100	
339.23733	140	
340.14794	204	1+
340.35849	194	
340.39395	356	
341.09215	128	
341.40015	190	
342.15568	150	1+
END IONS

###FS:    #m/z: 359.96394 #charge 1+
###MS: 6
###MSMS: 9
BEGIN IONS
TITLE=Cmpd 6, +MS2(359.9639), 28.0-35.0eV, 0.2min #9
RTINSECONDS=8.6535
SCANS=6,9
PEPMASS=359.96394	124842
CHARGE=1+
150.41298	112	
185.50027	114	
203.00251	152	
205.01593	234	1+
205.95285	134	
209.89426	104	
209.94540	372	
210.93846	114	
213.79966	108	
215.10050	152	
217.12027	242	1+
222.95305	1014	1+
223.03853	114	
223.97119	138	
224.94944	1344	1+
224.97596	126	
226.05428	142	
226.55409	116	
226.88794	116	
226.94869	2734	1+
227.93116	406	
228.94379	2470	
230.97537	116	
231.95121	110	
233.04552	118	
236.02517	186	
237.12801	162	
238.08130	134	
238.52933	104	
240.13262	220	
240.96501	964	1+
241.01646	196	1+
242.96099	610	
243.05191	118	
244.04238	228	1+
244.95996	1034	
245.09528	116	
245.18176	124	
245.94333	218	
246.95386	1294	1+
248.03432	158	
248.05530	198	
248.23359	238	
249.04398	454	1+
249.15007	160	
250.11973	122	
250.94685	150	
250.96940	270	1+
251.02785	114	
252.23073	204	
253.08908	172	
253.84027	134	
255.10479	170	
256.94479	110	
257.15700	116	
258.08929	176	
258.97360	194	
259.87976	118	
260.97081	948	1+
262.03230	134	1+
263.05769	490	1+
264.07519	138	
264.97963	138	
265.12633	118	
267.03932	230	1+
267.06058	148	
267.13672	134	
267.97374	348	1+
269.08498	166	1+
269.12963	324	1+
269.15772	144	
269.30200	140	
269.97291	184	
271.16877	160	1+
271.84468	188	
272.13712	134	
272.88374	104	
273.07047	288	1+
274.04115	238	1+
274.07415	232	1+
274.12046	240	1+
275.12528	202	1+
276.92596	144	
277.06929	104	
277.09474	138	
277.94500	148	1+
278.10703	156	
278.86408	114	
279.02694	154	
279.05806	120	
279.93123	252	1+
280.10897	212	
280.26447	172	
280.87306	118	
280.99266	120	
281.06125	104	
281.10004	266	1+
282.08662	196	1+
282.96975	146	
283.03610	136	
283.13693	106	
283.17137	102	
283.98800	152	
284.55529	116	
284.89763	192	1+
287.00829	282	1+
287.91383	200	
288.89500	164	1+
289.16346	248	
290.02815	142	
290.94866	150	
291.10741	200	1+
291.17138	128	
293.06463	394	1+
293.99372	138	
294.28071	212	
294.92531	120	
295.02149	338	1+
295.13373	116	
295.92881	150	
296.04382	150	
296.11808	168	
296.33042	170	
297.14815	102	
297.18717	144	
297.21704	154	1+
298.05528	314	1+
298.08391	326	1+
298.17808	174	
298.85701	110	
299.00347	140	
299.14736	120	
299.27771	136	
300.17898	180	
300.23442	122	
302.22660	314	1+
302.24113	158	1+
303.02177	142	
304.07410	172	
304.89692	118	
306.07655	334	1+
306.28224	134	
306.89637	162	1+
307.28678	302	
308.30127	108	
309.16886	220	1+
309.30417	310	1+
309.97846	218	1+
310.09179	112	
310.34844	1612	1+
310.87832	210	
311.02472	162	
311.17400	232	1+
312.02974	132	
313.79090	238	1+
314.29765	196	1+
317.01468	112	
318.59644	190	
319.08414	154	
319.80560	232	1+
319.93839	154	
320.33393	150	
320.93428	120	
321.10090	160	
321.22545	632	1+
322.16151	124	
322.23724	894	1+
322.31661	162	1+
322.34907	572	1+
322.93326	182	
322.97157	146	1+
323.01968	1700	1+
323.24004	752	1+
324.19393	112	
324.32595	244	1+
325.88814	442	1+
326.14754	184	1+
327.12762	112	
329.13479	212	1+
329.32369	244	1+
331.87888	130	
332.09542	130	
333.15199	232	1+
336.32956	226	
336.86857	106	
336.94770	306	
337.09423	164	
338.18429	140	
338.21786	176	1+
338.28243	206	1+
338.34550	216	1+
339.05168	164	
339.99628	140	
340.26627	136	
340.35862	1592	1+
341.96522	224	1+
342.13023	108	
342.20793	150	
342.27917	482	1+
342.91002	112	
344.22086	172	1+
350.35235	106	
352.75092	116	
356.10765	156	1+
356.26414	148	
356.29542	418	1+
356.35427	198	
358.28400	240	1+
358.37434	252	
359.10904	128	
359.19068	550	1+
359.24276	190	
359.38161	138	
359.78748	102	
360.11978	102	
360.25495	174	
361.26682	212	1+
361.79997	118	
362.10813	396	1+
362.15370	160	
362.23370	190	
362.88138	112	
362.97686	114	
363.11148	338	1+
363.37342	106	
364.17880	236	1+
364.36227	124	
END IONS

###FS:    #m/z: 336.94807 #charge 1+
###MS: 10
###MSMS: 11
BEGIN IONS
TITLE=Cmpd 7, +MS2(336.9481), 28.0-35.0eV, 0.2min #11
RTINSECONDS=12.347
SCANS=10-11
PEPMASS=336.94807	131574
CHARGE=1+
50.65503	94	
189.86417	114	
193.89503	94	
196.96512	106	
204.04375	180	1+
205.95432	288	1+
206.39918	92	
210.90791	96	
211.94597	9442	
212.87689	122	
212.94823	368	
213.94094	3858	1+
214.05272	92	
214.12861	98	1+
214.88832	462	1+
215.89061	390	1+
215.93743	590	1+
217.88346	410	
217.94228	192	
218.03411	92	
220.03887	104	
223.96331	136	
224.97913	186	
226.94861	212	
228.15953	104	
229.00441	148	
229.09127	92	
229.15514	172	1+
229.46098	96	1+
229.95694	7964	1+
230.89019	430	1+
231.95053	4124	1+
233.04927	140	
233.89720	626	1+
235.84800	102	
235.95038	164	
235.98549	94	
239.90403	366	
239.96732	92	
240.14792	104	
240.95185	108	
241.04979	136	
241.08547	154	
243.06700	146	
244.13893	116	
245.94242	104	
246.97785	92	
247.96742	1632	1+
247.98712	512	1+
248.03619	848	1+
248.44067	100	
248.90348	234	
248.93639	106	
248.98864	402	1+
249.04195	490	1+
249.96264	952	1+
250.84770	92	
250.88168	98	
251.04400	224	
251.06977	92	
251.96681	230	
252.06252	248	1+
252.90623	98	
252.97290	4952	1+
253.80674	172	1+
253.92052	104	
254.09174	232	
254.93826	162	
254.96655	2204	1+
255.05296	98	
255.07548	836	1+
256.91083	166	1+
257.20035	106	
258.89296	106	
258.96474	122	
261.09875	218	1+
261.18826	106	
261.91273	110	
261.99025	226	1+
262.93421	100	
263.00982	188	
263.05687	512	
265.01805	762	1+
265.92745	284	1+
267.07707	106	
267.18342	100	
267.24348	104	
267.53659	92	
267.95985	106	
268.00005	134	
268.18184	102	
269.03373	196	1+
269.09388	266	1+
269.80162	134	1+
270.98644	678	1+
271.14349	90	
271.84361	124	
271.92961	112	
272.13104	164	
272.75781	94	
272.97775	412	1+
273.83879	282	1+
273.96879	108	
274.14178	166	
275.05713	150	
275.06859	152	
276.87359	98	
276.96664	236	1+
277.06584	150	
277.26122	202	1+
277.88207	96	
279.83664	118	
279.97172	274	1+
280.03317	92	
280.08445	146	
280.17555	120	
280.51110	124	
281.04962	394	
282.05350	282	
282.27781	102	
283.02798	214	
283.05413	162	
284.02638	136	
284.05115	120	
287.15664	168	
288.04060	198	1+
288.06568	292	1+
290.89093	112	
291.04163	206	1+
291.86169	100	
292.02491	288	1+
292.06961	426	1+
292.17424	108	
292.93422	140	
293.11521	152	
293.64984	100	
293.85462	254	1+
293.96092	240	1+
294.11489	132	
295.07587	106	
295.20250	190	
295.97140	326	1+
296.15058	234	1+
296.97316	222	1+
297.03691	238	
297.08826	164	
297.80617	102	
298.08331	236	
299.00796	124	
299.03165	200	1+
299.06215	556	1+
299.08219	126	
299.16075	92	
299.92613	96	
299.95771	92	
300.98898	168	1+
301.11094	132	
303.05012	98	
303.12456	110	
304.02745	194	
304.13204	92	
304.45327	102	
307.30620	154	
307.80241	92	
307.89470	90	
308.87650	222	1+
309.15431	94	
311.01825	92	
311.86800	160	
311.90079	276	1+
313.04459	98	
313.93736	104	
315.89687	92	
316.55428	98	
317.05099	158	
317.19869	208	1+
317.85991	206	1+
318.20276	148	1+
318.23864	122	
318.28016	198	1+
319.09404	136	
320.23967	194	1+
321.18187	222	1+
322.31087	256	1+
323.01701	144	
323.24415	664	1+
323.27985	258	1+
324.91211	140	
325.89752	104	
326.96550	100	
327.79893	102	
328.31320	164	
328.89008	108	
332.12704	94	
333.17105	354	1+
333.21979	120	
334.30333	246	1+
335.05880	94	
335.16319	102	
336.09609	100	
336.15812	118	
336.33697	136	
336.95109	128	
337.19805	128	
337.26240	172	
338.10017	116	
338.26020	320	1+
339.11139	252	
339.22494	112	
340.16522	96	
340.39664	172	1+
341.13883	98	
341.20925	130	
341.36608	100	
341.90323	134	
342.31316	166	
END IONS

###FS:    #m/z: 359.96387 #charge 1+
###MS: 10
###MSMS: 12
BEGIN IONS
TITLE=Cmpd 8, +MS2(359.9639), 28.0-35.0eV, 0.2min #12
RTINSECONDS=13.119
SCANS=10,12
PEPMASS=359.96387	100466
CHARGE=1+
102.37935	106	
179.06642	110	
192.93512	130	
204.00782	106	
207.94910	112	
209.94555	356	
215.89990	142	
222.95473	980	1+
224.95121	976	1+
224.97820	162	
225.06868	100	
226.94922	2672	1+
227.93272	130	
228.00266	168	1+
228.03457	238	1+
228.94436	2328	
230.62712	100	
233.03818	132	
233.06166	100	
235.07435	218	1+
238.57300	110	
238.93822	124	
238.96695	120	
239.07214	102	
240.94189	118	
240.96412	922	1+
242.96217	504	1+
244.95961	1642	1+
245.04399	150	
246.95326	1106	1+
247.97484	126	
248.02173	104	
249.04130	116	
249.05667	108	
250.16018	144	
250.98537	206	
251.03358	278	
251.15380	108	
253.24593	116	
254.91442	134	
255.11181	126	
256.97822	146	
257.08638	226	1+
257.91347	166	1+
258.97624	210	
260.96973	334	1+
261.12359	200	
262.10392	162	1+
262.88419	114	
262.98936	120	
263.05896	252	
263.83277	130	
263.98237	188	
264.06533	102	
264.16117	136	
264.96195	112	
267.15933	106	
267.97384	240	
268.34697	118	
268.97942	174	
269.08466	190	
269.97288	350	1+
271.09488	154	
272.13420	242	1+
272.93597	120	
273.11282	124	
273.80228	138	
274.15345	146	
274.84200	104	
275.05286	410	1+
275.89328	196	1+
276.98474	100	
277.07441	134	
278.92188	260	1+
279.06527	118	
280.31048	102	
280.93647	134	
281.16063	112	
281.99014	214	
282.17422	112	
282.28168	118	
282.93252	236	1+
283.99113	140	
284.88107	130	
286.10563	128	
286.98612	112	
288.06685	124	
289.06690	148	
289.89501	168	
290.87028	106	
291.91526	180	1+
292.05941	140	
292.07324	106	
293.06704	132	
293.87640	142	
294.06935	124	
294.86365	122	
295.02498	316	1+
295.28296	142	
298.31603	102	
298.91443	120	
299.00261	184	1+
300.27922	102	
300.98467	116	
301.02631	166	
302.85477	118	
302.89197	138	
303.98624	130	
304.20398	124	
305.10066	138	
306.95442	144	
306.99513	114	
307.08668	208	
307.29327	498	1+
309.08886	182	1+
309.15281	134	
309.33412	106	
309.87700	108	
309.92928	166	
310.32195	138	
310.34808	808	1+
311.02719	138	
311.11708	154	
313.12748	138	
313.18165	124	
315.59621	100	
316.90477	132	
318.93950	264	1+
319.08650	252	
319.21949	114	
319.28337	100	
320.02648	198	1+
320.09089	126	
321.22664	144	
322.31071	142	
322.34706	288	
323.01886	1612	1+
323.23981	282	
323.32413	130	
324.24650	262	
327.17626	126	
327.30913	160	
328.15103	208	
328.31695	180	
329.88186	264	1+
330.08246	126	
332.77043	140	
332.97664	112	
335.15831	102	
336.32160	160	
336.94904	112	
337.16794	104	
337.24888	118	
338.09401	204	1+
338.33744	324	1+
338.95230	116	
339.23720	130	
340.35797	650	1+
340.86856	128	
340.94177	160	
341.05096	118	
341.83531	104	
342.28228	140	
343.28013	128	
346.13905	116	
346.94440	104	
347.30290	120	
354.12316	210	1+
355.01505	156	
356.16316	110	
356.18682	318	1+
356.23171	264	1+
356.30137	186	
357.06479	112	
357.26247	260	
358.33805	114	
358.36923	482	1+
359.10687	264	1+
359.19003	378	
359.37210	298	1+
360.26770	118	
360.87722	128	
360.91506	158	
361.21387	106	
361.24744	140	
361.36826	166	
362.08198	116	
364.11888	170	
364.77612	142	1+
365.29479	156	
END IONS

###FS:    #m/z: 507.84928 #charge 1+
###MS: 10
###MSMS: 13
BEGIN IONS
TITLE=Cmpd 9, +MS2(507.8493), 28.2-35.2eV, 0.3min #13
RTINSECONDS=13.8915
SCANS=10,13
PEPMASS=507.84928	84632
CHARGE=1+
213.08224	188	1+
217.95613	232	
223.06326	184	1+
226.07574	180	1+
230.07670	568	1+
230.84901	264	
232.07083	206	1+
234.13325	166	1+
237.15421	298	1+
238.94900	182	
239.10684	196	1+
240.13091	188	
241.87945	154	1+
244.10575	442	1+
245.07863	1274	1+
246.05930	338	1+
249.09637	718	1+
251.07007	338	1+
252.14601	776	1+
254.07694	184	
254.09312	302	
255.08776	324	1+
255.11008	238	1+
257.97758	368	1+
258.05537	456	1+
259.10066	460	1+
260.10340	344	1+
260.88804	188	
262.11712	254	
265.07975	232	1+
266.10162	644	1+
266.16779	238	1+
267.10607	562	1+
269.87777	208	
270.87335	616	1+
271.87529	522	1+
272.07411	234	
272.10114	490	1+
272.13472	852	1+
272.85179	208	
273.07633	292	
273.86745	358	1+
274.80032	130	1+
274.96973	200	
275.08139	452	1+
275.90021	202	1+
276.93611	220	1+
277.01241	340	1+
277.13809	276	
278.12850	782	1+
278.83565	362	
279.86076	212	1+
281.94672	232	
283.04077	202	
283.10163	198	
283.13998	184	
284.95061	238	
285.02811	262	1+
285.11223	334	1+
285.94170	352	
286.13944	328	1+
287.85579	188	
288.24740	112	1+
289.88247	1270	1+
290.00082	158	1+
290.86598	564	
291.87900	470	
292.06496	200	
292.95892	138	1+
293.11617	190	
293.87763	1562	1+
293.90683	216	
294.12445	210	
294.16679	502	
295.10414	300	
295.15016	1072	1+
296.08999	508	1+
296.88248	518	1+
297.00647	230	1+
297.86416	452	1+
297.90701	316	1+
298.13708	356	1+
298.87852	744	1+
299.02369	206	
299.09393	362	1+
300.84909	326	1+
300.87483	504	1+
302.10149	642	1+
302.25147	224	1+
303.03224	218	1+
303.09040	418	1+
303.87915	214	
304.00015	112	1+
306.12974	226	
306.16421	274	1+
307.13991	1184	1+
307.18979	128	1+
307.28387	218	
307.89164	640	
308.14445	1008	1+
308.29657	418	1+
308.88006	1150	1+
309.79919	120	1+
310.15826	194	
310.18348	260	1+
311.02835	294	1+
311.83351	314	1+
311.88543	3876	1+
312.03115	244	1+
312.12590	438	1+
312.17672	4542	1+
313.12803	260	1+
314.10287	196	
314.86935	860	1+
314.89314	1106	1+
315.04122	184	
315.07876	332	1+
315.16772	252	
315.96402	316	1+
316.08175	234	1+
316.18235	170	1+
316.86996	442	
316.88903	828	1+
316.96641	270	1+
317.01919	334	1+
317.14015	224	
317.15937	298	1+
318.12121	340	1+
319.94759	296	1+
320.05546	224	1+
320.94849	208	1+
321.56728	320	1+
322.12335	196	
322.16657	190	
322.31139	262	1+
323.03313	300	1+
323.09813	204	
323.16417	444	1+
324.00872	244	1+
324.08633	198	
324.12821	336	1+
324.16464	320	1+
324.85954	200	
325.90452	336	
326.02917	278	1+
326.88592	274	
327.10359	364	1+
327.16251	200	
327.89611	288	
328.19388	284	1+
328.37961	208	1+
328.87896	442	1+
329.04868	186	1+
329.89883	454	
330.13064	188	
330.91168	244	
331.12991	706	1+
331.17403	282	
331.90306	1004	1+
332.87768	732	1+
332.90586	864	1+
334.90127	908	
335.09399	324	1+
335.17123	224	1+
335.89254	320	1+
336.08684	188	1+
336.13741	478	1+
336.86974	184	
337.88250	750	1+
338.13743	192	
339.02664	376	1+
339.05527	198	
339.48795	86	1+
340.00458	396	1+
340.15377	334	1+
340.86494	208	
341.11029	940	1+
341.21894	300	1+
342.00863	484	1+
342.09125	282	
342.87591	422	1+
343.10570	196	
343.16042	390	1+
343.91214	338	1+
344.06957	232	1+
344.14690	326	
345.13508	214	
345.89048	518	1+
346.11643	348	
346.15426	420	1+
347.10044	184	
347.13886	252	1+
349.17076	368	1+
349.81501	168	1+
349.91124	406	1+
350.88508	672	1+
350.91228	272	1+
351.07199	434	1+
351.15449	774	1+
352.07359	286	1+
352.15633	612	1+
352.87222	322	1+
352.91190	904	1+
353.11221	216	
353.15053	190	
353.84762	230	1+
353.98809	134	1+
354.05672	262	1+
354.13700	330	1+
354.17067	562	1+
355.89722	196	
356.72434	264	
356.90677	278	1+
358.12047	186	
358.17790	318	1+
359.11984	586	
359.90813	198	1+
360.06488	332	1+
360.10329	596	
360.88337	246	1+
360.99860	222	1+
361.07790	224	1+
361.09282	370	1+
361.40181	128	1+
363.13717	584	1+
363.18069	302	
364.08254	702	1+
364.12483	200	
364.85358	264	
365.08559	534	1+
365.96777	180	1+
366.19016	242	
366.84052	476	1+
367.12782	454	1+
367.33522	252	1+
368.08806	196	
368.19107	288	1+
368.83572	988	1+
368.89728	492	1+
369.08856	294	
369.23360	212	1+
369.83659	780	1+
369.95466	250	1+
370.14965	604	1+
371.13012	216	
371.24546	334	1+
371.72578	200	1+
371.77756	288	1+
372.10518	226	
373.08005	258	
374.04753	164	1+
374.09742	216	
375.14533	456	1+
375.20616	226	1+
376.14925	328	1+
376.78630	216	1+
377.08544	400	1+
377.12201	224	
377.19594	216	1+
377.22492	140	1+
378.92243	160	1+
379.06693	296	1+
380.85965	256	
381.04017	250	1+
381.10663	206	
381.15173	440	
381.18936	520	1+
382.04394	218	1+
382.13437	222	
383.12394	542	1+
384.85381	1724	1+
385.12217	210	
385.22135	382	
386.11691	266	
386.18027	204	
386.81813	184	
386.85035	1028	1+
387.09533	468	1+
387.16570	896	1+
387.85215	736	1+
387.90223	230	
388.16883	780	1+
388.79893	460	1+
389.37907	226	1+
389.87794	200	
390.20376	522	1+
390.84550	852	
391.16824	192	
391.84555	596	
392.08192	544	1+
392.12127	428	1+
392.76888	286	1+
392.84184	448	
392.86546	1744	1+
393.08707	386	1+
393.16576	382	1+
394.12324	212	
394.19954	216	1+
394.24068	230	1+
394.84410	196	
395.40946	226	1+
396.05413	168	1+
396.11039	270	
396.38182	206	1+
397.15242	402	1+
397.20827	214	1+
398.89842	252	1+
399.11363	250	
399.83347	308	1+
399.91679	168	1+
400.21126	364	1+
401.13114	404	1+
401.28546	302	1+
402.24962	190	
402.33607	152	1+
402.86493	1576	1+
403.23290	296	1+
405.11147	364	1+
405.87477	478	
405.90536	276	1+
406.19621	224	
406.86574	328	
407.17499	198	
407.87101	2048	
408.03839	222	1+
408.18776	234	
408.41211	176	1+
408.85639	1902	1+
408.97085	214	
410.05823	298	1+
410.09054	304	1+
410.13236	312	
410.84223	1086	1+
410.87878	1034	1+
411.12145	192	
411.27321	614	1+
411.81020	500	1+
411.92312	236	1+
412.24663	200	1+
412.33725	198	1+
412.84801	534	1+
412.87318	342	1+
413.07898	690	1+
413.16595	250	
413.19218	184	
415.14819	380	1+
415.19462	398	1+
416.87851	206	
418.32564	292	1+
419.13882	464	1+
420.04429	224	1+
421.39170	176	1+
421.88901	470	
423.11828	210	
423.14073	740	1+
423.20826	526	
423.87517	252	
424.14553	542	1+
424.19729	686	1+
424.23011	180	1+
424.86691	212	
425.12877	364	1+
425.88884	344	
426.07774	200	
426.18327	478	1+
426.86562	1762	1+
427.18813	352	1+
427.97508	306	1+
428.08256	402	1+
428.12488	188	
428.15330	514	1+
428.73234	360	1+
428.85315	894	
428.88925	2248	1+
429.78507	188	1+
430.67692	160	1+
430.85994	336	
430.87533	1284	1+
431.10945	194	
431.22975	260	1+
431.99887	232	1+
432.17696	220	
432.33810	152	1+
433.08004	218	1+
433.83031	146	1+
433.85437	194	
434.15576	222	
434.18351	392	1+
435.21281	184	1+
435.27731	188	1+
435.86695	220	
436.15380	200	
437.15381	306	
437.17860	276	1+
438.05835	292	1+
438.13540	278	1+
438.15624	210	
438.18167	222	1+
439.89416	828	1+
440.11184	460	1+
441.22151	1486	1+
442.15679	1988	1+
443.21078	242	1+
443.99422	164	1+
444.21351	162	1+
444.28825	380	1+
444.87650	2506	1+
445.30600	282	1+
445.95661	192	1+
446.42124	200	1+
446.80511	376	1+
447.20080	276	1+
448.17809	278	1+
448.41494	190	1+
448.88848	208	
449.21524	238	
449.26978	336	1+
449.88440	674	1+
450.27237	300	1+
451.20828	580	1+
451.88473	266	1+
454.09245	188	1+
455.15762	204	1+
455.23280	244	1+
456.29503	214	1+
457.10346	238	1+
457.90406	518	1+
458.03376	110	1+
458.10515	166	1+
460.17157	500	1+
460.19113	250	
460.82452	212	1+
460.96789	178	1+
461.08937	238	1+
462.01243	232	1+
462.16527	488	1+
462.88437	932	1+
463.69153	170	1+
464.19810	178	1+
466.11026	188	1+
466.20990	290	1+
467.29727	1026	1+
467.47828	122	1+
467.80824	236	1+
467.89371	1372	1+
468.05922	160	1+
469.25900	184	1+
470.77865	280	1+
471.14694	216	1+
471.18943	288	1+
472.21090	264	
473.13146	214	1+
473.23789	356	1+
474.34714	188	1+
475.19242	238	1+
475.79269	200	1+
476.32027	216	1+
480.76343	222	1+
482.19312	350	1+
484.28314	204	1+
484.32961	414	1+
485.17318	342	1+
485.90268	630	1+
486.17261	322	1+
486.26176	184	
487.23892	202	
487.44058	332	1+
487.47195	272	1+
487.77594	214	1+
488.21336	200	1+
488.34397	218	1+
489.20209	314	1+
489.28166	230	
489.40844	242	
490.20338	294	1+
490.43456	310	1+
492.27818	186	
492.43614	326	1+
492.77373	136	1+
494.35373	210	1+
496.17046	298	1+
496.21835	462	1+
497.16906	200	1+
499.28177	184	1+
500.28830	118	1+
501.14569	402	
503.20236	218	
503.35698	6052	1+
503.42936	210	
503.48956	396	1+
503.58803	124	1+
503.74744	186	1+
504.00531	224	1+
504.16463	188	
504.18584	214	1+
504.22252	276	1+
504.27043	564	1+
504.36043	3706	1+
504.41353	526	1+
504.44054	200	
504.49309	308	1+
505.27281	464	1+
505.33622	1012	1+
505.41896	306	1+
507.16432	304	1+
507.39592	150	1+
507.43857	210	1+
507.47668	432	1+
507.72476	106	1+
508.16288	192	1+
509.38271	384	1+
509.45574	192	1+
510.15778	334	1+
510.31412	412	
510.35340	308	1+
510.38741	274	1+
510.50692	196	
511.13112	130	1+
511.25140	428	1+
512.20377	166	1+
512.25128	300	1+
512.32211	494	1+
512.34071	184	
END IONS

###FS:    #m/z: 322.93221 #charge 1+
###MS: 14
###MSMS: 15
BEGIN IONS
TITLE=Cmpd 10, +MS2(322.9322), 28.0-35.0eV, 0.3min #15
RTINSECONDS=17.572
SCANS=14-15
PEPMASS=322.93221	1372352
CHARGE=1+
191.95763	218	
192.87388	94	
192.89346	116	
201.04470	148	
205.02018	102	
205.14047	84	
205.95140	154	
207.04881	84	
207.97835	84	
208.94385	96	
209.89182	176	1+
210.99730	138	
212.89462	200	1+
212.99109	100	
215.88702	244	1+
217.87104	136	
218.97791	86	
220.86633	146	
220.90151	246	
222.95229	240	
223.96325	126	
223.97514	130	
224.61234	104	
224.96283	86	
224.97960	108	
227.92769	126	
230.84753	128	
231.96707	128	
233.04371	146	
233.16377	236	
233.89861	240	
234.04869	168	
234.16433	118	
236.05721	84	
236.16996	90	
236.85690	90	
236.97118	92	
237.12467	134	
237.56336	92	
238.12286	138	
238.88035	88	
239.02292	98	
239.07705	116	
239.10134	94	
240.66591	88	
240.82777	92	
240.94335	654	
240.96327	252	
241.93897	1852	1+
242.94061	1342	1+
243.14552	122	
243.88530	254	
244.87782	228	1+
244.94177	224	
245.93979	108	
246.90039	116	
246.97731	150	
247.94552	92	
248.03772	732	1+
248.69801	104	
248.93423	84	
248.98855	242	1+
249.04268	500	1+
249.08747	88	
250.94745	118	
252.10618	96	
253.09365	106	
253.16185	148	
253.23800	112	
253.90553	194	1+
256.88813	128	
256.91570	116	
257.08328	90	
258.98735	146	
260.17913	148	
260.96398	88	
261.89705	112	
262.15984	120	
263.05288	210	1+
263.90394	108	
263.98198	152	
264.24513	90	
264.99780	90	
265.00969	306	1+
265.26987	100	
265.85684	168	1+
268.00182	374	1+
268.17817	140	
269.00578	250	1+
269.15890	108	
271.17459	382	1+
272.09072	108	
272.84966	182	
273.05093	264	1+
273.09300	126	
273.58574	100	
273.78314	92	
274.05039	160	1+
275.01930	84	
275.21840	90	
275.52895	94	
276.80459	84	
276.88798	102	
277.09626	136	
277.88321	90	
278.08439	166	
279.09289	364	
279.13867	90	
279.21197	90	
279.79498	90	
280.09752	230	
280.14189	178	
281.05365	160	
281.09994	284	1+
281.14589	148	
281.80540	260	1+
281.85072	98	
282.04274	88	
283.02998	118	
283.06998	554	1+
284.09571	94	
284.20626	120	
284.29500	814	1+
285.97601	92	
286.84257	104	
286.92380	104	
286.94517	188	1+
288.20340	826	1+
288.41417	88	
289.95499	134	
290.14637	90	
291.79031	142	
293.98631	86	
294.28072	112	
294.85987	176	
296.25814	84	
296.76574	92	
298.43767	94	
299.05688	156	
301.18604	88	
301.29284	164	
301.85135	94	
302.11589	90	
304.17239	100	
304.30314	98	
305.15910	272	1+
305.17379	88	
306.28202	116	
307.80349	130	
307.89172	106	
308.29715	178	
308.87156	280	1+
309.14504	208	1+
309.29805	88	
310.30604	198	
310.33716	154	
311.03020	140	
311.08443	142	
311.88995	112	
311.90698	88	
311.95720	98	
312.03318	128	
312.17713	116	
312.80071	88	
313.00391	90	
313.02896	258	
314.81780	86	
314.86887	90	
317.77228	84	
318.12505	86	
320.83739	98	
322.21991	132	
323.13522	100	
323.24080	1490	1+
324.14829	186	1+
324.20778	492	1+
324.33333	88	
324.89154	140	
325.24365	230	1+
328.04994	104	
328.18580	152	
END IONS

###FS:    #m/z: 363.95913 #charge 1+
###MS: 14
###MSMS: 16
BEGIN IONS
TITLE=Cmpd 11, +MS2(363.9591), 28.0-35.0eV, 0.3min #16
RTINSECONDS=18.344
SCANS=14,16
PEPMASS=363.95913	474048
CHARGE=1+
189.86533	198	
191.86072	200	
194.05581	116	
196.13362	150	
207.87699	126	
208.89402	96	
209.87204	136	
209.94244	762	1+
210.55517	104	
210.88379	184	
212.87975	750	1+
214.12989	108	
214.90170	92	
216.08130	146	
221.62436	100	
222.95266	332	
223.04430	150	
223.96487	142	
224.95050	702	1+
226.87382	92	
226.94839	3442	1+
227.05227	118	
227.93172	184	
228.89360	508	1+
228.94385	4384	1+
230.87085	92	
230.89095	1208	1+
231.98907	112	
232.88876	270	
234.89231	164	
235.11524	132	
238.08193	118	
238.14676	96	
239.10428	98	
239.96028	454	1+
240.08041	96	
240.94321	160	
240.96341	380	1+
241.93959	92	
242.94166	384	1+
242.96243	440	
244.07436	574	1+
244.95954	1416	
245.94582	362	
246.92528	100	
246.95504	1998	1+
246.97828	224	
247.17051	110	
248.04228	150	
248.90225	514	
249.04141	144	
250.97700	108	
250.99151	166	
251.06836	116	
252.98870	136	
253.12470	94	
253.90835	96	
258.93771	230	1+
258.97706	146	
260.97179	432	1+
262.03277	152	
262.40417	102	1+
262.99688	168	1+
263.05368	108	
263.09868	122	
263.17747	128	
263.88225	132	
263.94384	102	
264.96595	104	
265.97923	126	
267.15547	180	1+
267.97585	314	
268.08743	92	
268.79242	108	
268.96569	778	1+
269.10599	170	
269.86259	104	
269.97030	570	1+
271.91550	154	
272.91512	264	1+
273.85073	132	
275.02379	92	
275.05622	152	
275.07179	174	1+
276.23449	92	
277.85408	116	
278.10601	208	1+
278.12752	120	
278.86073	100	
278.93300	132	
279.26732	112	
280.84559	92	
280.92628	112	
282.11687	192	1+
282.79081	128	
283.07152	170	
283.85830	128	
283.98613	250	1+
285.06189	202	1+
285.84895	254	
285.94541	96	
285.96333	132	
286.85140	138	
286.94453	140	
288.79621	190	
289.59845	92	
289.93309	92	
291.25574	108	
291.85617	190	1+
291.93840	128	
291.98545	100	
292.06043	292	1+
293.99670	166	1+
294.86069	112	
295.14893	296	
295.58418	94	
295.87913	118	
296.28799	94	
296.91707	130	
298.80242	118	
298.99985	128	
299.15126	128	
299.84436	174	1+
299.86568	180	1+
300.05055	120	
300.80361	124	
300.93303	240	1+
301.11164	136	
303.80778	128	
303.85861	612	1+
304.10293	90	
304.28092	194	1+
305.10262	94	
305.17924	98	
305.59615	94	
305.92522	224	1+
307.29693	612	1+
307.69070	102	
307.80153	114	
308.30111	534	1+
310.88480	92	
311.11706	116	
311.30337	136	
315.82270	92	
315.85638	104	
317.29553	216	1+
317.87071	142	
318.86915	126	
320.00876	172	1+
320.85252	166	1+
321.88801	152	
322.13915	234	1+
322.15452	150	1+
322.31738	320	1+
322.81754	164	
322.83373	110	
323.02535	222	
323.24146	140	
323.34540	92	
323.92832	120	
324.01981	370	1+
326.87538	238	1+
327.27600	132	
328.31652	190	1+
329.16588	146	
330.63479	94	
335.79444	136	
336.33076	286	1+
336.94566	438	1+
337.81217	194	
338.28126	244	1+
338.33881	110	
339.28395	210	1+
339.83126	276	1+
340.20053	92	
341.35900	138	
342.20851	262	1+
342.35498	114	
342.89716	92	
343.27366	236	1+
345.30015	98	
346.23895	318	1+
349.15172	104	
349.31898	270	1+
350.19872	94	
352.85691	104	
352.89456	104	
353.35351	110	
353.82177	92	
354.17448	262	1+
354.44080	102	
357.05892	142	
357.87383	100	
358.31390	116	
360.11416	130	
360.19052	132	
361.14967	112	
362.18372	210	1+
364.34083	92	
365.17699	146	
365.28607	102	
367.33339	228	
367.83817	116	
368.18824	144	
368.32435	144	
368.42331	338	1+
369.04211	160	1+
369.25718	102	
END IONS

###FS:    #m/z: 336.94809 #charge 1+
###MS: 14
###MSMS: 17
BEGIN IONS
TITLE=Cmpd 12, +MS2(336.9481), 28.0-35.0eV, 0.4min #17
RTINSECONDS=19.116
SCANS=14,17
PEPMASS=336.94809	121192
CHARGE=1+
205.97536	122	
206.97654	128	
208.98016	110	
210.88431	110	
211.94575	6548	1+
212.12188	94	
212.23459	118	
212.88017	324	
212.89848	114	
213.87858	208	
213.94162	2368	1+
215.86622	88	
215.88991	534	1+
215.93797	450	
221.88766	140	
221.92423	102	
222.01398	88	
224.98125	90	
226.94706	112	
228.89798	132	
228.94350	102	
229.88820	726	1+
229.95627	6576	
230.89014	612	1+
230.95979	248	
231.95174	3166	1+
232.16663	98	
233.88708	152	
233.89990	326	1+
233.94933	586	1+
234.14998	88	
235.00570	88	
235.94881	220	
236.06473	104	
237.07695	86	
238.11924	244	1+
240.96674	104	
241.04712	170	
241.90104	86	
243.11407	120	
246.97587	86	
247.87782	106	
247.96635	1452	1+
248.01325	88	
248.03106	130	
248.98892	164	
249.04003	98	
249.05503	116	
249.18898	92	
249.96237	1060	1+
249.98813	92	
252.16445	90	
252.22982	118	
252.92523	108	
252.97235	3636	1+
253.00005	198	1+
253.90593	176	
254.04379	86	
254.45196	92	
254.96891	1428	1+
255.07938	198	
256.07938	92	
256.96738	292	1+
258.73715	100	
258.96782	118	
259.99211	224	1+
260.40073	96	
262.61093	88	
263.05533	122	
264.11768	116	
264.15120	86	
265.02130	210	1+
265.26133	98	
265.83023	124	
266.94662	92	
266.99379	134	
267.94488	104	
268.00392	132	
268.10330	106	
268.84163	214	
269.85158	94	
269.96136	146	
270.08202	98	
270.88102	86	
270.98339	654	1+
271.09831	162	
271.84787	92	
272.01805	88	
272.25710	88	
272.94651	88	
274.97405	140	
275.05737	120	
276.17871	92	
276.85140	102	
277.07336	146	
277.12238	106	
277.13837	86	
277.96430	178	1+
278.02706	92	
279.23963	156	
279.68992	94	
279.84403	160	1+
281.03745	114	
281.05436	504	1+
281.10060	140	
282.28294	96	
282.97813	124	
285.83263	130	
285.85403	246	1+
286.19644	202	1+
287.07703	136	
288.27104	86	
288.97243	92	
289.13266	92	
290.86021	100	
292.05729	238	
293.10339	118	
293.99982	204	
294.16461	120	
294.24437	138	
294.42483	116	
294.86083	142	
295.06248	228	1+
295.14176	126	
295.99712	168	
296.10409	92	
296.97249	128	
298.06150	430	1+
298.24144	100	
299.06349	362	1+
299.89822	98	
299.99767	110	
300.82370	186	1+
301.06777	128	
301.29080	92	
302.22171	126	
302.24741	116	
303.77248	126	
304.81102	180	1+
305.78853	296	1+
306.93915	98	
307.08474	112	
307.25566	112	
308.30095	302	1+
308.36083	88	
310.06013	140	
310.87800	222	
311.03112	100	
311.42379	88	
311.87171	126	
312.02689	182	
312.86201	86	
313.19437	86	
314.85808	98	
314.95260	104	
316.18424	142	
317.14192	122	
318.59377	92	
319.08365	120	
319.14988	146	
321.03774	86	
321.23313	94	
321.95314	126	1+
323.01920	178	
323.13791	90	
323.23930	150	
324.12303	86	
324.98896	102	
326.89567	128	
327.79632	94	
328.84000	98	
331.39433	88	
333.09090	98	
334.05401	140	
334.32072	112	
335.35384	220	1+
336.09814	136	1+
336.32349	170	1+
336.94519	90	
337.04505	114	
337.22265	118	
339.10622	118	
339.85716	112	
342.31974	94	
END IONS

###FS:    #m/z: 322.93211 #charge 1+
###MS: 18
###MSMS: 19
BEGIN IONS
TITLE=Cmpd 13, +MS2(322.9321), 28.0-35.0eV, 0.4min #19
RTINSECONDS=22.787
SCANS=18-19
PEPMASS=322.93211	1683946
CHARGE=1+
56.59488	86	
191.09319	96	
194.00015	104	
194.96843	86	
197.88808	210	1+
202.88459	92	
203.05237	94	
204.86556	88	
205.95329	88	
206.80892	80	
206.94995	146	
213.05156	80	
214.89793	86	
215.12135	106	
215.88831	468	1+
219.17783	80	
220.86804	176	
220.89992	144	
221.06640	80	
221.89335	88	
222.95778	322	1+
223.10218	88	
223.88231	98	
225.45558	102	
226.86559	208	1+
227.03500	80	
230.84756	90	
230.99088	106	
231.89273	400	1+
231.95883	106	
232.89638	330	1+
233.05394	82	
233.16761	392	1+
234.92878	102	
235.16588	94	
236.53277	92	
237.11318	108	
238.92055	86	
238.93949	170	
239.08157	520	
240.09674	92	
240.81434	80	
240.94380	472	
240.96930	96	
241.02606	82	
241.94121	3358	1+
242.12698	118	
242.94318	2300	1+
243.08932	94	
243.88149	180	
244.03982	268	1+
244.13581	126	
244.88362	136	
244.92095	122	
244.94375	634	
244.97088	112	
245.16007	124	
246.10025	82	
246.22768	86	
246.44530	92	
246.97746	194	
247.95513	92	
248.00718	96	
248.93448	106	
248.98652	98	
249.04166	154	
249.83359	130	
251.93182	90	
252.07700	98	
252.38515	118	
254.89680	80	
254.92397	114	
254.95885	84	
255.16807	102	
255.96123	206	1+
257.39382	82	
258.73114	116	
258.83547	120	
259.08499	80	
259.16171	138	1+
260.83591	90	
262.19328	96	
263.05606	196	
263.98288	130	
264.83011	170	
265.02015	88	
265.06892	206	
266.04466	252	
266.87049	108	
267.00210	276	1+
268.98811	166	
270.58199	102	
270.80072	92	
271.17561	456	
274.25058	90	
276.03863	82	
276.18559	88	
276.84229	102	
277.07513	140	
277.81641	90	
279.09372	784	1+
280.05691	116	
280.14607	226	1+
280.35591	110	
280.93333	144	
280.98943	94	
281.06171	88	
281.46529	86	
282.27714	120	
282.50031	96	
282.98052	84	
283.07152	280	
284.29655	432	
284.87320	84	
285.77253	86	
286.92662	180	
288.20356	568	1+
289.06788	160	
289.08973	90	
289.16823	84	
290.67182	82	
291.80273	96	
291.87398	386	1+
292.80780	138	
293.00181	92	
295.07759	126	
297.05996	80	
298.93159	92	
299.06291	134	
299.86848	84	
300.06405	84	
302.02423	112	
302.24549	92	
306.12042	90	
307.22751	82	
307.81345	92	
307.89604	110	
308.29572	326	
310.04949	110	
310.31168	432	
310.87611	172	
311.02950	120	
311.16841	80	
311.86079	206	1+
311.88436	122	
313.02975	562	1+
313.84471	96	
313.93155	84	
314.01743	102	
314.81777	80	
315.10855	126	
316.84907	92	
316.88521	116	
319.17885	88	
320.60429	94	
321.13232	164	1+
322.16505	96	
322.32160	80	
323.23900	814	1+
323.83577	80	
323.89171	100	
324.21204	132	
324.28580	104	
324.90276	96	
325.14234	194	
325.25771	132	
325.32043	86	
325.89687	214	
327.09204	92	
327.26962	108	
328.15950	144	
END IONS

###FS:    #m/z: 340.94293 #charge 1+
###MS: 18
###MSMS: 20
BEGIN IONS
TITLE=Cmpd 14, +MS2(340.9429), 28.0-35.0eV, 0.4min #20
RTINSECONDS=23.559
SCANS=18,20
PEPMASS=340.94293	918144
CHARGE=1+
177.52521	86	
187.86912	90	
189.86153	118	
191.04339	94	
200.52852	96	
209.36468	94	
210.87931	170	1+
210.93734	238	1+
212.94567	166	
213.87451	90	
213.94047	1292	1+
215.88937	668	1+
215.93846	350	
217.88334	124	
218.88395	116	
220.37943	104	
222.97089	104	
223.96052	208	
224.19721	100	
224.97533	122	
227.02182	98	
228.89066	98	
228.91822	86	
231.95180	2234	1+
232.91223	212	1+
233.16397	214	
233.89767	338	
233.95062	546	
235.89008	128	
236.03470	104	
236.05882	162	1+
238.04984	92	
238.38528	88	
240.08537	124	
240.22947	160	
240.61070	88	
240.94370	218	1+
240.96461	158	
241.08114	108	
244.88678	170	
244.97644	234	1+
245.12867	102	
245.86677	216	1+
246.99862	106	
247.96843	94	
248.24889	86	
249.50218	86	
249.96256	554	1+
250.04108	124	
250.90646	94	
251.06224	92	
251.11288	116	
251.95777	154	
253.02132	94	
254.96836	856	1+
255.00379	104	
255.07313	346	
255.80321	168	1+
256.83676	102	
256.96466	318	1+
257.02757	100	
258.90112	146	
258.96233	142	
259.88989	110	
259.96223	138	
260.06262	190	1+
260.90847	118	
261.47767	94	
262.96769	206	
263.06072	130	
263.13632	106	
264.07827	132	
265.01753	204	
265.04425	104	
266.06052	90	
266.62165	102	
266.99952	164	
267.52485	96	
267.54282	100	
267.97059	86	
268.05693	86	
268.14063	154	
269.00738	174	
269.96641	116	
271.03903	86	
271.05494	96	
272.93512	144	
272.98347	182	1+
275.00914	90	
275.06311	198	1+
275.97346	102	
276.83450	134	
276.85519	190	
277.10259	88	
277.85979	130	
278.11457	86	
278.15841	88	
279.85297	90	
279.89134	94	
279.96622	98	
280.12470	114	
280.29214	104	
280.52228	100	
281.04997	266	1+
281.85886	96	
282.12445	120	
282.27916	178	
282.92768	102	
283.02978	202	
283.04625	204	
283.44556	106	
284.29690	138	
285.15839	138	
285.46547	106	
287.07347	94	
287.14651	92	
287.41276	90	
289.06807	208	1+
290.87874	98	
291.04005	94	
292.57343	102	
292.87013	274	1+
293.26910	120	
293.98615	206	1+
294.80182	98	
294.93986	130	
296.81421	92	
296.98016	188	
297.07682	92	
297.98006	96	
299.06662	138	
299.09430	108	
299.78563	132	
299.88764	88	
300.92640	114	
301.21994	114	
302.15426	86	
303.21614	96	
304.76882	106	
305.02670	124	
305.16111	168	
307.80031	118	
307.88785	132	
308.29761	182	
308.80471	88	
309.30442	92	
311.88388	258	1+
313.03205	264	
313.15094	88	
313.88739	124	
315.31233	98	
316.07162	124	
318.96200	136	
320.29745	270	1+
320.82174	102	
320.92344	114	
323.24002	128	
323.79718	94	
326.33886	122	
328.05862	88	
331.33839	100	
332.09827	174	
333.01225	152	1+
337.42543	106	
338.08251	106	
338.12292	136	
338.22103	92	
338.34630	102	
340.39464	188	
341.26261	88	
341.39450	98	
342.90651	94	
345.02414	112	
346.27092	96	
END IONS

###FS:    #m/z: 363.95915 #charge 1+
###MS: 18
###MSMS: 21
BEGIN IONS
TITLE=Cmpd 15, +MS2(363.9592), 28.0-35.0eV, 0.4min #21
RTINSECONDS=24.331
SCANS=18,21
PEPMASS=363.95915	562664
CHARGE=1+
84.05052	98	
185.94214	98	
189.86644	378	1+
191.85954	310	
207.87439	172	
208.94249	742	1+
209.94449	624	1+
210.88775	468	1+
212.88021	1382	1+
213.08373	106	
222.95278	714	1+
222.97523	128	
224.95110	1030	1+
224.97334	164	
226.88958	274	
226.94904	5288	1+
226.97580	338	1+
227.93426	326	
228.89463	212	
228.94353	4224	1+
229.89993	112	
230.89018	2594	1+
232.88817	102	
233.06572	184	1+
233.88960	174	
234.83881	182	1+
237.09974	154	
240.08312	118	
240.13511	124	
240.93960	118	
240.96469	580	1+
241.11664	138	
241.94491	274	
242.94340	832	1+
242.96403	580	1+
243.02417	108	
243.09779	254	1+
243.14235	120	1+
244.07311	526	1+
244.95880	2708	1+
245.84626	102	
245.94415	210	
246.86198	112	
246.90548	148	
246.95362	2880	1+
247.51198	94	
248.03950	396	1+
248.80748	138	
248.84769	240	1+
248.90149	628	
249.04565	246	1+
249.53905	100	
249.94661	358	1+
250.03530	228	1+
250.06126	134	
250.12824	110	
250.72362	96	
250.89592	318	
250.95176	246	1+
250.97247	352	1+
251.07474	154	
251.37757	110	
251.91521	152	
253.57826	98	
253.90744	264	
255.93199	104	
257.08455	98	
257.17840	168	1+
257.97384	146	
258.05163	120	
259.96874	548	1+
260.46012	106	
260.97078	398	1+
261.84152	226	1+
263.90280	160	
264.51233	94	
265.97533	180	
266.09791	240	1+
266.12873	150	1+
266.16946	114	
267.97680	442	1+
269.10922	204	1+
269.12189	152	
269.26276	94	
269.97116	524	1+
270.90036	158	
271.91946	210	
272.94974	104	
273.54120	98	
274.04998	138	
274.79888	94	
275.09178	118	
275.92750	148	
276.40469	102	
276.52245	102	
276.85777	122	
277.15151	94	
277.38912	96	
277.92869	192	1+
278.12432	168	
278.72795	106	
279.10495	278	1+
279.97356	138	
280.79385	266	
280.82542	104	
280.89275	236	1+
281.79778	108	
283.02444	338	1+
283.06322	180	1+
283.07729	104	
283.81137	140	
283.84878	120	
283.86259	190	
283.99035	114	
284.08434	122	
284.10953	116	
284.16362	254	1+
284.84938	558	1+
285.05975	114	1+
285.98113	136	
286.54557	94	
288.08443	112	
288.41515	102	
289.07903	122	
290.79056	220	
291.06125	190	1+
291.25644	188	1+
292.89816	102	
293.06975	218	1+
293.11822	182	
293.90647	162	1+
294.87484	140	
295.15258	202	
296.29654	96	
297.09421	130	
297.87432	154	
298.80478	240	
299.09112	118	
299.10750	204	
301.13598	112	
301.86393	188	
301.99986	104	
302.81478	184	
302.85613	150	
303.11564	94	
303.85688	756	1+
303.99890	116	
304.58169	102	
304.90067	166	
305.76854	96	
306.12889	104	
306.28651	114	
307.28991	100	
307.31894	122	
308.04894	122	
308.12715	240	1+
308.29481	318	1+
309.87816	126	
310.17926	98	
310.87713	260	1+
311.11397	100	
312.17989	176	
313.87402	120	
314.81831	280	1+
314.86323	96	
315.04017	162	1+
316.81128	172	
318.94137	120	
319.12653	120	
319.82712	270	
321.29044	266	
321.82257	296	1+
323.02963	98	
324.02825	106	
325.01924	134	
326.13136	130	
326.87405	222	
327.87856	150	
329.16507	320	
329.65971	94	
330.13262	150	
332.86386	108	
336.32268	94	
336.94918	236	1+
337.13006	118	
338.88560	118	
339.83075	152	
340.94142	164	
342.22424	114	
342.27894	128	
342.77966	114	
343.97321	190	1+
344.93691	224	1+
345.15202	190	1+
345.41651	94	
346.95433	194	1+
347.35208	198	1+
349.33003	278	1+
349.98663	96	
350.35416	220	1+
350.55146	96	
353.90052	138	1+
354.76473	98	
356.19313	154	
359.19404	144	
359.84748	152	
360.28925	188	
361.11810	154	
361.36089	280	1+
363.02045	100	
363.07866	122	
363.17015	168	
363.76537	192	1+
364.90601	106	
365.28368	116	
367.30483	104	
367.33049	164	
368.42111	286	1+
END IONS

###FS:    #m/z: 322.93222 #charge 1+
###MS: 22
###MSMS: 23
BEGIN IONS
TITLE=Cmpd 16, +MS2(322.9322), 28.0-35.0eV, 0.5min #23
RTINSECONDS=28.017
SCANS=22-23
PEPMASS=322.93222	2020754
CHARGE=1+
176.97292	88	
187.01004	88	
194.14801	90	
199.85776	158	
205.94898	440	1+
206.97527	104	
209.94552	90	
212.90680	164	
215.86029	94	
215.88907	452	1+
217.87429	90	
218.18494	98	
218.84566	100	
220.01859	86	
222.85978	84	
222.97749	278	1+
223.90900	136	
223.96235	236	
226.06279	84	
227.01259	100	
230.85656	124	
230.89130	140	
231.84457	86	
232.85054	128	
233.12140	90	
233.16404	392	1+
233.90084	292	
234.91734	88	
235.38783	98	
236.06106	84	
237.23593	86	
237.88897	84	
238.21402	144	
238.87774	102	
239.08173	292	
239.63259	106	
240.94235	1012	
241.89080	152	
241.94134	3958	1+
242.42622	118	
242.94358	2624	1+
243.82307	128	
243.88358	588	1+
244.90937	120	
244.94001	916	1+
244.97633	116	
245.01719	84	
245.83260	84	
245.87697	146	
246.07784	192	1+
246.85216	98	
246.97723	330	
247.06459	90	
247.17046	92	
248.03693	298	1+
248.86119	110	
248.97321	92	
249.66539	100	
250.95530	128	
251.07765	90	
251.92782	138	
252.14124	90	
253.16722	182	
254.87137	158	
254.92854	106	1+
255.03320	84	
257.05113	92	
257.92208	94	
258.28498	92	
259.86074	98	
261.16082	274	1+
262.03671	92	
262.09391	94	
262.84148	110	
262.91824	206	
263.00757	154	
263.05807	190	
264.07196	106	
264.81839	90	
266.25621	286	1+
266.96714	226	1+
267.13801	136	
267.87631	92	
268.01689	84	
269.00319	104	
269.79940	136	
270.02169	106	
270.93804	86	
271.17722	232	1+
271.76481	90	
271.85074	146	
272.85528	134	
273.48412	88	
274.80750	260	1+
275.10756	208	1+
275.80817	162	1+
276.05505	88	
276.22487	238	1+
276.86337	108	
277.07521	110	
278.82624	102	
278.84705	142	
278.90342	98	
279.09434	694	
280.07419	98	
280.09727	330	
280.14247	122	
280.29831	144	
281.03619	86	
281.09972	196	
281.29016	102	
282.10610	122	
283.02788	88	
283.06811	146	
283.14353	138	
283.86045	298	1+
283.97058	182	
284.08369	118	
284.29467	594	1+
284.80478	90	
284.86150	242	1+
284.90155	92	
284.92994	110	
285.10913	134	
287.03835	92	
287.07156	94	
288.20549	382	1+
290.59197	110	
290.79086	138	
290.89167	128	
290.97533	84	
291.16585	92	
292.81786	146	
292.87149	92	
293.06767	108	
293.81549	120	
293.85858	86	
293.88673	98	
294.85370	112	
294.87549	100	
296.81034	218	1+
299.78465	116	
300.06867	92	
301.88158	122	
302.85913	118	
304.08479	98	
305.68869	102	
305.93886	132	
306.27681	128	
306.88733	126	
307.08363	94	
307.29152	654	1+
307.31281	200	
307.79977	96	
307.95569	160	1+
308.29660	476	1+
308.87089	290	
308.88833	220	1+
309.17197	136	
310.31124	284	
310.87611	86	
311.03635	114	
311.87038	168	1+
312.91629	90	
314.56000	106	
315.08835	118	
315.83396	96	
317.86081	108	
319.03824	102	
320.27083	88	
320.83096	122	
321.30644	100	
322.14639	128	
322.39649	90	
323.06045	104	
323.24115	874	1+
324.72671	158	
324.89499	100	
325.61715	94	
326.20241	102	
END IONS

###FS:    #m/z: 340.94305 #charge 1+
###MS: 22
###MSMS: 24
BEGIN IONS
TITLE=Cmpd 17, +MS2(340.9431), 28.0-35.0eV, 0.5min #24
RTINSECONDS=28.7895
SCANS=22,24
PEPMASS=340.94305	1002412
CHARGE=1+
183.62709	98	
189.86248	314	1+
205.94883	230	
206.89359	88	
207.87512	142	
209.94340	144	
213.87861	142	
213.94102	1552	1+
214.89446	144	
215.88734	562	1+
215.94079	598	1+
217.88032	504	1+
217.93937	126	
218.59516	96	
218.88274	366	1+
221.89322	146	
221.92250	102	
223.06725	90	
223.96364	120	
224.97486	134	
225.17917	90	
228.94415	128	
229.96052	132	
230.88809	176	
230.95391	94	
231.89023	310	
231.95188	1352	1+
233.16449	112	
233.89562	780	1+
233.94829	430	1+
235.17169	100	
236.62758	94	
236.98835	90	
239.95497	112	
240.23034	196	1+
240.52681	100	
240.94695	124	
241.05326	92	
241.19924	112	
242.82507	116	
243.83229	138	
244.03999	136	
244.79365	98	
245.06641	156	
246.97908	94	
247.19004	94	
247.45455	92	
247.79674	90	
247.92617	90	
248.85391	196	1+
248.99199	90	
249.96405	250	
250.04460	226	1+
250.95970	724	1+
251.88678	230	1+
254.96765	588	1+
255.07652	146	
255.90012	106	
256.08892	106	
256.38125	92	
256.45499	90	
256.96395	158	
257.11312	108	
257.41137	94	
257.85303	110	
258.80643	102	
258.85041	92	
261.84088	126	
262.96826	102	
263.16353	104	
263.83459	126	
263.88587	90	
264.03166	96	
265.01739	176	
266.14451	100	
266.57543	112	
266.74602	94	
266.99741	96	
267.14281	114	
267.82803	114	
268.95987	124	
268.99992	106	
269.07526	96	
269.90586	88	
271.76694	88	
272.06888	88	
272.98082	122	
273.78659	92	
274.32542	90	
275.80809	146	
275.84994	112	
275.86725	100	
276.53243	98	
276.84407	150	
276.99637	140	1+
277.06860	180	1+
277.85523	194	
278.84890	122	
279.85330	112	
279.89277	218	1+
279.96769	234	
280.03128	118	
280.26928	90	
281.05356	200	
281.79717	100	
282.05195	106	
282.28385	128	
282.85790	98	
283.02788	112	
283.90959	100	
284.79108	114	
286.10058	92	
286.90979	112	
288.19932	186	1+
288.31280	106	
288.47541	92	
288.80353	298	1+
288.86051	106	
288.88110	196	
289.06845	144	
293.06820	108	
293.27213	292	1+
294.97225	106	
295.97258	88	
296.97374	324	1+
297.97672	200	1+
298.08274	102	
298.13581	126	
299.01693	162	
299.03969	94	
299.05816	304	1+
302.17355	150	
303.82289	112	
303.96044	100	
304.26773	154	
304.88822	92	
305.24677	100	
305.77942	124	
305.88332	106	
306.28158	90	
307.07849	94	
307.10609	120	
307.32217	100	
307.79980	138	
307.81635	96	
307.89644	124	
308.29194	160	
308.80864	104	
309.30776	132	
310.87159	120	
311.85944	108	
313.01508	128	
313.03786	126	
317.28873	104	
317.85727	92	
319.10452	120	
321.02531	118	
323.30383	116	
324.32316	146	
324.89225	496	1+
325.12765	202	1+
326.17113	108	
326.28777	152	
327.18202	418	1+
327.91639	98	
328.05679	112	
328.77764	90	
328.88898	388	1+
329.32780	112	
329.87385	98	
331.16445	102	
332.31186	106	
333.75227	94	
339.83066	122	
340.90606	92	
341.97150	244	1+
342.90154	92	
343.09416	138	
343.17922	112	
END IONS

###FS:    #m/z: 363.95924 #charge 1+
###MS: 22
###MSMS: 25
BEGIN IONS
TITLE=Cmpd 18, +MS2(363.9592), 28.0-35.0eV, 0.5min #25
RTINSECONDS=29.5695
SCANS=22,25
PEPMASS=363.95924	643704
CHARGE=1+
62.21414	112	
186.89427	96	
189.86474	200	
191.85812	116	
196.88443	94	
204.07725	100	
206.95458	100	
207.87459	138	
207.94769	196	
208.95631	104	
209.92686	92	
209.94565	976	1+
210.88511	484	
212.00254	98	
212.87993	1754	1+
214.89626	202	
215.99306	186	
219.92054	132	
222.95478	658	1+
223.88700	278	1+
224.81801	130	
224.95113	1292	1+
226.94835	6104	1+
226.97296	290	
227.16472	158	1+
227.88447	120	
227.93288	198	
228.89638	538	
228.94348	4668	1+
229.98263	104	
230.79319	120	
230.89128	2976	1+
232.88836	252	1+
232.98635	96	
233.64309	96	
233.83152	124	
234.14434	102	
234.87975	180	
236.82193	112	
238.21774	114	
240.82248	100	
240.94236	402	
240.96435	434	
241.94139	1134	1+
241.95971	716	1+
242.96158	498	1+
243.92189	138	
244.07505	368	
244.89430	102	
244.95930	2104	1+
245.08237	166	
245.48491	112	
245.91305	256	1+
245.94458	502	
246.05575	192	1+
246.91231	160	1+
246.95523	3022	1+
246.98038	110	
248.90169	934	1+
249.82247	102	
250.89762	116	
251.03400	216	1+
251.04727	92	
251.91196	120	
252.89234	126	
253.90955	154	
255.00538	166	1+
255.92224	94	
256.14467	98	
256.23491	92	
257.97108	244	1+
258.84602	194	1+
259.02940	96	
259.83319	136	
259.87134	122	
260.36716	96	
260.97136	260	
261.89320	182	1+
262.93131	96	
263.97688	104	
264.12902	252	1+
264.91023	274	1+
264.96910	358	1+
265.15616	100	
265.38189	106	
265.91515	216	1+
265.97586	216	1+
266.21666	196	1+
267.00392	178	1+
267.25364	100	
267.81380	106	
267.97747	276	
268.95583	142	
269.10287	120	
269.81113	140	
269.96797	510	1+
270.12827	288	1+
270.16836	100	
270.79297	98	
271.13225	240	1+
272.84915	198	1+
273.44374	100	
273.81350	124	
275.87947	196	1+
276.91644	94	
278.07603	218	1+
278.12390	102	
279.10725	150	
279.16061	128	
279.84312	252	1+
280.79287	120	
281.79895	106	
281.81358	160	
282.08472	270	1+
282.18231	118	
282.27411	104	
283.04600	186	1+
283.79268	386	1+
283.85301	156	
283.98822	130	
284.85421	104	
285.84953	412	1+
287.81451	132	
290.78549	222	1+
290.80526	100	
292.11326	280	1+
293.06596	112	
293.85098	188	1+
293.86519	268	1+
294.27921	160	
294.90930	92	
294.92722	118	
295.27831	92	
295.89331	194	1+
296.04462	224	1+
296.81728	100	
297.79753	142	
298.80623	120	
298.82961	92	
299.08498	102	
299.24207	98	
299.92396	108	
300.85797	102	
300.96245	96	
301.80607	186	
301.86145	404	1+
302.00560	190	
302.22817	106	
302.47036	102	
302.93790	268	1+
302.99420	210	1+
303.85916	902	1+
304.81405	168	
305.44375	96	
305.88764	142	
305.93819	270	1+
306.79278	180	
306.98289	120	
307.87936	140	
308.11604	98	
308.30683	108	
309.12032	152	
310.84173	102	
310.88021	420	1+
311.42141	94	
311.86261	130	
312.00247	124	
312.09739	106	
312.77742	196	1+
312.86764	156	
314.82557	180	1+
315.88136	100	
316.13513	122	
316.81073	104	
317.12265	100	
317.30576	114	
318.77567	104	
318.93451	102	
319.50655	100	
320.15431	230	1+
321.09286	144	
321.82053	190	
322.87977	164	
323.00124	166	
323.01699	180	
323.94316	134	1+
324.88491	222	1+
325.12052	140	1+
326.12098	176	1+
326.88189	222	1+
327.81416	102	
328.18727	168	1+
328.71859	92	
328.83628	120	
329.16379	176	1+
329.87831	122	
331.75378	196	1+
336.94272	188	
337.16075	178	1+
338.87647	100	
339.82739	162	1+
340.94296	300	1+
342.20583	196	
346.45081	94	
347.06981	206	1+
347.34266	202	1+
348.16578	116	
349.32705	260	1+
350.35572	114	
351.02480	118	
352.78339	186	1+
352.89988	146	
356.35053	102	
357.34598	96	
358.16550	148	
359.17377	126	
361.22635	132	
361.90208	112	
362.84920	94	
364.28273	154	1+
365.86833	188	1+
365.92410	110	
368.42861	222	
369.43300	154	
END IONS

###FS:    #m/z: 340.94317 #charge 1+
###MS: 26
###MSMS: 27
BEGIN IONS
TITLE=Cmpd 19, +MS2(340.9432), 28.0-35.0eV, 0.6min #27
RTINSECONDS=33.275
SCANS=26-27
PEPMASS=340.94317	1024670
CHARGE=1+
158.71985	92	
189.86386	120	
192.89187	108	
192.92771	120	
198.88093	142	
205.94821	278	1+
206.92818	98	
208.94196	166	
210.93963	176	
212.87873	512	1+
213.93912	2100	1+
213.95988	150	
215.88793	494	1+
217.85821	102	
217.88478	508	1+
217.93669	138	
220.88451	146	
221.89319	88	
221.94507	120	
222.95368	232	
222.97540	122	
223.11836	90	
223.95875	468	
225.95385	152	
226.94593	124	
228.88934	124	
230.88790	180	
230.94735	128	
231.86989	196	1+
231.89201	196	
231.95236	1402	1+
232.43775	94	
232.89361	164	
233.84324	232	1+
233.89783	456	1+
233.94968	370	
235.89762	256	
236.07917	146	
236.82187	92	
237.86542	106	
237.94736	164	1+
238.04829	176	
240.23241	204	1+
241.01462	90	
243.89413	92	
243.94197	92	
244.03740	252	1+
244.10144	120	
245.94045	142	
245.96379	128	
246.97681	140	
247.24268	114	
247.97573	174	
248.02866	90	
248.99110	110	
249.04101	156	
249.89601	194	1+
249.96069	330	1+
250.21454	142	
250.95328	232	1+
252.84241	138	
253.83658	164	
253.91300	126	
254.96598	1058	1+
255.07656	686	1+
255.13607	140	1+
255.34890	104	
256.89820	166	
258.84304	98	
258.95211	122	
258.99368	114	
259.70593	94	
259.88581	154	
260.52768	92	
260.57728	114	
260.92818	102	
261.00546	88	
262.13954	106	
262.80371	90	
262.89755	96	
263.20409	94	
263.99965	122	
265.01816	148	
266.89338	160	1+
267.13819	258	
267.96789	188	
268.86583	120	
269.02143	122	
269.09036	90	
270.42452	116	
271.17522	134	
272.44372	90	
272.84659	242	1+
272.93950	166	
272.97683	134	
273.78881	140	
273.80470	108	
273.81950	94	
274.08439	242	1+
276.81550	200	1+
276.85250	256	1+
276.91933	104	
277.96427	146	
278.01905	96	
278.16038	96	
278.84600	170	
279.00445	286	1+
279.85325	120	
279.96538	108	
280.27061	134	
280.83208	142	
280.86740	116	
280.94424	96	
281.02446	134	
281.05257	186	
284.36503	92	
285.89039	106	
285.96039	94	
287.20167	390	1+
288.20375	332	1+
288.82515	150	
289.23437	152	
289.94480	290	1+
290.86511	188	
290.94695	232	1+
291.89338	128	
292.80609	226	1+
293.46035	106	
294.87046	206	
295.97410	142	
296.86284	110	
297.08435	90	
297.97811	272	
299.04929	176	1+
300.87833	130	
301.26175	124	
302.21860	112	
302.82508	172	1+
303.37810	120	
305.27353	328	1+
305.77374	120	
306.89006	112	
307.38268	100	
308.29734	164	
308.36729	106	
308.91673	154	1+
309.32839	106	
309.80204	120	
309.87847	92	
310.87974	204	
311.02912	154	
312.80596	152	
313.02713	124	
313.82839	104	
313.86895	242	1+
314.79592	122	
314.81335	96	
315.86100	142	
316.84810	130	
321.97498	88	
323.01535	144	
323.24248	164	
323.87976	136	
324.25564	152	
324.28789	104	
324.31317	220	1+
324.89839	314	1+
325.02335	214	1+
325.76860	150	
325.90258	198	1+
326.08463	98	
326.83195	88	
327.15196	202	1+
328.19214	122	
328.89338	118	
330.81569	158	
331.14401	92	
334.10464	88	
334.96236	114	
335.91847	92	
336.10266	94	
336.81183	126	
337.36249	124	
338.87437	102	
339.23010	128	
340.39170	128	
343.06651	92	
344.10622	112	
344.84149	98	
END IONS

###FS:    #m/z: 336.94851 #charge 1+
###MS: 26
###MSMS: 28
BEGIN IONS
TITLE=Cmpd 20, +MS2(336.9485), 28.0-35.0eV, 0.6min #28
RTINSECONDS=34.0465
SCANS=26,28
PEPMASS=336.94851	141950
CHARGE=1+
182.87107	110	
186.99502	96	
196.86340	168	
196.88351	154	
200.01924	88	
204.99566	82	
205.94962	84	
208.88997	134	
208.98052	156	
210.88552	112	
211.94614	5458	
212.88015	972	1+
212.94695	160	
213.93983	1764	1+
214.89514	178	
215.88676	312	
215.93855	656	
216.88576	332	1+
217.94170	112	
217.98342	82	
220.91148	94	
222.97882	206	1+
226.97194	120	
228.02214	88	
228.89522	120	
229.95692	5348	1+
230.89031	1902	1+
231.95278	1558	1+
233.82682	88	
233.87781	96	
233.89893	612	1+
233.95016	456	1+
234.56567	84	
235.84983	100	
235.86950	130	
235.94814	122	
236.14802	102	
239.22413	86	
239.95794	90	
240.94946	170	1+
245.10937	86	
246.40109	86	
247.02780	84	
247.90566	144	
247.96620	1322	
248.44641	92	
248.90113	576	1+
249.83229	208	
249.92551	98	
249.96223	670	
250.10717	82	
250.86977	92	
250.97942	268	1+
251.03653	110	
251.12247	120	
251.79240	88	
251.95921	176	
252.97266	2948	1+
252.99897	114	
253.01662	96	
253.16673	84	
253.83718	122	
253.90665	674	1+
254.89136	84	
254.96986	1040	1+
255.02521	190	1+
255.07681	346	1+
255.10014	118	
256.08074	224	1+
256.95610	142	
260.43633	98	
263.17747	120	
263.84810	86	
264.08847	436	1+
264.59029	112	
265.75815	84	
267.84189	134	
268.84185	648	1+
268.91236	278	1+
270.84983	106	
270.98267	372	1+
271.17939	146	
271.39066	100	
271.80073	102	
272.16177	86	
272.87495	94	
272.91786	88	
272.97737	186	
273.59581	86	
274.06522	104	
274.43937	92	
274.81816	82	
276.35484	82	
276.83071	84	
276.85674	216	
276.96151	88	
277.96913	96	
278.93514	84	
279.10523	84	
279.83577	264	1+
279.97719	210	1+
280.93163	180	1+
281.05030	238	1+
281.59495	96	
283.26217	98	
283.86697	120	
284.91992	110	
285.01539	84	
285.20813	96	
285.85160	510	1+
286.81575	94	
286.85215	340	1+
287.79005	88	
288.06773	146	
288.41079	92	
288.85553	128	
289.01386	154	
289.69260	106	
289.86415	84	
290.62110	84	
290.78752	112	
290.85648	118	
291.08091	168	1+
292.02329	140	
292.10827	348	1+
292.85636	236	1+
292.92454	120	
293.11061	294	1+
293.85665	164	1+
293.99685	404	1+
294.29242	204	1+
295.16687	162	1+
296.83961	96	
297.00926	106	
297.41967	94	
297.86798	140	
298.14184	100	
300.94106	112	
301.85894	188	1+
302.98977	82	
303.44097	82	
304.56664	84	
304.81534	82	
304.89458	94	
306.79105	100	
306.88351	166	
307.07054	126	1+
307.88479	120	
308.20570	90	
308.81169	96	
309.29293	82	
310.87856	256	1+
311.86240	92	
312.79689	82	
312.88576	102	
313.09888	80	
313.60981	110	
313.88452	112	
313.94024	82	
314.88143	82	
314.90676	186	1+
315.37562	108	
316.60466	96	
317.71955	98	
318.60132	124	
318.82034	90	
321.00504	88	
321.92633	84	
322.15888	100	
322.41522	124	
323.07601	94	
323.24158	114	
324.13238	210	1+
325.80394	270	1+
327.08455	96	
327.71020	82	
327.78976	90	
327.90096	112	
328.19316	82	
328.32779	98	
329.04046	82	
329.30761	100	
330.91453	122	
334.65475	92	
335.30414	108	
336.08485	102	
336.34679	100	
337.31715	84	
337.33557	98	
338.33743	92	
340.23217	92	
341.15086	86	
342.01121	196	1+
END IONS

###FS:    #m/z: 507.84948 #charge 1+
###MS: 26
###MSMS: 29
BEGIN IONS
TITLE=Cmpd 21, +MS2(507.8495), 28.2-35.2eV, 0.6min #29
RTINSECONDS=34.8185
SCANS=26,29
PEPMASS=507.84948	129418
CHARGE=1+
196.01525	200	
201.12014	172	
230.07727	426	1+
230.85053	264	
238.08301	218	
239.06098	360	1+
242.05865	212	
243.10677	454	1+
244.07567	182	
244.08981	274	1+
244.89529	214	1+
245.07579	1028	1+
247.02249	156	
248.01389	182	
248.85748	270	1+
249.09693	434	1+
249.96790	244	1+
250.08138	226	
250.78519	100	1+
251.84649	400	1+
251.90111	188	1+
252.07791	166	
252.14437	402	1+
252.85030	320	1+
252.92185	162	
256.11251	200	1+
256.13269	256	1+
256.88279	172	
258.05476	282	
259.11636	194	1+
260.06299	206	1+
260.88247	230	
262.02647	178	1+
264.09553	164	
264.87741	200	
266.12370	220	
266.16773	188	
267.11000	194	
267.12628	170	
268.09265	162	
270.16917	194	1+
270.97357	168	
271.03135	262	1+
271.06264	156	
271.87558	1014	1+
272.10240	194	
272.13609	632	1+
272.85268	472	1+
273.85531	300	1+
275.07970	776	1+
275.79787	222	1+
275.86735	540	1+
276.06726	172	
277.07566	548	1+
277.09969	376	1+
277.13965	294	
278.07584	392	1+
278.12487	630	1+
280.86207	194	1+
280.89161	190	1+
281.08710	390	1+
281.38111	222	
281.87192	208	1+
282.98617	242	
283.14030	174	
284.08910	180	
284.11612	452	1+
284.78999	166	1+
285.07695	184	
285.11881	312	1+
285.94849	284	
286.39588	208	1+
286.99684	236	1+
287.08168	160	
287.94163	198	
288.87190	312	
289.08491	536	1+
289.40620	252	1+
289.88389	1230	1+
290.13304	194	
290.86717	988	1+
293.11629	238	1+
293.87491	2040	1+
294.05442	160	
294.16867	210	
294.95451	166	
294.98709	158	
295.10347	302	
295.15239	700	1+
295.36643	148	1+
296.08663	548	1+
296.85795	496	1+
296.88648	200	1+
297.11364	160	
298.06585	156	1+
298.14030	226	1+
298.17813	188	1+
298.87543	174	
299.09725	362	1+
299.85003	1110	1+
300.09908	306	1+
300.85249	852	1+
300.89894	200	
302.09837	432	1+
304.06112	178	
304.95593	288	1+
305.85517	298	1+
306.12920	176	
306.78678	292	1+
306.88460	1270	1+
307.11050	200	1+
308.14370	874	1+
309.89093	670	1+
310.07893	312	1+
310.16237	776	1+
310.80648	282	1+
311.06259	220	1+
311.88541	4624	1+
312.17766	3238	1+
312.96664	192	
312.98329	158	
313.13109	212	1+
313.91115	180	
314.09597	178	
314.86406	1662	1+
314.88576	302	1+
318.12034	278	1+
318.14248	194	
319.85677	280	1+
319.87437	226	1+
320.38126	164	
321.05847	296	1+
321.87570	300	1+
322.87695	216	1+
322.99673	220	1+
323.09897	154	
324.86624	602	1+
325.15848	220	1+
325.17936	388	1+
325.90109	666	1+
325.96016	224	1+
325.98908	184	1+
326.07356	462	1+
326.88360	194	
327.07853	318	1+
327.14197	156	
327.88405	302	
328.81598	154	
328.87379	268	
329.09179	290	1+
329.89866	208	
330.16916	438	1+
330.78247	198	1+
330.81816	216	1+
330.87918	344	
331.06316	182	1+
331.12708	360	1+
331.84481	162	
331.89718	640	1+
331.94402	302	1+
332.87912	370	
332.90413	424	1+
333.88013	208	
333.97270	172	
334.06594	256	1+
334.90045	272	
335.09532	302	1+
335.84513	220	
335.88951	320	
336.87442	622	1+
336.94714	304	
337.12332	360	1+
337.87878	444	1+
338.82666	298	1+
339.03925	154	
339.83130	244	1+
340.86806	156	
341.09074	308	1+
341.10875	486	1+
341.80228	154	1+
342.16385	428	1+
342.17823	220	
342.21204	318	1+
342.88308	214	
343.08893	230	1+
343.14232	418	1+
343.39285	336	1+
343.77710	194	1+
343.87757	646	1+
343.90414	450	1+
345.23599	188	1+
347.08386	220	1+
347.12331	242	1+
347.96646	210	1+
348.88931	286	
348.96605	142	1+
350.11000	344	1+
350.33530	226	1+
350.88896	298	1+
351.14396	256	1+
351.76805	244	1+
351.84219	168	
352.80012	164	
352.91141	172	
353.01407	238	1+
353.85278	474	1+
353.99497	228	1+
355.89075	546	1+
356.17679	178	1+
357.84991	194	1+
358.20190	204	1+
359.12090	798	
360.01929	226	
360.10059	266	
360.88087	162	
362.09864	158	
363.13999	488	
363.17692	156	
364.12103	424	1+
364.17188	292	1+
365.73579	118	1+
366.84212	470	
367.15905	242	1+
367.70890	366	1+
367.84035	346	
367.92916	190	1+
368.19088	230	1+
368.83554	1052	1+
368.90099	512	1+
369.83759	768	1+
370.15980	188	
370.73446	168	1+
370.78930	514	1+
371.15228	162	
371.83039	382	1+
372.10613	156	
372.17979	338	1+
372.37758	316	1+
373.87387	132	1+
373.90766	442	1+
374.04193	390	1+
374.09223	218	1+
374.14296	140	1+
374.78726	232	1+
374.82228	722	1+
376.08811	208	1+
376.86752	360	1+
378.17315	216	1+
378.33867	166	
378.74461	206	1+
379.85767	404	1+
380.86025	344	1+
380.90234	186	
381.01790	258	1+
381.10082	166	
381.15074	614	1+
381.83440	184	1+
382.70858	194	1+
383.02428	208	1+
383.21014	354	1+
383.35132	288	1+
384.35353	220	1+
384.85411	1124	
385.76657	268	1+
385.85170	1114	1+
386.00612	156	1+
386.11526	440	
386.21886	316	1+
387.10119	226	
387.22147	216	1+
387.93703	168	
388.16795	188	
388.80349	170	
388.84974	612	1+
389.15470	308	1+
389.20240	366	1+
390.84509	782	
391.13576	238	
391.73623	186	1+
391.84487	510	
392.07777	202	1+
392.12029	176	
392.82926	1190	1+
392.86605	156	
393.10097	154	
393.89791	190	1+
394.35877	234	1+
394.78480	304	1+
396.73853	204	
398.18063	182	
398.73218	216	
398.86697	226	
399.16117	302	1+
400.13319	220	1+
400.24040	244	1+
401.13664	146	1+
402.86668	210	
403.38705	256	1+
403.87038	480	
404.10117	358	1+
404.86594	1048	1+
405.11356	358	1+
405.86429	704	1+
406.18432	594	
406.92093	186	1+
407.86970	1796	
408.07273	290	1+
408.34790	148	1+
408.81610	464	1+
408.85735	2518	1+
410.12863	468	1+
410.84542	1138	1+
410.87851	442	1+
411.26909	272	
411.81498	306	
412.28200	174	
412.73468	364	1+
412.84354	1022	1+
413.07629	540	1+
413.79081	196	1+
414.16914	310	1+
414.37843	228	1+
415.20294	288	1+
415.88407	412	1+
418.53129	196	1+
418.70589	212	1+
419.07255	224	1+
421.88270	548	1+
423.20836	694	1+
423.81594	280	1+
423.87064	642	1+
424.14305	232	
424.22873	240	1+
424.38141	200	1+
425.03791	172	1+
425.19181	196	
425.88212	246	
426.86409	2014	1+
426.94276	278	1+
427.17951	184	
428.13664	254	
428.84933	1188	
428.88741	476	
429.84764	622	
429.88716	256	
430.74490	358	1+
430.85681	444	
431.20227	162	
431.69488	298	1+
431.87320	776	1+
433.20364	188	
433.86353	264	1+
434.65994	144	1+
434.89405	198	
436.19469	170	
437.15034	332	
438.13133	186	
439.89249	370	1+
441.11699	326	1+
441.22625	1278	1+
442.15453	208	
442.20157	170	1+
443.17744	172	
444.00630	162	1+
444.18613	238	1+
444.38756	224	1+
444.82140	208	1+
444.87581	2586	1+
445.09088	230	1+
446.87804	328	
447.87990	226	
447.99528	164	1+
448.90425	164	
449.88059	732	1+
450.20840	276	1+
450.26974	178	
451.14419	320	1+
451.21145	198	1+
451.88266	192	
453.24439	254	1+
454.10472	156	
454.22465	230	1+
457.90199	330	
458.09530	192	1+
459.16646	392	1+
459.91294	192	
460.17243	306	1+
462.88381	1398	1+
462.91160	184	
463.20749	210	
465.89935	172	1+
466.18184	156	1+
467.30174	562	1+
467.88997	1062	1+
468.92211	174	1+
469.10961	172	
469.23441	302	1+
469.88347	292	1+
470.09610	158	
471.71146	234	
473.24965	232	1+
474.04445	262	1+
476.25040	188	1+
477.20795	356	1+
477.37696	94	1+
479.21141	186	1+
479.25087	220	
481.19840	184	
484.79629	236	1+
485.90356	1112	1+
486.10932	234	1+
486.43791	224	1+
487.14996	316	1+
488.39666	198	1+
489.28071	688	1+
490.34979	154	1+
490.89001	276	1+
491.75723	168	1+
492.40179	168	1+
493.12231	320	1+
493.28390	158	1+
493.84511	140	1+
494.24092	220	
495.85826	190	1+
498.20727	268	1+
502.14429	182	1+
503.20144	188	
503.45858	282	1+
503.50623	176	
503.68623	152	1+
504.12049	202	1+
504.21034	358	1+
505.17781	202	1+
506.61656	202	1+
507.14560	342	1+
507.26996	296	1+
507.86701	178	1+
508.11574	118	1+
508.27448	234	1+
508.92454	136	1+
510.14302	208	1+
510.21090	172	1+
511.08198	194	1+
511.32176	248	1+
511.86439	174	1+
512.27309	164	1+
512.32604	198	1+
513.27740	110	1+
END IONS

###FS:    #m/z: 336.94814 #charge 1+
###MS: 30
###MSMS: 31
BEGIN IONS
TITLE=Cmpd 22, +MS2(336.9481), 28.0-35.0eV, 0.7min #31
RTINSECONDS=38.493
SCANS=30-31
PEPMASS=336.94814	131736
CHARGE=1+
45.63404	88	
65.59648	104	
189.86888	206	1+
191.45077	94	
197.86745	152	
200.93733	88	
205.95062	296	
206.97692	438	1+
208.89177	110	
209.01853	88	
210.88221	184	1+
211.92002	90	
211.94574	5202	1+
211.97938	106	
212.88034	1126	1+
213.94098	2384	
214.87981	90	
214.89802	158	
215.11930	92	
215.88460	1066	1+
215.93890	298	
215.96378	110	
218.84370	86	
219.04325	112	
223.89489	108	
223.93663	106	
223.96013	306	1+
224.02725	104	
224.97962	184	
225.01173	92	
225.98517	88	
226.85546	92	
226.89692	174	
226.94630	182	1+
227.89387	466	1+
228.89615	322	1+
229.95656	3760	
230.03842	94	
230.88994	1984	1+
230.99856	92	
231.07699	94	
231.95043	2228	1+
232.82987	108	
233.83022	300	1+
233.89682	362	
234.05598	212	1+
234.89522	194	
235.89375	186	1+
235.94860	206	
237.36641	86	
237.98538	92	
238.05385	128	
239.51471	126	
240.03701	122	
240.05346	194	1+
240.90310	138	
240.95594	140	1+
243.15052	86	
243.89601	94	
244.17063	164	
244.78957	170	
245.04898	136	
246.04556	206	1+
246.91248	114	
246.97937	112	
247.96747	1104	1+
248.40375	94	
248.90021	720	1+
249.04306	134	
249.96464	664	1+
249.98945	92	
250.83866	100	
251.84205	114	
251.97062	174	
252.97190	2456	1+
253.08919	262	1+
253.12813	98	
253.83396	90	
253.90802	434	1+
254.07392	134	
254.85617	290	1+
254.96619	1134	1+
255.00003	102	
255.03556	162	1+
255.07380	808	1+
256.88724	96	
257.89404	86	
257.92115	106	
257.96540	238	1+
258.84937	138	
258.90534	136	
260.42081	86	
260.83096	236	1+
261.08913	88	
263.05574	190	
263.25399	92	
263.88572	86	
264.15480	88	
264.37882	88	
264.91222	106	
265.01750	108	
265.16600	96	
265.96678	98	
266.09934	88	
266.25084	86	
266.86793	104	
267.01637	116	
267.84237	182	
268.65647	92	
268.84450	746	1+
270.85586	132	
271.07100	100	
271.11791	156	1+
271.85571	250	1+
272.80113	142	
272.82801	128	
272.98086	136	
273.96602	86	
274.19143	86	
274.80962	120	
276.85037	180	
276.97853	218	
278.83712	596	1+
278.99875	116	
279.41499	86	
279.80218	146	
280.10119	102	
280.80091	112	
281.05269	130	
281.86215	88	
282.88792	100	
283.02747	102	
284.21177	96	
284.53055	102	
285.85392	360	
285.88132	104	
285.95515	92	
286.85125	1108	1+
287.27841	92	
287.85276	708	1+
288.03530	188	1+
288.20069	150	
288.83747	114	
289.00972	234	1+
289.10557	100	
289.77129	186	1+
291.07967	90	
292.86860	196	
292.95176	90	
293.10400	144	
293.86841	258	1+
294.00374	132	
294.02164	140	1+
294.04355	92	
294.66045	124	
294.79327	106	
294.86034	262	1+
296.95411	98	
297.03442	130	
297.97979	112	
298.08479	106	
298.43516	118	
298.86401	110	
299.02225	94	
299.06162	154	
300.85195	90	
300.88353	108	
301.06470	92	
301.54016	92	
303.80937	166	1+
304.52841	90	
305.04439	194	1+
305.80179	270	1+
306.09780	102	
306.82972	88	
307.88851	184	
308.39119	100	
309.05358	242	1+
309.87310	636	1+
310.05336	170	1+
313.84019	88	
313.94034	92	
314.42366	100	
314.81448	114	
315.79849	254	1+
318.93274	116	
319.88468	130	
320.16490	92	
320.31008	88	
322.31466	190	1+
323.24370	136	
324.89723	466	1+
327.87845	142	
328.88768	110	
331.11487	88	
332.70121	100	
334.05096	98	
336.33620	118	
336.76951	144	
336.81898	90	
337.84256	178	1+
338.25639	94	
END IONS

###FS:    #m/z: 507.84883 #charge 1+
###MS: 30
###MSMS: 32
BEGIN IONS
TITLE=Cmpd 23, +MS2(507.8488), 28.2-35.2eV, 0.7min #32
RTINSECONDS=39.265
SCANS=30,32
PEPMASS=507.84883	121908
CHARGE=1+
196.01678	162	
221.10347	338	1+
223.00222	158	
230.07598	376	1+
237.15920	162	
238.07839	202	
239.90138	250	1+
240.13216	176	
242.66484	160	
242.88857	222	1+
243.03124	238	1+
244.07186	852	1+
244.10806	418	1+
245.07478	718	1+
245.39679	286	1+
249.09639	618	1+
252.08431	490	1+
252.14488	626	1+
253.09059	302	1+
255.10799	256	
255.14605	164	
256.09582	266	
258.56875	264	1+
260.11050	316	1+
260.90618	316	1+
261.11484	236	1+
262.04354	198	1+
262.10088	234	
262.13418	276	1+
266.12188	166	
267.10973	264	1+
269.92274	166	
270.85904	274	
271.09985	430	1+
271.17618	160	1+
271.87679	250	
272.10353	382	1+
272.13266	480	
272.85307	320	1+
272.88359	278	1+
273.93752	192	
275.08198	668	1+
277.14345	202	
278.14857	166	
278.83489	324	1+
278.92874	174	1+
279.08257	278	1+
280.08752	260	1+
281.06175	202	1+
281.37873	160	
282.13372	282	1+
282.38695	206	
283.97578	186	
284.08710	230	
284.10804	162	
287.91910	174	
288.87176	224	
289.09611	200	1+
289.88394	630	
290.07754	388	1+
290.86571	478	1+
292.05483	236	1+
292.06793	272	1+
293.07120	184	1+
293.87573	1994	1+
293.91908	216	1+
293.97865	220	1+
294.16693	414	
294.38856	172	
295.10654	390	
295.14963	700	1+
296.08995	300	
296.80272	184	
296.85642	170	
296.93580	196	
297.80472	384	1+
298.80585	258	1+
298.85027	368	1+
298.87815	232	1+
298.96690	248	1+
300.04818	232	1+
300.12431	442	1+
300.84656	248	
301.02189	268	1+
301.12379	382	1+
301.85372	206	
302.09788	196	
302.86186	180	
303.04459	264	
303.95575	214	
304.88503	216	
307.89396	712	
308.08656	416	1+
308.14352	840	1+
308.87628	474	1+
309.01942	320	1+
309.89232	186	
309.92370	228	1+
310.00457	224	1+
310.15955	730	1+
310.20708	272	1+
310.84329	162	
311.88852	1984	
312.17720	4160	1+
312.82612	246	1+
312.88642	1408	1+
313.12307	158	
314.14357	342	1+
314.86620	1514	1+
314.89279	194	
315.97150	158	1+
316.40037	186	
316.88347	266	
318.11857	230	
318.14661	160	
318.85998	578	1+
319.07846	158	
320.10594	216	1+
320.85731	374	1+
321.82109	164	1+
322.03486	302	1+
322.16299	278	
322.91730	298	1+
323.16211	360	1+
324.86125	482	1+
324.90533	208	
326.07800	250	1+
326.88710	346	
327.88124	198	
327.90284	238	
328.87712	160	
329.06077	216	1+
329.89505	284	
330.09239	174	
330.17934	362	1+
330.57802	94	1+
330.88247	286	
331.12579	684	1+
331.18208	254	1+
331.81999	200	1+
331.88914	204	
331.90565	194	
332.07099	158	
332.84108	360	1+
332.87846	1004	1+
333.83082	198	1+
334.87243	168	
335.13544	260	1+
335.20666	176	1+
335.99505	202	1+
336.95181	326	1+
336.98296	214	1+
337.13570	358	1+
337.83278	194	1+
337.88077	692	1+
339.84431	278	1+
341.11083	466	
341.88009	240	1+
343.09993	490	1+
343.71835	174	1+
343.87765	306	1+
345.13089	478	1+
345.81331	274	1+
345.99343	166	
346.13357	320	1+
346.86681	260	1+
347.16282	198	1+
347.76193	236	
347.90711	312	1+
348.13951	174	
350.14100	184	1+
350.16580	212	1+
350.89124	568	1+
350.95692	198	
352.02096	174	1+
352.16841	164	
353.14554	204	
353.85745	622	1+
353.89331	358	
354.90491	156	
355.06690	194	
355.16352	168	1+
355.88884	330	
355.91982	216	
356.07052	170	
356.16489	214	1+
356.18776	212	
357.85207	284	
358.13651	224	
358.87457	260	1+
359.03362	154	1+
359.11739	598	1+
360.16849	304	1+
360.76503	224	1+
362.37504	254	1+
362.86649	390	1+
363.14480	286	
363.17185	284	
364.12646	342	
364.77237	188	1+
365.10996	160	
366.15585	358	1+
366.19006	552	1+
366.84074	726	1+
367.03618	246	1+
367.10992	360	1+
367.19522	330	1+
367.70883	544	1+
367.79334	184	
368.11919	526	1+
368.81628	156	
368.90105	340	
369.71006	198	
369.83799	438	1+
369.89682	192	
370.05071	250	1+
370.15518	336	1+
370.71969	472	1+
370.80973	268	1+
371.10406	240	1+
373.74833	212	1+
373.90193	532	1+
374.72769	248	
374.81903	210	
375.35439	254	1+
375.84660	198	
376.15233	166	
376.72542	164	
376.80517	206	
378.76243	166	1+
379.06513	168	
380.87269	232	1+
381.15198	548	1+
381.71657	146	1+
381.81430	246	1+
381.85200	162	
382.85869	224	
383.12047	250	
384.85337	1172	1+
384.90299	550	1+
385.82967	162	
385.90933	360	1+
386.11277	452	1+
387.71989	130	1+
387.85426	340	
388.16749	496	1+
388.79545	216	1+
388.85157	236	
390.84433	548	
391.02716	162	
391.05278	398	1+
391.17052	196	
391.84583	502	
391.91278	218	1+
392.12351	168	
392.72856	202	1+
392.82885	982	1+
392.86948	206	
393.10540	260	1+
394.83604	502	1+
395.89978	366	1+
396.11421	182	
396.73974	238	1+
397.35083	186	1+
398.18305	298	1+
398.72819	244	1+
398.87206	180	
399.15754	220	
399.23445	208	1+
399.76108	184	1+
401.09057	212	1+
402.15492	240	1+
402.24142	376	1+
402.29131	176	
402.86433	372	
403.86692	338	
404.12600	228	1+
404.87572	248	
405.03669	152	1+
405.10608	332	1+
405.85944	482	
406.18156	344	1+
406.77593	196	1+
406.85805	256	
407.27710	186	1+
407.86985	1242	
408.16274	438	1+
408.85664	2250	1+
409.15059	224	1+
409.17084	260	1+
409.72581	324	1+
409.81672	156	
410.80973	518	1+
410.84238	2294	1+
410.88001	402	
411.00701	262	1+
411.27114	348	
411.81488	446	1+
412.16936	284	1+
412.72664	158	1+
413.07890	434	1+
413.24280	514	1+
415.09997	150	1+
416.14802	198	1+
416.78469	170	1+
417.82179	196	
420.88084	484	1+
421.19347	180	1+
421.35779	160	
423.21087	394	
423.86659	286	
424.03227	184	1+
424.09037	320	1+
424.19594	496	1+
424.83723	214	
424.87481	254	
425.10562	190	1+
425.88209	394	
426.08605	220	
426.86316	2106	1+
427.20446	238	1+
427.73592	664	1+
427.83166	214	
428.08708	196	1+
428.14558	180	
428.85249	1724	1+
428.88486	248	
428.96339	156	
429.09043	138	1+
430.17845	340	1+
430.74471	614	1+
430.88144	220	
431.09744	224	1+
431.87124	1002	1+
433.76283	112	1+
433.86448	358	
434.14982	182	1+
434.22007	200	1+
435.86499	224	1+
439.90049	472	1+
440.87290	190	
441.22319	1158	1+
442.15650	242	1+
442.80864	168	1+
442.88515	210	
443.25298	220	1+
444.87523	3186	1+
445.08515	170	
446.17677	188	1+
449.88255	774	1+
450.21069	172	1+
450.75212	324	1+
451.11288	232	1+
456.11945	226	
456.14451	202	
457.18735	230	1+
457.82405	274	1+
457.91243	156	
458.91414	172	
460.16502	208	
462.88686	904	1+
464.70675	156	1+
464.78305	174	1+
464.93374	154	1+
467.29912	550	1+
467.89053	2088	1+
468.78741	250	1+
469.68435	202	1+
471.15488	308	1+
471.21179	456	1+
472.21557	320	1+
472.24758	324	1+
473.20555	302	1+
475.10575	208	1+
477.10550	262	1+
479.24858	162	1+
480.73122	188	1+
483.36688	108	1+
484.32587	174	1+
485.17932	192	
485.90081	1032	1+
487.12046	172	
487.27822	238	
488.18976	172	
489.27758	202	1+
490.43280	188	1+
493.64735	156	
494.23445	418	1+
495.23552	322	1+
497.16596	164	
499.18994	162	
500.23776	212	1+
501.13896	334	1+
501.24433	156	1+
502.32671	176	1+
503.18788	358	1+
503.33438	104	1+
504.18935	278	1+
504.46537	284	1+
505.26189	172	1+
505.40808	182	1+
505.47105	242	1+
505.74879	172	1+
506.16826	328	1+
508.92212	280	1+
511.25852	262	1+
512.26017	174	1+
512.31599	190	1+
END IONS

###FS:    #m/z: 359.96402 #charge 1+
###MS: 30
###MSMS: 33
BEGIN IONS
TITLE=Cmpd 24, +MS2(359.9640), 28.0-35.0eV, 0.7min #33
RTINSECONDS=40.0375
SCANS=30,33
PEPMASS=359.96402	100426
CHARGE=1+
182.08775	100	
199.99676	102	
205.97422	112	
209.94427	504	
216.41362	168	
217.91822	92	
222.95482	412	
223.88846	150	
223.96048	346	
224.95016	1390	1+
224.97446	128	
226.13080	102	1+
226.88714	324	1+
226.90895	98	
226.94898	4150	1+
226.97471	102	
227.91647	98	
228.05762	88	
228.94339	4330	1+
229.91006	116	
230.89067	154	
230.91375	104	
232.60069	98	
232.83581	240	1+
232.85610	88	
233.94330	96	
233.96329	130	
235.49310	112	
235.82557	104	
236.09344	200	1+
239.07730	224	1+
239.08932	104	
239.42633	154	
239.93726	448	1+
240.08238	262	1+
240.13314	244	1+
240.96468	872	1+
242.96328	656	1+
244.14144	108	
244.95901	2220	1+
245.44393	88	
245.94339	394	
246.01198	114	
246.95339	1644	1+
246.97750	450	1+
249.03758	252	1+
250.65379	92	
251.92675	94	
252.13140	128	
252.88057	112	
252.95641	108	
253.56862	96	
253.83511	156	
255.37258	104	
255.42367	92	
255.47863	112	
255.90249	88	
255.99119	108	
256.84984	128	
257.86766	148	
257.97480	102	
258.79837	90	
258.83308	136	
258.89494	88	
260.82121	90	
260.94619	144	
260.97220	578	1+
261.01958	88	
261.78675	118	
262.96100	92	
263.08473	126	
263.98028	256	
264.96248	202	1+
265.00395	88	
265.11986	94	
266.81910	306	1+
266.91759	198	1+
267.97415	462	
268.58224	124	
268.85688	140	
268.96400	584	1+
269.11967	130	
271.84619	128	
271.92289	94	
272.13231	120	
272.86130	96	
273.89493	104	
275.08575	212	1+
275.25574	100	
275.97311	108	
276.81092	96	
276.85613	296	
277.84587	174	1+
279.03598	104	
279.10761	160	1+
279.92425	104	
280.02079	88	
280.06390	96	
280.79652	286	1+
280.99296	138	
281.87652	130	
281.95305	116	
281.99677	144	1+
282.80676	104	
283.91526	94	
285.79938	150	
285.86488	148	
287.85396	206	1+
287.91533	110	
289.15836	170	
289.37917	118	
290.43708	104	
290.88588	154	
291.79222	140	
291.92673	88	
292.99713	202	1+
293.28351	108	
294.84724	136	
294.88330	124	
295.02626	184	
295.28678	102	
295.81695	104	
295.93208	120	
296.33028	94	
296.80866	302	
297.80830	128	
297.88423	170	
298.07868	90	
298.80404	244	
299.00069	134	
299.15586	150	
299.80668	138	
300.12648	144	
301.75515	90	
301.78495	116	
301.87452	106	
302.04446	332	1+
302.35504	92	
305.15838	104	
305.56829	102	
307.28490	178	
307.77531	116	
307.79769	114	
307.88692	200	1+
308.59818	94	
308.79913	278	1+
309.80361	198	1+
310.83458	168	1+
310.86123	218	1+
311.81215	114	
312.42432	88	
313.03014	84	1+
313.49413	102	
314.13809	92	
315.53245	104	
316.81135	300	1+
316.84498	166	1+
319.93859	110	
320.29674	92	
322.82258	208	1+
322.86812	134	
322.93087	144	
323.02455	136	
324.02261	150	
326.81952	124	
326.86833	98	
327.83449	152	1+
329.65070	90	
329.87699	130	
331.97720	124	
333.78352	94	
334.95145	172	
336.32294	202	1+
336.51057	90	
336.94766	518	1+
337.73937	92	
338.86567	214	1+
339.34913	346	1+
340.08630	94	
340.35597	240	1+
340.76762	98	
340.94171	210	1+
341.62745	96	
342.83579	138	
344.80832	94	
348.90551	90	
351.77871	180	1+
352.89935	136	
353.89159	178	
356.29432	116	
356.35405	132	
358.37129	210	
358.41190	94	
359.77967	104	
360.72173	140	
361.28432	136	
361.96800	96	
362.17801	210	1+
END IONS

###FS:    #m/z: 322.93221 #charge 1+
###MS: 34
###MSMS: 35
BEGIN IONS
TITLE=Cmpd 25, +MS2(322.9322), 28.0-35.0eV, 0.7min #35
RTINSECONDS=43.702
SCANS=34-35
PEPMASS=322.93221	2334586
CHARGE=1+
163.15632	84	
186.77185	84	
192.10054	80	
192.88684	106	
192.90132	92	
193.88809	84	
194.03789	142	
194.90018	192	1+
195.91791	84	
197.89606	96	
198.08586	80	
199.88547	84	
200.41031	94	
201.05061	112	
205.95119	208	
208.25386	78	
209.93905	114	
210.90075	110	
214.89703	138	
221.90581	78	
221.96585	140	
222.95713	632	1+
223.96052	538	1+
224.37479	92	
224.97584	130	
225.04672	90	
226.16523	94	
227.79041	114	
227.93404	82	
227.95983	142	
229.85039	102	
230.20057	86	
230.89717	78	
233.13097	96	
233.16639	310	1+
233.90068	94	
233.95655	80	
234.13524	88	
235.17895	78	
235.83469	84	
236.19502	88	
238.37985	92	
238.94502	292	1+
239.07972	114	
239.21468	84	
240.94219	4478	
241.01075	134	1+
241.94035	11866	1+
242.63391	88	
242.82343	174	1+
242.94267	8722	1+
243.88532	122	
244.94148	2018	1+
246.99190	94	
247.90328	100	
248.04401	84	
248.08075	86	
248.40388	102	
248.87814	80	
248.95414	118	
249.13222	80	
249.97482	106	
250.47121	100	
250.95027	100	
251.01267	174	
251.07150	96	
251.11312	80	
251.75151	98	
252.06137	140	
252.08145	84	
252.23084	142	
252.24646	94	
253.16699	114	
254.08950	124	1+
254.81184	148	
255.64356	78	
257.04913	80	
257.17964	146	1+
257.39957	86	
257.79878	150	
261.16035	106	
262.83268	440	1+
263.17645	98	
264.24263	134	
264.26377	100	
264.86816	102	
265.90641	80	
266.11376	82	
266.42315	78	
267.05291	80	
267.50873	100	
269.13146	96	
269.79668	96	
269.81721	108	
269.84746	138	
270.14994	78	
270.82963	106	
270.86308	80	
271.17515	272	
271.36423	84	
271.43913	102	
271.88661	88	
272.04460	82	
272.85144	318	1+
273.58188	80	
273.79778	188	
273.84117	80	
274.80180	90	
275.42313	78	
275.81505	120	
276.84422	164	1+
278.88116	80	
278.91633	174	1+
279.02863	112	
279.09130	318	
279.27762	82	
280.05186	86	
280.09467	162	
282.29367	104	
282.81316	132	
283.07037	244	
283.88469	92	
284.29436	206	
284.78851	118	
284.91559	98	
285.29634	182	
286.91750	84	
287.80959	108	
288.20600	294	
288.93048	144	
289.76352	78	
289.78950	106	
290.86230	84	
291.80327	130	
292.81521	82	
292.87620	122	
293.93780	100	
294.15426	130	
294.81435	80	
294.85763	178	
296.87132	276	1+
298.82532	94	
300.80029	82	
301.78535	78	
301.86552	106	
303.87051	352	1+
304.07413	82	
305.13487	110	
305.15868	92	
306.11794	80	
306.53084	100	
307.80035	252	1+
307.88907	184	
308.29367	432	1+
309.81507	102	
309.86975	132	
309.91453	112	
310.30978	570	
310.45819	92	
310.88612	222	1+
312.51879	102	
312.80449	106	
312.88278	232	1+
314.06127	138	
316.75342	100	
319.04603	100	
319.88823	90	
323.23769	92	
324.89648	122	
325.89539	84	
327.16997	100	
327.81158	368	1+
327.85219	80	
END IONS

###FS:    #m/z: 363.95916 #charge 1+
###MS: 34
###MSMS: 36
BEGIN IONS
TITLE=Cmpd 26, +MS2(363.9592), 28.0-35.0eV, 0.8min #36
RTINSECONDS=44.474
SCANS=34,36
PEPMASS=363.95916	455326
CHARGE=1+
141.39779	94	
182.86661	136	
186.94300	92	
189.86421	446	1+
191.86024	778	
196.88439	104	
207.87550	130	
207.94927	240	
208.94264	236	
209.87122	100	
209.94454	1518	1+
210.88650	406	1+
212.88183	2042	1+
215.41674	92	
218.91718	148	
219.84944	98	
222.00863	102	
222.95215	750	1+
224.95032	888	1+
224.97084	196	
225.89341	158	
226.88799	102	
226.94910	6530	1+
227.08715	92	
227.93124	242	
228.89519	584	1+
228.94414	7422	
229.05638	122	1+
229.94963	290	
230.79059	104	
230.86654	92	
230.89051	3582	1+
232.89090	452	1+
233.59252	100	
234.78547	92	
237.81526	226	1+
238.93858	112	
240.13229	114	
240.94284	576	
240.96448	818	1+
241.83595	148	
241.94099	2454	1+
242.94336	1780	1+
243.15478	92	
243.82997	226	1+
243.89739	238	1+
244.07419	138	
244.10705	134	1+
244.95930	3160	1+
245.94446	230	
246.39947	210	1+
246.83902	134	
246.95403	4190	1+
247.52597	102	
247.75303	144	
247.85964	98	
248.03346	132	
248.14737	100	
248.80394	272	1+
248.90069	1034	1+
249.37647	102	
250.10859	102	
250.89268	182	
250.94977	162	
251.06975	156	
252.01265	96	
252.23176	102	
252.89586	92	
253.09097	94	
253.84033	238	1+
253.90591	294	
258.88121	110	
259.84237	162	
260.58522	104	
260.97062	268	
262.09842	196	1+
262.12430	94	
263.98244	176	
264.42682	92	
264.96918	164	
265.92236	102	
265.97697	172	
266.01668	112	
266.14153	194	1+
266.26701	96	
266.81459	274	
267.78581	208	
267.97645	432	1+
268.81144	120	
268.95855	116	
269.10848	112	
269.92427	120	
269.97387	608	1+
271.90513	94	
271.91998	160	
272.98097	100	
273.11898	104	
273.95367	102	
275.98872	94	
276.04279	122	
276.85132	112	
277.85022	296	1+
278.12236	252	
278.84854	176	1+
279.69441	106	
280.14010	98	
280.79052	690	1+
280.85773	216	1+
281.89650	224	1+
282.07723	90	
282.90273	156	1+
283.35837	108	
283.85476	474	1+
284.79794	186	
284.81614	98	
284.88173	140	
285.80212	110	
285.84538	652	1+
285.89294	138	
285.98424	94	
286.92315	110	
288.88021	148	
288.91810	234	1+
291.80911	132	
292.43742	192	
293.06696	164	1+
293.45041	92	
293.86361	154	
294.81954	140	
294.85440	96	
294.89248	102	
294.92530	324	1+
295.15498	200	
296.81842	164	
296.88548	218	1+
297.80831	110	
298.03818	126	
298.41146	90	
298.80635	956	1+
298.98398	124	
300.80571	132	
300.92372	180	1+
301.80193	512	1+
301.86368	528	1+
301.92835	220	1+
302.12016	98	
302.26116	94	
303.53595	172	1+
303.80910	346	1+
303.85983	918	1+
303.90085	110	
304.26360	150	
304.53726	146	1+
306.10738	94	
307.18883	94	
307.79867	254	1+
308.29421	262	
308.89810	92	
308.91740	98	
310.30878	106	
311.14307	142	
311.86166	118	
311.88843	218	1+
312.87144	242	1+
313.42709	96	
313.45753	96	
314.19199	244	
314.91307	100	
315.81703	430	1+
316.12398	90	
319.97809	104	
320.14403	200	
320.81985	364	1+
320.92016	136	
321.81990	266	1+
321.86805	116	
322.30977	156	
322.92981	250	
324.89847	396	1+
324.96138	120	
325.77781	104	
326.13969	248	1+
326.17773	122	
326.87354	510	1+
328.81785	92	
329.12839	118	
329.19395	132	
329.93395	144	
330.89547	242	1+
336.86391	140	
336.94704	204	
337.95216	128	
339.82964	290	
340.83917	124	
340.94262	198	
343.27597	106	
347.18283	164	
347.31665	334	1+
348.32223	262	1+
348.85252	92	
349.07974	98	
351.35596	122	
353.83639	188	1+
354.79026	240	1+
355.05826	102	
356.22562	92	
356.83988	98	
357.15933	124	
357.37609	94	
357.86154	178	1+
358.19828	92	
360.32074	142	
360.38160	108	
366.75784	176	
END IONS

###FS:    #m/z: 336.94815 #charge 1+
###MS: 34
###MSMS: 37
BEGIN IONS
TITLE=Cmpd 27, +MS2(336.9482), 28.0-35.0eV, 0.8min #37
RTINSECONDS=45.246
SCANS=34,37
PEPMASS=336.94815	105866
CHARGE=1+
163.41367	88	
183.03986	90	
185.89846	98	
186.91616	94	
189.86530	114	
191.98806	84	
194.98580	80	
196.88405	216	1+
197.96180	156	
203.54961	96	
207.87244	144	
207.97620	154	
208.98299	128	
210.88734	224	
210.90119	94	
211.59134	90	
211.94588	4110	1+
212.87955	1536	1+
213.94069	1750	1+
215.88849	326	1+
215.93625	362	
217.88560	214	
223.87661	98	
223.95739	146	
223.97613	194	
224.97963	114	
225.45400	84	
226.89881	132	
226.95425	256	1+
226.97493	102	
228.89679	442	1+
229.95643	5354	1+
230.52478	92	
230.54332	90	
230.88955	2764	1+
231.02827	112	
231.95164	1588	1+
233.90375	332	1+
233.94991	632	1+
234.15375	110	
235.12584	122	
235.89443	256	
237.06608	84	
237.91205	104	
238.05037	108	
238.45162	92	
238.97165	92	
239.78765	100	
240.08317	98	
240.83854	256	1+
241.04980	128	
241.88557	86	
243.84511	112	
243.89882	194	1+
244.14046	130	
245.11514	92	
245.84674	108	
246.11174	96	
246.47992	82	
247.96678	1110	
248.90186	814	1+
248.98978	202	
249.40913	82	
249.96827	736	1+
250.13104	98	
250.16018	84	
250.83418	338	1+
251.04710	140	
251.07123	124	
251.83884	214	1+
251.95980	128	
252.03608	96	
252.15673	98	
252.23163	90	
252.79083	96	
252.97255	2894	1+
253.83669	128	
253.90776	234	
254.07794	86	
254.90830	94	
254.94094	226	
254.96737	1196	1+
254.99630	90	
255.07396	186	
255.87983	314	1+
255.91166	268	1+
256.07989	124	
256.26226	100	
257.96588	152	
258.45282	90	
258.84474	234	
258.86145	88	
259.89605	84	
259.96280	180	
262.45361	88	
262.88765	136	
263.06889	88	
263.82768	124	
263.92394	82	
265.02114	108	
268.01309	96	
268.84012	538	1+
268.86072	304	1+
268.99673	82	
269.48680	84	
269.94433	110	
270.98172	280	
271.01947	126	
271.86778	90	
271.91820	144	
272.85016	92	
272.93443	114	
274.16906	100	
274.89401	136	
275.15207	84	
275.83632	98	
275.85648	298	1+
276.85827	250	1+
277.06889	134	
277.89621	84	
277.91263	90	
278.02537	102	
278.10709	84	
278.83771	302	
278.87595	142	
279.00709	82	
279.83710	302	
280.81660	88	
281.00168	88	
281.05197	206	1+
282.81208	134	
283.15898	84	
283.84132	94	
285.08259	98	
285.85518	126	
286.15053	106	
286.57437	84	
286.78369	120	
286.85357	798	1+
289.00852	162	
289.95586	104	
291.82101	98	
292.05492	106	
292.28766	90	
292.85492	304	1+
292.92208	90	
293.10643	208	
293.85918	248	1+
293.99459	82	
294.93888	114	
295.94466	232	1+
296.98061	220	
297.07778	244	1+
297.85202	84	
297.87965	228	1+
298.40209	84	
299.05773	168	
299.25241	98	
300.81178	202	1+
300.92816	98	
301.16391	192	1+
302.24836	82	
304.82618	184	1+
304.86471	172	
305.28347	84	
305.73564	90	
306.69186	82	
307.07703	84	
307.30765	92	
307.89542	138	
310.87747	252	
311.89655	90	
312.87614	314	1+
314.96167	90	
315.75930	84	
321.20692	104	
321.84550	88	
322.30844	104	
323.11573	88	
324.88881	258	1+
327.28960	82	
327.30743	82	
329.39683	84	
332.80410	90	
334.88103	112	
337.09528	130	
338.52070	86	
339.39991	98	
END IONS

###FS:    #m/z: 322.93210 #charge 1+
###MS: 38
###MSMS: 39
BEGIN IONS
TITLE=Cmpd 28, +MS2(322.9321), 28.0-35.0eV, 0.8min #39
RTINSECONDS=48.911
SCANS=38-39
PEPMASS=322.93210	2480822
CHARGE=1+
183.88167	92	
192.88992	160	
193.96832	88	
194.05743	94	
197.87506	152	1+
199.07563	80	
199.85950	94	
200.94427	96	
205.95098	126	
206.97563	126	
207.97696	118	
208.95284	82	
209.92095	144	
209.94774	92	
212.89428	100	
213.09265	88	
214.89693	138	
218.86328	110	
221.89588	106	
222.89470	94	
222.95150	274	
223.96253	168	
224.96097	134	
225.95772	80	
226.83968	96	
227.53657	94	
227.83387	176	1+
227.93141	200	
230.83640	80	
230.89224	124	
232.90424	80	
233.16209	182	
233.40279	128	
233.89730	232	1+
233.91467	142	
234.16874	100	
235.06804	88	
237.90173	114	
238.15089	184	1+
238.93998	186	
239.08082	186	
239.79282	218	1+
239.87318	80	
239.97750	226	1+
240.94182	4816	
241.09620	126	1+
241.82646	156	
241.88264	82	
241.94078	15152	1+
242.55541	92	
242.83832	96	
242.94305	10734	1+
243.00690	90	
243.15253	126	
243.83813	208	1+
244.09346	82	
244.82428	138	
244.94109	2824	1+
245.07552	100	1+
246.44315	94	
246.80564	86	
246.97683	434	1+
247.41388	94	
247.83227	258	1+
249.44222	80	
249.83638	244	1+
249.85940	100	
249.96809	92	
250.01590	88	
251.25008	166	
253.01360	110	
254.17693	82	
254.87648	94	
255.10396	110	
255.80082	200	1+
256.83274	86	
257.15869	188	1+
258.14868	84	
258.52189	100	
259.06129	90	
259.97640	188	1+
260.09799	90	
260.93161	124	
261.06972	212	1+
261.16044	80	
261.17527	80	
261.41028	98	
261.84345	134	
262.83120	192	
263.83090	200	
264.84637	172	1+
265.06145	132	
266.02156	132	
266.24689	88	
266.84946	140	
267.09667	86	
267.83886	142	
267.93226	104	
268.06116	82	
268.79813	316	1+
268.96087	124	
270.85790	92	
271.17661	278	1+
271.91282	124	
272.43335	92	
272.84880	134	
272.94594	104	
273.79266	156	
273.95761	102	
275.00328	82	
275.54087	84	
275.81300	100	
275.88154	94	
276.84930	110	
277.06889	124	
277.83912	104	
278.07624	94	
278.81554	148	
278.85471	94	
279.09351	1082	1+
279.13748	200	1+
280.95047	80	
280.98614	88	
281.81318	82	
282.06666	412	1+
282.81293	116	
282.85331	198	1+
282.87071	144	
283.07148	346	1+
283.14621	160	
283.23945	106	
283.36771	110	
284.29196	360	
285.29666	238	
285.82590	190	1+
287.25849	98	
287.81390	206	1+
288.20306	742	1+
288.92479	86	
289.47710	102	
289.79426	98	
290.85865	166	
291.80521	128	
292.80090	202	1+
292.81573	102	
293.85118	118	
294.14247	208	1+
294.84385	176	1+
295.86497	132	
297.81152	80	
298.19853	130	
298.79047	118	
299.75576	82	
299.78695	136	
301.86976	108	
302.81552	154	
303.02373	114	
303.15207	98	
304.25940	178	1+
305.16051	102	
305.22890	112	1+
305.87094	102	
306.12012	86	
306.45574	132	
307.11799	90	
307.79890	246	
307.89699	156	
308.29339	274	
309.34258	82	
309.38166	92	
309.81581	266	1+
310.30801	114	
311.88604	178	1+
311.92679	88	
312.17917	188	1+
313.10938	82	
313.14669	92	
313.84389	200	1+
314.81808	88	
315.11612	84	
318.86450	122	
319.87181	110	
322.31027	96	
323.24111	168	
323.39848	108	
323.83483	140	
323.89023	248	1+
324.20646	206	
325.19619	92	
326.17708	138	
END IONS

###FS:    #m/z: 340.94301 #charge 1+
###MS: 38
###MSMS: 40
BEGIN IONS
TITLE=Cmpd 29, +MS2(340.9430), 28.0-35.0eV, 0.9min #40
RTINSECONDS=49.6835
SCANS=38,40
PEPMASS=340.94301	942692
CHARGE=1+
189.86311	140	
192.92836	132	
194.53682	88	
204.90956	108	
205.95060	122	
207.41323	86	
212.88099	578	1+
213.88433	368	1+
213.94173	1000	1+
215.88691	398	1+
215.93531	134	
217.02356	92	
217.86078	108	
217.87970	368	1+
217.93964	102	
217.99614	102	
218.59321	102	
219.88021	214	1+
219.91854	108	
223.95836	106	
224.98734	140	
225.13513	90	
226.87094	116	
226.97470	130	
228.89565	120	
230.88925	788	1+
231.02736	168	1+
231.95142	1498	1+
233.90155	186	
233.94861	186	
234.07239	94	
234.39631	102	
235.87037	250	
235.89466	304	1+
235.95029	134	
237.00183	86	
238.05084	118	
238.21479	86	
238.99638	112	
239.78856	122	
239.95952	90	
240.23091	234	
240.79725	150	
241.12218	102	
241.84255	128	
242.14469	88	
242.86145	92	
244.95627	138	
246.39704	94	
246.97744	254	1+
247.96563	128	
248.90160	110	
249.07003	88	
249.79447	138	
249.90317	168	
249.96261	600	1+
250.16811	98	
251.91996	112	
252.79232	128	
252.89619	98	
253.83690	132	
253.90157	92	
253.95075	88	
254.90675	164	
254.96536	1078	1+
255.07208	134	
256.37631	84	
256.89526	132	
256.91798	240	1+
257.84376	374	1+
257.96535	144	
258.88730	90	
258.96412	148	
259.97498	94	
260.45220	100	
261.64080	94	
261.89312	134	
261.92584	84	
262.96819	112	
264.12018	232	1+
264.34876	86	
265.85981	118	
265.91061	196	1+
266.41342	86	
266.84479	102	
267.13987	122	
267.15535	142	
268.42316	94	
268.84077	152	
269.01512	228	1+
269.07337	94	
269.11591	86	
269.80022	138	
269.84123	130	
270.05310	114	
270.84492	98	
271.17850	98	
271.43304	92	
271.98233	266	1+
272.84452	112	
272.93129	118	
275.12517	86	
275.44952	100	
275.97134	172	1+
275.99023	120	
276.85644	526	1+
276.89983	100	
277.65272	98	
277.96035	128	
278.85694	262	1+
278.97349	100	
279.04138	96	
279.94071	84	
281.11722	92	
281.44260	106	
282.40927	152	
283.03501	134	
283.09518	94	
283.18838	94	
283.67036	92	
284.08755	94	
286.85103	88	
287.60458	138	
287.90619	88	
288.20415	128	
290.85402	288	1+
292.03604	88	
293.84981	94	
294.07014	144	
294.89119	354	1+
294.93810	104	
295.47459	96	
296.81218	86	
296.84910	274	1+
296.87784	88	
296.99221	96	
298.79569	156	1+
298.97293	104	
299.01952	160	
299.88584	94	
302.86265	96	
304.11148	120	
304.43165	108	
305.87935	124	
307.31189	92	
307.80363	142	
308.81156	84	
308.87970	138	
310.81285	94	
310.83502	94	
310.87799	114	
312.88285	208	1+
312.89886	100	
315.45856	86	
315.94955	112	
316.14380	94	
317.87773	102	
322.84871	90	
323.06713	134	
324.24006	102	
324.38841	124	
324.89228	248	1+
326.17905	94	
326.88472	128	
326.95891	92	
328.78875	92	
330.20624	88	
330.81612	160	1+
330.88614	216	1+
333.50323	104	
334.30902	92	
336.92468	124	
336.95874	88	
337.24405	98	
338.82917	156	
338.87007	152	
339.17628	84	
340.09895	86	
340.93537	88	
342.25834	116	
END IONS

###FS:    #m/z: 363.95917 #charge 1+
###MS: 38
###MSMS: 41
BEGIN IONS
TITLE=Cmpd 30, +MS2(363.9592), 28.0-35.0eV, 0.9min #41
RTINSECONDS=50.455
SCANS=38,41
PEPMASS=363.95917	482294
CHARGE=1+
189.86425	602	
191.86104	516	1+
192.92831	92	
196.06724	104	
196.88611	298	
200.94602	136	
207.87334	316	1+
209.94586	1050	1+
210.88497	444	
212.88011	2130	1+
212.93329	166	
214.89433	200	1+
216.40996	100	
218.91482	156	
219.40981	96	
221.55505	96	
222.95279	934	1+
224.95317	1834	1+
225.54971	90	
225.88648	146	
226.06249	124	
226.94934	5828	1+
226.97218	234	
227.54163	112	1+
227.88487	138	
227.93681	292	
228.08408	102	
228.89425	466	
228.94345	5266	1+
229.85454	92	
229.89914	224	
230.79058	96	
230.89085	3716	1+
231.03377	98	
231.84102	198	
232.02034	158	
232.88240	664	1+
234.50179	102	
235.87598	194	1+
238.08209	118	
239.07280	136	
240.79357	120	
240.84205	230	1+
240.94117	1208	
240.96264	526	
241.08638	158	
241.40549	98	
241.94039	3080	1+
241.96494	272	
242.85620	206	1+
242.94267	2048	1+
243.90165	152	
243.95676	164	
244.07623	418	1+
244.14156	114	
244.88013	118	
244.95808	3208	1+
244.98542	108	
245.44227	94	
245.94443	224	
246.83649	156	
246.90694	352	1+
246.95480	3302	1+
246.98731	110	
247.03558	114	
248.80258	358	1+
248.84550	122	
248.90195	1074	1+
250.89295	270	1+
250.97195	408	1+
252.14278	90	
252.80458	120	
253.90672	266	
254.07990	114	
255.11184	100	
255.64932	90	
255.91977	198	1+
256.96093	136	
257.97775	116	
258.41319	96	
258.52196	94	
258.98073	154	
259.94684	140	
259.97420	132	
260.96977	378	
262.86563	218	1+
263.97647	214	1+
264.91628	90	
264.96429	122	
266.09261	92	
266.13470	224	1+
266.81480	572	1+
266.99144	94	
267.93429	90	
267.97526	754	1+
268.84081	158	
268.95877	204	
269.06122	108	
269.10070	166	
269.15835	202	1+
269.97054	580	1+
270.82359	160	1+
271.84765	104	
271.91838	426	1+
272.11119	94	
272.13226	154	
272.16395	90	
274.12438	98	
274.36022	90	
274.80261	176	1+
275.91820	98	
276.86013	236	
277.85037	126	
278.12718	90	
278.80358	134	
279.10097	120	
279.40873	92	
279.85382	238	1+
280.79550	600	1+
281.86221	92	
282.79745	178	
282.82716	162	
282.97018	212	1+
283.13218	244	1+
283.79141	734	1+
283.85146	418	1+
285.84658	790	1+
286.07774	90	
287.83935	106	
291.14676	108	
291.36672	98	
291.50742	92	
291.83758	146	
293.99273	106	
294.92650	134	
295.15267	104	
295.80875	252	1+
296.43585	90	
298.80382	868	1+
299.86658	92	
300.80129	606	1+
301.26710	96	
301.80431	392	1+
301.86329	652	1+
301.91124	262	1+
302.87817	108	
303.80845	178	
303.85648	1298	1+
304.81088	226	
305.76785	102	
306.08240	108	
306.27633	130	
307.87421	342	1+
308.11532	134	
310.87173	152	
310.90390	96	
311.87829	122	
312.17698	202	
313.81064	246	1+
316.81718	378	1+
316.93872	92	
318.00216	90	
319.86899	146	
319.94214	120	
320.11887	90	
320.81731	130	
321.81818	356	1+
321.87280	122	
322.83558	90	
322.93099	114	
324.02144	94	
324.87462	182	
324.89273	186	
326.87241	460	1+
327.83624	152	
328.19504	102	
329.16399	114	
329.89368	100	
331.26919	116	
331.86843	124	
334.96245	94	
336.94676	178	
338.18174	98	
338.47728	98	
338.50237	100	
338.87778	100	
339.44954	92	
339.83115	162	
340.63313	94	
340.83187	128	
340.94217	198	
341.12141	100	
349.31638	286	1+
350.34789	92	
351.33949	112	
351.35309	126	
352.88570	330	1+
353.75023	106	
354.14703	156	1+
354.79695	128	
354.89174	92	
357.16462	116	
357.84295	94	
359.79316	130	
364.08247	112	
366.31245	108	
366.73967	114	
367.33681	136	
END IONS

###FS:    #m/z: 322.93235 #charge 1+
###MS: 42
###MSMS: 43
BEGIN IONS
TITLE=Cmpd 31, +MS2(322.9324), 28.0-35.0eV, 0.9min #43
RTINSECONDS=54.131
SCANS=42-43
PEPMASS=322.93235	1962362
CHARGE=1+
148.45703	114	
181.87229	106	
188.44183	94	
191.80612	84	
192.88970	198	
192.92831	80	
193.89002	78	
193.93086	80	
194.99600	92	
195.01307	86	
195.91772	88	
200.01392	98	
202.82484	82	
203.88268	78	
205.95113	330	1+
207.97351	240	
209.91944	92	
210.89740	108	
211.79701	102	
211.94542	122	
214.89769	118	
218.02684	96	
219.86594	324	1+
220.13707	94	
221.10380	98	
221.95005	214	
222.95485	226	
223.96211	344	
224.89425	78	
228.06098	78	
228.90742	82	
229.15824	80	
229.84847	78	
230.89165	138	
233.16459	148	
234.88537	78	
235.01695	84	
235.15822	78	
236.38329	204	1+
238.89879	82	
238.93946	276	
239.07950	166	
240.94180	4448	
241.89030	86	
241.90349	190	1+
241.94042	12654	1+
242.94255	8858	1+
243.12711	122	
243.82151	182	
243.88825	116	
244.87411	154	
244.94232	1868	1+
246.03303	78	
246.39139	94	
246.97544	160	
247.85457	92	
249.83442	84	
249.85340	180	
251.07143	92	
251.93167	138	
252.20168	84	
252.23083	92	
253.16548	96	
253.83691	86	
256.79728	128	
256.95431	110	
258.83251	224	
258.92673	80	
258.98005	94	
259.85671	100	
260.84294	130	
261.16167	268	1+
261.83240	116	
262.81179	104	
262.83241	438	1+
263.85699	104	
263.97927	96	
264.07905	84	
265.01994	104	
265.09208	88	
265.25394	84	
266.85281	132	
267.79329	268	1+
267.84072	116	
268.09748	82	
268.96781	166	
269.12992	82	
271.17661	336	1+
271.84981	162	1+
273.45167	86	
273.79489	80	
274.16500	104	
276.85804	134	
276.93087	80	
277.80362	112	
277.96172	80	
279.09445	498	1+
279.25428	92	
279.84876	86	
280.27344	88	
281.23035	94	
281.85422	360	1+
281.87941	78	
281.93100	86	
282.09396	100	
282.88808	84	
283.07381	398	1+
283.14892	126	
283.78897	154	
283.92221	100	
284.29450	526	
284.79363	78	
285.10484	82	
285.81141	100	
285.85341	182	1+
286.05104	78	
286.18385	82	
286.91720	156	
287.13071	82	
287.88340	82	
288.14170	96	
288.20253	418	1+
288.85299	94	
289.79032	106	
289.87509	254	1+
290.32813	86	
290.79213	206	1+
291.77290	226	1+
292.82108	80	
293.06941	80	
293.46226	98	
294.80850	148	1+
295.15095	116	
295.43033	82	
296.37248	96	
296.86631	100	
297.33316	80	
297.72057	80	
297.82643	118	
298.81162	80	
298.82668	112	
298.91685	102	
299.06349	84	
300.94533	78	
301.12713	98	
302.41712	92	
302.90813	78	
306.81232	88	
307.29466	224	1+
307.79810	132	
307.88334	180	1+
308.10438	82	
308.86190	186	1+
309.81262	118	
309.91943	164	
310.79649	184	1+
310.86784	184	1+
311.84626	94	
312.80929	254	1+
312.95974	124	
313.87755	84	
314.02081	80	
314.92898	120	
315.81855	78	
315.86120	78	
316.19609	78	
316.86881	84	
321.32807	90	
322.20691	78	
322.85780	88	
324.20480	126	
325.46620	88	
325.81708	88	
326.67465	92	
327.25211	88	
327.76083	80	
328.25905	84	
END IONS

###FS:    #m/z: 340.94327 #charge 1+
###MS: 42
###MSMS: 44
BEGIN IONS
TITLE=Cmpd 32, +MS2(340.9433), 28.0-35.0eV, 0.9min #44
RTINSECONDS=54.903
SCANS=42,44
PEPMASS=340.94327	681100
CHARGE=1+
180.85555	84	
184.88367	82	
192.92716	112	
200.03664	86	
205.95048	96	
206.99948	92	
207.94243	256	1+
208.95983	86	
211.44728	142	
212.88837	106	
213.88193	92	
213.93934	800	1+
214.89454	134	
215.88815	854	1+
215.93848	326	
217.88616	94	
220.87825	132	
222.89680	82	
223.96099	162	
225.30285	104	
226.94541	132	
227.93509	82	
228.94176	176	
230.89413	404	
231.10480	80	
231.89237	256	
231.95233	822	1+
232.89162	236	
233.16729	178	
233.89986	132	
233.90996	102	
233.94988	246	
234.89285	112	
235.45591	130	
235.87472	156	
235.94685	88	
236.89205	146	
237.93458	104	
238.07099	84	
238.09553	108	
239.90421	84	
240.83660	134	
240.89413	88	
241.84819	122	
241.89251	82	
242.08329	96	
242.11960	84	
243.83402	142	
244.44473	82	
245.12652	82	
245.33606	96	
246.97302	142	
248.94220	100	
249.89921	188	
249.96197	290	1+
250.98432	82	
252.97274	170	
254.90547	86	
254.96918	648	1+
255.07453	360	1+
255.50418	90	
255.71819	84	
256.85612	86	
256.91353	130	
256.96953	116	
258.84927	188	
258.96427	82	
258.98089	164	
259.95920	136	
260.84456	132	
260.93614	86	
261.16442	94	
261.84213	208	
262.83186	82	
263.17250	82	
264.85217	82	
266.89902	94	
266.98200	94	
267.13570	162	
268.84318	260	
268.96370	116	
271.17612	270	
271.91601	90	
272.91717	114	
272.93498	286	1+
272.98374	134	
273.07627	82	
273.44564	90	
273.80029	290	1+
274.86149	136	
274.90009	164	
276.83702	108	
276.85675	298	
277.85661	172	
278.09265	82	
278.86931	88	
279.85405	194	
279.91229	126	
281.91085	160	
282.05382	80	
282.12862	98	
282.86799	98	
283.20889	86	
287.43362	98	
288.20111	182	
289.38972	86	
290.78763	92	
291.90800	92	
292.87174	90	
293.06645	90	
293.85373	102	
294.92824	84	
294.95980	86	
295.86958	234	
295.99625	114	
297.80930	82	
298.09159	100	
298.41575	82	
298.58544	142	
298.85791	124	
298.91653	100	
299.01857	82	
299.84887	196	1+
299.87013	178	
301.43752	88	
302.18367	88	
302.92382	146	
303.17778	92	
303.87102	82	
305.82231	138	
306.79308	108	
307.28719	314	1+
307.79940	148	
307.89284	234	
308.87693	134	
310.87983	258	
310.92769	146	
312.80588	374	1+
312.86653	282	1+
312.89045	138	
312.95099	88	
315.96241	82	
316.36658	94	
317.59734	100	
318.88080	98	
319.94101	96	
319.96710	88	
320.04197	86	
320.25704	82	
320.88094	86	
322.29061	100	
322.81531	228	1+
323.13802	84	
324.88384	100	
325.90073	114	
326.88358	124	
328.89025	104	
331.81486	138	
333.81062	90	
335.67322	92	
338.85050	88	
342.28362	84	
343.86392	96	
345.89801	82	
END IONS

###FS:    #m/z: 363.95929 #charge 1+
###MS: 42
###MSMS: 45
BEGIN IONS
TITLE=Cmpd 33, +MS2(363.9593), 28.0-35.0eV, 1.0min #45
RTINSECONDS=55.675
SCANS=42,45
PEPMASS=363.95929	303366
CHARGE=1+
114.37561	92	
186.86902	86	
189.86350	520	
191.86283	224	
193.08685	130	
195.94535	100	
196.88596	232	1+
200.94613	110	
207.87757	376	1+
207.94881	174	
209.94469	628	
210.88452	228	
211.45385	100	
212.88010	2072	1+
214.89751	134	
218.91431	280	
222.95536	526	1+
224.95181	1612	1+
226.89528	224	1+
226.94846	4156	1+
226.97406	236	
227.91637	138	
227.93221	210	
228.89669	612	1+
228.94407	5104	1+
230.89147	2950	1+
230.97131	92	
230.99860	130	
231.64271	92	
232.88476	626	1+
234.57862	118	
234.88421	368	1+
235.82421	166	
238.93771	94	
240.94219	988	
240.96516	492	1+
241.05566	84	
241.94375	518	
242.94318	1802	1+
242.96398	616	1+
243.51266	96	
243.82165	386	1+
244.07629	406	1+
244.95934	2648	1+
244.99210	94	
245.01798	110	1+
245.94327	644	
246.95427	3994	1+
248.80273	326	1+
248.85722	100	
248.90141	1154	1+
249.82484	84	
250.88420	152	
250.89807	102	
250.94884	198	
250.97163	262	
252.08146	226	1+
253.90615	312	
256.71283	112	
257.93385	86	
257.97932	90	
258.84842	410	1+
258.97247	166	
259.64664	94	
259.85160	254	1+
259.88867	86	
260.97251	116	
261.83845	148	
261.97323	140	
262.97251	326	1+
263.04848	190	1+
263.83605	104	
263.84914	250	1+
264.23502	114	
265.81223	582	1+
265.93022	94	
265.97655	264	1+
266.05852	102	
266.78606	94	
266.81372	492	1+
267.14007	190	
267.97336	550	
267.99860	188	
268.79276	124	
268.84790	342	1+
268.98097	272	
269.10085	100	
269.96980	486	1+
271.44744	110	
271.91859	196	
272.82059	94	
272.84959	112	
274.80459	146	
275.41663	102	
276.48554	86	
276.81429	166	
276.85031	140	
277.98871	138	
278.79944	168	
278.85375	150	
279.02505	98	
279.83383	98	
279.85300	210	1+
279.92836	86	
280.79475	676	1+
282.80714	132	
282.85744	94	
282.99603	92	
283.07329	124	
283.64376	86	
283.79370	140	
283.85879	282	1+
283.98858	126	
284.79063	360	1+
284.82341	150	
285.00497	106	
285.79360	334	1+
285.85042	216	
285.90825	106	
286.95072	136	
287.41678	112	
287.85359	404	1+
288.02696	206	1+
289.16453	124	
289.78398	356	1+
290.78686	304	1+
290.94531	150	1+
291.85833	230	1+
294.40547	102	
294.86601	128	
294.92757	94	
294.96416	194	1+
295.15285	116	
296.53302	106	
297.81138	246	
298.45615	106	
298.80450	1074	1+
299.87117	114	
300.55150	102	
300.80138	318	1+
301.10090	94	
301.86179	548	1+
301.91746	84	
302.00108	152	
302.80232	264	
303.26251	210	1+
303.34855	86	
303.80967	172	
303.85845	552	1+
303.94929	176	
306.44500	106	
306.80479	154	
306.87488	194	
307.30960	104	
307.95432	88	
308.29627	124	
312.13285	106	
313.84457	96	
313.88372	134	
314.17950	146	
316.16972	98	
316.81595	162	
317.83055	116	
317.84555	196	1+
318.94363	136	
320.03219	92	
320.18603	88	
320.83182	118	
320.93556	142	
321.81870	548	1+
321.86791	418	1+
321.99898	110	
322.93262	234	
323.84670	98	
323.89816	178	1+
324.81630	106	
324.82895	178	
326.87489	394	1+
326.90132	94	
328.25529	84	
329.12508	124	
329.87773	222	1+
330.16912	100	
331.71098	86	
333.30608	114	
334.96725	88	
336.94494	124	
337.95667	88	
338.15116	86	
339.83143	470	
340.77712	96	
341.74124	100	
341.84049	158	
342.21068	92	
345.78750	148	
346.13326	94	
348.80433	86	
348.91674	86	
349.31971	150	
351.76948	88	
352.89839	108	
356.38803	100	
357.84750	98	
365.32145	150	
366.36619	120	
366.83914	102	
END IONS

###FS:    #m/z: 340.94304 #charge 1+
###MS: 46
###MSMS: 47
BEGIN IONS
TITLE=Cmpd 34, +MS2(340.9430), 28.0-35.0eV, 1.0min #47
RTINSECONDS=59.3605
SCANS=46-47
PEPMASS=340.94304	756844
CHARGE=1+
190.93737	142	
191.41493	94	
192.92746	162	1+
196.88807	126	
204.05109	92	
205.95097	296	
208.88273	88	
209.87661	88	
210.89993	152	
210.94096	150	
212.88134	350	1+
212.90092	92	
213.94128	780	1+
215.88797	766	1+
215.93800	184	
217.86064	108	
217.88360	372	
218.91638	104	
222.95730	466	1+
224.97583	134	
226.89734	130	
226.94899	584	1+
227.36420	100	
227.95246	458	1+
228.43963	88	
228.90377	92	
230.88940	560	1+
231.95272	900	
233.16371	160	
233.89922	372	1+
233.94912	122	
235.07919	98	
235.89110	338	1+
235.95207	132	
236.01190	92	
236.89238	222	1+
238.79904	116	
239.78652	114	
240.23192	184	
240.78945	134	
240.83430	212	
240.90782	154	
240.96320	138	
241.84571	102	
242.94526	128	
243.13986	100	
245.94325	222	1+
246.97684	276	1+
247.90866	98	
248.90020	104	
249.42483	92	
249.90348	320	
251.01879	110	
251.83335	168	
251.96055	138	
252.01069	116	
252.12006	130	
252.40646	88	
253.37494	120	
254.90720	134	
254.96802	520	1+
255.07772	444	1+
257.91245	104	
258.84447	294	1+
258.88563	114	
258.91895	130	
258.96582	108	
259.14214	92	
259.91015	136	
260.83647	182	
261.09687	92	
261.85006	312	
262.02457	98	
262.05590	100	
262.93003	204	
263.83025	114	
263.85188	212	1+
264.08034	104	
264.96433	88	
266.44112	92	
267.13862	268	
267.89521	128	
267.95515	114	
268.01817	114	
268.84272	162	
269.11723	192	1+
269.83973	134	1+
270.22093	94	
271.17837	122	
271.82437	166	
272.39708	88	
272.93716	286	
272.97756	96	
273.79089	246	1+
273.81830	118	
274.97664	120	
275.01975	146	
275.41901	92	
276.41611	98	
276.85586	502	1+
276.97576	90	
277.97129	94	
278.12149	92	
278.85591	194	
279.67358	116	
279.84967	424	1+
279.91769	138	
279.96541	126	
280.86896	278	1+
280.98983	110	
281.04797	178	
281.79375	118	
281.82208	120	
281.87202	226	1+
282.39274	88	
283.03072	132	
283.83703	94	
285.45110	88	
285.81668	116	
285.93593	256	1+
290.86079	178	
292.86233	116	
293.17159	90	
293.86353	130	
293.97851	88	
294.85511	152	
295.15395	108	
295.86029	120	
295.88450	138	
295.99004	88	
296.82073	98	
297.98080	162	
298.08203	190	
298.86359	108	
299.78282	104	
299.99163	134	
300.85921	136	
302.79937	94	
303.87546	166	
304.59060	98	
305.20809	100	
305.90120	100	
306.27933	94	
306.87050	100	
307.88166	330	1+
308.29606	150	
309.82607	112	
310.87562	104	
311.25683	108	
311.86083	272	1+
312.80615	222	
312.89041	128	
314.81882	96	
318.59594	142	
318.94225	98	
320.06629	88	
320.29254	90	
321.91851	88	
322.03333	102	
322.80673	92	
322.90283	124	
324.89794	178	
324.96581	90	
325.89565	100	
328.19229	234	
328.89266	166	
330.81804	208	
335.84643	106	
336.80366	116	
337.89300	92	
338.94534	90	
339.84324	126	
340.29387	100	
342.90593	128	
343.17011	98	
344.18549	90	
344.52009	116	
END IONS

###FS:    #m/z: 507.84891 #charge 1+
###MS: 46
###MSMS: 48
BEGIN IONS
TITLE=Cmpd 35, +MS2(507.8489), 28.2-35.2eV, 1.0min #48
RTINSECONDS=60.133
SCANS=46,48
PEPMASS=507.84891	136100
CHARGE=1+
196.01743	240	
213.88233	222	1+
214.88375	200	1+
217.08632	162	
220.05815	144	
224.98117	148	
230.07592	432	
234.06778	224	1+
243.10753	274	1+
244.08616	154	
244.10998	204	1+
245.07566	848	1+
245.85489	204	1+
249.10015	404	1+
249.89161	158	
250.07853	448	1+
251.05061	150	
252.14525	154	
255.09795	302	1+
258.05447	244	1+
258.91685	240	1+
259.81250	184	1+
260.04806	182	1+
262.12940	190	
266.17027	146	
266.79574	268	1+
266.88234	418	1+
267.11247	418	
267.88378	340	1+
267.91646	184	1+
270.86099	176	
272.06740	370	
272.85619	358	1+
273.93574	276	1+
274.80702	190	
274.88749	172	1+
275.08159	560	1+
275.89291	208	1+
275.91297	300	1+
276.85527	146	
277.09386	180	
277.14149	426	
277.87531	182	
278.12606	296	
278.83453	482	1+
280.79012	214	1+
281.08221	222	1+
281.37990	142	
281.95783	198	1+
282.18689	144	
283.03804	196	
284.08770	524	1+
286.83164	238	1+
287.85445	338	
288.10235	190	1+
288.20143	210	
289.87839	1036	1+
290.07866	204	
290.14275	144	
290.86513	236	
290.90594	244	1+
291.40471	272	1+
293.87582	1690	1+
294.16840	330	
295.10508	220	1+
295.15140	418	
296.08772	330	
296.87705	208	
298.85763	258	
298.91156	422	1+
299.87399	298	1+
300.85174	168	
300.87771	230	1+
301.13203	154	
301.85795	874	1+
302.09691	226	1+
302.34478	378	1+
304.10822	144	
305.86615	412	
305.96264	150	1+
307.89093	1146	
308.14482	1036	1+
308.87596	1020	1+
310.07297	156	
310.15754	566	1+
310.89585	346	
310.96217	146	
311.88449	2722	1+
311.97918	262	1+
312.17807	3512	1+
313.10147	314	1+
314.10383	220	1+
314.86667	1134	1+
314.93358	160	1+
315.20706	104	1+
315.85081	164	
315.87793	200	
316.86283	418	
317.13639	176	
318.84719	214	1+
318.88966	172	
319.35140	254	1+
319.82055	160	
321.41374	162	
321.81647	154	1+
321.87666	158	
323.09957	206	
323.86221	1064	1+
324.15789	202	
324.86247	760	1+
324.89912	164	
325.79763	318	1+
325.90381	328	
325.98613	256	1+
326.06160	182	
326.88520	1400	1+
327.82639	400	1+
328.37211	300	1+
328.89000	546	1+
330.16781	436	1+
330.88242	178	
331.12558	488	1+
331.17269	312	1+
331.81294	260	1+
332.87896	1100	1+
332.93476	228	
335.10042	184	
335.14092	292	1+
335.88884	182	
336.83736	174	
336.87164	268	
336.94442	246	1+
337.88432	284	
338.88674	254	
339.88004	184	
340.00706	200	
340.76008	194	1+
340.86443	146	
341.09231	320	1+
341.11011	704	1+
341.93205	134	1+
343.14961	270	
343.87878	212	
345.15504	388	1+
345.88343	356	1+
346.11507	292	
347.09664	486	1+
347.34996	152	
347.78215	180	
347.89231	484	1+
348.15661	210	1+
350.88809	986	1+
353.15284	252	
353.85637	270	1+
354.06125	252	1+
354.39230	156	
355.71117	142	
355.89132	438	1+
356.83751	250	1+
357.19861	248	1+
358.20409	174	1+
358.93506	174	
358.96782	278	1+
359.11512	310	1+
360.17001	194	
362.19824	216	
362.84410	280	1+
363.14605	660	1+
364.10221	350	1+
364.13158	174	
366.18605	312	
366.74133	166	
366.84103	664	1+
366.90537	206	
367.71128	572	
367.88939	156	
368.70898	560	1+
368.89743	494	1+
369.05182	168	
369.35217	200	1+
369.83959	886	1+
370.14890	162	
372.85729	324	1+
373.17152	144	
373.72115	190	
373.83276	414	
373.89998	146	
374.81710	360	
375.02274	210	1+
375.73632	192	1+
376.89309	172	
377.80145	222	1+
377.84263	150	
380.72906	696	1+
381.15208	284	
381.18801	318	1+
381.71750	710	1+
381.84136	200	
382.14114	148	
382.72039	614	1+
383.14875	150	
383.90904	150	
383.93758	158	
384.85135	1714	1+
384.89104	156	
385.17996	192	1+
385.29864	154	
385.79611	234	1+
386.11532	494	1+
386.82715	180	
387.09510	254	
387.11975	360	1+
387.77303	182	
387.84826	806	1+
388.16316	220	1+
389.20599	186	
389.71885	222	1+
390.05856	260	1+
390.84342	552	
391.16931	342	1+
391.77897	170	
391.84564	462	
392.82936	450	
393.16854	178	1+
393.75911	242	1+
393.83078	596	1+
394.11127	152	
394.83411	392	1+
397.86912	434	1+
398.09480	166	1+
398.72925	556	1+
400.84779	262	1+
401.28932	236	
402.86722	1472	1+
403.87466	776	1+
403.92119	144	
404.12519	272	1+
406.10165	206	1+
406.12762	146	1+
406.18981	196	1+
406.82005	298	1+
406.86470	180	
407.02492	200	1+
407.73068	416	1+
407.87023	1304	
408.85756	3018	1+
409.14864	458	1+
409.39260	160	1+
409.72276	168	
409.73829	176	
410.73799	196	
410.83901	836	
411.11993	308	1+
411.22180	250	1+
411.73935	188	
411.81243	192	1+
411.84293	1038	1+
412.72941	264	
415.09903	178	
415.73618	196	1+
415.87319	338	1+
417.07895	202	1+
421.88583	552	1+
422.74383	198	1+
422.79464	146	
423.21262	314	
423.79288	292	1+
423.87183	1176	1+
425.01157	106	1+
425.89072	142	
426.09848	146	
426.86434	966	
427.73635	1276	1+
427.77953	228	1+
427.86675	484	
428.09348	160	
428.37579	350	1+
428.85032	2138	1+
429.37901	270	1+
430.74630	396	
430.86378	1128	1+
430.88158	214	
432.19276	166	
433.85641	328	1+
434.88095	158	
439.89348	618	1+
439.91835	164	
441.22231	950	1+
441.87559	380	1+
442.68507	142	
443.13611	144	
444.14497	306	1+
444.87691	2898	1+
445.14703	292	1+
445.75905	520	1+
446.88055	366	
447.80905	244	1+
447.88002	174	
449.21389	184	
449.87919	842	1+
450.12382	228	1+
450.69417	178	1+
450.74602	324	1+
450.77521	182	1+
451.88510	176	
454.17981	238	1+
455.13616	148	
456.22577	152	1+
457.90302	196	
458.21666	156	1+
462.17319	152	
462.19607	474	1+
462.73150	186	1+
462.88703	938	1+
463.19823	436	1+
465.11615	146	
467.30031	550	1+
467.89341	1572	1+
469.73985	168	
469.89099	342	1+
471.20632	198	
471.71084	258	
472.21701	156	
473.78848	180	
483.22862	188	1+
485.90131	878	1+
488.19172	218	1+
489.27850	254	
491.16412	226	
491.19957	192	1+
495.23447	212	
501.14091	364	1+
502.20183	328	1+
503.20489	250	1+
504.18605	128	1+
504.79829	224	1+
507.13874	186	1+
509.21065	104	1+
509.71649	148	1+
512.32579	190	
END IONS

###FS:    #m/z: 336.94806 #charge 1+
###MS: 46
###MSMS: 49
BEGIN IONS
TITLE=Cmpd 36, +MS2(336.9481), 28.0-35.0eV, 1.1min #49
RTINSECONDS=60.905
SCANS=46,49
PEPMASS=336.94806	101306
CHARGE=1+
154.14798	88	
182.86825	94	
189.86436	108	
196.88771	120	
203.41132	94	
205.95061	164	
207.98158	84	
209.02736	104	
210.03355	84	
210.88930	328	
211.94516	4308	1+
212.87982	1916	1+
213.94073	1666	1+
214.89714	162	
215.88613	396	
215.93816	286	
216.88449	938	1+
217.85864	118	
217.93801	96	
221.89201	92	
222.97003	362	1+
223.96305	394	1+
225.95408	94	
226.12204	96	
226.89989	276	1+
226.97254	198	
228.89505	336	
229.95691	3404	1+
230.05761	140	1+
230.88984	1804	1+
230.97888	108	
231.95092	1464	1+
232.82528	96	
232.89252	858	1+
233.82913	82	
233.89924	534	1+
234.94189	84	
235.86886	88	
235.89099	84	
235.97799	82	
236.16189	126	
237.01750	136	
237.06271	140	
238.03846	80	
238.47257	88	
238.93371	112	
239.53381	96	
240.13895	112	
241.14826	102	
241.91158	102	
242.99744	94	
243.15628	88	
244.03213	104	
244.13754	80	
246.90954	230	
247.96978	390	
248.27831	98	
248.83375	80	
248.90108	692	1+
248.96398	810	1+
249.96544	616	1+
250.34496	90	
250.83127	222	
250.95279	154	
251.11063	180	1+
251.83719	266	1+
251.95729	80	
252.22899	104	
252.90945	136	
252.92249	92	
252.97314	2014	1+
253.02749	82	
253.90681	548	
254.87887	174	
254.96668	998	1+
255.07375	138	
255.85401	270	1+
256.85320	162	1+
256.87801	86	
256.91259	92	
256.96543	132	
257.94093	154	1+
259.08297	80	
259.85242	110	
259.89201	84	
260.13936	86	
261.83335	104	
262.35238	96	
262.84223	244	1+
263.94599	80	
266.39529	92	
266.74419	80	
266.83814	86	
266.86142	172	1+
267.08526	98	
267.84627	234	
268.08325	80	
268.84225	262	
269.84537	500	1+
270.98201	660	1+
271.92031	152	
272.19848	116	
272.97635	316	1+
274.79151	84	
274.92928	142	
276.41025	86	
276.51036	88	
276.85881	370	1+
277.15367	90	
277.83539	634	1+
277.99428	82	
278.97393	82	
279.09947	102	
279.67380	88	
280.09945	154	
280.86700	124	
281.05450	110	
281.83616	80	
282.33497	80	
283.93431	94	
285.14602	82	
285.85397	468	
286.85201	696	1+
287.82587	128	
288.20416	106	
289.00339	82	
290.85945	184	
290.96479	88	
291.85811	174	
292.17044	80	
292.47448	100	
292.80397	90	
292.86825	152	
293.10793	362	1+
293.91707	86	
293.96965	88	
293.98593	108	
294.28037	130	
294.39515	88	
294.87204	122	
294.94095	106	
295.87223	202	1+
297.00790	88	
297.83878	90	
297.97283	94	
298.06830	82	
298.80560	92	
299.42422	106	
300.57942	80	
303.02787	172	1+
303.13486	92	
304.80046	80	
306.27703	86	
306.88982	132	
307.12215	84	
307.29448	80	
307.79813	114	
307.86490	392	1+
309.87272	422	1+
309.99070	82	
310.87913	270	1+
311.80382	122	
312.03744	86	
312.89063	88	
314.87717	214	1+
317.41765	84	
318.02170	80	
319.89197	88	
321.24674	88	
321.81991	138	
326.03800	114	
326.15322	94	
327.53207	80	
328.29229	80	
328.32334	84	
328.42494	160	
330.88561	134	
332.36056	84	
332.41672	88	
333.86915	82	
335.17595	86	
335.19165	102	
335.96326	98	
336.37524	84	
337.13930	92	
338.38934	80	
339.30290	94	
339.88876	90	
END IONS

###FS:    #m/z: 507.84914 #charge 1+
###MS: 50
###MSMS: 51
BEGIN IONS
TITLE=Cmpd 37, +MS2(507.8491), 28.2-35.2eV, 1.1min #51
RTINSECONDS=64.584
SCANS=50-51
PEPMASS=507.84914	163680
CHARGE=1+
196.01732	428	1+
210.03114	174	
214.88509	172	
224.05002	160	
227.95669	156	
230.07678	362	
232.89687	188	
233.09703	152	
237.05933	264	1+
238.06199	192	1+
238.08333	166	
239.91650	184	1+
244.07271	686	1+
244.09366	280	
245.07577	468	1+
246.06069	178	
246.13607	248	1+
249.09847	486	
249.93995	150	
250.08311	272	
250.97127	198	
251.91515	168	
252.07924	270	1+
252.14724	354	1+
253.09729	300	1+
254.10945	218	1+
256.09573	176	
261.07860	184	1+
262.11941	208	1+
266.08057	270	1+
266.16935	280	1+
268.11033	170	
269.90202	226	
272.04560	218	1+
272.06585	546	
272.10126	158	
272.13580	318	
274.07595	344	1+
275.84924	162	
275.89863	194	1+
276.13858	530	1+
277.14300	450	1+
278.13161	250	1+
278.83644	244	1+
278.93991	162	1+
280.88095	190	1+
281.08961	368	1+
283.03486	260	1+
283.39403	230	1+
285.92182	406	1+
286.12786	186	1+
287.85082	522	1+
288.20319	266	
289.88191	560	
290.08129	196	
290.13435	202	
290.86706	662	1+
292.89600	190	
292.97279	220	1+
293.87456	2070	1+
294.09921	292	1+
295.05428	294	1+
295.15056	954	1+
295.78720	188	1+
296.09056	382	1+
296.80967	276	1+
296.86016	262	
296.88275	170	
297.91647	180	1+
298.18054	164	
298.85517	250	
300.80050	222	
300.87010	386	1+
301.11398	160	
302.09864	242	1+
303.86711	682	
304.88167	190	
305.86500	988	1+
306.80839	292	1+
307.84483	242	1+
307.89305	1030	1+
308.14405	972	1+
308.87845	1320	1+
309.38407	190	
310.15974	438	1+
310.80656	182	1+
311.88511	2742	1+
312.17670	2766	1+
314.09962	164	
314.86681	600	
314.92598	232	1+
315.86273	930	1+
316.86372	636	1+
316.88900	242	
317.42981	146	1+
318.86093	424	1+
319.10129	168	
321.00778	188	1+
321.85734	224	
322.85771	162	
323.87773	240	
324.86644	418	1+
325.90093	388	
326.88603	1370	1+
327.07598	154	
327.38406	202	1+
327.90186	408	
328.00570	188	1+
328.16288	258	1+
328.38622	228	1+
328.87118	202	
328.88900	328	
329.07071	236	1+
329.32731	236	1+
329.78773	326	1+
329.87275	390	1+
329.89666	214	
330.38403	230	1+
331.12651	326	
331.17960	164	
331.89857	190	
332.87720	414	
332.94940	186	
333.84020	448	1+
333.87693	212	
333.89615	196	
335.82537	146	1+
335.86950	156	
336.09623	318	1+
337.88459	644	
338.14108	204	1+
339.71562	258	1+
339.87814	262	1+
340.86515	156	
341.11035	158	
343.14330	456	1+
343.16594	158	
343.87851	186	
343.91741	156	
344.10548	286	1+
345.17124	192	1+
345.87507	384	1+
346.87923	324	1+
347.40433	260	1+
347.83149	158	
348.17399	222	1+
348.81381	162	
348.89285	164	
348.91567	170	
350.76751	382	1+
350.80390	160	
350.88885	670	1+
350.96420	194	1+
351.67014	164	
351.77200	300	1+
352.16974	174	1+
352.80373	178	1+
352.91919	180	
353.14403	316	1+
353.85291	324	
354.92461	218	1+
355.89228	180	
355.91590	216	1+
356.86661	148	
356.88861	154	
358.13854	256	1+
358.19620	214	1+
358.87865	238	1+
359.12243	434	
359.79071	206	1+
362.09621	280	1+
362.14978	454	1+
364.13472	164	
366.70848	1090	1+
366.84207	832	1+
367.71024	1022	1+
367.78164	206	
368.89693	596	1+
369.38802	94	1+
369.83810	630	1+
370.15024	228	
370.89881	164	
371.02786	284	1+
371.07323	238	1+
371.19245	168	
371.91266	298	1+
373.72301	398	
373.82798	210	
374.13260	202	1+
374.81581	162	
376.01915	180	1+
378.79859	164	
379.18382	182	1+
380.71780	430	1+
380.77047	216	
380.86218	308	
381.15313	180	
381.86557	166	
381.89837	230	1+
382.80112	200	1+
382.85471	210	
383.72483	152	
383.77635	168	
384.34389	164	1+
384.81279	260	1+
384.85366	1468	1+
385.81594	184	1+
386.11345	314	
386.86064	252	
386.90095	206	1+
387.85012	530	1+
388.16800	244	
388.80767	188	
389.16493	150	
389.20451	388	1+
389.71475	228	
390.84515	854	
391.84631	678	
392.72421	210	1+
392.83002	952	1+
392.86861	222	1+
393.05931	170	1+
394.06615	146	1+
394.83594	182	
394.85215	426	1+
395.77740	204	
395.85242	268	1+
396.11260	156	1+
397.86546	294	1+
398.18324	314	1+
398.73041	446	1+
399.85417	450	1+
401.28732	178	
401.91856	152	
402.20670	218	1+
402.24488	170	
402.86148	358	
403.81656	338	1+
403.87529	524	
404.87607	360	
405.11044	184	
405.69149	152	
405.75031	162	
405.86241	428	
406.86266	282	
407.06622	178	1+
407.72668	182	
407.86974	1352	
408.85631	960	
409.72954	590	1+
409.79563	158	
409.86017	558	
410.13244	292	1+
410.83997	1572	1+
410.91092	190	1+
411.11133	160	
411.27015	194	
411.81201	232	
412.69820	208	1+
412.73251	346	
412.84508	708	
412.86930	154	
413.87849	314	1+
414.76580	200	1+
416.85464	180	
416.87201	164	1+
416.88836	170	
420.87863	178	
421.74342	256	1+
421.88615	808	1+
423.21257	412	
423.75332	200	1+
423.86797	908	1+
424.09216	268	1+
424.21032	220	
425.09522	192	1+
425.20150	152	
426.75044	320	
426.86640	2178	1+
427.18526	160	
427.73664	254	
428.38933	152	
428.74565	544	
428.84934	2030	1+
429.74050	684	1+
429.90764	200	1+
430.85949	248	
431.87103	810	
432.76826	252	1+
432.87159	494	
432.95001	176	1+
433.85971	154	
434.13386	220	
434.88101	216	1+
435.86062	304	
438.11307	162	1+
439.89527	812	1+
440.17134	288	
440.76622	150	1+
441.22203	832	1+
441.84007	180	
442.88261	190	1+
443.11192	202	1+
444.87533	2876	1+
445.74528	284	1+
445.90879	152	
446.34205	238	1+
446.88118	574	1+
447.71441	200	
447.74991	336	1+
448.22798	168	
448.70775	254	1+
449.13607	202	1+
449.65289	148	
449.88098	1296	1+
450.75863	224	1+
451.21309	384	1+
452.08369	98	1+
457.70423	326	1+
457.90548	756	1+
460.09789	150	
460.19462	216	1+
460.22000	162	1+
462.88638	1336	1+
464.78548	194	1+
466.16236	204	1+
466.25189	238	1+
467.29577	338	1+
467.89099	1908	1+
469.23901	218	1+
470.71720	392	1+
471.71666	280	1+
473.71201	152	1+
476.22408	266	1+
479.23289	168	1+
480.11154	172	1+
480.75239	186	1+
485.19424	178	
485.90267	1056	1+
486.27278	210	1+
491.26789	154	
495.22796	356	1+
499.19892	176	
501.24558	134	1+
501.74843	154	1+
502.12875	168	1+
504.15971	160	1+
504.27692	246	1+
507.77188	200	1+
508.15886	150	1+
509.26724	156	1+
509.85819	190	1+
510.19943	198	1+
END IONS

###FS:    #m/z: 336.94788 #charge 1+
###MS: 50
###MSMS: 52
BEGIN IONS
TITLE=Cmpd 38, +MS2(336.9479), 28.0-35.0eV, 1.1min #52
RTINSECONDS=65.3565
SCANS=50,52
PEPMASS=336.94788	97712
CHARGE=1+
192.49899	82	
196.88972	146	1+
200.06795	86	
205.97092	80	
208.88727	86	
210.49985	80	
211.94604	3250	1+
212.04421	106	
212.88087	984	1+
213.94210	1020	1+
214.08647	90	
215.86950	94	
215.88840	462	
215.93711	224	
216.38749	98	
217.88381	350	1+
217.93657	82	
223.97622	304	1+
224.95622	88	
228.89861	166	
229.95611	3018	1+
230.88973	2244	1+
231.95231	1216	1+
232.91202	102	
233.17022	134	
233.59050	114	
233.83466	114	
233.89799	408	1+
233.94605	90	
235.89463	242	
235.94408	100	
237.02042	90	
237.05929	174	1+
237.89661	104	
238.79689	112	
238.82335	80	
238.84436	142	
240.83568	124	
240.97435	98	
243.07793	88	
243.13126	102	
246.97585	198	
247.96746	682	1+
248.15437	104	
248.83318	128	
248.87139	86	
248.90154	958	1+
249.13005	142	
249.36087	108	
249.96195	306	1+
250.98122	102	
251.03672	94	
251.07176	136	
251.83511	452	1+
251.88625	84	
251.95699	176	
252.08082	268	1+
252.49233	102	
252.97259	1774	1+
253.90661	156	
254.91270	126	
254.96583	1084	1+
255.07655	202	
256.08161	168	
256.12074	80	
256.91235	322	1+
257.02746	80	
257.86123	156	
258.84827	276	1+
258.97358	82	
259.00972	104	
259.96327	114	
260.40288	92	
260.84442	132	
261.06487	80	
261.47785	80	
261.51386	86	
261.83863	102	
262.03025	82	
263.80607	138	
264.86718	106	
265.08925	104	
265.38803	92	
267.84029	1008	1+
268.84268	740	1+
268.86793	152	
269.92811	100	
270.98450	380	1+
271.78719	94	
271.84633	412	1+
272.37871	86	
272.44541	80	
272.87731	82	
272.91801	206	
272.98264	198	
273.42529	82	
273.79927	92	
273.92512	100	
274.86261	122	
275.41887	90	
275.47487	116	
275.84342	114	
276.85763	484	1+
277.83827	136	
278.12535	82	
278.83637	342	
278.98235	86	
279.10441	192	
279.84014	170	
280.84196	88	
281.04733	86	
282.81829	82	
283.14288	84	
285.26025	88	
285.81222	194	
286.10262	86	
286.39557	82	
286.85096	836	1+
286.91323	84	
286.93000	152	
289.42311	84	
290.82632	82	
291.55353	90	
292.85946	88	
292.89240	140	
292.96210	94	
292.99846	224	1+
293.11003	196	1+
294.13587	88	
294.86542	200	
294.97458	218	1+
296.37870	80	
296.81221	80	
298.91054	80	
299.01149	104	
299.80572	136	
302.66685	92	
303.56045	94	
303.88820	94	
305.16062	138	
305.91400	90	
305.97207	92	
306.41471	88	
306.78256	98	
307.28675	158	
307.79823	120	
308.86865	92	
309.32744	82	
309.81544	132	
309.87278	122	
310.85164	98	
310.88049	234	
311.93760	196	
313.80557	84	
313.88420	82	
314.18822	100	
314.82508	116	
315.95162	82	
316.39680	80	
316.87558	130	
317.93695	88	
318.87715	96	
321.03560	92	
322.76908	82	
324.16570	82	
324.77778	80	
324.89408	162	
325.67223	108	
327.89141	88	
330.17964	100	
330.90933	86	
331.40770	92	
333.83084	96	
334.27566	84	
337.14499	82	
337.78560	98	
340.16042	86	
340.93294	82	
340.97600	84	
END IONS

###FS:    #m/z: 359.96427 #charge 1+
###MS: 50
###MSMS: 53
BEGIN IONS
TITLE=Cmpd 39, +MS2(359.9643), 28.0-35.0eV, 1.1min #53
RTINSECONDS=66.1365
SCANS=50,53
PEPMASS=359.96427	73886
CHARGE=1+
180.87177	144	
192.90278	84	
196.89890	86	
198.86792	90	
203.88031	112	
203.97204	104	
209.94457	650	
213.89033	174	
216.41064	128	
216.88737	94	
218.91080	104	
219.96950	86	
220.96314	98	
222.95409	648	1+
224.94883	922	1+
224.97062	278	1+
226.88881	166	
226.94912	4136	1+
226.97534	166	
227.11262	86	
227.93079	340	
228.42096	154	
228.94396	3468	
229.43182	94	
229.45937	102	
229.90238	102	
230.02549	98	1+
232.82951	88	
232.93967	182	1+
235.03797	210	1+
239.79802	102	
240.94241	366	
240.96170	370	
241.78837	124	
241.85493	94	
241.94511	414	
241.96598	178	
242.96382	624	1+
244.36984	86	
244.79361	98	
244.85542	162	1+
244.95900	2774	1+
246.00816	86	
246.80974	98	
246.90506	154	
246.95432	1380	
248.80542	194	
248.89477	110	
249.94797	372	1+
250.91343	158	1+
250.95152	314	1+
251.07758	110	
252.95647	114	
253.08763	122	
253.83445	252	
255.86725	86	
256.88109	114	
257.08643	84	
258.40728	110	
258.85014	268	1+
259.79954	140	
260.97156	262	
261.05827	86	
262.96147	120	
265.86018	102	
265.97629	210	1+
266.81393	576	1+
266.94091	90	
267.85546	90	
267.97496	504	
268.10762	146	
268.90717	158	
269.97040	256	1+
270.84083	328	1+
271.14475	98	
271.84588	258	1+
272.13390	110	
273.72813	86	
274.81403	84	
275.81497	130	
275.97127	156	
276.85747	100	
276.88528	198	
277.45239	92	
277.80969	256	
277.85515	108	
278.80571	234	
278.84584	132	
279.02960	92	
279.06400	90	
279.55487	102	
279.79829	138	
279.89251	168	
280.00850	84	
280.06316	192	
280.79478	716	1+
280.85810	182	1+
280.98853	106	
281.79799	388	1+
281.88774	84	
282.09289	132	
282.18266	112	
282.91555	84	
283.80591	196	1+
283.81941	188	1+
283.85809	100	
283.99014	96	
284.05824	86	
284.43954	130	
287.00511	88	
289.15932	138	
289.93923	106	
291.39837	90	
291.92252	106	
293.12087	248	1+
293.16233	84	
293.88958	84	
295.10534	86	
295.85603	130	
295.92794	118	
296.81052	418	1+
296.92184	96	
297.15245	150	
298.08356	124	
298.80699	936	1+
299.14944	90	
299.86963	126	
300.80402	106	
302.81167	172	1+
302.85887	96	
302.92104	92	
303.86673	86	
304.91221	84	
305.28943	90	
305.98602	88	
306.88356	110	
307.44140	150	1+
308.88275	112	
310.11585	240	1+
310.40481	84	
310.87659	184	
311.88823	148	
312.86429	94	
312.88174	88	
314.80898	152	
316.77187	82	
316.81257	218	
316.88732	146	
317.00005	122	
317.81366	154	
317.88219	92	
317.98238	88	
318.93830	256	1+
320.18265	104	
320.63957	84	
321.82293	270	
322.44292	104	
322.93225	264	
323.01874	196	
323.03908	92	
324.03673	92	
325.81402	92	
325.90957	86	
326.82536	88	
327.28743	116	
332.89757	94	
335.89109	238	1+
336.94996	102	
337.02868	88	
338.37572	104	
340.94006	100	
341.92235	92	
344.19483	112	
344.36504	92	
349.30914	102	
349.32494	104	
350.37939	86	
350.91979	84	
351.37069	110	
354.88450	130	
356.77319	204	1+
364.01282	92	
364.17911	120	
END IONS

###FS:    #m/z: 322.93217 #charge 1+
###MS: 54
###MSMS: 55
BEGIN IONS
TITLE=Cmpd 40, +MS2(322.9322), 28.0-35.0eV, 1.2min #55
RTINSECONDS=69.817
SCANS=54-55
PEPMASS=322.93217	2361488
CHARGE=1+
59.97223	96	
118.77290	100	
185.92031	88	
186.85591	80	
188.97839	88	
189.03908	86	
192.89195	126	
194.89130	78	
195.92121	90	
202.04569	100	
205.95102	244	
207.97515	96	
208.14055	78	
208.45808	104	
208.94031	76	
209.94785	80	
214.89689	110	
215.88485	162	
218.86715	80	
220.88828	76	
222.95679	592	1+
223.96192	400	1+
224.82368	122	
228.60285	106	
228.89496	92	
230.04410	86	
230.89774	218	1+
232.08212	78	
233.16693	202	
233.87975	76	
235.04830	88	
236.08778	74	
237.02044	100	
237.13024	86	
237.91896	74	
238.94159	192	
239.08095	80	
239.78933	148	
240.94154	4828	
241.06986	90	
241.85816	84	
241.89312	90	
241.90637	80	
241.94403	2876	
242.04878	90	
242.94319	8640	1+
243.01612	114	
243.82232	148	
244.40425	86	
244.82035	134	
244.94087	1976	1+
244.99412	88	
246.43379	84	
246.83423	92	
246.97577	302	1+
248.85294	76	
248.90538	118	
250.94754	154	
251.07482	94	
252.01073	76	
252.41151	82	
253.22840	84	
254.91362	80	
255.10581	96	
255.80354	102	
255.91676	106	
256.38407	94	
257.83930	128	
258.15973	118	
258.83730	190	1+
258.89439	122	
260.02478	76	
260.34064	176	
261.83233	312	1+
262.00641	80	
262.18310	92	
262.96650	84	
263.83618	90	
264.81240	80	
264.86856	82	
265.05903	120	
266.03878	152	
266.06255	78	
266.86438	96	
267.22370	80	
267.83822	78	
268.09585	78	
268.78678	204	1+
268.92109	90	
270.37804	82	
270.50755	92	
271.17358	262	
271.85340	86	
272.84844	368	1+
272.94648	80	
273.10078	92	
273.79934	154	
274.93439	114	
275.79001	78	
275.81158	410	1+
275.94274	90	
276.85367	80	
277.11274	86	
278.55967	76	
278.86171	96	
278.87943	88	
279.09537	826	1+
279.81454	208	1+
280.84150	108	
281.90828	86	
282.18047	76	
283.07133	182	
283.78447	226	1+
283.87542	168	
284.07708	76	
284.21167	136	
284.29688	170	
285.30159	108	
285.89521	94	
285.93143	114	
286.42501	106	
286.76367	92	
287.81473	106	
288.20763	336	
289.79505	78	
290.78829	146	
290.86077	200	
291.80826	298	1+
291.99602	78	
292.85561	110	
293.85176	158	
294.42223	92	
294.79817	144	1+
294.86258	86	
294.88842	82	
295.84449	290	1+
295.86728	76	
296.87409	180	1+
298.81930	78	
299.78430	288	1+
301.86338	162	
301.88099	124	
302.87196	84	
302.88684	208	1+
302.95737	88	
303.43879	86	
305.13917	94	
305.80885	148	
306.98893	86	
307.29281	240	1+
307.80063	306	1+
307.89147	136	
308.86843	136	
309.40266	80	
310.87792	324	1+
312.80414	204	
314.82434	78	
314.86775	106	
315.45184	82	
316.75974	74	
320.83516	104	
321.05101	78	
321.14985	74	
322.43408	74	
322.87760	82	
323.23945	132	
324.11204	88	
324.89197	154	
325.08774	82	
325.18860	110	
325.99390	84	
326.92979	80	
326.94537	84	
END IONS

###FS:    #m/z: 363.95926 #charge 1+
###MS: 54
###MSMS: 56
BEGIN IONS
TITLE=Cmpd 41, +MS2(363.9593), 28.0-35.0eV, 1.2min #56
RTINSECONDS=70.597
SCANS=54,56
PEPMASS=363.95926	379134
CHARGE=1+
182.86325	92	
186.94158	110	
187.87348	132	
189.86494	226	
191.86074	394	
192.93533	88	
196.88474	290	
207.87363	238	
208.89008	126	
209.92562	138	
209.94882	890	1+
210.88712	616	1+
212.88001	2574	1+
214.89329	176	
215.88751	122	
219.41085	138	
222.95371	384	1+
224.80010	92	
224.83128	94	
224.94869	1048	1+
226.87542	150	
226.89239	146	
226.94822	5790	1+
227.08626	92	
227.75899	88	
227.85794	154	1+
227.92742	198	
228.17050	94	
228.89589	754	1+
228.94408	5922	1+
230.89087	2922	
232.88471	438	1+
232.95755	88	
234.88047	334	
235.12999	122	
236.05252	162	
237.05537	120	
237.13386	94	
237.95323	94	
238.07745	202	1+
240.13364	104	
240.94329	738	
240.96185	746	1+
241.94329	596	
242.81977	500	1+
242.94396	1808	1+
243.37884	100	
244.07556	102	
244.95986	3448	1+
245.94520	168	
246.90899	258	1+
246.95457	3842	1+
246.98076	362	
247.05861	94	
247.85725	168	
248.10399	102	
248.80432	454	1+
248.90165	1414	1+
249.83256	94	
250.80582	178	
250.89626	166	
250.94704	152	
250.97465	218	
251.07369	92	
251.09931	154	
252.14345	102	
252.84786	92	
252.89063	122	
253.91073	124	
254.10446	92	
256.10797	108	
258.80296	128	
258.84558	196	
258.90680	92	
259.83817	104	
259.97265	530	1+
260.37110	132	
260.83077	544	1+
260.90360	166	
260.97143	488	1+
263.34161	90	
263.83399	120	
263.84427	114	
263.87572	232	1+
263.98040	124	
264.81431	574	1+
264.83835	128	
265.98459	148	
266.06071	92	
266.41536	108	
267.14140	174	
267.40224	88	
267.81736	194	
267.97235	746	1+
268.80946	416	1+
268.84147	94	
268.95833	108	
269.12969	96	
269.78935	188	1+
269.97404	502	1+
271.44526	92	
271.84823	232	1+
272.07902	102	
272.13367	90	
273.84642	90	
274.45589	112	
275.14790	94	
276.82046	92	
276.85671	98	
277.92053	142	
278.79705	276	
278.84602	248	1+
279.10728	300	1+
279.80419	132	
280.79404	276	
280.82369	130	
281.79422	276	
281.85983	104	
282.80332	170	
282.85643	368	1+
282.93069	124	
283.79626	124	
284.78972	256	1+
284.82706	312	
285.00100	96	
285.79309	168	1+
285.84610	272	1+
285.97340	92	
287.90269	108	
288.14806	88	
290.79021	180	
290.86198	106	
293.84707	206	1+
294.85342	224	1+
296.80941	136	
297.81242	102	
297.93226	90	
298.80781	544	
299.80060	1200	1+
300.87692	190	
301.86135	580	1+
301.88142	126	
302.24705	210	
302.80602	192	
303.80843	232	
303.85764	820	1+
303.94886	160	
304.00169	122	
306.43555	120	
307.28598	94	
307.89294	94	
308.28973	98	
308.87372	196	1+
311.86411	310	
311.88481	104	
312.13563	96	
314.82129	182	
314.88388	112	
316.03888	90	
316.81592	220	
316.88804	138	1+
317.81670	182	
317.98684	90	
318.82118	324	1+
318.85252	92	
318.94169	210	
319.82773	218	1+
321.82281	346	1+
321.87376	148	
322.93429	280	1+
323.89067	264	1+
324.19690	120	
324.81492	216	1+
325.58613	96	
325.81875	186	1+
326.87627	634	1+
327.83815	114	
328.89349	146	
329.15995	182	
329.87402	102	
331.86631	94	
331.89450	188	1+
336.77414	120	
336.95023	180	
339.83144	384	
340.93915	176	
341.84370	92	
344.90820	102	
344.98088	106	
345.72454	130	
347.73446	92	
349.32480	106	
350.76692	118	
350.91043	100	
351.64247	100	
352.89384	126	
357.15306	166	
357.17603	138	
357.77903	228	1+
362.36548	90	
365.30156	106	
365.78747	200	1+
367.79570	198	1+
368.76130	96	
END IONS

###FS:    #m/z: 507.84898 #charge 1+
###MS: 54
###MSMS: 57
BEGIN IONS
TITLE=Cmpd 42, +MS2(507.8490), 28.2-35.2eV, 1.2min #57
RTINSECONDS=71.369
SCANS=54,57
PEPMASS=507.84898	175370
CHARGE=1+
193.86593	196	
196.01593	242	
214.88721	484	
217.07863	394	1+
224.97571	196	1+
227.95486	210	
230.07473	262	
232.89963	584	1+
235.11631	168	
236.89044	200	
237.07152	332	1+
238.06285	232	1+
244.10441	266	1+
245.07414	830	1+
249.09799	188	
250.91050	214	
250.97413	374	1+
251.20472	114	1+
252.14220	536	1+
254.91059	230	1+
256.09190	236	
257.90712	134	1+
258.05235	218	
259.88122	200	1+
264.06267	184	
264.39479	202	
265.18719	190	
266.17011	212	
266.86184	152	1+
267.10727	328	
267.88961	450	1+
268.89178	364	1+
269.12908	316	1+
272.06934	174	
272.13807	170	
272.85447	538	1+
273.85690	332	1+
275.08065	634	1+
277.83843	386	1+
277.88275	166	
278.39020	252	
278.83854	248	1+
280.84794	256	1+
281.06865	302	1+
281.08957	284	
281.37866	288	1+
281.89285	228	1+
284.09044	284	
285.85972	240	
287.85376	1382	
288.82447	214	1+
288.86968	288	
289.03833	158	
289.88015	210	
290.08275	178	
290.13134	340	1+
290.86957	582	1+
291.04840	154	
292.86234	160	
293.87451	1226	1+
293.94614	192	1+
294.05771	168	
294.12292	166	
294.16673	258	
294.92754	190	1+
294.94019	182	1+
295.10147	494	1+
295.14927	1118	1+
295.85632	232	
296.05015	162	
296.08625	164	
296.10430	346	1+
296.85710	320	
297.15531	158	
299.88746	266	1+
300.83887	162	
300.85844	262	
301.41284	242	
302.07905	298	1+
302.10194	194	
302.12529	186	1+
303.86771	472	
305.86579	2000	1+
306.12901	284	1+
307.87164	184	
307.89358	600	
308.06245	178	1+
308.14338	760	1+
308.87423	2184	1+
309.06546	274	1+
310.15841	772	1+
310.41347	266	
311.88432	3770	1+
311.96882	232	1+
312.02778	154	1+
312.17898	2206	1+
313.11335	378	1+
314.83012	204	
314.86607	1036	1+
315.99508	156	1+
316.81966	278	1+
316.86407	490	1+
316.88937	194	
317.14357	250	1+
318.86082	364	
319.07265	148	1+
319.85996	178	
320.87900	468	1+
321.33135	168	
321.35018	206	1+
322.16033	196	
322.35030	240	1+
322.78916	160	
323.87510	562	
324.09429	214	1+
324.86323	490	1+
324.90381	582	1+
325.88662	172	
326.79492	210	
326.88515	4172	1+
327.07208	164	
327.37193	488	1+
328.36729	318	1+
328.87295	348	1+
328.94277	150	
330.87862	510	1+
331.12348	174	
331.82032	154	
332.03511	186	1+
332.87698	532	
332.90267	174	
332.94593	214	1+
333.81068	168	1+
333.88644	248	
334.00207	174	
334.87758	160	
335.78036	164	1+
335.84419	226	
335.88381	244	
336.83965	156	
336.88270	602	1+
337.88149	388	1+
341.10896	342	
341.85432	402	1+
341.97580	206	1+
343.86628	396	1+
344.77673	224	1+
346.88098	182	
346.89436	212	1+
347.32414	160	
347.77754	240	1+
347.82402	226	1+
347.85797	158	
348.14724	150	1+
348.17717	286	1+
349.40766	218	1+
349.71442	228	1+
349.73619	192	
349.75832	254	
350.82432	196	
350.89063	278	
351.85356	164	
353.11271	270	1+
353.15232	184	
353.36835	158	
353.82628	182	1+
355.16846	156	
356.71659	292	1+
357.89542	332	1+
359.12266	340	1+
359.14063	152	
360.10013	276	1+
361.38597	160	
361.70619	274	1+
362.85906	176	
363.14164	318	1+
363.83941	258	1+
364.00621	164	
364.12770	250	
364.18839	198	
366.71148	520	1+
366.84451	344	
367.10413	250	1+
367.71350	442	1+
367.77504	450	1+
367.84550	402	
367.91100	164	
367.98005	174	1+
368.19041	162	
368.35628	268	1+
368.83802	962	1+
368.89693	532	1+
369.83825	710	1+
370.14067	230	1+
370.78499	160	
371.18909	254	1+
371.87193	164	
373.72603	254	
374.15995	170	
374.77303	168	
374.81759	594	1+
374.88108	180	
375.84978	204	
376.88820	176	
377.76316	150	
377.86520	216	1+
377.89871	166	
378.89255	192	1+
380.72114	194	
380.87483	320	1+
381.16137	276	1+
381.19122	164	1+
381.53675	170	1+
381.71944	430	1+
381.84084	300	
382.77764	336	1+
383.77950	284	1+
384.85402	1540	1+
385.77763	154	
385.83048	162	
386.85884	310	
387.09674	166	
387.72627	370	1+
387.85169	230	
387.90240	190	1+
388.77023	192	1+
388.80032	348	1+
388.85083	162	
389.19884	216	
389.80189	276	1+
390.20424	186	
390.84441	962	
391.17308	274	1+
391.84309	838	
392.11176	308	1+
392.82814	902	1+
392.86316	260	1+
393.17235	176	1+
393.79588	180	
394.84172	328	1+
396.73959	150	
397.73024	846	1+
398.08941	178	1+
398.87023	314	
399.85262	602	1+
400.73058	212	1+
402.24725	248	1+
402.76457	210	1+
402.86943	1074	1+
403.72500	312	1+
403.87488	774	1+
405.11021	176	
405.86891	334	
406.18630	440	1+
406.85756	366	
407.05053	218	1+
407.87127	1974	
408.85384	2134	1+
410.83856	1878	1+
411.27246	158	
411.87779	488	1+
411.92114	264	1+
412.69690	292	1+
412.73721	570	1+
412.84999	348	
412.92376	212	1+
413.07732	262	
413.19481	166	
413.83628	354	1+
414.86047	416	1+
415.74820	234	1+
416.72311	212	1+
417.82831	210	1+
417.86318	184	
419.74604	282	1+
420.74653	208	1+
421.15916	210	1+
421.88668	436	
422.17117	176	1+
422.18554	124	1+
422.88195	278	
423.21240	524	1+
423.29418	192	
423.80240	188	1+
423.87334	1140	1+
425.75801	446	1+
426.81531	186	
426.86561	1272	1+
427.13142	334	1+
427.18082	124	1+
427.38854	166	1+
427.73699	1028	1+
428.84917	1908	1+
428.89114	548	1+
430.74631	470	1+
430.85220	302	
430.86998	302	
431.87093	954	1+
432.70748	280	1+
433.79437	186	1+
433.86401	466	1+
434.82090	94	1+
438.89917	594	1+
439.90127	510	1+
440.87374	312	1+
441.22157	1008	1+
444.04996	188	1+
444.68552	246	1+
444.75805	248	1+
444.87570	2534	1+
446.88019	632	1+
447.71185	462	1+
449.82494	248	1+
449.88174	482	
450.76221	206	
450.88337	376	
451.20827	370	1+
452.18411	356	1+
453.15877	232	1+
453.18926	298	1+
457.09506	190	
457.18266	188	
457.90527	266	
458.91149	152	
459.21939	172	
460.18465	176	1+
460.22110	190	1+
462.88732	1160	1+
463.88672	726	1+
464.78643	186	
465.15493	194	1+
465.72236	292	1+
466.07606	128	1+
467.29732	304	
467.89165	1498	1+
468.30412	180	
468.72142	182	
468.78569	186	1+
469.89543	194	
470.04667	206	1+
474.24462	198	1+
478.23449	282	1+
479.23013	220	1+
485.90089	462	
486.91178	246	
487.45591	142	1+
487.90241	174	
488.19716	170	
489.28202	308	1+
495.26873	206	1+
497.72475	372	1+
498.20994	190	1+
499.76276	132	1+
501.14005	302	
503.20413	514	1+
504.81000	262	
506.15114	348	1+
506.19139	340	1+
507.15250	274	1+
508.66669	102	1+
509.86357	196	
511.26092	336	1+
511.72939	168	1+
512.11696	126	1+
512.25969	216	1+
512.31838	192	1+
END IONS

###FS:    #m/z: 322.93202 #charge 1+
###MS: 58
###MSMS: 59
BEGIN IONS
TITLE=Cmpd 43, +MS2(322.9320), 28.0-35.0eV, 1.3min #59
RTINSECONDS=75.0525
SCANS=58-59
PEPMASS=322.93202	2910816
CHARGE=1+
123.65310	234	
153.60584	126	
189.96364	86	
192.88841	152	
196.88773	226	
197.86893	78	
199.96365	80	
205.95090	196	
206.95630	144	
207.92466	82	
209.39143	88	
209.88039	80	
210.87762	78	
212.89362	180	1+
217.95264	88	
218.87007	324	1+
219.02900	88	
219.90557	84	
220.03869	92	
221.07286	86	
221.90973	78	
221.94432	84	
222.10159	94	
223.96081	214	
224.97354	86	
226.09052	88	
227.57551	82	
227.78485	78	
227.90537	82	
227.95524	122	
228.05754	82	
228.93679	120	
230.88870	150	
231.87290	80	
232.08967	124	
232.51629	104	
232.88959	270	1+
232.90307	78	
233.91921	108	
234.93049	82	
235.11717	84	
238.38531	86	
238.91286	90	
238.94168	290	
239.08205	160	
239.78903	216	
240.08429	118	
240.82438	136	
240.94278	4078	
241.09144	90	
241.94361	3858	
241.96922	106	
242.01990	76	
242.83723	114	
242.88322	306	1+
242.94317	11696	1+
243.15173	116	
243.82514	124	
244.12611	86	
244.82256	170	
244.94103	2536	1+
246.97160	344	1+
247.38550	94	
247.93170	288	1+
248.90118	190	
249.87875	78	
251.87423	80	
252.02935	98	
253.16567	94	
253.97145	100	
254.15313	78	
254.83989	98	
254.92555	94	
255.91062	82	
257.80254	168	
258.83137	462	1+
259.85560	122	
260.40478	84	
260.83722	176	
261.83284	674	1+
262.01434	80	
262.35836	100	
262.83512	398	1+
265.85289	196	1+
266.04499	168	
266.88028	76	
266.96264	76	
267.79523	236	1+
268.06922	84	
270.78398	82	
270.83945	198	1+
271.18120	272	1+
271.81350	106	
272.80923	92	
273.79546	370	1+
273.82557	80	
275.10719	78	
275.81259	158	
275.83973	96	
275.90197	88	
275.96674	178	1+
276.85541	82	
277.07686	158	
277.84293	86	
278.84568	110	
279.09359	728	1+
279.85276	188	
280.14323	142	
281.00395	80	
281.85370	100	
282.15770	100	
282.79646	132	
282.86268	206	1+
283.07192	118	
283.15102	84	
283.78823	240	
283.86587	176	1+
283.91787	76	
284.29390	198	1+
284.81680	78	
284.93050	110	
285.32022	102	
285.79242	132	
285.90340	100	
286.92081	82	
287.80251	148	
288.20086	534	1+
288.93644	84	
289.57367	76	
289.79669	440	1+
291.61016	78	
291.86249	80	
293.91682	78	
294.85274	338	
296.64510	82	
296.80601	84	
296.87999	122	
297.06296	124	
297.91538	82	
298.86190	304	1+
299.78496	156	
299.81316	210	1+
299.86608	238	1+
299.88535	100	
300.94981	76	
300.97933	84	
302.89323	84	
303.87377	120	
304.14610	236	1+
304.83693	138	
306.44501	88	
307.10515	84	
307.79869	144	
308.29899	184	
308.78579	96	
308.87714	140	
308.88904	124	
309.81892	118	
309.87860	92	
309.93703	86	
311.85729	78	
311.88536	112	
312.14862	96	
312.17613	94	
312.21730	78	
312.75592	84	
312.80812	344	1+
313.06359	106	
313.87273	94	
314.45175	100	
317.88960	146	
319.08669	80	
321.81718	80	
322.77361	94	
323.87982	90	
324.72236	84	
324.86158	78	
325.90426	234	1+
326.07335	214	1+
327.15646	78	
END IONS

###FS:    #m/z: 340.94285 #charge 1+
###MS: 58
###MSMS: 60
BEGIN IONS
TITLE=Cmpd 44, +MS2(340.9428), 28.0-35.0eV, 1.3min #60
RTINSECONDS=75.8245
SCANS=58,60
PEPMASS=340.94285	1014616
CHARGE=1+
192.92866	128	
196.88625	130	
197.93031	88	
199.88548	84	
205.97422	114	
206.94833	88	
207.87435	138	
207.94288	212	1+
207.97270	88	
210.94380	120	
212.87651	84	
213.88326	188	
213.94040	1300	1+
214.38355	92	
214.88386	184	
214.89705	128	
215.88879	1026	
215.93767	186	
217.39284	112	
217.86034	82	
217.88290	140	
219.88406	124	
221.01622	98	
222.98010	102	
223.96115	118	
224.96105	128	
226.86861	82	
226.97030	84	
228.83702	98	
228.94083	126	
229.83981	120	
230.02914	86	
230.89226	146	
230.96310	96	
231.89442	124	
231.95234	1122	1+
232.89506	822	1+
233.89994	518	1+
233.95269	272	
235.89361	144	
237.89530	228	1+
239.78896	130	
240.14418	92	
240.83804	120	
241.85579	92	
241.97148	130	1+
243.12768	92	
243.83704	102	
243.89765	98	
244.33328	82	
244.95789	122	
245.12846	92	
245.89821	84	
246.07153	98	
246.97733	130	
247.05096	172	
247.97604	100	
248.90322	98	
248.99641	86	
249.10131	88	
249.81470	84	
249.90084	258	
249.96346	318	1+
249.99518	120	
251.96574	270	1+
252.85218	218	1+
253.05637	88	
253.70743	100	
254.96741	1088	1+
255.07741	156	
255.91237	236	1+
256.08337	100	
256.26415	108	
256.80790	90	
257.80574	86	
257.88245	220	1+
257.95904	416	1+
258.84500	202	
259.84651	712	1+
259.91109	118	
260.87263	188	
261.83732	120	
261.89021	82	
261.98258	84	
262.34028	86	
263.88035	128	
264.90802	132	
267.90118	86	
267.91641	106	
268.86105	138	
268.96054	108	
269.42190	88	
269.81662	86	
269.84362	86	
270.86081	94	
270.93175	82	
271.35587	80	
271.77853	134	
272.85091	244	
272.89058	208	1+
272.93592	124	
272.98485	90	
272.99152	94	
273.35637	90	
273.79358	260	
274.18503	92	
274.85750	142	
274.87943	142	
276.85627	412	
277.86084	310	
277.97292	98	
278.34098	120	
278.84815	1258	1+
278.96342	88	
278.98634	92	
279.05396	86	
279.49547	80	
279.91473	92	
281.86898	186	
282.80335	122	1+
284.85845	246	
285.68328	104	
285.86208	112	
286.79326	258	1+
286.87192	86	
287.76481	88	
287.86711	80	
289.78852	104	
290.94785	84	
291.81515	110	
291.87246	186	1+
293.10861	216	1+
293.85011	416	1+
294.85195	350	1+
294.87078	210	
294.93368	122	
294.96888	176	1+
296.00433	208	1+
296.89262	90	
297.85545	126	
297.97835	162	
298.80619	84	
298.82550	228	1+
298.95073	80	
299.67711	168	
299.78763	98	
299.88295	140	
300.15777	80	
301.91313	84	
302.89103	222	
303.87956	100	
303.94148	92	
304.90926	86	
307.80578	420	1+
308.87607	116	
310.82141	114	
311.61869	98	
312.80988	98	
313.85235	148	
314.91601	90	
316.16533	88	
317.89740	144	
318.99493	80	
320.82004	80	
325.01441	82	
325.21403	80	
325.89833	80	
326.10950	126	
326.90114	174	
327.88178	80	
327.91774	82	
328.88932	98	
330.73094	80	
330.81559	98	
330.87660	80	
331.80423	208	1+
339.41105	92	
341.73548	116	
344.88114	144	1+
END IONS

###FS:    #m/z: 363.95904 #charge 1+
###MS: 58
###MSMS: 61
BEGIN IONS
TITLE=Cmpd 45, +MS2(363.9590), 28.0-35.0eV, 1.3min #61
RTINSECONDS=76.5965
SCANS=58,61
PEPMASS=363.95904	489322
CHARGE=1+
47.60090	190	
182.87033	120	
184.93216	94	
189.86480	370	1+
191.85987	536	1+
196.88365	244	
203.93526	92	
206.95002	168	
207.87659	286	1+
207.95514	96	
209.10575	112	
209.94458	1262	1+
210.88319	264	
212.87971	1782	1+
214.90442	200	1+
216.07584	130	
218.12654	90	
219.91481	100	
222.95456	230	
222.99813	162	
223.89321	92	
223.95719	360	
224.01448	114	
224.10283	92	
224.41533	94	
224.95040	958	1+
225.88824	226	
225.97339	106	
226.94883	6818	1+
227.10421	114	
227.92408	106	
228.89498	712	1+
228.94373	8306	1+
229.03142	210	1+
230.86588	94	
230.89068	3652	1+
231.85858	116	
232.88621	654	1+
233.96016	90	
234.88335	268	
237.85117	100	
239.89837	122	
240.94104	886	
240.96541	716	
241.94169	2580	1+
242.07329	100	
242.79276	94	
242.82204	158	
242.94390	1860	1+
242.96313	762	1+
243.83274	138	
244.07497	330	
244.95944	4358	
245.06462	96	
245.84802	128	
245.94605	608	
246.85425	108	
246.90674	276	
246.95488	4938	1+
247.11467	96	
248.80686	180	
248.90207	1048	1+
249.79944	302	1+
250.89429	268	1+
250.95389	102	
250.97294	220	1+
251.07126	150	
251.10050	92	
252.07987	92	
252.14123	90	
253.05510	94	
253.08983	140	
254.83517	90	
255.13915	100	
256.49237	100	
256.91506	184	1+
257.83901	262	1+
258.94066	90	
258.96735	90	
259.13126	136	
259.90186	92	
260.83966	508	1+
260.97242	458	1+
261.81613	172	
261.84301	356	1+
261.90451	162	
262.78700	146	1+
262.84152	236	1+
262.97807	276	1+
264.79465	232	1+
264.82229	122	
264.89825	150	
265.06025	108	
265.08484	184	
265.40604	240	1+
265.90659	98	
266.35743	124	
266.48745	118	
266.81676	248	1+
267.84089	250	1+
267.97663	578	
268.10539	96	
268.80609	120	
268.96368	158	
269.80447	94	
269.97150	1002	1+
270.02168	130	
271.53626	92	
271.91366	394	1+
274.86012	90	
275.91215	100	
276.80434	206	
276.88532	254	1+
277.80539	360	1+
278.80536	262	1+
278.85346	184	1+
279.10650	118	
279.96309	112	
280.79550	876	1+
282.79260	184	
283.79309	176	
283.84923	178	
284.11044	154	
285.84421	674	1+
286.05029	120	
287.41069	94	
287.72519	108	
289.88463	166	
290.78775	346	1+
290.83165	154	
291.09272	98	
292.50189	90	
293.14262	144	
293.88063	142	
293.94233	98	
294.85417	90	
295.15931	90	
295.97733	90	
296.78645	128	
296.80989	452	1+
297.39084	100	
298.80428	1530	1+
298.82843	100	
299.85892	106	
300.86016	660	1+
301.80515	254	
301.86378	558	1+
302.09954	180	1+
302.80203	144	
303.81111	382	1+
303.85876	1222	1+
303.94794	114	
304.38896	90	
304.89307	154	
305.43510	116	
306.20384	118	
306.42766	94	
306.89645	106	
307.13027	98	
307.80503	198	1+
308.11404	228	1+
309.29332	90	
310.76517	102	
311.85657	122	
312.25193	116	
314.81672	154	
314.88379	120	1+
315.45612	102	
315.86751	278	1+
316.81385	500	1+
317.39809	106	
317.93970	154	
318.93672	146	
320.86890	156	
320.92795	92	
320.96096	98	
321.62973	92	
321.82326	444	1+
321.86975	386	
322.93133	118	
323.89302	222	1+
326.87857	244	
327.06460	106	
327.08518	110	
327.87980	138	
329.87259	220	1+
332.77953	98	
335.11552	114	
335.49757	106	
336.89019	112	
337.83419	198	
337.94379	154	
338.78379	108	
338.87466	118	
339.75717	90	
339.82979	362	
340.83150	164	
340.93938	244	
341.83513	102	
342.81396	128	
342.89723	94	
343.91200	110	
345.71995	106	
353.29098	102	
354.78838	212	1+
356.42275	102	
367.77618	148	
367.88200	100	
END IONS

###FS:    #m/z: 322.93224 #charge 1+
###MS: 62
###MSMS: 63
BEGIN IONS
TITLE=Cmpd 46, +MS2(322.9322), 28.0-35.0eV, 1.4min #63
RTINSECONDS=80.2925
SCANS=62-63
PEPMASS=322.93224	3169988
CHARGE=1+
128.86953	102	
191.86067	80	
192.89316	82	
194.03344	86	
196.88328	94	
196.90751	86	
201.04534	158	
205.94976	238	
206.95003	154	
207.97378	104	
209.94260	134	
210.89264	80	
212.88100	142	
213.02450	82	
214.89498	92	
216.89214	172	
219.03288	84	
219.58721	86	
222.95137	168	
223.96213	274	
224.93993	92	
225.90767	92	
227.83110	90	
227.86244	88	
227.88297	80	
227.92856	218	1+
227.95806	120	
228.84046	78	
228.95584	80	
230.86231	90	
230.89096	188	
233.16456	144	
234.88172	86	
237.45344	82	
237.80907	148	
238.45941	100	
238.88669	116	
238.94273	184	
239.08413	112	
239.79078	198	
239.90774	186	
240.08068	158	
240.79092	132	
240.82509	142	
240.94226	4510	
240.96753	248	
241.09103	90	
241.86363	280	1+
241.89075	262	1+
241.94350	3466	
242.39488	96	
242.83151	84	
242.89343	184	1+
242.94334	10000	1+
243.15011	86	
244.80755	84	
244.82326	106	
244.86910	92	
244.94087	2154	1+
244.96609	82	
246.90452	122	
246.97871	290	
247.39470	82	
248.85881	150	
248.89867	88	
249.34329	96	
249.51574	80	
251.97769	84	
252.82925	90	
253.09382	80	
254.01528	102	
255.95760	106	
256.83957	124	
257.79617	240	1+
258.75495	78	
258.83379	290	
259.89791	88	
260.83330	344	1+
260.85405	136	
261.07295	98	
263.07480	80	
263.85020	150	
263.92706	178	1+
264.81037	92	
265.08000	86	
266.08660	98	
266.41346	80	
266.86244	86	
267.85147	98	
267.87653	82	
268.13782	94	
268.84578	82	
268.85985	96	
268.95275	94	
269.80279	214	
270.84384	302	1+
271.18052	196	
272.08513	92	
272.18823	90	
272.79579	358	1+
273.15753	88	
273.88040	104	
273.89662	90	
274.93593	82	
275.84501	376	1+
275.87337	84	
275.92237	80	
276.80903	126	
276.84687	316	1+
277.10041	144	
278.84296	94	
279.06055	98	
279.09271	1536	1+
279.80179	174	
279.85508	114	
280.02102	80	
281.79691	100	
283.14300	142	
283.79083	206	
283.99422	80	
284.21164	82	
284.29385	380	1+
284.78173	112	
284.87754	80	
285.15023	78	
285.85477	340	1+
285.91807	84	
286.99654	84	
287.88758	86	
288.20081	370	1+
289.87791	152	
290.88989	88	
291.80783	124	
291.85583	350	1+
291.93328	96	
292.81281	86	
292.85743	214	1+
293.15604	92	
293.80705	196	1+
294.85248	360	1+
295.16439	106	
299.07608	108	
299.78644	164	
300.86194	256	1+
300.88598	88	
301.81508	84	
301.86655	246	1+
302.14778	88	
303.12650	84	
304.40412	82	
306.79651	402	1+
306.84778	136	
306.88513	82	
307.79896	344	1+
307.82441	116	
307.89002	320	
308.29278	124	
308.83106	112	
308.89402	194	
310.30662	126	
310.82132	206	1+
310.93432	80	
311.03376	84	
311.87786	302	1+
312.01582	86	
313.77730	78	
315.19266	94	
315.75270	108	
315.82305	90	
317.91233	88	
320.18385	236	1+
321.37879	96	
321.42727	80	
321.73934	152	
324.20249	146	1+
325.81053	128	
325.90094	148	
326.75498	132	
328.17028	82	
END IONS

###FS:    #m/z: 340.94311 #charge 1+
###MS: 62
###MSMS: 64
BEGIN IONS
TITLE=Cmpd 47, +MS2(340.9431), 28.0-35.0eV, 1.4min #64
RTINSECONDS=81.065
SCANS=62,64
PEPMASS=340.94311	1086072
CHARGE=1+
85.52824	88	
182.87057	84	
190.94735	134	
191.95573	76	
192.92861	198	
203.40769	82	
203.89739	118	
205.95166	80	
208.93676	264	1+
208.95915	104	
212.87778	738	1+
212.95566	142	
213.93937	1304	1+
215.88960	684	1+
216.06060	88	
217.88193	392	1+
219.85485	92	
219.89495	142	
220.88878	136	
221.89527	122	
229.89291	78	
229.93773	80	
230.13722	78	
230.88867	672	1+
231.89091	474	1+
231.95201	1400	1+
233.92647	82	
233.94942	166	
235.89168	286	1+
235.94663	122	
236.88475	222	1+
237.00337	82	
238.72478	88	
239.78496	88	
240.83594	118	
240.93236	84	
241.83937	134	
242.90182	102	
242.92453	94	
243.83593	268	
244.85398	82	
244.96186	196	
245.73858	78	
246.97821	122	
248.39225	92	
248.90154	186	
248.97836	116	
249.15711	80	
249.90192	118	
249.96511	242	
250.32748	76	
250.95030	132	
252.17050	86	
253.93830	84	
254.96937	704	1+
255.07268	158	
255.13127	78	
255.90180	120	
256.85142	172	
256.87190	78	
256.89580	128	
256.91576	182	
256.96395	180	
257.13001	76	
257.84951	106	
257.96455	78	
258.84691	318	
258.89328	92	
259.85496	260	
259.95483	316	
260.84140	226	
260.93426	92	
261.06832	228	1+
261.83243	296	
262.38799	76	
263.01107	86	
264.85626	140	
265.95449	86	
266.84383	88	
267.53696	88	
268.84051	340	1+
268.86145	78	
268.95597	142	
270.82975	86	
270.86892	242	1+
271.85222	90	
271.92513	86	
272.89869	84	
272.96057	84	
273.92272	88	
273.99044	86	
274.81169	238	1+
275.92663	84	
276.04666	84	
276.54711	86	
276.80618	106	
276.85936	752	1+
277.88790	94	
277.96965	142	
278.01092	88	
278.84712	1058	1+
279.80832	120	
280.98325	90	
282.80581	96	
283.02889	128	
284.10190	76	
287.88522	78	
289.81165	80	
289.88449	112	
290.42853	84	
290.80784	284	1+
290.82011	88	
290.86026	80	
293.06693	82	
293.85740	104	
294.36774	104	
294.56989	90	
294.85154	104	
294.91147	78	
296.22029	94	
296.79980	82	
296.85278	136	
297.01524	78	
297.21012	78	
298.01500	96	
298.31315	136	
298.78933	114	
298.97406	78	
299.41780	78	
299.78152	160	
299.87133	94	
300.99448	86	
301.86624	196	
302.00094	84	
302.17567	82	
302.86403	172	
302.94653	110	
303.18420	92	
304.18355	84	
304.48542	100	
305.42028	94	
307.80350	152	
307.89456	120	
308.29891	128	
308.88094	180	
309.87285	100	
310.88283	282	1+
311.83614	78	
311.86093	206	1+
315.72463	96	
315.85347	94	
316.81618	116	
316.86085	154	1+
317.90811	86	
320.94943	100	
323.72294	82	
323.93752	86	
325.89472	110	
326.00924	80	
326.82620	78	
326.88259	314	1+
328.12798	98	
328.82423	84	
330.82686	122	
332.77740	90	
334.82955	112	
336.93175	90	
338.18894	78	
338.87070	144	
338.88884	100	
340.89230	84	
343.15626	80	
END IONS

###FS:    #m/z: 363.95933 #charge 1+
###MS: 62
###MSMS: 65
BEGIN IONS
TITLE=Cmpd 48, +MS2(363.9593), 28.0-35.0eV, 1.4min #65
RTINSECONDS=81.837
SCANS=62,65
PEPMASS=363.95933	524928
CHARGE=1+
187.86846	116	
189.86385	474	1+
191.85976	612	
194.89078	194	
195.88426	292	1+
200.94980	180	
202.08782	108	
204.88597	222	1+
207.87344	302	
207.94961	168	
209.94359	1170	1+
210.88521	316	
212.88111	2032	1+
212.90273	88	
217.44182	118	
218.41718	100	
222.95279	452	
222.97363	102	
223.94666	1490	1+
224.94907	1234	1+
225.85971	114	1+
226.38961	100	
226.90916	102	
226.94894	7640	1+
226.97481	126	
227.90175	102	
228.89523	402	1+
228.94374	7964	1+
230.83002	94	
230.88916	4182	1+
231.90708	136	
232.43579	86	
233.01256	94	
233.84427	246	1+
234.88295	148	
235.36530	88	
238.89930	244	1+
239.92536	86	
240.82411	138	
240.94352	646	
240.96342	528	1+
241.94509	512	
242.79204	132	
242.89023	92	
242.94417	1756	1+
242.96357	582	1+
243.82288	112	
244.07441	236	
244.88260	130	
244.95916	4070	1+
245.94481	250	
246.55989	96	
246.81063	124	
246.90647	358	
246.95511	4258	1+
246.98908	98	
247.90735	252	
248.80676	410	1+
248.90117	1098	1+
250.80454	140	
250.87025	156	
250.89675	334	1+
250.98448	92	
251.07241	298	1+
252.38127	118	
252.89296	116	
253.42596	90	
253.91054	154	
255.11377	148	
257.85229	86	
258.88530	98	
258.97320	144	
259.38910	90	
259.85506	114	
259.90689	178	1+
260.97357	114	
261.82964	298	1+
261.84232	310	1+
261.88105	112	
261.96739	190	
262.08991	186	
262.99148	92	
263.98407	110	
264.96216	120	
265.88665	96	
265.90554	176	
265.97946	260	1+
266.09281	138	
266.79249	86	
266.81561	522	1+
267.05070	216	1+
267.46840	92	
267.97734	378	1+
268.00086	100	
268.81021	98	
268.84917	88	
268.95923	338	
269.45208	94	
269.81517	88	
269.85468	132	
269.96975	968	1+
271.85631	100	
271.91934	116	
272.15866	86	
272.95262	92	
273.85118	118	
273.93315	118	
275.67350	96	
275.90191	86	
276.85201	434	1+
277.85437	372	1+
278.80281	128	
279.16237	134	
279.79207	968	1+
279.85783	258	1+
279.98997	86	
280.79430	862	1+
280.83508	126	
281.10468	92	
281.11914	136	
282.03186	86	
282.86471	194	1+
283.07696	114	
283.79140	216	
283.96866	122	
284.35673	92	
284.53493	90	
284.80090	94	
285.51312	94	
285.84825	424	1+
286.79998	122	
286.82337	106	
286.87955	90	
287.06940	92	
289.16384	336	
290.97527	92	
292.43814	160	
292.90936	92	
293.12222	184	
295.86804	188	1+
296.81241	250	1+
296.93692	88	
297.89107	92	
298.80274	1612	1+
299.87792	92	
299.90794	212	1+
300.13004	136	
301.86378	226	
301.99236	166	1+
302.80532	374	1+
302.86665	142	
303.80700	252	1+
303.82612	262	1+
303.85777	658	
306.93277	140	
308.89302	92	
308.92791	202	1+
310.89003	138	
311.87492	104	
312.81720	90	
314.87627	90	
315.88192	86	
316.81684	200	
317.82051	144	
318.93554	154	
319.87153	252	
320.82848	158	
320.86357	466	1+
321.41421	90	
321.82023	502	1+
321.86862	398	1+
322.97437	98	
324.88541	98	
326.87225	342	1+
326.92120	108	
329.87928	154	
330.80659	114	
330.88555	96	
331.38326	92	
332.75730	92	
332.79298	90	
332.91528	126	
334.84152	126	
335.86537	212	1+
336.94909	184	
337.83406	130	
338.87523	142	
339.83076	248	
340.80084	136	
340.82431	110	
340.94524	186	
341.02032	142	
343.71166	90	
346.16259	172	1+
351.77274	212	1+
351.79906	90	
352.02948	102	
352.72976	96	
352.89291	116	
357.16317	152	
362.28200	102	
363.85624	86	
364.88410	220	1+
366.35693	108	
366.73646	108	
END IONS

###FS:    #m/z: 340.94299 #charge 1+
###MS: 66
###MSMS: 67
BEGIN IONS
TITLE=Cmpd 49, +MS2(340.9430), 28.0-35.0eV, 1.4min #67
RTINSECONDS=85.521
SCANS=66-67
PEPMASS=340.94299	1042356
CHARGE=1+
192.92950	390	1+
199.98100	88	
202.53483	92	
204.41080	92	
205.94619	82	
208.95565	226	
210.85976	92	
210.93655	248	
212.88066	104	
213.88159	238	
213.94110	1194	1+
214.89783	196	
215.86015	92	
215.88758	392	1+
215.93701	128	
217.88296	200	
220.87716	98	
222.95155	162	
222.97844	98	
223.96282	90	
224.83124	104	
224.97985	124	
225.95100	212	1+
226.44508	100	
226.87053	108	
228.84515	128	
228.94554	142	
230.31042	82	
230.88861	732	1+
231.43911	90	
231.89102	500	1+
231.95124	558	1+
233.90043	372	1+
233.92854	86	
235.82793	206	1+
235.89248	296	1+
237.89335	326	1+
238.02547	108	
238.04432	92	
238.60538	88	
238.91842	84	
240.83872	90	
240.88800	296	1+
241.84498	274	
241.89280	202	1+
242.84057	116	
242.93836	246	1+
242.98971	90	
243.17369	90	
243.83342	188	
244.01297	88	
244.83812	230	1+
244.89985	82	
244.96586	86	
245.53821	84	
245.88279	88	
246.85814	106	
246.97871	184	
247.04927	88	
247.86610	88	
248.04796	92	
248.90475	118	
249.90035	106	
249.96305	310	
250.90979	90	
250.99964	160	
253.99099	84	
254.37285	88	
254.96599	416	
255.07151	230	
255.09998	86	
255.86606	162	1+
255.91044	366	1+
256.96382	124	
256.98314	86	
257.41359	104	
257.79948	142	
258.84622	224	
258.96709	152	
259.84814	174	
259.95908	280	
260.84198	226	
261.83973	208	
262.83595	316	1+
264.86706	108	
267.14028	136	
267.89839	80	
267.92900	82	
268.84080	424	
269.36543	88	
269.80150	230	
270.02083	92	
270.87307	104	
271.05895	84	
271.81781	82	
271.89319	314	1+
272.18010	284	1+
272.93936	118	
272.97480	120	
273.92598	146	
274.85831	112	
274.92009	84	
275.41685	86	
275.46760	106	
275.80755	88	
275.99387	80	
276.85905	348	
276.94062	126	
277.81294	130	
277.86431	278	
277.96633	96	
278.84752	1058	1+
279.02127	86	
279.86644	200	
279.91769	164	
280.00254	242	1+
280.96557	164	1+
281.70234	94	
281.85826	122	
282.78948	86	
283.79281	266	1+
284.85892	90	
284.93750	120	
285.88672	84	
286.44168	94	
288.20037	130	
289.79178	166	
290.06053	84	
290.87212	92	
290.94567	148	
292.85642	138	
293.06483	84	
293.85060	88	
294.03670	164	1+
294.81464	120	
294.86882	152	
294.92417	86	
297.84989	104	
297.89424	82	
297.97474	96	
298.88908	150	
299.01481	86	
299.05902	258	1+
299.39876	84	
299.82604	88	
299.87069	136	
299.90012	86	
300.38757	86	
301.15616	88	
301.80571	120	
302.17449	122	
302.85067	98	
302.95503	134	
305.80776	114	
306.99947	114	
309.80082	130	
310.83519	86	
310.87753	298	1+
312.80276	146	1+
313.04463	82	
315.03771	108	
315.85421	168	
317.81616	94	
318.86917	86	
319.08193	114	
321.82564	116	
323.75180	92	
327.18090	88	
328.83668	134	
329.19421	94	
329.86798	268	1+
330.81923	82	
331.18639	92	
331.92662	120	
335.07515	92	
338.87068	80	
340.40731	82	
341.82254	88	
343.91664	80	
344.75466	216	1+
END IONS

###FS:    #m/z: 507.84902 #charge 1+
###MS: 66
###MSMS: 68
BEGIN IONS
TITLE=Cmpd 50, +MS2(507.8490), 28.2-35.2eV, 1.5min #68
RTINSECONDS=86.2935
SCANS=66,68
PEPMASS=507.84902	221526
CHARGE=1+
196.01676	448	1+
212.04836	166	
214.88574	252	
223.97404	210	1+
224.97645	146	1+
232.89711	516	
236.88848	304	
236.90107	206	1+
241.85743	172	
245.07781	640	1+
249.09890	264	
249.89117	208	
250.91655	128	1+
250.97394	286	1+
252.14523	398	
254.90341	168	
255.14534	148	
258.87982	248	
266.16846	400	1+
267.10755	328	
267.13590	202	
272.07573	214	
272.39295	154	
272.85862	218	
275.07789	326	1+
278.09497	152	
278.83743	204	
280.08604	264	1+
280.82906	242	1+
280.87945	218	1+
281.38305	188	
283.11402	168	
283.90219	158	
284.08365	278	1+
284.13969	208	1+
285.14239	264	1+
285.86018	442	1+
285.89554	160	
287.85499	1634	1+
288.89287	238	1+
289.03636	216	
289.39428	268	1+
290.08293	286	1+
290.15116	148	
290.86700	442	
291.87145	232	
292.89544	264	
293.87510	1230	1+
293.93790	140	1+
293.95470	250	1+
294.16578	374	1+
294.85834	274	1+
295.10528	266	
295.15042	950	1+
296.08693	340	
296.85759	250	
297.85201	904	1+
299.81193	224	1+
301.84847	254	
302.09952	342	1+
303.86754	1254	
305.86466	2058	1+
306.01080	154	
306.90931	158	
307.89449	518	
308.14398	716	1+
308.87477	1888	1+
309.89520	760	1+
310.15976	364	
311.09663	140	1+
311.16176	264	
311.88606	1458	
312.14688	142	
312.17871	2162	1+
312.83029	168	1+
312.88465	1478	1+
313.11124	150	
314.86772	904	1+
316.87004	408	1+
317.07890	174	
317.76379	184	
317.92672	190	1+
318.12453	454	1+
318.38623	242	1+
319.10398	158	
320.82868	200	1+
320.89214	286	1+
321.35837	218	1+
322.10723	218	
322.86288	228	
323.09708	156	
323.87463	770	1+
324.86103	220	
324.88396	192	
325.90510	266	
326.76559	194	1+
326.88504	3756	1+
327.06099	144	
327.13380	242	1+
327.37524	330	1+
327.80581	208	1+
328.88166	548	
329.85345	212	1+
330.83094	142	
330.88590	206	
331.12491	274	1+
331.16519	162	
332.82223	152	
332.87894	724	1+
332.91533	142	
333.09071	150	1+
335.84492	256	
336.08228	158	1+
336.09966	162	
337.88256	292	
338.88552	204	
339.12476	224	1+
340.86673	278	1+
341.83816	172	
342.16388	168	1+
343.13865	298	1+
345.88975	216	
347.79447	156	
347.88197	400	1+
348.08500	142	
348.79228	396	1+
348.84448	156	
349.75876	480	1+
350.88880	428	
351.06835	192	1+
351.88878	666	1+
353.85274	378	1+
354.10563	166	
354.81971	188	1+
355.89569	162	
357.05262	156	1+
357.40834	148	
358.84220	226	1+
358.85759	278	1+
359.11984	486	1+
359.75972	272	1+
360.17216	182	
361.78026	154	1+
361.84114	146	
363.14371	226	
364.12936	570	1+
365.82043	174	
366.36509	154	
366.84324	318	
367.70752	462	1+
367.76780	552	1+
367.81896	262	1+
367.83978	262	1+
368.70845	266	1+
368.87016	266	1+
368.89591	466	1+
369.83739	524	1+
370.04565	204	1+
370.80378	206	
371.72913	148	
372.71980	352	1+
372.76963	142	
372.88868	158	
373.79247	200	
373.83787	254	
374.78435	318	1+
374.82022	144	
375.81724	208	
376.72932	200	1+
376.74893	192	
376.86728	202	
376.88660	312	1+
377.81874	144	
379.74750	148	
380.71941	358	1+
381.11006	178	1+
381.83960	224	
382.72629	148	
383.71893	244	
383.79720	190	
384.85366	634	
385.78373	276	1+
385.85435	524	
386.10845	198	
387.84680	156	
388.16630	466	1+
388.75703	300	1+
388.85066	150	
389.20394	250	
389.70907	210	1+
390.70786	140	1+
390.78378	204	1+
390.84522	1254	1+
391.73328	166	1+
392.83242	606	
393.82904	438	
394.83007	274	
395.74237	268	1+
395.87663	152	
396.11848	290	1+
396.86414	178	
398.11000	190	1+
398.13753	166	1+
398.73138	388	
399.73683	198	
399.85320	676	1+
400.77187	304	1+
402.73371	272	1+
402.86570	264	
403.86642	152	
403.88028	204	
404.88249	154	
405.76245	162	
405.81522	220	
405.86199	448	1+
405.90068	144	
406.18505	230	1+
407.73452	166	
407.87150	1054	
408.85657	1350	1+
409.10752	176	1+
409.72331	630	1+
410.07994	230	1+
410.13235	300	1+
410.22966	138	1+
410.75784	212	1+
410.83795	1276	1+
411.26869	198	
411.76018	178	1+
411.81435	174	
412.79591	248	
412.85133	546	1+
413.88424	174	
416.88229	284	
417.85894	450	1+
420.81452	220	1+
421.88720	364	
422.87124	346	
423.16919	148	
423.21177	404	
423.77201	174	
423.82274	306	1+
423.87499	224	
424.09171	318	1+
424.37856	202	1+
424.86835	210	
425.75946	196	
425.87974	288	
426.19843	162	
426.86270	1698	1+
427.74003	946	1+
428.77121	306	1+
428.84998	1086	1+
428.88978	302	1+
429.70055	296	1+
430.74473	398	1+
430.85141	168	
430.88269	212	
431.69888	170	
431.87142	454	
432.69062	142	
432.86716	300	
433.85173	136	1+
435.86196	394	1+
436.75431	376	1+
436.86555	290	1+
439.90304	202	
440.15141	160	1+
441.21971	1070	1+
444.87437	2358	1+
445.74553	440	1+
447.71221	460	1+
448.77707	238	1+
449.70312	756	1+
449.88016	584	1+
450.75763	328	1+
455.14837	182	
457.90635	366	1+
461.14741	166	
462.88501	1256	1+
463.70200	148	
464.79399	142	
465.72069	236	1+
465.90003	180	
467.16040	180	1+
467.70601	216	
467.89316	444	
468.89606	202	
469.71207	256	1+
471.22015	178	1+
472.11880	146	
478.20653	146	
481.18541	172	
486.89593	212	1+
489.28120	312	1+
495.22476	174	
498.26332	188	1+
500.05830	120	1+
501.14650	206	1+
502.12354	188	
503.20528	402	1+
504.18807	126	1+
507.15438	156	1+
507.72369	156	
509.86563	200	
510.24430	166	1+
513.32467	150	1+
END IONS

###FS:    #m/z: 336.94796 #charge 1+
###MS: 66
###MSMS: 69
BEGIN IONS
TITLE=Cmpd 51, +MS2(336.9480), 28.0-35.0eV, 1.5min #69
RTINSECONDS=87.0655
SCANS=66,69
PEPMASS=336.94796	79586
CHARGE=1+
80.02271	98	
101.35313	92	
182.86844	142	
196.88260	132	
196.89531	80	
202.02312	84	
204.86550	94	
206.95202	80	
208.98457	90	
209.94524	134	
210.88950	172	
211.00791	80	
211.94583	4186	1+
212.87908	1000	1+
212.89803	88	
213.94126	1280	1+
215.88586	350	1+
215.93535	116	
217.38211	98	
217.88291	166	
217.94233	106	
223.88212	80	
223.96036	138	
224.13778	94	
226.39142	82	
226.97572	104	
228.89540	102	
229.95616	3972	1+
229.97872	178	
230.41866	114	
230.86640	94	
230.89090	1720	1+
231.92138	82	
231.95242	1768	1+
232.89381	398	1+
233.89869	260	1+
233.93878	80	
234.82673	84	
235.94699	156	1+
237.05654	90	
237.15483	84	
238.84112	96	
239.91475	90	
240.05678	82	
240.85272	100	
241.48746	84	
241.83757	252	1+
241.89598	90	
242.19590	78	
244.89412	210	
245.85135	80	
246.90882	206	
246.97910	204	
247.01243	88	
247.96764	742	1+
248.90028	888	1+
249.37053	92	
249.82992	88	
249.96332	286	
250.35062	80	
250.52947	78	
250.96464	164	
251.07286	130	
251.83776	240	1+
251.96365	162	
252.56916	82	
252.97313	2192	1+
253.90780	252	1+
254.92926	110	
254.96805	1406	1+
255.78330	86	
256.85283	80	
257.41144	82	
257.91711	114	
258.80823	80	
258.84649	298	1+
259.08104	114	
259.11261	82	
259.47052	92	
259.56752	96	
259.89486	118	
259.95706	86	
259.97084	80	
260.13940	88	
260.84013	166	
260.93821	100	
261.83332	266	1+
261.85844	116	
262.94043	100	
263.86409	80	
263.87894	108	
264.86335	86	
266.01858	78	
266.05651	84	
267.84323	180	
268.84263	756	1+
269.89191	88	
270.94287	84	
270.98314	246	
271.83613	94	
271.92518	114	
272.84959	152	
272.92605	108	
272.94051	92	
272.98601	126	
273.09233	84	
274.87346	154	
275.84719	86	
276.17143	84	
276.85826	594	1+
277.14033	152	
277.84209	212	
278.83750	344	1+
279.12972	108	
279.85119	156	
280.25913	78	
280.88867	104	
280.92133	106	
281.04816	110	
281.37877	84	
282.81100	90	
283.90326	86	
284.89730	84	
285.39698	82	
285.85524	78	
286.80266	202	1+
286.85163	720	1+
287.85512	418	1+
287.91477	84	
288.08122	78	
289.15708	138	
290.81798	78	
290.86399	158	
291.14272	92	
292.46235	84	
293.11475	114	
294.00131	80	
294.11473	206	
294.85955	90	
294.99981	108	
295.21931	78	
295.83797	82	
298.91589	106	
299.74984	84	
301.40985	80	
302.09241	88	
302.85419	118	
305.87740	268	1+
305.98305	78	
307.98791	102	
308.53550	104	
308.81149	152	
309.87429	396	1+
310.41256	80	
311.05985	102	
311.16910	134	
311.86809	86	
314.34931	94	
315.15323	90	
316.14583	80	
316.40578	84	
316.90175	98	
317.26490	86	
318.04371	88	
320.93439	94	
321.82363	84	
323.79817	80	
323.85329	94	
324.29564	84	
324.98351	86	
326.88981	168	
328.28583	98	
328.91790	84	
330.92505	110	
332.02278	92	
338.86152	78	
338.96735	156	1+
342.38578	94	
END IONS

###FS:    #m/z: 507.84907 #charge 1+
###MS: 70
###MSMS: 71
BEGIN IONS
TITLE=Cmpd 52, +MS2(507.8491), 28.2-35.2eV, 1.5min #71
RTINSECONDS=90.74
SCANS=70-71
PEPMASS=507.84907	217290
CHARGE=1+
196.01709	512	
210.03122	154	
214.88886	546	1+
222.97036	234	1+
230.05679	254	1+
230.07620	252	1+
232.89656	472	1+
236.88761	238	
245.07699	790	1+
246.03309	152	
249.09607	198	
250.91151	218	
251.87623	216	1+
251.91464	230	1+
252.14520	496	1+
253.04318	212	1+
254.09619	148	
259.86336	146	
263.07568	202	1+
266.09690	574	1+
266.16521	144	
267.12757	204	
267.17343	142	
271.79776	196	1+
272.06279	350	1+
272.13645	248	
272.85193	774	1+
273.39217	346	1+
273.85474	480	1+
275.08074	186	
275.85122	162	
275.86730	162	
276.84816	336	1+
276.92079	202	1+
277.14050	218	1+
278.12320	294	1+
278.87588	212	1+
279.03979	226	1+
281.38103	154	1+
284.87672	156	
287.64204	86	1+
287.85408	996	1+
289.03313	220	
289.80269	366	1+
289.84861	228	
289.88407	172	
290.08318	238	
290.13296	166	
290.86572	320	
290.89605	140	
291.88395	306	
292.40284	200	
293.87590	1324	1+
294.80646	194	1+
295.15320	664	1+
295.94074	152	
296.08414	284	
296.87338	170	
297.09389	356	1+
297.15162	176	
297.80196	280	1+
298.84457	152	
299.84933	142	
300.84856	676	1+
301.13549	150	
301.90802	338	1+
302.11040	230	
303.10291	144	
303.87234	654	
304.79117	148	1+
305.86445	2112	1+
306.14872	146	
306.88654	822	1+
307.85297	138	
307.99896	156	1+
308.14240	1108	1+
308.87382	1468	1+
310.16041	800	1+
310.89173	304	
311.88489	2516	1+
312.15494	150	
312.17781	2368	1+
313.11217	144	
314.82204	146	
314.86710	984	1+
315.12439	192	1+
315.77088	170	1+
315.83588	296	1+
315.87987	224	
317.88640	276	
319.85743	178	
319.87720	138	
322.83736	146	
322.85592	168	
322.87779	968	1+
323.81885	252	1+
323.87734	680	1+
325.33598	152	
325.89965	260	
326.88430	4280	1+
327.81258	158	
329.89931	148	
330.81314	330	1+
330.88443	378	
331.88931	258	
331.90772	214	
332.87668	674	1+
332.89463	232	1+
332.92453	148	
332.99012	302	1+
334.00027	188	1+
334.84040	308	1+
335.88772	404	1+
336.94604	214	
337.87906	418	1+
341.10949	304	1+
341.87882	140	
342.17261	144	
343.77208	214	1+
343.87971	166	
343.92192	146	
344.10149	140	
344.11974	214	
345.12673	140	
346.11477	174	
347.02561	166	1+
347.39440	286	1+
347.77755	530	1+
348.04708	102	1+
348.72913	262	1+
348.87686	188	
349.75525	204	
349.88807	468	1+
350.76673	168	
350.82970	224	
350.89014	396	1+
350.94928	152	
350.96784	168	
351.78200	234	1+
352.89653	232	1+
353.10827	140	
353.14437	258	1+
353.85535	438	1+
354.20352	186	1+
355.09226	150	1+
355.85566	240	1+
355.89208	316	1+
356.10993	160	1+
356.79456	160	
358.87594	182	
359.12246	330	1+
362.77033	154	1+
363.14382	262	
364.13197	246	1+
364.71459	218	1+
364.90432	138	
365.78331	158	
366.18795	446	1+
366.84509	736	1+
367.71235	208	
367.76361	374	
367.78870	170	
367.90403	198	
368.70775	336	1+
368.78072	386	1+
368.92266	140	
369.06463	146	
369.75300	228	1+
369.83870	204	
370.84086	240	
371.19485	178	
372.04252	148	
372.74435	234	1+
373.77957	234	1+
373.83682	146	
373.90016	214	1+
374.04556	144	
375.73370	146	
375.81746	312	1+
375.89015	232	1+
376.73264	180	1+
376.82290	260	1+
376.87078	178	
378.91214	266	1+
379.89183	174	1+
380.72109	262	
381.10429	168	
381.15072	268	
381.18717	218	1+
381.75234	228	1+
381.84975	308	1+
383.12225	138	
383.72071	146	
384.85292	1426	1+
385.21827	228	
385.85602	888	1+
386.10610	164	
386.75660	142	1+
386.82086	162	
387.85155	206	
388.16426	212	
388.18061	152	
388.77500	192	
388.80408	180	
388.85101	230	
389.20405	340	1+
390.05602	142	1+
390.72494	226	1+
390.77953	214	
390.84445	964	1+
391.68669	230	1+
392.83247	392	
393.74578	194	1+
393.83332	700	1+
394.83734	446	1+
398.17718	196	1+
398.72894	500	1+
398.80815	186	
399.77581	140	
399.85037	750	1+
401.27886	140	
402.24726	296	1+
403.87341	1062	1+
404.12440	164	
405.73464	542	1+
405.86677	162	
406.19526	244	1+
406.78706	186	
406.86223	208	
406.95659	202	1+
407.86717	2632	1+
408.85393	1292	
409.73960	272	1+
410.12818	142	
410.84009	1056	1+
411.10597	316	1+
411.88430	150	
412.73300	186	
412.84464	264	
412.87433	434	1+
413.07721	198	
413.85729	184	
414.82057	180	1+
414.86259	146	
415.01224	142	1+
415.11009	230	1+
415.73767	248	1+
415.78919	194	1+
420.88732	156	
421.77637	250	1+
421.82242	218	1+
421.88475	308	
422.16087	268	1+
422.86976	384	
423.21198	230	
423.66090	284	1+
423.87044	736	1+
424.19950	250	
425.08134	170	
425.75673	718	1+
426.07815	146	
426.86817	816	
427.73807	518	
427.86791	392	
428.18518	242	1+
428.70390	386	1+
428.74175	954	1+
428.85082	2128	1+
428.92491	140	
429.70517	322	1+
431.83804	154	
431.86977	1116	1+
432.69091	138	
433.86111	396	
434.18188	190	
434.88867	232	
437.78081	176	1+
439.89736	406	
440.89830	180	
441.22578	688	1+
442.68398	164	
442.88258	138	
443.76644	322	1+
444.62525	234	1+
444.87547	3192	1+
445.74276	410	1+
446.68403	162	
447.71305	746	1+
449.69522	146	
449.88278	646	1+
450.74929	172	
451.87143	212	1+
452.77247	142	
456.71149	172	1+
457.90661	1008	1+
460.19889	324	1+
462.78923	236	1+
462.88687	952	1+
463.23632	142	
465.72159	168	
466.79703	202	1+
467.29996	286	1+
467.71392	290	1+
467.89220	1224	1+
469.89222	328	1+
470.21560	154	1+
470.72845	338	1+
472.12810	170	1+
473.21382	222	1+
477.21713	372	1+
482.19164	170	
485.90164	766	1+
486.80328	202	1+
486.85369	168	1+
486.90358	446	1+
491.22243	248	1+
495.23333	330	
501.80150	148	1+
503.19527	280	1+
505.24663	160	1+
507.21010	172	1+
509.86535	156	
510.19917	150	1+
END IONS

###FS:    #m/z: 336.94788 #charge 1+
###MS: 70
###MSMS: 72
BEGIN IONS
TITLE=Cmpd 53, +MS2(336.9479), 28.0-35.0eV, 1.6min #72
RTINSECONDS=91.5125
SCANS=70,72
PEPMASS=336.94788	74422
CHARGE=1+
68.60889	82	
104.16377	76	
182.87389	78	
191.44570	86	
199.97423	84	
203.88515	98	
206.94464	72	
207.97657	220	
209.88743	76	
211.90396	216	1+
211.94570	4574	
212.88081	1124	1+
212.94657	160	
213.94012	2336	1+
215.88708	270	
216.88927	146	
221.86581	90	
224.92533	74	
225.88694	82	
226.83711	72	
226.94814	92	
227.01250	76	
227.14592	78	
228.89626	246	1+
229.95675	3940	1+
230.89004	2210	1+
231.12739	106	
231.93160	80	
231.95138	1770	1+
232.07847	80	
232.83289	78	
234.83460	126	
235.83893	84	
235.89323	142	
235.94962	70	
236.48232	72	
236.82024	82	
236.84831	72	
237.94212	90	
238.91273	78	
239.08744	86	
239.40463	74	
240.84283	74	
241.84192	208	
241.94446	112	
242.96315	78	
244.96886	88	
245.12676	74	
246.39320	82	
246.97658	204	
247.39471	78	
247.86806	86	
247.96593	1070	1+
248.90139	662	1+
249.14369	102	
249.83402	184	1+
249.95828	666	1+
250.86983	82	
251.07678	250	1+
252.83449	76	
252.85044	150	
252.97300	2352	1+
253.05058	82	
253.84625	72	
253.90895	284	
254.09373	92	
254.16331	78	
254.96740	1326	1+
255.37648	94	
256.91688	76	
257.92224	74	
258.15058	84	
258.85216	386	1+
258.96014	128	
258.97310	154	
259.83650	74	
259.89978	80	
259.96102	76	
261.03736	108	
262.95375	98	
263.05284	86	
264.80356	106	
264.87226	78	
265.08608	82	
266.86436	82	
267.84417	176	
268.09134	72	
268.84476	648	1+
269.84855	366	1+
270.79909	120	
270.98109	512	1+
271.18393	102	
271.91390	124	
272.44569	98	
272.92210	100	
273.80925	88	
273.91726	72	
274.07960	80	
274.86745	248	
275.54138	72	
275.84975	132	
276.86015	862	1+
276.90221	80	
278.83353	696	1+
278.97501	218	1+
279.05967	216	1+
279.83343	384	1+
279.86346	110	
280.11414	72	
280.79414	74	
281.04966	72	
282.37043	104	
284.32985	90	
284.86423	72	
285.85399	136	
286.41232	76	
286.84809	578	1+
287.17386	72	
287.84866	400	1+
288.20844	114	
288.39180	74	
289.85765	114	
291.80597	92	
291.86544	252	1+
294.00018	112	
294.16107	74	
294.84917	164	
294.86639	132	
295.85896	76	
295.99516	124	
296.91154	104	
297.09377	76	
297.87947	148	
297.93572	78	
299.01724	130	
299.06623	110	
300.92617	88	
303.87721	74	
304.79813	80	
305.39032	98	
305.86278	80	
306.88001	122	
307.89114	140	
308.29005	72	
309.87590	122	
310.86442	388	1+
311.80728	100	
311.88235	134	
314.87326	142	
318.20151	78	
318.86767	72	
318.90498	108	
319.83981	76	
319.91659	118	
320.42416	78	
321.35702	88	
322.42961	86	
322.46266	104	
322.54674	76	
322.87604	92	
323.08035	88	
324.89322	142	
325.40642	106	
325.84960	70	
326.38430	72	
328.75326	76	
329.76463	94	
330.88512	104	
330.95659	78	
333.84237	82	
334.87487	92	
335.88703	72	
336.14783	90	
338.87015	140	
339.87971	84	
340.86964	76	
341.40489	84	
END IONS

###FS:    #m/z: 359.96392 #charge 1+
###MS: 70
###MSMS: 73
BEGIN IONS
TITLE=Cmpd 54, +MS2(359.9639), 28.0-35.0eV, 1.6min #73
RTINSECONDS=92.2845
SCANS=70,73
PEPMASS=359.96392	56200
CHARGE=1+
182.86406	84	
196.88579	84	
200.77014	92	
201.92904	76	
202.89517	76	
209.94784	398	1+
210.93465	76	
219.91109	80	
220.95578	82	
221.89764	130	
222.40918	82	
222.95190	700	1+
222.97383	80	
223.99981	104	
224.87641	76	
224.95066	854	1+
224.97842	188	
225.93666	104	
225.97098	180	
226.94849	3906	1+
226.97415	130	
227.09782	124	
227.93143	294	
228.07705	144	1+
228.84600	102	
228.91118	78	
228.94396	4032	
229.94949	84	
231.99914	144	
233.41038	92	
234.87126	76	
240.94256	576	1+
240.96256	804	1+
241.09851	76	
242.89224	100	
242.96221	388	1+
244.95946	2834	1+
245.94587	128	
246.03307	90	
246.43595	80	
246.80630	88	
246.83681	78	
246.85733	146	1+
246.95462	2104	1+
246.98190	168	
248.06717	80	
248.80437	318	1+
250.94953	306	
250.97253	144	
251.83634	112	
252.95567	366	
254.87244	78	
258.10553	80	
258.83148	196	1+
258.84804	120	
259.93949	86	
260.96850	220	
264.42314	80	
264.82191	80	
264.95834	96	
265.61219	80	
265.97457	86	
266.12162	92	
266.81537	496	1+
267.97438	320	1+
268.11494	152	1+
268.53374	84	
268.95669	174	
269.86426	126	
269.96835	386	
270.89047	144	
271.80246	136	
271.83584	82	
271.86826	76	
272.13461	122	
272.37684	76	
272.42543	92	
272.83080	78	
273.80102	82	
273.85391	90	
273.95678	110	
274.95459	86	
275.05829	92	
275.87567	84	
275.97345	146	
276.80191	404	1+
276.85639	278	1+
278.79610	98	
278.84133	120	
278.92461	102	
279.11146	254	1+
279.85572	196	1+
280.05383	78	
280.79491	742	1+
281.14587	98	
281.66525	106	
281.90245	76	
283.83535	100	
284.39204	104	
284.79385	80	
284.82508	160	
285.43231	88	
286.91138	100	
287.86458	104	
287.91470	86	
288.00844	82	
288.33980	88	
289.16813	84	
289.85888	320	1+
291.12246	92	
291.79867	100	
292.86535	124	
292.90997	94	
292.95316	102	
293.02830	128	
293.12367	84	
293.87665	110	
296.81131	246	
296.87131	92	
297.81163	262	
298.80684	526	
298.91254	96	
299.80527	512	1+
300.39380	78	
300.87134	86	
301.79185	164	1+
301.85884	194	1+
301.91696	82	
302.25095	128	
302.32951	92	
303.55836	90	
304.86977	220	1+
306.43206	76	
306.60596	80	
306.90713	78	
307.87183	244	1+
309.59130	102	
309.80131	122	
309.82049	136	
312.88387	84	
312.91856	104	
314.80388	76	
315.85585	76	
316.81356	126	
317.86889	86	
318.96219	80	
320.93658	76	
321.36339	82	
322.92544	98	
323.01187	92	
323.82347	166	
324.81539	86	
324.85732	92	
325.03230	86	
326.78808	80	
329.78578	110	
329.91399	92	
331.88733	112	
332.97221	86	
333.33300	76	
334.12489	92	
334.95348	82	
335.76340	78	
335.88249	76	
336.94841	132	
339.83493	78	
340.94451	148	
342.82671	76	
343.14029	80	
343.41475	146	
343.94138	78	
349.02700	98	
349.76609	124	
352.76685	78	
352.89441	116	
357.70868	114	
359.86975	76	
364.85525	168	1+
END IONS

###FS:    #m/z: 322.93208 #charge 1+
###MS: 74
###MSMS: 75
BEGIN IONS
TITLE=Cmpd 55, +MS2(322.9321), 28.0-35.0eV, 1.6min #75
RTINSECONDS=95.962
SCANS=74-75
PEPMASS=322.93208	2949802
CHARGE=1+
58.32430	84	
189.92308	82	
193.88104	86	
197.96487	76	
200.89909	84	
200.96348	78	
205.95223	136	
206.97230	84	
207.00855	78	
207.97824	122	
209.10541	80	
210.02987	86	
210.88847	78	
211.86856	72	
214.04366	78	
214.16608	74	
215.90542	72	
219.95293	94	
220.87555	114	
223.01959	74	
223.96132	130	
224.83124	86	
224.95825	72	
225.93901	98	
226.16264	74	
226.91091	74	
227.12747	72	
227.87751	90	
227.92962	82	
228.86740	72	
228.89637	82	
228.91581	130	
229.84190	144	
230.79165	74	
230.84406	276	1+
230.89576	78	
233.16646	128	
235.08103	82	
235.11865	74	
236.38408	84	
236.91656	78	
237.05277	90	
237.17342	80	
237.89267	72	
238.93985	392	
239.07815	198	
240.82245	260	1+
240.90284	96	
240.94216	3120	
241.13429	74	
241.94087	10942	1+
242.94313	7906	1+
242.98823	86	
243.08863	70	
243.41486	86	
244.07212	74	
244.15835	80	
244.37552	78	
244.82660	106	
244.94123	1908	1+
246.16230	72	
246.85593	74	
246.90123	100	
246.98033	276	
247.50451	92	
248.84221	142	
250.82879	70	
250.84431	88	
250.95544	118	
251.54491	74	
251.87629	84	
252.41821	72	
252.83592	216	1+
253.09957	78	
253.17587	130	
253.36922	94	
254.03413	84	
254.07522	72	
254.90921	174	1+
255.06671	86	
257.90414	72	
258.83412	130	
259.15598	74	
259.82842	70	
261.79378	70	
261.83359	430	1+
262.83442	262	1+
264.01965	90	
264.04761	70	
264.85442	176	
265.01609	78	
265.78824	70	
265.89641	88	
266.09289	72	
266.85706	238	1+
267.13513	84	
267.79382	76	
268.13770	84	
270.84421	186	1+
271.17511	138	
271.58696	92	
272.17853	70	
273.79113	96	
273.80725	70	
275.59405	78	
276.80736	160	
276.84855	104	
279.09365	684	1+
280.02832	72	
280.14645	96	
280.79606	104	
280.91200	206	1+
282.27759	120	
282.95243	86	
283.06959	130	
283.08529	80	
283.86626	264	1+
283.89699	70	
284.06772	92	
284.29545	134	
284.83753	72	
286.11759	70	
286.91682	104	
287.64168	80	
287.91466	78	
288.20276	156	
289.85702	372	1+
291.13221	72	
291.80428	102	
293.85866	190	1+
294.03708	86	
295.58475	74	
296.03636	70	
296.19727	94	
297.55133	76	
298.87649	102	
300.16193	84	
300.72816	72	
301.40983	78	
304.16203	72	
304.38475	76	
304.88186	124	
306.16314	92	
306.87992	128	
307.75976	80	
307.79712	130	
307.82727	72	
307.88764	152	
308.81163	72	
308.87042	124	
309.88668	98	
310.90666	78	
311.89177	140	
312.80098	114	
312.94463	88	
313.60317	98	
313.88487	132	
314.85702	80	
315.80543	112	
317.89923	74	
318.10298	94	
319.89144	86	
323.88664	76	
326.13567	74	
326.89446	88	
327.86564	72	
END IONS

###FS:    #m/z: 363.95903 #charge 1+
###MS: 74
###MSMS: 76
BEGIN IONS
TITLE=Cmpd 56, +MS2(363.9590), 28.0-35.0eV, 1.6min #76
RTINSECONDS=96.734
SCANS=74,76
PEPMASS=363.95903	468280
CHARGE=1+
177.48116	98	
189.86325	296	1+
191.85919	92	
194.88628	84	
196.88656	132	
207.40450	84	
207.87946	88	
207.95028	150	
209.94560	1226	1+
209.96700	104	1+
210.88515	204	
212.88059	1400	1+
213.04607	94	
213.87423	138	
213.93232	84	
214.88152	108	
215.89507	94	
219.89938	154	
220.42127	88	
221.49645	84	
221.94999	92	
222.95373	142	
223.95545	106	
224.95277	348	
224.97257	226	1+
225.95094	340	
226.83944	120	
226.89231	316	1+
226.94917	5496	1+
227.04581	94	
227.07942	94	1+
227.12854	90	
227.39823	86	
227.91287	136	
228.24998	106	1+
228.94394	5604	1+
229.83863	210	1+
230.79280	84	
230.89023	2276	1+
231.90271	240	1+
232.88633	270	1+
234.88556	80	
236.89918	160	
238.37221	98	
238.94222	120	
240.82375	136	
240.94198	812	
240.96425	316	
241.94213	2256	1+
242.94455	1382	1+
242.97653	86	
243.83364	158	
244.07129	102	
244.09919	94	
244.95944	2488	
245.94477	522	
246.12356	82	
246.90814	182	
246.95508	4324	1+
247.98303	128	
248.80449	244	
248.90115	982	1+
248.95184	152	
249.81016	130	
249.94864	84	
251.38142	82	
252.14428	154	
255.88708	98	
256.95289	88	
257.94497	88	
258.08663	116	
258.83363	172	
258.86075	150	
259.07704	86	
260.83730	92	
260.97107	114	
261.02146	110	
261.83046	344	1+
261.88311	86	
261.96235	252	1+
263.80715	274	1+
263.84468	116	
263.90259	84	
265.06180	172	
265.09464	168	1+
265.97715	244	1+
266.81440	536	1+
267.86820	124	
267.97368	464	
268.00284	82	
268.88225	88	
268.95875	140	
269.07935	84	
269.11017	158	
269.91972	262	1+
269.97048	454	
271.05304	94	
271.39085	86	
271.89261	82	
271.90998	110	
272.13549	96	
275.01952	102	
275.36380	84	
276.35074	86	
276.86226	84	
277.80656	114	
277.84379	374	1+
277.86584	114	
278.79969	152	
278.88304	134	
280.10302	86	
280.79576	370	1+
280.83797	114	
281.85058	124	
281.86923	90	
282.79038	150	
282.83889	84	
282.88636	112	
283.79482	152	
283.85068	292	
283.97900	120	
284.33735	158	
284.79172	92	
284.82694	384	1+
285.84945	194	
285.97347	82	
286.82922	96	
286.85924	94	
287.91669	92	
288.41773	102	
289.81368	86	
290.78452	124	
290.79899	142	
290.85540	206	1+
291.94986	82	
292.94091	106	
294.86737	124	
294.97483	82	
295.14973	82	
295.80686	288	1+
296.76367	88	
297.88653	98	
298.80203	1422	1+
299.00067	82	
299.13137	102	
300.31097	90	
301.86363	444	1+
302.08577	114	1+
303.80715	240	1+
303.85870	368	1+
303.89403	96	
304.38908	86	
305.10068	98	
305.19326	96	
306.11678	90	
307.13313	92	
307.87803	80	
308.37406	92	
309.93456	106	
311.00360	102	
311.99194	92	
312.10451	108	
314.82265	202	
315.81744	112	
316.81692	496	1+
318.82081	208	1+
318.99039	132	
320.14230	174	
321.82750	146	
321.95577	86	
322.89945	138	
322.92985	294	
323.17125	88	
323.88153	198	1+
325.58371	104	
326.87546	304	
327.88130	150	
330.87020	180	1+
336.94615	398	1+
338.44373	86	
338.87536	84	
339.83093	344	1+
340.94455	120	
342.90541	118	
343.75932	86	
343.85514	88	
345.77242	92	
350.77736	82	
352.80491	206	1+
354.90249	80	
359.77436	180	1+
361.82077	104	
361.83812	120	1+
367.23416	80	
END IONS

###FS:    #m/z: 507.84898 #charge 1+
###MS: 74
###MSMS: 77
BEGIN IONS
TITLE=Cmpd 57, +MS2(507.8490), 28.2-35.2eV, 1.7min #77
RTINSECONDS=97.506
SCANS=74,77
PEPMASS=507.84898	200944
CHARGE=1+
187.88734	130	
196.01754	422	1+
199.89117	138	
214.89024	204	
222.97625	162	
224.04855	162	
230.07370	196	
231.04172	142	
232.89898	346	
234.89115	204	
236.89313	178	
241.12541	128	
245.07563	356	
245.09847	182	
246.97978	150	
249.09797	196	1+
250.91125	282	1+
252.14243	316	
254.13867	136	
262.40404	156	
266.09901	420	1+
272.06953	228	
272.13675	152	
274.07673	544	1+
275.08108	478	1+
277.14054	352	
278.07662	198	1+
282.12271	140	
286.79651	164	
287.85383	932	
287.88732	144	
288.87071	328	
289.03842	174	
289.88174	202	
290.08152	188	
290.86784	382	
290.88886	166	
291.57040	134	
291.86549	186	
292.88897	156	
293.87430	816	1+
294.81123	220	1+
294.86489	234	
295.10343	178	
295.15259	370	1+
295.91899	130	
296.08493	526	1+
296.85421	396	1+
298.13829	148	
298.85719	154	
299.80844	180	1+
300.85990	194	
301.34529	250	
301.88163	186	1+
302.82158	188	1+
303.86989	556	1+
305.86467	1458	1+
306.35507	166	
307.81553	166	
307.85098	140	
307.89221	356	
308.14466	740	1+
308.87636	1556	1+
309.10392	152	
309.35576	166	1+
309.79911	192	
310.16256	574	1+
310.84461	148	
310.92861	136	
311.88575	1866	1+
312.17629	1734	1+
313.11347	132	
314.35731	250	1+
314.86582	728	1+
316.85327	146	
316.86990	218	
316.89072	214	1+
317.94133	162	1+
318.07089	132	
318.11487	152	
318.87216	130	
320.36061	164	
322.88997	174	
323.42005	216	1+
323.87589	486	
324.90024	156	
325.11475	316	1+
325.90001	296	
326.82542	150	
326.88361	3638	1+
328.05901	288	1+
328.09167	130	
328.37561	142	
328.90111	308	
329.16343	418	1+
330.16377	238	1+
330.79608	152	
330.82345	144	
330.89082	188	
331.12837	408	1+
332.79466	144	
332.87659	748	1+
333.80699	248	1+
333.84194	222	
334.84910	348	1+
334.89739	282	1+
335.84992	246	1+
335.88749	172	
336.01397	140	
337.81331	188	1+
337.87910	654	1+
339.84308	158	
340.80258	138	
340.83425	218	1+
340.90953	224	1+
341.11134	208	
342.18197	136	
342.88020	268	1+
343.81527	170	
343.89446	250	1+
344.86181	242	1+
345.17423	156	
347.16233	206	1+
347.78274	410	1+
348.84315	260	
349.76251	478	1+
350.89571	360	1+
351.16264	174	
352.78470	130	
352.91795	142	
353.14188	214	1+
353.90217	238	
354.07378	284	1+
355.78192	212	1+
356.06678	198	1+
356.85439	250	1+
358.77866	204	
358.88433	160	
359.12272	352	1+
362.90358	288	1+
363.79172	136	
364.12418	186	
365.78539	194	
366.74629	156	
366.79579	140	
366.84097	144	
366.88048	138	
367.71521	274	
367.76790	162	
367.84907	344	1+
368.10011	290	1+
368.71515	158	
369.71206	138	
369.83606	426	1+
370.80258	398	1+
371.80362	276	1+
372.20064	194	1+
372.71984	314	1+
372.78724	136	
372.85248	308	1+
373.72190	230	1+
373.83168	158	
375.78927	138	
375.81304	314	1+
376.78501	336	1+
379.80508	248	1+
380.71900	684	1+
380.78422	152	
381.14963	288	
381.18955	176	
381.84834	350	1+
382.14975	190	
382.87223	144	
383.78451	138	
383.88809	132	
384.85339	704	1+
385.77259	206	
385.80569	128	
386.11197	128	
387.85091	276	
388.85020	128	
389.20325	238	
390.78595	256	1+
390.84362	920	1+
392.07589	164	
392.83054	800	1+
393.79497	280	1+
394.81656	132	
396.11286	282	1+
396.73985	148	
398.73281	330	1+
398.80161	244	1+
399.85221	234	
400.73256	288	1+
401.82226	326	1+
401.90817	274	1+
402.25566	128	
402.86656	800	1+
403.87000	550	1+
404.08141	204	1+
404.13214	254	1+
405.73881	136	
405.76968	176	
405.79156	154	
405.86553	228	1+
406.18377	194	
407.87030	810	
408.75408	242	1+
408.80959	180	1+
408.85320	736	
409.07244	190	1+
409.14536	162	
409.72268	258	
409.85373	350	
410.73487	372	1+
410.83913	1078	1+
411.85572	238	
412.18355	138	
412.72756	344	1+
413.07606	250	1+
413.87577	280	
414.69574	168	1+
415.87346	168	
417.75006	216	1+
420.82905	240	1+
421.79982	130	
421.83718	148	1+
423.10909	232	1+
423.20676	344	1+
423.77536	158	
423.86820	454	
425.75476	906	1+
425.87352	332	
426.86439	1360	1+
427.74608	494	1+
428.85108	1010	1+
428.89254	138	
429.70399	150	
429.74551	130	
429.87222	152	
430.74630	366	1+
430.86180	716	1+
431.68571	132	
431.86911	462	1+
433.86001	458	1+
435.71440	256	1+
435.85814	130	
439.76040	208	1+
439.89532	378	1+
441.22317	604	1+
442.17972	170	
442.22508	330	1+
443.77265	262	1+
444.67818	218	1+
444.87502	2064	1+
445.75275	436	1+
446.87557	368	1+
447.71467	474	1+
447.77884	314	1+
448.78214	282	1+
449.69637	320	1+
449.88245	428	
450.75501	348	1+
451.75392	192	1+
455.15457	182	1+
459.21496	142	
462.88502	866	1+
464.79294	180	
465.71425	224	
465.72871	204	
467.71036	140	
467.89436	742	1+
470.75362	254	
471.21955	166	1+
473.25451	190	
479.77193	174	
480.19565	208	1+
485.90308	154	
486.90380	142	
490.78755	156	1+
502.20164	444	1+
509.85959	336	1+
512.24679	246	1+
512.91959	92	1+
END IONS

###FS:    #m/z: 322.93213 #charge 1+
###MS: 78
###MSMS: 79
BEGIN IONS
TITLE=Cmpd 58, +MS2(322.9321), 28.0-35.0eV, 1.7min #79
RTINSECONDS=101.179
SCANS=78-79
PEPMASS=322.93213	2537274
CHARGE=1+
188.98939	116	
194.88958	72	
195.11124	82	
200.89059	100	
205.95113	136	
209.94084	66	
210.90455	66	
210.95784	118	
214.89631	84	
215.03489	68	
217.10508	118	
217.38388	78	
217.87279	68	
218.85262	76	
219.95310	78	
220.87043	104	
222.94965	68	
223.96066	124	
224.35267	70	
226.90184	82	
227.82187	82	
230.86229	74	
230.89209	176	
230.98565	92	
231.08054	88	
232.89860	82	
233.16488	68	
234.16726	142	
235.03787	72	
236.84667	72	
237.46137	72	
238.88940	94	
238.94180	202	
239.01731	72	
239.04550	78	
239.08093	158	
239.13510	72	
239.54130	96	
239.89393	92	
239.95187	114	
240.84691	230	
240.94193	3018	
241.79881	74	
241.94064	9154	1+
242.82136	74	
242.89385	86	
242.94292	6648	1+
243.81869	340	1+
243.96872	72	
244.94148	1450	1+
245.13040	86	
246.97972	146	
248.10599	80	
248.13699	70	
248.84818	186	
248.88024	68	
249.92738	80	
249.96990	90	
250.94945	80	
253.01539	68	
256.44944	68	
256.78532	80	
256.88001	74	
256.90133	140	
257.07998	72	
257.17743	74	
258.16451	68	
258.80218	82	
258.83175	132	
258.97241	74	
260.84677	84	
260.87837	72	
260.93558	74	
261.83288	404	
262.83491	210	
262.85389	84	
263.07066	106	
263.80184	208	1+
263.85220	72	
264.06176	66	
264.89212	68	
265.22632	80	
266.04044	86	
266.84965	88	
266.87029	84	
267.95690	100	
268.79565	102	
268.84762	66	
268.98678	72	
269.19449	86	
270.12372	94	
271.11561	86	
271.17805	142	
271.81759	84	
271.86425	90	
271.88040	80	
272.86516	88	
273.79139	70	
274.04910	82	
274.79974	122	
275.79582	76	
276.85397	76	
277.85948	68	
278.82011	74	
278.84501	72	
278.91247	84	
278.99821	66	
279.09274	880	1+
280.87060	68	
280.91351	68	
281.79910	66	
281.86488	70	
281.96209	68	
282.28379	84	
282.88861	66	
283.79656	128	
283.85912	238	1+
284.07320	66	
284.29338	390	1+
285.16886	70	
286.30372	84	
286.87367	68	
286.92166	68	
288.20677	318	1+
289.79095	116	
289.89327	166	1+
290.00630	80	
290.80849	242	1+
290.87057	74	
293.88530	94	
295.16448	78	
297.86634	82	
298.42248	82	
298.83377	70	
299.78423	114	
300.81987	72	
300.97733	66	
302.25062	84	
302.77173	84	
302.82291	80	
304.83028	70	
305.88550	246	1+
307.79883	110	
308.87428	72	
309.87191	74	
310.88453	252	1+
312.97778	68	
313.18375	66	
314.17988	102	
314.93757	82	
315.17749	66	
315.82317	70	
318.15351	92	
320.61795	98	
320.76068	72	
321.25994	118	
321.76198	70	
322.23363	72	
323.16675	70	
323.79633	82	
324.82646	152	
324.88863	120	
327.27205	84	
END IONS

###FS:    #m/z: 340.94295 #charge 1+
###MS: 78
###MSMS: 80
BEGIN IONS
TITLE=Cmpd 59, +MS2(340.9430), 28.0-35.0eV, 1.7min #80
RTINSECONDS=101.951
SCANS=78,80
PEPMASS=340.94295	879068
CHARGE=1+
83.32140	92	
117.70067	86	
186.38937	92	
188.95799	78	
190.94989	118	
191.92683	86	
191.95003	112	
192.92497	128	
202.91619	74	
207.40788	76	
208.88656	218	1+
209.93898	80	
212.83840	86	
212.87994	96	
213.88235	104	
213.93965	1074	1+
213.96823	78	
214.88729	88	
215.88998	158	
216.38741	78	
216.88228	218	1+
216.89568	98	
216.90979	118	
217.86016	76	
223.94001	86	
226.12752	86	
226.82600	74	
226.90165	82	
226.95033	132	
228.85106	76	
228.90204	76	
229.88567	348	1+
231.95149	990	1+
232.92865	166	
233.16266	76	
233.87608	198	1+
233.90122	188	
233.95798	128	
234.89794	92	
234.93406	78	
235.81026	88	
237.88123	276	1+
238.07638	92	
240.10805	74	
240.84249	296	1+
240.98785	74	
241.84832	234	1+
241.92087	76	
242.94264	164	
243.83519	146	
243.86920	74	
244.95666	120	
245.82513	76	
245.94623	98	
246.85424	82	
248.85494	76	
249.96146	158	
253.00171	86	
254.90730	98	
254.96686	772	1+
255.91072	218	1+
257.86684	102	
258.80228	126	
258.84914	328	
258.94060	74	
259.85046	172	
259.85875	142	
259.95655	252	1+
260.83412	430	1+
261.16810	78	
261.47599	94	
264.55850	86	
265.01473	184	1+
265.97034	86	
266.12281	100	
267.13108	102	
267.80398	100	
267.83229	82	
268.45139	82	
268.79661	100	
268.95648	86	
268.98878	94	
270.82571	142	
270.94450	84	
272.17301	96	
272.93440	136	
273.86033	78	
274.77939	76	
274.89783	128	
275.78686	114	
275.81180	128	
275.87274	154	
275.94063	78	
276.11204	76	
276.80232	134	
276.85779	526	
277.86464	238	
277.97014	120	
278.84783	1064	1+
278.87311	152	
279.96870	124	
280.16266	78	
281.94535	78	
282.88642	176	
282.95436	96	
283.35971	86	
283.83514	76	
283.85320	114	
283.88135	116	
284.97821	76	
285.85591	94	
286.86970	166	1+
288.20527	88	
288.84555	76	
289.86605	78	
289.88470	90	
289.91436	76	
290.82845	76	
292.43667	110	
293.90840	102	
294.86505	90	
295.86129	100	
296.17592	114	
296.85539	100	
297.00270	80	
297.90272	84	
298.86824	368	1+
298.92569	104	
299.10356	86	
299.78435	100	
299.89816	98	
300.51937	94	
300.85897	184	1+
300.90155	76	
300.95634	78	
301.91613	118	
302.08190	80	
302.94617	168	
304.83454	88	
305.27855	76	
307.88743	146	
308.14532	82	
308.43196	88	
310.07970	100	
311.85797	148	1+
311.96573	80	
312.89948	92	
314.95061	88	
316.35572	78	
316.86212	132	1+
317.93420	100	
318.88983	88	
320.84650	78	
321.82034	86	
322.01100	80	
322.94604	94	
323.12452	90	
324.17398	90	
324.79075	170	1+
324.98348	78	
325.90278	90	
327.71241	76	
332.08091	90	
332.81329	78	
334.81198	78	
338.28082	92	
341.72250	72	
342.34002	72	
343.76413	76	
343.90530	86	
345.75894	98	
END IONS

###FS:    #m/z: 363.95902 #charge 1+
###MS: 78
###MSMS: 81
BEGIN IONS
TITLE=Cmpd 60, +MS2(363.9590), 28.0-35.0eV, 1.8min #81
RTINSECONDS=102.723
SCANS=78,81
PEPMASS=363.95902	386832
CHARGE=1+
113.71991	88	
173.45388	100	
187.87361	88	
187.91674	84	
187.93674	98	
189.86294	142	
191.86097	286	1+
200.94961	140	
202.88763	78	
206.88637	78	
207.87965	138	
207.91210	110	
208.89089	94	
209.94448	1146	1+
210.88460	138	
212.88044	1046	1+
213.41743	84	
216.09126	94	
216.41438	90	
217.86191	84	
218.91269	94	
221.42183	98	
221.94247	82	
222.95300	466	1+
223.86578	80	
224.91050	80	
224.95252	1014	1+
224.97697	152	
225.89500	232	1+
225.94680	164	
226.94843	5524	1+
226.97201	156	1+
227.89336	440	1+
227.93312	292	
228.46008	84	
228.89507	358	1+
228.94359	5780	1+
229.50509	86	
230.79333	82	
230.83417	84	
230.84977	156	
230.89136	1970	1+
232.88624	298	1+
233.96593	76	
234.85141	90	
234.88617	142	
236.93354	102	
239.07490	100	
240.90787	98	
240.94348	430	
240.96577	592	1+
241.82742	106	
241.94119	1972	1+
242.82285	308	1+
242.88830	84	
242.94354	1294	1+
243.07404	80	
244.07838	160	
244.95891	4232	1+
246.89558	98	
246.95523	2338	1+
246.99278	82	
248.90179	1018	1+
248.94861	164	
249.79885	348	1+
250.79877	208	1+
250.81372	86	
250.89786	442	1+
250.94947	112	
250.97363	296	
251.07362	212	1+
251.86904	120	
253.90988	86	
258.35604	94	
258.44270	88	
258.83959	166	
258.84791	216	
258.89548	98	
258.97217	130	
259.84761	274	1+
260.96934	364	1+
261.87328	112	
264.08347	160	
265.46987	100	
265.97685	188	
266.81651	446	1+
267.97834	508	1+
269.09562	82	
269.34749	86	
269.74461	78	
269.89995	78	
269.97103	534	1+
270.89933	126	
272.13379	86	
272.66234	110	
272.91369	278	1+
274.57030	88	
274.84802	286	1+
277.10629	86	
278.80424	216	
278.84669	138	
279.10515	158	
279.79532	496	1+
279.85292	112	
280.11024	134	
280.83914	136	
280.92770	92	
281.10273	82	
281.96367	168	1+
282.78106	84	
282.79263	388	1+
282.83062	84	
283.04124	88	
283.81555	466	1+
283.84789	132	
283.87559	228	1+
285.11499	84	
285.84886	126	
285.93656	110	
287.60444	86	
287.76889	104	
289.13067	88	
291.10501	84	
291.15322	102	
291.50549	90	
291.93092	86	
293.11312	112	
294.09821	84	
294.85269	82	
296.81088	348	1+
296.85871	134	
297.83915	94	
298.80516	940	1+
299.12843	108	
300.80609	666	1+
300.91797	78	
300.99233	84	
301.51472	104	
301.86299	642	1+
303.80805	250	
303.85585	832	1+
303.89878	78	
303.94567	82	
305.79475	184	1+
305.91232	100	
306.43604	84	
306.93086	320	1+
307.13585	80	
308.14299	92	
309.83801	78	
309.90946	204	1+
310.87691	120	
311.05800	80	
311.88903	114	
312.18011	80	
318.81086	208	1+
318.93178	106	
321.81884	216	
321.86362	150	
322.82622	104	
322.93317	76	
323.82354	82	
323.87848	100	
323.92897	84	
324.38641	82	
324.71576	82	
324.93479	82	
325.85847	92	
326.87566	402	
327.83647	90	
327.94984	86	
328.81072	214	1+
333.06199	80	
333.92288	90	
334.95604	92	
336.94636	150	
337.13012	80	
337.95591	170	
338.78031	86	
338.82242	278	1+
339.82622	218	1+
340.95345	172	
342.13111	92	
346.88329	78	
347.65195	94	
349.02920	86	
351.54125	94	
354.94551	92	
355.89656	76	
357.16257	126	
358.35639	86	
360.11125	90	
360.94604	78	
364.23314	92	
364.75122	80	
366.73823	106	
367.04381	84	
367.81594	94	
END IONS

###FS:    #m/z: 322.93235 #charge 1+
###MS: 82
###MSMS: 83
BEGIN IONS
TITLE=Cmpd 61, +MS2(322.9324), 28.0-35.0eV, 1.8min #83
RTINSECONDS=106.41
SCANS=82-83
PEPMASS=322.93235	2522058
CHARGE=1+
183.98823	100	
185.92877	106	
191.85804	130	
191.91346	80	
192.88702	80	
196.88503	146	
196.90065	82	
198.92855	74	
201.04595	260	
203.88566	96	
205.95062	150	
206.97302	74	
209.92474	100	
209.94615	74	
210.89895	78	
212.89212	112	
213.38504	84	
213.42289	88	
218.88452	76	
220.87554	70	
221.39770	82	
221.89341	78	
222.95708	74	
223.96364	286	
224.96180	126	
225.10558	78	
226.07225	88	
226.80743	72	
227.86462	78	
227.92794	72	
227.94257	78	
229.02651	84	
229.90259	74	
230.89217	80	
233.90221	102	
234.17715	74	
234.77799	76	
234.89683	102	
235.13180	80	
236.49930	72	
236.86173	80	
238.06125	76	
238.80637	78	
238.88441	90	
238.89775	74	
238.93924	150	
239.02664	78	
240.63744	92	
240.82492	104	
240.94214	2656	
241.94391	2462	
242.82824	124	
242.94318	7328	1+
243.05495	74	
243.84214	110	
243.88772	72	
244.82039	222	1+
244.87318	116	
244.94157	1620	1+
245.02862	92	
246.85420	70	
246.98722	118	
247.85091	72	
248.84355	74	
249.05664	96	
250.86570	72	
251.07305	136	
251.92895	94	
253.84055	76	
255.91260	76	
256.83522	110	
256.90089	124	
258.16274	72	
258.83624	276	
258.96052	76	
259.14013	78	
259.90175	70	
259.95148	80	
260.82821	110	
261.34294	84	
261.83085	472	1+
262.12760	70	
262.91203	126	
264.05389	70	
264.08738	74	
264.13331	94	
264.85740	90	
266.86210	80	
266.87307	78	
268.79503	106	
268.81365	80	
268.83805	70	
268.96049	106	
269.79927	78	
269.85362	72	
270.82878	88	
271.17930	234	
271.84608	86	
272.34616	72	
273.79765	166	
274.84453	76	
277.06991	74	
277.09046	78	
278.08034	80	
278.24020	76	
278.93894	76	
278.97223	76	
279.09367	1136	1+
279.15442	70	
279.85262	76	
280.11547	88	
280.82948	72	
281.18306	96	
282.27544	90	
282.97299	78	
284.29888	318	1+
284.80637	116	
284.84993	86	
284.86793	88	
288.20338	218	
289.80997	70	
289.86015	298	1+
293.81379	76	
293.96550	84	
294.87154	70	
296.80716	106	
297.79058	76	
298.93830	84	
299.88574	72	
302.89442	180	
304.44488	86	
304.68693	82	
305.80237	76	
305.88023	230	1+
306.15242	78	
307.79773	138	
308.36727	84	
308.75135	74	
309.41821	90	
309.87422	78	
310.18977	72	
311.06929	80	
311.86375	80	
312.88405	78	
312.91419	86	
312.95144	86	
313.08788	70	
314.86111	80	
318.91157	82	
322.06401	76	
322.77185	92	
324.89584	194	
324.93285	98	
325.32671	72	
325.90766	72	
326.63047	90	
327.74974	92	
328.16373	76	
END IONS

###FS:    #m/z: 340.94312 #charge 1+
###MS: 82
###MSMS: 84
BEGIN IONS
TITLE=Cmpd 62, +MS2(340.9431), 28.0-35.0eV, 1.8min #84
RTINSECONDS=107.182
SCANS=82,84
PEPMASS=340.94312	882540
CHARGE=1+
176.39987	118	
192.92869	136	
196.88557	164	
197.88380	72	
200.83975	92	
201.00697	80	
201.87475	72	
208.87799	76	
208.94061	92	
208.95880	146	
210.93933	90	
213.88145	72	
213.93992	912	1+
215.88859	392	1+
215.94333	122	
215.96855	98	
217.88348	364	1+
221.89514	104	
221.99559	72	
223.98164	108	
226.89837	94	
228.94807	214	
230.83801	74	
230.88910	556	1+
231.95185	700	1+
233.16394	102	
233.90046	258	
233.95082	142	
234.91301	88	
235.87833	88	
235.95130	88	
236.43473	72	
236.96552	84	
238.05020	72	
238.85574	76	
238.88420	76	
239.90455	84	
239.95117	84	
240.83975	120	
240.86785	76	
241.84270	498	1+
241.94299	102	
241.97631	78	
242.84515	306	1+
242.95339	88	
243.83176	472	1+
245.10137	76	
246.85825	80	
247.04517	78	
248.90029	188	
248.95379	102	
249.10097	90	
249.89627	86	
249.96307	476	1+
250.99231	134	
251.01924	92	
253.42183	106	
254.90896	118	
254.96834	486	
255.07663	72	
256.85816	96	
256.91533	82	
256.96852	80	
258.06609	80	
259.86139	230	
259.90186	92	
259.95910	240	1+
260.80933	72	
260.83552	872	1+
260.85634	204	1+
261.91953	154	
262.87773	88	
262.96310	94	
264.15741	72	
264.90814	142	
266.95876	86	
267.80179	104	
268.06312	88	
268.13754	90	
268.84077	192	
268.86950	260	1+
268.92019	72	
269.84231	130	
270.82783	132	
271.49210	74	
271.85967	72	
271.91694	86	
271.94955	72	
272.93548	142	
272.97961	216	1+
273.82511	110	
275.80247	194	
275.95308	78	
276.81032	76	
276.85697	454	
277.83884	74	
277.86442	226	
278.84666	1156	1+
279.04724	100	
279.15459	80	
279.86503	298	
279.88543	80	
279.91715	104	
279.96714	86	
280.18520	72	
280.83853	84	
280.86485	212	
280.98329	80	
281.86548	120	
281.89860	132	
281.94978	104	
282.97211	136	
284.85018	114	
285.85785	72	
288.20227	92	
290.85819	94	
291.80619	120	
291.86785	112	
292.93875	74	
294.85793	80	
294.86936	244	1+
295.43259	90	
295.79154	72	
295.97330	88	
296.80914	106	
296.97119	84	
298.30997	146	
299.87621	178	
300.86439	180	
301.41872	94	
301.55308	72	
301.78535	84	
301.85615	158	
302.04560	76	
302.81870	74	
302.94469	150	
303.36788	94	
304.91191	86	
304.93135	80	
305.92462	80	
306.16770	90	
306.88463	110	
309.31022	90	
309.76436	72	
310.87394	96	
311.82683	74	
311.86394	82	
312.05895	100	
312.13944	74	
312.80474	100	
314.40824	86	
314.81886	148	
315.85765	94	
320.89472	82	
321.27983	82	
328.86034	72	
330.81712	138	
332.81815	96	
334.87735	84	
336.94552	84	
338.01243	82	
338.72412	72	
338.74659	76	
342.90926	150	
345.72916	90	
345.83191	84	
END IONS

###FS:    #m/z: 363.95941 #charge 1+
###MS: 82
###MSMS: 85
BEGIN IONS
TITLE=Cmpd 63, +MS2(363.9594), 28.0-35.0eV, 1.8min #85
RTINSECONDS=107.954
SCANS=82,85
PEPMASS=363.95941	377596
CHARGE=1+
183.82011	78	
186.13973	78	
189.86096	256	1+
191.85985	320	
204.01252	94	
205.94449	88	
206.95699	90	
207.87428	122	
208.95798	84	
209.91864	134	
209.94554	1366	1+
210.88738	258	1+
212.87959	876	1+
215.88897	90	
215.97041	80	
218.50949	92	
222.95680	330	1+
223.89130	132	
224.95203	670	1+
224.96911	184	
226.94873	6580	1+
226.97506	168	
227.91706	148	
228.04836	90	
228.89440	482	1+
228.94374	6966	1+
229.91191	78	
230.83146	152	
230.89098	2374	
231.30517	146	1+
231.80550	94	
232.88543	220	
233.89264	126	
234.47331	88	
236.85062	166	
237.19630	78	
237.58809	104	
238.94080	148	
239.04377	94	
240.07439	102	
240.94020	686	
240.96647	298	1+
241.09002	84	
241.10129	92	
241.91843	104	
241.94629	360	
242.82450	80	
242.94296	1394	1+
242.96158	384	1+
243.08716	96	
243.82109	124	
244.07833	244	1+
244.93965	202	
244.95887	3306	1+
245.88236	114	
246.81562	136	
246.95451	3842	1+
247.44105	84	
248.80521	194	
248.90277	890	1+
250.79368	138	
250.89577	126	
250.94961	86	
250.97427	310	
252.90444	82	
253.85403	88	
253.90730	134	
256.37425	84	
257.02357	154	1+
257.42135	96	
258.83605	158	
258.85372	86	
258.97605	160	
259.83980	154	
259.98283	102	
260.83456	136	
260.97222	406	1+
261.00178	94	
261.84208	80	
262.83084	282	1+
264.96031	98	
264.98222	90	
265.09464	140	
266.14498	102	
266.47544	86	
266.81596	160	
266.91237	84	
267.92856	86	
267.97293	846	1+
268.05332	84	
268.80967	184	1+
269.97156	436	
271.84857	498	1+
271.91289	86	
272.84674	362	1+
272.90991	88	
272.93850	84	
273.90903	86	
274.50077	94	
276.85568	328	1+
278.80211	90	
278.84992	272	1+
278.86946	86	
278.88390	82	
279.09434	126	
279.79265	608	1+
280.79494	524	1+
281.86592	118	
282.79778	230	
282.83666	268	1+
283.06573	116	
283.79301	102	
283.85485	110	
284.79639	178	
284.82185	186	
284.86496	106	
284.91059	164	
285.78460	138	
285.84775	498	1+
285.93056	102	
288.04793	108	
288.82042	116	
290.11503	78	
290.78928	142	
290.86005	84	
292.09904	94	
292.87169	162	
292.88854	102	
293.86452	272	1+
294.85448	152	1+
297.81492	118	
298.80480	872	1+
300.80374	630	1+
301.86382	484	1+
301.87826	270	
302.17589	80	
302.91384	102	
303.80827	174	
303.85622	544	1+
303.95419	170	
305.90560	78	
307.13367	138	
307.83297	82	
308.96273	100	
309.01665	98	
309.87338	196	1+
310.13158	86	
312.81428	80	
312.94995	120	
315.05515	94	
316.18335	84	
316.81867	148	
316.84473	98	
318.81148	118	
319.82068	122	
320.02250	88	
320.75619	84	
321.81821	120	
321.86599	84	
322.80225	186	1+
322.92285	122	
323.85342	96	
324.87950	116	
324.93477	86	
326.87716	170	
326.90447	98	
327.00084	104	
327.87959	114	
327.97213	84	
329.87372	132	
330.87337	82	
330.91174	78	
331.77247	110	
334.95351	86	
336.95128	90	
338.80559	88	
338.95623	150	
340.83577	94	
340.94353	172	
345.97345	92	
349.16480	92	
354.42502	80	
357.15623	92	
363.72280	82	
365.07517	88	
365.88971	86	
366.82092	94	
368.17393	80	
END IONS

###FS:    #m/z: 340.94309 #charge 1+
###MS: 86
###MSMS: 87
BEGIN IONS
TITLE=Cmpd 64, +MS2(340.9431), 28.0-35.0eV, 1.9min #87
RTINSECONDS=111.644
SCANS=86-87
PEPMASS=340.94309	975394
CHARGE=1+
190.93313	80	
190.95294	110	
191.10570	74	
192.92671	104	
196.88585	196	
197.86988	124	
205.01846	80	
205.95215	174	
206.95905	120	
208.95888	74	
210.93915	118	
211.89533	78	
212.87936	336	1+
213.01028	80	
213.94041	1034	1+
215.87996	84	
215.88805	94	
215.93924	330	
222.95153	82	
223.96300	92	
224.97590	144	
225.84506	94	
225.90032	132	
225.92622	84	
226.02213	86	
226.94872	174	
228.00906	80	
228.84175	218	1+
228.89846	142	
228.94662	186	
229.79101	78	
230.89013	572	1+
230.94583	834	1+
233.40903	134	
233.81196	92	
233.89838	86	
234.94396	80	
236.88523	134	
237.98939	96	
239.88729	118	
239.93103	120	
240.23360	78	
241.46866	88	
241.85004	126	
241.94261	78	
242.83629	116	
243.83794	146	
244.83543	126	
246.97679	126	
248.86107	82	
248.90653	250	1+
249.03349	98	
249.96148	200	
250.95280	80	
250.96722	76	
253.03532	74	
253.13476	78	
253.90516	104	
254.96694	488	1+
255.07644	74	
255.93016	96	
256.80987	76	
256.88516	74	
256.91641	92	
256.96469	272	1+
257.84582	582	1+
258.84759	434	1+
259.83316	106	
259.95927	292	1+
260.83128	242	
261.79466	108	
261.84135	678	1+
261.86956	86	
261.90722	310	1+
261.98269	74	
262.96437	148	
265.58815	108	
265.90228	92	
266.85786	118	
266.88559	118	
267.00867	84	
267.82304	136	
268.83829	218	
269.79730	166	
270.83389	138	
271.86443	82	
274.41124	100	
274.86252	210	1+
274.90577	76	
275.57148	92	
275.83722	104	
276.85817	644	1+
277.04940	88	
277.84460	990	1+
277.92098	116	
278.84720	842	1+
279.83368	118	
280.85029	438	
280.88297	74	
281.04827	304	1+
281.87231	82	
283.03224	110	
283.14483	92	
283.51663	76	
283.86626	86	
284.42489	88	
284.88185	76	
284.93680	74	
285.83698	74	
287.27349	80	
288.19190	84	
289.89319	90	
290.85609	142	
290.87340	78	
291.33771	104	
292.06315	74	
292.82694	76	
293.82871	182	1+
294.00532	92	
294.86893	138	
295.15815	96	
296.85996	138	
296.97328	78	
297.85427	92	
297.89660	76	
298.03240	78	
298.30981	86	
299.01667	80	
299.78254	96	
299.89744	122	
300.24064	78	
300.87629	108	
300.89438	76	
300.95193	92	
301.86847	100	
302.85618	108	
302.88697	78	
302.94461	76	
303.10287	82	
304.80478	74	
307.13292	76	
307.43532	142	
307.80054	132	
308.89559	82	
310.81295	302	1+
312.03509	80	
313.85762	80	
315.89485	106	
316.81856	78	
318.81521	88	
321.88522	74	
321.91818	78	
325.76996	106	
326.89912	82	
327.89013	118	
328.88900	126	
329.87631	80	
329.93177	94	
331.77898	84	
332.82417	74	
334.22578	100	
334.83669	78	
335.08167	122	
337.25862	80	
337.83654	82	
340.12443	78	
341.62974	82	
341.76561	74	
342.12443	74	
342.88225	90	
END IONS

###FS:    #m/z: 507.84912 #charge 1+
###MS: 86
###MSMS: 88
BEGIN IONS
TITLE=Cmpd 65, +MS2(507.8491), 28.2-35.2eV, 1.9min #88
RTINSECONDS=112.417
SCANS=86,88
PEPMASS=507.84912	179938
CHARGE=1+
196.01835	446	1+
214.88892	252	
224.97719	204	
230.08110	182	
232.89927	444	
236.88767	302	
237.05651	170	
237.85510	142	
239.07356	232	1+
239.11484	136	
244.07375	440	1+
244.09748	142	
245.07744	322	1+
249.09893	488	
250.91318	140	
252.08017	196	1+
252.14321	180	
253.12220	204	1+
253.14940	150	
255.10202	190	1+
255.90312	210	
258.05313	160	
259.86634	186	
264.39114	180	
266.16982	312	1+
268.93614	150	
269.88966	384	1+
270.78644	136	
270.80564	176	
270.88883	314	1+
275.07423	190	
275.85580	496	1+
276.86035	346	1+
278.83676	328	
279.88085	186	1+
281.87233	200	
284.09162	138	
285.13544	154	
286.03817	216	1+
287.85304	354	
287.93980	140	
288.83361	152	
288.87056	186	
289.88758	228	
290.08090	222	
290.13552	160	
290.87007	358	
291.00208	142	
291.87114	290	
293.87605	350	
294.88255	232	
295.10450	410	1+
295.15275	348	1+
296.85573	156	
296.87377	268	1+
298.85266	508	1+
299.08959	418	1+
299.85439	306	1+
300.79667	200	1+
300.81920	244	1+
301.96871	148	
303.86917	714	1+
305.86683	1088	1+
307.88868	170	
308.14165	366	
308.87383	944	1+
309.15408	224	
309.89319	242	
310.15766	734	1+
310.86484	262	
311.36326	154	1+
311.80765	146	
311.88544	2216	1+
312.17652	1774	1+
312.90868	188	
313.11134	160	
314.18111	138	
314.82303	152	1+
314.86768	622	1+
316.45817	136	
316.86644	646	1+
316.88845	180	
319.10605	150	
320.89207	322	1+
321.87193	498	1+
322.05963	136	
322.85964	150	
324.85959	178	
325.86562	168	
325.89128	222	
325.90563	222	
326.88559	2336	1+
328.08467	184	1+
328.88003	604	1+
330.16596	166	
330.82168	190	1+
330.88298	394	1+
332.79215	168	
332.87622	642	1+
334.83624	170	
335.83932	146	
340.86716	180	
343.14529	270	1+
343.87857	286	1+
347.39512	160	
347.76021	208	
347.78147	232	
348.77187	144	
348.80531	314	1+
348.84149	234	
349.75965	460	
349.88999	164	
350.76270	266	
350.83628	152	
350.89756	202	
351.88692	250	1+
353.85354	226	
354.73473	154	1+
354.83785	176	
355.78448	152	
355.84378	152	
355.89203	262	
356.13357	188	1+
356.89562	136	
357.81307	192	1+
357.85356	152	
357.88251	160	
358.85856	240	1+
359.11967	134	
360.08937	184	1+
361.85339	136	
363.13735	206	1+
363.90041	220	1+
365.79073	144	
366.84604	236	
367.71526	310	1+
367.77087	620	1+
367.84238	140	
368.83383	568	1+
368.89736	222	
369.77183	182	1+
369.83768	478	1+
370.14561	142	
370.80708	214	
371.72114	190	1+
372.78495	296	1+
375.89132	134	
377.78285	244	1+
378.15622	150	
380.72458	352	
380.86360	190	
381.15187	146	
381.71905	154	
381.79893	328	1+
381.83961	476	
382.85763	210	1+
384.85766	440	
385.77629	480	1+
385.85029	574	1+
386.11654	276	1+
387.09693	174	
387.80261	148	1+
387.85660	200	
389.20605	258	1+
389.71231	188	
390.05860	232	1+
390.69090	192	1+
390.80413	164	
390.84170	354	
390.86308	174	
390.89931	160	
391.78434	188	1+
391.84824	184	
392.82926	636	1+
393.86782	192	
394.86175	216	1+
395.81453	134	
396.73884	140	
396.87651	210	1+
397.75138	134	
398.72622	136	
399.73026	336	
399.78769	156	
399.85380	700	1+
400.73335	250	
401.75275	166	1+
402.86031	170	
403.78892	156	1+
403.87303	390	
404.86860	450	1+
405.75956	194	1+
406.18242	228	
407.17447	200	
407.72813	176	
407.74738	464	1+
407.86853	764	
408.74971	310	1+
408.85358	1706	1+
409.72816	478	1+
410.17818	158	1+
410.75154	284	1+
410.84095	1032	1+
410.87150	656	1+
410.89414	150	
411.81157	154	
412.73012	168	
412.84911	424	
414.86921	292	1+
415.87408	210	1+
416.73410	288	1+
417.86274	350	1+
420.88171	198	
421.88535	258	
422.82527	328	1+
423.21541	194	
423.77699	750	1+
423.80045	156	
423.86844	472	1+
424.19393	408	1+
425.75439	340	
426.74916	220	
426.86341	762	1+
427.19123	250	1+
427.74027	382	
428.74391	356	
428.85003	1736	1+
429.70031	244	1+
430.74091	198	
431.86742	418	
432.87670	514	1+
433.85726	286	1+
439.89411	204	1+
440.18261	140	
441.22375	702	1+
442.68415	144	
442.73428	140	
443.77409	176	
444.87361	2056	1+
445.70126	218	1+
445.72441	152	
445.75477	244	
446.71317	360	1+
446.88234	238	1+
446.89950	244	
447.71537	304	1+
448.76498	158	
449.88151	288	
450.74828	240	
450.76799	152	
450.81936	144	1+
450.88367	146	
455.12801	226	1+
456.12881	156	1+
457.90571	578	1+
462.88646	774	1+
466.72479	138	
467.71044	298	1+
467.89029	466	1+
471.22087	178	
473.24037	154	
485.90377	570	1+
486.21064	134	
486.84528	158	
502.20616	274	1+
506.20553	142	
508.28792	320	1+
END IONS

###FS:    #m/z: 336.94799 #charge 1+
###MS: 86
###MSMS: 89
BEGIN IONS
TITLE=Cmpd 66, +MS2(336.9480), 28.0-35.0eV, 1.9min #89
RTINSECONDS=113.189
SCANS=86,89
PEPMASS=336.94799	57580
CHARGE=1+
197.87348	90	
202.05646	74	
205.85675	76	
206.97847	84	
210.89145	110	
211.87919	78	
211.94617	2538	1+
212.87949	788	1+
213.94119	1060	1+
215.89182	138	
216.96769	88	
217.01119	86	
217.88640	98	
218.84902	74	
219.90184	74	
221.60439	108	
222.87778	212	1+
223.97321	136	
227.95535	148	
228.89775	82	
229.95564	2450	1+
230.89042	1486	1+
230.91033	124	
231.95167	1696	1+
232.82571	120	
232.85010	100	
232.89289	152	
233.82240	76	
233.89698	184	
233.94809	198	
234.39437	88	
234.84498	122	1+
234.89594	132	
235.01821	80	
235.84519	164	1+
235.87196	86	
235.89970	76	
235.95745	92	
236.07826	84	
237.06777	88	
237.87016	96	
238.13151	78	
238.83807	172	
238.95630	74	
239.83626	80	
239.96027	78	
240.83685	120	
241.02690	86	
241.84503	352	1+
241.88829	92	
242.45216	96	
243.02042	110	
244.14352	76	
244.82320	104	
245.04772	82	
245.83483	80	
245.97137	86	
246.39321	92	
246.98059	100	
247.35210	96	
247.96638	446	
248.90274	568	
249.16123	86	
249.89274	80	
249.96219	252	
249.98597	118	
250.82964	510	1+
250.97506	130	
251.07652	344	1+
252.97194	1392	1+
253.04510	76	
253.84248	82	
253.91180	212	1+
254.42176	94	
254.83337	76	
254.94891	82	
254.96844	1012	1+
255.07404	140	
255.10577	76	
256.89829	214	1+
256.94465	102	
256.96457	180	
257.08270	84	
258.80431	136	
258.84990	386	1+
259.94544	80	
260.84280	150	
261.10086	78	
261.14251	98	
261.47579	84	
262.13354	94	
262.48957	92	
262.83980	84	
263.07385	132	
264.41671	76	
264.84528	130	
265.85787	242	1+
265.92236	82	
267.84149	164	
267.95489	74	
268.84080	538	1+
269.01904	76	
270.94200	78	
270.96800	86	
271.91477	128	
272.97941	138	
273.06023	98	
274.83639	76	
274.85818	152	
275.08467	82	
275.11127	78	
275.86599	128	
276.85652	520	1+
276.94758	88	
277.45029	82	
277.83842	78	
277.91657	78	
278.83931	486	
279.83700	358	
279.88587	76	
282.03633	78	
282.77691	78	
283.10931	76	
284.33174	96	
285.85531	286	
286.04046	76	
286.80099	74	
286.85395	426	
287.85319	240	
287.88340	78	
288.85438	140	
289.85927	76	
290.79397	136	
291.80588	142	
291.86525	326	1+
292.69963	82	
293.10955	92	
294.00042	158	
294.11095	88	
294.86859	224	
295.87717	120	
298.34608	80	
298.86582	82	
299.06532	80	
299.84289	90	
302.02230	80	
302.78242	120	
304.87710	280	1+
305.55791	90	
308.91726	120	
309.87737	86	
312.76651	78	
313.85923	78	
314.45834	114	
315.09459	92	
315.85341	76	
319.81583	76	
320.36445	96	
323.14667	76	
324.89400	150	
324.91056	104	
326.00487	78	
327.37003	80	
327.80418	78	
330.81655	92	
332.88490	80	
337.84992	98	
338.04615	76	
340.13325	74	
340.79706	92	
340.95814	100	
342.22897	82	
END IONS

###FS:    #m/z: 507.84909 #charge 1+
###MS: 90
###MSMS: 91
BEGIN IONS
TITLE=Cmpd 67, +MS2(507.8491), 28.2-35.2eV, 2.0min #91
RTINSECONDS=116.864
SCANS=90-91
PEPMASS=507.84909	183684
CHARGE=1+
196.01576	148	
197.02277	152	
210.03513	156	
214.88895	226	
224.97976	210	
232.89994	556	1+
234.89294	138	
236.89425	230	
241.09393	136	
241.85766	138	
244.10684	324	
245.07401	364	
248.85442	150	
249.09645	282	1+
250.90954	318	1+
251.01175	180	
252.07913	204	
252.09654	142	
252.14159	320	
256.09029	152	
261.05317	202	1+
266.09261	144	
266.12573	152	
266.16775	202	
267.10840	150	
268.89646	162	
272.13603	152	
272.85188	584	1+
274.42098	156	
274.92373	300	1+
275.08067	280	
277.14011	326	1+
277.85462	180	1+
278.12431	158	
278.83391	398	1+
280.08757	288	1+
281.08971	252	1+
282.81100	166	1+
283.89802	204	
284.10723	160	
285.85850	256	1+
287.79436	148	
287.85431	772	
288.03889	256	1+
288.87661	590	1+
289.16265	202	
289.88052	498	1+
290.86040	202	
291.88125	294	1+
292.10948	158	
292.18215	200	1+
293.87360	1282	1+
294.16653	352	1+
295.14817	306	
296.08851	302	
296.85569	182	1+
297.81811	144	
298.14002	148	
298.84218	138	
298.91359	166	
299.84397	168	
299.87449	156	
300.90064	150	
301.34273	168	
301.85261	194	
302.86979	156	
303.86836	878	
304.11335	154	
305.86555	1204	
306.84890	158	
307.86580	136	
307.89380	370	
308.14201	820	1+
308.87548	1292	1+
310.13076	204	1+
310.15762	342	1+
310.34982	138	
310.79988	202	1+
311.88561	2396	1+
312.17600	1962	1+
312.87001	258	
312.90920	136	
313.82534	136	
313.90464	152	
314.86659	810	1+
317.76655	166	
317.82579	478	1+
317.88070	300	1+
318.12264	138	
318.82881	390	1+
318.85782	172	
319.95865	164	
320.81743	242	1+
321.39038	270	1+
322.89020	180	
323.87747	372	
324.86461	422	1+
325.90138	216	
326.88481	2628	1+
328.83151	152	
328.87947	276	1+
330.16520	178	
330.89403	422	1+
331.11938	178	1+
331.76157	174	
332.75216	148	
332.87712	672	1+
333.03660	152	1+
334.89541	158	
335.84323	274	1+
335.89258	152	
335.97677	150	1+
336.78319	170	
336.94537	140	
337.87755	504	1+
339.39685	262	
343.87847	154	
345.82609	336	1+
346.98913	192	1+
348.78912	152	
348.84218	474	1+
348.89977	158	
349.75629	246	
350.75934	356	1+
350.82798	206	
350.88720	448	1+
351.81382	200	1+
353.15708	134	
353.77517	170	
353.80122	160	
353.85245	252	1+
355.84324	136	
355.87976	162	
355.89714	164	
356.79147	210	1+
358.13969	150	
358.17695	134	
359.11939	300	
360.96089	146	
363.13734	176	
363.16368	258	1+
363.80331	300	1+
364.12552	218	
366.78100	336	
366.84255	296	
367.71635	442	1+
367.76951	480	1+
367.85067	138	
367.91159	174	
368.71934	322	1+
368.89561	288	
369.80701	142	
369.84112	374	1+
371.06925	170	1+
371.81277	260	1+
372.78634	234	1+
374.81269	224	
374.90259	140	
375.87634	190	1+
378.74710	174	1+
379.84690	310	1+
380.39017	244	1+
380.72750	606	1+
381.14911	174	
382.85777	166	
384.77848	414	1+
384.85504	892	1+
386.85277	472	1+
387.85224	292	1+
388.04560	174	
389.19809	246	
390.84298	676	1+
392.11525	168	
392.82859	384	
393.82594	228	
394.78644	144	
394.80538	150	
394.82909	138	
396.17589	234	1+
396.76068	282	1+
397.76417	222	1+
397.83246	142	
398.69557	224	1+
398.73499	250	
399.73174	332	1+
399.85386	424	1+
400.77915	212	1+
402.86731	380	1+
405.77328	144	
405.78978	152	
405.86155	430	1+
406.19024	164	
407.07160	194	1+
407.74044	414	1+
407.87507	874	1+
408.85458	1348	1+
409.73007	350	1+
410.13324	164	
410.75780	168	
410.83799	1056	1+
411.71628	216	1+
411.81575	218	
411.87233	140	
412.68132	326	1+
412.84956	586	1+
412.88366	372	1+
413.08624	182	
413.88474	252	1+
415.08802	170	
416.81221	178	
417.69797	144	
417.82186	136	
417.86588	496	1+
421.69220	216	1+
421.78272	136	
421.89342	420	1+
422.83746	158	
422.87111	298	
423.21116	266	
423.76457	136	
423.78752	160	
423.87848	154	
424.20088	172	
424.75618	158	
424.77821	146	
424.80548	248	
424.87120	380	
425.75458	456	
425.77317	238	
425.89187	178	
426.76511	224	
426.86493	986	1+
427.73465	512	1+
428.15518	154	1+
428.75035	230	
428.84986	1050	1+
429.70271	376	1+
429.74609	392	1+
430.85667	162	
431.87014	550	1+
433.85973	198	
435.85991	190	
439.90037	542	1+
440.14982	262	1+
440.86360	162	
441.22103	522	1+
441.88052	174	
442.10605	234	1+
442.68065	176	
444.87725	1812	1+
445.74906	266	1+
446.86678	210	1+
447.71734	464	1+
448.77033	240	
449.69751	148	
449.88024	626	1+
450.70808	146	
450.90255	148	
457.90730	718	1+
458.80339	170	
462.88408	756	1+
465.72399	194	
467.70317	302	1+
467.89009	1192	1+
469.17055	180	1+
470.73129	304	1+
473.19056	206	1+
473.83400	136	1+
485.90411	894	1+
505.17407	182	1+
509.25990	202	1+
512.24913	234	1+
END IONS

###FS:    #m/z: 336.94773 #charge 1+
###MS: 90
###MSMS: 92
BEGIN IONS
TITLE=Cmpd 68, +MS2(336.9477), 28.0-35.0eV, 2.0min #92
RTINSECONDS=117.637
SCANS=90,92
PEPMASS=336.94773	54350
CHARGE=1+
81.76427	80	
102.15208	90	
108.09141	72	
108.13083	78	
194.89476	74	
196.88564	148	
198.45586	120	
199.84245	76	
205.94991	118	
210.88847	128	
211.92041	76	
211.94501	2478	
212.88185	608	1+
213.94099	1262	1+
215.88905	228	
215.93846	358	
223.89506	88	
223.97497	96	
224.97208	76	
227.89612	128	
228.89188	78	
229.95595	2486	1+
230.45938	78	
230.89074	1592	1+
231.95303	904	1+
232.10090	138	
232.50878	92	
233.94636	118	
233.97330	94	
234.82900	98	
235.83749	128	
236.86192	86	
237.85111	86	
237.87589	74	
238.83814	86	
240.83546	142	
241.84692	174	
242.84203	98	
243.04929	76	
243.45130	82	
246.09457	88	
247.93375	82	
247.96637	684	1+
248.34188	88	
248.89940	590	1+
249.00055	94	
249.54692	100	
249.83370	108	
249.95987	202	
250.40713	90	
250.83521	212	
251.07672	74	
251.82959	542	1+
251.95866	130	
251.97350	76	
252.83380	360	1+
252.97216	1510	1+
253.09273	96	
253.90659	336	
253.96596	78	
254.09193	116	
254.96673	894	1+
255.08234	86	
255.88313	106	
255.90607	254	1+
256.39903	142	
256.85684	246	1+
257.96159	78	
258.85156	496	1+
259.41890	82	
260.94807	82	
261.40252	94	
262.83664	180	
262.95230	102	
263.80417	84	
265.09168	88	
266.10286	82	
266.84765	84	
266.87248	86	
267.84281	176	
268.84415	350	
269.84297	176	
270.84952	164	
270.93781	72	
270.98299	270	
271.85014	84	
271.87233	134	
271.91606	368	1+
272.87635	166	
272.94457	82	
273.51276	76	
273.84578	130	
273.89471	164	
273.99870	76	
274.86159	166	
274.88772	78	
274.94955	88	1+
274.98715	80	
275.07866	108	
275.86465	72	
276.82869	84	
276.85888	740	1+
277.78991	86	
277.83943	110	
277.89010	78	
278.83921	272	
278.96910	116	
279.06817	92	
279.10507	130	
279.41324	74	
279.83896	194	
279.92252	80	
280.00407	98	
280.07249	74	
280.86908	130	
281.04808	112	
282.05338	84	
284.80843	82	
285.43045	112	
286.80326	130	
286.85139	830	1+
288.20867	94	
290.86011	278	1+
290.88317	98	
291.49520	80	
292.11147	190	
292.80806	144	
293.10946	122	
293.80976	92	
293.87337	192	1+
295.16466	78	
296.81430	82	
299.89187	76	
300.85170	82	
301.38669	92	
302.09446	86	
303.89969	146	
305.43554	164	
305.92487	88	
307.79918	148	
308.73420	78	
308.86771	92	
308.89249	94	
309.86736	150	
310.87533	200	
311.87310	100	
312.42126	76	
315.82922	72	
316.81892	74	
317.95614	72	
318.35921	76	
319.96058	112	
320.88734	94	
323.87338	72	
325.90144	132	
327.92561	72	
328.25913	124	
328.89177	110	
329.01482	164	
329.63749	78	
329.88938	284	1+
331.87693	94	
333.86465	100	
334.73109	74	
334.88873	200	1+
334.96053	84	
335.88453	84	
336.03334	92	
336.22007	78	
336.82820	84	
340.38690	104	
341.33472	88	
END IONS

###FS:    #m/z: 359.96362 #charge 1+
###MS: 90
###MSMS: 93
BEGIN IONS
TITLE=Cmpd 69, +MS2(359.9636), 28.0-35.0eV, 2.0min #93
RTINSECONDS=118.409
SCANS=90,93
PEPMASS=359.96362	45126
CHARGE=1+
52.99405	82	
119.77873	80	
177.93122	102	
194.99957	84	
200.94771	134	
205.94877	90	
207.95148	146	
209.94548	876	1+
210.92179	118	
210.93514	80	
213.04969	78	
216.41200	144	
217.29889	100	
218.90720	78	
220.95414	196	
221.88601	78	
222.63285	84	
222.95465	686	1+
223.89163	164	1+
224.95029	734	
225.91383	112	
225.96924	78	
226.62815	92	
226.89457	208	1+
226.94856	5170	1+
226.97174	206	
227.92109	96	
228.84988	78	
228.94408	4692	1+
230.59375	104	
230.83833	78	
230.91266	102	
232.07040	90	
232.83005	96	
234.92687	90	
235.86499	80	
236.90703	78	
237.05753	128	
238.13922	114	
238.94190	82	
240.94135	532	1+
240.96349	522	1+
241.90092	138	
242.01819	88	
242.41010	92	
242.94593	108	
242.96466	448	1+
244.95892	2950	1+
245.94173	110	
246.56471	80	
246.95444	2160	1+
248.80095	260	1+
248.89976	114	
250.06715	78	
250.45157	108	
250.89721	112	
250.94862	104	
250.97345	192	
251.88194	82	
252.53125	82	
252.87882	166	
252.94994	322	1+
254.14779	86	
255.83313	132	
255.97146	164	
256.83875	84	
257.08258	88	
257.85118	288	1+
258.97522	136	
259.11436	94	
260.84067	94	
260.97492	172	
261.96995	98	
262.82372	92	
262.87355	122	
262.94903	126	
262.96418	80	
263.84848	78	
263.86621	84	
263.97981	138	
264.10371	88	
264.38275	100	
264.96261	206	1+
264.98320	210	1+
265.84025	168	
266.81425	366	1+
266.87445	88	
267.97491	656	
268.80243	84	
269.11776	84	
269.88885	274	1+
269.92002	86	
269.97139	740	
270.88906	190	1+
272.93214	78	
273.79611	114	
273.96924	228	
274.14062	86	
275.40897	102	
275.84471	92	
275.97103	156	
276.80651	238	1+
277.04184	82	
278.79858	208	
278.86149	160	1+
278.87905	158	
279.12366	296	1+
279.79993	154	
279.81739	78	
280.79557	656	1+
280.83648	92	
281.88203	82	
281.89662	110	
282.88233	78	
282.94021	88	
283.94475	86	
284.08555	80	
284.82608	180	
285.83697	98	
286.91154	88	
287.37952	80	
289.91436	88	
290.43088	92	
291.38365	84	
291.43875	268	1+
291.79075	140	
291.86221	86	
291.97943	90	
293.10648	92	
293.12203	106	
293.90221	84	
293.98114	122	
294.86503	112	
294.88432	78	
295.80851	84	
295.93287	102	
296.80986	234	1+
297.89847	90	
298.80635	708	1+
298.99945	92	
299.86627	78	
299.88334	82	
300.80399	250	
301.86172	250	1+
303.12211	88	
303.76919	248	1+
303.84720	98	
305.80022	84	
306.90702	100	
306.95638	84	
307.80056	80	
308.09768	88	
309.88595	174	
310.13600	78	
310.87739	172	
312.08435	80	
314.82233	146	
316.12086	88	
316.81767	114	
317.77593	84	
319.86583	124	
321.82636	298	1+
323.41600	86	
323.82234	158	
326.92992	96	
329.87587	142	
331.74981	90	
335.04587	94	
336.40246	96	
336.94719	200	1+
338.87337	100	
340.11975	80	
340.93545	80	
340.95578	148	
341.45513	94	
341.97921	80	
344.72092	138	
348.20841	84	
357.83138	98	
363.85607	88	
END IONS

###FS:    #m/z: 322.93210 #charge 1+
###MS: 94
###MSMS: 95
BEGIN IONS
TITLE=Cmpd 70, +MS2(322.9321), 28.0-35.0eV, 2.0min #95
RTINSECONDS=122.078
SCANS=94-95
PEPMASS=322.93210	3484362
CHARGE=1+
184.10975	74	
191.90807	88	
192.88922	114	
195.04229	72	
195.06471	80	
199.97080	74	
201.04538	74	
203.17846	72	
203.95978	74	
205.95033	278	1+
206.92933	196	1+
209.94511	144	
210.15253	90	
210.89939	70	
212.89822	128	
213.84979	70	
217.89070	80	
218.91831	72	
221.94239	72	
223.44512	86	
223.96197	118	
224.81639	78	
224.98019	90	
227.93505	72	
229.45529	80	
230.45014	80	
230.84733	120	
230.90237	84	
231.87827	90	
232.89320	70	
232.90667	134	
233.00729	80	
233.16198	142	
234.84038	94	
234.92125	86	
235.99697	80	
236.01757	80	
237.05385	148	
238.05946	122	
238.15792	76	
238.94199	192	
239.08450	164	
239.78876	78	
239.88170	74	
240.07949	70	
240.82981	224	1+
240.87950	74	
240.94141	2666	
241.06985	100	
241.94309	2612	
242.82240	194	
242.94313	7314	1+
243.14671	70	
243.82409	130	
244.94076	1976	1+
247.84017	70	
247.97945	126	
248.15252	72	
248.94161	110	
249.85182	110	
251.07287	174	
254.91424	76	
255.78288	76	
255.91484	76	
257.79569	122	
257.90313	114	
258.85355	74	
259.79936	78	
260.84326	144	
260.94611	98	
261.40635	80	
261.83262	398	1+
262.83342	260	1+
264.09173	72	
265.83988	142	
265.87046	106	
266.40115	86	
266.85744	166	
267.85636	96	
267.87301	286	1+
268.14235	90	
268.90625	76	
269.79905	76	
270.09364	70	
270.84700	78	
271.16056	104	
271.17554	82	
271.36226	94	
271.43709	96	
271.84706	130	
272.12138	84	
272.81915	72	
273.79123	130	
274.06535	80	
274.82198	72	
275.14795	70	
275.81124	94	
276.80979	206	1+
276.84667	110	
277.43379	92	
278.84714	88	
279.09496	1172	1+
280.96760	72	
281.81323	196	
283.85585	72	
284.29439	288	
284.91619	86	
285.40125	92	
287.82713	80	
287.87715	72	
288.20651	114	
289.08277	116	
289.20755	188	
289.79870	226	1+
289.88595	82	
290.85864	136	
291.85943	92	
292.86681	204	1+
295.46198	104	
296.80517	236	1+
296.95016	82	
297.83286	78	
299.17820	76	
299.78150	120	
299.87730	74	
299.91116	72	
300.77942	72	
300.81465	72	
301.87696	80	
303.80650	74	
303.83027	94	
304.77048	88	
304.79728	70	
304.87136	76	
304.99978	74	
305.76581	86	
306.16994	78	
306.88614	72	
307.80184	122	
308.86770	72	
309.16582	100	
310.87903	114	
311.88003	246	1+
312.41693	76	
312.80645	132	
313.81209	86	
314.88317	116	
315.97132	100	
317.87550	82	
319.83314	96	
319.89011	70	
322.72521	70	
323.08252	76	
323.87105	78	
323.88789	100	
324.21383	84	
324.75802	76	
325.18749	92	
325.25574	78	
325.90465	76	
326.25312	80	
326.88570	80	
327.00797	78	
327.90351	72	
END IONS

###FS:    #m/z: 363.95917 #charge 1+
###MS: 94
###MSMS: 96
BEGIN IONS
TITLE=Cmpd 71, +MS2(363.9592), 28.0-35.0eV, 2.1min #96
RTINSECONDS=122.85
SCANS=94,96
PEPMASS=363.95917	564110
CHARGE=1+
182.87398	84	
185.87485	88	
189.86456	176	
191.85843	232	
195.08001	80	
198.88346	80	
199.05484	82	
205.92702	126	
206.47517	92	
207.95047	228	
208.94363	84	
208.95393	124	
209.94438	1174	1+
210.88418	446	
212.88042	1358	
214.89471	328	1+
216.41441	90	
218.91804	142	
222.95463	454	1+
223.93914	88	
224.52012	112	
224.95127	860	1+
224.96571	268	
225.00075	84	
225.85988	110	1+
226.92216	100	
226.94846	8150	1+
227.56122	140	1+
227.89156	648	1+
228.89539	554	1+
228.94386	7690	1+
230.89115	2114	1+
232.42663	104	
232.88503	314	
234.70471	98	
234.88218	282	1+
234.93191	86	
235.46189	84	
235.94034	88	
236.57658	88	
236.85906	210	1+
237.90905	118	
240.82968	138	
240.94278	732	
240.96154	210	
241.93994	1794	1+
242.82478	286	1+
242.94224	1196	1+
242.98724	92	
243.86144	80	
244.07697	122	
244.41209	90	
244.95870	5044	1+
245.06193	244	1+
245.94179	146	
246.06475	172	1+
246.90846	130	
246.95450	3866	1+
248.81053	182	
248.90030	1068	1+
250.84305	142	
250.94696	150	
250.97031	128	
251.04680	88	
251.37966	90	
251.79923	134	
251.94766	116	
252.07904	92	
252.84949	80	
252.89534	84	
253.93728	196	1+
254.91102	114	
255.07475	82	
255.50635	80	
256.96459	90	
257.08880	274	1+
258.54153	100	
258.83883	122	
259.03351	84	
260.96958	322	
261.84540	150	
262.35451	84	
262.83277	134	
262.84975	110	
264.18122	82	
265.06199	136	
265.08781	140	
266.81797	168	
267.10684	98	
267.85996	92	
267.97712	658	1+
268.81466	82	
268.95945	192	
269.81215	118	
269.96995	656	1+
270.85321	80	
271.05502	88	
271.91605	132	
272.93216	82	
273.40321	84	
276.37121	92	
277.80443	144	
277.92565	180	1+
278.84503	144	
279.96650	138	
280.10392	130	
280.12472	110	
280.14428	80	
280.79286	730	1+
280.92044	222	1+
281.01223	82	
281.11570	122	
281.85033	302	1+
281.88529	90	
282.79349	258	
282.81398	84	
283.08780	98	
283.88089	118	
283.98628	168	
284.36942	80	
284.80583	220	1+
284.82357	190	
284.88725	108	
285.84692	316	
286.80093	82	
286.92381	82	
287.11506	78	
288.86228	190	1+
290.79014	96	
291.83919	236	1+
291.89951	90	
295.89257	134	
296.15711	108	
296.80976	160	
296.85831	114	
296.88206	80	
297.81227	136	
297.97501	82	
298.80374	524	1+
298.82624	174	
298.86027	126	1+
300.80665	130	
301.86438	318	
301.99663	88	
302.85810	792	1+
303.80768	108	
305.85109	90	
306.41026	96	
306.88994	160	
307.77703	80	
309.18932	90	
309.52438	84	
309.75987	92	
309.89920	140	
311.78360	80	
313.36627	80	
313.59473	80	
313.81830	86	
315.06829	80	
315.98868	86	
316.81337	126	
316.83476	112	
317.87546	296	1+
318.87528	234	1+
319.14196	86	
319.75620	88	
320.15112	168	
320.82013	236	1+
321.67195	88	
321.84123	98	
322.88880	80	
322.92481	144	
324.81325	80	
325.75900	80	
327.87809	184	
327.95675	92	
328.19687	84	
329.88205	240	1+
332.93535	154	
337.77560	90	
338.40088	104	
338.83470	92	
340.94680	324	
341.91354	94	
343.15783	160	1+
348.87193	88	
351.81767	114	
365.92244	86	
366.05640	86	
366.74272	80	
END IONS

###FS:    #m/z: 507.84905 #charge 1+
###MS: 94
###MSMS: 97
BEGIN IONS
TITLE=Cmpd 72, +MS2(507.8490), 28.2-35.2eV, 2.1min #97
RTINSECONDS=123.622
SCANS=94,97
PEPMASS=507.84905	200004
CHARGE=1+
228.13407	198	
230.07892	348	1+
232.89883	404	
236.88711	404	1+
237.85848	214	
245.07604	548	1+
249.09941	284	
250.97664	146	
252.08000	146	
252.14440	350	
254.89863	136	
258.87336	170	
262.39009	136	
265.08740	174	
266.09477	150	
266.17111	338	1+
269.10019	236	1+
270.10287	198	1+
271.98220	134	1+
272.07080	266	
273.85664	238	
277.14190	282	
277.84656	258	1+
278.12363	212	
278.85019	218	1+
281.37873	154	
282.07370	176	1+
283.10451	146	
283.94964	142	
285.85547	254	1+
287.85266	722	
288.89564	150	
289.84619	212	
289.88117	218	
290.13442	320	1+
290.87866	582	1+
291.88234	426	1+
292.98042	290	1+
293.87409	970	1+
294.05504	160	
294.16334	158	
295.10034	372	1+
295.15563	202	
296.09064	346	1+
297.80094	254	1+
298.85577	284	1+
300.84129	156	
300.86149	144	
301.85308	140	
302.86439	132	
303.87049	468	
304.88715	134	
305.86574	1044	1+
307.10375	172	1+
307.88980	266	
308.14258	696	1+
308.87477	1254	1+
309.84488	202	
310.15439	288	
310.35252	134	
310.89487	168	
311.16238	134	
311.88574	1810	1+
312.17828	1602	1+
312.85855	148	
313.88376	196	
314.09699	184	
314.86720	870	1+
315.81590	278	1+
316.86247	140	
317.87766	164	
318.13771	170	
318.85475	414	1+
320.81657	330	1+
320.87243	330	1+
320.88757	334	1+
321.36591	136	
322.34906	250	1+
322.85289	172	1+
323.35089	172	1+
323.87590	312	
324.86179	194	
324.88455	146	
324.90483	162	
325.38453	146	
325.86196	196	
325.89927	244	
326.38877	298	1+
326.81446	148	
326.88538	3430	1+
328.97939	190	1+
330.87873	238	
330.91032	150	
331.88409	220	
332.87983	414	
333.85191	142	
333.87234	284	
334.87568	218	
335.85033	254	1+
337.88225	352	
338.18884	124	1+
338.88562	152	
338.90807	198	
339.89674	222	1+
342.88202	164	
345.15023	134	
346.08884	134	
347.77733	270	
348.75599	614	1+
348.84533	338	1+
348.89592	254	1+
349.76088	520	1+
349.81534	378	1+
349.84537	228	1+
350.10969	134	
350.82137	236	1+
350.89889	208	
351.85878	152	
352.16076	178	
353.14389	190	
353.85740	766	1+
355.89391	362	1+
356.89144	286	1+
357.84402	178	1+
359.12209	340	
359.78543	228	1+
360.10678	180	1+
360.80594	148	
362.84706	168	
363.14264	368	1+
365.78950	198	
366.19027	160	
366.79427	132	
366.84322	292	
367.71194	184	
367.76777	284	
367.84636	148	
367.91236	200	
368.71174	142	
368.78610	314	1+
368.84818	144	
368.89489	386	1+
369.83443	294	1+
370.15081	198	
370.19198	188	1+
370.80276	534	1+
371.90619	160	
373.75644	134	
373.83394	376	1+
374.81492	530	1+
376.87754	200	1+
377.80132	338	1+
380.12260	132	
380.72405	202	
381.14906	162	
381.18626	200	1+
381.74288	140	
381.84372	132	
382.71309	136	1+
383.78330	196	
383.80303	134	
384.76724	192	
384.85730	450	
385.78043	184	
385.85520	378	
386.82714	168	
386.84747	928	1+
386.87310	164	
387.84895	676	1+
388.80070	138	
389.15607	226	1+
389.19787	188	
390.78554	372	1+
390.84461	514	
391.07098	220	1+
391.76188	196	
391.80872	188	
391.84556	390	
392.83304	514	1+
393.80296	174	
394.78742	130	
394.83424	194	
396.11330	218	
396.82696	146	
396.85360	222	1+
397.18280	238	1+
398.73275	316	1+
399.85493	504	1+
400.72632	152	
402.86636	538	1+
404.81009	140	
405.77046	170	
405.79179	412	1+
405.86167	378	1+
407.14045	246	1+
407.74090	224	
407.86972	1078	
408.74758	254	
408.77984	140	
408.86067	1288	1+
409.22702	216	1+
409.72425	280	
410.12909	234	
410.73968	652	1+
410.83924	1206	1+
411.81382	178	
413.07029	156	
413.88085	214	
417.86430	206	1+
418.10675	144	
419.75779	134	
421.74078	334	1+
421.88679	292	
422.86175	152	
422.88523	182	
423.77437	502	1+
423.87245	442	
425.75778	414	
426.10553	186	1+
426.14376	228	1+
426.75825	368	
426.86367	674	
427.73836	364	
427.77861	152	
427.86252	366	
428.73919	280	
428.82232	496	1+
428.84765	1008	1+
428.89128	280	
429.73828	436	1+
429.82877	362	1+
430.85463	262	
431.70884	148	
431.87394	590	1+
433.85445	246	1+
435.87053	164	
439.74550	214	1+
439.89743	370	1+
441.22325	766	1+
442.76467	332	1+
443.13584	180	
443.76528	230	1+
444.68357	144	
444.87556	1760	1+
445.75089	314	1+
445.80136	328	1+
446.88087	324	1+
447.71724	494	
449.69792	532	1+
449.88277	610	1+
450.70195	460	1+
450.73561	198	
451.20435	184	
462.89148	648	1+
463.19949	144	
463.89551	352	1+
465.73034	340	1+
465.76229	206	1+
467.89152	824	1+
469.72992	186	1+
469.88554	134	
477.14333	198	1+
478.29661	142	
482.18018	222	1+
483.18446	176	1+
485.89889	514	1+
488.79502	230	1+
495.20277	322	1+
501.13984	384	1+
503.20436	374	1+
510.29464	142	
512.76094	184	1+
END IONS

###FS:    #m/z: 322.93217 #charge 1+
###MS: 98
###MSMS: 99
BEGIN IONS
TITLE=Cmpd 73, +MS2(322.9322), 28.0-35.0eV, 2.1min #99
RTINSECONDS=127.293
SCANS=98-99
PEPMASS=322.93217	3412484
CHARGE=1+
103.76302	74	
147.20600	192	
182.03650	86	
188.99196	112	
191.95095	76	
192.97966	88	
193.89684	92	
195.91974	76	
196.88242	164	
197.10027	72	
198.95471	78	
199.88907	84	
201.05413	92	
202.05102	124	
207.79901	70	
207.97066	142	
208.39056	76	
208.94395	82	
210.90107	214	
211.90239	82	
211.94715	74	
215.84425	72	
218.88691	106	
222.98470	84	
223.95838	138	
223.97276	78	
224.04205	88	
225.90051	78	
225.93913	80	
226.84480	74	
227.11089	76	
228.91190	98	
229.06358	80	
233.79713	70	
233.91899	72	
235.87809	70	
235.89880	84	
235.93496	72	
236.93174	72	
238.02927	72	
238.69108	94	
238.87311	74	
238.93313	86	
238.94792	152	
239.78756	86	
240.23355	70	
240.94252	3354	
241.94364	2426	
242.94333	7368	1+
242.97877	70	
244.14721	74	
244.85283	322	1+
244.94161	1768	1+
245.88033	88	
246.03776	118	
246.50521	88	
246.97572	348	1+
247.85058	88	
248.08666	90	
248.84233	94	
248.88150	78	
249.43255	80	
250.87504	118	
250.97361	82	
251.07994	88	
252.83365	204	1+
253.07989	78	
253.16558	88	
254.15159	74	
254.17696	96	
254.91171	114	
255.05294	82	
255.78305	72	
256.90103	158	
257.81163	76	
257.87465	86	
258.79588	110	
258.83006	212	
258.85631	104	
260.85006	88	
261.60713	100	
261.82712	170	
262.83433	142	
262.91951	90	
263.17439	72	
263.34953	98	
264.99138	110	
265.05801	122	
265.08824	86	
265.94845	70	
266.86257	136	
266.95671	90	
267.04330	90	
269.08690	126	
269.91795	70	
271.17816	74	
273.79504	212	1+
275.95117	92	
276.16517	86	
276.60019	120	
278.06214	72	
278.85452	108	
279.09463	322	
279.80731	80	
279.86282	80	
280.09565	242	
281.32114	84	
281.83204	72	
282.27565	80	
282.80792	80	
282.90902	70	
283.78960	90	
283.85587	86	
284.29539	450	
284.33598	84	
284.84459	94	
284.87735	338	1+
284.90569	80	
285.16477	76	
288.20276	148	
289.79530	112	
290.82451	78	
292.14099	86	
292.89694	84	
293.75925	82	
293.85231	318	1+
297.15528	92	
298.80423	72	
298.98913	70	
302.98951	78	
307.17812	72	
308.02477	86	
309.86325	70	
309.94340	116	
310.87591	78	
310.95684	72	
311.86376	70	
311.88391	234	1+
312.17612	166	
312.86864	112	
313.80804	74	
314.81897	110	
315.07500	96	
315.17725	72	
316.76845	88	
316.93668	90	
319.82438	98	
319.87485	106	
319.94940	76	
320.79220	78	
322.74296	78	
323.19956	72	
323.76290	80	
324.14297	72	
324.85977	88	
325.80978	78	
326.89815	78	
326.99217	100	
327.37003	70	
END IONS

###FS:    #m/z: 340.94307 #charge 1+
###MS: 98
###MSMS: 100
BEGIN IONS
TITLE=Cmpd 74, +MS2(340.9431), 28.0-35.0eV, 2.2min #100
RTINSECONDS=128.065
SCANS=98,100
PEPMASS=340.94307	1181586
CHARGE=1+
190.87368	88	
190.94942	254	
191.02302	82	
191.88953	78	
191.95584	144	
192.89465	88	
192.92666	226	
194.93936	74	
210.94286	94	
212.88253	174	
212.93328	86	
213.87791	156	1+
213.94154	866	1+
215.93961	246	
216.49947	86	
217.88200	130	
218.90527	76	
219.11800	80	
219.88389	78	
221.89520	96	
222.95865	232	1+
222.97533	78	
223.84933	92	
224.82383	78	
224.96112	78	
224.98095	108	
226.09990	76	
226.94879	208	
226.99228	92	
228.84766	138	
228.94143	204	
230.89341	120	
231.89254	296	1+
231.95228	870	
232.93031	76	
233.90972	100	
233.95154	120	
234.88895	76	
235.55571	88	
235.83656	82	
236.12333	90	
236.83737	74	
237.44025	78	
237.85667	80	
239.08553	86	
240.83514	208	
241.84380	94	
242.06435	102	
242.39887	92	
242.80802	82	
243.13131	76	
243.83328	290	1+
243.92092	78	
244.82321	74	
244.95549	98	
245.00205	78	
248.90110	170	1+
249.96358	128	
250.40221	78	
250.96987	92	
251.96315	140	
252.53136	90	
252.85362	80	
253.90503	74	
254.96812	332	
255.96820	178	
256.26255	94	
256.85067	120	
256.96172	160	
257.85711	96	
257.96142	86	
258.84622	240	
258.97816	74	
259.85368	100	
259.96811	152	
260.83457	156	
260.86142	142	
261.83169	110	
262.56132	88	
262.85612	328	1+
262.87554	80	
263.89158	216	1+
263.98365	84	
267.83759	376	1+
267.91336	134	
268.84151	274	1+
270.62268	80	
270.83164	400	1+
272.93665	158	
273.90106	94	
274.04516	78	
274.55565	82	
274.86075	106	
275.86702	134	
275.97981	90	
276.53466	76	
276.84220	150	
276.85918	282	
276.87994	76	
277.61584	84	
277.85836	440	
277.88734	186	
278.11532	142	
278.82002	74	
278.84752	908	1+
279.90285	136	
280.94622	92	
281.12141	88	
282.01357	84	
282.09177	104	
282.88243	100	
282.95890	94	
283.01856	80	
283.87037	92	
286.04255	92	
286.79496	74	
287.91260	74	
288.20220	78	
291.90795	90	
292.44113	98	
292.93704	96	
294.37601	98	
294.85369	320	1+
295.03625	78	
295.13389	90	
295.38822	80	
296.99498	74	
297.36486	96	
298.83092	98	
298.85322	78	
298.88633	96	
299.87560	84	
299.91755	90	
301.02237	76	
301.86965	134	
302.40634	98	
302.86755	108	
303.56484	80	
303.95241	82	
304.78532	90	
305.89925	80	
305.94418	82	
306.80180	76	
308.87390	94	
309.46590	90	
310.82601	78	
314.85653	92	
316.88451	90	
318.88528	80	
320.61126	78	
324.96165	82	
325.01610	112	
326.21337	94	
328.88888	76	
329.76292	86	
329.87728	106	
330.81593	156	
330.87113	126	
330.96087	84	
331.77041	80	
336.83738	92	
337.66263	100	
339.82809	124	
END IONS

###FS:    #m/z: 363.95931 #charge 1+
###MS: 98
###MSMS: 101
BEGIN IONS
TITLE=Cmpd 75, +MS2(363.9593), 28.0-35.0eV, 2.2min #101
RTINSECONDS=128.837
SCANS=98,101
PEPMASS=363.95931	537792
CHARGE=1+
51.09312	80	
189.86224	558	1+
191.85874	256	
196.88669	78	
205.88632	86	
207.87546	292	1+
207.92976	98	
208.96702	92	
209.94517	1368	1+
210.88353	226	
212.87980	1300	1+
214.89626	84	
216.08409	92	
217.93812	88	
218.91056	212	
222.95243	472	1+
223.41933	104	
223.89054	250	1+
224.95160	412	1+
225.05568	186	1+
225.87773	86	
226.94878	7704	1+
227.42827	98	
227.81023	134	1+
228.86174	78	
228.89558	650	1+
228.94359	7928	1+
229.11851	90	
230.00271	96	
230.80820	78	
230.83601	86	
230.89053	1868	1+
231.00237	78	
231.85646	86	
233.87767	358	1+
234.83510	84	
234.88014	310	1+
236.04637	92	
236.41606	96	
237.05565	108	
238.06379	184	1+
238.90975	154	
239.05025	98	
239.09226	88	
239.78860	78	
240.11936	92	
240.83601	146	
240.94120	520	
240.96451	584	1+
241.92487	96	
241.94370	514	
242.94334	1610	1+
243.01070	90	
243.82214	270	1+
244.15498	80	
244.95854	4232	1+
245.13319	110	1+
245.19975	78	
245.94122	200	
246.95478	5026	1+
247.85094	82	
248.03614	96	
248.39799	98	
248.43497	104	
248.81370	134	
248.84338	110	
248.90194	754	1+
249.81879	94	
251.91712	78	
253.88748	80	
253.90667	184	
255.92210	144	
258.85029	186	
259.01363	80	
259.53370	80	
259.90947	124	
260.11384	86	
260.83586	502	1+
260.96872	440	1+
262.25627	90	
262.82675	134	
265.06220	88	
265.80267	82	
265.97628	130	
266.28497	90	
266.81454	900	1+
266.85072	82	
267.11122	92	
267.78754	204	1+
267.97456	918	1+
269.05123	84	
269.84653	118	
269.97117	966	1+
271.91384	106	
271.98030	92	
272.03666	116	1+
272.91920	82	
272.93837	114	
273.58588	90	
273.85592	96	
274.37642	88	
276.42647	82	
276.85266	100	
278.12554	104	
278.85091	112	
279.10863	246	1+
279.13401	80	
279.84538	220	1+
280.79284	758	1+
280.81515	78	
280.92673	138	
281.86996	228	1+
282.09440	224	1+
282.59321	86	
282.80141	90	
283.36369	84	
283.41728	96	
283.79288	98	
283.85257	176	
283.91158	78	
284.81406	82	
285.79685	140	
285.85071	106	
286.35654	102	
286.97286	82	
287.43565	82	
287.88974	92	
289.64651	92	
289.86711	130	
290.78788	118	
290.94369	78	
293.12016	242	
294.12327	110	
294.99917	114	
296.80850	116	
298.80590	668	1+
299.86589	124	
300.16840	84	
300.80435	94	
301.27597	84	
301.86774	98	
302.80188	280	1+
302.87028	142	
303.85552	574	
303.92431	80	
303.94589	78	
304.04413	92	
304.45136	100	
305.00951	104	
307.76594	92	
310.99499	130	
311.11761	102	
311.80108	84	
316.81759	78	
316.84377	148	
316.86241	84	
317.81903	148	
318.80750	126	
320.56068	80	
320.95905	112	
321.81985	130	
321.86924	196	
321.93629	88	
322.58861	82	
322.93183	222	
324.88023	114	
324.89384	278	1+
325.92059	94	
326.87463	106	
327.87423	78	
328.78371	86	
331.04405	78	
333.88733	78	
334.29324	90	
336.18651	80	
339.84583	166	1+
340.94253	134	
341.87925	90	
343.94842	98	
344.23076	82	
345.45326	90	
345.79552	98	
346.37326	120	
351.04195	84	
353.81940	100	
354.69795	84	
356.17928	88	
359.88045	100	
361.92876	82	
END IONS

###FS:    #m/z: 322.93226 #charge 1+
###MS: 102
###MSMS: 103
BEGIN IONS
TITLE=Cmpd 76, +MS2(322.9323), 28.0-35.0eV, 2.2min #103
RTINSECONDS=132.529
SCANS=102-103
PEPMASS=322.93226	3317430
CHARGE=1+
191.86228	100	
191.89635	84	
192.89044	178	
193.01399	68	
193.89193	68	
195.97953	72	
201.10830	92	
205.95504	86	
206.95075	134	
207.89360	82	
209.61534	90	
209.94788	94	
210.88101	166	1+
211.94527	80	
213.13934	82	
214.03685	84	
215.91967	68	
218.43686	84	
218.90719	74	
220.09136	106	
222.03586	76	
222.95244	114	
223.00599	72	
223.11111	98	
223.82532	106	
223.96278	150	
225.96122	72	
226.93159	72	
227.81809	92	
227.95359	88	
228.08912	78	
230.88981	78	
230.94991	82	
233.06143	90	
233.16727	74	
235.88739	68	
236.83722	138	
237.07176	70	
237.13578	90	
237.92109	74	
238.06473	204	1+
238.84079	80	
238.94016	318	
239.09313	78	
239.91037	82	
240.14750	152	1+
240.94204	3760	
241.90727	76	
241.94047	9656	1+
241.97404	90	
242.82798	76	
242.94245	6472	1+
243.82162	418	1+
243.83829	70	
244.83854	78	
244.94176	1906	1+
246.97808	174	1+
247.11587	84	
248.84429	130	
248.89575	74	
249.90228	88	
249.93179	98	
250.12713	70	
251.07181	72	
252.10811	96	
253.15221	70	
253.35149	76	
253.80318	70	
253.84072	70	
253.92875	74	
254.41987	80	
257.08258	72	
258.80645	70	
258.85961	72	
259.97358	96	
260.83229	616	1+
260.93412	92	
261.03553	78	
261.07290	92	
261.14254	76	
261.88903	76	
262.84784	90	
263.97947	76	
264.11332	78	
267.46251	88	
267.79491	136	
267.86038	228	1+
268.41139	76	
268.96458	88	
270.83078	68	
270.93780	70	
271.17616	68	
271.80270	80	
272.83081	68	
272.84703	104	
272.92810	76	
273.79115	72	
274.91090	130	
275.81191	156	
275.84077	84	
276.09567	84	
276.83890	164	1+
277.13324	68	
278.07457	82	
278.84925	86	
279.09359	1066	1+
279.86111	70	
280.12610	74	
280.62953	104	
280.86074	134	
281.81354	88	
282.06103	68	
282.79553	110	
283.07421	70	
283.80000	80	
284.29440	422	1+
284.79350	262	1+
284.81438	68	
284.84562	100	
284.86942	156	
286.91743	72	
287.90413	128	
288.20524	114	
289.09712	80	
289.25592	74	
289.87849	68	
290.00183	88	
290.74084	80	
290.90177	74	
291.85964	68	
291.88902	76	
292.84870	68	
294.80903	96	
294.86098	130	
295.87579	68	
295.97336	70	
296.91816	92	
297.79255	88	
298.76832	98	
298.80839	74	
298.95722	72	
300.16829	76	
300.87307	74	
301.78221	122	
301.85794	114	
304.77071	88	
307.79365	132	
307.89184	138	
308.84625	72	
308.89582	86	
308.98857	74	
309.75766	72	
310.26970	68	
312.76896	84	
314.14296	76	
314.76980	78	
315.17524	82	
317.62365	78	
320.96510	72	
322.83913	130	
324.89435	124	
325.39982	112	
325.90112	68	
326.89103	160	
END IONS

###FS:    #m/z: 340.94306 #charge 1+
###MS: 102
###MSMS: 104
BEGIN IONS
TITLE=Cmpd 77, +MS2(340.9431), 28.0-35.0eV, 2.2min #104
RTINSECONDS=133.301
SCANS=102,104
PEPMASS=340.94306	1138936
CHARGE=1+
81.57105	74	
188.99544	84	
190.93349	90	
191.87779	74	
193.07535	80	
193.93432	72	
194.30543	86	
195.89702	74	
196.88753	128	
197.52127	74	
198.57359	98	
198.87155	84	
200.87652	92	
203.95466	80	
205.40565	82	
208.95890	190	1+
209.93991	126	
213.94046	662	1+
214.43748	124	
215.88893	248	1+
215.93795	422	
217.87656	74	
220.88120	94	
221.89298	120	
224.85145	84	
224.97419	130	
226.95673	100	
230.56020	74	
230.89000	460	1+
230.91011	94	
231.95151	666	1+
233.02780	86	
233.89912	244	
233.94718	192	
234.55823	102	
234.90320	126	
235.89176	124	
236.83124	72	
236.84249	114	
236.88543	250	1+
237.06425	84	
238.02374	74	
238.80464	82	
239.78573	96	
239.92222	118	
240.13468	84	
240.84915	212	
240.94386	72	
241.82744	100	
241.84501	364	1+
242.02605	106	
242.07745	84	
243.83396	76	
244.51787	78	
244.89234	72	
246.44739	74	
247.97654	72	
249.90301	244	1+
249.96227	284	
250.99304	142	
251.12840	86	
251.96552	144	
251.99280	76	
253.06640	74	
253.94025	102	
254.42017	114	
254.88814	80	
254.92346	100	
254.96537	778	1+
255.08042	104	
256.84916	110	
256.88528	132	
257.98748	72	
258.84655	222	
258.88527	80	
259.00570	78	
259.39926	78	
259.85219	116	
259.95429	136	
260.84105	170	
261.84262	196	
262.83567	94	
262.89946	76	
264.07947	84	
264.88414	86	
265.85857	96	
265.96650	86	
266.87852	72	
267.13131	144	
267.84924	324	1+
268.04107	80	
268.85308	196	1+
269.90225	70	
270.97810	72	
271.15607	78	
271.95133	116	
272.44151	76	
272.93527	106	
273.86635	310	1+
276.85493	294	
276.87343	122	
276.98399	78	
277.86299	590	1+
277.96368	78	
278.04559	74	
278.84690	644	1+
278.94325	78	
279.00160	198	1+
279.89034	232	1+
279.96476	258	1+
280.93799	126	
281.86144	134	
282.81035	74	
282.88091	122	
283.03513	98	
283.79660	248	1+
283.87438	140	
284.42071	78	
286.35207	78	
287.42747	76	
287.82124	84	
288.20073	96	
288.41085	84	
288.84144	108	
289.19948	76	
292.86347	86	
292.97878	72	
294.40771	82	
294.88149	124	
295.89724	76	
295.97565	128	
296.85035	72	
297.90689	72	
297.92402	84	
297.97660	162	
298.14885	82	
299.87320	120	
299.92800	76	
300.88021	170	
300.93044	80	
303.87936	88	
303.94614	72	
303.96080	94	
304.99595	78	
306.92002	70	
307.15232	90	
307.43873	80	
307.94556	104	
308.92593	80	
309.84194	92	
311.81415	70	
311.87253	92	
313.81397	72	
316.15683	70	
317.07658	72	
318.96197	72	
322.44548	70	
323.05863	100	
323.13135	78	
323.90005	78	
324.37070	104	
326.17655	100	
326.89469	86	
332.43694	84	
336.87622	78	
337.11008	84	
338.22711	84	
338.77120	272	1+
341.20049	92	
END IONS

###FS:    #m/z: 363.95942 #charge 1+
###MS: 102
###MSMS: 105
BEGIN IONS
TITLE=Cmpd 78, +MS2(363.9594), 28.0-35.0eV, 2.3min #105
RTINSECONDS=134.072
SCANS=102,105
PEPMASS=363.95942	508020
CHARGE=1+
170.91134	82	
182.86885	78	
187.93849	94	
189.86369	280	1+
191.85849	274	1+
192.00160	84	
192.92854	90	
200.35108	78	
203.87045	76	
207.95013	138	
208.89071	92	
209.94316	1080	1+
210.88540	174	
212.88111	1414	1+
213.84835	78	
214.89343	82	
216.08301	100	
222.95108	318	1+
222.97548	88	
223.97656	134	
224.95069	970	1+
225.88388	172	
226.94830	6108	1+
227.88246	108	
227.93158	106	
228.84801	94	
228.89712	190	
228.94354	6694	1+
229.40567	86	
230.89093	1466	1+
231.80765	104	
232.06965	78	
232.88485	266	1+
234.13535	88	
234.97006	84	
237.05938	122	
238.06119	88	
238.08410	82	
239.95944	434	1+
240.94338	630	
241.94014	1474	1+
242.00309	80	
242.94298	994	1+
242.95958	242	
243.82363	208	
244.07355	268	
244.95914	4000	1+
245.94593	202	
246.87552	88	
246.90764	266	
246.95441	3806	1+
248.80844	144	
248.90151	656	1+
249.37233	88	
250.90101	200	
250.97129	126	
251.54764	82	
251.95019	146	
253.90725	124	
255.84605	78	
256.05027	78	
256.99809	84	
258.84478	132	
258.86159	88	
260.40105	94	
260.83539	214	1+
260.96542	398	1+
262.82945	88	
263.44224	166	
263.95884	216	1+
265.61222	126	
265.90250	154	1+
266.81722	212	1+
266.85275	132	
267.04079	80	
267.84157	268	1+
267.97815	466	1+
268.14575	170	
268.84297	206	1+
268.95871	182	
269.02308	86	
269.10971	110	
269.24183	104	1+
269.96992	658	1+
270.11192	90	
270.12582	82	
271.37466	82	
271.91819	420	
272.87582	210	1+
276.81676	102	
276.85724	104	
277.86135	80	
277.88192	78	
277.95390	80	
278.41230	88	
278.85056	132	
278.91100	96	
278.94201	82	
279.10732	108	
279.80134	202	
280.10825	122	
280.79438	268	
280.85771	116	
280.93117	174	
280.98771	94	
281.79615	230	
281.90208	132	
282.03450	78	
282.32098	76	
282.78729	382	1+
283.81434	78	
283.84022	88	
283.85719	164	
284.84966	362	1+
285.11532	88	
285.78920	90	
286.81562	212	
289.02200	86	
289.16367	94	
289.81933	118	
289.86815	148	
290.80486	86	
291.10765	88	
291.87017	88	
292.01081	94	
293.11658	164	
294.12872	126	
294.82715	82	
295.83987	90	
295.88372	186	1+
296.58604	88	
297.42180	88	
297.82043	132	
298.04262	90	
298.44366	82	
298.80375	990	1+
298.85995	146	
299.87509	82	
301.80515	146	
301.86312	498	1+
302.80835	120	
302.88896	80	
303.82800	184	1+
303.85665	728	1+
304.38679	80	
307.88425	128	
308.50764	90	
308.93712	90	
309.88479	320	1+
310.87193	120	
311.86616	82	
312.13483	78	
313.84665	86	
315.78374	198	1+
315.81449	356	1+
316.81477	348	1+
316.89303	82	
317.06988	132	
318.84025	142	
318.88285	86	
319.83142	120	
320.93229	90	
321.04197	94	
321.59903	94	
321.81788	150	
321.86752	82	
322.93101	424	1+
322.99159	90	
323.00626	86	
324.88100	140	
325.05003	78	
326.13641	198	1+
326.87578	132	
329.17555	136	
332.92048	98	
336.95471	108	
337.13465	82	
339.86145	80	
340.94439	130	
346.18386	92	
346.87641	84	
353.76401	92	
354.90811	78	
357.16117	126	
358.90034	96	
359.79744	104	
359.90374	86	
360.70801	90	
363.95588	110	
368.93037	82	
END IONS

###FS:    #m/z: 340.94323 #charge 1+
###MS: 106
###MSMS: 107
BEGIN IONS
TITLE=Cmpd 79, +MS2(340.9432), 28.0-35.0eV, 2.3min #107
RTINSECONDS=137.756
SCANS=106-107
PEPMASS=340.94323	1083600
CHARGE=1+
178.00012	74	
180.86863	76	
186.93812	74	
190.93474	76	
191.94046	88	
191.95813	106	
192.88344	86	
192.92787	396	
195.92307	94	
195.96250	82	
196.88647	118	
196.97452	82	
197.09330	78	
205.95242	144	
207.97869	120	
208.88634	134	
208.96000	98	
210.93865	156	
211.92232	78	
213.87829	152	
213.91286	108	
213.94146	378	1+
215.88757	262	
215.93752	122	
216.84106	78	
217.88620	134	
220.90664	106	
221.84206	76	
221.97556	84	
222.42566	74	
222.85628	86	
223.96414	146	
223.98066	150	
226.85735	142	
226.89831	86	
228.94239	220	
229.95808	92	
230.90025	162	
231.88852	332	1+
231.95463	1354	1+
233.17431	80	
233.94812	130	
235.83499	98	
237.90992	88	
238.90730	130	
240.84797	74	
240.96111	104	
241.84643	290	
242.83805	100	
243.83420	322	
244.95971	82	
246.98004	116	
248.89959	204	
249.07588	80	
249.90283	150	
249.96161	174	
250.88045	92	
250.90475	86	
250.95141	86	
251.07014	96	
251.86246	84	
252.97643	88	
253.79750	96	
253.84458	80	
254.52756	78	
254.96872	624	
255.88842	140	
256.07952	112	
256.88853	116	
256.96630	250	
257.85616	120	
258.14476	140	
258.34627	106	
258.84557	182	
259.42099	76	
259.85120	338	
259.95855	318	1+
260.83822	1112	1+
261.16853	78	
262.09390	78	
263.92393	108	
263.97992	122	
264.73242	106	
264.79429	82	
266.85284	104	
268.84579	172	
269.85977	108	
270.85704	128	
271.79344	80	
271.84296	170	1+
272.93807	224	1+
274.00679	100	
274.42524	92	
274.86753	166	
274.98309	100	
275.81454	112	
276.85777	666	
277.86116	352	
277.97074	256	1+
278.84880	622	1+
279.09885	116	
279.91378	112	
279.93251	76	
279.97137	150	
280.86759	384	1+
280.93361	74	
281.43263	106	
281.90826	102	
282.97532	74	
284.13513	84	
284.93681	74	
285.00309	84	
285.92313	128	
286.03217	78	
288.20638	76	
288.76768	134	
288.84292	82	
289.87661	140	
290.78880	128	
291.56604	76	
292.43464	76	
292.86545	74	
293.81827	78	
294.86686	230	1+
295.88981	124	
296.85713	88	
296.88477	194	1+
297.97573	144	
299.01607	80	
299.81744	82	
300.03461	82	
300.88048	116	
301.88779	86	
302.17329	78	
302.86308	202	
302.95053	132	
303.86850	92	
304.92505	82	
305.17128	74	
305.94195	108	
306.88626	126	
307.89016	120	
308.79872	90	
309.01702	80	
312.80564	80	
316.87755	80	
321.00914	82	
321.16753	76	
324.89275	118	
326.91671	84	
327.13004	94	
328.88995	160	
330.81427	170	
332.81969	78	
335.80569	88	
335.88816	118	
335.93640	82	
336.86845	122	
341.93623	98	
342.79196	114	
343.36563	94	
344.06243	82	
END IONS

###FS:    #m/z: 507.84955 #charge 1+
###MS: 106
###MSMS: 108
BEGIN IONS
TITLE=Cmpd 80, +MS2(507.8495), 28.2-35.2eV, 2.3min #108
RTINSECONDS=138.528
SCANS=106,108
PEPMASS=507.84955	142622
CHARGE=1+
196.01714	356	
210.03240	346	
214.88720	378	
224.97921	154	
232.89929	290	
244.07442	212	1+
248.85611	140	
249.09864	304	
250.91050	174	
252.14608	190	
255.10622	128	
258.87521	134	
260.88517	162	
266.09277	146	
266.16539	254	1+
267.10937	146	
269.91898	186	1+
271.10679	150	
272.07120	158	
275.08393	292	1+
278.83391	266	1+
279.05802	158	
281.09073	138	
281.89122	292	1+
285.85609	550	1+
287.85348	756	1+
288.87745	134	
289.88241	184	
289.97289	152	
290.08177	132	
290.13169	134	
290.86690	258	
291.87399	138	
292.87140	126	
293.87806	702	1+
295.10467	210	
295.15131	370	1+
296.08190	130	
296.10155	132	
296.85554	228	1+
298.13811	188	
301.85311	264	1+
303.86711	566	1+
304.37608	150	
305.86551	1474	1+
306.12797	182	
307.87389	150	
307.89159	236	
308.12688	204	
308.14537	664	1+
308.87561	506	
309.07140	114	1+
309.87387	262	
309.89256	282	1+
310.16150	456	1+
310.38094	144	
310.58398	238	1+
310.87360	190	
311.88595	1818	1+
312.17781	1244	1+
313.88507	234	
314.86425	288	
315.85702	332	1+
316.81972	202	1+
316.88132	194	
321.35945	224	1+
321.87959	208	
322.89507	428	1+
323.87810	282	
324.86390	186	
325.80217	188	
326.88417	2108	1+
327.84915	128	
328.88278	164	
328.88957	246	
328.95999	170	
330.88505	182	
331.18116	152	
331.90210	234	1+
332.75953	288	1+
332.87867	222	
334.83271	132	
334.89164	154	1+
335.84029	182	
336.81840	176	
336.95324	142	
337.88073	174	
338.88239	256	1+
341.11135	360	1+
343.14394	150	1+
343.76021	130	
344.12032	132	
345.82186	178	
345.89242	140	
347.77889	152	
347.87015	238	1+
347.90507	162	
348.77026	310	1+
349.36524	156	
349.75335	200	
350.82314	252	
350.88737	148	
350.96430	150	
351.37277	136	
351.84888	134	
352.82333	180	
353.85059	160	
355.72797	210	1+
355.88170	144	
356.82929	266	1+
357.77189	204	1+
357.83011	184	1+
358.34868	172	
359.11823	158	
359.75536	342	1+
360.75719	276	1+
362.76528	206	1+
363.14451	310	1+
363.17609	176	
363.80674	160	
363.83078	126	
363.89396	252	1+
365.79306	232	
366.79061	138	
366.83716	496	1+
367.70379	136	1+
367.76666	368	
367.80413	230	1+
368.76899	186	
369.83849	764	1+
370.80920	130	
371.12757	178	
371.72388	126	
371.79173	154	
371.88245	194	
372.10854	162	
372.71826	212	1+
372.77968	306	1+
373.81908	190	1+
375.15296	252	1+
376.15748	278	1+
379.74510	202	
380.14766	266	1+
380.72153	514	1+
382.90518	158	1+
384.77995	462	1+
384.83064	168	
384.85380	648	1+
385.71629	170	
385.78199	396	1+
385.81999	386	1+
385.89219	140	
386.81993	280	1+
386.87452	136	
387.85770	156	
388.05994	224	1+
388.84642	136	
389.19978	310	1+
389.39420	136	
390.84184	362	
390.92283	242	1+
391.74902	192	1+
391.84376	640	
391.92406	144	1+
392.83236	314	
393.83307	184	
394.74696	270	1+
394.81965	292	1+
395.75244	188	1+
396.11689	214	
398.72794	448	1+
399.71371	132	
399.80372	152	
399.85390	536	1+
400.73099	152	
402.74903	252	1+
402.77541	208	1+
402.86127	136	
403.87397	158	
404.12078	136	
404.87363	126	
405.10841	140	
405.76158	250	
405.87015	234	
406.18858	164	1+
406.42236	128	
406.85932	142	
407.74483	480	1+
407.79470	300	1+
407.86823	806	
408.21421	132	
408.85490	602	
409.72525	470	1+
409.85977	480	
410.02101	116	1+
410.84001	800	1+
411.81213	132	
412.72464	144	
413.73768	172	
413.75475	318	
417.87657	132	
421.75009	156	1+
421.88433	434	
422.87624	218	
423.72505	226	1+
423.77879	186	
423.87078	614	1+
424.18577	242	1+
424.77210	178	
424.79075	200	
425.75801	914	1+
426.86227	760	1+
427.73851	790	1+
428.69940	422	1+
428.75868	158	
428.77950	136	
428.84977	914	1+
429.73987	464	1+
430.74391	326	1+
430.85049	290	
430.88124	190	
431.77698	246	1+
431.86817	770	1+
433.85937	148	
434.18054	148	
434.70963	238	1+
435.77599	130	
438.88476	126	
440.18179	212	
441.22078	352	
442.22211	342	1+
444.68419	246	1+
444.87558	1108	1+
445.75045	224	
446.75446	134	
446.88323	298	1+
447.22250	242	1+
447.71440	462	1+
449.69724	386	1+
449.75500	148	
449.87570	466	1+
450.69671	308	1+
450.75097	196	
451.20838	212	1+
451.69946	186	1+
452.86629	230	1+
454.78965	140	
457.90687	146	
462.88602	376	
464.88372	150	
465.72437	330	1+
467.30532	142	
467.89167	1014	1+
468.77223	208	
469.89363	252	1+
470.72450	198	1+
471.20830	182	1+
471.78523	152	
478.19433	178	1+
481.14140	124	1+
485.90424	658	1+
499.73311	170	1+
503.19409	206	1+
509.86160	132	
END IONS

###FS:    #m/z: 336.94793 #charge 1+
###MS: 106
###MSMS: 109
BEGIN IONS
TITLE=Cmpd 81, +MS2(336.9479), 28.0-35.0eV, 2.4min #109
RTINSECONDS=139.301
SCANS=106,109
PEPMASS=336.94793	54192
CHARGE=1+
72.99554	74	
179.90882	72	
185.00901	76	
187.04569	88	
195.96602	94	
200.86605	74	
204.94112	80	
210.88309	72	
210.92572	94	
211.94542	3272	
212.87999	870	1+
212.94488	90	
213.94166	1494	1+
214.54903	96	
215.04393	76	
215.88948	390	1+
215.93697	318	
221.83643	82	
222.97376	200	1+
223.95773	72	
224.42091	74	
226.97762	166	
227.84047	74	
228.89685	204	1+
228.93916	78	
229.95676	2508	1+
230.89101	1218	1+
230.97607	80	
231.95106	1104	1+
232.82822	118	
232.85681	104	
232.88995	324	1+
235.89264	298	1+
236.07834	78	
236.36894	92	
237.06379	136	
239.89119	72	
239.94097	182	1+
240.09410	74	
240.85804	102	
241.84287	218	
241.85821	90	
242.80202	78	
242.84412	118	
245.01163	72	
245.90222	78	
246.90598	82	
246.95298	80	
247.96717	558	1+
248.45437	106	
248.90055	492	1+
249.96200	252	
250.39943	84	
250.83176	116	
250.96982	130	
251.09334	82	
251.88219	74	
252.84203	90	
252.93692	220	1+
252.97190	1388	1+
253.03046	76	
253.08025	102	
253.12693	92	
253.83453	80	
253.90310	116	
253.92064	86	
254.86454	106	
254.96862	622	1+
255.07055	124	
255.88716	106	
256.36833	84	
256.78544	78	
256.81127	74	
256.86141	164	
256.89706	88	
256.96722	172	
257.85093	126	
257.93781	92	
258.84274	142	
258.87753	94	
258.96933	80	
259.07509	76	
259.82328	222	1+
259.85539	376	1+
259.95637	112	
261.43629	86	
262.04803	82	
262.83396	86	
263.80807	76	
263.83126	130	
263.85393	108	
264.86508	116	
265.87435	74	
268.84060	824	1+
269.03135	92	
269.07555	92	
270.56621	72	
270.80986	130	
270.83943	178	
270.98311	156	
271.91635	110	
272.03030	114	
272.97549	82	
273.02774	84	
273.80587	82	
273.85586	126	
273.89453	76	
275.84120	86	
275.86459	72	
275.89387	84	
275.93276	80	
276.84079	112	
276.85995	638	1+
277.01062	88	
277.09242	84	
277.83766	74	
278.83541	458	1+
278.91856	100	
279.09894	98	
279.83739	310	1+
279.87547	274	1+
280.09912	72	
280.79407	98	
280.95661	72	
281.84581	114	
283.79027	116	
285.85355	160	
285.85683	82	
286.85350	542	1+
287.88580	102	
288.20652	76	
288.85053	110	
289.80973	100	
289.86918	78	
289.92706	72	
290.85188	204	1+
291.89341	108	
292.12622	78	
292.26679	74	
292.85844	264	1+
293.06754	74	
294.83693	228	1+
296.08926	72	
296.77215	94	
296.88675	182	1+
296.93938	86	
297.45359	82	
297.86999	116	
298.62170	90	
298.98895	86	
299.87048	120	
299.96212	112	
302.40215	104	
302.85463	110	
303.01745	72	
303.84304	76	
303.86225	78	
304.86963	132	
305.85615	76	
308.86630	234	1+
309.91318	88	
310.85838	76	
311.68656	78	
311.75112	80	
311.87628	212	1+
320.06036	86	
322.88273	162	
323.90466	96	
324.89681	90	
328.89582	88	
331.85751	92	
332.84003	98	
332.89610	78	
334.19915	74	
337.25219	86	
338.00997	74	
338.81542	78	
339.87271	72	
340.16489	84	
341.88627	92	
END IONS

###FS:    #m/z: 507.84853 #charge 1+
###MS: 110
###MSMS: 111
BEGIN IONS
TITLE=Cmpd 82, +MS2(507.8485), 28.2-35.2eV, 2.4min #111
RTINSECONDS=142.977
SCANS=110-111
PEPMASS=507.84853	146432
CHARGE=1+
189.87372	122	
196.01681	414	
198.03563	126	
214.88856	244	
220.05616	124	
226.23471	132	
227.95707	124	
230.08025	142	
232.89719	304	1+
236.88944	144	
238.06317	138	
241.85606	224	
244.07262	382	1+
244.09129	242	1+
245.07693	246	1+
252.14338	164	
255.91420	122	
258.85793	282	1+
258.87814	178	
259.13685	162	1+
261.88346	276	1+
269.11266	126	
272.06903	276	
272.13429	232	
272.85207	170	
275.08146	228	
275.85655	132	
277.14215	196	
278.12176	138	
279.89550	150	
280.81164	202	1+
281.38004	260	
282.87821	136	
283.88782	148	
284.10126	124	
287.85408	520	
288.89820	148	
289.88312	306	
290.08581	126	
290.86796	284	1+
293.87470	1054	1+
294.16719	188	
294.85679	132	
295.03892	140	
295.12684	128	
295.15062	196	
295.85635	224	
296.11990	210	1+
296.86529	216	
297.84984	342	1+
299.78169	162	
299.88395	194	1+
300.85456	476	1+
302.10018	142	
302.34849	300	1+
303.86904	528	1+
305.86625	1068	1+
307.89169	376	
308.10223	146	
308.14336	710	1+
308.87679	782	
310.15720	506	
310.83906	134	
311.16052	230	
311.88543	1368	1+
312.17617	1844	1+
312.75660	128	1+
312.95741	188	1+
313.88677	248	
314.86678	714	1+
315.81717	194	1+
316.86532	282	
318.86261	184	
323.11858	204	1+
323.82248	260	1+
323.87799	522	1+
324.85713	218	
324.90404	156	
325.89347	154	
326.10679	266	1+
326.88648	1456	1+
326.96563	130	
328.38359	236	1+
328.87507	124	
329.87354	322	1+
329.89469	150	
330.76743	246	1+
331.87994	440	1+
332.83824	224	1+
332.88091	368	1+
333.86971	164	
334.98635	136	
337.88165	312	1+
338.90902	124	
341.10615	218	1+
343.15741	248	1+
344.35912	134	
345.90751	128	
346.93442	140	
347.09677	174	
347.75842	130	
347.78241	260	
347.82091	126	
347.86088	134	
348.17142	324	1+
348.75993	436	1+
349.76211	314	1+
350.82139	176	
350.88795	136	
351.90019	328	1+
352.87449	128	
352.90267	222	1+
353.85442	252	1+
355.89775	192	
358.36482	132	
359.12153	288	
360.10465	124	
360.87475	252	1+
360.90151	218	1+
362.30989	162	
363.13808	464	1+
363.17883	144	
365.11545	222	1+
365.78968	244	
366.16420	212	1+
366.78612	166	
367.72387	250	
367.76980	492	1+
367.84618	138	
368.71004	146	
368.83682	516	1+
369.78420	200	
369.83894	372	1+
370.80112	540	1+
371.84761	256	1+
372.78520	190	
372.85172	164	1+
372.88081	214	1+
373.78179	172	1+
373.90510	138	
377.86944	152	
379.88360	266	1+
380.72020	420	1+
380.78497	162	
381.12144	138	
381.15252	210	
381.83898	148	
382.72150	134	
382.78821	208	1+
384.78005	136	
384.85199	888	1+
385.37889	122	
385.77603	222	
387.04611	224	1+
387.80557	212	1+
387.84912	250	
388.85726	140	
389.20128	302	1+
389.36368	346	1+
390.20382	204	1+
390.74955	132	
390.78398	136	
390.84346	432	
391.79336	308	1+
391.84193	226	
392.73152	240	
392.82925	556	1+
393.07668	124	
395.82698	142	
396.75577	216	1+
397.79145	316	1+
398.73082	794	1+
399.16387	132	
399.85607	334	1+
402.86559	172	
403.87650	680	1+
404.76067	480	1+
405.76313	410	1+
405.79071	132	
405.86990	142	
406.18772	364	1+
406.84981	126	
407.74148	138	
407.86536	1796	1+
408.07305	128	
408.85632	986	1+
409.36382	124	
409.72396	470	1+
410.83968	1024	1+
410.90265	208	1+
411.81043	288	1+
412.84211	500	1+
412.86315	134	
413.07323	298	1+
413.76269	174	
414.76241	234	1+
415.88250	132	
416.85520	362	1+
416.87629	224	1+
420.36287	126	
421.73048	198	
421.78385	138	
421.88733	244	
422.88292	208	
423.21347	152	
423.76331	244	
423.77801	238	
423.87270	364	1+
424.68403	146	
424.77612	140	
425.75699	418	
426.76025	266	
426.86224	896	1+
427.73310	830	1+
427.80037	150	
428.80172	200	1+
428.85257	1196	1+
429.70278	162	
429.83127	194	
431.86922	172	
432.12220	118	1+
432.69159	136	
432.86946	136	
433.85424	352	1+
433.87497	174	
434.17684	156	
434.89169	142	
435.16996	122	
438.73505	230	1+
439.90306	376	1+
441.22385	494	1+
442.68778	126	
443.11142	198	1+
443.16024	138	
443.95281	130	1+
444.23833	128	
444.87743	1692	1+
445.72049	172	
445.74254	582	1+
446.78419	166	1+
447.71458	446	
448.71459	198	
448.76429	172	
449.81983	138	
449.87981	280	1+
450.69860	500	1+
451.20661	144	
451.78370	192	1+
453.71629	136	1+
455.23270	206	1+
457.90569	194	
459.68390	208	1+
461.14445	152	
462.88433	744	1+
465.72816	398	1+
467.71448	248	1+
467.78186	172	1+
467.89173	1166	1+
470.73271	152	
472.70917	178	1+
477.22936	128	
485.90199	208	
487.80357	144	1+
491.79667	152	
501.14255	158	1+
503.18969	218	1+
508.15211	124	
509.29049	280	1+
512.25029	248	1+
END IONS

###FS:    #m/z: 336.94752 #charge 1+
###MS: 110
###MSMS: 112
BEGIN IONS
TITLE=Cmpd 83, +MS2(336.9475), 28.0-35.0eV, 2.4min #112
RTINSECONDS=143.749
SCANS=110,112
PEPMASS=336.94752	52440
CHARGE=1+
182.86744	78	
187.00863	74	
193.91889	72	
193.93609	74	
205.94978	240	
209.94084	80	
210.90266	70	
210.95073	94	
211.94601	2994	
212.87917	1144	1+
213.73498	78	
213.93972	812	1+
213.97547	72	
215.93736	322	
217.88918	70	
221.89503	76	
223.89336	68	
223.95165	256	1+
226.97655	82	
228.89497	200	1+
229.95572	3220	1+
230.89005	1420	1+
231.08625	68	
231.95139	1210	1+
232.04308	84	
232.07967	68	
233.16161	90	
233.81946	198	1+
233.94815	342	
235.38610	94	
235.49739	72	
235.79354	80	
235.89588	158	
236.82306	102	
236.89941	78	
238.05009	96	
238.12570	78	
239.86267	80	
240.84200	336	1+
241.00672	70	
242.43901	84	
242.95359	82	
243.87506	72	
244.79036	74	
244.87101	88	
244.90754	84	
246.95662	94	
247.68453	86	
247.91048	74	
247.96722	768	1+
248.83254	214	1+
248.88215	70	
248.90122	572	1+
249.95841	452	1+
250.99044	84	
251.83729	96	
251.90946	126	
251.92488	68	
252.36383	102	
252.84047	70	
252.97237	1084	1+
253.90588	122	
254.94091	80	
254.96506	926	1+
255.07400	162	
255.88143	94	
255.91078	82	
256.06380	98	
256.36063	86	
256.89963	96	
258.84641	456	1+
258.86591	78	
258.96610	142	
259.95925	72	
260.82567	74	
260.93043	102	
261.83495	118	
261.86081	90	
261.91128	68	
263.97800	76	
264.87141	114	
264.91443	92	
265.25412	72	
266.84525	130	
266.86625	86	
266.88034	74	
266.90257	78	
266.93679	88	
267.14929	70	
267.79211	72	
267.83813	160	
268.83942	558	1+
269.39186	84	
269.91796	92	
270.98603	284	
271.84860	362	1+
271.91752	160	
272.87368	88	
272.93445	68	
273.91733	86	
274.45606	82	
274.89944	116	
276.85813	892	1+
277.04536	76	
277.17033	72	
277.86418	508	1+
277.88088	110	
278.11741	72	
278.24861	68	
278.83841	400	1+
279.10231	182	
279.91998	84	
280.84143	68	
282.85277	128	
284.35900	84	
284.56376	102	
284.83732	70	
285.85277	198	
286.85102	568	1+
288.09623	106	
288.86568	116	
289.80264	68	
289.85477	120	
290.85666	134	
290.94361	88	
291.80734	68	
292.81710	72	
293.10985	218	
294.87130	154	
295.84625	78	
296.85099	86	
297.12742	78	
297.89028	70	
297.98145	78	
298.31822	104	
299.11637	78	
299.59655	88	
299.78774	124	
299.87013	80	
300.87206	120	
304.86802	148	
305.07501	70	
306.82975	80	
307.88100	88	
308.89409	68	
308.94101	88	
309.87197	432	1+
312.80134	76	
313.07050	70	
314.38014	92	
316.94543	84	
316.98042	68	
318.55014	92	
319.01673	78	
319.42516	108	
320.76048	80	
321.11720	72	
324.06341	86	
324.89242	240	1+
324.99453	76	
328.02542	96	
329.73781	74	
330.80470	84	
333.75505	78	
334.28220	124	
335.09334	74	
335.89603	74	
336.18167	74	
336.29028	68	
336.84163	82	
339.39986	78	
339.59220	92	
339.80509	96	
340.77219	78	
END IONS

###FS:    #m/z: 359.96353 #charge 1+
###MS: 110
###MSMS: 113
BEGIN IONS
TITLE=Cmpd 84, +MS2(359.9635), 28.0-35.0eV, 2.4min #113
RTINSECONDS=144.521
SCANS=110,113
PEPMASS=359.96353	41306
CHARGE=1+
186.91792	74	
187.00871	88	
196.94196	94	
207.97488	98	
208.06620	72	
209.91942	78	
209.94503	908	
218.89089	82	
219.02149	72	
219.41432	88	
220.46152	90	
222.95263	420	1+
223.04256	112	
223.83429	88	
224.95019	714	1+
225.89917	186	1+
226.94813	4020	1+
226.97343	168	
227.05316	76	
227.93050	186	
228.84636	88	
228.94304	4394	1+
233.82519	78	
236.03669	90	
236.86159	78	
239.07593	100	
239.47859	90	
239.98430	80	
240.94266	424	1+
240.96316	638	1+
242.96200	572	
244.95932	2586	1+
245.94266	148	
246.88920	72	
246.95351	2124	
247.93560	76	
248.80647	76	
248.82225	86	
250.95138	424	
250.96995	120	
251.88851	96	
252.95556	448	
255.03713	92	
255.11715	138	
255.88314	296	1+
256.38027	78	
257.79202	72	
258.84705	334	1+
258.97422	74	
259.96130	98	
260.10952	86	
260.84382	162	
260.94423	124	
260.96931	126	
262.94941	136	
264.78857	90	
264.96719	114	
265.01216	76	
265.38222	86	
265.83444	78	
266.82409	80	
267.97396	428	
268.40733	86	
268.82881	98	
268.84777	108	
268.96649	838	1+
269.16124	140	
269.42619	98	
269.90376	72	
269.97214	566	1+
270.81746	82	
271.84606	186	1+
271.89665	84	
272.09016	72	
273.09683	78	
273.96928	108	
275.97228	154	
276.80231	80	
276.85770	196	
277.33574	88	
277.65668	84	
277.86137	188	
278.38579	98	
278.79637	286	1+
278.84660	392	1+
279.10651	202	1+
280.41955	100	
280.79588	778	1+
282.88228	136	
283.87972	142	
283.98557	120	
284.50156	78	
284.79889	146	
284.82443	172	
284.86647	84	
284.94085	72	
285.03220	74	
285.86066	230	1+
286.10285	72	
286.79499	72	
286.91952	72	
287.90625	72	
289.16299	148	
291.79288	100	
292.44306	102	
292.97711	80	
294.86240	134	
294.96235	76	
295.00444	72	
295.93416	120	
296.81374	100	
296.99859	74	
297.79469	122	
297.99398	74	
298.80530	442	1+
299.81987	72	
300.78969	72	
300.80460	100	
303.56502	80	
303.92644	82	
305.81128	80	
306.93627	92	
307.13306	100	
307.86929	86	
307.89150	112	
308.93896	102	
311.88689	128	
312.80131	76	
313.93376	78	
314.81335	74	
314.95812	80	
315.90797	96	
315.96920	72	
316.81648	158	
318.80169	78	
318.93361	170	
321.82508	200	
322.82469	90	
323.59744	78	
323.93404	104	
324.22475	98	
325.22933	74	
325.39320	92	
327.88550	80	
329.82702	86	
330.01224	84	
330.08583	74	
330.18160	92	
332.88954	96	
334.95117	130	
336.28537	82	
336.78525	74	
340.94163	128	
341.79759	90	
351.72791	72	
352.75109	86	
353.78252	72	
354.05733	76	
356.28595	104	
356.38337	84	
356.77950	106	
359.69646	84	
359.82980	156	
362.03383	78	
362.85877	86	
363.03460	78	
363.08550	72	
363.72753	74	
363.96199	166	
END IONS

###FS:    #m/z: 322.93186 #charge 1+
###MS: 114
###MSMS: 115
BEGIN IONS
TITLE=Cmpd 85, +MS2(322.9319), 28.0-35.0eV, 2.5min #115
RTINSECONDS=148.192
SCANS=114-115
PEPMASS=322.93186	2953180
CHARGE=1+
124.87133	80	
189.00374	90	
190.93295	68	
192.02392	68	
192.88675	108	
197.89769	72	
199.16930	68	
200.10622	104	
201.04353	76	
205.95095	68	
206.60051	88	
206.97216	120	
207.97482	98	
212.87959	160	
216.42173	96	
218.36608	84	
218.84194	66	
218.96900	84	
218.98541	88	
222.87266	66	
224.96016	66	
225.93542	74	
226.82040	76	
227.93690	94	
228.85372	220	
228.90757	72	
229.05275	98	
230.83289	178	
230.84744	164	
233.08956	72	
233.16237	186	
233.89861	66	
236.38190	76	
236.83353	84	
237.79240	82	
237.88689	170	1+
238.02723	84	
238.80093	78	
238.93632	144	
239.07204	104	
239.08732	96	
239.12363	72	
239.91965	78	
240.82229	72	
240.84127	66	
240.94228	2572	
241.83164	78	
241.94423	2224	
242.13120	104	
242.80026	66	
242.94298	6172	1+
243.06424	64	
243.14675	78	
243.82018	66	
244.82749	302	
244.94238	1202	
245.09941	90	
246.13150	68	
246.79825	78	
246.86782	116	
246.97875	138	
247.85863	76	
247.97676	130	
248.14261	90	
248.85129	102	
248.90332	76	
248.95583	84	
249.89846	74	
250.12719	76	
250.83916	218	1+
251.94637	96	
252.79494	72	
253.89540	74	
254.15936	76	
254.91511	114	
255.84209	72	
256.84120	98	
256.90670	130	
257.92984	68	
258.83854	278	1+
258.89735	92	
261.83247	540	1+
262.86358	74	
263.09504	66	
263.87790	66	
266.85036	70	
266.97303	94	
267.87026	92	
268.02149	66	
268.05745	70	
268.12789	66	
268.65863	80	
269.80716	82	
270.00489	74	
271.11769	96	
271.18086	222	
271.79419	218	1+
272.78817	64	
272.84650	172	
273.15537	64	
273.84823	68	
275.81057	80	
276.08586	74	
276.14086	88	
277.80816	74	
277.85779	100	
278.85093	68	
279.09240	904	1+
281.10274	112	
281.96826	66	
282.12081	78	
282.27236	76	
283.06395	86	
283.78678	218	1+
284.29218	410	1+
285.87866	66	
285.93470	72	
285.98653	76	
286.09337	66	
286.85067	72	
288.20079	130	
288.78687	152	1+
289.19769	66	
289.81405	66	
289.84733	76	
289.88175	110	
291.06557	66	
293.82984	72	
294.12580	70	
295.95620	72	
296.15688	70	
297.94952	84	
298.82768	80	
300.01966	80	
300.15163	88	
302.24844	70	
303.81284	68	
303.87074	106	
305.80043	78	
306.76765	74	
307.79942	124	
307.88038	86	
308.87445	72	
309.80100	68	
309.94986	78	
312.17653	188	1+
313.07965	66	
314.06429	86	
317.77218	66	
317.82447	66	
318.85464	68	
319.10458	70	
320.83740	78	
321.82180	66	
321.92508	90	
322.89739	64	
324.42586	82	
324.89705	108	
326.91232	66	
327.04559	74	
327.77400	78	
END IONS

###FS:    #m/z: 363.95881 #charge 1+
###MS: 114
###MSMS: 116
BEGIN IONS
TITLE=Cmpd 86, +MS2(363.9588), 28.0-35.0eV, 2.5min #116
RTINSECONDS=148.964
SCANS=114,116
PEPMASS=363.95881	470974
CHARGE=1+
182.86891	86	
183.93178	108	
189.86318	500	1+
191.85618	218	
197.44015	88	
198.10158	110	
200.94465	120	
201.41971	84	
203.95439	84	
207.87641	166	
207.90506	96	
207.95221	142	
208.87454	94	
209.94593	890	1+
210.88443	176	
212.87858	922	1+
212.90260	86	
214.04562	112	
214.90082	160	
216.42357	106	
222.95230	372	1+
224.94997	798	
226.58567	84	
226.89711	112	
226.94842	7264	1+
226.97152	192	
227.93260	150	
228.89581	390	
228.94381	6770	1+
229.07982	96	
229.88326	88	
230.88981	1778	1+
233.88261	138	
234.43605	90	
234.51853	92	
234.88228	138	
237.04986	98	
237.06799	80	
240.81841	82	
240.94112	1010	1+
240.96364	292	
242.82657	168	1+
242.85586	94	
242.88646	84	
242.94279	1286	1+
244.07545	166	
244.08972	80	
244.95825	3150	1+
245.94416	212	
246.85197	92	
246.91881	174	
246.95319	2840	1+
248.84464	164	
248.90354	136	
249.80618	102	
250.89821	158	
250.95325	104	
251.07289	128	
252.51003	84	
254.42376	92	
254.79589	88	
258.83620	142	
259.42301	110	
260.83435	452	1+
260.85417	146	
260.96886	140	
261.83920	288	1+
262.99103	82	
263.98415	100	
265.08630	182	
265.77259	92	
265.97461	140	
266.00254	104	
266.81558	228	
266.85436	172	
267.92465	84	
267.97460	186	
268.81368	100	
268.96840	94	
269.11301	98	
269.81220	108	
269.96978	764	
270.85090	100	
271.82619	88	
271.91787	312	1+
273.03176	80	
276.85852	108	
276.89197	80	
277.17593	96	
277.41942	86	
278.41639	84	
278.84644	524	1+
278.88429	188	1+
279.10526	162	
279.79796	104	
280.10866	114	
280.79486	750	1+
280.81389	160	
281.86300	138	
282.50431	92	
282.83312	110	
283.79343	106	
284.10243	78	
284.80004	82	
284.83008	176	
284.86746	190	
285.39508	108	
285.84701	294	1+
286.81668	146	
286.91345	94	
288.83625	98	
289.86927	128	
291.94574	78	
292.00265	80	
295.80778	80	
295.87198	96	
296.43803	84	
296.81043	126	
296.90582	200	1+
297.10953	94	
297.80322	884	1+
297.88004	100	
298.02577	104	
298.80480	638	1+
299.03132	80	
300.80380	254	
300.88136	80	
301.12911	128	
301.80069	154	
301.86080	292	
302.79728	92	
303.44705	84	
303.85721	422	
303.94511	88	
304.53922	104	
307.00802	86	
309.87465	214	1+
311.33941	86	
311.86402	124	
312.05088	130	
314.30590	84	
314.40608	78	
316.82023	82	
317.93456	148	1+
318.81796	216	
318.84169	104	
318.88295	120	
319.87279	82	
320.81895	124	
320.85508	98	
321.28892	80	
321.92694	392	1+
322.92978	332	1+
323.80895	266	1+
324.37964	90	
325.59915	92	
326.87281	208	
327.49186	88	
327.87846	92	
330.18620	78	
330.83699	134	
332.90966	106	
335.81731	84	
336.95140	118	
337.80024	80	
337.94239	146	
338.80535	82	
340.93949	170	
341.80443	94	
343.36148	100	
346.74126	82	
348.89405	98	
350.76545	84	
352.89305	250	
354.76027	200	1+
357.15525	94	
364.08099	94	
364.84537	90	
END IONS

###FS:    #m/z: 507.84840 #charge 1+
###MS: 114
###MSMS: 117
BEGIN IONS
TITLE=Cmpd 87, +MS2(507.8484), 28.2-35.2eV, 2.5min #117
RTINSECONDS=149.737
SCANS=114,117
PEPMASS=507.84840	139532
CHARGE=1+
196.01803	172	
227.95469	138	
230.07655	192	
232.89805	432	
238.06165	258	1+
239.11524	172	
244.07192	180	
244.10681	238	1+
245.07649	552	1+
249.09996	218	
250.90890	212	1+
252.14365	308	1+
258.87466	146	
259.86427	164	
260.93023	158	
262.11651	182	
265.02968	198	1+
266.10587	426	1+
267.10773	348	1+
267.88494	236	1+
267.91220	180	
272.13683	226	
273.85833	130	
275.08219	492	1+
278.12582	162	
278.83322	390	
279.06049	128	
279.91410	138	
284.08506	258	1+
284.89702	148	
287.85395	342	
288.20278	156	
288.87569	446	1+
290.13382	138	
290.80746	242	1+
290.86483	248	
291.81335	150	1+
291.86749	258	
292.90631	146	1+
293.87444	920	1+
294.16606	222	
295.09982	126	
295.15152	374	
296.08618	186	
298.14056	226	
298.80470	136	
300.87471	144	
301.84733	140	
303.86703	550	1+
303.92649	132	
305.86551	908	1+
305.98176	160	1+
307.89043	170	
308.14514	680	
308.87536	676	
309.09090	120	1+
309.89532	282	
310.15925	342	
310.81783	134	
311.16817	188	
311.88296	1422	1+
312.17660	1336	1+
312.90859	140	
313.11417	210	
313.82755	126	
314.86887	584	1+
315.98642	140	
317.15151	126	
317.90128	154	
318.85662	204	
319.81936	128	
319.86917	128	
322.86357	442	1+
324.90673	138	
325.89885	216	
326.88494	2112	1+
327.39317	164	
327.81125	208	1+
328.82520	180	1+
328.85652	156	
328.87385	330	1+
331.13418	138	
332.78280	128	
332.87562	398	
332.90728	192	
334.09590	220	1+
334.90619	240	
335.83873	142	
335.84991	166	
335.88637	168	
336.12707	230	
337.88448	264	1+
337.90989	222	
340.14534	152	1+
340.95509	200	1+
341.10862	124	
341.76149	148	
341.98957	146	
342.17974	136	
342.78093	292	1+
343.15885	186	
343.87168	170	
344.84079	428	1+
347.16121	180	1+
347.75683	168	
347.78300	686	1+
348.77210	126	
348.89362	236	1+
349.11210	192	1+
349.75876	632	1+
349.80828	134	
350.82268	428	1+
350.88524	176	
351.89427	130	
353.85251	366	1+
354.91243	128	
355.89381	176	
357.84619	128	
359.11838	172	
360.76476	244	1+
360.85357	190	1+
360.89481	128	
363.13602	136	
364.89835	142	1+
365.77116	140	
365.78902	210	
366.91133	206	1+
367.03040	236	1+
367.76720	464	1+
367.79125	262	1+
367.84561	268	
368.70937	124	
368.76467	288	1+
368.81808	156	
368.90068	154	
369.79776	430	1+
369.84009	246	
370.14967	158	
370.84291	164	
371.79951	372	1+
372.37338	232	1+
374.79497	130	
374.81850	252	1+
377.73017	148	
380.72167	456	1+
382.89043	208	1+
384.85501	508	
385.85250	272	
386.79349	218	1+
387.85410	202	
388.16687	186	1+
390.20172	202	
390.78443	194	1+
390.79873	142	
390.84555	786	1+
391.74650	194	1+
392.82607	898	1+
394.78586	146	
396.10846	188	
396.22538	202	1+
397.77734	148	
398.87173	136	
399.72931	362	1+
399.78889	138	
399.85203	450	1+
400.78718	214	1+
402.85791	134	
403.86921	134	
403.88203	138	
405.10939	208	
405.75988	160	
405.78853	154	
405.87448	210	
406.75346	410	1+
406.81085	198	1+
406.85764	192	
407.86827	652	
408.85316	482	
408.87082	468	
409.12667	272	1+
409.16844	124	
409.76219	228	
409.85715	344	
410.08911	142	
410.72550	364	1+
410.75844	144	
410.83863	1368	1+
412.92184	136	
413.75269	412	1+
414.67717	236	1+
414.75801	258	1+
416.88097	208	
417.82509	174	1+
417.85865	232	1+
419.78782	132	
421.88225	210	
422.86803	824	1+
423.20989	298	
423.77493	260	
423.82659	140	
423.86978	496	1+
423.89019	202	
424.19184	216	1+
424.77265	166	
424.79782	128	
425.75584	674	1+
426.86471	350	
427.09504	150	
427.73655	564	1+
427.86507	272	
428.84864	888	1+
429.73745	184	1+
429.81214	130	
430.85585	144	
431.86652	634	1+
432.86765	398	1+
435.71581	136	
436.85796	132	
439.89322	158	
440.21978	512	1+
443.76608	242	
444.77482	136	
444.87423	1722	1+
445.75620	454	1+
447.88653	198	
449.69380	134	
449.88106	644	1+
451.19766	142	
451.76211	214	
452.76259	128	
457.91171	188	
460.19050	202	1+
462.88786	522	1+
465.72109	148	
466.24340	160	
467.30193	260	1+
467.88872	536	1+
468.18908	134	
471.19376	244	1+
472.22002	126	
473.21344	174	1+
485.90386	276	1+
491.15061	156	
508.92384	136	
509.12434	130	
509.16350	158	1+
END IONS

###FS:    #m/z: 322.93186 #charge 1+
###MS: 118
###MSMS: 119
BEGIN IONS
TITLE=Cmpd 88, +MS2(322.9319), 28.0-35.0eV, 2.6min #119
RTINSECONDS=153.4
SCANS=118-119
PEPMASS=322.93186	2905924
CHARGE=1+
192.89939	70	
193.89490	80	
197.02639	68	
197.88208	84	
200.83645	76	
200.89251	68	
202.87041	76	
204.88159	80	
205.88467	74	
207.97423	172	
209.91939	72	
213.97545	94	
214.88727	162	
215.10877	72	
215.90006	90	
217.90438	82	
220.87732	168	
223.96604	92	
224.06233	82	
224.87916	72	
227.92865	124	
227.95559	90	
228.93364	82	
229.15469	74	
230.86552	220	1+
230.89687	84	
231.04722	70	
232.91738	78	
233.12835	72	
233.15926	68	
233.87772	68	
234.91834	154	
238.93861	142	
239.08935	80	
239.80185	74	
239.91217	72	
240.89073	78	
240.94161	2690	
240.97780	98	
241.40354	68	
241.94374	1924	
242.82483	112	
242.90808	122	
242.94284	6510	1+
243.82204	124	
243.86549	80	
243.92108	76	
244.82072	94	
244.89050	154	
244.94094	964	
245.79806	86	
245.82129	78	
245.90026	72	
246.97805	118	
247.97663	68	
248.84540	92	
248.86075	68	
249.93311	78	
251.03502	70	
251.39124	112	
252.87325	76	
253.04893	80	
254.88840	72	
254.94114	90	
255.56713	70	
256.84053	82	
256.90238	128	
258.15884	86	
258.80413	74	
258.83511	90	
259.88796	74	
260.34472	188	
260.83068	122	
260.92811	92	
261.83259	124	
262.14382	92	
262.35036	94	
262.83043	170	
263.01098	72	
263.34339	172	
263.82800	88	
263.88588	68	
264.87823	76	
266.28729	70	
266.85297	162	
267.65113	70	
268.84425	72	
269.80273	186	
269.87226	148	
271.17584	66	
271.84437	88	
272.84593	96	
273.11700	76	
273.79351	176	1+
274.91322	140	
275.05021	72	
275.99204	86	
276.84937	86	
276.88399	72	
277.04137	70	
277.85427	70	
278.84368	138	
279.09384	698	
279.80031	174	1+
279.82404	70	
279.91400	102	
280.09645	344	
280.11787	88	
280.52064	92	
280.86426	72	
281.04331	70	
281.15641	70	
282.06023	70	
282.88878	74	
283.06828	132	
283.97591	96	
284.07342	74	
284.29555	166	
284.37111	70	
284.78654	120	
284.86314	150	1+
285.29776	130	
287.42115	100	
287.80319	112	
287.81875	96	
287.93747	68	
288.20649	144	
289.99371	76	
290.85790	80	
292.80661	74	
293.07778	68	
294.38669	82	
296.15680	72	
296.92684	78	
297.87506	72	
299.80291	68	
299.81969	70	
304.89473	74	
306.88622	338	1+
309.27568	84	
310.05788	82	
311.86437	174	1+
312.80786	80	
312.88153	192	1+
315.05742	78	
317.44438	118	
319.12889	74	
320.98745	76	
321.18077	66	
321.74231	66	
321.96957	72	
322.80711	88	
323.21992	80	
324.23350	76	
324.89416	318	1+
324.99941	68	
325.80754	88	
326.81043	92	
327.28764	108	
END IONS

###FS:    #m/z: 340.94277 #charge 1+
###MS: 118
###MSMS: 120
BEGIN IONS
TITLE=Cmpd 89, +MS2(340.9428), 28.0-35.0eV, 2.6min #120
RTINSECONDS=154.172
SCANS=118,120
PEPMASS=340.94277	1002016
CHARGE=1+
192.95577	74	
194.08991	74	
197.87799	110	
199.97606	88	
200.87124	72	
208.96181	92	
212.01154	90	
212.86515	84	
212.88218	72	
213.87985	372	1+
213.93902	796	1+
215.88884	124	
217.93644	258	
219.87853	68	
221.90416	100	
221.99732	94	
222.96434	70	
223.10757	108	
224.98399	82	
226.83507	90	
226.97042	106	
227.78644	80	
228.84764	188	
230.89052	482	1+
231.89289	332	1+
231.95052	768	1+
233.94952	140	
234.95065	90	
235.82485	84	
235.95076	138	
236.88824	68	
238.05577	100	
238.85979	80	
238.88239	92	
238.89778	124	
239.10623	94	
239.84947	72	
239.87307	86	
239.93299	74	
240.83064	142	
240.94234	112	
241.84433	544	1+
241.90573	78	
242.78690	70	
242.82739	318	1+
243.37868	82	
244.00720	114	
245.91741	84	
247.85086	76	
247.98023	72	
248.90268	242	1+
248.97133	68	
249.01180	92	
249.96193	326	1+
250.82695	78	
251.80796	76	
251.88027	72	
251.93073	78	
252.34209	80	
254.08531	72	
254.84878	72	
254.91181	78	
254.96743	516	1+
255.89121	68	
256.00258	74	
256.51403	86	
256.91388	96	
256.96646	86	
257.01385	86	
257.85504	88	
257.87414	222	1+
257.93598	94	
258.84711	794	1+
259.80493	78	
259.90206	86	
259.95863	562	1+
260.34144	92	
260.52959	80	
260.83586	614	1+
262.80410	78	
262.88565	68	
263.79415	82	
264.86253	348	1+
264.98429	70	
266.01580	156	
266.84866	100	
266.99707	80	
268.13790	72	
268.83728	316	1+
269.88813	122	
270.82884	78	
270.86173	70	
271.51005	104	
272.56923	80	
272.92799	122	
272.97571	78	
274.84675	100	
275.86099	184	
276.85809	590	1+
277.88354	108	
277.92605	172	1+
278.84724	926	1+
278.99030	92	
279.10318	78	
279.96913	122	
280.49987	80	
280.86621	72	
280.92929	102	
280.96486	90	
281.36647	96	
281.84674	74	
281.88167	86	
282.88238	68	
284.36731	78	
284.91217	70	
284.97419	96	
286.91746	74	
287.48156	108	
288.40265	92	
291.79424	80	
291.80729	134	
293.87748	276	1+
293.94009	96	
294.47921	84	
295.41583	70	
295.86068	88	
296.11485	68	
296.86116	76	
296.98056	68	
297.79256	72	
297.98784	78	
298.82338	80	
298.96579	74	
299.30334	74	
299.84747	80	
299.91319	78	
300.12794	90	
301.86331	172	
302.14590	150	
302.87837	82	
302.92321	72	
303.89132	74	
304.44035	84	
304.93292	92	
305.35631	78	
307.38482	76	
308.20549	72	
308.80241	110	
308.87792	224	1+
310.81790	76	
311.05335	72	
312.17395	70	
314.95079	88	
315.45207	74	
318.94890	70	
321.10372	68	
323.05855	116	
324.80226	68	
324.89054	82	
325.89251	80	
329.04481	76	
330.81158	76	
330.88064	72	
331.77264	68	
332.78420	86	
332.90486	76	
333.12467	80	
334.94024	78	
335.72244	78	
338.84580	110	
345.12467	72	
END IONS

###FS:    #m/z: 363.95900 #charge 1+
###MS: 118
###MSMS: 121
BEGIN IONS
TITLE=Cmpd 90, +MS2(363.9590), 28.0-35.0eV, 2.6min #121
RTINSECONDS=154.952
SCANS=118,121
PEPMASS=363.95900	454968
CHARGE=1+
90.63084	74	
178.94831	74	
189.86630	192	
191.86148	224	
193.08306	126	
205.96037	74	
207.87481	118	
207.94952	114	
209.89985	74	
209.94366	638	1+
210.88439	224	
212.88164	672	1+
216.07868	74	
220.93201	84	
222.95307	308	1+
223.86965	78	
224.85043	92	
224.95359	754	1+
224.97411	76	
226.87187	84	
226.89141	118	
226.94843	5868	1+
227.09647	224	1+
228.89553	544	1+
228.94351	6212	1+
229.01545	84	
230.88969	1534	1+
234.05428	76	
235.38801	86	
238.93514	164	
239.07520	120	
239.42941	76	
239.44946	78	
239.83978	80	
240.39157	102	
240.86205	120	
240.94298	130	
240.96536	208	
241.83907	84	
241.94292	386	
242.82113	112	
242.94331	1790	1+
242.96138	422	1+
243.81908	94	
243.90453	112	
244.07239	136	
244.87094	80	
244.95858	3508	1+
245.83272	94	
245.94621	250	
246.95427	3154	1+
248.84517	182	
248.90115	652	1+
249.80540	78	
249.83410	84	
250.80562	92	
250.89566	130	
250.94173	84	
250.97415	96	
251.96789	80	
251.98552	88	
252.00685	78	
252.89069	76	
253.52984	90	
253.91003	312	1+
256.09152	100	
256.11878	86	
256.39786	74	
258.84072	338	1+
260.83689	88	
260.97193	236	
261.04942	74	
261.83166	108	
261.85336	76	
261.98441	100	
262.82647	426	1+
263.86887	118	
263.99377	102	
264.42681	100	
264.84946	156	1+
265.81744	392	1+
265.92429	104	
267.78040	98	
267.97595	516	
267.99779	158	
268.80148	78	
268.96635	728	1+
269.80914	80	
269.84760	102	
269.97141	614	1+
271.92085	74	
273.93931	84	
274.07221	206	1+
275.80648	198	1+
276.78166	86	
276.84152	74	
276.85704	332	1+
276.98437	118	
277.98834	78	
278.79964	146	
278.84719	188	
278.93502	80	
279.81834	122	
280.79203	814	1+
280.85589	136	
281.84875	76	
281.97835	76	
282.06429	194	1+
282.17848	74	
282.21778	80	
282.93395	74	
283.06911	162	1+
283.84839	148	
283.87131	78	
283.98837	120	
284.82378	206	
285.84213	174	
285.86529	78	
286.81502	214	1+
288.46502	86	
289.99991	92	
290.86206	92	
291.85299	214	1+
292.82333	80	
292.89913	96	
293.11821	112	
293.79784	146	1+
294.40768	88	
296.76390	86	
296.81092	250	
297.00291	80	
297.80416	812	1+
298.80627	678	1+
299.08242	82	
300.11302	84	
300.72183	94	
300.80107	148	
300.92434	82	
301.79725	370	1+
301.86172	334	
302.80013	228	1+
302.86464	150	
303.10204	78	
303.85726	480	
304.89166	100	
306.89628	86	
306.95643	80	
307.14381	86	
307.45147	88	
307.88709	84	
308.14736	80	
308.87227	82	
316.81492	574	1+
319.81383	94	
320.81511	264	1+
321.86892	110	
324.01947	80	
324.74695	80	
324.87956	78	
326.18690	94	
327.84529	260	1+
327.87979	188	
328.29236	102	
328.95789	76	
329.81379	80	
331.88828	96	
336.94734	202	
337.95105	82	
339.82600	292	1+
340.93970	162	
341.94521	118	
344.93744	94	
345.85704	74	
347.89467	90	
348.63029	90	
351.30230	78	
351.77599	76	
352.79015	74	
353.08539	90	
353.38531	100	
355.10253	74	
356.19556	76	
357.07930	74	
357.16352	134	
358.16451	124	
359.88099	78	
362.98509	114	
368.51083	82	
END IONS

###FS:    #m/z: 322.93178 #charge 1+
###MS: 122
###MSMS: 123
BEGIN IONS
TITLE=Cmpd 91, +MS2(322.9318), 28.0-35.0eV, 2.7min #123
RTINSECONDS=158.64
SCANS=122-123
PEPMASS=322.93178	2804222
CHARGE=1+
160.29717	70	
187.93519	74	
191.93528	82	
192.88766	70	
200.83631	72	
201.04866	156	
203.50749	98	
204.04061	68	
205.41433	82	
206.97820	92	
207.91738	72	
207.94954	78	
207.97652	84	
210.83851	116	
211.04557	90	
213.90558	92	
214.03294	88	
215.97025	86	
218.84544	72	
219.05260	72	
220.03132	108	
221.87845	68	
221.97026	70	
222.95591	394	1+
224.98269	74	
225.87283	80	
225.89503	82	
226.01111	68	
227.06996	88	
227.85151	74	
227.92935	136	
228.93528	70	
229.16012	70	
230.03085	92	
230.85294	128	
230.90552	80	
231.82977	72	
232.84444	72	
233.03610	122	
233.17802	106	
234.03191	78	
236.01796	114	
236.37812	90	
237.89470	70	
237.94561	68	
238.02724	96	
238.07857	78	
238.88621	312	1+
238.94152	116	
239.08017	68	
239.90285	76	
240.82276	434	1+
240.94206	2366	
240.96878	110	
241.93990	8602	1+
241.98172	78	
242.84231	70	
242.94215	6184	1+
243.88823	118	
244.15555	68	
244.83465	122	
244.86006	204	1+
244.94071	1672	
244.96073	154	
246.39716	80	
246.44014	80	
246.97396	80	
247.18229	84	
248.88189	68	
248.98501	70	
251.98384	78	
252.14909	74	
252.82819	74	
254.80583	68	
254.84338	72	
254.86882	76	
256.89684	142	
257.79821	146	
258.83558	306	
259.15431	88	
259.20583	80	
260.85281	136	
260.93296	72	
261.82974	442	1+
262.97727	118	
263.07295	94	
263.09864	68	
265.06903	72	
265.93253	88	
266.86221	178	
266.89434	86	
268.41330	94	
268.95940	114	
269.79731	76	
269.86375	84	
270.36818	78	
271.17830	246	
271.80964	70	
271.85052	336	1+
272.09925	78	
272.84961	218	1+
273.79375	138	
274.06738	98	
274.85453	122	
275.80865	174	1+
275.98969	92	
276.83508	80	
277.14413	78	
277.85230	76	
279.09418	720	1+
279.80120	74	
279.90368	72	
279.93878	68	
280.83757	68	
282.08463	98	
282.27143	90	
282.94419	72	
283.02490	74	
283.08263	86	
284.29677	260	
284.86018	120	
285.30176	128	
286.81143	80	
286.86661	68	
287.88301	108	
287.91295	88	
288.22972	76	
288.40546	100	
289.84109	80	
289.87661	72	
290.79315	92	
291.80568	230	1+
292.88038	92	
292.97028	70	
292.99994	90	
295.03833	78	
295.06556	76	
295.87521	92	
296.02352	88	
297.19529	68	
298.19748	74	
299.85175	72	
299.91721	72	
301.39289	68	
301.43764	76	
302.88795	72	
305.81546	88	
306.93503	92	
307.15469	76	
307.79956	198	
308.08955	68	
310.87356	80	
312.80172	220	1+
313.89481	78	
317.01551	78	
317.76131	80	
318.85264	92	
320.82677	74	
323.01873	74	
324.29323	76	
324.86878	70	
325.75880	70	
326.88838	76	
END IONS

###FS:    #m/z: 340.94264 #charge 1+
###MS: 122
###MSMS: 124
BEGIN IONS
TITLE=Cmpd 92, +MS2(340.9426), 28.0-35.0eV, 2.7min #124
RTINSECONDS=159.411
SCANS=122,124
PEPMASS=340.94264	1003204
CHARGE=1+
73.90908	80	
85.98773	84	
183.92329	88	
185.88358	72	
189.86131	102	
190.94497	140	
191.95718	124	
192.92767	198	
197.88201	78	
208.95178	70	
210.50691	80	
211.92738	72	
211.94363	70	
213.88219	346	1+
213.94017	554	1+
214.00240	100	
215.38419	86	
215.88964	488	1+
215.93874	206	
216.68758	76	
216.87769	248	1+
217.06349	96	
217.88391	164	1+
217.93093	78	
219.88201	70	
225.09823	86	
225.86348	72	
226.90351	74	
226.95185	90	
227.95793	138	
228.93966	136	
228.95756	96	
229.84296	130	
229.94725	84	
230.88918	258	
231.89059	120	
231.95237	750	1+
232.90885	80	
233.89665	136	
233.95244	126	
234.43029	82	
235.07359	76	
235.41634	94	
236.95242	72	
237.84365	70	
238.86344	82	
238.90718	96	
239.88773	90	
240.83783	502	1+
241.84151	324	1+
241.94831	360	1+
242.65703	82	
242.81958	90	
243.83340	210	
244.82893	90	
244.84563	224	1+
245.39206	84	
246.36813	98	
246.89665	84	
246.94676	100	
248.83564	74	
248.90179	92	
248.99084	110	
249.78861	72	
249.96216	394	1+
251.15975	82	
252.11780	82	
252.45734	72	
252.92959	126	
252.96121	70	
253.99321	100	
254.17911	70	
254.82959	76	
254.94932	126	
254.96879	212	
255.07134	160	
255.47667	80	
255.95769	84	
255.97133	84	
256.51194	90	
256.87013	76	
256.90995	112	
256.92659	70	
256.95960	80	
257.79845	112	
257.83370	84	
258.84701	340	
259.00394	90	
259.04153	78	
259.85514	494	1+
259.95823	148	
260.84062	108	
260.85831	344	1+
260.96199	90	
261.16832	94	
261.93704	92	
263.53104	82	
264.86458	142	
264.91813	80	
268.13952	72	
268.79359	70	
268.83971	208	1+
269.89751	240	1+
270.92376	90	
271.79329	70	
272.85046	168	
274.86426	76	
274.91450	74	
275.81222	174	
275.86101	90	
276.85462	528	1+
277.96074	92	
278.84593	710	1+
279.91440	70	
280.10521	70	
280.85606	392	1+
280.88609	134	
280.98130	74	
280.99990	106	
282.93380	100	
284.35864	74	
284.84589	78	
285.81068	110	
290.85812	72	
290.89339	96	
291.43841	102	
293.38268	86	
294.87237	118	
295.84872	78	
295.97439	124	
297.80958	98	
297.86894	88	
297.89225	82	
297.97587	162	
298.94202	70	
299.78513	80	
299.87805	120	
300.87323	94	
300.88935	70	
301.10326	72	
301.91121	102	
302.80806	74	
302.85532	70	
302.94935	288	1+
303.89640	78	
304.83269	72	
304.88634	84	
305.15895	70	
307.81110	96	
307.90020	212	
309.81364	78	
309.84842	74	
310.04928	72	
314.81782	70	
316.87754	70	
319.08935	88	
320.52757	82	
322.89942	76	
324.89509	140	
326.10340	74	
327.80999	170	
327.82766	70	
329.76461	76	
338.95218	92	
341.54343	82	
342.85399	76	
344.87396	72	
346.20305	122	
346.41906	78	
END IONS

###FS:    #m/z: 363.95884 #charge 1+
###MS: 122
###MSMS: 125
BEGIN IONS
TITLE=Cmpd 93, +MS2(363.9588), 28.0-35.0eV, 2.7min #125
RTINSECONDS=160.184
SCANS=122,125
PEPMASS=363.95884	436004
CHARGE=1+
132.81088	88	
189.86197	300	
191.85903	152	1+
196.88442	104	
198.00815	78	
200.94949	142	
203.87745	102	
205.87943	92	
205.95514	88	
207.94867	134	
208.88346	88	
209.94410	692	1+
210.88755	174	
210.91509	94	
211.88471	94	
211.94732	116	
212.88042	1004	1+
213.87807	98	
218.90691	114	
219.86755	98	
222.95391	380	1+
222.97184	84	
224.90801	82	
224.94887	688	1+
224.97491	76	
226.84457	84	
226.89336	98	
226.94786	5644	1+
227.05239	124	
228.89876	266	1+
228.94373	5370	1+
229.07236	94	
230.89042	1386	1+
230.98912	80	
231.93928	100	
232.88697	322	1+
233.02747	102	
234.88342	262	1+
238.94378	172	1+
239.07050	84	
240.94181	532	
240.96522	362	
241.94481	418	
241.96437	162	
242.94262	1700	1+
242.96022	476	
243.31733	114	
243.82558	186	
244.07107	262	1+
244.50635	90	
244.82114	102	
244.95903	4120	1+
245.00021	88	
246.90508	108	
246.95513	3330	1+
247.60137	94	
248.80580	238	
248.84798	114	
248.90136	504	1+
248.98282	84	
250.09424	78	
250.93208	84	
250.97054	212	
252.08538	104	
252.36202	88	
252.87568	80	
252.90606	332	1+
253.08066	80	
253.83731	76	
256.14597	100	
257.02550	78	
258.42138	86	
258.83788	88	
258.97346	142	
260.83760	292	1+
260.96776	294	1+
261.84122	200	1+
263.38545	76	
263.84671	82	
263.97880	116	
264.96748	138	
265.08701	102	
265.81133	358	1+
265.96065	82	
266.81282	306	1+
266.87070	100	
267.97535	500	
268.14358	96	
268.79637	172	1+
268.96492	618	1+
269.10582	82	
269.96914	448	1+
271.91590	82	
272.11746	84	
272.38685	86	
276.80579	242	1+
276.85046	306	1+
278.86937	98	
279.10364	118	
279.84689	104	
280.60494	88	
280.79614	408	1+
280.83335	104	
281.86387	134	
282.08781	92	
282.79113	172	
282.85178	338	1+
282.88128	142	
283.84887	406	1+
283.97882	136	
284.44380	92	
284.52249	90	
284.83114	164	
285.01955	78	
285.80591	82	
285.83151	102	
286.45387	80	
287.09821	86	
288.47116	102	
289.88535	102	
290.86783	140	
291.88303	78	
292.44009	190	
292.88019	108	
293.11906	122	
293.46046	80	
293.87262	82	
294.12551	78	
294.55987	86	
294.85403	140	
294.86607	124	
295.86740	100	
296.81446	154	
297.80847	118	
298.80561	328	
299.80945	142	
299.86765	118	
301.80396	116	
301.86405	126	
302.80560	232	1+
302.85928	122	
302.94899	76	
303.54360	90	
303.80882	168	1+
303.85759	294	
304.85640	146	
306.44033	78	
306.83723	196	1+
307.88472	106	
310.31321	96	
310.89327	76	
311.81664	258	1+
311.86379	92	
312.85343	90	
312.88586	78	
316.43411	94	
318.40564	82	
318.81665	214	1+
320.61320	92	
320.88841	88	
321.82255	204	
321.87284	172	
322.93156	308	1+
323.16843	154	
323.87047	196	1+
324.85304	98	
324.90982	78	
329.75846	82	
335.87806	80	
336.08285	94	
338.77843	78	
338.87107	84	
344.04640	78	
345.10839	76	
346.87161	80	
348.75864	204	1+
349.78910	76	
351.79942	104	
352.81334	100	
355.77397	88	
355.86681	86	
356.78679	78	
357.45256	84	
358.31680	84	
359.72769	108	
360.86185	78	
360.91798	82	
362.19965	80	
367.84865	76	
END IONS

###FS:    #m/z: 340.94256 #charge 1+
###MS: 126
###MSMS: 127
BEGIN IONS
TITLE=Cmpd 94, +MS2(340.9426), 28.0-35.0eV, 2.7min #127
RTINSECONDS=163.868
SCANS=126-127
PEPMASS=340.94256	962060
CHARGE=1+
139.72929	84	
182.91893	90	
184.87038	78	
188.94789	72	
190.92953	74	
190.98053	92	
191.98477	76	
192.92587	286	
194.90840	82	
197.09339	108	
197.95984	74	
199.88732	80	
206.42246	82	
207.02617	90	
207.08421	72	
207.97788	92	
208.95826	72	
208.98367	118	
210.93949	238	
212.87829	112	
213.88224	192	
213.94079	906	1+
214.87303	94	
214.89617	76	
215.89102	246	
215.93736	236	1+
219.21261	94	
221.89146	74	
222.82562	72	
222.95295	324	1+
223.83194	124	
225.83590	84	
226.95390	130	
227.79408	86	
230.88988	302	
230.90698	72	
231.88948	304	1+
231.94961	726	1+
233.16837	78	
233.94725	122	
235.89276	194	1+
237.96690	78	
238.06260	126	
238.82922	78	
238.91349	94	
240.84191	474	1+
241.86599	106	
243.83580	134	
243.84560	118	
244.95677	136	
245.90211	80	
246.85415	122	
246.95183	84	
247.85826	92	
248.13126	104	
248.90502	134	
248.95585	240	1+
251.01945	82	
252.09650	128	
253.79545	80	
253.90763	136	
253.95393	90	
254.84757	106	
254.96664	300	
255.07538	178	
256.09127	84	
256.90346	84	
256.96662	118	
258.85167	218	
258.88923	92	
258.91098	78	
259.84863	180	
259.86444	94	
259.95591	106	
260.83236	528	1+
261.84502	96	
261.91911	84	
262.88895	154	
262.95539	102	
264.36905	92	
264.87831	100	
265.08829	72	
265.93261	86	
266.81645	82	
266.86708	238	
266.91281	74	
268.00086	74	
268.84358	146	
269.46400	78	
271.87639	84	
272.92048	92	
272.93446	74	
273.93555	80	
274.84927	156	
274.86524	116	
274.89567	196	1+
274.91178	78	
275.40077	92	
275.42896	74	
275.95106	76	
275.97157	74	
276.44077	80	
276.85910	614	1+
277.97399	198	1+
278.18305	90	
278.84399	1214	1+
280.84561	222	
281.06565	78	
281.85078	94	
281.89710	188	
283.02295	72	
283.92624	146	
284.47890	76	
284.93693	112	
288.82502	74	
288.84993	144	
288.87586	76	
289.16237	142	
290.80755	92	
290.85659	88	
291.60166	92	
292.61345	78	
292.86711	72	
293.36377	90	
293.87918	84	
294.87038	152	
295.15628	88	
295.86444	90	
295.97021	122	
296.04294	84	
296.06981	72	
296.85594	130	
297.89204	102	
298.01409	82	
298.86356	86	
299.85364	82	
299.86865	90	
301.86479	352	1+
303.87161	124	
303.95863	72	
304.93572	78	
305.16299	76	
305.86685	78	
306.78921	76	
310.80681	88	
311.88787	90	
313.85830	76	
314.82015	74	
315.39116	76	
317.58838	80	
317.87538	86	
323.13801	76	
324.00813	106	
327.29201	108	
328.83560	74	
328.86656	88	
330.81893	222	
331.95807	74	
334.92216	76	
336.56037	94	
336.61652	98	
337.02439	88	
343.68205	86	
346.23380	92	
END IONS

###FS:    #m/z: 507.84813 #charge 1+
###MS: 126
###MSMS: 128
BEGIN IONS
TITLE=Cmpd 95, +MS2(507.8481), 28.2-35.2eV, 2.8min #128
RTINSECONDS=164.64
SCANS=126,128
PEPMASS=507.84813	118740
CHARGE=1+
196.01837	240	
210.03259	136	
232.89691	276	1+
250.90887	216	
251.07228	166	
252.08160	130	
254.05399	126	
260.88847	180	
260.91222	158	1+
263.08641	236	1+
269.89760	134	
272.85560	206	1+
273.14041	130	
275.08244	188	
277.13783	124	
277.38706	198	1+
282.11315	166	
285.85727	118	
287.85397	764	1+
288.83110	120	
288.88844	146	
289.03988	254	1+
289.88029	236	1+
289.90434	122	
290.07513	166	
290.86628	404	
292.05201	180	1+
293.87573	928	1+
295.15084	262	
296.82512	134	
298.80588	136	
298.85449	280	1+
302.09722	244	
303.81643	128	
303.86817	358	1+
305.86388	1366	1+
306.06405	264	1+
307.89141	118	
308.14370	458	1+
308.87464	510	
308.89536	234	
309.84205	134	
309.89010	462	
309.99162	122	
310.15793	470	1+
310.87689	152	
311.88543	1470	1+
311.93744	158	
312.17761	1292	1+
313.86405	718	1+
315.86740	714	1+
316.09112	150	
319.81922	168	
321.92463	148	
322.86336	138	
323.87512	472	
325.14935	122	
325.98678	156	1+
326.88544	2232	1+
330.17033	154	
330.81522	124	
332.88091	374	1+
333.76627	138	
333.79053	122	
335.88711	154	
336.83811	164	
336.88101	348	1+
339.80617	136	
343.87838	142	
347.77721	180	
347.83216	194	
349.76219	336	
349.84789	114	
350.76654	216	
350.80308	136	
350.84325	120	
350.88928	154	
351.76871	170	
351.82942	142	
351.86015	158	
352.82357	250	1+
353.85225	258	
353.90391	232	1+
355.85769	144	
356.72812	142	
357.81787	154	1+
357.85284	148	
358.75595	302	1+
358.89451	236	1+
358.97553	156	1+
359.11686	468	1+
360.78971	158	
365.10962	116	
365.14024	118	
365.80042	330	1+
366.18330	220	
366.83816	408	1+
367.11519	142	
367.71283	184	
367.76721	494	1+
368.18351	182	
368.36476	150	
368.89732	308	1+
369.81545	142	
369.84077	156	
370.81000	146	
370.83883	122	
371.73083	158	
371.80027	230	
372.78320	188	
372.84043	118	
373.87574	124	
373.89035	124	
374.72827	160	
374.80106	238	1+
374.81749	174	
374.87365	228	1+
376.13896	134	
377.77017	190	1+
380.72257	506	1+
380.83834	298	1+
381.08654	136	
381.14958	222	
381.83880	202	1+
382.80213	314	1+
383.91366	156	
384.85146	850	1+
385.06065	114	
385.18837	150	
387.09801	236	
387.74020	136	
387.77460	194	
387.85462	158	
388.80433	276	1+
388.84571	308	1+
389.20326	500	1+
389.72689	146	
389.92262	128	
390.06360	130	
390.78125	130	
390.84370	478	1+
391.72578	278	1+
391.84712	298	1+
392.83176	646	1+
394.73722	250	1+
395.37097	152	
395.86981	126	
397.55164	162	
397.86289	158	
398.17745	222	
398.72989	220	1+
398.84877	484	1+
401.81875	218	1+
401.92444	118	
402.86724	128	
403.86606	166	
404.12562	122	
404.77538	176	1+
404.87362	386	1+
405.75119	174	
405.87772	276	1+
406.18534	174	
406.75446	420	1+
406.79176	276	1+
406.86334	118	
407.73854	424	
407.87128	680	
408.85471	1276	1+
409.73013	200	
409.78401	122	
410.73180	164	
410.83786	602	1+
411.20719	238	1+
411.73905	142	
412.83581	134	
412.88486	234	1+
413.07642	204	
413.75869	144	
414.17165	126	
414.76795	116	
416.81165	186	1+
416.88016	142	
417.76385	208	
417.85877	158	
419.74277	134	
421.88382	296	
423.20848	240	
423.77328	268	
423.78022	690	1+
423.86881	462	1+
424.82526	232	1+
425.75969	480	
425.86622	544	1+
426.75697	334	
427.73922	902	1+
427.78051	188	
428.09701	140	
428.84880	1204	1+
428.89237	290	1+
429.70374	300	1+
429.72786	120	
429.83383	190	
430.86045	186	
430.88074	154	
431.86973	280	
432.69380	116	
432.80089	200	1+
432.86664	206	
433.85339	284	1+
435.85320	116	
438.73394	176	1+
439.89873	264	
441.22124	874	1+
442.68797	144	
444.76685	284	1+
444.87436	1446	1+
445.74034	382	1+
446.87775	326	1+
447.71297	534	1+
448.71147	502	1+
448.76060	222	
448.78331	266	
449.88186	442	1+
450.75662	128	
451.86608	268	1+
453.77772	120	
458.91780	142	
460.22018	128	
462.88443	272	
463.88136	118	
465.78849	172	1+
467.89392	526	1+
469.90340	130	
485.90313	120	
492.81514	156	
494.23390	120	
513.23963	292	1+
END IONS

###FS:    #m/z: 336.94740 #charge 1+
###MS: 126
###MSMS: 129
BEGIN IONS
TITLE=Cmpd 96, +MS2(336.9474), 28.0-35.0eV, 2.8min #129
RTINSECONDS=165.412
SCANS=126,129
PEPMASS=336.94740	47972
CHARGE=1+
191.94574	84	
192.84656	70	
194.89146	70	
203.04905	80	
205.94732	118	
207.97419	108	
208.88170	296	1+
209.88495	236	1+
210.90629	72	
211.94564	1966	1+
211.99718	74	
212.88189	542	1+
213.94136	1062	1+
214.87638	136	
214.89082	74	
215.88956	150	
215.94152	124	
216.88267	90	
216.90451	70	
216.97010	108	
217.93261	78	
219.90400	74	
222.89650	74	
222.97377	74	
223.96599	82	
224.97571	94	
225.40810	96	
225.97594	90	
227.85525	84	
227.88699	72	
228.89357	136	
229.89486	70	
229.95557	2132	
230.89052	1278	1+
231.95041	1076	1+
232.11791	92	
232.89146	108	
233.83024	318	1+
233.89761	174	
233.95033	94	
234.90678	102	
234.95147	102	
235.89132	72	
235.95361	80	
235.98355	76	
238.80462	88	
239.84356	76	
240.89267	70	
240.96497	78	
241.84830	82	
242.38947	74	
242.88449	104	
243.10461	78	
243.84852	126	
244.86719	70	
244.89792	80	
244.97856	80	
245.83285	76	
246.97598	72	
247.96522	586	1+
247.99371	76	
248.89827	596	1+
249.96219	554	
250.95140	152	
251.07432	128	
251.84416	112	
252.06929	98	
252.97253	1106	1+
253.83895	110	
253.90621	146	
254.83739	84	
254.92173	96	
254.96569	604	1+
257.85100	82	
258.84808	284	
258.95693	152	
259.86087	150	
259.95431	120	
260.83524	76	
261.83874	108	
264.07748	72	
265.08378	120	
266.84923	120	
267.13924	76	
267.84219	98	
267.87134	72	
267.91858	102	
268.17380	84	
268.84446	870	1+
270.98007	198	
271.91622	186	
272.84191	210	1+
272.86958	74	
272.91624	92	
273.11483	72	
274.85098	70	
275.84115	92	
275.86973	198	
276.87642	114	
277.08009	70	
277.86953	492	1+
278.13570	84	
278.83792	148	
279.81988	102	
279.83812	206	
279.96556	68	
280.01075	70	
280.89380	84	
281.05430	116	
282.80574	70	
282.88814	74	
283.43382	78	
283.79376	76	
285.85614	138	
285.88437	78	
286.06138	80	
286.85190	604	1+
287.00076	108	
287.85501	410	1+
288.91346	86	
290.93126	102	
291.82712	76	
291.84919	84	
292.43920	70	
293.11146	176	
294.11187	88	
294.81953	84	
294.86188	92	
295.87905	130	
295.97299	80	
296.25829	86	
297.88673	88	
298.16580	74	
299.86415	130	
300.06618	84	
300.85835	72	
303.37875	78	
304.44461	78	
304.88632	76	
305.94631	72	
306.88147	70	
308.86950	290	1+
310.01888	78	
311.96594	88	
312.37133	88	
312.81436	72	
313.05774	94	
314.61104	88	
315.87313	74	
316.88648	72	
319.17038	90	
321.74864	86	
321.89644	72	
323.17100	82	
323.44706	88	
323.88479	130	
324.89119	326	1+
324.99018	76	
326.87925	88	
327.76234	70	
328.88656	82	
330.40488	100	
331.75451	86	
332.83331	80	
334.88855	104	
335.39861	80	
336.73360	102	
338.11157	94	
338.80735	84	
END IONS

###FS:    #m/z: 507.84826 #charge 1+
###MS: 130
###MSMS: 131
BEGIN IONS
TITLE=Cmpd 97, +MS2(507.8483), 28.2-35.2eV, 2.8min #131
RTINSECONDS=169.087
SCANS=130-131
PEPMASS=507.84826	109770
CHARGE=1+
196.01620	134	
214.88538	326	1+
224.97595	300	
232.89466	408	1+
236.88996	198	
238.08808	142	
240.10249	222	
241.08708	138	
242.85199	144	
245.07592	142	
249.09579	178	
252.07744	290	
258.04971	266	1+
259.87127	142	
267.10710	188	
267.90847	128	
268.11289	148	
271.95562	150	
272.07109	224	1+
272.08913	164	
272.13253	138	
272.85594	344	1+
276.06645	302	1+
276.86654	154	
277.13898	186	
278.84753	232	
280.02326	126	
284.03473	142	
284.13895	130	
285.85804	162	
287.85446	908	1+
289.88091	162	
289.97002	190	1+
290.08159	128	
290.86488	214	
291.39830	144	
293.87269	600	1+
295.10204	130	
295.15036	304	
296.09209	144	
296.85154	248	
298.15584	128	
299.84955	418	1+
300.81752	144	
300.85110	344	1+
303.86936	442	
305.08685	128	
305.86727	868	1+
307.14012	736	1+
307.80233	370	1+
307.86146	154	
307.89329	280	
308.14396	618	1+
308.87252	740	1+
310.15468	456	1+
311.88645	1204	1+
312.17638	1264	1+
314.77748	172	1+
314.86521	586	1+
315.37571	140	
317.87506	210	1+
320.17630	182	
322.85175	140	
323.87235	314	
324.85959	146	
324.89659	150	
325.13552	152	1+
325.90544	178	
326.88605	1466	1+
327.95602	158	
328.87877	318	
328.89843	152	
329.87806	212	1+
329.89312	164	
330.83610	324	1+
331.12329	126	
332.87932	594	1+
333.86591	168	
334.90985	134	
335.09790	142	
335.84172	174	
337.79573	194	1+
337.88089	168	
339.87140	134	
339.88511	140	
340.86635	146	
341.10640	232	
344.88794	196	
346.37433	178	
346.79126	218	
346.88328	146	
347.76910	128	
347.77636	126	
347.83582	316	1+
348.01357	194	1+
349.08145	110	1+
349.75774	520	1+
349.81572	400	1+
349.90740	282	1+
350.80153	214	
350.82067	278	1+
350.89078	128	
350.96463	126	
353.80601	182	
353.84823	532	1+
354.81212	172	1+
354.86792	156	
355.89233	148	
356.74386	134	
359.11316	178	
363.17534	358	1+
364.13689	126	
364.91794	136	
365.75988	244	1+
366.83847	198	
367.37575	144	
367.76879	386	1+
367.80983	282	1+
368.18973	130	
368.89593	422	1+
369.84238	244	
370.16200	292	1+
370.80796	422	1+
371.79681	178	
372.73642	142	
372.78301	162	
372.80022	128	
372.82310	186	
373.72427	124	1+
373.81311	380	1+
373.89889	132	
374.06469	156	
374.89499	184	1+
376.88087	326	1+
377.79102	128	
378.90865	164	
379.72413	132	
379.75181	188	1+
379.79625	242	1+
380.72170	134	
381.71671	374	1+
381.78069	186	
381.83920	198	
382.83466	240	1+
383.77892	160	
383.79929	156	
384.10995	200	1+
384.74981	142	
384.85545	350	
385.77592	180	
385.85259	188	
386.77698	234	1+
386.82542	186	
387.71511	178	1+
387.85872	146	
388.80960	126	
389.20518	248	
390.74710	146	
390.78071	128	
390.84307	718	1+
391.74432	188	
392.82762	560	1+
394.86663	182	1+
396.85259	174	
397.87019	286	1+
398.72897	354	1+
399.18714	210	
399.80017	296	1+
399.85200	358	
402.86863	506	1+
402.89934	218	1+
403.87332	368	1+
405.86681	198	
406.18364	176	
407.74265	468	1+
407.87100	484	
408.06768	152	
408.85429	926	1+
409.12959	232	1+
409.72004	254	1+
409.76383	310	1+
410.84143	754	1+
410.87636	312	1+
412.73862	132	
412.78400	134	
412.84741	328	1+
413.87912	124	
415.80130	134	
417.86361	174	
421.88649	206	
422.79321	140	
422.88045	180	
423.21033	124	
423.77239	572	1+
423.86829	374	1+
424.83232	158	
425.75501	530	
426.24649	126	
426.75447	352	
426.77399	146	
426.86408	932	1+
427.73551	1312	1+
428.76220	202	
428.77811	206	
428.84826	566	1+
430.73933	244	
430.84965	210	
432.86571	466	1+
433.86642	348	1+
439.89688	154	
441.22114	558	
443.76155	200	
444.11860	142	
444.20185	136	
444.87131	1018	1+
445.74416	260	
446.71267	402	1+
446.76426	214	
447.71543	290	1+
447.79227	128	
448.78854	148	
449.22287	252	1+
449.69923	382	1+
449.87759	928	1+
450.75087	282	1+
457.91026	434	
462.88793	462	1+
463.76975	146	
465.72721	178	
467.89238	298	
468.71251	188	
478.20258	148	
489.21789	132	
489.27385	146	
502.20342	218	1+
503.20478	152	1+
505.21320	156	
509.29038	178	
510.29151	156	
END IONS

###FS:    #m/z: 336.94715 #charge 1+
###MS: 130
###MSMS: 132
BEGIN IONS
TITLE=Cmpd 98, +MS2(336.9472), 28.0-35.0eV, 2.9min #132
RTINSECONDS=169.867
SCANS=130,132
PEPMASS=336.94715	51306
CHARGE=1+
145.92320	70	
169.46654	86	
175.24228	74	
193.94794	82	
199.23174	84	
200.87907	150	
202.90714	76	
208.14418	84	
210.88140	88	
211.94599	2140	1+
211.97047	70	
212.87770	654	1+
213.93939	1010	1+
214.89673	110	
215.04215	72	
215.89152	146	
222.88374	72	
222.96483	74	
224.84082	72	
224.87718	76	
227.86095	168	
227.89252	112	
228.02955	94	
228.89637	144	
228.93926	76	
229.85412	76	
229.88769	86	
229.95575	1690	
230.89022	692	
231.89242	342	
231.95022	970	1+
232.82914	74	
232.90803	70	
233.82827	272	1+
233.94584	258	
234.83128	180	1+
234.88900	82	
235.87304	88	
235.89522	74	
236.06871	80	
236.83350	86	
237.89840	90	
239.85020	144	1+
240.83675	462	1+
241.39424	86	
241.84128	336	1+
242.07760	86	
245.89444	84	
246.90522	138	
246.97516	120	
247.96745	826	
248.03632	124	
248.84932	70	
248.87833	80	
248.90130	404	
249.13246	70	
249.96291	332	
250.83530	212	
250.95275	116	
251.07109	204	
251.80233	88	
251.83880	166	
251.96153	70	
252.09668	90	
252.97352	1076	1+
253.90903	144	
253.95775	72	
254.09474	72	
254.90489	134	
254.96632	280	1+
255.08037	108	
255.91250	126	
255.97951	80	
256.84846	84	
256.89689	106	
257.03832	88	
257.39772	70	
257.86688	120	
258.84604	496	1+
258.85917	98	
258.97829	72	
259.90385	146	
259.94150	78	
260.81704	96	
261.86362	96	
261.94881	82	
262.14954	86	
262.83344	244	1+
262.92512	192	
264.93649	98	
265.82457	72	
266.85757	302	1+
267.84284	188	
268.84134	890	1+
269.80303	96	
270.97988	164	
271.04705	84	
271.91771	196	
272.85047	112	
272.92330	122	
274.88097	118	
276.06495	84	
276.85991	202	
276.89440	110	
277.81126	110	
277.83459	828	1+
277.85867	82	
277.87751	122	
278.10304	92	
278.83560	724	1+
278.86498	190	
278.94946	90	
279.86635	302	1+
280.79627	102	
281.04542	116	
285.84837	894	1+
286.78467	70	
286.80098	108	
288.85928	230	1+
291.18252	92	
291.85014	122	
292.94327	92	
293.10829	134	
293.80352	74	
294.85860	86	
295.83059	108	
295.89334	112	
296.00254	70	
296.85269	82	
297.05602	94	
298.02574	76	
298.93364	106	
299.86303	78	
301.85801	82	
301.87253	80	
301.94518	72	
302.91063	88	
304.85745	128	
304.87331	70	
305.86635	76	
306.94800	92	
307.44523	74	
307.67358	88	
309.86423	276	1+
310.88072	102	
311.95953	72	
312.44958	116	
312.90142	72	
316.39266	90	
318.05486	74	
318.88948	70	
321.02004	74	
321.12131	92	
321.87001	70	
322.86447	80	
322.99664	70	
323.75172	76	
324.83973	72	
324.91513	78	
325.85208	92	
325.90112	138	
328.87500	246	1+
330.95226	82	
333.88545	128	
334.76269	74	
336.23113	72	
337.39419	86	
338.03710	82	
338.28548	82	
338.84129	86	
339.90311	70	
341.94732	72	
END IONS

###FS:    #m/z: 359.96311 #charge 1+
###MS: 130
###MSMS: 133
BEGIN IONS
TITLE=Cmpd 99, +MS2(359.9631), 28.0-35.0eV, 2.9min #133
RTINSECONDS=170.639
SCANS=130,133
PEPMASS=359.96311	34956
CHARGE=1+
45.15511	176	
113.71976	76	
178.73964	116	
179.03867	76	
180.86864	74	
194.88623	94	
200.87647	72	
205.95664	74	
207.94973	108	
209.94443	580	1+
210.08358	72	
212.87951	78	
222.95309	400	1+
223.88527	218	1+
224.95166	832	1+
226.91735	74	
226.94784	3330	1+
227.09011	136	1+
227.88818	80	
228.91188	72	
228.94310	3140	1+
231.15710	72	
232.94598	102	
232.98657	84	
233.83084	92	
233.90576	78	
234.86924	136	
237.05442	72	
237.90220	74	
238.08423	212	1+
239.14816	98	
239.90075	78	
240.82409	72	
240.94377	298	
240.96208	636	1+
241.91675	72	
241.95163	580	1+
244.95756	2298	
245.83853	82	
245.94159	212	
246.95411	1436	1+
248.80937	152	
248.90535	80	
249.41303	94	
249.80713	78	
250.94704	124	
250.98064	96	
251.07205	82	
252.11420	74	
252.95709	518	
254.07123	74	
255.22942	80	
255.37061	86	
255.88406	84	
258.83440	132	
259.84520	218	1+
260.42495	80	
260.52973	92	
260.87413	94	
260.95013	72	
262.91555	76	
262.94840	124	
264.97423	76	
266.13061	78	
266.81531	124	
266.90471	88	
267.81193	138	
267.97347	444	1+
268.53609	74	
268.95886	112	
269.97021	282	
271.08551	84	
271.14821	84	
271.85000	78	
272.13887	126	
272.89155	80	
272.93626	94	
273.84598	72	
273.91289	74	
273.96830	118	
274.86475	80	
275.05222	108	
275.81858	88	
275.97232	222	
276.80869	110	
276.85797	136	
277.81929	76	
278.79937	88	
278.84672	76	
278.92899	80	
278.94541	92	
279.79157	592	1+
280.10980	94	
280.79313	448	1+
281.91846	82	
283.98838	82	
284.12497	78	
284.82315	124	
284.86389	92	
284.99879	72	
285.60035	72	
285.82569	146	
290.81559	104	
291.86134	252	1+
291.94142	76	
292.09463	82	
293.02512	86	
293.13050	72	
293.86771	242	1+
294.91243	254	1+
296.48277	104	
296.80900	234	1+
298.80599	452	1+
300.84821	246	1+
302.09272	74	
302.79710	78	
303.03899	76	
303.90104	76	
305.07291	82	
305.13932	72	
305.85099	108	
305.88194	80	
306.43641	74	
308.87558	112	
309.81179	80	
310.83687	72	
310.86981	346	1+
311.13131	82	
311.53213	80	
311.86433	198	1+
313.59013	72	
313.95569	74	
314.82306	140	
316.81683	186	
316.86266	74	
317.43102	84	
318.81604	144	
319.88159	74	
319.98721	92	
320.93877	76	
321.82103	268	1+
321.90310	88	
322.23164	86	
322.93593	108	
322.98582	138	
323.76921	74	
323.80739	104	
325.36430	88	
329.88281	74	
331.83960	80	
333.79986	80	
333.90289	100	
334.47973	78	
334.77980	150	
336.76985	114	
336.94686	422	1+
337.57210	116	
337.87038	86	
338.76653	128	
340.82429	74	
340.95541	98	
344.25592	76	
344.87127	84	
345.40966	84	
350.95655	88	
354.81811	94	
357.58493	82	
357.72217	94	
357.79935	88	
359.19588	80	
361.79555	78	
361.85424	78	
362.76031	86	
363.72913	82	
364.80310	74	
END IONS

###FS:    #m/z: 322.93174 #charge 1+
###MS: 134
###MSMS: 135
BEGIN IONS
TITLE=Cmpd 100, +MS2(322.9317), 28.0-35.0eV, 2.9min #135
RTINSECONDS=174.313
SCANS=134-135
PEPMASS=322.93174	2575246
CHARGE=1+
101.54858	88	
181.85917	64	
184.85700	70	
187.87299	64	
191.95746	82	
192.01896	76	
192.89119	80	
194.96536	66	
200.83512	106	
207.87685	70	
208.92610	64	
209.91936	78	
210.89934	70	
211.94363	74	
214.91437	84	
215.84591	72	
218.03441	70	
220.87558	70	
221.89873	72	
222.87112	88	
222.95001	110	
223.82906	76	
223.88953	80	
223.95769	64	
223.98138	76	
227.89228	68	
228.79444	86	
228.85708	86	
229.15682	80	
230.84589	78	
235.08498	72	
235.80678	88	
235.87985	64	
236.80318	70	
237.07233	68	
237.90809	62	
237.93646	70	
238.02231	84	
238.88627	74	
238.93909	214	
239.02282	96	
239.07217	74	
239.89316	82	
240.81952	210	
240.89843	74	
240.94181	2600	
241.94238	1910	
242.79103	72	
242.81561	66	
242.89272	70	
242.94247	5666	1+
243.83465	114	
243.88435	92	
244.94098	1182	1+
246.97884	94	
247.85140	92	
248.84694	134	
249.03894	80	
249.85183	66	
250.79597	78	
250.88135	100	
250.96698	98	
251.07388	66	
251.86819	124	
251.90178	76	
252.35218	68	
254.84316	72	
254.95451	158	1+
255.54126	72	
256.89681	262	1+
257.08672	68	
257.80183	78	
258.03643	84	
258.05223	72	
258.83619	344	1+
260.82937	92	
261.09700	80	
261.16064	80	
261.83095	130	
261.90109	82	
262.83016	440	1+
262.84581	124	
263.34982	64	
263.83496	314	1+
264.85193	78	
265.35798	78	
266.98467	100	
267.00878	74	
269.01492	72	
269.84177	72	
271.17679	84	
271.47183	92	
271.84719	158	
271.97377	70	
272.83485	80	
274.10435	66	
277.85698	86	
278.02722	76	
278.53320	86	
279.09326	1082	1+
279.12465	88	
280.36647	74	
280.84139	92	
281.12123	78	
282.28998	70	
282.89044	70	
283.86353	76	
284.07122	76	
284.29313	194	
284.79781	72	
284.86290	66	
284.87953	122	
284.94943	94	
285.01610	108	
285.20193	78	
285.90141	72	
286.90308	84	
287.24409	78	
288.13447	140	
288.20655	100	
290.87899	78	
291.39648	92	
291.88077	82	
292.83584	64	
292.86545	86	
296.80899	90	
297.16994	82	
297.79281	118	
298.18500	78	
298.83183	66	
299.06339	90	
299.78493	146	
301.23319	110	
301.81763	70	
301.86869	82	
303.79818	168	1+
305.90368	64	
306.88685	158	
307.87855	78	
309.87649	202	1+
309.92859	80	
310.93438	78	
312.84275	100	
313.82514	68	
317.77891	82	
317.84682	96	
317.92329	72	
318.12698	74	
318.85933	76	
319.80898	64	
320.16719	66	
320.43330	82	
322.12362	72	
322.86637	66	
323.80004	82	
324.20699	66	
324.78255	68	
325.88761	86	
327.17421	72	
328.30822	72	
END IONS

###FS:    #m/z: 363.95872 #charge 1+
###MS: 134
###MSMS: 136
BEGIN IONS
TITLE=Cmpd 101, +MS2(363.9587), 28.0-35.0eV, 2.9min #136
RTINSECONDS=175.084
SCANS=134,136
PEPMASS=363.95872	403454
CHARGE=1+
142.99061	80	
179.91044	82	
189.86356	422	
191.85872	168	
193.88995	84	
194.88787	78	
200.86263	100	
201.95847	92	
205.97263	124	
207.87477	122	
207.94843	132	
209.94496	736	1+
210.88340	322	1+
212.87923	1126	
214.89644	94	
218.55667	108	
222.95235	250	
223.95763	104	
224.95160	674	1+
226.90167	110	
226.94860	5666	1+
227.04715	90	
227.93237	146	
228.89544	304	
228.94318	5748	1+
228.99594	104	
230.05276	114	
230.79155	96	
230.88906	2026	1+
231.80383	102	
232.90466	90	
233.65248	84	
233.99598	130	1+
235.77077	128	
238.83115	104	
239.07180	130	
240.14816	78	
240.82444	168	
240.94079	426	
240.96311	132	
241.94109	1344	1+
242.82152	118	
242.94283	894	1+
242.96024	548	
243.84526	194	1+
243.90173	118	
244.60226	84	
244.93963	262	
244.95845	2762	
245.00097	178	1+
245.94619	342	
246.90475	186	
246.95498	2598	1+
247.04498	80	
248.80439	138	
248.90058	1044	1+
249.87295	82	
250.02857	80	
250.89650	204	
250.97287	144	
251.96982	86	
253.90524	120	
254.50408	78	
254.92168	96	
256.93500	78	
259.87224	80	
259.94337	92	
260.83264	126	
260.97263	176	
261.01178	96	
261.83007	336	1+
262.11580	100	
262.88171	76	
263.90394	92	
264.82000	182	
264.86532	154	
264.96024	78	
265.01211	78	
265.08864	78	
265.43235	90	
265.80535	182	
266.40524	94	
266.81533	90	
266.86646	76	
267.78801	82	
267.86025	84	
267.97545	530	
268.81475	82	
268.84665	210	1+
268.95732	94	
269.07762	78	
269.97063	1020	1+
271.52210	84	
271.81364	82	
273.91830	88	
275.42706	92	
276.07338	82	
277.17822	76	
278.09598	116	
278.84851	140	
279.10356	106	
279.41304	80	
279.80261	158	
279.92025	94	
280.79431	714	1+
280.97534	86	
281.89961	96	
282.87208	78	
282.98552	84	
283.09712	82	
283.78535	92	
283.85316	216	
284.07084	78	
284.79670	110	
284.82893	122	
284.85056	134	
285.82632	276	1+
285.84428	196	
286.84664	112	
287.56669	88	
288.34826	108	
288.87185	76	
292.22692	94	
293.11829	160	
294.86808	136	
296.61783	80	
297.01339	90	
297.80560	116	
298.80597	430	
299.43480	76	
299.80278	788	1+
299.86989	118	
300.86993	92	
301.84716	78	
301.96432	88	
302.00087	76	
303.80316	248	1+
303.85625	408	1+
304.94445	88	
305.82406	90	
306.93094	84	
309.88472	82	
310.84099	86	
311.39994	92	
314.38678	80	
316.81586	118	
316.85573	78	
316.90436	80	
317.15322	84	
318.81472	164	
319.01584	130	
320.79968	80	
320.97837	90	
321.81826	330	1+
322.93747	208	
323.15329	92	
323.80297	78	
323.91327	88	
325.87489	142	
326.82644	112	
326.86995	130	
334.54696	82	
335.04127	80	
335.25508	92	
336.15705	78	
339.81546	78	
340.94179	140	
345.18597	88	
352.89429	124	
359.28208	80	
361.72075	78	
363.14432	78	
363.19744	182	1+
END IONS

###FS:    #m/z: 507.84806 #charge 1+
###MS: 134
###MSMS: 137
BEGIN IONS
TITLE=Cmpd 102, +MS2(507.8481), 28.2-35.2eV, 3.0min #137
RTINSECONDS=175.856
SCANS=134,137
PEPMASS=507.84806	108874
CHARGE=1+
196.01928	136	
214.88912	122	
224.12125	156	
232.89764	440	1+
234.89184	186	
236.88748	124	
244.09349	192	
245.07613	356	1+
250.90966	178	
252.14700	168	
275.07710	142	
277.09678	138	
277.13833	158	
277.85908	188	1+
279.94686	146	
280.83078	120	
281.83097	136	
283.10247	148	
285.85774	256	1+
287.85147	144	
288.89491	140	
290.87033	426	1+
293.87558	598	1+
294.85876	140	
295.15178	396	1+
296.84403	122	
297.85062	346	1+
298.13644	142	
298.80417	128	
298.85470	302	1+
299.88667	166	
301.12953	214	1+
301.40183	174	
301.82258	246	1+
301.85453	146	
302.33683	152	
303.86918	240	
304.36529	122	
305.86244	1386	1+
307.85240	160	
307.88940	206	
308.14246	946	1+
308.87211	778	1+
309.88787	134	
310.15803	580	1+
311.88396	1392	1+
312.17712	928	
312.35526	128	
312.80366	204	
314.87052	242	
315.86312	226	
316.86429	118	
319.10906	236	1+
321.38689	122	
322.87733	524	1+
323.85739	366	1+
323.87940	448	1+
324.00990	170	1+
324.91479	150	
325.83065	128	
325.90222	138	
326.11790	198	1+
326.80464	128	
326.88433	1312	1+
327.07522	182	
327.15757	144	
328.88032	306	
329.90036	134	
330.12164	360	1+
330.17050	124	
330.83452	150	
330.87657	182	
331.79910	134	
332.87387	676	1+
333.78256	140	
334.79935	212	
334.87410	136	
335.89036	126	
336.78791	126	
337.88237	202	
338.01537	238	1+
338.88367	130	
339.84300	186	
340.86326	184	1+
342.19292	120	
347.77743	284	
347.84431	166	1+
348.73043	182	
348.78905	152	
348.92598	158	1+
349.16502	178	
349.76025	430	1+
350.81832	134	1+
350.85559	178	
350.89152	136	
353.85602	162	
355.85516	124	
356.82303	178	
357.13324	206	1+
357.78963	308	1+
357.84202	134	
358.13706	220	1+
358.36172	210	1+
359.81918	132	
361.01793	176	1+
363.14078	142	
364.05567	140	
365.78711	158	
366.84239	498	1+
366.87321	138	
367.19474	166	
367.71737	198	
367.76712	344	1+
367.78762	146	
367.90744	122	
368.89871	242	1+
369.84122	148	
370.72945	176	1+
370.80469	330	1+
371.19190	152	
372.78725	138	
372.80413	134	
372.84658	132	
373.71786	242	1+
373.90743	134	
374.81701	420	1+
375.77481	138	
378.86348	152	
379.11656	142	
380.72034	250	1+
380.76206	156	1+
380.83954	330	1+
381.14385	120	
381.84001	328	1+
382.72056	404	1+
383.78015	236	1+
384.80437	142	1+
384.82751	124	
384.85338	992	1+
385.77314	174	1+
386.11970	126	
387.08834	142	
387.84752	292	1+
388.16344	156	1+
388.90080	202	1+
388.93875	196	
390.16582	136	
390.73759	152	
390.77136	154	
390.84250	430	
391.74838	144	
391.84024	260	
392.83462	168	
393.82521	132	
394.73999	218	1+
394.82900	128	
398.73366	314	
399.78017	322	1+
399.84908	382	1+
400.73559	158	
402.86219	120	
403.87451	276	
405.85853	164	
407.18669	136	
407.73240	150	
407.86755	456	
408.75111	502	1+
408.85633	962	1+
409.72589	894	1+
409.80719	208	1+
410.12904	120	
410.80880	148	1+
410.83729	538	1+
412.17394	218	1+
412.84519	326	
413.07527	178	
415.09548	126	
417.86433	138	
418.85061	126	
421.73496	272	1+
421.78081	118	
421.88108	384	1+
423.20531	284	
423.76189	216	
423.87067	288	
424.77978	428	1+
424.79635	170	
424.83008	154	
424.87357	120	
425.75697	898	1+
425.87416	170	
426.20159	120	
426.71880	130	
426.86638	512	
427.73736	1042	1+
427.76307	248	
427.86394	370	
428.85020	1330	1+
428.88559	370	1+
429.75293	280	
430.70618	210	1+
430.73955	502	
431.75716	118	
431.86936	204	
433.85767	196	
435.72230	314	1+
435.88837	132	
439.89677	308	1+
441.22323	298	
442.10034	132	
443.76926	170	
444.87433	1310	1+
445.75268	202	
446.73993	310	1+
447.71656	500	1+
448.74716	160	
448.77661	180	
449.76848	310	1+
449.79654	138	1+
449.88305	204	1+
450.75025	292	
450.77270	200	1+
451.87479	162	
452.75195	240	1+
457.90650	214	
462.88785	690	1+
465.72777	160	
467.89222	436	1+
481.19873	132	
485.90169	222	
486.90581	138	
491.77965	134	
496.21504	196	
503.20517	146	
504.19277	128	
508.85794	152	1+
510.25618	186	1+
END IONS

###FS:    #m/z: 322.93173 #charge 1+
###MS: 138
###MSMS: 139
BEGIN IONS
TITLE=Cmpd 103, +MS2(322.9317), 28.0-35.0eV, 3.0min #139
RTINSECONDS=179.537
SCANS=138-139
PEPMASS=322.93173	2524660
CHARGE=1+
185.92370	74	
188.95817	76	
190.99755	90	
192.89448	72	
193.99413	72	
200.92868	94	
201.04333	112	
205.95105	292	
207.87148	70	
207.97321	144	
208.54110	100	
209.94456	78	
210.90281	68	
211.88985	68	
211.94552	72	
212.87970	68	
215.87130	70	
218.88865	74	
220.00411	76	
220.97800	72	
221.91144	70	
222.96060	80	
222.96478	86	
223.12215	74	
223.89865	78	
224.93710	68	
226.62298	84	
226.81686	80	
227.94811	80	
230.15759	78	
230.83449	68	
233.16556	140	
233.93032	78	
235.88450	68	
237.06396	78	
237.08094	72	
238.02761	68	
238.15028	92	
238.17693	84	
238.80299	74	
238.94231	202	
239.78644	198	1+
240.07668	74	
240.09498	78	
240.94185	2526	
241.94281	1684	
241.96619	124	
242.41407	78	
242.81803	456	1+
242.89796	96	
242.94251	7102	1+
243.07413	68	
243.79056	76	
244.86042	128	
244.94174	1368	
245.44490	86	
245.97127	68	
246.91353	72	
246.97627	316	1+
247.85122	156	
248.80279	80	
248.85247	276	
249.92664	80	
250.05537	84	
250.83668	124	
252.45532	98	
252.92783	120	
253.34784	82	
253.88557	88	
254.86870	74	
256.39998	88	
256.90559	82	
257.02577	72	
258.83017	232	1+
258.85640	110	
258.87773	68	
260.84298	78	
261.15268	68	
261.83297	82	
261.89326	72	
261.91888	90	
262.08784	72	
262.78199	78	
262.83263	264	1+
263.98387	78	
264.85664	70	
264.87525	126	
266.86507	104	
267.93364	98	
268.40126	114	
269.89984	72	
270.86064	74	
271.17954	80	
271.84542	72	
271.86428	72	
271.87839	102	
272.85106	152	
273.13326	84	
273.79354	84	
273.86017	112	
274.16514	80	
274.92836	80	
276.86563	110	
277.84924	86	
278.20649	68	
279.09386	858	1+
281.78864	68	
281.80298	72	
281.85090	74	
281.95583	76	
282.27772	74	
282.96304	68	
283.07145	92	
283.86218	72	
284.07315	72	
284.29486	368	
285.29510	192	
285.96762	68	
286.15900	84	
287.36501	102	
288.01276	68	
288.07516	98	
288.20224	180	
289.88671	102	
291.80628	112	
292.13676	90	
295.81494	204	1+
295.83712	100	
296.98803	88	
297.79052	72	
299.05649	82	
299.78581	126	
299.86858	80	
300.81977	70	
301.38218	84	
302.84639	68	
303.37018	80	
304.87358	86	
305.87246	134	
306.27965	84	
306.88191	114	
307.79947	102	
308.87222	74	
310.15783	78	
310.88016	172	
312.87306	90	
313.87514	74	
316.82532	80	
320.67691	72	
320.97002	80	
321.22929	96	
323.15975	70	
323.83572	78	
324.18057	72	
325.90654	104	
326.17123	80	
327.76092	70	
327.78099	70	
END IONS

###FS:    #m/z: 340.94260 #charge 1+
###MS: 138
###MSMS: 140
BEGIN IONS
TITLE=Cmpd 104, +MS2(340.9426), 28.0-35.0eV, 3.0min #140
RTINSECONDS=180.31
SCANS=138,140
PEPMASS=340.94260	934430
CHARGE=1+
97.45026	70	
196.88516	74	
202.47386	76	
202.94405	74	
207.91938	92	
208.95559	70	
210.94234	80	
212.87541	326	1+
212.95298	94	
212.96570	70	
213.89480	82	
213.94007	692	1+
215.86346	80	
215.90357	72	
215.93917	196	
215.96929	164	
216.88636	140	
216.93554	110	
217.88564	98	
220.87474	134	
223.83619	82	
224.97952	150	
227.59210	90	
227.83999	84	
228.10594	74	
228.95024	272	1+
230.88869	514	1+
230.93697	78	
231.95000	542	1+
233.16843	90	
233.94944	200	
235.04513	74	
238.07079	70	
238.90333	78	
239.76406	86	
239.80174	80	
239.84761	72	
239.86381	128	
240.96706	72	
241.84326	140	
242.85233	126	
242.90487	72	
242.94566	130	
243.84240	272	1+
244.95964	70	
246.06573	72	
246.94934	132	
246.97615	200	1+
248.89949	200	1+
249.96232	250	1+
251.03704	80	
251.88359	84	
253.90740	240	1+
254.05804	72	
254.85294	74	
254.96686	842	1+
256.14862	72	
257.89650	90	
258.83950	138	
258.96253	72	
259.85036	126	
259.95880	206	
260.15726	88	
260.78943	90	
260.83710	374	
260.85870	70	
260.87257	108	
260.95684	136	
261.84166	370	1+
261.90919	72	
262.92955	190	
266.84527	120	
266.87261	92	
267.13926	82	
267.90473	78	
268.84118	318	
269.86349	70	
270.14591	70	
270.34802	86	
270.83168	132	
270.95183	90	
272.98422	74	
273.00333	78	
273.92403	78	
274.86221	166	
274.96875	72	
275.85238	196	
275.89449	78	
275.99095	72	
276.85562	452	
276.87429	130	
277.83699	70	
277.86586	262	
277.92616	146	
277.96843	124	
278.12972	72	
278.34873	104	
278.84429	718	1+
279.06641	72	
280.85049	254	1+
280.93726	220	1+
283.87301	80	
287.43786	80	
287.80856	78	
288.36476	82	
288.79170	72	
288.84552	94	
289.87862	166	
291.80320	72	
291.96900	68	
293.80318	72	
294.86624	244	1+
295.58658	70	
295.85292	110	
295.97847	94	
296.92056	168	1+
297.13185	94	
297.85407	92	
297.89642	76	
298.09582	92	
298.37553	78	
298.86992	86	
299.78334	76	
299.96278	112	
300.80289	68	
300.87025	70	
300.92889	76	
301.86139	124	
301.88351	88	
302.91299	74	
303.38081	74	
303.94568	78	
304.86063	78	
304.88195	74	
306.79730	72	
307.80021	116	
308.33479	68	
308.43208	76	
308.82055	74	
309.91107	68	
309.93046	74	
310.81770	70	
310.87788	86	
311.88555	78	
313.45316	86	
313.89901	76	
318.61773	108	
318.81389	122	
318.88519	68	
320.86861	84	
320.91623	72	
325.89863	78	
327.28766	100	
327.82983	74	
328.84220	84	
328.89374	92	
329.04472	98	
330.39592	86	
331.18874	70	
331.90428	88	
334.87947	82	
336.12594	74	
338.45264	84	
344.80966	68	
344.90108	88	
345.31602	84	
345.92366	70	
END IONS

###FS:    #m/z: 363.95879 #charge 1+
###MS: 138
###MSMS: 141
BEGIN IONS
TITLE=Cmpd 105, +MS2(363.9588), 28.0-35.0eV, 3.1min #141
RTINSECONDS=181.09
SCANS=138,141
PEPMASS=363.95879	391672
CHARGE=1+
161.92118	128	
187.86943	78	
189.86505	324	
191.85821	394	1+
200.88520	100	
200.94425	82	
209.94519	1244	1+
210.83480	178	
210.88922	84	
212.87943	1348	1+
215.96865	78	
218.84378	76	
218.90608	78	
219.88570	86	
221.94463	80	
222.95311	508	1+
223.41219	94	
223.42466	78	
224.95121	1072	1+
224.97420	86	
226.89723	82	
226.91856	78	
226.94840	7634	1+
226.97161	136	
227.08106	102	1+
227.92869	146	
228.40665	78	
228.89567	358	1+
228.94309	9158	1+
228.98473	88	
229.13034	80	
229.15819	84	
230.88979	1954	1+
231.09776	80	
231.82526	206	1+
232.00036	138	
232.89048	516	1+
236.10645	80	
238.96782	84	
239.42396	132	
239.96864	116	
240.83372	214	
240.94057	570	
241.08139	78	
241.94490	590	
242.82427	112	
242.94298	1972	1+
243.82113	78	
243.96712	90	
244.07609	116	
244.94099	324	1+
244.95863	5000	1+
245.51705	84	
245.74832	88	
246.90420	104	
246.95424	3882	1+
248.80321	130	
248.89922	1042	1+
248.97398	118	
250.97395	190	
251.84652	202	1+
251.88668	86	
251.97528	118	
253.03527	84	
253.90605	232	
254.94131	80	
255.78464	84	
256.05998	100	
257.62039	94	
258.83331	262	
260.84129	324	1+
260.85871	78	
260.97016	268	1+
261.84585	252	1+
263.43341	114	
263.83171	150	
264.07759	86	
264.82074	96	
265.81316	520	1+
265.88447	78	
266.85330	156	
267.97416	734	1+
269.84732	88	
269.88523	230	
269.97078	1008	1+
271.92012	132	
272.91923	112	
273.92331	84	
274.01248	88	
276.84407	104	
277.80542	164	1+
277.92690	104	
277.94164	78	
277.95461	94	
278.84508	148	
279.10393	124	
279.12806	100	
279.84947	88	
279.90806	106	
280.79360	232	
281.79423	528	1+
282.82463	94	
283.85203	192	
283.98986	132	
284.01187	80	
284.82475	188	
284.84401	458	1+
284.87258	114	
285.84789	336	1+
285.88667	198	1+
285.95976	84	
286.13610	86	
286.82165	124	
287.92942	80	
288.83852	88	
289.87406	134	
290.90596	94	
291.32961	90	
292.87435	114	
293.81622	122	
293.92131	86	
294.93374	132	
295.14690	82	
295.86474	78	
295.93205	120	
296.81069	142	
297.11936	88	
297.39851	80	
297.80797	142	
298.42238	86	
298.58764	92	
298.80628	706	1+
300.80198	512	1+
301.86200	186	
302.86342	92	
303.69121	108	
303.86164	272	
303.89035	86	
304.81762	268	
304.90142	78	
306.84467	94	
307.79004	78	
307.88542	108	
308.11936	80	
308.45376	90	
308.86361	134	
309.35350	84	
310.92145	82	
311.91399	82	
314.82192	186	
316.58725	80	
316.81674	192	
317.82387	146	
317.87531	84	
317.89708	82	
318.40087	84	
319.82903	82	
319.92444	88	
319.93834	100	
320.89388	122	
320.92022	118	
321.81992	136	
321.86661	162	
322.06644	108	
322.76494	80	
322.93111	274	
325.77226	84	
325.88971	80	
326.87278	136	
327.83206	82	
329.13495	106	
336.93971	90	
339.83629	210	
339.93835	92	
340.94012	404	1+
341.45252	84	
347.88580	86	
352.88814	126	
353.49641	80	
356.24195	92	
357.16070	108	
358.47018	86	
END IONS

###FS:    #m/z: 322.93170 #charge 1+
###MS: 142
###MSMS: 143
BEGIN IONS
TITLE=Cmpd 106, +MS2(322.9317), 28.0-35.0eV, 3.1min #143
RTINSECONDS=184.82
SCANS=142-143
PEPMASS=322.93170	3325286
CHARGE=1+
83.65709	68	
179.93375	80	
190.97053	92	
194.07286	84	
194.87786	76	
196.01921	80	
196.82804	98	
197.91496	76	
198.85063	80	
200.88730	232	
201.01557	128	
202.04929	70	
202.93868	82	
205.94721	136	
208.88342	88	
208.94190	194	1+
210.37514	74	
211.03493	72	
212.90197	110	
214.89433	104	
217.89775	70	
218.85284	116	
220.92855	106	
221.57513	96	
221.94641	70	
222.95604	496	1+
223.86754	78	
225.88194	130	
226.08495	96	
226.83684	220	1+
227.95422	104	
228.32815	82	
228.93533	80	
229.15469	126	
230.84807	70	
230.88972	130	
230.95757	82	
233.16334	168	
234.13508	84	
234.88360	162	
234.93065	108	
235.31677	72	
235.79714	88	
235.83849	72	
235.88676	76	
236.95261	72	
237.84537	78	
238.04064	76	
238.94303	160	1+
239.04360	86	
239.90255	72	
240.06613	70	
240.83380	96	
240.94115	3262	
241.91148	254	1+
241.94322	2100	
242.82837	116	
242.94322	6924	1+
242.97879	74	
243.14363	72	
244.21453	72	
244.81606	98	
244.91029	138	
244.94103	1694	1+
245.87670	72	
246.44351	78	
246.85967	288	1+
246.97791	186	
246.99912	74	
247.14710	128	
249.14171	92	
249.79726	76	
250.13365	118	
252.82610	88	
253.06252	86	
253.17203	76	
253.91697	84	
254.84895	90	
255.91371	130	
256.04036	82	
256.88545	86	
256.89915	160	
256.99600	74	
258.83428	236	1+
258.84631	244	1+
258.89737	94	
260.15518	88	
260.49224	88	
260.90458	72	
261.83567	206	
261.88718	82	
262.82891	156	
262.92553	98	
263.11467	70	
263.83023	94	
263.90397	76	
264.04154	78	
264.22540	70	
264.84250	82	
264.87228	72	
265.09663	82	
267.84032	80	
267.88443	72	
268.86820	76	
269.89201	78	
270.00269	68	
270.65489	78	
270.78568	196	1+
271.12195	84	
271.17832	92	
271.87857	74	
273.84787	72	
274.04903	98	
274.06020	84	
274.80896	228	1+
274.84961	186	
274.89748	92	
276.04692	84	
276.91669	106	
277.73264	82	
278.85865	114	
279.09462	1008	1+
280.50605	80	
280.82033	68	
280.83140	74	
281.12333	82	
282.86009	74	
283.85407	68	
283.96969	68	
284.29384	256	
285.29743	134	
286.91604	70	
289.20857	74	
289.22273	98	
289.89402	96	
290.20898	70	
290.75324	90	
291.12189	76	
291.80529	84	
293.87520	96	
296.80838	78	
296.84848	88	
296.95019	72	
298.18915	84	
298.85722	74	
299.06128	68	
299.81873	94	
302.87206	76	
303.12198	84	
303.81297	82	
304.94449	94	
305.16069	86	
305.18232	68	
306.88781	160	
307.89220	138	
310.44937	92	
310.93889	78	
312.88406	94	
314.86593	96	
316.79278	76	
317.82483	88	
317.87220	108	
326.89670	72	
END IONS

###FS:    #m/z: 340.94251 #charge 1+
###MS: 142
###MSMS: 144
BEGIN IONS
TITLE=Cmpd 107, +MS2(340.9425), 28.0-35.0eV, 3.1min #144
RTINSECONDS=185.593
SCANS=142,144
PEPMASS=340.94251	1192242
CHARGE=1+
178.86794	74	
191.95488	142	
197.86648	80	
205.95084	136	
208.96390	118	
210.93632	170	
210.95010	76	
213.87822	102	
213.94103	876	1+
213.97205	86	
215.86398	78	
215.88728	214	
215.93776	158	
215.95402	96	
217.88326	308	
217.91841	72	
217.93747	166	
221.89394	78	
222.95711	160	
228.84342	76	
228.95137	80	
230.89219	142	
230.95193	72	
231.39835	78	
231.88943	476	1+
231.95119	662	1+
232.07506	82	
232.96794	80	
233.15702	78	
233.90275	252	1+
233.94974	262	
234.84416	170	
236.09324	78	
237.02989	92	
237.79249	86	
238.92220	88	
239.79234	168	
239.85545	94	
239.90833	74	
240.87543	86	
241.42852	88	
241.84815	202	
242.84441	86	
243.83257	290	1+
244.95534	102	
244.97799	70	
245.12468	82	
245.61337	86	
245.89244	80	
246.06460	154	
246.85578	284	1+
247.83920	132	
248.07876	74	
249.90291	124	
249.96390	268	
251.84597	138	
251.95989	84	
252.14718	80	
254.37484	84	
254.90642	76	
254.96730	312	1+
255.07454	98	
256.13250	84	
256.50026	88	
256.84659	86	
256.88167	74	
256.90633	70	
256.96871	94	
257.94575	90	
258.85150	488	1+
258.88923	78	
259.95572	184	
260.83358	318	
260.96564	144	
261.84974	114	
262.84411	78	
262.88758	98	
263.18798	78	
263.88269	112	
264.05361	98	
264.84228	74	
267.84053	384	1+
267.87250	80	
267.91264	78	
268.01117	86	
268.84271	422	1+
270.51734	92	
270.53579	82	
271.39494	98	
272.88855	168	
272.93365	338	
272.95430	82	
272.98323	76	
273.41545	74	
273.95990	72	
275.87112	70	
275.92464	86	
276.85470	462	
276.98212	70	
277.86419	272	
278.02686	116	
278.84820	1012	1+
279.22022	80	
279.92721	82	
280.84307	82	
281.00804	70	
282.86339	78	
282.89880	78	
282.92095	84	
284.03186	82	
285.01550	76	
286.86154	84	
287.80121	112	
287.92089	74	
288.84272	80	
288.85943	72	
291.80863	154	
293.03072	70	
293.06944	88	
294.62470	74	
294.86510	158	
295.99677	186	1+
296.21407	84	
296.34098	100	
296.86855	72	
297.23584	84	
298.30758	70	
298.89868	142	
299.85779	218	1+
299.88174	70	
300.52385	84	
301.25689	178	1+
301.92616	76	
302.17152	74	
305.89269	80	
306.16540	78	
306.27969	70	
308.22114	72	
308.68879	74	
308.92401	80	
310.87852	142	
310.93231	120	
320.02656	80	
320.27279	98	
321.77970	72	
323.41180	78	
323.80577	90	
324.03895	100	
324.89953	80	
326.88125	76	
328.16121	86	
328.19054	84	
328.95420	80	
328.98462	72	
330.76648	74	
330.82243	70	
330.84491	80	
330.88762	70	
332.81737	94	
333.94297	102	
337.20023	72	
338.11401	78	
338.96602	72	
345.37341	70	
END IONS

###FS:    #m/z: 363.95876 #charge 1+
###MS: 142
###MSMS: 145
BEGIN IONS
TITLE=Cmpd 108, +MS2(363.9588), 28.0-35.0eV, 3.1min #145
RTINSECONDS=186.365
SCANS=142,145
PEPMASS=363.95876	541050
CHARGE=1+
177.93146	102	
189.86525	184	
189.93982	90	
191.86151	336	
196.88375	180	
207.95216	136	
209.94450	1160	1+
210.88717	286	
212.87971	1080	1+
212.92968	82	
214.90908	84	
222.95377	300	
223.89634	292	1+
223.97484	102	
224.86798	76	
224.95109	580	
225.95323	300	
225.97507	92	
226.94790	6828	1+
226.97310	224	
227.78666	78	
227.93686	110	
228.89846	122	
228.94324	7314	1+
228.98293	84	
229.84288	94	
229.89662	148	
230.84573	110	
230.89006	1078	1+
232.88588	274	1+
234.22808	76	
234.88211	152	
234.89790	98	
235.96329	80	
236.43486	86	
237.85292	76	
238.08617	80	
238.13732	86	
239.07428	90	
239.42937	82	
239.60636	86	
240.82249	174	1+
240.83896	104	
240.94154	702	
240.96712	298	
241.94471	684	
242.44071	94	
242.82554	80	
242.85791	108	
242.94291	2084	1+
242.96161	468	
243.85718	180	1+
244.07453	328	
244.82093	108	
244.95936	3188	1+
245.05944	88	
245.25396	84	
245.94412	206	
246.91027	156	
246.95421	3826	1+
247.99944	86	
248.07523	96	
248.57630	82	
248.80124	80	
248.90013	466	1+
250.79578	80	
250.82689	76	
250.89721	230	
250.97062	402	1+
251.79254	80	
252.55300	86	
252.87922	82	
253.08972	76	
253.91360	174	
253.99118	86	
258.01094	78	
258.83778	132	
258.97090	116	
259.86387	82	
259.97386	92	
260.83245	140	
261.83416	198	1+
261.86919	82	
261.97548	122	
264.37397	126	
264.81639	84	
264.96325	162	
265.81232	916	1+
266.81455	796	1+
266.85241	128	
266.87312	84	
267.89041	94	
267.97411	852	1+
268.83589	218	1+
268.96572	1012	1+
269.05638	88	
269.85564	90	
269.97028	832	1+
270.09149	94	
270.87940	100	
270.93525	84	
271.52173	96	
271.86140	190	1+
271.91952	118	
272.09093	78	
276.85899	132	
277.13934	82	
278.80301	132	
278.84669	180	
279.02975	82	
279.10554	130	
279.34966	78	
279.79982	102	
279.84022	200	1+
279.92235	96	
280.38885	92	
280.79737	770	1+
280.97919	104	
281.05771	104	
281.43042	100	
281.56102	92	
281.91677	78	
281.99292	80	
282.78843	464	1+
282.81289	368	1+
282.83013	160	
283.85386	114	
284.86889	82	
284.99110	110	
285.84661	398	1+
286.91258	140	
286.97783	84	
288.94920	94	
289.83554	92	
289.97690	138	1+
290.78768	120	
290.86892	96	
291.80947	188	1+
291.86164	78	
291.94398	88	
292.43694	168	
292.69755	92	
295.95852	84	
296.09999	84	
296.81147	248	
296.88559	136	
297.80729	144	
297.88249	86	
298.80503	1284	1+
298.85719	76	
300.80523	242	
301.80338	126	
301.86151	434	1+
303.81005	180	
303.85776	382	1+
303.87628	248	1+
303.94391	102	
305.66053	90	
305.91419	80	
306.12557	138	
307.81927	100	
307.83945	78	
307.87646	148	1+
308.87901	172	1+
309.91965	80	
310.03857	108	
310.91932	90	
311.02111	94	
312.87714	134	
313.82273	78	
316.81772	162	
318.88174	190	1+
318.91990	296	1+
319.13751	78	
319.36547	84	
321.82193	248	1+
321.86678	286	
323.92411	76	
326.87786	388	1+
327.07028	86	
327.76753	78	
332.13273	76	
336.94645	220	1+
338.91383	102	
340.81989	176	1+
342.92912	84	
349.60550	86	
361.72132	134	
361.89819	90	
362.76086	78	
365.18048	76	
END IONS

###FS:    #m/z: 340.94264 #charge 1+
###MS: 146
###MSMS: 147
BEGIN IONS
TITLE=Cmpd 109, +MS2(340.9426), 28.0-35.0eV, 3.2min #147
RTINSECONDS=190.063
SCANS=146-147
PEPMASS=340.94264	1038580
CHARGE=1+
184.86717	82	
190.94919	144	
192.92753	74	
196.88336	112	
197.92712	78	
199.94660	80	
200.87827	90	
208.94406	122	
210.93949	152	
212.88297	158	
213.07133	76	
213.94042	776	1+
214.89466	170	
215.12139	84	
215.93682	186	
216.88377	214	1+
217.94000	82	
220.88294	138	
221.94612	76	
223.96133	82	
225.86917	80	
226.89298	96	
226.94803	104	
226.97059	74	
228.16712	76	
228.84984	86	
228.89541	240	1+
230.88998	194	
231.89440	122	
231.95073	650	1+
232.04491	82	
233.90274	246	
234.89798	126	
235.43913	88	
235.83400	80	
238.85229	94	
238.88239	210	1+
239.44454	78	
239.83808	86	
239.91042	84	
239.97293	80	
240.83697	134	
240.90587	74	
240.94468	90	
240.96126	126	
241.84301	220	
242.84473	118	
242.87705	80	
243.83353	320	1+
243.90167	84	
244.82998	76	
244.91525	88	
244.96081	78	
245.40165	94	
246.97172	78	
249.42664	88	
249.90603	158	
249.96223	386	1+
250.82705	92	
250.87159	76	
250.90586	76	
250.99600	88	
254.83911	146	
254.93983	86	
254.96764	220	
255.02134	84	
255.12941	80	
255.83510	202	1+
255.97715	124	
256.11308	96	
256.85558	134	
256.87035	114	
256.89481	80	
256.96244	138	
257.87289	74	
258.84808	792	1+
258.90754	90	
259.90783	248	1+
259.93834	80	
259.95919	168	
260.83594	122	
261.84299	344	1+
262.92771	76	
263.85642	106	
264.87233	100	
264.92410	82	
265.08815	92	
265.79437	80	
265.81632	94	
265.84818	194	1+
267.82665	128	
267.87652	74	
268.84547	128	
269.84066	114	
269.86295	172	
271.77737	92	
272.88110	102	
272.92209	150	
273.13717	78	
274.35834	88	
274.86311	76	
274.89519	140	
274.91362	120	
275.35570	82	
275.40870	112	
275.81110	142	
275.86803	202	
275.95507	84	
276.85812	288	
277.86163	272	
277.95996	148	
278.84791	838	1+
280.85996	162	1+
281.00622	100	
281.79086	254	1+
281.99963	98	
282.87894	170	
283.14271	84	
283.86221	76	
284.82707	84	
286.80156	76	
286.83471	74	
288.84478	80	
289.78982	104	
289.85964	72	
291.95827	82	
292.87810	104	
293.82823	122	
293.86343	222	1+
293.91516	96	
296.85357	240	
298.50526	88	
299.87276	176	
302.09062	86	
302.86334	74	
302.88990	92	
306.84494	102	
307.80592	280	1+
307.87898	80	
307.91029	78	
310.07320	82	
311.86760	88	
312.87745	76	
312.95120	102	
313.84708	78	
313.89016	90	
314.19277	72	
314.97668	74	
318.41426	174	
319.06983	84	
320.75390	74	
320.85296	72	
320.91229	94	
321.21399	86	
325.38220	100	
326.41950	74	
327.89045	74	
328.18581	74	
328.20683	118	
328.79129	76	
329.87380	156	
333.29273	114	
337.15056	88	
338.76693	82	
338.90670	82	
339.44966	86	
346.11290	80	
END IONS

###FS:    #m/z: 507.84839 #charge 1+
###MS: 146
###MSMS: 148
BEGIN IONS
TITLE=Cmpd 110, +MS2(507.8484), 28.2-35.2eV, 3.2min #148
RTINSECONDS=190.835
SCANS=146,148
PEPMASS=507.84839	128000
CHARGE=1+
232.89914	264	
236.05803	202	1+
236.88405	222	1+
244.09066	140	
247.08474	152	
250.90809	212	
252.14126	348	
254.09375	294	1+
258.05178	138	
266.09526	206	
266.12683	242	1+
266.16983	140	
267.10740	160	
267.78697	126	
272.06932	226	
277.14233	146	
278.09990	222	1+
278.83258	126	
278.90134	138	
279.89491	136	
282.38895	122	
283.90077	184	
285.86054	198	
287.85350	754	
288.14107	126	
289.80426	148	
289.88258	334	1+
290.13049	180	
290.86626	234	
291.88418	250	
292.12640	178	1+
293.87367	694	1+
295.14813	364	1+
295.87582	162	
296.09850	260	
298.85828	250	1+
301.11288	138	
301.85680	240	
303.79503	134	
303.86744	298	1+
305.77234	150	1+
305.82952	138	
305.86555	500	1+
307.88992	246	
308.14248	238	
308.87231	884	1+
309.14383	156	
309.44756	160	
309.85222	138	
310.16027	348	1+
311.80133	240	1+
311.88483	1180	1+
312.17855	978	1+
314.86903	328	1+
316.86168	282	1+
319.79307	154	1+
323.87339	424	
325.90520	132	
326.88521	1554	1+
327.81109	284	1+
328.87675	288	1+
329.09931	150	
330.17050	180	
330.82545	128	
331.88867	130	
332.43445	126	
332.87846	268	1+
333.78857	194	1+
335.81354	180	
337.88416	150	
338.89612	192	1+
341.11057	190	
343.17020	142	
343.79879	130	
343.88213	154	1+
345.86872	182	
347.78289	162	
348.78895	226	
349.76012	628	1+
349.79887	146	
350.34057	152	
350.81945	298	1+
350.83983	226	
350.88970	186	
351.85752	144	
352.18855	184	
357.84605	134	
358.13211	132	
358.90064	130	
359.11625	156	
359.77701	122	
359.87261	170	
360.75886	206	
363.79055	168	1+
364.12499	154	
365.14674	160	
365.78717	172	
366.84297	408	1+
367.70920	458	1+
367.76866	204	
368.77140	280	1+
368.83296	218	
368.85111	144	
369.84086	202	
370.80536	416	1+
370.83289	124	
372.78286	314	1+
374.81728	278	1+
375.78593	148	1+
376.75758	138	
377.98476	122	
378.07421	216	1+
380.72377	176	
381.15620	170	
381.71850	124	
381.83982	330	1+
381.86185	172	
382.77844	136	
384.71630	152	
384.85177	332	
385.85581	204	
386.81991	132	
386.84822	462	1+
387.20118	122	
389.20110	220	
390.73498	176	
390.79135	394	1+
390.84293	636	1+
391.31924	136	
392.83486	208	1+
393.75153	188	
393.78769	138	
394.82201	170	
395.73675	146	
396.11664	190	1+
398.73206	390	1+
398.75553	192	
399.79971	282	1+
399.84672	464	1+
402.86355	204	
403.80697	138	
403.86244	624	1+
405.77639	520	1+
406.75943	146	
406.78694	234	1+
406.85993	180	
407.74032	154	
407.87019	554	
408.74985	270	
408.85303	926	1+
409.72840	294	
410.73470	170	
410.83431	530	1+
410.86128	268	1+
411.72949	160	
411.75991	272	1+
411.80939	124	
412.83963	158	
413.07867	134	
413.85565	130	
414.68148	220	1+
417.82469	252	
418.74762	196	
420.74812	246	1+
421.88614	188	
422.87133	426	1+
423.38681	126	
423.76993	482	1+
423.77862	240	
423.87148	292	1+
423.89045	128	
425.75548	940	1+
425.78766	290	
425.87521	202	
426.86152	326	
427.18791	174	
427.73919	490	
427.86930	158	
428.73550	732	1+
428.85152	688	1+
428.89144	140	
429.09349	148	1+
429.70760	272	1+
431.86631	140	
432.86863	168	
433.85449	286	1+
443.76563	284	
444.75700	132	
444.80672	170	
444.87499	516	
445.68216	126	
445.74554	194	
445.87580	262	
446.77937	122	
446.79992	184	1+
446.88207	166	
447.71330	208	
448.77311	144	
449.88242	244	
450.69816	236	
450.75227	290	
450.88682	144	
451.21035	138	
451.76001	122	
452.21161	206	1+
453.72128	184	1+
462.88695	316	
463.88736	240	
464.88428	150	
465.72662	126	
467.30087	142	
467.80540	132	
467.88816	236	
468.90366	138	
469.88515	126	
485.18793	128	
485.90260	394	
495.24319	122	
496.21618	188	1+
501.14197	150	
509.29234	248	1+
END IONS

###FS:    #m/z: 336.94745 #charge 1+
###MS: 146
###MSMS: 149
BEGIN IONS
TITLE=Cmpd 111, +MS2(336.9474), 28.0-35.0eV, 3.2min #149
RTINSECONDS=191.606
SCANS=146,149
PEPMASS=336.94745	48136
CHARGE=1+
195.95896	70	
203.83708	88	
205.94619	90	
205.97106	84	
206.96590	76	
211.94500	2556	1+
212.87927	992	1+
212.96517	76	
213.93975	1406	1+
214.12538	76	
214.89816	72	
215.88796	334	
216.03720	88	
216.43076	76	
217.38371	110	
217.83655	98	
217.93893	188	
220.95959	70	
222.97234	76	
223.95962	72	
224.04954	68	
224.95459	96	
224.98345	90	
226.83336	80	
226.97026	72	
227.89661	102	
228.89129	202	
228.94029	110	
229.95679	2168	1+
230.88928	954	1+
231.95190	1228	1+
233.39533	70	
233.82719	82	
233.94414	110	
234.85341	76	
236.88652	72	
238.84078	78	
238.89195	76	
239.84296	88	
240.07415	78	
241.82270	68	
241.84275	430	1+
243.84792	112	
244.84997	68	
245.39402	70	
245.88647	70	
246.00608	82	
247.00663	86	
247.04121	76	
247.59565	90	
247.87596	70	
247.96463	614	1+
248.90063	452	
248.99660	112	
249.12944	76	
249.82890	242	1+
249.96524	220	
249.98060	72	
249.98978	76	
250.80373	106	
250.95466	134	
251.07569	408	1+
251.17714	68	
251.95741	170	
252.84059	230	1+
252.97322	1102	1+
253.90668	120	
254.08206	118	
254.80019	72	
254.86672	134	
254.89206	90	
254.90662	76	
254.96520	428	1+
255.92030	92	
256.45491	78	
256.89966	80	
256.96650	72	
257.85251	100	
258.84705	254	
259.12437	74	
259.15423	74	
259.85124	172	
259.95506	130	
261.83844	178	1+
263.89821	74	
263.91820	90	
264.86552	114	
266.04867	96	
267.83759	98	
268.84223	846	1+
268.87093	164	
269.91811	144	
270.91554	80	
270.98248	266	1+
271.15469	98	
271.85008	78	
271.91592	112	
272.97868	504	1+
273.87057	70	
274.37455	114	
274.87066	82	
274.88545	90	
275.87312	136	
276.01850	76	
276.46734	116	
276.85633	128	
276.87850	300	1+
277.43602	84	
277.84140	216	
277.96876	106	
278.36714	82	
278.83918	178	
278.87527	104	
279.83683	236	
279.87120	142	
280.10343	116	
280.83437	122	
280.86144	106	
280.99585	88	
281.87437	82	
283.78967	82	
283.90335	84	
284.05251	80	
285.45521	74	
285.86063	150	
286.84960	674	1+
287.87944	86	
292.11299	300	1+
292.80446	66	
292.88431	70	
294.82059	72	
295.81256	106	
295.91808	82	
296.00763	154	
296.30905	78	
296.86763	76	
297.83943	76	
297.88971	130	
299.80052	82	
303.75516	78	
303.93729	74	
304.13212	86	
304.86242	156	
306.92434	78	
307.60071	86	
307.89944	68	
309.41828	68	
309.86606	82	
310.86391	154	
310.87833	124	
311.80834	128	
314.77194	82	
316.62221	74	
316.80787	68	
316.93690	72	
319.65335	84	
320.94746	86	
321.10849	84	
325.87848	78	
327.11029	82	
327.28762	106	
328.32357	108	
329.88511	74	
330.84952	82	
332.39673	72	
334.10940	72	
335.41218	88	
335.74726	72	
339.31605	76	
340.84907	70	
END IONS

###FS:    #m/z: 507.84814 #charge 1+
###MS: 150
###MSMS: 151
BEGIN IONS
TITLE=Cmpd 112, +MS2(507.8481), 28.2-35.2eV, 3.3min #151
RTINSECONDS=195.277
SCANS=150-151
PEPMASS=507.84814	107838
CHARGE=1+
196.01890	206	
210.03692	156	
214.88682	204	
224.98118	154	
226.97608	142	
227.04632	120	
230.07631	170	
232.89604	330	
234.89138	202	
236.89033	134	
239.85837	122	
239.91790	136	
245.07839	182	
247.08593	132	
253.08373	180	1+
266.16839	340	1+
267.12305	236	1+
268.09470	118	
271.86689	136	
272.07050	268	
273.80718	130	
273.85380	126	
278.12151	154	
278.83773	122	
281.96612	152	
285.86031	250	
287.04461	128	
287.85316	598	
288.20152	126	
289.16291	124	
289.88183	220	
290.86828	182	
291.81466	118	
293.87394	696	1+
294.86158	130	
295.15008	216	
296.85242	158	
297.85513	152	
298.14066	186	
298.85660	148	
300.86478	180	
302.09620	314	1+
302.86748	460	1+
303.87152	392	1+
305.86528	676	
306.12886	294	1+
306.85695	148	
307.79613	136	
307.89425	218	
308.14462	894	1+
308.87422	376	
309.84936	456	1+
309.87595	428	
310.15930	442	1+
311.88470	1838	1+
312.17967	886	1+
314.86520	318	1+
318.86147	390	1+
318.88491	150	
320.89824	160	
321.12256	132	
322.86886	432	1+
323.83108	154	
326.88477	1344	1+
326.96483	194	1+
328.88288	292	
328.90259	134	
329.11746	150	
331.12286	160	
331.87890	126	
333.82515	134	
333.87704	164	
334.89336	174	
335.00831	212	1+
335.84504	220	1+
337.87126	118	
337.88794	134	
341.08949	134	
341.10831	182	
345.77995	172	
346.14049	130	
346.88219	254	1+
347.76310	168	
347.77501	542	1+
347.79584	220	1+
348.74008	132	
349.75740	240	
350.76093	144	
350.82482	182	
350.89236	300	1+
351.81614	130	
352.87186	136	
353.84902	420	1+
354.80026	248	1+
355.89152	192	
357.17854	240	1+
357.72088	124	
358.78064	136	
359.12158	146	
360.84741	228	1+
365.78786	362	1+
366.19169	180	
366.81027	122	
366.85145	284	1+
367.71524	184	
367.76990	208	
368.70789	144	
368.77176	122	
368.89736	376	1+
369.83884	166	
370.78658	432	1+
370.82012	480	1+
370.84089	144	
371.19165	238	1+
371.83779	124	
374.72365	118	
374.80471	144	
375.13613	138	1+
376.89174	124	
377.95932	182	
378.85192	278	1+
380.04527	130	
380.71674	430	1+
381.84645	384	1+
383.77944	286	
384.80084	136	
384.85285	424	
385.85135	322	
386.06275	120	
386.11673	128	
386.83983	132	
387.74188	234	1+
387.77244	146	
387.84892	186	
388.79352	186	
389.20256	238	
390.05570	152	
390.20351	158	
390.77945	196	
390.84273	390	1+
391.72373	306	1+
391.80738	134	
392.78434	138	
392.82881	368	1+
393.10937	146	1+
394.82879	138	
394.94386	134	
395.11542	136	1+
396.79471	128	
396.85399	202	1+
398.17594	132	
398.72959	496	1+
398.87658	194	
399.73096	292	1+
399.85246	358	
403.00583	136	1+
403.79925	138	
403.87619	462	1+
404.75735	426	1+
405.74413	216	
405.76049	360	1+
405.78430	180	
405.80540	260	1+
407.74647	230	
407.86952	558	
408.74659	232	
408.85398	952	1+
409.73431	400	1+
409.75272	186	
410.83863	748	1+
412.22399	164	
412.73494	144	
414.76208	206	1+
414.81164	138	
419.72074	184	1+
421.88670	338	1+
422.86277	212	
423.20929	284	
423.76109	260	
423.78791	134	
423.87172	224	
424.77470	220	
424.83115	164	
425.75856	584	1+
426.78092	148	
426.86062	338	
427.61686	88	1+
427.73419	820	1+
427.87515	214	
428.85030	646	1+
428.87955	150	
429.70780	308	1+
429.74331	614	1+
429.77422	160	
430.73995	316	1+
431.78550	286	1+
431.87325	226	
433.85712	122	
434.17745	170	
436.84734	182	
436.90113	164	1+
437.81525	148	1+
439.73765	158	
439.89419	124	
441.22119	300	1+
444.67891	132	
444.87644	898	1+
445.74846	458	1+
446.78936	158	
447.71261	476	1+
447.74844	122	
447.79788	170	
448.77146	130	
449.78139	186	
450.75320	124	
451.71449	130	
451.77787	182	
457.90894	274	1+
462.87946	202	1+
465.89110	142	
467.89532	388	1+
473.14713	150	
483.19361	126	
485.90103	148	
491.15382	148	
503.20020	204	1+
END IONS

###FS:    #m/z: 336.94739 #charge 1+
###MS: 150
###MSMS: 152
BEGIN IONS
TITLE=Cmpd 113, +MS2(336.9474), 28.0-35.0eV, 3.3min #152
RTINSECONDS=196.049
SCANS=150,152
PEPMASS=336.94739	45998
CHARGE=1+
131.29815	86	
181.89566	70	
201.93238	86	
205.93390	80	
205.94959	72	
206.97670	124	
210.88426	70	
211.94529	1860	1+
212.87864	716	1+
213.93935	816	1+
215.89289	142	
215.93813	164	
216.88992	80	
219.84397	82	
221.88764	74	
221.95164	76	
222.42022	102	
223.96006	114	
224.88095	104	
224.97552	98	
225.86175	80	
226.94701	76	
226.97329	70	
227.95612	98	
228.46751	72	
228.93842	134	
229.95578	2220	1+
230.88926	1138	1+
230.92768	70	
231.95141	992	1+
233.94817	132	
234.82532	76	
235.89096	188	1+
237.01837	84	
238.85370	118	
240.83886	206	1+
244.11174	100	
244.82118	74	
246.39145	76	
246.85068	70	
247.96767	558	
248.89995	588	1+
249.83259	128	
249.96528	302	1+
250.82936	248	1+
250.94913	150	
251.07246	94	
252.07331	76	
252.92137	138	
252.93943	72	
252.97344	1216	1+
252.99579	72	
253.44155	94	
253.83574	144	
253.90613	84	
254.40454	100	
254.96482	432	1+
256.85347	152	
257.40778	80	
257.83227	122	
257.85000	134	
258.84852	196	
258.98048	80	
259.85139	150	
259.92583	84	
260.85279	72	
260.94615	74	
261.83077	128	
261.84203	294	1+
261.90717	78	
262.56525	92	
262.89363	76	
262.95149	74	
263.11257	72	
264.80035	78	
264.97843	74	
265.39003	84	
266.87048	72	
267.35803	104	
267.84650	88	
268.08154	72	
268.39132	72	
268.79993	72	
268.84454	80	
269.84492	116	
269.86022	196	
269.92227	116	
270.86055	74	
270.98083	244	
271.84892	262	1+
271.91707	90	
272.31591	130	
272.87768	164	
272.97878	118	
273.84789	80	
275.05414	108	
275.86073	74	
276.83895	70	
276.85529	140	
276.89698	122	
277.83280	170	
277.86713	186	
277.90437	72	
278.83495	92	
278.87063	126	
278.98043	92	
279.83378	286	
279.87128	74	
280.88667	70	
281.00419	72	
281.86424	130	
281.90820	86	
281.96216	76	
282.86173	92	
283.44045	100	
284.84990	88	
285.40933	82	
285.79970	88	
285.85067	116	
286.85111	344	
287.50457	94	
287.85102	212	
287.88369	72	
288.89674	158	
289.76551	72	
289.88604	80	
291.16591	98	
293.10660	140	
293.88335	76	
293.99875	120	
295.81695	80	
297.03443	74	
297.23585	76	
297.91351	94	
298.61555	86	
300.76450	74	
300.85397	82	
301.87037	70	
304.21816	72	
304.47910	126	
304.87157	74	
307.87842	82	
308.87808	146	
309.40756	76	
309.85257	76	
310.87294	138	
311.84661	90	
314.87739	90	
319.89036	74	
322.08355	84	
322.86858	74	
325.09861	74	
325.90767	80	
328.13440	84	
330.39372	106	
330.82035	88	
332.89403	74	
333.34227	80	
334.77428	72	
335.89582	76	
337.15721	104	
337.19645	112	
338.76682	72	
339.31413	90	
342.39931	104	
END IONS

###FS:    #m/z: 359.96322 #charge 1+
###MS: 150
###MSMS: 153
BEGIN IONS
TITLE=Cmpd 114, +MS2(359.9632), 28.0-35.0eV, 3.3min #153
RTINSECONDS=196.83
SCANS=150,153
PEPMASS=359.96322	32116
CHARGE=1+
80.89805	88	
157.51254	90	
181.98015	78	
190.85551	84	
201.12184	76	
201.93795	80	
202.86710	100	
208.88708	88	
209.94540	892	
210.88842	74	
214.89436	84	
219.95867	92	
220.91776	102	
221.89252	138	
222.95492	344	1+
223.83083	72	
224.94935	748	1+
225.96901	336	1+
226.91092	74	
226.94907	3634	1+
227.78880	82	
228.90828	72	
228.94378	3936	
229.02276	80	
229.06898	78	
229.94604	110	
234.86656	74	
236.85040	82	
239.07608	72	
240.94560	328	
240.96315	136	
241.03180	76	
241.78987	128	
241.84445	94	
241.87528	76	
241.94552	144	
242.96243	294	1+
244.00546	70	
244.95819	2210	1+
244.98847	90	
245.44003	70	
245.94474	78	
246.80785	78	
246.84113	80	
246.95445	2078	1+
247.11732	76	
248.04245	106	
248.80479	246	1+
249.09315	232	1+
250.09112	138	1+
250.79839	98	
250.84066	76	
250.95256	264	
250.97661	92	
252.82815	88	
252.87918	72	
252.95682	226	
253.13669	100	
256.39805	80	
256.85923	94	
257.58096	84	
258.08584	72	
258.10570	96	
258.44100	82	
259.10496	72	
259.80104	92	
259.87433	150	
260.88448	76	
260.97019	318	1+
262.95501	170	
266.13286	80	
266.81738	210	
266.84738	236	1+
267.97305	440	1+
268.82598	86	
268.91035	72	
268.95851	184	
269.08350	76	
269.97050	532	1+
271.50616	78	
273.96774	104	
275.42670	72	
275.97036	192	
275.99374	132	
276.81228	272	1+
276.86203	82	
278.80161	104	
278.84469	326	1+
278.90021	76	
279.09748	72	
279.80513	72	
279.89392	72	
280.79608	182	
281.51496	106	
281.79776	124	
282.12909	156	
282.80789	80	
283.01049	72	
284.82719	256	1+
287.11114	88	
287.43561	90	
288.81464	72	
289.91666	92	
290.38257	84	
290.85902	130	
291.15767	100	
291.87498	78	
291.97717	100	
292.43961	106	
292.85479	72	
293.40988	98	
294.81473	72	
294.85987	238	1+
294.93898	82	
295.97534	92	
296.33141	98	
296.80775	230	
297.81262	164	
298.33321	94	
298.80941	262	
298.83187	88	
299.80676	184	
299.92467	70	
299.98536	90	
300.79491	94	
301.74036	74	
301.84926	126	
301.99043	78	
302.75023	82	
303.95431	74	
304.79431	72	
305.81738	88	
306.88993	90	
308.81594	72	
309.79858	158	
311.88020	110	
312.12857	80	
313.37724	84	
314.16423	78	
314.60641	104	
316.81577	132	
317.94311	72	
318.12942	74	
318.40557	78	
318.80414	106	
318.88750	80	
318.93302	100	
319.82900	134	
319.86617	76	
320.91914	74	
322.93154	210	1+
324.02357	72	
328.02119	78	
328.86238	72	
336.59387	94	
336.94862	118	
340.94021	118	
341.02243	72	
341.76814	76	
342.10392	82	
342.21553	82	
343.37716	86	
346.70946	72	
347.86040	74	
350.16150	76	
358.79365	76	
358.84981	86	
362.87330	74	
363.24275	72	
END IONS

###FS:    #m/z: 322.93187 #charge 1+
###MS: 154
###MSMS: 155
BEGIN IONS
TITLE=Cmpd 115, +MS2(322.9319), 28.0-35.0eV, 3.4min #155
RTINSECONDS=200.502
SCANS=154-155
PEPMASS=322.93187	2550304
CHARGE=1+
190.88056	72	
192.89099	72	
193.84374	84	
193.89354	80	
196.86435	74	
198.00317	80	
198.85139	102	
198.87993	64	
200.81030	72	
200.84118	66	
201.04715	170	
202.86607	128	
205.94854	308	1+
205.96519	98	
212.98388	68	
215.86033	74	
220.88124	78	
221.89892	92	
222.95685	330	1+
223.83639	78	
223.88216	98	
223.94723	72	
224.97649	72	
225.79915	98	
226.83707	100	
227.10753	70	
227.76453	80	
227.82016	130	
227.85913	70	
227.93511	106	
228.85654	82	
229.09733	66	
230.85125	84	
231.95734	96	
232.08600	66	
233.06661	68	
233.16582	66	
234.16721	68	
237.05064	90	
237.06250	74	
237.89681	94	
237.93056	66	
238.94073	192	
239.08472	140	
239.95609	94	
240.07015	84	
240.25652	74	
240.82717	186	
240.88302	70	
240.94221	2102	
241.03745	76	
241.94068	8304	1+
242.38323	70	
242.82222	234	1+
242.88298	66	
242.94242	5494	1+
243.14748	96	
244.85318	116	
244.94140	1296	1+
245.37292	92	
246.22777	98	
246.97698	158	
247.39086	184	
248.40210	108	
248.84187	68	
248.85738	122	
248.95396	74	
249.89631	70	
250.96707	72	
251.07580	70	
251.37004	80	
251.85111	70	
251.91732	90	
253.00025	66	
253.89904	72	
254.17510	68	
255.33726	94	
255.78586	80	
256.09333	78	
256.89860	216	
257.91616	72	
258.88930	68	
258.97816	80	
259.05939	66	
259.86226	70	
260.80714	78	
260.83146	302	
261.47994	86	
261.83064	694	1+
261.90263	74	
261.91611	66	
264.07958	78	
264.98222	90	
265.06118	84	
265.15815	68	
265.79033	72	
266.87066	92	
269.07947	72	
269.09600	70	
270.18857	74	
270.79853	80	
270.85878	76	
271.84328	140	
274.79389	112	
275.82041	70	
278.81820	68	
279.09209	1194	1+
279.94530	70	
281.81995	76	
283.79278	148	
283.85588	72	
284.03418	70	
284.16863	66	
284.29497	148	
284.86793	166	
285.21280	72	
285.30620	148	
285.97427	66	
287.88153	74	
288.18140	66	
288.20862	102	
289.19944	72	
289.87861	74	
290.85782	82	
291.97317	106	
292.83634	128	
292.89677	86	
292.96856	92	
293.85189	80	
294.00633	98	
294.86150	122	
296.81455	182	1+
296.86585	200	1+
301.85443	80	
302.81458	68	
303.87959	66	
304.01211	72	
307.80205	94	
307.82661	80	
307.89017	68	
308.13236	76	
308.80948	82	
310.03854	76	
310.83262	72	
311.88164	70	
314.14490	68	
314.87438	78	
315.16905	72	
315.85387	68	
317.11819	72	
317.83161	72	
317.85351	96	
323.02976	66	
324.85705	88	
325.20958	90	
325.83859	66	
325.99836	72	
326.14088	78	
327.90103	68	
328.20590	76	
END IONS

###FS:    #m/z: 363.95895 #charge 1+
###MS: 154
###MSMS: 156
BEGIN IONS
TITLE=Cmpd 116, +MS2(363.9589), 28.0-35.0eV, 3.4min #156
RTINSECONDS=201.274
SCANS=154,156
PEPMASS=363.95895	410948
CHARGE=1+
118.62719	80	
178.93014	88	
182.87250	118	
189.86226	168	
191.85801	266	
207.87523	172	1+
207.94971	132	
208.93698	94	
209.94447	1036	1+
210.88577	148	
211.90617	76	
212.87995	1202	1+
214.89334	162	
220.42522	78	
222.95450	260	
224.95257	840	1+
225.05958	84	
226.89208	90	
226.94852	5466	1+
227.02352	72	
227.93027	286	
228.00872	158	1+
228.18525	88	1+
228.89547	294	1+
228.94328	6346	1+
230.83627	110	
230.89024	1402	1+
231.80012	86	
232.13931	90	
232.88632	118	
234.87996	72	
239.92544	88	
240.83428	312	1+
240.89668	74	
240.94172	1028	
240.96490	196	1+
241.94280	1444	1+
242.82121	246	
242.94625	890	1+
243.54920	84	
243.81889	150	
244.04935	92	
244.07076	126	
244.57712	84	
244.83982	176	
244.88843	82	
244.95829	2716	1+
245.82747	134	
246.00599	76	
246.90371	104	
246.95448	4022	1+
248.05188	88	
248.80492	132	
248.90096	464	
248.98393	94	
249.83998	96	
250.12366	92	
250.87741	112	
250.97169	220	1+
251.91146	126	
252.79725	80	
253.90525	154	
254.85690	86	
255.95567	92	
257.82177	78	
258.06600	88	
258.83930	186	1+
258.98678	90	
259.97482	192	1+
260.82311	76	
260.90433	88	
261.82633	94	
261.85067	124	
262.04595	74	
262.82950	174	
263.88017	84	
263.97825	230	1+
264.82418	112	
264.85631	78	
264.91631	84	
265.08705	120	
265.12033	80	
266.00279	84	
266.09270	78	
266.81269	642	1+
267.85422	156	
267.97576	464	
268.91839	84	
268.95978	202	
269.10574	170	
269.62362	84	
269.97108	690	
270.83937	230	1+
271.90976	74	
271.95730	74	
272.40955	74	
273.53900	92	
273.79589	158	
275.40464	96	
276.86050	114	
277.39501	84	
278.79694	114	
280.10628	102	
280.40733	74	
280.79461	330	1+
280.81061	134	
280.96752	282	1+
281.12965	84	
281.88262	100	
282.79638	118	
282.85314	358	1+
283.82977	162	
284.82881	130	
285.82609	110	
285.84544	162	
286.05958	82	
287.89325	130	
288.89268	74	
289.34783	88	
289.85407	104	
289.88383	132	
290.80470	88	
290.84311	124	
290.89753	78	
292.88481	188	1+
292.92650	76	
293.12085	112	
294.56158	92	
295.05931	98	
296.81126	242	
296.99248	86	
297.11204	144	
297.81270	170	
297.92847	116	
298.80508	416	
299.80056	604	1+
300.80271	406	1+
301.84522	90	
301.86321	280	1+
301.99870	88	
302.01372	78	
303.80780	184	
303.85598	462	
303.99733	80	
305.80693	88	
306.82864	96	
306.89857	78	
307.89325	112	
308.87720	88	
308.89230	80	
309.88105	76	
309.92175	80	
310.11196	86	
314.82488	112	
314.87242	92	
316.81616	238	1+
318.12349	104	
320.14103	118	
320.93878	128	
321.60143	82	
321.83042	116	
321.86990	142	
322.16755	86	
322.93088	186	
323.82149	198	
324.86617	88	
324.90388	74	
326.81693	76	
326.87442	378	1+
327.00336	86	
327.08142	92	
329.16106	78	
336.94603	130	
339.82593	94	
340.93837	108	
341.95262	82	
343.71599	98	
349.14671	78	
350.01317	148	1+
355.82978	78	
356.05430	88	
357.73363	80	
END IONS

###FS:    #m/z: 507.84847 #charge 1+
###MS: 154
###MSMS: 157
BEGIN IONS
TITLE=Cmpd 117, +MS2(507.8485), 28.2-35.2eV, 3.4min #157
RTINSECONDS=202.046
SCANS=154,157
PEPMASS=507.84847	101146
CHARGE=1+
210.03340	138	
214.88842	150	
222.97898	138	
224.98057	188	
232.89608	342	1+
239.86166	124	
244.08984	112	
244.10764	186	
245.07419	116	
248.12077	130	
249.09816	134	
249.90262	306	1+
250.90837	220	1+
250.97001	130	
252.14591	140	
252.38522	124	
255.09207	270	1+
272.13492	156	
277.09136	184	
277.14026	176	
278.96905	110	
280.12468	148	
280.95580	304	1+
281.95771	208	1+
285.85944	122	
287.85258	1016	1+
287.94525	158	1+
288.02618	138	
288.39732	112	
289.87927	162	
290.86178	540	1+
291.88649	222	1+
293.01121	210	1+
293.87516	766	1+
294.16387	216	
294.86434	180	
295.10433	124	
295.15273	312	1+
296.08615	174	
296.85483	150	1+
299.91833	110	
300.86198	244	1+
302.09998	190	1+
303.11370	170	1+
303.86901	380	
303.95870	112	
304.86086	1496	1+
304.88399	112	
305.86567	1204	1+
305.89904	248	1+
306.81136	122	
306.96947	138	
307.81352	122	
307.88693	260	
308.14195	508	
308.17060	166	1+
308.87625	920	1+
309.15094	672	1+
310.15747	392	1+
310.34900	180	
311.88426	1368	1+
312.17848	1118	1+
314.86553	564	1+
319.81717	144	
322.15707	118	
324.08005	132	
324.86428	226	
325.89545	114	
326.88517	1676	1+
327.16418	148	
329.87852	480	1+
330.16570	266	
330.80935	130	
332.75710	170	1+
332.87796	130	
335.85204	138	
336.80311	178	1+
337.88004	304	1+
340.82665	142	
343.86059	112	
344.09779	122	
344.77462	144	
345.01958	114	
346.88211	186	1+
347.76244	138	
347.77827	128	
349.75492	260	
350.76655	252	
350.83528	150	
350.88445	432	1+
350.91580	122	
351.86672	118	
352.91048	120	
352.94149	120	
353.78884	122	
353.85227	198	
354.77306	244	1+
355.89262	242	
357.72824	120	
359.83859	134	
361.84820	154	
362.73265	114	
363.05905	140	
363.14074	138	
364.12819	164	
365.78655	218	
365.83583	282	1+
365.96258	172	1+
366.77977	122	
366.81831	286	1+
367.71127	270	
367.77585	294	
367.90672	228	1+
368.11274	136	
368.71246	196	
368.85042	130	
369.83819	302	
370.79415	116	
370.83906	154	
371.75402	186	
371.78799	110	
372.20349	138	
373.73398	122	
376.86538	244	1+
377.86651	178	1+
380.72304	154	
381.15503	214	1+
381.71919	120	
381.84853	222	1+
382.06092	130	
383.78227	200	
384.84948	578	1+
385.78374	126	
386.11265	124	
386.77965	196	1+
387.10124	110	
387.74232	126	
387.79926	168	
387.82721	128	
387.84796	298	1+
389.20513	242	
390.07142	222	1+
390.73575	110	
390.84618	304	
391.74782	232	1+
391.84377	174	
392.11610	114	
392.82866	562	1+
392.86668	110	
393.80260	170	
394.81124	128	
396.11661	128	
398.72774	478	1+
399.73091	404	1+
399.85368	366	1+
400.20001	118	
402.86397	286	1+
405.76564	398	1+
406.18269	118	
406.78720	118	
407.69819	184	1+
407.74054	190	
407.87037	656	
408.75199	130	
408.77645	218	1+
408.85242	698	1+
409.08478	118	
410.13275	108	
410.73685	256	
410.83852	466	1+
411.85747	110	
412.81294	118	
412.84585	198	1+
413.70841	208	1+
414.75163	154	
417.69603	110	
417.85544	290	1+
422.74189	120	
423.77129	360	1+
423.87096	318	
424.80247	134	
424.87145	268	
425.75170	520	
425.80362	134	
425.89129	130	
426.07821	126	
426.73481	120	
426.75586	448	
426.86116	380	1+
427.73549	1066	1+
427.76267	550	1+
428.08797	110	
428.85079	772	1+
429.74738	180	
430.69883	180	1+
430.83642	136	
431.68398	306	1+
431.87475	198	
432.68937	280	1+
432.87523	114	
433.85594	322	1+
434.91165	140	
436.74338	124	
438.10882	112	
441.22266	304	1+
443.76858	124	
443.79131	152	1+
444.87515	1420	1+
445.74956	180	
446.77831	110	
446.88325	214	1+
447.71689	236	
448.68234	144	
448.71583	142	
448.76193	300	1+
449.74302	258	1+
455.22430	150	
462.13898	132	
462.88824	320	1+
464.13001	122	
467.89026	462	1+
472.22076	124	
485.89977	180	
486.91007	176	
489.27296	112	
491.80528	212	1+
492.14610	142	
509.31333	134	
510.13213	126	
END IONS

###FS:    #m/z: 322.93190 #charge 1+
###MS: 158
###MSMS: 159
BEGIN IONS
TITLE=Cmpd 118, +MS2(322.9319), 28.0-35.0eV, 3.4min #159
RTINSECONDS=205.716
SCANS=158-159
PEPMASS=322.93190	2461528
CHARGE=1+
45.22020	86	
118.82406	64	
180.09828	76	
191.91874	64	
200.97547	72	
203.41476	110	
205.95155	246	
206.97329	64	
207.93594	82	
208.10879	70	
209.89126	72	
209.99778	62	
210.83315	78	
211.90598	78	
214.86938	64	
219.98771	78	
221.07450	74	
222.03386	70	
222.95662	160	
223.96682	72	
225.80293	80	
226.15512	78	
226.89811	64	
230.83807	170	
230.87866	74	
230.89013	106	
232.02612	64	
232.05429	86	
233.16964	124	
233.93408	102	
234.88319	98	
235.17169	80	
236.59576	62	
238.88883	64	
239.07588	196	
239.95612	68	
240.82610	108	
240.88120	64	
240.90991	84	
240.94202	2510	
241.10212	70	
241.40194	84	
241.88312	64	
241.94329	1910	
242.00718	64	
242.12797	70	
242.17961	64	
242.94277	6760	1+
243.82208	642	1+
244.94100	1328	
245.88271	70	
246.00210	70	
246.39137	88	
246.51670	68	
246.84833	72	
246.91249	68	
246.98366	72	
247.85552	118	
248.88582	66	
248.89971	66	
251.87253	98	
253.09168	76	
253.39673	74	
254.10680	80	
254.17914	90	
255.85396	72	
256.34489	74	
256.86436	102	
256.89879	122	
257.08458	100	
257.91046	88	
257.96756	72	
258.07229	64	
258.83479	128	
258.94096	66	
259.86020	80	
260.11965	68	
260.91640	72	
261.17060	76	
261.76659	68	
261.83334	242	
261.86549	68	
262.16345	74	
262.83276	126	
264.16733	70	
264.86992	66	
264.93438	116	
265.06295	78	
265.08283	126	
265.83055	66	
266.85189	142	
266.87488	68	
267.79204	68	
267.86616	108	
268.09326	62	
268.88620	82	
269.05982	80	
270.80441	98	
270.92375	104	
271.17224	76	
271.84869	244	1+
272.88473	124	
273.16171	70	
273.42978	68	
273.79244	90	
274.79987	82	
275.87149	74	
275.88799	78	
276.06734	70	
277.92726	68	
278.12307	130	
279.09354	930	1+
280.04370	78	
280.57220	88	
282.83299	64	
282.88636	92	
282.95794	94	
283.03761	72	
283.07436	68	
283.87436	76	
284.29514	376	
284.33380	64	
284.85797	94	
284.88028	136	
284.91611	72	
285.03449	88	
285.42818	114	
285.85472	72	
288.20239	130	
289.21215	76	
289.88106	66	
290.78365	124	
291.79058	64	
292.26682	92	
293.15951	74	
294.86513	66	
297.79914	72	
297.89020	72	
298.80839	74	
300.89664	78	
300.92839	80	
302.87010	70	
304.80177	228	1+
306.88380	70	
307.87824	146	
309.82247	64	
309.90021	74	
312.17481	134	
317.05703	78	
320.02007	78	
320.74091	74	
322.80896	76	
323.95984	66	
326.33115	66	
327.89856	98	
END IONS

###FS:    #m/z: 340.94280 #charge 1+
###MS: 158
###MSMS: 160
BEGIN IONS
TITLE=Cmpd 119, +MS2(340.9428), 28.0-35.0eV, 3.5min #160
RTINSECONDS=206.488
SCANS=158,160
PEPMASS=340.94280	877968
CHARGE=1+
187.01015	78	
189.86057	84	
191.95680	160	
194.89199	174	
198.01683	82	
202.88118	76	
203.05785	86	
203.88716	158	
204.81469	74	
210.87416	72	
210.89858	92	
211.86152	74	
212.88132	74	
212.90287	80	
213.87870	82	
213.94144	688	
214.43396	92	
215.42217	72	
215.88921	140	
215.94249	190	
216.84306	74	
216.93506	78	
218.90928	90	
219.88549	260	1+
220.06231	70	
221.15332	74	
222.96312	178	1+
225.88474	92	
226.15691	72	
227.02929	106	
228.93592	142	
228.95202	122	
230.89019	308	1+
231.95275	700	1+
233.89844	172	
233.95058	192	
234.90604	74	
234.94761	84	
235.88962	84	
238.86159	82	
239.11024	96	
240.83816	638	1+
241.23661	134	
241.42079	86	
241.94591	80	
242.83153	122	
242.94390	218	1+
243.84325	84	
244.13979	84	
244.16692	112	
244.83137	80	
244.89025	96	
245.87175	78	
246.97391	82	
248.98660	72	
249.96150	202	
250.41480	84	
250.94960	74	
250.97289	100	
250.99614	70	
251.15371	100	
253.83663	76	
254.83636	78	
254.91772	86	
254.93667	130	
254.97009	396	
255.07618	136	
256.08753	68	
256.85494	90	
256.96877	98	
257.83556	98	
257.86275	82	
257.98866	82	
258.84948	192	
258.89400	148	
259.39946	70	
259.85118	420	
260.11363	78	
260.83863	408	1+
260.92868	70	
261.86748	94	
262.92506	148	
263.10062	118	
263.93375	80	
264.90520	136	
265.85850	84	
266.83322	120	
266.85250	88	
266.96707	70	
267.84620	72	
268.17782	84	
268.84233	208	
269.08170	78	
269.40389	86	
269.83220	220	1+
270.94380	80	
272.97684	84	
274.86627	124	
274.90330	100	
275.87027	108	
276.85627	468	
277.84547	102	
277.86826	228	
277.93343	76	
277.96832	116	
278.84470	472	
279.84670	336	
279.91039	72	
280.84961	280	
280.90909	102	
281.89734	218	
282.86552	98	
282.97517	72	
283.78770	72	
283.93849	76	
284.90262	98	
287.08853	74	
287.76092	82	
289.78669	134	
289.88285	72	
290.87474	96	
293.06111	74	
293.83309	86	
293.87309	142	
294.43115	72	
294.86154	120	
296.85573	224	
297.88598	80	
298.80194	78	
298.84771	180	1+
298.91877	74	
299.85008	154	1+
300.13037	76	
301.79386	88	
301.87398	92	
302.17350	74	
302.87237	90	
303.89889	74	
307.80384	74	
307.89975	70	
311.81616	86	
312.80593	80	
319.09347	72	
319.84651	74	
319.88371	70	
320.45304	94	
320.88823	80	
321.00891	84	
321.77972	72	
325.76355	82	
326.89220	80	
329.81049	110	
332.38131	76	
332.96337	76	
338.12309	72	
339.79819	72	
340.60674	84	
340.81965	98	
342.14504	86	
344.27180	100	
END IONS

###FS:    #m/z: 363.95888 #charge 1+
###MS: 158
###MSMS: 161
BEGIN IONS
TITLE=Cmpd 120, +MS2(363.9589), 28.0-35.0eV, 3.5min #161
RTINSECONDS=207.261
SCANS=158,161
PEPMASS=363.95888	397794
CHARGE=1+
160.03300	84	
180.82575	80	
189.86352	212	
191.86337	248	1+
196.88686	80	
204.92014	76	
205.95146	78	
207.40972	84	
207.95220	120	
208.88229	296	1+
209.86778	108	
209.94568	748	1+
211.89169	80	
212.87950	1552	1+
213.00319	86	
216.41802	98	
220.02421	72	
221.10734	78	
221.86022	78	
221.89699	80	
221.95007	508	1+
222.95469	434	1+
223.04532	86	
224.04596	78	
224.95306	638	1+
226.94899	5072	1+
227.93591	134	
228.85749	118	
228.90012	108	
228.94303	6840	1+
230.84172	106	
230.89020	1266	1+
232.88691	224	
233.04275	96	
233.89832	100	
234.79891	74	
234.92480	84	
235.84809	80	
237.97420	76	
239.84361	74	
240.10464	92	
240.83433	80	
240.94319	392	
240.96221	280	
241.94163	1542	1+
242.94303	1088	1+
242.95968	626	1+
243.82446	154	
244.07260	72	
244.88864	78	
244.93980	308	
244.95857	2676	1+
244.99030	100	
246.39529	72	
246.80744	92	
246.90920	150	
246.95374	3040	1+
248.03001	216	1+
248.04813	94	
248.11589	74	
248.80399	390	1+
248.90022	626	
250.98245	76	
251.82395	74	
251.84229	74	
251.89814	274	1+
252.83191	74	
254.83548	86	
256.04021	82	
259.85036	78	
260.84102	198	
260.97307	226	
261.83501	134	
261.97147	158	
262.07774	178	1+
262.82808	76	
263.88690	154	
264.81734	132	
264.96344	174	
265.82096	140	
266.81447	600	1+
267.87010	74	
267.91451	76	
267.97275	274	
268.79839	214	1+
268.85011	92	
268.90855	82	
268.96445	836	1+
269.10584	166	
269.45197	84	
269.96854	658	1+
270.83301	128	
272.05095	74	
272.57332	84	
272.97503	74	
276.01456	84	
276.85755	290	
277.13944	132	
277.51775	84	
277.85621	202	
278.84768	102	
279.10541	90	
279.79317	388	1+
280.79549	272	1+
280.92990	92	
281.12546	128	
281.86527	94	
281.97215	94	
282.79197	92	
283.36383	80	
283.85652	116	
284.14584	98	
284.79383	92	
284.84760	476	1+
284.92979	94	
285.11833	84	
285.85160	366	1+
286.15092	74	
287.89691	114	
288.19607	90	
289.86894	132	
290.86935	86	
291.32518	74	
292.38446	84	
292.85515	92	
293.95921	96	
296.10460	110	
296.81457	300	1+
297.33083	94	
297.80190	628	1+
298.80479	526	1+
299.02086	102	
299.87375	102	
300.13229	74	
300.80465	196	
300.87948	100	
301.80047	122	
301.86022	396	1+
302.82187	84	
303.37677	88	
303.85852	218	
304.80697	78	
304.85721	116	
306.70513	84	
307.13524	78	
307.88499	182	1+
312.17829	88	
313.03798	82	
313.82656	210	1+
316.12638	88	
316.40354	100	
317.43530	92	
317.81236	322	1+
317.86539	94	
317.88864	86	
319.44918	76	
320.96143	72	
321.78173	96	
321.82193	98	
321.92725	84	
322.87089	108	
324.82990	82	
326.87412	204	
328.79872	80	
328.84913	78	
331.17562	84	
335.86004	94	
336.75617	80	
337.11667	76	
338.95211	94	
339.83384	176	
339.87974	78	
340.94372	196	
341.89981	82	
341.94505	82	
342.91752	110	
348.88706	74	
351.76692	78	
352.85714	74	
356.78256	104	
362.73272	78	
366.17372	108	
367.76865	90	
368.69953	78	
END IONS

###FS:    #m/z: 322.93200 #charge 1+
###MS: 162
###MSMS: 163
BEGIN IONS
TITLE=Cmpd 121, +MS2(322.9320), 28.0-35.0eV, 3.5min #163
RTINSECONDS=210.937
SCANS=162-163
PEPMASS=322.93200	2427736
CHARGE=1+
92.18399	88	
192.36592	72	
192.88947	60	
194.02525	66	
195.91627	72	
199.10519	66	
200.83430	66	
201.04315	102	
201.05466	80	
205.95055	130	
205.97424	120	
207.97354	126	
208.83370	68	
213.86614	70	
214.90528	90	
215.99737	78	
218.84636	142	
218.89802	62	
220.53821	64	
221.89511	88	
222.95496	82	
222.97369	60	
223.07107	72	
223.11669	98	
224.87023	68	
224.96569	74	
225.02102	78	
226.84251	68	
226.97755	100	
227.93600	86	
228.85280	114	
228.91486	68	
229.82086	72	
229.84348	166	1+
233.85202	64	
233.93975	80	
234.86107	84	
237.80948	60	
238.90139	70	
238.93949	126	
239.47709	82	
239.79058	108	
240.38374	62	
240.82051	198	
240.85069	80	
240.94166	2326	
241.63134	62	
241.94048	6460	1+
242.12750	66	
242.81993	84	
242.94269	4638	1+
242.97322	64	
243.81916	390	1+
244.07459	92	
244.90109	122	
244.93965	1378	1+
244.95829	222	
245.21350	60	
245.40101	72	
247.38951	80	
247.85765	72	
248.04026	66	
248.15845	76	
248.17178	70	
248.84895	70	
248.88210	78	
249.05171	96	
250.94965	64	
251.04101	70	
251.84522	80	
252.10034	66	
253.01363	76	
254.84313	80	
254.86680	80	
255.79681	72	
256.79171	68	
256.89379	138	
257.07875	92	
257.80080	124	
257.85970	60	
258.83394	456	1+
259.06526	88	
259.89994	82	
260.83047	116	
260.86088	62	
261.83376	108	
262.01058	64	
262.82924	64	
262.84400	210	1+
263.13253	70	
263.24006	68	
263.83282	102	
265.05634	66	
265.81832	64	
266.09076	68	
266.15273	68	
266.85719	132	
267.91870	70	
267.93667	60	
267.97301	68	
268.03331	68	
268.93463	74	
269.79829	84	
271.17793	124	
271.78973	62	
271.86335	64	
272.18038	68	
273.78905	60	
274.42117	88	
274.44961	108	
275.47187	94	
276.00584	62	
276.81675	92	
276.83895	64	
276.86376	92	
278.85840	130
[truncated: 1,647,316 more chars]
