# Supplementary material for: High-Throughput Venomics
Source: J Proteome Res. 2023 Apr 3;22(6):1734–46. doi: 10.1021/acs.jproteome.2c00780 (PMC10243144; doi:10.1021/acs.jproteome.2c00780)
Supplement: Supplementary file 9 — pr2c00780_si_009.zip [file pr2c00780_si_009.zip › Manual files/Calloselasma rhodostoma MGF/210702_Calloselasma_halfplate000035_5.1.201.mgf]

###	D:\Data\Julien\210702_Cr_half_TFA\210702_Calloselasma_halfplate000035.d\ProteinAnalysisResults.mgf
###	D:\Data\Julien\210702_Cr_half_TFA\210702_Calloselasma_halfplate000035.d\analysis.baf
###	210702_Calloselasma_halfplate000035.d
###	Instrument: maXis HD
###	Manufacturer: Bruker
###    PeakWidth 0.30, MiniumIntensity 10, S/N 1Apply threshold 0, Threshold 10
###    Retain Residuals no, Create neutrally no,
###    FullScan Parameters: AdductIon (+)+H (-)-H, LowMass 0, HighMass 8000, MaxCharge charge decon 4, MinPeaks 3
###    Perf. isotope decon yes, Max Charge Istopic decon 6, MW agreement 0.00, Abund. cutoff 2.00, Envelope cutoff 75.00
###    MaxRes   Parameters: AdductIon (+)+H (-)-H, LowMass 0, HighMass 8000 
###    Perf. isotope decon yes, Max Charge Istopic decon 6, Abund. cutoff 2.00
###    MSn      Parameters: AdductIon (+)+H (-)-H, LowMass 0, HighMass 8000 
###    Perf. isotope decon yes, Max Charge Istopic decon 4, Abund. cutoff 0.05
###    Global Charge Limit: no 3, Prefer FullScan Result: yes, Export what: 2 (0=non deconv/1=deconv only/2=mixed), NoMSMSSignals: 150, Intensity threshold: 10, NoMSSignals (deconv): 2, NoMSSignals (non-deconv): 2, NormalizeData: no, SingleCharged: yes
###
COM=210702_Calloselasma_halfplate000035.d
USERNAME=Demo User

###FS:    #m/z: 322.93114 #charge 1+
###MS: 2
###MSMS: 3
BEGIN IONS
TITLE=Cmpd 1, +MS2(322.9311), 28.0-35.0eV, 0.0min #3
RTINSECONDS=1.8795
SCANS=2-3
PEPMASS=322.93114	1698102
CHARGE=1+
206.94028	3842	
208.94626	8202	1+
211.94491	16580	
213.94079	15282	
215.88819	2774	
215.93721	2522	
217.94153	7322	
222.95221	27936	1+
223.61865	8330	
224.95141	6748	
226.12286	2904	
226.94748	124332	1+
227.19931	8898	
228.94331	213372	1+
230.62642	6154	
231.95220	13338	1+
233.04596	2762	
233.94706	2840	
234.97125	8148	
234.99933	4792	
235.12901	4036	
235.20442	3714	
237.12973	10908	
237.63287	5098	
238.14872	10458	
238.45541	8714	
239.07957	3270	
239.14740	29192	1+
239.23478	2974	
239.98152	3374	
240.23183	3888	
240.96279	17676	1+
241.59283	2754	
242.61985	4256	
242.96219	3942	
243.23052	18154	1+
243.63373	6420	1+
244.95778	78124	1+
245.18465	3352	
245.63189	28958	1+
245.94275	7640	
246.13225	16078	1+
246.24082	2696	
246.95267	66594	1+
247.24105	3428	
248.03421	17364	1+
249.25676	2756	
249.91275	3340	
249.97230	66392	1+
250.94752	49362	1+
250.99860	6910	
251.19911	5508	
252.63941	10570	
252.94757	12828	
252.97215	769872	1+
253.14077	4850	
253.21435	6674	
253.90612	12948	1+
254.94262	211684	1+
254.96751	288408	1+
255.07433	2622	
255.23047	10236	1+
256.26196	6562	
256.91457	6584	
256.96486	41264	1+
258.88539	4258	
258.91003	2784	
258.96465	13584	1+
259.14281	5930	
259.64623	5410	
260.16204	8382	
260.97963	2972	
261.97507	14490	1+
263.05635	21028	1+
263.13455	4130	
263.23534	2918	
263.97931	105620	1+
265.16305	3944	
265.25123	3188	
265.64787	5248	
265.97664	12440	1+
266.14784	2544	
267.26709	2888	
267.64542	14620	
267.97416	49912	
268.14603	12274	1+
268.96048	29912	1+
270.98156	17168	1+
272.88301	5306	
272.95274	35372	1+
272.97742	6316	
274.09144	6342	
274.27287	15790	1+
274.65279	11216	
275.15373	3992	
277.07192	7172	
279.09213	6594	
279.23135	6102	
281.05109	4030	
281.15669	7120	
281.24624	15396	1+
281.66006	7054	
281.98922	2650	
282.17567	7976	
282.27810	17670	
282.67698	2810	
283.14260	2988	
283.17448	26252	1+
283.26239	13892	1+
283.94855	8286	
284.29376	9108	1+
285.18375	2554	
285.22313	3614	
285.94284	171336	1+
285.98446	18054	1+
286.27201	3228	
287.25468	30508	1+
287.66060	12134	1+
288.06405	12416	1+
288.16204	4654	
288.20361	11008	1+
289.16093	5174	
289.17951	2712	
289.65866	23924	1+
290.15833	21578	1+
290.26821	25250	1+
290.89281	3144	
291.09977	14880	1+
291.19620	2556	
291.21571	3326	
291.97397	12210	1+
292.06046	32820	1+
293.20951	8082	1+
293.24814	2654	
293.97631	24752	1+
293.99823	43168	1+
294.12770	8120	1+
294.93820	6262	
295.06706	3686	
295.13155	5898	1+
295.18922	2538	
295.22528	11380	1+
295.29461	8778	1+
295.97004	9152	
295.99392	17262	1+
296.66579	11256	
297.08151	13278	1+
297.16752	4876	
297.24158	14010	1+
297.90514	5546	
297.99241	3214	
298.27231	4430	
298.96998	2824	
299.06264	3028	
299.11547	6102	1+
299.23953	3684	
299.25560	3710	
299.66974	24816	1+
300.17160	10498	1+
300.28847	9656	1+
302.17420	5910	
302.30439	23412	1+
302.94561	9382	
303.17113	6084	
303.67282	6150	
303.95320	41548	1+
303.99525	7642	
304.18793	12124	1+
304.28244	2904	
304.68953	3726	
304.92486	4476	
305.24688	3190	
305.26804	12776	1+
305.95322	4790	
306.07868	18292	1+
306.90487	5812	
307.08322	13370	1+
307.13295	2914	
307.24716	33674	1+
308.14252	10120	1+
308.21614	3714	
308.87344	4566	
309.19051	8522	
309.22244	2656	
309.26017	6522	
309.27560	7666	1+
309.67317	15154	1+
310.17517	4504	
310.30979	17128	1+
311.05443	3380	
311.14037	2688	
311.16420	4048	
311.22101	6426	
311.27618	9140	1+
311.67216	21566	1+
311.87058	14402	1+
311.93564	7098	
311.98716	19044	1+
312.17485	9868	
312.32467	9118	1+
312.90089	4646	
312.94825	7276	
313.17240	14172	1+
313.21897	7628	1+
313.23510	4918	
313.27449	4794	
313.29019	5858	
313.67697	3136	
313.86704	5254	
313.93020	165930	1+
314.26996	2734	
314.89559	2764	
316.28352	15942	1+
316.31979	9586	1+
318.29911	18898	1+
318.67910	7300	
318.93562	96758	1+
319.17990	7922	1+
320.09093	3636	
320.93530	192490	1+
321.09881	5062	
321.31425	3430	
322.15796	9944	1+
322.19328	4454	
322.27591	2582	
322.88092	5760	
322.93090	3818314	1+
323.12799	4536	
323.18577	5676	
323.23927	18486	1+
323.29454	3130	
323.32521	13056	1+
324.10575	6466	1+
324.13601	7576	1+
324.28878	4032	
324.87775	6232	
325.18297	5016	
325.25502	45842	1+
325.29603	11302	1+
325.68567	4700	
326.17556	4158	
326.20280	7602	
326.30285	6922	1+
326.70401	2886	
326.87308	53586	1+
326.96953	13756	1+
327.00721	7004	
327.14404	8292	1+
327.17652	2792	
327.20073	31252	1+
327.27055	63782	1+
328.32002	9560	1+
END IONS

###FS:    #m/z: 340.94178 #charge 1+
###MS: 2
###MSMS: 4
BEGIN IONS
TITLE=Cmpd 2, +MS2(340.9418), 28.0-35.0eV, 0.1min #4
RTINSECONDS=2.6515
SCANS=2,4
PEPMASS=340.94178	753450
CHARGE=1+
200.01569	124	
203.00108	156	
205.01569	262	
208.95858	120	
211.94498	150	
212.89418	144	1+
213.94038	2500	1+
215.88757	1052	1+
215.93937	774	
217.88370	398	
217.93967	120	
219.03264	148	
222.97871	160	
223.96247	264	1+
226.95191	270	1+
230.94766	138	
231.95143	2940	1+
233.04966	380	1+
233.89962	716	1+
233.94703	594	1+
234.05311	276	1+
235.54882	162	
235.89498	460	1+
236.05545	230	1+
237.01646	158	
237.03300	134	
238.07029	176	1+
239.01210	238	1+
239.59896	140	
239.79652	156	1+
239.90323	174	
240.23053	314	
241.04952	130	
241.06746	148	
241.23383	188	
242.16384	152	
243.13906	226	1+
243.15704	206	1+
244.03967	1114	1+
244.95940	292	
244.97239	202	
244.98750	154	
247.05243	122	
248.03697	1406	1+
248.98824	454	1+
249.04112	996	1+
249.07373	296	1+
249.11468	168	
249.96397	454	1+
250.98458	234	1+
251.04096	186	
251.96115	228	
252.26876	218	
252.90492	242	1+
253.03238	126	
253.20131	142	
253.22648	122	
254.09750	158	
254.14133	148	
254.28943	130	
254.90027	224	1+
254.96705	1192	1+
255.07474	756	
255.10509	232	
255.87847	96	1+
256.00883	212	1+
256.06326	226	1+
256.10713	142	
256.96801	714	1+
257.07942	174	
258.05467	142	
258.89564	122	
259.05044	120	
259.17051	262	1+
259.96236	200	
260.07085	158	
261.06677	140	
261.96294	196	1+
262.87243	188	1+
262.90620	176	1+
262.92587	168	
263.00524	182	
263.05630	1320	1+
263.10617	176	
264.08168	130	
265.01624	458	1+
265.14468	132	
266.07595	172	1+
266.79735	218	1+
266.99796	586	1+
267.13683	128	
267.17399	180	
268.11517	276	1+
268.95672	140	
269.00024	122	
269.19111	298	1+
269.25092	126	
271.02423	136	
271.13303	172	
271.17257	386	1+
272.03347	138	
272.15255	202	1+
272.93739	384	
272.97942	388	1+
273.00889	190	1+
274.43986	138	
274.97424	220	1+
275.05646	538	1+
276.84181	132	
277.07165	652	1+
278.10845	216	
279.00007	164	
279.08834	158	
279.96517	128	
280.10906	406	1+
280.16741	128	
280.26284	234	
281.00070	134	
281.05050	698	1+
281.08008	250	1+
281.11432	250	1+
281.13293	188	1+
281.15330	130	
281.22067	206	1+
281.92777	352	1+
281.97968	264	1+
282.27859	1278	1+
283.03103	260	
283.05121	168	
283.26530	130	
283.93127	296	1+
285.02817	170	
285.09336	294	1+
285.86460	128	
285.91337	140	
287.03166	144	
287.20096	118	
287.99783	140	
288.06565	1406	1+
289.14142	152	
289.20672	258	1+
289.51531	118	
289.88321	212	
290.85091	120	
292.06113	1120	1+
292.86332	132	
292.93975	228	1+
293.91949	232	1+
294.00531	126	
294.13026	128	
294.99603	196	1+
295.06336	182	
295.09629	176	
295.27706	274	1+
295.44968	166	
296.05840	328	1+
296.16210	216	1+
296.33066	678	1+
297.18200	232	1+
297.89969	146	1+
298.08352	320	
298.30929	164	
298.58495	284	
299.05997	924	1+
300.14256	176	1+
300.51772	378	1+
300.95059	128	
301.05653	180	
301.07753	328	1+
301.26289	236	1+
302.17452	272	1+
303.01228	236	1+
303.19950	144	
304.01787	244	1+
304.05564	244	1+
304.12060	132	
305.27650	488	1+
306.07893	620	1+
306.14601	172	
306.28163	322	1+
306.79371	404	
306.88501	480	1+
307.08371	384	1+
307.13628	212	
307.24210	206	
307.30999	226	
308.13568	174	
308.29675	704	1+
308.32694	166	
308.80581	150	
309.10926	164	1+
310.02454	482	1+
311.23488	144	
311.31610	142	
311.86052	120	
312.97518	118	
313.03170	634	1+
313.10933	150	
313.21042	162	
314.23792	136	
315.12508	196	
315.16064	174	
316.05439	174	1+
316.16509	154	
317.16548	124	
318.59882	264	
319.08378	274	
320.08456	524	1+
320.21841	666	1+
320.27231	212	1+
320.29533	170	
321.08834	362	1+
321.18710	134	
321.22336	562	1+
322.02573	196	1+
322.05702	126	
322.12889	128	
322.31111	140	
323.13396	274	
323.24098	2046	1+
323.31772	452	1+
324.08934	230	1+
324.10843	136	
324.14617	182	
324.28795	130	
324.89746	140	
325.13504	366	1+
325.17105	502	1+
325.21777	126	
325.28562	352	1+
325.89927	134	
325.95800	118	
326.17328	422	1+
326.20313	178	
326.30388	146	
327.80376	134	
327.88418	154	1+
328.03400	136	
328.10189	232	1+
328.19138	186	1+
328.27000	218	1+
328.31641	158	
329.06458	128	
330.87755	174	1+
331.30217	180	1+
332.09170	1416	1+
332.30387	150	1+
332.95976	188	1+
333.17159	354	1+
333.79964	132	
336.18915	238	1+
337.01052	124	
337.09294	572	
337.25867	136	
338.28239	160	
338.34218	342	1+
339.09016	122	
339.23295	406	1+
340.10885	186	1+
340.20709	290	1+
340.29763	164	
340.39298	568	
341.11370	204	1+
341.16359	280	1+
341.25130	422	
341.40172	312	1+
341.51893	120	
342.20465	240	
342.24082	206	1+
342.28296	824	1+
342.31577	426	1+
343.08563	128	
343.21005	232	
343.27302	252	1+
344.30624	146	
344.33261	136	
END IONS

###FS:    #m/z: 363.95797 #charge 1+
###MS: 2
###MSMS: 5
BEGIN IONS
TITLE=Cmpd 3, +MS2(363.9580), 28.0-35.0eV, 0.1min #5
RTINSECONDS=3.4235
SCANS=2,5
PEPMASS=363.95797	465382
CHARGE=1+
80.61244	126	
189.86664	174	
191.95543	256	
200.01095	174	
207.94867	122	
208.94820	134	
209.09198	130	
209.94481	474	1+
212.88003	356	
219.02781	142	
222.95323	704	1+
224.95130	1330	1+
226.94805	4470	1+
227.89326	300	1+
227.93286	418	
228.89747	248	1+
228.94349	3596	1+
229.04819	126	
230.89124	640	1+
232.02181	274	1+
233.04674	514	1+
234.13838	242	1+
234.95901	202	1+
236.21511	176	1+
237.21339	212	1+
239.89932	144	
240.84927	126	
240.96320	668	1+
241.11755	156	
241.19290	138	
241.89454	214	1+
242.03946	346	1+
242.95969	426	
244.03926	1120	1+
244.07580	198	1+
244.11516	130	
244.18047	264	1+
244.88256	120	
244.95895	2504	1+
245.09946	216	1+
245.94320	348	
245.98318	216	1+
246.95371	2598	1+
248.03618	1402	1+
248.85850	124	
248.90391	342	1+
249.04090	772	1+
249.12301	132	
249.88686	156	
250.06425	122	
250.81283	140	
250.85156	148	
250.92431	184	1+
250.94596	136	
250.97509	352	1+
252.04035	146	1+
252.11062	126	
253.11968	132	
254.10306	436	1+
255.03444	168	
257.04131	118	
258.18641	132	
258.97358	292	
259.14266	138	
260.96958	340	
261.02149	272	1+
261.13893	230	1+
261.96857	202	
262.74069	118	
262.98041	154	
263.05711	814	1+
263.99154	168	
264.08304	262	1+
264.96429	128	
265.04862	194	
265.06732	128	
266.24911	266	1+
266.78037	116	
266.84812	142	
267.97290	610	1+
268.05771	118	
268.95844	176	
269.00450	210	
269.12271	228	
269.96921	514	1+
270.00059	256	1+
270.41603	166	
270.93930	142	
271.09689	148	
271.92062	158	
272.13325	172	
272.83034	146	
272.93782	148	
273.08657	134	
274.91785	170	1+
275.05598	660	1+
276.10653	130	
276.86071	136	
277.00572	210	1+
277.07455	570	1+
277.14084	186	1+
278.00285	220	1+
278.91885	118	
279.10122	124	
279.13603	244	1+
280.05741	132	
280.26111	228	1+
280.93881	154	
281.01096	178	1+
281.90022	120	
282.06042	128	
282.09702	218	1+
283.04016	116	
283.07016	346	1+
283.11851	198	1+
283.26347	128	
283.90257	120	
283.98602	166	
284.86213	210	1+
285.06148	184	
286.00307	360	1+
286.97369	120	
288.06596	2378	1+
288.80008	126	
289.15919	194	
290.87346	254	1+
290.97432	282	1+
291.07193	118	
291.08514	282	1+
291.26792	366	1+
292.06194	1150	1+
292.11331	126	
293.97885	242	1+
294.90656	160	1+
295.07478	252	1+
295.15299	194	
296.85113	142	
296.95395	220	1+
297.06250	140	
298.05574	266	1+
298.08990	294	1+
298.15676	142	
298.26594	164	1+
299.13296	122	
299.88816	138	
299.92401	244	1+
299.97124	148	
300.07757	266	1+
301.05391	122	
301.13494	404	1+
301.87201	174	
302.10694	236	1+
302.18879	252	1+
302.22368	356	
302.66340	182	1+
302.86422	200	
302.91261	262	
303.01854	206	
303.07268	136	
303.82965	128	
303.85488	174	
304.27248	184	
306.04123	222	1+
306.79281	448	1+
306.81296	144	
307.02943	300	1+
307.08467	400	1+
307.30971	254	
308.06752	210	1+
308.11530	122	
308.29277	396	1+
308.98278	132	
309.13640	236	
310.17898	236	1+
310.30881	380	1+
310.33083	156	
310.87834	342	1+
311.85519	274	1+
312.02998	174	
312.11205	126	1+
313.03438	246	
314.15608	406	1+
316.26431	126	
316.29199	96	1+
317.85694	218	1+
318.13703	382	1+
319.04464	190	1+
319.08146	744	1+
319.70487	138	
320.29069	152	
321.09899	244	
321.18284	304	1+
321.81764	164	
321.86523	132	
322.10671	136	
322.22884	138	
323.01367	148	
324.02075	326	1+
324.08869	236	
324.14902	140	
324.32473	342	1+
325.12970	124	
326.08606	116	
326.17156	356	1+
326.33887	126	
326.87273	164	
328.29538	336	1+
328.81251	118	
328.95754	140	
329.12464	138	
329.17440	124	
329.87200	124	
330.10115	130	
330.97844	124	
331.17606	120	
332.09278	1694	1+
332.97145	152	1+
336.09047	680	1+
336.16120	124	
336.91751	116	
336.94807	268	
336.98677	120	
337.33411	176	
337.94796	128	
337.97055	142	1+
338.14706	222	1+
338.82184	132	
339.86598	126	
340.30995	174	1+
340.90390	260	1+
341.02551	134	
342.14865	218	1+
342.21430	270	
342.27860	338	1+
345.14128	248	1+
345.23296	458	1+
345.91209	120	
346.16907	248	1+
346.18168	136	
346.24233	606	1+
349.31990	386	1+
350.19627	236	1+
351.07833	198	1+
351.27234	146	
351.34764	202	
355.05573	412	1+
357.05568	364	1+
359.11917	288	1+
359.18492	466	1+
359.24781	246	1+
359.38592	122	
360.12609	204	1+
360.32948	154	
361.02489	286	1+
361.14673	134	
361.18588	180	
361.36290	122	
362.15801	452	1+
362.29890	158	1+
362.35262	156	1+
363.11064	210	
363.18035	162	
363.89422	228	1+
364.11987	340	1+
365.21360	154	
365.28708	526	1+
365.31636	284	1+
365.38585	202	1+
366.09796	162	
366.93971	144	1+
367.33349	340	
368.23702	154	
368.29692	240	1+
368.33231	164	
368.38516	134	
368.42440	2122	1+
368.44722	198	
369.34777	120	
END IONS

###FS:    #m/z: 322.93132 #charge 1+
###MS: 6
###MSMS: 7
BEGIN IONS
TITLE=Cmpd 4, +MS2(322.9313), 28.0-35.0eV, 0.1min #7
RTINSECONDS=7.11
SCANS=6-7
PEPMASS=322.93132	1583590
CHARGE=1+
109.90279	108	
184.95239	112	
189.96488	146	
191.95577	406	1+
192.55205	114	
197.88878	110	
197.89965	108	
201.04530	342	1+
204.00590	134	
205.01415	414	
207.01683	144	
207.08757	102	
208.92138	108	
209.97199	122	
215.88715	778	1+
217.87001	206	1+
218.88584	102	
219.03029	278	
219.17158	174	
220.86721	256	1+
221.06930	142	
222.07659	100	
222.95449	244	
223.95402	126	
223.97596	718	1+
224.97949	386	1+
225.02980	122	
227.10302	242	1+
227.14348	238	1+
228.79842	124	
230.86418	100	
231.00988	194	1+
231.02784	118	
231.05126	126	
233.04407	440	1+
233.06919	592	1+
233.16507	130	
233.90035	270	
235.98724	268	1+
236.06512	106	
236.96694	272	1+
237.91962	116	
238.11769	190	1+
238.87475	196	
239.07982	412	1+
240.96485	480	1+
241.57414	132	
241.94327	574	1+
242.94628	402	1+
243.06628	292	1+
243.13544	346	1+
243.88570	232	
244.03875	428	1+
244.13637	298	1+
244.44510	130	
244.88377	152	
244.89889	104	
244.98929	110	
246.05544	128	
246.11988	242	1+
246.91915	154	
246.97469	424	1+
247.24310	120	
247.95044	120	
248.03587	2228	1+
248.98899	340	1+
249.04125	1442	1+
249.10064	180	
249.13563	284	1+
250.08207	194	
250.46569	154	
250.94982	116	
250.96510	124	
250.98473	100	
251.04253	154	
251.07816	134	
251.18160	102	
251.40892	100	
252.05686	108	
253.16333	176	
254.09927	112	
256.03509	114	
256.98608	210	1+
258.85599	112	
258.94454	100	
258.96348	118	
259.88505	128	
260.06315	100	
260.17553	192	
260.99814	138	
261.12622	350	1+
261.18006	210	
262.04659	200	
262.17487	156	
263.05677	1624	1+
263.11116	302	1+
263.21759	120	
263.83146	128	
263.94509	164	1+
263.97263	164	
263.98812	168	
264.09338	162	
264.90575	104	
264.97942	130	
265.01536	270	1+
266.04717	186	
266.15629	128	
266.24596	172	
266.97411	218	1+
267.00055	182	
267.17638	108	
267.20227	146	
268.00109	814	1+
268.07665	146	
268.79942	384	1+
268.95576	142	
270.11602	262	
270.28564	158	
271.28017	138	
273.00459	196	1+
273.03817	134	
273.17510	140	
274.02924	124	
274.86544	230	1+
275.05714	348	1+
275.93259	118	
276.16571	338	1+
277.06936	148	
277.09613	444	
278.11218	108	
279.04312	172	
279.07092	142	
279.09217	1146	1+
279.22901	188	
279.86431	118	
280.14521	706	1+
280.23926	280	1+
280.97894	230	1+
281.04807	396	1+
282.06650	492	1+
282.11413	130	
282.28012	136	
282.31552	102	
282.67628	126	
283.03081	240	
283.14579	334	1+
283.26431	116	
283.86253	142	1+
284.03492	302	1+
284.17135	280	1+
284.26059	112	
284.29347	1608	1+
284.93315	132	
284.95630	114	
285.06563	256	1+
285.93721	268	1+
285.98905	120	
286.07290	166	1+
286.09079	140	
286.12607	242	1+
288.06254	668	1+
288.20011	462	1+
289.14043	116	
289.88515	232	1+
292.06206	1334	1+
292.86242	118	
294.05308	118	
294.10385	118	
295.06496	108	
295.23795	106	
295.97921	230	1+
296.10359	116	
298.95036	112	
299.06050	380	1+
299.10377	140	
299.18479	102	
300.10532	268	1+
300.20425	206	1+
301.05520	192	
302.16988	128	
304.04942	144	
304.19451	118	
304.22627	306	1+
304.26564	422	1+
304.90675	120	
305.02590	252	1+
305.05049	168	
305.10256	158	
305.88425	270	1+
306.04638	114	
306.08055	638	1+
306.11575	110	
306.27537	136	
306.30541	104	
307.08580	438	1+
307.13759	142	
307.18627	134	
307.31104	132	
308.17587	126	
308.29488	624	1+
309.08346	200	1+
309.12218	206	1+
309.17905	284	1+
309.24928	172	
310.05188	238	1+
310.31008	702	
311.02975	346	
312.02841	1418	1+
313.03065	842	1+
315.16293	398	1+
317.07742	148	
317.19752	138	
319.08352	222	
319.89554	106	
320.09308	158	
320.14180	154	
320.22137	124	
320.30023	104	
320.88267	218	1+
321.01209	164	
321.09852	102	
321.11882	294	
322.61406	114	
323.23984	6992	1+
324.13989	638	1+
324.18015	158	
324.20413	1032	1+
324.89092	120	
325.32293	356	1+
325.99116	116	
326.04836	104	
326.17829	152	1+
326.37703	148	
326.96962	162	
327.25351	256	1+
328.07292	146	
END IONS

###FS:    #m/z: 393.32221 #charge 1+
###MS: 6
###MSMS: 8
BEGIN IONS
TITLE=Cmpd 5, +MS2(393.3222), 28.0-35.0eV, 0.2min #8
RTINSECONDS=7.8825
SCANS=6,8
PEPMASS=393.32221	271690
CHARGE=1+
189.86436	138	
199.93601	658	1+
201.93366	586	1+
205.94850	184	
212.88967	556	1+
214.88695	412	
215.88671	2116	1+
215.99967	134	
217.88265	3182	1+
218.91381	132	
219.02552	168	1+
219.82585	132	
219.87981	1436	1+
219.94364	328	1+
222.95247	2326	1+
224.04132	194	1+
224.08923	144	
224.94863	2766	1+
226.94644	232	
227.10649	132	
227.19941	282	1+
229.15567	146	
230.90188	344	1+
232.89605	256	
233.89751	1306	1+
234.00293	150	
235.89398	1966	1+
236.08667	438	1+
236.11271	280	1+
237.89035	610	1+
237.95398	302	
237.98970	206	1+
238.06182	220	
238.21789	212	
238.96709	138	
239.78937	486	1+
239.90118	134	
239.96746	130	
240.06270	264	1+
240.13349	222	
240.96316	2072	1+
242.81034	132	
242.95936	972	1+
243.01703	144	
244.04212	734	1+
244.09316	184	1+
245.92298	130	
246.85226	222	1+
247.89973	152	
248.87989	170	
249.09214	198	1+
249.86559	270	1+
250.02105	230	
250.11871	130	
250.96626	176	
251.02781	140	
251.10701	160	
252.14343	164	
253.90494	794	1+
255.90078	298	
256.02267	290	1+
256.91419	188	
257.02562	234	1+
257.04334	156	
257.80048	966	
258.87226	148	1+
258.90597	170	
258.97574	398	
260.52604	176	
260.90335	180	
260.97112	1108	1+
261.92420	204	1+
262.04777	134	
263.06120	500	1+
263.98141	320	
264.87599	152	
264.97479	148	
266.01955	220	1+
266.24794	290	
267.14204	270	1+
267.24540	148	
267.79752	252	
267.99550	240	1+
268.11402	252	1+
268.85132	136	
268.87041	138	
269.16272	240	1+
270.53524	288	1+
272.13226	222	1+
272.92479	196	1+
273.05635	172	
273.79241	274	
274.79798	184	
274.81984	154	
275.81098	1042	1+
277.07358	134	
277.11872	144	
279.08964	302	1+
279.10314	176	
279.12734	220	1+
280.01413	154	
280.26106	156	
281.04723	666	1+
282.07542	296	1+
282.79103	428	1+
283.98967	302	1+
284.10314	142	
285.85569	288	1+
286.79163	270	1+
286.90872	154	
288.06556	1002	1+
288.85355	974	1+
288.91787	180	
288.98463	216	1+
289.00970	316	1+
289.15934	166	
289.79098	850	1+
289.83250	150	
289.93621	232	
290.06578	150	
290.89129	144	
291.80551	690	1+
292.05662	228	
293.06700	282	
293.87668	216	
294.14625	404	1+
294.85357	398	1+
295.01970	148	
295.04124	322	1+
295.12667	206	1+
295.14831	304	1+
295.85568	284	1+
295.92063	2604	1+
296.04523	256	1+
296.88316	242	
297.16536	142	1+
297.92587	230	
298.05824	518	1+
298.10173	172	
298.81387	310	1+
298.85123	734	1+
299.06219	430	1+
299.78607	662	1+
300.84567	230	1+
301.08582	182	
301.78436	286	
302.40574	178	
303.09360	156	
303.86760	212	
304.16462	132	
304.18900	202	
305.06387	208	1+
305.80632	420	1+
306.12818	148	
306.86511	524	1+
307.00241	190	1+
307.13092	166	
307.79987	2502	1+
307.92702	240	1+
308.29356	174	
308.86998	618	
309.15293	240	1+
309.87399	308	
309.97785	134	
310.87570	206	
311.15117	194	
311.87030	4556	1+
311.89463	290	1+
311.93805	634	1+
311.96836	246	1+
311.99076	246	1+
312.12284	146	
312.17869	304	1+
312.80425	1076	1+
313.02884	132	
313.86637	1706	1+
313.93019	6234	1+
314.05886	154	
314.09551	180	1+
314.79462	180	
314.82149	178	
314.89499	430	1+
315.07543	134	
315.09406	204	1+
315.15557	326	1+
315.48804	174	1+
315.81741	172	
316.94302	336	
317.29923	158	
317.87885	142	
318.86921	256	1+
318.93688	3620	1+
319.09570	166	
321.10239	168	
321.81271	114	1+
322.14569	170	1+
322.32113	136	
323.01777	268	1+
324.87655	156	
324.99622	132	
325.05035	292	1+
325.29815	156	
325.80796	296	
326.12189	236	1+
326.88271	1156	1+
327.08216	232	1+
327.14092	204	1+
327.18347	436	1+
327.97118	360	1+
328.18728	378	1+
328.82311	332	1+
329.88125	4468	1+
330.81560	1750	1+
331.87743	2480	1+
331.90227	234	
331.94137	136	
332.09182	966	1+
332.13519	334	1+
332.90583	554	
333.16970	194	1+
333.82532	148	
333.87533	228	
334.09339	134	
334.95079	336	1+
335.07541	134	
335.34296	186	1+
335.88862	234	1+
336.08810	572	1+
336.94642	9678	1+
337.09251	498	1+
337.18942	138	
337.24203	144	1+
337.83099	138	
337.87127	284	1+
337.99824	170	
338.87151	188	1+
339.20969	194	1+
339.85746	154	1+
341.89836	422	1+
342.90336	288	1+
343.11629	182	1+
344.80711	236	1+
345.93976	136	1+
346.28265	168	1+
347.01306	140	
347.07818	150	
347.11609	460	1+
347.89170	1052	1+
348.12049	322	1+
348.32893	148	
349.88995	884	1+
350.08467	206	1+
350.19171	156	
350.33585	138	
352.04407	240	1+
352.89763	192	
353.82714	192	
353.89143	618	1+
354.15031	352	1+
354.20722	132	
354.91359	196	
355.38172	180	
356.18459	154	
357.03796	132	
357.19446	146	
359.96161	948	1+
362.00410	158	
365.15699	150	
365.96819	210	1+
366.33751	162	1+
366.97391	160	1+
368.21721	144	
369.88984	134	
370.22801	138	
370.30637	296	1+
370.90878	282	
373.89542	182	1+
374.02526	240	1+
374.16641	192	1+
374.19542	288	1+
376.12012	602	1+
376.22706	142	
376.25885	404	1+
376.35326	166	
377.09103	268	1+
377.12072	398	1+
377.30652	142	
377.36428	380	1+
377.63579	122	1+
378.37162	248	1+
379.22229	154	
379.30191	370	1+
381.11881	304	1+
381.31837	178	
381.77798	162	1+
384.10888	206	1+
385.22042	140	
389.24957	408	1+
390.13386	274	1+
390.19605	166	1+
390.39682	296	1+
391.09610	244	1+
391.23228	342	1+
391.29974	322	1+
391.32007	216	1+
391.37523	174	
392.09762	178	1+
392.27695	244	1+
392.35787	174	
392.74338	154	
394.30915	142	
394.34438	130	
394.39272	138	
394.74329	144	
395.79347	224	1+
396.17909	160	
396.19490	294	1+
396.29665	204	
396.36531	152	
396.41756	270	1+
397.19679	202	1+
397.37583	166	
398.35252	236	
END IONS

###FS:    #m/z: 437.34872 #charge 1+
###MS: 6
###MSMS: 9
BEGIN IONS
TITLE=Cmpd 6, +MS2(437.3487), 28.0-35.0eV, 0.2min #9
RTINSECONDS=8.6545
SCANS=6,9
PEPMASS=437.34872	231030
CHARGE=1+
198.87610	172	
199.93879	200	
200.93036	404	1+
202.89374	256	1+
215.88867	434	1+
217.10490	184	1+
217.88327	744	1+
218.02020	188	
218.94398	268	1+
219.87890	270	
219.94731	190	1+
222.95462	468	
222.97022	358	1+
223.95394	262	
224.94800	1560	1+
224.97011	1342	1+
225.95078	856	1+
226.06389	168	
227.20205	180	
228.86900	172	
230.85123	242	1+
231.00036	156	
231.05305	212	1+
233.22416	212	1+
233.89744	326	
234.89670	278	
235.89469	236	
237.04053	192	
237.96170	526	1+
238.88304	184	1+
238.96687	384	1+
240.96350	498	1+
241.05269	164	
241.95435	564	1+
242.95895	488	1+
244.03746	550	1+
244.16610	192	
244.97655	320	1+
245.89475	158	
246.04244	388	1+
246.19175	218	1+
246.92419	184	
248.03617	620	1+
249.04149	430	1+
249.08562	170	
249.95157	210	1+
250.11021	204	1+
252.15181	246	1+
254.07981	176	
254.90302	158	
255.14424	198	
255.89706	228	1+
257.96388	162	
258.09314	150	
258.11055	176	
258.88296	160	
259.96277	752	1+
260.01700	140	1+
260.07684	174	1+
260.91824	330	
260.96787	552	1+
261.05939	170	
261.14682	174	
261.90860	440	1+
263.05396	382	1+
263.11034	270	1+
263.97252	174	
264.22785	152	
266.97426	388	1+
267.95594	278	1+
269.01693	206	1+
269.05451	174	1+
269.19616	164	1+
270.86506	310	1+
271.11334	182	1+
271.87137	262	1+
272.17028	338	
272.95202	160	
273.10549	258	1+
275.01505	254	1+
275.95940	192	1+
276.17619	268	1+
276.87181	216	1+
277.96920	270	1+
278.06849	322	1+
278.10291	246	1+
279.89440	212	
280.98103	404	1+
281.11871	174	
281.85302	450	1+
283.08723	152	
283.17465	170	
284.98128	250	1+
285.06303	292	1+
286.15650	240	1+
286.95880	204	1+
287.14156	212	1+
287.92099	238	1+
288.06569	570	1+
288.85708	214	
289.78630	338	1+
289.88569	214	1+
290.18528	220	1+
290.78682	204	1+
290.90357	204	1+
291.01321	272	1+
291.47968	164	
291.86765	166	
292.04346	430	1+
292.06052	752	1+
292.12335	272	1+
292.88232	320	1+
293.04897	436	1+
293.28502	210	1+
293.95340	232	1+
294.85807	490	1+
295.91993	1412	
295.98149	274	
296.88380	1794	1+
296.91816	3930	1+
297.03926	180	
297.86903	200	
298.16529	276	1+
298.85769	808	1+
298.87781	746	1+
299.78908	508	1+
299.86084	586	1+
299.91596	302	1+
300.00535	164	
300.60880	242	1+
300.98936	326	1+
301.03963	186	
301.06416	318	1+
301.82018	178	
301.85317	264	
301.90247	240	1+
302.05801	364	1+
302.09805	366	1+
302.79015	204	
303.80951	614	1+
304.00032	156	
304.99917	284	1+
305.25290	170	
305.86439	308	1+
305.96082	250	1+
306.07934	160	
306.10026	210	
306.15021	214	1+
307.08647	542	1+
307.13073	210	1+
307.79166	152	
307.81533	174	
307.88933	280	1+
308.29229	400	1+
308.80853	158	
308.85919	208	
309.86914	274	
310.04008	408	1+
310.14491	156	
310.30872	166	
310.87694	154	
311.12065	168	1+
311.17384	148	
311.87070	3066	
312.80633	674	1+
312.86769	3180	1+
312.89929	174	
313.92821	13054	1+
314.05202	280	1+
314.17357	316	1+
314.89527	1510	1+
314.93057	9818	1+
314.96358	190	
315.05112	284	1+
315.10360	250	1+
315.81254	478	1+
316.03677	226	1+
316.27643	274	1+
316.86577	252	
316.88556	900	1+
317.08666	160	
317.28104	174	1+
317.80760	276	1+
318.86894	172	
318.88544	248	
318.93527	4646	1+
318.99712	186	
319.20004	228	1+
319.87271	380	1+
319.95750	504	
320.11560	232	1+
320.15830	288	1+
321.81904	620	1+
322.85521	1454	1+
322.96969	176	1+
323.01812	568	1+
323.11497	150	
324.04020	148	
324.15803	202	1+
324.69835	158	1+
324.92533	446	1+
325.02627	154	
327.11100	414	1+
327.13752	154	
327.88826	164	
328.11482	306	1+
328.22816	242	1+
328.31593	170	
329.88164	4690	1+
330.81608	774	1+
331.08806	176	
331.87751	1792	1+
332.09024	974	1+
332.81996	982	1+
332.90564	1470	
332.94039	228	
333.82428	836	1+
333.87855	246	
333.93454	300	
334.13068	204	
334.67558	120	1+
334.87943	250	
334.90244	634	
334.94846	288	
335.67801	94	1+
335.82359	506	1+
335.88615	490	
336.03793	216	1+
336.09488	520	1+
336.18773	162	
336.87680	750	1+
336.94544	12278	1+
337.12741	212	1+
337.36238	150	
338.09528	478	1+
338.87048	286	
339.01922	330	1+
339.82806	544	1+
339.88221	348	
340.74598	208	1+
340.86615	446	
340.88561	280	
341.62121	90	1+
341.87662	208	
342.17752	180	
342.86312	200	
342.89502	256	1+
343.02284	152	
343.15704	330	1+
343.93193	342	1+
344.05942	162	
344.93923	244	1+
345.14024	156	
346.13004	270	1+
347.02271	210	1+
347.18627	192	1+
347.28134	164	1+
347.89256	1164	1+
348.07946	302	1+
348.19292	202	1+
349.76425	156	
349.88932	258	
349.90879	448	1+
350.88811	182	
350.91127	304	1+
351.17116	410	1+
351.83429	162	
351.88465	230	
352.11818	174	
352.17200	312	1+
352.89677	1322	1+
353.04415	148	
353.31525	306	1+
354.13119	124	1+
354.15230	208	1+
354.20980	240	
354.92418	632	1+
354.95384	370	1+
355.17703	198	
356.02657	206	1+
357.15890	290	1+
357.88289	156	
357.91295	414	1+
357.98833	262	1+
358.18897	404	1+
358.83422	174	
358.87653	926	1+
359.96246	1508	1+
361.09692	176	
361.79501	148	1+
362.02984	200	
362.13031	210	1+
363.10829	154	
363.38816	150	1+
363.88226	188	
363.99152	290	1+
364.27247	146	
364.36356	328	1+
365.17427	244	1+
365.39587	260	1+
366.15361	150	
367.10996	150	
368.01119	228	1+
368.18850	168	1+
369.01032	162	1+
370.18584	280	1+
370.90663	718	1+
373.16503	150	
373.19292	260	1+
373.77510	290	1+
374.96889	294	1+
375.98952	214	1+
376.04408	246	1+
376.11613	826	1+
376.79250	356	1+
376.88507	1510	1+
376.91098	194	
377.16532	192	
377.28940	160	
379.04854	226	1+
379.41015	200	1+
381.06676	230	1+
382.12621	190	
382.20198	236	
382.40871	322	1+
383.12407	254	1+
383.16817	154	
383.33063	164	
383.40894	192	1+
384.03480	198	1+
384.78487	200	1+
385.10405	180	1+
385.21402	316	1+
385.25122	222	1+
385.93157	228	1+
388.99153	148	
389.91861	420	1+
392.12218	218	1+
392.24205	176	
392.81146	176	1+
394.06025	274	1+
394.90230	182	
396.35917	168	
396.42095	1186	1+
397.29260	494	1+
397.85919	280	1+
398.25440	304	1+
398.90588	152	1+
401.21652	414	1+
402.21862	304	1+
403.76871	146	1+
404.07507	224	1+
405.22524	216	1+
409.95450	174	1+
410.95509	140	1+
412.23841	160	1+
414.12178	344	1+
415.12748	282	1+
415.19340	444	1+
415.32430	154	
415.87266	302	1+
416.06806	176	
416.38767	164	
417.31693	158	
418.05153	308	
418.27814	284	1+
418.32561	366	1+
418.34947	164	
418.37312	294	1+
418.40258	606	1+
418.92015	186	1+
419.20239	178	
419.23808	328	1+
419.33210	266	1+
420.14732	840	1+
420.42499	180	
421.35057	414	1+
424.18009	150	1+
427.23373	156	
427.25639	318	1+
433.18475	302	1+
433.25949	176	
433.28375	202	
434.01652	176	1+
434.28144	166	
434.88073	162	
435.27077	150	
435.34142	448	1+
435.37253	220	
435.38745	528	1+
436.23542	198	1+
436.27271	336	
436.36635	168	
436.38731	360	1+
437.09511	236	1+
437.41165	638	1+
438.32964	258	1+
438.37239	262	1+
439.15959	206	
439.27843	172	
439.30733	146	
440.09609	154	1+
440.39383	282	
441.35879	298	1+
442.20348	274	1+
END IONS

###FS:    #m/z: 322.93151 #charge 1+
###MS: 10
###MSMS: 11
BEGIN IONS
TITLE=Cmpd 7, +MS2(322.9315), 28.0-35.0eV, 0.2min #11
RTINSECONDS=12.34
SCANS=10-11
PEPMASS=322.93151	1604096
CHARGE=1+
97.08113	102	
184.03516	116	
190.92505	120	
191.95688	136	
192.88932	130	
201.98350	90	
205.95262	346	1+
206.92242	94	
207.95315	98	
207.97630	174	1+
208.01633	202	1+
210.99218	92	
215.18125	132	
215.89003	324	1+
219.03270	198	
220.87224	114	
221.07053	138	
221.86266	142	1+
222.95298	346	
223.07619	104	
223.96345	200	
224.97785	396	
227.77903	122	
227.93167	92	
230.10469	92	
230.85843	108	
231.03014	120	
231.05311	142	
231.13508	96	
233.04754	572	1+
233.06947	506	1+
233.16380	174	
233.42185	92	
233.89683	404	1+
235.16819	102	
236.00686	100	
236.54469	94	
236.61829	102	
237.52199	120	
237.87825	90	
238.25131	94	
239.08008	324	
240.82617	170	
240.94234	386	
240.96081	388	1+
241.94229	250	
242.10500	108	
242.94411	794	1+
243.03730	724	1+
243.14629	122	
243.88342	398	
244.03993	646	1+
244.12751	180	
244.93698	206	
245.13869	120	
245.94201	132	
246.97613	336	
248.03429	92	
248.98922	108	
249.04109	732	1+
249.89405	248	1+
249.91689	96	
250.08887	92	
250.52425	92	
250.94858	118	
252.05074	192	1+
254.15975	280	1+
254.84593	136	
254.87171	122	
256.88922	212	1+
258.99099	102	
259.03405	96	
259.43734	190	
260.04445	240	1+
260.17140	248	1+
260.91863	214	1+
261.00610	132	
261.07035	102	
261.20066	130	
261.88931	168	
262.06405	96	
263.05828	262	
263.16679	100	
263.19780	142	
263.43204	90	
264.06791	148	
265.05454	128	
266.04052	94	
266.24642	196	
266.94386	106	
267.00187	514	
267.13593	134	
268.00303	274	
268.05466	108	
268.10594	108	
268.96213	176	
268.98508	120	
269.00525	826	
269.11766	92	
269.64000	92	
269.96340	198	
271.07887	100	
271.17646	318	1+
271.24043	100	
273.08137	232	1+
273.85700	274	1+
274.18164	96	
276.06402	114	
276.13510	100	
276.84733	214	1+
277.07231	482	
277.09470	558	1+
278.95332	108	
279.09359	596	
279.14120	328	1+
279.23293	238	1+
280.00443	98	
280.05077	102	
280.09565	308	
280.11806	92	
280.80406	206	1+
281.04748	272	1+
281.16502	120	
281.99198	150	
282.28623	100	
282.52329	112	
283.03491	274	1+
283.06943	402	1+
283.26537	128	
284.29492	1388	1+
284.81397	96	
284.88032	116	
286.02653	324	1+
286.60635	100	
286.92198	108	
288.06519	878	1+
288.08534	104	
288.20482	208	
289.20516	142	
289.88124	186	
290.01905	102	
290.86860	130	
291.91239	90	
292.06032	458	
293.06783	306	
294.07589	212	
295.01641	110	
295.05276	144	
295.96108	186	1+
296.05290	354	1+
299.05485	268	1+
299.96494	100	
300.24010	114	
302.07637	290	1+
302.20831	106	
302.24496	280	1+
302.93223	106	
303.03502	94	
304.18994	268	1+
304.26605	152	
304.87754	132	
305.09343	164	
306.05289	196	1+
307.08641	126	
307.13105	232	1+
307.28020	142	
307.79802	142	
308.25429	164	
308.28847	112	
308.88403	134	
309.37470	90	1+
310.05166	138	
310.31099	418	
311.02731	550	
312.03036	354	
313.03100	972	1+
315.04850	92	
319.08422	264	1+
319.16153	96	
320.14199	162	
321.09848	136	
321.12557	306	1+
321.19343	118	
321.32582	136	
322.00480	148	
322.10965	122	
323.23948	4298	1+
323.27971	106	
324.07783	98	
324.13761	612	
324.20789	332	
324.59129	102	
324.89483	280	1+
325.10839	92	
325.21280	180	
325.32223	90	
326.20108	304	1+
327.22121	158	
327.25239	140	
END IONS

###FS:    #m/z: 393.32228 #charge 1+
###MS: 10
###MSMS: 12
BEGIN IONS
TITLE=Cmpd 8, +MS2(393.3223), 28.0-35.0eV, 0.2min #12
RTINSECONDS=13.112
SCANS=10,12
PEPMASS=393.32228	209488
CHARGE=1+
199.93388	418	
201.88253	456	1+
201.93220	980	1+
205.07209	132	
207.03182	164	
211.00549	126	
212.89121	454	
213.88922	270	
214.88649	668	
215.88856	2410	1+
217.88332	5640	1+
217.94823	296	1+
219.87933	1576	1+
219.94327	360	1+
221.87622	166	
222.95331	2022	1+
223.82928	140	
224.94888	2504	1+
225.04200	134	
227.19650	184	1+
228.86300	164	
230.90317	216	
231.90837	218	
232.89540	2398	1+
233.07003	156	
233.89837	2086	1+
235.00840	140	
235.07873	192	
235.89400	2496	1+
235.95834	216	
236.05770	208	
237.79458	156	
237.89065	768	1+
238.90530	224	1+
239.14678	138	
239.78806	1926	1+
240.96433	1452	1+
242.96056	1108	1+
243.89444	152	
244.03936	148	
245.09225	196	1+
245.92502	222	1+
245.97466	130	
246.03310	258	1+
246.97443	200	
247.88541	362	1+
248.03586	340	1+
248.88817	296	1+
251.85053	260	1+
253.08596	194	
253.90930	266	
254.04448	218	
254.90853	172	
255.04238	292	
255.80509	178	
255.90295	340	
256.91672	188	
257.04368	176	
257.07869	124	
257.79876	1294	1+
257.89559	144	
257.91314	140	
258.91276	390	1+
258.97513	412	
259.15151	154	
260.90339	170	
260.97075	938	1+
261.02779	146	
263.00942	130	
264.08637	152	
265.08975	126	
266.12565	202	1+
267.79158	466	1+
267.83929	124	
268.00188	140	
269.03617	160	
269.08051	234	
269.14505	214	1+
269.79549	218	
270.18695	130	
270.27550	144	
270.95991	146	
271.78562	190	
271.79747	262	1+
271.92041	324	1+
272.15931	226	1+
273.79307	998	1+
273.81607	128	
273.92175	196	
274.05816	158	
275.80982	1964	1+
277.13265	156	
277.19307	196	
278.92087	130	
281.04438	506	1+
281.79260	190	
282.04743	296	1+
282.17863	212	
282.79743	270	
282.81345	156	
282.90676	312	1+
282.99058	124	
283.09842	236	1+
283.20066	148	
283.79071	1106	1+
283.98595	150	
284.03783	208	1+
285.04365	146	1+
285.79741	266	1+
285.85993	226	
287.27467	140	
287.79783	744	1+
288.06518	688	1+
288.09620	130	1+
288.85569	638	1+
289.13044	190	1+
289.15616	132	
289.78901	3694	1+
289.93011	438	1+
290.84866	320	1+
291.80344	1176	1+
292.06300	312	1+
292.44232	152	
292.85377	424	1+
293.15062	248	1+
293.88553	630	1+
293.93034	312	1+
294.28046	362	1+
294.85594	386	1+
295.91893	2974	1+
296.09680	194	
296.80948	274	
296.88711	416	
297.01022	106	1+
297.07934	128	
297.79090	478	1+
298.82218	350	1+
298.85074	696	1+
298.88415	168	
299.05878	538	1+
299.08890	206	1+
299.78527	3076	1+
299.86984	158	
300.80301	254	1+
300.84435	484	1+
300.93453	198	1+
301.14632	134	
302.08204	286	1+
302.24238	292	1+
302.80235	414	1+
303.86633	492	1+
304.47399	142	
305.80688	928	1+
306.07220	226	1+
306.10911	142	
306.86469	922	1+
307.13299	220	
307.29556	538	1+
307.79941	6566	1+
308.11293	174	
308.87206	802	
309.81829	254	
309.87643	394	
309.92017	134	
310.18009	440	1+
310.30779	222	
310.81058	284	
310.87742	232	
311.17066	374	1+
311.36513	202	1+
311.81456	204	
311.87127	7122	1+
311.93694	250	
311.99817	182	1+
312.08654	272	1+
312.80671	3278	1+
312.94924	224	
313.12613	276	1+
313.27013	150	
313.33591	124	1+
313.39172	184	1+
313.86657	2422	1+
313.93008	6136	1+
313.97517	128	
314.05288	122	1+
314.80435	140	
314.89309	400	1+
314.95192	216	
315.86231	234	
316.08014	252	1+
316.85285	244	1+
316.88932	140	
316.94013	334	
317.07844	164	1+
318.93607	3506	1+
319.08351	190	
319.12708	152	
320.29172	158	
321.10330	212	1+
321.13428	210	1+
321.82070	178	
322.85619	220	
322.87573	160	
322.97105	158	
323.01380	178	
323.24031	126	
323.92430	248	
324.87953	412	1+
325.81102	666	1+
326.88295	1638	1+
327.78705	210	1+
328.82020	704	1+
328.99110	204	1+
329.88184	6222	1+
329.99432	142	1+
330.81672	5208	1+
330.93681	438	1+
331.78176	132	
331.87686	2516	1+
331.90949	216	
331.94037	316	1+
332.09223	598	1+
332.90519	684	1+
333.29645	136	
333.87670	280	
334.09130	206	1+
334.13072	206	1+
334.85898	126	
334.95259	548	
335.88863	506	1+
336.16775	164	
336.32754	242	1+
336.34247	134	
336.85129	126	
336.94653	6698	1+
338.01589	272	1+
339.01524	168	1+
339.85839	274	1+
339.98893	200	1+
340.14672	94	1+
340.82949	158	
343.10096	164	1+
343.90931	290	1+
345.90178	328	1+
346.95531	144	
347.13533	180	
347.89240	2220	1+
347.93795	300	1+
349.11279	162	1+
349.88790	1170	1+
349.92161	132	
350.90921	170	
351.15518	146	
351.83765	278	
352.89592	830	1+
353.82558	564	1+
354.16483	144	
354.37247	214	
355.88539	150	
356.10177	286	1+
357.05870	168	
357.19774	144	
358.19042	146	1+
359.96188	332	
360.96196	184	
362.90288	130	
363.11113	222	1+
371.16892	168	
372.32987	340	1+
372.90419	168	
374.26030	192	1+
376.12112	194	
376.35314	536	1+
376.88703	234	
377.35627	442	1+
381.11797	212	
382.19878	160	
383.88336	180	1+
384.21383	204	
385.83074	130	
386.92850	128	
389.25049	632	1+
389.27802	164	
389.39224	148	
390.18704	130	
390.28660	198	
390.33431	214	
390.84782	126	
391.01689	248	1+
391.17998	194	1+
391.31829	260	1+
391.98688	196	1+
392.30073	256	1+
393.34932	128	
395.36365	350	
395.39136	136	
396.04522	152	1+
396.23901	286	1+
396.33239	140	
397.22733	332	1+
END IONS

###FS:    #m/z: 437.34880 #charge 1+
###MS: 10
###MSMS: 13
BEGIN IONS
TITLE=Cmpd 9, +MS2(437.3488), 28.0-35.0eV, 0.3min #13
RTINSECONDS=13.8845
SCANS=10,13
PEPMASS=437.34880	161564
CHARGE=1+
199.93699	168	
201.93336	410	1+
202.89504	432	1+
203.93194	144	
208.10751	206	1+
211.02556	180	
215.89069	178	
216.88092	1694	1+
217.88292	1462	1+
217.94725	268	1+
219.88145	340	
220.87805	198	
220.94284	158	
221.89268	206	
222.95123	488	
222.97306	446	1+
223.95474	304	
224.94936	1078	1+
224.97038	3584	1+
224.99226	148	
225.88530	228	1+
226.94752	170	
227.19689	182	
228.04421	224	1+
228.86597	152	
229.86573	364	1+
230.84701	428	1+
230.86591	236	1+
233.42536	226	1+
233.89658	548	1+
234.83649	268	1+
235.89257	714	1+
237.89078	310	
238.95386	714	1+
241.06691	174	
241.90038	184	
241.96271	186	
242.03370	226	1+
242.96048	466	1+
243.89922	148	
244.03727	238	1+
244.07919	270	1+
244.96231	188	1+
245.84472	360	1+
245.89072	210	
245.91952	410	1+
246.87991	284	1+
246.91940	290	1+
246.95266	400	
248.03660	390	1+
248.06354	166	
249.04020	252	1+
253.03660	208	1+
253.92398	182	1+
253.96281	208	1+
257.08816	194	1+
258.85008	282	1+
258.91029	216	
258.94996	168	
259.91458	202	
259.95975	210	
260.96839	514	1+
262.91250	256	1+
263.06042	162	
264.96310	356	1+
265.89152	204	1+
266.86777	210	1+
266.88240	202	1+
267.13719	200	1+
268.78799	178	1+
271.91644	260	1+
273.79504	338	1+
273.85280	144	1+
275.97102	158	
277.09561	160	
278.00911	212	1+
278.19875	194	1+
278.83371	244	1+
278.84950	158	
279.89523	204	1+
280.05308	188	1+
280.81302	200	
280.97918	634	1+
281.08147	238	1+
281.85025	602	1+
281.89374	152	
282.03863	154	
282.12631	152	1+
283.07997	234	1+
283.78861	154	
283.98245	392	1+
284.10515	356	1+
284.87916	150	
284.91301	210	1+
284.93402	168	
285.95354	170	
286.13307	144	1+
287.04281	198	
287.06343	422	1+
287.90357	284	1+
287.94867	216	1+
288.10277	188	
288.79718	154	
289.78827	274	
289.88847	166	
290.61137	182	
290.78738	234	
291.80555	230	
292.06066	422	1+
292.80826	164	
293.87482	318	
294.07533	160	
294.79354	202	1+
294.86439	268	
295.83755	196	1+
295.86553	170	
295.91989	1172	
295.97863	274	
296.88341	2588	1+
296.91937	2936	1+
298.80222	368	
298.85194	184	
298.88194	812	
299.07458	204	1+
299.78753	256	
299.79869	248	
299.86876	258	
300.87287	268	
300.98450	362	1+
301.05344	172	
301.85160	334	1+
302.18606	254	1+
302.79329	146	
302.86650	362	1+
302.90484	206	
303.11236	222	
303.80771	808	1+
303.99850	454	
304.02721	170	1+
304.86325	406	1+
304.91319	322	1+
304.99641	338	
305.08885	256	
305.80708	164	
306.08045	244	1+
306.11564	152	
307.13389	206	
307.28496	208	
307.79646	652	1+
307.89500	620	1+
308.14065	174	
309.87439	500	1+
310.81222	574	1+
311.02736	198	
311.16747	184	
311.87080	6270	1+
312.80611	1344	1+
312.89935	208	
312.96446	256	1+
313.17699	306	1+
313.86393	2532	1+
313.92785	12650	1+
314.89298	2730	1+
314.93041	9604	1+
314.97006	316	1+
315.14220	326	1+
315.16064	238	
315.41230	212	1+
315.43132	128	1+
315.81436	1034	
316.41742	140	1+
316.79669	172	
316.80958	1104	1+
316.86417	360	
316.88543	2106	1+
316.95259	292	1+
317.08806	514	1+
317.23107	162	1+
318.05313	350	1+
318.33697	124	1+
318.93565	4846	1+
318.95637	2032	1+
319.00062	324	1+
319.82417	254	
319.87028	444	1+
321.81771	918	1+
321.86244	194	
322.08070	268	1+
322.30683	146	
322.85603	850	1+
323.01869	480	1+
323.45841	180	
323.88373	150	
324.80588	316	1+
324.90465	156	
325.81134	222	1+
327.19105	284	1+
327.41101	224	1+
327.88629	574	1+
327.96835	156	1+
328.06952	190	1+
328.82142	146	
329.14610	164	
329.30367	148	
329.75755	174	1+
329.88144	7410	1+
329.92252	156	
330.09235	144	
330.17837	138	1+
330.81562	1298	1+
331.87766	2174	1+
331.91637	200	
331.94402	308	1+
332.09484	480	1+
332.40155	148	
332.75183	260	1+
332.90501	2262	1+
333.17646	172	1+
333.82508	1244	1+
333.87531	820	
334.90099	488	
334.95705	358	1+
335.11996	190	1+
335.27345	296	1+
335.81888	526	1+
335.88793	338	
336.08448	236	1+
336.46615	118	1+
336.50713	154	1+
336.82222	458	1+
336.89662	258	
336.94499	12238	1+
337.87922	242	
338.34508	160	1+
338.87075	170	
339.01033	176	
339.30549	220	1+
339.43190	470	1+
339.83016	682	1+
339.87987	252	
340.14093	176	1+
340.43529	334	1+
340.86581	762	1+
341.88269	200	
342.20747	296	1+
342.31124	162	
342.86465	416	1+
343.13529	266	1+
344.92132	286	1+
345.04207	182	1+
347.09055	154	
347.76641	196	1+
347.79882	148	
347.89287	1634	1+
349.14306	200	1+
349.88915	474	
350.90891	524	1+
351.83823	148	
351.88520	170	
352.19003	172	
352.89642	764	
353.13549	224	1+
353.89915	616	
353.93095	310	1+
354.02848	180	1+
354.05666	150	
354.83536	276	1+
354.89499	378	
354.91252	224	
355.24776	126	1+
355.88651	810	1+
356.10602	328	1+
356.19325	162	
356.77242	188	1+
356.89057	590	1+
357.84645	154	
357.96788	148	
358.87787	592	1+
358.95934	756	1+
359.11693	248	
359.96402	650	1+
360.12355	326	1+
360.19093	214	1+
360.79422	226	1+
360.86400	270	1+
361.83742	448	1+
361.88648	146	
362.02880	276	1+
362.16718	248	1+
364.14018	230	1+
366.21096	148	
366.99263	256	
370.90521	678	1+
371.03277	162	
371.10801	232	1+
372.78006	236	1+
373.30969	246	1+
374.10844	542	1+
375.10939	406	1+
375.18395	184	1+
376.04365	226	1+
376.26535	168	1+
376.32328	200	1+
376.88789	1154	1+
378.37705	192	
378.71287	170	
378.88624	166	1+
379.20241	212	
379.30011	248	1+
380.23136	142	1+
380.38956	176	
380.91036	282	1+
382.23588	266	1+
382.41076	152	
385.77210	164	
385.84541	254	1+
386.73824	156	1+
390.86977	160	
391.08343	220	1+
391.14881	208	
392.32444	212	1+
394.11728	194	1+
394.40043	170	
394.89486	186	
396.41815	732	1+
397.17891	188	
398.19586	186	
399.01818	158	
400.21056	148	
401.07698	218	1+
401.26441	216	1+
402.21538	264	1+
404.11603	240	1+
405.19552	200	1+
408.03500	198	1+
408.06852	182	
409.78083	236	1+
412.81628	148	
412.85156	360	1+
412.87866	278	1+
413.85473	282	1+
413.91691	214	1+
414.20710	220	
414.80707	194	1+
415.22680	170	1+
417.15335	290	1+
417.81810	150	
418.05481	290	
418.17883	144	
418.22925	228	1+
418.30047	206	1+
419.75285	184	1+
419.80001	162	
420.14323	388	1+
421.40416	168	1+
422.90893	156	
423.13669	174	1+
426.23121	408	1+
427.22991	268	1+
427.83777	214	1+
427.96882	172	1+
429.23727	182	
433.27775	210	
433.39218	146	
433.93350	186	1+
434.90857	152	1+
435.26555	448	1+
435.32037	194	1+
435.36646	464	1+
435.39615	372	1+
436.21128	318	
437.04910	182	1+
437.23397	162	
437.42156	276	1+
438.34073	198	1+
438.39043	146	
439.10451	172	
440.38611	158	
440.98606	126	1+
441.35522	240	1+
END IONS

###FS:    #m/z: 340.94235 #charge 1+
###MS: 14
###MSMS: 15
BEGIN IONS
TITLE=Cmpd 10, +MS2(340.9423), 28.0-35.0eV, 0.3min #15
RTINSECONDS=17.5585
SCANS=14-15
PEPMASS=340.94235	1433920
CHARGE=1+
189.86198	126	
197.16092	98	
201.50552	98	
203.00153	192	1+
205.94857	138	
205.96916	238	1+
207.91877	130	
208.96107	120	
209.01362	106	
209.96368	136	
210.87080	108	
210.94177	282	1+
213.10035	150	
213.93896	3688	1+
215.41703	98	
215.88934	940	1+
217.88702	202	
217.93664	272	
223.19733	272	1+
223.96248	124	
223.97308	134	
224.97536	432	
225.88234	248	1+
226.60625	108	
226.95249	206	
226.97233	152	
228.94452	132	
230.84968	98	
231.89051	112	
231.95029	4090	1+
233.16567	228	1+
233.89929	896	1+
234.89085	308	1+
235.86282	252	1+
235.89550	222	1+
235.95188	190	1+
237.00811	130	
238.06732	254	1+
238.21426	146	
238.85838	98	
238.89822	556	1+
239.07214	202	1+
239.17974	256	
240.22948	144	
240.95681	220	
241.14838	104	
242.83299	124	
243.72373	96	
243.83376	198	
244.03843	396	1+
244.88059	168	
244.95617	270	1+
244.98134	134	
245.06518	220	1+
246.04197	200	
246.54808	96	
246.97558	144	
247.02259	96	
248.03808	550	1+
248.95758	416	1+
249.04301	390	1+
249.96248	342	1+
249.99016	474	1+
250.57470	96	
250.91085	98	
251.92723	124	
251.95850	120	
252.07351	104	
252.23212	118	
253.10990	96	
254.93741	122	
254.96782	1636	1+
255.07483	130	
255.12395	98	
255.83966	186	1+
256.91320	114	
256.95766	100	
257.14014	98	
257.42368	108	
258.18102	120	
258.96413	124	
258.99968	116	
259.14574	112	
259.88342	158	1+
259.95937	284	
260.03433	94	
261.83499	352	1+
262.05175	354	1+
262.83762	280	1+
263.05596	316	1+
265.09042	310	1+
266.86942	196	
266.89340	226	1+
267.00451	258	
267.13727	338	
268.00388	428	
268.81988	178	1+
268.98206	128	
269.00570	532	
270.82516	130	1+
272.84732	158	
272.93517	264	
272.98027	444	1+
273.94174	214	
275.05529	134	
275.25012	112	
276.07493	300	1+
276.81499	108	
277.96358	130	
278.96365	128	
279.21672	98	
279.25263	408	1+
279.79965	94	
279.81383	172	1+
279.96241	222	
281.12272	158	
282.04879	326	1+
282.28058	442	1+
283.03275	336	1+
283.20771	118	
286.02346	254	1+
288.06363	788	1+
288.26820	176	1+
290.01596	122	
290.51279	106	
291.01390	110	
291.07522	130	
291.86139	260	1+
292.00046	150	
292.05852	170	
292.94209	96	
292.96095	128	
293.06974	128	
293.26947	128	
293.29690	116	
294.28401	96	
295.87313	120	
295.91813	138	
296.11604	136	
296.29354	138	
296.33667	196	1+
296.97308	774	1+
297.06245	136	
297.09215	102	
297.58538	106	
297.85563	136	
297.97622	544	1+
298.58637	148	
299.06063	362	1+
299.19934	136	
301.05228	318	1+
301.14464	136	
302.16916	122	
302.26134	122	
306.12398	248	1+
306.79385	282	1+
307.06807	300	1+
307.08515	148	
307.24348	114	
307.28831	172	
307.31312	172	
308.09457	150	
308.30894	240	
308.88431	120	
310.88062	362	
311.02820	570	
311.89080	194	
312.02878	1356	1+
313.03117	806	1+
313.88463	182	1+
314.13575	98	
314.94187	122	
315.15971	146	
318.03899	146	
318.81759	208	1+
319.08008	146	
319.09672	184	
319.16760	106	
319.20297	208	1+
320.08266	106	
320.29944	308	1+
320.33044	116	
320.93802	134	
321.05893	128	
322.13891	126	
322.22664	106	
322.89854	110	
323.01934	144	
323.23841	538	1+
323.29965	104	
324.10603	106	
324.29143	180	
324.95869	170	
325.29611	202	1+
325.32405	140	
326.96269	138	
327.27363	148	
328.19312	252	
328.26059	122	
329.95690	166	1+
330.80964	106	
332.09138	260	
333.09051	138	
333.13392	142	
333.96448	128	
334.30932	144	
335.87765	262	1+
337.09716	210	
337.18779	126	
337.37341	100	
338.94418	100	
339.15312	104	
340.39263	304	1+
341.26402	98	
342.27615	194	1+
342.31478	114	
343.24664	286	1+
343.31476	120	
346.07690	148	1+
END IONS

###FS:    #m/z: 363.95855 #charge 1+
###MS: 14
###MSMS: 16
BEGIN IONS
TITLE=Cmpd 11, +MS2(363.9586), 28.0-35.0eV, 0.3min #16
RTINSECONDS=18.3305
SCANS=14,16
PEPMASS=363.95855	765372
CHARGE=1+
90.32012	102	
179.65874	106	
189.86575	186	
191.85996	568	1+
191.95267	108	
196.88336	106	
205.01405	146	
205.88099	126	
205.94864	148	
206.02830	224	1+
207.87733	106	
207.94718	154	
208.95641	106	
209.94478	886	
210.88488	334	1+
212.87927	1154	1+
214.89419	124	
216.41107	154	
222.95313	608	1+
223.09640	112	
223.38705	120	
224.89110	150	
224.95246	1354	1+
224.97408	146	
226.09795	142	1+
226.88607	248	1+
226.94796	5986	1+
226.97914	188	1+
227.21037	84	1+
227.93251	370	
228.89627	324	
228.94365	6130	1+
229.13898	118	
230.46454	164	1+
230.88915	2718	1+
231.04295	150	
231.11565	124	
233.03999	112	
234.14643	106	
235.92951	108	
238.91883	104	
240.94217	268	
240.96338	652	1+
241.94157	602	1+
242.94522	426	1+
243.00061	188	
243.23336	102	
243.95891	192	
244.03818	368	1+
244.07253	352	
244.13731	112	
244.95861	3294	1+
246.81015	118	
246.95426	4240	1+
247.00254	224	1+
247.99611	104	
248.03337	284	
248.79991	146	
248.90148	782	1+
249.03948	124	
250.80069	140	
250.89560	198	
251.06044	122	
251.07859	234	1+
251.11663	190	1+
252.01692	110	
252.04975	238	1+
253.90820	242	1+
258.91316	234	1+
258.97672	288	1+
259.91976	166	1+
260.69070	100	
260.97245	422	
261.83310	166	1+
262.83619	190	1+
263.08998	138	
263.17371	102	
264.05975	134	
264.99523	108	
265.05793	214	
265.97882	110	
266.78271	252	1+
266.81888	108	
267.14173	108	
267.78447	180	1+
267.90371	198	1+
267.97456	428	
268.00809	106	
268.96514	788	1+
269.00259	154	
269.11807	110	
269.92968	154	
269.97142	540	1+
271.09376	130	
272.13360	122	
272.93819	104	
273.11323	130	
273.91593	192	
275.05613	262	
276.84017	104	
277.07389	122	
277.95063	108	
278.07998	124	
279.97632	124	
280.10968	132	
280.92638	140	
281.80184	214	1+
281.86397	176	1+
282.09097	268	1+
283.06982	156	
283.79149	122	
283.89735	116	
283.98595	390	1+
284.33658	114	
284.91466	118	
284.98794	256	1+
285.02655	154	
285.06354	102	
285.84264	168	
285.85316	138	
287.13271	224	1+
288.06638	416	1+
288.56743	106	
289.14250	236	1+
290.17159	104	
290.78849	114	
290.86703	212	1+
292.06163	456	1+
292.94146	198	
293.85708	124	
293.89694	134	
294.84393	164	1+
294.88525	112	
296.81544	166	
296.95243	102	
298.80090	122	
299.86915	154	
300.12454	106	
301.80061	236	1+
301.86476	156	
302.22509	102	
302.24829	210	
302.85611	714	1+
302.94634	238	
303.85857	596	1+
303.96045	136	
305.10651	258	1+
305.85149	142	1+
306.28442	694	1+
306.79333	144	
306.81388	132	
307.02800	200	
307.08202	146	
307.28853	624	1+
307.31785	102	
308.11857	128	
308.14349	176	1+
308.95024	220	1+
309.32501	168	
310.30531	246	
310.66003	108	1+
310.87773	374	1+
311.00271	226	1+
311.02520	394	1+
312.95314	106	
313.14734	146	
313.91023	102	
315.81497	102	
316.00451	142	
317.02110	100	
317.09510	170	1+
319.08036	226	
320.29073	128	
320.81463	478	1+
321.81829	406	1+
322.49198	102	
322.93627	118	
323.01901	148	
324.02233	336	
324.32488	146	
324.89281	134	
325.00817	128	
325.12243	102	
325.61756	104	
327.08509	112	
327.87842	358	1+
328.81085	106	
329.17916	116	
329.40653	116	
329.90477	100	
330.09550	114	
330.95468	106	
332.09283	258	1+
334.83949	126	
336.80835	102	
336.94434	314	1+
337.09462	296	1+
337.87618	128	
338.97210	160	
338.99925	142	1+
339.82882	292	1+
340.93803	258	1+
341.07666	136	1+
343.27412	180	
344.29308	138	
345.11248	160	1+
345.91083	106	
346.03839	242	1+
346.96752	138	
349.25292	160	
350.35318	140	
351.44757	110	
352.02471	144	
355.05355	234	
356.05894	222	
356.91608	146	
357.05993	688	1+
357.15463	156	
359.10846	240	1+
359.18887	180	
359.89435	172	1+
361.11063	206	1+
362.16106	248	1+
362.84763	136	1+
363.29073	154	
364.04079	176	
364.37650	232	1+
367.33977	188	
368.12640	128	
368.42462	516	1+
369.34182	168	
END IONS

###FS:    #m/z: 507.84860 #charge 1+
###MS: 14
###MSMS: 17
BEGIN IONS
TITLE=Cmpd 12, +MS2(507.8486), 28.2-35.2eV, 0.4min #17
RTINSECONDS=19.111
SCANS=14,17
PEPMASS=507.84860	225276
CHARGE=1+
191.95606	372	1+
196.01800	246	
217.95601	202	
220.05340	186	
224.05173	236	1+
224.08561	174	1+
224.98051	226	
230.07558	248	
230.85100	498	1+
231.85457	354	1+
231.90022	238	1+
231.97872	202	1+
236.23825	210	
238.06469	372	1+
239.06695	276	1+
239.97119	200	1+
242.87534	156	1+
243.90093	164	1+
245.08157	410	1+
249.09358	338	1+
250.04249	216	1+
250.97038	260	1+
252.08259	270	1+
252.92200	222	1+
253.12333	268	1+
255.10784	268	
255.97062	194	
256.08608	212	1+
256.66095	182	
257.87629	236	1+
259.91256	196	1+
262.11739	196	
262.94568	240	1+
266.07621	288	1+
266.16762	358	
267.07990	240	1+
267.10878	244	
267.87625	274	1+
269.06573	206	1+
271.04929	208	
271.87893	214	
272.13145	284	1+
272.85582	178	
272.96322	118	1+
275.07580	196	
278.86189	208	
279.03970	216	1+
279.12319	184	1+
279.93620	268	1+
280.07248	198	
280.94312	258	1+
281.11713	138	1+
281.97916	148	1+
282.11840	168	1+
282.79078	182	1+
282.84696	220	1+
283.87385	276	1+
283.94633	172	
285.00539	246	1+
285.94431	708	1+
286.78764	242	1+
288.03516	170	
288.07089	184	
288.86723	206	
289.11769	484	1+
289.88327	942	
289.93760	172	
289.97255	238	1+
290.86713	478	
291.86968	228	
291.88191	224	
292.26555	202	1+
292.86323	164	
292.92959	220	1+
293.17328	258	1+
293.87426	2946	1+
294.05865	178	
294.07489	326	1+
294.12623	198	
295.14847	686	1+
295.81034	308	1+
295.97022	314	1+
296.81665	224	1+
296.85771	180	
296.88545	566	
297.00685	254	1+
297.09825	264	1+
298.85608	270	
298.87913	544	
299.87803	702	1+
300.85035	654	1+
301.09405	384	1+
302.09952	266	1+
302.87169	164	
303.03067	276	1+
303.87123	168	
303.95436	476	1+
304.88119	282	1+
305.08922	250	1+
305.96079	212	1+
306.01712	256	1+
307.28828	292	1+
307.89188	378	
308.14219	898	1+
308.16555	234	
308.87760	324	
308.89098	214	
309.04624	230	1+
309.88962	976	1+
309.91852	160	
310.12322	164	
310.15817	766	1+
310.43251	166	1+
310.86507	288	
311.00164	312	1+
311.88462	7202	1+
312.14522	290	1+
312.17681	1552	1+
312.44262	152	1+
312.93900	362	1+
313.03778	176	
313.10955	204	
313.94031	220	1+
313.99440	258	1+
314.09882	250	1+
314.79142	166	1+
314.86732	708	
315.86407	1144	1+
316.81176	198	1+
316.86512	756	1+
316.89122	1060	1+
317.06796	170	1+
318.86240	698	1+
318.88929	184	
318.96396	230	
320.05126	172	
320.88770	224	1+
320.95549	214	1+
322.04292	360	1+
322.16360	220	1+
324.50199	158	1+
324.81790	228	1+
324.86620	600	1+
325.14376	178	1+
325.89786	1204	1+
326.18743	172	
326.96570	226	
327.88068	232	
328.08904	218	1+
328.77704	166	1+
329.00483	280	1+
329.04479	226	1+
329.12435	254	
329.89614	794	1+
330.88099	184	
331.89755	248	
331.93547	190	1+
332.08416	144	1+
332.39139	222	1+
332.87832	1260	1+
332.90536	838	1+
333.82339	220	
333.98048	380	1+
334.82158	162	
334.87982	236	
334.90147	772	
335.07937	272	1+
335.89043	210	
336.03476	314	1+
336.09237	218	1+
336.86689	324	1+
336.88788	568	1+
336.94717	220	1+
337.02803	456	1+
337.81074	162	
338.12012	186	
339.05757	218	
339.85188	166	
339.88200	168	
339.97264	196	1+
340.15343	218	1+
340.90997	206	
341.00651	274	1+
341.11349	442	1+
342.16305	274	1+
342.91501	176	
343.09669	348	1+
343.16435	196	1+
343.88400	174	
344.00047	248	1+
345.13466	198	
346.02943	398	1+
346.14976	160	
346.88289	220	
347.07250	200	1+
347.14849	208	1+
347.93962	164	
348.00169	166	1+
348.82662	168	
348.84782	174	
348.89396	202	
348.94390	282	1+
349.09227	234	1+
349.17419	320	1+
349.90485	412	1+
350.33842	276	1+
350.83342	364	1+
350.88879	436	
350.91109	268	1+
351.86990	268	1+
352.16863	192	
352.77778	180	1+
352.91412	464	1+
354.91063	350	
355.09111	326	1+
355.89304	530	1+
355.92816	286	1+
356.18967	340	1+
356.89869	314	1+
356.99938	186	1+
358.12345	360	1+
358.87468	344	1+
360.87122	224	1+
360.91113	252	1+
361.81972	260	1+
361.95665	154	1+
363.03199	174	
363.10565	290	
363.14040	196	
365.78738	202	1+
366.84096	1162	1+
368.89684	196	
369.07896	350	
369.10299	294	1+
369.83501	426	1+
369.89264	444	1+
370.97496	192	1+
371.02306	242	1+
371.13886	146	1+
372.05481	374	1+
372.13486	198	1+
372.80385	286	1+
372.87721	472	1+
373.10974	220	1+
373.38403	320	1+
374.72928	232	
375.00283	274	1+
375.81617	198	
375.85779	208	1+
376.31019	154	1+
377.15675	234	1+
377.80946	236	1+
378.06876	202	1+
379.81112	162	
381.22182	228	1+
381.36768	108	1+
382.19647	160	
382.76444	152	1+
382.85440	296	
383.12028	544	1+
384.19740	182	
384.21763	518	1+
384.85107	2862	1+
384.89830	216	
384.92236	282	1+
385.11548	186	
385.22089	448	1+
385.82624	190	
386.02387	276	1+
386.04114	160	
386.11346	170	
386.18935	332	1+
386.79749	254	1+
387.02735	232	1+
387.16015	414	1+
387.85135	222	
388.16801	276	1+
388.84980	242	
389.01727	174	1+
389.20549	402	1+
389.85277	158	
390.84277	578	
390.86556	228	
391.16921	296	1+
391.23673	246	1+
391.84614	580	
391.91298	228	1+
392.82817	638	1+
392.86378	614	1+
393.08478	302	
394.03372	152	1+
394.18956	310	1+
394.75396	214	1+
394.78254	366	1+
394.83480	402	1+
396.98296	244	1+
398.14950	294	1+
398.81558	174	
400.87367	180	1+
402.11548	330	1+
402.24503	224	1+
402.86802	1246	1+
403.11924	240	1+
403.16209	158	1+
403.87285	866	1+
404.86479	866	1+
405.82929	158	
405.86928	602	1+
406.18500	290	
407.15947	340	1+
407.86594	3908	1+
409.15165	182	
409.27932	168	
410.09748	560	1+
410.84187	1458	1+
410.87682	1120	1+
411.06744	172	
411.09983	472	1+
411.81131	380	
412.72566	174	
412.81755	190	
412.85007	1038	1+
412.87183	334	
413.07662	742	1+
414.13163	172	1+
414.75085	182	
414.87140	244	1+
415.06697	240	1+
415.19332	222	1+
416.32754	204	1+
416.88187	320	1+
417.10728	306	1+
417.24923	168	1+
418.22052	196	1+
418.25794	172	1+
419.87574	178	1+
421.13278	172	
421.88407	660	1+
423.13638	240	
423.20891	206	
423.79951	154	1+
423.87932	244	
424.09160	214	
424.14276	436	1+
424.86997	286	
425.07203	424	1+
425.87891	442	
425.91552	186	
426.09959	164	
426.18800	282	1+
426.86425	1744	1+
426.94272	380	1+
427.27372	162	1+
427.73758	240	1+
427.91984	350	1+
428.09311	316	1+
428.80781	216	1+
428.85357	1180	1+
428.88752	2162	1+
429.42873	178	1+
429.90175	392	
430.74632	276	1+
430.87066	1598	1+
431.87092	1148	1+
432.80110	180	1+
432.89237	330	
433.87182	160	
434.15815	210	
434.85568	464	1+
434.89192	282	
435.89353	270	
436.16689	158	
437.14865	394	1+
439.90228	178	
440.02770	184	1+
440.14335	210	
440.22350	528	1+
440.89359	170	
441.22659	450	1+
441.89581	242	
442.15749	488	1+
443.07462	122	1+
444.15022	580	1+
444.17168	192	
444.28964	204	1+
444.39126	208	1+
444.87471	3036	1+
445.25575	232	
445.74240	244	1+
447.12751	310	1+
447.80394	176	1+
448.90621	294	1+
449.88248	458	
449.91284	200	1+
450.76813	468	1+
450.88486	234	
451.18276	186	1+
451.23463	236	1+
451.90421	212	
452.86966	372	1+
453.87487	204	1+
454.71787	214	1+
455.89870	198	1+
457.25396	132	1+
457.31263	232	1+
457.90829	630	1+
458.16619	170	
458.88347	138	1+
460.16388	832	1+
460.25224	186	
462.88612	1064	1+
464.10954	206	1+
465.25868	192	1+
466.79034	354	1+
466.96498	196	1+
467.18139	162	
467.29924	306	
467.89030	1702	1+
468.74084	178	1+
469.19122	232	1+
469.90800	324	1+
471.43689	322	1+
472.29704	190	1+
473.13419	162	
477.22302	272	1+
485.35127	242	1+
485.90240	918	1+
486.78964	160	
487.15283	154	1+
487.28612	168	
488.35532	158	1+
489.15422	212	1+
492.19211	214	1+
493.78553	242	1+
494.78674	192	1+
496.23960	260	1+
497.24318	198	1+
498.77596	210	1+
500.73222	130	1+
503.09358	148	1+
503.23468	220	1+
503.35686	10144	1+
503.50337	86	1+
503.79275	208	1+
504.23997	170	1+
504.27309	398	1+
504.43747	204	1+
504.76557	166	
504.79514	180	1+
505.20757	324	1+
505.34205	362	
505.41222	166	1+
505.47173	176	
506.86493	172	1+
507.04018	320	1+
507.44313	198	1+
507.76242	140	1+
507.92332	116	1+
508.36533	220	1+
508.42983	378	1+
508.48993	162	
508.76497	86	1+
509.31257	256	1+
509.82948	192	1+
510.24905	406	1+
510.48763	222	
511.15041	152	1+
511.25131	300	1+
511.32000	342	1+
511.79237	186	
512.32314	350	1+
END IONS

###FS:    #m/z: 340.94255 #charge 1+
###MS: 18
###MSMS: 19
BEGIN IONS
TITLE=Cmpd 13, +MS2(340.9426), 28.0-35.0eV, 0.4min #19
RTINSECONDS=22.8035
SCANS=18-19
PEPMASS=340.94255	1185858
CHARGE=1+
192.92648	186	
196.88425	146	
198.14909	142	
200.01119	124	
200.39676	104	
205.97666	112	
206.97332	234	1+
208.88588	254	
208.95697	148	
209.94299	126	
210.93839	142	
213.88304	150	
213.94070	2490	1+
215.88959	700	1+
215.93789	806	1+
217.88550	160	
217.94091	128	
220.02620	96	
221.89639	140	
222.97403	190	1+
224.04075	102	
224.97823	468	
226.02821	90	
226.95108	166	
229.95502	204	
231.91937	106	
231.95156	2368	1+
232.42528	114	
233.89854	576	1+
233.94843	270	
235.89497	154	
235.94732	216	
236.20270	100	
236.89236	144	
237.06596	350	
237.12485	146	
238.08267	142	
238.12428	92	
239.90311	290	1+
239.95454	92	
240.12822	144	1+
240.23207	254	
240.42465	92	
241.16300	90	
241.94849	94	
243.83047	168	1+
244.04045	246	1+
244.95983	260	
245.08485	126	
246.91286	102	
246.97778	136	
248.98511	176	
249.03901	434	1+
249.96065	1404	1+
250.06545	94	
251.72469	94	
252.94167	140	
253.88020	106	
253.97182	126	
254.06726	370	1+
254.57516	104	
254.96675	1664	1+
255.02403	94	
255.09664	250	1+
256.96601	552	1+
257.91482	108	
258.83640	114	
258.96449	134	
259.23765	90	
259.96040	178	
262.96678	196	
264.08069	142	
264.13977	92	
265.01647	220	
265.11961	160	
266.93707	92	
267.00318	124	
267.02159	174	
267.13525	160	
268.02353	90	
269.00442	520	
269.07581	100	
270.93666	92	
271.12940	114	
272.93782	446	
272.97681	198	
275.06973	114	
275.97797	128	
276.04516	92	
276.84427	194	1+
276.97758	202	1+
277.07777	214	1+
277.84737	150	1+
277.96335	148	
278.94177	118	
279.08276	296	1+
279.15410	128	
279.90454	144	
279.96881	290	
280.06746	118	
281.05317	102	
282.27880	98	
283.07946	166	1+
283.13673	114	
283.82340	92	
285.05972	114	
285.93016	100	
287.86729	228	1+
288.06424	372	
289.20258	96	
290.01186	96	
291.07927	134	
291.85291	264	1+
291.94235	122	
292.06131	122	
293.06604	268	
295.02263	134	
295.27747	146	
295.89022	170	
295.97127	110	
295.99847	140	
296.15177	250	1+
297.26357	104	
297.97451	308	1+
297.99763	184	1+
298.08131	174	
298.93524	94	
299.06356	302	
300.18188	94	
301.10887	158	1+
301.93619	116	
304.14414	156	
304.81870	170	1+
305.00728	96	
305.80097	102	
306.88283	270	1+
307.08076	108	
307.78353	136	
307.80289	100	
307.91537	90	
308.25846	104	
308.29410	154	
308.87665	136	
308.95045	130	
309.17286	90	
310.31306	148	
310.88283	98	
311.02931	564	
311.88415	140	
312.02803	424	
312.86868	138	
312.94567	92	
313.03156	674	
314.82254	124	
314.96621	100	
318.13408	94	
319.09077	126	
319.30932	104	
321.32431	94	
321.93007	122	
322.07742	96	
322.15277	94	
323.02080	206	1+
324.32344	98	
324.89112	100	
325.11654	122	
325.90135	110	
326.18863	192	
326.79090	92	
327.54157	110	
328.88897	106	
329.87137	128	
330.83880	102	
332.09181	286	1+
337.09865	294	1+
337.26378	222	1+
337.35587	124	
338.34730	116	
338.96917	110	
339.30288	278	1+
340.35426	192	1+
340.39795	116	
340.81564	102	
341.09210	276	1+
342.81111	94	
344.21618	130	
344.25753	112	
345.88202	98	
END IONS

###FS:    #m/z: 363.95882 #charge 1+
###MS: 18
###MSMS: 20
BEGIN IONS
TITLE=Cmpd 14, +MS2(363.9588), 28.0-35.0eV, 0.4min #20
RTINSECONDS=23.5755
SCANS=18,20
PEPMASS=363.95882	717458
CHARGE=1+
189.86268	160	
191.86069	174	
194.08959	150	
196.89362	128	
207.95123	124	
209.86807	152	
209.94158	1236	1+
210.88418	278	
212.88180	1270	1+
214.89328	140	
222.95255	586	1+
222.97458	100	
224.94938	880	1+
224.97514	124	
225.88656	290	1+
225.97340	128	
226.94904	6160	1+
227.05603	110	
227.89058	334	1+
228.89586	222	1+
228.91054	112	
228.94380	5950	1+
230.89051	2166	1+
231.17008	122	
232.04706	98	
232.88322	334	1+
235.05147	130	
236.11630	116	
238.21439	134	
240.07987	102	
240.94179	326	
240.96361	656	1+
241.93926	994	1+
242.59985	110	
242.88897	102	
242.94166	712	1+
242.96181	568	1+
243.56643	104	
244.03850	134	
244.07561	100	
244.95843	3662	1+
245.04314	206	1+
245.87079	140	
245.94715	158	
246.90859	238	1+
246.95435	3798	1+
247.80681	134	
248.17019	100	
248.90047	1018	1+
249.80238	250	1+
250.03597	208	
251.11913	94	
251.94904	242	1+
252.07930	146	
253.23100	98	
253.83601	210	1+
253.90818	274	
257.80829	102	
258.97401	190	
260.83299	120	
260.96608	374	1+
261.06246	128	
263.01137	98	
263.05495	388	1+
263.88452	98	
264.04301	110	
264.42348	98	
264.96166	126	
266.24514	156	
266.81817	98	
267.09889	116	
267.97532	502	
268.80994	96	
268.90819	142	
268.96457	688	1+
269.00376	424	1+
269.97092	518	1+
270.23936	106	
270.88630	104	
271.41326	96	
271.91547	106	
271.95756	112	
272.44220	100	
272.88251	154	
274.82470	102	
276.84358	124	
277.07338	170	
278.08701	100	
278.24888	100	
278.79837	282	1+
281.00362	216	1+
281.86214	166	
281.96145	130	
283.06522	106	
283.08334	140	
283.53986	96	
283.78938	210	
283.85564	326	1+
284.98950	110	
285.01314	100	
285.84657	426	
286.89313	100	
288.06545	516	
289.19326	96	
290.79161	124	
291.00767	156	1+
291.89998	126	
292.06240	118	
294.81410	98	
294.87520	134	
295.07915	146	
297.18933	174	1+
298.11458	114	
298.15359	100	
298.80502	166	
299.75217	102	
299.80603	136	
301.79693	216	
301.86419	176	
302.00053	176	
302.26070	144	
302.80177	106	
303.03926	142	
303.80834	180	
303.85637	886	1+
303.87966	170	1+
304.44834	170	
304.80589	112	
305.11871	136	
305.26849	114	
305.43002	122	
305.77676	266	1+
305.79749	206	1+
305.91467	98	
306.30786	268	1+
307.02474	172	
307.31323	184	1+
307.89482	132	
308.00476	138	
308.29514	306	1+
309.81471	196	1+
310.11576	104	
310.87744	218	1+
311.03059	186	
312.87639	190	1+
313.02740	188	
313.07740	168	
313.94147	108	
314.82390	104	
314.85671	218	1+
315.03404	128	
315.80386	106	
316.05701	104	
319.21795	118	
319.82090	304	1+
320.09386	102	
320.31809	198	
321.04922	100	
321.87055	178	
321.97855	102	
322.93308	420	1+
323.07743	96	
324.03675	114	
324.87476	122	
324.89633	142	
325.01881	164	
326.87143	102	
327.88581	314	1+
328.30264	130	
329.15923	128	
331.75933	96	
331.89139	100	
332.09075	116	
333.09629	98	
336.94325	170	
339.83233	216	
339.85113	116	
340.84864	96	
340.94317	266	
342.07976	128	
342.20410	126	
342.90431	98	
346.31420	218	1+
346.96198	200	1+
348.20456	94	
349.32225	140	
350.06320	98	
350.35141	118	
351.33724	146	
353.06977	106	
355.05003	158	
355.17967	214	1+
356.05472	160	
356.82556	118	
357.05839	560	1+
359.81804	102	
360.32136	98	
360.74596	104	
363.11356	178	1+
363.95669	168	1+
366.20958	98	
366.29055	236	1+
368.33602	116	
368.42444	422	1+
369.34923	110	
END IONS

###FS:    #m/z: 507.84881 #charge 1+
###MS: 18
###MSMS: 21
BEGIN IONS
TITLE=Cmpd 15, +MS2(507.8488), 28.2-35.2eV, 0.4min #21
RTINSECONDS=24.3475
SCANS=18,21
PEPMASS=507.84881	154138
CHARGE=1+
199.88662	230	
221.10474	116	1+
230.07758	270	
230.84827	180	
231.96947	164	
232.90136	252	
234.11883	240	1+
235.07883	198	1+
239.95725	290	1+
242.02678	172	1+
243.90014	212	
244.89453	294	
245.07880	744	1+
246.05611	168	1+
247.08081	496	1+
248.03732	460	1+
248.08427	374	1+
248.96888	260	1+
249.88790	374	
249.97199	210	1+
251.07214	304	1+
251.14310	196	1+
255.00634	168	
255.10764	192	
255.87348	346	1+
257.03192	226	1+
258.79479	148	1+
260.10769	322	1+
262.98054	120	1+
264.95573	222	1+
266.04229	304	1+
266.90240	176	
267.11146	220	1+
267.13717	248	
267.95828	184	1+
268.97906	194	
269.12276	214	
269.88340	260	1+
270.86547	206	
271.04856	182	1+
271.87695	478	1+
272.85490	634	1+
274.79737	180	1+
275.14886	196	1+
277.97050	312	1+
278.83186	192	1+
281.84439	286	1+
281.85624	132	1+
281.96478	176	
281.98905	266	1+
282.38321	212	1+
283.01017	296	1+
283.08916	362	1+
283.89455	294	1+
284.03637	204	1+
284.09148	310	1+
285.08523	278	1+
285.94438	630	1+
285.98001	280	1+
287.91844	258	1+
288.13763	214	
288.87112	388	
289.84994	170	
289.88358	1240	1+
290.78816	168	
290.86524	1244	1+
290.99916	182	1+
291.88562	210	
292.88626	176	
293.87461	3262	1+
294.12449	194	
294.21929	108	1+
295.14930	324	
295.26962	154	1+
296.06929	180	1+
296.08962	370	1+
296.85516	180	
296.88283	606	1+
297.80799	212	1+
297.93615	222	
298.85499	320	1+
298.87956	362	
299.09517	368	1+
299.20488	318	
299.79617	270	1+
299.88565	168	
299.92309	194	1+
300.00067	272	1+
300.13935	392	1+
300.85426	680	1+
301.14347	296	1+
301.95870	222	
303.82462	224	1+
303.95510	478	1+
303.98053	208	1+
306.95286	196	1+
307.89237	1080	1+
308.03067	172	1+
308.14177	992	1+
308.30632	176	
308.87304	686	
309.09865	144	1+
309.48563	112	1+
309.50899	116	1+
309.79701	202	1+
309.89142	548	1+
310.15774	894	1+
310.20487	164	1+
310.86867	198	
311.02491	168	
311.39250	198	1+
311.88571	5326	1+
312.00492	206	1+
312.17713	1978	1+
312.84969	164	
312.98104	166	
313.03292	286	1+
313.12402	164	
313.88617	1568	1+
314.86584	1050	1+
314.97317	284	1+
315.82861	470	
315.88873	1216	1+
316.86546	574	1+
316.89044	784	1+
316.94054	244	1+
318.12217	278	1+
318.82239	184	
318.86386	292	
318.95402	268	1+
319.06013	200	1+
319.16848	272	1+
319.87386	190	
320.91628	180	
321.11758	340	1+
321.92071	174	
322.16409	280	1+
322.85501	216	
322.89692	248	
323.86585	590	1+
324.13922	262	1+
324.86597	446	1+
325.90474	490	
326.02793	384	1+
326.05464	164	
326.40943	190	1+
326.89226	1162	1+
327.03220	236	1+
327.37259	192	
328.87241	362	
329.39546	190	1+
329.89467	274	
329.97948	220	1+
330.88363	374	
330.90225	190	
331.87341	272	
331.89208	340	
331.99534	154	1+
332.78201	178	1+
332.87827	1146	1+
332.90389	726	
332.93683	174	
333.20405	164	1+
333.82325	222	
334.90292	664	1+
335.15656	190	1+
335.88621	366	
336.01556	336	1+
336.08821	290	1+
336.40090	258	1+
336.94448	182	
336.99973	270	1+
337.02043	208	1+
337.05370	174	
337.88351	378	
338.00260	228	1+
338.88745	184	
339.88459	436	
340.88053	236	1+
341.10934	192	1+
342.91571	178	
343.10585	188	1+
343.14199	258	
343.82848	176	1+
343.87620	540	
343.97098	224	1+
344.11012	156	1+
344.90618	344	
345.09387	184	
345.89773	184	
346.37619	186	
346.90103	232	
346.96195	232	1+
347.07906	228	1+
347.11140	276	
347.16133	214	1+
347.90158	420	1+
348.14301	348	1+
348.16387	148	1+
349.87223	182	
350.18633	304	1+
350.88545	878	1+
351.07196	210	1+
351.18636	172	1+
351.76988	388	1+
352.17102	202	
352.83558	310	1+
352.87845	208	
352.91368	296	
353.11681	204	1+
353.84192	434	1+
353.90829	266	
354.02852	268	1+
354.07178	282	1+
354.79350	182	
354.89576	678	1+
355.17968	186	
355.89546	474	1+
356.06887	414	1+
356.17837	180	
356.35781	166	
356.99983	184	1+
357.89458	320	
358.13506	220	1+
358.20245	220	
358.96969	286	1+
359.12118	596	1+
359.16242	160	1+
360.07008	168	
360.09814	186	
361.97256	190	1+
362.11168	434	1+
362.43033	200	1+
362.87096	522	1+
362.89385	224	
363.14561	386	1+
363.88132	308	1+
363.95011	202	
364.18094	126	1+
364.84089	164	1+
366.79292	206	1+
366.84269	1014	1+
367.08064	212	
367.11350	266	1+
368.19791	236	1+
368.89852	372	
369.08208	452	1+
369.83768	930	1+
369.89408	206	
370.93408	170	1+
371.18758	306	1+
371.72891	244	1+
371.90793	166	
372.01382	244	1+
372.04454	248	1+
372.08429	182	1+
372.80878	184	
372.92692	246	1+
373.86608	290	1+
374.11317	204	1+
374.81382	366	1+
374.89084	350	1+
375.81371	220	1+
376.13968	168	
377.02106	238	1+
378.02782	168	1+
378.73532	332	1+
379.90558	350	1+
381.10364	198	
381.15145	216	
381.40044	174	1+
381.67127	138	1+
382.86605	208	
383.10140	508	1+
383.12107	204	
384.85283	2954	1+
384.88459	212	1+
385.21667	528	1+
385.91195	188	1+
386.11266	234	
387.02382	162	1+
387.85121	512	
388.17343	172	
388.79517	300	
388.97592	170	1+
389.10519	330	1+
389.14028	218	1+
389.72088	198	
389.86878	302	
390.18388	196	
390.84317	1362	1+
391.04330	158	1+
392.19076	336	1+
392.23675	158	1+
392.41578	140	1+
392.79233	170	
392.82659	966	1+
392.86665	1454	1+
393.19686	236	1+
394.79610	264	
394.83781	450	1+
395.15061	228	1+
395.78582	174	
396.08845	296	1+
397.24891	176	
397.87057	436	1+
397.90397	360	1+
397.95555	232	1+
398.22796	264	1+
398.87181	360	1+
398.90718	260	1+
399.71159	242	1+
399.81508	220	1+
402.11296	346	1+
402.86536	660	
403.11957	242	1+
403.75475	348	1+
403.87278	2186	1+
404.01969	230	1+
404.75703	284	1+
406.18969	182	
406.80596	174	1+
407.87025	2820	
408.86268	2052	1+
409.09395	302	1+
409.13106	220	1+
409.81638	222	
409.99986	168	1+
410.84676	414	
410.87248	576	
411.27309	168	
411.29289	214	1+
411.80905	424	1+
411.84941	1512	1+
412.13426	174	
412.23640	154	1+
412.73482	228	
412.85260	1196	1+
412.88311	266	
413.07879	374	1+
413.17643	180	
413.92488	188	1+
414.05320	198	1+
415.19860	276	1+
415.39547	110	1+
416.11426	120	1+
416.13616	190	
416.79225	260	1+
418.14259	326	1+
418.85709	166	
421.39864	240	1+
421.42777	260	1+
421.88347	1214	1+
422.14714	176	
422.82903	254	1+
423.21056	226	
423.87872	414	
424.19648	262	1+
424.24051	190	1+
424.87360	370	
425.14465	184	
425.24462	164	1+
425.80466	206	1+
425.87952	482	
426.14303	414	1+
426.86923	754	
427.86670	646	
428.09364	258	1+
428.84737	1174	1+
428.88605	1788	1+
429.86914	236	
430.74958	334	1+
430.86543	1534	1+
430.88475	392	
431.19118	184	
432.89692	178	
433.85270	342	
434.88706	262	1+
435.82132	178	1+
435.86387	330	1+
436.74526	238	1+
437.09537	222	1+
437.15563	326	1+
438.13012	386	1+
439.13397	322	1+
439.26559	182	1+
439.81633	150	1+
439.89335	802	1+
440.36102	180	
441.22166	482	1+
442.15234	822	1+
444.87483	1410	
445.87787	1028	
446.73708	120	1+
446.86381	200	
446.90015	210	
448.06795	134	1+
448.89438	222	
449.20697	264	1+
449.88046	862	1+
450.16256	128	1+
450.74994	194	
451.40316	250	1+
453.12420	166	1+
453.87079	294	1+
457.90707	390	
460.16606	808	1+
461.19843	204	1+
461.72928	226	1+
462.47037	158	1+
462.88716	1192	1+
463.91653	214	
464.78400	244	1+
465.15630	354	1+
465.21422	420	1+
467.89024	1722	1+
468.42635	168	
468.74593	302	1+
469.15381	192	1+
469.91876	244	
470.09247	196	1+
471.21028	302	1+
474.68150	166	1+
474.77726	170	
480.30198	106	1+
481.26666	180	1+
482.72242	224	1+
484.24406	164	1+
484.28862	188	1+
485.89952	820	1+
486.79528	244	1+
486.90174	516	1+
489.71472	230	1+
498.80123	252	1+
499.80301	204	1+
501.13893	146	1+
503.35683	3572	1+
503.38773	210	
503.42311	240	1+
503.83824	130	1+
504.26662	170	
504.30533	370	1+
504.42650	164	1+
504.83992	176	1+
505.47497	110	1+
505.90904	164	1+
506.34445	326	1+
506.43926	376	1+
506.74949	254	1+
506.97596	122	1+
507.16118	178	1+
507.44205	290	1+
507.53681	126	1+
508.53728	92	1+
509.30696	402	1+
509.47757	392	1+
509.85997	184	
510.31343	276	1+
511.14669	166	1+
511.26965	218	1+
512.48537	172	
END IONS

###FS:    #m/z: 322.93180 #charge 1+
###MS: 22
###MSMS: 23
BEGIN IONS
TITLE=Cmpd 16, +MS2(322.9318), 28.0-35.0eV, 0.5min #23
RTINSECONDS=28.032
SCANS=22-23
PEPMASS=322.93180	2809024
CHARGE=1+
176.86857	100	
184.12693	92	
189.04197	146	
191.95604	276	
192.88968	90	
195.90947	94	
198.85847	204	1+
199.45218	104	
201.04565	238	
205.95272	248	1+
207.97796	240	1+
209.02616	100	
212.87547	218	1+
213.97939	100	
214.89800	126	
215.88761	644	1+
215.91823	94	
220.87203	310	1+
221.06764	148	
222.95385	182	
222.97685	92	
223.95876	114	
223.97438	90	
224.97836	374	
225.88618	150	
226.89499	92	
227.31684	88	
227.93376	120	
227.95147	238	1+
228.91431	142	
229.22572	90	
230.86272	138	
231.86209	142	
232.82206	96	
232.89591	606	1+
233.06860	364	1+
233.12007	96	
233.89876	522	1+
233.91839	166	
237.21090	234	1+
238.87730	108	
238.94182	192	
239.07874	256	
239.99770	100	
240.94133	2252	
240.96335	240	
241.89357	128	
241.94350	1622	
242.51174	100	
242.94336	5266	1+
243.07252	96	
243.88535	658	1+
243.98644	98	
244.04036	268	
244.94103	1470	1+
245.07481	98	
246.97663	574	1+
247.03218	98	
247.05320	136	
247.85681	188	1+
248.03828	498	1+
248.06646	236	1+
248.99287	206	
249.04418	272	1+
250.89971	150	
250.92275	142	
250.95200	160	
253.04748	106	
253.57677	92	
253.83813	250	1+
256.02494	92	
256.91135	94	
256.96996	162	
258.80279	190	1+
258.83464	172	1+
258.95689	118	
259.94563	106	
260.83057	114	
261.89740	284	1+
262.05211	314	1+
262.14801	100	
262.17797	114	
262.83184	108	
262.95392	240	
263.01940	94	
263.66687	102	
263.89562	146	
263.98045	92	
264.79666	112	
265.00080	128	
265.02325	310	1+
267.00191	386	
267.93965	134	
268.00257	254	
268.07649	222	1+
268.89075	96	
268.95926	186	
269.00285	326	
269.59393	92	
269.79806	264	1+
271.17396	112	
271.84529	106	
272.85163	240	
273.16633	98	
273.79425	414	1+
273.90329	92	
275.01438	134	
275.05749	124	
275.98011	130	
275.99850	88	
276.84772	256	1+
277.06319	296	1+
277.09501	94	
279.02546	126	
279.09367	694	1+
279.15737	88	
279.28172	94	
279.82842	88	
280.85746	316	1+
280.92207	92	
281.88283	170	1+
282.27527	170	
283.03137	188	
283.07233	118	
283.28065	198	
283.85625	140	
283.94369	154	1+
284.00137	144	
284.05762	198	1+
284.07215	278	1+
284.29394	736	1+
284.91262	308	1+
285.03194	126	
285.10346	162	
286.80326	292	1+
288.05959	262	1+
288.20216	372	1+
289.14287	118	
289.88192	250	
290.04111	158	
290.18258	88	
290.85619	148	
292.02368	90	
292.06376	390	1+
292.27173	92	
293.84953	90	
294.10630	132	
294.27748	122	
294.36836	114	
294.45464	96	
294.64633	100	
294.85546	232	1+
295.86198	162	1+
296.91710	170	
296.95690	208	1+
297.06181	190	
298.81826	184	1+
299.92324	96	
300.91611	100	
302.21691	94	
302.25579	102	
304.89293	110	
305.01686	142	
306.12746	124	
306.14870	92	
306.30351	88	
307.08195	90	
307.17541	208	1+
307.31039	194	
307.60070	126	
307.80171	172	
307.89281	164	
308.11659	238	1+
308.29378	740	1+
309.03013	210	
309.76921	90	
309.92224	88	
310.30930	436	
310.88327	418	
311.03175	292	
311.26338	88	
312.02813	1418	1+
312.86253	202	1+
313.02989	820	1+
313.04925	98	
313.12933	194	
313.82061	306	1+
315.17407	126	
316.85343	92	
318.07945	108	
318.82542	116	
319.07591	118	
319.25635	92	
320.18288	92	
322.21370	132	
322.32691	112	
323.19301	130	
323.23932	608	1+
323.31829	104	
323.89142	344	1+
324.20951	136	
325.23483	96	
326.37803	160	
326.99376	110	
327.00974	96	
END IONS

###FS:    #m/z: 340.94258 #charge 1+
###MS: 22
###MSMS: 24
BEGIN IONS
TITLE=Cmpd 17, +MS2(340.9426), 28.0-35.0eV, 0.5min #24
RTINSECONDS=28.8035
SCANS=22,24
PEPMASS=340.94258	1547152
CHARGE=1+
189.86333	190	1+
192.92486	160	
208.88379	162	
211.89022	116	
212.88049	134	
213.88086	180	
213.93818	3378	1+
214.52413	100	
214.88577	112	
215.88881	812	1+
216.04311	98	
217.86134	244	
217.88443	442	1+
217.94118	144	
221.89111	252	
222.88230	94	
223.96264	252	
224.96710	106	
226.94857	182	
226.98809	136	
227.95868	124	
228.93858	110	
229.21810	98	
231.94936	3548	1+
232.88805	190	
233.89921	708	1+
235.89267	580	1+
235.94853	254	
238.21617	144	
239.90721	106	
240.23500	140	
240.87474	280	1+
240.99226	102	
241.95625	140	
243.83644	106	
243.94245	276	1+
244.04295	262	
244.86449	122	
244.88199	134	
244.95839	178	
244.98410	114	
245.40007	100	
246.97342	104	
247.04435	126	
248.03574	430	1+
248.90243	142	
248.98827	180	
249.91813	102	
249.96264	1024	1+
251.78681	100	
251.95916	404	1+
254.94114	110	
254.96610	1262	1+
255.07673	958	1+
256.91454	166	
256.93158	116	
256.96428	314	
257.91009	128	
258.85751	98	
258.91170	280	1+
258.96109	366	1+
259.04208	124	
260.34780	100	
263.05877	268	1+
264.07755	112	
265.79295	96	
265.90071	248	1+
266.86753	130	
267.00032	500	1+
267.13803	342	1+
267.80638	134	
268.95846	142	
269.00794	136	
270.80540	98	
270.93452	106	
271.79509	140	
271.84771	102	
272.93309	268	
272.97470	190	1+
273.79033	134	
273.82090	106	
273.85265	120	
274.02541	156	
274.83060	100	
274.91323	176	
275.05429	158	
275.07720	112	
275.85956	318	1+
275.94553	100	
276.83854	110	
277.96217	184	
279.96474	158	
280.86087	156	1+
280.87586	124	
280.97698	122	
281.02489	156	
281.05125	180	
281.52755	108	
283.04133	128	
283.79418	156	
283.85549	158	
283.87115	118	
284.02965	110	
284.06812	166	
284.45264	132	
285.81301	162	
286.91294	152	
288.01856	208	1+
288.06715	180	
288.43214	98	
288.81817	108	
288.88538	180	1+
289.07060	122	
289.50870	108	
289.93785	200	1+
290.07277	214	1+
290.86226	122	
292.00702	102	
292.06459	124	
292.50670	110	
292.93825	142	
293.06683	320	1+
294.81159	186	1+
294.93244	222	1+
294.99177	142	
295.25156	114	
295.85438	150	
295.97313	132	
296.29611	220	1+
296.33250	108	
296.86181	104	
296.97409	122	
297.97349	378	1+
298.08455	148	
298.25297	106	
298.80330	256	1+
298.86220	114	
299.06371	178	
301.26336	116	
301.93218	128	
302.03958	242	1+
302.95605	104	
303.17099	114	
303.81344	104	
304.26409	154	
304.81334	142	
306.80404	98	
307.07909	194	
307.24304	106	
307.30241	274	1+
307.80626	452	1+
308.30352	200	1+
308.87396	106	
309.88348	114	
310.19317	166	1+
310.82175	112	
311.02731	712	1+
311.81317	128	
311.85982	160	
311.88513	274	
312.80627	180	
312.87044	116	
313.88787	174	
314.40885	102	
314.82159	98	
315.03884	116	
316.76659	128	
321.29017	176	
322.07389	260	1+
322.09656	150	
323.23956	182	
324.33037	148	
324.89544	142	
325.14260	134	
325.25663	138	
325.87415	174	1+
325.89645	142	
326.14356	106	
326.18390	142	
327.81474	94	
328.08399	114	
328.83441	136	
328.89114	308	
331.81508	132	
332.09058	212	
333.87605	126	
336.87847	98	
337.07452	94	
337.17996	96	
337.32531	130	1+
338.23008	190	1+
339.12134	108	
340.39714	110	
342.20734	202	1+
344.19094	228	1+
END IONS

###FS:    #m/z: 363.95878 #charge 1+
###MS: 22
###MSMS: 25
BEGIN IONS
TITLE=Cmpd 18, +MS2(363.9588), 28.0-35.0eV, 0.5min #25
RTINSECONDS=29.5765
SCANS=22,25
PEPMASS=363.95878	937590
CHARGE=1+
182.87018	152	
189.86440	672	1+
191.85870	380	
192.88900	114	
196.88541	384	
200.88892	128	
203.88338	122	
205.94846	284	1+
207.87432	178	
207.94940	312	1+
209.94445	1280	1+
210.88520	558	1+
210.93183	134	
212.87956	3618	1+
214.89748	168	
215.41529	114	
215.88490	122	
216.40977	408	1+
217.86979	106	
219.86519	164	
222.95377	850	1+
223.97883	162	
224.88668	248	1+
224.95028	1680	1+
225.97363	162	
226.88758	274	1+
226.94797	9792	1+
227.04725	120	
227.09530	140	
227.93208	348	
228.18717	92	1+
228.89704	666	1+
228.94324	12096	1+
230.89096	4740	1+
231.05289	112	
231.08789	126	1+
232.88645	968	1+
233.40508	108	
234.88307	360	1+
235.08538	130	
235.14176	110	
236.83364	124	
238.87240	148	
240.94071	520	
240.96315	832	1+
241.94008	1492	1+
242.91111	210	1+
242.94314	1230	1+
242.95837	1092	1+
244.03943	140	
244.07526	122	
244.14221	142	
244.81881	126	
244.95899	5112	1+
245.87867	140	
245.94193	388	
246.90767	116	
246.95416	5140	1+
246.99670	144	
247.57297	112	
247.80266	238	1+
248.03427	132	
248.80824	192	1+
248.90160	1608	1+
248.92239	134	
249.04568	180	
250.89705	512	1+
250.91602	106	
250.94729	224	
250.96890	366	
251.95097	124	
252.87444	138	
252.88937	148	
252.92453	170	1+
252.95079	162	1+
253.09320	290	1+
253.90742	192	
255.84876	304	1+
258.80499	122	
258.85526	260	1+
258.93820	252	1+
258.97214	282	1+
259.58806	108	
260.88276	194	1+
260.96973	666	1+
261.83356	238	1+
261.99190	130	
262.83290	162	1+
263.05799	226	
264.96272	140	
265.08870	258	1+
265.97710	112	
266.08333	246	1+
266.24751	118	
267.00367	166	
267.06539	130	
267.12099	128	
267.97778	586	1+
268.03363	114	
268.83291	142	
268.95542	184	
269.00738	178	
269.11626	136	
269.96945	1024	1+
270.05288	210	1+
270.80956	208	1+
270.95633	108	
271.62976	110	
271.84298	120	
271.91595	422	1+
272.93174	104	
274.03742	108	
274.79234	164	
276.86123	166	
277.07340	152	
277.85425	172	
277.90434	194	1+
278.80210	116	
278.85270	358	1+
279.10802	106	
280.12750	194	1+
280.25806	114	
280.79378	408	1+
280.92804	158	
281.11037	260	1+
281.85973	276	1+
282.79361	128	
282.81663	204	1+
282.88890	138	
283.07166	118	
283.79352	542	1+
283.85288	308	1+
283.98716	150	
284.79706	346	1+
285.11812	170	1+
285.84777	1208	
285.94514	170	
287.81063	306	1+
287.83251	126	
288.06608	292	
290.79315	604	1+
290.88279	214	1+
292.06341	394	1+
292.85788	292	1+
293.23080	150	1+
293.88060	148	
293.89633	106	
294.27534	114	
294.88306	112	
296.94015	258	1+
297.94302	174	1+
298.80235	692	1+
299.92354	134	
299.95931	104	
300.80969	120	
301.14609	154	
301.80127	370	
301.86344	356	
301.91536	160	1+
302.80561	674	1+
302.85523	1292	1+
303.24953	168	
303.81051	472	1+
303.85741	1090	1+
304.22767	150	
304.94683	180	
305.82642	110	
306.82016	104	
306.87822	174	
306.92073	148	
306.99797	138	
307.11518	322	1+
307.28642	206	
307.79900	136	
307.81382	192	1+
307.89691	140	
308.29149	154	
308.87150	148	
308.89103	122	
308.96227	186	
309.94097	286	1+
310.79757	110	
310.87591	208	1+
310.94356	230	1+
311.02888	112	
311.86253	242	
312.87141	120	
313.02367	162	
315.28690	114	
316.81737	136	
316.94646	216	1+
319.82851	216	
320.81960	630	1+
320.86492	364	1+
321.82089	480	1+
322.19306	140	
322.32331	154	
322.93017	438	1+
323.00621	116	
323.13590	148	
323.30718	208	
324.32441	116	
324.87733	206	
324.89336	352	1+
325.13430	198	1+
326.87498	428	1+
326.92729	120	
327.18531	178	1+
328.31984	238	1+
329.16365	118	
329.32452	158	1+
329.87287	164	
329.97243	240	1+
330.81425	112	
332.08974	150	
333.81816	142	
334.87164	154	
336.95140	136	
337.94559	218	
338.87534	200	
338.94613	118	
339.02757	130	
339.11114	104	
339.23950	112	
339.82879	552	1+
340.84555	142	
340.94208	490	
341.90054	326	1+
342.28326	120	
344.18757	120	
344.71135	118	
345.81620	124	
348.14886	112	
349.06083	222	1+
349.32125	230	
350.32152	138	
350.33866	110	
350.37940	116	
353.06180	166	
355.19252	216	1+
357.05721	116	
359.18959	178	
360.84370	282	1+
363.73449	268	1+
363.91531	182	1+
364.13933	226	1+
365.14258	186	1+
365.32436	138	
367.33097	144	
END IONS

###FS:    #m/z: 322.93172 #charge 1+
###MS: 26
###MSMS: 27
BEGIN IONS
TITLE=Cmpd 19, +MS2(322.9317), 28.0-35.0eV, 0.6min #27
RTINSECONDS=33.2625
SCANS=26-27
PEPMASS=322.93172	3687408
CHARGE=1+
101.64138	92	
185.89209	94	
191.95617	146	
192.11960	102	
192.89112	190	
199.86346	110	
201.04547	140	
205.40259	98	
205.95139	198	
206.97485	146	
210.88864	92	
212.89226	136	
215.88779	156	
217.99938	106	
222.95212	398	
223.96179	480	
224.93101	92	
224.98140	86	
225.86187	98	
226.89537	160	
226.95046	118	
227.93233	110	
227.95761	112	
228.89654	132	
230.85032	288	1+
230.86556	298	
230.89121	314	1+
230.95705	100	
231.45855	114	
233.07214	138	
233.16297	300	
233.89821	680	1+
236.00878	86	
236.86983	92	
238.02989	96	
238.08069	96	
238.94006	166	
239.79022	122	
239.95489	164	
240.78819	86	
240.94184	3248	
240.98262	110	
241.12047	202	1+
241.78975	162	
241.94086	8278	1+
242.94302	5866	1+
243.88761	190	
243.99433	102	
244.03737	210	1+
244.34268	164	
244.78967	130	
244.88015	134	
244.94127	1752	1+
246.06521	160	
246.85049	204	1+
246.97747	296	
247.02661	94	
247.89486	276	1+
248.03554	484	1+
248.08133	298	1+
249.00497	160	
249.11328	88	
249.39981	100	
249.93887	98	
250.62716	90	
250.94756	142	1+
250.97128	120	
251.00982	120	
251.15218	106	
252.97126	84	
254.11105	92	
254.62019	90	
255.07358	182	1+
255.45352	86	
255.78075	212	1+
256.55387	92	
256.86453	86	
256.88815	90	
256.91480	190	
256.97370	132	
260.83033	112	
261.88826	150	
261.98898	150	
262.05443	392	1+
262.82858	242	1+
262.89388	120	
262.95177	180	1+
263.97661	104	
264.22781	118	
265.01945	88	
265.98480	84	
266.24430	134	
267.00205	346	1+
267.47509	100	
267.86463	124	
267.88313	124	
267.98682	90	
268.01722	94	
268.44295	90	
268.95594	214	1+
269.00340	380	
269.80129	146	
269.85336	116	
269.91839	98	
270.22926	86	
271.17516	228	1+
271.19801	118	
271.88011	186	1+
271.92527	144	
272.08550	92	
272.84644	200	
272.91751	402	1+
273.79534	354	1+
273.82060	186	1+
274.05243	152	
274.86741	108	
275.05710	142	
275.12001	84	
275.81544	222	1+
276.07237	86	
276.84625	356	1+
276.85922	140	
278.82529	214	1+
279.09132	1184	1+
279.79811	108	
280.14182	246	
280.86204	86	
280.93847	116	
281.58494	98	
282.86243	226	1+
283.03435	118	
283.06416	180	
283.78739	176	1+
283.97366	148	1+
284.07901	114	
284.29289	546	1+
284.92384	236	1+
285.85969	200	1+
286.18642	84	
286.90782	118	
288.20356	202	
288.23045	88	
289.87913	188	
290.88985	140	
291.05749	248	1+
292.86791	90	
293.85304	498	1+
294.28093	140	
294.85234	278	1+
294.86933	244	1+
295.59365	114	
295.95666	96	
296.83347	210	1+
297.13345	84	
297.80872	174	1+
298.88954	142	
299.78410	90	
300.80631	150	
300.95252	92	
302.90069	112	
303.18802	116	
303.89257	88	
304.88640	126	
305.07766	308	1+
306.78078	90	
306.88599	466	1+
306.97237	88	
307.05155	88	
307.30881	134	
307.80603	496	1+
307.89251	278	1+
308.29643	282	1+
308.79664	94	
308.87368	122	
309.88796	114	
310.31051	206	
310.81345	124	
310.82558	224	1+
311.02950	262	
311.19040	104	
311.87196	264	1+
311.88114	228	1+
312.02805	584	1+
312.80543	182	
312.91021	94	
313.95362	116	
315.80355	98	
319.08034	118	
320.83098	132	
321.31974	94	
321.87227	118	
322.00312	116	
322.32060	86	
323.23796	398	1+
323.88711	192	
324.13466	234	1+
324.16490	112	
324.20749	212	
324.89843	104	
325.20857	108	
325.24759	118	
327.71534	178	
END IONS

###FS:    #m/z: 507.84861 #charge 1+
###MS: 26
###MSMS: 28
BEGIN IONS
TITLE=Cmpd 20, +MS2(507.8486), 28.2-35.2eV, 0.6min #28
RTINSECONDS=34.035
SCANS=26,28
PEPMASS=507.84861	245392
CHARGE=1+
196.01641	596	1+
210.03290	172	
215.88127	194	1+
217.95355	240	
220.88029	200	
224.97734	218	
230.85125	190	
231.01783	186	1+
232.89573	194	
235.89055	416	1+
238.02578	194	1+
238.08089	174	
243.91088	328	1+
245.07737	558	
249.03972	186	
249.10002	328	1+
250.89796	200	1+
250.97065	282	
251.83789	174	1+
252.07994	242	
252.14768	256	1+
253.09182	278	
254.90055	224	1+
257.86696	292	1+
266.11978	250	
266.16541	226	
266.86843	180	
268.12476	314	1+
268.88307	188	1+
269.11518	218	
269.93738	236	
270.06841	232	
270.85827	190	
271.38773	198	
271.87492	360	
272.39034	214	1+
272.85574	390	1+
274.03605	234	1+
274.92292	198	1+
274.95082	290	1+
275.07898	176	
275.86612	178	
275.95126	178	1+
277.09484	212	
277.87522	220	
278.12933	200	
278.81663	342	1+
278.83775	532	1+
278.86457	286	1+
278.96600	304	1+
280.11385	424	1+
280.37849	348	1+
280.82105	150	1+
280.95174	272	1+
281.88613	386	1+
282.06269	278	1+
284.06921	178	1+
284.12569	154	1+
285.02088	176	
285.94467	522	1+
288.83449	226	
289.12496	420	1+
289.35675	198	1+
289.38291	148	1+
289.88613	364	
290.08090	174	
290.12967	304	1+
290.86553	1226	1+
291.88371	420	
292.88558	268	
293.00546	156	1+
293.30918	114	1+
293.87546	1646	
293.95864	334	1+
294.12503	274	
294.87560	860	
295.10474	264	1+
296.85067	192	
297.13564	398	1+
297.91096	434	1+
298.85176	386	
298.87498	272	
298.91439	366	1+
299.09254	478	1+
300.04515	282	1+
300.34346	180	
300.40124	180	
300.85959	272	
301.37090	176	
301.85925	258	
301.90755	256	1+
302.81442	260	1+
303.40492	218	1+
303.93976	170	1+
303.95416	274	
304.86734	180	
304.87924	190	
305.86120	642	1+
306.12707	238	
307.27172	118	1+
307.89036	492	
308.14403	664	1+
308.80982	320	1+
308.87974	284	
308.88870	430	
308.95685	190	1+
309.89033	598	
310.02792	276	1+
310.15809	440	
310.81849	372	1+
310.87372	350	
311.16205	238	
311.88505	4098	1+
311.92598	192	
312.13281	282	1+
312.17850	1036	1+
312.84074	172	
313.55195	86	1+
313.88607	1156	
313.96969	184	
314.05973	230	1+
314.17984	196	
314.86677	1830	1+
315.12964	366	1+
316.13298	294	1+
316.86526	776	1+
316.88504	266	
317.01141	162	1+
318.86111	660	1+
318.93518	306	1+
319.98527	228	1+
320.83207	234	1+
321.06333	146	1+
321.15773	206	1+
321.40672	276	1+
322.86015	422	1+
323.02274	310	1+
323.04267	236	1+
323.09758	238	1+
323.94384	166	1+
324.86236	580	1+
325.90132	242	
326.05752	176	
326.15817	324	1+
326.88610	466	
326.98091	402	1+
327.13546	250	1+
327.88058	620	
327.89994	872	1+
327.98264	346	1+
328.18586	158	1+
328.37482	432	1+
328.81555	416	1+
328.87323	320	
329.12214	366	1+
329.81802	250	1+
329.89739	194	
330.63337	116	1+
330.79030	160	1+
330.88153	368	
331.01987	168	1+
332.04574	176	
332.10631	160	1+
332.87919	600	
333.87934	296	
333.95820	378	1+
334.08897	190	
334.82279	504	1+
334.88120	536	1+
334.90102	258	
336.08924	318	1+
336.14468	198	1+
336.87458	196	
336.94570	358	
337.05563	332	1+
337.88462	278	
338.05809	240	1+
338.18175	182	
338.88494	274	
339.14429	286	1+
339.88305	226	
340.01014	260	
340.04568	234	1+
340.12972	278	1+
340.14862	228	1+
340.38022	284	1+
340.86902	338	
341.20836	210	1+
341.86179	194	
341.87576	174	
341.95583	284	1+
342.14176	198	1+
343.87679	572	1+
345.34226	240	1+
345.89572	506	1+
346.11276	324	1+
348.78955	192	
349.82179	324	1+
349.91291	410	1+
349.95804	318	1+
350.18199	276	1+
350.77952	176	
350.88810	470	
351.79981	184	1+
351.85684	226	
351.88812	248	
352.77078	174	
353.16316	324	1+
353.83570	272	1+
353.86028	248	1+
355.88920	212	
356.88891	232	
357.73014	258	1+
358.13777	220	
359.12356	190	
359.87435	162	1+
362.90506	322	1+
363.07330	178	
363.13815	210	
363.38133	202	
363.71011	222	1+
364.12502	310	1+
364.14405	252	1+
364.84854	210	
366.78801	564	1+
366.84693	794	1+
367.02975	460	1+
367.71019	856	1+
367.85104	522	1+
368.03196	330	1+
368.08189	364	1+
368.13999	174	
368.71011	476	1+
368.90071	704	1+
369.08217	304	1+
369.84016	864	1+
370.18459	592	1+
371.15633	206	
371.18998	424	1+
372.84569	202	
372.92251	274	1+
373.02128	344	1+
373.72292	290	1+
373.83352	218	
373.86562	206	1+
373.89616	320	1+
374.02418	246	1+
375.20564	230	1+
375.70722	212	1+
376.14799	204	
376.88429	208	
376.92895	280	1+
377.70991	150	1+
377.81534	244	1+
378.90877	272	1+
379.05836	212	1+
380.18306	194	1+
380.25119	142	1+
380.73983	212	
381.11097	180	
381.15393	344	1+
381.93990	208	1+
382.11297	374	1+
383.11391	242	1+
383.24274	176	
384.21490	188	
384.85276	2704	1+
384.96691	186	1+
385.37870	304	1+
385.82457	380	1+
386.87525	210	
387.05295	262	1+
387.16184	430	1+
387.40344	256	1+
387.85053	758	1+
388.10646	180	1+
388.16362	370	1+
389.20252	724	1+
389.92545	174	
390.18243	212	
390.79871	496	1+
390.84230	2660	1+
390.86990	174	
391.77377	284	1+
391.80302	370	1+
391.91492	494	1+
392.82801	1472	1+
392.86930	432	
393.08300	264	
393.80606	246	
394.74616	190	1+
394.79013	438	
394.85863	246	
395.06699	370	1+
395.82209	126	1+
396.21325	170	1+
398.12024	614	1+
399.80333	414	1+
399.86816	366	1+
400.22449	168	1+
400.87154	248	1+
401.82169	316	1+
402.86695	1482	1+
403.22653	220	
404.02038	198	1+
404.88816	242	
405.86933	678	1+
407.12976	182	
407.86146	4628	1+
408.21798	174	1+
408.92463	250	1+
408.97043	174	
408.99174	190	
409.07356	226	
409.73156	438	1+
410.71451	150	1+
410.84003	1772	1+
411.81371	330	
412.07904	526	1+
412.19131	184	1+
412.73302	240	
412.80187	478	1+
412.85327	1116	1+
413.07870	334	1+
413.14304	184	1+
414.06275	242	1+
414.87134	214	
416.32116	198	
417.78363	124	1+
417.87128	280	1+
417.94300	260	1+
418.84803	352	1+
419.20298	238	
421.88512	638	1+
422.86835	238	
423.74223	206	1+
423.87140	408	
424.09411	186	
424.14402	258	1+
424.87197	238	
425.01498	138	1+
425.87699	388	
426.09940	248	1+
426.37008	254	1+
426.86424	2920	1+
427.14657	182	
427.19923	122	1+
427.73884	516	1+
428.74644	304	1+
428.79448	206	
428.84925	2222	1+
428.90233	202	
429.05535	220	1+
429.88629	240	
429.92111	314	1+
430.70278	176	1+
430.74179	432	1+
430.85849	304	
430.94952	310	1+
431.54014	120	1+
431.86917	1406	1+
433.09719	236	1+
433.85893	374	
434.86925	178	
434.89871	366	1+
435.04837	174	1+
435.14864	416	1+
435.86632	590	1+
436.14406	262	1+
437.11769	258	1+
437.85171	238	1+
438.85800	168	1+
439.06932	190	1+
439.89598	348	
440.21444	670	1+
440.90058	196	
441.21902	598	1+
441.86820	174	
441.88441	184	
442.15875	224	
443.15748	456	1+
444.09033	152	1+
444.12671	242	1+
444.15719	370	1+
444.38905	304	1+
444.87501	4554	1+
445.73959	314	1+
447.92270	172	1+
448.89595	370	
449.88001	934	1+
451.08906	210	1+
451.76657	356	1+
452.13453	300	1+
452.76832	288	1+
457.90672	618	1+
457.97739	114	1+
459.01417	184	1+
459.11406	188	1+
459.21930	168	1+
459.41968	224	1+
461.09605	268	1+
462.24164	214	1+
462.88509	1884	1+
464.76978	174	1+
464.79210	300	1+
464.88649	306	
465.19898	176	1+
465.65929	200	1+
465.89680	234	
467.01791	112	1+
467.29687	406	1+
467.89084	2156	1+
469.11230	192	1+
469.77988	196	1+
470.82292	230	1+
472.16969	156	1+
472.20334	318	1+
474.77549	194	1+
476.22117	410	1+
476.77320	208	1+
477.18407	210	1+
477.22412	316	1+
478.18833	142	1+
485.81885	196	
485.90058	1418	1+
487.17640	220	1+
488.43954	266	1+
489.28084	254	
495.23136	312	
498.73722	196	1+
498.79292	208	1+
501.42052	330	1+
502.20508	162	1+
503.30884	208	1+
503.35315	324	1+
503.48658	304	1+
503.96877	186	1+
504.11832	184	1+
504.20623	292	1+
506.46884	264	1+
507.28517	278	1+
507.40848	168	1+
507.65856	122	1+
507.71492	230	1+
508.29104	216	1+
508.85254	362	1+
509.86674	232	1+
509.92235	190	
510.47388	158	1+
511.68346	158	1+
512.09000	320	1+
512.69169	138	1+
END IONS

###FS:    #m/z: 336.94775 #charge 1+
###MS: 26
###MSMS: 29
BEGIN IONS
TITLE=Cmpd 21, +MS2(336.9478), 28.0-35.0eV, 0.6min #29
RTINSECONDS=34.807
SCANS=26,29
PEPMASS=336.94775	211620
CHARGE=1+
53.64426	98	
166.78237	102	
189.86492	112	
192.89099	168	
205.95216	266	
208.88379	126	
208.96209	102	
208.98226	196	
210.88911	96	
211.94510	6404	1+
212.87992	1244	1+
213.94057	2848	
214.87709	128	
214.89690	132	
215.41338	100	
215.89017	468	
215.93719	170	
216.89112	298	
217.85632	120	
217.88294	152	
221.89394	118	
222.03620	100	
222.36580	114	
223.95587	250	1+
223.97687	180	
224.06622	166	1+
224.98097	100	
226.89745	166	
226.94652	118	
227.89607	506	1+
228.89891	358	1+
229.95639	6120	
230.89073	1922	1+
230.95826	192	
231.05389	154	
231.95119	2460	1+
232.88883	264	
233.04413	104	
233.89774	902	1+
233.94952	280	
235.52627	108	
235.78833	102	
235.82759	108	
235.87256	188	
235.89361	208	
235.94924	132	
237.84834	114	
239.10473	214	1+
239.43336	104	
239.96034	226	1+
239.99524	108	
240.19806	102	
240.98052	154	
241.86439	170	1+
243.89681	118	
244.95917	138	
245.22710	130	
246.05318	112	
246.90963	128	
246.97978	118	
247.96678	1718	1+
248.03732	606	1+
248.90131	872	1+
248.93709	100	
248.98691	306	1+
249.83148	120	
249.96222	642	1+
250.79385	214	1+
251.24553	96	
251.84207	180	
251.95571	182	
252.23621	200	
252.97212	4076	1+
253.90631	376	
253.93703	102	
253.99074	168	
254.00741	112	
254.09479	110	
254.91305	176	
254.94286	342	
254.96705	1682	1+
255.07545	656	1+
255.09903	112	
256.91129	270	1+
256.96277	102	
257.95889	264	1+
258.85338	118	
258.97886	106	
260.82864	424	1+
260.87502	132	
260.92958	176	
262.38667	106	
262.92086	100	
263.05697	438	1+
264.84668	174	
265.08821	114	
265.85196	100	
266.24433	132	
266.35769	100	
267.83906	132	
268.84062	646	1+
269.11908	186	
269.79673	224	1+
269.92497	186	
270.44732	98	
270.79742	202	1+
270.98252	1006	1+
271.17606	124	
271.37903	102	
271.84963	156	
271.91903	142	
272.85031	100	
272.97673	346	1+
273.83513	114	
274.91833	100	
275.95727	194	1+
276.08734	280	1+
276.85663	118	
277.06471	150	
277.83188	122	
277.88124	130	
278.04428	122	
278.85132	196	
278.89357	98	
279.28035	98	
280.26848	100	
280.81704	104	
280.92424	106	
281.05242	218	
281.86141	204	
282.04914	160	
283.83962	110	
285.85569	264	
286.76923	118	
286.85361	800	1+
287.03284	206	1+
287.55276	104	
287.80508	116	
287.91320	100	
290.06599	186	1+
290.13723	110	
291.15816	96	
292.85664	120	
293.06561	448	1+
293.88650	202	1+
293.99684	320	1+
295.97666	182	
296.80940	180	1+
297.01731	130	
297.76984	100	
297.80007	188	1+
297.87210	118	
297.93118	100	
297.98107	110	
298.15133	106	
300.05623	146	
300.98317	148	
302.93161	112	
304.06939	340	1+
304.81599	144	
305.93289	96	
306.18629	118	
306.28530	318	1+
306.79340	196	
307.80446	142	
307.81995	120	
307.89369	140	
308.87289	664	1+
309.00027	100	
309.33912	96	
309.82710	104	
309.87488	578	1+
310.66868	98	
310.82661	100	
315.16127	162	1+
317.19313	100	
317.87118	170	
319.04873	144	1+
319.08817	120	
320.58742	126	
320.88635	236	1+
321.85954	96	
322.09720	172	1+
322.88387	282	1+
323.29731	212	1+
324.07059	112	
324.89134	228	1+
325.87605	166	
326.92634	222	1+
327.01369	160	
327.80940	118	
328.31333	108	
328.38858	96	
328.87577	286	1+
328.88876	132	
329.06103	124	
333.08160	144	
333.10048	146	
337.09337	128	
338.32218	106	
338.87657	190	
340.90793	128	
341.04660	188	1+
342.20572	142	
END IONS

###FS:    #m/z: 322.93188 #charge 1+
###MS: 30
###MSMS: 31
BEGIN IONS
TITLE=Cmpd 22, +MS2(322.9319), 28.0-35.0eV, 0.7min #31
RTINSECONDS=38.488
SCANS=30-31
PEPMASS=322.93188	3267752
CHARGE=1+
158.85184	92	
190.89794	94	
191.95605	162	
192.89252	234	
193.93299	86	
194.44150	86	
202.04959	86	
202.96196	92	
204.00824	118	
205.94942	200	
206.06099	86	
206.92630	208	
210.68223	98	
210.90190	98	
212.88234	112	
213.89703	124	
213.94883	96	
215.89296	132	
216.89382	172	
217.89784	106	
220.86857	130	
222.90085	120	
222.95422	244	
223.95873	266	
224.97727	134	
225.94125	198	1+
228.91242	144	
228.92858	86	
229.02934	94	
230.85169	150	
230.89085	94	
231.03452	124	
233.00782	104	
233.04688	138	
233.09566	94	
233.89786	114	
233.91961	104	
234.13188	108	
234.95713	102	
235.82284	128	
236.62411	96	
236.97364	88	
237.79099	104	
238.87994	130	
238.94461	196	1+
239.08097	368	1+
239.79035	162	
240.94222	3612	
241.94352	3092	
242.82097	180	1+
242.94338	8312	1+
243.17756	94	
243.80807	108	
243.89535	144	
244.11032	128	
244.87712	150	
244.94047	2376	1+
244.96375	112	
244.98830	108	
245.90237	92	
246.46906	90	
246.97746	662	
248.53941	92	
248.89530	166	1+
248.90335	204	1+
248.98517	164	
250.10854	108	
250.95120	214	
250.97151	160	
251.59398	104	
252.43047	90	
253.83867	260	1+
254.92402	92	
255.05539	92	
256.41855	96	
258.78860	202	1+
258.83060	134	
258.88322	222	1+
261.83859	232	1+
263.05886	148	
263.10770	170	
263.98060	142	
264.36757	90	
264.89084	178	
265.06175	252	
265.08041	254	1+
265.24314	270	1+
265.53245	90	
266.24760	186	1+
267.00251	164	
268.95898	240	
269.00411	194	
269.79581	132	
270.79955	126	
270.86412	142	
270.97461	84	
271.17672	192	
271.82333	88	
272.03005	190	1+
272.44225	92	
272.84936	124	
272.89995	88	
273.78670	178	1+
273.85060	128	
275.06194	110	
275.81491	112	
276.85412	170	
277.09203	138	
277.76590	118	
277.86084	98	
278.83562	114	
278.86901	172	
279.09293	1230	1+
279.85827	294	1+
279.89831	104	
280.26419	148	
281.79895	130	
281.91007	104	
281.97084	92	
282.27872	118	
282.32123	86	
283.05382	176	
283.07065	188	
283.25901	104	
283.35627	134	
283.79141	160	
283.86323	210	
284.29372	710	1+
284.92701	126	
285.16945	88	
288.19969	294	1+
288.90166	92	
289.06856	124	
289.78449	134	
290.86445	304	1+
291.80518	134	
292.06064	120	
292.80922	96	
293.26855	150	
293.66708	88	
293.87306	318	1+
293.91959	92	
294.27862	126	
294.85692	264	
295.08169	180	1+
296.87566	236	
296.93784	90	
297.82757	278	1+
298.80065	94	
299.78199	96	
299.81251	210	1+
301.04645	122	
301.09264	268	1+
301.25799	142	
301.78857	154	
301.87704	86	
302.24703	160	
304.87345	202	1+
304.93670	126	
305.84436	180	1+
307.29087	140	
307.80319	146	
307.88106	320	1+
308.06815	90	
308.29210	508	1+
308.81852	90	
309.33896	110	
310.31075	384	
310.88159	208	
311.02925	122	
311.80596	118	
311.88139	214	1+
312.02808	654	1+
312.17876	92	
313.02960	386	1+
314.86822	130	
317.82133	122	
318.03996	116	
318.88350	200	1+
321.95753	146	
322.65742	94	
323.14110	154	1+
323.23748	402	1+
323.75456	88	
324.20459	198	
324.89210	162	
325.88591	282	1+
327.02656	108	
END IONS

###FS:    #m/z: 336.94787 #charge 1+
###MS: 30
###MSMS: 32
BEGIN IONS
TITLE=Cmpd 23, +MS2(336.9479), 28.0-35.0eV, 0.7min #32
RTINSECONDS=39.2605
SCANS=30,32
PEPMASS=336.94787	191428
CHARGE=1+
148.54280	102	
152.12587	92	
164.54600	94	
189.86692	342	
191.03853	86	
191.90336	98	
194.16734	100	
205.01646	94	
206.97583	200	1+
209.94353	194	
210.88506	398	1+
211.94552	4906	
212.87884	2552	1+
212.95204	158	
213.94044	2156	1+
214.09274	90	
214.89911	136	
215.88760	1214	1+
215.93785	250	
217.88448	318	1+
218.02393	88	
221.97569	98	
222.97824	130	
223.96018	148	
224.96344	208	1+
226.89833	106	
227.03191	90	
227.89872	154	
227.95225	218	
228.89689	274	1+
228.92872	108	
229.95615	4850	
230.15050	132	
230.89071	2882	1+
230.96307	174	
231.95144	2180	1+
232.83191	154	
233.82488	104	
233.89898	472	1+
233.94787	368	
234.01356	202	1+
235.82582	110	
235.87195	136	
235.89394	172	
235.94936	112	
235.98414	92	
236.43342	100	
236.85094	158	1+
237.06540	104	
238.04921	120	
239.02141	98	
239.40692	88	
239.90070	168	
239.95305	106	
242.83826	186	1+
243.88715	228	1+
244.04093	214	
244.21106	98	
244.95036	90	
245.03874	94	
245.74070	94	
246.90566	130	
246.97852	218	
247.96728	942	1+
248.03250	222	
248.09285	96	
248.90168	758	1+
249.00446	142	
249.04208	382	
249.87889	192	
249.96389	658	1+
250.82717	150	
250.84178	126	
250.94749	206	
251.07397	122	
251.12820	90	
251.24611	160	
251.78906	192	
251.83084	176	
252.11069	112	
252.97315	2614	1+
253.08422	130	
253.90969	684	1+
253.95530	150	
254.83777	90	
254.85331	92	
254.94395	462	1+
254.96749	1266	1+
255.07584	292	1+
256.84943	342	1+
258.90778	132	
260.07490	116	
261.23007	106	
262.02467	92	
262.37854	176	
262.93980	94	
263.05351	282	1+
265.02266	136	
265.24241	86	
266.34770	92	
266.94195	122	
267.46491	104	
267.84241	198	
268.11479	266	1+
268.83843	890	1+
269.08193	210	
269.80562	104	
269.90463	90	
269.94526	92	
270.38276	96	
270.97890	316	1+
271.91852	380	1+
272.84957	152	
272.97950	296	1+
273.06075	100	
273.56216	100	
273.79464	98	
275.81665	194	1+
275.98096	120	
276.86336	222	1+
277.93753	88	
277.96626	222	1+
278.05563	154	
278.83964	238	
279.83958	226	
280.18187	86	
280.83590	200	
281.86952	148	
282.86252	130	
285.12850	100	
285.58028	92	
285.85201	212	
285.90745	194	1+
286.85100	676	1+
286.87159	116	
286.96125	224	1+
287.01580	148	
288.51765	108	
289.07061	92	
289.15038	116	
290.00452	194	1+
290.85941	272	1+
292.08060	90	
293.06868	126	
293.10681	284	1+
293.18951	106	
293.99645	364	1+
294.02314	246	1+
294.43552	86	
294.85210	144	
295.99306	322	1+
296.49351	90	
297.02486	192	1+
298.86154	90	
299.10309	112	
300.09980	114	
301.87991	214	1+
303.01980	102	
304.98763	86	
306.63025	92	
306.90548	152	
307.29206	278	1+
307.81247	212	1+
308.14801	96	
308.29248	174	1+
308.87064	130	
309.87366	192	
310.87687	128	
312.72158	92	
312.89099	110	
313.80480	234	1+
314.80639	158	1+
315.44836	92	
316.87838	108	
318.75559	160	1+
319.00032	104	
319.03499	96	
319.08608	502	1+
319.83042	114	
320.81058	86	
321.96309	96	
322.30781	162	
323.13120	108	
324.89752	102	
326.95260	88	
327.30811	162	
327.80724	140	
328.89157	220	1+
328.95981	148	
330.99063	96	
332.88607	258	1+
333.45039	94	
334.20357	94	
334.33422	96	
335.34099	92	
336.32566	240	1+
337.07920	104	
337.09587	126	
338.89490	104	
339.25562	98	
340.23575	88	
340.77056	96	
341.01082	90	
341.10195	158	
END IONS

###FS:    #m/z: 507.84866 #charge 1+
###MS: 30
###MSMS: 33
BEGIN IONS
TITLE=Cmpd 24, +MS2(507.8487), 28.2-35.2eV, 0.7min #33
RTINSECONDS=40.033
SCANS=30,33
PEPMASS=507.84866	190402
CHARGE=1+
191.95512	230	
196.01622	460	1+
213.89224	208	1+
224.97993	202	
227.95394	204	
240.07967	146	
241.86177	232	1+
244.07305	394	1+
245.07606	268	1+
246.03254	172	
249.09631	374	
249.88557	292	1+
250.06366	148	
250.97485	256	1+
251.90607	272	1+
251.95052	156	
252.08603	344	1+
252.14370	200	
252.89015	154	1+
258.85993	176	
258.87572	186	
260.87864	188	1+
263.82863	194	
265.93210	148	
266.10126	472	1+
266.15129	170	
266.17028	360	
267.10572	402	1+
267.78903	238	1+
268.88574	416	1+
268.93991	150	
270.86891	356	1+
271.95354	148	1+
273.85657	234	1+
275.42427	304	1+
275.85221	196	
275.87145	182	
277.13750	144	
278.83524	660	1+
278.86691	262	
278.93010	228	1+
279.10058	148	
279.93268	140	1+
280.88597	202	1+
281.09556	296	1+
281.38148	456	1+
283.84136	186	
283.97823	220	1+
284.13134	190	1+
285.40021	158	
285.95220	186	1+
287.83653	240	1+
287.85491	178	
288.03153	252	1+
288.11669	184	
289.88207	1056	1+
290.86701	706	1+
291.87546	444	1+
293.87618	1772	1+
294.12902	190	
294.86208	242	
295.81680	380	1+
296.84573	398	1+
296.85819	242	
297.13570	270	1+
297.40976	218	
297.95961	250	1+
298.87758	202	
299.79721	210	1+
300.16219	92	1+
300.85282	462	1+
300.91495	252	1+
301.09419	186	1+
302.88690	190	1+
303.10589	246	1+
303.28180	198	1+
303.85836	158	
303.95484	150	
304.15879	256	1+
304.92229	150	
305.90087	146	
305.94404	348	1+
306.97669	424	1+
307.12849	148	
307.85896	148	
307.89025	2148	1+
308.14326	654	
308.29556	244	
308.87587	446	
309.15192	1144	1+
310.15646	832	1+
310.36098	138	1+
310.41611	288	1+
311.88483	5444	1+
311.93245	146	1+
312.17898	1336	1+
312.98076	282	1+
313.06294	144	1+
313.11418	158	
314.37568	258	1+
314.86724	1422	1+
314.94109	318	1+
315.83332	170	
315.88087	318	
316.86427	804	1+
316.91531	168	1+
318.86019	646	1+
320.98975	146	
321.81834	226	1+
321.88874	402	1+
323.06146	246	1+
323.09516	214	1+
323.85900	674	1+
324.85939	444	1+
325.90220	402	
326.09917	194	
326.86325	158	
326.89017	1414	1+
326.99618	314	1+
327.84098	400	1+
328.37326	162	
328.86759	456	1+
329.78705	266	1+
329.81406	376	1+
329.98464	420	1+
330.84354	190	1+
330.88031	404	
331.16872	232	1+
332.09393	268	1+
332.12810	146	
332.87525	1744	1+
332.90381	254	
333.89777	186	
335.89173	220	
336.04253	182	1+
336.39539	180	
336.79414	230	1+
336.86863	196	
337.88570	350	
338.01275	204	1+
338.19617	172	
338.30670	164	
338.40040	146	
338.87986	546	1+
340.12628	228	1+
341.10985	178	
341.87916	180	
342.00330	258	1+
342.18379	150	
343.81215	208	1+
343.87583	368	
344.38882	228	1+
344.89346	214	
345.87428	186	
345.89406	180	
346.00127	194	1+
347.32949	170	
347.86695	274	1+
348.04918	266	1+
348.07050	166	1+
348.10947	214	1+
349.05008	194	1+
350.88883	1022	1+
351.77196	340	1+
351.81623	216	1+
351.89081	672	1+
352.14225	192	1+
353.85455	824	1+
354.01562	120	1+
355.21398	146	1+
355.86122	380	1+
355.89320	622	1+
357.01464	220	1+
357.90024	244	
359.11971	400	
362.86975	366	1+
362.89922	206	
365.05841	242	1+
365.93146	154	
366.19225	342	1+
366.35167	166	
366.84375	528	
367.71075	370	
367.84683	258	
368.12319	154	
368.71001	526	1+
368.81188	168	
368.85120	152	
368.89880	254	
369.83834	658	1+
369.90637	166	1+
370.03137	158	
370.79814	346	1+
370.87153	172	1+
371.08124	232	1+
371.71661	272	1+
371.79968	296	1+
372.05289	272	1+
372.17909	144	
372.86100	332	1+
373.72048	388	1+
373.75431	148	
373.83793	402	
374.81614	454	1+
375.04333	200	1+
375.88963	244	
376.08925	240	1+
376.82560	254	1+
376.88610	200	
377.21774	160	
377.74994	252	1+
377.87888	172	
378.03050	172	1+
380.89688	202	1+
381.15377	350	1+
381.79682	230	1+
381.83838	242	1+
382.11184	200	1+
382.70811	206	1+
382.87716	164	
384.85232	2032	1+
385.21991	204	
386.11487	186	
386.13837	166	
386.91591	162	
387.71809	202	
387.84916	848	1+
388.20513	146	
388.73824	192	
389.09170	436	1+
389.16225	150	
389.20744	162	
389.71554	164	
390.21466	206	
390.38126	172	1+
390.84361	1554	
391.84408	792	
391.87818	172	
391.91250	264	1+
392.11786	182	
392.33861	270	1+
392.77389	342	1+
392.82799	1384	1+
393.80431	180	
393.87208	284	1+
393.94714	170	1+
394.10387	216	1+
394.75846	322	1+
394.82741	226	
397.09025	176	1+
398.73251	302	1+
398.80622	218	1+
398.89143	234	1+
399.85197	396	1+
401.28941	182	
402.82890	198	1+
403.87293	920	1+
404.10889	220	1+
404.72351	186	1+
405.08482	156	1+
405.38341	158	
405.79446	206	1+
405.87521	642	1+
406.86120	190	
407.72736	280	
407.86815	1798	
408.82215	188	1+
408.85476	2992	1+
408.93235	182	
409.73545	184	1+
409.94949	298	1+
410.01887	150	1+
410.27922	184	1+
410.41347	150	
410.83810	2430	1+
410.87609	496	1+
411.18097	194	1+
411.22385	150	
411.72571	348	1+
411.80864	864	1+
412.72983	248	1+
413.07584	596	1+
413.88878	188	
414.21443	268	1+
414.87786	206	
415.85118	290	1+
418.85318	210	
421.88496	614	1+
423.07294	178	1+
423.21963	168	
423.79553	246	1+
423.87306	898	
424.19652	280	1+
424.21225	148	
424.82986	280	1+
424.87085	428	
425.07704	204	1+
425.74040	310	1+
425.87548	308	
425.93639	172	1+
425.98392	174	1+
426.86494	3064	1+
427.73694	262	
428.09090	170	
428.74622	208	
428.85045	1568	1+
429.04464	296	1+
429.74346	954	1+
429.82871	148	
430.23671	158	
430.74220	542	1+
430.85442	336	
430.89088	164	
431.87306	788	
432.87350	450	
433.86646	258	
434.89019	282	
435.42910	84	1+
435.86764	344	1+
436.15093	172	1+
439.89588	552	1+
441.22163	360	
441.89760	152	
442.09849	262	1+
442.22789	166	
443.67817	184	1+
444.40285	164	
444.87621	4134	1+
445.74873	672	1+
445.79931	276	1+
446.69483	248	1+
446.89784	252	
447.69820	220	1+
449.88198	1174	1+
450.75139	172	
450.76518	144	
451.05466	240	1+
451.86515	188	
451.87917	168	
452.21027	178	1+
452.83254	174	
452.87474	242	1+
453.79776	272	1+
453.87240	202	1+
456.21002	190	1+
456.76224	204	1+
457.90887	574	1+
461.19199	148	1+
461.77025	212	1+
462.88656	1852	1+
464.89159	274	1+
466.25582	262	1+
466.89372	146	
467.29791	232	1+
467.89163	2404	1+
468.78030	220	
468.80261	210	
470.03444	204	1+
470.08655	200	
483.16359	226	1+
484.10792	210	1+
485.90289	1648	1+
487.08879	178	1+
487.15910	272	1+
488.13067	172	1+
489.46701	252	1+
489.81111	150	
494.79632	160	
495.23069	166	
496.26473	236	
504.11953	174	1+
504.35447	260	1+
505.26936	132	1+
505.43877	240	1+
506.43981	196	1+
506.74746	110	1+
507.78928	154	1+
508.74736	102	1+
508.91331	188	1+
509.27746	226	1+
509.29677	152	
509.86987	336	1+
511.19751	108	1+
512.80002	224	1+
END IONS

###FS:    #m/z: 340.94275 #charge 1+
###MS: 34
###MSMS: 35
BEGIN IONS
TITLE=Cmpd 25, +MS2(340.9428), 28.0-35.0eV, 0.7min #35
RTINSECONDS=43.6985
SCANS=34-35
PEPMASS=340.94275	1235810
CHARGE=1+
185.87484	96	
189.86307	326	1+
191.95782	102	
192.92814	118	
199.08162	98	
199.86747	142	
199.90153	94	
202.87532	146	
205.95077	128	
208.88926	136	
208.93903	118	
208.96150	264	
210.93678	112	
212.87924	110	
212.89966	100	
213.88194	170	
213.94189	960	1+
214.88296	100	
215.88705	972	1+
215.94222	176	
216.85750	278	1+
217.05128	94	
217.86012	204	1+
217.88377	504	1+
221.94480	122	
223.96099	222	
223.97856	100	
223.99474	128	
224.88071	140	
224.97436	144	
225.86387	100	
225.88471	138	
226.09845	96	
226.94815	348	
228.89951	230	1+
229.11086	224	1+
230.88941	998	1+
231.86860	102	
231.95207	1312	1+
233.89798	842	1+
233.95003	222	
235.07278	98	
235.87018	134	
235.89365	128	
236.13510	126	
236.89012	334	1+
240.83395	118	
240.94500	132	
241.13095	124	
242.93839	114	
242.96811	160	1+
243.83013	128	
245.86907	192	
246.97833	110	
247.90328	98	
247.98513	152	1+
249.90021	266	
249.96006	134	
249.97105	132	
250.95103	182	
250.97420	140	
251.96925	256	
253.12397	222	1+
253.90734	156	
254.03175	240	1+
254.88450	230	1+
254.96802	500	1+
255.07710	474	1+
256.08230	292	1+
256.91584	202	
257.05939	98	
257.79823	122	
257.84795	172	
258.84544	170	
258.88893	458	1+
258.96535	112	
259.85059	118	
259.96382	180	
260.17541	102	
260.51028	98	
260.84120	120	
261.04738	174	1+
261.84509	168	
263.80747	130	
263.85554	114	
264.90942	168	
265.01852	264	1+
266.55612	108	
266.94883	96	
267.00129	180	
267.84934	98	
269.13115	108	
269.80282	190	
271.85736	112	
272.93484	146	
272.97739	232	
273.81484	146	
274.79611	140	
274.91040	120	
275.80581	146	
275.85085	308	1+
276.99400	112	
277.82642	102	
277.96518	140	
278.40051	100	
278.84962	588	1+
279.42177	96	
279.85498	356	1+
279.96614	132	
280.81606	104	
281.05106	136	
282.94475	98	
283.26714	102	
284.82973	94	
285.29412	96	
285.43283	94	
286.86343	100	
286.98432	114	
288.86053	92	
289.51341	108	
289.78798	114	
290.08687	124	
290.86167	332	1+
291.80545	106	
293.01805	154	
293.04688	98	
293.06866	152	
293.85176	188	
293.86508	266	1+
294.84724	336	1+
295.81737	110	
295.97404	200	
296.59090	96	
296.81203	236	1+
296.97411	100	
297.97554	164	
298.01672	140	
298.06043	100	
298.80061	118	
302.17433	178	
302.87029	122	
305.27042	116	
306.38763	106	
306.88127	436	1+
307.80346	200	
308.29535	270	
308.80728	184	1+
309.29660	110	
309.87378	104	
309.94505	142	
310.87403	166	
311.02764	112	
311.89242	94	
312.02709	112	
314.17578	94	
314.82048	134	
316.86729	126	
317.88099	142	
318.05981	108	
318.88061	116	
321.14690	108	
322.30920	94	
323.24179	110	
324.89893	286	
325.14573	220	1+
325.55774	104	
325.89654	218	1+
326.86574	132	
327.98969	248	1+
328.31378	132	
328.81346	130	
328.88493	134	
329.38431	96	
329.88686	120	
330.81199	194	
331.81806	100	
332.86758	208	1+
332.89567	110	
336.88136	140	
337.09325	120	
337.96345	96	
338.87402	236	1+
339.13205	132	
340.30368	100	
341.08752	114	
341.19940	208	1+
342.31523	118	
344.90075	114	
END IONS

###FS:    #m/z: 363.95894 #charge 1+
###MS: 34
###MSMS: 36
BEGIN IONS
TITLE=Cmpd 26, +MS2(363.9589), 28.0-35.0eV, 0.8min #36
RTINSECONDS=44.471
SCANS=34,36
PEPMASS=363.95894	663900
CHARGE=1+
187.86887	186	
189.86418	582	1+
191.85836	466	1+
193.86917	116	
196.88659	316	1+
200.88716	146	
200.94607	148	
205.95155	152	
207.40831	102	
207.87313	448	1+
207.94794	98	
208.93895	180	
209.94511	1028	1+
210.88397	974	1+
212.88047	3532	1+
212.91923	98	
218.91218	148	
222.92588	158	1+
222.95333	1214	1+
223.84965	106	
223.88690	158	
224.90742	230	1+
224.95162	1542	1+
224.97631	232	
225.41932	102	
225.97930	96	
226.12902	112	1+
226.94848	7416	1+
226.96966	358	
227.39093	106	
227.88217	178	
227.99944	180	1+
228.16207	102	1+
228.80619	106	1+
228.89534	1264	1+
228.94334	9384	1+
230.89051	5038	1+
232.88640	700	1+
233.96123	130	
234.88545	132	
235.88435	120	
237.93498	106	
238.79784	124	
240.82259	122	
240.89712	190	1+
240.94203	794	
240.96373	710	1+
241.86279	226	1+
241.89988	162	1+
241.91682	138	
241.94192	704	
242.94308	2336	1+
242.95993	802	1+
243.10992	130	
243.81964	188	
244.95900	3960	1+
245.07450	114	
245.94386	354	
246.06715	216	1+
246.07701	212	1+
246.85988	124	
246.90700	276	1+
246.95435	4428	1+
248.80003	150	
248.90121	1646	1+
249.03721	240	1+
249.80092	100	
250.79551	176	1+
250.89179	174	
250.94869	154	
250.97338	398	1+
251.07421	448	1+
251.16181	108	
251.91842	110	
252.44961	98	
252.86182	116	
253.84004	106	
253.92197	242	
254.10030	116	
254.90125	112	
255.94832	152	
256.90009	136	
258.84252	236	1+
258.97287	288	1+
260.09417	96	
260.96829	850	1+
262.70479	94	
262.83594	184	1+
263.05713	106	
263.81522	244	1+
264.05076	98	
264.96803	134	
265.08755	110	
265.85004	286	1+
266.81601	412	1+
266.84917	182	1+
266.97526	118	
267.13031	100	
267.97678	424	
268.52813	96	
268.84744	134	
268.90647	140	
268.96417	1112	1+
269.96834	936	1+
271.10399	132	
271.91601	324	
272.79472	100	
273.84160	212	1+
275.25419	102	
276.85395	184	
278.09645	352	1+
278.13663	96	
278.81811	94	
279.85514	184	1+
280.79377	614	1+
281.12249	132	
281.84740	108	
281.91007	200	1+
282.79229	592	1+
283.07018	218	1+
283.79476	416	1+
283.81498	94	
283.85382	232	1+
283.97139	100	
283.98414	128	
284.76510	102	
284.81850	360	1+
284.90043	110	
285.81913	216	1+
285.84524	516	1+
285.90084	142	
286.01958	194	1+
286.79254	110	
287.91324	180	1+
288.07076	116	
289.87999	96	
289.89715	118	
290.78452	156	
290.92571	96	
291.00087	100	
291.05357	252	1+
291.78579	164	
292.10766	96	
292.91639	106	
294.85874	114	
296.81263	264	
297.80513	178	
298.13150	194	1+
298.80323	1660	1+
298.89798	114	
299.87141	220	
300.13367	192	1+
300.92517	130	
301.79883	304	
301.86400	738	1+
302.22565	96	
302.24985	136	
302.80640	204	
303.28934	100	
303.80502	256	
303.85774	1740	1+
304.26619	128	
304.44465	246	
304.81295	154	
304.91290	128	
305.11438	252	1+
305.38214	122	
305.89463	98	
306.11484	150	1+
306.81375	190	
307.28871	100	
308.29688	496	1+
309.93084	104	
310.19551	110	
310.88080	466	1+
312.86253	98	
314.82274	130	
316.81564	216	
316.92644	98	
318.29763	150	
318.93844	136	
319.27821	130	
319.81698	114	
319.87328	148	
319.93989	228	
321.81859	678	1+
321.86966	474	1+
324.00050	100	
324.98860	94	
325.46685	102	
326.17341	188	
326.79304	96	
326.87577	358	1+
327.71080	96	
328.33097	102	
328.88576	244	
329.87238	216	
330.30086	98	
331.95840	96	
332.21126	98	
335.91089	182	
336.06174	168	1+
336.94232	178	
338.31670	242	1+
338.88042	148	
339.82869	240	
340.83513	112	
340.93528	128	
342.83634	98	
342.94315	98	
343.20056	186	
343.87967	110	
344.28493	106	
344.71194	212	1+
344.83295	110	
345.19817	108	
347.76376	160	1+
347.83740	142	
349.32341	412	1+
350.02839	94	
352.77087	198	1+
352.89355	130	
354.63864	100	
356.82782	116	
357.86907	96	
362.21942	122	
362.70944	190	1+
364.30966	210	1+
365.28905	146	
365.31239	148	1+
365.55933	110	
368.42613	146	
END IONS

###FS:    #m/z: 336.94795 #charge 1+
###MS: 34
###MSMS: 37
BEGIN IONS
TITLE=Cmpd 27, +MS2(336.9479), 28.0-35.0eV, 0.8min #37
RTINSECONDS=45.243
SCANS=34,37
PEPMASS=336.94795	157718
CHARGE=1+
55.32550	102	
146.97242	86	
162.74740	112	
197.88255	84	
198.95681	108	
206.97713	366	1+
210.88266	312	1+
210.89805	96	
211.41857	136	1+
211.94548	4364	
212.87915	2394	1+
212.89973	108	
212.94862	154	
213.79984	88	
213.94179	1810	1+
214.89556	148	
215.88985	516	1+
215.93911	502	
216.02853	88	
217.84444	84	
217.88633	296	
219.03429	150	
221.97038	104	
222.92996	90	
223.95679	94	
224.56653	88	
224.97605	242	1+
225.07094	92	
225.09133	86	
226.26824	84	
226.39005	90	
228.89595	430	1+
229.04224	102	
229.95629	4470	
230.78802	100	
230.83656	100	
230.89026	2420	1+
230.90829	412	1+
231.95130	1762	1+
233.89923	600	1+
233.94852	194	
234.81240	84	
235.87193	170	1+
235.89562	400	
237.06633	168	
239.98001	156	
240.79378	100	
240.88646	162	
241.65035	104	
243.17180	98	
246.97304	156	
247.96721	672	
248.03894	124	
248.06776	138	
248.90124	908	1+
249.03824	342	1+
249.96295	282	
249.99399	146	
250.83283	214	
250.95345	146	
250.97048	154	
250.99405	124	
251.09550	220	1+
251.90639	130	
251.93059	184	1+
251.97104	116	
252.68215	104	
252.83491	110	
252.90586	632	1+
252.97192	2118	1+
253.18891	82	
253.90782	510	1+
254.96824	652	1+
255.07732	688	1+
255.64395	92	
256.05385	88	
256.26089	130	
256.88018	92	
256.91432	156	
256.96232	154	
257.85922	140	
257.90264	200	1+
257.96816	150	
258.84705	158	
259.97351	88	
260.91894	94	
261.15701	86	
262.83010	162	
263.05394	212	
264.80413	130	
265.08636	290	1+
266.36349	92	
266.85690	86	
266.89088	106	
267.00393	114	
267.84197	184	
267.87791	132	
268.84115	956	1+
268.95625	222	1+
269.92465	134	
270.79306	158	
270.98658	140	
271.09472	98	
271.91796	196	
272.84726	190	
272.98023	306	1+
273.85462	84	
274.85864	204	
274.98107	124	
275.80152	262	1+
275.85553	494	1+
276.84287	112	
276.85847	366	1+
277.84351	250	
278.83771	538	1+
278.96574	182	
279.79608	132	
279.86045	232	1+
280.81323	130	
281.14250	86	
282.81129	132	
282.84261	110	
282.92821	104	
283.07089	86	
283.86168	154	
284.83450	116	
285.20266	86	
285.80316	110	
285.85039	226	
285.95998	92	
286.85124	1506	1+
287.35707	100	
287.80142	118	
287.82470	98	
288.07564	88	
288.19880	142	
289.82524	90	
289.85995	336	1+
289.94590	90	
290.36212	84	
291.98450	106	
292.06452	366	1+
293.11048	100	
293.36196	100	
293.85059	196	1+
294.00008	104	
294.05214	92	
295.97504	224	1+
295.99555	136	
296.86758	140	
297.81130	228	1+
298.15119	102	
299.87782	104	
301.48290	82	
303.81348	88	
306.78652	162	1+
306.88678	374	1+
306.97202	84	
308.30345	96	
308.41556	86	
309.62610	94	
309.87240	550	1+
309.99837	84	
310.02586	86	
310.84791	140	
313.87721	304	1+
313.92550	84	
315.16272	100	
315.46988	90	
315.82094	170	
316.43674	96	
316.87024	190	1+
317.83780	208	
318.74334	90	
319.08174	92	
320.23968	218	1+
320.88644	82	
321.14175	92	
322.30808	200	
323.44971	86	
324.89462	134	
325.89193	380	1+
327.30213	156	
327.76580	124	
327.88595	312	1+
331.89166	176	1+
332.29442	88	
333.07823	108	
333.32482	84	
334.08498	140	
334.10311	92	
335.17583	124	
337.31138	88	
338.00948	136	
338.34145	144	
340.44179	92	
342.36355	88	
END IONS

###FS:    #m/z: 340.94278 #charge 1+
###MS: 38
###MSMS: 39
BEGIN IONS
TITLE=Cmpd 28, +MS2(340.9428), 28.0-35.0eV, 0.8min #39
RTINSECONDS=48.909
SCANS=38-39
PEPMASS=340.94278	1013092
CHARGE=1+
189.86173	186	
191.98524	140	
192.92537	202	
196.88577	136	
199.91039	88	
205.94923	122	
206.97082	192	
207.40696	144	
207.87367	280	1+
210.18326	90	
210.93873	314	
212.88118	558	1+
212.93766	152	
213.88094	364	1+
213.94141	1318	1+
215.88762	714	1+
215.90784	88	
216.41302	92	
217.88217	294	1+
217.93676	122	
219.88245	118	
222.95445	150	
223.05838	92	
223.86414	208	1+
223.96115	308	
224.42115	88	
224.97895	110	
226.94883	298	
227.04659	94	
227.96677	90	
228.38798	90	
228.89676	150	
228.93967	102	
230.88860	1210	1+
231.95093	1342	1+
233.89714	638	1+
234.08403	88	
234.14505	92	
235.86392	134	
235.89479	262	
236.04095	92	
236.91219	150	
237.53333	88	
239.50941	90	
239.78711	218	1+
239.87775	102	
239.90424	122	
240.22956	152	
240.42901	114	
240.89479	94	
240.96159	112	
243.83293	160	
244.91373	108	
246.04153	122	
246.07380	90	
246.83963	188	1+
246.97770	346	1+
247.11117	88	
248.88568	194	
248.89952	184	
249.85399	90	
249.90297	220	
249.96174	128	
250.05389	92	
250.89971	138	
250.96477	150	
250.99005	98	
251.10905	122	
253.14303	94	
254.01313	140	
254.84491	130	
254.91182	94	
254.96700	672	1+
255.00448	90	
255.07859	326	1+
255.79941	180	1+
258.52243	92	
258.84672	246	
258.88696	184	
258.96434	184	
259.84785	134	
259.89175	134	
259.95715	122	
260.83361	296	1+
263.05652	188	
263.90961	92	
264.92847	150	
267.00066	150	
267.97225	188	1+
269.84294	130	
270.17477	98	
270.80478	96	
272.44820	92	
272.85163	120	
272.93294	98	
274.47869	88	
274.87667	88	
274.89978	94	
275.84786	128	
276.81952	132	
276.86240	332	
277.86569	216	
277.92447	192	1+
278.84673	146	
278.90288	162	1+
279.85395	200	
279.96622	176	1+
280.85545	158	
281.85585	130	
282.28161	94	
285.81493	88	
288.20453	246	1+
289.79346	172	
290.85912	268	
290.92342	128	
291.80315	154	
291.81766	240	1+
292.03662	96	
292.44147	108	
292.86180	102	
293.28206	88	
293.85754	130	
294.86502	178	
294.89101	90	
295.80549	192	1+
295.84819	142	
295.89128	122	
297.86127	96	
297.97301	120	
299.78430	244	1+
299.86770	188	
300.90995	88	
301.86526	140	
302.86355	138	
302.92288	90	
302.94823	100	
302.96468	206	
304.81291	130	
305.08928	134	
305.67834	90	
306.88460	204	
307.31104	132	
308.29914	134	
309.92711	132	
310.11369	90	
310.82763	138	
310.88122	94	
311.86399	134	
311.88719	138	
312.02999	108	
312.80734	170	
312.85909	140	
313.88431	212	
314.21805	90	
315.85833	126	
316.88805	224	1+
319.82087	176	1+
321.30468	90	
322.31743	114	
323.10543	94	
323.84979	92	
323.88893	256	1+
323.95130	92	
325.14323	174	
325.80744	212	1+
325.89249	88	
326.87565	106	
327.89787	148	
328.19910	130	
329.32447	124	
329.81152	272	1+
329.86910	264	1+
330.28713	102	
330.59529	108	
332.90250	154	
336.93699	92	
337.16696	88	
338.17556	138	
339.82520	244	
340.90798	230	1+
342.79086	132	
344.89984	134	
END IONS

###FS:    #m/z: 363.95901 #charge 1+
###MS: 38
###MSMS: 40
BEGIN IONS
TITLE=Cmpd 29, +MS2(363.9590), 28.0-35.0eV, 0.9min #40
RTINSECONDS=49.681
SCANS=38,40
PEPMASS=363.95901	483516
CHARGE=1+
52.54629	94	
187.87102	120	
189.86323	480	1+
191.86026	478	1+
196.88133	130	
201.93809	108	
207.41432	134	
207.87517	478	
207.89471	104	
208.94499	150	
209.87961	582	1+
209.94592	1002	1+
212.88082	2534	1+
216.41365	138	
218.88702	206	1+
218.91366	506	1+
222.95504	1136	1+
223.88607	98	
224.94971	1016	1+
225.87928	96	
225.97375	146	
226.89213	146	
226.94830	7530	1+
227.87793	194	
228.89614	888	1+
228.94405	7436	1+
230.89139	3726	1+
232.88762	338	1+
233.02310	104	1+
234.88198	326	1+
238.08626	98	
239.42610	100	
240.94260	618	
240.96510	288	
241.00439	152	
241.94028	2640	1+
241.96494	142	
242.88608	216	1+
242.94214	1872	1+
243.96351	216	
244.07348	142	
244.09416	200	1+
244.93988	398	
244.95826	3534	1+
245.48504	104	
245.94463	444	
246.39020	104	
246.80235	374	1+
246.90619	144	
246.95421	2980	1+
246.98002	220	
247.69056	102	
247.92966	176	
247.94271	138	
248.03448	352	1+
248.80515	444	1+
248.90147	1184	1+
249.03888	272	1+
249.83147	174	1+
250.09707	170	1+
250.95035	130	
250.97251	208	
251.80089	106	
252.20030	104	
252.55906	112	
253.90826	338	1+
256.93142	164	
258.83832	128	
258.97858	118	
259.92717	98	
260.83096	146	
260.84756	424	1+
260.96787	654	1+
261.83387	152	
262.08080	128	
262.83384	124	
263.10795	98	
264.81947	196	
264.96700	188	
265.04676	178	1+
265.81808	146	
265.97782	220	
266.24746	110	
266.81402	358	
267.13463	158	
267.97545	454	
268.80982	124	
268.95894	114	
269.65847	100	
269.82404	156	
269.97148	914	1+
270.83242	130	
271.31864	102	
271.81616	262	1+
271.84633	174	
271.91586	462	1+
272.14108	170	
272.84801	106	
273.41251	98	
273.80672	230	1+
275.05916	210	1+
276.84336	116	
276.85760	214	1+
278.07237	222	
278.80085	356	1+
278.85715	234	1+
279.02162	100	
279.10143	150	
280.10783	122	
280.79836	210	
281.79776	200	
281.85908	210	1+
282.79820	130	
282.98815	106	
283.09166	212	1+
283.79946	110	
283.84967	412	1+
283.94335	110	
283.98556	148	
284.88421	210	1+
285.58637	112	
285.85043	702	1+
286.80925	204	1+
289.87980	152	
290.78935	126	
290.86771	308	1+
291.93545	186	1+
292.06367	122	
292.86187	144	
293.12404	138	
293.79749	102	
294.27796	198	
294.84546	322	1+
294.87510	102	
295.84708	258	1+
296.81336	160	
296.91994	96	
297.11854	160	1+
297.80727	170	
298.08172	108	
298.80622	868	1+
299.87380	140	
300.04268	98	
300.38609	98	
301.80002	262	
301.86306	772	1+
302.18039	156	
302.80113	212	
302.84675	104	
302.91065	108	
303.26030	224	1+
303.80954	160	
303.85739	1018	1+
304.09661	100	
305.82627	124	
307.28407	236	
307.84431	210	1+
308.30763	182	
308.86514	216	1+
309.83582	134	
310.30659	108	
311.86339	112	
313.94542	152	
314.82198	346	1+
315.85597	130	
315.86969	128	
316.81472	336	1+
318.32238	106	
318.88287	116	
318.93487	156	
319.41658	104	
319.81840	154	
319.86706	140	
320.81456	324	1+
321.86931	154	
321.98387	148	
322.15703	132	
322.75947	114	
322.89789	152	
322.93034	386	1+
324.88596	98	
325.02812	154	
325.90673	112	
326.62216	102	
326.87351	616	1+
326.99928	102	
327.82163	96	
329.16249	146	
329.87356	96	
329.88958	152	
336.94792	222	
337.83128	132	
337.94462	98	
339.83017	266	
340.82845	124	
340.89087	168	
340.94036	166	
341.86904	102	
342.34332	106	
344.18589	132	
347.38935	104	
351.20565	96	
351.33462	154	
352.76664	100	
352.86743	128	
354.44154	102	
356.18021	140	
359.86211	304	1+
362.75885	266	1+
363.36815	194	1+
363.97769	104	
364.77270	98	
365.29000	214	1+
365.31497	100	
365.72062	102	
365.84904	148	
368.71870	114	
END IONS

###FS:    #m/z: 507.84844 #charge 1+
###MS: 38
###MSMS: 41
BEGIN IONS
TITLE=Cmpd 30, +MS2(507.8484), 28.2-35.2eV, 0.9min #41
RTINSECONDS=50.4535
SCANS=38,41
PEPMASS=507.84844	122928
CHARGE=1+
191.95732	218	
196.01571	180	
222.87602	134	
222.97531	298	1+
230.00798	270	1+
230.07765	142	
230.84711	180	
244.10822	292	1+
245.07696	280	1+
249.88768	186	1+
250.97203	208	
251.91586	188	
252.14557	186	
253.15073	298	1+
256.09127	252	1+
259.10842	198	1+
259.86820	224	
261.87813	136	
262.03452	218	1+
266.16953	158	
267.10350	140	
268.87870	140	
269.77641	136	
270.15649	136	
271.17401	244	
271.87412	190	
272.13256	292	
273.85508	174	
273.98761	194	1+
275.08126	132	
275.85173	336	1+
277.14182	238	
278.07999	146	
278.83014	354	
280.08854	132	
281.65972	162	
281.96189	156	
282.12720	160	1+
282.91608	144	
283.13014	174	1+
284.86274	182	
285.94517	172	
287.84625	168	
289.88177	726	1+
290.13022	138	
290.86620	542	1+
293.08767	176	1+
293.87582	1310	1+
294.86882	144	
295.15164	176	
295.89359	206	1+
296.85963	184	
298.80170	156	
298.85546	146	
300.85115	598	1+
301.81062	228	1+
302.09741	140	
302.88043	140	
303.94410	132	
304.11864	180	1+
304.89607	170	1+
305.86667	228	
306.81304	304	1+
307.81627	270	1+
307.89345	254	
308.14266	520	
308.87623	514	
309.12042	164	
309.15574	790	1+
309.88869	302	
310.16144	546	1+
310.87599	162	
311.88374	3086	1+
311.94084	224	1+
312.17780	1092	1+
312.39626	202	1+
312.86798	272	
313.11617	396	1+
313.35945	140	
314.17268	162	1+
314.86515	1304	1+
315.83267	212	1+
316.86750	366	1+
318.85820	768	1+
319.89135	172	
321.89108	146	
323.16707	150	
323.88543	132	
324.85843	628	1+
324.89636	638	1+
326.17532	138	
326.88563	1346	1+
327.85100	204	
328.37569	140	
328.81115	140	
328.87618	278	
328.99018	132	
329.89956	206	
330.88311	538	1+
331.12291	144	
331.79576	148	
332.18026	156	1+
332.87443	1514	1+
333.97343	136	
334.25702	100	1+
335.22584	90	1+
335.81220	134	
335.84164	182	
335.88947	198	
336.12987	264	1+
337.87901	712	1+
338.90359	404	1+
340.03016	230	1+
340.83739	176	1+
341.05857	188	
341.10951	148	
342.71460	140	
343.87775	546	
343.96488	152	
344.10923	180	1+
345.08229	210	1+
345.81791	290	1+
347.76112	132	
349.16859	136	
349.76023	572	1+
350.88682	1272	1+
351.86556	140	
353.85570	390	1+
354.05806	276	1+
354.11172	168	1+
355.89258	496	1+
357.17647	202	1+
359.02498	130	
360.89030	198	1+
363.14224	150	
364.12235	190	
365.71457	222	1+
366.78835	244	1+
366.84197	238	
367.12668	164	
367.70984	1222	1+
367.77229	152	
367.84562	186	
368.89744	486	1+
369.83707	764	1+
370.03513	156	
370.87164	186	1+
371.19203	238	1+
371.72824	246	
371.90488	158	
372.75101	140	
373.87678	152	
373.90683	372	1+
374.81722	262	
375.86834	164	
375.93173	182	1+
376.88553	254	1+
378.74847	188	1+
378.90301	182	
379.90474	230	
380.72433	158	
380.85052	190	1+
380.92440	150	
381.71622	596	1+
382.71722	512	1+
384.15528	152	1+
384.85261	1426	1+
385.78085	444	1+
386.11599	248	1+
386.82869	140	
387.09805	236	
387.85380	816	1+
387.95463	158	
388.01481	158	1+
388.17119	144	
388.72030	336	1+
389.05040	330	1+
389.20126	412	1+
389.72319	284	1+
389.84849	364	
390.05441	274	1+
390.84396	908	
390.90511	150	
390.93434	236	1+
391.10616	348	1+
391.80204	148	
391.83324	2242	1+
391.87042	256	1+
392.73048	162	1+
394.76357	242	1+
394.78855	162	
396.86863	136	
397.23667	128	1+
397.73596	154	
398.00528	214	1+
398.72818	604	1+
399.86743	146	
400.85602	158	
401.24393	194	
401.92810	142	
402.86846	780	1+
403.87370	530	1+
404.73480	226	1+
404.78419	258	1+
405.09865	140	
405.86712	374	
406.74861	210	1+
406.82004	172	
406.86326	308	
407.07281	180	
407.72363	280	1+
407.86898	1368	
408.41632	140	1+
408.85563	2500	1+
410.16380	184	1+
410.73390	236	
410.84195	1964	1+
411.27146	166	1+
412.72766	216	1+
412.80611	138	
412.84986	732	
413.07568	206	
413.87861	150	
414.84766	400	1+
415.84707	274	1+
417.82280	138	
417.85144	444	1+
418.85356	302	1+
421.88262	352	
422.82201	138	1+
422.88033	208	
423.20873	214	
423.84599	328	1+
423.87274	970	1+
423.95845	146	1+
424.20246	230	
425.07108	270	1+
425.76154	236	1+
426.80186	284	1+
426.86447	2306	1+
426.99344	208	1+
427.15934	142	
427.73957	930	1+
428.11843	220	1+
428.84891	2384	1+
430.74224	728	1+
431.86953	1476	1+
433.84929	472	1+
434.14665	200	1+
434.89210	140	
435.86282	190	
439.03116	154	1+
439.89115	480	1+
441.22144	354	
441.75270	244	1+
442.22062	156	
442.79697	252	1+
442.88105	266	
443.88020	214	
444.87411	4738	1+
445.75595	204	
446.74751	200	
448.75601	192	
448.85506	164	
448.91203	164	1+
449.87916	1148	1+
450.39481	162	1+
454.22831	232	1+
454.84967	158	1+
457.75056	198	1+
457.76734	142	
457.90575	468	1+
460.89213	144	
462.88672	1198	1+
464.79415	132	
465.16643	182	1+
465.89904	236	
466.24237	138	
467.89077	1916	1+
471.21838	182	1+
473.22667	196	1+
473.74569	144	
477.22395	140	
483.13243	182	
485.90131	1136	1+
487.10713	140	
487.27374	174	
488.38017	200	1+
489.27878	166	1+
491.79639	298	1+
492.27254	174	
495.23672	140	
497.94446	160	
499.62062	124	1+
504.80941	154	
505.14110	130	
505.79842	192	1+
506.27786	100	1+
508.20410	132	
509.13615	188	1+
509.27832	178	
510.25260	238	1+
END IONS

###FS:    #m/z: 322.93192 #charge 1+
###MS: 42
###MSMS: 43
BEGIN IONS
TITLE=Cmpd 31, +MS2(322.9319), 28.0-35.0eV, 0.9min #43
RTINSECONDS=54.126
SCANS=42-43
PEPMASS=322.93192	2006404
CHARGE=1+
99.43391	80	
183.99012	82	
187.87804	80	
188.98735	82	
189.92530	88	
192.89196	134	
193.89049	112	
195.89424	80	
195.92122	78	
196.86292	84	
196.88545	132	
197.00272	80	
207.87722	108	
207.94250	82	
207.97538	174	
211.94445	88	
214.89528	232	1+
219.02753	86	
219.86408	86	
221.94466	138	
222.03437	92	
222.95838	576	1+
223.96446	398	1+
226.89378	84	
227.91002	100	
227.92930	144	
228.07463	86	
230.01447	80	
231.89035	94	
231.95554	84	
233.03665	96	
233.16443	102	
233.94968	98	
235.82685	212	1+
235.91101	168	1+
238.21514	82	
238.94116	318	
238.95928	186	
240.79079	92	
240.82583	108	
240.94146	4504	
241.15603	106	
241.82859	124	
241.94361	3336	
241.98645	84	
242.85738	104	
242.94305	12040	1+
243.82279	224	
244.82561	118	
244.88282	92	
244.94079	1946	1+
245.96827	342	1+
246.85637	126	
250.33181	102	
250.64853	80	
250.98535	82	
251.08610	84	
251.79102	178	1+
251.92878	154	
252.79425	218	1+
253.00029	100	
253.83338	176	
254.15015	80	
254.90567	200	1+
256.09564	84	
256.93748	84	
257.80025	80	
257.84949	78	
258.83735	122	
258.97575	114	
259.15651	78	
260.23509	92	
260.83574	444	1+
261.89345	142	
262.88204	116	
263.94215	86	
263.98027	102	
264.08783	80	
264.91488	88	
265.08258	86	
265.17186	100	
266.04694	106	
266.86576	158	
267.49534	78	
267.84552	164	
267.86074	84	
268.00527	78	
268.88062	80	
268.90758	96	
268.99943	94	
269.79498	354	1+
270.35060	90	
270.88191	86	
271.09994	128	1+
271.17398	128	
272.44227	102	
272.85847	146	
273.79812	116	
274.05582	96	
275.05557	82	
275.80956	304	1+
276.85273	110	
276.90066	84	
277.17254	92	
278.41278	86	
279.09184	654	1+
281.43080	86	
282.86193	82	
283.78950	100	
284.09834	94	
284.29381	262	
286.91962	96	
288.20113	232	1+
289.32746	92	
289.79251	206	
289.81131	202	
289.86063	184	1+
289.87961	182	
290.10076	78	
290.80123	438	1+
290.90881	84	
291.80106	292	1+
292.64105	100	
292.81762	88	
294.84803	116	
296.98688	100	
297.26356	128	
297.88630	78	
298.86345	114	
299.78929	126	
300.77971	130	
301.86996	112	
302.05456	80	
303.86704	102	
304.05750	90	
304.80916	192	1+
305.26851	98	
305.87811	82	
307.79671	86	
308.29409	314	1+
308.79474	130	
308.86309	136	
308.89295	164	
310.30945	154	
311.75815	80	
311.89141	264	1+
312.03065	160	
312.80374	78	
312.97988	92	
313.86646	106	
313.95192	100	
314.82700	238	1+
314.93060	92	
315.35891	86	
316.19665	80	
316.88568	100	
316.92186	80	
317.90001	82	
318.03798	94	
318.39280	84	
319.17744	78	
320.82376	82	
321.28059	94	
321.88352	82	
323.95358	82	
324.88933	88	
324.95517	84	
325.09047	78	
325.32495	122	
325.90144	122	
326.77954	100	
326.87531	92	
327.14047	114	
328.29541	80	
END IONS

###FS:    #m/z: 340.94277 #charge 1+
###MS: 42
###MSMS: 44
BEGIN IONS
TITLE=Cmpd 32, +MS2(340.9428), 28.0-35.0eV, 0.9min #44
RTINSECONDS=54.8985
SCANS=42,44
PEPMASS=340.94277	800344
CHARGE=1+
174.34958	100	
191.94983	102	
192.89101	150	
192.92712	246	1+
207.92481	82	
208.94969	96	
209.94303	122	
210.04616	114	
210.93711	118	
212.42707	102	
212.87991	270	
213.88277	182	
213.94058	1064	1+
213.99398	82	
214.88291	508	1+
215.93661	270	1+
217.58153	88	
217.86051	84	
217.88283	244	
218.06181	116	
219.86597	96	
223.00143	108	
223.94132	82	
223.96641	654	1+
226.90035	132	
227.90204	108	
227.93157	94	
228.94418	92	
230.89012	824	1+
231.89119	542	1+
231.91592	130	1+
231.95068	850	1+
232.86539	86	
233.87203	150	
233.89779	652	1+
233.95041	292	
234.91586	90	
235.89433	566	1+
236.38428	82	
236.83095	86	
238.23022	84	
239.79240	86	
239.81372	86	
240.43957	102	
240.84048	138	
240.96420	164	
241.65610	100	
241.84299	170	
241.88414	170	1+
242.84478	160	
242.94461	102	
243.17218	86	
243.83161	106	
246.80941	94	
246.90673	82	
246.97839	546	1+
247.03919	198	1+
247.86456	86	
248.03991	228	1+
248.89768	154	
249.95743	362	1+
249.99142	130	
250.99660	102	
251.78699	84	
252.95361	90	
253.91210	82	
254.96948	388	
255.07361	254	1+
255.42811	102	
255.90293	114	
256.96412	222	
257.74292	106	
258.84637	368	1+
258.89852	116	
258.91539	100	
259.95740	140	
260.83426	96	
260.96328	140	
261.84574	142	
261.93331	100	
262.05723	200	1+
262.83851	84	
262.91283	90	
263.17505	94	
264.80476	88	
265.01037	208	1+
265.09669	100	
266.90146	166	
267.48104	104	
267.80535	142	
267.84044	82	
268.79457	232	1+
268.84227	138	
270.84012	84	
270.91518	104	
272.44399	92	
272.98336	100	
273.79622	114	
273.93562	136	
274.89781	114	
275.80909	118	
276.85759	456	
277.85796	314	
277.91715	86	
278.24485	82	
278.84516	186	
279.85616	314	
280.16524	88	
280.84957	194	
281.79559	94	
281.93991	94	
283.78973	144	
284.85002	150	1+
286.99436	110	
287.98408	84	
288.16311	100	
288.43432	88	
289.56999	84	
289.79029	112	
289.82708	84	
290.88210	122	
290.94432	184	
292.83858	90	
293.05617	86	
293.29897	106	
293.43578	92	
294.04793	88	
294.83212	122	
294.84833	104	
294.86498	126	
295.14379	106	
295.96672	98	
296.92106	246	1+
296.98026	232	1+
297.58756	82	
297.79231	124	
298.08202	126	
298.81584	198	1+
299.01438	108	
299.78688	116	
299.87658	102	
301.83694	92	
302.95408	86	
304.07486	86	
304.86987	82	
305.17542	86	
307.33580	94	
307.80222	160	
307.89213	182	1+
308.81068	102	
308.96110	92	
309.30160	142	
310.42909	130	
310.88168	228	
311.86123	134	
311.88518	120	
315.00799	92	
316.76453	92	
322.81939	134	
323.25555	102	
323.35691	102	
325.90420	280	1+
326.17851	120	
326.87947	94	
327.79506	86	
328.18961	112	
328.88064	102	
330.87742	94	
334.02897	88	
334.96081	92	
335.88730	148	
336.07014	86	
338.90947	88	
340.72306	98	
340.78647	82	
342.90997	82	
344.76483	98	
END IONS

###FS:    #m/z: 363.95893 #charge 1+
###MS: 42
###MSMS: 45
BEGIN IONS
TITLE=Cmpd 33, +MS2(363.9589), 28.0-35.0eV, 1.0min #45
RTINSECONDS=55.6705
SCANS=42,45
PEPMASS=363.95893	323136
CHARGE=1+
187.87067	108	
189.86333	758	1+
189.94889	98	
191.86042	606	1+
192.92556	286	1+
203.90582	98	
208.87652	102	
209.94433	1304	1+
210.88437	482	
212.88095	3654	1+
218.90610	312	1+
222.95420	914	1+
224.95057	882	1+
224.97614	292	1+
225.53356	90	
225.94681	274	
226.94851	5536	1+
226.97152	194	
227.89222	100	
227.93264	320	
228.89746	668	1+
228.94340	7282	1+
229.70752	106	
230.07787	96	
230.85772	108	
230.89045	5344	1+
231.01978	98	
231.83932	98	
232.88805	552	1+
233.64903	92	
234.88242	278	1+
235.91922	150	
237.05748	182	
237.09542	188	
237.19661	90	
237.91748	208	1+
238.94095	134	
238.97381	90	
239.96963	136	
240.82619	344	1+
240.94047	992	
240.96306	544	1+
241.94078	2732	1+
242.94325	1946	1+
242.96063	706	
243.01901	92	
244.84589	156	
244.95865	2946	1+
245.83384	94	
245.94170	606	
246.90598	244	
246.95381	3768	1+
246.97660	152	
247.56657	100	
248.90192	1762	1+
249.04309	182	
249.05404	184	
249.79889	100	
250.05866	116	
250.89916	144	
250.95013	166	
250.97315	168	
251.79569	148	
251.91303	178	
251.94700	132	
253.53002	94	
253.83991	144	
253.90508	258	
258.79315	110	
258.83788	262	1+
258.87588	98	
259.93995	106	
260.83534	474	1+
260.88503	100	
260.96963	470	
261.37527	90	
262.85618	120	
262.95287	90	
263.04738	90	
264.82501	186	
265.97728	136	
266.40896	100	
266.81444	608	1+
267.78512	114	
267.97658	500	
268.01519	100	
268.80540	308	1+
268.84775	110	
268.93770	148	
268.95832	364	
269.42028	122	
269.80772	224	1+
269.97057	660	1+
270.03061	106	
271.85285	228	1+
271.91990	164	
271.95400	128	
272.02643	158	1+
273.92426	102	
275.88434	106	
275.91489	94	
276.85474	176	
277.86078	172	
278.79763	260	
278.85387	306	1+
279.10009	208	
279.15303	90	
279.79580	1146	1+
280.10709	168	
280.26090	204	1+
280.79575	740	1+
281.03739	94	
281.90908	178	1+
282.11431	124	
282.78952	618	1+
282.88949	116	
283.85231	626	1+
283.98350	166	
284.82272	406	1+
284.90738	212	1+
285.79085	126	
285.85004	754	1+
285.93731	106	
286.02994	158	1+
286.82940	122	
286.88901	136	
287.82051	266	1+
287.96108	170	
288.87355	128	
289.80759	124	
289.86196	388	1+
290.79026	112	
291.80853	92	
291.96841	110	
292.43597	154	
292.84831	134	
293.12157	114	
293.40002	90	
293.56604	88	
293.85524	168	
294.85819	150	
294.86611	140	
295.93385	116	
296.40248	108	
296.81017	374	1+
296.85897	240	
298.08207	308	1+
298.12157	94	
298.58515	98	
298.80346	1832	1+
300.85235	130	
301.79808	266	
301.82357	160	
301.86069	454	1+
302.80026	166	
303.80978	512	1+
303.85893	898	1+
304.14314	108	
304.31471	92	
304.70018	92	
307.82900	144	1+
307.92879	96	
308.40880	98	
308.86983	128	
309.20315	110	
310.11035	98	
310.86850	320	1+
313.02546	98	
313.76464	94	
313.87209	106	
314.89106	136	1+
316.79791	126	
316.81439	392	1+
317.87061	154	1+
318.93593	172	
319.82307	272	1+
319.96114	98	
321.81948	174	
321.87067	300	1+
322.16216	236	1+
322.93119	516	1+
323.01966	120	
325.46018	94	
325.89848	136	
326.87517	164	
327.88125	92	
328.89153	184	1+
330.14893	106	
331.41499	98	
336.86099	102	
336.94716	120	
337.83568	122	
339.83061	430	1+
340.94263	116	
341.03142	90	
342.83585	100	
342.89769	192	1+
345.88975	110	
346.90906	98	
347.02131	94	
348.77140	218	1+
349.78297	94	
352.88771	104	
354.88432	104	
354.91595	192	1+
356.19760	240	1+
356.77637	100	
357.06059	110	
357.81678	90	
360.77762	90	
362.84676	114	
363.31537	184	1+
363.44053	98	
363.95741	216	
367.33630	98	
368.73936	92	
END IONS

###FS:    #m/z: 322.93185 #charge 1+
###MS: 46
###MSMS: 47
BEGIN IONS
TITLE=Cmpd 34, +MS2(322.9319), 28.0-35.0eV, 1.0min #47
RTINSECONDS=59.3555
SCANS=46-47
PEPMASS=322.93185	2334958
CHARGE=1+
189.86604	84	
191.91373	82	
192.88591	80	
196.88224	440	1+
205.95281	114	
206.97328	176	
207.97393	152	
208.06998	94	
208.90545	76	
209.91619	80	
210.90073	146	
212.88107	422	1+
216.91556	96	
219.87317	100	
219.89551	84	
220.86695	94	
221.43277	106	
222.90976	86	
222.95505	176	
223.79980	80	
223.95822	656	1+
225.82911	80	
225.86779	130	
226.84218	116	
226.90002	392	1+
227.82253	84	
227.90391	296	1+
227.93270	122	
228.82992	78	
228.86335	86	
229.00453	78	
230.04602	86	
230.89549	252	1+
232.12361	90	
233.06805	92	
234.16378	124	
234.85561	78	
235.79558	78	
235.89568	88	
236.07653	78	
237.05886	90	
237.89968	104	
238.93969	216	
238.96644	80	
239.07977	268	1+
239.21904	78	
239.78987	118	
239.98889	82	
240.82374	148	
240.88339	82	
240.94213	4896	
241.44025	98	
241.83720	102	
241.88134	88	
241.90477	100	
241.94038	15522	1+
242.94256	11030	1+
243.10302	76	
243.83798	110	
243.87836	84	
244.57197	128	
244.82067	166	
244.83489	90	
244.94076	1936	1+
245.96593	80	
246.02727	212	1+
246.39552	78	
246.86239	146	
246.97703	546	1+
247.37385	82	
247.84148	86	
249.95490	80	
249.97240	96	
250.84763	142	
250.94385	110	
252.35461	82	
253.16234	88	
253.35809	76	
253.83268	98	
255.90146	228	1+
255.91895	106	
255.94607	164	1+
256.00332	82	
257.49856	78	
257.79778	128	
257.95014	202	1+
258.83067	168	1+
260.84709	162	
261.47820	86	
261.83436	294	1+
262.22348	82	
262.87309	142	
262.97443	270	1+
263.90798	176	1+
264.20166	78	
264.37526	88	
265.02889	120	
265.05782	84	
265.22838	80	
265.85450	148	
266.85909	78	
268.87240	78	
268.95765	400	
270.82519	80	
270.85662	170	
271.86196	116	
272.86053	84	
273.79534	254	
274.86125	90	
274.93029	92	
275.17307	98	
275.42963	96	
275.81015	104	
276.00917	86	
276.80599	110	
276.85497	148	
278.06945	84	
278.35552	136	
279.09326	1060	1+
279.94134	80	
280.80870	106	
281.12377	128	
282.28231	86	
282.80922	124	
282.85775	184	1+
283.07035	156	
283.24444	80	
284.29365	386	1+
284.80765	98	
284.84508	124	
284.87314	188	1+
287.92766	90	
288.14850	98	
288.84131	78	
288.87298	184	1+
289.08932	80	
289.79119	120	
289.86157	212	1+
291.80786	150	
292.87553	168	1+
292.95409	92	
293.04732	230	1+
293.86124	134	
295.87337	198	1+
297.79136	82	
297.82156	218	1+
299.78914	304	1+
299.81092	78	
302.14847	78	
303.20631	92	
303.25018	106	
303.75583	82	
304.81929	96	
304.83256	100	
304.92986	80	
305.59071	80	
305.88199	84	
306.30551	78	
306.80332	432	1+
307.20052	92	
307.28208	82	
307.29468	362	1+
307.80051	476	1+
308.29620	312	1+
308.86931	124	
309.79248	80	
309.88994	102	
310.30380	120	
310.80956	118	
310.87671	250	1+
312.23748	80	
312.76259	100	
312.86281	84	
313.03329	88	
313.28846	78	
313.78628	84	
314.81827	152	
315.80831	78	
316.86881	190	1+
317.94582	86	
319.95008	80	
321.20332	84	
321.99393	78	
322.97733	118	
323.24661	80	
324.89621	200	1+
327.06825	76	
END IONS

###FS:    #m/z: 336.94782 #charge 1+
###MS: 46
###MSMS: 48
BEGIN IONS
TITLE=Cmpd 35, +MS2(336.9478), 28.0-35.0eV, 1.0min #48
RTINSECONDS=60.128
SCANS=46,48
PEPMASS=336.94782	108292
CHARGE=1+
197.96808	80	
199.93979	80	
200.95680	84	
203.93284	184	
205.94916	346	1+
207.87404	202	1+
209.94629	94	
210.88262	208	
211.89370	88	
211.94548	3018	1+
212.87945	1688	1+
213.94030	1472	1+
214.87795	106	
214.89762	150	
215.88741	400	
215.94012	378	
217.89498	108	
218.48806	90	
218.92035	86	
222.41888	92	
223.96313	130	
223.97658	106	
224.97600	142	
225.88704	138	
227.89733	114	
228.89698	300	
229.43220	82	
229.95633	3260	1+
230.00625	84	
230.89002	2902	1+
231.95078	1170	1+
232.83300	152	
233.82812	296	1+
233.89476	714	1+
233.94833	534	1+
234.00979	94	
234.22322	106	
238.96484	120	
239.81995	120	
239.97352	86	
243.06867	116	
243.46345	86	
243.85108	142	
244.95478	82	
245.87727	86	
246.97783	174	
247.96778	578	1+
248.84980	142	
248.90156	560	1+
249.05120	116	
249.96429	118	
250.82652	150	
250.95147	190	
250.97364	124	
250.98959	126	
251.01875	108	
251.83823	344	1+
251.91179	132	
251.96907	122	
252.97192	1454	1+
253.90674	548	1+
254.09334	90	
254.96780	606	1+
255.07477	434	1+
255.83861	88	
257.85450	130	
257.87128	80	
257.90157	214	1+
257.93929	88	
257.96597	98	
258.84709	268	1+
258.86035	80	
261.83533	112	
262.16197	80	
262.38214	80	
262.80244	86	
264.74498	90	
264.90681	80	
265.26866	84	
265.70091	92	
265.98529	92	
267.84131	174	
268.83950	852	1+
268.85901	86	
269.07960	84	
269.11092	188	1+
269.40645	114	
269.79968	158	
269.84029	548	1+
269.86669	146	1+
269.96210	132	
270.39869	90	
270.98390	262	
271.91852	208	
272.85018	202	
272.96358	98	
272.97965	312	
273.87908	80	
274.17506	84	
274.38141	96	
274.85159	238	1+
274.92444	90	
275.44794	80	
275.64785	118	
275.81571	90	
275.89640	140	
277.43014	80	
277.83818	112	
277.85692	136	
277.94971	86	
278.40039	88	
278.64240	84	
278.80821	86	
278.83786	408	1+
280.51908	80	
280.81171	154	
281.01494	80	
281.05102	352	1+
281.26411	84	
281.79874	104	
283.65570	90	
283.93275	94	
285.71694	82	
285.85098	364	
286.85082	1666	1+
287.41146	80	
290.85785	256	
291.02825	94	
291.06006	188	1+
291.80241	134	
292.15400	82	
293.87140	114	
293.99368	250	1+
294.83634	126	
294.85202	132	
294.86781	78	
294.93880	78	
296.44898	78	
296.84658	78	
296.90593	86	
297.84824	116	
297.88671	358	1+
297.98008	98	
298.06211	256	1+
298.39524	106	
298.83338	184	1+
299.42060	84	
300.27961	78	
300.37555	92	
300.85536	154	1+
302.81472	86	
303.49472	100	
303.88294	138	
304.80993	120	
305.55375	92	
305.94802	100	
306.79585	126	
306.88606	92	
307.12285	78	
308.29880	82	
308.73252	84	
309.86559	444	1+
310.08901	86	
310.41705	80	
310.86526	270	1+
313.41458	98	
314.37406	78	
314.65945	86	
318.91656	82	
319.82064	78	
320.25564	80	
320.37874	82	
320.73940	80	
322.13362	124	
324.89755	326	
327.85696	86	
328.29301	92	
328.88948	94	
330.87862	96	
331.39984	102	
332.25855	110	
334.80926	132	
336.08092	132	
336.84897	112	
337.09709	100	
338.11684	84	
END IONS

###FS:    #m/z: 507.84835 #charge 1+
###MS: 46
###MSMS: 49
BEGIN IONS
TITLE=Cmpd 36, +MS2(507.8484), 28.2-35.2eV, 1.1min #49
RTINSECONDS=60.9005
SCANS=46,49
PEPMASS=507.84835	95684
CHARGE=1+
196.01638	202	
224.97663	244	
232.88516	158	
240.03577	162	1+
240.08001	138	
240.90259	160	
248.88642	138	
249.09400	166	
250.97131	214	
252.07563	152	
258.87782	168	
260.88212	182	
261.92476	290	1+
263.14527	204	1+
267.86590	134	
269.86923	166	
271.80509	136	
275.85311	300	
277.13203	236	1+
278.83669	280	
281.08873	144	
282.87886	218	1+
285.39222	226	1+
285.78887	224	1+
285.95701	138	
287.84996	180	
288.89023	146	
289.03651	140	
289.88284	574	
290.86451	454	1+
291.00755	156	1+
292.11191	146	
292.88573	222	
293.87699	634	
293.96924	204	1+
294.17159	134	
294.87665	348	
295.10379	144	
295.15039	234	
295.87326	212	
295.96189	180	1+
296.85320	348	1+
298.85345	408	1+
300.84496	322	1+
301.85073	196	1+
302.94713	204	1+
303.86503	478	1+
305.86383	524	1+
306.38467	176	
306.92627	132	
307.86163	188	
307.89120	494	
308.09268	174	
308.14394	466	
308.28915	160	
308.87395	792	1+
308.94369	136	
309.04313	184	1+
309.14598	356	
309.89342	136	
310.16143	544	1+
311.88659	1246	
312.17667	956	1+
312.85115	148	
312.87702	1022	1+
313.11273	132	
313.98874	178	
314.82099	144	
314.86291	1480	1+
316.82033	222	1+
316.89361	194	
318.86383	308	
318.89686	242	1+
319.85931	152	
319.96901	272	1+
320.94721	244	1+
322.86668	284	
323.87816	148	
324.06689	198	1+
324.86149	490	1+
325.06146	112	1+
325.90276	424	
326.88398	714	
327.88512	388	
327.89834	496	
328.87457	150	
328.98632	140	
329.89709	182	
330.88189	142	
330.99649	188	
331.79635	204	1+
331.94540	220	1+
332.87530	434	
333.87933	314	
335.36214	166	
335.84394	140	
335.88953	198	
336.12629	136	
336.88361	152	
336.94633	168	1+
337.17961	142	1+
337.88309	386	
338.15871	252	1+
338.39446	144	
338.85863	146	
338.88111	532	1+
340.87040	138	
341.01449	162	1+
343.87397	308	
344.00140	204	1+
344.84180	148	
344.87226	138	
344.96959	194	1+
346.18770	208	1+
348.17379	166	
348.74944	180	1+
348.77901	132	
349.79331	310	1+
349.90792	196	
350.89023	188	
352.88177	184	
354.88515	812	1+
355.88882	746	1+
358.02480	324	1+
359.76204	232	1+
362.78108	352	1+
362.87118	278	1+
363.14112	152	
363.34361	184	1+
365.03425	134	
366.18553	136	
366.84156	424	1+
367.70917	1046	1+
367.76814	170	
368.89568	378	1+
369.83799	652	1+
370.04966	134	
370.81477	146	
371.72333	494	1+
371.79553	196	1+
373.83867	146	
373.90486	268	1+
374.41123	132	
374.72341	218	1+
374.78217	180	
374.88959	144	
375.36774	178	1+
375.38995	160	
376.88650	192	
379.87017	418	1+
379.89626	294	1+
380.72842	174	
380.74226	140	
381.16200	146	
381.71596	166	
382.71461	150	
382.77867	296	1+
382.86169	182	
383.71711	276	1+
384.85106	836	1+
384.89095	300	1+
385.21693	188	
385.39764	166	
385.85369	444	1+
386.01584	184	1+
386.11020	176	
387.10629	146	
387.72311	138	
387.84712	264	
388.85081	192	
389.20178	296	1+
389.91518	282	1+
390.78351	138	
390.84436	982	
391.84447	476	
392.83032	1166	1+
392.86730	288	1+
393.80868	190	
395.06779	138	
395.74625	154	
396.35170	218	1+
396.77363	192	
396.90960	156	1+
397.86949	196	1+
398.07431	136	
398.73293	626	1+
399.79513	134	
402.11209	196	1+
402.86563	570	1+
403.81615	140	
403.84690	158	
405.87440	378	
405.90135	152	
406.16703	138	
406.86356	158	
407.72742	286	1+
407.84190	180	
407.86892	1132	
408.85576	2224	1+
409.91647	132	
410.72558	304	1+
410.84051	2018	1+
411.40366	210	1+
412.84916	624	1+
413.08248	230	
413.19432	156	
413.88486	242	
414.87846	184	
414.90459	140	
416.87758	170	1+
421.88379	316	
422.87006	264	
423.21144	174	
423.87226	564	
426.86340	2004	1+
427.66526	128	1+
427.73686	374	
428.74151	750	1+
428.85085	1830	1+
429.87184	238	
430.85828	350	
431.86849	1026	1+
434.85312	140	
434.88908	174	
439.89425	668	1+
441.75793	130	
442.15804	244	1+
442.22607	372	1+
443.75383	140	
443.88454	134	
444.87457	3356	1+
445.75001	218	
445.81255	200	
446.74088	232	
447.69734	176	1+
448.90022	144	
449.69060	322	1+
449.87975	1116	1+
450.75845	178	
451.75164	134	
455.22935	184	1+
455.24250	210	1+
458.90592	248	
462.88746	1226	1+
464.89037	168	
467.29722	270	
467.89020	1662	1+
468.78690	146	
479.25252	132	
485.90477	632	1+
491.80327	154	
497.16564	138	1+
502.21375	230	1+
503.21631	182	1+
507.80958	126	1+
508.17957	208	1+
508.91178	236	1+
509.18043	154	1+
509.23887	268	1+
510.32310	232	1+
END IONS

###FS:    #m/z: 322.93185 #charge 1+
###MS: 50
###MSMS: 51
BEGIN IONS
TITLE=Cmpd 37, +MS2(322.9318), 28.0-35.0eV, 1.1min #51
RTINSECONDS=64.591
SCANS=50-51
PEPMASS=322.93185	2132444
CHARGE=1+
48.41605	90	
109.56457	98	
164.94788	80	
190.90951	82	
191.88897	194	1+
194.99977	96	
197.87572	96	
198.96360	92	
201.05276	82	
203.05201	134	
203.95657	90	
205.95148	192	
205.96748	376	1+
206.95916	106	
206.97129	298	1+
207.95492	104	
209.94643	88	
211.12421	92	
212.87715	122	
212.89435	142	
215.88236	90	
216.89375	150	
218.92949	110	
220.87586	180	
220.88861	146	
222.95254	140	
223.96113	106	
224.87957	92	
224.96067	190	
225.06179	80	
225.86201	140	
225.88801	80	
226.98045	104	
230.89056	112	
231.04189	94	
231.97240	108	
232.88871	200	1+
233.16441	152	
234.14501	86	
235.33969	104	
237.23279	100	
238.87223	142	1+
238.93857	354	
239.04215	90	
239.08772	96	
239.78882	206	
239.90622	112	1+
240.08739	106	
240.83084	208	1+
240.94186	4520	
241.01090	126	
241.08560	90	
241.94046	15462	1+
242.64995	132	1+
242.82076	186	
242.94286	11154	1+
243.81968	86	
244.35120	106	
244.82058	174	
244.88282	86	
244.94178	2266	1+
245.83856	136	
245.88024	116	
245.92394	80	
246.89703	82	
246.97736	446	1+
247.06132	98	
248.84656	132	
249.92946	88	
251.09384	82	
251.33632	92	
251.93127	144	
251.95702	90	
253.11159	96	
253.90541	260	1+
254.78321	196	1+
254.82189	82	
255.95428	84	
256.92969	94	
257.79846	120	
260.79702	94	
260.84228	180	
260.95307	100	
261.45017	156	
261.83223	726	1+
262.35774	108	
262.69689	98	
263.35024	82	
264.79897	156	
265.78666	82	
266.79655	80	
266.85685	88	
267.80497	142	
268.09182	94	
268.91303	146	
269.08909	146	
269.86926	82	
269.92368	132	
271.79802	92	
271.95170	82	
272.84999	128	
272.90839	112	
273.79409	112	
275.82083	84	
276.52501	80	
276.84469	144	
277.52866	84	
277.92561	188	
278.42525	244	
278.86381	86	
279.04046	102	
279.09590	432	1+
279.80057	144	1+
279.85233	88	
280.83001	106	
280.85177	134	
281.42269	92	
281.96888	86	
282.79735	164	1+
282.92804	82	
283.07786	112	
283.78006	80	
283.85274	160	
283.99556	88	
284.29333	450	1+
285.85141	164	
285.98288	168	
286.07843	84	
286.89662	174	1+
287.15729	90	
287.80797	94	
288.19738	116	
288.79277	294	1+
289.20670	130	
290.10103	98	
290.85772	300	1+
291.60845	96	
291.92758	92	
291.96495	94	
293.87544	106	
294.85726	286	1+
294.87437	120	
296.86773	184	
297.85468	80	
299.78386	442	1+
300.78618	254	1+
300.86706	100	
301.90544	82	
302.04390	84	
302.41106	96	
304.86833	102	
304.95993	82	
306.80652	152	
307.79903	198	
307.88944	222	
308.29553	106	
308.71956	80	
308.80337	124	
308.86785	176	
308.88445	96	
309.81276	284	1+
310.87846	186	
311.84603	84	
312.41119	86	
312.87576	118	
314.95119	80	
315.85611	116	
318.83318	84	
320.13237	94	
320.89020	134	
321.42340	88	
321.88366	80	
324.89271	364	1+
325.81259	92	
325.84141	80	
326.17169	82	
326.95504	250	1+
327.17927	84	
327.76336	182	1+
END IONS

###FS:    #m/z: 507.84818 #charge 1+
###MS: 50
###MSMS: 52
BEGIN IONS
TITLE=Cmpd 38, +MS2(507.8482), 28.2-35.2eV, 1.1min #52
RTINSECONDS=65.363
SCANS=50,52
PEPMASS=507.84818	115460
CHARGE=1+
196.01582	176	
214.88679	286	1+
215.89117	206	1+
222.97216	330	1+
224.04433	148	
224.94615	364	1+
225.94889	328	1+
232.89796	400	1+
235.04877	184	1+
235.92371	210	
244.09454	142	
248.85829	174	
249.96754	336	1+
251.91697	154	
252.08059	178	
255.92061	162	1+
264.08077	176	
264.80238	194	1+
265.97026	160	
266.09374	228	
267.90923	220	
268.85111	280	1+
272.39140	148	
272.85590	248	1+
272.87576	198	
274.00257	240	1+
275.08432	260	1+
277.14067	186	1+
278.83229	162	
279.11088	132	
279.81007	136	
279.83679	150	
280.10391	142	
280.83110	216	
281.04814	152	
281.08788	158	
281.84400	238	1+
281.87377	154	
284.08432	218	1+
284.99951	202	1+
286.84630	150	
287.12493	182	1+
287.85561	530	
287.94530	200	1+
288.80251	306	1+
288.84829	148	
289.88102	792	
290.13162	182	
290.86672	240	
291.86755	214	
291.88061	190	1+
293.87624	1152	1+
294.86311	250	
295.10444	156	
295.15012	156	
296.08487	132	
296.85608	350	
296.88272	168	
297.84888	460	1+
300.08732	138	
300.11708	210	1+
301.80779	276	1+
301.85351	252	
301.97685	226	1+
303.86692	356	1+
304.40757	158	
305.81607	140	
305.86412	1000	
306.12527	174	
307.85839	142	
307.89228	550	
308.14338	1106	1+
308.87867	992	1+
309.86928	308	1+
309.95849	196	1+
310.15975	454	1+
311.88406	2666	1+
312.17561	690	1+
313.83622	232	
313.93004	260	1+
314.86723	1178	1+
314.93283	206	1+
314.95618	162	
315.37060	164	
316.76454	178	1+
316.86533	388	1+
316.89412	158	
316.91495	144	
318.10185	164	1+
318.86035	180	
319.85647	196	1+
320.83422	136	
322.86002	160	
323.38700	172	
323.87756	444	1+
324.86036	280	1+
325.90201	420	
326.88354	1456	1+
329.89459	216	
330.88643	186	
331.89421	228	
332.87698	220	
333.87956	216	
334.87539	286	
335.88444	176	
336.94810	136	
337.88096	630	1+
338.84966	142	
338.96857	164	1+
339.80180	170	1+
339.88466	198	
340.90614	338	1+
341.86283	148	
343.88546	154	
344.71574	142	
345.87342	256	1+
347.82430	136	
347.87661	140	
348.13711	230	1+
348.83555	142	
348.89719	144	
349.77248	324	1+
350.32491	168	
350.88857	312	
351.88875	214	
352.89529	176	
352.91503	168	
353.02041	140	
353.85251	600	1+
354.03723	182	
355.89374	142	
357.72021	256	1+
358.77362	238	1+
358.87427	146	
360.89748	132	
361.38183	160	
361.98566	200	
362.41912	112	1+
362.73565	160	
362.81695	190	
362.86852	154	
364.12063	190	
365.50266	200	
365.78537	136	
366.74332	158	
366.84205	610	1+
367.70880	858	1+
367.76615	350	
368.70862	490	1+
368.89495	468	1+
368.98809	206	1+
369.03676	148	1+
369.73059	146	
369.83925	194	
370.76692	228	1+
370.83495	132	
370.87790	162	
370.91267	306	1+
371.72782	306	1+
372.85477	176	
373.72326	466	1+
373.83991	174	
374.81638	232	
375.81825	632	1+
380.72244	280	
380.85590	188	
382.72002	250	
382.81037	138	
383.71485	174	
383.81050	152	
384.85263	536	
385.77844	180	
385.84979	768	1+
386.00284	176	1+
386.11437	158	
386.72680	146	
387.72104	168	
388.16092	132	
388.73210	426	1+
388.84371	172	
388.90285	176	
389.07775	134	
389.36660	138	
389.79212	220	1+
389.91894	154	
390.05438	160	
390.71752	142	
390.84257	1358	1+
391.77613	132	
391.90856	368	1+
392.82881	518	1+
393.73350	224	1+
394.41861	214	
394.73518	180	1+
394.83104	530	1+
394.85774	302	1+
394.90495	356	1+
396.11301	180	
398.23929	194	1+
398.72769	660	1+
399.85227	134	
401.84922	158	
402.86392	226	
403.79511	286	1+
403.87583	680	1+
405.78543	158	
405.86283	344	
405.88689	306	1+
406.73017	370	1+
406.86192	206	
407.86764	786	
408.15200	234	1+
408.85575	2568	1+
409.19663	138	
409.72367	270	
410.73487	236	
410.83910	1618	1+
411.11827	222	
411.72131	400	1+
411.74552	136	
412.72782	282	1+
412.79251	202	
412.85042	332	1+
413.07498	226	1+
413.75312	208	
415.84367	338	1+
416.82003	256	1+
416.84959	286	1+
417.99061	128	1+
420.88477	400	1+
421.69744	132	
421.88837	424	1+
422.86814	1132	1+
423.05969	192	1+
423.21436	262	1+
423.87112	976	1+
424.19018	218	1+
425.88234	166	
426.78368	118	1+
426.86432	1754	1+
427.07953	152	1+
427.73710	294	1+
427.78847	210	1+
428.84824	1710	1+
429.87512	134	
430.74443	302	
431.87070	1160	1+
433.69393	160	1+
433.85716	404	1+
433.88580	262	1+
436.89071	280	1+
440.75493	180	
440.83961	186	
440.89710	196	
441.22319	300	
441.87296	248	1+
441.92005	146	
442.67912	120	1+
442.87859	160	1+
444.87515	2862	1+
445.75321	550	1+
447.71587	286	
447.88584	160	
448.89529	142	
449.87881	474	1+
450.75261	134	
451.88684	204	
453.75856	134	
454.76021	208	1+
457.90691	354	1+
460.89109	198	1+
462.88751	1792	1+
466.24309	144	
467.29957	254	1+
467.78562	156	1+
467.89072	1636	1+
476.65262	126	1+
480.92006	176	
485.90475	810	1+
490.15230	134	1+
503.20814	286	1+
509.86274	144	1+
END IONS

###FS:    #m/z: 336.94772 #charge 1+
###MS: 50
###MSMS: 53
BEGIN IONS
TITLE=Cmpd 39, +MS2(336.9477), 28.0-35.0eV, 1.1min #53
RTINSECONDS=66.1345
SCANS=50,53
PEPMASS=336.94772	96882
CHARGE=1+
74.60971	78	
142.81331	86	
190.74829	82	
197.89308	112	
204.00928	92	
204.41292	80	
205.95002	186	
206.95239	84	
206.98419	92	
207.01587	88	
207.87533	142	
209.94114	78	
210.88625	186	
211.88289	88	
211.94526	3002	
212.87940	924	1+
213.94159	1274	1+
214.89704	122	
215.86425	106	
215.88883	600	1+
217.88374	432	1+
217.99827	78	
220.88515	96	
222.95011	106	
222.97958	92	
223.08596	90	
223.90309	80	
226.98899	90	
227.46097	94	
227.89284	260	1+
228.89579	186	1+
229.95650	3856	1+
230.51421	92	
230.88959	1908	1+
231.02870	88	
231.86935	82	
231.95161	1692	1+
232.87484	188	1+
233.12566	82	
233.82506	276	1+
233.89796	324	
233.94873	238	1+
235.89680	164	
236.08084	134	
238.05245	106	
238.84290	92	
239.02908	106	
239.91221	80	
242.84477	140	
243.84396	182	
244.01752	82	
244.16210	98	
245.36758	82	
245.80822	84	
246.39363	94	
247.96681	598	1+
248.90120	654	1+
249.96357	400	1+
250.83138	420	1+
250.90854	86	
250.91812	108	
250.99367	146	
251.88345	132	
251.90899	104	
252.08100	242	1+
252.82081	90	
252.90658	80	
252.97207	1942	1+
253.08641	174	1+
253.16442	140	
253.90771	516	1+
254.12676	80	
254.86013	92	
254.94766	276	1+
254.96866	764	1+
255.85112	208	1+
255.88245	208	1+
256.08237	88	
256.58729	100	
256.90971	140	
257.84206	120	
258.67653	82	
258.85111	194	
258.94494	80	
259.84083	328	1+
259.89983	124	
260.94883	100	
261.86156	84	
261.90837	96	
262.62921	122	
263.43968	90	
263.84851	88	
264.82883	90	
265.08668	98	
265.22252	92	
267.84596	86	
268.84360	432	
269.63021	94	
269.79628	128	
269.84447	304	
269.91443	94	
270.85576	188	
270.98143	422	1+
271.09703	138	
271.92063	482	1+
272.84901	100	
273.79148	128	
273.89019	182	1+
274.80209	116	
274.81890	116	
274.85976	170	
275.41747	86	
275.89550	226	1+
276.85748	636	1+
277.04458	128	1+
277.83555	666	1+
278.07703	78	
278.57892	96	
278.83661	528	1+
278.85756	178	
279.41989	108	
279.85742	92	
281.05099	134	
281.85324	208	1+
282.88921	82	
283.80248	92	
284.52710	84	
285.84988	920	1+
286.03122	92	
286.85260	784	1+
288.85667	120	
289.91257	92	
289.98379	100	
290.78927	94	
291.85289	366	1+
291.88247	138	
293.10633	202	1+
293.87384	90	
294.92022	88	
296.85329	124	
296.89051	78	
298.31023	96	
298.85991	102	
299.06160	80	
300.04037	108	
300.42884	80	
301.42105	94	
302.83167	196	1+
302.87262	122	
304.86655	146	
305.09696	86	
305.92740	84	
306.48829	106	
306.88370	164	
306.97435	168	
307.87937	104	
307.89327	238	1+
308.87609	144	
309.87277	216	
309.98527	90	
310.87933	140	
311.88371	88	
312.98842	84	
313.87462	194	
314.37824	104	
314.41953	78	
314.85969	94	
315.90403	78	
318.20652	140	
320.30189	114	
320.96026	110	
322.81856	92	
323.89595	98	
324.89471	84	
327.82559	168	1+
328.28406	84	
328.29938	92	
329.04306	108	
332.08161	82	
332.52929	86	
332.86761	90	
334.01572	80	
336.00463	88	
336.84248	96	
336.93710	112	
338.39444	98	
338.87492	126	
339.80584	88	
340.19935	94	
340.89750	88	
341.28088	78	
END IONS

###FS:    #m/z: 340.94258 #charge 1+
###MS: 54
###MSMS: 55
BEGIN IONS
TITLE=Cmpd 40, +MS2(340.9426), 28.0-35.0eV, 1.2min #55
RTINSECONDS=69.8115
SCANS=54-55
PEPMASS=340.94258	874298
CHARGE=1+
185.86879	80	
189.86383	112	
189.88969	84	
192.44660	100	
192.92689	288	
197.89612	82	
198.40449	80	
199.86165	80	
203.04767	98	
204.93287	88	
205.92017	80	
208.94418	82	
208.95851	134	
210.93742	256	
212.88174	472	
213.87900	500	1+
213.94101	1302	1+
215.14524	88	
215.86674	86	
215.88822	926	1+
215.94417	80	
217.86681	108	
217.88319	500	
217.93804	186	
218.54428	82	
218.89682	86	
219.88374	122	
222.95228	162	
223.91006	116	
224.96190	116	
225.10794	114	
226.13340	94	
226.83306	98	
226.94657	108	
226.97332	112	
227.82076	82	
227.95356	154	
228.89864	100	
228.94900	126	
230.88771	158	
231.56675	86	
231.89567	230	
231.95316	460	1+
232.40250	166	
232.89273	666	1+
233.16536	80	
233.48581	82	
233.89681	480	1+
233.95207	410	1+
235.88956	116	
235.90316	98	
236.82627	92	
237.89377	128	
238.05052	98	
238.07862	80	
238.58488	86	
239.05552	84	
239.99429	80	
240.96237	108	
241.49362	86	
241.84517	194	
241.95202	298	1+
242.16223	102	
243.84349	204	
243.86325	266	1+
244.81387	100	
244.92342	84	
246.86903	100	
246.95244	204	
247.97492	120	
248.90188	84	
249.96472	154	
250.91673	78	
251.79863	268	1+
251.90983	86	
252.80320	202	1+
252.85772	88	
254.96734	650	1+
255.07697	248	
255.85363	192	1+
256.34924	78	
256.81146	158	
256.91391	296	1+
257.19729	86	
258.85181	334	1+
258.90493	98	
258.96706	80	
259.91753	272	1+
259.95946	160	
260.83770	130	
262.83819	84	
266.42967	86	
266.85092	90	
267.13668	120	
268.84081	342	
268.96132	82	
269.00574	84	
269.11573	186	1+
270.83719	332	1+
271.95548	108	
272.85030	98	
272.93616	148	
273.79310	104	
273.81382	88	
274.90229	176	
274.94487	88	
275.84263	84	
275.86280	146	
276.85751	662	1+
277.96682	102	
278.84645	700	
278.88870	84	
279.85438	554	
279.95214	120	
279.97010	174	
280.80747	120	
281.05277	188	1+
282.78713	228	1+
282.85795	302	1+
283.35410	84	
283.78850	162	1+
284.82128	94	
284.85677	266	1+
287.78456	298	1+
287.80982	134	
288.85043	212	1+
288.90594	116	
288.93069	94	
289.07466	94	
291.80318	108	
291.85517	112	
292.43600	134	
292.86787	84	
293.85817	334	1+
295.93766	78	
296.03380	148	
296.85187	306	1+
296.97606	136	
297.01271	262	1+
298.42704	92	
299.06159	164	
299.78194	94	
299.87976	110	
300.87972	192	1+
301.86277	118	
303.07782	134	
303.25537	80	
304.44960	134	
305.07316	82	
306.87409	236	1+
307.03247	92	
307.29017	204	1+
307.79984	268	1+
309.82049	110	
310.16812	194	1+
310.87634	110	
312.81331	296	1+
312.83893	80	
315.88673	84	
316.89347	92	
319.01322	102	
319.82165	104	
324.23316	138	
324.82524	136	
324.88832	132	
324.89799	160	
326.19171	100	
326.77295	86	
326.82653	80	
326.89976	120	
327.90043	92	
328.11055	82	
328.42194	86	
328.82261	94	
328.88524	104	
329.88974	86	
329.96803	84	
330.95917	106	
332.22692	94	
338.87493	132	
339.89152	216	1+
340.19024	116	
343.20937	86	
343.23654	102	
343.84209	86	
346.06789	78	
END IONS

###FS:    #m/z: 363.95865 #charge 1+
###MS: 54
###MSMS: 56
BEGIN IONS
TITLE=Cmpd 41, +MS2(363.9587), 28.0-35.0eV, 1.2min #56
RTINSECONDS=70.5835
SCANS=54,56
PEPMASS=363.95865	337092
CHARGE=1+
176.55206	100	
186.17869	94	
187.86960	108	
189.86311	498	1+
191.86076	762	
191.96312	120	
196.88440	354	
198.88908	102	
203.87986	212	
207.87537	168	
208.87965	98	
208.95954	106	
209.94400	920	1+
210.88556	596	1+
210.93356	92	
212.87987	2242	1+
214.89245	208	
215.88361	120	
216.41033	100	
219.86325	232	1+
222.95361	578	1+
223.89293	130	
224.61619	98	
224.88088	132	
224.95132	1214	1+
224.97269	498	1+
226.89354	106	
226.94862	5700	1+
226.97630	92	
228.89666	1046	1+
228.94367	7060	1+
229.88811	114	
230.79443	130	
230.83480	134	
230.89149	4072	1+
231.61196	80	1+
232.88238	960	1+
234.34614	96	
237.05626	152	
238.89815	104	
240.83474	156	
240.94078	980	
240.96397	750	1+
241.89426	232	1+
241.94110	2666	1+
242.94333	1838	1+
243.83050	144	
244.07237	96	
244.82402	92	
244.89270	188	
244.95783	3488	1+
246.81284	92	
246.90491	300	
246.95431	3140	1+
248.80786	314	
248.90158	1452	1+
249.03910	116	
249.53590	100	
249.81198	152	
249.96602	218	1+
251.07457	210	1+
251.91348	126	
252.38762	104	
252.80206	148	
252.90268	92	
253.90614	596	1+
254.08772	128	
254.45759	94	
255.03754	94	
255.15688	100	
258.83158	156	1+
258.85048	290	1+
258.90283	222	1+
258.97728	92	
260.97032	706	1+
262.80433	190	
262.83456	122	
263.97735	140	
264.82250	144	
265.15270	98	
266.81666	378	1+
266.85868	90	
266.91670	296	1+
267.14227	108	
267.79428	154	
267.84776	220	1+
267.97309	248	
268.00538	104	
268.79920	226	1+
268.81000	112	
269.81630	100	
269.96945	878	1+
271.89707	98	
271.92855	118	
272.84303	270	1+
272.93243	130	
273.93776	92	
274.90245	170	
274.91930	112	
275.81082	368	1+
275.92896	102	
276.84097	576	1+
276.86278	108	
276.92551	92	
277.86068	90	
277.88646	160	1+
277.91930	174	
278.12706	118	
278.80884	156	
279.09798	204	
279.80059	156	
279.84172	108	
279.93598	92	
280.10760	126	
280.79250	504	
281.79335	272	
281.86849	206	1+
282.79698	144	
283.07352	106	
283.79068	204	
283.85310	328	
283.98078	204	1+
284.04458	100	
284.59110	116	
284.78991	138	
284.82758	130	
285.42942	164	1+
285.84570	786	1+
286.82346	108	
286.89122	94	
286.92230	92	
287.41767	104	
288.90757	184	1+
290.86262	272	
291.79504	92	
292.86370	124	
293.11820	116	
293.85434	106	
294.81092	102	
294.84728	132	
294.86592	156	
295.82167	112	
295.88148	156	
295.91646	102	
296.80909	110	
297.37386	102	
297.80731	180	
298.80545	1292	1+
299.87255	142	
300.80332	840	1+
301.80579	464	1+
301.86233	286	
301.96431	126	
302.85717	120	
303.80683	442	1+
303.85842	874	1+
305.81138	100	
306.27977	96	
306.45168	92	
306.83893	186	1+
306.88227	116	
306.92939	102	
307.31609	118	1+
307.89166	196	
308.13286	150	
310.43049	100	
310.83175	142	
310.87884	192	
311.88624	94	
312.17984	118	
312.95122	228	
313.80386	92	
316.81443	594	1+
317.64613	108	
317.90552	96	
317.93085	110	
319.81368	112	
320.86510	410	1+
321.75821	90	
321.81982	488	
322.43323	96	
322.89879	258	1+
324.88301	118	
326.87256	512	
327.77483	100	
329.87672	208	
330.00756	156	
335.87601	232	1+
336.78611	112	
336.94930	130	
337.94765	132	
338.36524	108	
339.83153	374	
339.87913	128	
340.94083	154	
341.83557	132	
344.87960	170	
346.78601	100	
352.76536	114	
361.72251	94	
362.84322	120	
363.36258	90	
366.83456	278	1+
367.72295	128	
367.83662	226	1+
END IONS

###FS:    #m/z: 507.84815 #charge 1+
###MS: 54
###MSMS: 57
BEGIN IONS
TITLE=Cmpd 42, +MS2(507.8481), 28.2-35.2eV, 1.2min #57
RTINSECONDS=71.3565
SCANS=54,57
PEPMASS=507.84815	161640
CHARGE=1+
196.01586	456	1+
209.94283	166	
214.88782	184	
224.05142	196	1+
224.97848	218	
229.95422	140	
230.06191	138	1+
232.89891	282	1+
238.05924	158	
239.86131	138	
240.12333	218	1+
244.11121	140	
245.07395	186	
246.06811	164	
247.89863	248	1+
249.96165	202	1+
251.90803	262	1+
252.90987	186	1+
254.09755	166	
256.09216	170	
257.38473	168	
258.87480	142	
260.88382	358	1+
267.89732	136	
268.87789	208	1+
271.79508	180	1+
274.89042	218	1+
275.85120	258	1+
278.83557	396	1+
279.38196	188	
283.88337	216	1+
284.85409	388	1+
285.85904	286	1+
287.04394	136	
287.08415	322	1+
287.85289	1098	1+
288.78030	192	1+
288.87089	162	
289.88205	500	1+
289.91431	194	1+
290.86209	752	1+
291.77794	192	1+
291.88061	564	1+
292.04310	256	1+
292.86943	1656	1+
293.11690	140	
293.87278	1460	1+
293.96804	162	1+
294.90189	182	
295.15193	192	
297.77469	268	1+
298.80393	160	
298.84830	152	
299.85130	522	1+
299.88850	182	
300.85730	370	1+
301.20085	96	1+
303.87100	816	1+
305.86575	1806	1+
305.95996	192	
306.91722	164	
307.80827	324	1+
307.89077	372	
308.14319	1372	1+
308.87354	2154	1+
309.89233	456	
310.15750	808	1+
310.85785	138	
311.36684	178	
311.85509	138	
311.88615	3234	1+
312.17787	900	1+
312.83886	162	
313.80457	136	
313.97547	142	
314.86700	1188	1+
316.86291	468	1+
316.89246	214	
317.82724	238	1+
317.92106	136	
318.86081	626	1+
319.80805	358	1+
321.87972	192	
321.90316	146	
322.16862	164	1+
322.86553	216	
322.88916	310	
323.87554	658	
324.86253	406	
324.89219	190	
324.98230	192	1+
325.85943	216	
325.90416	410	
326.47671	118	1+
326.88457	4282	1+
328.88262	372	
329.18318	140	
329.89466	218	
330.81817	182	
330.88088	538	1+
331.13410	150	
332.87826	704	1+
334.87932	290	
335.77860	138	
335.84566	178	
335.88535	258	
335.91737	146	
336.74535	118	1+
336.87621	232	
337.05511	236	1+
337.88187	814	1+
338.88523	538	1+
339.40282	208	
340.87122	208	1+
342.87694	474	1+
343.87970	342	1+
343.93607	114	1+
347.02780	142	
347.76260	326	1+
347.78774	172	
347.89564	512	1+
348.73353	318	1+
348.81055	166	1+
349.76202	450	1+
350.02228	186	1+
350.88729	846	1+
351.98892	140	
353.85392	556	
354.91265	218	1+
355.74909	214	1+
355.89370	224	
356.88627	158	
357.89884	258	1+
358.80245	142	
358.87900	144	
359.11619	354	1+
359.87762	336	1+
360.75276	192	1+
361.87159	302	1+
362.36980	162	
366.84288	456	
366.90996	212	1+
367.71044	238	
367.76743	276	
367.84331	340	
368.83517	820	1+
368.87908	148	
368.89644	140	
369.11205	170	
369.83808	582	1+
369.86150	202	
370.77472	206	1+
370.80790	226	1+
371.19944	166	1+
371.83679	170	
371.87250	168	
371.89306	334	1+
372.04757	224	1+
373.50915	180	
373.82954	238	
374.81387	430	1+
376.79644	166	
376.88686	230	
377.71691	300	1+
380.39408	140	
380.72181	228	
380.86106	414	
381.15473	348	1+
381.71836	156	
381.84146	546	
382.86130	348	1+
383.71567	336	1+
384.85220	1420	1+
384.90077	162	
385.78065	186	
386.78382	136	
386.80535	138	
386.93232	160	
387.72201	216	1+
387.76650	160	
387.85610	374	
388.72325	202	1+
388.85571	260	
389.20392	242	
389.68216	154	
389.81383	144	
389.84875	224	
390.84260	1252	
391.73444	154	
391.84545	728	
392.07479	140	
392.74814	136	
392.79811	436	1+
392.82845	798	1+
392.90368	142	
393.12543	160	
393.14046	258	1+
393.88797	310	1+
394.83613	266	
395.77247	280	1+
395.83788	146	
396.73515	146	
396.77464	166	1+
398.73234	314	1+
398.96281	148	1+
399.85031	356	
400.85957	168	
402.86681	192	
403.87450	718	1+
405.74034	142	
405.86573	556	1+
406.79803	150	
407.81297	172	1+
407.86977	1534	
408.85369	1516	1+
409.72615	300	
410.72818	156	
410.74548	266	1+
410.79530	218	1+
410.83792	1634	1+
411.72683	382	1+
411.77629	148	
411.88031	188	
412.84405	434	1+
412.86809	798	1+
413.07823	276	
413.20997	120	1+
414.85873	176	
417.82363	156	
417.86080	274	
418.86203	164	
420.78092	220	1+
421.88550	438	
422.14230	154	
422.16200	138	
422.88466	254	
423.87186	390	
424.80208	364	1+
424.87050	254	
425.14842	166	1+
425.74858	160	
425.76667	172	
425.89041	294	
426.70617	190	1+
426.75130	174	
426.86227	1146	1+
427.07253	162	1+
427.20978	204	1+
427.74016	690	1+
427.88951	548	1+
428.84964	2352	1+
428.88917	346	1+
429.69783	176	
429.73727	556	1+
430.70706	138	
430.82372	302	1+
430.85576	264	
431.13476	192	1+
431.86957	1416	1+
433.85445	812	1+
434.89249	252	
435.81111	210	1+
435.86425	370	
436.10431	158	1+
439.89406	170	
440.68972	168	1+
441.22070	136	
442.22488	154	
442.88207	164	
444.87444	3486	1+
445.75297	142	
447.71787	506	1+
447.88229	182	
447.93461	220	1+
448.89556	142	
449.69447	266	
449.88012	1142	1+
450.70086	196	
450.76103	534	1+
451.69165	276	1+
451.88453	336	1+
452.18165	110	1+
452.74293	142	
457.90544	808	1+
459.26732	136	
462.88637	1472	1+
463.72014	430	1+
464.71728	384	1+
467.13250	132	1+
467.89095	1332	1+
469.89226	198	
470.77628	270	1+
485.90072	570	1+
486.85121	190	
487.80089	272	1+
488.27433	310	1+
496.29215	120	1+
496.80508	132	1+
500.12990	336	1+
501.13401	240	1+
502.21447	228	1+
507.15043	216	
508.79381	106	1+
509.27006	190	1+
509.86215	222	1+
510.86736	138	1+
END IONS

###FS:    #m/z: 340.94265 #charge 1+
###MS: 58
###MSMS: 59
BEGIN IONS
TITLE=Cmpd 43, +MS2(340.9427), 28.0-35.0eV, 1.3min #59
RTINSECONDS=75.018
SCANS=58-59
PEPMASS=340.94265	1006934
CHARGE=1+
51.69098	90	
182.87266	94	
192.93102	178	
196.88281	106	
205.95196	120	
207.97267	90	
208.88770	132	
208.94404	220	1+
208.95724	238	
209.93039	104	
210.42186	84	
210.93780	206	
210.95155	136	
212.05653	82	
212.87664	172	
213.87929	166	
213.94006	728	1+
214.02268	98	
214.88467	112	
215.88716	336	
216.42021	94	
216.89032	166	
217.88445	496	1+
221.89889	88	
221.94678	268	1+
222.95424	350	1+
224.97784	186	
226.94990	108	
228.94291	218	
230.89463	232	
231.12608	96	
231.20995	88	
231.88896	500	1+
231.95123	852	1+
234.88492	82	
234.90446	144	
234.93664	84	
235.89687	372	1+
235.95069	150	
236.48260	106	
236.82455	118	
238.05060	130	
238.91510	82	
239.43156	94	
239.84421	92	
239.90547	128	
240.84510	146	
240.93579	152	1+
241.84878	230	
242.83517	136	
242.93716	180	1+
242.96173	120	
243.91806	100	
244.83554	110	
244.85747	144	
245.15581	94	
245.78310	96	
246.97764	178	
248.90152	130	
248.96338	402	1+
249.09393	88	
250.90700	124	
251.41102	82	
252.23356	92	
252.35481	86	
253.88284	96	
254.84972	200	1+
254.96854	368	
255.07510	392	
255.91441	94	
255.97241	172	
256.87038	122	
256.96555	148	
257.89598	106	
258.00242	82	
258.84737	230	
259.35435	92	
259.85324	124	
259.96170	96	
260.83105	170	
260.84780	302	
261.84248	352	1+
264.91863	110	
265.79870	126	
266.11119	94	
266.85137	162	
268.84203	170	
270.83480	112	
270.84778	196	1+
271.11824	92	
271.80889	114	
272.06109	88	
273.79978	130	
273.91963	100	
273.97611	94	
274.07232	84	
274.85620	108	
275.17495	84	
275.80770	82	
276.85724	598	1+
277.87287	156	
278.84620	374	
278.88850	92	
279.40724	84	
279.84891	240	
279.91102	112	
279.92684	160	
279.96161	184	1+
280.51296	100	
280.84430	132	
280.91991	98	
280.93207	92	
281.33598	84	
281.86426	168	
282.41040	138	
283.15773	82	
283.78591	100	
283.86426	204	
283.99724	86	
286.40244	94	
286.86494	198	1+
287.93085	148	
289.02052	84	
290.01057	130	
290.86294	224	1+
290.94899	112	
291.80832	200	1+
292.84927	82	
292.90153	90	
294.85438	108	
295.86084	94	
295.88678	164	
295.94214	96	
296.00756	274	1+
296.85686	138	
297.98176	122	
298.08266	188	1+
298.85889	414	1+
299.78497	134	
300.93678	102	
302.01426	96	
302.92595	94	
302.94802	188	
303.38286	90	
305.88467	296	1+
306.79512	300	1+
306.83010	120	
307.79722	210	1+
308.81853	88	
310.88225	166	
311.80118	264	1+
312.86400	96	
313.88208	122	
313.90127	116	
316.88254	108	
317.74896	86	
317.78172	96	
317.82550	88	
319.11173	82	
323.88891	446	1+
326.17571	128	
327.87725	82	
328.19466	124	
328.89093	206	
329.87123	100	
329.94805	106	
330.82610	88	
335.00120	96	
336.89083	108	
337.09836	130	
337.77830	84	
338.87425	114	
342.03894	86	
342.91141	92	
344.76464	98	
344.86149	96	
345.07243	94	
END IONS

###FS:    #m/z: 363.95884 #charge 1+
###MS: 58
###MSMS: 60
BEGIN IONS
TITLE=Cmpd 44, +MS2(363.9588), 28.0-35.0eV, 1.3min #60
RTINSECONDS=75.79
SCANS=58,60
PEPMASS=363.95884	416878
CHARGE=1+
180.42353	164	
187.93867	92	
189.86500	600	1+
191.85918	580	1+
194.88782	260	
196.88496	146	
207.87901	438	1+
207.94771	174	
208.94597	170	
209.87259	118	
209.94454	1512	1+
210.03533	88	
210.87148	150	
210.88552	532	1+
212.04591	112	
212.88036	1970	1+
214.88769	212	1+
218.85748	96	
218.91315	88	
220.88498	154	
222.95346	772	1+
223.42532	98	
223.87824	220	1+
224.94951	910	1+
226.94812	7046	1+
226.97268	264	
228.89588	886	1+
228.94377	6464	1+
229.12974	92	
230.79506	98	
230.89095	3934	1+
230.92615	86	
232.35757	84	
232.88611	314	
233.88169	494	1+
234.88221	348	1+
238.06457	140	
238.94415	90	
239.79659	88	
239.92025	84	
240.83350	184	
240.94243	854	
240.96586	472	1+
241.94101	2220	1+
242.78916	132	
242.85859	184	1+
242.94376	1542	1+
242.95970	806	
243.46128	96	
243.81558	300	1+
243.89154	144	
244.03156	222	1+
244.07246	158	
244.14649	152	1+
244.94071	466	
244.95832	4118	1+
244.98498	144	1+
245.21957	84	
245.94181	428	
246.80853	170	1+
246.90632	400	
246.95445	3514	1+
248.80524	266	1+
248.84029	192	1+
248.89999	1742	1+
250.41242	84	
250.97073	174	
252.07656	114	
252.89146	188	1+
255.51057	86	
256.03294	92	
258.84138	200	
258.97589	122	
259.84713	90	
260.26857	84	
260.39735	96	
260.84005	442	1+
260.97163	186	
261.83084	312	1+
261.96920	232	
262.18160	84	
263.82946	234	1+
263.98021	130	
264.02186	86	
264.97721	120	
265.06205	112	
265.08886	324	1+
265.42269	94	
265.89238	92	
266.78966	188	
266.81340	402	1+
266.87367	146	
267.78742	122	
267.83275	128	
267.90721	132	
267.97547	358	
268.96443	950	1+
269.79870	130	
269.96993	632	1+
271.83832	190	1+
271.91017	104	
272.80481	88	
272.91221	270	1+
275.81102	88	
275.84386	154	
276.85542	134	
277.00112	92	
277.88388	136	
278.10125	202	1+
278.38620	84	
278.79868	234	
278.84458	370	1+
278.86151	228	
279.42841	106	
280.37305	114	
280.79648	936	1+
281.90323	212	1+
282.79809	152	
283.07476	116	
283.79298	342	1+
283.85370	326	
284.10469	102	
284.43385	90	
284.79590	228	1+
284.82644	248	
285.84582	540	1+
286.95351	142	
289.83476	114	
289.85391	86	
289.92300	186	1+
292.88256	88	
293.40000	94	
293.50517	102	
293.85795	164	1+
294.88913	88	
295.93477	140	
296.81176	254	
296.88044	136	
297.80807	134	
298.80458	1398	1+
298.94495	86	
299.83784	84	
299.86494	266	1+
300.79754	798	1+
301.79926	584	1+
301.86271	438	1+
302.00135	92	
302.28062	152	
302.47950	106	
303.80812	380	
303.85540	974	1+
304.12263	178	1+
304.80761	188	
305.82545	154	
307.84729	148	
307.86552	240	1+
308.90720	106	
310.82673	88	
310.87792	160	
311.81712	124	
311.86608	136	
311.88367	108	
312.32021	96	
312.95184	100	
314.38939	88	
315.34143	86	
315.61404	102	
315.88879	90	
316.81478	358	
317.10341	86	
318.77432	102	
319.82098	130	
319.90184	114	
320.81564	1050	1+
320.93715	120	
321.81780	848	1+
321.86594	244	1+
321.88094	122	
322.92802	134	
323.02575	322	1+
324.81688	140	
324.87894	138	
325.81470	100	
326.82087	142	
326.87408	218	1+
327.75532	94	
328.88625	116	
329.16959	102	
330.82998	212	1+
330.90205	132	
332.40593	92	
336.95601	90	
337.43307	106	
337.83430	102	
338.88487	204	1+
339.83145	528	1+
339.86634	170	1+
343.81135	104	
346.91134	184	1+
347.72272	134	
349.77001	264	1+
351.40357	86	
353.91755	84	
354.88445	104	
354.91820	90	
356.77179	120	
357.70755	180	1+
358.79176	104	
358.96651	100	
359.45242	94	
359.79955	94	
360.86953	138	
361.71562	136	
361.81705	96	
362.84793	124	
364.97961	88	
366.20116	94	
366.92200	242	1+
367.01610	84	
368.84759	150	
END IONS

###FS:    #m/z: 336.94760 #charge 1+
###MS: 58
###MSMS: 61
BEGIN IONS
TITLE=Cmpd 45, +MS2(336.9476), 28.0-35.0eV, 1.3min #61
RTINSECONDS=76.562
SCANS=58,61
PEPMASS=336.94760	94172
CHARGE=1+
182.87150	78	
192.88705	160	
210.88735	160	
210.90046	128	
211.94496	3894	
212.87936	1406	1+
212.92515	86	
213.93916	2196	1+
214.88146	482	1+
214.89762	94	
215.88680	302	1+
216.07623	94	
217.88392	286	
217.93514	118	
218.83859	122	
220.00433	80	
221.05949	180	
221.88601	90	
223.40874	86	
223.96084	110	
224.04487	120	
225.07832	92	
225.97077	104	
227.95594	246	
228.80006	78	
228.89658	226	
229.82967	216	1+
229.89984	92	
229.95616	3778	
230.89121	1454	1+
230.95383	84	
231.94959	1388	1+
232.12371	80	
232.40257	92	
233.89995	558	
234.82625	170	1+
234.93181	88	
235.35269	78	
236.82403	114	
237.15697	86	
238.84359	100	
239.87453	110	
240.78640	80	
240.88610	90	
240.96410	122	
241.83612	210	1+
243.49772	112	
243.86949	82	
244.12461	78	
244.95578	166	
245.04837	84	
246.97978	98	
247.96670	806	
248.86016	90	
248.90026	968	1+
249.15200	82	
249.83425	124	
249.96336	770	1+
250.80996	88	
250.83185	152	
250.88555	98	
250.94861	78	
251.07258	88	
251.83908	564	1+
252.07177	100	
252.19048	82	
252.97250	2124	1+
253.90986	144	
254.01507	100	
254.09031	182	
254.86578	140	
254.90750	148	
254.96570	682	1+
255.07776	98	
255.50066	94	
255.86773	80	
256.07303	82	
256.88419	122	
256.91356	200	
257.90427	116	
257.94640	78	
258.84905	246	
259.83965	296	1+
259.85904	96	
259.96068	134	
260.39920	92	
260.84009	198	1+
260.92074	82	
263.35211	84	
263.83745	104	
264.11773	92	
265.08612	168	1+
266.88484	88	
266.95533	82	
266.99797	188	1+
267.14576	84	
268.79187	82	
268.84400	684	1+
268.88254	86	
270.65721	90	
270.85752	120	
270.88589	148	
270.98578	232	
271.48843	94	
271.79624	114	
271.84206	82	
271.91685	120	
271.95313	82	
272.49296	98	
272.88626	178	1+
272.97769	134	
274.80617	80	
274.87353	82	
275.31942	94	
275.89634	98	
276.83171	932	1+
276.85641	276	
276.89666	92	
277.83454	854	1+
277.86554	204	
278.81465	84	
279.90436	94	
280.15945	82	
280.79030	128	
280.85491	348	1+
282.08591	92	
282.51137	112	
282.95704	96	
284.79305	122	
285.85553	262	
286.85297	956	1+
289.92915	98	
290.00662	94	
290.86003	204	
291.81716	238	1+
292.10793	178	1+
293.96703	254	1+
294.85463	186	
294.86251	122	
294.93125	96	
295.60607	88	
295.99906	82	
296.80735	136	
296.83599	80	
296.87401	128	
297.87216	94	
298.01065	130	
298.44208	82	
298.86434	134	
299.06285	130	
299.67980	86	
299.86843	122	
300.82422	102	
300.87620	216	1+
300.91611	92	
303.84881	120	
304.44305	88	
305.13984	84	
305.80610	220	1+
306.44100	86	
306.86332	364	1+
306.92916	80	
309.43816	92	
310.86634	268	1+
313.88331	358	1+
314.14977	82	
319.13142	86	
320.61821	80	
322.96412	82	
323.38670	80	
323.89196	234	1+
324.04644	84	
324.09069	88	
328.19514	78	
328.29990	80	
328.81618	132	
329.82105	80	
332.44210	86	
333.29058	88	
334.17023	92	
336.77908	82	
337.00704	84	
341.80504	118	
END IONS

###FS:    #m/z: 322.93164 #charge 1+
###MS: 62
###MSMS: 63
BEGIN IONS
TITLE=Cmpd 46, +MS2(322.9316), 28.0-35.0eV, 1.4min #63
RTINSECONDS=80.239
SCANS=62-63
PEPMASS=322.93164	2933900
CHARGE=1+
178.93550	126	
183.87215	98	
186.95342	80	
188.43881	76	
188.92631	104	
190.64999	88	
193.89374	76	
195.87184	78	
197.91591	106	
198.03092	76	
201.88228	78	
205.94821	222	
205.97416	116	
209.89869	84	
209.91641	76	
209.94814	76	
211.91163	92	
212.04949	92	
212.87841	232	1+
212.89455	136	
215.88864	112	
216.38956	74	
218.91840	124	
220.88314	84	
221.94467	130	
221.96665	78	
222.88550	100	
222.95204	78	
223.96073	834	1+
227.93142	128	
230.85142	82	
230.89028	144	
232.89961	180	
233.94587	98	
234.85758	80	
234.88954	92	
235.43364	92	
235.93516	84	
236.42567	74	
236.80300	78	
236.92072	94	
238.90741	78	
238.94133	348	
239.08106	388	1+
239.80412	76	
239.90489	86	
239.92232	94	
240.14629	80	
240.41328	102	
240.78536	130	
240.82389	148	
240.94179	3392	
240.99850	78	
241.94321	2942	
242.81796	104	
242.83507	82	
242.94215	9394	1+
243.83418	120	
243.88404	92	
244.44716	76	
244.81759	174	
244.94091	2844	
246.43987	76	
246.97802	184	
246.99530	82	
247.87917	236	1+
247.89564	84	
248.15671	76	
249.85198	78	
249.91016	82	
250.93244	84	
252.80911	78	
254.90805	80	
255.08143	78	
255.09863	84	
256.84401	330	1+
256.89812	186	1+
257.16371	84	
257.79783	182	
259.79932	98	
259.82866	438	1+
260.83379	368	1+
260.94058	92	
261.88565	90	
262.13003	78	
262.44017	88	
262.83788	126	
262.89118	160	
262.95122	208	1+
263.83316	152	
265.05891	212	
266.06500	82	
266.86456	246	1+
267.84307	204	1+
268.05990	76	
268.95913	100	
269.80446	156	1+
270.84706	198	1+
271.36910	90	
271.87513	84	
272.44035	78	
273.79312	364	1+
273.84242	84	
274.79741	266	1+
274.94058	76	
275.81238	86	
275.99014	84	
276.11889	130	
277.81173	126	
277.88900	116	
278.66486	114	
278.93544	92	
279.09360	772	1+
279.79605	90	
279.85398	114	
281.14646	88	
281.85215	232	1+
281.88202	178	
281.96450	158	
282.89097	98	
283.78977	176	
284.29514	526	
284.78996	170	
284.86218	154	
284.92150	124	
285.89503	94	
286.04293	86	
286.87112	194	1+
286.92221	140	
287.90487	92	
288.01156	86	
288.20830	126	
289.79132	142	
289.87932	140	
290.12594	92	
290.78716	168	
291.80777	136	
292.81051	226	1+
292.85448	96	
294.86229	88	
295.38265	94	
295.85894	122	
296.80238	262	1+
296.83599	84	
297.88275	148	
299.78446	282	1+
300.11388	76	
300.71810	84	
300.92207	92	
301.81672	106	
303.80918	112	
304.54173	78	
305.83941	92	
306.88617	78	
307.80381	224	
308.29314	118	
309.88073	80	
309.92234	80	
312.04218	76	
312.80636	254	1+
312.87258	74	
313.87880	80	
314.81807	86	
314.86199	80	
318.87932	78	
320.23608	74	
321.10865	80	
321.84936	78	
323.81291	98	
324.89805	204	
325.81284	116	
325.89796	116	
326.78396	76	
326.88279	214	1+
END IONS

###FS:    #m/z: 340.94244 #charge 1+
###MS: 62
###MSMS: 64
BEGIN IONS
TITLE=Cmpd 47, +MS2(340.9424), 28.0-35.0eV, 1.4min #64
RTINSECONDS=81.011
SCANS=62,64
PEPMASS=340.94244	1079772
CHARGE=1+
189.86055	166	
192.92791	302	
196.88179	150	
197.86703	84	
202.90234	80	
210.89773	86	
210.94141	104	
212.88138	282	1+
212.89955	102	
213.94122	916	1+
215.82874	106	
215.88640	544	1+
217.88169	304	1+
218.86208	78	
223.96099	162	
223.97985	104	
224.83895	78	
226.86349	84	
228.95173	124	
229.42852	100	
230.83678	78	
230.88740	744	1+
231.88882	526	1+
231.95183	1276	1+
233.16485	94	
233.89994	254	
233.94610	132	
234.89263	582	1+
235.89298	394	1+
235.95449	92	
237.78864	94	
238.47144	102	
238.83951	88	
238.86693	78	
239.14469	84	
239.88821	232	1+
240.24221	88	
240.78817	106	
240.83687	260	
240.94341	210	1+
241.12777	82	
241.84506	236	
242.83669	206	
243.83274	198	
243.93852	80	
244.08637	104	
244.39727	78	
246.86410	84	
246.97179	280	1+
247.48215	78	
248.89995	80	
248.99101	100	
249.11686	76	
249.72194	96	
249.83678	98	
249.90269	78	
249.96099	440	1+
250.82934	84	
250.89352	86	
251.01256	122	
251.93221	132	
253.83507	76	
253.85192	152	
253.90586	122	
254.08865	104	
254.91112	90	
254.94639	188	1+
254.96748	566	1+
255.07586	240	
255.66341	86	
255.91034	182	1+
256.84895	150	
256.89429	134	
256.96904	296	
258.41177	84	
258.84357	214	
258.94890	84	
259.08144	96	
259.85609	188	1+
259.91180	102	
259.95906	280	
260.83301	816	1+
261.91031	178	1+
264.41130	78	
264.79688	208	1+
265.45264	82	
265.91099	106	
266.00127	94	
266.15533	90	
266.85192	116	
267.83882	620	1+
268.80030	80	
268.84255	526	1+
268.96092	88	
270.89601	78	
271.80557	126	
272.11160	80	
272.41171	84	
272.79949	156	
272.85214	94	
272.91452	144	
272.93606	140	
272.97793	116	
274.82208	80	
274.86021	104	
274.97703	138	
276.85855	966	1+
276.88193	102	
277.92689	162	
278.84700	1180	1+
279.96604	108	
281.87791	80	
282.89096	78	
284.92279	78	
285.87702	82	
286.92843	146	
287.80877	86	
289.79414	316	1+
290.77439	106	
291.20847	76	
294.00194	92	
294.86419	254	1+
295.88477	134	
295.93575	90	
296.94628	94	
297.97574	100	
299.01873	102	
299.39715	84	
299.86646	98	
300.19859	86	
300.78338	96	
301.81491	78	
301.86115	152	
301.95444	80	
302.17444	78	
302.81699	126	
302.86755	130	
302.88751	78	
302.94580	222	
303.87384	76	
304.08120	96	
304.80548	128	
305.81171	114	
307.81747	248	1+
307.92831	100	
308.36122	78	
308.79932	106	
308.86181	84	
308.89167	118	
309.95693	78	
310.87842	152	
311.88014	128	
311.93807	80	
312.37833	90	
312.81119	260	1+
312.89725	76	
313.89022	80	
317.77504	78	
317.95471	92	
320.82479	86	
321.11427	76	
324.89218	136	
325.85704	78	
326.88391	136	
328.19533	110	
328.86499	76	
328.88886	142	
330.82216	210	
330.88915	86	
331.72626	88	
332.03695	78	
334.32111	78	
335.88297	78	
337.87701	196	1+
338.40122	84	
342.93182	96	
344.42051	104	
345.75723	102	
346.11337	78	
END IONS

###FS:    #m/z: 363.95855 #charge 1+
###MS: 62
###MSMS: 65
BEGIN IONS
TITLE=Cmpd 48, +MS2(363.9585), 28.0-35.0eV, 1.4min #65
RTINSECONDS=81.7835
SCANS=62,65
PEPMASS=363.95855	459566
CHARGE=1+
128.34641	92	
189.86453	448	
190.86470	218	
191.85928	634	1+
196.01976	98	
196.88488	180	
197.96150	150	
201.88389	96	
207.40819	90	
207.87650	230	1+
207.95329	94	
209.94474	1190	1+
209.96949	172	
210.88479	380	
211.09950	88	
211.94581	112	
212.88029	2490	1+
212.89920	104	
214.89397	266	
218.88689	120	
222.95279	822	1+
223.88827	88	
224.95105	850	1+
225.88770	236	1+
226.94851	7114	1+
227.00873	120	
227.04647	84	
227.93081	168	
228.89607	654	1+
228.94311	8182	1+
229.82274	136	1+
230.10202	106	
230.78999	178	
230.89098	3942	1+
232.88568	452	1+
234.88227	204	
235.82250	188	
235.88316	132	
235.98872	94	
239.06698	132	
240.82471	136	
240.94142	662	
240.96015	194	
241.13537	90	
241.60829	84	
241.83354	86	
241.94255	616	
241.97380	114	
242.94331	1984	1+
242.96086	714	
243.82234	220	1+
244.05538	92	
244.83939	100	
244.85209	92	
244.95898	4326	1+
245.84578	92	
246.95466	3684	1+
247.06630	86	
247.79047	106	
248.80450	320	
248.90073	1956	1+
248.94448	92	
249.80486	144	
250.79999	92	
250.97128	424	1+
253.09046	96	
253.90529	154	
254.02277	92	
254.34027	88	
254.99081	88	
256.87245	120	
257.45140	104	
258.00932	96	
258.44506	94	
258.84487	174	
260.14584	84	
260.83304	560	1+
260.97042	156	
261.04134	84	
261.06553	90	
265.08812	218	1+
265.81191	518	1+
265.97592	202	
266.81363	434	1+
267.97468	682	1+
268.81349	144	
268.84783	102	
268.96495	676	1+
269.11618	92	
269.92704	108	
270.81517	142	
270.95167	142	
271.41013	86	
271.92071	268	1+
272.34693	86	
272.84609	128	
273.79496	122	
273.85555	114	
274.36692	104	
274.86363	90	
274.90448	214	1+
276.42702	90	
276.81298	130	
276.85666	252	
277.80767	96	
277.86462	134	
278.81154	168	
278.84718	400	1+
279.10283	142	
279.42381	96	
279.78953	1578	1+
279.91684	88	
280.09142	86	
280.10714	162	
280.79195	1372	1+
280.81974	148	
281.87606	120	
282.44107	102	
282.83099	154	
282.94210	96	
283.07466	316	1+
283.81020	104	
283.85331	152	
283.99066	102	
284.05717	86	
284.82799	94	
284.90298	130	
284.99312	94	
285.81809	280	1+
285.85120	592	1+
286.91163	102	
288.40279	96	
289.85279	90	
289.92116	232	1+
290.80061	156	
291.81483	128	
291.91486	86	
292.79541	136	
292.86854	122	
294.11530	94	
294.43371	94	
294.85853	102	
295.15646	268	1+
295.82201	86	
296.81021	144	
297.81248	140	
298.80624	742	
299.05111	86	
299.80202	1102	1+
300.80271	684	1+
301.86244	622	1+
302.81906	104	
303.80626	556	1+
303.82748	86	
303.85884	1040	1+
303.94406	92	
306.87802	128	
310.88206	436	1+
314.82875	132	
314.87735	126	
315.81261	482	1+
316.08760	86	
316.87118	86	
317.93094	362	1+
318.38396	88	
318.85831	132	
318.93137	284	1+
319.82225	350	1+
319.87206	282	
321.81814	754	1+
321.86915	268	
322.93080	322	
323.95154	90	
324.87956	142	
325.69962	88	
326.84523	102	
326.87125	568	1+
327.08387	134	
328.83331	140	
329.86471	142	
329.89914	106	
330.87660	200	
334.75661	92	
336.94624	290	1+
337.83655	168	
339.16991	98	
339.83112	602	1+
340.94149	404	1+
342.87053	150	
343.91237	168	1+
344.39086	92	
345.82563	90	
347.87661	92	
352.77467	92	
354.20362	108	
354.96660	96	
360.77938	120	
360.87161	148	
362.03236	156	1+
362.83546	222	1+
365.76315	98	
366.92429	98	
367.52211	100	
367.79376	190	1+
END IONS

###FS:    #m/z: 322.93165 #charge 1+
###MS: 66
###MSMS: 67
BEGIN IONS
TITLE=Cmpd 49, +MS2(322.9317), 28.0-35.0eV, 1.4min #67
RTINSECONDS=85.486
SCANS=66-67
PEPMASS=322.93165	3026552
CHARGE=1+
57.08097	74	
90.63672	80	
183.08033	74	
190.42637	78	
192.88787	76	
193.02594	74	
195.92178	132	
201.04618	172	
205.94968	194	
206.94884	78	
209.89290	150	
209.94547	150	
210.89926	116	
212.88164	162	
214.04425	78	
214.88662	116	
214.91112	96	
216.89029	74	
217.84796	78	
218.87174	120	
220.88454	102	
221.07037	106	
222.95477	164	
222.97219	132	
223.96034	584	1+
224.89597	106	
225.86242	76	
227.88290	138	
227.93222	118	
229.91048	94	
230.84140	84	
230.89018	430	1+
230.90810	154	
231.91177	194	1+
232.89593	218	
232.97590	88	
233.16207	128	
233.38839	94	
236.82310	196	1+
237.51487	76	
238.02364	104	
238.81080	82	
238.88495	110	
238.94155	304	
239.78731	190	
239.89373	86	
239.91252	82	
239.97715	84	
240.06597	150	
240.81971	82	
240.87395	76	
240.94145	4580	
241.90476	78	
241.94030	11966	1+
242.94233	8404	1+
243.79292	92	
243.82368	164	
244.81112	102	
244.82209	102	
244.94031	3044	1+
245.83015	92	
246.40153	100	
246.97810	142	
247.89342	168	
248.85918	92	
248.90416	74	
249.04551	120	
250.79610	78	
250.94941	140	
251.47148	76	
251.92933	74	
252.84395	110	1+
253.92566	86	
254.04660	78	
255.80098	84	
256.78398	100	
256.84307	94	
256.89465	258	1+
257.40237	74	
257.80052	76	
258.80185	146	
258.83811	122	
258.85639	76	
258.89355	82	
259.88935	120	
260.33909	140	
260.83799	164	
261.47831	74	
261.83186	454	1+
261.84705	192	1+
262.13197	82	
262.83409	292	1+
264.89294	100	
265.95088	90	
266.02113	94	
266.03991	134	
266.08732	88	
266.85599	134	
266.97123	124	
267.02457	106	
267.80827	74	
268.84461	142	
268.91367	156	
268.96052	232	1+
269.94474	74	
270.01339	80	
270.03965	78	
271.17375	120	
271.79713	266	1+
271.85561	80	
271.91760	78	
272.89358	142	1+
272.94282	98	
273.51533	84	
273.78907	304	1+
275.83074	344	1+
276.86316	76	
277.62461	80	
277.81469	126	
278.85951	202	
279.09030	634	1+
280.79300	82	
281.79955	94	
281.87412	76	
281.90686	76	
283.07297	162	
283.79102	146	
283.90384	76	
284.29787	304	1+
284.85591	186	1+
285.85838	224	1+
287.89581	94	
288.20861	158	
288.53002	96	
289.41718	80	
289.78841	196	
289.88079	238	
290.80486	98	
290.86168	290	1+
291.80387	344	1+
293.85388	330	1+
294.92885	94	
295.79430	92	
295.83185	78	
296.00104	78	
296.86918	92	
297.80237	142	1+
298.40995	82	
298.82831	186	
299.78670	194	
299.83956	88	
300.83178	186	
301.78018	138	
301.85783	98	
302.88965	78	
303.10344	84	
305.51961	76	
306.09279	94	
306.88560	344	1+
307.80700	288	1+
307.88875	270	1+
308.86847	200	1+
311.07782	94	
313.89146	118	
314.81964	244	1+
315.88568	96	
316.79744	92	
318.38837	78	
320.82520	78	
321.09998	90	
321.83008	74	
322.53827	96	
324.82898	76	
324.89565	214	
324.91631	92	
325.14120	78	
325.73709	76	
325.90210	108	
326.36679	76	
326.61771	78	
END IONS

###FS:    #m/z: 507.84858 #charge 1+
###MS: 66
###MSMS: 68
BEGIN IONS
TITLE=Cmpd 50, +MS2(507.8486), 28.2-35.2eV, 1.5min #68
RTINSECONDS=86.258
SCANS=66,68
PEPMASS=507.84858	243374
CHARGE=1+
196.01581	330	
198.88978	226	
214.88573	310	
223.97541	216	
224.97587	144	
230.90255	184	
232.89685	882	1+
236.88818	464	1+
244.07066	266	1+
248.08593	140	
249.09821	266	
250.90831	422	1+
250.98186	258	1+
251.96567	158	
252.08119	294	1+
253.79539	234	1+
258.87577	144	
259.85419	224	1+
259.88134	362	1+
261.38448	246	1+
266.09786	368	1+
266.16730	272	
266.92539	404	1+
269.38489	300	1+
269.88919	182	
270.85772	150	
270.92062	188	1+
272.13904	138	
272.89381	440	1+
278.13315	240	1+
278.15052	190	1+
278.83372	408	1+
278.86536	172	
279.40049	198	1+
280.79954	146	
280.88099	146	
281.08611	168	
281.88921	266	1+
282.39020	152	
282.92708	194	1+
284.87155	196	
285.85511	434	1+
286.79514	332	1+
286.87165	160	
287.85420	1844	1+
288.87199	256	
289.85860	930	1+
289.87863	946	1+
290.88034	612	1+
291.30228	100	1+
292.81324	134	
293.87494	1424	1+
293.98745	208	1+
294.12476	146	
294.16955	162	
294.90653	174	1+
295.15249	192	
295.82029	170	1+
296.88734	148	1+
298.36030	186	
298.80985	144	
299.80143	514	1+
300.79663	350	1+
300.84785	692	1+
301.87867	322	1+
302.34246	150	
303.86912	1504	1+
304.10907	164	1+
305.86415	3364	1+
306.90791	168	
306.93721	158	
307.85903	194	
307.87566	304	
307.89275	368	
308.14350	822	1+
308.38753	174	
308.87394	2406	1+
309.83817	278	1+
309.99600	280	1+
310.15846	970	1+
311.03493	294	1+
311.78445	270	1+
311.88539	3888	1+
311.94265	152	
312.17718	1166	1+
312.82686	176	
314.86644	920	1+
316.86426	408	1+
318.81131	136	
318.86462	414	1+
320.81900	202	1+
321.88570	254	
322.11418	168	1+
322.41217	286	1+
322.88682	218	
323.87043	570	1+
323.89247	198	
324.38087	190	1+
324.81832	180	1+
325.90430	218	
326.88542	4532	1+
327.38317	354	1+
328.37109	150	
328.38615	248	1+
328.76028	230	1+
328.89021	982	1+
329.78868	274	1+
331.12438	140	
331.89318	234	
332.76819	214	1+
332.79627	150	
332.82419	376	1+
332.87451	670	1+
332.90970	136	
333.81699	272	1+
334.89820	154	
335.12524	194	1+
335.84438	164	
336.35040	88	1+
336.99879	296	1+
337.88286	278	
338.00453	228	1+
338.88771	298	1+
339.77794	216	1+
340.03308	222	1+
340.82809	138	
341.10178	144	
341.41468	194	
344.77514	288	1+
345.81977	142	
346.87001	198	
346.99889	136	
348.75677	466	1+
348.89596	186	
349.75749	320	1+
350.81833	382	1+
350.88713	368	1+
351.76939	196	
351.87373	146	
352.77309	344	1+
353.79898	136	
353.85652	340	1+
355.84297	204	1+
355.88952	484	1+
357.72744	138	
357.87196	314	1+
358.77255	172	1+
359.11849	152	
362.87726	410	1+
363.88530	264	1+
364.00274	152	
365.18464	318	1+
365.35897	302	1+
365.76973	154	
366.18826	264	1+
366.35828	214	1+
366.73321	140	
366.79354	142	
366.83670	490	1+
367.70873	548	1+
367.76646	422	1+
367.91313	198	
368.36884	164	
368.90461	270	
369.80077	394	1+
369.83976	594	1+
369.89612	198	
370.80523	250	1+
371.72924	136	
371.84340	162	
372.78840	142	
372.82141	172	
372.85387	138	
372.87017	300	1+
373.02798	248	1+
373.71967	316	1+
374.06069	192	1+
374.82526	372	1+
376.88777	444	1+
380.71962	246	
380.85252	144	
381.14821	150	
381.84160	736	1+
382.71971	212	1+
383.79305	324	1+
384.85377	1592	1+
384.90317	144	
385.77034	250	
385.79060	346	1+
385.89668	136	
387.72448	372	1+
387.84715	260	
388.84924	174	
389.20027	186	
389.76075	146	
389.84812	234	
390.84406	762	
390.90298	356	1+
391.73665	180	1+
391.77887	178	1+
391.84411	646	
391.90815	256	1+
392.07093	146	
392.82808	796	1+
393.86366	150	
394.15187	132	1+
394.82167	158	
395.73759	154	
395.77646	390	1+
395.86796	168	
396.77752	268	1+
397.80412	134	
398.73903	298	
398.86745	304	
399.73433	168	
399.85042	988	1+
400.72891	422	1+
402.86836	1230	1+
403.81488	188	1+
403.87420	770	1+
404.73353	226	1+
404.81698	212	1+
405.12368	232	1+
405.75333	158	
405.85745	380	
406.74135	376	1+
406.80793	304	1+
406.86469	166	
407.77503	144	
407.86917	1302	
408.85596	1922	1+
409.73029	512	1+
410.76495	236	1+
410.84204	1048	1+
410.88627	178	
412.73155	184	
412.81339	140	
412.84461	754	1+
413.08137	168	
413.74557	218	1+
413.86840	254	
415.87472	180	
416.81248	300	1+
417.86469	240	
418.85159	336	1+
420.80218	180	1+
420.89281	150	
421.74652	180	
421.88229	444	
422.73215	138	
422.77528	374	1+
422.86722	354	
423.78077	252	1+
423.87177	296	
424.86960	224	
425.75985	336	
425.87286	158	
426.76983	176	
426.86411	1482	1+
427.18183	136	
427.70628	154	
427.73760	912	1+
428.09169	166	
428.14565	136	
428.84945	1294	1+
428.89169	442	
429.08703	236	1+
429.70232	206	
429.83720	638	1+
430.74186	424	
431.86947	774	1+
433.85832	308	
435.71906	208	1+
439.76040	172	1+
439.89325	568	1+
441.22071	258	
442.22985	152	
443.76576	210	
443.88211	146	
444.87451	3098	1+
445.72775	156	
445.75585	272	
446.71720	176	
447.71606	606	1+
447.89413	206	
448.74722	192	
448.89398	144	
449.70772	152	
449.77272	138	
449.87578	938	1+
449.91082	142	
450.75210	276	1+
451.74971	260	1+
453.20686	136	
453.86938	150	
457.90728	256	
458.91108	142	
459.24049	152	
462.88360	896	1+
464.91486	186	1+
465.91573	212	1+
467.29886	140	
467.70865	516	1+
467.88972	1552	1+
471.73228	212	
472.71374	280	1+
476.69552	148	
485.90306	718	1+
489.79028	178	1+
490.84550	136	1+
493.23014	230	1+
499.73228	268	1+
508.29464	168	1+
509.85941	328	
511.79801	138	
END IONS

###FS:    #m/z: 336.94746 #charge 1+
###MS: 66
###MSMS: 69
BEGIN IONS
TITLE=Cmpd 51, +MS2(336.9475), 28.0-35.0eV, 1.5min #69
RTINSECONDS=87.0305
SCANS=66,69
PEPMASS=336.94746	82904
CHARGE=1+
104.26043	84	
174.81682	84	
182.86360	74	
183.00716	74	
195.96974	74	
197.51119	92	
200.88029	100	
204.00929	84	
204.05663	84	
204.94881	92	
206.91515	78	
210.99744	108	
211.94542	3156	1+
212.04754	74	
212.88001	1380	1+
213.53995	92	
213.94097	1012	1+
214.90027	94	
215.88765	654	1+
215.94038	74	
216.41866	86	
217.85891	90	
217.88313	174	
220.86676	78	
223.98227	122	
224.97547	176	
227.51310	106	
228.89452	340	1+
229.95629	2368	1+
230.82169	94	
230.89004	2044	1+
231.82634	76	
231.95190	1290	1+
232.47758	92	
233.16689	84	
233.55893	96	1+
233.89559	350	1+
233.94956	116	
234.87815	78	
235.03626	82	
235.36793	82	
235.86910	76	
235.89249	176	
235.94741	124	
237.06575	118	
239.11652	92	
239.79274	100	
239.91819	90	
239.95252	76	
240.83942	540	1+
240.85873	74	
241.94950	124	
242.88147	84	
243.84120	78	
245.97966	84	
246.42292	88	
246.97817	136	
247.96626	712	1+
248.89977	832	1+
249.84300	98	
249.96582	476	1+
250.83134	378	1+
251.07130	134	
251.84536	86	
252.85470	98	
252.92266	82	
252.97059	1100	1+
253.90836	238	1+
253.92694	74	
254.10462	84	
254.87226	94	
254.96823	842	1+
255.96099	88	
256.04064	106	
256.91560	332	1+
256.96108	122	
257.83565	116	
257.89687	94	
258.03125	142	
258.39803	90	
258.84911	402	1+
259.95062	184	1+
261.85156	84	
261.87756	78	
262.01063	76	
265.08953	134	
267.84220	278	
268.83971	1164	1+
268.99538	88	
269.03594	74	
270.09400	82	
270.98136	340	
271.84376	124	
271.91882	106	
271.99644	76	
272.97660	120	
273.86160	88	
274.41572	74	
275.99226	92	
276.85990	660	1+
277.83479	120	
278.37800	102	
278.83608	682	1+
279.10066	140	
281.20851	88	
281.79125	78	
281.93373	162	
283.14717	112	
283.92904	88	
285.84943	1262	1+
286.51912	98	
286.85152	812	1+
288.05077	82	
288.20581	102	
288.85661	180	
289.78918	88	
290.85624	106	
290.90045	78	
291.85481	82	
291.92352	80	
292.43544	136	
292.88464	76	
293.10901	310	1+
293.81867	78	
294.85182	136	
294.86997	114	
295.80407	212	1+
295.99555	124	
296.87616	122	
297.00000	116	
297.89156	78	
298.31479	104	
299.44412	78	
300.30940	92	
300.52029	80	
301.96934	100	
303.11400	80	
303.83936	80	
303.86248	244	1+
304.00183	78	
304.80756	76	
307.89138	84	
309.86935	150	
310.13008	94	
310.35053	84	
310.88677	116	
311.87695	90	
312.88038	98	
312.95181	86	
313.87268	82	
314.09531	80	
314.86187	100	
317.15822	78	
317.87606	100	
317.92202	82	
318.02696	82	
318.12761	84	
318.43188	76	
318.81563	92	
318.85506	90	
318.88472	136	
321.41033	78	
321.75140	74	
323.78117	82	
324.87570	82	
324.89359	128	
326.62002	96	
326.88739	142	
328.37541	74	
329.16104	74	
330.44795	92	
334.83721	86	
338.78304	78	
338.87423	184	
339.73517	92	
339.82826	114	
340.82250	84	
341.82547	76	
342.54065	108	
END IONS

###FS:    #m/z: 322.93160 #charge 1+
###MS: 70
###MSMS: 71
BEGIN IONS
TITLE=Cmpd 52, +MS2(322.9316), 28.0-35.0eV, 1.5min #71
RTINSECONDS=90.7145
SCANS=70-71
PEPMASS=322.93160	2929600
CHARGE=1+
178.93045	72	
184.99588	82	
192.89480	94	
193.97743	96	
197.09719	78	
197.98258	78	
198.87677	80	
198.89089	74	
201.04543	154	
201.45158	84	
202.00769	78	
204.43923	90	
205.01358	104	
205.94800	138	
207.97546	82	
209.94273	190	
210.88514	76	
212.90312	72	
214.89588	122	
218.89302	88	
219.38374	90	
219.91693	84	
220.87385	72	
221.38373	100	
221.94205	152	
222.95773	552	1+
223.89009	90	
223.96046	480	1+
224.97949	150	
225.96002	78	
226.51588	76	
227.93576	118	
229.06598	74	
230.82545	72	
230.89838	112	
232.89981	298	1+
233.16343	364	1+
235.82597	112	
235.88243	76	
236.02951	72	
236.42032	94	
236.91115	72	
237.80789	90	
237.88562	84	
237.94451	184	1+
238.12401	72	
238.83343	86	
238.88471	74	
239.07846	76	
239.78680	200	
240.82125	148	
240.94169	3020	
241.94296	1700	
242.23848	80	
242.94246	5612	1+
243.86081	86	
243.88200	78	
244.09394	78	
244.73104	108	
244.82908	96	
244.94129	1366	
245.42532	110	
246.85178	204	1+
246.94618	132	
246.98977	90	
247.38940	104	
248.84491	88	
250.95195	142	
251.78703	76	
254.15402	74	
255.39462	82	
255.79033	114	
255.83636	86	
256.04260	82	
256.89729	110	
257.92248	84	
258.83516	216	
258.91156	106	
259.39568	78	
260.83430	404	1+
260.85726	94	
261.85922	124	
261.89967	72	
262.07647	76	
262.82503	132	1+
263.42589	86	
263.98002	160	
266.87258	92	
266.89292	100	
268.85026	92	
268.96089	106	
269.74922	78	
269.88037	136	
270.80710	76	
270.86939	102	
271.18474	88	
271.89240	216	1+
272.17868	74	
272.84893	118	
273.79696	94	
274.79846	84	
275.44190	84	
275.81112	176	
275.90531	232	1+
275.99441	76	
277.07641	72	
278.91503	230	1+
279.09239	1082	1+
279.84692	122	
280.79043	80	
280.85870	76	
281.19076	164	1+
281.36265	76	
282.27956	84	
282.85553	248	1+
283.35813	76	
283.40346	102	
284.29293	296	
284.84402	72	
284.88129	126	
285.87285	240	1+
288.13843	82	
288.20274	90	
289.78299	72	
290.79866	286	1+
291.77017	74	
293.46922	76	
293.85027	84	
294.27794	72	
294.86450	186	1+
297.40553	86	
297.79191	130	
297.81824	86	
298.81958	78	
298.88626	126	
299.78208	72	
301.90774	128	
302.99446	76	
303.44933	90	
305.96620	102	
306.38072	84	
306.86455	88	
306.97225	76	
307.17448	88	
307.80246	330	1+
307.88858	76	
308.86983	146	
308.89205	74	
310.24662	76	
310.62961	84	
310.83756	76	
310.90343	142	
311.10785	90	
311.81855	140	
311.89226	286	1+
311.92036	86	
314.81990	122	
315.80845	98	
317.40325	86	
320.26206	98	
320.40492	80	
321.85062	78	
322.13709	80	
323.17415	76	
323.75449	78	
324.01295	78	
324.88911	130	
325.10366	92	
325.89996	132	
327.02145	88	
END IONS

###FS:    #m/z: 507.84826 #charge 1+
###MS: 70
###MSMS: 72
BEGIN IONS
TITLE=Cmpd 53, +MS2(507.8483), 28.2-35.2eV, 1.6min #72
RTINSECONDS=91.4865
SCANS=70,72
PEPMASS=507.84826	249080
CHARGE=1+
196.01964	278	1+
199.89018	130	
200.88655	138	1+
214.88803	208	
224.12354	146	
224.97843	334	
230.90418	142	
232.89862	328	1+
234.89469	228	
236.88897	302	1+
241.85408	164	
250.97214	144	
251.91861	146	
254.10221	244	1+
255.91291	146	
260.85622	156	
260.87740	180	
266.16924	130	
267.10951	148	
269.89410	134	
272.13671	130	
272.85763	190	
273.38315	176	
273.80282	272	1+
273.91873	184	1+
274.85138	150	
275.08171	260	1+
275.83974	176	1+
276.92583	292	1+
277.90872	166	
278.83590	192	
279.81620	252	1+
280.38223	156	
280.87317	154	
281.37717	144	
281.95743	130	
282.07031	166	
282.88200	214	
285.85880	288	
287.85385	1674	1+
289.87934	702	
290.86538	746	1+
292.93780	146	
293.87455	1098	1+
294.93193	142	
295.09935	270	1+
295.15077	142	
295.88624	190	
296.82130	152	
296.85258	290	1+
297.87630	134	
298.85381	148	
299.89808	136	
300.10557	196	1+
301.86326	202	
302.88658	204	
303.86843	872	1+
304.88557	144	
305.40266	224	1+
305.86581	1738	1+
305.89850	178	
307.89198	440	
308.14471	1798	1+
308.87396	1430	1+
309.89000	280	
310.80544	174	1+
310.84248	150	
310.88007	192	
311.83065	390	1+
311.88558	2758	1+
312.17697	506	1+
312.83414	318	1+
314.86669	664	1+
316.86022	382	1+
316.89012	134	
317.88130	142	
318.07673	166	
318.76979	200	1+
321.35230	350	1+
321.85386	246	1+
322.87517	836	1+
322.93843	146	
322.99227	180	1+
323.82960	182	1+
323.87672	696	1+
325.89584	258	
326.88437	3476	1+
327.39248	174	
328.88270	734	1+
330.16645	136	
330.87983	186	
331.12532	188	
331.83257	136	
332.87674	278	
333.80128	170	
333.87798	200	
334.01882	190	1+
334.88110	372	1+
335.84007	132	
337.88498	302	
339.88358	150	
340.86718	256	1+
341.11217	302	
341.13328	158	
345.83122	172	
347.78271	284	
347.83166	136	
348.88903	174	
349.75944	232	
349.80873	136	
350.01709	132	
350.76893	500	1+
350.89071	392	
351.82801	208	
351.88535	174	
353.10565	132	
353.78453	214	
353.85482	168	
353.90502	144	
355.89163	236	
358.79422	154	
359.11833	252	1+
359.76132	178	1+
362.77384	158	
362.91175	178	1+
363.87035	194	
364.84230	140	
365.78665	364	1+
366.74309	182	
366.76371	444	1+
366.84380	322	
366.87131	150	
367.71021	606	1+
367.83378	132	
367.85024	186	
368.83762	184	
368.89811	406	1+
369.83824	336	
370.30172	148	
370.85432	346	1+
372.74370	166	1+
372.78717	212	
372.85791	232	1+
373.71835	286	1+
373.83214	130	
373.90632	178	
374.86192	250	1+
375.17947	136	
375.75056	164	
376.88347	148	
377.73135	260	1+
377.87415	308	1+
377.89845	162	
380.72200	462	1+
381.79689	158	
381.84048	436	1+
383.77686	138	
383.79655	154	
384.85059	1508	1+
384.90120	186	
385.77958	298	
385.80641	132	
385.82835	164	
386.71901	210	1+
386.82895	194	
387.77842	356	1+
387.85220	740	1+
387.88090	130	
388.79520	360	1+
389.80186	236	1+
390.11266	170	1+
390.75693	206	
390.84295	1270	1+
391.89851	262	1+
392.07559	308	1+
392.79327	300	1+
392.82688	1038	1+
393.19358	254	1+
393.74484	170	
393.79356	212	1+
396.74166	282	1+
397.12027	132	
397.79044	222	1+
398.73207	688	1+
398.86562	138	
399.85045	280	
400.72533	168	
400.85505	182	
401.17649	142	
401.78836	142	
402.86742	160	
403.76249	358	1+
403.87625	578	1+
404.72640	296	1+
405.10909	158	
405.86559	158	
406.18518	130	
407.74135	618	1+
407.87045	1146	
408.85564	1628	1+
409.72413	194	
410.73751	372	1+
410.84232	818	1+
410.87434	570	1+
412.84732	806	1+
412.91711	208	1+
413.07761	140	
413.87761	514	1+
415.84135	226	1+
416.16885	138	
417.81803	170	
417.87823	404	1+
421.78710	134	
421.88434	264	
422.87515	266	
423.78103	402	1+
423.86876	300	
424.86945	198	
425.75624	998	1+
425.87005	172	
426.86310	1520	1+
427.73740	716	1+
428.85143	1632	1+
428.88651	304	
429.70834	218	
429.74587	430	1+
430.79150	132	
430.84823	220	
431.87236	374	1+
433.85955	282	
434.18489	136	
435.86751	154	
438.10619	130	1+
439.89834	314	1+
441.22326	388	1+
442.87812	146	
443.76344	310	1+
443.78394	150	
444.87725	2466	1+
445.74534	458	1+
446.85018	184	1+
446.88153	422	1+
447.71300	450	1+
448.77231	142	
448.89790	182	
449.69606	164	
449.88175	230	1+
450.70161	422	1+
450.75438	352	1+
453.76606	134	
455.24114	176	
456.75215	130	
457.91151	146	
462.88635	876	1+
465.72449	116	1+
467.71020	288	1+
467.89092	1260	1+
468.78403	194	
469.64687	166	1+
481.61831	156	
485.90165	534	1+
489.20703	138	
492.81015	158	
493.75253	180	1+
498.78532	174	1+
510.32673	108	1+
END IONS

###FS:    #m/z: 336.94726 #charge 1+
###MS: 70
###MSMS: 73
BEGIN IONS
TITLE=Cmpd 54, +MS2(336.9473), 28.0-35.0eV, 1.6min #73
RTINSECONDS=92.259
SCANS=70,73
PEPMASS=336.94726	81572
CHARGE=1+
61.88835	90	
161.67933	74	
183.87541	74	
184.43537	74	
192.43978	88	
194.03245	80	
198.95667	84	
205.95009	80	
205.97839	74	
207.87184	84	
208.98241	108	
209.94485	94	
210.03341	122	
210.88332	186	
211.94507	3350	
212.87989	922	1+
213.94081	1640	1+
214.87492	80	
215.86149	96	
215.89058	166	
215.93987	222	1+
217.88669	124	
217.93872	76	
219.84612	74	
224.97823	148	
225.02703	72	
225.95626	92	
226.90059	72	
226.94964	78	
226.97156	166	
227.85572	78	
228.89894	314	
229.83392	80	
229.95629	3146	1+
230.88981	1846	1+
231.95034	1262	1+
233.00774	76	
233.82372	84	
233.89767	506	1+
233.95058	226	
235.83529	92	
235.94962	122	
235.96894	80	
237.00564	76	
237.89528	266	1+
238.84225	186	
240.95240	84	
241.12381	108	
241.84538	190	
242.83717	80	
243.00306	88	
243.86745	78	
243.98476	84	
245.87941	86	
245.89857	84	
246.90608	204	
246.97913	118	
247.05353	76	
247.79681	100	
247.87023	84	
247.96739	820	1+
248.82260	92	
248.90176	472	1+
249.40000	80	
249.82287	82	
249.95870	608	1+
250.83870	382	1+
250.90245	128	
251.06772	98	
251.51620	82	
251.87943	82	
252.95454	242	
252.97224	1772	1+
253.83125	86	
253.90670	206	
254.96685	866	1+
255.07552	122	
255.70115	126	
255.91111	92	
256.85042	86	
256.89239	82	
258.03111	78	
258.84690	200	
259.82907	76	
259.87050	78	
259.95816	206	1+
260.93560	74	
261.83563	180	
261.85174	78	
262.83236	94	
263.85458	102	
265.85620	148	
265.87439	74	
266.97926	74	
267.46689	76	
267.90096	82	
268.11399	74	
268.83977	704	1+
269.56761	86	
271.85113	106	
271.91614	114	
272.92589	84	
272.97733	172	
274.86405	148	
274.96727	78	
275.84335	130	
275.85995	102	
275.95347	78	
276.85994	332	
277.83452	226	
277.85380	82	
277.87017	152	
278.83440	670	1+
278.87078	134	
279.10584	76	
279.90635	96	
280.10990	82	
282.86417	74	
283.03156	76	
283.09782	88	
283.38051	78	
283.79670	80	
285.85380	188	
286.21746	86	
286.85219	694	1+
287.95478	76	
288.82227	74	
289.86166	314	1+
291.83940	104	
293.04256	106	
293.09819	90	
293.11996	102	
293.82470	86	
293.93852	74	
294.85927	96	
295.86916	116	
296.00335	90	
297.80172	72	
297.85031	88	
298.80916	88	
298.88957	76	
299.89370	124	
305.39878	78	
305.57973	92	
305.84370	74	
307.79903	164	
307.89028	76	
308.80349	78	
308.86793	352	1+
309.87141	212	1+
310.82572	86	
311.88850	146	1+
312.75415	88	
312.86771	148	
314.10414	74	
314.88368	74	
314.94017	72	
315.37605	84	
315.53975	74	
317.87577	72	
319.73941	74	
320.89083	94	
320.97463	82	
323.81190	78	
324.82026	76	
327.86743	72	
328.19953	82	
328.88414	178	
329.87873	102	
331.44403	78	
332.39514	74	
336.83334	78	
END IONS

###FS:    #m/z: 340.94253 #charge 1+
###MS: 74
###MSMS: 75
BEGIN IONS
TITLE=Cmpd 55, +MS2(340.9425), 28.0-35.0eV, 1.6min #75
RTINSECONDS=95.9285
SCANS=74-75
PEPMASS=340.94253	925804
CHARGE=1+
95.49783	76	
149.07288	94	
190.94986	80	
192.93031	110	
194.10061	86	
195.90282	76	
196.90421	82	
203.48873	94	
203.94914	76	
205.09816	74	
205.39364	82	
205.95354	92	
207.40495	78	
208.93526	92	
208.96265	158	
210.93757	166	
211.41165	86	
212.87823	452	1+
213.88056	286	1+
213.94055	790	
213.95984	86	
215.86086	90	
215.88597	236	
215.93906	312	
218.89158	118	
221.89548	86	
221.94566	250	1+
224.44526	80	
224.97529	142	
226.39001	90	
226.87083	98	
226.89190	112	
228.83914	76	
228.94782	128	
230.88904	428	1+
231.95101	1104	1+
232.57486	84	
233.07329	74	
233.36770	78	
233.94781	114	
236.04256	78	
236.12387	100	
238.82976	76	
238.85515	114	
239.90687	88	
240.23100	104	
240.83025	82	
240.85486	86	
240.90527	80	
241.84126	538	1+
243.08587	94	
243.83063	230	1+
243.84560	84	
244.81780	78	
244.86277	142	
244.88939	254	1+
245.95260	84	
246.06413	76	
246.97913	200	
248.49905	76	
248.97251	84	
249.80164	88	
249.89938	176	
249.91606	76	
249.96649	166	
250.97569	86	
251.85269	110	
251.96920	122	
252.85254	84	
253.90545	92	
254.85942	86	
254.96598	740	1+
255.06182	90	
255.07678	74	
255.83633	78	
256.89631	82	
256.96079	108	
257.82788	120	
257.85052	122	
257.86541	74	
257.90471	84	
257.94228	82	
258.44130	102	
258.82925	118	
258.84694	446	
258.86295	90	
258.96990	144	
259.84896	250	
259.89635	100	
259.95903	218	
260.83715	204	
261.85050	170	
262.84483	88	
265.01972	128	
265.58454	72	
266.38556	102	
267.86702	76	
268.06570	106	
268.79011	76	
268.84350	342	1+
268.95999	80	
270.84155	90	
271.09996	86	
271.84122	134	
271.93966	76	
271.97021	184	1+
272.84541	78	
272.93505	186	
275.38688	102	
275.85693	858	1+
276.99295	74	
278.80035	74	
278.84773	1154	1+
280.18301	74	
281.05534	104	
281.10630	164	
282.11112	72	
282.40991	78	
283.79959	244	1+
283.86021	76	
284.40287	84	
285.84184	76	
286.86589	198	1+
289.01226	96	
289.79342	80	
290.86688	88	
293.86898	170	1+
293.89642	76	
294.01010	122	
294.11938	84	
296.23356	74	
296.85737	296	1+
296.93762	80	
297.01064	98	
297.84183	74	
299.87570	212	
300.86939	98	
301.05623	96	
301.77737	78	
301.80920	76	
301.85888	114	
301.87305	74	
302.17633	92	
302.86111	76	
302.94618	128	
304.92744	74	
305.81157	92	
305.91057	74	
307.89681	78	
309.81220	72	
310.82677	188	1+
312.80301	172	
312.87335	148	
313.95860	78	
314.09740	92	
315.02096	76	
315.05809	80	
317.89546	114	
318.43217	108	
319.89743	100	
324.89350	80	
327.10173	74	
328.84947	88	
329.91004	84	
332.82015	84	
336.04259	92	
338.41474	90	
340.77073	74	
END IONS

###FS:    #m/z: 363.95876 #charge 1+
###MS: 74
###MSMS: 76
BEGIN IONS
TITLE=Cmpd 56, +MS2(363.9588), 28.0-35.0eV, 1.6min #76
RTINSECONDS=96.701
SCANS=74,76
PEPMASS=363.95876	366986
CHARGE=1+
187.86892	160	
189.86611	120	
191.85876	356	1+
193.85082	82	
196.88333	168	
201.08929	80	
201.88730	88	
206.93632	82	
207.87709	136	
209.94484	670	
210.88308	166	
212.87994	1784	1+
212.93190	96	
214.89674	86	
215.87593	82	
217.41337	90	
218.91261	106	
221.80409	100	
222.95133	456	1+
222.97078	132	
224.95285	932	1+
225.89661	116	
225.94681	216	
225.96919	102	
226.09298	80	
226.89506	156	
226.94839	5370	1+
226.97178	192	
227.04828	92	
227.88635	130	
227.92899	192	
228.05740	86	
228.89410	368	1+
228.94399	6236	1+
229.11959	82	
230.89092	2650	1+
232.88584	378	1+
233.01308	86	
234.88202	110	
235.12854	84	
235.85047	122	
237.93964	228	1+
238.09979	82	
238.89916	272	1+
240.82628	126	
240.94233	530	
240.96226	204	
241.79359	80	
241.83857	108	
241.94017	1778	1+
242.33201	88	
242.94180	1194	1+
242.96068	502	1+
243.40208	118	
243.81812	284	1+
243.83690	106	
244.07544	94	
244.84236	114	
244.95890	2844	1+
244.99148	84	
245.55786	94	
245.88934	82	
245.94386	184	
246.02954	158	
246.54213	90	
246.80817	148	
246.90652	194	
246.95444	3848	1+
248.80464	262	1+
248.90042	618	1+
249.11883	120	
250.78695	198	1+
250.89624	440	1+
250.94874	274	
250.96988	348	
253.90492	80	
254.84341	84	
256.85464	84	
258.10984	98	
258.83175	110	
259.34239	102	
259.83714	86	
260.48270	92	
260.82851	372	1+
260.97282	92	
262.93774	104	
262.95781	84	
263.83118	98	
263.84301	82	
264.08958	262	1+
264.91402	292	1+
264.95918	102	
265.12670	86	
265.41658	80	
265.81653	92	
266.80886	352	1+
266.89827	108	
267.97502	460	
268.78628	146	
268.81279	290	1+
268.84972	88	
268.96456	1056	1+
269.96993	860	1+
271.85086	224	1+
271.87496	92	
271.91650	182	
273.94995	104	
275.07327	88	
275.79841	124	
275.92475	86	
276.85709	94	
276.93577	80	
277.13796	94	
277.85987	144	
278.81048	142	
278.84814	332	
279.04637	106	
279.10553	182	
279.79688	128	
279.86568	136	
279.88560	98	
280.79512	574	1+
280.83221	226	1+
280.93437	92	
281.00304	96	
281.28460	84	
282.79600	182	
282.80683	136	
282.82741	190	
283.79546	120	
283.86180	158	
283.98719	96	
284.82505	382	1+
285.79843	104	
285.82898	252	1+
285.84795	622	1+
286.89224	152	
286.93059	114	
288.40496	88	
290.55267	88	
290.78791	244	1+
290.85626	82	
291.44501	84	
292.85337	308	1+
292.89768	108	
293.11929	116	
294.85461	292	1+
295.93165	172	1+
296.37725	82	
297.80880	244	
298.80582	686	
299.80607	318	
300.80130	832	1+
301.21260	86	
301.86130	464	1+
301.99254	80	
303.85850	562	1+
304.88801	116	
306.43259	82	
306.87578	86	
310.86690	120	
310.88498	86	
310.99108	82	
311.12759	84	
311.89112	84	
313.02568	82	
316.81567	254	
317.82624	112	
317.94594	86	
318.93126	108	
319.81964	82	
319.83445	86	
320.43358	100	
321.82495	368	1+
321.86575	156	
322.88305	256	1+
322.93431	224	1+
323.84964	84	
324.83593	86	
326.87293	248	
326.90545	294	1+
331.35251	106	
331.83559	132	
337.94173	170	
339.07938	80	
339.82803	404	1+
341.82094	86	
343.41741	152	
346.70535	86	
350.19407	80	
352.07150	82	
355.33687	92	
356.08484	88	
360.83697	94	
365.72746	98	
367.80681	80	
END IONS

###FS:    #m/z: 507.84839 #charge 1+
###MS: 74
###MSMS: 77
BEGIN IONS
TITLE=Cmpd 57, +MS2(507.8484), 28.2-35.2eV, 1.7min #77
RTINSECONDS=97.473
SCANS=74,77
PEPMASS=507.84839	220792
CHARGE=1+
196.01691	450	1+
214.88661	354	
224.97798	200	
232.89951	436	1+
234.89924	140	
238.06191	156	
250.90499	290	1+
251.89068	230	1+
252.13676	130	
254.10353	242	1+
260.88517	344	1+
261.60572	174	
266.38846	194	1+
267.10853	136	
267.89912	188	
270.85961	240	
275.06037	200	1+
277.84753	272	1+
277.89100	142	
278.83194	162	
279.88681	150	
280.82845	130	
281.37703	132	
281.92886	178	1+
282.80214	138	
284.79087	128	
284.81070	142	
284.87859	192	
285.12811	154	
285.85859	256	
286.85618	178	
287.85280	1154	1+
287.93718	126	
288.89201	126	
289.85085	148	
289.88226	340	
290.87253	748	1+
292.81155	196	1+
293.87591	1344	1+
294.16887	134	1+
294.85901	190	
295.86895	168	
295.94173	200	1+
296.82182	188	1+
296.84926	222	1+
299.80587	198	1+
299.85080	392	1+
302.09976	154	1+
302.85579	190	
303.87084	754	1+
305.38383	144	
305.80246	250	1+
305.86324	1740	1+
306.83118	136	
307.89298	378	
307.97137	170	
308.08016	188	1+
308.14532	804	1+
308.83332	258	1+
308.87393	1142	1+
310.15923	568	1+
310.80066	200	1+
311.88518	3168	1+
312.17574	726	1+
312.97381	138	
314.86243	702	1+
316.89165	152	
318.38519	194	
319.86600	170	
321.91897	126	
323.87680	472	
324.86366	170	
325.83151	276	1+
325.85099	134	
325.90320	208	
326.15713	172	1+
326.88440	2868	1+
326.93204	130	1+
327.90202	192	
328.79820	184	
328.83809	126	
328.88722	796	1+
330.82429	466	1+
332.80834	130	
332.87922	292	
332.90786	186	
333.87780	152	
334.83752	182	
334.85932	130	
336.13171	138	
336.86809	152	
337.85450	226	1+
337.88572	560	1+
337.89831	242	
338.85595	146	1+
339.83170	160	
340.00449	300	1+
344.83802	132	
345.07665	126	
345.78196	166	
345.87399	160	
347.75468	160	
347.77793	142	
347.82918	136	
348.77114	196	
349.76149	874	1+
349.77646	174	
349.81813	186	
349.90331	142	
350.88680	372	1+
351.36378	210	
351.75018	128	
351.85494	298	
353.71714	196	1+
353.79592	152	
353.85145	128	
353.95360	218	1+
354.82242	138	
355.89365	346	
357.13806	138	
357.72819	192	1+
358.87637	164	
360.76155	172	
362.36654	162	
363.17660	146	
365.78960	268	
366.72167	128	
366.79441	218	
366.84498	228	1+
367.71346	564	1+
367.76761	386	1+
368.78570	166	
368.81749	152	
368.90260	170	1+
369.71923	224	1+
369.84035	456	1+
370.78736	144	
371.75408	244	1+
371.78405	328	1+
371.80459	208	
371.82655	184	
371.85210	146	
372.78732	214	1+
372.82337	162	
373.71903	150	
373.73681	162	
373.82361	146	
374.81408	546	1+
375.74060	128	
376.77433	212	
378.77147	128	
380.71718	478	1+
381.84190	370	
382.85883	394	1+
382.89855	150	
383.72207	212	
383.79201	138	
383.84822	792	1+
384.77591	332	1+
384.85340	652	1+
384.89892	140	
385.77676	234	1+
386.87095	192	
387.84802	534	1+
388.74078	146	
388.80183	164	
389.20107	154	
390.05549	166	
390.84651	434	
391.84423	444	
392.45814	108	1+
392.83082	1194	1+
393.72292	134	1+
395.76479	152	
397.86918	330	1+
398.72778	584	1+
398.80846	134	
399.81192	138	
399.85210	714	1+
400.77219	210	1+
402.86664	148	
403.87217	300	
404.87799	290	
405.10313	178	
405.76703	276	1+
405.86893	408	1+
407.72766	154	
407.75655	180	
407.86960	1216	
408.85763	1786	1+
408.93415	126	
409.72685	322	
409.90822	212	1+
410.72578	142	
410.83889	1352	1+
412.84757	724	1+
413.09290	140	
413.75275	192	
413.87598	428	1+
415.40750	142	
417.76521	180	1+
417.85467	174	
421.88461	330	
422.81358	244	1+
422.86766	872	1+
423.78090	444	
425.76215	312	
425.87541	306	
426.76678	206	
426.86403	1274	1+
427.73698	912	1+
427.79935	132	
428.78859	210	1+
428.84965	1132	
428.88396	286	
428.92768	158	1+
429.70841	154	
429.73275	172	
429.80167	196	1+
429.82768	180	
429.86856	296	
430.73937	150	
431.87161	376	
432.86754	482	1+
439.89612	312	1+
441.21993	308	1+
444.78108	208	
444.87586	1724	1+
445.75103	656	1+
446.88103	428	1+
447.71204	702	1+
448.77739	158	
448.90170	274	
449.88396	906	1+
450.70179	254	
450.75536	516	1+
450.82182	142	
457.70887	186	1+
457.90695	156	
459.19409	138	
462.77472	132	
462.88445	772	1+
465.72322	128	
465.89853	184	
466.15394	156	1+
467.89102	922	1+
469.89360	134	
471.20856	284	1+
472.72304	162	
479.78104	190	1+
485.90127	618	1+
487.80709	284	1+
494.23209	140	
507.10612	130	
509.86954	168	1+
END IONS

###FS:    #m/z: 340.94264 #charge 1+
###MS: 78
###MSMS: 79
BEGIN IONS
TITLE=Cmpd 58, +MS2(340.9426), 28.0-35.0eV, 1.7min #79
RTINSECONDS=101.147
SCANS=78-79
PEPMASS=340.94264	959614
CHARGE=1+
95.09383	78	
187.89135	74	
190.95033	88	
192.92859	92	
196.88007	72	
197.88770	72	
200.86099	106	
205.95187	108	
207.87366	128	
208.92291	84	
208.96200	80	
208.98878	80	
209.93694	512	1+
210.93925	434	1+
210.96904	98	
211.10455	88	
211.89028	76	
212.88038	212	
213.11825	94	
213.88115	82	
213.90893	88	
213.94041	744	1+
214.88023	78	
215.88715	320	1+
215.93799	204	
217.93746	72	
218.91841	102	
219.86975	200	1+
219.88285	136	
219.90600	82	
220.82501	82	
220.92327	72	
222.95683	592	1+
223.96172	352	1+
226.97238	74	
228.51956	90	
228.86501	78	
228.94872	304	
230.88867	682	1+
230.92066	92	
231.95167	1224	1+
232.84116	138	
233.90197	286	
233.94940	264	
234.02058	94	
239.90525	112	
240.84718	276	
240.96804	102	
241.84022	206	
241.94639	78	
242.84483	142	
242.88436	114	
243.03030	102	
243.83512	462	1+
244.40291	94	
246.98371	100	
247.01451	94	
247.89400	72	
247.90749	82	
248.12940	72	
248.86697	74	
249.90294	150	
249.96260	76	
250.90515	84	
250.99451	72	
251.89229	76	
252.87733	88	
253.79775	76	
253.86632	84	
253.92300	88	
253.96118	146	
254.91335	90	
254.96862	732	1+
255.07093	72	
255.86954	100	
255.91597	144	
256.89993	132	
257.04957	78	
257.93965	74	
258.84927	270	
258.88832	186	1+
258.91141	72	
259.01030	74	
259.15057	72	
259.85183	242	
260.83936	308	1+
262.43445	82	
262.84262	118	
262.87450	168	1+
264.07706	110	
264.86457	158	
264.91477	76	
266.85295	114	
267.13362	78	
267.36879	82	
267.46316	94	
267.80440	152	
267.88287	114	
267.99152	80	
268.84072	438	1+
268.86259	82	
269.00563	74	
269.13842	82	
269.86424	72	
269.92890	76	
270.79886	74	
270.83179	96	
271.83245	72	
272.84112	158	
272.93184	254	
272.98605	102	
273.79605	92	
273.93587	102	
274.81696	204	1+
274.85927	422	1+
277.86336	454	
278.84674	770	1+
279.15079	180	1+
279.95189	72	
279.97620	74	
280.10551	72	
280.93647	78	
281.84743	174	
281.86544	74	
281.88952	116	
282.79511	122	
282.82172	84	
283.36630	106	
283.79418	74	
283.87123	108	
284.93762	88	
285.11767	72	
288.20209	78	
288.84888	100	
289.20855	92	
289.79030	290	1+
290.79352	190	1+
293.43350	86	
294.86363	140	
295.04256	92	
295.87305	172	
295.98027	194	1+
296.51679	78	
296.92090	78	
297.79307	80	
297.90035	74	
298.84488	74	
299.86239	148	
300.87964	98	
301.73448	72	
302.87495	142	
302.94763	170	
303.93366	72	
305.21078	90	
305.87529	76	
306.92083	82	
307.89202	76	
309.92208	74	
311.94914	72	
313.88802	180	1+
314.75750	82	
314.86125	200	1+
315.01200	82	
315.83448	78	
315.91951	86	
319.81917	134	
321.83523	72	
322.87077	150	
324.89773	78	
325.89919	80	
332.81594	72	
339.27197	80	
342.91128	72	
345.80812	78	
END IONS

###FS:    #m/z: 363.95884 #charge 1+
###MS: 78
###MSMS: 80
BEGIN IONS
TITLE=Cmpd 59, +MS2(363.9588), 28.0-35.0eV, 1.7min #80
RTINSECONDS=101.918
SCANS=78,80
PEPMASS=363.95884	376906
CHARGE=1+
86.73638	78	
150.08668	100	
189.86355	188	
191.85987	200	
192.02144	80	
196.14677	80	
196.88426	142	
196.94222	106	
204.51110	94	
207.87372	276	
207.94821	146	
209.94498	802	1+
210.88396	198	
212.87999	1486	
212.96761	106	
214.89295	92	
216.41510	78	
217.49660	80	
219.86438	126	
222.95166	632	1+
222.97579	88	
223.97242	84	
224.88324	154	1+
224.95025	1028	
225.96619	146	
226.94881	6328	1+
227.03375	84	
227.14220	82	
228.50674	104	
228.89553	172	
228.94374	6474	1+
229.05321	88	1+
230.83446	148	
230.88952	2960	1+
234.88322	118	
235.51128	78	
235.83841	88	
238.42002	120	
238.86177	78	
240.83143	378	1+
240.94231	598	
240.96230	266	1+
241.39471	86	
241.94118	1708	1+
242.94407	1150	1+
242.95996	442	
243.82308	108	
243.90045	100	
244.07465	178	
244.14989	84	
244.43498	134	
244.95872	3226	1+
244.98245	122	
245.94114	280	
246.90698	240	
246.95448	3086	1+
246.97952	142	
247.08557	102	
247.21398	78	
248.15108	154	1+
248.80596	398	
248.90005	650	1+
249.84316	138	
250.89623	166	
250.94546	212	
250.96840	284	
251.04326	84	
251.11238	168	
251.16396	94	
251.80073	78	
252.89845	166	
253.91040	148	
254.87519	96	
255.34769	94	
257.54592	78	
257.91873	78	
258.97732	114	
259.84412	80	
259.90055	148	
260.83881	78	
260.86504	90	
260.96837	358	1+
262.38870	94	
262.82918	174	
264.38147	92	
264.81715	86	
264.93490	90	
265.06067	86	
265.08755	106	
266.81607	132	
266.85273	100	
267.79209	90	
267.91509	80	
267.97549	322	
268.80885	226	1+
268.99934	90	
269.84674	134	
269.97043	618	1+
271.80277	84	
273.91566	116	
274.84535	164	1+
274.99894	98	
277.08243	116	
277.80650	126	
278.80327	150	
278.84294	128	
279.10320	332	1+
279.88404	80	
279.90744	178	1+
280.79505	336	1+
280.83689	140	
280.85689	290	1+
281.06618	102	
282.34601	78	
282.79691	142	
282.82489	78	
283.80327	96	
283.81737	92	
283.84914	344	
284.78603	150	
284.82728	78	
284.89160	90	
285.84162	118	
286.83071	92	
287.09079	90	
287.91314	88	
289.87165	78	
290.83557	82	
290.86039	422	1+
292.93099	100	
293.80927	192	1+
293.84003	228	1+
295.95240	94	
296.81186	438	1+
298.80330	680	1+
300.80130	1180	1+
300.85895	470	1+
301.13249	90	
301.86250	396	1+
302.45417	104	
303.85915	592	1+
303.88880	216	
303.94357	96	
305.93065	180	1+
307.13387	82	
307.89357	84	
308.86731	264	1+
311.88715	80	
314.17154	92	
314.36507	88	
314.88355	96	
315.81894	88	
316.81586	286	1+
317.92603	88	
318.13651	90	
318.82013	82	
319.86081	80	
319.87584	84	
320.32139	80	
320.81762	400	1+
320.96211	276	1+
321.27845	94	
321.82147	338	1+
321.86405	160	
322.92752	142	
323.79990	142	1+
323.81863	112	
323.88040	84	
325.16759	206	1+
326.86955	116	
327.00253	98	
328.87831	80	
330.15356	80	
331.76762	82	
331.82871	80	
336.94201	252	1+
338.72249	78	
340.94091	202	
344.82417	90	
346.14086	92	
348.72988	86	
348.89213	94	
349.75969	84	
357.34644	92	
358.81271	98	
359.38974	84	
360.78291	174	1+
360.93929	80	
361.42504	78	
361.83576	78	
365.20924	78	
367.29142	96	
END IONS

###FS:    #m/z: 336.94751 #charge 1+
###MS: 78
###MSMS: 81
BEGIN IONS
TITLE=Cmpd 60, +MS2(336.9475), 28.0-35.0eV, 1.8min #81
RTINSECONDS=102.691
SCANS=78,81
PEPMASS=336.94751	61814
CHARGE=1+
60.91078	78	
191.99858	104	
193.97226	68	
203.87958	76	
205.87640	70	
206.96444	72	
207.87521	72	
210.87729	76	
210.89159	160	
211.94537	3236	1+
212.83889	72	
212.88068	812	1+
213.87369	80	
213.94196	1406	1+
214.87316	98	
214.88838	540	1+
215.94061	336	
217.88390	96	
220.87592	78	
223.04934	70	
223.86433	78	
223.94321	94	
223.97554	78	
224.15090	74	
224.97149	114	
226.89826	80	
226.94675	166	
228.89929	202	1+
229.56241	116	
229.95660	3068	
230.82740	86	
230.89038	1824	1+
230.95927	82	
231.95123	1168	1+
232.50918	88	
232.82521	126	
232.88392	78	
233.82896	92	
233.88492	108	
233.94118	174	
234.83513	82	
235.79524	214	1+
235.88595	76	
237.87219	98	
238.88464	72	
239.86989	74	
240.83891	130	
241.84465	202	
242.84620	110	
243.08611	82	
243.79849	72	
244.87539	92	
244.99275	84	
245.10413	86	
245.94679	80	
246.84746	84	
246.91281	88	
246.97291	100	
247.08034	70	
247.96629	534	1+
248.89889	536	1+
249.43886	138	
249.82963	130	
249.96571	226	
250.83552	146	
250.95354	256	1+
250.99638	244	1+
251.07851	284	1+
251.83009	432	1+
251.97869	80	
252.57093	92	
252.83445	308	1+
252.97143	2110	
253.42209	142	
253.90847	390	
254.90970	230	
254.96974	944	
256.07334	108	
256.89653	80	
256.93751	92	
256.96061	242	1+
257.14051	70	
257.83175	70	
258.84427	196	
258.86711	80	
259.83150	170	
259.84915	320	1+
260.82862	72	
260.94464	74	
262.08228	88	
262.83751	94	
262.95172	104	
264.89684	102	
265.84893	70	
265.89691	92	
266.02432	118	
267.84009	824	1+
267.98344	76	
268.84203	596	1+
268.92604	208	1+
269.61612	96	
269.86637	88	
269.95677	74	
270.83824	160	1+
270.86663	76	
270.96059	134	
270.98612	120	
271.91720	186	
271.96171	70	
272.97869	290	1+
273.86727	258	1+
274.89120	124	
275.84600	76	
276.85744	446	1+
277.83642	114	
278.09531	84	
278.84062	284	
279.10105	88	
279.58427	82	
279.80401	68	
279.84099	134	
279.86057	292	1+
281.04973	106	
281.83133	116	
282.07171	84	
282.79410	206	
284.79706	68	
285.39358	94	
285.85411	388	
285.99529	72	
286.84999	1356	1+
287.80546	166	1+
288.83063	134	
289.82906	80	
292.85756	72	
293.10848	202	1+
293.86636	344	1+
294.00180	80	
294.39340	84	
296.97447	104	
297.20576	146	
297.89872	82	
298.88048	238	1+
299.05763	82	
302.02432	72	
303.86053	180	
303.94543	100	
304.25032	80	
304.79232	72	
304.86312	138	
305.86753	92	
306.88331	268	1+
308.80819	90	
310.43089	72	
310.79829	84	
314.11055	78	
316.05922	92	
316.84979	72	
317.90867	84	
318.84190	68	
318.87952	72	
319.81419	76	
320.82848	76	
320.96378	72	
321.03409	74	
321.85729	86	
322.90686	74	
326.79086	104	
327.11951	84	
327.51483	80	
327.75491	76	
328.89172	70	
329.81668	68	
329.87555	168	
329.94382	92	
330.88127	70	
331.94060	92	
332.81277	76	
333.89649	82	
338.77647	72	
340.39439	92	
END IONS

###FS:    #m/z: 322.93169 #charge 1+
###MS: 82
###MSMS: 83
BEGIN IONS
TITLE=Cmpd 61, +MS2(322.9317), 28.0-35.0eV, 1.8min #83
RTINSECONDS=106.364
SCANS=82-83
PEPMASS=322.93169	2873408
CHARGE=1+
178.87626	70	
187.94214	90	
188.98550	86	
191.17095	80	
194.88681	72	
197.02320	74	
197.91364	82	
205.94759	260	1+
207.95143	90	
210.91201	78	
212.87977	78	
214.89483	142	
215.89685	102	
216.89084	74	
217.01347	76	
218.84862	74	
219.87833	188	1+
221.95402	82	
222.96187	92	
223.81826	94	
223.95044	74	
224.01848	70	
224.81703	86	
227.93423	88	
228.38070	78	
228.52373	76	
228.93206	74	
232.38021	104	
233.82912	90	
234.07374	68	
234.86714	70	
234.91603	78	
235.10589	70	
235.82531	244	1+
236.94786	148	
238.79746	76	
238.88843	278	1+
238.93796	258	
239.07861	156	
239.96424	70	
240.81873	78	
240.94120	2530	
241.94270	2056	
242.82205	432	1+
242.94311	6958	1+
243.12797	78	
243.79829	72	
243.82508	368	1+
244.94116	1262	1+
245.44034	76	
245.79680	80	
245.88319	72	
246.09138	80	
246.97707	312	
248.85172	72	
248.92445	280	1+
249.96915	172	1+
250.91110	180	
251.07045	152	
251.78740	72	
252.10999	80	
253.05326	76	
253.16276	100	
256.26467	74	
256.84939	144	
256.89416	72	
256.91979	82	
257.79918	130	
257.82957	318	1+
257.89029	94	
259.12276	74	
259.91822	218	1+
260.34010	196	
261.16081	72	
261.33335	78	
262.83312	130	
262.96589	142	
263.83274	136	
263.90256	92	
263.97821	84	
265.06297	120	
265.08462	74	
266.25937	78	
268.39749	72	
269.07788	68	
270.00739	92	
270.18883	76	
270.98646	80	
271.81611	78	
271.84958	156	
273.15611	94	
273.79425	178	
274.42997	100	
275.05888	112	
276.84153	110	
277.93675	78	
277.99930	76	
278.84284	72	
279.09184	1244	1+
280.84183	70	
281.79962	68	
281.82361	82	
282.07579	76	
282.26987	72	
282.88062	76	
282.89559	88	
283.07065	72	
283.13538	70	
283.55465	68	
283.79090	176	1+
284.13660	70	
284.29601	128	
284.87039	124	
284.94985	72	
285.28798	68	
285.78651	204	1+
285.85395	162	
285.92905	76	
287.47171	68	
288.20219	196	
289.78316	70	
289.80799	88	
290.02772	100	
290.86271	72	
291.86839	84	
291.92736	68	
293.85093	150	
293.88812	72	
294.81287	84	
294.84228	68	
295.14426	88	
299.20815	84	
299.78805	144	
300.72884	84	
300.80525	130	
301.16328	72	
301.88124	148	1+
304.22667	70	
305.38885	94	
305.82002	86	
306.12309	72	
307.20023	76	
307.79891	82	
307.82283	70	
307.88380	86	
308.74109	90	
308.79789	82	
310.88110	124	
311.87378	250	1+
312.03786	98	
312.17675	78	
313.87141	80	
314.12355	98	
314.82179	128	
315.78412	68	
316.75981	136	
317.03520	80	
317.87773	102	
318.89254	80	
318.98696	86	
321.43019	94	
322.35984	82	
324.89210	74	
325.79940	78	
325.90546	74	
326.33819	82	
326.88631	116	
END IONS

###FS:    #m/z: 340.94249 #charge 1+
###MS: 82
###MSMS: 84
BEGIN IONS
TITLE=Cmpd 62, +MS2(340.9425), 28.0-35.0eV, 1.8min #84
RTINSECONDS=107.136
SCANS=82,84
PEPMASS=340.94249	1054986
CHARGE=1+
51.89495	80	
188.95843	72	
191.93920	80	
192.92798	140	
195.89426	78	
200.39668	84	
208.95954	76	
210.93702	100	
212.89423	86	
213.87860	82	
213.93963	926	1+
215.89059	180	
215.93713	360	
217.88456	134	
217.93600	162	
218.87485	72	
219.89524	92	
221.55718	90	
221.94476	74	
222.91362	78	
222.94288	84	
222.96293	112	
225.85657	72	
226.94839	174	
228.79457	72	
228.83207	72	
229.10841	72	
229.87319	78	
229.89565	86	
230.79968	104	
230.88800	508	1+
231.19666	82	
231.88957	298	1+
231.95279	742	
232.90836	86	
233.87443	80	
233.89591	214	
233.95158	228	1+
235.89980	124	
235.94862	118	
235.99921	106	
236.89601	124	
236.95088	74	
237.06533	200	
237.09862	72	
238.83871	136	
238.88655	78	
239.05548	72	
240.03080	76	
240.85679	116	
240.90258	72	
240.96741	82	
241.83976	108	
241.85146	136	
241.88314	144	
241.92879	80	
241.96538	78	
242.07618	98	
242.49281	74	
243.83256	282	1+
245.44622	106	
245.95445	94	
246.45066	90	
246.95673	84	
248.90210	76	
249.02199	78	
249.08806	78	
249.96328	284	
251.83759	92	
251.88314	92	
251.95951	110	
252.95361	86	
254.90709	194	
254.96535	864	1+
255.08157	140	
255.21040	84	
256.89427	84	
256.91764	92	
258.79687	72	
258.84758	272	
259.85106	184	
259.89723	188	
259.91821	154	
259.95954	166	
260.83241	768	1+
260.85622	118	
264.89461	84	
264.90852	72	
264.92271	92	
264.94672	72	
267.07145	98	
267.91351	84	
268.00054	84	
268.84479	284	1+
268.96505	74	
269.80212	200	
269.86802	78	
270.84768	86	
270.93825	74	
271.07385	88	
271.85056	88	
271.95966	98	
272.84873	160	
272.87167	72	
273.79487	112	
273.97744	138	
274.86719	174	
274.91846	94	
274.94271	94	
275.04475	80	
275.06302	116	
275.82092	100	
275.86592	78	
276.86093	302	
276.88270	80	
277.84391	76	
277.86173	292	
278.84662	972	1+
278.96345	96	
279.96438	76	
281.84967	88	
281.86968	72	
282.88325	86	
283.04487	150	
288.84677	112	
289.02022	82	
289.78700	114	
290.85943	96	
291.39693	76	
291.85739	104	
292.80483	74	
293.87727	84	
296.85962	136	
297.97956	82	
298.30886	86	
299.86873	176	
301.15918	72	
303.87049	142	
303.95706	94	
305.09907	110	
306.89812	80	
307.80195	108	
310.52776	102	
310.87811	114	
311.88737	112	
312.89736	74	
315.48326	88	
320.73454	72	
321.82199	74	
322.97076	90	
324.03958	84	
324.90015	82	
325.89920	80	
326.97937	82	
328.88686	134	
329.80956	302	1+
330.81280	238	1+
332.63219	96	
342.90404	100	
343.00943	90	
343.87160	78	
END IONS

###FS:    #m/z: 363.95872 #charge 1+
###MS: 82
###MSMS: 85
BEGIN IONS
TITLE=Cmpd 63, +MS2(363.9587), 28.0-35.0eV, 1.8min #85
RTINSECONDS=107.908
SCANS=82,85
PEPMASS=363.95872	418786
CHARGE=1+
186.37476	100	
187.25749	82	
189.86418	328	
190.93017	116	
191.86173	324	
198.01026	92	
207.87165	152	
209.94432	1260	1+
210.88694	350	1+
210.91555	94	
211.94230	82	
212.88017	1256	1+
214.89741	96	
216.03397	90	
222.95361	466	
223.83937	136	
223.93956	88	
223.95667	226	
224.89239	82	
224.95071	850	1+
224.97943	150	
225.83243	116	
226.89166	134	
226.94834	5892	1+
226.97455	146	
227.88532	82	
227.93201	518	
228.87984	128	
228.89488	304	
228.94361	7096	1+
230.89145	2064	1+
231.93897	110	
232.04548	118	
232.88528	206	
234.82752	86	
234.88379	304	1+
235.04124	128	
237.92448	104	
238.94614	116	
239.42600	92	
240.82361	112	
240.89670	88	
240.94259	490	
240.95796	216	
241.82622	84	
241.94464	604	
242.94362	1146	
242.96278	750	1+
243.82333	122	
244.93668	234	
244.95818	3652	1+
245.03829	82	
245.90276	104	
245.94280	258	
246.90339	208	
246.95483	4068	1+
247.06728	86	
247.12856	84	
247.83478	164	
248.09866	110	
248.80153	232	
248.90127	1076	1+
250.97237	160	
251.84541	100	
251.91522	130	
251.94858	100	
253.08636	158	
253.90363	210	
254.09918	82	
254.34744	144	
254.87488	84	
256.85969	110	
258.36840	100	
258.84588	146	
259.85096	262	1+
260.83223	372	1+
260.96914	122	
261.13944	94	
261.96616	132	
262.80799	98	
264.82366	132	
264.85736	106	
264.91874	82	
265.82398	156	
265.97555	236	
266.81379	170	
267.81438	106	
267.89274	84	
267.93266	94	
267.97423	802	1+
268.84238	148	
269.80782	78	
269.91453	166	
269.97055	456	1+
270.00730	88	
271.91495	138	
272.88412	88	
272.93655	130	
276.85404	130	
278.37208	110	
278.79713	102	
278.84420	140	
279.10392	274	1+
279.80128	110	
279.86342	136	
280.79082	540	1+
280.86077	86	
280.91201	86	
281.11756	126	
281.93148	80	
282.65562	94	
283.16602	98	
283.84159	156	
284.79719	226	1+
284.83430	88	
285.07013	100	
285.82708	86	
285.84616	320	1+
285.91670	100	
289.94818	88	
290.78960	200	
292.86392	84	
292.95426	104	
293.11727	216	1+
293.87631	98	
294.85755	120	
295.80706	354	1+
295.86387	96	
297.13019	84	
298.42494	92	
298.80439	1152	1+
298.83529	136	
299.87379	204	
301.74822	100	
301.79592	400	1+
301.86800	216	
301.96739	92	
302.86118	206	
302.88542	82	
302.92377	104	
302.99244	94	
303.85693	628	
303.94209	94	
308.90694	94	
310.87515	250	1+
310.91329	88	
314.82075	138	
315.95765	218	1+
316.81794	202	
317.00282	80	
317.80603	82	
317.87090	114	
318.81587	254	1+
319.80342	96	
320.43574	80	
321.43456	86	
321.77727	96	
321.81390	308	1+
321.87138	104	
322.93317	140	
322.95321	80	
324.32470	86	
327.07275	84	
327.88971	82	
329.86226	106	
330.97733	82	
336.94631	130	
337.88202	84	
338.95065	88	
339.82907	142	
340.83252	108	
340.93835	162	
343.60756	96	
344.80370	80	
347.88164	80	
355.37408	90	
360.18798	118	
364.75233	182	1+
366.79732	80	
END IONS

###FS:    #m/z: 322.93178 #charge 1+
###MS: 86
###MSMS: 87
BEGIN IONS
TITLE=Cmpd 64, +MS2(322.9318), 28.0-35.0eV, 1.9min #87
RTINSECONDS=111.604
SCANS=86-87
PEPMASS=322.93178	2623354
CHARGE=1+
62.17458	74	
137.30148	84	
190.16049	78	
192.88710	118	
197.96260	150	
202.03036	72	
206.98401	90	
207.89299	66	
207.97888	64	
209.91826	86	
210.03539	72	
212.47148	80	
213.89696	130	
215.53962	94	
220.80841	68	
220.87963	126	
222.88651	90	
223.82209	68	
223.95932	206	
226.89103	92	
227.84296	74	
227.88157	70	
227.89504	68	
229.93475	70	
230.88994	134	
230.90486	140	
233.07146	102	
233.93463	72	
234.38911	78	
234.89704	100	
234.93093	68	
236.89982	258	1+
237.00756	92	
237.99746	80	
238.82964	74	
238.93515	136	
238.94756	94	
239.07473	78	
239.78521	70	
239.79853	90	
240.89226	100	1+
240.94189	2686	
241.54930	76	
241.94286	2366	
241.99966	72	
242.81834	428	1+
242.94254	6924	1+
243.19997	104	
243.86750	70	
244.88511	66	
244.94140	1450	1+
245.85054	72	
245.90744	80	
246.08929	74	
246.44172	70	
246.80266	68	
246.85216	138	
246.90680	78	
246.97547	114	
247.39160	68	
248.00145	92	
248.83859	74	
248.85803	70	
248.93962	74	
248.95418	72	
250.83951	72	
250.94632	160	
251.07435	82	
251.33724	90	
252.01680	76	
252.78945	90	
252.81287	74	
255.42807	76	
255.78758	70	
255.92095	84	
256.03893	88	
256.85194	78	
256.89997	188	
257.79846	118	
258.83376	282	1+
259.79366	70	
259.91814	68	
260.40557	66	
260.83266	408	1+
261.34144	86	
261.88648	80	
263.98008	162	
264.84879	88	
264.86536	66	
264.88395	76	
265.06081	70	
265.08612	112	
265.12063	94	
266.85209	112	
267.06735	78	
267.08225	72	
267.33834	72	
267.96159	82	
268.05381	70	
268.84429	72	
269.83821	384	1+
269.91245	70	
270.37679	80	
270.84005	304	1+
271.17305	166	
271.86324	104	
272.91885	98	
273.79352	78	
273.82397	74	
274.04964	72	
274.42983	116	
275.83313	84	
276.84156	146	
277.41807	106	
277.86583	66	
277.90708	72	
277.93971	76	
278.03007	66	
278.84210	82	
279.09211	728	1+
281.02097	84	
281.04834	198	
281.87378	116	
283.06813	248	
283.81720	100	
283.86175	306	1+
284.29494	294	1+
284.78979	82	
284.96452	74	
286.35130	130	
287.06576	80	
287.19906	94	
287.43423	94	
288.20565	94	
288.79949	108	
289.24809	78	
289.79128	80	
289.81232	122	
289.91038	72	
290.80602	168	
291.80566	162	
292.86296	140	
293.03835	68	
293.91138	68	
294.86137	96	
296.84068	136	
297.90149	80	
299.78616	96	
301.01006	94	
301.92861	70	
307.01103	68	
307.89280	120	
309.81595	110	
310.30936	74	
312.03375	72	
312.80364	126	
313.84291	68	
314.99940	66	
318.88191	66	
319.93502	76	
321.80229	72	
322.76771	74	
324.89809	202	1+
END IONS

###FS:    #m/z: 507.84844 #charge 1+
###MS: 86
###MSMS: 88
BEGIN IONS
TITLE=Cmpd 65, +MS2(507.8484), 28.2-35.2eV, 1.9min #88
RTINSECONDS=112.376
SCANS=86,88
PEPMASS=507.84844	193752
CHARGE=1+
196.01879	298	1+
209.94246	120	
224.87326	216	1+
224.98377	144	
232.89899	596	
234.89319	180	
235.88179	118	
237.85138	154	
245.08049	122	
249.09727	298	1+
251.91419	212	1+
252.08848	210	1+
258.88002	186	
260.39904	138	
260.88309	136	
266.17221	148	
266.87799	294	1+
267.10753	130	
268.87445	210	1+
270.80601	140	
272.85305	312	
281.37788	188	
285.12157	172	1+
285.85525	264	1+
286.87022	130	
287.85390	936	1+
288.89670	192	
289.87759	182	
290.86668	592	1+
293.87432	1018	1+
295.14951	184	
295.98005	162	
296.86032	182	
296.88721	142	
300.85606	126	
302.89654	288	1+
303.86806	728	1+
303.97734	230	1+
305.86467	1540	1+
306.92657	134	
307.89280	580	
308.14142	650	1+
308.87442	870	1+
309.89258	218	
309.95028	274	1+
310.16020	382	1+
310.80717	132	
310.84612	170	
311.88570	2614	1+
312.17827	536	1+
312.35103	178	1+
312.84154	114	
313.11417	170	1+
314.86762	476	1+
315.89113	390	1+
316.86334	374	1+
318.82020	216	1+
318.88527	220	1+
320.83934	138	
321.85815	132	
322.97216	144	
323.87248	344	
323.90604	126	
324.85983	142	
324.99650	164	1+
325.59061	118	
325.90347	154	
326.82120	132	
326.88387	2892	1+
328.05310	162	1+
328.80406	134	
328.86431	162	
329.39092	118	
329.81033	114	
329.85302	122	
330.82861	132	
331.14194	138	
331.89826	356	1+
332.87523	246	
333.82358	122	
333.87753	144	
333.97315	210	1+
334.15578	130	
335.84302	334	
336.01965	146	1+
336.83456	124	
337.04530	130	
337.87656	584	1+
338.78207	116	
338.83173	218	1+
338.90636	126	
341.78288	106	1+
343.79707	192	1+
343.87364	260	1+
343.91055	126	
345.77998	130	
345.86177	114	
345.89137	212	1+
347.77856	562	1+
349.76036	392	
350.76469	234	
350.88569	756	1+
350.90228	128	
351.00186	134	1+
351.85997	214	1+
352.77301	372	1+
353.78846	182	1+
355.77604	132	
355.85359	132	
355.88977	168	
356.99922	82	1+
359.77875	190	1+
359.79824	134	
363.18626	210	1+
365.79041	170	
366.71699	418	1+
366.79539	140	
366.84314	676	1+
367.16472	128	
367.72070	354	1+
367.77221	686	1+
367.97472	164	1+
368.89729	592	1+
369.84081	416	
370.81056	150	
370.82795	158	
371.19071	120	
371.72624	194	
371.80405	116	
371.83681	136	
372.77835	258	1+
373.72056	226	
373.90208	180	
374.04009	116	
374.73005	138	
374.81361	146	
375.81398	136	
376.79684	270	1+
376.87986	190	1+
379.72048	252	1+
381.84539	248	
382.71272	192	1+
382.90622	126	
383.79730	120	
384.78181	254	1+
384.85422	380	
385.82898	194	
385.85027	166	
386.84608	684	1+
388.79436	296	1+
389.01293	148	
389.20845	170	
390.20306	132	
390.84105	298	
391.84360	332	
392.07061	164	
392.17297	122	
392.72451	130	
392.82909	452	1+
392.87906	252	1+
393.10506	124	
393.75266	138	
393.80728	158	
394.78673	128	
394.80831	122	
394.83202	214	
395.76346	246	1+
397.73464	318	1+
397.76920	186	1+
398.73608	264	1+
398.78889	250	1+
398.87123	154	
399.84557	304	
400.73331	124	
402.86397	244	
403.83347	118	
403.87055	888	1+
405.76334	136	
405.85885	294	
406.18205	140	
406.74384	116	
406.78494	190	1+
407.75763	128	
407.87036	960	
408.85540	1216	1+
409.72635	372	
410.70091	136	
410.72534	164	
410.83875	1216	1+
410.86174	316	1+
411.72845	128	
411.81810	208	
412.73486	126	
412.84134	596	1+
413.08061	302	1+
413.68517	224	1+
413.87416	416	1+
415.84654	122	
416.74411	116	1+
417.85219	376	1+
421.88204	242	
422.73555	232	1+
422.87005	1004	1+
423.76046	240	
423.77981	294	1+
423.86995	658	1+
425.75285	616	1+
425.87646	178	
426.86155	970	1+
427.73824	1638	1+
428.85062	510	
429.70722	174	
429.83864	142	
430.86180	254	
431.86954	370	
432.87078	212	
433.86495	444	1+
434.88774	376	
437.84151	126	
439.89808	118	
444.76933	114	
444.87482	1808	1+
445.71883	136	
445.75074	302	
446.75953	142	
447.15794	218	1+
447.68729	270	1+
447.71443	298	1+
447.74737	224	
448.76836	324	1+
448.88996	124	
449.71376	146	
449.88077	578	1+
450.70553	118	
450.74949	398	1+
450.90467	168	
450.92593	130	
451.88087	122	
454.75788	196	1+
455.78133	128	1+
457.91234	128	
462.88752	660	1+
465.71943	128	
467.70503	132	
467.89072	574	1+
468.29887	124	
468.77981	126	
480.92415	118	
483.90476	120	
485.90127	448	1+
488.80158	198	1+
491.80233	132	
499.72851	226	
504.80503	108	1+
511.68952	120	1+
END IONS

###FS:    #m/z: 336.94732 #charge 1+
###MS: 86
###MSMS: 89
BEGIN IONS
TITLE=Cmpd 66, +MS2(336.9473), 28.0-35.0eV, 1.9min #89
RTINSECONDS=113.156
SCANS=86,89
PEPMASS=336.94732	57620
CHARGE=1+
133.65299	84	
190.09454	80	
194.88859	80	
196.88987	150	
198.89758	76	
200.86469	72	
202.87950	74	
205.87454	104	
206.89054	82	
206.97874	128	
207.97486	112	
210.88267	112	
211.94475	2144	1+
211.96917	88	
212.87902	778	1+
213.93922	858	1+
214.87155	74	
214.96183	102	
215.89053	346	
215.93887	296	
221.94861	88	
222.95447	346	1+
223.98348	104	
224.89241	78	
224.97523	72	
227.95414	92	
228.84826	146	
229.95534	2656	1+
229.98472	76	
230.89019	1264	1+
231.95260	780	
232.83070	154	
232.94531	92	
233.90491	126	
233.94855	148	
235.63168	106	
237.05671	72	
237.90110	84	
238.15092	88	
238.80509	84	
239.85346	78	
240.43406	94	
240.79589	72	
240.83555	126	
241.84452	388	
244.86310	156	
244.91577	92	
245.95469	74	
246.54807	88	
246.98113	96	
247.96676	336	1+
248.03464	74	
248.39641	88	
248.90120	644	1+
249.79408	76	
249.96161	288	
250.65638	100	
250.83291	88	
250.95804	120	
251.88845	78	
251.92573	82	
251.97245	72	
252.57479	100	
252.83502	252	1+
252.86570	74	
252.95087	140	
252.96946	2322	1+
253.01010	74	
253.08911	106	
253.90692	104	
254.93710	72	
255.09477	86	
255.86978	72	
255.89725	74	
255.96949	198	
256.88602	88	
258.07628	72	
258.84738	330	1+
260.94655	80	
261.05560	86	
261.83467	120	
261.88369	102	
263.39409	104	
263.43191	88	
264.17563	98	
264.86549	74	
265.02496	76	
266.84885	92	
266.92099	74	
266.98943	82	
267.11172	92	
267.40881	72	
267.84474	92	
268.84074	308	
268.95936	72	
269.12454	72	
269.84137	146	
270.40070	76	
270.85049	94	
270.86552	78	
270.98427	162	
271.42157	88	
271.91549	136	
271.93551	72	
272.08158	74	
273.38759	100	
274.86479	130	
275.91482	72	
275.95655	126	
276.81288	90	
276.85474	198	
277.81883	72	
277.83856	128	
277.86258	80	
277.96447	78	
278.83744	312	
279.02363	74	
279.83592	400	1+
279.88200	158	
280.92837	102	
282.59377	74	
283.36958	146	
284.09416	98	
285.86340	78	
286.76418	88	
286.82856	76	
286.85317	1164	1+
289.39871	128	
289.84980	210	1+
292.86111	138	
293.11000	142	
293.86413	326	1+
296.33730	80	
297.00770	76	
297.88685	122	
298.15372	96	
299.88089	96	
300.58389	72	
300.82661	74	
300.96801	74	
302.34273	84	
303.24223	90	
304.01255	74	
307.88370	214	1+
308.86702	640	1+
309.86894	512	1+
310.73130	74	
310.85260	96	
311.94041	76	
312.03583	78	
312.72840	76	
313.72577	94	
314.40448	78	
315.11015	86	
319.08108	102	
319.86898	86	
320.38541	84	
324.37150	74	
325.89574	114	
329.87997	120	
331.70122	74	
333.13452	74	
333.87626	92	
334.92752	74	
335.86939	74	
337.86829	74	
338.87193	146	
340.35134	84	
END IONS

###FS:    #m/z: 322.93177 #charge 1+
###MS: 90
###MSMS: 91
BEGIN IONS
TITLE=Cmpd 67, +MS2(322.9318), 28.0-35.0eV, 2.0min #91
RTINSECONDS=116.842
SCANS=90-91
PEPMASS=322.93177	2495746
CHARGE=1+
178.92895	78	
183.03374	84	
189.97244	92	
193.10612	72	
193.89368	74	
193.90563	76	
196.01440	78	
196.88536	140	
199.94662	80	
200.84213	68	
200.88040	94	
205.95388	104	
207.97681	98	
209.12356	94	
210.88014	76	
210.89932	78	
211.41879	102	
213.88270	68	
214.16810	68	
214.89525	106	
216.88447	68	
217.47673	82	
219.17490	78	
222.08224	88	
222.95020	108	
223.82375	88	
223.95695	120	
224.89814	68	
226.81535	76	
228.06155	68	
228.11344	82	
228.16928	68	
228.85597	96	
229.86959	78	
230.83105	70	
230.84810	100	
230.88733	166	
232.08055	72	
233.16693	96	
233.93476	72	
235.06087	74	
235.85769	70	
236.88100	76	
236.89410	94	
238.06371	90	
238.15259	72	
238.89223	68	
238.93731	158	
239.07202	72	
239.78695	78	
239.90078	72	
240.82064	70	
240.94119	2496	
240.96709	76	
241.94077	7514	1+
242.94291	5374	1+
243.15554	78	
243.82585	142	
244.82181	102	
244.93965	1180	1+
246.86085	134	
246.87976	88	
247.39710	72	
247.85252	122	
248.79926	74	
248.84047	88	
248.86091	120	
248.93669	72	
249.15567	78	
249.96663	254	1+
250.88174	78	
252.99833	76	
253.07657	106	
253.88204	74	
254.91431	84	
255.17523	82	
255.90916	70	
256.05433	84	
256.81932	74	
256.90718	128	
258.49485	116	
258.97875	98	
259.83384	304	1+
260.04692	78	
262.83553	122	
263.39810	88	
264.85190	72	
265.02268	110	
265.06030	102	
265.08610	78	
266.82673	72	
268.84653	74	
268.95835	122	
269.19498	74	
271.85542	122	
271.89331	70	
272.86987	98	
274.79823	70	
275.99527	112	
276.15540	68	
276.36394	92	
276.84040	146	
279.09181	914	1+
279.58830	94	
280.78640	102	
280.90578	86	
280.93059	72	
282.87851	96	
283.03169	72	
283.78791	92	
284.29332	294	
284.78584	76	
284.87687	164	
285.12390	68	
285.29733	148	
285.87514	72	
287.79767	94	
289.13127	78	
289.78837	86	
289.88006	232	
290.01288	86	
290.85628	72	
291.45983	84	
291.80989	80	
291.86674	70	
292.08514	74	
293.78713	70	
293.87517	146	
293.89881	104	
296.09847	94	
297.93713	76	
299.79789	74	
303.10765	72	
303.61467	72	
304.43879	88	
304.83113	72	
305.80764	72	
306.03925	84	
307.81576	142	
307.88825	138	
308.88154	70	
308.94602	72	
309.97202	84	
310.42179	94	
310.94570	80	
311.08205	82	
312.87863	118	
313.43627	86	
314.80984	70	
314.99925	72	
317.05998	72	
317.77319	68	
321.32926	84	
321.39296	72	
323.86079	82	
327.77029	68	
END IONS

###FS:    #m/z: 507.84847 #charge 1+
###MS: 90
###MSMS: 92
BEGIN IONS
TITLE=Cmpd 68, +MS2(507.8485), 28.2-35.2eV, 2.0min #92
RTINSECONDS=117.614
SCANS=90,92
PEPMASS=507.84847	183208
CHARGE=1+
196.01481	494	1+
198.89084	150	
214.88715	344	
225.04997	134	
232.89763	504	
234.06786	138	
234.89339	138	
236.88495	152	
244.10531	136	
245.07592	212	
246.97338	176	
248.11916	150	
249.88799	132	
250.91010	150	
252.14288	140	
254.92216	136	
256.09184	178	
258.88028	280	1+
260.86373	144	
261.37965	244	1+
263.95554	126	
266.09448	190	
267.89412	152	
270.87650	188	
271.81336	130	
272.85141	346	1+
273.38931	164	
273.85419	242	1+
277.14194	138	
277.80658	220	1+
278.83716	130	
278.96657	118	
280.00321	186	1+
280.38190	130	
282.79299	242	1+
283.39469	118	
285.85586	346	
285.90394	148	
287.85455	844	
289.03526	122	
289.88085	210	
290.07666	118	
290.86481	792	1+
291.12814	192	1+
291.86672	456	1+
291.88344	136	
292.88598	188	
292.94293	142	
293.87593	1016	1+
294.07240	116	
294.16503	162	
294.85727	122	
295.15341	120	
296.09106	234	
296.80762	228	1+
296.85205	174	
297.14023	198	1+
298.11513	120	
300.79700	198	1+
301.85097	120	
302.86512	748	1+
303.87022	624	1+
304.39627	124	
305.86432	764	
307.89338	250	
308.14364	750	1+
308.87774	1030	1+
309.82937	130	
310.15682	772	1+
310.99971	124	
311.38103	156	
311.88427	2602	1+
312.17726	754	1+
314.86092	520	1+
319.37963	120	
319.86867	220	1+
320.84250	252	1+
321.88886	174	
322.85105	406	1+
322.86916	116	
323.87735	522	1+
324.90017	208	1+
326.05648	114	
326.83419	120	
326.85765	204	
326.88477	2446	1+
327.81362	156	
328.81032	222	1+
328.83478	122	
328.88104	216	
328.89851	140	
329.89870	270	
330.16464	130	
330.88387	116	
331.12350	152	
332.87847	322	1+
334.07422	116	
335.00344	156	1+
335.88687	150	
336.43009	128	
337.04451	202	1+
337.88173	190	
338.85687	142	
339.89693	156	
341.90728	174	1+
343.88422	140	
344.88389	130	
345.87943	228	1+
346.88099	152	1+
347.08970	120	
347.77623	284	
347.82442	154	
347.89860	390	1+
347.93879	144	
348.78081	150	
348.91724	116	
349.73377	256	1+
349.76157	402	1+
349.77292	146	
349.87136	122	
350.76903	404	1+
350.88342	590	1+
351.91306	114	
352.91007	116	
354.89590	118	
354.91387	176	
355.89440	166	
356.88479	134	
357.78155	144	
358.78572	168	
359.87750	132	
360.75910	220	1+
365.26016	134	
365.78781	322	1+
366.74124	148	
366.83896	316	1+
367.19126	124	
367.70768	246	
367.76759	202	
367.79069	142	
367.82101	134	
369.83697	468	1+
369.90673	316	1+
370.80520	294	1+
372.78560	224	1+
374.81543	122	
375.86111	154	
376.88586	146	
377.75866	166	
377.88430	130	
379.81516	136	
380.71970	152	
380.86239	116	
381.80701	134	
381.84099	370	1+
382.71826	216	1+
382.79833	122	
384.79614	230	1+
384.85263	1244	1+
385.79673	260	1+
386.83505	138	
387.84849	464	1+
389.20783	260	
389.79388	334	1+
390.06148	192	
390.74011	120	
390.84285	738	1+
392.83144	502	1+
392.86746	162	
394.85147	336	1+
395.15130	132	
395.86905	162	
396.11723	140	1+
398.17978	114	
398.72780	634	1+
399.85392	484	1+
402.86618	380	1+
403.75845	376	1+
403.80262	122	
405.86788	184	
406.85821	138	
407.74964	426	1+
407.79810	148	
407.86876	766	
408.85417	924	1+
409.72527	322	
409.74390	478	1+
409.87678	206	
410.83988	458	
411.83659	234	
412.72579	332	1+
412.81623	214	1+
412.84757	232	
413.85936	366	1+
415.84445	194	1+
417.86195	152	
421.88581	178	
423.77977	244	
423.86941	396	1+
425.75235	1108	1+
426.83495	114	
426.86648	448	
427.73881	392	
427.86323	260	
428.74965	216	
428.85055	1752	1+
428.88836	312	
429.70273	300	
429.73750	386	1+
429.75977	168	
431.69018	216	1+
431.86555	446	
432.86071	530	1+
435.72406	122	
437.76117	198	1+
439.89759	130	
441.22278	184	
441.77407	130	
442.21750	148	
442.69104	166	1+
443.76944	430	1+
444.87273	1310	1+
445.75333	224	
446.88312	352	
447.71660	310	
447.88367	206	
448.71036	132	
448.76119	190	1+
448.88554	454	1+
449.69624	440	1+
449.88722	306	1+
450.77706	330	1+
457.90828	302	1+
462.88677	574	1+
463.72502	132	
464.89857	132	
465.71470	126	
467.89109	922	1+
485.90026	558	1+
500.80414	320	1+
501.80631	260	1+
509.85839	250	1+
END IONS

###FS:    #m/z: 336.94756 #charge 1+
###MS: 90
###MSMS: 93
BEGIN IONS
TITLE=Cmpd 69, +MS2(336.9476), 28.0-35.0eV, 2.0min #93
RTINSECONDS=118.386
SCANS=90,93
PEPMASS=336.94756	56346
CHARGE=1+
171.85689	86	
175.88046	106	
180.55367	88	
205.97648	72	
209.95065	84	
210.88868	72	
211.88704	78	
211.94560	2552	
212.87940	740	1+
213.94101	1160	1+
214.88477	126	
215.85925	72	
215.88850	136	
215.93907	178	
217.85359	80	
218.54454	82	
218.84284	126	
222.97462	76	
224.83559	74	
224.97283	106	
225.88048	76	
225.97633	78	
226.95058	76	
227.78512	80	
227.89490	78	
228.46786	98	
228.89473	234	
229.89574	114	
229.95689	1654	1+
230.88974	1260	1+
231.95223	1024	1+
232.56764	78	
233.84243	72	
233.89603	142	
233.95202	288	
235.86928	84	
235.89379	100	
236.92447	72	
237.91965	72	
238.87917	72	
240.94121	100	
241.84300	280	1+
242.95970	76	
243.86963	76	
244.87328	92	
244.91773	80	
246.97457	82	
247.87051	72	
247.96512	568	
248.89997	220	
248.98156	78	
249.83294	426	1+
249.96217	232	
250.40193	72	
250.95432	158	
250.98972	120	
251.07025	246	1+
251.82146	80	
252.97247	1340	
253.90700	290	
254.84168	82	
254.90831	134	
254.96823	718	
256.54194	92	
256.97266	94	
258.84843	458	1+
259.15287	104	
259.35224	74	
259.89234	82	
259.91417	76	
259.96226	294	
260.19538	74	
260.83399	84	
261.88649	88	
262.83175	94	
262.94556	72	
266.02375	114	
267.79226	116	
267.84577	162	
267.87901	92	
268.84000	782	1+
269.84068	498	1+
270.98369	72	
271.91805	274	
271.95585	84	
272.84768	72	
274.46651	90	
274.80702	158	1+
274.86135	86	
274.91823	78	
275.85410	88	
275.86424	120	
275.88219	74	
276.86508	394	1+
276.97218	72	
277.86084	110	
277.92089	96	
278.42928	72	
278.84109	376	1+
278.86036	208	
279.94953	78	
280.42287	76	
280.85459	82	
280.88263	274	1+
281.36880	84	
282.65567	92	
283.87082	72	
283.93089	80	
286.85195	700	1+
287.81606	90	
287.85540	446	1+
289.19385	74	
289.85848	250	1+
289.88403	116	
289.92299	78	
292.40585	92	
292.93947	88	
293.10869	242	
293.17712	72	
293.99973	132	
294.10605	280	1+
294.93962	72	
295.99677	142	
297.13250	76	
298.91941	96	
299.28233	88	
299.87516	160	1+
299.90118	74	
300.85882	80	
301.05905	78	
302.82561	78	
302.87024	88	
302.94537	80	
303.38144	74	
303.87140	90	
303.90338	108	
304.18394	90	
304.41313	72	
306.88329	128	
307.89368	84	
309.86784	182	
310.38562	86	
310.86098	116	
312.11777	88	
312.91469	80	
312.98903	76	
316.66010	72	
316.74725	84	
317.43148	84	
317.97226	98	
318.39722	90	
319.72400	74	
320.22482	86	
320.80109	72	
320.89104	76	
323.24017	98	
323.27095	74	
323.97548	74	
324.12780	80	
324.95994	80	
326.07424	98	
326.36704	76	
327.19919	76	
328.89461	138	
329.33735	76	
330.02648	82	
332.44173	92	
333.89680	94	
339.76258	80	
340.82743	72	
END IONS

###FS:    #m/z: 340.94270 #charge 1+
###MS: 94
###MSMS: 95
BEGIN IONS
TITLE=Cmpd 70, +MS2(340.9427), 28.0-35.0eV, 2.0min #95
RTINSECONDS=122.053
SCANS=94-95
PEPMASS=340.94270	939994
CHARGE=1+
98.85826	74	
182.86771	78	
186.40172	84	
192.93034	266	1+
194.92427	78	
197.87051	72	
205.02787	98	
205.94841	80	
206.85172	154	
208.88743	146	
208.95921	174	
210.88936	72	
210.90121	92	
210.94127	190	
211.94482	156	
212.88187	166	1+
213.94107	664	1+
215.88612	328	1+
215.92024	82	
215.94088	266	
217.88890	148	
221.95578	106	
222.94839	168	
223.83666	78	
223.97908	94	
224.42334	72	
224.90890	80	
225.05646	74	
225.88621	88	
226.39023	82	
226.94276	74	
227.39469	92	
228.93914	192	
230.89030	438	1+
230.95226	72	
231.95021	718	
233.87373	72	
233.94913	174	1+
235.14007	76	
235.79364	74	
235.96080	84	
239.84417	110	
240.83309	214	
240.96226	76	
241.84127	118	
241.97470	100	
242.94404	120	
243.38078	86	
243.83106	320	1+
244.85023	96	
244.92739	88	
244.95833	128	
245.44650	90	
245.82567	106	
246.39374	96	
246.97814	190	
248.00405	74	
248.11407	152	
248.87860	78	
248.90695	130	
248.98546	184	1+
249.90480	74	
249.96487	140	
250.97341	80	
251.87670	78	
253.80361	80	
254.17527	84	
254.90028	76	
254.96786	572	1+
255.14150	78	
256.85171	144	
256.89596	146	
256.96781	202	
257.87904	84	
257.90322	202	1+
258.84768	172	
258.98115	96	
259.03976	92	
259.85256	342	
259.96238	126	
260.83501	228	
261.84591	352	1+
262.37676	90	
262.92788	90	
263.87016	144	1+
264.63880	108	
264.79290	78	
264.85697	86	
268.79620	76	
268.84387	402	
270.83918	162	1+
271.84364	186	1+
272.44801	78	
272.93717	120	
273.79335	82	
274.79614	74	
275.07725	74	
275.86627	106	
275.89230	92	
275.95275	148	
275.99642	92	
276.85538	476	
277.81113	86	
277.83917	74	
277.86038	218	
277.97449	74	
277.99369	76	
278.84645	1484	1+
279.88790	74	
279.92841	260	1+
279.96718	90	
281.00014	74	
281.89095	114	
281.98981	102	
282.87862	88	
283.04876	72	
284.88439	72	
285.43289	72	
286.80701	130	
289.81012	164	1+
291.97135	82	
292.43958	86	
293.03425	78	
293.89044	74	
294.86749	76	
295.84707	74	
296.13833	72	
296.93365	92	
296.99282	102	
297.81379	102	
298.30666	82	
298.80085	78	
298.81993	78	
298.89180	76	
299.96909	72	
300.43909	88	
301.86925	132	
302.94336	164	
303.74722	72	
303.87654	74	
304.93834	72	
305.88151	216	1+
308.89641	78	
310.87827	122	
310.89273	112	
311.88790	122	
313.94775	74	
314.84252	76	
315.76136	136	
315.84337	72	
319.81821	140	
319.83815	72	
319.86239	82	
321.80821	76	
324.89877	76	
324.92007	92	
326.08524	88	
329.87033	72	
330.06436	72	
330.81623	122	
332.89871	72	
336.74849	90	
337.78084	72	
341.75292	72	
342.90229	72	
343.25934	74	
345.06595	88	
345.78010	78	
END IONS

###FS:    #m/z: 363.95905 #charge 1+
###MS: 94
###MSMS: 96
BEGIN IONS
TITLE=Cmpd 71, +MS2(363.9590), 28.0-35.0eV, 2.1min #96
RTINSECONDS=122.834
SCANS=94,96
PEPMASS=363.95905	391842
CHARGE=1+
178.43323	96	
183.93271	88	
189.85945	84	
191.85839	340	
196.88116	128	
200.88349	92	
205.88130	84	
207.87262	144	
209.94595	732	1+
210.87957	120	
212.88040	1432	1+
215.99454	88	
221.98943	134	1+
222.95130	276	
223.96003	116	
224.05420	108	
224.94984	580	
225.09497	78	
225.93580	94	
226.92297	88	
226.94807	5976	1+
227.43160	94	
227.93212	290	
228.89461	296	
228.94312	5390	1+
230.08717	100	
230.89062	1826	1+
232.88593	608	1+
235.97281	82	
238.96057	84	
240.82542	118	
240.94232	610	
240.96232	666	1+
241.39091	92	
241.94500	404	
242.82828	82	
242.94187	1280	1+
242.96249	520	
243.81778	214	
243.83403	102	
244.82038	114	
244.94031	198	
244.95897	4238	1+
245.54431	84	
245.94010	142	
246.16052	84	
246.80838	138	
246.83585	104	
246.95494	2644	1+
247.85504	80	
248.21393	94	1+
248.80459	232	
248.90195	782	
249.08403	78	
249.80484	130	
249.88115	102	
250.90029	152	
250.96924	110	
251.07162	122	
253.83735	106	
254.08935	82	
254.86711	86	
258.97058	96	
259.83441	82	
259.90636	78	
260.82899	412	1+
260.96791	142	
261.83241	294	1+
262.92774	144	
263.87845	78	
264.06404	84	
264.65909	96	
264.81362	462	1+
264.85072	84	
264.91166	218	1+
265.08769	128	
265.79771	80	
265.81541	394	1+
267.81215	96	
267.97534	550	1+
268.95859	130	
269.84599	78	
269.96991	622	1+
271.93772	86	
272.92255	102	
273.88501	92	
273.91348	128	
275.99207	94	
276.81595	140	
276.85463	128	
277.86808	92	
278.80428	108	
278.84125	182	
278.88029	128	
278.94317	84	
279.80808	86	
279.85818	92	
279.92478	88	
280.09756	96	
280.79672	350	1+
280.83402	226	1+
281.12176	144	
283.09815	80	
283.15393	84	
283.85436	118	
284.87517	82	
284.93346	272	1+
285.43705	130	
285.84695	226	
285.88762	128	
285.92205	220	1+
286.42131	90	
289.92293	92	
290.85971	134	
291.78475	90	
292.60738	80	
293.81664	82	
293.85409	84	
293.87330	92	
293.93846	80	
294.86647	106	
295.43510	104	
295.89341	82	
296.81113	136	
297.80506	1158	1+
298.80584	782	1+
299.14879	86	
299.86825	122	
300.80650	210	
301.80191	102	
301.86429	154	
302.44974	96	
302.80388	478	1+
302.84286	84	
303.85621	486	
304.82905	82	
306.95529	84	
312.13111	148	
313.90598	82	
313.93750	106	
315.06253	78	
316.81555	370	1+
317.11428	80	
317.86704	90	
318.93193	178	
319.83154	82	
320.06216	88	
320.08875	92	
320.15499	82	
320.88222	104	
321.15681	104	
321.81760	120	
321.92590	384	1+
322.16157	136	
322.92958	332	1+
324.13015	88	
324.41353	80	
325.89472	80	
326.61085	120	
326.89636	106	
330.14883	86	
330.89007	114	
331.90927	78	
334.14677	100	
334.88162	148	
335.52778	96	
336.95378	92	
337.94660	116	
338.08300	80	
338.87165	78	
339.83243	120	
340.93994	270	1+
342.39790	80	
342.83033	94	
343.86468	96	
348.33067	86	
352.18915	102	
352.78630	90	
355.37866	96	
363.84506	82	
END IONS

###FS:    #m/z: 507.84868 #charge 1+
###MS: 94
###MSMS: 97
BEGIN IONS
TITLE=Cmpd 72, +MS2(507.8487), 28.2-35.2eV, 2.1min #97
RTINSECONDS=123.606
SCANS=94,97
PEPMASS=507.84868	184782
CHARGE=1+
196.01824	138	
209.94293	134	
211.94670	128	
214.88494	418	1+
224.98088	224	
227.88634	152	
232.89929	178	
234.89153	260	
236.88828	196	
252.14329	134	
254.41432	146	
254.92566	142	
257.87351	242	1+
261.38621	154	
266.10231	368	1+
266.13553	122	
266.16631	278	1+
270.80969	134	
270.85721	178	1+
272.39819	276	1+
272.84957	138	
275.80414	130	
278.90009	172	1+
280.86325	168	
281.37837	134	
281.85197	148	1+
285.85732	264	
287.85605	520	
288.86921	248	
289.82342	114	1+
289.87976	118	
290.86564	254	
291.08786	140	
291.87058	166	
292.86494	124	
293.87546	1104	1+
295.14728	130	
296.86338	116	
297.88098	138	
298.84667	150	
300.34032	186	1+
301.87566	146	
302.85065	132	
303.87204	900	1+
303.98921	142	
305.86523	1194	1+
307.79868	364	1+
307.84676	130	
307.89498	292	
308.14340	562	1+
308.87433	1132	1+
309.89295	356	
310.15837	614	1+
311.88648	1974	1+
311.94408	160	
312.17781	512	
312.38099	132	
313.87975	122	
314.86493	654	1+
314.89036	180	
318.38627	140	
318.88459	178	
320.87475	128	
321.87734	116	
322.85265	118	
323.85744	414	1+
325.90140	240	
326.88311	2228	1+
327.76162	116	
327.80918	148	
327.90230	236	
328.87922	388	
328.90579	120	
330.82776	140	
331.12308	188	1+
331.79521	184	1+
332.82107	292	1+
332.84593	382	1+
332.87573	360	1+
332.89643	132	
333.85006	308	1+
334.88496	356	1+
335.84168	144	
335.88833	304	1+
336.80386	156	1+
337.85857	126	
337.88321	570	1+
338.01088	222	1+
339.85850	194	1+
339.87907	140	
340.77706	192	1+
343.87290	264	1+
345.78913	142	
346.34893	116	
346.88486	122	
347.16565	200	1+
347.76997	170	
348.78925	226	1+
348.84615	148	
348.89064	152	1+
349.75827	634	1+
349.85897	230	1+
350.83318	310	1+
350.89251	266	
351.88411	292	1+
352.16564	118	
353.85833	138	
354.85218	280	1+
355.89766	266	1+
358.78102	144	
358.80462	238	1+
360.82832	144	
361.89925	146	
362.95832	138	
363.82409	204	1+
363.91219	166	1+
364.85679	228	
365.36875	122	
365.77557	242	1+
366.18711	174	1+
366.84406	538	1+
366.88322	126	
367.70755	524	1+
367.77386	198	
368.70976	298	1+
368.76510	136	
368.89769	192	1+
369.83727	386	1+
370.15262	118	
370.79419	354	1+
371.83940	130	
371.90769	124	
372.87704	322	1+
373.73753	140	
374.89697	126	
375.78123	128	
375.87738	180	1+
377.78539	260	1+
379.76600	128	
381.83293	324	1+
382.80100	136	
382.86210	224	
384.15762	130	
384.72656	222	1+
384.85344	1002	1+
385.38114	162	
385.77658	172	
386.78360	118	
387.72979	174	
387.85055	230	
388.06347	136	
388.16854	126	
388.75352	346	1+
388.81012	236	
389.19715	238	
389.72491	208	
390.72354	186	
390.77528	120	
390.84046	220	
391.83952	176	
391.91170	170	
392.82739	574	1+
393.73794	142	
394.40611	154	
394.72295	144	
394.90630	148	
398.73136	204	
398.87018	124	
399.73329	268	
399.85187	318	
401.95332	132	
402.86751	654	1+
403.80734	158	
405.76446	398	1+
405.86619	176	
406.74862	466	1+
406.80002	124	
406.86488	1480	1+
407.08336	172	1+
407.73954	142	
407.75116	392	1+
408.86631	1158	1+
409.73103	308	
409.81290	130	
410.73587	164	
410.84085	1110	1+
411.73411	160	
412.73707	302	
412.84631	212	
413.07586	154	
413.88057	176	
414.83412	240	1+
414.87723	456	1+
415.74962	174	1+
415.81712	118	
417.70071	118	
418.84791	130	
421.81781	148	
421.90392	152	1+
422.22141	102	1+
422.86877	518	1+
423.75985	218	
423.77943	224	
423.87208	328	1+
424.77584	176	
425.75665	680	1+
425.77881	118	
425.86676	130	
426.09703	192	1+
426.69825	136	1+
426.86486	984	1+
427.73608	1026	1+
428.85029	1118	1+
429.87817	174	
430.74636	230	1+
430.84222	148	
430.86779	146	
431.87096	374	
432.80934	158	
432.87333	280	
433.86294	228	1+
435.71449	164	
443.75356	498	1+
443.77511	142	
444.75881	406	1+
444.77904	178	
444.87547	2154	1+
446.79869	164	
447.71541	762	1+
448.89109	126	
449.88027	312	
450.75554	116	
450.88650	164	
451.87113	174	1+
457.90287	420	1+
458.74043	214	1+
459.74368	150	1+
462.88355	532	1+
463.72869	118	
467.70433	134	
467.89304	750	1+
483.91285	274	
485.90004	814	1+
490.90986	120	
498.73285	222	1+
507.86582	128	
509.85358	148	
511.26944	120	
END IONS

###FS:    #m/z: 340.94267 #charge 1+
###MS: 98
###MSMS: 99
BEGIN IONS
TITLE=Cmpd 73, +MS2(340.9427), 28.0-35.0eV, 2.1min #99
RTINSECONDS=127.277
SCANS=98-99
PEPMASS=340.94267	958860
CHARGE=1+
190.93357	102	
191.95615	92	
192.92938	386	
201.87869	92	
208.88124	134	
210.93945	198	
212.87845	366	1+
212.89470	170	
213.93961	1446	1+
215.96184	106	
217.42603	94	
217.94583	94	
220.87848	88	
221.88953	90	
224.84577	100	
225.81224	86	
226.89384	134	
228.95448	82	
229.85099	84	
230.88975	536	1+
230.90526	128	
231.95126	748	1+
233.09781	76	
233.41068	90	
233.94967	284	
235.12292	74	
237.05302	88	
238.83665	72	
238.88874	80	
239.95248	76	
239.98477	78	
240.23597	78	
240.83951	104	
241.84196	198	
241.89742	148	1+
243.83167	260	
244.83422	156	
245.03676	76	
245.85115	198	1+
246.03727	96	
246.98240	148	
247.15185	82	
247.36235	92	
247.84329	100	
248.90406	78	
249.85601	98	
249.90257	74	
249.96563	116	
249.98134	98	
250.85008	116	
251.90625	170	1+
251.95064	78	
252.84238	84	
253.87630	78	
254.96632	370	1+
256.26488	72	
256.85209	172	
256.89618	80	
256.95340	88	
257.94054	92	
258.01724	130	
258.48702	76	
258.84260	526	1+
258.90790	100	
258.97024	106	
259.91873	170	1+
260.44914	114	
260.83437	360	1+
263.81059	94	
263.88848	84	
263.90451	80	
264.86395	142	
264.89873	84	
264.93593	146	
264.96794	134	
265.02656	90	
267.02938	72	
267.13990	82	
268.81337	108	
268.84372	192	
269.20268	76	
269.80353	116	
269.83959	128	
270.38070	86	
270.83198	134	
270.89796	82	
272.93362	142	
272.95481	98	
272.98715	124	
273.27371	96	
274.85258	180	1+
274.87086	86	
274.89453	136	
275.81064	124	
275.88176	92	
276.85800	316	
276.99510	72	
277.85120	156	
278.84701	920	1+
278.98628	98	
280.09965	72	
281.05023	104	
281.79545	80	
282.04693	88	
284.03233	74	
285.16520	74	
285.40177	84	
285.82320	96	
285.86193	92	
285.94160	76	
287.20948	84	
287.79441	74	
287.86714	140	
288.84309	128	
290.00659	90	
290.79542	76	
291.82256	76	
292.85959	88	
292.87837	80	
294.86745	164	
296.85690	82	
296.93579	90	
297.05612	82	
297.98047	106	
298.41436	110	
298.85664	306	1+
298.98549	72	
299.86980	134	
300.01177	86	
300.78411	76	
301.15884	82	
302.11019	74	
302.91390	94	
302.94934	112	
303.85929	126	
304.88919	76	
304.93783	72	
305.09913	100	
305.11615	72	
307.20479	72	
308.44341	80	
309.43846	102	
311.91635	74	
313.89529	82	
313.94285	88	
314.86388	110	
314.96197	80	
315.83840	86	
317.07082	72	
317.13610	72	
318.83979	78	
326.18075	72	
326.83723	76	
327.88565	170	1+
327.94169	92	
328.18848	96	
329.91033	94	
330.86782	74	
332.93014	94	
336.75442	72	
337.09041	72	
341.83679	86	
344.83122	72	
344.90392	78	
345.78695	76	
END IONS

###FS:    #m/z: 363.95891 #charge 1+
###MS: 98
###MSMS: 100
BEGIN IONS
TITLE=Cmpd 74, +MS2(363.9589), 28.0-35.0eV, 2.2min #100
RTINSECONDS=128.048
SCANS=98,100
PEPMASS=363.95891	395076
CHARGE=1+
69.58814	76	
187.87289	108	
189.86514	346	
191.86064	292	
195.98017	84	
200.40192	78	
200.94561	92	
201.87315	88	
205.88523	110	
207.87842	76	
207.94888	118	
209.94567	1020	1+
210.88135	182	
212.87998	1642	
213.86713	88	
214.89665	132	
221.05465	92	
222.44647	80	
222.95297	162	
223.95105	96	
224.95308	642	
225.88981	108	
226.89334	102	
226.94778	5590	1+
226.97684	164	
227.02512	86	
227.93181	272	
228.07404	128	1+
228.89785	224	
228.94304	6992	1+
229.89556	118	
230.89084	2268	1+
232.82793	86	
232.88751	178	
235.07776	76	
236.93952	94	
238.06372	76	
238.94416	112	
240.84308	188	1+
240.94082	450	
240.96754	140	
241.94280	314	
242.82888	214	
242.94365	1114	1+
242.96014	272	
243.38082	96	
243.82749	142	
243.96431	128	
244.81889	82	
244.84734	82	
244.94004	460	
244.95880	3342	1+
245.90069	88	
246.03240	180	1+
246.59219	108	
246.85991	92	
246.90867	122	
246.95451	2902	1+
247.98086	80	
248.02124	78	
248.03058	230	1+
248.80515	254	
248.84253	80	
248.90009	808	1+
250.94582	102	
250.96967	220	
253.08860	134	
253.80355	110	
253.90704	186	
254.91019	78	
255.42015	94	
258.84841	112	
259.84456	82	
260.13603	86	
260.83029	502	1+
260.97114	144	
261.85608	78	
264.08123	202	1+
264.82152	160	1+
264.89487	76	
264.91896	84	
265.85889	86	
265.91030	196	1+
266.79069	160	
266.81163	188	
266.96644	620	1+
267.83881	90	
268.10505	82	
268.81960	112	
268.84835	84	
269.96999	756	
270.36053	96	
271.91746	162	
272.86359	92	
273.01198	102	
273.15819	78	
275.07077	120	
276.86457	148	
276.93501	120	
278.10178	80	
278.79997	78	
278.84638	298	1+
279.10274	218	
279.79293	106	
280.79703	350	1+
280.84107	148	
281.11596	80	
281.89229	138	
282.79385	188	
283.79596	214	1+
284.10979	86	
284.82330	608	1+
285.84772	446	1+
286.43387	90	
286.88300	76	
288.45120	90	
290.67219	102	
292.80729	84	
292.93785	102	
293.11580	120	
293.42036	96	
293.87595	336	1+
294.82470	78	
294.92877	84	
295.10398	82	
295.14629	90	
295.94400	88	
296.81293	182	
296.87197	78	
297.80493	662	1+
297.82893	88	
298.80692	434	1+
299.86782	86	
300.80288	606	1+
301.86324	644	1+
302.00861	106	
303.11824	80	
303.85849	618	1+
306.85761	154	
307.01565	78	
307.84462	90	
308.13104	244	1+
309.93376	126	
310.84173	84	
311.86985	88	
312.37844	78	
312.89091	76	
313.84286	122	
314.80310	78	
314.86426	92	
316.81861	304	1+
318.56124	86	
318.81780	190	1+
318.94301	96	
320.59625	86	
320.81898	348	1+
321.86877	158	
321.89061	92	
322.79844	78	
322.92927	182	
323.11671	86	
323.82414	108	
323.85176	82	
323.88719	118	
324.81381	90	
324.84693	90	
324.89218	108	
326.09857	140	
326.87416	170	
328.92962	82	
336.94379	92	
338.78532	222	1+
338.87359	136	
338.94854	92	
339.82237	94	
342.89866	172	
344.29301	82	
344.41406	154	
353.41129	78	
359.04530	92	
360.85008	168	1+
365.86214	102	
368.83449	92	
369.15981	92	
END IONS

###FS:    #m/z: 336.94758 #charge 1+
###MS: 98
###MSMS: 101
BEGIN IONS
TITLE=Cmpd 75, +MS2(336.9476), 28.0-35.0eV, 2.2min #101
RTINSECONDS=128.821
SCANS=98,101
PEPMASS=336.94758	52928
CHARGE=1+
182.86618	72	
190.86206	74	
196.90607	72	
199.02407	84	
205.95176	106	
207.11845	88	
211.94519	1682	1+
212.05138	94	
212.87968	934	1+
213.94098	1372	1+
215.93847	88	
216.89551	140	
217.88860	138	
222.95220	212	1+
223.16138	72	
223.80190	68	
223.93758	70	
223.97718	100	
223.99846	72	
224.97519	160	
226.86569	74	
226.96610	70	
227.80018	80	
227.85402	74	
228.89514	210	
229.90897	86	
229.95626	2044	1+
230.88876	1066	1+
231.94919	1192	1+
232.82570	78	
232.89135	78	
233.04975	92	
233.83254	108	
233.89830	174	
235.94669	84	
236.16526	78	
237.13110	68	
238.06571	70	
241.84239	168	
246.97936	72	
247.96657	660	
248.17968	88	
248.90173	576	1+
249.08805	82	
249.96025	252	
249.99187	68	
250.82939	414	1+
250.89840	120	
250.95159	128	
250.96780	122	
251.85719	72	
252.91262	72	
252.97164	1368	1+
253.03347	78	
253.10282	78	
253.90419	178	
254.90834	76	
254.96716	756	1+
255.07249	244	1+
255.90448	170	
256.45550	96	
256.90805	86	
257.84428	302	1+
258.86416	130	
259.41380	72	
259.87095	90	
260.82142	108	
261.36723	74	
261.84222	72	
262.83479	132	
266.06936	86	
266.79484	86	
266.86307	84	
266.99923	70	
267.85053	68	
268.84463	168	
268.87654	86	
269.44092	70	
269.80339	76	
269.83662	138	
269.86812	110	
270.83938	134	
270.98040	184	
271.86305	74	
271.98836	80	
272.09357	70	
272.79688	76	
272.94698	80	
272.98133	110	
273.38120	78	
274.38726	96	
276.85632	516	1+
276.88450	100	
276.90031	112	
276.94585	76	
277.17453	68	
277.80266	80	
277.83943	172	
278.83928	300	
278.86418	106	
278.87685	78	
279.03634	72	
279.83829	210	
279.86451	122	
279.91901	72	
280.15500	116	
280.85653	70	
281.00248	76	
281.05652	160	
281.51112	84	
281.85797	144	
282.05746	72	
282.80212	86	
282.84170	150	
282.87351	76	
283.87296	86	
285.02413	82	
285.84842	1416	1+
286.84965	976	1+
289.87710	162	
290.85296	106	
291.86459	106	
291.98571	86	
292.40819	78	
292.86146	104	
292.93521	74	
293.10965	390	
294.36603	84	
294.85781	314	1+
295.10918	80	
298.82662	102	
299.41411	78	
299.88175	68	
300.80762	74	
300.94377	80	
301.87262	78	
303.86625	232	1+
306.89766	100	
308.86730	118	
308.88559	108	
308.97406	90	
309.86890	258	
309.88569	124	
310.86604	148	
312.82812	82	
317.66572	74	
318.82000	80	
320.04504	90	
320.61835	74	
320.82497	70	
321.87270	80	
324.77756	72	
324.86255	86	
324.98595	82	
325.75959	104	
326.39584	86	
329.87897	80	
330.81679	116	
333.39894	82	
334.44425	72	
336.14392	70	
337.95877	78	
338.25050	70	
338.93937	78	
339.99368	104	
340.80918	112	
341.09698	78	
341.91375	72	
END IONS

###FS:    #m/z: 322.93172 #charge 1+
###MS: 102
###MSMS: 103
BEGIN IONS
TITLE=Cmpd 76, +MS2(322.9317), 28.0-35.0eV, 2.2min #103
RTINSECONDS=132.491
SCANS=102-103
PEPMASS=322.93172	2799650
CHARGE=1+
180.93510	82	
188.85199	96	
193.95023	72	
195.96116	78	
197.01812	82	
200.89059	80	
205.94857	134	
207.97482	68	
209.92157	92	
211.09031	70	
212.95149	76	
215.97428	78	
218.88713	218	1+
218.90761	86	
219.08365	68	
220.87428	88	
221.40528	90	
223.96346	98	
224.04253	102	
226.89489	84	
227.83369	68	
227.87615	76	
228.91032	72	
229.84165	222	1+
230.83516	92	
231.89406	68	
232.17038	82	
233.05102	88	
235.82800	72	
237.01552	82	
238.89021	72	
238.96065	78	
239.08297	126	
239.12577	94	
239.79088	88	
240.09915	84	
240.82329	68	
240.94195	2322	
241.94366	1980	
242.81802	80	
242.83902	72	
242.94325	5442	1+
243.82266	120	
243.86081	140	
244.82669	114	
244.94244	1214	1+
244.99060	74	
246.97145	84	
247.97337	124	
248.34625	92	
248.84974	114	
249.96869	104	
249.98622	86	
251.04524	82	
251.06868	136	
251.92357	266	1+
252.83417	70	
253.83690	70	
254.03280	72	
254.38610	184	
254.90643	146	
255.79919	74	
255.86596	96	
256.89498	100	
257.44150	76	
257.78053	68	
257.80408	74	
258.44183	100	
258.83561	182	
258.85231	74	
258.89578	74	
259.83282	70	
259.97950	86	
260.83575	252	
260.93778	86	
261.15883	74	
261.83412	120	
262.14381	104	
262.83178	174	
262.92629	78	
263.40394	68	
264.85682	70	
265.05886	148	
265.99326	68	
266.21761	74	
266.85373	166	
266.89319	70	
269.01347	82	
269.44083	70	
269.80151	82	
269.86409	94	
270.36248	84	
270.79695	70	
270.81559	72	
270.88010	86	
271.38717	72	
271.63629	78	
272.17246	114	
273.79892	96	
273.86551	198	1+
274.02118	88	
274.81879	70	
275.95562	94	
276.85995	94	
278.83545	72	
279.09385	574	
280.09691	384	
281.90679	78	
281.96645	74	
282.08199	96	
282.88654	86	
283.06961	140	
283.79538	80	
283.97243	100	
283.99929	80	
284.29589	192	
284.85899	74	
284.88136	76	
284.91268	74	
287.78400	68	
288.38411	78	
288.86620	90	
290.86901	210	1+
291.85399	86	
293.80388	68	
294.85180	208	1+
295.85336	176	1+
296.35179	74	
296.81937	68	
297.81436	80	
299.88185	82	
301.96928	72	
303.82411	102	
306.83908	72	
307.57286	68	
307.79490	96	
307.89093	222	
308.35713	68	
309.81175	74	
310.88411	68	
311.19024	82	
311.88736	228	
312.80657	78	
313.73854	72	
315.76658	82	
316.77358	88	
318.15377	92	
318.87051	76	
319.12021	72	
321.37502	82	
324.84696	68	
324.89292	136	
325.15249	82	
326.28483	78	
326.80186	86	
326.91068	134	
326.99531	68	
327.80809	72	
327.89755	88	
END IONS

###FS:    #m/z: 340.94247 #charge 1+
###MS: 102
###MSMS: 104
BEGIN IONS
TITLE=Cmpd 77, +MS2(340.9425), 28.0-35.0eV, 2.2min #104
RTINSECONDS=133.263
SCANS=102,104
PEPMASS=340.94247	1027748
CHARGE=1+
184.86740	88	
190.95534	80	
191.95433	126	
192.89138	88	
193.93313	72	
200.85224	96	
206.98067	80	
207.97232	126	
208.95977	168	
208.98522	70	
210.93700	90	
212.87841	92	
212.89956	76	
213.88251	76	
213.94197	920	1+
215.83730	74	
215.88617	284	1+
215.93888	200	
217.85718	70	
217.93862	136	
218.11449	84	
218.85669	70	
219.55487	112	
220.89044	82	
221.89913	80	
222.87151	76	
224.98450	72	
225.01601	76	
225.98209	72	
226.15913	78	
226.95012	80	
227.83890	90	
227.90202	74	
229.97905	84	
230.52160	76	
230.84404	80	
230.89233	450	1+
231.86385	72	
231.95380	376	1+
233.89931	364	1+
233.95026	116	
234.93495	78	
235.05511	92	
236.02003	86	
236.86782	84	
237.06429	86	
237.90128	274	1+
238.84451	82	
238.88485	78	
239.83861	72	
240.02106	82	
240.24160	88	
240.84450	110	
241.84234	446	1+
243.83132	122	
243.87912	74	
243.94415	82	
244.82630	244	1+
244.95913	184	
246.85263	80	
246.96253	100	
248.12965	82	
249.89759	200	1+
249.96595	114	
250.96747	82	
254.93962	72	
254.96811	566	1+
255.90138	72	
255.95862	254	1+
256.03098	74	
256.85223	130	
257.86181	102	
258.84899	846	1+
259.87071	136	
260.01116	80	
260.83883	200	
260.96159	76	
261.47453	84	
261.84319	146	
261.87398	188	
262.84592	138	
262.93012	76	
263.80859	80	
264.80100	84	
264.86676	146	
264.95654	80	
265.50452	74	
266.88035	124	
267.86086	86	
268.13700	106	
268.83661	144	
269.41035	86	
269.83611	88	
271.08787	78	
272.78677	84	
272.87407	72	
273.79562	78	
274.79427	74	
274.84086	70	
275.80976	102	
275.85743	446	1+
276.86039	390	1+
277.05419	78	
277.99109	92	
278.84674	1064	1+
278.93165	70	
281.05394	122	
281.85407	88	
282.00975	100	
282.04613	124	
282.87818	118	
282.97781	88	
283.38904	74	
285.86467	72	
286.85767	72	
289.78867	100	
289.89796	74	
291.09111	90	
291.80579	86	
293.13499	72	
293.87701	176	
293.92392	74	
294.12183	72	
294.87059	200	
295.85772	206	1+
295.91259	116	
295.97362	74	
296.58336	92	
296.84875	74	
296.97333	84	
297.97549	72	
298.01344	80	
298.86453	274	1+
299.01589	150	
301.75908	74	
301.87364	128	
302.90038	84	
303.86721	80	
305.90191	72	
306.04595	76	
306.89687	88	
307.80296	158	
307.91203	74	
308.39398	104	
308.48004	80	
308.86985	78	
308.89635	84	
309.88763	72	
310.80159	118	
310.82668	82	
310.96539	86	
312.43935	80	
312.87802	90	
313.89665	86	
313.93219	106	
315.85615	74	
320.62260	76	
321.82864	82	
323.87210	90	
325.81472	80	
326.17383	82	
327.95493	88	
331.88254	94	
333.87401	82	
335.76408	72	
337.90452	108	
340.80582	112	
END IONS

###FS:    #m/z: 363.95876 #charge 1+
###MS: 102
###MSMS: 105
BEGIN IONS
TITLE=Cmpd 78, +MS2(363.9588), 28.0-35.0eV, 2.3min #105
RTINSECONDS=134.043
SCANS=102,105
PEPMASS=363.95876	426314
CHARGE=1+
189.86555	178	1+
191.86155	370	
193.93192	118	
196.87950	114	
202.94248	82	
207.87801	120	
208.94599	88	
209.94649	864	1+
210.88480	326	1+
212.45011	82	
212.88000	1130	1+
212.89849	142	
213.56679	88	
220.95634	84	
222.95308	480	
223.89359	78	
224.95162	648	1+
224.97793	94	
226.91296	102	
226.94798	7042	1+
227.88730	80	
227.91690	84	
228.17379	92	1+
228.89568	150	
228.94318	7258	1+
229.00257	76	
229.84162	80	
229.89626	110	
230.89037	2232	1+
230.96009	78	
231.48629	88	
231.90440	128	
232.88392	322	
232.90126	140	
233.91006	80	
234.55466	106	
234.88162	162	
234.92922	84	
237.84042	102	
237.87988	110	
238.98533	78	
239.39576	84	
240.81990	142	
240.94191	452	
240.96274	656	1+
241.83542	106	
241.86027	82	
241.94223	422	
242.94186	1778	1+
243.07127	266	1+
243.96501	96	
244.95826	3338	1+
245.94587	208	
246.81152	148	
246.90565	198	
246.95416	3290	1+
247.39282	92	
247.81098	90	
247.92665	94	
247.98623	92	
248.80509	126	
248.90307	876	1+
249.87714	76	
250.83795	150	
250.89653	128	
250.97281	224	
251.04330	80	
251.90331	86	
252.55712	102	
252.79944	88	
252.88875	204	1+
253.09610	78	
253.91104	256	
253.95706	162	1+
255.07355	92	
257.88715	82	
258.84599	206	
258.97115	114	
259.01831	86	
260.84094	112	
260.97095	178	
261.83378	280	1+
261.97307	134	
262.06961	144	1+
262.79228	78	
264.10436	78	
264.79288	78	
264.82754	80	
264.97858	84	
265.05856	84	
265.81700	146	
265.86200	76	
266.78371	282	1+
266.81205	602	1+
266.83144	76	
267.85224	244	1+
267.97414	798	1+
268.13144	126	1+
269.94349	180	1+
269.97000	608	1+
271.83706	212	1+
271.91583	174	
272.05686	94	
274.89184	76	
276.84956	236	1+
277.08067	100	
278.01347	80	
278.80847	76	
278.84898	116	
279.84479	178	
280.79535	206	
280.83675	122	
281.28876	108	
281.79557	126	
281.87138	118	
282.84540	312	1+
282.97121	76	
283.07115	124	
283.78009	84	
283.80615	256	1+
283.95140	78	
283.98659	182	1+
284.03445	102	
284.44440	86	
284.82307	330	1+
285.84804	298	
285.93614	166	
286.88592	296	1+
290.78930	84	
290.84781	88	
292.81665	80	
292.87400	356	1+
293.10905	106	
294.12002	78	
294.41015	86	
295.08499	82	
296.60133	80	
296.81446	136	
297.80568	124	
298.80694	454	1+
300.80340	510	1+
301.86230	454	
303.27251	102	
303.81020	126	
303.85980	710	
304.81396	120	
305.43601	88	
306.07523	104	
309.87410	202	
309.95038	80	
310.33752	92	
310.88503	88	
312.99009	92	
314.13770	134	
314.82325	92	
316.82364	82	
317.17136	80	
319.14254	84	
319.82392	88	
320.14147	96	
321.38154	82	
321.82562	142	
321.86522	350	1+
322.83915	92	
322.92854	220	
323.83171	130	
324.99267	76	
326.87601	260	
330.89904	82	
336.83108	80	
336.94722	136	
337.40147	102	
337.71968	80	
338.53502	78	
340.87076	100	
340.93839	276	
347.56324	88	
348.77042	268	1+
351.77194	78	
352.89590	132	
352.91303	100	
357.15827	174	
361.42013	130	
361.71519	100	
363.81469	84	
363.96441	84	
368.11551	82	
368.83206	112	
END IONS

###FS:    #m/z: 322.93177 #charge 1+
###MS: 106
###MSMS: 107
BEGIN IONS
TITLE=Cmpd 79, +MS2(322.9318), 28.0-35.0eV, 2.3min #107
RTINSECONDS=137.734
SCANS=106-107
PEPMASS=322.93177	3042504
CHARGE=1+
189.87137	72	
189.99455	82	
196.88450	166	
197.89276	74	
197.91616	140	
200.87320	74	
202.87425	70	
203.96026	94	
205.95377	68	
207.97419	68	
209.94993	72	
218.88861	90	
220.05395	70	
220.88121	142	
222.10049	84	
223.95720	134	
223.97807	78	
224.53177	74	
225.90254	82	
227.10587	70	
227.86122	70	
227.93131	78	
227.95591	98	
228.16180	86	
228.90866	114	
229.04904	80	
230.01654	94	
230.84780	132	
230.89446	210	
233.15155	126	
235.88220	92	
236.01069	184	
236.38249	86	
237.03595	80	
238.03056	140	
238.05446	92	
238.06735	80	
238.90943	88	
238.94207	352	
239.08972	82	
240.94135	3060	
241.94336	2174	
241.96671	78	
242.82430	198	
242.94229	7500	1+
243.82398	316	
243.84840	94	
243.87549	82	
244.82678	180	
244.89007	92	
244.94089	1640	1+
245.05813	70	
245.80236	66	
246.09715	80	
246.39571	84	
246.90124	90	
246.97594	80	
247.89786	82	
248.83030	82	
249.14296	98	
250.33757	66	
250.83085	204	1+
250.95205	66	
251.07240	70	
251.10564	70	
253.89180	76	
254.13249	100	
255.41449	130	
255.82096	68	
256.88226	86	
256.95521	72	
257.80404	78	
258.83683	238	
258.89661	130	
258.99672	92	
260.03304	80	
260.33609	88	
260.83748	110	
260.93842	92	
261.46838	80	
261.49050	80	
261.83329	334	
262.82964	492	1+
262.96936	68	
263.85875	68	
263.88640	68	
264.88389	246	1+
265.09046	100	
265.89361	234	1+
266.42195	86	
267.49320	122	
268.07581	90	
268.85768	168	1+
269.13643	74	
269.79134	70	
271.05115	72	
272.06113	68	
272.80700	72	
273.79575	84	
273.84451	78	
274.36074	78	
274.80239	206	1+
274.86926	140	
277.84205	220	1+
279.09206	878	1+
279.81390	78	
279.87128	92	
280.81739	68	
280.86874	106	
280.92246	74	
281.79669	118	
282.27769	128	
282.88881	72	
282.97159	92	
283.08709	90	
283.19894	94	
283.84986	78	
283.97025	76	
284.07572	138	
284.29353	528	
285.90208	72	
286.80581	112	
286.92227	70	
287.11805	88	
287.23871	88	
288.20488	122	
288.94757	70	
289.33990	92	
289.93758	80	
290.55086	82	
291.80510	72	
293.89009	70	
294.04615	72	
295.86790	80	
297.82535	204	1+
297.84607	90	
298.02638	80	
298.77584	254	1+
299.06505	72	
300.80427	72	
301.87047	88	
303.81133	68	
303.87552	74	
304.08748	66	
305.07988	66	
305.87395	102	
306.23097	70	
306.88753	536	1+
307.72170	68	
307.75223	78	
307.80027	192	
307.89242	376	1+
309.89443	68	
310.87319	146	
311.84491	82	
311.88615	68	
313.80815	88	
318.85945	68	
320.81827	302	1+
322.75699	100	
323.76559	78	
323.88490	68	
324.31724	120	
324.89592	208	
325.86949	86	
END IONS

###FS:    #m/z: 507.84815 #charge 1+
###MS: 106
###MSMS: 108
BEGIN IONS
TITLE=Cmpd 80, +MS2(507.8482), 28.2-35.2eV, 2.3min #108
RTINSECONDS=138.506
SCANS=106,108
PEPMASS=507.84815	183690
CHARGE=1+
214.88535	176	
232.89861	544	1+
236.88920	270	
238.06646	134	
239.90115	190	1+
241.85696	206	
243.91181	170	
250.98833	158	
254.89921	160	
258.89745	146	
266.16940	534	
267.10767	136	
270.39973	212	1+
274.80837	128	
275.85799	174	1+
277.14064	216	
278.83879	122	
283.90414	128	
285.85739	140	
287.85375	654	
289.03450	168	
289.88244	144	
290.86670	208	
291.13687	130	
291.86552	156	
293.84176	122	
293.87484	810	1+
294.87473	470	1+
295.14891	136	
295.85240	282	1+
295.97568	136	
296.09199	142	
296.83628	142	
296.85687	244	1+
298.80407	224	1+
298.85684	172	
300.85108	454	1+
300.89576	124	
302.79633	124	
303.87221	416	
305.86270	1172	1+
307.13061	122	
307.88979	246	
308.14433	428	1+
308.87522	486	
309.88535	234	
310.15799	530	1+
310.33980	264	1+
311.88488	2092	1+
312.07758	210	1+
312.17973	564	1+
312.81968	146	1+
314.37933	262	1+
314.86505	524	1+
316.81337	126	
316.88444	364	1+
317.88515	370	1+
318.85932	366	1+
318.88604	248	1+
320.36884	228	1+
321.87652	128	
322.85519	186	
323.87690	672	1+
324.83036	184	1+
324.86724	216	
325.89989	224	
326.88462	2236	1+
327.37358	178	
328.88072	298	
330.12270	194	1+
330.81334	194	
330.88202	142	
330.89319	156	
331.79564	220	
331.87776	520	1+
332.87906	362	1+
333.76229	160	
335.84361	124	
335.88934	188	
336.80784	138	
337.82946	194	
337.87394	218	
338.89904	134	
340.86557	138	
341.77987	148	
342.16408	178	1+
342.53317	126	
343.87438	388	1+
345.78228	136	
345.84508	276	1+
346.88266	146	
347.77544	350	1+
349.75493	234	
350.88782	360	1+
353.79136	336	1+
353.82184	126	
353.85022	286	
357.84878	162	
357.87878	122	
358.04293	138	
358.76509	310	1+
360.88462	156	1+
361.85919	134	
362.86581	240	1+
363.13754	218	
363.18233	134	
365.78501	276	1+
365.99898	220	1+
366.18871	140	
366.84338	212	
367.71152	212	
367.84064	232	
367.91178	126	
368.01116	200	1+
368.09203	160	
368.77068	178	
368.82295	192	
368.84876	126	
369.83924	162	
369.89930	134	
370.80737	166	
371.79751	128	
372.78420	246	1+
373.82974	128	
373.90526	136	
374.81567	212	1+
375.77833	224	1+
376.80213	206	
376.85781	140	
377.73471	320	1+
380.72187	194	
381.71867	186	
381.79505	132	
381.83893	172	
383.80171	220	1+
384.85310	602	1+
385.72476	142	
385.77852	256	
385.83539	122	
386.83426	162	
387.75730	216	1+
387.78089	220	
387.85074	218	
388.72121	258	1+
388.80452	292	1+
389.15401	126	
389.20375	224	
389.74614	164	
390.84297	648	
391.84506	474	
392.73742	240	1+
392.82703	746	1+
393.87625	152	
394.78812	164	
394.80378	128	
395.74987	154	
399.73277	146	
399.84884	172	
400.85402	458	1+
402.83700	122	
403.79551	136	
403.87271	486	1+
405.76222	148	
405.85784	218	
405.88064	260	
406.78165	222	1+
406.83436	140	
406.85843	200	
407.74954	268	
407.86787	854	
408.74487	258	
408.85530	530	
409.72585	478	1+
409.81514	184	
410.84170	1092	1+
410.89965	122	
411.07424	202	1+
413.85737	232	
413.87471	178	
414.68532	168	1+
414.74089	280	1+
416.22506	136	
417.82632	398	1+
420.89179	130	
421.88204	238	
422.86786	192	
423.20734	142	
423.76087	188	
423.77879	256	
423.86943	714	1+
424.76225	140	
425.75672	646	1+
426.86506	1144	1+
427.73889	1030	1+
428.84870	1286	1+
429.73791	360	1+
430.79439	146	
430.84848	216	
431.86791	580	1+
433.85273	258	1+
434.89796	126	
439.84590	230	1+
439.89810	128	
441.78992	122	
444.77856	140	
444.87619	1202	1+
445.74266	310	
446.79107	124	
446.87984	248	1+
447.71134	362	
447.80744	130	
448.70508	162	
448.77068	190	
449.88100	266	
450.69660	204	1+
450.75708	132	
451.86768	234	1+
452.87044	168	1+
457.90804	212	
462.88498	348	
463.90346	144	
465.72558	286	
467.88978	1142	1+
468.81979	146	
470.72347	130	
472.71839	158	1+
484.11696	134	
485.90281	548	1+
486.90782	306	1+
502.19661	152	1+
508.91313	240	1+
509.29331	178	
509.86336	184	
510.80135	138	1+
END IONS

###FS:    #m/z: 336.94772 #charge 1+
###MS: 106
###MSMS: 109
BEGIN IONS
TITLE=Cmpd 81, +MS2(336.9477), 28.0-35.0eV, 2.4min #109
RTINSECONDS=139.278
SCANS=106,109
PEPMASS=336.94772	59348
CHARGE=1+
60.62175	72	
61.75220	88	
178.45288	82	
185.92587	74	
191.85762	96	
194.00318	72	
207.87209	80	
209.94470	72	
210.88425	100	
211.94586	2380	
212.87996	992	1+
212.96438	74	
213.94068	890	1+
214.89176	116	
215.94080	390	
215.96911	98	
218.02388	94	
221.95537	212	1+
223.97704	106	
224.97709	118	
225.90064	78	
225.97189	72	
226.86706	86	
226.89589	72	
227.11123	102	
228.89752	126	
229.89358	78	
229.95600	3242	1+
230.89039	1042	1+
231.95247	754	
233.94544	292	1+
235.82759	84	
235.89126	112	
239.78711	76	
240.85695	100	
240.97496	78	
241.84213	254	
242.38026	72	
242.82187	72	
242.99583	114	
243.83336	188	
243.89451	72	
244.95666	160	
246.80638	78	
247.96449	662	1+
248.89887	286	1+
249.96443	314	1+
249.98529	170	1+
250.82746	390	1+
250.95327	184	
251.01017	76	
251.88047	72	
251.95454	82	
252.91662	98	
252.97150	860	1+
253.09750	138	
253.83704	86	
253.90546	478	1+
253.93496	110	
254.08579	84	
254.90718	300	1+
254.94365	82	
254.96687	960	1+
255.07716	80	
255.85413	74	
256.86675	72	
256.90228	158	
256.96461	114	
257.87822	156	
258.84764	214	
258.93116	92	
258.96416	118	
259.84940	156	
259.95925	72	
260.83552	98	
261.83499	86	
262.83031	140	
262.87403	78	
263.92819	76	
264.10986	76	
264.85391	94	
264.86711	74	
266.87264	92	
267.84280	300	
268.02710	70	
268.83979	746	1+
268.97702	70	
269.00541	108	
269.80190	74	
270.98446	132	
271.84823	190	1+
271.91494	242	1+
271.99006	72	
272.97784	156	
274.89743	100	
275.34993	102	
275.36839	88	
275.86907	128	
275.88822	76	
275.93118	86	
276.85799	636	1+
277.83445	166	
277.91900	78	
278.09133	88	
278.83891	250	
279.83484	144	
279.89607	90	
280.87068	94	
281.05206	72	
281.17129	72	
284.87098	78	
285.11970	72	
285.84984	752	1+
286.51890	88	
286.85219	630	1+
288.08614	84	
288.26538	82	
288.85548	114	
290.97475	72	
292.82382	86	
293.11505	106	
293.96813	80	
294.27021	80	
294.85301	192	1+
294.87048	124	
294.93329	106	
295.71394	72	
295.89374	84	
295.97506	100	
296.21886	96	
296.83452	80	
297.06881	72	
297.14509	74	
297.81640	130	
297.96475	78	
299.02118	86	
299.87060	86	
300.27361	74	
300.86690	72	
300.88439	82	
304.36607	70	
304.86142	278	1+
304.92541	78	
306.78080	72	
306.93537	72	
307.47799	90	
307.60943	84	
308.88072	144	
308.89531	72	
309.87121	466	1+
310.81437	78	
311.78000	78	
311.90330	88	
312.80492	104	
312.91462	72	
314.04781	78	
315.04014	106	
315.90215	80	
316.15071	106	
316.99626	88	
319.86669	102	
321.88408	94	
321.91659	78	
325.84790	124	
325.86570	76	
326.94604	74	
328.87162	104	
330.81375	216	1+
330.86102	88	
332.04360	74	
333.89890	70	
336.84908	100	
336.86885	172	1+
337.91366	76	
338.08099	74	
341.21958	78	
END IONS

###FS:    #m/z: 322.93177 #charge 1+
###MS: 110
###MSMS: 111
BEGIN IONS
TITLE=Cmpd 82, +MS2(322.9318), 28.0-35.0eV, 2.4min #111
RTINSECONDS=142.955
SCANS=110-111
PEPMASS=322.93177	3194918
CHARGE=1+
57.10883	78	
191.04547	70	
194.99994	76	
195.10962	74	
196.13317	66	
199.30832	102	
200.83664	130	
200.88811	76	
201.04713	96	
201.17086	72	
203.93731	72	
205.95087	74	
206.95137	74	
206.97325	78	
207.86286	72	
207.91423	74	
208.45300	86	
209.71893	68	
209.94419	78	
210.88542	68	
214.55476	80	
214.89346	118	
215.42256	88	
221.10223	88	
223.37963	98	
223.95818	128	
227.79824	88	
227.82608	78	
227.92880	72	
228.86323	72	
230.81806	72	
230.84407	98	
230.90908	100	
231.84341	80	
232.13898	70	
233.16085	238	
233.82584	76	
235.08726	78	
236.01438	86	
236.83575	100	
236.85262	68	
237.05915	74	
237.13262	68	
239.08014	134	
240.81903	68	
240.94219	2604	
241.94042	9248	1+
242.82362	76	
242.86006	76	
242.94262	6754	1+
243.11249	70	
243.89067	86	
244.82874	144	
244.85803	66	
244.94111	1834	1+
245.84092	84	
245.97151	388	1+
246.97619	326	1+
246.99553	110	
247.03985	72	
247.38753	70	
248.86167	74	
250.88549	72	
251.92730	84	
252.11604	84	
252.86981	84	
252.90292	72	
253.80370	66	
253.82547	72	
253.85064	136	
254.86915	78	
255.42014	70	
255.91861	114	
256.84165	160	1+
256.86462	72	
257.20338	98	
257.79735	116	
257.96819	72	
258.83450	70	
258.89957	82	
258.97263	84	
259.95199	72	
260.09468	68	
260.34183	92	
260.83127	136	
262.82984	200	
262.90609	66	
263.09528	72	
264.38328	92	
265.00455	68	
266.80270	78	
266.86350	114	
267.79451	226	1+
267.81261	76	
267.85489	66	
268.84027	76	
270.10422	72	
271.17497	152	
272.44035	72	
274.02540	88	
274.85755	78	
274.97135	68	
275.79470	122	
277.38762	72	
278.80935	194	1+
279.09115	988	1+
280.93235	68	
280.98593	74	
281.09827	122	
281.85106	94	
282.26977	78	
282.82698	100	
283.06883	140	
283.86246	72	
284.21091	110	
284.29640	336	
284.89375	72	
285.97045	80	
286.91825	72	
286.93368	152	
286.98039	78	
287.89442	70	
288.19917	124	
289.07678	68	
289.86686	66	
289.93782	66	
290.89813	66	
292.00308	84	
294.99199	70	
296.81277	86	
296.86619	70	
297.37379	88	
298.82814	88	
298.86642	74	
298.90227	74	
298.94694	66	
299.78613	134	
299.81182	80	
300.31773	70	
302.79565	74	
304.80544	74	
305.82432	68	
306.27992	78	
306.87939	90	
307.22629	78	
307.82259	70	
308.02298	68	
308.87378	252	1+
311.85460	82	
311.88171	78	
312.80231	100	
313.84074	74	
314.97945	70	
315.99178	72	
318.84432	74	
321.81605	98	
322.12411	72	
323.18265	74	
325.10819	72	
327.88204	72	
END IONS

###FS:    #m/z: 507.84831 #charge 1+
###MS: 110
###MSMS: 112
BEGIN IONS
TITLE=Cmpd 83, +MS2(507.8483), 28.2-35.2eV, 2.4min #112
RTINSECONDS=143.727
SCANS=110,112
PEPMASS=507.84831	173482
CHARGE=1+
196.01565	316	1+
214.89839	136	
223.97417	282	1+
232.08847	204	
232.89807	488	
234.89296	118	
236.04733	136	
236.08893	134	
242.87631	148	
245.07850	110	
252.14676	146	
260.09051	114	
260.88354	276	1+
262.38552	258	
263.88576	142	
266.16818	134	
269.92531	118	
272.85046	116	
275.07938	110	
281.86057	124	
283.90079	168	
285.86548	136	
286.85995	142	
287.85322	948	1+
288.87503	162	
289.36303	112	
289.88067	394	
290.86642	578	1+
292.85049	120	
292.88548	156	
293.87614	1184	1+
294.84845	118	
296.08568	114	
296.85486	218	
299.86896	148	
299.97246	116	
301.85377	152	
301.92518	260	1+
301.99154	118	
302.86431	114	
302.92928	222	1+
303.87180	460	1+
305.86586	1174	
306.00110	140	
306.88265	130	
307.86042	140	
307.89357	276	
308.14408	568	1+
308.87482	556	
308.90991	122	
309.86323	182	
309.88778	302	1+
310.15915	380	1+
310.37839	152	
311.88438	1972	1+
312.17942	344	1+
312.86307	124	
314.76805	198	1+
314.86429	716	1+
316.83018	192	
316.86090	174	
320.89986	178	1+
323.87750	272	
324.86221	372	1+
325.81122	270	1+
325.83362	178	
325.90315	346	
326.88551	1972	1+
328.86935	334	1+
330.06529	122	
330.16583	154	1+
330.82217	280	1+
331.88778	130	
332.81374	264	1+
332.87782	390	1+
333.12115	128	1+
333.76615	200	1+
333.85117	402	1+
334.88265	368	1+
335.84259	146	
336.13722	192	1+
337.88368	446	1+
340.87570	322	1+
345.78386	178	
345.87750	226	1+
346.06880	138	
346.84518	234	1+
347.77704	428	1+
347.83193	182	
348.79953	178	
349.17744	118	
350.76309	110	
350.81582	320	1+
350.88857	590	1+
351.77366	148	
351.81885	272	1+
353.85192	460	
353.89291	116	
353.91713	112	
354.42083	114	
354.84253	118	
355.89031	204	
355.91580	130	
357.86518	134	
360.77378	122	
362.83734	150	
362.86666	112	
365.00946	226	1+
365.78760	304	1+
366.18561	146	
366.84445	476	1+
366.99040	146	
367.71075	158	
367.76939	218	
368.71695	140	
369.83206	470	1+
370.78436	212	
370.80316	362	1+
370.85943	150	
371.19431	206	1+
372.34457	112	
372.78936	144	
373.83587	126	
373.90073	194	
374.82162	194	
375.88501	288	1+
376.38315	244	1+
376.86667	248	1+
380.72932	142	
381.71823	206	
383.80290	138	
384.75111	170	
384.85313	974	1+
385.82655	174	1+
385.91299	128	
386.13721	116	
387.02580	84	1+
387.76569	130	
388.00392	192	1+
388.79265	202	
388.84625	150	
388.86197	124	
389.75345	290	1+
390.08136	156	
390.20591	202	1+
390.75413	166	1+
390.84260	490	1+
392.73225	182	
392.82746	692	1+
392.87297	134	
393.75520	136	
393.89294	142	
394.80332	140	
395.74490	148	
396.74803	134	
397.71377	124	
398.73560	250	
399.85433	402	1+
400.72974	130	
401.72812	134	
401.74565	238	1+
402.86585	468	1+
403.38142	118	
404.72587	136	
405.76688	210	
405.85727	112	
405.87538	266	
406.85880	206	
407.74469	228	1+
407.78102	134	
407.87044	834	
408.85830	672	1+
409.72927	354	1+
410.02091	134	1+
410.37371	198	
410.83825	520	1+
411.87216	212	1+
412.21986	122	
412.69357	110	
412.73569	338	1+
412.84417	240	1+
413.10244	214	1+
414.73748	132	
420.86486	126	
421.88549	278	
422.87156	636	1+
422.89659	132	
423.77381	536	1+
424.97541	138	1+
425.75497	226	
425.76105	308	
425.88012	158	
426.75671	326	
426.79461	230	1+
426.80425	222	1+
426.86465	1410	1+
427.74011	460	
428.74935	212	
428.85017	740	1+
428.89389	230	
429.68363	124	
429.70593	334	1+
429.74631	272	
430.85131	216	
431.86999	772	1+
433.86907	184	
435.71760	186	
440.87707	130	
441.22239	218	
441.78967	270	
441.86499	112	
442.22488	152	
442.68339	230	1+
443.76030	136	
444.76623	158	
444.87313	1178	1+
445.75507	552	1+
445.89783	110	
446.82202	138	
446.88230	260	1+
447.71320	566	1+
449.88305	594	1+
450.70626	246	1+
450.76573	196	
450.78538	122	
451.76931	142	
462.88673	782	1+
464.88374	212	1+
466.05369	144	1+
467.72424	326	1+
467.89199	826	1+
469.89479	188	
470.73215	122	
475.71315	120	
485.90287	256	
487.12337	110	
491.28402	114	
493.79385	110	
512.33207	116	
END IONS

###FS:    #m/z: 336.94756 #charge 1+
###MS: 110
###MSMS: 113
BEGIN IONS
TITLE=Cmpd 84, +MS2(336.9476), 28.0-35.0eV, 2.4min #113
RTINSECONDS=144.5
SCANS=110,113
PEPMASS=336.94756	51748
CHARGE=1+
65.43169	84	
182.85847	226	1+
182.87805	76	
189.86609	68	
189.92872	78	
194.05948	70	
196.01808	74	
196.88692	68	
196.96470	76	
200.86995	78	
204.88356	70	
205.40445	86	
210.84613	72	
211.94574	2454	
212.87931	898	1+
213.94060	1028	1+
214.88105	98	
214.89195	134	
215.88920	280	
215.94188	122	
217.85858	70	
217.88043	168	
221.89294	130	
223.97719	144	
225.11732	80	
226.87391	82	
226.97608	84	
227.05973	80	
227.78187	76	
228.84770	128	
228.89782	150	
229.85073	78	
229.90603	126	
229.95643	1868	1+
230.88894	1196	1+
231.41346	118	
231.95165	1388	1+
232.87084	74	
233.94749	164	
234.83504	80	
234.86713	248	1+
234.96218	212	1+
235.93513	70	
236.11454	78	
236.94958	136	
237.05521	68	
237.87977	68	
238.04468	76	
239.96809	68	
240.04589	68	
240.83215	80	
240.84732	68	
241.84227	192	
241.86979	86	
242.84075	104	
243.84945	144	
245.89476	96	
246.39176	88	
246.88365	76	
247.96550	478	
248.83893	68	
248.90133	722	1+
249.96324	306	1+
250.83760	182	
250.95411	158	
251.84082	128	
251.91507	104	
252.83511	122	
252.93592	88	
252.97309	1386	1+
253.08457	112	
253.90664	170	
254.84939	68	
254.91965	168	
254.96952	722	1+
255.86374	174	1+
256.88860	126	
256.95945	246	1+
257.94785	134	
258.54195	102	
258.84781	508	1+
259.85194	308	1+
260.94830	84	
261.85183	72	
264.86749	206	
265.79880	68	
266.87103	92	
267.84878	110	
268.84251	670	1+
269.88003	68	
270.13875	72	
270.95428	84	
270.98500	296	1+
271.91733	128	
272.97733	124	
273.79235	152	1+
274.86418	184	
274.88063	136	
274.97527	80	
275.87115	232	
276.84327	92	
276.86372	342	
277.86106	528	1+
278.04618	72	
278.83462	480	1+
279.79961	70	
280.81322	70	
281.84131	70	
284.02184	74	
285.85055	1142	1+
286.85202	832	1+
288.85626	290	1+
288.94935	78	
288.96441	74	
289.01895	68	
290.05138	94	
290.21602	68	
290.81256	68	
292.15615	80	
292.39977	68	
293.01722	88	
293.11025	96	
293.74723	86	
293.84375	72	
293.86384	382	1+
294.82341	68	
294.86736	324	1+
295.97693	126	
296.84604	150	
296.88913	70	
296.91868	104	
297.50924	90	
297.97983	92	
298.79405	80	
298.85141	74	
299.06237	146	
300.81816	80	
300.87583	124	
302.82966	72	
303.52463	70	
303.87241	102	
309.86903	128	
310.87222	154	
311.86763	112	
311.88622	66	
312.86907	70	
312.88430	74	
313.85919	92	
314.81254	70	
315.93914	78	
317.87801	72	
317.90950	94	
318.78506	80	
318.94309	72	
320.95268	70	
321.15062	82	
321.75185	74	
321.89893	84	
322.02469	72	
324.89132	68	
325.68181	96	
325.89275	124	
325.91024	74	
325.93875	72	
326.90965	132	
327.77287	70	
328.89294	150	
329.87006	134	
330.84791	68	
332.88534	76	
335.10716	68	
335.73949	118	
336.94839	82	
337.73091	76	
340.05481	76	
340.75459	68	
END IONS

###FS:    #m/z: 340.94266 #charge 1+
###MS: 114
###MSMS: 115
BEGIN IONS
TITLE=Cmpd 85, +MS2(340.9427), 28.0-35.0eV, 2.5min #115
RTINSECONDS=148.164
SCANS=114-115
PEPMASS=340.94266	1195442
CHARGE=1+
189.85933	72	
190.95489	74	
191.95374	130	
192.87958	72	
195.95792	96	
197.13178	72	
197.79947	108	
204.93142	78	
208.87983	92	
208.98374	98	
210.08523	80	
210.94023	326	1+
212.88026	532	1+
213.88285	360	1+
213.94076	726	1+
215.41543	74	
215.88697	350	1+
215.93927	338	
221.01088	82	
221.88077	118	
221.94578	158	
221.96857	86	
223.52638	96	
224.93557	158	
224.97795	106	
226.53450	72	
226.94833	318	1+
226.96882	78	
227.90288	78	
228.94552	266	
230.82534	78	
230.88914	604	1+
231.91057	90	
231.95165	732	1+
233.94780	110	
235.89621	246	
235.95111	82	
236.83699	70	
236.89487	114	
236.93454	88	
238.07071	70	
238.79771	78	
240.90635	80	
241.84476	242	
241.95389	86	
242.11443	90	
242.84457	174	
243.83282	150	
243.87164	72	
243.89270	72	
244.84206	136	
244.88691	78	
244.96061	122	
246.97869	198	1+
248.36555	104	
248.89823	124	
249.79392	86	
249.89500	86	
249.96128	114	
249.98480	122	
251.48887	86	
253.43191	78	
253.90515	348	1+
254.87776	72	
254.96582	360	1+
255.83834	76	
256.84494	80	
256.87238	76	
256.96104	202	
257.80027	92	
257.85273	74	
257.95995	130	
258.21839	72	
258.84604	348	1+
259.86210	100	
259.91603	74	
259.95796	262	
260.83599	374	1+
261.93738	80	
261.95931	82	
262.01488	72	
262.83515	134	
263.35415	90	
266.19562	114	
266.82674	72	
266.88315	82	
267.13964	72	
267.85189	86	
268.84025	310	1+
268.86844	86	
270.84662	196	
272.79692	186	1+
272.84623	122	
272.97860	150	
274.89278	88	
275.84537	78	
275.86383	78	
276.85634	448	
276.93169	84	
277.84099	144	
277.86246	348	
277.89267	104	
277.98885	78	
278.84705	764	1+
279.07783	92	
279.90408	134	
279.93096	80	
281.17316	80	
281.39153	74	
281.85999	262	1+
282.82327	152	
283.87517	80	
284.93962	82	
285.15915	78	
285.41852	100	
285.65893	112	
285.94451	270	
287.15535	72	
287.91322	94	
288.85771	74	
290.94203	74	
291.99000	88	
292.81984	74	
293.41881	80	
293.85046	78	
295.86592	120	
295.96950	92	
296.84660	72	
296.97742	144	
297.05623	82	
297.90795	74	
297.97590	252	
298.86104	122	
298.89616	78	
298.93426	100	
299.01481	146	
299.87167	198	
299.91595	90	
300.82250	80	
300.87741	114	
302.17354	120	
302.24449	76	
305.80300	230	1+
305.89094	76	
307.89067	78	
307.90087	74	
308.35943	88	
310.43044	88	
310.80914	74	
311.03230	82	
311.86384	134	
312.82762	90	
312.93846	74	
315.84112	72	
318.90383	80	
323.80751	74	
324.28947	88	
324.86469	74	
328.07050	100	
330.88344	76	
332.84304	78	
335.60382	78	
338.02007	108	
338.88272	74	
340.87012	72	
344.26737	78	
344.81016	72	
345.10448	74	
END IONS

###FS:    #m/z: 363.95878 #charge 1+
###MS: 114
###MSMS: 116
BEGIN IONS
TITLE=Cmpd 86, +MS2(363.9588), 28.0-35.0eV, 2.5min #116
RTINSECONDS=148.937
SCANS=114,116
PEPMASS=363.95878	481858
CHARGE=1+
133.66432	76	
189.86229	426	
191.85962	276	
194.88135	80	
196.88477	216	
197.96024	88	
205.95354	84	
206.15449	76	
206.41216	82	
207.88765	78	
208.96197	100	
209.86897	186	
209.94420	1330	1+
210.88585	334	
212.87987	1150	
214.89666	170	
221.89529	82	
222.95320	228	
223.95314	104	
224.95083	1034	1+
225.41375	86	
226.84844	76	
226.90509	200	1+
226.94833	7144	1+
227.93335	84	
228.08005	86	1+
228.89687	482	1+
228.94314	7866	1+
229.83237	92	
230.89014	1862	1+
231.90837	228	1+
232.03588	88	
232.88591	160	
233.88639	116	
234.05124	114	1+
238.08676	102	
238.92271	78	
239.42592	94	
240.82824	204	
240.84529	82	
240.94198	660	
240.96432	344	1+
241.88689	88	
241.94083	1722	1+
242.83928	78	
242.94283	1142	1+
242.96178	432	
243.82913	84	
244.95865	3666	1+
245.94526	128	
246.85536	90	
246.90893	128	
246.95403	3842	1+
247.05341	88	
247.39064	90	
247.80269	360	1+
248.59994	78	
248.80417	302	1+
248.90029	572	1+
250.80085	118	
250.84615	86	
250.95406	114	
250.97371	166	
253.52233	78	
253.90541	448	1+
254.86922	80	
256.93338	102	
258.84638	252	1+
258.89764	102	
259.91213	148	
260.83696	282	
260.97175	244	1+
261.83212	266	1+
263.95810	226	1+
265.98113	78	
266.81257	320	1+
266.84487	84	
267.97397	450	
268.67946	84	
268.81282	166	
268.98053	202	
269.97064	642	1+
270.95859	82	
271.17904	78	
271.58548	104	
271.91888	118	
271.97613	76	
272.92014	80	
272.93535	84	
276.86210	138	
276.92122	88	
277.01520	78	
278.09512	114	
278.61365	90	
278.81153	166	
278.84492	110	
279.06475	78	
279.85192	106	
279.92499	80	
280.79082	590	1+
281.42867	108	
281.85831	122	
281.96653	196	1+
282.12243	100	
283.06983	138	
283.85585	96	
283.91430	80	
284.79685	78	
284.82494	278	1+
284.84603	88	
285.35387	84	
285.84663	240	
285.87205	168	1+
286.84623	122	
288.02791	76	
289.43800	86	
290.33081	76	
290.37916	92	
290.82015	106	
291.20823	84	
291.44508	84	
291.83300	76	
292.33877	94	
292.87638	94	
293.11936	102	
294.93515	82	
296.80987	278	
297.81051	118	
297.90953	90	
298.81007	396	
298.88121	82	
299.13584	76	
299.80304	612	1+
299.86922	84	
299.90951	108	
299.98389	78	
301.84123	144	
301.86568	126	
302.88451	102	
303.85762	480	
304.39177	80	
306.88161	116	
307.12302	90	
307.93245	106	
309.91791	102	
310.02816	80	
310.86409	206	1+
312.07683	80	
313.56474	94	
314.82292	80	
315.41338	100	
315.81438	76	
316.81448	226	
318.50021	78	
320.14344	108	
320.41590	96	
320.81834	200	1+
320.93715	92	
322.93318	334	1+
324.84709	92	
324.90025	150	
325.89671	82	
326.87175	150	
327.87724	160	
328.81617	82	
328.88852	122	
329.82348	100	
331.87360	88	
333.88561	76	
336.39839	78	
336.94362	138	
339.82881	98	
340.94212	234	
341.83216	132	
343.38669	110	
344.06050	90	
352.89188	80	
353.17388	84	
353.86190	88	
359.73204	100	
359.86076	100	
360.72489	82	
363.71611	86	
END IONS

###FS:    #m/z: 507.84838 #charge 1+
###MS: 114
###MSMS: 117
BEGIN IONS
TITLE=Cmpd 87, +MS2(507.8484), 28.2-35.2eV, 2.5min #117
RTINSECONDS=149.709
SCANS=114,117
PEPMASS=507.84838	156496
CHARGE=1+
222.10152	140	
226.97251	138	
232.89830	412	
234.88960	146	
238.06108	146	
242.87282	142	
251.88442	156	
254.90228	172	
263.95343	142	
268.85855	146	1+
268.89660	164	
270.12241	238	1+
272.85432	282	1+
275.07932	206	
278.83371	406	1+
281.89812	118	
285.39659	142	
285.85837	208	
286.80279	184	
286.87445	126	
287.85366	734	
288.87435	126	
289.84639	184	
289.89039	336	1+
289.96746	124	
290.86302	302	1+
290.87702	196	
291.86661	200	1+
293.87278	1004	1+
294.14669	118	
294.16618	190	
296.84822	118	
298.83420	226	1+
299.81387	142	
299.88375	140	
301.78706	132	
301.85931	130	
303.86731	682	1+
305.86421	1166	1+
307.10331	132	
307.89196	362	
308.14375	492	1+
308.84734	308	1+
308.87781	1170	1+
309.87179	472	1+
309.91461	134	
310.15538	264	
310.79338	184	1+
311.88525	1506	1+
312.17610	1062	1+
314.86739	670	1+
316.79355	198	1+
317.82792	146	
318.87414	128	
321.81148	124	
321.86034	132	
322.87315	644	1+
323.87713	552	1+
325.90244	184	
326.88524	1796	1+
328.86978	300	1+
329.88630	492	1+
330.16846	196	
330.82027	194	
332.87884	592	1+
336.05655	118	
336.94524	122	
337.88276	202	
338.88597	176	
339.88195	128	
340.86851	292	1+
341.10710	158	
343.83999	194	1+
343.87476	192	
345.92961	146	
346.88070	296	1+
347.78399	550	1+
348.85037	406	1+
349.75605	572	1+
349.90670	150	
350.75813	338	1+
350.80663	128	
350.88830	208	
351.79171	124	
351.82267	244	1+
352.47360	184	
352.78094	198	1+
352.90846	236	1+
353.85650	278	
354.81305	118	
355.89430	124	
358.77754	128	
360.16290	144	
360.77425	122	
365.78645	428	
366.18521	204	
366.76701	130	
366.78951	472	1+
366.84471	206	
367.71172	288	
367.76967	546	1+
367.83584	122	
367.89075	308	1+
368.70763	136	
368.77374	332	1+
368.83863	152	
369.71598	124	
369.83796	786	1+
370.14787	178	1+
370.80440	180	
370.88278	176	
371.72390	120	
371.80839	168	
372.78780	192	
372.80496	230	
372.85152	122	
373.79831	118	
374.78569	214	1+
374.81836	212	
375.82471	244	
376.89185	128	
377.89193	142	
380.72115	194	
380.85499	150	
381.72271	244	
381.84233	232	
382.72629	138	
382.85638	158	
383.73874	202	1+
383.78956	126	
384.82296	170	
384.85365	416	1+
384.90021	132	
385.77238	140	
385.82739	320	1+
386.85399	172	
388.84802	142	
389.73970	398	1+
390.74318	322	1+
390.84350	598	1+
391.88185	172	1+
392.82585	540	1+
393.74990	134	
393.80737	286	1+
394.83884	208	
395.12976	136	
395.76007	134	
396.73350	118	
396.76737	126	
396.91144	154	
397.84489	178	1+
398.72969	274	1+
399.79920	144	
399.85423	120	
400.85312	152	
402.86436	162	
403.76495	154	
403.87052	152	
404.19004	148	
404.87239	136	
405.77584	298	
405.86607	186	
406.76796	138	
406.86961	250	
407.73076	160	
407.76071	166	
407.87071	576	
408.85303	752	1+
409.73193	702	1+
409.75730	172	
409.91227	320	1+
410.83972	1104	1+
410.88045	146	
410.91768	222	1+
412.83897	170	
413.88005	150	
414.76017	250	1+
421.88474	232	
422.88253	414	
423.39782	186	
423.77455	230	
423.87074	540	1+
424.78078	198	
425.75851	420	1+
425.77851	146	
425.88400	176	
426.74513	182	
426.86293	718	1+
427.73651	894	1+
427.79226	154	
427.82355	122	
428.84819	1346	1+
428.88719	148	
431.86902	358	
432.87451	274	
433.85635	128	
439.89992	128	
441.22543	124	
443.77162	256	
444.77515	146	
444.87510	1244	1+
445.74473	584	1+
445.77106	206	
446.89079	148	
447.71976	334	1+
448.77394	136	
449.69484	268	1+
449.88129	278	
451.75899	184	
452.74909	138	
453.18358	142	
453.87047	194	
462.88876	860	1+
465.72561	354	
467.88896	1066	1+
468.78579	154	
470.72897	158	1+
485.89867	230	
486.90130	122	
490.90710	186	
491.21578	118	
502.21290	126	
509.29181	202	1+
END IONS

###FS:    #m/z: 340.94257 #charge 1+
###MS: 118
###MSMS: 119
BEGIN IONS
TITLE=Cmpd 88, +MS2(340.9426), 28.0-35.0eV, 2.6min #119
RTINSECONDS=153.369
SCANS=118-119
PEPMASS=340.94257	1133392
CHARGE=1+
180.87065	76	
184.67533	102	
186.54912	84	
190.93502	74	
190.95143	138	
192.92938	306	
196.88640	76	
203.02326	90	
203.85868	76	
208.92119	82	
208.95882	196	
210.93929	118	
212.87521	438	1+
212.89969	72	
212.95189	80	
213.93979	1106	1+
215.45137	116	
215.89058	122	
215.93700	302	
216.83413	76	
217.93824	128	
221.90079	74	
222.87346	80	
222.95718	296	1+
223.97831	140	
224.84263	74	
224.98834	76	
229.84070	120	
230.85304	164	
230.89052	602	1+
231.95232	650	1+
232.08457	74	
232.92135	82	
233.86880	88	
233.89546	180	
233.94873	172	
235.01188	84	
236.88219	104	
237.43520	86	
237.97861	90	
238.88307	74	
238.93990	80	
238.95556	266	1+
240.83910	124	
241.84596	366	
241.92111	110	
243.83459	138	
244.82932	82	
244.84957	106	
246.97620	266	1+
247.83012	92	
247.85721	78	
248.99307	74	
249.89627	248	1+
249.95705	140	
250.95054	296	1+
251.89415	90	
252.92414	82	
253.98178	72	
254.82977	76	
254.96853	150	
255.79518	82	
255.92523	92	
255.97017	130	
256.47910	106	
256.85007	136	
256.88643	72	
256.96713	78	
257.34106	96	
257.85332	148	
257.86764	148	
258.84546	392	
259.85436	318	
259.95842	132	
260.83485	474	1+
261.89973	94	
262.92037	110	
263.08747	74	
263.86209	204	1+
264.90125	136	
265.84477	84	
268.83850	148	
270.05172	86	
270.80491	78	
270.83512	94	
270.94427	74	
271.18496	72	
272.44020	88	
272.92447	144	
272.99473	88	
273.44027	82	
273.87333	124	
274.87311	90	
274.93902	72	
276.85446	278	
277.86704	262	
277.93121	120	
277.96705	90	
278.04212	92	
278.14872	104	
278.84967	746	1+
278.86535	218	
279.83814	152	
280.82116	100	
280.85505	118	
280.93448	80	
280.99242	122	
281.05183	80	
281.85879	102	
282.11332	72	
282.35860	86	
283.03557	74	
287.41117	82	
287.79259	88	
288.20688	84	
288.82033	86	
289.08932	92	
291.34445	72	
291.80771	124	
293.86476	76	
294.86550	112	
296.85824	152	
296.90387	86	
297.81035	76	
297.84878	126	
297.87388	74	
298.31056	78	
299.67766	90	
300.85016	86	
301.53003	84	
301.86331	82	
301.89454	82	
302.86413	144	
303.03720	74	
304.23576	74	
304.40033	92	
304.88027	96	
304.92103	72	
305.80291	90	
306.27570	136	
306.87987	82	
308.29270	72	
308.86924	72	
308.89561	110	
309.80141	158	
310.88203	118	
311.85970	84	
311.87755	116	
312.88670	92	
313.74064	78	
314.88781	84	
320.39833	82	
322.96636	76	
325.04205	94	
328.18633	74	
329.07013	96	
333.89220	102	
339.02062	72	
341.16294	76	
342.31342	72	
342.87362	112	
344.99032	90	
END IONS

###FS:    #m/z: 363.95875 #charge 1+
###MS: 118
###MSMS: 120
BEGIN IONS
TITLE=Cmpd 89, +MS2(363.9588), 28.0-35.0eV, 2.6min #120
RTINSECONDS=154.141
SCANS=118,120
PEPMASS=363.95875	467728
CHARGE=1+
147.38810	76	
178.93236	88	
182.87140	192	
184.95248	84	
189.86343	108	
191.85766	244	1+
196.88609	134	
201.96435	78	
207.90359	84	
207.94779	130	
209.94554	1462	1+
210.88582	222	
212.41986	80	
212.87954	1166	1+
213.41237	94	
214.89466	138	
222.95364	158	
223.96195	122	
224.95143	1256	1+
224.98823	80	
225.87507	124	
225.88885	126	
226.94834	6610	1+
226.97443	280	
227.07441	80	
228.89636	218	
228.94371	7604	1+
229.06326	108	
230.89006	1908	1+
230.91459	94	
232.88595	464	1+
233.81057	82	
234.15438	86	
237.05410	104	
238.82385	96	
238.93879	204	
239.81962	80	
240.83250	112	
240.94138	576	
240.96338	502	1+
241.01532	78	
241.93999	1710	1+
242.82082	140	
242.94242	1442	1+
242.96110	822	1+
244.07573	96	
244.81985	234	
244.95825	4020	1+
245.31035	94	1+
245.83346	92	
245.89620	88	
246.86460	86	
246.90750	140	
246.95426	4336	1+
247.00497	80	
247.37623	84	
247.57872	90	
247.81588	90	
248.80260	292	
248.89948	652	1+
249.80317	138	
250.79033	92	
250.97058	202	
251.07255	84	
252.36996	78	
253.09558	82	
253.91265	286	
254.13469	88	
256.93603	152	
257.14917	84	
258.83436	434	1+
261.83762	96	
262.52780	110	
262.78036	84	
262.97035	166	
263.00933	102	
263.83433	112	
263.97939	112	
264.02800	100	
264.08475	358	1+
264.87903	102	
265.81887	134	
266.81732	370	1+
266.85295	80	
266.86669	78	
267.97369	542	
268.84444	76	
268.95855	256	
269.10613	82	
269.96956	800	1+
270.12068	78	
271.86030	254	1+
271.87454	82	
272.44211	92	
273.79650	150	
273.85456	86	
275.03446	112	
275.91185	130	
277.85917	140	
277.91536	94	
278.49488	108	
278.85820	126	
279.11066	250	
279.80771	78	
279.86127	88	
280.79435	632	1+
281.86549	84	
282.79455	430	1+
282.94709	96	
283.85130	100	
284.13733	76	
284.82679	116	
285.79592	84	
285.84434	360	1+
286.81195	110	
288.87322	220	1+
289.89611	82	
292.00091	90	
292.20440	80	
293.08651	108	
293.12189	186	
294.89535	80	
294.93610	88	
295.89329	148	
296.80999	348	
297.12206	84	
297.38218	88	
297.80445	1122	1+
298.80640	948	1+
299.88119	242	1+
300.80199	280	
301.80247	154	
301.86540	246	
302.80994	120	
302.86301	194	
303.85770	1204	1+
306.85820	84	
307.82456	80	
308.12422	78	
308.87040	82	
308.90526	94	
312.18532	96	
312.78455	80	
312.87367	84	
314.51769	124	
316.82428	108	
316.96324	86	
317.81630	116	
318.93653	98	
319.80967	210	
321.81816	254	1+
321.86854	162	
322.93106	266	
322.96638	94	
323.75822	132	1+
323.86837	198	
323.89393	92	
325.03961	84	
326.34023	84	
326.54243	102	
326.87156	412	1+
326.89185	146	
326.96852	106	
332.94582	102	
336.95865	82	
338.00642	78	
338.37192	84	
338.83192	202	1+
340.94031	124	
341.94693	120	
345.16394	90	
346.27782	82	
348.95673	88	
350.90443	86	
352.05521	76	
352.59465	88	
352.77728	98	
352.89115	132	
357.16123	140	
358.06175	98	
361.76417	78	
363.84286	108	
366.74457	110	
END IONS

###FS:    #m/z: 336.94728 #charge 1+
###MS: 118
###MSMS: 121
BEGIN IONS
TITLE=Cmpd 90, +MS2(336.9473), 28.0-35.0eV, 2.6min #121
RTINSECONDS=154.914
SCANS=118,121
PEPMASS=336.94728	53270
CHARGE=1+
182.87089	82	
185.93092	76	
192.89215	80	
198.87865	94	
199.89826	92	
206.99130	72	
207.08818	74	
208.84334	68	
209.94477	94	
210.89409	70	
211.94566	2854	
212.87967	764	1+
213.93899	1550	1+
214.87515	68	
215.88483	278	1+
217.88343	102	
220.09377	76	
220.87588	68	
222.06752	76	
222.89673	86	
222.94863	84	
224.04609	78	
224.98157	114	
226.84104	92	
226.88553	92	
226.94464	72	
227.90814	92	
228.00762	70	
228.85957	68	
229.95583	2592	1+
230.89029	1230	1+
231.04560	80	
231.95133	1430	
232.82761	98	
233.83467	90	
233.88367	76	
233.91972	86	
233.95066	148	
234.03046	98	
234.83419	88	
234.88407	68	
234.91973	72	
235.41668	86	
235.95043	112	
236.01239	74	
236.85838	84	
239.85088	148	
240.83803	254	1+
242.79337	70	
242.89281	78	
245.81804	92	
246.97582	132	
247.39304	92	
247.96542	610	1+
248.90065	244	1+
249.82294	74	
250.06951	86	
250.90116	90	
251.07236	128	
251.83193	424	1+
251.89987	78	
251.95593	120	
252.97317	1462	1+
253.33888	90	
253.85135	82	
253.90570	230	
254.90708	138	
254.96795	418	
254.98987	106	
256.07418	76	
256.85325	110	
256.92231	92	
256.97312	88	
257.86047	138	
257.90281	82	
258.01787	82	
258.84676	236	
259.16238	102	
259.86217	112	
259.96035	108	
260.83774	116	
260.94903	74	
262.83046	100	
263.83399	80	
264.64325	70	
265.37373	118	
266.28351	80	
266.85099	70	
267.84025	212	
268.84117	374	
269.84349	518	1+
269.99518	90	
270.98074	450	1+
272.88198	68	
274.86722	84	
275.85786	640	1+
275.88617	86	
276.43107	70	
276.85963	502	1+
276.98639	92	
277.83390	118	
278.83761	600	1+
278.88209	78	
279.02400	78	
279.04412	72	
279.10402	76	
279.86496	250	
281.23076	78	
282.86205	76	
283.01140	150	1+
283.15376	70	
283.83766	70	
286.85187	786	1+
288.13400	76	
289.85905	72	
291.86143	216	1+
291.87906	70	
293.10390	94	
293.11826	70	
293.16686	70	
293.99806	92	
294.11588	128	
294.28828	74	
294.43350	80	
294.86985	132	
295.33818	70	
295.84053	86	
295.97356	230	1+
295.99267	76	
296.02855	80	
296.16609	88	
296.84464	76	
297.01396	78	
298.75805	74	
298.88762	100	
298.91964	100	
299.86882	110	
301.86896	78	
303.86491	120	
303.94610	74	
304.17344	68	
304.45494	86	
304.87626	92	
306.41532	74	
308.38063	70	
310.86489	126	
311.80369	68	
311.86013	72	
311.88217	72	
313.07637	70	
313.80817	90	
314.76375	72	
315.28719	76	
315.81909	70	
315.89990	72	
317.86929	72	
321.03172	90	
322.45227	112	
323.76133	140	
323.77998	102	
323.80568	74	
328.88828	144	
329.87687	72	
330.95264	68	
334.14566	76	
334.36557	90	
334.38576	92	
336.91230	80	
337.76924	110	
END IONS

###FS:    #m/z: 322.93182 #charge 1+
###MS: 122
###MSMS: 123
BEGIN IONS
TITLE=Cmpd 91, +MS2(322.9318), 28.0-35.0eV, 2.7min #123
RTINSECONDS=158.576
SCANS=122-123
PEPMASS=322.93182	3146758
CHARGE=1+
49.00145	78	
180.53562	74	
192.89144	66	
193.02598	74	
193.06365	80	
193.89875	82	
195.96764	66	
198.07411	98	
199.93104	76	
205.56617	92	
206.94696	86	
207.97620	74	
210.90262	142	
211.90109	78	
213.88977	86	
213.93521	86	
223.96052	136	
226.89483	74	
227.93105	184	
230.89855	78	
232.85972	94	
233.16324	148	
234.88024	70	
235.80326	70	
235.99946	80	
237.02104	72	
237.06803	70	
237.89151	82	
238.93851	282	
239.07865	70	
240.94273	2362	
241.94409	2316	
241.99020	132	1+
242.94276	7356	1+
243.42317	86	
243.83796	98	
244.81485	80	
244.94167	1404	1+
246.09805	120	
246.45157	94	
246.86327	86	
246.98267	76	
247.39310	88	
247.84888	70	
247.97481	72	
248.08729	116	
248.24553	88	
248.39485	90	
248.85200	190	
249.93567	76	
250.46792	92	
250.90905	110	
251.92738	72	
252.84035	68	
252.94006	68	
253.49497	82	
253.80409	72	
254.91249	110	
255.88542	68	
256.89622	114	
257.80034	188	
258.86817	68	
258.89590	184	
259.05375	90	
260.34019	80	
260.83687	130	
261.83217	118	
262.83257	244	
262.87600	82	
263.81862	70	
264.86125	116	
264.89458	78	
266.86709	74	
267.84482	78	
268.85027	132	
268.95855	84	
268.99126	72	
269.86198	78	
270.81058	88	
271.17479	74	
271.27808	92	
271.79731	118	
271.85468	70	
272.77648	84	
272.85380	180	
273.56819	108	
274.85709	82	
275.79039	72	
275.81587	120	
275.92273	74	
276.06968	88	
276.38947	76	
278.03182	72	
278.82281	72	
278.84280	110	
279.09273	1122	1+
279.90041	82	
280.78861	70	
280.84807	76	
280.87916	76	
281.83470	72	
282.28210	88	
282.82514	70	
282.86526	134	
282.88700	98	
283.06879	260	1+
283.34962	86	
283.96998	106	
284.29301	126	
284.31069	68	
284.81927	70	
284.87694	190	
285.16931	78	
285.29392	90	
285.87961	70	
286.91412	74	
286.94729	98	
288.00576	164	
288.20277	114	
288.91600	72	
289.79063	104	
290.85955	108	
291.79209	68	
291.97298	190	1+
292.00721	98	
292.87018	78	
293.98091	74	
294.80026	78	
294.87021	78	
295.95059	76	
298.10477	84	
299.78838	88	
299.81620	70	
300.88011	68	
300.92707	70	
304.11976	82	
304.78164	66	
305.87413	78	
306.08847	80	
307.79704	74	
307.88986	162	
308.89624	74	
309.93122	84	
310.87737	78	
312.81587	102	
313.18470	72	
316.97436	98	
317.88027	72	
321.04926	72	
322.11048	70	
322.78758	74	
323.84100	88	
324.74507	74	
324.90206	66	
326.89960	98	
327.98366	72	
END IONS

###FS:    #m/z: 340.94259 #charge 1+
###MS: 122
###MSMS: 124
BEGIN IONS
TITLE=Cmpd 92, +MS2(340.9426), 28.0-35.0eV, 2.7min #124
RTINSECONDS=159.348
SCANS=122,124
PEPMASS=340.94259	1157098
CHARGE=1+
46.05574	116	
181.59954	74	
199.96083	88	
205.87810	74	
208.94249	78	
208.96001	92	
210.45031	78	
210.93625	262	1+
212.87766	122	
213.87806	108	
213.94016	996	1+
214.88219	72	
214.98653	74	
215.88798	278	
216.90106	72	
217.88178	124	
220.88393	238	1+
222.96298	80	
224.97795	108	
225.86853	92	
226.88574	118	
226.89755	94	
226.95121	112	
228.94564	180	
230.85159	78	
230.89380	142	
230.91492	72	
230.95906	70	
231.95238	796	1+
233.89808	160	1+
233.94984	234	
235.92958	74	
236.05952	70	
237.78893	72	
237.95551	90	
237.98408	78	
238.88507	94	
238.89222	70	
239.88028	90	
239.94702	72	
240.96360	82	
241.11051	84	
241.84109	108	
242.05957	86	
242.89251	70	
243.83089	230	1+
244.90443	88	
245.87926	80	
246.85577	224	1+
246.91842	108	
246.94732	72	
246.96047	80	
248.89929	186	
249.96204	132	
250.33375	86	
250.51831	104	
250.90335	74	
250.96154	72	
254.16185	88	
254.96774	332	1+
255.07715	82	
255.09835	70	
256.84970	132	
256.90322	118	
257.41387	82	
257.90478	74	
257.96004	90	
258.45113	94	
258.84716	272	
258.96303	70	
259.83722	118	
259.88689	134	
259.95773	166	
260.83599	274	
261.33145	78	
261.83788	294	
261.88125	70	
262.85389	112	
262.90849	78	
262.92197	76	
262.96373	104	
263.02353	72	
264.00628	82	
264.86381	370	1+
264.90998	78	
266.84073	80	
267.37868	94	
267.95541	106	
268.16830	78	
268.84027	336	1+
271.84457	124	
271.91947	74	
272.36287	76	
272.60200	70	
272.85668	184	1+
272.92059	74	
272.94095	80	
272.97744	156	
275.41723	98	
275.80046	78	
275.84534	70	
275.86997	108	
276.85965	832	1+
276.97841	70	
277.92844	148	
278.84369	836	1+
279.88771	72	
279.96620	82	
280.92092	110	
281.04771	72	
282.06155	78	
282.85710	102	
282.89511	72	
282.96746	70	
283.79448	72	
284.93730	74	
286.87003	90	
288.66563	74	
288.84026	140	
290.85793	122	
292.06359	88	
292.14369	82	
292.43968	90	
292.86046	94	
292.90990	70	
294.14530	72	
294.85302	82	
295.41409	106	
295.83450	78	
295.88621	94	
296.66900	102	
296.93550	78	
296.97645	94	
298.31028	78	
299.01293	128	
299.87559	72	
299.97362	72	
300.79249	80	
301.87536	84	
302.92814	78	
303.87772	70	
304.57613	84	
305.08404	76	
307.80116	132	
308.12850	74	
308.87650	76	
310.14962	76	
310.87823	214	
315.78449	70	
323.13629	88	
325.81045	72	
326.62021	84	
326.77957	80	
326.89283	92	
327.47054	72	
328.89841	106	
331.82213	70	
331.90016	78	
332.62331	74	
332.75544	72	
335.36990	78	
342.89233	88	
346.34650	74	
END IONS

###FS:    #m/z: 363.95871 #charge 1+
###MS: 122
###MSMS: 125
BEGIN IONS
TITLE=Cmpd 93, +MS2(363.9587), 28.0-35.0eV, 2.7min #125
RTINSECONDS=160.12
SCANS=122,125
PEPMASS=363.95871	483256
CHARGE=1+
45.58787	82	
153.24869	88	
184.86350	134	
189.86331	420	1+
189.87635	80	
191.85899	244	1+
196.88471	130	
207.95053	150	
208.96210	88	
209.94389	718	1+
210.88258	140	
212.88000	928	1+
216.08086	82	
222.95178	568	1+
223.96224	86	
224.04329	146	
224.89326	110	
224.94765	566	1+
225.88669	112	
226.89798	110	
226.94853	6584	1+
227.93426	198	
228.89747	256	1+
228.94403	5378	1+
230.79852	146	
230.84809	136	
230.89024	1988	1+
232.46628	82	
232.88705	388	
234.79557	80	
234.88178	142	
234.93184	172	
235.00500	222	1+
237.89707	84	
239.39750	104	
239.42217	90	
240.04394	86	
240.94304	498	
240.96411	404	1+
241.83871	140	
241.94051	2528	1+
242.94284	1728	1+
242.96298	464	1+
243.82844	144	
244.82351	84	
244.89690	82	
244.95856	3448	1+
245.83830	130	
245.94175	202	
246.86445	84	
246.90349	90	
246.95366	3656	1+
247.38757	80	
247.88977	92	
248.80416	148	
248.90273	676	1+
249.80528	82	
250.79408	80	
250.81010	188	
250.89964	276	
250.94660	204	1+
250.97922	98	
252.09329	80	
252.85230	82	
253.85094	200	1+
253.90761	248	
254.08784	84	
255.93260	82	
256.39483	80	
256.93554	80	
257.63068	94	
257.80617	92	
258.80410	82	
258.83641	280	1+
260.90078	82	
260.97172	232	1+
261.83486	110	
262.82827	98	
262.84758	80	
263.47761	80	
264.10779	84	
264.14398	84	
264.83274	86	
265.98320	228	
266.79693	90	
266.81732	256	
267.97510	384	
268.97620	184	
269.81456	148	
269.88031	84	
269.96976	696	1+
270.81965	102	
270.84029	124	
271.14648	94	
271.91129	132	
271.95591	80	
274.90638	102	
274.95482	86	
276.07000	158	
276.38004	104	
276.85151	120	
277.85410	90	
278.79760	186	
279.10167	104	
279.85024	82	
279.90634	86	
280.79500	98	
281.11738	150	
281.79490	192	
282.11147	84	
282.78955	330	1+
282.83444	108	
283.58761	136	
283.79179	222	1+
283.86896	82	
284.85657	210	
285.84608	182	
285.96824	84	
286.06301	92	
286.59773	80	
286.85558	88	
286.88762	130	
286.91613	96	
287.91527	92	
287.97778	82	
289.86023	80	
289.94177	86	
290.04126	96	
290.52545	106	
290.80077	92	
291.09719	98	
292.84294	88	
294.89303	80	
295.09768	80	
296.81277	128	
296.85523	94	
297.80977	156	
298.80257	1406	1+
299.12770	82	
301.82787	176	1+
301.86339	172	
302.79669	108	
302.86409	138	
303.85589	812	
304.35522	82	
304.93179	80	
307.13789	140	
307.86802	120	
307.88724	224	1+
311.86096	108	
312.04260	80	
313.86702	86	
315.03406	112	
315.18212	92	
315.71460	82	
315.81438	208	1+
316.11173	80	
320.14545	94	
321.81888	362	1+
322.01831	82	
322.30041	112	
322.92880	208	
324.87461	116	
327.82341	254	1+
328.02393	80	
330.91550	134	
332.52716	86	
335.39506	124	
336.94820	88	
339.83117	104	
340.94230	260	1+
341.44655	92	
341.90707	80	
343.07046	80	
344.41388	92	
349.93207	80	
352.75177	88	
352.90337	88	
355.78377	82	
356.76974	104	
366.48698	84	
368.72839	88	
END IONS

###FS:    #m/z: 322.93166 #charge 1+
###MS: 126
###MSMS: 127
BEGIN IONS
TITLE=Cmpd 94, +MS2(322.9317), 28.0-35.0eV, 2.7min #127
RTINSECONDS=163.799
SCANS=126-127
PEPMASS=322.93166	2974974
CHARGE=1+
52.11202	78	
61.95891	72	
189.85942	82	
197.91200	84	
200.83837	74	
201.04402	68	
203.94073	66	
203.96189	72	
204.08131	94	
204.81345	94	
205.96993	192	1+
208.85031	84	
208.86635	102	
209.89495	84	
209.94469	72	
210.83738	68	
210.93875	70	
211.84384	66	
212.08687	72	
212.88109	152	
212.89961	66	
212.91573	72	
213.04845	86	
213.94220	70	
214.89392	118	
218.84590	78	
220.95849	68	
222.95277	132	
223.89925	76	
224.96254	72	
226.90215	84	
227.93353	90	
230.42954	92	
230.86440	68	
230.89570	130	
230.91711	82	
231.08531	88	
231.88638	70	
232.89539	74	
232.97943	72	
233.90232	188	1+
235.07050	80	
235.99755	80	
236.88139	272	1+
236.94710	90	
238.83154	68	
238.94363	382	1+
239.79401	130	
240.08553	68	
240.94188	2542	
241.81653	90	
241.94091	7978	1+
242.41122	92	
242.89065	72	
242.94306	5586	1+
243.82042	458	1+
243.86959	72	
244.82007	280	1+
244.88962	78	
244.94108	1524	1+
245.03679	84	
245.47518	72	
245.97553	334	1+
246.85302	76	
246.98031	282	1+
247.89755	94	
248.84046	68	
249.00262	74	
249.43099	98	
251.39928	102	
252.08555	70	
252.92426	154	
253.88186	64	
254.15019	66	
254.86984	158	
255.39859	92	
256.14669	80	
256.83928	64	
257.95793	88	
258.08229	82	
258.80543	144	
258.83615	282	1+
258.93740	94	
258.97273	84	
260.84344	102	
260.86129	92	
260.93256	72	
261.43466	86	
261.83847	240	
261.90935	74	
261.96099	72	
262.83747	176	
264.87888	78	
265.06169	128	
266.24553	88	
266.86358	112	
267.90668	92	
267.93694	84	
268.96121	66	
271.17781	210	
272.83339	88	
273.78884	84	
273.90141	66	
274.47474	92	
274.85632	78	
275.79924	72	
275.81619	122	
275.84163	94	
275.99636	72	
276.82315	72	
276.92926	74	
277.08676	84	
278.79615	80	
278.96619	76	
279.09424	464	1+
279.91655	74	
281.09859	84	
283.02126	68	
283.14926	90	
283.78659	84	
284.29557	300	1+
285.86135	64	
286.68970	70	
288.20058	72	
288.83491	70	
289.79384	248	1+
289.82255	68	
289.87717	64	
291.90235	96	
292.20033	68	
292.84114	64	
293.85314	102	
294.83015	74	
295.85987	190	1+
296.81113	80	
297.38013	100	
297.82013	76	
299.84157	74	
299.90966	78	
302.98354	76	
305.80540	66	
305.88420	100	
306.96797	78	
307.79620	66	
307.87873	72	
308.74296	78	
309.79265	78	
309.81631	74	
309.86404	70	
310.86521	72	
312.03576	76	
312.88235	72	
313.76923	156	
313.85689	68	
314.86898	104	
316.10277	104	
319.75028	92	
319.85929	148	
320.19861	66	
320.78985	78	
321.74060	74	
323.90703	68	
324.16337	90	
324.52630	68	
325.11690	80	
327.07928	78	
END IONS

###FS:    #m/z: 507.84842 #charge 1+
###MS: 126
###MSMS: 128
BEGIN IONS
TITLE=Cmpd 95, +MS2(507.8484), 28.2-35.2eV, 2.8min #128
RTINSECONDS=164.572
SCANS=126,128
PEPMASS=507.84842	138974
CHARGE=1+
196.01709	122	
199.06904	120	
214.88857	122	
216.88225	142	
224.97601	150	
232.90005	516	1+
241.85882	182	
245.07541	134	
250.97265	142	
252.07782	150	
257.87072	164	1+
263.93544	118	
268.10728	116	
273.89922	152	
274.85335	118	
278.83738	238	
281.08592	128	
285.85299	134	
287.85251	352	
288.81386	114	
288.85941	170	
289.85006	140	
289.88057	216	
290.86649	392	1+
290.88880	132	
291.41013	116	
291.81602	130	
292.13801	246	1+
293.87336	524	1+
294.85494	144	
296.84242	136	
298.80173	188	1+
298.89250	180	1+
301.84512	126	
301.87533	168	
303.86605	414	
305.86575	1066	1+
307.84898	126	
307.87143	1244	1+
307.89204	262	
308.14180	730	1+
308.87506	1086	1+
309.98414	162	
310.15469	304	
311.15850	148	
311.88711	934	1+
312.17740	564	1+
312.35801	172	
312.86975	274	
313.88527	424	
314.81386	116	
314.86795	450	1+
315.94217	126	
318.85556	268	1+
318.88000	184	
319.37949	140	
323.82827	364	1+
323.87209	178	
323.89246	146	
324.85859	224	
325.78554	118	
325.86454	116	
325.90170	250	
326.88528	1936	1+
327.81330	162	
328.87645	600	1+
328.89108	190	
329.86805	134	
331.04590	132	1+
331.13821	150	
331.84022	118	
331.89695	130	
333.38220	150	
333.80609	254	1+
335.84058	204	
336.79345	122	
339.87938	126	
343.01383	138	
343.16042	150	
343.87790	202	1+
344.75563	196	1+
345.78327	120	
346.84183	274	1+
347.77077	338	1+
348.72940	170	
348.79124	360	1+
349.75911	192	
350.81412	252	1+
350.88149	122	
351.10926	212	1+
351.81722	166	1+
351.85319	264	1+
352.06674	168	
352.79144	272	
352.91627	216	1+
353.78867	140	
354.80573	136	
355.88990	234	1+
356.84607	128	
357.81796	208	1+
358.87267	122	
359.72438	162	
362.88509	130	
363.77703	116	
364.85769	260	1+
365.78930	180	
366.18817	234	1+
366.70834	378	1+
366.73745	126	
366.77004	394	1+
366.84209	264	
367.00958	134	1+
367.77356	332	1+
367.84148	134	
368.90081	204	
369.70826	166	
369.83791	186	
370.75083	310	1+
370.80720	480	1+
371.19113	210	
371.78120	126	
371.83399	190	
371.89764	210	1+
372.78878	158	
373.78618	368	1+
375.73208	154	1+
375.77528	128	
375.88225	174	1+
375.92739	198	1+
376.78077	176	
379.76392	168	
380.72979	174	
380.77595	164	
380.80121	182	
380.86224	122	
381.72172	128	
381.78525	132	
381.84171	162	
384.82652	238	1+
384.85219	150	
385.77969	264	
385.85281	612	1+
386.11692	124	
387.71801	140	
387.86143	158	
388.81847	140	
389.73415	140	
389.79016	200	1+
389.84247	190	
390.27600	114	
390.69235	156	
390.75122	190	1+
390.84357	270	
391.77284	210	1+
391.84629	222	
391.87318	270	1+
392.72391	150	
392.83360	242	
392.87701	184	1+
394.83668	164	
397.75178	154	
399.72908	280	1+
399.85176	532	1+
403.80504	122	
403.87677	444	1+
405.75048	194	
405.76715	214	
405.86090	152	
406.76607	176	
406.86145	130	
407.74396	256	
407.78799	128	
407.86934	1182	1+
408.68404	114	
408.74460	198	
408.85395	596	
409.72439	540	1+
409.85495	416	
410.83985	1260	1+
410.87725	210	
412.87253	358	1+
413.81086	130	
421.73875	250	1+
421.88444	128	
422.86793	198	
423.77556	724	1+
423.86958	786	1+
424.82083	136	
425.75466	814	1+
426.86640	620	1+
427.74536	716	1+
428.73482	214	
428.85002	1224	1+
429.70377	176	
429.75078	124	
429.86939	224	
430.84791	190	
431.84768	138	
431.87016	510	1+
435.86237	128	
436.72775	116	
441.22131	206	
441.78076	144	
444.87496	630	
445.70480	298	1+
445.75332	186	
445.87626	550	1+
446.74205	282	1+
446.77380	170	
447.78413	158	
448.77041	168	
449.88088	216	
450.74830	264	1+
451.86939	140	
452.75093	134	
458.91734	118	
462.88661	318	1+
467.89160	956	1+
468.71108	130	
469.73968	128	
469.87860	138	1+
470.77488	138	
485.90297	502	
490.91212	138	
509.29870	176	1+
END IONS

###FS:    #m/z: 336.94741 #charge 1+
###MS: 126
###MSMS: 129
BEGIN IONS
TITLE=Cmpd 96, +MS2(336.9474), 28.0-35.0eV, 2.8min #129
RTINSECONDS=165.344
SCANS=126,129
PEPMASS=336.94741	51800
CHARGE=1+
183.76042	72	
185.92901	72	
193.43914	78	
197.88415	72	
199.98857	80	
201.09620	72	
205.95166	94	
207.00695	78	
210.37194	76	
210.88540	126	
211.94517	2718	
212.87793	896	1+
213.94020	876	1+
214.89435	122	
217.93859	134	
221.89531	78	
225.02336	72	
226.83384	82	
226.97517	154	
227.85190	70	
228.89671	96	
229.95666	2462	1+
230.89050	1476	1+
230.97150	84	
231.95125	880	1+
233.16733	70	
234.12989	72	
234.34415	76	
234.88568	78	
234.93066	94	
234.98733	72	
235.38865	82	
235.89739	84	
237.79476	88	
238.95680	74	
239.07097	74	
239.88404	92	
239.97173	78	
240.83582	82	
240.84911	72	
241.84698	198	
241.90037	80	
242.84656	128	
246.89990	94	
246.98606	80	
247.96639	278	1+
248.89980	682	1+
249.96623	144	
250.02112	90	
250.46972	78	
250.88898	80	
250.94938	280	
250.97317	74	
251.83606	130	
252.83434	140	
252.97250	924	1+
253.00002	90	
253.01407	84	
253.84680	86	
253.91610	76	
254.83558	82	
254.97122	672	1+
255.07540	132	
255.90735	90	
256.85480	114	
256.87241	76	
256.93179	70	
257.85296	120	
257.89451	104	
258.59142	78	
258.84320	302	
259.85331	302	1+
260.83026	98	
260.90311	74	
261.83277	218	
262.93043	84	
262.95763	80	
264.38539	80	
264.86678	128	
265.09449	74	
267.84276	158	
268.37335	86	
268.84427	306	
269.84331	168	
270.85012	144	
270.95645	74	
270.98322	138	
271.34473	92	
271.84798	76	
271.91660	130	
271.94171	160	
272.88211	70	
272.92613	72	
273.08098	70	
274.84777	398	1+
275.50099	92	
275.79846	74	
275.81086	116	
275.86821	122	
275.98216	204	
276.89471	84	
277.84061	142	
277.86483	146	
277.90304	92	
278.83919	228	
278.86576	74	
279.24101	70	
279.79148	72	
279.83835	212	
281.00237	80	
281.07019	90	
281.86824	250	1+
282.04925	74	
284.01766	94	
285.85300	248	
286.84905	1040	1+
287.85195	646	1+
288.82649	82	
289.00390	78	
290.85930	124	
292.08888	72	
292.81566	92	
292.87421	72	
292.95403	80	
293.43160	94	
294.10898	110	
294.85567	158	
294.88005	258	1+
294.98152	88	
296.86371	80	
299.05329	98	
299.87656	172	
302.86821	90	
304.90187	88	
306.40669	74	
306.88289	144	
307.86157	72	
307.99496	72	
308.12649	74	
308.38505	84	
308.87017	188	
309.87036	146	
310.87367	204	
311.35621	142	
311.88974	114	
314.21081	72	
314.87067	84	
315.04932	72	
315.86703	70	
316.87183	128	
317.42057	78	
317.81899	84	
318.88822	86	
320.38975	88	
322.37780	74	
323.40582	76	
324.90022	76	
325.08165	84	
326.82628	72	
329.38855	76	
329.97072	78	
331.89592	76	
338.98211	98	
340.87009	130	
341.77994	86	
END IONS

###FS:    #m/z: 322.93188 #charge 1+
###MS: 130
###MSMS: 131
BEGIN IONS
TITLE=Cmpd 97, +MS2(322.9319), 28.0-35.0eV, 2.8min #131
RTINSECONDS=169.026
SCANS=130-131
PEPMASS=322.93188	2947798
CHARGE=1+
182.93588	72	
185.87202	72	
185.92066	72	
191.48516	92	
195.59855	82	
196.88684	66	
196.94407	86	
198.84038	68	
198.95476	80	
199.95883	88	
200.41576	72	
200.84383	66	
200.87859	92	
201.04517	102	
205.95231	236	
210.10480	86	
211.91886	70	
212.82627	72	
212.88353	72	
213.43375	100	
214.87319	66	
215.92920	78	
216.85780	92	
216.91198	78	
219.90245	68	
221.04928	112	
221.93379	76	
222.95432	330	1+
223.86989	72	
224.82067	72	
225.08933	90	
226.08375	76	
227.93247	102	
228.92940	66	
232.90074	142	
233.16510	84	
233.40513	70	
233.89459	108	
233.91242	72	
235.38110	104	
235.87493	80	
236.95659	90	
237.05505	122	
238.03153	92	
238.86381	74	
238.94104	356	
239.79195	128	
240.85513	84	
240.94159	2556	
241.94062	8602	1+
242.82075	124	
242.87748	70	
242.94293	6150	1+
243.13142	68	
243.82882	88	
244.82082	70	
244.94060	1342	1+
245.47516	82	
246.97805	220	
248.84584	116	
249.14811	162	
249.86011	74	
250.90118	84	
252.33668	80	
252.91471	72	
256.03862	82	
256.84003	184	
256.89220	272	1+
256.96108	76	
257.90692	74	
258.83466	338	1+
258.97560	90	
260.11408	72	
260.83211	158	
261.83509	208	
261.88746	74	
261.91759	72	
261.95518	106	
262.83380	266	
262.85428	74	
264.09208	68	
264.82915	80	
264.86308	112	
264.89863	74	
265.08766	82	
265.81666	86	
266.85133	118	
268.19851	86	
270.97901	74	
271.17294	134	
271.87132	78	
272.80700	88	
272.84700	180	1+
273.03014	76	
273.79547	210	1+
274.06427	120	
274.92653	70	
276.85369	100	
277.37287	104	
277.86401	80	
277.94204	76	
278.83106	80	
279.09134	1012	
281.06619	84	
281.17316	76	
282.35634	82	
282.61838	70	
282.86835	74	
282.92659	72	
283.06549	66	
283.10985	72	
283.28145	66	
283.79015	72	
283.81929	90	
284.29883	102	
284.84410	124	
284.87209	118	
284.89643	84	
285.22125	74	
285.79827	66	
286.89522	82	
286.92005	78	
288.17155	74	
288.20234	158	
289.09557	96	
289.88175	330	1+
290.85748	74	
292.35125	88	
293.09895	70	
293.43593	98	
294.48218	68	
294.85907	66	
296.85509	90	
297.79112	66	
297.87603	78	
298.80492	70	
300.39884	72	
301.19519	68	
301.86062	148	
301.87514	90	
302.87287	68	
302.93023	88	
303.11838	66	
303.83285	112	
303.90572	76	
305.70432	88	
306.88212	138	
307.49301	80	
307.79997	132	
307.88750	72	
308.74985	68	
312.02507	72	
314.48091	74	
315.84100	78	
319.93301	82	
321.88614	76	
322.81831	70	
324.21419	90	
324.90240	132	
END IONS

###FS:    #m/z: 507.84866 #charge 1+
###MS: 130
###MSMS: 132
BEGIN IONS
TITLE=Cmpd 98, +MS2(507.8487), 28.2-35.2eV, 2.9min #132
RTINSECONDS=169.798
SCANS=130,132
PEPMASS=507.84866	136980
CHARGE=1+
196.01679	380	1+
209.87976	136	
213.88989	258	1+
224.97620	130	
232.89839	316	
233.40027	158	
236.78220	166	
236.88785	124	
237.06098	118	
238.06447	470	1+
241.09712	146	
241.85631	152	
246.97735	150	
249.07995	132	
250.90676	226	
255.10119	290	1+
257.84904	260	1+
262.10950	150	
266.09335	112	
266.83773	124	
266.87014	136	
272.85431	286	1+
276.85077	180	
277.13792	164	
283.85430	162	
287.85246	604	1+
288.78344	140	
289.87852	116	
290.81336	374	1+
290.86262	388	
291.87747	224	
293.87608	424	
294.05246	128	
294.87672	260	
294.99866	164	1+
295.10679	132	
295.85088	614	1+
298.84304	220	
298.88120	118	
299.89093	114	
302.86408	462	1+
303.86773	332	1+
305.82568	152	
305.86330	612	
306.87700	278	
307.89360	154	
308.05737	250	1+
308.14110	348	
308.84228	194	
308.87442	1088	1+
309.15479	732	1+
309.84560	174	
310.16030	520	1+
311.88680	772	
312.17470	328	1+
312.85768	122	
312.88541	868	1+
314.30008	114	
314.86518	622	1+
315.37188	138	
315.81836	142	
315.88185	120	
316.88780	274	1+
317.85249	216	1+
321.87868	156	
323.87627	422	1+
324.86362	248	
325.83266	154	
325.90459	150	
326.82716	116	
326.88444	1760	1+
328.87929	282	
329.88158	146	
330.88602	122	
331.80755	118	
332.87630	188	
332.90357	128	
333.87329	148	
334.89932	134	
335.88674	134	
337.80290	118	
337.88469	112	
340.84951	140	
342.77749	204	1+
343.14089	154	
343.76471	144	1+
345.81964	258	1+
346.01158	216	1+
346.77015	406	1+
347.81299	124	
349.75666	582	1+
349.81891	116	
350.80058	146	
350.83126	146	
351.85723	232	
351.88817	214	1+
353.79519	402	1+
353.85272	648	1+
353.91177	156	
354.03280	112	
354.05902	198	1+
355.89448	154	
359.10879	114	
359.12587	144	
359.82286	130	
360.87222	162	1+
364.85036	344	1+
364.87521	122	
365.77046	126	
365.78872	226	
366.79149	176	
366.84650	644	1+
366.90284	116	
367.16063	132	
367.76787	424	1+
368.89755	204	
369.83176	296	
370.79892	178	
370.83738	174	
371.80409	118	
372.87778	124	
373.72406	124	
373.83970	258	1+
374.82034	186	
375.78470	116	
375.88413	158	
376.78301	186	
376.98396	156	
380.71822	534	1+
381.30704	116	
381.83522	362	1+
383.74169	130	1+
383.79978	112	
384.85460	660	1+
387.78299	130	
387.84694	236	
387.90022	122	
388.77730	124	
389.19934	212	1+
390.84416	900	1+
392.82730	538	1+
392.86214	184	
393.72833	230	1+
393.80039	114	
394.82148	150	
397.85185	146	
398.73393	274	1+
399.79169	162	
399.85243	420	
400.72175	242	1+
400.80389	210	1+
403.87754	332	
403.95575	200	1+
404.78883	374	1+
404.87906	190	
405.76354	388	1+
405.85967	338	1+
407.74170	198	
407.87004	504	
408.75796	296	
408.85626	1168	1+
409.73520	286	1+
409.75616	210	
409.80818	134	
409.87128	208	
410.72499	290	1+
410.77151	120	
410.83804	1152	1+
411.86610	132	
413.87428	178	1+
414.70326	124	
414.76627	128	
417.86897	178	
418.72457	186	1+
421.88111	114	
422.86621	958	1+
423.23871	116	
423.77263	420	
423.86839	626	1+
424.74196	114	
424.78501	202	
425.75246	388	
425.77181	142	
426.75615	174	
426.86458	912	1+
427.73687	872	1+
427.77119	132	
427.79010	320	1+
428.67194	130	
428.75644	184	
428.84790	1188	1+
428.88588	270	1+
429.69340	294	1+
430.74114	216	1+
430.88270	122	
431.86810	318	
432.77873	154	
432.87033	164	
433.85675	364	1+
435.74690	134	
436.71912	132	
439.89189	352	
441.21912	194	
442.76394	172	1+
444.74393	114	
444.78467	122	
444.87641	1096	1+
445.74837	466	1+
446.79414	148	
447.71471	550	1+
448.77550	156	
449.69362	382	1+
449.87835	194	
450.75515	504	1+
450.88448	134	
451.75595	324	1+
457.90521	138	
459.19723	134	
462.88887	558	1+
465.71954	138	
465.73840	114	
467.89252	410	
468.89348	328	
468.92073	116	
485.90105	268	
486.90222	170	
509.29722	182	
END IONS

###FS:    #m/z: 336.94759 #charge 1+
###MS: 130
###MSMS: 133
BEGIN IONS
TITLE=Cmpd 99, +MS2(336.9476), 28.0-35.0eV, 2.9min #133
RTINSECONDS=170.57
SCANS=130,133
PEPMASS=336.94759	52320
CHARGE=1+
117.94099	72	
118.57527	70	
198.15015	84	
202.13858	68	
209.94129	76	
210.88437	234	
211.94437	2408	1+
212.87802	1072	1+
213.94003	1484	1+
215.93720	148	
217.88448	114	
217.93352	176	1+
220.87946	74	
221.98866	100	
222.13504	84	
223.95781	116	
224.84278	94	
226.39570	94	
228.85601	84	
228.89213	68	
229.95602	2630	
230.79393	76	
230.88976	1048	1+
231.94989	1222	1+
232.09907	70	
233.82364	240	1+
233.90131	252	1+
234.88801	76	
235.85054	84	
235.95394	72	
236.11053	86	
236.85051	74	
237.02263	68	
237.90636	68	
240.84067	76	
240.96404	68	
241.52032	102	
241.84345	236	1+
244.83304	84	
244.86655	100	
244.91017	106	
244.95478	148	
246.89537	82	
246.97815	74	
247.96850	530	
248.90195	398	
248.99014	132	
249.14989	86	
249.83159	130	
249.96375	290	
250.44474	78	
250.83637	130	
250.95342	142	
250.99599	118	
251.83825	118	
251.91546	68	
252.02860	76	
252.07187	72	
252.93783	74	
252.95248	326	
252.97180	1452	1+
253.90960	444	1+
254.83982	68	
254.86735	70	
254.96627	488	1+
255.07874	114	
255.90110	120	
256.26459	68	
256.90020	102	
256.92767	82	
256.96528	138	
257.84548	450	1+
257.89912	78	
258.30910	98	
258.84768	378	1+
260.83752	76	
260.89087	100	
260.94853	86	
261.00606	78	
261.56993	72	
261.84987	88	
262.84089	174	1+
262.87440	228	1+
265.08460	70	
265.38259	86	
266.84686	68	
267.00125	80	
267.84560	184	
267.97918	72	
268.84100	218	
268.94731	70	
269.84576	724	1+
269.92063	80	
270.40930	72	
271.09195	70	
271.59969	76	
271.91299	88	
272.25780	74	
272.82754	72	
272.94484	70	
273.84283	82	
273.98081	70	
274.21661	68	
274.85982	106	
276.70069	102	
276.85430	358	1+
277.83539	678	1+
278.12998	80	
278.90672	78	
281.06114	132	
281.95016	72	
282.13991	68	
283.86609	88	
285.85569	94	
286.41500	72	
286.85231	870	1+
286.89528	78	
287.45092	74	
290.83947	68	
290.86527	98	
290.88102	192	1+
291.40342	70	
291.80238	112	
292.13281	74	
292.83434	70	
293.10482	134	
293.15824	72	
293.41923	100	
293.86865	94	
293.99647	142	
294.10869	70	
295.97654	116	
296.82991	76	
296.87808	190	1+
297.11526	80	
297.83753	78	
297.89511	78	
297.93191	76	
298.77105	74	
298.85781	74	
298.98544	72	
299.87230	128	
301.87550	76	
302.85792	72	
305.42508	84	
305.89978	84	
306.88004	76	
307.88288	72	
310.87850	84	
311.86146	128	
312.86077	70	
312.88225	102	
315.61190	88	
317.17772	72	
317.74470	82	
320.87974	68	
323.82106	92	
323.88449	78	
324.87576	76	
325.39396	70	
325.78154	86	
329.86783	88	
332.83400	72	
333.72149	78	
334.07585	70	
334.40614	74	
335.11602	74	
335.17250	126	
335.97504	68	
340.24721	82	
341.78210	68	
341.82301	76	
END IONS

###FS:    #m/z: 340.94254 #charge 1+
###MS: 134
###MSMS: 135
BEGIN IONS
TITLE=Cmpd 100, +MS2(340.9425), 28.0-35.0eV, 2.9min #135
RTINSECONDS=174.234
SCANS=134-135
PEPMASS=340.94254	1050192
CHARGE=1+
154.82585	92	
190.95044	88	
191.88981	76	
192.92749	146	
195.96137	76	
196.88825	188	
197.88593	72	
205.94910	146	
207.98333	74	
208.04204	102	
208.85216	72	
208.96048	82	
208.99026	90	
210.88337	82	
210.93726	74	
211.94891	72	
213.88423	72	
213.94332	264	
214.94190	206	
215.88855	192	
217.88179	84	
217.93723	226	
220.05825	160	
220.42894	78	
220.87869	120	
221.89637	94	
222.82557	94	
222.95203	74	
223.87335	72	
223.95853	142	
226.94756	258	
226.97053	70	
227.85087	70	
228.84308	90	
228.85865	156	
228.94324	88	
229.83398	74	
229.84882	70	
229.96438	78	
230.83206	240	1+
230.88829	314	1+
230.95276	160	
231.95096	482	
235.94872	144	
236.87739	86	
236.98706	74	
238.04310	78	
238.85828	80	
239.78776	192	1+
239.88239	120	
239.96328	84	
240.83851	500	1+
240.97303	80	
241.96591	108	
242.82364	110	
243.83571	78	
243.84804	124	
244.82578	116	
244.92166	74	
244.95596	158	
246.98400	96	
248.01166	74	
249.03964	94	
249.90161	140	
249.96238	252	
251.90217	86	
252.08012	224	1+
253.41072	80	
253.50254	74	
254.12265	82	
254.96601	448	1+
255.45373	82	
256.25901	86	
256.85169	134	
256.91470	210	1+
257.84910	76	
257.93623	80	
257.97001	84	
258.84837	700	1+
258.97305	140	
259.02374	72	
259.91443	72	
259.95497	80	
260.83312	282	
260.92434	102	
261.84099	234	
262.84892	124	
264.95089	84	
266.08515	80	
266.85163	86	
266.86797	152	
268.84160	502	1+
270.83216	132	
270.91454	192	1+
271.85060	78	
272.87151	72	
272.93684	80	
273.87678	84	
274.85839	138	
274.96425	82	
275.42333	82	
275.86710	106	
276.39422	90	
276.85793	378	
277.86240	634	
277.92064	72	
278.81441	76	
278.84663	724	1+
278.96936	74	
279.40736	76	
279.87819	280	1+
279.93516	192	1+
280.81317	78	
280.84921	104	
280.86567	108	
281.05711	74	
281.86364	106	
281.91518	116	
283.03344	84	
284.41328	76	
284.43168	86	
284.92896	102	
285.36444	94	
286.78925	72	
286.85981	78	
287.89065	188	1+
290.86313	76	
291.88310	96	
294.86089	70	
294.93506	86	
295.03839	82	
295.87990	72	
295.89203	230	1+
295.95481	102	
296.10670	74	
296.22076	86	
296.85801	182	
296.97331	126	
297.97509	156	
298.92574	118	
299.01404	98	
299.17865	102	
300.89019	138	
301.86759	78	
302.94696	316	
304.16694	72	
304.80761	88	
306.88275	78	
307.80119	92	
308.58348	74	
308.90324	114	
309.81217	76	
309.83143	92	
310.41781	80	
310.90871	94	
311.88736	148	
312.55683	92	
312.88900	78	
313.87059	78	
316.24472	74	
317.89565	98	
319.88900	74	
325.04845	74	
327.08602	72	
338.96526	84	
END IONS

###FS:    #m/z: 363.95871 #charge 1+
###MS: 134
###MSMS: 136
BEGIN IONS
TITLE=Cmpd 101, +MS2(363.9587), 28.0-35.0eV, 2.9min #136
RTINSECONDS=175.006
SCANS=134,136
PEPMASS=363.95871	422468
CHARGE=1+
66.05892	96	
128.21272	98	
182.86766	126	
187.87146	94	
189.86626	154	
191.86008	156	
196.88298	170	
205.87802	94	
205.97297	76	
207.87358	144	
207.94758	108	
208.88583	96	
209.92348	90	
209.94432	812	1+
210.86578	84	
210.88465	196	1+
210.89519	84	
212.06890	104	
212.87997	778	1+
212.97672	88	
214.89433	162	
218.85479	92	
222.91720	86	
222.95354	224	
223.95748	104	
224.94904	796	1+
225.86390	86	
226.89886	76	
226.94861	6640	1+
226.97319	122	
227.22854	98	
228.07065	118	
228.12467	80	
228.89612	188	
228.94352	6840	1+
228.97615	78	
229.90040	76	
230.89020	2352	1+
231.40441	110	
231.91823	76	
232.42551	94	
233.84355	76	
234.88414	150	
238.93052	98	
239.83824	192	1+
240.82184	212	
240.94236	322	
241.08805	186	
241.94120	1766	1+
242.70714	118	
242.82423	254	1+
242.96029	686	1+
243.91573	92	
244.95903	3120	1+
245.23693	104	1+
245.82574	216	1+
245.94092	148	
246.39258	92	
246.81024	88	
246.83355	162	1+
246.89805	102	
246.95378	4016	1+
248.80341	128	
248.86714	78	
248.90206	946	1+
249.04033	90	
250.95118	102	
250.97253	346	1+
250.99663	94	
251.08597	92	
252.82880	106	
253.90301	76	
256.95332	90	
258.83467	138	1+
259.09331	78	
260.83525	192	1+
260.96858	178	
262.14499	160	
262.88391	78	
263.88831	88	
263.90431	80	
263.98082	210	1+
264.82074	120	
265.08277	158	1+
265.80988	314	1+
266.81488	266	1+
267.04335	94	
267.42074	94	
267.97473	646	1+
268.78826	122	
268.96208	80	
269.81132	164	1+
269.96949	1002	1+
271.86387	128	
272.81712	78	
273.38344	76	
273.83902	140	1+
274.77396	100	
274.92629	92	
276.42057	78	
277.83980	200	1+
277.86030	190	
277.91305	100	
278.08307	104	
278.84505	140	1+
278.99091	78	
279.10565	76	
279.80526	108	
280.79539	282	1+
281.32562	110	
281.86542	246	1+
282.87053	172	1+
283.06991	180	
283.44470	104	
283.80251	86	
283.85313	116	
283.98136	122	
284.79620	110	
284.84102	84	
284.86836	132	
285.84879	268	
285.94966	98	
288.00896	86	
288.88480	92	
289.83031	132	
289.87919	86	
290.01935	76	
290.86084	444	1+
291.86871	270	1+
291.94489	76	
292.10573	78	
293.11754	108	
294.13660	86	
295.05110	90	
296.80759	130	
297.81436	94	
298.80485	644	1+
299.87208	180	
300.80011	618	1+
301.82835	80	
301.86185	112	
302.88976	100	
303.83929	80	
303.85767	498	1+
304.58227	78	
304.88030	74	
305.13203	86	
306.17474	94	
306.84091	78	
306.93365	84	
307.88096	132	
308.29658	90	
309.85129	76	
309.92886	86	
310.97397	96	
311.83644	84	
314.83592	90	
316.81754	98	
317.81575	302	1+
318.90982	94	
318.95387	90	
319.93741	132	
320.92625	74	
321.81883	122	
321.87116	118	
322.92963	364	1+
323.88646	140	
325.14776	80	
326.63318	100	
326.87036	320	1+
328.72930	134	
329.76536	84	
332.40836	90	
332.60999	78	
333.79147	76	
336.94835	114	
337.83720	84	
338.80364	78	
340.70942	80	
340.93905	242	1+
343.13878	80	
348.03065	82	
354.33308	78	
355.81480	82	
356.77155	80	
359.78552	84	
359.87421	106	
361.10269	94	
361.80795	74	
364.40274	92	
364.76595	74	
365.31734	90	
END IONS

###FS:    #m/z: 507.84811 #charge 1+
###MS: 134
###MSMS: 137
BEGIN IONS
TITLE=Cmpd 102, +MS2(507.8481), 28.2-35.2eV, 3.0min #137
RTINSECONDS=175.779
SCANS=134,137
PEPMASS=507.84811	124994
CHARGE=1+
196.01420	330	
197.02069	152	
214.88997	130	
230.07941	120	
230.90046	116	
232.89434	148	
237.85807	114	
238.06492	236	
250.90662	152	
252.08224	120	
263.38618	116	
266.16786	176	
267.10998	128	
268.09402	134	
268.11016	138	
268.79656	168	1+
272.85895	252	
273.86191	154	
273.92421	116	
276.85473	178	
280.87755	142	
280.92461	120	
285.85764	230	
287.85359	736	1+
289.88416	120	
291.87145	194	
292.80514	120	
293.87435	712	1+
293.89378	150	
297.81529	122	
297.84692	180	1+
300.80131	150	
300.83724	408	1+
300.86206	158	
303.81094	188	1+
303.87017	504	1+
305.86331	776	1+
306.12855	164	
307.51694	118	
307.85891	138	
307.89223	240	
308.14178	622	1+
308.16553	150	
308.87196	788	1+
310.15910	618	1+
311.11862	112	
311.88558	1620	1+
312.17824	412	1+
314.79522	138	
314.86676	484	1+
314.89467	124	
315.84644	144	
322.89030	162	
323.87776	360	
324.86445	260	
325.90407	136	
326.88521	1720	1+
327.16570	192	
327.81005	300	1+
327.89939	184	
328.88200	606	1+
329.08579	186	1+
329.63313	154	
329.86498	170	
329.88958	522	1+
330.84229	114	
332.76831	120	
332.87536	284	
333.87784	126	
335.10985	138	
335.88715	154	
336.80404	124	
336.94498	234	
337.83326	120	
337.88959	254	
339.88785	118	
344.78597	130	
346.77769	560	1+
346.87929	210	
347.90805	150	
348.86071	124	
348.89399	178	
349.75537	382	
350.77375	232	
350.82157	208	
350.88540	248	1+
351.76515	114	
351.85643	116	
352.88762	134	
352.91448	114	
353.78389	178	
353.79954	144	
353.84975	320	
354.83575	202	
356.89480	120	
357.85077	114	
358.76711	144	1+
358.85300	188	1+
365.78556	126	
365.85770	248	1+
367.71366	268	1+
367.77077	138	
368.76811	190	
368.83685	120	
368.89627	232	1+
370.81139	136	
371.19259	220	
372.78629	340	1+
374.76245	240	
375.81136	178	1+
377.74349	116	
378.15430	120	
378.74014	212	
379.79388	208	1+
380.72194	116	
380.85750	114	
381.72328	168	
381.84201	168	
381.93015	134	
382.71569	214	1+
384.75767	132	
384.84909	1024	1+
385.77868	156	
385.89094	134	
386.73520	174	
387.80604	128	
387.85013	132	
389.20293	114	
390.06097	138	
390.78421	154	
390.84247	682	1+
391.73555	284	1+
392.82546	624	1+
392.88725	140	
394.81225	132	
394.84236	174	1+
395.77046	162	
395.81720	170	1+
396.13219	114	
397.74827	178	
398.73087	464	1+
398.77571	148	
398.85310	364	1+
399.85378	368	1+
401.75542	188	1+
403.87273	200	
404.87728	148	
405.76304	254	
405.80002	130	
405.86032	120	
405.87483	186	1+
406.76696	126	
406.79123	162	
407.74792	172	
407.87009	772	
408.85503	664	1+
409.72129	174	
409.74184	144	
409.78809	114	
410.74501	114	
410.83861	414	
411.72789	164	1+
411.84011	464	1+
411.87826	140	
412.86738	126	
413.20244	120	
413.78877	198	1+
414.76433	146	
414.85982	130	
415.74786	186	
421.81756	150	
422.87068	136	
423.77507	934	1+
423.86810	438	1+
424.08830	120	
424.78024	522	1+
424.81638	364	1+
425.75814	506	
426.68446	194	1+
426.76514	256	
426.86460	734	1+
426.93751	114	
427.73695	416	
427.75991	200	
428.69960	508	1+
428.75475	146	
428.84916	738	1+
429.74489	332	1+
429.78048	146	
430.79432	120	
431.86716	334	1+
433.85909	278	1+
439.79013	134	
444.87419	1394	1+
445.74922	158	
445.78233	164	
446.73624	148	
446.80084	112	
447.71232	612	1+
447.79020	128	
449.82723	192	1+
449.88365	278	1+
450.70764	242	1+
450.75594	258	
451.22039	124	
451.76396	156	
451.86511	138	
457.90873	160	
462.89227	218	
465.70671	154	
467.89258	978	1+
469.70884	150	1+
469.73467	206	1+
485.89909	128	
END IONS

###FS:    #m/z: 340.94258 #charge 1+
###MS: 138
###MSMS: 139
BEGIN IONS
TITLE=Cmpd 103, +MS2(340.9426), 28.0-35.0eV, 3.0min #139
RTINSECONDS=179.439
SCANS=138-139
PEPMASS=340.94258	1035754
CHARGE=1+
183.87210	78	
189.86590	80	
190.93108	142	
190.95367	88	
191.95556	244	
192.92526	136	
194.92542	84	
197.88070	76	
197.96187	76	
198.88022	74	
198.96006	70	
200.95680	74	
206.04713	100	
206.97895	78	
207.07442	78	
208.96056	134	
209.09114	80	
210.88345	72	
211.94581	70	
212.87900	310	
213.87901	158	
213.94102	954	1+
214.49527	74	
214.88067	142	
214.98298	88	
215.88927	136	
215.93693	126	
216.88310	76	
217.89326	98	
217.93849	72	
220.87963	86	
221.70513	88	
222.90448	88	
224.52963	74	
224.84430	86	
226.09459	84	
226.85589	72	
226.93175	86	
226.94730	88	
228.84399	140	
228.85948	70	
228.94131	76	
230.81900	86	
230.89409	218	
230.91676	76	
231.95181	342	
232.86533	70	
232.89521	86	
233.89880	100	
233.92149	90	
233.94837	226	
235.94902	116	
237.90478	70	
238.84865	84	
239.01120	128	1+
239.82499	72	
239.84198	128	
239.99251	70	
240.83645	242	
240.85301	120	
240.96472	166	
241.85512	214	
241.94042	146	1+
242.84263	92	
242.88866	94	
242.98052	92	
242.99599	86	
243.83492	372	1+
244.91366	72	
246.97427	74	
248.85878	104	
248.90196	78	
249.90056	90	
249.96404	224	
250.90344	72	
251.96660	84	
253.04040	88	
253.94676	80	
254.06391	184	1+
254.96734	364	1+
255.85806	80	
255.91295	72	
255.93074	80	
256.86580	174	
256.90074	112	
257.88203	74	
258.84745	556	1+
259.91218	70	
259.95955	150	
260.84334	554	1+
260.93550	124	
261.84859	392	1+
261.89874	258	1+
262.83759	72	
262.92399	146	
266.84288	70	
266.86925	70	
266.92124	82	
268.84141	416	1+
270.83013	140	
270.84628	126	
272.85037	102	
272.93153	138	
273.02212	72	
274.82470	78	
274.94489	88	
275.85899	144	
275.87378	94	
275.98937	72	
276.85676	270	
277.83043	100	
277.86663	212	
277.92758	152	
278.84484	966	1+
278.92141	72	
279.82039	70	
279.86311	252	1+
280.03368	82	
280.84006	294	1+
280.99640	90	
281.80573	78	
282.45491	74	
282.86905	126	
284.86805	156	
286.36528	108	
287.04922	72	
287.79053	70	
292.87865	80	
294.85413	124	
294.87051	206	
294.92866	72	
295.84369	136	
296.86382	86	
296.93970	74	
297.00547	80	
297.85211	120	
298.91522	98	
298.98298	72	
300.01811	70	
300.86029	214	
300.87940	108	
300.92499	70	
301.88937	128	
303.95112	166	
303.98475	72	
305.88886	194	1+
310.97144	88	
311.07337	78	
312.00786	70	
312.87547	218	1+
316.77996	80	
318.87522	78	
319.77250	72	
321.00755	70	
322.78759	84	
322.87842	70	
322.89332	94	
323.19163	78	
323.90925	76	
324.90243	78	
328.28868	86	
330.81641	100	
335.02162	78	
335.12297	78	
338.88046	98	
342.90006	188	1+
343.72348	78	
END IONS

###FS:    #m/z: 363.95888 #charge 1+
###MS: 138
###MSMS: 140
BEGIN IONS
TITLE=Cmpd 104, +MS2(363.9589), 28.0-35.0eV, 3.0min #140
RTINSECONDS=180.211
SCANS=138,140
PEPMASS=363.95888	421940
CHARGE=1+
49.49082	78	
80.24375	78	
161.20349	78	
180.51404	86	
189.86403	114	
190.86042	94	
191.85805	204	
195.89767	84	
196.88251	94	
197.89290	88	
201.95214	76	
207.87375	302	1+
207.91598	78	
208.11279	94	
209.94409	1692	1+
210.88421	330	1+
212.88122	1400	1+
222.42263	104	
222.95054	248	
223.94955	128	
224.95310	742	1+
224.97275	194	
225.00643	114	
225.55590	78	
225.97783	174	
226.94847	8572	1+
226.97663	238	
227.02616	144	
227.93171	146	
228.84906	178	
228.89755	306	
228.94348	10020	1+
229.01455	86	
229.08935	90	
230.83506	94	
230.85196	264	1+
230.88993	2164	1+
231.82083	82	
234.88032	300	
238.94365	80	
239.07044	80	
240.14860	92	
240.82298	164	
240.88711	160	1+
240.94160	900	
240.96411	814	1+
241.94085	2166	1+
242.94267	1458	1+
242.96802	214	
243.06492	88	
243.82257	120	
243.90396	82	
243.96163	86	
244.06128	88	
244.82090	202	1+
244.95880	4248	1+
245.94125	442	
246.90371	336	1+
246.95389	4226	1+
248.81202	122	
248.85831	86	
248.90191	512	1+
249.39809	98	
250.80776	90	
251.07758	216	1+
251.90170	80	
252.89285	76	
252.98073	90	
253.04330	90	
253.90798	136	
254.91031	86	
256.86001	88	
257.05343	96	
257.08558	116	
258.83763	184	
260.82858	674	1+
260.97129	134	
261.99282	76	
262.10451	102	
263.09716	92	
263.85644	78	
263.96211	78	
264.82340	236	1+
265.08892	94	
265.92309	84	
266.81231	424	1+
267.13565	78	
267.90285	86	
267.97452	472	
268.14015	78	
268.90479	76	
268.96033	132	
269.86604	106	
269.97047	1138	1+
271.15060	118	
271.91691	126	
272.91773	250	
273.09718	80	
274.68648	76	
276.82137	88	
276.85201	136	
277.84602	190	1+
277.88855	94	
277.92135	100	
278.79709	118	
279.79132	512	1+
280.79334	440	1+
280.99240	90	
282.42069	82	
282.47587	98	
282.79523	424	1+
282.83109	94	
283.11440	114	
283.85128	172	
283.99015	104	
284.82352	152	
284.86269	76	
285.37479	102	
285.84567	538	1+
285.98269	76	
286.81382	106	
287.87363	78	
288.38418	98	
289.87228	156	
290.51098	104	
292.86597	148	
293.11994	100	
293.68814	100	
296.80720	278	1+
297.86859	122	
298.80896	310	
299.80250	574	1+
300.80305	342	1+
301.86161	270	1+
302.54365	88	
302.81091	88	
303.10778	78	
303.81315	208	
303.85552	536	
304.84383	76	
305.83897	302	1+
305.89207	92	
307.39615	86	
307.89804	116	
309.89430	82	
309.91145	84	
310.88275	134	
312.80830	76	
312.87995	80	
312.89740	76	
314.31953	80	
314.84426	82	
315.80902	310	1+
320.92735	108	
321.83575	114	
321.87463	144	
322.37080	84	
322.82685	226	1+
322.92710	104	
324.12377	94	
324.87828	104	
325.87023	82	
326.04776	78	
327.88335	92	
328.90291	80	
329.87026	80	
330.83530	98	
332.39288	86	
336.77266	94	
336.95342	80	
337.93853	76	
338.37196	92	
338.93712	80	
340.20633	84	
340.83096	106	
340.93747	168	
340.96769	96	
341.86427	78	
346.02438	82	
350.84907	178	1+
359.59947	86	
360.21906	86	
360.83901	84	
368.29220	76	
368.74242	80	
368.84471	88	
END IONS

###FS:    #m/z: 336.94744 #charge 1+
###MS: 138
###MSMS: 141
BEGIN IONS
TITLE=Cmpd 105, +MS2(336.9474), 28.0-35.0eV, 3.1min #141
RTINSECONDS=180.983
SCANS=138,141
PEPMASS=336.94744	46580
CHARGE=1+
156.65253	72	
156.80770	84	
185.87216	80	
191.95442	82	
192.89118	88	
193.97907	78	
195.88131	200	1+
199.95744	82	
208.94806	74	
209.94216	116	
210.88772	132	
211.94504	2794	
212.87960	626	1+
212.94381	84	
213.84832	102	
213.94114	1542	1+
214.47204	74	
214.88035	94	
215.88636	126	
215.93774	210	
219.62791	100	
221.95015	82	
222.96029	198	1+
223.83840	74	
223.93020	80	
224.84100	198	
225.95426	76	
226.94894	110	
228.84161	76	
228.89299	106	
229.85539	76	
229.95616	3104	1+
229.98094	96	
230.88861	1588	1+
231.95215	1828	1+
232.85013	72	
233.00037	92	
233.81532	196	
233.89767	106	
233.95134	188	
235.42619	78	
235.88419	168	
235.95203	74	
236.07801	106	
237.87622	86	
238.84007	144	
239.83912	88	
240.83478	124	
240.94170	314	1+
241.84129	350	
242.90209	78	
244.78544	70	
245.03482	70	
245.09077	88	
245.39458	84	
246.86822	104	
246.90743	190	1+
247.37390	72	
247.96624	868	
248.12367	78	
248.90134	368	1+
249.96189	546	
250.53194	72	
250.79496	194	1+
250.83228	236	
250.95328	170	
251.07374	198	
251.83626	170	
252.00719	182	
252.06565	76	
252.38955	74	
252.97210	2040	1+
253.12751	82	
253.41251	82	
253.90616	206	
254.83513	78	
254.94497	134	
254.96763	776	1+
255.07366	88	
256.96175	224	1+
258.00550	76	
258.84400	278	
258.89760	78	
258.97861	82	
259.85220	214	
259.90274	72	
260.82955	130	
261.83554	128	
262.05859	86	
262.84621	74	
265.91488	92	
266.84476	96	
268.84339	824	1+
269.84105	220	
270.98455	214	
271.08975	70	
271.91765	152	
272.84826	84	
272.93651	98	
272.98020	230	
273.16839	70	
273.84238	72	
274.10886	72	
274.86890	86	
274.95238	204	1+
275.97584	68	
276.85645	220	
277.83484	214	
277.85523	144	
277.89251	96	
278.83673	436	1+
278.87353	76	
279.88687	158	
280.00282	74	
280.93843	74	
280.96120	68	
281.09715	72	
281.12190	88	
281.89224	102	
282.11927	104	
285.86038	74	
286.40039	82	
286.54374	104	
286.85199	704	1+
289.51547	76	
289.82915	74	
289.87730	72	
290.12207	84	
290.85769	122	
291.82769	82	
292.00530	212	
292.88249	224	1+
293.11180	114	
294.00013	286	
294.86766	202	
296.95497	82	
297.77854	96	
299.87241	166	
300.00767	80	
300.87806	74	
302.75301	76	
303.75787	76	
304.86361	100	
306.92081	96	
307.80530	70	
307.90225	74	
308.40229	70	
308.87228	152	
309.87198	128	
309.90523	72	
310.06926	74	
310.85971	76	
310.87760	178	1+
311.71736	84	
315.17353	90	
315.37858	70	
316.89051	90	
317.05323	78	
318.95855	98	
319.19944	100	
324.89983	116	
325.90024	140	
328.88864	182	
329.79656	78	
331.06196	106	
335.78402	84	
338.37679	76	
339.88560	90	
339.90510	110	
340.87958	72	
END IONS

###FS:    #m/z: 322.93186 #charge 1+
###MS: 142
###MSMS: 143
BEGIN IONS
TITLE=Cmpd 106, +MS2(322.9319), 28.0-35.0eV, 3.1min #143
RTINSECONDS=184.642
SCANS=142-143
PEPMASS=322.93186	3839690
CHARGE=1+
165.38663	72	
182.85619	74	
188.98385	96	
190.89625	76	
192.88960	86	
194.95678	64	
199.90149	100	
200.84562	114	
200.88869	66	
201.41144	102	
205.41470	68	
205.95451	66	
210.00179	128	
210.88332	70	
212.04788	70	
218.84876	116	
218.89490	82	
221.09880	112	
222.84953	74	
222.87336	70	
222.95197	124	
224.82440	72	
224.88901	66	
225.05433	80	
225.87683	108	
226.84854	74	
227.81494	68	
229.03235	66	
230.85379	180	
232.12396	86	
232.93442	66	
233.98182	70	
234.92175	70	
236.36918	84	
236.89422	84	
237.05313	96	
238.01079	74	
238.82259	66	
238.91470	70	
238.94141	178	
239.90116	80	
240.06863	108	
240.08767	92	
240.13698	80	
240.78453	84	
240.82583	148	
240.94147	2780	
241.80287	68	
241.94349	2324	
242.94381	6420	1+
243.17223	66	
243.82153	178	1+
243.85611	82	
244.85571	76	
244.88017	76	
244.94014	1710	1+
246.39576	84	
246.97993	68	
247.39091	166	
247.97859	112	
248.85782	348	1+
248.97484	160	
249.42542	86	
249.83070	78	
250.90895	100	
250.95010	84	
251.03173	66	
251.10929	72	
252.09526	70	
253.82134	76	
254.84755	74	
255.93280	78	
256.90798	94	
257.80028	144	
257.89786	96	
258.02499	82	
258.83111	174	
258.84441	132	
259.39975	94	
259.80534	76	
260.06879	70	
260.83335	278	1+
261.34337	110	
261.82807	184	1+
261.93413	88	
262.95179	72	
264.08159	68	
265.96506	92	
266.88878	96	
267.02753	72	
267.13183	84	
267.84687	70	
268.95979	102	
270.06977	66	
271.36105	72	
271.79186	66	
271.84765	118	
272.04886	76	
272.85154	78	
275.07919	66	
275.99035	72	
276.00439	66	
276.80983	158	1+
276.86002	124	
277.09688	94	
277.36081	74	
277.44859	84	
277.91923	74	
278.83526	72	
279.09131	950	1+
280.96904	72	
281.43292	68	
281.84402	168	1+
281.85670	182	1+
282.28854	78	
283.07511	90	
283.27743	82	
283.78796	144	
283.84919	230	1+
284.13984	70	
284.29616	528	1+
284.80869	66	
284.88805	110	
284.97254	70	
285.15712	68	
286.64775	84	
286.85966	70	
288.19868	74	
289.88367	84	
293.56199	88	
293.82903	76	
294.43758	78	
295.02620	70	
298.09669	70	
298.98332	70	
299.58196	70	
299.86315	80	
300.23056	76	
302.28754	74	
302.84074	72	
302.90232	72	
304.89126	72	
306.84967	84	
306.89047	84	
307.82281	72	
307.88074	80	
308.79614	102	
310.87849	90	
311.86440	82	
313.91490	72	
315.17576	84	
315.82794	74	
315.97204	72	
317.78626	88	
318.80729	68	
322.80425	68	
325.76452	66	
325.90153	70	
326.33928	106	
326.83055	66	
327.17057	72	
327.88172	74	
END IONS

###FS:    #m/z: 340.94260 #charge 1+
###MS: 142
###MSMS: 144
BEGIN IONS
TITLE=Cmpd 107, +MS2(340.9426), 28.0-35.0eV, 3.1min #144
RTINSECONDS=185.414
SCANS=142,144
PEPMASS=340.94260	1401220
CHARGE=1+
86.73638	140	
182.87280	74	
190.95191	84	
191.96460	84	
192.93213	134	
196.88595	118	
207.97441	76	
208.52896	70	
208.94072	82	
210.93861	170	
212.87964	216	1+
213.89525	86	
213.94014	856	1+
214.02632	84	
215.88637	302	
215.93799	132	
217.88048	122	
218.89556	246	1+
221.89721	80	
223.83294	84	
226.95180	94	
227.83157	72	
227.84653	74	
228.95204	86	
229.97370	70	
230.89100	176	
231.84527	72	
231.89311	166	
231.95088	1342	1+
232.09183	78	
232.89349	318	1+
233.87805	82	
233.89753	232	1+
234.97819	98	
235.39609	80	
235.86726	74	
235.89922	110	
238.87628	74	
239.83639	74	
240.20541	80	
240.23429	82	
240.81910	90	
240.84144	436	1+
240.93876	84	
241.84669	316	1+
241.94928	92	
242.94431	122	
243.84254	118	
245.82472	110	
247.41652	90	
248.91186	100	
249.90257	80	
249.96082	214	
250.88589	80	
250.93237	76	
251.43483	78	
252.91072	80	
253.85267	94	
253.96236	84	
254.96885	328	1+
256.86913	90	
256.90161	270	
256.92385	94	
256.96958	238	
258.02658	74	
258.35162	154	
258.85437	220	
258.89963	86	
259.83072	500	1+
259.85744	102	
259.90074	108	
259.96082	318	1+
260.83495	430	1+
260.85429	194	
260.86900	100	
261.85456	142	
262.39037	96	
263.88251	74	
263.90852	72	
264.83901	82	
264.90485	72	
266.84900	86	
267.86860	78	
268.01348	110	
268.83614	352	1+
268.97160	74	
269.85507	92	
271.78530	106	
272.05122	80	
272.80290	78	
272.86195	70	
272.93466	146	
274.86042	174	
274.90181	86	
274.92219	72	
275.98616	78	
276.06164	126	1+
276.85606	298	
277.86096	288	
277.87695	126	
277.91109	92	
277.92784	78	
278.66298	70	
278.84786	200	
278.96227	254	1+
279.79767	72	
279.85859	178	
279.90861	80	
280.83306	94	
280.84868	130	
280.86608	80	
280.89335	70	
280.93606	204	
281.85838	108	
282.88250	130	
282.91386	88	
283.00909	72	
283.05411	74	
283.95177	76	
284.87913	72	
284.93635	84	
285.93414	72	
286.07010	74	
286.91814	74	
287.86783	76	
288.36346	106	
289.81020	72	
289.87913	100	
291.87086	70	
292.13326	72	
293.86907	70	
294.86806	172	
295.83792	72	
295.87106	134	
296.37317	72	
296.86105	110	
297.03510	82	
298.80105	106	
298.84729	72	
299.88309	140	
302.87429	74	
304.89287	82	
306.90572	100	
307.79671	72	
308.34644	72	
309.92228	76	
310.03696	112	
311.87752	126	
313.31443	102	
313.89879	70	
316.86540	94	
317.34636	84	
318.97800	80	
321.92334	106	
322.00724	86	
322.10420	102	
324.81390	82	
327.88078	204	1+
330.81693	72	
337.20068	74	
339.71960	70	
339.88241	72	
340.30139	72	
342.87726	80	
342.90221	84	
344.41120	88	
END IONS

###FS:    #m/z: 363.95881 #charge 1+
###MS: 142
###MSMS: 145
BEGIN IONS
TITLE=Cmpd 108, +MS2(363.9588), 28.0-35.0eV, 3.1min #145
RTINSECONDS=186.186
SCANS=142,145
PEPMASS=363.95881	615586
CHARGE=1+
182.86923	80	
185.92898	84	
189.86275	258	1+
191.85938	218	
196.88632	120	
202.91277	80	
205.95394	162	
206.04171	98	
207.87688	138	
207.94480	242	1+
209.86930	160	
209.91473	78	
209.94460	1030	1+
212.87928	1614	1+
215.86440	86	
215.93644	94	
218.44647	78	
218.90628	122	
221.85347	84	
222.05102	80	
222.95447	252	
223.95542	126	
224.88524	226	1+
224.95179	1150	1+
224.97157	110	
226.94872	6914	1+
227.07317	118	
228.89664	384	1+
228.94301	7332	1+
230.89076	2020	1+
231.11528	92	
231.80405	114	
231.90894	106	
232.09750	106	
233.47285	94	
233.66872	94	1+
234.88103	158	
235.38855	88	
236.90983	82	
237.05868	100	
238.06562	98	
238.89808	106	
238.93784	128	
239.02910	86	
239.07352	148	
239.39183	98	
240.04763	86	
240.94070	700	
240.96425	624	1+
241.94444	328	
242.82157	166	
242.88866	76	
242.94336	1274	1+
242.96139	532	1+
243.01710	80	
243.81707	318	1+
244.95926	4546	1+
245.00575	152	
245.93900	192	
246.11244	78	
246.90489	174	
246.95366	5444	1+
247.84355	80	
247.89389	76	
248.10343	110	1+
248.40806	78	
248.80218	386	1+
248.85762	88	
248.89982	824	1+
249.13648	90	
250.89547	164	
251.06602	200	1+
252.89065	136	
253.84132	106	
253.90878	76	
255.04758	76	
255.09849	84	
257.04363	76	
258.84224	96	
260.82987	344	1+
260.89492	102	
260.97019	290	1+
263.09908	92	
263.98312	180	
264.82009	102	
264.96405	162	
265.02057	100	
265.95703	80	
265.99107	82	
266.82293	86	
266.96315	76	
267.07465	196	1+
267.82271	144	
267.97329	502	1+
268.41384	74	
268.81303	182	
268.84665	76	
268.96167	82	
269.36831	110	
269.89471	94	
269.91931	258	1+
269.96826	808	1+
271.86437	76	
271.96487	84	
272.85127	78	
272.91821	102	
274.88574	78	
275.84538	182	1+
277.38522	92	
278.84404	270	
279.92091	84	
280.79452	428	
281.00257	78	
281.80011	202	
281.89223	76	
282.79080	126	
282.81869	80	
282.92874	284	1+
283.79480	252	1+
283.83551	84	
283.85339	138	
283.96804	80	
285.84601	544	1+
289.06018	88	
289.36929	88	
289.88371	76	
289.91691	120	
291.82668	76	
291.88322	82	
292.43330	96	
293.09711	112	
294.03124	94	
294.14276	78	
294.87417	142	
296.80892	406	1+
297.11535	76	
298.80676	444	1+
299.71602	88	
299.86973	108	
300.80246	370	1+
301.14844	80	
301.86115	452	1+
302.80719	166	
303.81070	88	
303.85803	410	1+
303.94932	140	
304.53958	88	
304.81181	78	
306.08120	134	
308.87366	174	1+
309.15113	90	
309.81842	76	
309.93081	90	
310.82999	144	
310.88258	156	1+
311.77562	76	
313.16256	80	
315.34351	88	
316.12693	80	
316.81585	86	
317.82098	76	
320.14278	106	
321.82495	90	
322.82504	120	
322.93396	116	
323.81722	200	1+
324.06610	92	
324.14050	86	
324.89537	76	
326.33837	78	
327.02599	78	
327.88572	182	
328.74045	84	
328.81389	96	
329.17905	78	
332.82952	76	
336.94572	124	
339.83057	80	
340.93829	122	
342.93178	92	
344.72837	74	
345.12982	90	
348.90165	76	
349.76983	132	
360.62926	98	
361.23564	94	
361.71400	78	
363.71842	80	
364.93085	184	1+
368.83228	78	
END IONS

###FS:    #m/z: 322.93165 #charge 1+
###MS: 146
###MSMS: 147
BEGIN IONS
TITLE=Cmpd 109, +MS2(322.9316), 28.0-35.0eV, 3.2min #147
RTINSECONDS=189.849
SCANS=146-147
PEPMASS=322.93165	3169862
CHARGE=1+
65.75503	66	
123.17048	66	
183.99836	64	
185.92825	114	
195.92188	70	
200.99850	72	
201.04323	240	
205.94716	78	
205.99069	104	
207.89493	74	
207.97826	70	
209.92148	92	
210.89277	86	
211.02803	100	
212.06728	72	
214.86602	58	
221.02362	70	
221.94584	84	
223.09512	122	
223.96238	136	
226.84663	62	
226.90218	72	
227.79102	66	
227.92824	70	
228.83646	262	1+
229.91216	94	
231.82253	58	
232.90083	82	
233.88746	80	
235.85395	66	
236.01432	90	
236.11263	80	
236.38971	62	
238.05628	56	
238.82780	72	
238.94035	84	
239.78350	80	
240.07643	88	
240.83879	96	
240.94192	2504	
241.82011	68	
241.94101	8138	1+
242.07296	84	
242.44877	74	
242.81220	66	
242.82656	136	
242.94348	5580	1+
243.83310	68	
243.89809	68	
244.82232	102	
244.87886	74	
244.89847	80	
244.94123	1246	
245.96893	120	
246.82184	80	
246.85103	140	
246.94706	96	
246.97704	136	
247.07678	104	
247.24539	58	
248.84280	160	
249.93164	142	
250.91477	72	
250.94609	142	
251.85733	90	
251.90766	76	
252.88728	66	
254.97897	68	
255.34949	90	
255.96012	72	
256.17815	74	
256.39447	82	
256.79888	238	1+
256.90002	118	
257.80275	168	1+
258.83707	254	1+
260.11034	64	
260.50626	92	
260.83025	136	
261.79804	64	
261.83067	468	1+
263.08332	68	
263.85642	60	
263.97641	108	
264.07568	60	
264.83127	128	
264.84882	60	
266.85146	146	
267.38853	66	
267.80277	66	
268.46199	76	
268.86024	116	
269.00735	70	
269.84509	178	1+
271.79771	74	
271.86762	90	
272.94201	150	
273.17613	90	
273.79171	72	
274.90839	60	
275.08717	68	
276.14350	60	
276.17591	76	
276.42287	62	
277.13983	76	
277.19922	72	
277.42637	82	
277.88653	80	
278.84897	66	
279.09216	736	1+
279.87139	98	
280.03404	88	
282.00188	66	
282.15611	70	
283.85823	66	
283.96486	212	1+
284.29414	254	
284.37181	80	
284.88217	64	
286.81825	78	
286.84743	68	
287.15931	70	
287.87481	172	1+
288.94543	64	
289.19402	68	
289.78953	80	
294.26069	66	
294.81318	64	
294.86415	204	1+
295.90199	86	
297.83781	98	
297.87672	60	
297.88995	82	
298.80269	72	
299.39702	80	
299.78168	94	
299.88201	72	
302.82040	60	
302.86400	76	
302.88340	62	
303.75851	106	
304.88701	80	
305.80324	70	
305.87592	78	
306.73128	70	
307.09065	72	
308.86812	70	
308.93317	78	
309.89663	88	
310.88300	68	
311.02168	62	
311.86677	58	
313.61238	74	
320.77656	78	
320.79658	70	
320.83393	88	
324.00001	78	
324.89388	258	1+
325.81297	62	
325.88188	62	
326.77735	72	
326.90154	62	
327.83265	78	
END IONS

###FS:    #m/z: 507.84820 #charge 1+
###MS: 146
###MSMS: 148
BEGIN IONS
TITLE=Cmpd 110, +MS2(507.8482), 28.2-35.2eV, 3.2min #148
RTINSECONDS=190.622
SCANS=146,148
PEPMASS=507.84820	148480
CHARGE=1+
196.01779	396	
209.94427	194	
214.88537	248	
223.97249	218	1+
224.04973	134	
232.89824	484	1+
236.88965	120	
238.06496	128	
245.07414	190	
245.08754	128	
250.90707	140	
251.07050	142	
257.05158	116	
259.87230	202	1+
266.09606	130	
266.16665	180	
266.87818	140	
268.09762	164	
268.80314	142	
272.85674	128	
277.86071	398	1+
278.86351	300	1+
280.10983	116	
280.78926	118	
286.78094	124	
287.85107	632	1+
288.87273	278	1+
290.86565	214	
292.89019	166	
293.87594	886	1+
294.05409	116	
295.05749	126	
295.14906	188	
296.87514	146	
297.80774	140	
297.84561	170	1+
303.81044	122	
303.86502	558	1+
304.81290	116	
305.86481	924	1+
306.84895	124	
306.88632	150	
307.81713	158	
307.86275	122	
307.89126	576	1+
307.98341	122	
308.14221	770	1+
308.87491	660	1+
309.15718	452	1+
310.15907	374	1+
310.34963	148	
311.88573	1590	1+
312.17888	546	1+
312.83810	132	
313.83431	136	
313.88202	278	
314.86458	236	
316.86059	146	
316.89019	142	
318.86451	126	
319.39854	116	
319.85959	220	
321.86674	144	
322.81766	132	
322.86659	144	
322.92871	124	
323.87756	324	
324.37373	210	1+
324.84953	140	
324.90013	150	
325.82821	154	
325.90029	236	
326.84554	140	
326.88504	1720	1+
327.86763	680	1+
328.87358	480	1+
330.88494	286	1+
330.90690	136	
332.87309	432	1+
335.78431	296	1+
335.88359	374	1+
336.35919	186	
336.88448	210	1+
338.80196	146	1+
338.85276	170	
339.88711	156	
341.10159	130	
345.76094	130	
347.89138	208	1+
348.84727	228	
349.75791	488	1+
349.82781	138	
351.88834	138	
352.76556	122	
352.85002	260	1+
353.89918	122	
354.82059	190	
356.78760	142	
356.81304	118	
357.85107	156	
359.11930	234	
362.87373	188	1+
365.79145	180	
366.77644	116	
366.84226	268	1+
367.71358	476	1+
367.76829	366	1+
367.88773	300	1+
369.83715	412	1+
370.80310	118	
371.19167	140	
371.80448	164	
372.78223	270	1+
373.90417	172	
374.82012	338	1+
375.86214	124	
376.14661	140	
378.74171	324	1+
379.80542	218	1+
381.72346	174	
381.78769	160	
381.84422	302	
382.72354	126	
383.71665	166	
383.78051	146	
383.80074	172	
384.84896	784	1+
385.77435	234	
385.82017	120	
387.83952	208	1+
388.03393	130	
389.20074	260	1+
390.84456	212	
391.73494	118	
391.78485	222	1+
391.84508	256	
391.90731	148	
392.82908	528	1+
392.87185	146	
396.89190	222	1+
397.72683	376	1+
397.83818	154	
399.72402	340	1+
399.75141	126	
399.85082	328	
400.72569	246	1+
401.82724	158	
403.87412	154	
404.73322	336	1+
405.76445	330	
405.80569	122	
406.79965	114	
407.74539	128	
407.87107	446	
408.85470	352	
408.86630	280	
409.73189	738	1+
409.85887	268	
410.73431	560	1+
410.84130	926	1+
410.87915	148	
411.81459	132	
411.86656	158	
412.20004	156	
412.83563	154	
412.87315	160	1+
413.74837	174	
414.67679	142	
415.87741	252	1+
420.88530	118	
421.73595	130	
421.83006	280	1+
423.77402	400	
423.86701	168	
424.09732	128	
424.75322	132	
424.77267	180	
425.76160	526	
426.77978	392	1+
426.86497	230	
427.73761	718	1+
427.86577	234	
428.76946	228	
428.80253	136	
428.85309	432	
428.88260	292	
429.73691	372	1+
429.83713	134	
431.87051	370	1+
433.85253	144	
433.87655	350	1+
434.86443	160	1+
435.71214	140	
437.14241	190	
439.71951	258	1+
439.74058	136	
440.68220	186	1+
441.22628	140	
441.68616	216	1+
444.80667	196	1+
444.87414	1074	1+
445.74644	378	
446.74805	204	
446.77577	256	1+
446.79694	184	
447.71792	232	
448.76715	148	
449.69158	120	
449.87548	192	
450.69817	142	
450.75305	414	1+
450.87725	138	
451.71225	114	
454.19604	130	
457.90865	216	1+
462.88851	396	1+
465.72510	182	
467.70529	242	1+
467.89174	276	
468.89405	122	
485.89684	298	1+
486.21803	134	
490.72612	116	
505.23907	152	
509.28367	318	1+
END IONS

###FS:    #m/z: 336.94726 #charge 1+
###MS: 146
###MSMS: 149
BEGIN IONS
TITLE=Cmpd 111, +MS2(336.9473), 28.0-35.0eV, 3.2min #149
RTINSECONDS=191.394
SCANS=146,149
PEPMASS=336.94726	49386
CHARGE=1+
54.87897	70	
63.07042	74	
182.86886	68	
196.88355	74	
197.88950	76	
202.90571	70	
205.95002	84	
211.14387	74	
211.94483	2340	1+
212.87945	920	1+
213.89823	88	
213.93939	1702	1+
216.12246	72	
218.83688	72	
223.83308	78	
224.97343	72	
225.09682	86	
225.84779	346	1+
225.97087	104	
226.89130	76	
226.93750	76	
227.95774	88	
228.89489	138	
229.95637	2030	1+
230.88973	1092	1+
231.95048	1140	1+
233.82300	90	
233.89743	124	
235.83509	78	
236.82452	74	
236.89431	84	
237.06113	250	1+
237.08502	74	
238.79530	72	
238.84885	70	
239.84184	124	
240.04385	72	
240.83754	144	
240.86317	110	
240.96162	70	
241.84482	228	
242.84278	126	
243.07467	104	
243.44790	96	
243.82742	94	
243.90030	70	
245.40430	78	
245.44440	70	
245.84872	100	
246.39184	84	
246.98204	74	
247.85504	88	
247.96787	678	
248.90253	458	1+
249.00074	74	
249.95958	130	
249.99596	94	
250.95366	110	
250.99645	74	
252.07562	80	
252.97163	1196	1+
253.80943	70	
253.84992	74	
253.90661	120	
254.40888	90	
254.85882	382	1+
254.91550	82	
254.96696	594	1+
254.98649	94	
255.19409	78	
255.86272	252	1+
256.96788	208	1+
257.26235	80	
257.83377	72	
258.14361	74	
258.84884	322	
259.85335	148	
259.95403	84	
260.85095	140	
260.90272	70	
260.93832	100	
261.05550	72	
261.88421	138	
262.87217	78	
262.92374	68	
263.83068	136	
264.95877	106	
265.98920	80	
266.36965	78	
267.84012	90	
268.45188	100	
268.84337	478	
269.84176	330	1+
270.98484	108	
271.91724	70	
272.91757	122	
273.91542	70	
274.35480	82	
274.79436	70	
274.82274	78	
275.81067	94	
275.86084	118	
275.88823	78	
276.11681	82	
276.85578	494	1+
276.87752	130	
277.41992	72	
277.84147	110	
277.87987	80	
277.93748	74	
277.96415	74	
278.40066	70	
278.83543	416	1+
278.90700	94	
279.90690	102	
280.03412	74	
281.09082	80	
285.85146	202	
286.10341	80	
286.85130	622	1+
288.02323	82	
288.09654	92	
289.11661	76	
290.86161	136	1+
292.43958	114	
293.06375	90	
293.10944	70	
294.86748	84	
295.86928	70	
295.91441	88	
296.89119	72	
297.16619	90	
297.88591	134	
298.39115	98	
299.60339	70	
299.85619	76	
299.87332	70	
300.10110	72	
300.78397	74	
301.01431	80	
301.81138	128	
301.87778	100	
302.41537	94	
302.87250	78	
304.85690	76	
305.41443	74	
306.76373	80	
306.88072	294	1+
309.86711	132	
310.89315	72	
312.92583	86	
313.36671	76	
313.81243	68	
314.16498	76	
317.92613	88	
318.14958	70	
321.00526	74	
322.58493	74	
324.06424	92	
324.89344	74	
327.52818	100	
327.68362	80	
329.39514	72	
334.33667	72	
334.63081	80	
335.62431	114	
336.89413	88	
338.79883	70	
340.05017	76	
341.40321	82	
END IONS

###FS:    #m/z: 322.93168 #charge 1+
###MS: 150
###MSMS: 151
BEGIN IONS
TITLE=Cmpd 112, +MS2(322.9317), 28.0-35.0eV, 3.3min #151
RTINSECONDS=195.072
SCANS=150-151
PEPMASS=322.93168	2783752
CHARGE=1+
53.99016	82	
190.93840	86	
190.95065	100	
196.88363	72	
197.02316	88	
197.89452	70	
197.99467	70	
200.83864	132	
201.04636	100	
205.95128	60	
208.83435	78	
209.94469	62	
210.03013	66	
210.90836	78	
211.94207	68	
211.95646	62	
213.86109	80	
214.89985	120	
215.84623	72	
216.85074	66	
216.92289	74	
218.85690	108	
219.17484	94	
219.79866	76	
220.86851	72	
222.86307	70	
222.95682	150	
223.96300	74	
224.04791	82	
224.91477	94	
224.96222	70	
226.15741	92	
227.89745	184	1+
227.93282	86	
228.13012	82	
229.84165	150	
230.83362	106	
230.88947	226	1+
231.94988	68	
233.03418	66	
233.94381	70	
234.09046	76	
234.91962	70	
234.96297	72	
235.43373	112	
237.06064	60	
238.94035	248	
239.07620	100	
239.89063	120	
240.08458	66	
240.82688	132	
240.94188	2680	
240.96523	132	
241.94031	8438	1+
242.18698	78	
242.81987	122	
242.94250	6228	1+
243.19358	60	
243.82044	496	1+
243.85587	64	
244.24666	76	
244.37993	96	
244.91369	76	
244.94080	1738	1+
246.97471	122	
247.85696	60	
248.84613	84	
248.85932	122	
252.79906	64	
252.84835	66	
253.97589	78	
254.91700	72	
255.81078	66	
255.92519	76	
256.89746	146	
258.84281	166	
258.90164	66	
260.16776	82	
260.34187	80	
260.83463	84	
261.83077	652	1+
262.83358	398	1+
262.91389	90	
262.94597	66	
263.33822	72	
263.79872	104	
264.87288	72	
265.84844	118	
266.06315	66	
266.87305	110	
267.00729	70	
267.85072	156	
267.87283	58	
267.93936	76	
268.11214	74	
268.83236	76	
269.80101	198	1+
269.88439	84	
269.91268	66	
270.84325	70	
271.92185	68	
272.44612	78	
272.84673	84	
272.93096	62	
273.84836	72	
273.91579	82	
274.80354	86	
276.02806	78	
278.98880	74	
279.04017	60	
279.09331	806	1+
279.89415	80	
280.07324	144	
280.83187	66	
282.85587	120	
283.06623	86	
283.86660	72	
283.88521	66	
283.91822	64	
284.21226	86	
284.29460	618	1+
285.17403	66	
285.82699	72	
286.37982	94	
286.91427	72	
288.19954	120	
290.78529	86	
290.88537	182	
292.87107	148	1+
293.85004	84	
294.83185	70	
294.95244	70	
295.83834	80	
295.86184	82	
296.86639	182	
298.83638	64	
299.86913	64	
300.78831	70	
302.10570	66	
302.85115	72	
303.81896	102	
303.94850	86	
304.19258	66	
304.95318	86	
307.89424	112	
308.88594	134	
309.97003	86	
310.04140	70	
310.27282	60	
310.88093	60	
312.18135	66	
312.80601	64	
315.08195	80	
315.35891	72	
317.85194	82	
318.97569	100	
319.17530	58	
324.16120	76	
324.24098	90	
325.31856	88	
325.81260	66	
326.17186	66	
END IONS

###FS:    #m/z: 507.84808 #charge 1+
###MS: 150
###MSMS: 152
BEGIN IONS
TITLE=Cmpd 113, +MS2(507.8481), 28.2-35.2eV, 3.3min #152
RTINSECONDS=195.844
SCANS=150,152
PEPMASS=507.84808	125118
CHARGE=1+
196.01793	238	
199.88887	218	
206.03758	114	
222.97971	132	
224.97670	138	
232.89737	314	
238.06545	276	1+
240.09334	128	
252.08949	182	1+
258.85811	156	
260.88578	144	
266.16822	318	1+
268.97125	136	
276.89265	108	
278.82201	144	
285.14773	156	
286.84319	140	
287.77796	212	1+
287.85488	688	1+
287.89593	204	
288.88674	106	
290.13295	226	
290.86846	236	1+
293.87482	798	1+
294.16649	196	
294.85919	150	
295.14988	188	1+
295.87072	146	
297.91321	414	1+
298.85604	124	
298.87607	128	
299.33636	154	
299.86135	242	1+
303.86994	394	
304.82474	108	
304.86610	198	
305.86495	694	1+
307.89287	302	
308.14343	282	
308.87600	418	
309.15412	734	1+
309.35845	134	
309.86796	222	
311.88497	1128	1+
312.02074	120	
312.17620	264	1+
312.83482	116	
313.88274	142	
314.86475	252	
315.87662	132	
316.86466	112	
319.10304	158	
319.87143	170	
321.82296	132	
322.35430	188	
323.87281	234	1+
324.81982	374	1+
324.89422	140	
325.82562	266	1+
325.86452	178	
326.88424	1780	1+
327.80980	240	
327.90260	294	
328.87731	294	
329.88886	230	
330.78025	148	
330.87511	270	1+
332.87397	224	
333.87508	106	
333.88727	114	
335.86405	116	
336.94422	124	
337.81414	180	
339.81478	206	1+
339.88708	110	
340.76151	122	
341.10377	122	
342.86236	222	
343.83596	112	
344.82172	144	1+
346.85335	188	
346.87246	210	1+
347.77479	252	
347.90755	110	
347.92610	124	
348.17818	146	
348.78319	186	
349.75551	226	
349.76603	686	1+
349.80890	118	
350.76490	374	1+
350.81964	162	1+
350.88824	494	1+
351.82428	214	1+
352.91079	162	
353.78887	168	
353.87776	108	
353.91540	300	1+
355.89421	474	1+
357.74333	184	1+
357.78880	124	
358.12813	160	
359.79142	292	1+
362.64458	106	
365.77366	126	
365.79165	206	
365.86905	214	1+
366.75743	108	
366.79298	346	1+
366.84363	182	
367.71701	132	
367.76536	260	
367.84418	224	
368.71212	110	
368.76588	126	
368.84156	322	1+
369.84370	202	1+
370.80489	280	1+
371.03566	158	1+
371.19296	112	
371.90804	168	
372.78018	326	1+
373.71913	128	
373.74427	120	
374.81562	400	1+
376.75535	204	
378.02810	130	
380.72245	138	
380.85798	226	
381.14898	150	1+
381.72281	164	
381.83794	116	
383.79209	332	1+
383.84830	534	1+
384.26681	110	
384.85242	412	1+
385.77694	194	
385.86763	124	
386.76045	124	1+
387.84564	214	1+
388.79049	202	
389.20188	148	
390.06639	142	
390.21052	120	
390.73139	176	
390.84241	160	
391.77300	116	
391.84554	156	
391.87512	228	1+
392.83175	128	
393.73650	308	1+
393.80435	224	1+
395.85457	168	
396.78454	308	1+
397.81145	130	
398.72985	122	
399.73248	412	1+
399.85150	404	1+
403.72473	114	
403.76146	136	
403.80559	184	1+
403.88132	150	
404.75840	512	1+
404.86099	220	1+
405.75955	322	1+
405.79593	260	1+
406.86815	156	
407.75484	588	1+
407.78822	140	
407.86901	858	
407.91003	154	
408.86365	650	1+
409.08313	264	1+
410.13014	114	
410.72448	368	1+
410.83743	634	
410.86856	136	
411.81712	254	
412.84008	238	
413.88239	372	1+
414.77523	140	
415.87452	118	
417.85834	114	
419.73519	238	1+
421.77237	116	
421.87982	114	
423.73872	112	
423.77952	692	1+
423.87577	122	
425.75665	640	1+
425.89243	238	1+
426.86481	926	1+
427.70070	142	
427.73396	428	
427.75815	332	
428.74397	694	1+
428.84775	1142	1+
429.68581	136	
429.70958	166	
429.83112	114	
429.88353	262	1+
431.68448	120	
431.77359	274	1+
431.86598	260	
432.86710	130	
434.81137	110	
434.89769	128	
443.77478	246	
444.77558	156	
444.87500	794	1+
445.74947	294	1+
446.72946	132	
446.80065	142	
447.70987	328	1+
447.88292	114	
448.77775	128	
448.89928	110	
449.89102	138	
450.70156	196	
450.75018	220	
458.91278	114	
459.20446	182	1+
462.88386	418	1+
464.88865	176	1+
465.72546	284	1+
467.89131	600	1+
485.90045	362	1+
491.77805	126	
497.79514	104	
509.28528	174	1+
END IONS

###FS:    #m/z: 336.94725 #charge 1+
###MS: 150
###MSMS: 153
BEGIN IONS
TITLE=Cmpd 114, +MS2(336.9472), 28.0-35.0eV, 3.3min #153
RTINSECONDS=196.616
SCANS=150,153
PEPMASS=336.94725	49870
CHARGE=1+
85.78884	106	
182.86956	102	
186.86403	112	
188.46751	96	
195.88840	114	
197.99295	92	
198.95994	84	
203.94254	80	
206.86926	86	
206.88525	70	
207.97273	86	
210.88465	228	
211.94488	2154	
212.87944	812	1+
213.93983	1564	1+
214.89599	102	
215.88662	128	
217.84985	74	
217.93847	84	
218.83973	132	
220.05378	100	
221.88618	70	
224.97512	76	
225.97000	78	
226.94659	96	
227.95476	144	
228.79291	72	
228.89378	112	
229.04750	76	
229.95617	1828	1+
230.07228	80	
230.82830	74	
230.89098	1098	1+
231.09987	72	
231.95148	636	
232.82761	196	1+
232.88190	70	
232.96515	116	
233.89727	76	
233.94959	140	
234.82337	172	1+
235.89375	92	
236.98678	78	
238.84106	90	
238.89249	96	
239.83935	144	
239.90676	76	
240.57121	82	
241.06087	84	
241.84323	284	1+
241.87349	78	
241.94057	72	
243.09944	78	
244.95905	84	
247.96785	504	1+
248.90161	262	
249.90354	366	1+
249.96187	214	
249.99018	72	
250.00921	74	
250.82628	90	
250.95089	132	
251.83721	292	1+
251.87075	92	
251.88434	78	
252.52813	76	
252.97278	904	1+
253.09425	70	
253.84102	204	1+
254.96614	854	1+
255.85074	346	1+
255.88354	108	
256.87988	86	
256.92821	72	
257.03783	80	
258.43939	92	
258.84623	160	
258.86193	104	
259.07968	80	
259.84950	200	
259.95616	72	
260.94939	144	
261.83266	80	
261.86100	80	
262.86015	70	
267.13773	78	
267.83918	1304	1+
268.84153	1008	1+
268.96149	90	
270.97924	208	
271.95589	70	
272.10386	92	
272.79669	94	
272.98095	74	
273.85461	92	
273.88434	142	
274.86108	190	
274.88530	142	
275.81235	252	1+
275.86105	134	
275.87452	164	
276.85537	308	
277.83760	230	
277.86583	278	
278.60954	94	
278.83945	98	
279.14678	70	
279.41576	78	
279.83599	132	
280.05422	80	
283.36433	92	
283.79021	76	
285.84931	828	1+
285.87898	74	
286.45856	102	
286.62298	74	
287.30085	78	
288.85816	164	
289.85539	96	
289.88315	74	
290.85392	76	
292.05760	86	
293.11124	192	
294.11333	80	
294.53040	102	
294.86639	152	
294.88464	194	
295.82153	86	
296.86266	150	
296.96930	76	
297.88207	140	
297.89649	80	
298.60514	72	
298.87941	70	
298.91744	98	
299.01397	98	
299.35497	94	
299.87132	188	
301.26564	102	
301.91840	84	
302.83220	90	
302.93039	170	
303.05196	72	
305.86109	88	
307.90045	92	
308.37887	78	
308.75206	70	
308.86753	130	
309.87365	192	
310.75312	70	
310.85685	104	
310.87529	108	
311.35923	86	
311.88142	92	
316.82151	94	
318.35979	90	
319.61413	102	
320.95708	130	
321.28484	84	
322.81695	90	
323.91597	76	
327.87390	80	
328.28869	118	
333.38537	94	
334.88929	92	
337.83918	84	
340.15874	70	
341.09463	76	
END IONS

###FS:    #m/z: 340.94254 #charge 1+
###MS: 154
###MSMS: 155
BEGIN IONS
TITLE=Cmpd 115, +MS2(340.9425), 28.0-35.0eV, 3.4min #155
RTINSECONDS=200.304
SCANS=154-155
PEPMASS=340.94254	987114
CHARGE=1+
162.01826	74	
182.86122	82	
191.95516	166	
192.92810	72	
193.88164	98	
193.95871	144	
197.88437	72	
198.89242	78	
198.92385	88	
205.92896	70	
208.01693	68	
208.94183	128	
209.93912	202	1+
210.91719	98	
212.88163	310	1+
213.94017	1086	1+
215.89167	112	
215.93934	112	
217.88257	152	
217.91853	76	
217.93740	70	
218.93130	80	
218.97653	74	
219.48221	76	
220.04483	76	
223.57225	80	
223.95793	114	
224.84411	102	
226.89666	78	
226.95412	100	
226.96858	98	
227.95987	76	
228.89123	78	
228.95162	304	1+
229.85438	72	
230.20831	72	
230.88866	492	1+
231.89092	310	1+
231.94981	714	1+
232.82361	96	
233.08093	72	
233.94973	152	
234.88387	150	
234.92347	78	
235.94648	122	
236.79810	72	
236.82056	86	
237.63800	72	
238.85051	148	
238.88669	74	
238.93421	74	
239.78617	78	
239.82335	74	
240.83355	142	
240.85580	194	1+
240.88355	198	1+
240.94076	84	
241.84436	448	1+
242.10665	72	
242.84015	122	
243.82953	272	1+
246.97443	72	
247.95749	82	
248.90654	96	
249.83655	78	
250.88568	74	
250.96582	84	
253.53005	74	
253.78798	74	
254.90978	136	
254.96729	354	1+
255.90125	140	
255.92010	86	
256.00160	76	
256.89754	92	
256.96895	92	
257.85597	142	
257.90498	74	
257.93837	68	
258.84734	106	
258.87093	70	
258.90962	72	
258.97464	102	
259.85464	278	
259.95436	232	1+
260.83615	720	1+
260.85430	124	
260.95697	150	1+
261.86148	106	
262.35680	112	
262.92419	90	
262.97189	78	
263.92828	86	
264.91265	76	
264.98254	84	
267.14763	68	
267.39456	100	
268.84441	80	
269.79953	70	
269.83497	318	1+
269.90446	114	
271.87162	166	1+
272.93646	138	
273.04051	84	
273.81415	70	
274.12725	70	
274.87111	80	
274.89807	78	
275.81000	88	
275.86457	178	
276.84071	204	
276.85894	768	1+
276.93976	74	
277.92394	92	
278.00933	78	
278.84776	648	1+
279.93011	128	
280.84028	136	
280.86578	134	
280.93743	114	
281.86234	148	
282.87970	174	
283.03677	70	
283.14525	92	
283.27110	78	
283.86510	74	
284.08596	68	
284.88134	126	
285.95466	68	
286.80554	72	
286.91395	74	
288.35506	88	
290.04012	76	
290.13017	70	
290.78527	76	
291.80464	118	
292.43951	90	
292.81152	78	
293.33907	88	
294.82994	78	
296.85580	204	1+
296.88253	78	
297.89496	86	
298.11574	76	
298.80905	72	
299.87502	336	1+
302.94538	80	
303.86712	114	
303.95048	102	
304.94600	156	
305.87382	82	
306.80879	72	
307.89165	82	
312.43494	108	
313.82123	78	
313.88636	72	
317.90205	84	
318.87049	80	
323.86050	84	
325.89778	126	
327.39274	106	
327.81278	82	
328.15507	80	
328.88018	174	1+
328.95889	100	
336.76365	68	
337.39262	86	
338.75143	68	
338.76813	120	
340.03217	78	
340.10199	72	
343.13642	78	
END IONS

###FS:    #m/z: 363.95867 #charge 1+
###MS: 154
###MSMS: 156
BEGIN IONS
TITLE=Cmpd 116, +MS2(363.9587), 28.0-35.0eV, 3.4min #156
RTINSECONDS=201.076
SCANS=154,156
PEPMASS=363.95867	411880
CHARGE=1+
69.60942	82	
90.41349	78	
189.86184	174	
191.60090	96	
191.85941	470	
196.88466	184	
199.05709	86	
207.87716	86	
209.94513	998	1+
210.88437	268	
212.88028	1226	
214.84725	170	
214.90051	96	
216.08267	92	
218.89615	114	
219.14574	80	
219.86498	156	
222.95391	318	1+
223.15562	76	
224.95002	754	1+
226.89092	82	
226.94838	6622	1+
227.05017	144	
227.93174	128	
228.05442	116	
228.85697	82	
228.89380	218	
228.94335	6188	1+
229.21889	94	
229.89912	86	
230.89077	1586	1+
232.88438	244	
233.01703	76	
233.03015	92	
233.88868	146	
234.88700	126	
236.33133	76	
236.92276	92	
237.05867	226	1+
239.04421	78	
240.00397	84	
240.94292	710	
241.08729	78	
241.83940	90	
241.94350	362	
242.39730	80	
242.94255	1028	1+
242.96128	558	1+
243.81731	360	1+
244.07390	124	
244.94113	362	1+
244.95893	3442	1+
245.83923	162	
246.84330	76	
246.95428	3706	1+
246.97597	278	1+
247.80092	84	
247.91329	82	
248.80461	286	
248.85681	148	1+
248.90292	600	1+
250.79829	332	1+
251.07904	224	1+
251.90986	82	
253.06670	88	
253.90774	80	
253.95060	126	
255.93859	94	
257.20343	80	
257.94220	78	
258.83715	106	
259.09724	76	
259.44735	90	
260.09426	142	
260.82933	676	1+
260.93064	106	
260.97249	222	
261.93542	92	
263.83260	154	
263.99086	132	
264.06208	78	
264.35929	80	
264.87268	76	
265.08885	124	
265.87695	88	
265.97639	106	
266.81490	214	
266.84876	116	
267.97564	486	1+
268.82250	140	
269.15456	76	
269.84475	224	1+
269.97034	714	1+
270.86346	88	
271.08598	106	
271.10421	90	
271.85648	204	1+
271.91643	286	1+
273.97839	92	
274.80133	82	
277.86259	226	
277.88233	74	
278.84236	310	1+
278.99091	102	
279.10207	114	
280.79180	690	1+
280.86032	250	1+
281.11679	138	
281.14633	80	
281.65128	94	
282.04518	108	
282.83524	82	
283.07096	136	
283.78821	146	
283.80419	84	
283.96611	128	
284.82752	172	
284.88746	92	
285.32528	94	
285.83244	114	
285.84476	162	
285.87684	166	1+
286.04297	78	
287.13651	78	
287.82360	76	
288.82262	88	
290.34761	78	
290.78509	90	
293.11872	300	1+
293.43158	80	
293.80394	76	
294.81564	92	
295.86819	88	
296.17441	76	
296.76147	108	
296.81112	156	
296.84239	86	
297.06676	78	
297.44981	78	
297.80889	84	
298.80508	542	1+
299.04030	88	
299.87261	252	1+
300.36686	84	
300.52630	90	
300.80469	462	1+
300.87959	276	1+
300.90323	86	
301.86613	350	1+
302.13382	76	
302.93038	90	
303.85523	506	1+
307.79238	78	
307.87696	204	1+
311.14275	92	
311.88939	154	
312.82589	102	
314.87460	164	1+
315.45346	162	
316.81644	124	
318.81963	156	
318.87261	86	
320.14627	78	
320.81720	220	1+
321.87005	142	
322.93704	174	
323.81052	96	
325.61324	80	
325.75515	78	
326.87586	164	
327.17045	78	
327.89701	78	
328.82068	86	
329.15460	76	
329.83432	78	
336.94222	158	
338.18920	90	
340.94545	238	1+
341.87511	78	
343.90802	110	
344.68949	106	
345.04312	76	
347.90679	92	
348.75954	92	
354.86716	94	
357.15232	78	
358.47790	108	
359.42015	78	
365.93499	78	
END IONS

###FS:    #m/z: 507.84825 #charge 1+
###MS: 154
###MSMS: 157
BEGIN IONS
TITLE=Cmpd 117, +MS2(507.8482), 28.2-35.2eV, 3.4min #157
RTINSECONDS=201.848
SCANS=154,157
PEPMASS=507.84825	108800
CHARGE=1+
196.01737	236	
210.03405	162	
214.89276	158	
223.97812	196	1+
232.89656	294	1+
234.89227	116	
238.90932	136	
241.85952	126	
248.40251	132	
248.85290	118	
251.07445	128	
251.94686	106	
252.07846	114	
254.09336	108	
267.17374	108	
267.93287	102	
269.92634	214	1+
275.02648	114	
276.83544	110	
277.94685	144	
278.86444	116	
285.79598	166	
285.94605	106	
287.04005	144	1+
287.85355	372	1+
288.11699	126	
289.83531	168	
289.88249	202	
290.13020	150	
290.86745	164	
291.87511	136	
291.89608	106	
292.84588	242	1+
293.87579	692	1+
295.42259	108	
297.98964	120	
298.86996	126	
301.85737	142	
303.84807	174	
303.86739	214	
304.85011	106	
304.87285	118	
305.86200	646	1+
305.96427	102	
306.11257	134	
307.89325	266	
308.14277	862	1+
308.88009	750	1+
309.99212	124	
310.15910	444	1+
310.84659	160	
311.88394	782	1+
312.17420	212	
312.82447	150	
313.85741	136	
313.87498	144	
314.86367	410	1+
314.87878	118
[truncated: 1,635,653 more chars]
