# Supplementary material for: High-Throughput Venomics
Source: J Proteome Res. 2023 Apr 3;22(6):1734–46. doi: 10.1021/acs.jproteome.2c00780 (PMC10243144; doi:10.1021/acs.jproteome.2c00780)
Supplement: Supplementary file 9 — pr2c00780_si_009.zip [file pr2c00780_si_009.zip › Manual files/Calloselasma rhodostoma MGF/210702_Calloselasma_halfplate000036_5.1.201.mgf]

###	D:\Data\Julien\210702_Cr_half_TFA\210702_Calloselasma_halfplate000036.d\ProteinAnalysisResults.mgf
###	D:\Data\Julien\210702_Cr_half_TFA\210702_Calloselasma_halfplate000036.d\analysis.baf
###	210702_Calloselasma_halfplate000036.d
###	Instrument: maXis HD
###	Manufacturer: Bruker
###    PeakWidth 0.30, MiniumIntensity 10, S/N 1Apply threshold 0, Threshold 10
###    Retain Residuals no, Create neutrally no,
###    FullScan Parameters: AdductIon (+)+H (-)-H, LowMass 0, HighMass 8000, MaxCharge charge decon 4, MinPeaks 3
###    Perf. isotope decon yes, Max Charge Istopic decon 6, MW agreement 0.00, Abund. cutoff 2.00, Envelope cutoff 75.00
###    MaxRes   Parameters: AdductIon (+)+H (-)-H, LowMass 0, HighMass 8000 
###    Perf. isotope decon yes, Max Charge Istopic decon 6, Abund. cutoff 2.00
###    MSn      Parameters: AdductIon (+)+H (-)-H, LowMass 0, HighMass 8000 
###    Perf. isotope decon yes, Max Charge Istopic decon 4, Abund. cutoff 0.05
###    Global Charge Limit: no 3, Prefer FullScan Result: yes, Export what: 2 (0=non deconv/1=deconv only/2=mixed), NoMSMSSignals: 150, Intensity threshold: 10, NoMSSignals (deconv): 2, NoMSSignals (non-deconv): 2, NormalizeData: no, SingleCharged: yes
###
COM=210702_Calloselasma_halfplate000036.d
USERNAME=Demo User

###FS:    #m/z: 368.42596 #charge 1+
###MS: 1
###MSMS: 2
BEGIN IONS
TITLE=Cmpd 1, +MS2(368.4260), 28.0-35.0eV, 0.0min #2
RTINSECONDS=1.3135
SCANS=1-2
PEPMASS=368.42596	766
CHARGE=1+
183.94756	6026	
189.95971	9012	
191.95588	4260	
193.97175	10306	
195.12057	6836	
198.95431	4772	
206.94055	35558	1+
208.94612	73248	1+
211.94471	188716	1+
213.94002	64770	1+
215.93812	11980	1+
220.95655	6806	
222.95255	144906	1+
223.06207	4564	
224.95113	39104	1+
225.19365	5508	
226.12399	4668	
226.94748	518438	1+
227.19857	21838	1+
228.94335	505962	1+
229.45445	4284	
231.95164	20028	1+
234.97043	12346	
234.99825	21696	1+
235.12879	6676	
235.20413	6684	
237.12947	5188	
238.14426	32122	1+
239.02021	4840	
239.07889	7962	1+
239.14694	26826	1+
239.19909	4526	
239.23274	17278	1+
239.98191	7848	
241.96414	6130	
242.96243	16564	
243.22995	12414	
244.95790	294306	1+
245.18507	6404	
245.22541	5004	
245.94318	13652	
246.24113	5770	
246.95296	158048	1+
247.13506	4206	
247.24106	6990	
248.03336	15014	1+
249.18345	5630	
249.25531	6536	
249.90921	13186	1+
249.97212	134404	1+
250.94723	76452	1+
250.99834	13976	
251.19856	10754	
252.47082	5538	
252.94719	30800	
252.97181	1562770	1+
253.18880	4384	
253.21416	16044	1+
253.90575	23020	1+
254.09307	4190	
254.94239	435016	1+
254.96707	531646	1+
255.22943	18356	1+
256.26162	17958	1+
256.91378	15262	1+
256.96453	78128	1+
258.91041	4924	
258.96510	22532	1+
260.16179	5068	
260.97843	6884	
261.97696	24802	
262.96839	10994	
263.05607	9610	
263.23561	4890	
263.97915	272868	1+
265.16132	4136	
265.21501	4164	
265.25053	8478	
265.97693	29120	1+
267.19419	4840	
267.22969	4182	
267.26493	17898	1+
267.97392	168954	
268.95874	46998	
269.20959	6142	
269.97491	92036	1+
270.98156	60202	1+
271.20605	4886	
272.95267	110234	1+
272.97662	24210	1+
274.09082	4904	
274.27227	36902	1+
277.07118	4798	
277.21474	5480	
279.03911	4482	
279.09202	13474	1+
279.23007	16274	1+
280.26268	4108	
281.04940	5326	
281.24614	33274	1+
281.98882	13814	1+
282.17524	5212	
282.27766	33420	
283.17463	26880	1+
283.20670	4238	
283.26188	29462	1+
283.94722	13708	
284.29315	16316	1+
285.20280	4694	
285.22235	7108	
285.94239	283400	1+
285.98380	39914	1+
286.27298	4390	
287.25174	30974	1+
287.97965	4222	
288.06462	4594	
288.20488	9616	1+
288.25157	18240	1+
288.28766	5366	
289.17997	5614	
289.88755	13886	1+
290.26754	37766	1+
290.89143	10484	1+
290.96340	5364	
291.09975	7998	
291.19595	6034	
291.21447	4440	
291.97400	21662	1+
292.05954	20012	1+
292.10304	7414	
293.10835	5846	
293.20948	11690	1+
293.97563	37178	1+
293.99806	85384	1+
294.12734	13484	1+
295.13119	9930	1+
295.22533	19748	1+
295.99242	37746	1+
297.08112	14552	
297.23914	28456	1+
298.08318	7732	
298.27278	7466	
299.05793	10826	1+
299.20098	4706	
299.25725	5858	
300.28785	16324	1+
301.95910	4148	
302.17469	19810	1+
302.30408	39108	1+
302.94551	14944	
303.95280	89260	1+
303.99610	21186	1+
304.28378	4926	
305.95272	7982	
306.90472	10352	
307.08244	5576	
307.19043	4374	
307.24774	65236	1+
308.14190	13876	1+
308.21491	6730	
309.18961	6118	
309.27605	7030	
310.15792	4690	
310.30936	26326	1+
311.05450	17152	1+
311.22048	14318	1+
311.25733	5360	
311.27568	12986	1+
311.86983	21336	1+
311.93518	10358	
312.94756	10960	
313.17603	4938	
313.21805	7308	
313.25069	4522	
313.26870	16824	1+
313.29097	13970	1+
313.86640	7082	
313.92965	271020	1+
316.28303	27014	1+
316.31942	15240	1+
318.29852	32610	1+
318.93532	149786	1+
319.28399	4852	
320.93476	303820	1+
321.24002	4470	
321.27622	4144	
321.31352	5244	
322.19211	20012	1+
322.87803	9232	
322.91018	14332	
322.93042	5899188	1+
323.19516	13072	1+
323.23876	26496	1+
323.28835	24078	1+
323.33152	4648	
324.09884	8922	1+
324.13732	4810	
324.17058	11506	1+
324.29117	19834	1+
324.32264	11604	1+
324.87785	10172	
325.13341	11078	1+
325.25434	78326	1+
326.96820	31606	1+
327.27011	107604	1+
328.31868	15790	1+
329.00346	13858	1+
329.22892	24076	1+
329.28408	21442	1+
330.16877	12332	1+
330.33540	77496	1+
331.10612	4958	
331.22794	15920	1+
331.30239	37796	1+
331.93967	18268	1+
334.95209	33870	1+
335.00317	68534	1+
335.27806	4682	
336.08604	8322	
336.17325	17252	1+
336.94638	719590	1+
337.09312	4164	
337.21846	10548	1+
337.25344	4230	
337.27259	4520	
338.34244	92322	1+
338.94557	169128	1+
339.23403	15678	1+
339.26935	6754	
339.28388	5074	
340.94110	2888996	1+
341.19282	5716	
341.24922	79026	1+
341.28695	15384	1+
342.33531	6176	
343.02584	7878	
343.22553	10732	1+
343.26595	99186	1+
343.29556	6220	
343.87458	6064	
344.02836	6342	
344.18341	4924	
344.31290	8974	1+
344.35130	25378	
344.88286	8390	
345.20330	11750	1+
346.32993	16546	1+
347.02617	15458	
347.20309	10188	1+
347.24537	4106	
349.16927	5470	
349.24116	17448	1+
349.29401	166102	1+
351.27339	39228	1+
352.16625	13834	1+
352.89314	72466	1+
353.21491	4170	
354.09143	12744	
354.31658	96736	1+
355.22784	6530	
355.26965	13470	1+
355.92030	7686	
356.14667	13094	1+
356.35109	13686	1+
357.06711	6568	
357.12438	11658	1+
357.24406	13436	
357.96723	22310	
358.19763	14458	1+
358.25160	20984	1+
358.36709	155222	1+
358.95144	134916	
359.18553	4376	
359.25615	13206	1+
359.96218	513556	1+
360.17939	4184	
360.34515	4812	
361.96165	114780	1+
363.30955	40586	1+
363.95722	1696506	1+
364.21986	4290	
365.17565	9452	1+
365.23380	6240	
365.28598	5104	
366.14669	4492	
366.32807	34260	1+
366.92922	5788	
367.26516	4438	
367.30029	6726	
367.33409	26184	1+
367.90020	4290	
368.16540	5618	
368.17785	6304	
368.30889	16030	1+
368.38553	29768	1+
368.42418	21416	1+
369.15838	4216	
369.27617	5118	
369.31602	10606	1+
369.35005	21208	1+
370.17249	12406	1+
371.09964	111526	1+
371.22623	11696	1+
371.27603	40846	1+
371.31706	8622	
371.90566	9918	1+
372.32694	60914	1+
373.09710	23304	1+
373.18730	10492	1+
373.25474	13556	1+
END IONS

###FS:    #m/z: 322.93051 #charge 1+
###MS: 3
###MSMS: 4
BEGIN IONS
TITLE=Cmpd 2, +MS2(322.9305), 28.0-35.0eV, 0.1min #4
RTINSECONDS=3.4565
SCANS=3-4
PEPMASS=322.93051	1786684
CHARGE=1+
187.10882	116	
188.03706	172	1+
190.92422	136	
191.95539	1042	1+
192.89097	232	
196.16729	162	
198.04257	150	
200.01146	118	
200.04262	344	1+
202.85290	106	
205.94996	342	1+
207.04348	114	
211.11511	252	1+
214.97503	286	1+
215.88552	490	1+
215.97792	204	1+
217.88461	180	
219.02891	292	
219.06095	286	1+
219.17377	130	
219.58093	116	
220.86510	328	
221.01372	188	1+
222.68467	114	
222.95490	648	1+
223.07817	136	
223.11299	164	1+
224.20046	112	
225.05273	216	1+
225.86316	158	
226.01933	164	1+
227.04986	120	
227.10179	130	
227.93204	394	1+
229.04675	130	
230.88876	146	
230.90533	246	1+
231.05629	114	
232.95384	310	1+
233.04455	234	
233.06802	438	1+
233.16067	382	1+
233.89868	422	1+
233.99383	148	
234.04827	114	
235.03590	186	
236.03982	204	1+
236.07876	176	
237.01633	116	
237.10829	138	
237.23181	116	
239.02012	194	1+
239.07917	348	
239.66203	112	
239.95352	422	1+
240.09752	114	
240.26685	136	
240.93816	338	1+
240.98746	226	1+
242.94302	222	
243.88085	652	1+
244.04070	180	
244.93463	320	1+
244.99461	116	
245.01378	114	
245.04249	140	
245.87715	216	
245.93878	274	1+
246.97378	118	
247.09725	122	
247.85784	266	1+
247.97930	434	1+
248.03608	874	1+
248.15411	198	
248.99242	450	1+
249.04225	560	1+
249.09686	106	
250.96956	126	
250.98332	158	
251.11466	130	
251.92464	112	
252.00317	118	
252.10179	188	1+
252.22706	118	
253.03607	160	
253.06922	242	1+
255.01747	136	
255.06999	178	
257.02580	158	
257.05805	224	1+
257.07847	134	
258.15798	242	1+
258.97490	220	
259.13363	178	1+
260.01398	148	
260.17814	164	
261.05666	540	1+
261.88227	132	
262.06016	408	1+
262.17548	152	
263.10414	148	
263.88512	154	1+
263.99578	122	
265.01542	184	
265.05533	218	
265.08864	134	
266.02484	116	
266.04820	740	1+
266.08027	308	1+
266.21647	234	1+
266.24651	200	
266.99630	690	1+
267.05174	546	1+
267.11243	138	
267.13345	130	
267.28509	108	
267.90025	112	
268.85076	118	
269.99993	114	
270.98834	358	1+
271.08153	116	
271.09808	112	
271.84627	120	
275.03510	122	
275.05921	328	1+
277.01407	162	1+
277.09520	292	1+
277.51957	112	
277.95877	188	1+
278.25112	110	
278.40757	132	
278.99125	180	1+
279.09322	1270	1+
279.23184	352	1+
280.14235	1330	1+
280.26149	208	
280.29723	310	1+
280.97351	230	1+
281.04542	636	1+
281.24778	132	
281.26398	148	
282.28132	114	
282.85757	362	1+
282.89085	242	1+
283.02933	166	
283.07221	248	
283.26293	446	
284.02612	144	
284.03909	130	
284.29461	2054	1+
285.06374	270	1+
285.09662	444	1+
286.01497	114	
287.12773	116	
287.91596	126	
288.06436	172	
288.20198	244	1+
288.99941	118	
289.03582	208	1+
289.06849	222	1+
289.14529	210	1+
289.17986	196	1+
289.85788	202	1+
291.01176	118	
291.04737	108	
292.06012	678	1+
292.09861	300	1+
292.86508	224	1+
293.25434	108	
294.99041	144	
295.01321	230	1+
295.13359	158	
295.83682	174	
295.98509	126	
296.04396	350	1+
296.87040	188	
297.06365	120	
298.08517	206	
298.98793	204	1+
299.06144	714	1+
299.09131	148	
299.14300	112	
300.12610	124	
301.03299	118	
301.06019	168	
301.19665	212	1+
302.17543	190	
302.24757	112	
302.91448	114	
303.40121	108	
304.03582	270	1+
304.10351	118	
304.19084	372	1+
304.26393	320	1+
306.23041	410	1+
306.27551	134	
306.88788	336	1+
307.09009	108	
307.11419	142	
307.13527	116	
307.28703	156	
307.30674	144	
307.78965	148	
307.86182	386	1+
308.14822	374	1+
308.20137	238	
308.29380	462	
308.92805	260	1+
309.05012	128	
309.12267	116	
309.15038	294	1+
309.21999	200	
309.26060	240	1+
309.31918	170	
310.30860	860	1+
311.02633	142	
312.86906	254	1+
313.03016	380	1+
313.12904	112	
315.16008	202	1+
317.02911	114	
317.12017	134	
319.04472	116	
319.08486	260	1+
319.11757	312	1+
319.22396	312	1+
319.30400	280	1+
320.25593	108	
321.15317	418	1+
323.10270	152	
323.20921	132	
323.23929	9408	1+
323.30472	116	
324.08824	132	
324.13702	1692	1+
324.20601	1860	1+
324.28346	210	1+
324.33114	294	1+
324.89272	264	
324.97967	118	
325.18450	120	
325.31534	126	
326.25219	196	
326.37569	354	
327.02585	208	1+
327.05356	126	
327.06962	206	1+
327.14003	112	
327.24876	170	
327.31262	152	
327.38279	164	
327.89474	114	
328.03193	214	1+
328.27327	124	
END IONS

###FS:    #m/z: 340.94128 #charge 1+
###MS: 3
###MSMS: 5
BEGIN IONS
TITLE=Cmpd 3, +MS2(340.9413), 28.0-35.0eV, 0.1min #5
RTINSECONDS=4.2365
SCANS=3,5
PEPMASS=340.94128	757876
CHARGE=1+
192.88973	138	
205.01322	150	
213.94016	3540	1+
215.18151	116	
215.89162	188	
215.93587	164	
216.88573	168	
217.88175	248	
224.96550	158	
225.06053	126	
230.95650	138	
231.01289	124	
231.95090	3402	1+
233.89568	472	1+
233.95103	384	1+
234.13066	128	
235.87181	274	1+
236.07347	140	
237.06600	268	
238.05001	130	
238.94664	140	
238.96358	156	
240.08779	130	
240.23018	738	1+
240.99786	194	
242.05115	156	
243.00737	132	
243.07568	188	1+
244.03686	128	
244.16415	148	
244.89816	116	
244.95912	122	
244.98483	144	
246.04889	146	
246.06769	150	
247.05580	118	
247.24337	132	
248.03284	304	
248.98897	322	
249.04156	280	1+
249.89957	306	1+
249.96140	1054	1+
251.10745	130	
251.96205	140	
252.22889	216	
252.98039	422	1+
253.05741	116	
254.28096	318	1+
254.96640	2156	1+
255.07508	1254	1+
255.17668	188	
256.96537	364	1+
257.02832	200	
257.05402	202	1+
257.85541	182	1+
258.91615	140	
258.96743	204	1+
259.16795	132	
260.99177	190	1+
261.19760	128	
261.94377	136	
262.90442	256	1+
262.93035	124	
263.05528	266	
263.20006	164	
264.05908	138	
264.07389	148	
264.23160	332	1+
265.01997	662	1+
265.08357	336	1+
265.16192	182	
266.99948	498	1+
267.13674	238	
268.03001	234	1+
268.24787	168	
268.95760	168	1+
269.00844	238	
269.09247	238	1+
269.19129	204	
270.19494	122	
270.95747	136	
270.99207	238	1+
272.08685	124	
272.93592	284	
272.97917	238	
273.05504	242	1+
273.98043	356	1+
274.92781	138	
275.86762	342	1+
276.06279	158	
277.07296	146	
277.90653	164	
277.96594	162	
278.96668	408	1+
279.23026	118	
279.96998	280	1+
280.22087	220	
281.02454	162	
281.04989	684	1+
281.13983	176	1+
281.19352	134	
282.02685	752	1+
282.20023	376	1+
282.27951	940	1+
282.31358	146	
282.97079	174	1+
283.03171	624	1+
283.17131	184	1+
283.26187	134	
283.93045	170	
284.07993	146	
284.13230	216	1+
287.02213	200	1+
287.07742	118	
288.06153	186	
288.11893	220	1+
288.26788	172	1+
288.98738	154	
289.00952	168	
289.09690	140	
289.21409	140	
289.23590	132	
290.15046	152	
290.85626	202	1+
292.06175	154	
292.94102	206	
293.06868	232	
294.07090	464	1+
294.18422	142	
294.93469	128	
295.97812	120	
295.99217	288	1+
296.05257	188	1+
296.12727	142	
296.33054	450	
296.85196	186	
296.92307	252	1+
296.97583	242	1+
297.02901	130	
297.94514	150	
297.97917	160	1+
298.08158	344	
298.11069	172	
298.13049	140	
298.58250	142	
298.95232	146	
299.05986	740	1+
299.24827	146	
299.59069	148	
300.11162	420	1+
300.85459	222	1+
301.11326	338	1+
301.96314	160	1+
301.98413	208	
302.17298	290	
302.25074	146	
302.94473	134	
303.13963	294	1+
303.20733	142	
304.18919	138	
305.03857	140	
306.27910	196	
306.79186	436	1+
307.24368	490	1+
307.28257	150	
307.30138	130	
308.29762	358	1+
308.32589	294	1+
309.14987	162	
309.87722	422	1+
310.05001	164	
310.17194	178	
310.30901	156	
311.30903	122	
311.90832	142	
313.02456	354	1+
313.09990	158	
313.88572	158	
314.93302	132	
316.09214	134	
316.11210	158	
319.08516	238	1+
320.09068	158	1+
321.03200	400	1+
321.22342	488	
322.02902	176	1+
322.13266	132	
322.23438	1410	1+
322.31319	184	
323.13521	188	
323.20187	208	1+
323.23901	1176	1+
323.30547	284	
324.11184	164	1+
324.32334	212	
325.01839	150	1+
325.25382	438	1+
325.28591	176	
325.33182	436	1+
326.13553	198	1+
326.18273	188	
326.30283	188	
326.33804	314	1+
327.27123	158	
328.88638	198	
329.14608	216	1+
329.87168	334	1+
330.98887	142	
332.08739	208	
333.17889	124	
334.88199	118	
336.18851	240	1+
336.32639	180	
337.21951	142	
337.25678	198	1+
337.35883	138	
338.09393	140	
338.13425	136	
338.17453	158	
338.20587	118	
339.08937	390	1+
340.39288	894	1+
341.15649	160	
341.21157	152	
341.25078	512	1+
341.30383	598	1+
342.20058	128	
342.28103	292	
342.30801	532	1+
343.20742	174	
343.28867	154	
344.14249	160	
344.18815	122	
344.33277	226	
344.96470	230	1+
345.15306	144	
346.12307	152	
END IONS

###FS:    #m/z: 363.95729 #charge 1+
###MS: 3
###MSMS: 6
BEGIN IONS
TITLE=Cmpd 4, +MS2(363.9573), 28.0-35.0eV, 0.1min #6
RTINSECONDS=5.009
SCANS=3,6
PEPMASS=363.95729	444498
CHARGE=1+
191.10072	144	
191.85892	188	
198.03027	136	
200.01292	158	
207.87290	124	
209.94421	390	
212.88023	488	1+
213.01988	132	
214.06255	120	
216.41402	202	
217.19526	128	
220.95746	144	
222.95100	428	1+
224.94848	1022	1+
225.97418	126	
226.94754	3896	1+
227.03111	154	
227.93098	254	
228.89629	218	
228.94291	4180	1+
230.89005	936	1+
232.88607	194	
234.89320	208	
237.05979	244	
238.06925	132	
239.08527	134	
239.90421	176	
240.92571	206	1+
240.96272	1190	1+
242.04105	134	
242.95932	884	1+
243.03243	270	1+
243.93222	122	
244.07584	128	
244.95775	2584	1+
245.94096	288	
246.48991	118	
246.90721	122	
246.95429	1932	1+
248.03547	576	1+
248.85416	146	
248.90168	296	
250.10172	196	1+
250.90108	274	1+
250.94449	214	
250.98077	164	
252.23112	148	
252.96810	156	
255.04010	140	
256.00376	134	
257.05169	380	1+
258.05493	294	1+
258.97514	214	
259.12432	126	
259.85940	166	1+
260.96918	870	1+
262.18131	166	1+
263.03371	198	1+
263.05884	156	
264.09122	200	1+
264.15844	274	1+
264.96185	238	1+
264.98278	332	
265.06319	262	1+
265.12458	250	1+
266.24717	144	
266.86979	122	
267.97290	598	1+
268.11146	118	
269.96830	388	
270.80666	118	1+
270.97234	214	
272.03274	150	
272.08485	210	1+
274.04316	136	
274.96772	202	1+
275.05662	142	
277.06825	136	
277.09956	140	
278.11768	138	
279.10462	290	1+
279.92009	124	
280.26424	134	
282.12075	230	1+
283.05279	140	
283.07109	218	
284.06480	136	
284.08648	234	
284.85282	116	
285.84761	210	
288.06477	302	
288.20744	132	
289.06645	174	
290.02221	186	1+
290.06697	142	
290.14551	126	
292.05559	200	
293.00966	166	
293.06767	324	
293.08807	180	1+
293.16058	216	1+
293.84152	132	
294.05688	198	1+
294.10846	244	1+
295.85668	128	
296.89527	156	
298.08391	240	
298.58521	238	
298.97016	154	
299.03766	118	
299.06958	172	
300.13096	204	1+
300.28417	122	
300.93395	186	
301.01996	232	
301.86069	336	1+
301.91144	322	1+
302.99661	128	
303.24838	130	
303.85479	146	
303.88054	202	1+
303.95418	236	
304.80465	140	
305.78503	442	1+
306.05558	208	1+
306.27864	174	
306.93712	216	
307.02811	172	
307.12741	124	
307.28677	976	1+
307.30404	120	
307.88349	164	1+
308.03939	164	
308.09203	228	1+
308.96281	126	
310.30712	262	
310.42016	190	
311.02515	546	1+
311.35457	116	
311.88341	124	
312.02854	440	1+
313.07603	154	
315.00832	178	1+
315.16500	204	
315.20013	122	
315.87638	122	
315.96672	288	1+
316.15177	232	1+
316.84903	150	
317.04648	218	1+
318.59603	202	
318.86525	172	1+
319.07766	426	1+
319.30964	120	
320.20000	138	1+
321.32643	130	
321.95967	304	1+
322.10661	120	
322.13855	116	
322.28054	132	
323.08222	124	
323.10451	190	1+
323.23950	142	
324.02051	326	1+
324.04907	120	
324.24337	264	
324.32351	372	
325.16916	220	1+
326.13479	190	1+
326.25390	186	
326.87573	470	1+
326.91579	132	
327.07160	148	
327.26423	304	1+
328.19681	140	
329.32045	146	
330.11076	148	1+
330.84237	116	1+
330.88607	164	
332.09249	224	
332.31701	198	1+
332.78475	204	
333.09556	216	
334.10709	132	
336.31337	134	
336.94359	238	
337.07956	326	1+
337.09475	234	
337.94379	230	
337.99760	128	
338.37527	126	
340.17810	262	1+
340.81049	142	
341.15970	150	
342.28139	274	
343.14367	304	1+
343.28105	346	1+
344.06918	120	
344.17638	222	
345.89785	188	1+
346.20335	254	1+
348.29270	140	
349.18183	130	
349.25690	224	
349.31901	278	1+
350.17543	126	
350.20207	184	
351.34142	270	
353.20804	214	1+
354.05153	504	1+
355.05426	446	1+
355.17848	262	1+
358.22094	202	1+
359.18822	154	1+
360.11019	170	
360.36959	272	1+
360.99068	174	1+
361.23145	302	1+
362.35710	120	
363.16185	154	
363.26943	180	
363.35607	182	1+
364.91306	134	
365.03277	162	
365.16239	138	
365.21426	352	1+
365.24579	346	1+
365.28656	548	1+
366.10634	284	1+
366.17031	120	
366.35247	136	
367.14097	126	
367.30517	116	
367.33057	132	
367.96198	112	1+
368.14643	120	
368.42450	2558	1+
369.34750	146	
END IONS

###FS:    #m/z: 322.93082 #charge 1+
###MS: 7
###MSMS: 8
BEGIN IONS
TITLE=Cmpd 5, +MS2(322.9308), 28.0-35.0eV, 0.2min #8
RTINSECONDS=8.7295
SCANS=7-8
PEPMASS=322.93082	1526690
CHARGE=1+
183.07410	100	
187.46137	102	
189.11584	114	
189.86796	100	
191.95562	538	
195.98257	108	
200.89008	96	
200.96415	94	
201.04525	158	
201.07377	98	
202.14081	94	
202.85196	94	
204.00322	218	1+
205.94743	216	
207.12214	92	
210.90282	92	
210.98939	100	
212.89497	162	
212.99889	94	
214.89532	120	
215.06416	130	
215.88672	418	1+
217.86897	108	
217.88303	98	
220.86501	228	
221.06880	154	
221.13564	108	
222.95221	268	1+
223.97585	104	
224.97601	204	
225.89730	92	
226.09793	94	
226.92770	384	1+
226.96070	112	
227.86426	96	
229.04843	98	
229.18710	100	
230.04084	118	
230.86403	148	
231.11306	92	
231.89308	144	
233.04689	116	
233.06906	484	1+
233.10154	96	
233.16171	122	
233.89843	324	
233.99105	154	1+
234.04765	94	
235.38686	104	
236.89656	102	
236.98834	112	
237.06760	142	
237.88354	136	
237.94742	228	1+
238.13289	204	1+
238.21345	212	
239.03992	94	
239.06519	116	
239.08120	498	1+
239.92438	96	
240.48962	90	
240.94876	120	
241.93718	156	
242.02106	106	
242.05364	94	
242.11281	102	
242.55509	106	
242.94190	1002	1+
243.03388	426	1+
243.06023	134	
243.11122	96	
243.88511	318	1+
244.03787	354	1+
245.87697	142	
245.94155	330	
246.97873	272	
247.04342	210	
248.03574	604	1+
248.08938	204	1+
248.95072	168	1+
248.98618	360	1+
249.04382	354	1+
249.14426	90	
249.98757	216	1+
251.05712	198	1+
251.92768	154	
252.01521	102	
252.23451	98	
253.18059	94	
254.96153	120	
255.16186	106	
257.00067	148	
258.09945	270	1+
258.89244	112	
258.96889	108	
258.99728	182	1+
259.89800	120	
260.17689	210	
260.95381	120	
261.82872	246	1+
261.89496	146	
263.05176	240	
263.10885	238	1+
263.13139	118	
263.88731	142	
264.05474	182	
264.26997	146	
265.01923	424	1+
265.06218	128	
265.08614	126	
265.43512	96	
265.49291	106	
266.07505	212	1+
267.00061	398	
267.99953	578	1+
268.05812	120	
269.00268	384	1+
269.79914	142	
270.10443	96	
270.19413	114	
270.87116	136	
271.28342	142	
274.21245	94	
275.83965	156	1+
276.10128	92	
277.00897	158	1+
277.05029	150	
277.09583	130	
278.07462	164	
278.24892	276	1+
279.09148	1182	1+
279.22577	224	1+
280.14241	650	1+
280.99004	124	
281.04622	188	
281.25121	114	
281.79904	200	1+
282.05404	150	
283.02821	546	1+
283.06985	716	1+
283.25976	158	
284.05123	152	
284.13842	128	
284.29354	1252	1+
284.86927	94	
284.92126	182	
285.00702	144	
285.91834	376	1+
286.01302	116	
286.91979	310	1+
287.01499	176	1+
288.06343	334	1+
288.20211	112	
289.14751	286	1+
290.85936	128	
291.09488	184	1+
291.64462	92	
292.06430	336	1+
293.02585	128	
293.13574	98	
293.99683	94	
294.84878	92	
294.85918	92	
294.88486	112	
296.94712	240	1+
297.91531	98	
298.61637	96	
299.03880	114	
299.05754	612	1+
300.28821	142	
300.81278	110	
302.25194	112	
302.91544	220	1+
303.01793	114	
304.19448	508	1+
304.26205	314	1+
305.06030	96	
306.27647	204	
306.88610	122	
307.13219	202	1+
307.24730	218	1+
307.28898	164	
307.31469	106	
308.29327	678	1+
308.80169	108	
309.21995	102	
309.33991	100	
310.04793	104	
310.30841	548	1+
310.82819	94	
311.01678	192	
311.03136	156	
311.50513	94	
311.88527	156	
312.02636	936	1+
313.02906	640	1+
313.10290	112	
315.20668	96	
317.04190	162	1+
317.07894	272	1+
320.25809	152	
321.12496	378	1+
321.14586	118	
321.23733	160	1+
322.00144	156	1+
323.09979	428	1+
323.23904	5830	1+
323.29262	100	
324.20601	736	1+
324.89299	186	
325.14259	130	
325.17400	260	1+
326.24606	350	1+
326.37097	100	
326.81765	100	
327.01023	124	
END IONS

###FS:    #m/z: 340.94156 #charge 1+
###MS: 7
###MSMS: 9
BEGIN IONS
TITLE=Cmpd 6, +MS2(340.9416), 28.0-35.0eV, 0.2min #9
RTINSECONDS=9.502
SCANS=7,9
PEPMASS=340.94156	781312
CHARGE=1+
190.92406	134	
193.61006	100	
197.02209	206	1+
205.01817	234	
208.88889	128	
209.09186	120	
211.94447	158	
212.87730	324	1+
213.93952	3152	1+
215.88520	650	1+
215.93674	728	1+
217.88370	190	
217.93776	192	
224.50432	108	
226.94677	172	
229.94913	168	
230.89549	374	1+
231.90194	252	1+
231.95000	3538	1+
232.01817	112	
232.03743	296	1+
233.43740	98	
233.89759	598	1+
235.18803	218	1+
235.87517	116	
235.89259	228	1+
235.95115	378	
237.16536	264	1+
239.07301	98	
239.14278	284	
240.23280	196	1+
240.96306	144	
241.15668	140	
242.02287	106	
242.89022	144	
242.94191	124	
244.03718	256	
245.44496	126	
245.98546	154	
246.01871	112	
246.18509	210	1+
246.90705	160	
246.99362	100	
248.03646	278	
248.08238	126	
248.98693	208	
249.03842	162	
249.05877	154	
249.95965	624	1+
250.98249	144	
251.03308	204	1+
251.14196	148	
252.20480	124	
252.96254	106	
253.20529	206	1+
254.96648	1284	1+
255.07478	702	1+
255.17016	306	1+
256.91704	116	
256.96345	342	1+
257.03139	138	
257.88738	394	1+
258.96486	242	
259.03785	222	1+
259.15490	106	
259.95814	200	
261.01548	132	
261.06846	98	
262.87262	118	
262.96373	146	
263.05503	200	
263.10772	122	
264.00258	136	
264.07391	170	
264.26723	122	
264.79524	286	1+
265.01822	254	
266.02057	116	
266.81112	110	
266.87114	140	
267.00049	490	1+
267.13870	304	1+
267.82573	106	
268.96075	106	
268.97660	202	
269.00910	216	
269.11808	144	
271.04782	96	
272.93537	316	
272.97830	110	
273.10141	106	
275.03570	144	
276.20620	98	
276.91145	228	1+
277.07112	176	1+
277.98645	206	1+
278.11372	320	1+
278.14588	126	
278.96238	144	
279.06098	142	
279.11658	196	1+
279.95778	100	
281.02573	124	
281.04888	730	1+
282.27742	528	1+
282.32588	104	
282.97717	118	
283.01581	194	1+
284.19629	242	1+
284.29204	202	
284.43102	116	
286.19922	332	1+
287.12586	120	
287.19765	306	1+
288.06459	354	
289.93706	120	
290.06596	96	
290.86773	142	
291.13791	108	
292.05749	350	1+
292.97125	96	
293.02158	114	
295.23172	100	
295.99177	124	
296.97614	118	
297.07077	148	
297.87059	98	
297.98030	164	
298.31356	114	
298.95501	206	1+
298.99624	112	
299.02286	138	
299.06806	180	
299.15670	120	
299.93557	132	
300.05755	186	
300.51731	138	
301.01957	112	
301.19901	154	
301.29158	98	
303.88252	294	1+
304.26147	260	1+
304.84206	106	
305.14989	122	
305.23081	230	
306.10649	212	1+
307.08364	138	
307.24548	440	1+
307.30957	180	
307.79951	122	
308.29839	236	
308.99564	114	
309.17465	184	
310.87775	196	
311.02865	178	
311.11087	108	
311.88676	132	
312.02785	650	1+
313.89078	122	
314.93314	138	1+
317.04280	124	
318.01084	104	
318.11520	102	
319.08439	162	1+
319.20247	98	
320.16802	96	
321.22172	354	
321.48786	98	
322.13144	176	
322.17037	124	
322.32855	182	
322.98718	98	
323.01300	220	1+
323.07602	116	
323.16530	112	
323.23980	404	
323.30811	122	
324.11801	132	
324.24432	450	1+
324.89621	138	
325.28298	128	
326.17551	124	
326.85435	150	
327.16216	184	1+
328.18935	274	1+
328.26558	172	
330.57159	98	
332.09392	190	
333.05655	158	
333.08903	142	
336.09977	98	
337.24985	248	1+
338.22352	102	
339.12332	130	
340.35668	114	
340.39465	504	1+
341.07548	100	
341.24929	144	
341.32366	122	
342.15320	136	
342.20394	340	1+
342.21972	98	
342.27783	320	1+
342.30476	138	
343.20760	232	1+
343.24915	140	
344.15675	216	1+
END IONS

###FS:    #m/z: 363.95771 #charge 1+
###MS: 7
###MSMS: 10
BEGIN IONS
TITLE=Cmpd 7, +MS2(363.9577), 28.0-35.0eV, 0.2min #10
RTINSECONDS=10.282
SCANS=7,10
PEPMASS=363.95771	451464
CHARGE=1+
184.93606	106	
191.85786	164	
203.88860	112	
207.95105	154	
208.32919	114	
208.94264	730	1+
208.95610	110	
209.94582	604	1+
210.88019	98	
212.87788	732	1+
213.03700	138	
213.90730	122	
217.73600	96	
218.92247	98	
221.88793	218	1+
222.95248	888	1+
223.97464	204	1+
224.94720	1418	1+
224.97610	136	1+
225.05405	104	
225.49524	98	
226.88180	96	
226.94778	4174	1+
226.97539	154	
227.02160	116	
227.93248	176	
228.39066	98	
228.94212	3896	1+
230.89153	864	1+
232.01731	140	
232.60891	98	
232.88536	134	
234.05168	164	
236.03176	102	
237.06479	118	
239.04786	210	1+
240.93917	146	
240.96154	608	1+
241.90465	128	
241.93814	408	1+
242.96096	660	1+
244.03692	186	
244.07322	114	
244.88246	130	
244.95747	2272	
245.03790	176	
245.94112	638	
245.97345	480	1+
246.87207	152	
246.95265	1900	1+
246.97597	352	1+
248.03064	128	
248.90118	574	
249.04254	184	
249.96930	412	1+
250.89654	318	1+
250.94613	246	1+
252.89908	168	1+
253.03699	126	
255.06279	116	
257.93052	120	
258.94130	100	
260.96962	732	1+
261.04990	246	1+
262.89265	104	
265.98018	124	
266.01358	234	1+
267.87667	106	
267.97514	126	
268.04901	102	
268.91749	134	
269.97091	320	
270.10280	160	1+
270.93560	154	
271.91247	146	
272.20351	96	
272.93006	102	
273.98124	194	1+
275.13063	130	
275.42281	180	
276.60240	124	
277.85007	108	
278.84745	248	1+
279.10792	270	1+
280.27172	126	
280.97800	336	1+
281.03837	234	1+
281.94168	216	1+
282.88122	132	
283.07123	380	1+
283.11894	110	
283.89943	332	1+
284.13699	184	
284.79845	158	1+
284.86823	164	
285.71355	102	
285.84201	138	
285.98638	158	
286.91131	116	
287.00156	154	
288.06818	248	
288.40956	98	
289.06410	184	
290.17263	126	
290.94225	188	1+
292.05915	178	
293.06373	98	
293.29207	96	
294.27720	182	
295.15328	114	
295.93621	140	
297.11354	100	
298.08439	266	
298.68646	104	
298.99729	198	1+
302.21889	126	
302.86227	104	
302.90634	100	
303.02394	100	
303.10805	120	
303.85451	324	1+
304.27408	102	
304.92877	98	
306.07145	214	1+
307.02948	120	
307.28130	106	
307.79387	126	
307.86428	276	1+
307.88916	188	
308.06068	180	1+
308.29589	796	1+
308.80358	114	
309.92604	162	
310.16407	116	
310.87329	156	
311.12135	196	1+
311.87898	104	
312.02674	384	1+
313.03037	326	1+
315.98748	104	
317.06616	138	
318.01428	216	1+
318.93606	364	
319.08555	306	1+
319.19393	98	
320.15206	114	
320.85843	124	
321.11884	138	
321.81787	126	
321.87519	100	
322.26899	160	1+
324.01755	492	1+
324.24197	314	1+
324.32460	434	1+
325.14180	98	
326.11952	222	1+
328.30109	276	1+
328.31573	174	
328.96234	140	
329.06809	122	
330.86070	122	
331.04128	152	
331.91400	118	
332.09244	568	1+
334.88298	408	1+
335.11360	112	
336.32692	154	
336.86028	120	1+
336.91948	104	
336.94611	360	
337.09298	232	
339.07007	134	
340.93655	108	
341.09631	114	
341.78815	104	
342.27868	246	
342.89863	120	
343.20523	136	
343.28543	110	
343.87725	164	1+
344.97294	164	
346.89476	126	
347.25424	268	1+
347.30676	104	
348.18715	154	
350.18213	140	
350.27278	210	1+
350.31962	120	
350.84708	194	1+
351.34018	390	1+
351.96431	114	
352.88866	156	
353.91425	168	
354.96768	262	1+
355.84675	94	
355.88175	246	1+
356.05529	426	1+
356.21501	98	
357.15894	146	
358.22389	236	1+
358.30644	124	
359.38660	156	
360.18345	262	1+
360.36264	134	
361.28128	182	
361.95707	124	
362.19082	146	1+
363.37168	208	
364.18914	116	
364.20742	104	
364.24535	304	1+
364.35340	300	1+
365.00477	212	1+
365.03848	138	
365.20890	108	
365.28788	220	1+
365.31607	240	1+
365.38554	272	1+
367.33284	204	
367.97250	98	
368.33303	162	
368.35025	346	1+
368.42335	954	1+
368.68178	120	
369.25076	106	
END IONS

###FS:    #m/z: 322.93075 #charge 1+
###MS: 11
###MSMS: 12
BEGIN IONS
TITLE=Cmpd 8, +MS2(322.9307), 28.0-35.0eV, 0.2min #12
RTINSECONDS=13.9915
SCANS=11-12
PEPMASS=322.93075	1604998
CHARGE=1+
190.92749	94	
191.95460	894	1+
194.00684	90	
197.86716	92	
201.98189	118	
206.07539	100	
206.92085	96	
208.91364	88	
210.98528	104	
215.88530	284	
216.06114	86	
216.52557	86	
216.67707	100	
218.87616	104	
219.03071	150	
219.17336	114	
220.86834	116	
221.94291	106	
221.95807	108	
222.95627	402	1+
222.97598	94	
223.95977	232	1+
223.97580	396	1+
224.95275	264	1+
225.88638	90	
227.02104	88	
228.06404	202	1+
228.84145	100	
230.03299	124	
230.86339	92	
230.89148	114	
233.87708	188	1+
233.89993	140	
234.16102	152	
235.89479	136	
237.16682	104	
238.02654	102	
238.87405	118	
239.08213	384	1+
239.67704	86	
239.87707	196	1+
240.13363	104	
240.94098	658	
240.96620	136	
241.04764	88	
241.14054	112	
241.80972	260	1+
241.94169	388	
242.94174	1122	
243.12146	102	
243.88220	354	
243.93305	122	
244.05405	102	
244.88350	200	
244.93944	498	1+
245.87702	128	
246.97520	322	1+
247.89413	86	
248.03026	134	
248.98544	152	
249.02947	134	
249.04137	120	
250.97487	128	
253.04226	94	
254.01950	130	
254.43257	86	
256.08202	176	1+
256.92796	88	
257.18783	92	
259.94536	214	1+
259.97550	130	
261.18280	226	
263.00393	134	
263.05316	334	1+
263.97906	104	
264.09621	104	
265.01887	92	
265.05794	278	1+
265.11392	96	
266.24793	164	1+
267.00152	312	
267.13519	132	
267.95663	242	1+
268.00016	800	1+
268.06086	172	
269.00258	570	1+
270.95532	86	
271.18173	126	
271.58566	88	
272.00077	88	
272.92268	98	
273.19910	94	
273.84905	128	1+
273.97272	88	
275.07960	142	
276.14533	134	
277.88101	104	
278.91962	106	
279.09138	836	1+
279.12044	98	
279.21061	86	
279.22905	174	1+
279.92377	86	
280.14281	556	1+
280.87734	92	
281.04956	116	
281.24498	228	
281.95675	88	
282.04839	254	
282.27883	274	
282.91913	192	1+
283.02852	242	
283.06833	230	1+
283.08667	112	
283.27881	142	
284.05240	104	
284.10724	90	
284.29412	936	1+
285.04991	102	
285.17181	184	1+
285.92174	124	
285.98502	162	
286.14146	254	1+
286.91373	136	
287.89053	158	
287.93448	102	
288.06613	146	
288.11761	208	1+
289.00467	92	
291.03799	102	
291.52942	90	
292.06758	206	1+
292.26438	86	
294.16134	162	
294.86311	154	
294.90227	104	
296.05852	84	
296.11045	180	1+
298.02913	112	
299.06083	204	1+
300.83134	94	
301.02932	248	1+
301.06985	122	
302.92953	124	
303.88887	150	
304.20119	146	
304.26468	120	
305.01703	86	
305.04471	130	
306.00746	86	
306.07632	220	1+
306.12716	260	1+
306.27425	132	
306.30176	102	
306.77470	86	
306.88351	304	1+
306.93828	108	
307.05845	92	
308.29317	412	1+
308.81000	102	
309.17191	326	1+
310.08287	86	
310.30850	542	1+
311.02786	216	
312.02828	200	
312.87194	232	
313.03033	438	
314.08723	88	
318.93661	234	1+
319.04480	90	
319.15940	136	
319.20041	100	
320.14772	234	1+
320.77252	122	
320.82670	98	
321.05864	142	
321.11761	92	
321.26175	152	
321.29150	90	
322.30664	104	
323.23902	3158	1+
323.27513	114	
324.13683	240	
324.20628	334	1+
324.89246	246	1+
324.93721	92	
325.14007	156	
325.32265	86	
326.02369	108	
326.17128	180	1+
326.20450	168	
327.11482	88	
327.20944	134	
327.24833	272	
327.96862	98	
328.28024	86	
END IONS

###FS:    #m/z: 340.94155 #charge 1+
###MS: 11
###MSMS: 13
BEGIN IONS
TITLE=Cmpd 9, +MS2(340.9415), 28.0-35.0eV, 0.3min #13
RTINSECONDS=14.7715
SCANS=11,13
PEPMASS=340.94155	929696
CHARGE=1+
176.53081	96	
189.86533	100	
198.87344	112	
205.94732	126	
206.97732	104	
207.17862	102	
208.96019	348	1+
210.93538	118	
211.98558	106	
213.93956	3792	1+
214.89725	110	
215.88552	1002	1+
221.09912	94	
223.96002	154	
224.93698	100	
224.97553	182	
225.03635	96	
226.94926	118	
227.87095	102	
227.95306	192	1+
229.50134	94	
231.95130	3352	1+
232.40502	114	
232.89650	752	1+
233.06620	102	
233.89985	636	1+
233.94976	864	1+
235.86966	136	
235.89220	278	1+
235.94702	144	
236.04847	120	
236.06365	378	1+
236.14742	138	
237.36796	124	
238.04700	280	1+
238.09437	156	
238.21548	182	
240.22928	248	1+
240.95154	122	
240.99355	120	
243.21084	128	
244.95942	176	
246.04749	118	
246.89801	184	1+
247.00804	128	
247.98384	330	1+
248.87581	94	
248.98756	282	1+
249.03663	112	
249.96111	262	
250.04012	152	1+
250.20775	210	1+
251.07221	110	
251.23761	100	
251.55380	102	
251.95922	452	
251.98285	196	1+
252.26396	154	
254.07451	324	1+
254.90664	94	
254.94379	164	
254.96705	1322	1+
255.11275	126	
255.13967	146	
256.91431	178	1+
256.96448	954	1+
257.08223	112	
258.92625	168	1+
259.95690	194	
261.43338	100	
262.96727	134	
263.05754	128	
264.79754	98	
264.98874	100	
265.01148	190	1+
266.09456	176	1+
266.96877	94	
266.99860	574	1+
269.19326	132	
269.80250	190	1+
272.93399	676	1+
272.97436	306	1+
273.16988	132	
273.97560	194	1+
275.99070	164	
276.26499	144	1+
276.85792	124	
277.96432	164	
277.99927	100	
278.08331	116	
278.95936	566	1+
279.10610	94	
280.11711	258	1+
280.26443	94	
280.94058	94	
281.04942	270	
282.05396	180	
282.27826	422	1+
282.91832	112	
283.79582	126	
283.93280	198	
284.11880	122	
284.92335	96	
285.02614	210	
285.07390	112	
288.00755	220	1+
288.06355	174	
289.07640	118	
290.86038	244	1+
291.03686	116	
293.85300	206	1+
293.88051	98	
295.04547	100	
295.06704	104	
295.27009	110	
295.84475	312	1+
296.29648	98	
297.28239	110	
297.59081	96	
297.94710	142	1+
297.97742	324	
298.08601	200	
298.57745	104	
299.05772	544	1+
299.93257	208	1+
300.04512	154	
300.08243	118	
301.07840	106	
301.16719	296	1+
301.21164	148	1+
302.01556	200	1+
302.12126	122	1+
302.94569	124	
303.13926	124	
303.26409	108	
304.19526	94	
304.77250	102	
306.01937	236	1+
306.27382	124	
306.79944	94	
306.86837	180	1+
307.24104	116	
307.28874	438	1+
307.30514	176	
308.32946	102	
308.89588	206	1+
309.92717	108	
310.07854	100	
310.87762	118	
311.02676	168	
311.87952	130	
312.03001	338	
312.79885	94	
312.88223	250	1+
313.02882	274	
314.12441	204	1+
316.87565	136	
317.43208	94	
320.79019	142	
321.22179	194	1+
322.13178	200	
323.01139	112	
323.20218	134	
323.23999	686	1+
324.11105	216	1+
324.28830	112	
324.32645	164	
324.83978	118	
324.85944	104	
324.89968	128	
325.14390	98	
326.17442	328	1+
326.25243	122	
326.34081	122	
326.88982	164	
328.19132	120	
328.87461	336	1+
329.30440	138	
329.87464	240	1+
332.09069	172	
332.40217	94	
334.80807	162	
335.07115	112	
335.79568	104	
336.31942	138	
337.22359	204	1+
337.32385	104	
338.25302	174	
338.28612	128	
338.87328	190	
339.03479	112	
339.17525	92	
340.06473	116	
340.17098	188	
340.26942	182	
340.35611	96	
340.39528	278	
341.08748	124	
341.16580	136	
341.25166	230	1+
341.39599	122	
342.23694	126	
342.28246	220	
342.31320	252	1+
343.05434	112	
343.24141	134	
343.27785	106	
344.18319	232	1+
344.30650	98	
345.11060	106	
345.21895	138	
END IONS

###FS:    #m/z: 363.95763 #charge 1+
###MS: 11
###MSMS: 14
BEGIN IONS
TITLE=Cmpd 10, +MS2(363.9576), 28.0-35.0eV, 0.3min #14
RTINSECONDS=15.5435
SCANS=11,14
PEPMASS=363.95763	525512
CHARGE=1+
189.86227	128	
191.85935	286	
195.91672	148	
201.08774	122	
207.87341	120	
208.93943	130	
209.94422	1612	1+
210.88443	114	
212.88066	1356	1+
218.90896	104	
221.89389	130	
222.95293	1056	1+
224.89288	132	
224.95022	1364	1+
225.03590	126	1+
225.97207	100	
226.87791	220	
226.94765	6362	1+
226.96943	192	
227.11463	110	1+
227.93157	240	
228.89917	266	
228.94337	6302	1+
230.89006	2302	1+
230.97502	184	1+
231.97851	154	1+
232.88405	394	1+
234.93158	104	
235.00435	114	
236.05504	378	1+
237.06046	278	1+
239.42796	98	
239.90399	132	
240.93884	1070	1+
240.96229	502	1+
242.82382	206	1+
242.89647	112	
242.96059	946	1+
244.03640	122	
244.17352	176	1+
244.91346	156	1+
244.95766	4078	1+
245.93982	250	
246.95393	3250	1+
247.97437	146	
248.03134	202	
248.85090	128	
248.90122	1254	1+
249.04187	118	
250.06585	226	1+
250.86401	196	1+
250.89513	322	
250.94761	242	
250.96807	280	1+
252.03436	150	
253.90888	230	
255.92371	104	
256.95956	144	
257.08269	136	
257.93947	188	1+
257.97694	134	
258.05915	140	
258.55624	114	
258.97565	182	
259.02039	98	
259.97891	106	
260.90207	112	
260.96948	610	1+
261.06968	210	1+
262.03859	98	
262.82946	152	
262.92082	232	1+
263.90002	138	
263.97857	116	
265.05905	104	
266.24527	162	
266.86923	162	
266.95737	120	
267.06771	102	
267.13622	106	
267.91448	190	1+
267.97260	390	
268.07609	102	
268.95992	224	
269.00264	110	
269.79884	188	1+
269.97158	542	
270.10864	132	
270.12556	144	
270.93649	112	
272.93618	124	
274.90821	178	1+
277.07111	118	
277.22981	160	
277.91449	208	1+
278.00152	128	
278.09552	502	1+
279.10079	422	1+
280.79062	236	
280.80629	108	
280.94496	278	1+
281.13744	104	
281.79656	182	
281.86521	346	1+
281.89073	170	
281.90611	156	
282.09422	108	
282.80670	106	
283.07029	196	
283.79171	216	1+
283.98926	116	
284.05536	122	
284.83862	470	1+
285.84200	408	1+
286.88899	214	1+
288.06467	456	1+
290.05688	98	
290.62020	98	
290.78678	180	
292.06299	284	1+
293.13524	228	1+
293.93978	100	1+
294.85010	128	
294.99964	110	
295.01765	238	1+
297.88768	358	1+
298.08401	106	
300.85929	160	
300.87870	100	
300.93050	152	
301.75434	104	
301.80057	244	
301.86082	100	
302.22250	232	
302.94629	118	
303.23104	116	
303.80641	116	
303.85675	270	
303.99281	102	
304.26098	216	1+
304.66638	102	
305.82266	234	1+
306.07748	134	
306.93249	342	1+
307.03235	162	
307.08583	132	
307.28892	118	
307.89106	110	
308.29427	558	1+
308.47736	168	
309.91705	154	
310.31172	148	
310.83463	100	
311.03798	140	
311.86446	172	
312.22276	100	
312.28215	144	
312.86761	116	
312.88797	216	1+
312.95085	142	
319.09385	464	1+
320.79226	156	
320.87987	132	
320.96822	132	
321.08184	104	
321.82062	272	
321.86254	114	
321.92725	418	1+
322.30072	164	
322.82139	152	
322.86653	394	1+
322.92856	308	1+
323.87063	240	1+
323.89297	142	1+
324.02156	318	1+
325.07502	126	
325.33440	98	
326.87576	702	1+
327.08441	104	
328.27542	100	
328.30903	128	
329.02425	120	
329.31791	100	
329.86883	288	1+
329.90795	292	1+
330.20482	204	1+
331.08433	444	1+
331.99939	154	1+
332.88765	208	1+
333.07072	138	
333.87580	246	1+
334.24956	104	
336.32555	108	
336.94460	98	
337.04883	116	1+
337.09170	148	
337.32929	102	
337.95036	238	1+
338.61635	102	
339.82718	166	
340.19263	292	1+
340.90221	104	
340.94038	104	
341.36221	108	
342.90203	164	
343.27533	152	
344.90903	128	
345.11207	104	
345.23298	222	1+
346.11160	142	
346.27258	112	
347.17988	190	1+
348.32395	346	1+
349.25484	118	
350.25790	240	1+
350.90160	210	1+
351.26281	168	1+
351.33700	350	1+
355.15260	202	1+
356.15008	226	1+
357.05508	254	
358.20177	106	
360.02289	136	
360.90233	218	1+
361.29925	106	
361.83989	204	1+
363.33855	134	
364.15710	100	
365.06597	188	1+
365.29093	134	
365.82979	202	1+
366.19980	114	
366.31798	148	
367.29124	120	
367.33530	286	1+
368.42419	726	1+
END IONS

###FS:    #m/z: 507.84743 #charge 1+
###MS: 15
###MSMS: 16
BEGIN IONS
TITLE=Cmpd 11, +MS2(507.8474), 28.2-35.2eV, 0.3min #16
RTINSECONDS=19.259
SCANS=15-16
PEPMASS=507.84743	244344
CHARGE=1+
191.95570	706	1+
196.01626	480	1+
196.88850	266	1+
199.88714	300	1+
217.87669	288	1+
217.95419	302	
228.04285	212	1+
230.07369	280	1+
230.84959	270	
230.88355	264	1+
233.99409	184	1+
234.88543	166	
234.99386	202	1+
235.90030	334	1+
237.05914	384	1+
238.10353	248	1+
240.07861	300	1+
242.85742	252	1+
242.93868	232	1+
242.95990	244	1+
243.03561	210	1+
243.08018	190	
243.89970	394	
244.08812	290	1+
244.99059	170	1+
245.07669	306	1+
248.03803	172	
249.88864	214	
250.97062	564	1+
252.07739	414	
252.11401	246	1+
252.89231	298	1+
253.85645	318	1+
254.09676	230	
257.85146	464	1+
257.89075	406	1+
262.05397	220	1+
262.13508	338	1+
264.01161	194	1+
266.09549	176	
266.16606	330	1+
266.86391	1062	1+
267.95230	260	1+
268.11107	388	1+
268.91228	324	1+
270.39824	176	
270.99266	198	1+
271.87451	438	
272.85572	722	1+
273.91121	192	1+
274.06697	178	1+
274.79986	196	
275.08618	254	1+
275.87055	400	1+
275.90429	440	1+
276.11467	186	
276.79772	220	
277.88965	282	1+
277.96636	358	1+
278.02974	264	1+
278.86334	542	1+
280.10519	360	1+
280.12629	308	1+
280.14644	218	1+
281.16846	214	1+
281.98454	412	1+
282.99001	272	1+
283.96018	158	1+
285.94161	1138	1+
286.11519	168	
286.85005	204	
286.97454	294	1+
287.06072	198	1+
287.81459	190	1+
287.85393	248	
287.89375	336	1+
287.97890	192	1+
288.87068	462	
289.09179	328	1+
289.88337	1504	1+
290.86738	1442	1+
292.05784	266	1+
292.39266	214	1+
292.90612	214	1+
293.81449	168	
293.87305	5592	1+
294.12295	184	
294.90440	242	1+
294.96618	330	1+
296.00323	240	1+
296.85556	738	1+
297.25553	96	1+
298.80899	418	1+
298.85694	258	
298.88079	1182	1+
298.97065	456	1+
299.81616	258	1+
299.85325	220	
299.89836	358	1+
300.12346	370	1+
300.85576	818	1+
301.04576	406	1+
301.09147	274	1+
301.12604	254	1+
302.04904	268	1+
302.86316	478	1+
303.06146	252	1+
303.16767	176	
303.23589	152	1+
303.89053	368	1+
303.95157	368	1+
304.86229	184	
305.08923	416	1+
305.86076	472	1+
306.97483	290	1+
307.28484	304	
307.78534	168	
307.79614	416	1+
307.89168	1392	
307.99782	172	1+
308.14334	834	1+
308.37502	306	1+
308.88169	2070	1+
308.96970	174	1+
310.15838	528	
311.02608	296	1+
311.16283	308	
311.88352	8214	1+
312.12230	168	
312.17642	484	
312.52059	144	1+
312.97355	246	
313.08184	254	1+
314.14115	382	1+
314.86519	1298	1+
314.89479	752	
315.17874	246	1+
315.37058	132	1+
315.82065	254	1+
315.88949	1052	1+
315.99096	216	1+
316.86428	560	
316.88843	696	1+
316.92533	526	1+
317.12218	190	
318.01681	236	1+
318.10313	356	1+
318.86098	934	1+
318.89115	292	1+
318.99792	232	1+
320.87890	218	
321.07574	360	1+
321.88157	382	1+
322.03029	390	1+
322.11517	246	
322.15522	176	
323.01984	242	
323.97806	294	1+
324.01432	492	1+
324.76602	196	1+
324.80315	272	1+
324.86017	300	
324.88727	252	
324.89724	886	1+
326.96517	240	
327.13542	264	1+
327.87966	460	
327.89669	630	
328.18740	170	1+
328.87647	350	
329.80208	204	
329.89664	1026	1+
330.03839	390	1+
330.17602	200	1+
330.88896	2142	1+
331.89745	1668	1+
331.94876	188	
332.82007	286	1+
332.87770	838	1+
332.90359	970	1+
332.93517	248	
333.85013	180	
334.10649	212	1+
334.17655	178	1+
334.89829	630	
335.01759	216	
335.84080	254	
335.89220	316	
336.83710	200	1+
336.87734	768	1+
336.89472	266	
336.94276	350	1+
337.09988	268	1+
337.37507	182	
338.98920	178	
339.81628	282	1+
339.87636	810	1+
340.06012	168	
340.13765	388	1+
340.77549	178	1+
340.89789	206	1+
340.97730	144	1+
341.04818	340	
341.14350	416	1+
342.06250	342	1+
343.12878	412	1+
343.97517	200	1+
344.12958	270	1+
345.90145	386	
346.17556	238	1+
346.76940	212	1+
346.97057	316	1+
347.81845	170	
347.84221	332	1+
347.90002	388	
347.97300	246	1+
348.13501	184	
348.91537	404	1+
349.01224	408	1+
350.01616	342	1+
350.15332	296	1+
350.88737	780	
350.94274	170	1+
351.05748	214	
351.88662	422	
352.00211	324	1+
352.16572	512	1+
352.19896	328	1+
352.77001	314	1+
352.78868	180	1+
352.87947	284	
352.91037	444	1+
353.20293	194	1+
353.85082	200	
353.89837	266	1+
354.05357	196	
354.95480	248	1+
355.07354	276	1+
355.12436	314	1+
355.89927	592	1+
355.92191	286	1+
356.10194	214	1+
356.18688	472	1+
356.83405	194	
356.90476	414	1+
358.71560	212	
359.18035	306	1+
360.86758	516	1+
360.91133	168	
361.05210	336	1+
361.86876	394	1+
362.35054	188	
363.14887	218	1+
363.85498	168	
364.11171	326	1+
364.84151	286	1+
366.84099	1442	1+
367.16825	210	1+
367.34110	390	1+
367.79009	344	1+
367.87812	168	
368.27215	222	1+
368.34736	292	1+
368.39700	224	1+
368.84076	228	
368.90239	826	1+
369.12759	200	1+
369.84229	340	
369.88507	256	1+
370.03524	208	1+
370.19549	308	1+
370.80202	320	1+
370.83538	420	1+
371.97546	352	1+
372.17821	284	1+
372.77526	146	1+
373.03195	316	1+
373.83224	268	
373.90150	200	
374.82406	170	
374.86661	192	
375.94714	228	1+
376.27817	128	1+
376.39901	138	1+
376.71362	186	1+
376.85176	270	1+
377.87896	166	
379.08293	214	
379.97171	228	1+
380.12379	180	
380.85294	330	1+
381.10085	376	1+
382.03687	314	1+
382.85571	524	1+
383.05897	214	1+
383.11540	636	1+
383.71619	254	1+
384.21194	404	1+
384.82421	172	
384.85084	3668	1+
384.89536	680	1+
385.11676	216	
385.21588	296	1+
385.65389	110	1+
385.78870	238	1+
385.80563	214	1+
386.39452	232	1+
387.22553	218	1+
387.73764	268	1+
387.85114	278	
388.17100	256	
388.19550	632	1+
388.31952	140	1+
388.79285	432	1+
389.17571	390	1+
389.19962	524	1+
389.86609	360	
390.35464	222	1+
390.84342	1192	1+
390.86768	246	
391.75507	194	1+
391.80650	200	
392.04317	204	1+
392.83072	328	
392.86678	1024	1+
393.08829	274	
393.79954	350	
393.83242	370	
394.83785	458	
394.86027	612	1+
395.08392	132	1+
395.15326	186	
396.02121	180	1+
396.12184	200	1+
396.80962	176	
397.20219	174	
397.86356	458	1+
398.90353	236	
398.99685	166	
399.06774	202	1+
399.20630	278	1+
399.22770	176	
400.12507	512	1+
400.81990	280	1+
400.87462	196	
401.12678	434	1+
401.75776	166	1+
402.86270	432	
403.01349	286	1+
403.23228	218	
403.87078	2132	1+
404.09474	244	1+
405.12117	326	1+
405.15749	204	1+
405.46159	96	1+
405.89472	272	
406.81849	186	
406.86055	274	
407.86694	6518	1+
408.05145	182	1+
408.92834	222	
409.00171	278	1+
409.07415	366	1+
409.14013	200	
409.19492	258	1+
409.81829	182	
410.78033	298	1+
410.84499	774	
410.87639	1610	
410.94219	194	1+
411.81209	720	1+
411.84205	1150	1+
411.86254	286	
412.72905	184	
412.84859	742	1+
413.07999	698	1+
413.10458	304	1+
413.88229	240	
414.86600	224	
415.36984	232	1+
415.83333	332	1+
415.87419	682	1+
416.87743	442	1+
417.14121	174	
417.22432	192	
417.40519	312	1+
418.16945	230	1+
418.85577	186	
419.13801	250	1+
419.81936	354	1+
421.88524	908	
422.86616	186	
422.88776	508	
422.99388	224	1+
423.21306	296	1+
423.87157	1020	1+
424.14190	668	1+
424.73668	168	1+
424.81914	236	1+
424.83953	184	1+
425.20410	288	1+
425.88059	1528	
425.93617	564	1+
426.14672	386	1+
426.73305	366	1+
426.80515	342	1+
426.86347	1852	1+
426.93900	580	1+
428.00231	236	1+
428.29703	308	1+
428.74075	332	1+
428.84697	1254	1+
428.88459	2464	1+
429.06564	512	1+
429.13556	272	1+
429.40779	176	1+
429.82986	198	
430.85721	670	
430.88297	460	
431.86848	1006	1+
432.20147	354	1+
433.28101	176	
433.79079	194	1+
433.86154	256	
434.14824	272	1+
434.82658	252	1+
434.88788	336	
435.86577	188	
437.14674	498	1+
438.85424	220	1+
439.14020	184	
439.15775	184	
439.19771	228	1+
439.24125	162	1+
439.89758	666	
440.10577	236	1+
440.15319	178	
440.89564	402	1+
441.24041	456	1+
442.15489	1016	1+
442.21011	186	1+
443.10954	242	1+
444.11153	172	1+
444.14891	228	1+
444.87381	3532	1+
446.81163	170	
446.82978	156	1+
446.99989	252	1+
447.22912	366	1+
447.88147	210	
448.89749	194	
449.71181	176	1+
449.87742	788	1+
450.77531	498	1+
451.73181	190	1+
451.90057	434	
453.36999	268	1+
453.40164	274	1+
454.38699	236	1+
454.87003	242	1+
456.22751	260	1+
457.90186	1310	1+
457.92526	174	
458.71060	192	1+
460.05448	220	1+
460.16913	430	1+
461.25305	220	1+
461.38662	198	1+
462.16135	244	
462.88444	1450	1+
463.21267	198	1+
463.83015	170	1+
464.86044	156	1+
466.82874	202	1+
467.26005	270	1+
467.29588	202	
467.89137	1596	1+
468.17441	320	1+
468.77352	264	1+
469.85860	304	1+
470.10650	268	1+
470.71298	270	1+
471.22546	178	
471.41843	142	1+
471.71073	312	1+
472.20679	168	1+
472.31071	186	1+
473.24874	122	1+
476.92073	256	1+
477.07100	146	1+
479.24311	164	1+
479.86071	214	1+
480.10499	256	1+
484.70730	122	1+
485.04525	164	1+
485.90251	798	1+
486.33515	188	
487.43937	278	1+
487.81378	184	
490.06760	200	1+
490.78438	278	1+
491.32062	212	1+
491.41985	202	
491.84968	286	
491.89171	274	1+
491.93851	202	1+
492.81713	216	1+
495.23892	348	
499.26632	220	1+
499.46624	156	1+
499.76756	216	1+
500.47316	116	1+
501.87143	234	1+
502.17517	234	1+
502.87370	160	1+
503.35578	3132	1+
503.41751	338	1+
503.75970	262	1+
503.79641	288	1+
504.27617	496	1+
504.40397	178	1+
504.76403	192	1+
504.80216	212	1+
505.27954	314	1+
505.43340	354	1+
505.46672	330	1+
505.98745	110	1+
506.43667	204	1+
506.46755	226	1+
506.80395	170	1+
507.28465	316	1+
508.18620	268	1+
508.37491	190	1+
508.44389	310	1+
508.72602	218	1+
509.30343	582	1+
509.49564	270	1+
509.86477	252	
509.90160	220	1+
510.13469	202	1+
510.30973	436	1+
511.40035	182	
511.82468	142	1+
512.31146	232	1+
END IONS

###FS:    #m/z: 336.94685 #charge 1+
###MS: 15
###MSMS: 17
BEGIN IONS
TITLE=Cmpd 12, +MS2(336.9469), 28.0-35.0eV, 0.4min #17
RTINSECONDS=20.0315
SCANS=15,17
PEPMASS=336.94685	174950
CHARGE=1+
79.44927	116	
192.89049	180	
192.95283	108	
197.09423	104	
202.02380	92	
204.01057	196	1+
205.94622	364	1+
206.98009	122	
207.97344	156	
208.72281	96	
208.98361	150	
209.88627	262	1+
211.94496	8684	1+
212.41223	112	1+
212.88195	542	1+
213.94021	3828	1+
215.88810	364	1+
215.93745	630	
217.89281	136	
221.94604	120	
223.95781	360	1+
223.97542	432	1+
224.93313	90	
225.06963	92	
225.92874	108	
226.94844	138	
229.14248	114	
229.90198	106	
229.95544	9062	1+
230.57038	100	
230.89032	408	
231.88794	304	1+
231.95136	2682	
232.04926	100	
232.13714	100	
232.14740	104	
232.94626	580	1+
233.06402	266	1+
233.89585	242	
233.94764	546	1+
234.89432	212	1+
235.86904	156	
236.85448	92	
238.08531	246	
240.07825	118	
242.88760	180	1+
245.79970	132	
246.97529	162	
247.96594	1696	1+
248.03480	674	1+
248.90547	272	1+
248.99121	148	
249.04016	444	1+
249.82153	94	
249.96297	758	1+
249.99096	180	
250.84091	116	
250.89491	170	
250.98016	120	
251.07360	292	1+
251.15442	172	
251.56354	100	
251.95795	152	
252.92318	124	
252.97139	5312	1+
253.01298	118	
253.83464	202	
253.90696	206	
254.09275	414	
254.79274	106	
254.86430	90	
254.94262	230	
254.96611	1930	1+
255.07417	230	
256.07533	122	
256.96093	402	1+
257.98122	116	
258.05289	90	
258.85451	112	
258.96460	214	
259.95721	166	
263.02380	124	
263.05828	198	
263.24341	130	
263.44012	112	
263.82992	90	
265.01476	386	1+
265.91042	184	1+
266.97624	132	
268.79329	212	1+
268.83981	102	
270.79442	190	1+
270.86816	286	1+
270.98083	608	1+
271.10588	148	1+
272.20043	124	
272.84466	116	
272.98177	146	
273.97642	188	1+
274.73125	96	
274.95550	118	
276.06812	514	1+
276.13453	154	
277.07358	360	1+
277.84116	244	1+
277.85589	196	1+
278.83843	204	1+
279.09649	132	
279.11595	110	
279.98801	160	
280.88968	112	
281.05121	358	1+
281.91771	124	
282.27221	100	
283.02950	332	1+
284.91411	138	
285.93751	90	
286.85372	190	
288.06713	118	
288.11588	94	
288.79967	110	
288.86508	120	
289.00826	252	
289.85659	210	1+
290.14515	120	
290.94716	142	
291.03112	102	
291.79956	170	1+
292.00955	92	
292.13891	300	1+
293.07027	166	
293.10708	144	
293.14130	230	1+
293.99715	110	
294.06862	126	
294.22102	94	
294.89588	90	
294.99719	282	1+
295.07075	98	
295.16352	94	
295.18236	104	
295.97356	660	1+
296.81152	172	
296.87904	102	
298.08410	158	
298.14107	120	
299.05391	328	1+
299.81567	290	1+
300.81595	204	1+
300.95009	108	
301.02003	130	
303.03877	102	
304.14471	322	1+
304.94592	106	
305.02889	132	
305.29384	130	
306.28244	122	
307.03654	106	
307.87895	124	
308.28852	184	1+
308.88186	196	
309.32521	114	
311.37056	98	
311.86488	124	
312.02541	96	
312.43094	92	
312.87566	102	
313.03013	116	
314.12371	162	
314.95705	204	1+
315.07162	146	
315.16004	146	
315.27506	92	
316.93926	154	
318.24103	132	
319.08596	242	1+
320.29532	166	
321.03236	102	
322.13459	188	
322.89834	96	
323.01666	120	
323.09692	90	
323.23525	246	1+
324.88988	160	
325.14229	92	
325.29226	112	
326.00572	90	
327.30821	206	1+
327.82789	132	
327.96666	142	
328.81358	140	
328.89071	298	1+
328.97471	94	
329.87615	152	
330.64245	96	
332.01066	106	
332.31473	220	1+
333.77811	100	
334.08380	250	1+
335.93857	98	
336.21462	122	
336.33062	112	
337.35560	150	
338.80423	108	
338.98048	124	
339.00094	102	
340.39703	190	
340.53071	92	
341.24704	92	
END IONS

###FS:    #m/z: 359.96246 #charge 1+
###MS: 15
###MSMS: 18
BEGIN IONS
TITLE=Cmpd 13, +MS2(359.9625), 28.0-35.0eV, 0.4min #18
RTINSECONDS=20.8045
SCANS=15,18
PEPMASS=359.96246	125086
CHARGE=1+
201.89122	112	
202.94392	202	1+
203.88255	112	
204.96927	142	
207.95017	104	
209.94433	554	1+
213.41604	122	
216.83092	94	
221.89430	150	
222.95198	1116	1+
223.99087	126	1+
224.89306	142	
224.94930	1452	1+
224.97028	182	
225.09384	116	1+
226.88640	110	
226.94763	4510	1+
226.97636	158	
227.93234	158	
228.94248	3410	1+
229.92834	98	
229.95969	98	
231.97621	100	
233.86818	104	
233.90865	104	
236.06507	194	1+
237.06092	216	1+
237.89846	200	1+
239.03290	262	1+
240.03826	152	1+
240.89403	100	
240.94571	108	
240.96234	1164	1+
241.39476	102	
241.94258	108	
242.94207	190	
242.95972	722	1+
243.01330	120	
244.95833	2580	1+
245.94106	176	
246.95323	1886	1+
246.97814	168	
247.04815	146	
247.08019	168	1+
248.03660	400	1+
249.42739	94	
249.84115	102	
250.63714	116	
250.91042	130	
250.94714	124	
250.98147	138	
251.03515	120	
251.47367	102	
251.97252	100	
253.20797	112	
253.83427	114	
253.95102	110	
254.07015	154	
254.55580	94	
255.90585	222	1+
258.86051	130	
258.90543	136	
258.97231	250	1+
260.96643	616	1+
263.05460	414	1+
263.13328	130	
263.56982	94	
263.84477	126	
264.51547	98	
264.96279	124	
265.97553	96	
265.99551	98	
266.03878	126	
267.92393	108	
267.97576	192	
269.97042	314	
270.11849	180	
271.83707	106	
274.91546	168	1+
275.00634	94	
275.05770	112	
275.97387	134	
276.84221	108	
277.02906	118	
277.83583	138	1+
278.52371	100	
279.04949	98	
279.91676	176	
279.98649	98	
280.26015	114	
280.84635	278	1+
281.14962	244	1+
281.86918	108	
281.93625	96	
281.98779	132	
282.91610	370	1+
284.25090	170	
286.01896	184	1+
286.80702	94	
287.21358	128	
288.06228	140	
289.09225	202	1+
291.05030	114	
291.11757	126	
291.97306	120	
292.05905	150	
292.10580	216	1+
292.92192	110	
293.06662	138	
293.86990	116	
295.02662	152	
295.87686	94	
295.98498	266	1+
296.80611	158	
296.92218	148	1+
297.08211	100	
298.08410	96	
298.45701	94	
298.58469	104	
298.81520	140	
299.06824	104	
299.90450	208	1+
299.91990	148	
301.03284	154	
301.17014	98	
301.86133	316	1+
302.11705	96	
302.86034	184	1+
303.80849	128	
303.94626	94	
306.27533	94	
306.87003	354	1+
307.07946	94	
307.13443	114	
307.43968	102	
307.79272	100	
308.29306	206	
308.79228	106	
309.97892	174	
310.34680	346	1+
311.86060	352	1+
311.89026	98	
312.06779	112	
312.49166	98	
315.04705	276	1+
316.18741	184	
316.93971	132	
318.93605	264	
319.08204	200	1+
319.93304	150	
320.10942	108	
320.29484	134	
321.11242	138	
321.21880	112	
321.96024	116	
322.34855	212	1+
322.92797	94	
323.01831	1024	1+
323.16127	158	
323.24067	446	1+
326.90456	100	
328.80910	96	
328.94344	98	
329.83992	170	
329.86956	110	
330.24020	104	
330.46628	100	
330.97155	112	
331.14069	96	
332.89391	116	
333.56510	94	
334.75906	182	1+
335.94360	246	1+
338.87256	300	1+
339.23241	158	
340.06567	106	
340.24587	118	
340.35833	834	1+
340.90433	208	1+
340.94370	154	
341.02907	128	
341.23543	112	
342.20137	144	1+
342.28246	118	
344.23981	96	1+
344.27866	116	
344.29427	126	
344.80757	98	
348.77968	132	
350.11159	96	
352.11370	138	
352.88501	142	
353.45338	98	
355.88139	96	
357.21274	342	1+
358.19908	98	
358.35655	114	
359.18684	180	
360.10894	142	
360.15547	116	1+
360.33336	96	
361.29046	244	1+
361.35729	342	1+
361.78238	102	
362.12584	190	1+
364.00725	96	
END IONS

###FS:    #m/z: 507.84711 #charge 1+
###MS: 19
###MSMS: 20
BEGIN IONS
TITLE=Cmpd 14, +MS2(507.8471), 28.2-35.2eV, 0.4min #20
RTINSECONDS=24.488
SCANS=19-20
PEPMASS=507.84711	231244
CHARGE=1+
191.95582	442	1+
196.01562	752	1+
229.95647	260	1+
230.84730	418	1+
231.96703	206	1+
236.12269	272	1+
237.88660	190	1+
238.94772	222	1+
243.99702	154	1+
247.03704	242	1+
248.84303	96	1+
248.89891	270	1+
249.97206	262	1+
250.88616	256	1+
250.97024	316	1+
252.08135	206	
253.08154	174	
253.13689	194	1+
253.40749	232	1+
254.09437	270	
255.03996	176	
255.10354	166	
255.94768	164	
256.06339	222	1+
256.09151	264	1+
258.85299	190	
260.89025	248	
265.98825	226	1+
266.09812	324	1+
266.12899	212	
266.16813	406	1+
266.86824	162	
270.12745	210	1+
270.85623	250	
271.01186	228	1+
271.87550	884	1+
272.39289	174	
272.85275	564	1+
273.07515	192	
275.10594	180	
275.86580	546	1+
275.92347	208	1+
276.86571	508	1+
278.09984	356	1+
278.83564	256	
279.87992	254	1+
279.93922	404	1+
281.11801	456	1+
281.14818	180	
281.87559	366	1+
281.97782	208	1+
282.12163	352	1+
283.94830	208	
283.96727	142	1+
284.43109	172	1+
284.87816	408	1+
284.94779	162	
285.94256	860	1+
286.09598	176	
286.85029	168	
286.88333	506	1+
286.90736	228	1+
287.85432	288	
287.97320	342	1+
288.04272	216	1+
288.87159	388	
289.79179	236	1+
289.88284	1010	
289.91601	162	
289.93549	278	1+
289.96171	148	1+
290.07913	250	
290.38349	284	1+
290.86724	1160	1+
291.14146	172	1+
291.50943	192	1+
292.05896	166	
292.36380	162	
292.51331	160	1+
292.88702	196	
292.96589	174	1+
293.39517	328	1+
293.87358	2938	1+
294.12618	294	
294.14397	176	
295.92992	172	
296.09781	328	1+
296.85714	360	1+
296.88155	180	
296.97096	150	1+
297.00670	190	
297.81982	172	
298.80968	350	1+
298.85513	394	
298.87637	554	1+
298.96877	208	1+
299.04492	384	1+
299.14862	184	1+
299.85476	876	1+
300.04948	268	1+
300.85841	572	1+
301.14954	196	
301.88318	302	1+
302.01242	234	1+
302.09660	180	1+
302.25441	194	1+
302.91518	230	1+
303.07426	188	1+
303.82281	204	1+
303.88077	600	1+
303.95244	210	
304.88329	424	1+
304.98299	208	1+
305.04859	262	1+
305.85954	480	1+
305.98821	340	1+
306.08519	218	1+
306.12482	266	1+
306.88233	264	
307.89177	1106	
308.14083	1082	1+
308.29602	376	1+
308.87344	1714	1+
309.81389	294	1+
309.88867	444	
310.15721	976	1+
310.30643	184	
311.02231	204	
311.88373	7794	1+
311.91312	226	
311.92934	282	1+
311.98667	166	
312.08814	184	1+
312.17672	276	
313.01770	170	
313.17252	180	
313.27097	158	1+
313.82976	348	1+
314.86908	1190	1+
316.06895	286	1+
316.86528	594	
316.88947	436	
317.07375	220	1+
317.10089	184	1+
317.35857	262	1+
317.88987	526	1+
318.05157	230	1+
318.86314	614	1+
321.80981	146	1+
321.84836	166	
322.15683	304	
322.85674	222	
323.00812	252	1+
324.86428	270	1+
325.03788	348	1+
325.90337	552	
325.98880	162	
326.80325	210	
326.86099	172	
326.88891	1516	1+
326.89787	466	
326.96915	278	1+
327.11064	256	1+
327.14041	242	1+
327.20137	176	
327.89380	1014	1+
328.37521	378	
329.00688	232	1+
329.06291	248	1+
329.13972	250	1+
329.16755	288	1+
329.82353	272	1+
329.84969	208	1+
329.89528	688	
329.96757	386	1+
330.88164	322	
330.94436	222	1+
331.11767	268	1+
331.21174	178	
331.89125	536	
332.11994	218	1+
332.78245	228	1+
332.82392	170	
332.87745	1040	1+
332.90862	224	
333.97916	184	1+
334.90135	444	
336.04718	518	1+
336.13651	160	
336.87345	260	
336.89918	350	1+
336.94822	288	1+
337.05090	458	1+
337.88234	874	1+
338.17463	246	1+
338.82723	212	1+
338.87672	728	1+
338.97301	246	1+
339.88287	526	1+
339.97920	164	1+
342.02213	170	
343.06010	168	
343.16153	266	
343.87509	388	1+
345.87311	630	1+
346.10836	168	
346.39709	170	
347.46864	202	1+
347.90753	260	
348.92342	188	
350.03903	178	
350.88430	1100	1+
350.95069	178	
351.31912	170	1+
351.39959	162	
352.82618	188	
352.90816	228	1+
353.85257	402	1+
354.05191	214	
354.13825	404	1+
354.90900	300	
355.17869	166	1+
355.89217	386	
356.03762	112	1+
356.37259	182	1+
356.88689	412	1+
358.41303	244	1+
358.87445	246	1+
358.98352	184	1+
359.12206	178	
360.07914	254	1+
360.22006	216	1+
360.90446	324	1+
361.77710	154	1+
361.86293	272	1+
364.13360	272	1+
365.89888	552	1+
366.18579	184	
366.84230	1178	1+
366.90662	346	1+
367.05925	164	
367.32986	324	1+
367.70769	178	
368.18473	192	
368.84457	182	
368.89296	202	
369.08720	206	
369.12275	204	1+
369.23690	446	1+
369.83819	764	1+
369.89285	164	
370.07764	490	1+
370.78155	254	1+
371.19112	166	
371.86757	342	1+
372.87014	234	1+
373.83546	210	
373.90383	280	1+
374.04512	248	1+
374.81678	406	1+
375.13053	252	1+
375.19304	230	1+
375.88269	470	1+
376.04343	264	1+
376.86050	384	1+
376.88697	328	1+
379.03843	240	
379.37354	170	
380.10544	494	1+
380.18916	386	1+
380.85072	652	1+
380.89265	170	
381.92656	180	1+
382.37810	216	
382.79910	196	1+
384.84936	3156	1+
385.97319	240	
386.19552	284	1+
386.25849	244	1+
387.76883	166	
387.97606	240	1+
388.09156	178	1+
388.17291	252	
388.79369	354	1+
389.20051	538	1+
389.79784	302	1+
390.84284	1072	
391.14704	182	1+
391.19951	212	
391.84189	566	
391.91707	184	
392.07204	220	
392.83210	392	
392.86798	434	
393.20035	358	1+
393.79269	480	1+
393.83319	756	1+
393.86614	374	
393.91603	228	1+
394.84468	516	1+
395.09555	296	1+
396.03430	156	1+
396.73005	192	1+
396.76829	276	1+
396.88505	160	
397.87357	312	1+
399.98564	340	1+
400.86436	278	1+
401.12694	412	
402.13118	236	
402.18824	168	
402.22130	196	
402.86157	372	
403.00906	206	1+
403.09399	338	1+
403.23084	302	
403.87228	1602	1+
404.00645	228	1+
404.80173	212	1+
405.12602	188	1+
405.85970	380	
406.18499	202	
406.85916	258	
407.00506	220	1+
407.73915	204	1+
407.81418	254	
407.86902	3432	
408.08901	180	
408.86906	2040	
409.08084	172	
409.81846	372	
409.85708	964	
409.91591	244	1+
409.99004	228	1+
410.12863	288	1+
410.74320	220	
410.84114	1510	1+
410.87683	940	1+
410.93674	202	
411.69493	242	1+
411.81176	552	1+
412.73850	352	1+
412.84659	1132	1+
413.07709	812	1+
413.20861	168	
413.97308	268	1+
414.18640	500	1+
416.87748	332	1+
418.76624	170	
418.85718	446	1+
420.24461	184	1+
421.13460	286	1+
421.88148	398	
422.06950	212	1+
422.10064	280	1+
422.24433	232	1+
422.88378	232	
423.00307	188	
423.16265	234	1+
423.24643	158	1+
423.87163	944	1+
424.03209	210	1+
424.13919	784	1+
424.19615	254	1+
425.34379	192	1+
425.88419	734	1+
426.86295	2132	1+
426.93712	276	1+
427.22806	262	1+
428.07626	300	1+
428.84860	1300	1+
428.88441	1370	1+
429.73988	428	1+
430.14849	360	1+
430.86437	1396	1+
430.87920	296	
431.34092	144	1+
431.86947	964	1+
431.96068	286	1+
432.00526	186	1+
433.20973	274	
433.36619	222	1+
433.85248	402	
434.85928	686	1+
434.88999	524	1+
435.15369	376	
435.86573	442	1+
437.14960	198	
437.90518	172	1+
439.15422	308	1+
439.80708	206	1+
439.87240	178	
439.89455	712	1+
441.88588	198	
442.15225	736	1+
444.15589	332	1+
444.87407	4792	1+
445.38359	382	1+
446.34621	274	1+
447.76537	308	1+
449.12025	272	1+
449.37857	180	
449.88194	1058	1+
452.83604	182	1+
452.86154	172	
452.94553	184	1+
453.19645	270	1+
455.36743	270	1+
456.88064	212	
457.08898	338	1+
457.90419	1392	1+
458.20729	206	1+
458.98139	144	1+
459.24772	210	1+
460.16775	434	1+
462.13004	278	1+
462.15918	496	1+
462.88245	1452	1+
464.72901	196	1+
464.76141	194	1+
465.16786	560	1+
466.17143	394	1+
466.25134	232	1+
467.28239	202	1+
467.89136	1256	1+
469.00354	172	
469.22909	180	1+
469.26146	174	1+
469.89896	318	1+
471.29093	212	1+
479.77072	166	
485.74939	178	1+
485.90075	876	1+
486.09569	204	1+
487.29064	296	1+
489.46478	178	
490.09058	272	1+
492.20365	318	1+
498.39169	208	
500.75031	182	1+
502.78807	298	1+
503.35255	754	1+
503.79266	316	1+
504.42106	194	
504.44403	436	1+
505.33475	206	1+
505.44801	334	1+
505.63646	138	1+
506.28098	310	1+
506.47830	244	1+
506.68200	106	1+
507.28564	232	1+
507.37002	278	1+
507.86198	204	1+
508.37602	174	1+
508.68658	114	1+
509.09880	144	1+
509.76785	110	1+
510.07354	190	1+
510.15641	98	1+
510.19486	146	1+
510.30983	342	
510.47140	266	1+
510.72785	196	
511.16605	116	1+
511.26499	182	
512.17045	236	1+
512.18702	196	1+
END IONS

###FS:    #m/z: 336.94679 #charge 1+
###MS: 19
###MSMS: 21
BEGIN IONS
TITLE=Cmpd 15, +MS2(336.9468), 28.0-35.0eV, 0.4min #21
RTINSECONDS=25.26
SCANS=19,21
PEPMASS=336.94679	190444
CHARGE=1+
203.57829	98	
207.97591	252	1+
210.07163	98	
210.88617	184	
211.94513	5140	
212.87898	1112	1+
212.94857	194	
213.94038	3092	1+
215.88658	420	1+
215.93838	422	
216.46332	116	
217.85937	144	
217.88115	98	
217.93817	94	
222.95290	204	1+
223.20348	98	
223.97506	192	
224.93048	92	
224.97107	220	1+
229.90747	104	
229.92957	96	
229.95549	8080	
229.99115	302	1+
230.08781	94	
230.88879	1566	1+
230.96053	344	
230.99525	260	1+
231.95078	2158	1+
232.04257	178	1+
233.89891	250	
233.94755	536	1+
234.10410	102	
234.89529	300	1+
235.02543	104	
235.86897	228	
236.08330	258	1+
236.69601	98	
237.12556	94	
238.99531	94	
239.83154	224	1+
240.05771	110	
241.94966	108	
244.03813	128	
244.33207	94	
245.97229	98	
246.56196	94	
246.90788	148	
247.91497	92	
247.96580	1416	1+
248.03722	130	
248.89958	182	
249.03868	172	
249.09285	112	
249.90038	214	
249.96007	1108	1+
250.03864	160	
250.43287	94	
250.91280	128	
251.03569	94	
251.06988	122	
251.97644	106	
252.94762	146	
252.97113	3884	1+
253.91116	188	
254.09245	206	1+
254.16619	110	
254.89037	98	
254.94468	410	1+
254.96702	2030	1+
255.07441	502	
256.24380	104	
257.08092	166	
257.91094	96	
258.52055	94	
258.91461	126	
259.90901	92	
260.39562	92	
260.84414	142	
263.05342	218	
263.83300	132	
264.89706	188	1+
265.01589	110	
266.99843	360	1+
267.06585	92	
268.01906	128	
268.84418	310	1+
268.96767	226	1+
269.17722	96	
269.41675	124	
270.96316	196	
270.98000	478	
271.04386	96	
271.91364	292	1+
272.97930	354	1+
273.79541	128	
273.81034	130	
273.87013	132	
274.86517	108	
275.83096	230	1+
275.87604	188	1+
275.97118	136	
275.98973	120	
276.13782	132	
276.86002	98	
277.03619	124	
277.05869	244	1+
277.83082	406	1+
277.96793	126	
278.83175	404	1+
278.89313	114	
279.99545	92	
281.00990	150	
281.04760	320	
283.18352	108	
283.78741	144	
283.88696	266	1+
285.10979	98	
285.86842	138	
286.85201	226	
286.86928	190	
287.06419	386	1+
287.85313	140	
288.52228	92	
288.93477	216	1+
289.01080	116	
289.88492	152	
290.00379	102	
291.07095	94	
291.85488	136	
292.58088	130	1+
292.85975	112	
293.06630	376	
293.10383	136	
293.85014	228	1+
293.99823	140	
294.10555	92	
294.33704	96	
295.11877	152	
295.22013	96	
295.97339	194	
296.95312	120	
297.03095	204	1+
297.97947	200	1+
298.80233	110	
298.84064	118	
299.05979	198	
300.84292	162	
300.91138	144	
301.09113	142	
301.17429	94	
301.26815	110	
301.86933	130	
303.81147	100	
303.87166	102	
305.72189	118	
307.80160	114	
308.30624	114	
308.87414	358	1+
309.32131	204	1+
310.43513	96	
310.86937	92	
311.86497	148	
312.83067	94	
313.12384	96	
315.16213	162	
316.41989	112	
318.54221	98	
319.08827	152	
319.96086	166	
320.08656	118	
321.02915	142	1+
321.22377	156	
322.12941	342	1+
322.99994	130	
323.23854	228	
323.30872	108	
323.89002	468	1+
324.29524	110	
324.83851	116	
324.89261	398	1+
324.95803	118	
326.78886	106	
326.87498	126	
327.88834	390	1+
328.83639	124	
328.88922	288	1+
329.32210	122	
329.87295	92	
331.03340	100	
332.81751	206	1+
332.98416	186	1+
333.87678	100	
334.26501	162	
334.89398	94	
336.33367	150	
337.95864	106	
338.09781	134	
338.16035	198	1+
339.19849	138	
340.39004	106	
END IONS

###FS:    #m/z: 359.96256 #charge 1+
###MS: 19
###MSMS: 22
BEGIN IONS
TITLE=Cmpd 16, +MS2(359.9626), 28.0-35.0eV, 0.5min #22
RTINSECONDS=26.0325
SCANS=19,22
PEPMASS=359.96256	148110
CHARGE=1+
120.48434	100	
205.94921	168	
208.94148	138	
209.94375	684	
215.90515	96	
216.90968	132	
218.91517	176	
220.03980	142	
220.96010	132	
221.89014	122	
222.95440	478	
223.95711	236	
224.44901	102	
224.89469	96	
224.94973	1014	1+
224.97530	236	1+
225.88582	134	
226.88134	106	
226.94788	3712	1+
227.93181	126	
228.85001	110	
228.86738	96	
228.94245	3824	
229.79429	198	1+
229.89879	260	1+
229.94869	122	
232.12143	96	
233.85267	182	
233.88972	96	
233.96158	262	1+
236.90805	224	1+
238.05899	276	1+
238.93938	120	
240.10110	106	
240.12873	94	
240.93920	130	
240.96210	1154	1+
242.95901	748	1+
243.01533	98	
243.05876	128	1+
244.03340	126	
244.95696	2328	1+
245.56433	102	
245.84063	96	
245.94449	182	
246.95315	2940	
246.97332	178	
247.04039	120	
248.80453	220	
249.04298	132	
249.84461	104	
250.93242	278	1+
250.95547	136	
250.97043	124	
251.02916	106	
252.11360	110	
252.84419	98	
253.83587	110	
256.02796	100	
256.50098	94	
257.41862	122	
257.85593	186	1+
258.91884	148	
258.98176	96	
259.92864	242	1+
260.53861	110	
260.96993	438	1+
263.05140	118	
264.07062	100	
266.81308	134	
266.84257	140	
266.91059	150	
266.95169	98	
266.97055	326	1+
267.10597	100	
268.86783	94	
268.95462	152	
269.11797	102	
269.85432	124	
269.97312	574	1+
272.49728	98	
272.85098	122	
274.86024	108	
274.90005	120	
274.94751	116	
275.00114	158	
275.84050	110	
275.97241	208	
276.08369	216	1+
276.11931	202	1+
276.89312	106	
278.38660	100	
278.79847	126	
278.85288	168	
279.91193	142	
280.10859	112	
280.79458	242	
280.86867	196	
281.52393	98	
281.80693	120	
281.84943	104	
281.86338	130	
281.88291	124	
282.41047	96	
283.08691	154	
283.12477	98	
283.98770	140	
284.82577	138	
285.00818	102	
285.92720	228	1+
286.79092	96	
287.04494	208	1+
287.09245	208	1+
289.02153	96	
290.85767	122	
291.89223	134	
293.07377	100	
293.11966	134	
293.86252	130	
293.87878	194	
294.05985	196	1+
294.85758	98	
295.02198	186	
296.33020	142	
296.80381	110	
298.03574	134	
298.80621	146	
299.81556	134	
299.88265	240	1+
300.07570	122	
301.51317	100	
301.85041	140	
303.90509	116	
304.16707	98	
304.26948	178	
306.85587	216	1+
307.13362	252	1+
307.28723	308	1+
307.87803	224	1+
308.29310	204	1+
308.87875	394	1+
309.31090	304	1+
309.34121	382	1+
309.80185	104	
309.88096	316	1+
311.86559	124	
312.96190	138	
313.16507	98	
313.29792	100	
314.13953	126	
314.82104	132	
315.94843	104	
316.26691	126	
317.87517	160	1+
317.93088	282	1+
318.93254	236	1+
320.32431	138	
321.07281	188	1+
321.30535	228	1+
322.12546	128	1+
322.93172	196	
323.01910	1160	1+
324.28341	100	
324.88978	284	1+
325.21484	96	
326.80542	244	1+
326.85798	190	1+
327.80566	176	1+
328.44689	106	
329.13841	116	
329.82716	118	
336.94528	552	1+
337.14240	94	
338.33774	268	1+
338.99614	106	
339.83311	188	
339.87173	94	
340.36140	188	
340.78503	176	1+
340.88977	102	
340.94224	146	
341.26310	98	
341.35926	128	
341.90046	340	1+
342.96241	110	
343.27380	176	
344.10775	98	
344.21802	110	
349.84323	112	
350.10579	112	
350.79732	142	
350.83027	158	
351.77524	96	
352.87972	130	
353.88585	110	
356.19527	220	1+
358.88922	160	1+
361.77646	116	
364.10102	104	
364.36567	118	
365.55246	112	
END IONS

###FS:    #m/z: 322.93092 #charge 1+
###MS: 23
###MSMS: 24
BEGIN IONS
TITLE=Cmpd 17, +MS2(322.9309), 28.0-35.0eV, 0.5min #24
RTINSECONDS=29.701
SCANS=23-24
PEPMASS=322.93092	2610172
CHARGE=1+
191.95274	102	
196.88291	132	
199.85915	128	
201.04074	204	1+
201.44650	90	
202.85454	108	
205.59276	90	
205.94999	144	
212.87900	122	
213.06123	102	
215.88636	354	
217.88876	208	1+
217.93511	92	
220.86636	146	
221.86774	114	
221.94145	146	
222.95461	144	
223.10475	152	
223.96267	498	1+
224.94797	86	
225.92870	94	
226.09672	86	
226.87289	138	
227.05981	102	
227.93037	380	1+
228.07127	94	
230.84829	168	
230.86478	136	
230.89005	110	
231.89428	94	
231.97208	182	1+
233.16316	168	
234.89745	92	
235.79211	86	
236.83794	86	
237.96349	86	
238.93284	104	
238.96425	206	
238.98362	96	
239.01432	90	
239.07669	238	
239.83766	150	
240.88350	152	
240.94046	1788	
240.96112	276	1+
241.40081	94	
241.93972	5996	1+
242.46647	88	
242.87975	94	
242.94225	4314	1+
243.01400	234	1+
243.88215	388	1+
243.90242	88	
243.97164	104	
244.04831	100	
244.39187	90	
244.82005	98	
244.93999	1672	1+
246.97454	370	
247.04813	90	
248.52451	94	
248.83273	174	1+
248.85605	100	
249.03732	92	
249.20065	98	
249.96709	100	
250.74225	94	
251.78966	86	
251.92344	92	
253.83238	178	
253.91964	98	
255.04582	96	
255.08488	208	1+
256.93587	88	
257.80297	240	1+
258.12014	86	
258.83575	88	
261.12850	94	
261.89600	86	
262.83032	504	1+
262.96600	168	
263.05571	146	
263.83219	372	1+
263.88793	140	
264.96635	86	
265.05847	198	
265.08239	220	1+
266.06257	140	
266.86918	86	
268.95971	94	
269.00770	118	
269.05495	102	
269.43688	116	
270.15051	112	
270.42750	104	
271.17071	86	
271.52711	86	
271.84405	122	
272.16045	158	
273.79846	118	
273.99345	90	
274.07377	282	1+
275.05792	182	
275.81619	90	
276.65812	88	
276.84102	138	
276.85466	122	
277.00580	96	
277.06461	90	
278.06566	148	
278.79099	128	
278.84979	118	
278.86377	116	
279.09113	566	1+
279.76082	104	
279.92906	144	
280.14001	120	
281.57346	88	
281.94439	92	
282.05667	112	
282.85936	356	1+
282.88536	120	
282.98971	144	
283.02907	168	
283.06936	134	
283.14564	90	
283.48863	92	
283.78875	138	
283.80796	132	
284.29032	622	1+
284.86973	356	1+
285.86400	240	1+
285.94479	128	
286.91755	204	1+
289.00134	122	
289.40326	98	
292.05734	210	
292.41770	94	
292.78952	142	
292.90949	90	
293.81708	92	
293.87663	174	
294.84083	110	
294.85720	230	
294.92471	242	1+
294.97764	90	
295.83519	308	1+
296.10520	96	
296.91078	98	
298.82146	134	
299.78785	192	
301.87902	410	1+
302.81503	120	
304.08052	218	1+
306.81326	106	
306.88078	172	
307.00294	182	1+
307.80035	444	1+
307.88876	130	
308.29279	508	
308.87286	324	1+
309.03034	150	
309.32433	110	
310.30900	398	
311.86291	114	
311.88475	104	
312.03246	208	
312.88922	88	
312.90672	102	
313.03202	128	
317.77332	88	
317.94106	104	
318.86240	86	
319.12366	198	1+
319.41078	88	
319.89472	126	
323.19657	92	
323.24059	910	1+
323.28222	94	
323.30651	130	
323.89167	416	1+
325.25799	168	1+
326.14022	112	
326.17321	122	
327.21172	102	
END IONS

###FS:    #m/z: 340.94172 #charge 1+
###MS: 23
###MSMS: 25
BEGIN IONS
TITLE=Cmpd 18, +MS2(340.9417), 28.0-35.0eV, 0.5min #25
RTINSECONDS=30.473
SCANS=23,25
PEPMASS=340.94172	1311940
CHARGE=1+
128.93144	84	
182.87623	86	
189.86187	286	1+
191.93104	90	
192.92686	182	
205.94864	130	
210.09097	90	
210.93942	138	
212.88200	322	1+
212.94744	174	
213.94092	2200	1+
215.88730	820	1+
215.93762	346	
216.83111	100	
217.88341	420	1+
217.93629	96	
221.89758	148	
221.94437	160	
222.89729	84	
224.98021	112	
226.06911	84	
226.95123	138	
227.94710	234	1+
228.80217	100	
228.91206	102	
230.88978	498	1+
231.89315	328	1+
231.95039	3152	
232.09992	92	
233.52580	94	
233.89833	688	1+
233.94767	436	
235.89447	260	
235.94857	202	1+
238.04898	184	1+
239.78647	114	
239.83611	94	
240.07262	92	
241.15855	86	
241.82106	188	1+
244.97801	92	
245.98339	132	
246.97425	232	
247.97947	118	
248.86691	116	
248.87781	360	1+
249.04087	278	1+
249.95940	976	1+
250.95226	306	1+
251.90248	86	
253.01653	88	
253.92353	112	
254.94146	280	1+
254.96655	1690	1+
255.07566	694	1+
255.40892	94	
256.96687	404	
257.22931	100	
257.46339	96	
257.79897	106	
258.47567	102	
258.84344	120	
258.90809	88	
259.95655	194	
259.98483	222	1+
260.98806	206	1+
261.46085	94	
262.96247	98	
263.85511	90	
265.12892	124	
266.02455	112	
266.93764	112	
266.99421	264	1+
267.06983	106	
267.13534	246	
267.50752	86	
267.62790	90	
267.90528	100	
268.12726	156	
268.89903	116	
269.84435	124	
272.84999	174	1+
272.93792	306	1+
272.98121	234	
273.44257	104	
273.87538	84	
274.44858	104	
274.81284	178	1+
274.86566	204	1+
275.05539	102	
275.98084	252	1+
276.22734	102	
276.84405	112	
276.96018	220	1+
277.82564	124	
278.04410	98	
278.07494	258	1+
278.84939	126	
279.12586	96	
279.47543	100	
279.86163	254	1+
280.47836	98	
281.04704	96	
282.14439	94	
282.27660	242	
282.86984	132	
282.89152	98	
284.04539	104	
286.79332	220	1+
286.88506	110	
286.93979	86	
287.86151	90	
288.20485	114	
288.43137	110	
289.87433	236	1+
290.24136	98	
290.79267	254	1+
292.15310	186	1+
292.48046	144	
293.06567	190	
293.43413	132	
293.62756	90	
293.85260	144	
293.89768	146	
294.27729	116	
294.87313	268	1+
295.21008	98	
295.91082	98	
296.01562	128	
296.14020	100	
296.90029	86	
297.00390	98	
297.84870	132	
297.92061	178	
297.97805	202	
298.07959	92	
298.80208	92	
298.94552	102	
299.01429	120	
299.06131	192	
299.20246	90	
300.94065	122	
302.17479	100	
302.81263	224	1+
303.28111	88	
303.94391	96	
303.99174	96	
304.44344	120	
305.03769	86	
305.22201	84	
305.27853	338	1+
306.28379	270	1+
306.88874	90	
307.80481	312	1+
307.89071	152	
307.92877	102	
307.96731	102	
308.86933	98	
309.28002	136	
310.80991	274	1+
310.87586	140	
311.05617	104	
311.86393	162	
311.97522	210	1+
312.02947	106	
313.03267	100	
314.82170	222	
315.85211	190	1+
315.95612	90	
317.89485	142	
320.10169	192	1+
321.87150	168	1+
322.87937	206	1+
323.02626	94	
323.23849	350	1+
323.25748	106	
324.98096	120	
326.17376	102	
326.89848	124	
327.28659	106	
328.18025	100	
328.26463	138	
328.34260	90	
330.81438	108	
332.89514	94	
334.15981	94	
335.83386	126	
336.07469	88	
336.92169	100	
337.30053	90	
338.08025	222	1+
338.84234	88	
339.24944	88	
340.88954	158	
341.31194	116	
342.20859	170	
343.85390	148	
END IONS

###FS:    #m/z: 363.95781 #charge 1+
###MS: 23
###MSMS: 26
BEGIN IONS
TITLE=Cmpd 19, +MS2(363.9578), 28.0-35.0eV, 0.6min #26
RTINSECONDS=31.2455
SCANS=23,26
PEPMASS=363.95781	854442
CHARGE=1+
155.94518	100	
187.87064	138	
189.86255	404	1+
191.85892	430	
192.92788	184	
195.89436	118	
201.99424	106	
205.94502	240	1+
207.87674	134	
208.94143	344	
209.86636	118	
209.94439	1290	1+
210.88321	352	1+
210.97293	110	
212.87988	2692	1+
214.89399	266	1+
216.41060	162	
216.86572	192	
222.95219	986	1+
223.08631	128	
224.94827	1528	1+
225.88482	150	
225.96940	224	
226.07602	116	
226.89315	146	
226.94756	7824	1+
226.97123	446	
227.29679	90	1+
227.88925	122	
227.93341	318	
228.16735	106	1+
228.89492	438	
228.94289	9236	1+
229.89668	198	
230.43678	112	
230.88962	4466	1+
231.03600	100	
231.05131	82	1+
232.88465	672	1+
235.92389	102	
236.79131	156	
237.52619	150	1+
237.91316	194	1+
239.96410	156	
240.03091	114	
240.88691	152	
240.94016	286	
240.96435	588	
241.03982	120	
241.88174	278	1+
241.93964	1304	1+
242.94086	856	1+
242.96091	522	1+
244.95758	3816	1+
245.83441	118	
245.94111	488	
246.90463	158	
246.95313	4450	1+
246.97110	472	
248.03275	104	
248.90116	1270	1+
250.04114	104	
250.12342	102	1+
250.89569	410	1+
250.94851	198	
252.10335	134	
252.22351	212	1+
253.91007	378	
254.91206	190	
257.61326	104	
258.92561	100	
258.97325	122	
259.96705	618	1+
260.96733	610	1+
261.79986	108	
261.84359	204	1+
261.96898	376	1+
262.05739	202	1+
263.82868	144	
264.96526	150	
265.09667	124	
266.24706	238	
266.79264	192	
266.96349	150	
267.11326	220	
267.78526	106	
267.97393	394	
268.05559	166	1+
268.86676	152	
268.95863	198	
269.11755	202	1+
269.81331	218	
269.96965	1260	1+
270.80945	172	
271.91554	384	
272.53373	104	
272.93370	132	
276.53971	108	
276.80499	110	
276.84463	290	1+
277.09700	248	1+
277.91303	230	1+
278.79788	124	
279.84689	136	
280.37980	100	
280.79542	372	1+
281.89628	120	
282.57149	100	
282.85778	142	
282.88509	184	1+
283.04995	196	1+
283.79170	148	
283.85218	554	1+
284.07295	140	
284.79170	284	1+
284.82571	110	
285.01860	122	
285.84468	414	
285.89112	116	
285.90965	100	
285.95091	278	1+
287.05590	256	1+
287.95128	124	
289.86884	100	
290.36677	114	
290.78539	354	1+
290.85884	232	1+
290.87990	308	1+
291.44129	100	
291.80464	104	
292.05961	128	
293.06662	184	
293.88232	144	
293.93203	170	1+
294.27228	216	1+
294.92712	208	1+
295.05528	134	
295.86288	106	
296.81083	276	
298.08693	252	1+
298.80130	1028	1+
299.00267	132	
299.06635	134	
301.39184	108	
301.86271	340	1+
302.77868	148	
302.79373	172	
302.80942	114	
302.85122	132	
303.80674	350	
303.85644	1450	
303.90268	112	
304.27457	102	
306.79612	102	
306.88183	118	
306.97626	138	
307.29346	150	
308.29246	512	1+
308.88364	132	
309.15453	112	
309.81276	152	
310.30959	120	
311.06127	118	
311.31109	130	
311.86433	340	1+
311.88215	118	
312.37595	102	
313.02391	182	
313.12396	104	
316.22800	114	
316.81251	264	1+
318.93925	238	
319.08609	102	
319.81683	122	
320.02314	100	
320.86800	294	1+
321.81839	454	1+
322.82983	102	
322.92729	174	
323.24016	106	
323.83129	144	
324.02010	180	
324.89454	112	
325.87342	376	1+
326.18855	120	
326.87497	318	1+
327.80073	138	
328.88733	148	
329.88294	136	
330.88830	100	
333.09987	120	
334.82661	158	1+
334.85951	120	
335.79017	308	1+
336.94648	382	1+
337.81894	106	
339.83022	218	
339.87621	128	
341.83354	106	
341.89666	172	1+
342.00750	104	
343.17718	102	
345.14925	246	1+
346.30358	106	
349.32338	532	1+
351.41799	128	
352.29560	108	
352.92242	138	
353.89201	176	1+
354.00287	102	
354.75768	118	
355.77861	122	
356.05795	122	
357.29861	100	
357.77416	124	
358.03602	174	1+
359.90852	208	1+
365.31443	150	
366.45468	106	
367.33096	296	
END IONS

###FS:    #m/z: 322.93091 #charge 1+
###MS: 27
###MSMS: 28
BEGIN IONS
TITLE=Cmpd 20, +MS2(322.9309), 28.0-35.0eV, 0.6min #28
RTINSECONDS=34.9215
SCANS=27-28
PEPMASS=322.93091	2746676
CHARGE=1+
123.23467	92	
187.10489	86	
187.93235	88	
189.91899	244	1+
189.95945	132	
191.96835	88	
192.40912	92	
192.88805	110	
195.92119	92	
197.87051	104	
198.89416	92	
200.88592	160	
201.04625	260	
205.00364	108	
205.94842	338	
208.98905	136	
211.90325	138	
213.02013	86	
213.87390	90	
215.88452	214	
216.88593	116	
220.87616	114	
221.87768	90	
221.94630	190	
222.95097	200	
223.10599	104	
223.96048	728	1+
223.97566	126	
226.39233	100	
227.45394	96	
228.89520	86	
229.91254	170	
230.84997	124	
230.88703	102	
231.90180	94	
233.04443	108	
235.99593	86	
236.07711	120	
238.07567	328	1+
238.93866	276	
239.79209	104	
240.87992	338	1+
240.91045	88	
240.94092	2556	
241.02120	136	
241.88314	284	1+
241.94208	2614	
241.96415	120	
242.94262	7150	1+
243.77811	92	
243.88078	624	1+
244.93965	1468	1+
246.09746	102	
246.97630	420	1+
247.85332	104	
249.04183	148	
249.07865	86	
249.13671	90	
249.65437	102	
249.89919	94	
250.94746	118	
251.07928	126	
251.50907	96	
251.92575	86	
252.84663	120	
253.26530	92	
253.78841	86	
256.13563	106	
256.85932	102	
256.92215	100	
256.94175	162	1+
256.97274	140	
257.12694	98	
257.34529	90	
257.79749	128	
257.89297	120	
257.91369	116	
259.79535	86	
260.99767	130	
261.20893	106	
261.89027	94	
261.94925	182	1+
262.04808	128	
262.20936	96	
262.85467	92	
263.05589	260	1+
263.83285	130	
263.90664	246	1+
264.79414	102	
265.26216	202	
266.01679	160	
266.04451	226	1+
266.37816	92	
266.71072	90	
266.86052	136	
267.00080	248	1+
267.79304	224	
267.89220	120	
268.81758	146	
268.94705	92	
269.02811	86	
269.73545	110	
269.80070	144	
272.82171	134	
272.84812	186	
273.79445	120	
274.79569	96	
275.48096	98	
275.89466	96	
276.22939	126	
276.85071	252	1+
278.80716	112	
279.09171	1114	1+
279.23097	198	
279.28217	208	1+
280.94122	94	
282.85819	214	1+
283.03991	186	
283.06902	318	1+
283.78965	154	
284.29345	480	1+
284.78437	136	
284.87410	226	1+
285.81294	128	
286.10624	220	1+
286.91518	372	1+
288.20005	144	
289.78974	96	
289.88431	90	
290.80225	298	1+
290.86396	170	
291.37754	86	
292.02004	86	
292.06273	200	
292.26423	100	
292.96069	90	
293.85741	276	1+
293.87746	120	
294.05718	114	
294.82365	88	
294.97804	86	
295.94854	100	
296.81106	102	
297.08479	102	
297.78594	112	
299.92036	84	
300.78343	88	
301.26475	92	
301.82254	126	
301.85979	150	
302.86151	92	
304.15715	116	
305.10059	128	
305.78622	84	
306.12351	86	
306.80432	96	
306.88633	130	
307.79991	324	
307.89287	232	
308.29831	412	1+
308.79600	232	1+
310.24698	90	
310.30878	182	
311.81565	116	
311.87387	188	1+
312.89843	244	1+
313.03130	230	
314.81661	140	
316.84817	86	
319.72555	144	
319.82343	136	
320.19657	86	
322.90180	176	
323.24042	410	1+
323.83599	152	
323.89168	134	
324.20211	98	
324.78760	86	
324.89352	324	
324.90965	90	
325.24250	102	
326.89684	184	1+
END IONS

###FS:    #m/z: 340.94169 #charge 1+
###MS: 27
###MSMS: 29
BEGIN IONS
TITLE=Cmpd 21, +MS2(340.9417), 28.0-35.0eV, 0.6min #29
RTINSECONDS=35.6935
SCANS=27,29
PEPMASS=340.94169	1306894
CHARGE=1+
197.86850	176	
197.89364	100	
198.87788	122	
205.94795	138	
207.87631	108	
208.07576	96	
210.89884	102	
210.93772	168	
212.87948	118	
213.88511	96	
213.91569	112	
213.93888	1364	1+
214.41660	92	
214.89674	102	
215.88846	802	1+
217.88367	168	
217.92075	94	
222.97234	144	
223.96144	120	
227.04255	90	
227.07077	110	
228.94722	172	
230.89024	688	1+
231.95038	1734	1+
233.89741	590	1+
233.94921	278	
235.07324	126	
235.86763	264	1+
235.89370	222	
236.80498	90	
238.90335	192	1+
239.51161	104	
240.71192	88	
240.78763	136	
240.96078	138	
242.02937	202	1+
243.83141	304	
243.88924	114	
244.92194	92	
244.95783	108	
248.02542	98	
249.91462	182	
249.96264	572	1+
249.98346	114	
251.03979	96	
251.08950	104	
251.95443	184	1+
253.83361	238	1+
253.91181	118	
254.01042	258	1+
254.13220	128	
254.90992	264	
254.94063	208	
254.96605	1608	1+
255.07408	628	1+
256.11197	96	
256.91057	278	1+
257.03436	136	
257.17218	90	
258.45372	100	
258.84667	124	
259.88788	278	1+
259.95761	208	
260.05699	92	
261.43314	106	
261.83808	182	
262.93608	94	
262.96067	124	
265.01976	118	
266.04138	120	
266.99957	156	
267.13746	186	
267.18623	102	
267.24779	132	
267.99935	232	1+
268.02512	106	
269.11451	106	
270.41582	134	
270.80042	116	
270.88838	108	
272.85121	168	
272.93423	176	
273.20742	88	
273.79883	154	
274.35092	94	
274.40193	94	
274.86288	140	
274.94914	108	
276.26401	102	
276.85749	306	
277.04977	204	1+
277.90128	92	
278.84995	190	
278.98999	104	
279.43172	128	
279.82283	104	
280.26524	276	1+
280.52761	106	
280.85257	170	
280.90801	102	
281.04905	220	1+
281.64131	100	
281.86796	140	
281.89076	134	
282.03015	102	
283.03287	182	
283.86021	298	1+
285.26966	94	
285.87741	152	
285.92934	104	
287.22418	190	1+
288.01975	88	
288.06411	108	
288.82511	222	1+
289.50566	90	
289.79012	236	1+
289.88833	108	
291.38469	94	
291.84105	104	
291.85579	122	
291.90073	94	
292.81698	174	1+
293.85025	128	
294.85727	94	
294.91651	90	
296.06908	108	
297.92706	90	
297.97453	282	
298.43594	92	
299.06206	298	1+
299.41446	166	
299.78705	120	
299.83256	156	
299.99054	238	1+
301.10604	94	
301.80895	124	
302.17509	182	
302.38984	142	
305.27457	250	1+
306.29734	118	
306.88242	440	1+
307.88765	260	1+
308.29174	410	
310.84636	102	
310.87515	122	
312.03604	90	
313.81086	352	1+
313.87938	114	
314.19829	90	
314.81408	300	1+
316.26885	96	
317.11051	92	
319.23191	92	
320.93858	134	
321.81927	204	1+
322.23375	308	1+
322.27677	188	1+
322.30907	132	
322.89403	114	
323.30841	102	
323.80255	90	
324.26443	98	
324.89567	456	1+
325.13862	116	
326.10905	152	
326.30632	140	
327.12135	114	
328.12641	106	
328.18801	136	
328.81096	354	1+
328.83845	114	
328.88812	92	
329.81096	254	1+
330.57339	100	
332.21071	88	
333.96217	100	
335.30993	92	
335.81610	92	
336.32695	142	
336.84019	208	1+
337.30034	110	
338.29281	236	1+
339.34023	90	
340.08440	116	
340.86322	130	1+
341.13601	92	
341.90001	360	1+
342.27407	132	
343.20083	88	
344.18462	94	
344.90696	92	
344.95278	98	
END IONS

###FS:    #m/z: 363.95783 #charge 1+
###MS: 27
###MSMS: 30
BEGIN IONS
TITLE=Cmpd 22, +MS2(363.9578), 28.0-35.0eV, 0.6min #30
RTINSECONDS=36.4655
SCANS=27,30
PEPMASS=363.95783	837606
CHARGE=1+
178.02697	106	
187.86653	138	
189.86441	394	
191.85856	672	1+
196.88514	268	
197.96378	98	
207.87503	194	
207.95345	300	1+
208.87832	146	
208.94173	230	
209.89326	150	
209.94343	948	1+
210.88356	656	1+
211.94118	128	
212.83932	110	
212.87940	3550	1+
214.91414	210	1+
215.90101	108	
216.41222	320	
219.87434	154	
222.95311	478	
223.89225	164	
223.95331	362	
224.94835	1608	1+
225.04784	108	
226.88839	104	
226.94771	6688	1+
226.97111	204	
227.10716	116	
227.93383	290	
228.06270	232	1+
228.89418	710	1+
228.94294	7506	1+
230.88962	4636	1+
231.78421	102	
232.00610	156	
232.88709	674	1+
234.88094	186	
235.88285	154	
236.54678	122	
237.84212	106	
239.10700	150	
240.94036	1334	1+
240.96351	440	
241.83873	102	
241.90514	98	
241.96559	300	
242.11274	108	
242.82610	154	1+
242.90210	118	
242.92067	120	
242.94244	1040	1+
244.82137	186	1+
244.95764	3284	
245.94341	444	
246.84137	158	1+
246.90525	360	
246.95318	4496	1+
247.35869	110	
247.90469	158	
248.81145	106	
248.90138	1982	1+
250.89756	216	
250.94480	302	1+
250.96652	266	1+
251.06988	106	
251.51661	108	
251.90710	322	1+
252.90791	226	1+
254.09150	204	1+
254.90863	134	
255.05582	106	
258.84980	120	
258.85704	152	
258.89882	166	1+
258.97699	294	1+
260.97187	394	1+
261.83328	198	
262.57780	134	
262.83877	98	
263.95458	106	
263.97879	272	1+
264.78574	210	1+
264.84110	126	
264.91959	246	1+
265.83047	124	
266.24279	120	
267.13928	106	
267.97442	612	1+
268.81277	298	1+
268.88103	102	
268.96332	1202	1+
269.05816	102	
269.84073	158	
269.85639	114	
269.93195	110	
270.33894	104	
270.83564	132	
270.99340	106	
271.79433	128	
271.84438	106	
271.85663	208	1+
271.92044	310	1+
272.48697	104	
273.26389	110	
273.44642	106	
274.18629	104	
274.80259	158	
276.81703	150	
276.84984	416	1+
277.84967	248	1+
278.12457	98	
278.79953	342	1+
278.83061	178	1+
280.79272	304	1+
280.93506	114	
281.85344	148	
282.03437	256	1+
282.10090	178	1+
282.83902	98	
282.93776	134	
283.07035	138	
283.79204	136	
283.86228	114	
283.98970	238	
285.09630	106	
285.84403	714	1+
285.94452	170	
286.06276	116	
286.80002	110	
287.78044	100	
287.90110	108	
288.11366	108	
289.42751	108	
289.78463	338	1+
290.86652	188	
291.88915	236	1+
292.26261	158	
292.80009	110	
292.86184	188	
292.92161	230	1+
294.26998	282	1+
294.84410	106	
294.86458	510	1+
296.80923	144	
298.80220	1252	1+
299.86898	210	
300.86097	102	
300.87675	144	
300.99125	110	
301.80948	124	
301.86252	650	1+
302.79965	118	
302.88833	150	
303.75650	98	
303.80839	320	1+
303.85754	1174	1+
303.95604	118	
304.22515	120	
304.82298	100	
306.44269	194	
306.81143	138	
307.29271	654	1+
308.12015	190	1+
308.29655	576	1+
308.80777	132	
308.93408	180	1+
310.02398	112	
310.09679	158	
310.87756	170	
311.12584	118	
311.81691	212	1+
314.17837	124	
314.78606	114	
315.76277	156	
316.01378	158	
316.81669	134	
316.88031	176	1+
316.92693	246	1+
318.95554	106	
320.08381	284	1+
321.81227	452	1+
321.87002	254	
321.98333	112	
323.03007	110	
324.28420	144	
324.87113	124	
324.89146	206	1+
326.87325	472	1+
328.19207	280	1+
331.17923	144	
334.75516	108	
334.84656	132	
336.88344	314	1+
336.94549	594	1+
337.16375	118	
337.83640	106	
339.82954	132	
340.30031	96	
340.93922	292	
341.72277	114	
342.19326	186	1+
342.33684	108	
343.27359	116	
343.89126	104	
347.30898	116	
347.76520	116	
348.17081	206	1+
349.32336	158	
352.09614	134	1+
352.89179	208	1+
356.14167	108	
357.97151	100	
358.84141	130	
359.96045	114	
360.91352	100	
361.79390	326	1+
363.95532	114	
365.31485	164	
365.34841	156	
366.76561	190	1+
367.04723	148	
367.33394	142	
END IONS

###FS:    #m/z: 322.93079 #charge 1+
###MS: 31
###MSMS: 32
BEGIN IONS
TITLE=Cmpd 23, +MS2(322.9308), 28.0-35.0eV, 0.7min #32
RTINSECONDS=40.1635
SCANS=31-32
PEPMASS=322.93079	2675298
CHARGE=1+
50.41866	90	
105.60378	102	
184.84084	84	
191.95588	136	
192.89074	124	
194.11815	84	
200.88495	116	
204.99807	230	1+
205.95044	354	1+
207.97210	212	
209.92360	84	
211.10834	82	
212.01587	104	
212.89678	118	
213.38034	106	
213.99082	86	
214.89680	188	
215.88670	144	
217.88103	100	
218.05135	84	
218.14926	84	
222.19600	88	
222.91493	160	1+
222.95069	212	
222.97665	96	
223.39841	82	
223.95929	606	1+
224.98120	116	
225.43069	98	
225.86422	154	
226.08929	84	
226.80160	110	
227.93489	100	
230.84555	90	
230.89551	96	
230.95230	86	
231.89299	112	
231.92399	84	
233.09238	104	
233.83773	106	
233.89619	196	
234.14168	88	
234.16754	96	
234.88221	92	
234.89839	130	
235.82345	188	1+
236.01081	210	
238.05468	368	1+
238.16632	84	
238.93863	324	
239.08044	236	1+
239.14137	152	
239.89724	224	1+
240.12796	82	
240.79892	160	1+
240.94006	4156	
241.81690	198	1+
241.94336	2986	
242.12836	86	
242.24256	84	
242.94199	8452	1+
243.63992	100	
243.79310	84	
243.88034	106	
244.86034	114	
244.88842	224	
244.93989	2634	1+
244.98256	126	
246.09538	100	
246.19570	94	
246.78957	130	
246.97490	178	
248.86723	120	
250.34935	94	
250.65852	114	
250.89480	146	
250.94355	162	
251.50493	82	
253.00898	94	
253.05620	98	
253.83561	82	
254.83278	184	
255.01075	96	
255.78087	108	
256.10983	82	
256.91406	146	
257.79783	330	
258.06032	84	
258.82467	84	
258.83004	88	
260.12724	216	1+
260.83151	266	1+
261.79055	84	
263.05137	254	1+
263.17721	132	
263.82691	82	
263.91544	92	
263.97601	90	
264.23007	84	
264.41587	84	
265.98643	132	
266.84939	90	
266.96491	110	
267.00340	304	1+
267.78981	130	
268.03985	102	
268.79024	84	
269.00500	136	
269.80086	82	
270.45816	98	
270.80309	142	
270.87263	342	1+
272.13440	100	
272.78490	114	
272.84478	188	
273.79635	376	1+
275.81046	96	
275.86687	94	
275.92633	92	
276.81362	90	
277.38346	90	
278.84327	112	
278.85921	182	
279.09365	428	
279.28468	104	
279.79472	238	1+
280.09676	206	
280.81554	134	
281.86197	220	1+
282.27574	112	
282.83505	100	
283.06530	128	
283.78702	214	
283.99960	84	
284.09452	82	
284.29419	170	1+
286.80698	164	1+
288.78855	554	1+
289.78969	398	1+
290.86473	148	
290.88204	110	
290.94068	86	
291.81346	122	
292.07789	116	
292.26344	94	
292.43571	84	
293.11618	82	
293.42343	86	
294.87110	186	
295.06882	92	
295.93536	154	
295.99998	196	1+
298.96750	212	1+
299.18102	84	
300.81451	130	
304.26655	210	1+
304.87905	114	
305.29391	84	
305.81223	84	
305.87749	532	1+
306.78999	104	
307.79943	386	1+
308.29669	292	
308.80079	280	1+
308.88100	216	1+
310.17453	90	
310.30924	260	
311.85894	132	
311.88428	118	
311.95884	90	
312.65441	90	
312.86811	188	
314.09791	102	
314.80642	144	
314.82803	100	
314.88848	134	
315.87639	86	
322.31384	142	
323.23945	250	
324.04450	200	1+
324.86860	98	
324.89052	268	1+
325.20204	128	
END IONS

###FS:    #m/z: 340.94163 #charge 1+
###MS: 31
###MSMS: 33
BEGIN IONS
TITLE=Cmpd 24, +MS2(340.9416), 28.0-35.0eV, 0.7min #33
RTINSECONDS=40.936
SCANS=31,33
PEPMASS=340.94163	1196532
CHARGE=1+
165.81218	100	
184.86589	94	
189.86474	126	
196.00600	100	
207.96072	98	
208.96118	92	
212.87671	180	
213.87853	196	
213.93975	850	1+
214.87963	166	
215.88808	424	
215.93711	290	
217.85605	126	
217.88397	564	1+
217.90436	94	
218.04060	102	
219.87928	90	
220.89618	98	
221.87555	94	
223.95987	226	
224.07977	88	
224.97694	104	
226.07087	92	
226.94824	232	1+
228.94069	144	
230.88764	526	1+
230.91292	90	
231.08327	100	
231.95183	1088	1+
233.89678	1140	1+
233.94865	374	
233.99693	150	
235.89339	424	1+
235.95017	134	
238.54355	96	
239.79121	112	
240.54281	94	
240.79087	136	
241.48464	90	
242.94024	104	
243.74704	92	
244.90194	90	
245.44468	92	
246.97519	144	
248.41232	102	
248.90312	104	
249.04176	148	
249.08558	88	
249.89889	374	1+
249.95907	548	1+
250.09624	128	
250.90098	230	1+
252.79192	92	
252.92059	96	
253.90163	166	
254.90019	108	
254.94128	110	
254.96657	1024	1+
255.07344	328	
255.90033	96	
256.01946	96	
256.03774	96	
256.84934	92	
256.91377	252	
256.96255	102	
257.79800	216	1+
258.07524	122	
258.79686	258	1+
258.84681	104	
258.88579	236	
258.90590	130	
258.96470	136	
259.84771	166	
259.89355	152	
260.84163	150	
260.90372	120	
261.88987	108	
262.96387	148	
263.97769	156	
264.01847	88	
264.90654	148	1+
265.13888	112	
266.25174	128	
267.00440	88	
267.02214	92	
267.13844	252	1+
267.97558	92	
268.45824	138	
268.99235	158	
269.80122	98	
269.83671	170	1+
272.84123	226	1+
272.93510	108	
272.94778	240	1+
273.57258	94	
274.79282	88	
274.80675	88	
274.83330	92	
274.97336	210	1+
275.42389	104	
276.42548	100	
276.85832	188	
277.85221	136	
278.85140	304	1+
279.91661	96	
280.79046	98	
281.04785	144	
282.27796	126	
282.80850	98	
282.88656	192	
282.91871	116	
284.06981	128	
284.88572	94	
285.02905	138	
286.80322	110	
286.85819	146	
288.89799	88	
289.78613	242	1+
289.88380	130	
290.85350	144	
290.94698	96	
291.80727	100	
292.85992	102	
293.09340	116	
293.28847	138	
293.84939	552	1+
293.94740	104	
294.27925	90	
296.97208	266	1+
297.28734	92	
297.91673	108	
298.86059	114	
299.06504	138	
299.78385	98	
301.03139	98	
302.17202	166	1+
302.95406	92	
302.99546	98	
304.77771	92	
305.02678	90	
305.09090	88	
305.87599	118	
306.27954	316	1+
306.78987	94	
307.30779	128	
307.79706	106	
307.87568	136	
308.29074	134	
309.87025	366	1+
310.32708	104	
310.87453	272	1+
313.80345	112	
316.88329	134	
318.71963	88	
321.28300	98	
321.83562	102	
322.01865	180	1+
322.31275	94	
323.23970	126	
323.72000	128	
324.77445	94	
324.89414	262	1+
325.25362	176	1+
327.18189	158	
327.82635	222	
328.97013	108	
330.32249	134	
330.75227	90	
330.81353	138	
331.19431	98	
335.79943	168	
336.32709	90	
336.35391	88	
339.78040	102	
339.88194	158	
343.77878	102	
344.21064	100	
344.32767	88	
344.82917	90	
345.37873	92	
END IONS

###FS:    #m/z: 363.95763 #charge 1+
###MS: 31
###MSMS: 34
BEGIN IONS
TITLE=Cmpd 25, +MS2(363.9576), 28.0-35.0eV, 0.7min #34
RTINSECONDS=41.708
SCANS=31,34
PEPMASS=363.95763	711412
CHARGE=1+
52.47888	208	
105.83994	98	
182.86728	156	
187.86777	196	
189.86281	756	1+
190.93113	140	
191.85852	884	
192.92578	150	
196.88397	242	
204.02794	126	
207.40350	104	
207.87153	182	
207.95095	154	
209.94280	1832	1+
210.88506	342	1+
212.87941	3754	1+
214.89523	234	1+
216.41247	124	
218.50115	110	
218.91505	142	
222.95221	786	
223.95302	528	
224.94883	1648	1+
226.83803	94	
226.89188	250	
226.94750	5974	1+
227.78274	162	1+
227.89690	108	
227.93043	140	
228.83115	134	1+
228.89530	418	1+
228.94253	6838	1+
228.97588	148	
230.52194	98	
230.88946	5532	1+
230.91731	132	1+
231.00119	92	1+
232.88487	464	
234.88322	244	
235.43946	118	
237.89781	134	
238.94198	128	
239.06996	108	
239.42153	172	
239.93096	138	
240.37171	94	
240.94221	748	
240.96286	1004	1+
241.94259	488	
242.79485	110	
242.94354	1808	1+
243.82963	174	
244.89883	94	
244.95841	5050	1+
245.83776	308	1+
245.94114	470	
246.80594	100	
246.90605	446	1+
246.95319	4114	1+
246.97517	190	
247.02024	218	1+
248.80526	354	
248.90101	1532	1+
249.05909	96	
250.21235	104	
250.89722	260	
250.95144	138	
250.96529	138	
251.03010	160	
251.80156	192	
251.91521	124	
252.43466	104	
252.79607	102	
252.89547	568	1+
253.54610	104	
253.84017	312	1+
256.90678	158	
256.97153	100	
258.84906	124	
258.97348	120	
259.42330	96	
259.85220	150	
260.96879	660	1+
261.82904	168	1+
262.98086	168	1+
263.12183	98	
263.81230	248	1+
264.40174	104	
264.91536	160	
265.08537	258	1+
265.45521	104	
266.04173	194	
266.23264	104	
266.78161	402	1+
266.81518	440	1+
266.97886	110	
267.90995	104	
267.97167	640	1+
268.80576	128	
268.95499	214	
269.94874	98	
269.97030	708	1+
270.80402	120	
271.89670	96	
271.91776	160	
272.00375	220	1+
272.84704	258	1+
273.79292	118	
274.85857	160	
276.84738	706	1+
276.92132	232	1+
278.09194	102	
279.10393	360	1+
280.26137	144	
280.79253	1004	1+
280.85624	334	1+
280.98145	114	
281.12436	96	
281.98663	190	
282.02946	264	1+
282.12443	122	
282.81406	102	
282.93081	94	
283.78838	392	1+
283.85052	196	
284.84393	900	1+
285.94347	140	
287.41467	140	
288.06429	224	1+
288.19892	98	
288.81811	108	
288.87114	126	
289.93218	254	1+
290.08006	94	
290.78443	352	1+
290.86316	110	
292.05992	238	1+
292.86782	128	
293.03101	256	1+
293.12579	112	
293.85753	136	
294.82455	270	1+
294.85685	482	1+
294.93764	206	1+
296.80808	176	
297.52249	96	
297.86066	114	
297.92209	104	
298.80298	1058	1+
298.95405	246	1+
301.80678	428	1+
301.86050	872	1+
302.11293	94	
303.80741	366	1+
303.85767	784	1+
304.09160	114	
305.28200	100	
305.80355	196	1+
306.92964	114	
307.13629	188	1+
307.78091	132	
307.88705	180	
308.29437	448	1+
308.87413	98	
309.42382	98	
310.30835	124	
310.87893	392	1+
311.13095	100	
314.09454	118	
314.18030	136	
315.15423	96	
315.81288	504	1+
315.86097	124	
316.13413	136	
316.81499	368	1+
318.32321	102	
318.81508	336	1+
318.88194	184	
318.93197	108	
319.81004	106	
319.82041	196	1+
319.87514	102	
320.31885	246	1+
321.05623	94	
321.81554	520	1+
321.86877	122	
322.92675	226	
323.00656	196	1+
323.13375	96	
323.23633	110	
324.81826	190	
326.17436	148	
326.87453	486	1+
326.89354	184	
327.60406	110	
328.89132	198	
329.15304	134	
329.87346	134	
332.09417	122	
334.79013	94	
335.37052	104	
336.94990	552	1+
337.83936	112	
339.83183	210	
340.77686	128	
340.94284	242	
342.10752	114	
342.90172	96	
342.93159	142	1+
343.27915	96	
344.28863	234	1+
347.88191	256	1+
348.13187	106	
348.52910	112	
348.75907	98	
349.32003	360	
349.83390	98	
350.76812	236	1+
353.75820	94	
355.71743	94	
356.86627	266	1+
360.86981	104	
361.71855	240	
363.71414	138	
365.76769	208	1+
366.32757	300	1+
367.33285	184	1+
369.34758	150	
END IONS

###FS:    #m/z: 336.94645 #charge 1+
###MS: 35
###MSMS: 36
BEGIN IONS
TITLE=Cmpd 26, +MS2(336.9465), 28.0-35.0eV, 0.8min #36
RTINSECONDS=45.41
SCANS=35-36
PEPMASS=336.94645	144628
CHARGE=1+
179.66583	112	
182.87314	144	
189.86454	124	
192.88636	98	
205.95383	162	
208.88235	168	
208.98124	102	
209.07937	88	
210.88517	754	1+
211.94400	3204	
212.85706	94	
212.87736	1428	1+
213.41028	156	
213.94003	1604	1+
215.88709	570	1+
215.93951	142	
217.86076	138	
217.88090	158	
220.90534	112	
222.07678	108	
222.97372	182	
223.86483	88	
223.96294	130	
224.95174	138	
224.97485	148	
225.37938	90	
225.96184	138	
226.10038	90	
226.89413	206	
227.89205	624	1+
228.06367	106	
228.89383	368	1+
229.95587	3082	1+
230.89034	2156	1+
231.53542	98	
231.95048	1012	1+
232.14715	130	1+
232.82779	348	1+
233.11116	98	
233.89836	324	1+
233.95036	166	
234.88747	328	1+
234.91374	110	
235.79217	130	
235.84976	160	
235.86779	236	1+
235.89304	368	1+
236.91571	92	
237.05533	94	
240.84120	182	1+
240.95435	152	
242.06406	124	
243.52471	104	
243.62645	106	
243.89427	124	
245.49108	90	
245.90468	126	
246.97238	120	
246.98954	98	
247.90174	106	
247.96772	714	
248.03475	132	
248.90259	312	
248.99156	88	
249.04883	126	
249.96413	684	1+
250.83351	212	
251.06813	190	
251.82654	124	
251.88866	88	
252.41904	96	
252.97148	2110	1+
253.80644	90	
253.83436	128	
253.90700	836	1+
254.09321	166	
254.51095	94	
254.85832	210	1+
254.96479	928	1+
255.07375	636	1+
255.85553	258	1+
255.95280	92	
258.01755	88	
258.84616	178	
258.90997	138	
259.10778	94	
259.95641	160	
260.84595	126	
261.83639	176	
262.04986	110	
262.83368	108	
263.80375	88	
264.95906	92	
266.85139	96	
267.84008	944	1+
270.00177	94	
270.90441	100	
270.98021	224	
271.86628	132	
271.91531	150	
272.85018	432	1+
273.79164	106	
275.06343	90	
275.81596	138	
275.84180	128	
276.02075	92	
276.42133	100	
276.84917	156	
277.84223	198	
277.96007	136	
278.83789	720	1+
278.88662	110	
278.94196	170	1+
279.10178	160	
281.05168	128	
281.79024	190	
281.99161	92	
282.80611	220	1+
282.83991	254	1+
283.09785	94	
283.85412	118	
285.85039	232	
286.45889	94	
286.85023	866	1+
287.80754	100	
287.85114	518	1+
287.89878	146	
287.95420	122	
288.06213	100	
289.07508	94	
289.88053	116	
290.02601	90	
290.85338	88	
291.14759	98	1+
291.86553	132	
292.86403	94	
293.10515	140	
293.29328	106	
294.10849	132	
294.86100	254	
295.85849	130	
295.97469	166	
296.56811	94	
296.84785	94	
296.97921	108	
297.80799	122	
298.07752	88	
298.53349	106	
298.80505	94	
299.86775	120	
300.93106	140	
301.85358	94	
302.44168	94	
302.85714	100	
303.10677	126	
304.77796	90	
304.81078	274	1+
304.85926	154	
304.95389	118	
305.15916	90	
305.37200	118	
305.88370	432	1+
306.88545	348	1+
307.16224	92	
307.84655	100	
308.28982	148	
308.87212	182	
309.87067	942	1+
310.87462	694	1+
311.81752	126	
312.85698	116	
313.02652	88	
313.20408	92	
314.82337	124	
315.73445	98	
316.31053	102	
317.38172	104	
318.81688	90	
319.88099	118	
322.96451	110	
324.89104	120	
327.30855	96	
328.35581	94	
329.87267	162	
332.03865	88	
333.14380	192	1+
338.40408	100	
340.39383	142	
END IONS

###FS:    #m/z: 507.84672 #charge 1+
###MS: 35
###MSMS: 37
BEGIN IONS
TITLE=Cmpd 27, +MS2(507.8467), 28.2-35.2eV, 0.8min #37
RTINSECONDS=46.182
SCANS=35,37
PEPMASS=507.84672	130438
CHARGE=1+
191.95732	134	
196.01634	352	1+
199.88705	152	
224.97778	422	
225.02634	162	
230.84977	128	
235.07691	172	
238.06282	294	
241.85594	146	
245.07209	132	
245.83673	132	
248.85174	140	
250.97209	222	
252.08027	208	
258.87813	136	
266.06827	240	1+
266.10107	250	1+
267.94585	180	1+
271.87378	484	1+
272.13480	206	
272.85251	330	1+
274.89386	226	1+
276.83764	138	
279.83402	146	
280.82932	164	
280.98590	240	1+
281.37751	308	
282.11805	146	
282.78403	164	1+
284.93833	144	
286.10321	144	
287.04586	136	1+
287.85030	150	
289.88063	984	
290.13695	372	1+
290.86537	896	1+
290.89823	226	
292.86671	150	
293.19002	156	
293.87631	1160	1+
293.92313	130	
294.13023	258	1+
295.87771	528	1+
296.08500	132	
296.85474	158	
296.88354	352	1+
297.95723	158	
298.09472	150	
298.85707	308	1+
299.84411	412	1+
299.91447	202	
300.07450	236	1+
300.09848	160	
300.84782	350	1+
301.33921	170	
302.88463	144	
303.86735	422	1+
305.80122	144	
305.85956	492	1+
306.00917	178	1+
306.03374	246	1+
306.12674	146	
306.91640	168	
306.96614	362	1+
307.28737	186	
307.88686	492	
307.98592	164	
308.14015	768	1+
308.87241	570	1+
309.15670	522	1+
309.89526	300	
310.16009	366	1+
310.40870	258	1+
310.87782	184	
311.79439	226	1+
311.88391	3238	1+
312.13564	134	
312.17690	378	1+
313.88616	600	1+
313.97037	172	
314.86736	1524	1+
314.92474	188	
315.94936	174	
316.81578	198	1+
316.86115	448	
316.88795	146	
317.88882	164	
317.95789	268	1+
318.11590	178	1+
318.86127	956	1+
320.98999	268	1+
321.82147	138	
322.87336	332	1+
324.85808	336	
324.90686	196	
325.90437	300	
326.05616	274	1+
326.88678	754	1+
327.35450	140	1+
327.79946	154	
328.86976	194	
329.88820	152	
330.16206	154	
330.88014	474	1+
332.87723	850	1+
332.95151	222	1+
335.87746	168	
336.89045	192	
337.87981	452	
338.88210	750	1+
338.92625	132	
339.04377	192	1+
341.32925	156	1+
342.77306	188	1+
343.05544	162	1+
343.87131	260	
344.17514	196	1+
344.96814	144	
345.75512	212	1+
345.93171	264	1+
346.85068	306	1+
347.39076	246	1+
348.72924	220	
348.80601	168	
350.33808	208	1+
350.88694	778	1+
351.85415	194	
352.07432	230	1+
352.88172	556	1+
352.91600	136	
353.85198	472	
354.05283	288	1+
355.88558	522	1+
356.71702	254	1+
357.15087	144	
357.19452	174	
358.87645	136	
359.86940	154	
360.73142	222	
360.75401	180	
360.91469	176	
362.86539	284	1+
362.88818	240	1+
364.12073	254	1+
364.78820	142	
364.84241	320	1+
365.73710	170	1+
366.84192	610	1+
366.90525	264	1+
367.71077	602	1+
367.89442	306	1+
368.19133	142	
368.82461	146	
369.70585	132	
369.83648	1394	1+
371.37749	292	1+
373.01989	222	1+
373.90471	194	
374.79289	170	
374.81868	330	1+
375.85652	206	1+
376.03225	202	1+
377.20182	166	
379.09339	198	1+
379.71133	220	1+
380.85402	472	1+
380.91672	140	
381.32615	144	
383.11228	182	
383.71265	268	1+
383.88525	296	1+
384.22081	166	
384.85161	1524	1+
386.84892	162	
387.84818	454	
388.19092	132	
388.84827	232	
388.89457	138	
389.19946	444	
389.84687	212	
389.94159	210	1+
390.02816	120	1+
390.05749	156	
390.84163	954	
391.83942	698	
392.83142	1590	1+
392.88352	150	
393.86221	670	1+
395.10702	172	1+
395.82604	260	1+
396.77153	196	1+
398.73605	276	
399.75644	358	1+
399.80592	194	
399.86351	134	
401.83145	154	
402.86510	1114	1+
403.86912	776	1+
405.78969	174	
405.86574	282	
405.90702	196	
406.79635	422	1+
406.86167	212	
407.73540	236	1+
407.86736	1152	
408.06704	258	1+
408.85297	2020	1+
409.14721	146	
410.00847	206	1+
410.07135	246	1+
410.83733	1976	1+
410.87653	260	
411.67918	144	
411.73493	146	
411.78059	154	
411.81460	214	
412.20757	148	
412.26970	156	1+
412.73390	222	
412.84885	824	1+
413.07374	508	1+
413.87942	180	
414.80788	194	1+
414.87465	142	
415.84070	142	
416.73793	154	
416.84077	132	
416.87856	158	
417.87730	326	
418.85077	388	1+
421.36513	328	1+
421.88507	376	
422.84896	154	
422.88250	180	
423.80032	292	1+
423.87005	1052	1+
425.88333	220	
426.86304	1820	1+
427.73114	986	1+
428.01555	88	1+
428.08163	142	
428.84950	2576	1+
428.90287	240	1+
429.75292	174	
429.87420	158	
430.74225	674	1+
430.86054	1746	1+
431.58702	134	1+
431.69642	140	
431.86711	1284	1+
432.07732	208	1+
433.84940	228	
433.87049	262	1+
434.84709	144	
437.16023	196	1+
439.89580	398	1+
441.22304	270	1+
441.87770	184	
442.14990	184	1+
442.33130	134	
442.87225	162	
444.87346	2704	1+
444.96490	170	1+
445.74237	174	
446.24861	128	
446.74919	158	
446.88147	972	1+
448.76999	140	
449.87777	1526	1+
450.74765	214	1+
450.76690	400	1+
450.85042	190	
451.88767	152	
457.90998	380	
462.20791	130	
462.23370	162	1+
462.88277	1782	1+
466.22575	196	1+
467.88853	1816	1+
470.40942	198	1+
475.21110	138	
476.73441	154	
485.16176	186	1+
485.89844	1262	1+
488.44476	250	1+
488.81523	210	1+
494.17889	134	1+
494.24011	156	
504.19324	230	1+
505.47050	224	1+
507.27686	214	1+
508.22098	174	1+
508.92073	184	
510.24745	150	
512.38500	180	1+
512.76228	144	
END IONS

###FS:    #m/z: 359.96244 #charge 1+
###MS: 35
###MSMS: 38
BEGIN IONS
TITLE=Cmpd 28, +MS2(359.9624), 28.0-35.0eV, 0.8min #38
RTINSECONDS=46.9565
SCANS=35,38
PEPMASS=359.96244	115000
CHARGE=1+
193.08301	130	
206.90848	94	
207.66496	92	
208.89135	98	
209.94348	698	
211.91059	142	
221.88916	164	
222.95373	1188	1+
222.97955	104	
224.94860	1496	1+
225.96481	124	
226.88942	300	1+
226.94796	4330	1+
228.90585	186	
228.94289	3886	
229.94725	134	
230.03371	104	
231.91887	122	
233.85075	114	
234.59478	114	
234.89039	184	
235.82315	166	
240.93874	430	
240.96060	1094	1+
241.79731	116	
241.85824	106	
241.94290	312	
242.03267	104	
244.95756	1986	1+
245.83642	130	
245.94337	316	
246.89458	96	
246.95302	2968	1+
248.02858	158	
248.51675	92	
249.05396	144	
249.36583	92	
249.64835	104	
249.80419	240	1+
250.87723	104	
250.94757	370	1+
250.97015	142	
251.07359	158	
251.14280	96	
252.24410	90	
252.95524	310	1+
256.23760	100	
256.92122	104	
257.06583	98	
258.84439	174	
258.97293	546	
259.85324	160	
260.97229	154	
261.97401	142	
263.83303	116	
263.87657	130	
264.96175	164	
265.83177	92	
265.97698	106	
266.26987	102	
266.81557	370	1+
267.78371	118	
267.97531	288	1+
268.80591	118	
269.97067	434	
270.45924	130	
270.88629	158	
271.90971	180	
271.93196	152	
272.13463	100	
273.31884	100	
273.79388	140	
273.84962	258	1+
273.96663	172	
275.42165	94	
275.80904	382	1+
275.97351	192	
276.84935	298	1+
277.21012	94	
277.96069	106	
278.44199	108	
278.80290	96	
278.91232	142	
279.10337	90	
279.40370	106	
279.80054	106	
280.39727	120	
280.79313	914	1+
280.88368	130	
281.07324	138	1+
281.12355	140	
281.89289	116	
282.28269	104	
283.52363	104	
284.13873	94	
284.82487	242	1+
286.87805	126	
286.92655	248	1+
288.09060	98	
289.49941	92	
290.11350	142	
291.79892	96	
291.87506	114	
291.95308	112	
292.43585	96	
293.11577	108	
294.74813	98	
294.86335	138	
295.01959	106	
295.93054	112	
296.81209	138	
296.85128	90	
297.52671	94	
297.80276	778	1+
298.57826	92	
298.80489	650	1+
298.87721	102	
300.58203	90	
300.80407	126	
302.07239	100	
302.25076	134	
302.86136	98	
302.92408	132	
302.98010	104	
303.86657	106	
303.94275	100	
304.87558	100	
305.27321	202	1+
305.82128	110	
305.86438	160	
306.79616	94	
306.88147	172	
307.30407	142	
307.47876	92	
307.80009	122	
308.29435	154	
309.80168	166	
310.88002	564	1+
311.81320	90	
313.94656	354	1+
314.89081	112	
314.98783	138	
316.81634	106	
318.84968	276	1+
318.88225	182	1+
318.93632	128	
320.79770	262	1+
321.11369	90	
322.31308	102	
322.86917	110	
323.01601	320	
323.83785	138	
324.03352	166	
324.34074	94	
325.93296	98	
327.16852	92	
328.50034	108	
329.32203	102	
334.88570	142	
336.87978	120	
336.94656	282	
337.32638	164	
338.87369	136	1+
339.82988	110	
339.85277	94	
340.94255	222	
341.02255	160	
342.89684	90	
343.29874	90	
344.91099	104	
346.34465	96	
350.25550	178	1+
352.88461	100	
353.98231	90	
354.87678	90	
356.76972	222	1+
358.21062	182	1+
358.89530	126	
359.78301	212	1+
360.18430	128	
361.90161	126	
363.46598	100	
END IONS

###FS:    #m/z: 336.94666 #charge 1+
###MS: 39
###MSMS: 40
BEGIN IONS
TITLE=Cmpd 29, +MS2(336.9467), 28.0-35.0eV, 0.9min #40
RTINSECONDS=50.642
SCANS=39-40
PEPMASS=336.94666	126472
CHARGE=1+
124.46869	92	
182.86705	156	
183.86702	116	
185.86690	392	1+
189.86450	114	
198.96340	156	
199.04194	92	
203.98486	100	
205.95144	370	1+
206.38585	98	
207.87511	246	1+
210.88372	312	
211.92106	90	
211.94389	3176	1+
212.10476	90	
212.87956	1688	1+
213.94020	1118	
214.93214	118	
215.88549	524	
215.93866	104	
217.85937	122	
218.96070	88	
221.89225	90	
223.96091	230	
223.97695	256	1+
226.39402	86	
226.89771	258	
227.89677	224	
228.89622	322	
228.94050	140	
229.95566	3776	1+
230.05948	106	
230.88900	2570	1+
231.94974	1324	1+
232.34328	94	
232.82504	120	
233.02402	158	
233.82754	200	1+
233.94736	336	1+
234.83262	134	1+
235.85324	88	
235.94990	114	
236.11843	114	
236.79718	126	
236.93253	106	
238.13157	102	
239.90234	300	
240.39449	88	
240.83595	148	
240.94118	88	
241.03858	276	1+
242.84826	150	
246.08223	92	
246.10911	112	
246.56759	94	
246.90605	122	
246.97538	244	
247.52559	84	
247.96714	398	
248.03815	106	
248.89911	1054	1+
248.95167	100	
248.97003	258	
249.04077	138	
249.44124	114	
249.88309	152	
249.93230	88	
249.96106	280	
250.46635	90	
250.84080	100	
250.95228	104	
250.96933	154	
251.07097	120	
251.78674	146	
251.82480	120	
252.93737	100	
252.97120	1474	1+
254.08913	92	
254.45600	158	1+
254.90867	400	1+
254.94051	224	
254.96761	230	1+
255.07616	398	1+
256.84244	382	1+
256.90556	106	
257.19645	128	
258.80815	122	
259.35453	116	
259.54832	110	
259.82726	86	
260.07676	140	
260.88935	90	
261.81846	178	
262.84180	154	
263.05382	96	
263.83262	156	
264.13810	96	
265.36680	96	
266.08753	94	
266.80634	204	1+
266.83952	116	
266.99566	204	1+
267.84262	148	
268.01816	112	
268.84178	814	1+
268.91515	102	
269.80069	104	
270.98223	256	1+
271.02656	88	
271.73970	98	
271.87035	202	1+
271.91576	178	
272.04128	90	
272.52349	116	
272.84342	276	1+
273.93289	138	
274.80171	92	
274.85299	132	
274.86968	170	
275.21193	86	
276.85834	486	1+
277.84279	124	
277.87964	108	
278.83664	602	
279.83427	374	
280.94402	92	
281.05169	118	
281.85556	88	
282.27638	84	
282.87860	172	1+
283.79216	162	1+
283.88802	192	1+
284.74285	92	
285.03695	146	
285.84965	226	
286.11845	84	
286.85049	1200	1+
286.98106	84	
287.38245	100	
287.80925	242	1+
291.28956	126	
291.85704	148	
292.02425	88	
292.10818	256	1+
292.86317	110	
292.94728	98	
293.85727	384	1+
293.88139	94	
294.44040	84	
294.83671	196	1+
296.14798	188	1+
296.80636	98	
296.97823	104	
300.44198	118	
300.56736	86	
302.81546	92	
302.84149	130	
302.85436	104	
305.43224	84	
305.88257	184	1+
306.79198	102	
308.81253	90	
309.43865	88	
309.86696	110	
309.89091	100	
310.87646	158	
311.78230	92	
311.79972	96	
311.87751	84	
311.95595	86	
312.69578	106	
312.87625	120	
316.41783	84	
319.09018	90	
320.82108	92	
322.30511	102	
322.46155	94	
323.14125	86	
326.89669	112	
327.30873	92	
328.31055	184	
328.89009	156	
329.87198	230	
333.06730	112	
334.08808	84	
337.32544	98	
340.42683	100	
END IONS

###FS:    #m/z: 507.84696 #charge 1+
###MS: 39
###MSMS: 41
BEGIN IONS
TITLE=Cmpd 30, +MS2(507.8470), 28.2-35.2eV, 0.9min #41
RTINSECONDS=51.414
SCANS=39,41
PEPMASS=507.84696	115834
CHARGE=1+
196.01805	210	
223.97586	158	
224.97743	148	
231.87883	234	1+
233.90214	166	
249.88794	458	1+
251.91238	200	1+
252.08699	132	
256.08213	136	1+
257.87170	150	
259.86757	184	
260.80271	174	1+
261.80497	198	1+
262.13961	186	1+
266.04207	274	1+
266.09262	160	
266.16718	480	
266.89506	148	
267.85513	208	1+
271.85233	310	1+
271.87811	250	1+
272.38513	146	
273.89017	170	
278.09167	134	
278.83658	436	1+
279.10070	340	1+
279.84045	280	1+
283.85574	272	1+
284.87555	136	
285.84877	240	1+
288.86418	160	
288.96054	142	
289.03434	156	
289.88566	660	1+
290.86279	380	
291.87772	306	
292.06579	180	
292.36525	154	
292.90762	212	
293.11573	146	
293.87562	644	
294.87004	524	1+
295.91802	140	
296.86083	182	
297.84522	280	
297.97039	134	
300.84717	640	1+
301.02192	174	1+
301.76841	188	1+
302.82322	254	1+
303.86923	354	1+
305.85932	164	
306.93548	150	
307.86937	138	
307.88954	956	1+
308.14231	794	1+
309.88683	524	1+
309.91012	210	
310.03115	210	1+
310.15647	314	
310.87070	190	
310.97945	176	
311.16144	204	
311.85395	176	
311.88336	2736	1+
312.17296	352	1+
312.82117	288	1+
314.86474	1566	1+
314.92592	138	
316.85117	152	
316.86811	238	
316.96106	136	
317.87970	172	
318.85777	440	1+
319.82542	148	
319.87870	178	1+
320.38086	144	
322.85384	188	
323.87096	204	
323.91725	190	
324.83294	194	1+
324.85828	712	1+
325.90239	456	
326.35301	168	
326.86145	160	
326.88750	506	
327.87821	694	1+
329.90099	136	
330.81963	136	
330.88179	354	
331.80478	184	1+
331.89621	198	
332.82900	156	
332.87528	1080	
332.96997	162	1+
333.89061	536	1+
334.11787	180	1+
334.83004	144	
334.87821	252	
335.79214	132	
335.84407	182	
336.82963	168	
336.88388	166	
336.94774	200	
337.14448	236	1+
337.88334	738	1+
337.94592	166	
339.89035	364	1+
340.86253	270	1+
340.96121	136	
343.09090	154	1+
343.87477	376	1+
343.90486	142	
344.75840	248	1+
347.77477	224	1+
347.81110	164	1+
348.89270	222	
348.94229	160	
349.75358	182	1+
349.88238	534	1+
350.88542	436	1+
351.85701	134	
351.87529	276	1+
352.90886	168	
353.85097	218	
354.04942	138	
354.07616	190	1+
355.14096	136	
355.87154	150	
355.89285	462	1+
357.87247	310	1+
358.77164	128	1+
361.88025	198	1+
363.35818	142	
366.84050	752	1+
366.94823	196	1+
367.38018	140	1+
367.70973	298	
367.82514	154	
368.19343	250	1+
368.71082	556	1+
368.89719	298	
369.83864	764	1+
369.90353	598	1+
370.14736	142	
370.78527	158	
370.82376	178	
371.38736	200	1+
371.72327	162	
372.82348	244	
372.87867	162	
373.71831	622	1+
373.90242	200	
374.21268	190	1+
374.81612	418	1+
376.88825	146	
377.39414	138	
377.89239	174	
378.90541	140	
380.74332	206	
380.86022	188	
381.72123	174	
381.84026	132	
382.83044	140	
382.85398	166	
383.02024	138	
383.71739	470	1+
383.89074	248	1+
384.33470	138	
384.85057	1498	1+
384.89078	158	1+
386.78468	160	1+
387.84867	454	
388.16888	136	
388.37981	144	
388.84165	206	
389.20059	254	
389.71699	306	1+
389.85145	182	
390.05629	208	
390.84208	2398	1+
391.87429	152	
391.91726	268	
392.82694	1490	1+
392.87050	198	
393.80561	236	
393.85520	146	
394.78423	372	1+
394.89727	212	1+
395.09371	198	1+
395.81862	210	1+
395.83709	136	
397.06385	120	1+
398.73080	340	
398.86882	186	
398.93578	180	1+
400.71799	200	1+
401.01348	266	1+
401.79774	172	1+
402.86803	1236	1+
403.87300	926	1+
404.81393	152	1+
405.77826	136	
405.85684	198	
405.87465	308	1+
407.18207	290	1+
407.72501	152	
407.78817	214	
407.86875	1016	
408.06816	194	
408.72989	158	
408.85343	1368	
409.72066	650	1+
409.77583	220	
409.81610	236	
409.85350	790	
410.83881	2018	1+
410.87157	242	
411.79114	194	1+
411.81845	220	
411.85400	226	
412.72726	390	1+
412.84765	696	1+
412.94114	164	1+
413.89691	162	
414.19264	142	
414.80103	342	1+
415.84257	164	
416.86960	350	1+
418.85556	212	1+
421.82936	208	1+
421.88551	636	1+
422.86595	836	1+
423.77801	180	1+
423.86811	706	1+
424.80399	180	1+
425.87697	282	
426.74252	136	
426.86286	2004	1+
427.73984	564	1+
428.05070	166	
428.84858	2432	1+
429.72985	182	
429.98307	166	1+
430.74166	562	1+
431.86717	1332	1+
433.85178	284	
434.85083	180	
439.89846	186	
440.90100	146	
441.88443	136	
441.92119	136	
442.22388	134	
444.87578	2940	1+
445.74252	236	
445.82548	134	1+
446.39109	172	1+
446.77682	138	
446.88196	564	1+
449.87877	942	1+
450.74769	374	1+
452.13632	194	
454.19542	140	
457.90713	638	1+
462.71899	210	1+
462.88273	1456	1+
464.78779	172	
467.29603	312	1+
467.88756	1450	1+
474.14881	132	
479.77572	152	
482.16051	190	1+
485.90114	1224	1+
486.39014	136	
494.87613	146	1+
504.35812	98	1+
504.45440	170	1+
505.20518	184	1+
508.92475	206	1+
510.25396	190	1+
510.91495	180	
511.25566	128	1+
END IONS

###FS:    #m/z: 359.96242 #charge 1+
###MS: 39
###MSMS: 42
BEGIN IONS
TITLE=Cmpd 31, +MS2(359.9624), 28.0-35.0eV, 0.9min #42
RTINSECONDS=52.1865
SCANS=39,42
PEPMASS=359.96242	84336
CHARGE=1+
60.29709	102	
191.93952	86	
205.95128	140	
206.40888	86	
207.94833	116	
208.94718	98	
209.94383	778	
214.89598	166	
216.38643	88	
216.85329	142	
216.90883	90	
220.49673	92	
220.95931	174	
221.39138	96	
221.88836	282	1+
221.94154	84	
222.50921	98	
222.95177	1184	1+
224.94942	1634	1+
224.97522	122	
226.94790	3518	1+
226.97025	130	
227.04208	86	
227.83735	92	
228.94236	3804	1+
229.06741	124	
230.89108	102	
232.85157	186	1+
233.50508	100	
233.93350	162	
238.94077	116	
239.83691	88	
240.94139	600	1+
240.96229	702	1+
241.00003	94	
241.78799	270	
242.96032	574	1+
243.53634	96	
244.91226	152	
244.95728	2382	
244.98171	110	
246.83549	86	
246.90011	94	
246.95337	2206	1+
247.12678	90	
247.97270	110	
248.80741	148	
248.86574	86	
248.87873	88	
249.01649	92	
250.79675	142	
250.95262	108	
250.97330	124	
251.07205	92	
251.48337	126	
251.96985	146	
252.85128	86	
252.95721	132	
253.83544	202	
254.45024	88	
254.70509	100	
258.97349	172	
259.54463	98	
259.79344	114	
259.91251	88	
260.83173	86	
260.96973	592	1+
261.84283	86	
263.04883	96	
263.97665	102	
265.08882	124	
265.81799	86	
266.81468	460	1+
267.41167	84	
267.97714	112	
268.39330	226	1+
268.82051	92	
268.95777	172	
269.11741	98	
269.97015	436	1+
272.81737	98	
273.88926	172	
273.96660	112	
274.91486	134	
275.11041	184	
275.81527	128	
275.96987	102	
276.42332	108	
276.80941	144	
276.85141	164	
276.89914	86	
276.92164	94	
277.85707	142	
277.87662	88	
278.84680	138	
279.10174	206	1+
279.83697	96	
279.99928	110	
280.79613	560	1+
280.87112	130	
281.51765	96	
281.86482	244	1+
282.27609	252	1+
284.82976	142	
286.10709	102	
286.57538	102	
286.79697	140	
287.39701	116	
287.80802	262	1+
291.78537	110	
292.84956	290	1+
293.44444	100	
293.87805	182	1+
295.03656	148	
295.85667	346	1+
296.33739	96	
296.81473	112	
297.81105	100	
298.80355	774	1+
299.36574	92	
302.24527	122	
302.82187	230	1+
303.10600	96	
303.42440	88	
303.86739	88	
304.26379	92	
305.14645	86	
306.86316	88	
307.11232	88	
307.29217	362	1+
308.12486	86	
308.79348	86	
309.76490	92	
309.79707	254	1+
310.87402	358	
312.29242	86	
312.82729	178	1+
313.40186	86	
313.92963	92	
314.81947	172	
315.28842	122	
315.85772	118	
316.81666	148	
316.85590	138	
316.93347	114	
318.87771	180	
318.93237	286	1+
319.37978	92	
319.85987	182	
320.96223	92	
322.15728	86	
322.92882	194	
323.01563	206	
323.40376	92	
327.01872	152	1+
329.31548	90	
329.34452	96	
329.96542	144	
331.88609	244	1+
332.76764	210	1+
332.81603	180	1+
333.73556	182	1+
334.88216	98	
335.24908	114	
336.89008	86	
336.94682	392	1+
337.38884	92	
338.87219	136	
339.30438	98	
339.82978	148	
340.37240	106	
340.76640	178	1+
340.93887	232	
340.97911	90	
341.79861	104	
343.72647	86	
343.77814	86	
343.88559	92	
345.71792	504	1+
346.72170	382	1+
348.04777	100	
348.32430	86	
353.02667	104	
355.51100	86	
358.76803	140	
361.26185	86	
361.71900	138	1+
362.89539	92	
END IONS

###FS:    #m/z: 322.93082 #charge 1+
###MS: 43
###MSMS: 44
BEGIN IONS
TITLE=Cmpd 32, +MS2(322.9308), 28.0-35.0eV, 0.9min #44
RTINSECONDS=55.857
SCANS=43-44
PEPMASS=322.93082	2214192
CHARGE=1+
63.92583	92	
174.60138	78	
189.95930	96	
190.59802	98	
195.92021	78	
196.88914	78	
198.86850	94	
200.94767	92	
201.16236	80	
205.94776	146	
205.96995	134	
207.97561	112	
214.89676	276	
215.89206	126	
217.86065	146	
218.11307	82	
221.96694	80	
222.95136	106	
223.96212	228	
224.88299	88	
225.86785	114	
226.82319	80	
226.91186	84	
227.78373	78	
228.52767	96	
228.91198	94	
230.88787	144	
231.95008	80	
232.91065	94	
232.92842	122	
237.05547	86	
238.21385	84	
238.93730	284	
238.97627	84	
239.08080	178	
239.51180	90	
239.78930	202	
239.90164	82	
240.07073	92	
240.94142	4360	
241.85502	130	
241.94003	13582	1+
242.39574	90	
242.82122	262	1+
242.94243	9648	1+
243.00970	106	
243.08456	82	
243.78868	136	
243.87868	92	
244.82128	92	
244.89516	84	
244.94037	2640	1+
244.98151	90	
246.97496	450	
247.85290	224	1+
248.80333	84	
250.07010	196	1+
250.84607	138	
250.95670	76	
250.97306	106	
251.84567	84	
251.92748	94	
252.07808	216	1+
253.20382	78	
253.82973	92	
253.98585	102	
256.85760	94	
257.79772	258	1+
258.83479	100	
258.84824	104	
260.80009	84	
260.85117	76	
262.83575	104	
263.43833	90	
263.54972	82	
263.80605	144	
263.84582	90	
264.79308	82	
264.94521	90	
265.02739	90	
266.03762	88	
266.06976	80	
266.93595	88	
267.00165	84	
268.91322	80	
268.95625	126	
269.00283	112	
269.41706	78	
269.79205	86	
269.80788	84	
270.34285	90	
270.39528	80	
271.81843	92	
272.58633	106	
272.80407	112	
272.84425	90	
273.20124	86	
273.38797	82	
273.79394	326	1+
274.59920	86	
274.65806	78	
274.85147	76	
275.79087	76	
276.84824	206	1+
277.80536	102	
279.09208	912	1+
280.86702	80	
281.27321	88	
281.87013	244	1+
281.89472	80	
282.10294	82	
282.80125	112	
282.85572	108	
282.90988	80	
283.02549	116	
283.07101	190	
283.12704	80	
283.79096	316	
284.14862	86	
284.29450	380	1+
285.01549	156	
285.16557	110	
285.22186	88	
286.79452	382	1+
286.91723	176	
288.86248	98	
289.79041	202	
289.85388	348	1+
290.20364	84	
290.78454	172	
290.85594	248	1+
291.74936	86	
291.80552	214	1+
291.88978	88	
292.93981	80	
293.12090	82	
293.84731	134	
298.12846	102	
298.82250	120	
298.86866	90	
299.78598	214	1+
300.85195	268	1+
302.06096	80	
302.44155	86	
302.94375	78	
302.97804	76	
304.27428	82	
304.81035	154	
304.97068	102	
305.12543	86	
305.79882	212	1+
306.27195	98	
306.88552	386	1+
307.27814	102	
307.91171	86	
308.29270	84	
308.60147	90	
308.86456	242	1+
309.89414	80	
309.99931	194	1+
310.14965	92	
310.80910	96	
310.87991	404	1+
312.80749	122	
313.19122	82	
316.99686	94	
317.86996	82	
318.89863	138	
321.00138	78	
323.77711	96	
324.24328	92	
324.29888	92	
325.89367	116	
326.74698	80	
END IONS

###FS:    #m/z: 340.94156 #charge 1+
###MS: 43
###MSMS: 45
BEGIN IONS
TITLE=Cmpd 33, +MS2(340.9416), 28.0-35.0eV, 1.0min #45
RTINSECONDS=56.629
SCANS=43,45
PEPMASS=340.94156	850880
CHARGE=1+
192.92549	220	
199.88797	78	
204.91034	78	
205.94929	168	
206.95259	94	
207.87789	138	
209.08463	104	
209.94233	98	
210.94106	140	
211.41722	108	
213.87940	424	
213.94109	892	1+
213.98356	80	
214.89631	102	
215.41584	80	
215.88703	688	1+
215.93552	218	
216.39904	130	
217.88257	182	
217.93705	130	
222.00359	86	
222.95479	124	
223.96475	92	
224.07958	102	
224.96094	90	
224.97814	98	
225.79956	106	
225.86527	144	
228.94738	198	
230.89906	274	
231.89239	140	
231.94981	566	1+
232.89235	558	1+
233.89677	336	1+
233.94630	96	
235.11954	102	
235.89394	432	1+
236.08260	112	
236.15063	104	
236.90792	90	
238.05241	84	
238.90253	104	
239.65815	82	
239.89007	168	
240.79714	138	
240.96444	150	
242.88917	94	
243.83337	230	
244.04244	84	
244.83098	104	
245.39321	102	
246.08203	98	
246.97680	220	1+
248.33512	84	
248.90051	84	
249.89941	380	1+
249.96075	458	1+
250.79726	212	1+
250.97496	120	
251.07585	130	
251.88856	120	
251.95712	236	
254.02527	150	
254.90910	150	
254.96806	460	1+
255.07313	428	1+
255.89955	84	
256.84983	152	
256.91006	128	
257.95865	184	1+
258.85279	156	
259.00897	92	
259.84746	160	
259.89388	206	1+
260.84690	146	
261.84138	108	
261.95898	88	
262.84866	104	
263.92512	86	
263.98676	94	
264.86195	232	1+
264.96118	78	
265.45911	102	
265.85331	84	
266.01746	110	
266.99365	78	
269.80888	104	
270.01966	86	
270.83351	84	
271.84099	146	
272.61706	90	
274.41603	84	
274.79829	112	
274.89556	114	
275.48300	86	
275.85743	94	
275.97983	92	
276.80531	144	
276.85582	624	1+
276.97360	80	
277.87703	86	
278.84496	434	1+
278.89131	112	
280.85140	168	
281.04960	294	1+
281.80637	92	
281.84354	92	
282.27958	140	
282.97784	82	
284.16104	88	
284.66834	92	
287.09727	202	1+
289.78811	134	
289.85278	314	1+
289.89015	80	
290.85443	246	1+
293.50978	132	
293.85007	118	
293.93890	92	
294.12650	94	
294.92513	86	
295.31313	78	
295.34474	82	
295.57060	82	
295.81566	78	
295.88035	148	
296.85295	206	
296.93872	130	
297.86535	100	
298.58452	86	
301.87299	94	
302.17336	154	
302.25142	82	
303.43948	80	
303.94574	92	
305.87437	156	
306.43189	90	
306.81785	88	
308.81134	394	1+
309.92516	88	
310.51057	84	
310.87094	118	
311.86656	216	
311.87908	172	
312.93051	86	
313.84918	118	
315.95254	86	
316.45279	84	
318.41957	108	
318.84258	104	
318.87592	138	
319.61489	92	
320.05614	82	
320.95298	80	
321.33798	80	
323.31346	150	
323.88702	402	1+
324.38752	88	
324.89064	272	1+
328.19224	136	
328.26677	86	
328.82102	116	
328.88999	82	
329.89309	122	
330.81691	80	
330.84350	84	
333.85217	98	
335.77795	78	
335.87898	94	
336.13122	78	
337.83739	158	
338.78141	92	
338.87445	82	
340.96817	92	
END IONS

###FS:    #m/z: 363.95774 #charge 1+
###MS: 43
###MSMS: 46
BEGIN IONS
TITLE=Cmpd 34, +MS2(363.9577), 28.0-35.0eV, 1.0min #46
RTINSECONDS=57.401
SCANS=43,46
PEPMASS=363.95774	350370
CHARGE=1+
47.38694	100	
189.86466	566	
191.85901	290	
193.08435	100	
196.88121	340	
200.88854	132	
205.09847	92	
207.40841	102	
207.87314	496	1+
209.94422	1212	1+
210.88373	302	
212.87918	1870	1+
214.89412	296	1+
216.91138	166	
219.55142	86	
220.03064	110	
221.45938	94	
222.95120	406	
223.95677	244	
224.94885	1390	1+
225.97264	116	
226.88045	116	
226.89536	118	
226.94786	5370	1+
226.97140	174	
227.05144	88	
227.12647	92	
227.91891	124	
228.89540	510	1+
228.94316	5970	1+
230.88941	3530	1+
232.88554	480	
232.96642	204	1+
233.20494	102	
233.79919	88	
233.84673	100	
233.94701	122	
234.87927	128	
237.05515	92	
238.94954	86	
239.08196	116	
239.42834	104	
240.09057	102	
240.82110	120	
240.84258	102	
240.93950	730	
240.96282	542	1+
241.93969	2428	1+
242.82586	84	
242.94140	1496	1+
242.95975	606	1+
244.95764	3672	1+
245.94101	280	
246.41569	116	
246.90484	416	
246.95385	3630	1+
247.06160	102	
247.37032	90	
247.85255	116	
248.16079	100	
248.80360	212	
248.90040	1260	1+
249.79921	354	1+
250.91220	120	
250.94369	310	
250.97302	132	
251.84246	104	
252.89415	146	
253.08851	220	1+
253.79425	84	
253.91005	142	
254.90870	180	
259.87087	100	
260.96862	328	1+
261.83758	134	
262.85418	308	1+
263.05815	116	
263.89080	94	
264.82226	150	
264.96018	158	
265.08982	90	
265.11714	84	
265.81618	716	1+
267.97344	566	1+
268.00791	92	
268.80617	232	1+
268.95766	130	
269.79679	126	
269.97132	434	
271.08805	84	
271.52294	90	
271.80793	186	
271.84280	350	1+
271.91501	284	
271.94229	114	
272.88760	138	
273.79977	202	1+
276.85373	246	1+
277.00326	84	
279.10108	146	
279.84737	84	
280.79365	916	1+
280.90731	86	
280.92453	142	
281.85594	134	
282.77817	152	
282.96152	132	
283.79057	708	1+
283.85162	132	
284.79435	542	1+
284.82524	272	
284.85167	130	
285.81188	168	1+
285.84606	408	1+
286.93726	128	
290.78368	118	
291.79556	92	
291.86272	254	1+
292.00137	92	
292.83483	240	1+
293.89910	84	
294.87621	120	
296.05849	102	
296.09897	210	1+
298.37857	92	
298.80370	1184	1+
298.91135	104	
300.06946	88	
301.00383	88	
301.80350	254	
301.86274	392	1+
302.25366	86	
302.81234	134	
302.88171	180	
303.42003	102	
303.80534	486	1+
303.85490	642	1+
304.12029	86	
304.78415	130	
306.43783	138	
307.30997	192	
308.86779	134	
309.15574	96	
310.43398	118	
310.82224	96	
310.87573	162	
311.12682	94	
312.34214	94	
312.87612	128	
313.83115	110	
313.94356	116	
315.79772	86	
316.81174	214	
317.01863	94	
317.81305	120	
317.93997	134	
318.82837	216	1+
318.93724	122	
319.64978	108	
321.82066	250	1+
321.87329	118	
322.76697	152	
322.88721	90	
323.82285	102	
324.02339	102	
324.06504	140	
325.29470	94	
326.17535	138	
326.87674	168	
328.88977	128	
328.93233	156	
329.19511	86	
329.88987	94	
329.95749	94	
330.86581	92	
330.96568	86	
331.76201	108	
336.94498	98	
337.32979	84	
339.81378	186	1+
339.82942	180	
340.94213	190	
341.89843	100	
342.03020	92	
342.25974	98	
342.28462	88	
343.92445	106	
352.91380	100	
360.18105	130	
363.33499	106	
364.72904	84	
367.32824	206	
END IONS

###FS:    #m/z: 322.93094 #charge 1+
###MS: 47
###MSMS: 48
BEGIN IONS
TITLE=Cmpd 35, +MS2(322.9309), 28.0-35.0eV, 1.0min #48
RTINSECONDS=61.0905
SCANS=47-48
PEPMASS=322.93094	1767470
CHARGE=1+
101.66400	80	
144.34368	92	
185.92607	76	
189.92388	78	
192.01256	78	
192.89021	184	1+
195.98559	92	
196.87894	84	
198.62250	84	
199.86381	86	
205.94809	200	
206.95253	88	
207.97897	118	
209.43491	92	
209.94889	86	
210.90348	130	
213.83090	76	
215.84296	78	
220.96215	78	
221.88660	84	
221.95192	126	
222.04563	84	
222.49608	84	
222.95570	498	1+
223.96212	358	1+
224.87625	96	
226.82957	108	
226.85804	76	
227.07823	76	
227.93188	288	1+
228.04883	82	
228.84852	152	1+
230.88736	126	
230.90801	90	
232.83190	84	
232.86583	96	
233.90034	118	
233.95167	78	
234.13010	108	
234.93325	94	
235.14395	108	
235.82561	128	
238.05542	190	1+
238.93546	268	1+
239.78656	78	
240.08418	104	
240.82170	76	
240.94105	3584	
240.96280	182	
241.00777	82	
241.05780	128	
241.93962	11360	1+
242.40891	100	
242.94199	8248	1+
243.81417	130	
243.88002	80	
244.81820	156	
244.94001	2242	1+
246.42894	76	
246.97695	262	
248.83254	142	
248.84928	128	
249.04172	86	
251.07043	124	
253.79420	276	1+
254.90497	82	
255.78374	94	
255.85623	90	
256.02349	80	
256.79418	216	1+
257.11877	78	
257.89554	74	
258.83524	128	
259.93652	106	
260.09077	82	
260.44919	74	
260.84198	98	
261.82883	124	
262.05048	154	
263.07555	82	
263.83013	134	
266.84840	128	
266.90231	78	
268.06816	86	
268.79832	84	
270.82452	134	
271.85078	88	
271.87926	142	
272.35137	76	
272.93313	78	
273.79716	468	1+
273.84235	114	
274.04613	86	
274.80062	364	1+
275.05717	76	
275.44006	88	
275.85688	122	
276.15381	92	
276.84444	74	
276.90547	100	
279.09211	1126	1+
279.79866	84	
280.95750	80	
281.89893	102	
283.06670	106	
283.13314	80	
283.78908	110	
284.29394	320	
284.87393	92	
286.11428	86	
286.81266	118	
288.86661	106	
289.04091	130	
289.21324	94	
289.88302	100	
291.40340	82	
291.79136	78	
292.80678	120	
292.87350	220	1+
292.94214	94	
293.86147	78	
294.43609	84	
294.82967	104	
294.85553	206	
294.92100	80	
297.40175	76	
299.78866	92	
300.75710	90	
300.94404	134	
302.02345	82	
303.26843	90	
304.36445	76	
304.40289	86	
305.76707	76	
305.80991	144	
305.87635	156	
305.89793	128	
305.92599	94	
306.88483	118	
307.89317	98	
308.29121	184	
308.79736	112	
308.88804	94	
309.81783	120	
310.31015	158	
310.48960	78	
310.82720	92	
310.87912	122	
310.98311	90	
311.77178	96	
311.85808	128	
312.03414	86	
312.80321	116	
313.02165	82	
314.81992	140	
315.21333	82	
315.85453	90	
318.81391	78	
321.80288	78	
323.24316	218	
323.72635	98	
324.13625	96	
324.20382	184	1+
324.90019	128	
325.89395	116	
326.87576	82	
327.60646	90	
END IONS

###FS:    #m/z: 340.94183 #charge 1+
###MS: 47
###MSMS: 49
BEGIN IONS
TITLE=Cmpd 36, +MS2(340.9418), 28.0-35.0eV, 1.1min #49
RTINSECONDS=61.8625
SCANS=47,49
PEPMASS=340.94183	665644
CHARGE=1+
184.01893	84	
187.94569	94	
188.10570	84	
189.86525	122	
190.92919	100	
192.93040	132	
197.96210	92	
199.03497	92	
201.86145	80	
205.94881	82	
206.95624	86	
207.45278	96	
210.93834	138	
212.87871	768	1+
213.88171	466	1+
213.93974	1008	1+
215.88756	714	1+
217.85770	86	
217.88329	108	
218.00414	86	
219.88117	80	
221.60337	98	
222.95684	284	1+
223.97575	130	
224.90548	82	
224.98178	92	
225.94311	340	1+
227.83939	86	
228.93437	86	
230.54039	96	
230.89049	392	1+
231.95137	1026	
233.89819	552	1+
233.94877	180	
233.97227	86	
234.18360	88	
235.89130	328	1+
236.81892	84	
239.07893	94	
239.43190	80	
239.79017	228	1+
240.88859	130	
240.96395	82	
241.84021	122	
242.84620	148	
242.88926	140	
243.83207	398	1+
244.96118	136	
245.44884	104	
247.34522	90	
248.44133	120	
248.97994	140	
249.90229	144	
249.96108	116	
249.98844	84	
250.95043	80	
250.99693	220	1+
251.84774	82	
251.91012	112	
251.92698	110	
251.96080	174	
253.45215	98	
253.47559	102	
254.96842	292	
255.07641	178	
255.96780	134	
256.04154	112	
256.96255	102	
258.82163	82	
258.84630	154	
258.91077	146	
259.83689	98	
259.85365	142	
259.86747	100	
259.95388	136	
260.06688	82	
260.33863	94	
260.83732	400	1+
261.84154	252	1+
264.23455	88	
267.13901	184	
267.20887	84	
267.82985	100	
268.84130	88	
268.96765	86	
269.05409	140	
270.93834	122	
271.08639	86	
271.78939	136	
271.94720	142	
272.81569	84	
272.93587	136	1+
273.44041	84	
273.79177	298	1+
273.85750	86	
273.90074	114	
274.51587	106	
275.81305	98	
275.99280	82	
276.85681	810	1+
277.83790	96	
277.90155	134	
277.96612	210	1+
278.81496	90	
278.84879	182	
279.75497	128	
279.85113	176	
281.04920	98	
281.82053	102	
281.85088	114	
282.80678	88	
283.03080	92	
283.43904	86	
283.82083	82	
286.95814	122	
287.79590	130	
288.84957	98	
289.34034	90	
291.80601	160	
293.07427	88	
294.50780	94	
294.85153	84	
296.76888	84	
297.90579	154	
297.97413	124	
298.30872	126	
298.86894	224	1+
299.05801	94	
299.78707	110	
299.89079	92	
301.05582	92	
302.87045	106	
303.76897	98	
304.95156	92	
305.37795	106	
306.88468	84	
307.80128	196	1+
307.89152	266	
308.29227	120	
308.83977	86	
308.91447	138	
310.19514	84	
310.80015	102	
311.36648	100	
311.85830	262	1+
313.80446	124	
314.81870	82	
316.79995	92	
316.98144	88	
318.96971	84	
320.76160	80	
321.81703	150	
322.34905	84	
322.82991	80	
322.87194	126	
325.74882	92	
325.89174	100	
327.09980	90	
329.87043	134	
330.81067	238	1+
330.87721	82	
330.96760	82	
332.54545	104	
334.84022	82	
335.89685	86	
337.89643	82	
337.91419	84	
338.87236	130	
339.91474	100	
341.76690	116	
342.12517	110	
345.41067	102	
END IONS

###FS:    #m/z: 363.95771 #charge 1+
###MS: 47
###MSMS: 50
BEGIN IONS
TITLE=Cmpd 37, +MS2(363.9577), 28.0-35.0eV, 1.1min #50
RTINSECONDS=62.636
SCANS=47,50
PEPMASS=363.95771	254310
CHARGE=1+
182.86796	98	
189.86272	232	
191.85780	504	
193.08453	96	
196.88380	110	
199.88779	114	
207.87591	516	1+
208.94727	142	
209.94431	898	1+
210.88221	190	
211.88695	92	
212.87901	2530	1+
212.90036	124	
215.89551	128	
219.08597	92	
222.95207	1030	1+
223.88394	186	1+
224.94938	1024	1+
224.96479	184	
225.89031	224	1+
226.89545	154	1+
226.94733	4104	1+
226.97484	216	
227.13991	118	
227.92723	154	
228.89336	680	1+
228.94264	4818	1+
230.88989	2932	1+
232.88433	522	1+
234.88212	290	
234.92942	110	
237.05507	114	
238.94529	112	
239.01603	92	
239.94704	98	
240.82025	142	
240.83165	314	1+
240.94157	532	
240.96253	834	1+
241.08977	88	
241.94011	2038	1+
242.86314	92	
242.94266	1268	1+
243.03059	102	
243.81992	88	
243.96041	144	
244.95757	2468	1+
245.16407	130	
245.94053	304	
245.97965	94	
246.85490	106	
246.90425	136	
246.95271	2998	1+
248.80295	218	
248.89986	886	1+
249.04080	146	
249.40709	120	
249.86988	92	
250.94739	132	
250.96963	284	1+
251.08433	98	
251.79428	144	
252.89340	188	
253.90388	402	1+
255.01270	104	
256.85638	92	
256.91610	104	
258.75971	124	
258.83564	100	
258.84737	116	
258.97694	126	
260.83064	174	
260.96978	90	
261.13141	86	
261.83599	102	
262.84224	254	1+
263.79953	102	
263.81445	338	1+
263.92078	86	
264.96137	132	
265.81452	550	1+
266.86546	190	
266.97583	86	
267.78346	162	
267.97300	342	
268.78454	134	
268.81071	118	
268.91530	102	
268.95641	86	
269.80197	182	
269.88865	110	
269.96887	900	1+
270.86161	110	
271.49071	96	
271.83552	134	
271.85537	234	1+
271.92080	212	
272.84406	130	
272.92096	90	
274.16165	88	
274.82504	98	
276.85674	264	1+
278.02485	170	1+
278.79703	88	
278.84492	126	
279.79647	144	
279.91200	88	
280.33448	86	
280.79297	754	1+
281.12223	146	
282.09079	90	
282.78868	362	
282.86369	134	
283.78735	430	1+
283.85242	256	
284.82337	106	
284.84627	686	1+
284.87209	138	
285.42918	90	
285.84656	536	1+
286.43826	90	
286.81564	88	
287.68666	116	
288.41819	92	
289.02032	92	
290.14806	142	
290.78774	132	
290.85752	110	
291.78912	130	
293.11560	142	
293.93073	92	
293.97492	88	
294.85726	196	
294.92538	88	
294.99636	122	
295.96703	126	
296.80885	174	
297.81300	190	
297.84867	86	
298.80123	1876	1+
299.13081	90	
299.46428	118	
299.87525	132	
300.03323	88	
300.87398	156	
301.84168	96	
301.86319	104	
302.00837	162	
302.81942	174	
302.86394	202	
303.80768	622	1+
303.85734	892	1+
305.83534	150	
306.87878	124	
308.13915	104	
309.86754	138	
309.88519	98	
310.84016	94	
310.87504	140	
311.37216	128	
311.87020	214	1+
313.90614	92	
316.81744	398	1+
318.93570	150	
319.09490	120	
319.86948	172	
320.20794	88	
320.81370	128	
321.82113	430	1+
321.86578	112	
322.92742	320	1+
324.81550	98	
324.87649	126	
326.87346	246	
327.87672	166	
328.89187	118	
329.13279	94	
329.40445	112	
336.94890	396	1+
338.87033	86	
339.82882	464	1+
341.89113	236	1+
342.79151	92	
343.79023	86	
346.02717	100	
347.88907	92	
349.71634	86	
351.30318	100	
352.88342	130	
356.76976	102	
359.86002	186	
360.20106	90	
361.84457	104	
366.72834	180	1+
END IONS

###FS:    #m/z: 322.93103 #charge 1+
###MS: 51
###MSMS: 52
BEGIN IONS
TITLE=Cmpd 38, +MS2(322.9310), 28.0-35.0eV, 1.1min #52
RTINSECONDS=66.3295
SCANS=51-52
PEPMASS=322.93103	1846758
CHARGE=1+
191.85431	78	
192.88647	116	
197.89316	88	
201.04458	124	
205.95116	154	
207.97257	130	
208.88976	78	
208.95708	84	
210.18880	80	
210.90447	86	
211.47956	76	
212.88091	210	1+
215.88818	126	
216.42243	86	
218.88609	90	
220.17257	76	
222.95564	522	1+
223.54687	80	
223.89565	74	
223.96017	354	1+
224.90741	78	
225.79413	84	
226.49592	86	
226.97668	84	
227.51722	80	
227.93112	146	
227.95622	88	
228.19204	120	
233.89555	118	
235.07818	78	
235.50006	80	
235.88272	78	
236.00167	76	
237.79550	94	
237.86698	88	
238.94117	246	
239.78680	142	
239.90832	124	
240.08424	82	
240.82081	118	
240.94057	4154	
241.12488	136	1+
241.89802	146	1+
241.93935	11704	1+
242.85505	154	
242.94154	8408	1+
242.98154	100	
243.87868	148	
244.82485	148	
244.88106	108	
244.93989	1514	1+
246.84945	88	
246.95382	114	
246.97693	294	1+
247.82638	84	
248.87919	86	
248.90416	86	
248.92587	82	
249.85620	82	
249.95716	78	
250.46816	84	
250.96844	76	
252.12270	84	
253.83426	102	
253.90402	94	
253.92736	80	
254.87918	94	
255.07724	92	
256.57585	96	
257.79945	180	
257.84065	80	
258.15874	144	
258.79634	208	1+
258.83432	112	
258.89392	80	
259.16210	116	
260.17018	76	
261.33586	124	
262.35422	180	
262.82909	174	
262.96398	74	
263.77924	88	
263.84224	110	
263.90342	262	1+
264.79715	120	
265.06299	150	
265.08777	154	
265.78326	74	
266.84455	80	
266.92363	88	
267.83825	146	
268.13447	76	
268.95773	148	
269.80303	170	
270.80725	90	
270.82827	80	
271.80035	74	
271.84139	482	1+
272.05152	78	
272.13443	90	
272.88047	88	
272.92510	78	
273.79638	212	
274.84636	204	1+
275.81049	216	1+
276.12954	76	
276.83803	86	
277.78721	80	
277.97920	86	
278.80008	76	
278.85153	114	
279.09170	884	1+
280.01569	76	
280.84247	92	
281.05881	184	1+
281.40420	90	
281.92355	82	
282.85647	88	
283.36448	90	
283.85489	84	
284.22117	88	
284.29341	508	1+
285.09947	76	
285.79988	96	
285.82747	76	
287.31371	82	
288.19963	116	
289.79025	122	
290.80012	90	
290.85227	262	1+
290.91750	80	
291.80452	278	1+
291.88411	74	
292.99881	76	
294.15380	76	
294.85727	152	
296.86836	226	1+
297.75146	120	
297.78532	80	
297.80964	124	
298.19422	98	
298.80968	84	
299.78829	304	1+
300.71478	84	
301.26385	92	
301.81889	78	
301.85798	106	
303.88380	128	
305.79899	76	
305.89485	138	
306.77702	86	
306.90374	78	
307.79639	288	1+
307.82950	78	
307.88904	132	
309.72389	76	
309.81052	210	1+
310.03763	100	
310.88101	122	
310.94828	84	
311.80946	224	1+
313.95034	82	
314.88915	132	1+
317.89684	112	
318.94327	98	
319.59959	98	
321.04556	114	
322.83006	76	
324.14397	94	
324.76334	94	
324.82299	94	
324.88145	256	1+
325.31897	90	
325.80893	94	
326.19477	78	
327.84638	80	
END IONS

###FS:    #m/z: 340.94173 #charge 1+
###MS: 51
###MSMS: 53
BEGIN IONS
TITLE=Cmpd 39, +MS2(340.9417), 28.0-35.0eV, 1.1min #53
RTINSECONDS=67.101
SCANS=51,53
PEPMASS=340.94173	685174
CHARGE=1+
189.86459	82	
192.92675	164	
193.92821	98	
195.89644	88	
197.89149	90	
202.55291	98	
213.87840	358	1+
213.94148	1098	1+
214.63777	84	
215.10934	80	
215.85855	216	
215.88673	1032	1+
216.41175	106	
217.88562	248	
222.99643	90	
223.95881	134	
224.97508	104	
225.05302	98	
225.88495	86	
226.86918	106	
227.95816	236	
229.40284	112	
229.78748	128	
230.88916	90	
231.88966	222	
231.95025	1134	1+
232.88617	122	
233.50116	80	
233.89892	456	1+
233.94992	120	
235.87009	214	
235.89333	182	
239.37499	108	
239.45849	112	
239.90452	116	
240.22816	124	
240.78768	188	1+
240.83821	166	
240.89908	82	
241.83359	96	
242.94277	158	
243.83130	90	
244.16146	88	
245.34469	100	
245.82700	124	
245.94730	82	
246.97752	220	
248.89989	122	
249.96094	106	
250.96661	134	
251.96264	100	
253.83595	212	
253.92744	168	
254.93710	96	
254.96599	796	1+
255.07680	232	
255.39497	88	
256.07490	98	
256.91409	116	
257.81049	178	1+
258.84457	264	
258.90123	104	
258.91152	116	
259.85811	150	
260.01729	84	
260.06083	90	
260.34480	92	
260.93709	82	
261.84228	156	
262.79482	98	
263.55776	96	
264.07775	98	
264.44734	94	
265.38112	102	
267.01356	100	
267.14151	158	
267.66206	94	
268.50257	92	
268.87888	80	
269.19930	96	
269.82735	162	
269.84489	188	
270.45586	100	
272.84661	144	
272.91968	142	
272.94063	106	
272.98962	90	
273.86317	80	
274.39979	96	
276.85639	672	1+
276.97667	92	
278.84736	836	1+
279.06551	106	
279.68694	118	
280.84823	198	
280.92899	94	
281.86666	86	
282.85649	188	1+
284.79027	218	1+
286.42789	102	
286.93113	84	
287.73240	128	
288.00524	98	
288.86252	292	1+
289.78746	102	
289.88923	184	
290.88277	158	
291.80465	106	
292.10598	106	
292.44425	86	
292.86242	116	
293.00299	80	
293.80441	112	
293.84814	328	1+
293.87693	110	
294.87667	80	
296.86911	114	
297.15883	80	
297.91711	212	1+
298.07973	86	
298.87935	86	
299.78638	122	
299.87379	214	
300.85877	114	
300.88165	112	
301.81595	86	
302.86656	90	
304.44948	212	
304.87341	146	
306.88186	108	
307.89419	240	
307.99704	82	
308.29327	82	
308.88012	114	
311.03927	92	
311.13449	88	
311.88588	306	1+
314.84052	104	
315.03879	86	
315.08677	84	
315.13024	92	
316.41790	88	
319.13828	100	
320.29541	88	
320.79899	106	
324.18178	92	
324.89502	176	1+
326.17023	198	
326.88563	168	
328.05332	86	
328.18770	112	
329.87205	86	
330.81294	130	
331.21007	104	
332.40888	106	
335.95318	92	
338.87520	126	
338.91257	88	
339.82194	90	
339.87072	126	
340.05981	88	
340.83593	128	
341.48775	84	
342.78914	88	
342.86891	92	
343.77754	82	
343.90520	160	1+
345.96112	86	
END IONS

###FS:    #m/z: 363.95783 #charge 1+
###MS: 51
###MSMS: 54
BEGIN IONS
TITLE=Cmpd 40, +MS2(363.9578), 28.0-35.0eV, 1.2min #54
RTINSECONDS=67.873
SCANS=51,54
PEPMASS=363.95783	267368
CHARGE=1+
79.09390	102	
185.93281	92	
189.86451	384	1+
191.85932	590	1+
196.88048	100	
199.04521	104	
207.87118	370	1+
208.93912	88	
209.94365	818	1+
210.88437	412	
212.87911	2764	1+
214.55691	94	
214.89530	250	
218.90979	100	
221.73307	90	
222.95210	510	1+
223.10720	84	
224.48970	90	
224.94861	1164	1+
225.88446	150	
225.97072	96	
226.89025	190	
226.94715	4536	1+
227.89059	132	
227.93706	290	
228.41828	92	
228.89450	664	
228.94230	5118	1+
230.89026	2998	1+
232.88380	710	1+
233.14004	90	
234.01478	176	
234.04973	324	1+
234.88327	202	
234.89898	98	
234.93109	264	
240.83614	100	
240.94026	836	
240.96140	228	
240.98101	104	
241.94536	450	
242.66340	112	
242.81788	322	1+
242.94157	2100	1+
244.00042	94	
244.95776	3402	1+
245.94223	372	
246.79324	102	
246.90891	152	
246.95434	3184	1+
248.80374	394	1+
248.90244	864	1+
250.03698	84	
250.89639	116	
250.94738	164	
250.96969	218	
251.07479	146	
251.79928	274	1+
251.90390	120	
251.95500	122	
253.07333	282	1+
253.84901	92	
253.90603	290	
255.13824	108	
257.45193	84	
258.87346	98	
258.97356	204	
260.40386	102	
260.96991	630	
261.84648	206	
262.14029	148	
262.80663	310	1+
264.39375	108	
264.41576	98	
264.96647	174	
265.97146	104	
266.78755	128	
266.81923	362	
267.81085	480	1+
267.88529	142	
267.97464	236	
268.96107	202	
269.91956	100	
269.97091	502	1+
271.91577	194	1+
273.64781	102	
273.79800	100	
274.39566	100	
275.42018	180	
276.40066	90	
276.85320	444	1+
277.83912	134	
278.87868	190	1+
279.10060	116	
279.79714	724	1+
279.85141	148	
280.79719	418	1+
280.85626	334	1+
281.20573	134	
281.85928	200	1+
282.79081	398	1+
283.07116	86	
283.41534	190	1+
283.85287	278	1+
283.96106	94	
284.82793	296	
285.82290	196	
285.84581	456	
287.91002	96	
290.78045	88	
290.87341	186	
291.79266	90	
292.28259	84	
292.87564	120	
293.12077	166	
293.99793	98	
294.84861	172	1+
295.41261	94	
296.80758	250	
297.81139	324	
298.80632	1244	1+
300.12900	104	
300.81157	116	
301.34707	100	
301.80116	312	1+
301.86608	448	1+
301.89511	102	
301.92729	96	
302.01875	84	
302.40721	86	
302.89001	84	
303.81030	292	
303.85762	948	1+
303.93080	84	
303.94676	94	
303.96003	86	
306.87981	102	
308.11974	98	
308.29493	150	
308.83990	92	
308.92487	92	
309.01366	84	
309.09963	84	
309.93829	120	
311.87495	176	1+
311.89745	98	
311.99492	84	
312.55831	104	
313.39010	256	1+
315.27636	104	
316.82241	140	
316.94433	86	
317.88331	148	1+
319.55453	106	
319.87071	108	
320.93149	106	
321.81743	278	
321.86610	102	
322.15977	98	
322.81950	576	1+
322.92932	138	
323.92745	120	
324.87486	126	
325.77333	88	
325.88167	84	
326.87567	224	
326.89205	262	
326.90872	102	
328.18044	126	1+
329.87560	134	
331.01774	86	
333.82846	128	
334.82226	94	
336.94278	400	1+
337.83811	84	
337.94579	258	1+
339.13610	96	
339.57543	148	
339.80385	92	
339.82673	534	1+
340.94788	142	
343.72167	88	
343.91225	132	
345.41095	84	
349.32262	188	
349.84531	100	
352.73850	122	
353.89232	124	
356.92896	108	
357.32629	96	
357.95107	94	
358.32052	96	
360.86059	88	
364.37755	98	
365.81561	106	
366.03718	190	1+
368.80879	86	
END IONS

###FS:    #m/z: 507.84738 #charge 1+
###MS: 55
###MSMS: 56
BEGIN IONS
TITLE=Cmpd 41, +MS2(507.8474), 28.2-35.2eV, 1.2min #56
RTINSECONDS=71.55
SCANS=55-56
PEPMASS=507.84738	168048
CHARGE=1+
193.86581	146	
196.01604	614	1+
209.94292	166	
211.87639	148	
214.02651	146	
214.88454	192	
224.97735	476	
227.95317	152	
232.89949	418	1+
236.88492	242	
238.06094	232	
245.07454	202	
249.88245	136	
250.96711	172	
252.08024	264	1+
254.09257	200	
254.89778	162	
257.80247	136	
258.87762	176	
262.97012	136	
264.92673	156	
266.16683	328	
268.81565	152	
269.92790	160	
270.05463	134	
272.78910	258	1+
272.85368	176	
275.08155	142	
276.84994	142	
278.86475	132	
280.79573	268	1+
280.83414	234	
282.84218	250	1+
284.09944	140	
284.85328	246	1+
285.94084	176	
287.85462	802	
287.88974	164	
287.95889	178	1+
288.82659	226	1+
288.87037	166	
289.84727	190	
289.87881	738	1+
289.91820	170	1+
290.86279	604	1+
291.88741	314	1+
293.12414	168	1+
293.79662	210	1+
293.87434	1312	1+
293.95922	132	
294.05169	132	
296.88530	546	1+
298.79551	174	1+
299.07604	138	
301.84043	178	
303.81423	220	1+
303.86977	672	1+
305.86427	1646	1+
306.84564	148	
307.86421	142	
307.89140	590	
308.14295	1256	1+
308.84638	228	1+
308.87465	1530	1+
309.84833	158	1+
310.10603	236	1+
310.15717	522	1+
310.41295	180	
311.88443	2748	1+
312.17467	296	
313.87942	652	
313.92539	174	1+
314.02489	202	1+
314.86483	1112	1+
316.84528	258	
316.86511	212	
316.89103	412	1+
317.86882	190	
318.36010	228	1+
318.85825	470	1+
319.88228	362	1+
321.99226	194	
322.88734	256	
323.87750	232	
324.86348	162	
324.90505	130	
325.10674	182	1+
325.86363	284	
325.90387	226	
326.88768	2710	1+
327.08295	140	1+
327.82184	130	
327.88101	550	
328.80902	144	
328.88089	274	
329.81524	242	1+
329.87367	152	
330.88188	376	
331.79501	194	
331.87559	182	
332.82514	136	
332.87525	1160	1+
332.98038	124	1+
333.77148	134	
333.84483	162	1+
334.62919	140	1+
334.82528	168	
334.88186	138	
335.83909	132	
337.87937	934	1+
339.01178	210	1+
339.03444	202	1+
340.86787	138	
342.87186	436	1+
343.87341	314	1+
345.86468	464	1+
346.14969	138	
346.86882	394	1+
347.88766	308	1+
348.89205	216	1+
348.91853	132	
349.72666	222	1+
350.88992	640	1+
352.16315	162	
352.76881	192	
352.91470	140	
353.02101	178	
353.85466	200	
354.84058	328	1+
355.89114	428	1+
356.81800	130	
358.87174	286	
359.73972	152	
359.78823	158	
359.95853	130	
360.88799	132	
360.95614	188	1+
362.91398	180	1+
363.70926	342	1+
364.71039	280	1+
365.79024	164	
366.18967	328	1+
366.71139	634	1+
366.74070	176	
366.84047	830	1+
366.91023	168	
367.71468	532	1+
368.09245	134	
368.89726	908	1+
369.83921	644	1+
371.18989	134	
371.81984	200	
371.83916	140	
372.05535	208	1+
372.73002	138	
373.71827	404	1+
373.82981	140	
374.71814	274	1+
376.81651	302	1+
377.86043	144	
378.82354	182	1+
378.88878	132	
380.04466	148	1+
380.14703	232	1+
380.71794	832	1+
380.84241	548	1+
382.71577	536	1+
383.78006	314	
384.85320	1224	1+
384.89101	448	1+
386.36161	146	
386.84792	904	1+
387.84554	606	1+
388.74538	402	1+
388.80527	138	
389.20093	234	1+
389.71490	132	
389.81362	196	
389.84652	134	
389.87756	268	1+
390.84181	1486	1+
391.90912	148	
392.78429	150	
392.82659	1166	1+
394.78807	430	1+
395.76490	174	
395.86844	168	1+
396.73130	218	1+
396.90269	168	
398.72843	832	1+
398.86973	150	
399.80511	326	1+
399.84941	672	1+
401.74398	142	
402.86866	210	
403.86966	568	
403.93259	146	
404.75338	214	1+
404.79364	158	1+
404.82022	182	1+
404.87441	314	
405.86305	464	
406.14670	160	1+
406.86232	352	
407.74433	134	
407.77410	214	1+
407.87053	1168	
408.07175	190	1+
408.85393	1922	1+
409.72747	332	
410.73669	556	1+
410.84077	1726	1+
411.80879	526	1+
411.86230	484	1+
412.06934	238	1+
412.37665	148	
412.84680	632	1+
413.14181	240	
414.86473	150	
415.71257	148	
415.84354	302	
415.87482	136	
416.87723	342	
417.81386	132	
417.87418	164	
418.81998	178	1+
418.84094	226	1+
420.87336	130	
421.88260	548	1+
423.79133	192	
423.83066	152	
423.87071	782	1+
425.74569	286	
425.86980	176	
426.75117	132	
426.86238	1764	1+
427.73625	842	1+
428.14379	154	
428.84752	1850	1+
428.87866	302	
429.17463	132	1+
429.87309	214	
430.70309	200	1+
430.74067	344	1+
430.81218	264	1+
431.86942	824	1+
433.85489	268	
433.87266	170	
434.05981	150	
434.86093	304	1+
434.89803	132	
434.93391	132	1+
439.89706	346	1+
441.22068	196	
441.77356	260	1+
443.75544	136	
444.87423	3172	1+
445.74498	398	
446.42762	152	1+
446.75194	214	
446.79802	202	1+
447.70165	146	
447.77521	146	
447.88263	156	
448.88021	730	1+
448.98775	146	1+
449.69321	180	1+
449.75886	412	1+
450.76174	304	1+
451.88103	250	1+
456.77439	164	1+
457.90689	780	1+
458.70695	148	
460.66627	136	
462.88376	1528	1+
465.71530	302	1+
467.89122	598	
468.89152	786	1+
470.71263	182	
470.73579	152	
471.21368	184	1+
485.90681	452	
486.89890	294	
487.27727	166	
487.90077	170	
503.75480	204	1+
505.79940	110	1+
END IONS

###FS:    #m/z: 336.94710 #charge 1+
###MS: 55
###MSMS: 57
BEGIN IONS
TITLE=Cmpd 42, +MS2(336.9471), 28.0-35.0eV, 1.2min #57
RTINSECONDS=72.322
SCANS=55,57
PEPMASS=336.94710	93862
CHARGE=1+
90.17332	110	
138.53634	92	
173.84942	82	
187.00437	78	
192.47251	80	
197.85696	78	
197.88276	84	
205.94893	82	
207.98547	104	
209.09922	90	
210.88907	314	1+
211.94496	3130	1+
212.87829	1314	1+
213.41802	80	
213.93987	1590	1+
214.86284	82	
215.88762	628	1+
215.94068	180	
215.97091	104	
217.88267	138	
220.48403	88	
223.97253	100	
224.90182	84	
227.78750	92	
227.89524	120	
228.84444	112	
228.89365	158	
229.95591	2288	1+
230.53486	94	
230.88994	2144	1+
231.95112	1072	1+
233.89969	580	1+
233.94742	126	
233.98180	82	
234.86360	114	
235.86586	152	
235.89521	148	
235.97105	78	
236.04849	94	
236.07345	86	
236.82148	206	
237.88784	90	
238.04702	80	
238.84201	278	1+
239.13768	84	
239.86429	80	
241.02478	92	
241.63716	86	
241.84165	108	
243.89073	118	
246.98066	178	
247.96727	362	1+
248.90081	1098	1+
249.84735	198	1+
249.96040	346	1+
250.83417	198	
251.83805	162	
251.98104	106	
252.06734	118	
252.57314	82	
252.93635	78	
252.97012	1762	1+
253.08700	390	1+
253.90746	202	
254.93249	98	
254.96625	664	1+
255.10760	88	
256.03331	84	
256.84355	148	
256.91095	152	
257.91584	120	
258.80541	100	
258.84391	222	
259.01633	122	
259.84959	150	
259.95998	146	
260.47724	100	
260.85608	142	
260.94358	96	
261.79695	82	
261.82543	308	1+
262.36116	102	
263.52588	84	
265.01576	80	
266.08893	132	1+
266.85709	86	
267.27859	78	
267.84045	102	
268.84095	876	1+
269.09039	94	
269.17924	102	
270.98095	254	1+
271.84587	324	1+
271.91425	146	
272.49909	84	
273.92301	126	
275.17530	92	
275.82984	94	
275.84745	108	
275.87930	114	
275.95169	82	
276.70927	80	
276.85375	350	
277.39878	94	
277.79892	78	
277.83903	218	
277.86545	202	
278.83800	238	
278.85584	132	
278.87227	86	
279.10260	126	
279.24345	116	
279.83584	130	
279.85268	82	
279.89137	80	
279.91913	86	
281.87827	84	
282.42709	116	
282.45611	82	
282.87296	96	
283.79254	90	
284.44662	94	
285.85215	98	
286.80311	146	
286.85160	1438	1+
286.94361	86	
290.11809	78	
290.14245	98	
290.80286	144	1+
293.10983	132	
293.29340	96	
294.10879	132	
294.85200	182	
295.03679	90	
296.87678	84	
297.88562	126	
297.94420	146	
298.81148	90	
299.80455	102	
300.15894	80	
301.41095	80	
301.87856	110	
302.05283	84	
303.20215	86	
304.01742	124	
304.80602	78	
305.38263	82	
307.80135	108	
308.86631	102	
309.87363	790	1+
311.13252	92	
311.86365	164	
314.81825	86	
315.83034	80	
315.88587	120	
318.78337	78	
320.85412	84	
320.92887	94	
321.35358	86	
322.96821	116	
324.84861	80	
324.86679	108	
324.89820	118	
325.14392	80	
325.85177	142	
325.90213	126	
326.82901	80	
327.38880	86	
329.81932	212	1+
331.90090	78	
332.88845	94	
332.93765	102	
336.17644	80	
338.01793	116	
338.45161	88	
340.60094	86	
END IONS

###FS:    #m/z: 359.96288 #charge 1+
###MS: 55
###MSMS: 58
BEGIN IONS
TITLE=Cmpd 43, +MS2(359.9629), 28.0-35.0eV, 1.3min #58
RTINSECONDS=73.102
SCANS=55,58
PEPMASS=359.96288	63636
CHARGE=1+
183.93474	144	
187.93898	98	
193.05716	86	
195.99758	92	
207.90748	88	
208.44783	108	
209.94294	798	1+
210.88424	98	
222.90487	100	
222.95234	1052	1+
223.89024	286	1+
224.89299	164	1+
224.95081	748	1+
224.97323	280	
226.88819	164	
226.94787	3122	1+
226.97418	338	
227.92979	246	
228.87291	96	
228.89923	114	
228.94332	3850	
231.03866	84	
231.89413	98	
232.00068	86	
232.97428	86	
233.96186	194	
235.92048	88	
237.88984	86	
240.94569	1012	1+
240.96290	844	
241.12467	114	
241.35890	90	
241.84158	84	
241.85178	208	1+
242.94149	94	
243.89659	94	
244.39580	88	
244.95772	2200	1+
245.94287	310	
246.44802	112	
246.80828	152	
246.95420	2546	
248.03136	116	
248.56554	104	
248.80375	342	1+
250.80035	88	
250.94948	440	
250.96813	138	
252.87860	84	
253.08345	150	
253.89834	92	
255.89566	100	
255.95741	110	
256.90026	92	
257.34555	98	
258.44165	96	
258.98228	172	
259.80964	100	
259.87741	192	1+
259.97695	104	
260.16218	86	
260.84554	100	
260.97089	440	1+
261.80247	86	
262.83822	94	
263.98052	96	
264.81742	136	
265.09150	154	
265.94928	86	
265.98161	106	
266.81570	262	
266.86671	140	
267.13636	102	
267.42914	94	
267.75867	96	
267.81606	186	
267.87373	92	
267.97839	248	
268.00773	218	1+
268.84859	208	
268.96093	554	1+
268.97735	144	
269.22153	92	
269.80157	110	
269.84315	134	
269.96744	346	1+
270.94878	92	
271.43835	210	1+
271.80530	86	
273.85927	154	
273.96785	116	
275.79428	222	1+
275.81205	148	
275.97155	284	1+
276.89294	100	
276.91732	92	
277.84582	148	
278.46225	100	
278.80093	158	
278.84580	192	
279.10744	212	1+
279.86008	142	
280.79653	940	1+
280.84201	196	1+
280.86499	90	
281.42821	260	1+
281.56449	98	
281.82614	190	1+
283.79680	114	
283.98450	184	
284.82539	98	
284.99138	128	
285.42694	100	
286.42156	90	
286.79990	84	
286.82603	128	
287.84270	270	1+
289.37791	102	
289.41787	92	
290.75818	88	
291.78511	186	
291.80608	86	
291.97531	126	
292.79489	84	
296.80752	310	1+
298.02027	86	
298.80352	1096	1+
298.88789	90	
298.92278	88	
299.85263	206	1+
299.92049	86	
301.37897	86	
303.80665	112	
303.95097	128	
304.40736	98	
304.44567	84	
307.80198	86	
308.36644	98	
309.79876	268	1+
310.71893	86	
310.76431	86	
310.91803	98	
314.14379	94	
314.82235	168	1+
314.86171	100	
316.72343	88	
316.81694	122	
316.85052	86	
316.93334	84	
316.99049	106	
317.81827	244	1+
318.31447	90	
319.72445	88	
320.95966	152	
321.82042	304	1+
324.82752	94	
325.90027	116	
326.01466	100	
329.87063	118	
330.82913	102	
330.89764	104	
331.89191	94	
332.86789	110	
335.80725	90	
335.88698	130	
336.94863	186	
337.94693	100	
339.90804	86	
340.94178	100	
341.24703	92	
343.15597	128	
343.18678	94	
344.61954	104	
347.73589	192	1+
347.90522	86	
349.93499	94	
354.77527	128	
355.86297	96	
356.77769	122	
357.35435	108	
357.76465	200	1+
359.86066	346	1+
359.93328	86	
362.76909	86	
END IONS

###FS:    #m/z: 507.84742 #charge 1+
###MS: 59
###MSMS: 60
BEGIN IONS
TITLE=Cmpd 44, +MS2(507.8474), 28.2-35.2eV, 1.3min #60
RTINSECONDS=76.7775
SCANS=59-60
PEPMASS=507.84742	196654
CHARGE=1+
195.86384	138	
196.01527	394	1+
210.03568	186	
214.88689	354	1+
223.98000	156	
224.97747	248	
227.96054	164	
232.89659	646	1+
235.90054	158	
236.88796	316	1+
241.07071	190	1+
243.89394	140	
246.88224	292	1+
247.88667	236	1+
250.11452	206	1+
250.90970	128	
252.07617	140	
252.14410	134	
255.78650	194	1+
258.87285	522	1+
260.85373	160	
262.38092	284	1+
265.41981	260	1+
266.16685	306	
267.84990	174	1+
268.88698	134	
268.92319	140	
272.85159	366	1+
273.79932	198	1+
273.93419	158	1+
274.89436	124	
275.89176	136	
276.91296	194	1+
277.39188	254	1+
278.83662	226	1+
278.86295	170	
280.38735	132	
283.80094	322	1+
284.79433	240	1+
285.85621	154	
287.85406	1626	1+
289.87839	406	
290.13228	142	
290.86420	188	
291.78979	318	1+
292.81377	132	
292.86020	136	
293.87445	1428	1+
294.12383	124	
296.85017	444	1+
297.39943	126	
297.96020	264	1+
298.80408	162	
298.87610	128	
300.81850	134	
301.84934	318	1+
302.88864	142	
303.86991	880	1+
305.86354	1624	1+
306.87603	132	
307.89007	882	1+
308.14134	918	1+
308.87815	1568	1+
310.16013	658	1+
311.88533	2352	1+
312.17430	310	1+
313.82737	124	
313.87751	132	
314.86502	1116	1+
314.90111	150	
315.79925	264	1+
316.86495	184	
316.88930	196	
317.06002	128	1+
319.11156	160	
319.32626	122	1+
320.88340	166	
321.88210	164	
323.87455	340	
323.95343	144	
324.85982	164	
324.90118	140	
325.90114	248	
326.80716	412	1+
326.88386	4090	1+
327.37585	190	1+
327.76793	128	
328.88416	442	1+
330.89218	240	
330.90967	130	
331.88527	212	
332.76081	298	1+
332.87370	1096	1+
332.94406	264	1+
334.01383	140	
334.89798	194	
335.84329	124	
335.88600	160	
336.88341	200	
337.88320	822	1+
338.79832	128	
339.84451	144	
342.76426	124	
344.96875	168	1+
345.80640	136	
345.84255	300	1+
345.86744	130	
346.81761	156	
346.88465	124	
347.77296	240	
348.73789	166	
348.77168	162	
348.82748	150	
349.75505	560	1+
349.77848	126	
349.80082	140	
350.84220	250	1+
350.88992	546	1+
353.37169	180	
353.85286	192	
353.87502	148	
354.46281	100	1+
354.84719	246	1+
355.14029	128	
356.79470	246	1+
356.88977	200	
357.84680	308	1+
359.76746	322	1+
359.97613	158	
360.76993	198	1+
363.85093	136	
365.16654	146	
366.18109	160	
366.74460	144	
366.83907	312	
367.70882	528	1+
367.76618	360	1+
367.81955	194	
367.89888	260	1+
368.85075	210	
369.74023	134	
369.83671	574	1+
370.80119	130	
370.88739	132	
372.05096	356	1+
372.71860	308	1+
372.85925	350	1+
373.37524	168	
373.83331	208	
373.86687	228	1+
374.81462	330	
375.71837	136	
375.81693	146	
376.80442	160	
376.82761	204	1+
381.03144	136	1+
381.71251	126	
381.84446	600	1+
383.86946	130	
384.85146	826	1+
385.71854	224	1+
385.77794	204	
385.82775	128	
386.83970	224	
386.85680	360	
387.76048	158	
387.84436	406	1+
388.74814	134	
388.80408	372	1+
389.13687	146	
389.20171	292	1+
389.72773	140	
389.80847	216	1+
389.89665	254	1+
389.92507	176	
390.84300	1158	1+
391.82224	814	1+
392.07303	172	
392.82658	706	1+
392.86132	434	1+
393.82187	462	1+
395.76267	242	1+
395.78033	134	
396.73560	158	
397.74215	136	
398.73215	204	
398.86508	164	
399.68916	126	
399.80959	184	1+
399.84902	844	1+
402.81647	126	
402.86510	414	
403.80353	212	1+
403.86998	250	
404.80522	174	1+
404.87320	342	
405.74060	184	
405.86113	534	
406.86384	272	
406.99276	268	1+
407.74881	480	1+
407.78778	144	
407.86218	2962	1+
409.69358	206	1+
409.72774	152	
410.83843	1512	1+
411.80877	300	1+
412.84616	412	
412.87441	184	
412.93596	132	
413.07396	216	
413.85823	214	
414.81512	210	1+
414.86622	410	1+
415.84828	168	
417.87103	180	
418.82973	144	1+
420.02245	156	1+
421.88336	690	1+
422.86478	1352	1+
423.77358	208	
423.86846	1068	1+
424.77322	160	
424.81786	252	1+
425.74994	206	
425.76619	288	1+
426.86254	1530	1+
427.73458	360	
428.73905	202	
428.76677	256	1+
428.85141	1010	1+
428.87883	480	1+
429.73638	1086	1+
429.82932	178	
430.68888	280	1+
430.73902	968	1+
430.86186	1062	1+
431.86731	772	1+
433.09478	128	
433.85434	266	
434.86123	202	
434.89116	144	
436.85221	160	
438.37416	180	1+
439.89605	324	
440.68989	270	1+
440.89503	188	
442.88578	172	
443.76237	130	
444.87334	2438	1+
445.74451	190	
446.14641	94	1+
446.75708	150	
446.77302	186	
446.87635	468	1+
447.70745	344	1+
447.73907	232	1+
449.78217	198	1+
449.88114	510	1+
450.70089	138	
450.75506	164	
457.90794	354	
458.90525	174	
462.70747	216	1+
462.88543	824	1+
466.72633	180	
466.82943	156	1+
467.70726	210	
467.88941	1232	1+
469.89574	212	
472.21611	130	
479.79389	134	
485.90091	770	1+
486.79653	286	1+
492.74092	156	1+
498.79697	270	1+
505.79447	132	
END IONS

###FS:    #m/z: 336.94683 #charge 1+
###MS: 59
###MSMS: 61
BEGIN IONS
TITLE=Cmpd 45, +MS2(336.9468), 28.0-35.0eV, 1.3min #61
RTINSECONDS=77.55
SCANS=59,61
PEPMASS=336.94683	87864
CHARGE=1+
182.88133	106	
189.92702	78	
196.88336	140	
204.01155	78	
207.91821	88	
207.97137	144	
208.88415	110	
209.89007	88	
210.90334	76	
211.88012	98	
211.94444	3662	1+
212.87925	1386	1+
213.35528	94	
213.94068	1062	1+
215.88738	394	
215.93522	136	
217.88553	110	
217.92818	74	
222.89010	78	
222.94877	76	
223.89229	150	1+
223.95900	130	
223.98003	94	
226.08240	76	
227.95980	76	
228.89304	360	1+
229.95602	3038	
230.86657	84	
230.88979	1812	1+
231.40626	94	
231.95081	1342	1+
232.82532	104	
232.83916	80	
232.88172	82	
233.05475	92	
233.89578	720	1+
233.94774	222	
234.82526	86	
235.07055	86	
235.60005	88	
235.81680	224	1+
235.95053	124	
236.81832	150	1+
238.79582	82	
238.84281	130	
239.97194	106	
240.84103	278	1+
241.98105	92	
242.12613	74	
244.57245	84	
246.51395	76	
246.97567	148	
247.06133	100	
247.96785	566	
248.90189	834	1+
249.95832	430	1+
250.83432	322	1+
250.92298	80	
250.98783	132	
251.06915	90	
251.11763	78	
251.90639	162	
252.97191	1750	1+
253.08602	158	
253.90570	500	1+
254.16239	86	
254.22073	74	
254.96742	1044	1+
255.07549	132	
255.89766	78	
256.85881	278	1+
257.26274	124	
257.91359	110	
258.79696	88	
258.84553	554	1+
259.10231	82	
259.35254	76	
259.82282	130	
259.91658	82	
259.96091	112	
260.95826	102	
262.83680	104	
264.95098	76	
266.66073	84	
267.85327	132	
268.79467	100	
268.84183	600	1+
269.79203	94	
269.86887	116	
270.85572	78	
271.44226	82	
271.84622	308	1+
272.88374	140	
272.98113	188	
273.79900	104	
273.93240	78	
274.89557	210	1+
274.97980	82	
275.91716	82	
276.85910	420	1+
277.83198	592	1+
278.57938	80	
278.86925	112	
278.98317	78	
280.78968	110	
281.41250	86	
281.91979	90	
284.89846	100	
285.85003	108	
285.97289	82	
286.85139	1258	1+
286.92448	112	
287.44327	80	
289.79608	86	
289.88204	80	
290.85879	228	1+
290.89681	152	
291.01364	90	
291.41402	84	
292.06421	94	
292.10006	76	
292.79772	136	
292.84131	74	
292.86666	264	1+
292.95035	98	
293.10395	106	
294.11966	100	
294.37912	80	
294.80601	254	1+
294.85351	122	
296.33762	86	
296.97599	184	1+
297.36345	94	
298.89034	94	
299.05809	88	
299.31272	80	
299.86926	116	
301.88860	76	
303.40322	88	
304.92136	110	
307.01779	86	
307.84660	76	
308.43114	82	
308.87949	140	
309.02421	74	
310.87796	256	1+
311.13885	84	
312.50072	92	
312.57225	80	
312.87210	100	
313.95667	122	
314.79468	76	
314.91148	78	
315.88483	84	
319.06203	98	
319.73978	102	
319.76847	76	
320.78809	76	
320.91111	78	
321.32710	88	
322.15667	142	1+
325.90357	138	
326.60962	80	
326.89155	74	
327.88281	238	1+
327.94867	116	
327.96672	76	
328.82313	236	1+
331.78235	80	
332.40669	92	
336.40353	82	
336.82594	130	
336.88540	86	
336.93291	86	
337.14484	98	
337.37484	80	
338.76795	118	
338.97587	76	
339.34450	78	
339.45313	112	
340.15926	82	
340.77212	144	1+
341.91208	78	
342.38917	80	
END IONS

###FS:    #m/z: 359.96273 #charge 1+
###MS: 59
###MSMS: 62
BEGIN IONS
TITLE=Cmpd 46, +MS2(359.9627), 28.0-35.0eV, 1.3min #62
RTINSECONDS=78.3225
SCANS=59,62
PEPMASS=359.96273	62710
CHARGE=1+
191.10460	242	
195.93929	88	
196.01484	86	
197.88186	152	
206.95778	104	
209.94504	604	
216.41372	80	
216.95194	78	
220.43114	88	
222.95269	730	1+
223.79284	94	
223.88812	346	1+
224.94846	838	1+
224.97239	396	1+
226.39433	92	
226.87506	106	
226.94843	3086	1+
227.89476	94	
227.93190	190	
228.89710	78	
228.94317	4834	
229.08002	98	
229.13856	82	
229.94585	84	
229.98728	84	
230.42472	104	
230.85083	78	
230.88905	82	
236.72628	86	
237.89653	166	1+
238.94012	84	
240.07525	92	
240.82786	176	
240.89142	94	
240.94004	830	1+
240.96528	544	1+
241.79477	198	
241.82068	90	
241.90195	204	
242.95983	384	
243.92548	84	
244.95900	1886	1+
245.93905	190	
246.95262	2712	1+
246.97712	178	
247.52501	84	
248.80953	138	
248.90242	78	
248.92500	122	
249.13226	82	
249.80589	146	
250.01155	106	
250.80006	142	
250.95323	84	
250.97191	156	
251.88111	104	
251.97030	108	
252.95872	200	1+
255.20839	98	1+
255.43445	86	
257.08538	82	
258.97000	288	
260.83963	312	1+
260.96845	200	
261.96842	130	
264.91921	84	
265.42110	92	
265.90425	140	
266.81195	384	1+
267.97667	274	
268.92321	96	
268.95676	184	
268.99871	182	1+
269.96851	548	
272.85030	284	1+
273.80970	96	
275.81479	104	
275.97096	276	
276.84419	330	1+
277.81725	106	
277.92110	240	
278.81104	80	
278.89090	88	
279.10805	224	1+
279.15368	80	
279.79893	142	
279.91502	134	
279.95281	134	
280.79475	738	1+
280.83235	106	
280.85474	118	
282.80670	94	
282.91111	106	
283.09185	86	
283.81671	82	
283.83389	134	
284.82518	400	1+
284.87625	96	
286.79343	134	
287.90087	80	
287.93667	98	
288.03811	164	1+
288.10757	92	
288.84200	98	
289.87374	88	
290.82964	98	
290.86225	122	
290.88332	82	
291.78843	90	
292.77191	96	
292.86663	132	
295.93606	84	
296.81553	126	
297.78301	84	
298.80653	928	1+
298.97059	98	
299.05785	80	
299.87636	290	1+
300.80540	212	
301.78506	162	
302.78132	84	
303.39886	104	
304.45012	98	
305.40419	88	
306.28232	92	
306.88200	300	1+
307.13612	100	
308.31229	98	
309.79857	314	1+
310.88123	154	
311.87855	234	
313.00655	88	
314.31574	80	
314.38758	110	
314.88345	246	1+
314.94437	186	1+
315.27291	88	
316.82261	186	
319.82223	126	
319.86272	98	
320.52008	96	
321.82042	330	1+
321.92820	84	
322.45515	88	
322.93796	86	
323.88733	90	
324.89208	110	
326.91545	84	
327.02219	84	
327.83256	92	
328.88573	116	
329.03484	88	
329.86972	78	
329.91089	92	
329.94424	94	
330.62940	96	
330.87616	100	
331.54300	116	
331.58373	88	
333.90813	82	
334.39523	82	
336.89239	260	1+
336.94736	174	
343.88815	112	
346.84539	110	
350.12541	80	
350.74613	78	
350.87975	88	
353.88517	108	
355.82165	78	
356.88517	82	
357.35175	84	
357.79529	90	
357.86983	122	
358.69219	78	
361.02403	80	
362.06531	84	
362.73653	86	
364.23901	78	
END IONS

###FS:    #m/z: 322.93106 #charge 1+
###MS: 63
###MSMS: 64
BEGIN IONS
TITLE=Cmpd 47, +MS2(322.9311), 28.0-35.0eV, 1.4min #64
RTINSECONDS=81.9905
SCANS=63-64
PEPMASS=322.93106	2334568
CHARGE=1+
155.65226	76	
192.44663	102	
196.01490	96	
196.88282	160	
197.89493	82	
200.88563	84	
200.94660	72	
201.04938	74	
205.72486	74	
205.94925	152	
206.03672	78	
207.93059	76	
208.07066	78	
210.89361	140	
211.82984	82	
212.89590	76	
214.89185	246	1+
220.87325	194	
221.89223	80	
221.94716	170	
221.96557	96	
222.95698	762	1+
223.96129	526	1+
223.97663	82	
224.90941	78	
226.05994	76	
227.79140	74	
228.11407	86	
229.11073	88	
229.81958	88	
230.83616	106	
230.86291	74	
231.84542	74	
233.16549	76	
236.00432	118	
236.88148	82	
236.90131	156	
238.02045	76	
238.04683	98	
238.14373	74	
238.82698	74	
238.89299	80	
238.93779	160	
239.07879	154	
240.54861	88	
240.82225	194	1+
240.92184	86	
240.94182	3214	
241.94010	9122	1+
242.88158	120	
242.94266	6538	1+
243.81620	114	
243.87569	140	
244.00239	110	
244.94090	1692	1+
246.40183	82	
246.79327	80	
246.91674	76	
246.97575	202	
247.85139	74	
247.90202	74	
248.85591	94	
249.11954	78	
250.94858	184	
251.91103	160	
252.95023	90	
255.86604	78	
255.89715	268	1+
256.07634	76	
256.09219	80	
256.40666	86	
256.80992	86	
256.85124	84	
257.85397	74	
258.83892	144	
258.89411	98	
259.80971	78	
260.84177	94	
260.91934	92	
261.83702	202	
261.90976	78	
262.10363	74	
262.83204	148	
262.97054	170	
263.85369	296	1+
263.98282	140	
264.05438	78	
264.85595	244	1+
265.81323	76	
267.80478	74	
267.93936	92	
268.86520	72	
268.90431	102	
268.98775	74	
269.14281	80	
269.51371	108	
271.80043	86	
272.79261	330	1+
273.79480	266	1+
273.95035	110	
274.06701	72	
274.88636	90	
275.85388	80	
275.92321	84	
276.10089	82	
276.81103	130	
277.80722	74	
277.82563	88	
279.09229	856	1+
279.27610	78	
280.12060	80	
281.05218	72	
281.81880	80	
283.07427	186	1+
283.10133	86	
283.78887	216	1+
283.89120	96	
284.29263	136	
286.96000	88	
288.20170	80	
288.81747	110	
289.79116	80	
290.80977	74	
290.86345	74	
291.80434	102	
291.88015	76	
293.40027	80	
294.88077	76	
295.00765	82	
295.81989	98	
295.85884	88	
296.39467	84	
297.20494	80	
298.40642	90	
298.87282	124	
299.78130	100	
299.88466	92	
300.80370	340	1+
300.81865	86	
300.89530	80	
302.39693	76	
302.88434	112	
303.16196	80	
303.88335	94	
305.82271	92	
306.88411	90	
307.01126	88	
307.80507	298	1+
307.88691	322	1+
307.95444	72	
309.54235	84	
310.80522	76	
310.86719	268	1+
314.82019	94	
315.06059	76	
315.81898	186	
316.10548	76	
316.53141	90	
316.82318	152	
317.93330	102	
318.86423	74	
320.75947	82	
321.82169	94	
322.89878	84	
323.85898	84	
324.89166	110	
325.33667	84	
326.34280	96	
327.80879	78	
END IONS

###FS:    #m/z: 340.94182 #charge 1+
###MS: 63
###MSMS: 65
BEGIN IONS
TITLE=Cmpd 48, +MS2(340.9418), 28.0-35.0eV, 1.4min #65
RTINSECONDS=82.7625
SCANS=63,65
PEPMASS=340.94182	830146
CHARGE=1+
190.89134	80	
192.93151	132	
195.89448	86	
205.94777	204	1+
210.94006	156	
212.87673	152	
213.87817	224	
213.93970	1068	1+
215.41381	94	
215.88563	304	1+
215.93999	158	
217.88194	194	
218.87517	86	
220.87991	160	
223.08638	82	
223.86466	86	
224.17341	92	
226.87491	96	
226.95867	90	
227.59284	88	
228.84521	106	
228.94768	110	
229.84718	94	
229.89571	82	
230.88958	152	
231.89289	218	
231.95176	814	
232.89194	152	
233.89987	492	
233.94695	282	
234.02864	80	
235.86764	136	
235.89489	88	
237.87356	238	1+
238.08184	126	
239.78649	100	
240.23058	90	
240.84719	144	
241.85193	100	
243.82933	202	1+
245.83014	82	
246.88957	84	
249.89865	344	1+
249.96039	428	
250.98042	84	
251.88165	102	
251.90971	132	
254.34837	86	
254.90553	186	
254.96501	458	1+
255.07798	148	
255.80410	174	1+
255.84576	258	1+
255.87618	88	
256.84955	182	1+
256.89451	236	
256.96426	154	
257.16048	80	
257.57010	94	
257.94429	132	
258.03530	96	
258.84417	392	
258.88808	86	
259.44765	100	
259.69672	88	
259.85818	184	
259.95672	192	
260.48491	98	
260.83649	680	1+
262.84886	94	
264.07349	114	
264.80628	90	
264.85259	140	
265.86253	174	
266.85741	88	
267.01564	84	
267.14382	188	
267.80497	192	1+
268.82757	134	
268.84560	168	
268.91113	96	
269.84254	134	
269.86606	86	
270.42170	88	
270.89813	92	
270.92335	112	
271.04054	206	1+
271.78944	132	
272.88048	88	
272.89564	116	
272.93374	194	
272.97933	96	
273.42034	102	
273.79789	100	
274.87550	324	1+
274.89226	86	
274.97365	124	
275.35461	82	
275.38523	100	
275.86014	136	
275.97627	84	
275.99075	80	
276.85617	438	
277.86421	464	
278.84534	1306	1+
279.43438	86	
279.83069	86	
279.88449	240	1+
279.97279	84	
282.85755	138	
282.88334	146	
283.78893	204	1+
283.86309	150	
285.03512	108	
287.40553	84	
288.56416	84	
288.93966	86	
289.07539	86	
289.79363	242	1+
289.87349	90	
290.88690	122	
292.88010	216	1+
292.90201	92	
293.43608	106	
293.85127	114	
294.00861	80	
294.80690	90	
296.85543	122	
297.88547	98	
297.97698	88	
298.49313	88	
298.79845	132	
299.02094	118	
299.06415	104	
299.78336	132	
299.87514	136	
301.21091	82	
301.86592	162	
302.17275	136	
302.85753	116	
302.93140	164	
303.89359	100	
303.95335	94	
305.06530	84	
305.87340	82	
306.88133	110	
311.88017	306	1+
312.80757	134	
313.81500	90	
315.45946	110	
321.27657	96	
321.81813	80	
321.92617	98	
324.89590	144	
326.88408	114	
328.19231	108	
329.32014	84	
329.61418	88	
329.72567	100	
330.82003	106	
330.89499	120	
331.36640	92	
334.04740	84	
335.37526	82	
337.93261	86	
338.81299	88	
340.88435	84	
341.89761	82	
344.89760	122	
345.89110	82	
END IONS

###FS:    #m/z: 363.95784 #charge 1+
###MS: 63
###MSMS: 66
BEGIN IONS
TITLE=Cmpd 49, +MS2(363.9578), 28.0-35.0eV, 1.4min #66
RTINSECONDS=83.535
SCANS=63,66
PEPMASS=363.95784	350432
CHARGE=1+
177.93867	90	
185.92933	86	
187.86737	142	
187.93565	92	
189.86363	410	
191.85745	234	
194.93503	88	
196.88462	182	
200.88220	98	
200.94854	96	
207.87288	122	
207.95572	146	
209.94245	1024	1+
210.88114	252	
212.87886	1816	1+
214.89502	214	
215.91814	114	
216.42457	118	
218.92612	104	
221.86658	94	
222.95091	418	1+
222.97175	102	
224.95002	992	1+
225.97402	98	
226.94858	5364	1+
226.97522	264	1+
227.93424	202	
228.89520	424	1+
228.94290	6554	1+
230.83214	122	
230.89046	2544	1+
231.11113	92	
232.88777	462	1+
234.88329	228	
234.92960	98	
236.85227	106	
237.06211	112	
238.43915	94	
238.94126	144	
240.94093	514	
240.96407	250	
241.94036	2552	1+
242.94276	1722	1+
242.96086	532	1+
243.81905	146	
244.95866	3002	1+
244.98336	94	
245.94432	360	
246.44472	118	
246.80105	128	
246.90336	146	
246.95394	3490	1+
246.97783	120	
247.09049	86	
247.24479	84	
248.79900	138	
248.90015	844	1+
249.02719	240	1+
249.80835	88	
250.67813	100	
250.89476	216	
250.94950	176	
250.97021	192	
253.09858	108	
253.84046	126	
253.90560	264	1+
254.12128	84	
254.83752	88	
255.38122	90	
258.97129	150	
259.83453	120	
259.84868	166	
259.88495	84	
260.82698	96	
262.84829	184	1+
263.80519	88	
263.97239	230	1+
265.79234	140	
265.85891	118	1+
266.08630	142	
266.81580	292	
266.84710	126	
267.78220	200	
267.81456	164	
267.97150	544	
268.08850	98	
268.95635	230	
269.92375	134	
269.96934	380	
270.85894	176	1+
270.97359	226	
271.91549	244	
273.44070	92	
273.84600	214	1+
277.01907	140	
277.79179	188	1+
277.83072	256	1+
278.85492	152	
279.10146	130	
280.79382	464	
280.91005	98	
281.32605	102	
281.78880	544	1+
282.85635	134	
282.88589	172	1+
282.97614	100	
283.80739	90	
283.85102	422	1+
284.54832	104	
284.82163	386	1+
284.99575	92	
285.39810	88	
285.52234	98	
285.79249	84	
285.84617	406	1+
286.60248	96	
286.81160	122	
287.83620	300	1+
289.81099	92	
290.40674	158	
290.97211	178	1+
293.11625	144	
293.40141	154	
294.12215	126	
294.86078	98	
295.13030	90	
297.42555	86	
298.68133	128	
298.80698	682	1+
299.09630	108	
300.80490	630	1+
301.46008	88	
301.79486	142	
301.86534	134	
302.85507	972	1+
302.94553	86	
303.80838	138	
304.09450	86	
304.47574	100	
304.81426	84	
304.88779	96	
305.11236	96	
305.94070	102	
308.87007	130	
309.87326	182	
310.87695	124	
313.89122	86	
314.82473	124	
316.81666	360	
317.94429	90	
318.81176	124	
318.88249	108	
318.93881	88	
319.81324	112	
321.81888	458	1+
321.86801	204	
322.93321	310	
323.81723	268	1+
323.82862	214	1+
323.85609	114	
325.89522	88	
325.91512	84	
326.87755	204	
327.87676	104	
328.32253	88	
329.29327	84	
329.87484	196	
333.76915	88	
336.94497	384	1+
338.34314	102	
339.83156	204	
340.83053	116	
341.02606	84	
342.71936	96	
345.40954	100	
348.75173	124	
348.80079	90	
351.10969	96	
353.14669	84	
353.43531	104	
354.49166	118	1+
356.23161	84	
356.41476	90	
358.06713	108	
358.77873	108	
360.72542	102	
362.10965	86	
362.86694	114	
364.76287	86	
368.03829	88	
END IONS

###FS:    #m/z: 322.93122 #charge 1+
###MS: 67
###MSMS: 68
BEGIN IONS
TITLE=Cmpd 50, +MS2(322.9312), 28.0-35.0eV, 1.5min #68
RTINSECONDS=87.224
SCANS=67-68
PEPMASS=322.93122	2391684
CHARGE=1+
102.74391	192	
186.93203	92	
187.62257	72	
187.93548	100	
192.89006	150	
193.44451	80	
194.82685	76	
197.91981	144	
200.88419	114	
201.04267	144	
203.89296	84	
205.94922	230	
207.96886	156	
208.87814	134	
208.95008	90	
208.99967	80	
209.88824	82	
209.94100	132	
211.89943	92	
212.89629	80	
214.88752	140	
215.89600	138	
215.91505	86	
217.89880	182	
220.87943	90	
220.93864	188	1+
221.05865	80	
221.07347	148	
221.88132	100	
223.83883	74	
223.95071	118	
223.96391	124	
224.58525	84	
224.94685	190	1+
224.97015	96	
225.86525	102	
226.08559	82	
226.61790	82	
226.81922	82	
227.93513	96	
229.05488	80	
229.40271	90	
230.02526	98	
230.08583	78	
230.90362	162	
231.90713	80	
232.82863	92	
232.90448	192	
233.89249	160	
234.00257	86	
235.88107	76	
236.01096	72	
236.80013	138	
238.05083	90	
238.89382	190	1+
238.94165	328	1+
239.78885	116	
239.87306	78	
240.94112	2618	
241.05880	100	
241.46537	76	
241.83215	82	
241.93974	9120	1+
242.85659	80	
242.94193	6636	1+
243.02837	94	
243.81565	110	
244.94004	2076	
244.97949	76	
245.43709	74	
245.62937	98	
245.87103	78	
246.09534	76	
246.85658	178	
246.97452	150	
248.85048	124	
249.84287	76	
250.90746	116	
251.04351	76	
251.07058	112	
251.87334	74	
251.92788	88	
253.03606	92	
254.83672	74	
254.91053	78	
255.01661	74	
256.78210	138	
256.83757	128	
257.79577	148	
258.83064	126	
260.84083	122	
260.93102	82	
261.83157	188	
262.84870	104	
265.08480	94	
265.94906	114	
266.34612	86	
266.85618	124	
266.89946	94	
268.10039	78	
268.85458	84	
268.95690	180	
269.00290	90	
269.80004	168	
270.80260	82	
272.35356	92	
272.79603	184	1+
272.88058	78	
273.64174	94	
273.84729	76	
275.80872	242	
275.88470	86	
275.92744	88	
277.85591	114	
278.02612	80	
278.84562	86	
279.09250	998	1+
279.85654	198	
281.55477	98	
282.87592	80	
282.90793	78	
283.04666	88	
283.79167	120	
283.85392	118	
284.29278	410	1+
284.78442	74	
284.80533	82	
284.89821	80	
286.82943	106	
287.07874	96	
287.84789	172	1+
288.79090	384	1+
289.77497	74	
289.88158	100	
295.87616	82	
295.89324	82	
296.11801	80	
296.86207	196	1+
297.98435	72	
298.95819	84	
299.78560	146	
299.89505	72	
300.81179	268	1+
301.89707	72	
302.88322	122	
306.81117	88	
306.87999	162	
307.80066	256	
308.08393	84	
308.36185	106	
308.86886	138	
310.81645	146	
310.88993	324	1+
312.80501	76	
313.16721	84	
313.87703	76	
323.74717	114	
324.25025	92	
325.89977	184	
326.15471	84	
326.17569	114	
326.24560	78	
327.88905	74	
327.95114	80	
END IONS

###FS:    #m/z: 340.94210 #charge 1+
###MS: 67
###MSMS: 69
BEGIN IONS
TITLE=Cmpd 51, +MS2(340.9421), 28.0-35.0eV, 1.5min #69
RTINSECONDS=87.996
SCANS=67,69
PEPMASS=340.94210	836984
CHARGE=1+
56.77263	84	
150.22823	94	
185.92952	84	
187.88665	92	
187.92698	94	
190.94890	80	
196.44492	98	
205.41332	78	
205.89778	76	
210.94006	166	
211.94375	100	
212.87670	82	
213.88220	100	
213.94127	1192	1+
215.88538	390	
215.93788	216	
217.88260	276	1+
217.93342	76	
220.89403	76	
222.97251	82	
223.39645	92	
223.84608	98	
223.86451	88	
224.97951	116	
226.05627	96	
227.95479	78	
228.94214	158	
229.38973	78	
230.89527	264	1+
231.53515	92	
231.95106	1312	1+
232.07957	86	
232.84030	144	
233.89809	148	
233.95026	206	
235.79336	218	1+
235.87167	124	
235.89387	452	1+
236.89628	322	1+
238.82651	76	
239.79103	254	1+
241.02504	76	
241.84052	132	
242.88985	446	1+
243.79789	94	
243.83203	188	
243.89408	288	1+
244.95629	82	
245.83179	204	
246.06845	80	
246.91288	78	
246.97373	138	
247.97392	98	
249.40806	86	
249.90280	90	
249.96229	436	1+
249.97836	86	
250.94180	94	
252.47360	94	
253.90605	76	
254.86811	198	1+
254.96678	786	1+
256.10204	92	
256.38492	84	
256.91047	126	
257.01359	104	
257.85063	124	
257.91940	96	
258.85084	646	1+
258.86047	158	
258.88894	186	1+
258.92966	88	
258.96439	108	
259.95534	180	
260.83305	236	
260.96466	114	
261.84427	172	
262.84076	84	
263.84740	150	
263.96056	80	
264.85636	236	1+
266.60066	122	
267.00268	100	
268.84120	374	1+
268.91923	94	
269.89891	80	
270.82773	270	1+
270.87390	92	
273.92203	122	
276.80692	106	
276.85548	522	
276.87857	118	
276.90925	84	
277.27310	80	
277.80876	114	
277.85886	264	
277.92511	128	
277.95455	76	
278.03018	76	
278.84498	982	1+
279.90248	96	
280.42888	80	
280.92902	76	
280.96574	76	
281.84334	76	
281.90327	78	
283.28707	78	
283.42042	80	
283.80652	166	1+
284.09265	84	
284.91511	78	
288.84118	172	
288.89568	82	
289.85317	186	
290.80703	102	
290.85679	120	
291.84596	78	
292.43564	104	
292.95483	92	
294.87458	104	
296.85423	120	
297.88962	206	1+
297.92810	96	
299.00495	92	
299.84839	86	
299.87419	94	
300.00901	92	
300.12984	82	
300.87647	100	
301.86077	116	
302.89534	78	
302.94847	104	
304.02389	78	
304.18022	78	
305.01359	78	
305.89151	80	
306.84502	94	
306.88494	144	
309.81832	164	
310.87596	164	
311.00034	78	
311.88450	160	
314.86224	84	
316.09488	90	
317.24182	76	
317.82910	166	1+
317.88152	144	
320.43425	80	
320.98819	78	
322.06063	76	
322.89322	138	
324.87356	78	
326.88781	100	
327.04893	108	
327.28633	88	
328.62739	98	
328.89009	88	
329.87304	172	
329.94429	80	
330.39512	76	
330.76089	116	
330.82075	160	
332.92868	76	
333.74229	134	
333.85193	104	
335.78342	146	
337.21930	96	
337.37485	78	
338.83458	108	
339.87389	76	
342.97764	78	
345.24910	80	
END IONS

###FS:    #m/z: 363.95823 #charge 1+
###MS: 67
###MSMS: 70
BEGIN IONS
TITLE=Cmpd 52, +MS2(363.9582), 28.0-35.0eV, 1.5min #70
RTINSECONDS=88.7685
SCANS=67,70
PEPMASS=363.95823	360784
CHARGE=1+
187.87015	98	
189.86231	264	
191.85918	364	1+
193.08769	82	
196.88407	166	
198.45302	124	
205.92699	100	
205.94921	156	
207.87467	240	
207.94801	84	
209.86918	108	
209.94412	548	1+
210.88406	502	1+
212.87949	1762	1+
214.08059	92	
222.47420	80	
222.95251	590	1+
224.95189	1266	1+
225.05470	90	
225.06759	94	
226.94772	5734	1+
226.97450	174	
227.82077	82	
227.88606	86	
227.92917	134	
228.89741	424	1+
228.94269	6368	1+
230.79450	100	
230.88982	2616	1+
231.90494	130	
232.08324	96	
232.88664	260	
232.90152	110	
233.03614	82	
233.90504	94	
234.88394	124	
235.84855	100	
237.82755	80	
240.83668	214	
240.94193	350	
240.96429	760	1+
241.94087	280	
242.86399	156	
242.94248	922	1+
242.96072	624	
243.81969	128	
243.90630	234	1+
244.13230	98	
244.81969	106	
244.83708	104	
244.95742	2664	1+
245.94063	236	
246.85210	106	
246.90639	258	
246.95296	3334	1+
246.98574	110	
247.39120	108	
248.68531	84	
248.80478	476	
248.90091	582	
249.00522	94	
249.85620	92	
250.89826	192	
250.97223	108	
251.91284	214	
252.40756	84	
252.88701	92	
252.97360	96	
253.89027	112	
253.91130	110	
254.90663	110	
256.07076	80	
256.89450	84	
258.84045	174	
258.97213	106	
259.84906	80	
260.14837	94	
260.83430	404	1+
260.96784	204	
261.02950	94	
261.07588	88	
261.80263	94	
261.86513	144	
261.97536	100	
262.97659	82	
263.84037	104	
264.18210	80	
264.82866	134	
264.85737	146	1+
265.97913	188	
266.81449	574	1+
266.85536	152	1+
266.97028	570	1+
267.80444	80	
268.95872	230	
269.11862	106	
269.81147	158	
269.97016	696	1+
270.91159	234	1+
271.85995	130	
271.91208	166	1+
272.81046	106	
272.88598	128	
273.92998	80	
274.90851	100	
275.10596	80	
276.01506	88	
276.86095	296	1+
278.80052	134	
278.85100	126	
278.98522	82	
279.10468	188	
279.79059	916	1+
279.84775	262	1+
280.13283	82	
280.79107	930	1+
281.04931	96	
281.11507	124	
281.33011	98	
282.83193	88	
283.85268	126	
283.98822	134	
284.13391	92	
284.82280	162	
284.90616	194	1+
285.43117	96	
285.79279	110	
285.82609	184	
285.84440	552	1+
285.90757	222	1+
287.35556	84	
288.83541	168	1+
289.92547	80	
290.78842	172	
293.81892	86	
293.85178	92	
294.81956	80	
294.85980	244	1+
296.80845	298	
297.09464	86	
297.80612	170	
298.14540	100	
298.80598	634	1+
298.83862	80	
299.88965	154	
300.80215	744	1+
301.86379	288	1+
303.80515	218	1+
303.85937	482	1+
304.66871	92	
304.89316	92	
305.36992	92	
306.16856	86	
307.13409	156	
307.55836	84	
307.85148	122	
307.89318	110	
308.31647	120	
308.84198	108	
309.86395	206	1+
309.93149	92	
314.81524	438	1+
315.08013	82	
315.81742	362	1+
318.37560	110	
318.85881	80	
321.13346	92	
321.81807	486	1+
322.22161	96	
322.88716	82	
322.93102	192	
325.15063	80	
325.83222	102	
326.45601	94	
326.96444	80	
331.88737	92	
332.88325	82	
333.35643	104	
335.13218	88	
336.93900	88	
339.82796	354	1+
340.93970	234	
341.12032	92	
344.17751	90	
351.02681	88	
353.37992	102	
354.75682	94	
358.74983	98	
360.72674	152	
360.76765	118	
361.35890	82	
363.76855	80	
END IONS

###FS:    #m/z: 322.93114 #charge 1+
###MS: 71
###MSMS: 72
BEGIN IONS
TITLE=Cmpd 53, +MS2(322.9311), 28.0-35.0eV, 1.6min #72
RTINSECONDS=92.4665
SCANS=71-72
PEPMASS=322.93114	2657718
CHARGE=1+
177.93505	78	
187.89005	78	
187.93401	72	
191.85977	76	
191.90024	76	
192.88653	80	
193.88850	102	
195.01193	74	
195.91663	126	
197.18540	68	
197.89665	106	
198.92936	74	
199.89326	76	
201.04386	192	
204.94009	70	
205.95105	322	
205.96742	168	1+
206.93118	82	
209.94932	76	
210.83728	74	
210.87829	76	
212.88761	74	
212.98972	122	
213.85047	76	
214.90399	92	
217.79226	74	
218.89156	70	
219.04277	162	1+
220.86377	72	
221.94602	168	
222.98366	90	
223.82070	78	
223.96102	264	
226.86156	76	
227.92862	102	
228.84319	74	
230.87993	88	
233.03049	72	
233.16175	72	
234.05323	78	
236.05996	78	
236.42046	78	
238.02602	84	
238.94015	250	
239.12992	104	
240.82218	102	
240.94100	3460	
241.85765	96	
241.94083	8628	1+
242.78608	70	
242.82562	138	
242.90851	78	
242.94305	5780	1+
243.81924	150	
244.81821	70	
244.94005	1524	1+
245.97401	72	
246.85319	68	
246.97568	126	
247.57987	70	
247.93643	74	
248.83448	78	
249.81177	78	
249.89121	74	
249.90687	84	
250.94043	90	
251.93346	108	
252.10726	98	
252.95778	72	
255.38916	82	
257.80088	76	
257.96816	72	
258.83557	100	
259.33980	374	1+
259.89870	84	
259.97210	88	
260.83183	86	
260.85116	72	
261.05622	80	
261.84006	94	
262.83280	390	1+
262.90861	76	
263.88220	94	
264.81923	80	
265.05936	76	
267.85574	106	
268.80878	94	
269.79966	164	
271.00550	78	
271.17519	78	
273.79167	218	
274.43065	100	
274.45884	106	
274.82302	78	
275.12027	104	
275.81732	70	
275.93552	78	
275.99857	68	
276.84604	78	
276.93594	82	
277.85262	70	
279.09184	806	1+
279.90881	78	
280.78693	74	
280.87330	72	
280.96197	80	
281.79417	90	
281.96336	100	
282.91001	90	
282.93396	100	
283.04607	80	
284.07364	112	
284.29461	256	
285.86311	74	
285.96373	138	
286.82912	100	
287.86567	82	
288.84556	70	
289.09015	84	
289.86315	72	
289.88264	106	
291.04329	68	
293.85409	82	
294.85472	270	1+
294.87280	72	
295.82426	82	
297.99517	100	
298.75641	68	
299.16608	72	
299.83127	76	
299.86702	110	
300.80795	162	
300.87874	194	1+
301.85883	70	
302.95689	68	
304.86832	82	
306.03125	72	
306.77681	74	
306.88353	78	
307.04592	90	
307.79170	264	1+
308.38123	88	
308.93808	80	
309.91848	78	
310.87998	118	
311.86050	80	
311.95831	78	
312.81685	134	1+
313.86975	76	
315.91141	70	
316.81809	82	
321.79614	78	
321.81735	84	
321.87331	70	
323.05064	72	
324.19264	84	
324.89184	84	
324.94265	78	
324.96700	72	
325.89366	152	
326.81363	118	
328.39571	104	
END IONS

###FS:    #m/z: 340.94194 #charge 1+
###MS: 71
###MSMS: 73
BEGIN IONS
TITLE=Cmpd 54, +MS2(340.9419), 28.0-35.0eV, 1.6min #73
RTINSECONDS=93.239
SCANS=71,73
PEPMASS=340.94194	943938
CHARGE=1+
189.86810	94	
190.42349	88	
203.06521	100	
204.42384	118	
204.93330	78	
205.95034	236	
207.41203	88	
207.85077	84	
208.12890	76	
210.93894	74	
213.94039	1260	1+
214.88780	384	1+
215.89111	328	1+
215.93681	204	
218.91371	98	
221.89487	118	
222.87375	88	
222.97611	80	
223.86261	92	
223.95637	132	
224.83388	82	
224.97637	300	
226.10428	92	
228.84522	248	1+
228.94348	78	
230.89011	268	
231.89059	314	
231.95029	856	1+
232.83946	94	
233.87288	72	
233.89752	234	
233.94876	398	
235.21748	78	
235.95128	186	
235.96750	78	
236.89076	72	
239.84822	120	
239.90655	112	
240.78668	74	
240.95850	138	
240.97921	84	
241.84328	346	
241.94258	84	
242.83762	160	
242.98701	78	
243.83128	180	
244.02138	92	
244.16080	138	
244.92200	88	
244.96254	102	
245.87012	80	
246.97705	102	
247.00728	88	
247.43822	80	
247.90165	86	
249.92616	90	
249.96232	322	
250.13798	74	
250.90159	76	
252.35500	74	
253.92361	106	
253.96322	484	1+
254.90710	90	
254.96630	408	1+
255.78567	74	
255.85272	234	1+
255.92501	86	
256.90601	92	
256.96274	422	1+
257.93876	84	
258.84800	178	
259.33952	222	1+
259.84989	120	
260.83460	390	1+
261.85268	74	
262.84193	352	1+
263.12752	86	
263.87891	76	
263.92892	82	
264.07425	90	
264.86494	90	
264.92472	86	
265.09285	80	
265.11887	84	
265.15134	78	
265.83340	176	
266.84820	150	
266.86576	84	
266.99570	80	
267.02389	86	
267.18019	74	
267.83009	80	
268.84259	152	
268.86105	96	
269.80199	98	
269.88860	72	
270.83463	220	1+
272.77689	84	
272.84808	74	
272.97789	94	
273.34919	112	
273.92612	88	
274.49565	108	
275.08149	74	
275.95597	154	
276.85813	510	
277.85602	286	
277.96708	214	1+
278.84614	1144	1+
279.09396	82	
279.87802	76	
279.90729	110	
279.97755	88	
280.86393	116	
281.85062	148	
282.50516	72	
282.91753	126	
283.10406	74	
283.14550	88	
286.15352	98	
287.04762	74	
287.12458	80	
289.78893	92	
290.41075	72	
290.51341	90	
290.85692	76	
291.79887	114	
294.86377	192	
295.38928	80	
295.85749	134	
296.85994	72	
297.25980	80	
299.82071	122	
299.84723	114	
301.86052	116	
302.74916	76	
302.86010	78	
303.76277	80	
303.87210	76	
303.94679	134	
304.83566	84	
304.93227	94	
306.81328	88	
306.87363	78	
307.09949	74	
307.79808	136	
307.88763	74	
308.88741	128	
309.91411	256	
310.87874	322	1+
312.79814	74	
313.83263	72	
313.93056	94	
314.16605	72	
315.43544	76	
318.14138	72	
320.06905	88	
322.93377	86	
326.92223	104	
327.17563	134	
329.13743	100	
329.93957	94	
332.76500	80	
334.74567	74	
337.75366	194	1+
341.74170	86	
341.90091	86	
END IONS

###FS:    #m/z: 363.95817 #charge 1+
###MS: 71
###MSMS: 74
BEGIN IONS
TITLE=Cmpd 55, +MS2(363.9582), 28.0-35.0eV, 1.6min #74
RTINSECONDS=94.0195
SCANS=71,74
PEPMASS=363.95817	405126
CHARGE=1+
45.35673	92	
182.34687	94	
185.92763	94	
188.44100	92	
189.86438	196	
191.85989	352	1+
192.88970	84	
196.88723	78	
197.96214	82	
207.39991	78	
207.87527	266	1+
209.94260	866	1+
210.88525	186	
211.88362	80	
211.93197	96	
212.88012	1232	1+
215.47710	88	
217.91192	90	
219.91016	102	
222.95307	408	1+
224.52826	92	
224.94911	902	1+
225.89251	136	
226.89762	124	
226.94821	4726	1+
226.97176	258	
227.02360	134	1+
227.08576	106	
227.86740	84	
227.88314	120	
228.07331	92	
228.89153	380	1+
228.94240	5318	1+
229.06627	86	
229.62245	86	
230.89081	2190	1+
231.04959	84	
232.88542	598	1+
234.88458	80	
240.83005	160	
240.93989	390	
240.96721	208	
241.94107	218	
242.46433	82	
242.94273	1346	1+
242.96139	282	
244.07216	128	
244.95829	3046	1+
245.93989	230	
246.43651	180	
246.90943	80	
246.95443	3068	1+
248.80470	230	
248.83272	80	
248.90188	972	1+
249.94447	594	1+
250.08728	82	
250.89382	80	
250.97082	220	
251.07941	266	1+
254.12330	82	
255.87029	86	
258.44165	86	
258.83672	112	
259.28942	90	
259.83518	112	
259.96678	248	1+
260.43719	100	
260.83394	300	1+
261.15469	98	
262.83358	122	
263.79144	248	1+
264.10218	80	
264.81709	138	
264.85336	94	
264.96269	128	
265.82168	138	
265.90561	80	
265.97984	88	
266.08123	90	
266.18391	80	
266.81491	428	1+
266.98562	78	
267.11333	88	
267.97308	566	1+
268.78192	78	
268.84662	82	
268.95578	84	
269.79800	124	
269.82610	90	
269.96969	1142	1+
271.21364	94	
271.92603	94	
271.94227	102	
273.93811	108	
274.85336	186	1+
276.80408	122	
277.08634	110	
277.92365	94	
278.80364	110	
278.84504	212	
278.92155	84	
279.10736	128	
279.80374	78	
279.84557	134	
280.79148	840	1+
280.81433	122	
281.81589	108	
282.43537	216	1+
282.79121	524	1+
283.07528	92	
283.09752	98	
283.38542	90	
283.98318	92	
284.82559	268	1+
285.79432	82	
285.84932	218	
286.41954	86	
286.45240	100	
287.15876	102	
291.60052	92	
291.78978	116	
294.86926	114	
296.81279	218	
297.11594	80	
297.80541	196	
297.89121	80	
298.80419	568	
298.99249	94	
299.09541	84	
299.80168	812	1+
299.84812	82	
300.92323	84	
301.86530	520	
302.01778	104	
302.80908	268	1+
302.90924	96	
303.85730	528	1+
305.02887	90	
305.83024	100	
306.88594	230	1+
308.85777	162	1+
309.37392	84	
309.97907	112	
311.94402	128	
311.99493	86	
314.82149	178	
315.85837	104	
316.81615	194	
316.91583	90	
317.81577	94	
317.93342	90	
318.88070	80	
318.93989	262	1+
319.88417	118	
320.13757	90	
320.81928	298	1+
321.38664	94	
321.86744	88	
322.93449	90	
323.71755	88	
323.92104	88	
325.94845	80	
326.86681	100	
329.42262	92	
329.86980	112	
332.81436	84	
333.76236	92	
334.88522	86	
336.87782	238	1+
336.93844	80	
338.94215	92	
339.83462	182	
340.94059	240	
341.18371	80	
342.89163	86	
346.90004	82	
348.75060	86	
352.89018	136	
354.14604	86	
357.79918	124	
359.84652	80	
361.72395	88	
361.85143	82	
362.84051	126	
363.72159	86	
365.77805	116	
END IONS

###FS:    #m/z: 507.84812 #charge 1+
###MS: 75
###MSMS: 76
BEGIN IONS
TITLE=Cmpd 56, +MS2(507.8481), 28.2-35.2eV, 1.6min #76
RTINSECONDS=97.6905
SCANS=75-76
PEPMASS=507.84812	213726
CHARGE=1+
196.01479	582	1+
214.88875	364	1+
223.98231	172	
224.97691	278	
232.89721	346	1+
234.89496	254	
248.01938	128	
252.08300	122	
252.90571	276	
254.89898	130	
255.79857	156	1+
259.87908	136	
260.88264	130	
262.14851	140	
265.38699	180	
266.16793	166	
268.11117	136	
268.96960	138	
270.85772	166	
271.92049	190	1+
272.85406	132	
273.80523	170	
273.85173	256	1+
275.94875	136	
278.83644	350	1+
279.39650	142	
281.83576	184	1+
281.87809	128	
282.85369	176	
282.90169	152	
285.85743	286	
287.85216	1464	1+
289.88259	328	
290.83619	130	
290.86665	330	
291.86473	214	
291.87800	248	
292.88787	144	
293.87631	1056	1+
294.85523	138	
295.83531	124	
295.97988	160	
297.83666	232	1+
298.79546	214	1+
298.84089	200	1+
300.85888	358	1+
302.86477	778	1+
303.86853	660	1+
304.36007	128	
304.40869	190	1+
304.85338	138	
304.89095	160	1+
305.86306	1552	1+
306.93078	154	
306.98302	168	1+
307.13491	122	
307.89036	296	
308.06823	144	
308.14297	1044	1+
308.87309	1462	1+
309.89627	166	
310.15894	682	1+
311.88573	1922	1+
312.17593	226	
312.36597	278	1+
312.83676	132	
313.88445	314	
314.86336	336	
315.82116	176	
315.87812	138	
316.04525	238	1+
316.83389	208	1+
316.86641	350	1+
318.88202	130	
318.93116	126	
318.96186	142	
319.81741	262	1+
319.85914	208	
321.91704	266	1+
322.85107	542	1+
323.87655	422	
324.90270	122	
325.86363	152	
325.88591	142	
325.90577	162	
326.14893	146	
326.83392	126	
326.88372	3196	1+
327.80518	228	
329.82153	282	1+
329.90484	158	
330.11878	174	1+
330.88739	684	1+
331.80525	224	1+
332.87356	450	1+
334.90742	122	
335.83855	146	
335.88204	154	
337.88474	162	
338.88842	136	
341.11009	126	
342.87360	470	1+
345.38416	244	1+
345.76235	150	
345.77949	144	
347.16078	250	1+
347.78170	162	
347.88567	438	1+
348.78313	146	
348.81331	140	
348.88929	368	1+
349.75704	390	1+
349.77524	376	1+
350.88822	192	
351.88059	512	1+
352.77260	160	
352.80203	132	
353.85392	324	1+
354.11473	192	1+
355.80525	158	
355.89345	364	1+
357.72569	128	
359.34578	128	
359.86350	186	1+
360.10894	236	1+
360.35766	242	1+
362.84797	160	
364.90686	170	
365.73176	450	1+
365.84137	124	
366.73576	408	1+
366.84242	178	
367.71325	388	1+
367.76621	288	
367.84546	230	
367.89602	130	
368.76412	130	
368.81206	136	
368.84707	158	
368.89312	430	1+
369.84080	246	
370.78694	394	1+
370.83994	422	1+
371.72877	154	
373.74655	140	
373.90272	136	
374.79439	120	
374.81784	400	1+
374.86265	182	1+
374.90267	136	
375.79077	140	
376.81920	356	1+
380.82005	124	
380.85327	124	
381.72445	262	
381.84393	604	1+
382.78394	294	1+
382.84553	320	1+
383.71039	198	1+
384.85020	864	1+
385.77982	158	
387.77481	270	1+
387.84818	448	1+
388.74076	140	
388.79635	136	
389.20134	258	
389.71953	226	
390.84200	1108	1+
391.91594	134	
392.82709	816	1+
392.85750	384	1+
393.73119	254	1+
393.79915	282	
394.83498	304	1+
395.79541	178	1+
395.86227	380	1+
398.72353	148	
398.90404	242	
399.69695	122	
399.73655	180	
399.81230	140	
399.83404	126	
399.85307	554	1+
402.82484	246	1+
402.86950	856	1+
403.36075	282	1+
403.85289	260	
403.87534	600	1+
404.85952	138	
405.87333	222	
406.76169	124	
406.80304	214	1+
406.86518	132	
407.73750	158	
407.86660	1328	
408.74221	170	
408.85406	1826	1+
409.72142	200	
409.80492	168	
410.74818	290	1+
410.83925	1604	1+
411.72749	180	
411.81016	268	1+
412.72735	396	1+
413.07980	174	
413.87749	578	1+
417.70365	188	
417.81754	300	1+
418.36373	136	
418.69242	124	
420.78480	110	1+
421.88772	264	
422.87176	928	1+
423.77225	298	1+
423.87216	652	1+
425.75351	612	
425.86395	1832	1+
426.75755	298	
426.86353	1352	1+
426.89374	134	
427.02454	118	1+
427.73548	464	
428.74692	260	
428.84779	1070	1+
429.74124	460	1+
430.69636	258	1+
430.85301	194	
431.86892	214	
432.87609	178	
433.85889	198	
434.78148	156	1+
434.89003	122	
439.73852	302	1+
439.75439	128	
439.89845	150	
440.83552	216	1+
440.86728	162	
443.76941	126	
444.76210	362	1+
444.84005	174	1+
444.87388	1702	1+
445.71715	128	
445.74365	162	
445.75977	436	1+
447.71149	362	1+
447.74458	368	1+
447.88840	204	
449.88190	244	
450.74946	468	1+
450.88293	130	
451.85624	134	
454.78124	128	
457.90738	282	1+
462.77655	128	
462.88464	552	1+
462.91626	136	
464.19934	126	
465.72346	296	1+
466.04982	150	1+
466.70843	246	1+
467.88975	1238	1+
468.78469	146	
470.72656	364	1+
485.89849	636	1+
509.86318	174	
END IONS

###FS:    #m/z: 336.94702 #charge 1+
###MS: 75
###MSMS: 77
BEGIN IONS
TITLE=Cmpd 57, +MS2(336.9470), 28.0-35.0eV, 1.7min #77
RTINSECONDS=98.463
SCANS=75,77
PEPMASS=336.94702	63828
CHARGE=1+
75.39054	82	
171.84930	88	
182.73030	78	
189.92211	72	
196.05941	92	
196.88397	190	
199.00370	78	
200.87519	90	
205.95050	104	
207.83143	78	
207.97550	130	
210.88649	182	
211.94521	3642	1+
212.87816	552	1+
212.89038	246	
213.94006	1482	1+
215.88478	192	
215.93411	134	
216.88966	114	
217.87890	108	
219.10242	90	
221.94515	76	
222.02750	86	
223.97706	92	
224.96530	232	1+
227.79124	72	
227.95667	72	
228.89713	94	
229.95571	2890	
229.97715	126	
230.88957	1236	1+
230.95460	78	
231.83402	130	
231.94958	1198	1+
232.83114	86	
232.85465	76	
232.88435	90	
233.90063	246	
233.94829	232	
234.83800	80	
234.93686	92	
235.46606	84	
235.82804	78	
235.86960	80	
235.94810	114	
236.04678	72	
236.88314	94	
237.83566	74	
238.92724	88	
240.08641	132	
240.84340	226	1+
240.96608	74	
241.78800	86	
242.89705	194	1+
244.39952	114	
244.55709	78	
244.78759	88	
246.90419	144	
246.97550	126	
247.57518	108	
247.96559	832	1+
248.10015	120	
248.88091	76	
248.89935	694	1+
249.40622	98	
249.96211	380	1+
249.99328	78	
250.37478	86	
250.83161	274	1+
250.84534	84	
250.95019	136	
251.07028	126	
252.83227	90	
252.97127	1276	1+
253.84196	86	
253.90683	164	
254.85857	90	
254.96682	1104	1+
255.00102	116	
255.07512	84	
255.84552	220	1+
256.87282	150	
257.84346	352	1+
257.90211	174	
258.85768	144	
258.97150	154	
259.90884	96	
260.83118	334	1+
260.85387	128	
260.95112	74	
261.97543	98	
266.90084	200	1+
267.83930	624	1+
268.79445	202	1+
268.87885	72	
269.39052	76	
270.85283	94	
270.92383	118	
270.98251	162	
271.83286	86	
271.92355	76	
272.82262	78	
272.86015	72	
273.88140	72	
274.86500	466	1+
274.90113	122	
275.03024	72	
275.81006	80	
275.85765	472	1+
278.83714	470	1+
279.86180	96	
279.92979	92	
280.39380	82	
281.11422	80	
281.79593	82	
281.85667	84	
282.88948	82	
283.03167	88	
283.10016	72	
283.79077	120	
284.86148	80	
284.93367	78	
285.15322	72	
285.85619	190	
286.00196	100	
286.85136	786	1+
287.89062	84	
288.85933	144	
289.07097	112	
291.86565	84	
292.86234	72	
293.10917	148	
293.33101	72	
294.00038	146	
294.87038	140	
295.83558	78	
295.84951	82	
295.99746	86	
297.04181	82	
297.89543	78	
297.92485	114	
298.05423	80	
298.53964	76	
299.01006	108	
299.06202	74	
299.87661	152	
300.88018	92	
303.44379	80	
305.36333	76	
307.86826	338	1+
308.53681	78	
309.81900	88	
310.14336	84	
310.86452	118	
310.90060	80	
310.92001	116	
311.88155	78	
312.02978	76	
313.06734	72	
314.71402	72	
314.82470	98	
315.53161	88	
317.86806	212	1+
319.73994	82	
319.90927	86	
321.13785	88	
321.41092	98	
321.81651	108	
321.91484	106	
324.89826	74	
326.84909	76	
328.08686	102	
328.88994	90	
330.81748	190	
331.39778	88	
340.01913	76	
340.89279	392	1+
END IONS

###FS:    #m/z: 359.96311 #charge 1+
###MS: 75
###MSMS: 78
BEGIN IONS
TITLE=Cmpd 58, +MS2(359.9631), 28.0-35.0eV, 1.7min #78
RTINSECONDS=99.235
SCANS=75,78
PEPMASS=359.96311	45704
CHARGE=1+
153.17755	80	
159.04561	74	
193.93157	82	
205.95401	132	
208.88709	94	
209.94312	494	
214.87627	144	
219.89577	86	
222.95363	772	1+
223.42195	100	
224.94903	1218	1+
226.06926	108	
226.87304	82	
226.89844	206	
226.94878	3550	1+
226.98137	118	
227.88650	116	
227.93277	220	
228.89534	88	
228.94331	3812	
229.98509	80	
230.88528	92	
231.91564	92	
232.03076	80	
232.83147	96	
237.87923	80	
239.07294	74	
239.58591	82	
240.01567	94	
240.09761	86	
240.79372	96	
240.92199	86	
240.94216	424	
240.96378	260	
241.89880	102	
241.94295	222	
242.05164	78	
242.41838	94	
242.96029	500	1+
244.04811	86	
244.88464	78	
244.95831	3118	
245.85447	104	
245.94195	238	
246.81478	88	
246.90240	116	
246.95470	1982	1+
248.80163	404	
249.90704	84	
250.12625	106	
250.94879	150	
250.96748	110	
251.84351	92	
252.85051	86	
252.95888	124	
253.46186	96	
253.80617	82	
253.98799	82	
255.89457	120	
257.08368	76	
257.11690	86	
257.97600	100	
258.83678	126	
260.83573	126	
260.96907	220	
261.97222	100	
263.08745	86	
263.83487	78	
263.98652	74	
264.81973	116	
264.96125	78	
265.08509	76	
265.82054	116	
266.81132	536	1+
267.10507	126	1+
267.93451	92	
267.97535	378	
268.96184	112	
269.92285	78	
269.96834	354	
271.45220	90	
272.13444	80	
273.04257	116	
273.39376	90	
273.92226	92	
273.97209	164	
274.80699	84	
275.96848	164	
277.80485	128	
277.82941	124	
277.92045	132	
278.79528	114	
278.84495	214	
280.07538	76	
280.79439	570	1+
284.82881	136	
284.86312	82	
286.81848	210	1+
287.06400	88	
287.41607	88	
289.52003	80	
290.78378	86	
290.79791	88	
290.85243	82	
290.86722	92	
292.79418	114	
294.81783	74	
294.87222	88	
295.10429	84	
296.62948	88	
296.80733	190	
296.85009	140	1+
297.80137	1396	1+
298.39788	114	
298.80316	1292	1+
299.41678	80	
299.86680	96	
301.78201	86	
301.84913	140	
303.86745	244	1+
305.84086	284	1+
306.35328	78	
307.13388	78	
307.87040	82	
308.82592	120	
309.41519	90	
310.87463	324	1+
311.14336	98	
313.34350	90	
313.82589	100	
313.87161	76	
314.88862	76	
315.73682	76	
316.81445	218	1+
317.94299	106	
318.12352	84	
319.82582	88	
319.88249	84	
320.08707	80	
321.82375	106	
324.11763	90	
325.14167	80	
326.18582	74	
327.44851	78	
327.50633	100	
328.89452	120	
329.87586	88	
332.88299	168	1+
334.95661	144	
335.28057	78	
336.94916	88	
338.18307	78	
339.79473	74	
340.92549	78	
340.94348	118	
343.71722	76	
344.17292	76	
349.34034	90	
352.89329	82	
353.16739	80	
354.78913	88	
354.86330	78	
355.41617	82	
355.85860	78	
358.19721	98	
360.58780	86	
362.42985	88	
END IONS

###FS:    #m/z: 507.84773 #charge 1+
###MS: 79
###MSMS: 80
BEGIN IONS
TITLE=Cmpd 59, +MS2(507.8477), 28.2-35.2eV, 1.7min #80
RTINSECONDS=102.895
SCANS=79-80
PEPMASS=507.84773	230340
CHARGE=1+
196.01493	248	
197.02171	152	
212.88129	142	
214.88750	310	
216.90131	144	
232.89706	386	
235.90534	132	
236.88834	180	
238.06295	170	
250.90682	262	1+
252.07935	198	
252.97051	150	
254.85386	146	
260.12003	202	1+
260.87895	144	
264.38683	334	1+
266.16983	156	
266.87523	246	1+
267.89893	196	
267.91648	128	
268.11276	128	
270.86126	174	
271.88665	230	1+
272.85373	514	1+
274.80628	164	
275.84719	286	1+
277.14349	132	
278.83766	316	1+
281.83391	140	
283.89701	152	
284.88016	134	
285.77764	234	1+
285.86017	174	
285.95959	126	
286.78036	204	1+
286.94252	252	1+
287.85318	1056	1+
287.89986	136	
287.94546	178	1+
288.89500	200	
289.84465	132	
289.86522	128	
289.88431	476	1+
290.86417	394	
292.88103	152	
293.87232	1770	1+
294.80805	338	1+
294.89618	126	
296.79399	126	
298.85697	328	1+
299.88183	184	
300.82053	174	1+
300.84249	210	1+
302.87073	168	
302.97227	142	
303.80666	152	
303.86718	718	1+
305.86341	1432	1+
306.12674	128	
307.79671	192	1+
307.87104	266	
307.89273	404	
308.14232	828	
308.87322	1346	1+
309.15124	966	1+
309.88914	626	1+
310.87539	170	
311.81180	130	
311.88500	2432	1+
312.17415	306	1+
313.87813	362	
314.86495	500	1+
314.88450	212	
316.86563	280	
317.77029	174	
317.83853	322	1+
318.86439	154	
320.84329	272	1+
321.38537	140	1+
321.87020	178	
323.87361	228	
324.86077	164	
324.90227	488	1+
325.80045	250	1+
326.88475	2152	1+
328.37121	130	
328.88778	192	
329.16291	150	1+
330.07446	166	
330.88473	234	
331.81489	128	
331.88013	184	
332.76972	232	1+
332.87621	768	1+
334.89928	130	
334.92618	290	1+
335.88302	154	
335.90284	208	
336.38681	144	
336.95303	188	
337.88173	590	1+
339.41186	254	
340.86465	334	1+
340.89670	142	
341.10509	162	
343.86723	476	1+
344.75601	200	1+
344.93848	140	1+
345.77862	132	
347.77907	220	
347.84023	346	1+
347.90075	186	
349.37073	136	1+
349.75783	156	
350.76536	396	1+
350.89131	210	
350.94961	132	
351.37562	238	1+
351.88476	394	1+
353.85224	306	
354.78473	198	
354.82095	140	
357.84900	222	
358.39639	390	1+
359.39842	312	1+
359.77353	184	
360.16660	174	1+
361.90372	272	
363.88757	128	
365.78844	444	1+
365.87314	150	
366.18374	202	
366.84195	274	
367.71212	482	1+
367.76783	436	1+
367.85100	218	
367.88001	128	
369.84101	604	1+
370.15722	192	1+
370.78661	340	1+
370.80681	234	1+
370.84673	352	1+
370.90244	130	
371.18411	164	
371.98460	128	
372.78485	356	1+
372.82013	144	
373.79223	330	1+
373.87634	128	
374.37737	296	1+
374.81934	158	
376.88815	202	
377.80657	150	
377.87284	232	
378.77086	136	
378.80253	174	1+
380.72065	260	
380.85913	192	
381.15534	144	
381.72407	164	
381.83940	290	
382.72685	208	
382.85432	146	
383.78175	244	
384.85297	1510	1+
386.82448	228	
386.88508	242	1+
387.84927	402	1+
388.39311	176	
388.79682	142	
389.20042	222	
389.72764	244	1+
389.74086	138	
389.79953	130	
390.20342	166	
390.84116	530	
391.84592	346	
391.88891	234	1+
392.73612	470	1+
392.82845	390	
393.83113	590	1+
394.80379	160	
395.87616	134	
397.87030	142	
398.72966	800	1+
399.71549	268	
399.84977	734	1+
400.73819	250	1+
400.78762	208	1+
402.86615	794	1+
404.89548	146	
405.86986	250	
406.08339	200	1+
407.74843	268	
407.86953	1008	
408.74291	154	
408.78936	324	1+
408.85675	1214	1+
409.73218	640	1+
409.84936	146	
410.83926	860	
410.86920	146	
411.84430	816	1+
414.74575	130	
417.86614	244	
420.88300	370	1+
422.34645	238	1+
422.68846	128	1+
422.76875	522	1+
422.86483	140	
423.75901	294	
423.82126	222	1+
423.87121	948	1+
424.82331	186	1+
425.10125	198	1+
425.75895	376	
426.75700	292	
426.77379	384	
426.86493	1054	1+
427.74100	716	1+
428.08291	330	1+
428.85033	1008	1+
429.70096	200	
429.74628	512	1+
429.77291	130	
429.82689	280	1+
430.85907	218	
431.86862	1028	1+
433.86070	204	
435.86960	148	
439.80831	174	
441.88160	272	1+
442.88118	186	1+
444.87484	1626	1+
445.74650	338	1+
446.79366	134	
446.88642	312	1+
447.71680	130	
448.70992	182	
448.75838	168	
448.78036	148	
448.89821	126	
449.88179	554	1+
450.70288	260	
450.74846	534	1+
450.77429	162	
451.70902	184	
457.72139	144	
457.90948	278	1+
462.88546	630	1+
462.91656	166	
463.74055	132	
465.71546	138	
467.70248	340	1+
467.88960	1132	1+
483.90432	128	
485.90464	374	1+
END IONS

###FS:    #m/z: 336.94719 #charge 1+
###MS: 79
###MSMS: 81
BEGIN IONS
TITLE=Cmpd 60, +MS2(336.9472), 28.0-35.0eV, 1.8min #81
RTINSECONDS=103.667
SCANS=79,81
PEPMASS=336.94719	63584
CHARGE=1+
159.50740	70	
180.86595	70	
184.86956	86	
187.86830	70	
205.95049	96	
210.88268	74	
211.94479	3638	1+
212.06429	98	
212.70816	70	
212.87906	1384	1+
213.94058	1346	1+
214.89529	210	
214.90694	108	
215.89020	146	
217.88121	80	
217.93945	106	
220.84161	88	
223.95975	150	
224.84036	146	
224.97550	160	
225.17632	84	
226.94705	72	
228.89350	204	
229.92985	90	
229.95617	2600	1+
230.03920	80	
230.34475	100	1+
230.89064	1344	1+
231.07139	94	
231.95111	1006	1+
232.08684	72	
233.82998	288	1+
233.89741	238	1+
233.94933	278	
234.03802	70	
234.93449	72	
235.83026	158	
235.85235	74	
235.86725	102	
236.85384	144	
240.83396	86	
240.93889	90	
241.83952	400	1+
244.86212	68	
245.87044	68	
246.87625	94	
246.98440	70	
247.96772	846	1+
248.89862	558	1+
249.95571	800	1+
250.83964	146	
251.07100	72	
251.13899	82	
251.36866	80	
251.89618	156	
251.97547	102	
252.97125	1240	1+
253.08470	228	
253.83835	366	1+
254.01541	80	
254.09728	120	
254.41580	76	
254.96587	562	
255.07658	174	
255.99969	72	
256.81957	78	
256.96481	174	
257.15648	76	
257.85403	78	
257.95470	80	
258.84934	828	1+
259.85534	492	1+
261.05201	78	
261.82884	82	
261.84989	118	
262.79705	78	
263.05935	70	
264.84715	90	
264.87391	88	
264.96526	72	
264.99891	74	
265.08686	120	
266.05209	82	
266.85124	72	
267.84287	444	
267.94547	72	
268.80927	70	
268.84205	524	1+
268.89714	82	
268.95954	84	
269.08430	78	
269.86616	72	
269.92317	84	
270.03221	72	
270.98092	228	
271.91874	106	
272.92086	88	
272.97828	282	
274.84349	106	
274.97370	76	
275.41355	80	
275.85385	658	1+
275.91518	82	
276.82015	88	
276.85793	552	1+
277.39801	74	
277.83652	176	
278.81604	72	
278.83462	488	1+
278.88685	74	
279.86861	70	
280.85890	86	
282.07427	84	
282.75754	70	
282.83818	128	
283.78649	80	
283.85703	74	
284.95224	102	
285.84838	848	1+
285.89190	88	
286.85043	670	1+
288.87700	128	
290.86052	146	
290.96964	74	
291.35962	78	
292.85892	292	1+
293.10736	154	
293.43811	82	
293.99607	128	1+
294.11407	72	
295.14052	104	
295.85353	72	
295.97636	150	
297.11704	92	
297.89642	72	
299.31091	84	
300.01620	80	
300.42493	86	
300.87616	116	
300.94728	130	
301.83526	82	
301.88897	72	
301.91230	98	
302.90139	74	
306.87496	186	1+
307.34912	82	
307.37333	82	
307.89293	90	
307.93494	70	
309.86775	120	
310.87755	78	
311.79770	78	
311.81295	78	
313.03055	82	
313.39335	100	
317.99712	70	
318.23788	74	
320.16818	72	
321.06964	70	
321.87089	94	
322.87188	86	
324.75890	80	
326.88225	218	1+
328.71872	74	
328.79430	80	
329.83698	74	
330.79702	94	
330.81780	122	
330.87288	86	
332.35751	94	
332.38416	70	
334.88725	74	
335.41789	78	
335.72377	94	
341.72818	74	
341.83485	70	
341.90252	74	
END IONS

###FS:    #m/z: 359.96301 #charge 1+
###MS: 79
###MSMS: 82
BEGIN IONS
TITLE=Cmpd 61, +MS2(359.9630), 28.0-35.0eV, 1.8min #82
RTINSECONDS=104.439
SCANS=79,82
PEPMASS=359.96301	46310
CHARGE=1+
188.43581	86	
195.88597	74	
197.13033	80	
197.87927	76	
203.87801	74	
206.94764	196	1+
208.03501	80	
209.94471	778	
212.88028	98	
216.04864	106	
216.82910	74	
218.91150	74	
221.88957	260	1+
222.95117	686	1+
224.42363	78	
224.94856	628	1+
224.97121	120	
226.91459	96	
226.94822	3618	1+
227.88655	90	
227.92285	76	
227.93711	118	
228.05468	80	
228.94269	4416	1+
229.03087	74	
230.84168	212	1+
231.88844	86	
234.92751	84	
235.39818	94	
235.85243	76	
236.82293	138	
238.05817	78	
240.44563	100	
240.94688	840	1+
240.96296	294	
244.26389	132	1+
244.95884	2000	1+
244.99281	94	
245.94525	100	
246.95329	1538	
246.97698	90	
248.80268	114	
248.87121	80	
249.09041	74	
250.42919	76	
250.89773	74	
250.95121	292	
252.87383	148	
252.95570	268	
255.37935	88	
255.85956	108	
255.90754	106	
256.37318	84	
256.85317	74	
257.95473	90	
258.45567	102	
258.97206	114	
260.79427	76	
260.85754	80	
260.96831	360	1+
262.78307	78	
263.82305	336	1+
263.97668	130	
264.96518	132	
265.90245	146	
265.97805	80	
266.81532	462	1+
267.53988	74	
267.97358	570	
269.08645	74	
269.96835	626	
270.01982	80	
270.89146	138	
271.84409	124	
273.80645	78	
273.96684	76	
274.81753	96	
276.95439	98	
277.64165	104	
277.80892	134	
277.95261	78	
278.39477	90	
278.84171	102	
278.87239	82	
280.10746	120	
280.43105	108	
280.79346	784	1+
280.83371	178	1+
281.13075	100	
281.89434	228	1+
283.52180	90	
284.82391	284	
284.85924	78	
285.79240	154	
287.90536	100	
288.88103	86	
289.08903	110	
289.86490	78	
290.40250	104	
291.85322	120	
291.90776	94	
291.98038	82	
292.78872	88	
292.91464	74	
293.85101	134	
293.98216	140	
294.72273	84	
295.85943	94	
296.34402	86	
296.80649	108	
296.83770	88	
296.98506	78	
297.81239	76	
297.87035	82	
298.42107	98	
298.80519	1046	1+
298.85313	244	
300.87082	76	
301.29402	74	
301.85267	178	
302.14686	102	
302.37735	78	
302.81054	94	
304.85630	80	
305.81073	184	1+
306.14869	76	
306.43636	90	
307.57343	88	
307.84337	160	1+
307.90915	74	
309.80080	158	
310.87678	132	
314.77300	84	
315.12591	80	
316.24732	100	
316.81554	122	
317.81936	74	
317.87715	236	1+
318.81818	122	
318.92801	76	
319.37122	96	
319.82136	80	
319.85904	142	
321.08724	80	
321.82628	142	
322.93490	132	
322.98651	80	
323.01986	140	
324.89477	116	
327.81391	74	
328.96359	90	
331.05826	88	
333.32058	108	
334.66933	82	
334.95036	74	
337.61619	96	
339.85728	130	
340.80090	74	
340.94123	74	
342.91162	106	
343.87447	78	
344.44381	84	
348.75616	178	
356.71121	84	
356.77396	134	
358.16698	74	
360.86529	78	
361.76639	78	
363.78722	80	
364.87686	74	
END IONS

###FS:    #m/z: 322.93136 #charge 1+
###MS: 83
###MSMS: 84
BEGIN IONS
TITLE=Cmpd 62, +MS2(322.9314), 28.0-35.0eV, 1.8min #84
RTINSECONDS=108.101
SCANS=83-84
PEPMASS=322.93136	2646924
CHARGE=1+
178.89455	80	
185.92921	80	
192.89052	138	
196.88401	90	
196.93895	94	
199.89309	68	
200.94858	90	
201.04312	236	
202.96892	72	
205.95136	142	
207.13632	88	
207.97169	94	
208.82922	72	
209.94313	72	
213.88498	74	
214.89509	78	
215.84690	74	
215.88743	156	
220.87390	136	
221.94163	80	
222.90111	82	
222.95481	76	
223.95963	122	
224.83735	78	
224.89462	82	
224.98113	128	
225.79988	90	
225.94655	92	
226.89697	68	
227.82850	78	
227.85737	72	
228.23253	74	
228.91821	128	
229.84186	68	
230.79053	82	
230.90054	94	
230.95101	74	
231.82892	106	
231.86407	86	
232.46106	82	
232.89376	72	
232.95361	88	
233.88603	94	
233.89930	132	
235.20430	72	
236.89526	100	
236.91536	78	
237.05371	144	
237.95431	76	
238.88331	96	
238.94152	346	
239.09192	68	
239.79051	168	1+
239.89204	76	
239.95889	70	
240.08338	212	1+
240.82797	156	
240.94100	2590	
241.88095	80	
241.90450	68	
241.94362	2600	
242.82025	402	1+
242.94300	7428	1+
243.07829	86	
243.82071	264	1+
244.04641	68	
244.88731	122	
244.94097	1756	1+
245.41223	140	
245.90888	78	
246.38833	100	
247.42050	74	
247.84393	72	
248.84548	296	
249.06900	90	
251.06928	72	
251.86903	84	
253.35625	82	
253.92827	126	
255.87424	76	
256.62700	96	
256.85059	76	
257.08148	78	
257.90320	142	
258.81634	106	
258.83290	286	
259.79575	88	
260.02324	82	
260.82992	466	1+
262.84702	100	
263.34060	78	
264.68523	70	
264.85515	68	
265.06101	82	
265.92956	96	
266.85315	316	1+
267.05778	76	
269.84226	80	
271.35933	92	
273.79214	74	
273.82025	150	
273.84619	170	1+
275.17340	74	
276.81590	96	
278.84375	140	
279.09352	910	1+
279.80414	70	
280.82716	206	1+
280.91036	82	
280.96186	84	
281.43121	108	
281.85780	200	1+
281.88032	88	
282.27848	110	
283.36058	106	
283.79272	72	
283.80305	244	1+
284.29473	434	1+
284.42604	70	
284.85109	134	
285.97511	86	
286.04996	68	
286.92899	78	
287.80934	70	
287.92634	72	
288.15325	84	
288.20527	68	
289.78960	106	
289.86503	78	
290.74988	82	
290.85685	74	
290.90480	70	
291.86635	158	
292.80536	168	1+
292.82006	84	
292.88343	78	
293.84872	124	
294.86234	68	
294.92743	68	
296.83890	68	
296.92974	82	
298.90515	82	
300.82071	78	
301.91215	110	
301.95279	86	
302.51224	72	
302.88378	70	
305.16193	72	
305.86403	200	1+
306.38658	86	
307.21064	72	
307.89020	250	
308.84070	88	
308.93410	118	
309.89477	70	
310.87744	116	
310.92655	76	
311.88172	110	
312.17497	74	
314.88199	76	
317.72958	74	
318.72231	68	
323.01769	80	
323.07695	90	
324.89830	76	
325.85771	78	
END IONS

###FS:    #m/z: 340.94217 #charge 1+
###MS: 83
###MSMS: 85
BEGIN IONS
TITLE=Cmpd 63, +MS2(340.9422), 28.0-35.0eV, 1.8min #85
RTINSECONDS=108.873
SCANS=83,85
PEPMASS=340.94217	923944
CHARGE=1+
82.64165	94	
187.93381	92	
192.92404	156	
195.96330	90	
200.86344	86	
207.41746	78	
207.86702	94	
207.97326	84	
208.95780	124	
210.93910	160	
211.94442	82	
213.87998	156	
213.93980	1076	1+
214.88244	144	
215.85926	78	
215.88568	420	1+
215.93605	306	
217.88750	134	
217.93695	124	
219.88103	80	
223.95717	90	
223.97703	148	
224.06476	80	
225.52656	82	
227.83947	88	
227.95439	152	
227.97489	96	
228.04967	80	
228.84385	254	1+
228.94700	138	
230.89855	100	
231.89103	128	
231.94983	1422	1+
232.87500	84	
233.89662	124	
233.94705	360	1+
235.89582	90	
235.94515	124	
236.90427	130	
238.08750	162	1+
239.78552	78	
240.01773	104	
240.83550	346	
240.93337	80	
240.96986	88	
241.81764	108	
241.84657	296	
242.87031	80	
242.94631	102	
243.47491	98	
243.83241	698	1+
243.89685	82	
244.86011	136	
246.40200	88	
246.89352	108	
246.98126	188	
247.58098	100	
248.90635	94	
249.83175	82	
249.90092	178	
249.96067	196	
250.94930	148	
250.97958	142	
251.90971	152	
251.92956	78	
251.96145	108	
252.46981	98	
253.80792	84	
254.90259	128	
254.96783	530	
255.07819	148	
255.13020	82	
255.85271	88	
255.95373	142	
256.33779	82	
256.64312	80	
256.85117	108	
256.91233	146	
256.96174	90	
257.40829	84	
258.85041	208	
259.16273	76	
259.85129	86	
259.90445	84	
259.95859	172	
260.06892	76	
260.83618	282	
260.91543	118	
261.83046	272	1+
261.84833	124	
261.89306	170	
262.51651	76	
263.11955	98	
264.07766	108	
264.41165	80	
264.86122	76	
265.83108	90	
266.43640	100	
266.86145	92	
267.34895	86	
267.83921	452	1+
268.84065	338	1+
268.87283	84	
270.79123	168	1+
271.07831	102	
271.44410	84	
271.84083	78	
271.91748	110	
271.95422	78	
272.42221	76	
272.93520	80	
272.95428	76	
273.93781	106	
275.85663	144	
276.81941	78	
276.85671	482	
277.17088	96	
277.86266	254	
278.84733	848	1+
279.14723	102	
279.74460	78	
279.80406	104	
279.97157	308	1+
280.78904	84	
280.92052	92	
281.04990	122	
281.30171	86	
282.35682	88	
282.79377	282	1+
282.92686	78	
283.95192	86	
284.01827	76	
285.53312	82	
290.14928	126	
290.85871	246	1+
290.94870	82	
291.03292	88	
292.41553	90	
292.90624	82	
293.86399	78	
294.85003	118	
294.86907	140	
295.86829	76	
295.89555	76	
296.85516	116	
296.89210	90	
296.98903	88	
299.05982	78	
299.87026	134	
300.36758	90	
300.87923	144	
301.85905	326	1+
302.94566	138	
303.86103	224	1+
308.87943	114	
312.80754	114	
314.94847	126	
315.96377	84	
316.86784	86	
322.27227	84	
323.94281	82	
325.83077	90	
329.87126	234	1+
329.91286	88	
335.79374	94	
337.25300	84	
342.20205	82	
344.88416	86	
END IONS

###FS:    #m/z: 363.95835 #charge 1+
###MS: 83
###MSMS: 86
BEGIN IONS
TITLE=Cmpd 64, +MS2(363.9583), 28.0-35.0eV, 1.9min #86
RTINSECONDS=109.645
SCANS=83,86
PEPMASS=363.95835	395534
CHARGE=1+
189.86268	466	
191.61125	98	
191.85686	170	
192.01929	80	
193.94532	80	
196.88530	158	
197.96038	104	
205.94692	216	1+
207.87354	310	1+
207.94158	146	
209.94439	1082	1+
210.03571	96	
210.84805	86	
210.89153	170	
212.88004	1924	1+
214.14525	92	
214.89415	178	
218.90994	86	
221.85927	86	
222.95133	470	1+
223.88478	126	
223.98220	80	
224.95002	756	1+
225.88388	94	
225.97394	100	
226.90105	162	
226.94791	6782	1+
227.93268	198	
228.89581	610	1+
228.94339	6640	1+
229.44969	92	1+
229.92237	128	1+
229.97812	88	1+
230.89042	1878	1+
232.07921	86	
232.88762	94	
233.11501	88	
233.88439	86	
233.96128	138	
234.03714	88	
234.88034	276	1+
234.93089	206	1+
236.81329	78	
238.07917	82	
239.06842	164	
240.94369	144	
240.96500	264	
241.82452	82	
241.94095	2300	1+
242.09373	86	
242.94243	1394	1+
243.06707	98	
243.81979	122	
243.85646	88	
244.07382	78	
244.95872	3752	1+
245.05650	82	
245.40822	80	
245.94359	306	
246.43456	154	
246.81193	124	
246.85300	78	
246.95325	4704	1+
248.80120	218	
248.85775	80	
248.90004	674	1+
249.36947	76	
249.80355	120	
250.10676	100	
250.89868	80	
250.96748	122	
251.79517	80	
251.84478	126	
252.89680	390	1+
255.92513	88	
256.11953	80	
258.83143	198	
260.03538	82	
260.44324	94	
260.83372	186	
260.86964	106	
260.94690	78	
260.96754	364	1+
261.43898	90	
261.80243	82	
262.82569	152	
264.82353	188	
264.96883	266	1+
265.91770	86	
266.81366	484	1+
267.16211	96	
267.45118	98	
267.97448	356	1+
268.39783	78	
268.79859	148	
268.95942	80	
269.86564	154	1+
269.92303	88	
269.97050	262	
270.97275	200	
271.82073	92	
271.91783	308	
272.82557	106	
273.85301	88	
274.44027	84	
275.91526	78	
276.70307	110	
277.80973	120	
277.95849	102	
278.10601	86	
278.85031	136	
279.10225	112	
279.92525	78	
280.10949	100	
280.79327	426	1+
280.82699	138	
281.43314	108	
281.86703	142	
282.79353	166	
283.80001	148	
283.85248	306	1+
283.88761	268	1+
284.82452	130	
285.84515	186	
285.96706	80	
286.01645	94	
286.84694	114	
289.88219	78	
292.32883	80	
292.94097	138	
294.83250	76	
295.82871	104	
295.93601	146	
295.95343	134	
296.85354	144	1+
297.80781	166	
298.01873	224	1+
298.80583	956	1+
298.91121	88	
300.80294	654	1+
300.86257	570	1+
301.86506	486	1+
302.41178	84	
302.85683	136	
303.80888	422	1+
303.85795	502	
305.44511	84	
305.83216	78	
308.87763	174	
308.92300	96	
309.93169	100	
310.87038	142	
311.86264	78	
312.17929	80	
312.89150	100	
313.45199	88	
315.44443	76	
316.22783	100	
316.81605	146	
319.47210	102	
320.56159	100	
321.81374	426	1+
322.92765	128	
324.90518	124	
326.87163	300	1+
326.92208	92	
327.83092	80	
328.31138	112	
330.31897	80	
336.94661	158	
337.10658	82	
339.86499	90	
340.41297	108	
340.94023	288	
345.91977	114	
346.58367	106	
347.72672	78	
347.77361	110	
352.77294	78	
352.89284	80	
353.45593	98	
359.61405	78	
360.28943	78	
360.86880	110	
362.63809	114	
365.91912	84	
367.87360	84	
368.72525	104	
368.75552	178	1+
END IONS

###FS:    #m/z: 322.93125 #charge 1+
###MS: 87
###MSMS: 88
BEGIN IONS
TITLE=Cmpd 65, +MS2(322.9312), 28.0-35.0eV, 1.9min #88
RTINSECONDS=113.31
SCANS=87-88
PEPMASS=322.93125	2711296
CHARGE=1+
133.10445	76	
182.83970	80	
185.85916	100	
185.93509	104	
186.94360	94	
192.89017	86	
195.96139	88	
197.96232	68	
201.04063	66	
201.21144	102	
202.91299	116	
203.85712	70	
204.04308	108	
207.01256	76	
207.89376	70	
207.97271	148	
208.17394	84	
209.94880	90	
212.87786	102	
212.89642	80	
214.98872	66	
215.90063	72	
220.01578	66	
221.94141	92	
221.96888	76	
222.87170	78	
222.95345	104	
223.92431	92	
226.83971	80	
226.95614	80	
227.93008	196	
227.94194	78	
227.95738	82	
228.96007	68	
229.84376	82	
230.83232	192	
232.39557	78	
233.79962	68	
234.03443	68	
234.92882	152	
235.82608	152	
235.88262	88	
235.92806	86	
236.90015	68	
237.79349	74	
237.84980	68	
237.88810	82	
238.05471	102	
238.07618	312	1+
238.88827	244	
238.94163	162	
238.96089	68	
239.07968	264	1+
239.78555	68	
239.87680	72	
240.81942	138	
240.94130	3472	
241.31945	66	
241.82257	80	
241.94201	2000	
242.15211	80	
242.81986	272	1+
242.88322	92	
242.94188	6144	1+
244.82447	218	
244.90065	68	
244.94064	1326	1+
245.44504	110	
246.98310	118	
247.38892	150	
248.44945	84	
250.46805	80	
251.33552	76	
251.92369	66	
253.84120	68	
254.52968	150	
254.91937	120	
255.01506	66	
255.08122	72	
256.80198	74	
256.89764	102	
258.83355	236	1+
258.90813	68	
260.33821	86	
261.16311	72	
261.83194	302	
262.83975	128	
262.97013	84	
263.07212	68	
263.82932	94	
263.98275	68	
264.18201	68	
264.79917	70	
265.05130	80	
265.46521	92	
265.89741	78	
266.85267	124	
267.82479	78	
267.85736	72	
267.93535	68	
268.32969	88	
268.95869	278	1+
269.50545	86	
269.84732	68	
270.96474	100	
271.03809	70	
271.18726	92	
271.86556	70	
272.99110	124	
273.84249	70	
274.04603	80	
274.84150	190	1+
275.80501	86	
276.41738	94	
278.81073	74	
279.09209	1490	1+
279.41183	76	
279.85374	218	1+
280.12253	70	
281.79003	212	1+
282.11805	164	
283.25741	72	
284.29414	212	
284.87848	252	1+
285.29669	82	
285.85239	74	
286.94165	66	
287.65113	84	
288.20187	80	
288.87080	80	
289.78917	212	
289.88368	72	
290.78394	102	
290.82525	68	
291.79982	74	
292.34355	94	
292.43804	88	
292.85787	72	
292.88768	70	
294.84728	66	
297.90361	110	
301.85901	82	
302.41379	78	
303.91468	82	
304.81660	66	
306.88701	422	1+
307.20097	84	
307.79461	114	
308.79759	68	
308.86783	116	
311.85976	96	
311.88346	128	
312.14686	74	
312.80257	68	
314.79930	88	
314.94485	82	
319.11891	80	
321.12478	68	
322.80795	74	
323.37966	78	
324.83620	72	
325.90381	100	
326.87575	68	
END IONS

###FS:    #m/z: 340.94214 #charge 1+
###MS: 87
###MSMS: 89
BEGIN IONS
TITLE=Cmpd 66, +MS2(340.9421), 28.0-35.0eV, 1.9min #89
RTINSECONDS=114.083
SCANS=87,89
PEPMASS=340.94214	938188
CHARGE=1+
190.94879	150	
191.05588	86	
192.89724	76	
192.92779	130	
193.93590	138	
201.52839	96	
205.41324	80	
207.99240	74	
208.96216	72	
212.88131	160	
213.94079	860	1+
215.88984	532	
215.93598	278	1+
217.88375	142	
218.98067	74	
221.81707	92	
222.06039	118	
222.38103	82	
224.84126	94	
225.39573	94	
225.88823	72	
227.88414	74	
228.94238	74	
230.88927	672	1+
230.90944	94	
231.89144	422	1+
231.94952	1226	1+
232.82634	82	
233.89874	172	
233.94476	158	
234.87502	82	
235.22652	122	
235.88377	136	
236.95118	82	
237.06463	84	
237.88797	202	1+
237.97896	78	
239.54215	84	
239.86544	76	
240.85345	74	
240.96282	72	
241.84694	398	
241.94489	136	
242.06508	80	
242.84469	212	
243.83352	248	
244.86686	200	
244.94213	108	
244.96890	82	
245.83938	226	1+
245.97782	84	
246.97457	122	
247.48037	92	
248.80196	102	
249.96287	106	
250.37670	76	
250.56159	90	
250.90602	124	
250.96016	72	
250.97763	72	
251.84570	82	
252.96624	120	
253.96204	114	
254.90296	202	
254.96788	840	1+
255.89168	82	
256.86207	144	
256.90045	100	
256.96468	168	
257.10523	84	
258.84892	734	1+
258.88573	96	
258.96317	86	
259.92053	80	
259.95987	244	
260.83320	302	
261.83819	266	1+
262.92664	94	
264.00671	92	
264.07456	86	
264.86598	134	
265.01306	84	
266.86931	102	
267.42508	82	
268.84027	212	1+
272.84325	162	
272.93526	218	
272.98176	80	
273.85780	86	
274.86329	156	
274.88202	162	
274.90042	116	
275.86328	110	
276.84310	200	
276.85947	278	
277.86678	178	
278.84569	458	
279.02224	74	
279.85195	336	
279.91503	86	
280.85183	234	
281.00100	80	
281.88755	174	1+
281.93218	76	
282.52225	80	
282.84822	86	
282.86601	146	
282.91642	78	
283.03005	128	
284.36184	74	
284.94791	78	
285.86909	72	
285.95427	74	
286.82497	80	
286.85614	86	
290.88602	74	
291.40359	106	
291.85466	70	
292.43809	94	
293.11051	76	
293.87159	70	
294.87165	114	
295.86738	90	
296.97475	132	
297.97571	104	
298.87949	98	
299.86425	74	
300.28002	82	
300.96782	76	
301.06559	72	
302.35324	98	
302.94965	234	
305.44931	76	
305.97543	72	
308.90123	78	
309.47136	86	
309.84079	74	
310.82183	142	
311.02426	84	
311.88131	172	
312.80328	124	
313.16086	78	
315.76945	92	
315.85033	94	
317.89149	84	
321.83600	78	
323.71296	74	
324.90524	92	
328.19171	160	
328.88693	120	
328.90521	90	
329.52509	78	
329.86867	72	
331.88065	80	
334.75915	74	
334.91872	82	
338.92839	134	
340.80180	118	
340.81782	76	
340.87983	92	
344.77784	74	
344.87922	76	
END IONS

###FS:    #m/z: 363.95809 #charge 1+
###MS: 87
###MSMS: 90
BEGIN IONS
TITLE=Cmpd 67, +MS2(363.9581), 28.0-35.0eV, 2.0min #90
RTINSECONDS=114.855
SCANS=87,90
PEPMASS=363.95809	427802
CHARGE=1+
177.56044	88	
189.86472	264	1+
190.92926	120	
191.86016	444	1+
196.01723	130	
196.88473	156	
197.61182	86	
204.00595	94	
204.53605	96	
207.87503	234	
207.97400	80	
208.89126	138	
209.88566	228	1+
209.94491	804	1+
212.87941	1498	1+
215.88210	82	
219.76464	86	
222.95291	274	
223.95897	130	
224.84704	88	
224.95203	804	1+
224.97771	92	
225.88664	296	1+
226.89126	186	1+
226.94796	5814	1+
226.96786	240	
227.39691	118	
227.92807	104	
228.46144	124	
228.94279	7148	1+
229.08996	82	
230.52758	116	
230.89106	1770	1+
232.88650	234	
234.88350	112	
236.95879	88	
237.85778	102	
238.07152	104	
238.94001	140	
240.83114	130	
240.94166	614	
240.96398	560	1+
241.15817	132	1+
241.40450	108	
241.94070	1856	1+
242.78570	80	
242.94364	1324	1+
242.96206	210	1+
243.82080	246	
243.83909	132	
244.84424	82	
244.95859	3606	1+
245.83489	122	
245.94491	280	
246.90594	164	
246.95393	3840	
247.95026	88	
248.88371	102	
248.90107	766	
249.04176	84	
249.17346	88	
250.94649	234	
251.04363	80	
253.91018	130	
254.37566	88	
256.39689	78	
256.86858	122	
258.04734	92	
258.84224	84	
258.97112	92	
259.89490	80	
259.97977	78	
260.84190	90	
260.93527	88	
260.96982	104	
261.83732	454	1+
262.61379	88	
264.08577	152	1+
264.79315	78	
265.06511	82	
265.97206	126	
266.13367	92	
266.81272	396	1+
266.96847	94	
267.97519	586	1+
268.81404	140	
269.83818	78	
269.96762	872	1+
271.39522	144	
271.89545	98	
271.92497	176	
273.36369	80	
273.38368	94	
273.87059	88	
273.90964	78	
275.88250	80	
275.92313	102	
276.81041	148	
276.85337	216	1+
278.04651	88	
278.42175	84	
278.79754	262	1+
278.84685	304	1+
279.10433	108	
279.85179	274	1+
280.79352	238	1+
280.90924	88	1+
281.89475	86	
282.12384	172	
282.79794	126	
282.98852	84	
283.06838	116	
283.78987	138	
283.84841	124	
284.43228	92	
284.82797	144	
285.00813	78	
285.77973	78	
285.84958	272	
285.93360	104	
286.44646	86	
286.87694	86	
286.90593	88	
287.86787	180	1+
289.83138	88	
290.78856	80	
291.85890	94	
292.94021	98	
295.90862	78	
297.80955	192	
298.42760	132	
298.80447	442	
298.89003	84	
299.80839	240	
299.98000	86	
300.79909	680	1+
301.86323	258	1+
301.99692	82	
303.03895	84	
303.80829	112	
303.85650	484	
304.81244	88	
306.43521	92	
306.93618	92	
308.79954	82	
308.89047	80	
309.00706	90	
309.92519	86	
310.90517	86	
311.87547	92	
311.89648	78	
312.81957	78	
314.83066	130	
316.82216	118	
317.80589	82	
319.11023	100	
319.88912	78	
319.93826	126	
320.14340	124	
320.92770	112	
321.82182	270	1+
321.86578	104	
322.10445	78	
322.93160	104	
325.14621	88	
326.87933	308	1+
328.63178	98	
329.87582	166	
332.66444	78	
333.76021	82	
333.84779	90	
336.20341	110	
336.94507	166	
338.43590	78	
338.87652	92	
339.83083	120	
340.92944	160	
343.85141	138	
348.12280	82	
358.73197	96	
362.72227	94	
364.30954	84	
366.83337	84	
END IONS

###FS:    #m/z: 322.93140 #charge 1+
###MS: 91
###MSMS: 92
BEGIN IONS
TITLE=Cmpd 68, +MS2(322.9314), 28.0-35.0eV, 2.0min #92
RTINSECONDS=118.542
SCANS=91-92
PEPMASS=322.93140	2648510
CHARGE=1+
121.24303	82	
183.86553	74	
191.08143	86	
192.88680	120	
197.88195	142	
197.95694	82	
201.04362	146	
205.95040	150	
206.97543	70	
207.87412	80	
208.88605	92	
210.83542	82	
213.41437	72	
214.03361	82	
218.88948	86	
219.88509	76	
220.17241	86	
221.07883	76	
221.86459	70	
222.95447	84	
223.82756	100	
223.95999	254	1+
224.05404	78	
225.95822	80	
226.82756	186	1+
227.90614	182	1+
227.95815	84	
228.83858	182	1+
228.88433	84	
230.88936	186	
232.86943	72	
232.90685	72	
233.15627	72	
233.89501	82	
235.88280	80	
235.91105	78	
237.06094	88	
237.14616	72	
237.80091	78	
237.98815	70	
238.94087	298	
239.08049	260	
240.26500	72	
240.79143	198	1+
240.82580	138	
240.94218	2086	
240.96479	264	
241.82621	78	
241.94331	2398	
242.47985	78	
242.89419	90	
242.94368	6110	1+
243.33310	68	
243.81911	352	1+
244.10421	68	
244.85042	76	
244.94086	1214	1+
245.97201	382	1+
246.97784	286	1+
247.03653	86	
248.84296	128	
248.89826	68	
248.98882	70	
249.09222	72	
251.07631	112	
252.08179	68	
252.82310	74	
252.88545	76	
254.92429	102	
255.90949	76	
256.09026	78	
256.89608	138	
256.94388	68	
257.79873	170	
257.89134	74	
258.05520	90	
258.62548	90	
258.83132	168	
259.34066	92	
259.91455	70	
260.83332	144	
260.95670	70	
261.83449	112	
261.90803	74	
264.98329	76	
265.02117	86	
265.06732	234	1+
265.51695	108	
265.92753	76	
266.35408	74	
266.86246	108	
269.09835	68	
269.91295	76	
271.91775	88	
272.13254	82	
272.81967	72	
272.84699	158	
272.91685	128	
272.98592	70	
273.79282	214	
274.05016	84	
275.81114	214	
276.79101	68	
279.09084	758	1+
279.34623	76	
279.80218	102	
279.81659	78	
279.87795	98	
279.91491	100	
280.83403	94	
281.74423	72	
281.80553	164	1+
282.36100	76	
283.86936	72	
284.03883	76	
284.29606	252	
284.88094	128	
284.94804	86	
285.29744	180	
286.81853	82	
287.79292	70	
288.87693	74	
289.08769	70	
289.21518	80	
289.79661	80	
289.86484	80	
291.78524	90	
292.81183	88	
292.82857	72	
292.85712	116	
294.83714	78	
294.85275	74	
294.92961	88	
296.91061	72	
297.87195	90	
298.19214	86	
298.79996	134	
299.78681	118	
300.41003	100	
302.54854	114	
303.05670	78	
303.84995	112	
306.87984	134	
307.06513	74	
307.80234	148	
308.88412	100	
309.56638	76	
309.79322	88	
309.81350	180	
312.87393	84	
312.89582	100	
315.92647	80	
322.19502	82	
324.25478	68	
324.38525	102	
324.89353	114	
325.89283	82	
326.21660	82	
326.93809	72	
327.01552	86	
327.21784	78	
327.83788	80	
327.91114	74	
END IONS

###FS:    #m/z: 340.94216 #charge 1+
###MS: 91
###MSMS: 93
BEGIN IONS
TITLE=Cmpd 69, +MS2(340.9422), 28.0-35.0eV, 2.0min #93
RTINSECONDS=119.315
SCANS=91,93
PEPMASS=340.94216	922796
CHARGE=1+
66.15495	86	
189.86448	72	
190.93026	74	
190.95065	72	
193.88874	78	
194.88550	72	
194.95901	80	
197.01854	76	
204.40811	100	
204.86119	94	
208.94263	116	
210.93438	190	
211.90310	72	
212.88045	188	
213.88100	122	
213.94059	566	1+
214.23137	82	
214.42005	80	
214.88254	70	
215.41594	84	
215.88784	166	
215.93790	154	
216.57970	104	
216.86724	78	
219.08425	80	
221.99460	72	
222.03496	80	
223.42553	72	
223.82240	80	
223.96383	96	
223.97770	128	
226.04709	90	
228.84685	158	
228.89351	98	
228.94642	268	
231.89542	138	
231.95199	752	
232.89977	72	
233.89853	222	
233.95104	158	
234.16592	82	
234.95608	72	
238.89083	120	
239.90144	72	
241.12997	80	
241.84409	450	1+
243.80105	114	
243.83051	132	
243.88532	190	1+
243.94481	120	
244.82790	86	
248.90447	106	
248.98745	80	
249.39474	100	
249.95917	162	
250.33373	80	
251.88093	98	
251.90811	120	
251.96026	162	
252.96298	98	
253.88463	78	
253.90818	84	
254.89488	98	
254.93802	108	
254.96799	612	1+
255.07998	150	
255.95058	72	
256.85219	122	
256.86724	92	
257.87003	94	
258.80709	94	
258.84523	112	
258.98668	72	
259.85863	148	
259.96286	88	
260.83746	312	
260.91116	72	
261.35558	92	
261.83892	146	
261.91557	74	
262.84034	72	
262.86303	302	1+
263.01011	78	
264.38981	92	
264.79517	78	
265.04285	70	
265.54120	80	
266.86161	146	
268.84189	178	1+
268.91712	94	
269.02209	118	
269.40697	84	
269.82430	130	
269.93304	78	
270.85568	82	
271.09240	84	
272.93345	166	
274.89939	122	
275.39919	88	
275.84164	86	
275.87341	156	
276.83679	150	
276.86102	342	
277.86315	350	
277.93416	82	
278.84709	826	1+
278.90312	76	
279.93133	74	
280.01365	78	
280.83420	76	
280.87944	80	
280.92767	146	
281.89272	150	
282.92030	76	
283.15792	74	
283.86301	72	
289.80430	72	
289.85676	76	
290.78537	78	
290.86404	224	1+
293.51617	72	
294.86253	162	
294.90508	142	1+
296.86688	106	
297.85323	80	
298.11143	70	
298.23264	100	
298.80083	74	
299.87496	132	
300.09526	70	
300.87901	112	
301.86700	202	
302.17463	184	
303.80551	88	
303.86582	180	1+
303.94802	160	
305.93896	70	
306.88219	92	
309.31133	106	
309.88113	184	1+
310.38104	104	
310.86853	74	
310.92673	74	
312.87196	116	
313.56730	88	
317.82073	94	
318.87997	90	
321.03686	70	
321.39100	84	
323.71777	78	
323.84350	72	
323.88298	214	1+
324.77118	100	
324.86961	70	
328.88811	98	
329.40478	72	
330.81503	128	
335.19095	74	
338.36111	104	
342.90391	138	
345.86968	76	
345.90424	86	
END IONS

###FS:    #m/z: 363.95843 #charge 1+
###MS: 91
###MSMS: 94
BEGIN IONS
TITLE=Cmpd 70, +MS2(363.9584), 28.0-35.0eV, 2.0min #94
RTINSECONDS=120.087
SCANS=91,94
PEPMASS=363.95843	407238
CHARGE=1+
189.86371	188	
189.92396	88	
191.85881	216	
192.92730	78	
198.07812	86	
205.94852	142	
207.87710	126	
209.87034	82	
209.94313	692	1+
210.86821	80	
210.88299	536	1+
212.87883	1560	1+
214.90051	76	
215.88113	222	1+
219.89562	80	
221.96520	78	
222.95269	530	1+
222.97266	92	
224.95139	680	1+
224.97428	92	
225.80150	84	
225.86466	126	
226.39425	82	
226.94813	4838	1+
226.98450	90	
227.92920	222	
228.89618	510	1+
228.94330	6354	1+
230.88930	2538	1+
230.93216	76	
232.91076	80	
233.89919	106	
234.38983	88	
234.88201	322	1+
237.05652	112	
240.82223	94	
240.94193	478	
240.96117	216	
241.94148	1436	1+
241.95828	128	
241.98310	76	
242.04407	104	
242.89873	78	
242.94457	832	1+
244.05360	86	1+
244.82279	190	
244.95789	3108	1+
245.12480	96	1+
246.95327	3660	1+
247.09041	90	
247.81488	136	
247.90574	118	
248.79903	116	
248.90036	1230	1+
248.97585	76	
249.38697	88	
250.89668	272	
250.97532	96	
251.07126	92	
251.79806	140	
252.51881	80	
252.90901	88	
253.84333	106	
253.89042	88	
253.90812	132	
254.15826	118	
256.39699	80	
256.84950	134	
257.41047	84	
258.41413	82	
258.84993	86	
258.97297	174	1+
259.05218	94	
259.85441	222	
260.06522	96	
260.97166	114	
261.83417	202	
262.79607	236	1+
262.83344	114	
264.82117	146	
265.81662	148	
265.96742	78	
265.98328	78	
266.81440	532	1+
266.85260	158	
267.06787	80	
267.79417	116	
267.97471	624	1+
268.85347	138	
269.08236	126	
269.96931	654	1+
269.98831	78	
270.37920	104	
270.85969	76	
271.85253	106	
271.97642	86	
273.92385	86	
274.59915	82	
275.66451	86	
277.92387	82	
278.45021	88	
278.80696	120	
278.85027	126	
279.10294	108	
279.79410	834	1+
280.32061	92	
280.41265	88	
280.79381	626	1+
281.86110	138	
281.89521	92	
282.08480	76	
282.78007	140	
282.79790	84	
283.09605	82	
283.12288	76	
283.91687	88	
284.10164	76	
284.82812	168	
284.86709	74	
285.84750	352	1+
288.79875	296	1+
289.07865	76	
289.93629	92	
293.11932	132	
294.85764	142	
295.86439	98	
296.39664	80	
296.81024	238	
296.97487	76	
297.80883	172	
298.42109	84	
298.80440	860	1+
300.78868	106	
300.80572	538	1+
301.86190	296	
302.85722	798	1+
303.80683	314	
303.85968	664	1+
304.45638	94	
305.29560	90	
305.95592	78	
306.88245	166	
306.92952	102	
306.94922	92	
307.03502	102	
307.13736	232	1+
307.84031	210	1+
307.88343	84	
309.87301	192	1+
309.88806	82	
310.88783	86	
310.98531	94	
314.81848	112	
316.43326	94	
316.81356	340	1+
319.37326	84	
319.85613	82	
319.88309	128	
320.96102	86	
321.39089	78	
321.81901	116	
322.15520	76	
322.88735	76	
322.93053	118	
323.83292	82	
323.95606	78	
324.89565	94	
326.87406	378	1+
334.89428	92	
335.62473	86	
336.79342	84	
336.94815	174	
338.19892	90	
338.68431	92	
338.82533	184	1+
339.07543	76	
339.46042	78	
339.84138	82	
340.94336	118	
344.04961	76	
348.87904	96	
351.83253	102	
356.79252	80	
358.49233	76	
361.95721	248	1+
363.74710	76	
365.82037	138	
368.13733	84	
END IONS

###FS:    #m/z: 507.84766 #charge 1+
###MS: 95
###MSMS: 96
BEGIN IONS
TITLE=Cmpd 71, +MS2(507.8477), 28.2-35.2eV, 2.1min #96
RTINSECONDS=123.767
SCANS=95-96
PEPMASS=507.84766	206140
CHARGE=1+
191.87003	126	
196.01587	520	1+
224.04768	168	
224.11903	150	
224.97622	172	
226.06285	180	
232.69140	116	
232.89778	180	
235.92422	118	
236.89001	226	
237.89071	136	
238.06726	316	1+
239.07280	174	1+
242.89719	126	
250.90360	132	
250.97125	218	
260.08090	130	
261.88519	122	
262.89182	116	
266.09558	230	1+
266.16788	242	
272.85935	132	
273.80345	132	
273.85414	200	
276.91960	146	
278.83024	170	
278.87113	166	
280.88496	220	1+
283.88989	116	
285.90595	150	
285.92640	202	1+
287.85483	710	1+
289.88052	456	
290.86698	740	1+
293.87648	844	1+
294.00764	124	
295.87446	142	
296.81466	220	1+
296.85500	184	
299.81548	176	
299.85552	398	1+
300.85958	284	1+
302.82887	136	
303.86903	472	1+
304.39703	152	
304.79519	242	1+
305.38050	128	
305.86452	1236	1+
307.89168	264	
308.14229	950	1+
308.87412	1596	1+
310.15965	554	1+
311.88427	2482	1+
312.35281	192	1+
312.81994	270	1+
313.95405	128	
314.86361	492	1+
315.88159	244	
316.75841	124	
316.86493	210	
316.88180	208	
318.86079	208	1+
318.88939	300	1+
322.82365	180	1+
322.88146	142	
323.87453	336	
323.90091	126	
324.86465	316	1+
324.92099	120	
325.89838	136	
326.09568	168	1+
326.75412	160	1+
326.88601	2252	1+
327.81183	118	
328.05243	148	
328.38073	166	1+
328.88321	244	
329.88701	144	
331.89233	164	
332.81843	162	
332.87501	182	
332.90234	120	
332.96534	118	
334.86302	132	
334.90395	236	1+
335.81674	246	1+
335.88952	142	
337.87627	536	1+
340.62845	118	
342.09619	232	1+
343.87088	140	
344.83652	118	
345.90472	164	
346.89190	398	1+
347.77644	480	1+
349.75981	398	1+
349.90642	144	
350.88732	414	1+
351.39676	128	
352.77963	160	
352.80424	160	
352.85582	516	1+
353.78454	116	
353.85159	312	1+
353.89836	128	
355.77299	120	
356.87024	184	1+
357.85085	134	
358.77935	130	
359.76293	124	
362.03252	216	1+
362.11105	160	1+
365.75779	156	
365.79007	204	
366.84264	480	1+
366.87767	204	
367.14958	208	1+
367.71124	226	
367.73848	140	
367.76810	368	1+
368.80730	126	
368.82820	140	
369.83778	550	1+
370.62574	132	1+
370.70604	194	1+
370.73000	210	
370.78326	140	
371.78213	166	
372.78499	220	
372.80465	252	1+
373.77384	156	
374.71377	232	1+
374.82014	282	
375.82197	128	
377.80633	156	1+
377.87199	134	
379.07995	268	1+
380.72191	256	
381.72042	154	
381.83798	248	
382.80361	308	1+
382.85620	204	
383.77325	284	1+
383.88071	164	
384.85343	426	
385.84596	762	1+
386.76128	140	
386.91202	122	1+
387.76880	120	
388.84214	210	1+
389.20087	136	
390.78756	176	
390.84359	526	
391.84128	298	
392.74842	182	1+
392.82893	254	
392.86371	356	1+
393.79424	148	
393.82231	136	
394.80973	286	1+
395.77558	186	
395.86494	180	
398.73100	366	
399.73223	202	
399.85684	386	1+
399.99888	128	
400.08488	238	1+
401.87606	150	
402.74272	122	
402.78745	152	
402.85728	158	
403.87147	832	1+
404.12568	128	
404.75702	320	1+
404.87602	614	1+
405.78442	154	
406.87110	116	
407.74239	248	
407.86800	1042	
408.74467	126	
408.85663	1290	1+
409.73428	200	1+
409.84629	192	
410.83756	1354	1+
411.72227	118	
412.73848	128	
412.84776	480	1+
412.87417	126	
413.78684	116	
413.88189	262	1+
414.67877	160	
414.86816	134	
415.84212	138	
417.73535	152	
417.77859	120	
421.75212	254	1+
421.88655	476	
422.86598	318	1+
423.80149	262	1+
423.93881	126	
425.75618	1102	1+
426.83392	118	
426.86573	664	1+
427.73624	480	
428.69933	274	1+
428.74266	290	
428.84747	866	1+
428.88800	212	
429.08462	192	1+
429.75504	190	
429.80019	270	1+
430.74328	138	
431.33096	116	
431.86929	628	1+
433.85829	274	1+
435.76547	138	
438.89598	120	
439.74491	122	
439.89606	306	
440.89636	132	
441.22135	170	
442.77183	176	1+
443.88255	132	
444.87340	1868	1+
445.76084	190	
446.75116	116	
446.81418	196	1+
446.87571	354	1+
447.71189	438	1+
448.77048	246	1+
448.88479	122	
449.88220	492	1+
450.70407	180	
450.74820	158	
451.87011	238	1+
457.90446	390	1+
462.88731	798	1+
463.72597	128	
465.73457	200	
467.70196	246	
467.89021	684	1+
485.90142	550	1+
491.81606	134	
503.19706	178	
END IONS

###FS:    #m/z: 336.94707 #charge 1+
###MS: 95
###MSMS: 97
BEGIN IONS
TITLE=Cmpd 72, +MS2(336.9471), 28.0-35.0eV, 2.1min #97
RTINSECONDS=124.54
SCANS=95,97
PEPMASS=336.94707	59466
CHARGE=1+
141.09025	70	
191.95312	76	
210.88347	118	
211.88018	76	
211.94606	1604	1+
212.87955	868	
213.87260	70	
213.89761	72	
213.94007	1088	1+
214.89672	118	
215.88931	104	
215.94040	80	
217.85074	96	
217.88096	82	
221.99276	80	
222.42653	112	
223.96174	96	
223.97456	82	
225.97115	84	
226.94694	70	
226.97165	114	
227.87845	78	
227.91898	74	
228.81353	70	
228.89313	374	
229.95632	1982	1+
230.88956	1546	1+
231.93355	78	
231.95116	1070	1+
232.39361	114	
232.85981	68	
233.83216	104	
233.85427	74	
233.94759	208	
234.82215	70	
234.88232	84	
235.83385	206	1+
235.90532	86	
235.95276	76	
236.88706	92	
237.00995	72	
238.06633	86	
239.83585	78	
239.92649	98	
240.93688	78	
241.05228	76	
241.84641	186	
242.07854	72	
242.84302	148	
243.08629	68	
243.87582	72	
244.39182	68	
246.90500	106	
246.98321	76	
247.00936	114	
247.07714	98	
247.96803	682	
248.89974	518	1+
249.83681	86	
249.96107	548	1+
250.37511	78	
250.55538	96	
250.83067	202	
251.82637	80	
251.87314	148	1+
251.90432	104	
251.94940	70	
252.84761	180	
252.97201	912	1+
253.03612	98	
253.08928	70	
253.94519	92	
254.83503	112	
254.90283	154	
254.91830	68	
254.96695	574	1+
255.78209	68	
256.05523	90	
256.85444	132	
256.90683	68	
256.96444	322	1+
257.85975	126	
258.80943	78	
258.88818	88	
258.96633	132	
259.85176	142	
259.86511	90	
259.88683	82	
259.96019	90	
260.82880	236	1+
260.92896	72	
262.42877	86	
262.84281	78	
262.94950	106	
263.08353	72	
263.39663	70	
263.89091	78	
263.92071	150	
264.36763	96	
265.87770	68	
266.86750	78	
267.83735	670	1+
267.86140	70	
269.85442	154	
270.10477	96	
270.84419	212	
271.91651	114	
272.84600	86	
272.94545	100	
272.97783	86	
273.31687	94	
273.79345	136	
275.86886	106	
276.85876	416	1+
277.83763	108	
278.24525	84	
278.83823	424	1+
279.16376	72	
280.89288	124	
280.94956	142	
282.10744	76	
283.44129	86	
283.75356	80	
283.86511	68	
284.56476	86	
284.81242	118	
284.87954	80	
285.85135	698	1+
286.41937	120	
286.85424	622	1+
288.87178	86	
289.74592	72	
290.85785	100	
291.85716	180	
292.00549	94	
292.84525	78	
293.10446	100	
293.91999	98	
294.11035	120	
294.28043	68	
294.85755	180	1+
294.87116	204	
296.26565	92	
296.69270	124	
298.94528	74	
299.83343	86	
299.87288	80	
300.40134	74	
300.88458	144	
303.86012	256	1+
304.95176	84	
307.39880	102	
307.89408	74	
308.79766	72	
310.15616	70	
310.86508	154	
310.88213	136	
315.85880	94	
316.89891	72	
316.93569	74	
317.43238	84	
321.34693	78	
321.88521	262	1+
325.00439	86	
328.39804	80	
329.76235	104	
330.38139	86	
330.83037	80	
334.34159	78	
336.95324	88	
340.89114	80	
END IONS

###FS:    #m/z: 359.96283 #charge 1+
###MS: 95
###MSMS: 98
BEGIN IONS
TITLE=Cmpd 73, +MS2(359.9628), 28.0-35.0eV, 2.1min #98
RTINSECONDS=125.312
SCANS=95,98
PEPMASS=359.96283	39026
CHARGE=1+
45.95251	76	
46.93496	86	
82.63274	84	
177.93694	88	
195.93913	92	
199.88441	80	
203.93251	76	
207.89876	72	
209.94178	622	1+
210.88359	72	
212.68678	74	
215.89515	76	
218.91512	78	
221.89402	74	
221.90667	76	
221.94136	84	
222.95265	464	
224.94993	676	1+
224.96856	82	
226.38296	86	
226.86743	76	
226.89290	114	
226.94881	3486	1+
227.53556	96	
227.88564	84	
228.00457	82	
228.94366	3122	
232.98155	88	
233.88626	72	
234.83913	82	
234.93322	92	
236.90788	72	
239.43111	138	
239.89011	78	
239.97589	102	
240.94054	482	1+
240.96179	146	
241.97155	84	
242.82981	72	
242.96359	300	1+
244.91273	104	
244.95774	2406	1+
245.44499	82	
245.85296	72	
245.94387	138	
245.98152	72	
246.95321	2444	1+
248.80318	318	1+
250.95027	214	
250.97168	260	
251.07423	106	
251.57904	78	
252.84776	86	
252.95555	182	
253.80600	76	
255.14791	74	
256.80009	88	
258.97118	156	
259.86327	72	
260.90728	82	
261.97033	144	
262.43464	104	
262.89435	88	
262.94609	114	
263.84689	74	
263.93671	80	
264.39381	78	
264.82079	318	1+
264.96299	82	
265.09506	118	
265.88355	72	
265.90318	78	
266.09161	90	
266.81612	256	1+
266.86514	132	
267.92738	72	
267.97668	470	1+
268.12646	84	
268.84440	166	1+
268.96155	198	
269.97092	280	
270.05436	72	
270.90020	88	
271.84159	180	1+
272.21753	90	
273.96910	172	
275.80746	214	1+
275.89316	246	1+
275.97112	202	
276.85640	138	
277.01960	78	
277.11159	138	
277.94427	128	
278.79812	216	
278.84703	130	
280.79686	524	1+
281.12003	76	
281.38160	74	
281.85142	72	
281.86798	86	
281.90270	76	
282.92195	154	
283.09182	92	
283.79062	88	
284.00363	88	
284.82569	240	
286.29467	74	
287.92836	82	
288.86246	80	
290.78810	84	
291.85886	120	
293.85284	90	
294.85582	330	1+
295.79441	82	
295.93216	112	
296.80088	84	
296.82370	142	
296.92828	94	
297.80628	78	
298.80412	552	1+
298.90947	94	
299.80471	338	1+
300.38869	88	
300.79317	98	
300.86979	82	
301.86526	76	
302.33890	80	
303.82071	76	
303.94271	94	
304.75012	94	
304.81335	130	
305.89597	86	
306.88383	208	1+
310.88318	116	
311.71957	78	
312.86527	76	
313.88273	74	
316.31287	86	
316.54464	86	
316.81415	176	
317.89758	110	
318.40637	102	
318.81333	222	1+
318.88531	150	
318.93688	114	
320.76638	82	
321.45058	92	
321.80216	102	
321.82552	168	
322.81475	92	
322.93079	118	
324.88498	72	
326.78211	74	
326.84244	72	
328.75666	72	
329.16169	78	
330.81466	72	
330.88147	72	
335.84528	80	
336.07049	144	
336.94571	356	1+
340.93945	102	
343.81548	88	
347.19562	90	
347.76894	104	
348.30600	76	
348.84876	130	
351.73261	116	
354.04245	88	
355.71254	108	
356.77420	202	1+
358.79209	84	
361.17562	76	
END IONS

###FS:    #m/z: 507.84762 #charge 1+
###MS: 99
###MSMS: 100
BEGIN IONS
TITLE=Cmpd 74, +MS2(507.8476), 28.2-35.2eV, 2.2min #100
RTINSECONDS=128.978
SCANS=99-100
PEPMASS=507.84762	181446
CHARGE=1+
196.01566	544	1+
214.88486	250	1+
223.97840	158	
224.97722	162	
228.04259	140	
232.89749	320	
234.89339	252	
248.85416	186	
250.90651	130	
251.07323	256	1+
252.07913	178	1+
254.90096	116	
258.87224	116	
266.16691	388	1+
269.78680	122	
269.92797	120	
272.85417	360	1+
273.92009	136	
280.38943	182	
282.10923	150	
283.87827	264	1+
283.89630	146	
285.93959	266	1+
287.78582	208	1+
287.85283	922	1+
288.87462	270	
289.88249	200	
290.86749	410	
291.86618	240	
291.87987	184	
291.95092	110	
293.87756	1220	1+
296.85794	146	
296.87996	154	
297.52024	112	
297.85334	240	1+
300.34240	194	
300.84742	332	1+
300.86326	150	
303.86601	298	
305.86359	954	1+
306.88778	116	
307.85970	154	
307.89104	394	
308.14272	512	
308.87256	1160	1+
309.15138	894	1+
309.38754	136	
311.05012	146	
311.36871	148	1+
311.82825	154	1+
311.88660	982	
312.17780	328	
312.88490	1000	1+
314.35602	132	
314.86752	730	1+
314.97341	130	
318.82714	224	1+
318.86300	394	1+
321.82781	122	
322.85719	136	
323.38739	380	1+
323.87483	340	1+
324.39102	302	1+
324.86213	292	1+
325.90531	232	
326.82580	282	1+
326.88384	1694	1+
328.87119	230	
329.83436	148	
330.88851	154	
331.38220	114	
331.80384	140	
332.77271	138	
332.86182	116	
332.88083	450	1+
335.88907	204	
336.94372	110	
337.39894	134	
337.88225	438	
337.90959	132	
339.88692	122	
345.87602	494	1+
347.77890	468	1+
348.17322	262	1+
348.81230	378	1+
348.88928	160	1+
349.17585	218	1+
349.75607	566	1+
350.88357	176	
350.89688	198	
351.77310	134	
351.85670	174	
352.90177	368	1+
353.04066	248	1+
353.85459	232	
354.84558	164	
355.88556	266	1+
356.82241	122	
356.83753	174	
357.84298	132	
360.40598	124	
360.76158	142	
360.87308	128	
365.78941	250	
366.18765	360	
366.41629	130	
366.78805	158	
366.84102	322	1+
367.77422	220	
367.80476	110	
368.77060	142	
369.72797	110	
369.80045	364	1+
369.84181	314	1+
370.80040	242	1+
370.91696	144	
371.19108	226	1+
372.04555	292	1+
372.78243	204	
372.81258	498	1+
373.72801	154	
373.81112	396	1+
373.89404	116	
374.78877	194	1+
374.81142	240	1+
380.78005	158	
380.85634	156	
381.85042	268	1+
383.75210	112	
383.79100	160	
384.18393	150	1+
384.75692	286	1+
384.85078	992	1+
386.79117	148	
386.83148	176	
387.85190	388	1+
388.74120	140	
388.78380	164	
389.19813	186	
389.71694	254	
390.05832	124	
390.78403	262	
390.84216	508	1+
392.11335	126	
392.75254	118	
392.83025	628	1+
392.86356	196	1+
394.73441	220	1+
394.82312	216	
394.86761	214	1+
398.73947	208	
398.86497	180	
399.84881	286	
400.72939	138	
400.86439	240	1+
401.75045	134	
402.86732	728	1+
403.75168	118	
404.79151	130	
404.82119	142	
404.85991	156	
405.76285	320	
405.87018	178	
405.90468	112	
406.75892	170	
406.80803	116	
406.87468	112	
407.74021	204	
407.86894	1062	
408.75769	186	
408.85838	1330	1+
409.72578	754	1+
410.83821	648	1+
412.73271	254	
412.83184	652	1+
413.08356	188	
413.75411	152	
413.86179	124	
413.87451	124	
417.83056	132	
417.86093	236	
418.84962	132	
421.88036	174	
422.80429	116	
422.86993	206	
423.77604	958	1+
423.87528	206	
424.83345	276	1+
425.75785	696	1+
425.87764	162	
426.77613	244	1+
426.86534	424	
427.73247	338	1+
427.88755	156	
428.07543	154	
428.14013	126	
428.84692	1264	1+
429.70243	320	1+
429.74377	434	1+
429.82456	114	
430.87584	144	
431.87296	582	1+
433.85444	204	1+
434.71587	172	1+
434.88971	178	1+
439.71037	134	
441.78919	138	
442.69217	270	1+
443.77455	126	
444.81011	126	1+
444.87662	1226	1+
445.74772	488	1+
446.67904	152	
446.87834	230	1+
447.71616	196	
448.70771	158	
448.76521	180	
448.81755	248	1+
448.88089	720	1+
450.70000	168	
450.77078	190	
451.87952	150	
452.11265	124	
452.76668	164	
452.94017	132	
457.90136	176	
459.22418	208	1+
461.76395	136	
462.88556	436	
463.88501	240	
464.88704	196	
467.70940	184	
467.89181	636	1+
468.27391	144	
468.77165	194	1+
481.91261	110	
485.90008	626	1+
END IONS

###FS:    #m/z: 336.94697 #charge 1+
###MS: 99
###MSMS: 101
BEGIN IONS
TITLE=Cmpd 75, +MS2(336.9470), 28.0-35.0eV, 2.2min #101
RTINSECONDS=129.75
SCANS=99,101
PEPMASS=336.94697	55814
CHARGE=1+
182.86956	72	
184.87104	78	
205.80604	72	
205.94856	222	
209.88094	74	
210.88375	232	1+
211.94516	2594	1+
212.87934	472	1+
213.03639	82	
213.94065	1452	1+
213.97089	84	
215.88919	86	
215.93709	148	
217.89000	126	
217.93896	138	
223.86106	78	
223.96420	74	
224.83647	82	
224.94632	104	
224.98108	72	
225.03843	78	
226.97281	70	
227.90262	76	
227.95495	86	
228.53325	122	
228.84715	106	
228.89637	178	
229.01598	72	
229.95670	2608	1+
230.89023	1186	1+
230.99936	88	
231.94928	934	1+
232.50209	82	
233.89827	104	
233.91813	106	
234.82907	82	
235.89534	200	
236.85494	80	
237.87010	78	
238.02996	78	
238.84167	70	
239.83495	466	1+
241.89501	78	
243.35634	86	
243.79900	94	
243.84019	212	1+
245.95476	82	
246.10699	92	
246.96551	364	1+
247.01316	80	
247.96760	312	1+
248.85178	74	
248.86731	94	
248.90173	90	
248.98971	74	
249.84025	122	
249.85402	92	
249.96134	302	1+
250.83337	596	1+
250.95124	184	
251.83682	376	1+
251.98423	72	
252.90292	248	1+
252.97180	1330	1+
253.83678	164	
253.90767	180	1+
254.09394	112	
254.88324	74	
254.93753	148	
254.96671	640	1+
255.84778	68	
256.86609	172	
256.96099	256	
257.36752	138	
257.85677	128	
258.85089	448	1+
259.06382	76	
259.85596	284	1+
259.92046	80	
259.95794	118	
260.17180	90	
260.94896	106	
261.83527	176	
262.83295	264	
263.83241	224	
264.80316	72	
264.87505	78	
266.86007	74	
267.79898	90	
267.84280	120	
268.84022	1000	1+
269.34841	84	
269.97891	94	
270.85939	222	1+
270.98294	174	
271.10040	132	
271.91765	112	
272.38961	96	
273.93810	108	
274.97781	68	
275.83677	134	
275.87383	122	
275.96222	68	
276.85930	988	1+
276.98916	82	
277.42857	72	
278.40736	82	
278.59777	72	
278.81298	72	
278.83486	202	
278.91777	70	
279.10221	72	
279.39581	100	
279.83257	146	
280.84252	72	
280.93409	118	
281.86244	226	1+
282.88095	120	
284.86306	76	
285.85333	224	
286.84998	786	1+
286.87176	108	
286.90372	74	
288.88102	92	
289.78781	72	
291.86039	180	
292.11473	70	
292.85760	410	1+
292.88747	128	
293.10826	148	
294.00858	78	
294.03251	116	
294.10783	74	
294.43437	100	
294.67013	70	
294.82174	102	
295.97064	160	1+
296.05637	70	
296.15573	84	
296.86626	160	
296.89569	88	
296.93173	128	
297.42088	130	
297.86769	86	
299.79328	76	
299.94390	84	
302.80494	70	
304.87027	74	
307.89327	120	
308.79957	98	
308.87084	72	
309.87376	186	
310.86932	82	
310.88384	124	
310.93103	74	
311.86556	88	
314.00013	80	
314.81689	70	
314.83597	72	
317.77373	78	
320.95061	98	
321.80502	78	
322.13989	82	
322.84202	70	
323.01562	88	
324.90291	152	
326.88338	252	1+
327.78661	78	
328.92790	88	
329.56522	72	
330.82209	102	
336.26834	74	
337.42238	98	
337.77210	104	
338.38838	80	
339.75157	118	
340.57605	84	
341.02279	80	
END IONS

###FS:    #m/z: 359.96265 #charge 1+
###MS: 99
###MSMS: 102
BEGIN IONS
TITLE=Cmpd 76, +MS2(359.9626), 28.0-35.0eV, 2.2min #102
RTINSECONDS=130.523
SCANS=99,102
PEPMASS=359.96265	38958
CHARGE=1+
182.86306	74	
187.86648	84	
204.93935	350	1+
209.92371	78	
209.94625	326	
213.43779	74	
221.06784	88	
222.89357	98	
222.95274	774	1+
223.89373	132	
224.40126	84	
224.41604	76	
224.95048	734	1+
224.97046	124	
226.94814	3440	1+
227.49300	88	
227.93144	190	
228.83203	82	
228.94341	3626	1+
229.44734	100	
232.41826	82	
232.94134	208	1+
234.86201	178	1+
235.01412	74	
235.85608	92	
236.06739	88	
237.41270	86	
238.97447	220	1+
239.90453	126	
239.98265	246	1+
240.90663	120	
240.94340	144	
240.96213	522	1+
241.78614	76	
241.80534	76	
241.94250	460	
242.96020	466	1+
244.95846	1862	
245.44684	88	
245.94250	254	
246.89536	104	
246.95342	2582	1+
247.84957	84	
248.37391	76	
248.42607	90	
248.80229	134	
250.89526	84	
250.95185	424	1+
251.07102	166	
252.07583	74	
252.87775	110	
252.95520	286	
252.97922	76	
255.14209	92	
255.37763	80	
255.92903	78	
256.97921	82	
257.85989	80	
257.87581	82	
258.83271	152	
258.85116	138	
258.97486	74	
259.80018	118	
260.03742	106	
260.83345	252	
260.94859	118	
260.97137	224	
261.95769	90	
261.97372	154	
262.07311	74	
263.41635	82	
263.97663	80	
265.01296	78	
265.81920	90	
266.81795	198	
267.97400	198	
268.81845	86	
268.83881	76	
268.89418	74	
268.96741	362	1+
268.99586	84	
269.97097	256	1+
270.88823	74	
270.94711	86	
271.09651	78	
273.52799	104	
273.93418	76	
274.83585	80	
275.97225	192	
276.85132	130	
277.10771	74	
277.80399	82	
278.88800	130	
279.00169	86	
279.10111	100	
279.79606	90	
280.79424	246	
280.91243	78	
281.03403	78	
281.39394	106	
281.84817	76	
283.09504	166	
283.87759	80	
283.98329	82	
284.79763	152	
284.88392	80	
284.92104	74	
285.93755	74	
286.81230	86	
286.90404	94	
288.77904	80	
288.92103	80	
289.80197	200	1+
290.78529	98	
293.12087	74	
293.90976	112	
294.86768	84	
296.81298	192	
298.80272	1146	1+
300.33565	112	
302.15961	82	
302.96045	92	
306.84363	98	
307.01138	76	
307.07813	84	
307.81898	88	
307.84580	116	
308.84705	76	
308.94210	78	
309.46468	94	
309.80601	82	
309.92287	102	
310.92883	84	
312.87324	100	
313.45187	90	
315.84799	86	
316.81657	174	
316.94000	74	
318.43713	78	
319.82894	126	
320.13960	82	
321.82515	100	
322.16838	82	
323.02190	76	
323.07048	74	
326.80260	76	
326.89144	92	
330.07356	88	
330.88684	122	
336.83833	102	
336.92295	76	
336.94567	88	
338.21671	86	
340.94125	142	
342.88255	82	
343.91553	92	
345.16706	78	
346.77849	92	
347.82754	72	
351.76803	78	
355.08546	78	
357.82301	94	
359.93787	74	
360.92134	96	
362.28032	88	
362.72789	74	
364.82998	82	
END IONS

###FS:    #m/z: 322.93127 #charge 1+
###MS: 103
###MSMS: 104
BEGIN IONS
TITLE=Cmpd 77, +MS2(322.9313), 28.0-35.0eV, 2.2min #104
RTINSECONDS=134.179
SCANS=103-104
PEPMASS=322.93127	2463096
CHARGE=1+
70.04987	76	
177.89578	172	
186.08011	70	
196.01313	88	
196.97539	68	
197.86741	82	
201.02860	118	
201.41672	68	
205.94980	184	
205.97158	186	1+
207.90047	84	
208.88591	72	
214.90763	84	
215.89121	102	
217.86815	68	
221.88108	70	
221.96149	74	
222.95230	76	
223.96053	224	
226.14109	88	
226.91901	70	
227.83741	68	
228.82478	82	
228.83954	68	
229.85853	72	
233.98927	74	
234.97077	68	
235.83357	76	
235.88259	84	
237.79873	72	
238.79981	70	
238.88330	94	
238.94127	404	1+
239.89456	74	
240.82532	186	
240.90489	66	
240.94174	2350	
240.96061	112	
241.94338	1944	
241.98659	74	
242.47998	88	
242.81973	506	1+
242.94225	6234	1+
242.99817	62	
243.87204	72	
244.94142	1072	
246.90724	112	
246.97461	64	
247.16882	64	
247.38978	72	
247.85367	76	
247.98881	62	
248.85368	70	
248.86927	74	
248.92362	68	
249.92619	72	
250.07765	80	
250.84174	236	1+
251.87306	74	
251.95307	84	
252.03299	86	
253.01270	64	
253.03194	86	
253.16704	74	
253.84313	82	
254.14669	62	
255.98364	78	
256.83558	68	
256.86291	62	
256.89944	132	
256.92593	70	
257.08557	82	
257.84405	62	
257.85982	70	
258.79943	66	
258.83235	310	1+
261.15698	68	
261.39346	76	
261.83089	496	1+
262.35311	108	
263.81133	84	
264.85123	78	
264.87137	70	
264.93892	84	
265.50515	100	
266.83710	84	
266.85429	204	
267.00595	70	
267.09351	64	
267.94344	80	
268.03796	70	
268.95838	126	
269.00979	86	
269.03012	68	
269.79388	64	
269.85431	72	
269.96527	78	
270.81376	68	
272.79966	92	
273.18063	72	
273.78831	148	
273.85690	66	
273.99524	74	
274.83135	78	
274.85146	66	
275.83585	72	
277.00550	64	
278.80325	66	
279.09195	992	1+
280.81766	74	
280.84262	70	
280.87104	70	
281.09843	130	
282.27842	68	
282.81370	110	
283.07128	136	
284.07401	74	
284.29394	622	1+
284.85334	162	
284.87277	154	
286.02718	68	
286.86008	116	
288.81230	66	
289.79568	132	
290.79408	62	
290.97398	70	
291.85478	72	
293.84425	68	
293.86337	80	
294.87049	80	
295.13379	72	
295.47785	90	
296.12213	70	
296.87461	70	
297.20296	72	
298.92008	96	
298.93688	66	
299.80372	84	
300.88047	102	
302.79836	80	
303.37763	72	
305.38487	80	
305.75829	70	
305.92234	86	
306.34469	82	
307.79929	224	
307.88877	288	1+
308.29705	62	
308.81914	62	
311.89299	64	
312.04498	72	
313.03677	68	
314.79279	64	
315.96368	66	
317.89623	70	
319.85850	66	
324.89702	140	
325.21487	66	
325.57828	82	
328.39166	104	
END IONS

###FS:    #m/z: 340.94201 #charge 1+
###MS: 103
###MSMS: 105
BEGIN IONS
TITLE=Cmpd 78, +MS2(340.9420), 28.0-35.0eV, 2.3min #105
RTINSECONDS=134.95
SCANS=103,105
PEPMASS=340.94201	862540
CHARGE=1+
184.87436	80	
191.94648	72	
197.88959	78	
203.42602	86	
206.90846	88	
206.97771	102	
208.95789	124	
212.16608	76	
212.88083	186	
213.87829	98	
213.93986	692	1+
213.95487	76	
214.87904	74	
215.88516	388	1+
215.93707	126	
216.94196	120	
217.88496	190	
219.39525	76	
219.95380	84	
221.89814	118	
222.91567	96	
222.97972	74	
224.94818	76	
225.53572	72	
227.78589	70	
227.80045	72	
228.43818	110	
228.84449	142	
228.89336	94	
228.94709	370	1+
230.89526	172	
231.89021	152	
231.95131	640	1+
232.88538	98	
233.89882	372	1+
233.94772	232	
235.82231	72	
235.89061	242	1+
237.08554	80	
238.83936	70	
239.78965	104	
239.95094	70	
240.84462	98	
241.84202	208	
241.85568	226	
241.93726	76	
242.50455	94	
242.81002	106	
242.85429	174	
243.14192	84	
243.83342	214	
244.89723	84	
244.95736	292	1+
245.83177	142	
247.92734	70	
249.82343	74	
250.90439	70	
250.96014	356	1+
253.93518	78	
254.83620	92	
254.88999	144	
254.92035	74	
254.96700	470	
254.99092	78	
255.07513	76	
256.89804	110	
256.96789	216	
257.41032	78	
258.84755	260	
259.44570	102	
259.85020	194	
259.95397	82	
260.83659	596	1+
260.85235	100	
261.48280	92	
261.81020	100	
262.24776	76	
262.83264	70	
262.85093	88	
262.88255	86	
262.91040	82	
264.86593	120	
264.90748	234	1+
266.84861	212	
266.90741	78	
267.03385	96	
268.04393	112	
268.84065	124	
268.96079	142	
270.80535	74	
270.85191	134	
270.92650	184	1+
271.09245	70	
271.79963	146	
272.34110	84	
274.87284	72	
276.85855	386	
277.85974	412	
277.94637	80	
277.96493	140	
278.37663	76	
278.84395	776	1+
278.94379	176	
279.02638	70	
279.85763	186	
279.93616	120	
279.96321	96	
280.09366	90	
280.87716	220	1+
280.99063	82	
281.01131	76	
281.03798	94	
281.90711	100	
283.90019	80	
284.42997	118	
286.80829	72	
288.93760	94	
290.01425	106	
290.40072	78	
291.85646	158	1+
293.40131	120	
293.86060	82	
294.05300	74	
294.86248	184	
294.88140	88	
295.57905	98	
296.85889	114	
297.87538	144	
298.79251	90	
299.17056	76	
299.87497	132	
299.99017	72	
300.98529	76	
301.81842	74	
301.86181	98	
302.01477	74	
302.87889	108	
302.92736	144	
302.95171	146	
303.00567	86	
305.76658	76	
308.79278	92	
309.54255	86	
311.71948	72	
311.86063	72	
312.81089	78	
313.86810	104	
316.89632	70	
317.82369	90	
317.88301	212	1+
319.14928	72	
319.81696	72	
320.61664	88	
321.92812	76	
322.83237	82	
322.98473	88	
323.30227	88	
324.79899	72	
324.89284	122	
328.89883	72	
329.87741	70	
330.81840	110	
330.96189	104	
330.99541	84	
337.25630	122	
END IONS

###FS:    #m/z: 363.95813 #charge 1+
###MS: 103
###MSMS: 106
BEGIN IONS
TITLE=Cmpd 79, +MS2(363.9581), 28.0-35.0eV, 2.3min #106
RTINSECONDS=135.722
SCANS=103,106
PEPMASS=363.95813	393914
CHARGE=1+
182.87145	100	
183.59934	94	
187.85827	80	
189.86161	122	
191.86023	184	
196.88412	122	
200.87789	168	
201.94875	88	
205.41540	82	
208.40712	84	
209.94318	1308	1+
210.88388	162	
211.83693	86	
212.87937	1596	
213.89550	192	1+
216.97729	90	
218.84624	92	
218.91333	92	
220.91109	78	
222.83317	84	
222.90839	76	
222.95423	146	
223.95077	108	
224.95158	690	1+
225.88280	144	
225.89954	122	
225.96601	114	
226.94771	7380	1+
227.04856	90	
227.06250	94	
228.00814	90	
228.79500	82	
228.89848	220	
228.94343	5698	
229.90429	130	
229.94676	102	
230.88799	2700	1+
230.95114	144	
231.99130	100	
234.87035	94	
235.88254	90	
236.92880	88	
238.07164	78	
239.07246	136	
240.81924	86	
240.94038	232	
240.96320	472	1+
241.89326	86	
241.93962	1492	1+
242.01725	80	
242.82331	230	
242.85655	80	
242.94268	1216	1+
242.96246	342	1+
243.82503	102	
243.88407	100	
244.95795	3394	1+
245.87611	86	
245.94613	192	
246.90424	256	
246.95296	3670	1+
246.97626	316	1+
248.02763	78	
248.90133	894	1+
249.12928	82	
249.79645	78	
249.99092	80	
250.89657	202	
250.97122	190	1+
251.07006	78	
251.79294	78	
251.80699	106	
251.94918	78	
253.90612	80	
254.84237	80	
256.84672	84	
258.44387	86	
258.98026	146	
260.96879	236	
261.83247	180	
262.82791	142	
262.85455	76	
262.91656	246	1+
263.86487	80	
264.42977	80	
265.08326	84	
265.81754	112	
265.98391	126	
266.81567	360	1+
266.90746	78	
267.97479	316	
268.02663	82	
268.81148	118	
268.85548	180	1+
268.96661	556	1+
269.79510	166	1+
269.97085	472	1+
270.45179	76	
271.84939	414	1+
271.91653	238	
274.42858	102	
275.92570	92	
276.85950	218	
277.00945	92	
278.12582	82	
278.79859	122	
278.84839	280	1+
279.10294	116	
280.03827	92	
280.79165	126	
280.82720	82	
281.11599	78	
281.78819	548	1+
281.82451	80	
282.83310	204	1+
282.89539	316	1+
283.43724	90	
283.78821	416	1+
283.80672	178	
283.85209	158	
283.97093	138	
284.82167	136	
284.86449	168	
285.85338	136	
286.43607	80	
286.84872	124	
287.39702	158	
287.43271	104	
287.91376	90	
288.84067	82	
289.38837	80	
291.12294	78	
291.14162	92	
293.11741	92	
293.13341	80	
293.16292	80	
293.35638	92	
293.97488	96	
294.12253	164	
294.86996	118	
297.58617	88	
297.81270	184	
298.80225	1184	1+
298.96480	88	
299.87187	86	
300.42698	92	
300.87173	80	
301.80383	122	
301.86193	330	1+
302.07218	80	
303.81077	104	
303.85612	564	1+
304.10753	90	
305.64017	80	
305.84842	86	
307.40741	78	
308.03439	112	
308.10549	86	
313.34165	92	
313.88086	102	
317.10171	94	
318.13394	124	
322.93581	78	
323.16224	138	
323.87024	92	
325.64942	82	
325.82642	86	
325.87666	190	1+
328.59175	78	
336.14692	100	
336.94180	136	
337.43592	94	
338.97614	86	
340.95230	88	
341.46715	86	
342.90273	82	
343.99283	82	
358.77418	78	
361.56588	76	
365.87667	88	
END IONS

###FS:    #m/z: 322.93119 #charge 1+
###MS: 107
###MSMS: 108
BEGIN IONS
TITLE=Cmpd 80, +MS2(322.9312), 28.0-35.0eV, 2.3min #108
RTINSECONDS=139.397
SCANS=107-108
PEPMASS=322.93119	2504406
CHARGE=1+
71.03181	72	
177.93505	70	
194.82722	68	
195.08746	66	
196.85827	76	
196.88730	74	
198.84949	88	
199.93834	74	
200.83538	70	
200.94339	68	
205.94946	120	
208.45136	82	
210.83550	74	
212.88278	66	
214.88614	70	
215.97273	72	
216.85245	68	
218.39772	102	
219.83542	74	
220.86868	64	
221.88697	64	
222.03119	80	
222.91018	76	
222.95081	94	
223.95904	266	1+
224.81541	64	
224.93516	148	
225.08645	76	
226.86366	76	
227.81365	70	
227.93339	206	
229.45097	82	
230.84825	64	
230.86324	86	
230.89104	140	
232.04509	66	
232.89373	80	
232.92563	96	
234.88249	80	
236.82271	90	
237.04033	84	
238.11716	82	
238.78864	232	1+
238.88684	140	
238.94022	140	
239.90776	114	
239.98745	64	
240.04593	86	
240.94084	2080	
241.83594	94	
241.94057	7842	1+
241.97931	90	
242.07064	98	
242.83359	62	
242.94266	5720	1+
243.02635	64	
243.82192	188	
244.82560	78	
244.88065	144	
244.94009	1660	1+
245.87105	226	1+
245.96289	64	
249.99210	80	
250.94927	104	
252.57502	74	
252.94240	76	
253.02413	86	
253.07519	66	
254.91478	66	
255.83465	68	
256.77266	94	
256.90003	78	
256.91815	70	
257.07806	68	
258.83515	176	
259.92043	72	
259.96981	68	
260.43945	92	
261.83207	140	
261.90998	72	
262.83520	90	
264.07426	78	
265.05756	74	
266.03155	90	
266.38022	70	
266.85438	240	
267.15617	78	
267.75679	92	
268.95949	92	
269.34425	76	
269.79618	122	
271.02184	70	
271.87219	134	
272.18099	64	
272.84514	434	1+
272.98584	98	
273.79814	286	1+
273.99302	96	
274.04808	86	
274.96968	92	
276.83815	78	
277.87688	70	
278.09470	136	
279.09282	1184	1+
279.91693	88	
280.14326	92	
280.16400	82	
281.99763	96	
282.28824	114	
282.81720	90	
283.07244	142	
283.79591	132	
283.84856	70	
283.97468	88	
284.29452	692	1+
285.86321	118	
286.10155	90	
287.79695	74	
289.78726	136	
289.87114	124	
290.36471	80	
290.79766	326	1+
290.85564	138	
291.80223	298	1+
291.85437	76	
293.00097	68	
293.84848	124	
294.85056	122	
294.88325	82	
296.02213	70	
298.77774	194	1+
298.91137	78	
298.93505	84	
299.84085	136	
301.81959	176	1+
301.86943	120	
301.90557	86	
302.92452	72	
303.07605	70	
303.89578	72	
307.89439	68	
308.04287	76	
308.80419	72	
308.84939	76	
309.13203	62	
309.87955	76	
311.84772	68	
312.79152	74	
314.81875	64	
318.09108	98	
318.73709	64	
318.93663	68	
319.88498	100	
320.43402	92	
320.75069	86	
321.76293	68	
321.87095	66	
322.34914	70	
324.15310	72	
324.31874	82	
324.78319	76	
324.89495	154	
325.16170	68	
325.90193	66	
END IONS

###FS:    #m/z: 340.94192 #charge 1+
###MS: 107
###MSMS: 109
BEGIN IONS
TITLE=Cmpd 81, +MS2(340.9419), 28.0-35.0eV, 2.4min #109
RTINSECONDS=140.17
SCANS=107,109
PEPMASS=340.94192	892100
CHARGE=1+
178.93074	74	
189.86283	102	
190.94904	104	
192.95321	80	
193.95221	106	
208.95949	208	
209.84906	88	
210.93858	204	
212.88023	72	
213.88191	296	1+
213.93969	906	1+
215.93688	218	
217.93898	100	
219.89010	90	
221.88882	82	
222.89554	72	
224.56140	80	
224.96258	84	
226.80450	78	
226.86954	74	
226.95251	76	
227.83184	74	
227.89692	72	
227.94873	86	
228.84873	82	
228.88989	84	
228.93700	80	
230.88886	458	1+
231.85315	84	
231.89153	310	1+
231.95145	588	
232.40319	86	
232.87127	80	
233.40762	92	
233.90642	186	
233.94850	304	
237.09500	70	
237.88969	82	
238.00744	72	
238.87051	94	
239.88359	134	
239.90503	80	
240.83612	90	
240.88605	94	
241.84368	360	1+
241.86287	102	
242.95631	74	
243.48080	98	
243.83114	410	1+
244.83417	250	1+
244.94132	78	
247.11736	78	
247.96763	112	
248.90231	142	
249.90174	188	
249.96517	154	
250.46994	76	
250.85292	72	
250.96016	78	
251.11351	80	
251.95667	78	
254.91190	140	
254.96504	498	1+
255.16934	82	
256.06682	86	
256.83377	74	
256.95847	134	
257.16456	72	
257.41063	76	
257.84963	86	
258.65903	84	
258.84646	102	
258.95134	92	
259.85371	94	
259.95451	196	
260.83945	118	
260.85926	78	
260.90142	88	
261.83874	136	
263.82902	76	
264.86907	80	
264.90381	126	
267.14243	72	
267.49746	96	
267.82296	72	
267.87946	72	
268.83985	186	
269.35856	84	
269.45723	74	
269.86235	72	
271.91178	82	
272.84559	176	
272.88246	80	
272.92679	98	
272.94597	72	
272.97287	248	1+
273.17263	72	
273.80028	176	1+
274.84129	72	
274.85972	220	
274.87626	134	
275.01838	88	
275.87618	72	
276.85640	876	1+
277.42229	72	
277.84080	954	1+
279.90896	76	
280.10030	72	
280.84084	148	
280.93068	106	
281.79382	70	
281.86394	74	
281.89483	166	
282.05360	92	
282.87268	76	
283.01738	92	
283.37085	82	
283.85981	118	
284.66033	84	
286.86243	90	
288.81448	72	
289.78982	88	
290.32720	100	
291.80390	82	
293.10166	74	
293.19201	78	
295.84835	76	
295.86846	84	
295.91699	78	
296.80680	72	
296.85349	70	
297.74926	94	
298.92638	74	
299.87513	128	
300.89739	70	
302.94621	266	1+
303.86838	92	
303.94695	172	1+
303.97692	84	
304.82304	88	
306.87882	198	1+
307.80102	138	
308.86686	72	
308.97248	82	
310.87593	92	
311.80090	196	1+
311.86880	74	
312.82833	82	
318.80955	72	
318.91275	76	
322.26318	78	
326.17874	80	
327.86635	92	
329.81917	74	
330.82779	90	
331.81845	78	
333.78743	76	
334.88280	88	
334.90541	104	
335.88146	80	
337.94597	84	
340.88912	74	
342.77785	70	
344.39155	80	
344.82671	72	
344.89535	84	
END IONS

###FS:    #m/z: 363.95802 #charge 1+
###MS: 107
###MSMS: 110
BEGIN IONS
TITLE=Cmpd 82, +MS2(363.9580), 28.0-35.0eV, 2.4min #110
RTINSECONDS=140.942
SCANS=107,110
PEPMASS=363.95802	384754
CHARGE=1+
99.62164	100	
185.92951	80	
187.86650	78	
189.86593	218	
191.85639	324	1+
206.03163	98	
206.93965	272	1+
207.87141	154	
209.87039	78	
209.94291	636	1+
210.88350	150	
212.87987	1140	1+
214.89444	278	
215.41761	90	
215.91930	90	
218.49748	84	
218.91324	160	
222.95338	172	
223.00376	82	
224.95042	608	1+
225.90317	192	1+
225.96560	84	
226.94819	6940	1+
226.97344	140	
227.93036	118	
228.89483	540	1+
228.94320	6212	1+
230.89050	2036	1+
232.88813	410	
234.88118	142	
235.52074	102	
239.07529	98	
240.94050	452	
240.96045	160	
241.93835	1822	1+
242.81963	548	1+
242.85457	88	
242.96155	630	
243.89784	98	
244.05013	112	
244.90446	78	
244.95726	2948	1+
245.86815	78	
246.90763	186	
246.95380	3142	1+
248.79907	248	1+
248.89936	866	1+
250.84086	94	
250.89907	82	
250.97839	134	
251.80145	142	
251.97777	142	
252.79775	80	
252.89648	176	1+
252.94308	98	
253.83454	90	
255.96535	208	1+
258.16731	80	
258.40622	80	
258.83758	242	
258.93368	156	
259.84615	132	
259.88713	80	
259.92706	92	
260.37625	116	
260.83591	128	
260.96965	404	1+
261.04257	94	
261.05583	78	
261.82974	162	
262.82931	124	
263.06195	142	
263.87288	90	
264.82197	178	
265.06509	128	
266.81608	116	
266.95461	84	
266.98771	78	
267.10283	90	
267.81582	84	
267.91340	92	
267.97419	774	
268.91719	98	
268.95441	100	
269.80006	80	
269.97043	742	
271.91352	192	1+
271.98687	94	
273.80249	80	
275.04302	82	
276.03800	98	
276.81238	120	
276.86051	102	
278.36407	102	
278.80015	230	
278.84292	130	
279.10040	80	
279.79921	148	
279.92127	86	
279.96626	92	
280.01698	130	1+
280.10994	120	
280.79726	382	
280.86141	96	
281.79383	220	
281.83452	82	
281.86392	148	
281.98229	78	
282.79115	114	
282.83088	110	
282.87400	130	
283.09334	104	
283.85337	200	
284.79033	80	
284.82661	86	
284.86555	158	
285.84632	310	
286.15977	82	
286.43625	94	
286.79957	108	
286.82182	96	
287.28484	78	
287.89675	80	
289.87541	128	
290.17014	104	
290.85686	200	1+
291.83368	80	
292.58882	80	
293.11928	144	
294.06567	86	
294.39274	80	
294.84886	248	1+
294.88157	78	
296.81260	238	1+
298.08200	86	
298.09897	90	
298.80230	846	1+
298.83709	94	
299.07072	78	
300.93781	102	
301.41523	104	
301.86181	324	1+
301.94204	86	
303.85844	864	1+
304.81271	92	
306.77057	78	
307.42466	86	
311.83004	78	
312.85822	86	
314.43975	102	
314.80988	80	
315.81995	78	
318.82712	90	
318.88667	198	1+
318.93545	190	
319.81641	144	
319.86088	94	
321.81721	140	
321.87095	168	
322.82710	84	
322.92871	140	
324.83875	94	
325.72231	106	
330.10280	84	
334.15089	82	
334.31024	80	
334.40438	78	
336.94528	140	
337.88056	86	
338.80343	96	
339.83240	104	
339.88303	226	1+
340.93838	118	
344.88875	80	
344.90445	82	
347.81836	82	
354.37746	92	
358.78879	234	1+
359.79387	134	1+
362.81470	158	
367.77690	78	
END IONS

###FS:    #m/z: 322.93116 #charge 1+
###MS: 111
###MSMS: 112
BEGIN IONS
TITLE=Cmpd 83, +MS2(322.9312), 28.0-35.0eV, 2.4min #112
RTINSECONDS=144.615
SCANS=111-112
PEPMASS=322.93116	2673656
CHARGE=1+
189.03472	68	
192.04161	98	
195.91859	72	
196.01820	98	
197.88810	84	
198.02947	68	
199.86195	74	
201.04014	208	
205.94958	156	
206.97579	66	
209.92023	72	
209.94353	154	
210.90141	182	
215.61047	112	
217.88257	68	
219.00595	82	
219.05523	72	
219.87189	70	
220.05574	66	
221.49556	94	
222.95382	144	
223.96141	254	1+
226.82112	72	
226.89695	80	
227.94130	68	
228.08435	66	
228.85239	76	
229.83953	116	
230.45122	76	
230.83691	114	
231.11684	76	
235.83929	78	
235.86016	72	
235.90592	66	
237.78958	68	
238.83031	80	
238.94156	90	
239.08277	82	
239.90732	68	
240.81905	236	
240.88765	72	
240.94036	2138	
241.90453	64	
241.93853	9012	1+
242.64774	78	
242.82289	128	
242.94043	6878	1+
243.04225	100	
243.06856	70	
244.34003	104	
244.82355	162	
244.89106	86	
245.82241	156	
246.12459	80	
246.39017	70	
246.97754	130	
247.84949	92	
247.97653	72	
248.85478	112	
249.03802	72	
249.92629	174	1+
251.78696	66	
252.86984	84	
253.90996	76	
254.91848	78	
255.81267	102	
256.78395	64	
256.89598	252	
257.87978	68	
258.83369	190	
258.88822	80	
260.83291	110	
260.86211	76	
261.83875	78	
261.89415	86	
261.94350	70	
262.44657	72	
262.82908	608	1+
263.08558	86	
263.15540	82	
263.33845	90	
263.58379	80	
263.89740	92	
263.96059	76	
266.86146	228	1+
266.89330	88	
268.06020	72	
268.07853	70	
268.29748	70	
268.79444	78	
268.95767	70	
269.38249	80	
269.85044	78	
270.00009	66	
271.43590	68	
271.81487	70	
272.88284	66	
273.80297	88	
274.05020	64	
274.93089	70	
275.81550	66	
275.98276	72	
276.84630	228	1+
277.83169	74	
279.09406	646	1+
280.83280	92	
281.80866	190	1+
281.87610	70	
281.98160	74	
282.10110	66	
283.07139	82	
283.12304	70	
283.22830	70	
284.29436	414	1+
284.80899	70	
284.87830	196	
288.79756	66	
288.90822	88	
289.80006	94	
290.79378	64	
290.81720	76	
290.85893	100	
291.76864	68	
291.80520	228	1+
292.82655	68	
293.85177	212	1+
294.12038	78	
294.41720	88	
297.92089	92	
299.78172	174	1+
301.01461	76	
303.81063	82	
305.92584	100	
305.96436	68	
306.75775	76	
306.88277	94	
307.35397	80	
307.79983	112	
307.88845	102	
308.79769	74	
308.81725	66	
308.85886	104	
308.89464	72	
309.12553	82	
309.79741	66	
309.82544	90	
310.82056	76	
310.87802	142	
311.77387	70	
312.01217	74	
312.89145	78	
316.79931	144	
316.95545	76	
318.80068	68	
318.82719	66	
319.06206	68	
319.89596	72	
320.25625	72	
320.87860	86	
325.77088	66	
325.89046	64	
327.08026	78	
327.76897	90	
END IONS

###FS:    #m/z: 340.94193 #charge 1+
###MS: 111
###MSMS: 113
BEGIN IONS
TITLE=Cmpd 84, +MS2(340.9419), 28.0-35.0eV, 2.4min #113
RTINSECONDS=145.387
SCANS=111,113
PEPMASS=340.94193	958466
CHARGE=1+
182.86653	76	
184.89114	100	
192.92662	138	
201.96974	74	
203.94990	78	
204.06207	72	
205.95050	70	
206.86775	82	
208.96060	136	
213.94045	1012	1+
214.87901	98	
215.43927	90	
215.88703	78	
215.90237	126	
215.93748	146	
217.85912	80	
220.87979	74	
222.95255	74	
223.96049	192	
224.96967	72	
226.94700	70	
227.95291	116	
228.84258	118	
228.94133	70	
230.89002	474	1+
231.94960	880	1+
232.06995	86	
233.07536	88	
233.86941	76	
233.89764	178	
233.94796	124	
234.06814	82	
234.90336	80	
235.02764	76	
235.94843	136	
236.08454	84	
236.11312	74	
237.11783	100	
237.86727	78	
238.80547	104	
239.85489	76	
239.86947	70	
240.04226	72	
240.22708	94	
240.84379	474	1+
241.55906	80	
242.94190	154	
243.82935	108	
244.82772	80	
244.84403	126	
244.91020	84	
246.38829	98	
246.44425	86	
246.85472	94	
246.97454	82	
249.90295	72	
251.21511	84	
253.90799	76	
254.91255	94	
254.96772	388	
255.09700	86	
255.97343	232	
256.02739	74	
256.81012	84	
256.84389	98	
256.86757	90	
256.89768	154	
256.96620	126	
257.79670	74	
257.86179	76	
257.87954	74	
258.80534	92	
258.84534	334	
259.83504	70	
259.86066	136	
259.87866	70	
259.90258	92	
259.96092	208	1+
260.83089	386	1+
261.90997	72	
262.09773	90	
263.09806	76	
264.95907	76	
266.10168	88	
266.85090	70	
266.86402	136	
267.00175	120	
267.12955	76	
268.00408	120	
269.35924	76	
269.43287	70	
270.84435	94	
271.84250	114	
272.92173	70	
272.93503	106	
272.98391	128	
273.79025	82	
273.92017	88	
274.83946	72	
274.85863	150	
275.87036	130	
276.85831	360	
276.89713	72	
276.95426	74	
277.86396	200	
277.96767	94	
278.84730	798	1+
279.92736	78	
280.85414	328	1+
280.87385	214	1+
281.42474	74	
282.05364	102	
283.91451	74	
284.85156	102	
284.88372	112	
284.90034	70	
285.36068	96	
285.82142	82	
286.85820	82	
288.20380	92	
289.85881	84	
292.93782	92	
294.86601	72	
295.02028	72	
295.85794	70	
296.85343	80	
297.97894	116	
298.87265	152	
299.79093	82	
299.87866	82	
300.83799	80	
302.88303	84	
302.94997	72	
303.12186	72	
307.79965	138	
309.02676	70	
309.88396	72	
310.87708	88	
311.86412	102	
312.81972	76	
313.89039	94	
315.93537	82	
318.85346	74	
319.37559	94	
319.46311	82	
325.22153	82	
325.89030	132	
327.39528	90	
327.61798	74	
328.62515	94	
329.26437	88	
330.82060	140	
331.07595	82	
331.89415	74	
335.89018	90	
338.08098	72	
338.10825	98	
342.98699	72	
344.11845	86	
END IONS

###FS:    #m/z: 363.95812 #charge 1+
###MS: 111
###MSMS: 114
BEGIN IONS
TITLE=Cmpd 85, +MS2(363.9581), 28.0-35.0eV, 2.5min #114
RTINSECONDS=146.159
SCANS=111,114
PEPMASS=363.95812	421680
CHARGE=1+
118.98214	80	
145.66703	112	
178.95705	100	
182.86867	192	
183.86740	78	
189.86292	392	
191.85945	290	
192.86027	134	
198.86690	78	
206.14415	80	
206.92956	78	
207.87345	136	
207.94988	112	
208.88353	118	
208.89676	76	
209.94471	1706	1+
210.88614	156	
212.87926	1370	1+
218.91517	94	
222.95295	162	
223.96204	140	
224.95013	892	1+
224.97386	120	
226.13365	74	
226.88842	78	
226.94781	6362	1+
227.93379	84	
228.89262	512	1+
228.94341	7340	1+
228.99190	84	
229.31661	74	
230.83526	80	
230.89042	2824	1+
231.80008	116	
232.88661	472	
233.40915	92	
235.86400	78	
237.12706	98	
237.80659	80	
238.94372	128	
239.07875	160	
240.40208	94	
240.90312	92	
240.94077	868	1+
240.96235	272	
241.87986	78	
242.94144	898	1+
242.96118	532	1+
243.82066	168	
244.82172	76	
244.84765	194	1+
244.95869	4094	1+
245.82597	140	
245.94228	338	
246.18604	106	1+
246.37114	76	
246.80466	306	1+
246.90714	214	
246.95382	4432	1+
246.98825	80	
247.56879	144	
248.90062	906	1+
250.80982	222	1+
250.89309	156	
250.96589	90	
252.51859	86	
252.84872	220	1+
252.89549	86	
254.93818	86	
255.98217	102	
257.97620	78	
258.83582	300	1+
258.86910	166	1+
258.90802	84	
260.84070	202	1+
260.97118	226	1+
261.82959	96	
264.08477	308	1+
264.82220	122	
264.96400	124	
265.08901	222	1+
266.81429	386	1+
267.94955	76	
267.97383	722	
268.81142	324	1+
268.90342	272	
269.96935	466	1+
271.80860	82	
271.91781	302	1+
272.84620	122	
272.89860	90	
273.40196	106	
273.49935	108	
275.86826	94	
276.81075	114	
276.85745	202	
277.82886	168	
278.84604	244	
278.87276	74	
279.46345	138	
279.79256	156	
279.85680	148	
280.00533	78	
280.79504	422	
281.86611	88	
281.96916	76	
282.80105	76	
283.35436	88	
283.78792	124	
283.86521	82	
284.83927	418	1+
284.85043	160	
284.87140	118	
285.84373	412	1+
285.88155	76	
286.19308	74	
289.88606	102	
290.79408	76	
290.86127	132	
291.09927	82	
292.12932	74	
292.35797	94	
292.78882	92	
293.11327	106	
293.45521	80	
293.87584	84	
294.11611	74	
296.07560	80	
296.81233	254	
296.92112	78	
297.12455	90	
297.81132	188	
298.05207	86	
298.13879	102	
298.80436	720	1+
300.80637	554	1+
300.96980	90	
301.79796	200	
301.86037	114	
303.80782	110	
303.85693	516	
304.92787	74	
306.09758	78	
306.43702	76	
306.93415	78	
307.13618	162	
307.84467	128	
307.88339	82	
308.87449	228	1+
313.87900	296	1+
316.81875	308	1+
318.32094	88	
319.15602	98	
321.81682	100	
321.86853	124	
322.83376	86	
322.93082	186	
323.92760	90	
324.89610	94	
326.87403	440	1+
327.08433	94	
327.21540	74	
327.28662	92	
327.98891	98	
328.90142	94	
330.80686	108	
332.08017	84	
334.87426	76	
335.84075	80	
336.95000	118	
340.92404	128	
340.93867	80	
341.40413	74	
343.27377	80	
344.74750	188	1+
344.84736	96	
349.79120	96	
350.84196	134	
351.34684	74	
352.88495	144	
358.86678	74	
360.94936	108	
365.40946	80	
365.92347	90	
366.02701	86	
367.74834	74	
367.77193	84	
END IONS

###FS:    #m/z: 507.84725 #charge 1+
###MS: 115
###MSMS: 116
BEGIN IONS
TITLE=Cmpd 86, +MS2(507.8473), 28.2-35.2eV, 2.5min #116
RTINSECONDS=149.842
SCANS=115-116
PEPMASS=507.84725	190642
CHARGE=1+
192.02083	138	
196.01605	376	1+
209.94655	188	
215.90704	136	
224.97593	178	
232.89704	150	
236.89124	290	1+
240.07671	162	
241.85459	116	
250.90882	174	1+
254.09370	126	
258.88053	178	
260.88175	142	
261.84836	130	
262.13721	140	
266.16744	238	
267.16913	130	
269.92547	260	1+
272.85750	192	
274.07263	210	1+
276.83596	196	1+
277.86994	278	1+
283.88511	116	
287.85329	1006	1+
289.88485	182	
290.07901	126	
290.13222	306	1+
290.86325	506	1+
291.99510	156	1+
292.90452	140	
293.87363	1020	1+
294.80811	124	
294.85629	266	1+
295.97831	166	
299.85519	236	
299.91733	310	1+
300.84765	258	1+
302.81418	136	
303.86589	246	
304.87879	160	
305.82315	162	
305.86433	694	1+
305.88942	152	
306.12443	220	
307.89424	370	1+
308.14116	432	1+
308.16462	162	1+
308.87371	580	
309.88894	572	
310.15711	626	1+
310.41029	218	1+
311.34753	124	
311.88395	1856	1+
313.93595	122	
313.97727	166	
314.81133	228	1+
314.82730	130	
314.86391	390	1+
314.91877	128	
315.88503	344	1+
316.86085	516	1+
316.99481	202	1+
318.76861	138	
319.82663	124	
320.85522	164	1+
320.87696	184	1+
323.36505	166	
323.87613	514	
324.85897	210	
325.82830	148	1+
325.88741	274	
326.88337	2356	1+
327.83820	134	
328.06830	244	1+
328.88371	294	
329.35233	168	
329.88025	448	1+
330.80426	122	
330.88121	278	1+
332.87811	368	
333.86978	308	1+
334.87734	252	1+
335.84570	358	1+
336.34627	212	1+
336.41908	142	
339.83639	138	
343.09595	180	1+
343.85329	236	1+
345.79775	212	1+
346.82001	148	
347.77003	570	1+
347.89672	162	
348.17448	300	1+
348.88424	122	
349.75968	772	1+
349.88965	180	
350.78523	118	
350.83588	136	
350.88622	140	
351.85882	114	
351.88955	282	1+
352.79412	114	
353.85059	942	1+
354.89184	196	1+
355.71552	238	1+
357.37273	162	
357.80618	252	1+
358.77744	300	1+
358.81050	208	1+
358.91184	146	
360.75767	288	1+
361.86340	200	1+
362.36559	124	
362.38605	128	
363.14795	128	
363.79306	128	
365.78241	258	
366.74144	202	1+
366.76561	318	1+
366.83970	490	1+
367.70895	464	1+
368.04055	126	
368.38359	166	
368.71128	270	1+
368.80178	134	
369.83771	264	
370.79943	130	
370.83979	146	
370.87771	314	1+
370.94277	124	
371.18598	114	
371.82555	144	
372.78323	300	1+
373.72477	300	1+
373.83981	214	1+
374.82184	216	
375.81595	130	
376.37844	116	
376.98481	130	
377.73479	124	
378.73928	122	
378.79296	198	1+
381.83739	178	
382.77929	258	1+
382.80198	200	1+
384.37492	224	1+
384.85141	552	
385.38587	258	1+
385.85539	448	
387.77251	164	
387.84755	166	
388.79965	180	1+
389.73265	150	
389.86225	128	
390.06547	138	
390.75242	196	1+
390.84307	608	
391.84372	358	
391.91255	116	
392.75602	116	
392.80326	120	
392.82639	462	1+
393.74637	306	1+
394.79818	248	1+
394.81961	214	
394.86027	304	1+
395.82498	184	
396.28186	164	
396.78527	136	
398.73540	294	
399.69172	138	
399.85315	366	1+
400.91725	132	1+
403.73697	232	1+
403.82035	128	
403.87637	392	1+
405.77640	278	
405.86139	234	
406.76503	132	
406.85495	156	
407.74418	538	1+
407.84342	136	
407.86838	1048	
408.76568	326	1+
408.85123	1272	1+
409.37796	122	
409.72817	552	1+
409.76882	212	1+
410.84154	1102	1+
411.82028	114	
411.88844	190	
412.72955	138	
414.76390	130	
415.80868	130	
415.84168	150	
416.73943	152	
416.87513	134	
417.70366	152	
418.74520	220	1+
420.78336	206	1+
421.87603	688	1+
423.77678	620	1+
425.07055	122	1+
425.75162	316	
425.78012	382	1+
426.76365	396	
426.86356	1052	1+
427.69909	114	
427.71200	122	
427.74039	378	
428.74792	242	
428.84683	998	1+
428.89136	128	
429.70596	184	
429.73894	362	1+
430.79390	140	
431.86763	302	
432.86890	150	
433.85141	334	1+
435.71195	134	
435.86615	180	
439.89811	186	
440.72161	126	
440.88834	118	
444.70913	246	1+
444.87367	1286	1+
445.75316	200	
446.11069	168	
446.73801	130	
446.77031	122	
446.80132	134	
446.87971	212	
447.71977	278	
448.78020	116	
449.87507	812	1+
450.70654	206	
450.75427	536	1+
451.70485	168	
451.75977	350	1+
457.90412	378	1+
462.88342	280	
463.88682	252	
464.88351	138	
467.72491	200	1+
467.88952	810	1+
468.71327	216	1+
468.77340	148	
468.81146	126	
477.18605	118	
485.90175	590	1+
488.77093	114	
497.15928	140	
503.78874	148	1+
511.38972	124	
END IONS

###FS:    #m/z: 336.94673 #charge 1+
###MS: 115
###MSMS: 117
BEGIN IONS
TITLE=Cmpd 87, +MS2(336.9467), 28.0-35.0eV, 2.5min #117
RTINSECONDS=150.613
SCANS=115,117
PEPMASS=336.94673	55100
CHARGE=1+
58.37695	100	
188.27393	82	
203.89047	84	
204.67865	76	
205.94890	82	
205.97004	182	1+
208.89288	90	
209.88345	132	
209.94514	238	
211.94499	2040	1+
212.84844	88	
212.87789	896	1+
212.97543	78	
213.94014	1306	1+
214.89330	192	
215.88899	238	
217.06961	72	
217.88482	152	
221.99819	80	
223.05694	88	
223.90871	118	
224.84055	78	
225.87728	104	
225.96955	74	
227.89226	74	
228.89574	184	
229.95590	2378	1+
230.89106	710	1+
231.95065	834	
232.89272	114	
232.95271	394	
233.39585	94	
233.82793	196	
233.89798	328	1+
234.03056	86	
234.83182	74	
234.95020	80	
239.81982	84	
239.83963	184	
241.84223	660	1+
241.89689	94	
243.45816	76	
244.08869	74	
244.37259	74	
244.39546	80	
246.80120	90	
246.90700	138	
246.98815	78	
247.84971	76	
247.89412	82	
247.96535	914	
247.98286	80	
248.90033	674	1+
249.96541	208	
250.82692	534	1+
250.86078	102	
250.95287	258	
251.08977	86	
252.97106	1476	1+
253.08052	86	
253.38152	74	
253.90526	196	
254.86732	102	
254.96783	860	1+
255.07414	184	
255.91117	100	
257.96008	116	
258.82902	112	
258.84647	330	1+
258.97311	88	
260.42158	86	
260.93040	76	
261.05794	76	
261.83371	230	1+
262.42674	82	
262.92697	76	
264.14215	78	
264.83347	74	
264.86697	84	
265.04112	90	
266.04992	74	
266.84508	82	
266.86732	98	
267.83867	1038	1+
268.84090	800	1+
268.93538	84	
268.96316	234	1+
269.10489	88	
270.98484	82	
271.01748	78	
271.91790	148	
272.97847	118	
273.84516	190	1+
273.85344	194	1+
273.87556	76	
273.92823	106	
274.38758	92	
275.80934	74	
275.85496	528	1+
276.85786	456	1+
277.08305	84	
277.10787	74	
277.12232	78	
277.83452	262	
277.87887	174	
277.96870	76	
278.83781	246	
278.90920	80	
278.95790	84	
279.01826	74	
279.10289	142	
279.83975	158	
279.95247	84	
279.96862	86	
280.83627	78	
283.78865	124	
285.85182	330	
286.85281	664	
287.84921	602	1+
287.87608	74	
287.95952	82	
288.08872	86	
289.75141	100	
289.85454	102	
290.01405	78	
290.06577	84	
290.88196	88	
291.80427	120	
293.10517	136	
294.00369	86	
294.13063	72	
294.86407	96	
295.88977	88	
295.99139	122	
296.87077	124	
296.88422	114	
298.89308	154	
299.78233	80	
299.87406	110	
302.92867	74	
304.81849	78	
305.80379	118	
306.28235	80	
306.76339	74	
307.86607	74	
308.34265	104	
308.96382	96	
309.28573	84	
309.87083	292	1+
310.76456	72	
310.85105	76	
314.12878	76	
314.88368	132	
316.01390	76	
320.96213	80	
321.15123	92	
321.88886	84	
323.02002	86	
324.78129	88	
325.42520	78	
325.80414	72	
325.90386	90	
326.89785	86	
327.28676	72	
330.81790	92	
330.88175	100	
332.86357	100	
334.80576	120	
336.37469	72	
336.62693	96	
336.90141	84	
338.34538	110	
341.71232	100	
END IONS

###FS:    #m/z: 359.96265 #charge 1+
###MS: 115
###MSMS: 118
BEGIN IONS
TITLE=Cmpd 88, +MS2(359.9627), 28.0-35.0eV, 2.6min #118
RTINSECONDS=151.386
SCANS=115,118
PEPMASS=359.96265	43948
CHARGE=1+
154.75896	92	
187.58888	80	
191.95468	74	
209.94475	648	1+
212.42561	74	
213.50402	98	
214.92403	90	
222.89007	72	
222.90290	90	
222.95257	388	
223.95555	190	
224.87075	92	
224.95211	672	1+
226.38833	84	
226.94748	4308	1+
228.42738	78	
228.91385	150	
228.94335	4546	1+
229.41963	104	
230.87426	90	
230.88928	80	
232.87238	90	
233.40920	166	
233.85228	84	
234.86348	198	
235.91795	74	
237.95790	74	
238.94396	76	
238.97041	74	
239.01797	74	
239.06729	94	
239.90305	90	
240.80223	80	
240.82106	92	
240.94079	578	1+
240.96306	408	
241.78801	82	
242.06646	78	
242.96148	318	1+
244.08090	102	
244.95866	2558	1+
244.99541	78	
245.85081	82	
245.94523	268	
246.95334	2308	1+
248.79978	144	
249.13881	82	
250.04285	72	
250.78519	72	
250.83940	76	
250.94982	336	
250.96901	92	
252.95813	258	
254.15825	104	
255.90571	82	
256.45787	90	
258.14794	88	
258.97320	144	
260.85351	92	
260.96955	104	
261.41134	84	
262.84426	198	1+
263.90769	118	
263.96740	84	
264.78511	74	
264.96297	80	
265.90148	78	
266.09545	114	
266.81363	374	1+
266.98944	76	
267.78755	182	1+
267.84505	90	
267.97598	220	
268.92320	122	
268.96753	88	
269.03403	72	
269.95113	100	
269.96847	404	1+
270.00963	92	
270.88556	152	
271.06019	90	
271.94215	94	
272.85133	166	1+
272.94723	92	
273.96917	180	
274.48726	74	
275.05109	82	
275.92158	78	
275.97006	206	1+
276.81635	198	
276.85637	126	
277.79985	462	1+
277.84067	238	1+
277.86848	74	
278.79986	286	1+
278.89091	76	
279.10054	112	
279.11550	102	
280.79141	498	1+
280.83121	114	
281.87637	74	
282.78888	138	
282.86052	92	
284.82432	312	1+
285.93991	86	
286.86442	82	
286.91025	86	
289.08797	74	
289.78762	74	
289.85313	196	1+
291.78940	112	
293.04928	86	
293.85115	192	1+
296.09218	88	
296.81437	180	
297.80018	814	1+
297.89117	80	
298.80310	708	1+
299.50606	104	
300.82291	76	
301.71585	144	1+
301.80832	154	1+
304.84033	92	
305.90419	90	
306.11514	78	
307.87180	92	
307.89482	110	
308.36627	128	
309.79931	146	
310.81752	82	
310.88214	172	
311.06982	72	
314.81448	188	1+
315.39873	106	
317.81499	72	
317.88729	84	
318.81510	190	
318.86213	106	
318.93805	240	1+
319.86943	78	
319.88697	80	
320.06482	78	
320.81625	112	
321.25461	98	
322.15307	74	
322.43764	76	
322.92921	282	1+
323.01305	78	
323.08391	178	
323.81813	120	
324.14855	72	
326.89326	100	
326.95793	100	
327.10242	72	
327.55551	74	
328.96136	104	
331.94587	84	
332.31954	88	
332.81541	122	
335.88349	92	
336.94338	226	
340.93944	182	
341.96439	86	
342.88485	92	
342.90064	78	
344.79729	78	
345.65956	100	
351.83713	80	
352.77294	88	
353.89217	74	
356.19190	82	
356.77030	86	
357.92325	86	
358.20402	76	
358.81777	212	1+
360.75592	92	
361.73597	84	
362.76551	78	
364.17892	100	
END IONS

###FS:    #m/z: 507.84717 #charge 1+
###MS: 119
###MSMS: 120
BEGIN IONS
TITLE=Cmpd 89, +MS2(507.8472), 28.2-35.2eV, 2.6min #120
RTINSECONDS=155.062
SCANS=119-120
PEPMASS=507.84717	176886
CHARGE=1+
196.01530	506	1+
210.03213	126	
214.02754	152	
214.88653	368	
224.97624	192	
232.89554	504	1+
238.05817	120	
240.07713	138	
252.92380	134	1+
254.09400	130	
258.87630	284	1+
259.86394	138	
266.10163	262	1+
266.16787	374	1+
266.85908	334	1+
268.88801	158	
269.92817	144	
272.85237	286	1+
276.84819	148	
280.83403	168	
281.86872	120	
283.89314	126	
285.79938	134	
285.85969	164	
286.84171	122	
287.85240	722	1+
289.03485	148	
289.84537	186	
289.88743	574	1+
290.13110	170	
290.86428	424	
291.86879	198	
291.98318	142	
293.87273	918	1+
294.13220	144	
294.86127	162	
296.84573	178	
296.87357	164	
298.85760	198	1+
300.85717	204	
301.85774	146	
302.84960	142	
303.87073	502	1+
305.86252	432	
307.88965	306	
308.14173	470	1+
308.87401	1036	1+
309.84489	296	1+
309.90299	216	1+
310.15598	244	1+
310.87990	160	
311.88609	2008	1+
312.17847	226	
313.88214	642	1+
314.86231	658	1+
314.95761	158	
315.37430	248	
318.86193	120	
319.86827	166	
320.86131	158	
321.92221	210	1+
322.85010	132	
322.88856	578	1+
323.87210	308	
323.89106	500	1+
324.86007	292	1+
326.88515	2242	1+
326.92729	204	1+
327.76126	134	
328.88166	176	
329.17778	134	
329.88430	182	
330.82467	230	1+
330.88087	178	
330.94839	168	
331.89011	268	
332.87425	278	
333.76555	124	
333.85964	122	
334.39816	150	
335.17520	120	
335.77661	120	
335.84080	210	
335.88877	170	
337.87757	584	1+
340.80225	190	1+
340.86579	226	
340.90568	264	1+
343.88531	290	1+
345.77817	124	
347.77420	498	1+
348.81940	152	
348.90380	138	
349.75458	226	
349.84516	204	
349.88823	714	1+
349.93742	122	
350.76134	390	1+
350.81645	126	
350.89108	618	1+
351.39125	128	
352.88704	154	
353.85331	316	
354.83741	130	
357.84290	120	
361.04531	140	
361.78036	138	1+
362.37032	182	
365.78969	222	
366.84312	518	1+
367.70249	310	1+
367.76914	432	1+
369.83532	650	1+
371.73095	126	
372.78491	320	
373.15345	158	
373.83204	164	
373.90397	314	1+
374.90818	220	1+
375.73760	142	
375.88105	160	1+
378.90292	120	
379.91058	126	
380.72283	132	
380.80656	180	
382.89144	122	
383.71736	138	
383.79924	150	
383.87365	124	
384.85298	864	1+
385.77622	356	1+
385.79751	218	
385.81643	224	1+
385.89670	182	1+
387.84896	276	1+
388.80372	174	1+
389.20135	338	
389.72279	156	
390.78214	178	
390.83942	344	
391.81092	174	
391.84500	256	
391.88959	162	
392.82986	698	1+
393.28905	160	
393.72954	280	1+
393.79883	196	
394.90983	122	
395.86346	134	
398.72719	252	1+
399.85054	276	
399.90823	142	
400.85197	282	1+
401.75399	122	
401.77268	364	1+
403.87382	236	1+
405.76215	388	1+
405.86182	240	
406.86273	296	
407.74485	334	
407.77170	170	
407.86886	864	
408.74821	166	
408.79997	120	
408.85855	712	1+
409.71956	320	
410.72006	230	
410.83819	968	1+
411.81004	132	
412.88369	266	1+
413.75106	162	1+
413.85835	156	
413.88664	172	1+
414.86676	464	1+
415.75975	132	
415.87358	278	1+
417.85692	122	
421.73184	132	
421.87949	142	
422.86798	564	1+
423.77230	346	
423.87143	446	1+
424.76168	164	
424.80332	184	
424.86436	126	
425.75742	314	
426.76729	364	1+
426.86371	1020	1+
427.74004	926	1+
427.81192	206	1+
428.84813	1288	1+
428.87836	206	
429.70453	424	1+
430.24030	194	1+
430.78012	274	1+
431.86953	298	
432.87211	176	
433.85450	190	
434.88536	456	1+
435.85516	142	
439.89306	484	1+
444.76435	290	1+
444.87252	1170	1+
446.74129	142	
446.77641	124	
446.90011	132	
447.71512	442	1+
447.80773	146	
448.77903	344	
448.87829	384	1+
449.71151	124	
449.80253	138	
449.87930	250	1+
450.84510	162	
451.88058	134	
457.90365	140	
459.89958	166	
462.20814	166	1+
462.88482	176	
462.89699	124	
463.88521	168	
465.72240	534	1+
465.90338	140	
467.70053	138	
467.89177	332	
470.72789	138	
479.76699	158	
485.90385	192	
486.90246	170	
491.78288	138	
494.23845	130	
509.86208	170	
510.82050	120	
END IONS

###FS:    #m/z: 336.94670 #charge 1+
###MS: 119
###MSMS: 121
BEGIN IONS
TITLE=Cmpd 90, +MS2(336.9467), 28.0-35.0eV, 2.6min #121
RTINSECONDS=155.834
SCANS=119,121
PEPMASS=336.94670	56082
CHARGE=1+
172.91619	72	
185.93135	70	
189.95776	92	
195.08448	70	
195.87563	68	
200.05992	72	
207.86861	84	
208.88437	72	
210.88349	148	
210.89827	78	
211.00682	108	
211.94526	2952	
212.38925	96	
212.87999	838	1+
212.94997	68	
213.79322	68	
213.94084	1228	1+
214.88173	126	
215.88622	162	
218.84069	84	
221.95423	72	
222.97527	188	
223.96195	82	
224.97907	68	
225.96204	72	
226.94702	112	
227.87471	88	
227.95444	116	
227.96911	90	
228.89203	276	1+
229.93525	74	
229.95506	2490	1+
230.89109	1046	1+
231.91494	78	
231.95089	1310	1+
232.82915	138	
232.88823	70	
233.03241	74	
233.83360	100	
233.89832	108	
233.93313	82	
233.95446	194	
234.90131	84	
235.94511	172	
238.10209	110	
240.84789	74	
241.08605	82	
241.84179	328	1+
242.44715	98	
242.85428	128	
243.81225	70	
243.83963	72	
244.44581	86	
244.98446	102	
245.89525	104	
246.37487	80	
246.98997	82	
247.60050	94	
247.96575	802	1+
248.90048	650	1+
249.83899	104	
249.96289	180	
250.83356	80	
250.84726	70	
250.95450	120	
251.83708	178	
251.96874	80	
252.07401	82	
252.83146	68	
252.97152	1294	
253.90470	448	1+
253.93537	76	
254.96726	788	1+
255.37736	70	
255.93490	76	
256.85128	88	
256.96953	294	1+
257.82828	80	
257.90323	144	1+
257.94457	78	
258.84695	436	1+
260.85966	68	
261.02654	78	
261.82266	258	1+
261.83948	68	
262.93618	72	
266.86509	70	
267.84314	170	
267.93140	68	
267.96572	70	
268.79035	70	
268.84384	468	1+
270.98267	226	
271.92586	90	
272.86627	82	
272.97261	130	
273.38363	94	
273.77369	76	
273.79843	116	
274.86003	92	
275.84272	88	
276.85730	168	
277.86181	90	
277.87525	122	
278.83651	376	1+
279.80227	82	
279.83532	240	1+
280.97416	94	
281.46005	98	
281.89701	74	
282.04765	72	
282.41847	72	
283.79488	68	
283.93731	106	
285.85267	214	
286.05606	74	
286.36140	78	
286.85178	986	1+
290.85880	70	
291.87474	94	
291.95759	88	
293.11814	254	1+
293.39000	72	
293.86983	134	
293.99852	252	
294.86991	108	
295.91466	72	
295.97438	96	
296.41173	94	
296.87259	108	
297.01024	82	
298.02274	174	
298.84771	88	
298.92187	74	
299.36788	98	
299.87068	84	
300.12918	94	
300.39270	104	
300.67598	88	
300.79307	78	
301.86951	72	
302.44609	68	
303.17433	90	
304.85936	86	
306.02883	68	
306.77052	72	
307.08672	74	
308.05371	78	
309.86786	198	1+
310.38574	72	
311.87022	146	
312.86316	82	
312.94351	108	
314.98462	84	
315.21977	78	
316.01303	228	1+
317.88285	70	
319.89161	84	
323.87636	164	
325.87801	70	
326.89560	76	
327.41101	94	
328.89660	88	
330.36139	82	
330.81031	78	
331.88776	68	
334.44034	80	
337.76990	74	
339.90782	68	
340.32680	72	
340.97283	74	
342.10524	86	
END IONS

###FS:    #m/z: 359.96226 #charge 1+
###MS: 119
###MSMS: 122
BEGIN IONS
TITLE=Cmpd 91, +MS2(359.9623), 28.0-35.0eV, 2.6min #122
RTINSECONDS=156.607
SCANS=119,122
PEPMASS=359.96226	40332
CHARGE=1+
183.85251	78	
187.91213	94	
187.96069	92	
190.03206	96	
191.10499	80	
191.82550	80	
192.95974	86	
207.94914	92	
209.94358	366	
215.91698	106	
222.45379	98	
222.95336	302	1+
223.38721	88	
223.88104	210	1+
223.89230	174	
224.91675	88	
224.94974	750	
225.44929	86	
226.39424	118	
226.92449	84	
226.94779	4056	1+
227.93355	80	
228.79952	114	
228.89157	152	
228.94283	4426	1+
229.13121	104	
229.91265	86	
230.84619	78	
233.56816	78	
233.96149	126	
234.88129	170	
234.94062	92	
235.36461	84	
237.89159	80	
239.99295	78	
240.83141	192	1+
240.94233	188	
240.96369	164	
241.89338	78	
241.93982	178	
242.94346	120	
242.96146	266	
242.97712	94	
243.89697	82	
244.62027	90	
244.95779	2420	
245.44279	102	
245.88736	76	
246.95370	2294	1+
248.80551	92	
248.90237	84	
250.95169	208	
250.96969	252	1+
252.95521	168	
253.42664	92	
254.86500	190	1+
255.88782	94	
256.78686	76	
256.92199	102	
257.91117	86	
258.11617	82	
258.83698	122	
258.88633	86	
258.97296	148	
259.97262	76	
260.01734	76	
260.83654	126	
260.96950	192	
261.40930	100	
261.83354	98	
261.96969	76	
262.87062	78	
262.93013	92	
263.83285	86	
264.96862	142	
265.97472	76	
266.81169	530	1+
267.97544	218	
268.90437	90	
269.15296	96	
269.38462	78	
269.93365	126	
269.96739	544	1+
270.09430	78	
270.41565	84	
271.81376	112	
273.84891	94	
273.90577	82	
273.96295	80	
274.86485	114	
274.95133	90	
275.97436	166	
276.42151	82	
276.80925	220	
276.85450	134	
276.98925	88	
277.06075	76	
277.09152	146	
277.80340	338	1+
278.84209	196	
278.87847	78	
279.84947	428	1+
279.89551	164	
280.80047	382	1+
280.83828	302	1+
280.88557	92	
280.90751	102	
281.12415	96	
281.88149	140	
281.98151	82	
284.87286	162	
286.95396	80	
291.78508	128	
291.86929	76	
291.91545	90	
292.43602	80	
292.80632	208	1+
293.12525	78	
294.85294	168	1+
295.39037	150	
296.77120	86	
296.81045	196	
297.80384	804	1+
298.80445	552	1+
298.82547	116	
299.82448	74	
300.43314	82	
300.80005	84	
303.94241	88	
304.40504	76	
307.43128	90	
309.80580	162	
310.84199	82	
310.87316	134	
310.92267	94	
311.88220	86	
313.39544	102	
314.82297	134	
316.15126	80	
316.81979	182	
316.83831	80	
318.93455	134	
321.88419	78	
322.16078	102	
322.93575	178	1+
323.14333	76	
325.78449	90	
327.80635	74	
327.87681	126	
333.40794	168	
334.87148	76	
337.94272	140	
338.40651	84	
340.45147	76	
340.62169	76	
340.94039	256	1+
343.37375	82	
346.79057	82	
347.75839	92	
349.76956	126	
349.94199	90	
351.80927	88	
354.60422	104	
356.77169	78	
357.81401	90	
358.32035	76	
360.05886	80	
360.25181	112	
360.81180	94	
362.77036	84	
END IONS

###FS:    #m/z: 322.93106 #charge 1+
###MS: 123
###MSMS: 124
BEGIN IONS
TITLE=Cmpd 92, +MS2(322.9311), 28.0-35.0eV, 2.7min #124
RTINSECONDS=160.279
SCANS=123-124
PEPMASS=322.93106	3139300
CHARGE=1+
49.95429	66	
96.82498	84	
187.93577	64	
191.88504	64	
191.93098	74	
195.01367	66	
195.03097	72	
196.01653	88	
198.20744	68	
200.88910	72	
201.04177	172	
206.97190	68	
209.85089	68	
210.52188	90	
212.89805	76	
213.89167	70	
214.89603	124	
215.88640	60	
215.99357	152	
220.86790	68	
223.89779	74	
223.95204	66	
224.82267	74	
225.82178	68	
225.86062	68	
226.84189	60	
227.90829	104	
227.93951	84	
228.83996	70	
228.85682	80	
229.93890	68	
230.84997	74	
231.04785	78	
232.89740	92	
233.16546	68	
235.92065	72	
236.90790	128	
236.98913	82	
237.88983	66	
238.87748	74	
238.93945	116	
238.97048	60	
239.08414	66	
239.90359	64	
239.97181	60	
240.82876	66	
240.94112	3144	
241.93959	8400	1+
242.78918	94	
242.81917	410	1+
242.94166	6084	1+
243.08041	78	
243.82170	320	1+
243.89386	66	
243.95752	80	
244.93997	1930	
246.85497	82	
246.97719	112	
247.83718	132	
247.87481	100	
248.53851	82	
248.85019	146	
250.94991	114	
251.89860	70	
252.83870	70	
253.82623	204	1+
253.85887	102	
254.84982	78	
254.87922	72	
255.15585	66	
256.03124	70	
256.79800	76	
256.89650	68	
257.51497	90	
257.79698	72	
257.90328	62	
258.83470	114	
260.84380	72	
261.83640	168	
262.46448	76	
262.83135	248	
263.83509	130	
263.86301	84	
264.07665	66	
264.11851	76	
264.90100	84	
264.96296	72	
265.02091	62	
265.08679	64	
265.93930	66	
267.85306	74	
268.87319	80	
268.95954	100	
269.79332	166	1+
269.89508	80	
270.91831	90	
271.85922	62	
272.85018	66	
273.79298	72	
274.06446	68	
276.80731	84	
276.83983	120	
277.01972	92	
277.81927	60	
278.83560	74	
279.09153	634	
280.79893	66	
281.02142	72	
281.10149	74	
281.78997	64	
281.85363	72	
282.04923	60	
282.06897	188	1+
282.11147	70	
282.22889	74	
282.87062	86	
283.80530	64	
283.98313	150	
284.21479	86	
284.29196	148	
284.78633	64	
284.81077	62	
284.87853	144	
285.29106	144	
286.88097	92	
287.81476	66	
287.88097	64	
288.15542	86	
288.86679	354	1+
289.20676	88	
290.85608	158	
290.98251	62	
293.43217	78	
294.10549	88	
294.87650	74	
295.87286	90	
296.51098	76	
299.78088	94	
302.74905	68	
302.76628	62	
303.17027	74	
303.44810	82	
303.82680	82	
304.13323	72	
304.87004	64	
306.88046	72	
308.89921	74	
308.98776	72	
310.89198	90	
311.86049	92	
312.99553	84	
314.77951	62	
317.83045	80	
318.71538	84	
321.83155	64	
323.24030	70	
323.83226	66	
323.89529	184	1+
326.17001	94	
END IONS

###FS:    #m/z: 340.94190 #charge 1+
###MS: 123
###MSMS: 125
BEGIN IONS
TITLE=Cmpd 93, +MS2(340.9419), 28.0-35.0eV, 2.7min #125
RTINSECONDS=161.051
SCANS=123,125
PEPMASS=340.94190	1116030
CHARGE=1+
180.86763	76	
183.86237	94	
190.94550	84	
191.96097	92	
202.87137	72	
203.95699	72	
208.95803	192	
212.87939	410	1+
213.94038	806	1+
215.88530	124	
217.88385	148	
217.93344	76	
219.88107	74	
219.89929	92	
219.94857	76	
220.00113	74	
220.89825	70	
222.95436	76	
223.96083	282	1+
223.97465	72	
224.83770	76	
225.88714	80	
225.90849	74	
226.03954	78	
226.88061	72	
226.88956	204	1+
226.94614	94	
228.84630	86	
228.94406	114	
229.84973	160	1+
230.89016	178	
231.88841	68	
231.95212	1472	1+
232.88777	284	1+
233.87099	98	
234.90249	136	
235.89605	98	
236.90645	308	1+
239.10720	70	
239.42806	86	
239.90761	68	
240.85648	146	
241.19493	76	
241.84334	240	
242.85378	182	
243.82851	132	
243.84309	78	
244.80075	72	
244.82885	120	
244.89615	82	
245.79130	84	
245.94377	136	
246.80666	110	
247.85918	98	
247.96940	80	
248.95441	396	1+
249.90370	184	
249.95904	262	1+
250.90891	182	
251.95866	230	
253.91536	222	1+
254.97070	132	
255.01662	96	
255.14241	68	
255.97427	88	
256.88664	84	
257.37906	72	
257.84836	128	
257.90912	100	
258.84316	274	
258.85947	68	
258.95928	120	
259.02244	94	
259.85533	216	
259.95638	138	
260.83804	324	1+
260.91941	68	
261.90598	68	
262.02727	70	
263.85126	130	
263.87436	100	
264.81536	72	
264.85307	94	
264.88304	70	
265.87154	70	
266.41599	72	
266.85690	114	
267.90735	76	
268.84157	160	
269.04214	82	
269.15514	74	
269.44735	96	
269.80804	74	
269.84088	80	
270.92850	80	
272.13850	70	
272.92244	174	
272.98380	84	
273.86092	180	1+
273.97607	110	
275.85298	548	1+
275.89107	98	
276.83963	120	
277.22243	78	
278.84758	788	1+
279.93194	90	
279.96907	144	
280.38811	82	
280.84343	124	
280.94062	88	
281.19415	74	
281.85831	114	
281.88863	80	
282.91528	140	
283.02600	68	
285.95000	88	
286.88518	72	
287.07857	68	
288.09507	78	
288.15102	100	
288.86330	110	
289.82733	72	
291.90695	118	
293.45705	80	
293.86745	72	
294.85270	84	
294.87027	154	
296.01199	72	
296.85502	264	1+
296.87892	74	
296.91487	240	1+
297.13700	80	
297.88125	98	
297.97605	72	
299.06162	108	
299.08741	80	
299.88053	98	
300.87422	72	
301.22337	72	
302.87097	78	
306.28036	94	
306.81776	92	
309.11726	98	
310.87474	68	
311.81075	78	
311.87881	106	
311.99711	72	
312.94997	178	
315.94388	72	
316.83290	72	
317.00559	104	
317.88294	72	
318.79673	74	
318.97639	76	
322.04940	80	
323.01317	80	
324.89637	98	
328.82128	124	
328.89241	70	
328.94111	72	
329.93531	72	
331.75544	70	
335.06699	72	
339.60250	106	
342.40966	70	
342.90636	114	
344.91569	78	
END IONS

###FS:    #m/z: 363.95800 #charge 1+
###MS: 123
###MSMS: 126
BEGIN IONS
TITLE=Cmpd 94, +MS2(363.9580), 28.0-35.0eV, 2.7min #126
RTINSECONDS=161.823
SCANS=123,126
PEPMASS=363.95800	491500
CHARGE=1+
94.46285	76	
182.86665	74	
189.86281	158	
191.85663	258	
192.92059	86	
196.88498	310	
199.69687	100	
199.94714	92	
207.94819	80	
208.10775	106	
209.94458	1116	1+
210.88735	336	
212.04799	80	
212.87885	1102	1+
214.89332	134	
218.84967	74	
222.95458	272	
223.95837	138	
224.90997	90	
224.94862	930	1+
225.97056	146	
226.90160	116	
226.94781	8320	1+
227.08818	88	
228.89681	148	
228.94330	7256	1+
229.96421	92	
230.89016	1716	1+
231.90373	412	1+
232.88688	378	1+
234.88112	188	
235.86946	74	
239.09009	74	
239.36935	80	
239.90368	82	
240.83641	74	
240.94159	796	
240.96003	230	
241.94008	2214	1+
242.94236	1588	1+
243.38678	78	
243.82102	450	1+
243.95798	80	
244.04457	86	
244.93860	508	1+
244.95832	3348	1+
245.50816	122	
245.85460	74	
246.43789	86	
246.90621	248	
246.95418	3382	1+
248.80065	96	
248.89885	522	
249.12538	76	
249.79699	210	1+
249.84266	82	
250.90397	230	1+
254.86675	126	
255.84858	88	
255.89413	74	
256.92797	92	
257.92145	84	
258.10439	74	
258.84295	114	
258.90666	118	
258.97048	242	
259.83737	120	
260.83363	358	1+
260.96854	232	
261.99306	74	
262.77891	74	
263.58985	106	
264.82114	96	
264.96554	106	
265.08430	250	
266.09064	124	
266.81491	326	1+
266.86094	128	
266.92429	144	
267.97192	520	1+
268.78234	80	
268.84449	252	1+
268.96295	704	1+
269.96796	538	1+
270.10181	76	
270.89036	78	
271.86088	108	
271.91608	130	
274.34077	114	
274.88403	86	
274.90684	78	
275.94770	98	
276.35454	116	
276.85299	130	
277.13409	92	
278.80203	140	
278.84630	430	1+
279.10461	120	
279.79239	516	1+
279.99939	78	
280.10572	80	
280.79182	578	1+
281.83418	388	1+
281.86585	86	
281.89873	84	
282.08449	82	
283.07627	104	
283.79391	106	
283.87519	114	
283.96004	78	
284.82181	140	
284.98945	102	
285.84958	128	
287.89309	120	
287.97820	78	
288.35123	76	
288.80396	92	
288.88315	86	
292.36450	100	
292.88952	74	
292.96932	74	
293.12061	130	
295.34484	102	
295.73324	94	
295.93398	76	
296.80827	128	
297.80921	220	
297.88059	84	
298.80112	872	1+
301.02730	92	
301.12541	80	
301.85888	240	1+
301.90584	172	
302.12799	132	
303.80384	116	
303.85664	248	
303.92990	78	
305.85296	82	
306.12985	80	
306.92761	90	
307.94821	74	
308.87949	134	
310.93088	90	
314.82994	108	
316.81782	224	1+
316.86838	94	
316.89402	112	
317.91383	76	
318.86306	78	
319.81958	160	
320.81588	180	1+
320.99482	84	
321.86823	82	
322.93262	196	
323.29558	110	
324.88511	88	
325.35109	154	
326.86979	110	
327.07749	76	
328.26033	78	
328.88331	136	
330.97554	78	
331.14290	80	
332.94665	84	
333.06986	76	
336.30000	84	
336.39917	78	
336.76417	80	
336.95312	116	
338.81774	118	
340.40163	86	
340.94147	296	
342.90984	96	
345.90623	78	
355.16838	78	
359.96111	134	
362.04409	88	
364.90526	78	
366.91781	80	
369.22445	74	
END IONS

###FS:    #m/z: 322.93079 #charge 1+
###MS: 127
###MSMS: 128
BEGIN IONS
TITLE=Cmpd 95, +MS2(322.9308), 28.0-35.0eV, 2.8min #128
RTINSECONDS=165.487
SCANS=127-128
PEPMASS=322.93079	3055004
CHARGE=1+
194.94679	76	
200.87397	68	
201.04751	70	
203.96764	82	
205.94897	70	
205.97512	76	
213.90436	68	
219.05339	70	
219.90282	76	
220.01930	76	
220.35644	96	
221.48628	86	
221.90110	70	
221.95144	306	1+
224.05005	70	
225.93634	80	
227.87299	70	
227.89336	74	
227.93021	66	
229.20021	86	
230.84867	110	
232.46301	100	
233.02870	84	
233.15996	72	
233.39415	84	
234.89750	80	
234.94071	80	
235.04440	70	
236.07876	78	
236.13552	70	
237.06365	68	
238.87961	96	
238.93830	78	
239.07361	96	
239.93377	64	
240.82369	410	
240.94104	2790	
240.96109	128	
241.06786	74	
241.90100	100	
241.94243	2074	
242.06319	72	
242.82531	134	
242.93954	8126	1+
243.89308	72	
243.90607	68	
244.05166	186	1+
244.44546	84	
244.81784	190	
244.85292	68	
244.88450	124	
246.85297	84	
246.97929	168	
247.85012	174	1+
247.98836	70	
248.95861	88	
249.05350	66	
251.04955	86	
252.07196	64	
254.12516	70	
254.40338	72	
254.86560	78	
254.91373	130	
255.13416	70	
255.82920	70	
256.86895	80	
256.89661	218	
257.89640	144	
257.92910	84	
258.83528	198	1+
260.83069	72	
261.82809	402	1+
261.95166	84	
262.82924	286	1+
262.96210	84	
263.09351	90	
263.43011	80	
263.97691	72	
264.87540	116	
265.06099	72	
266.04341	72	
266.81337	74	
266.85599	152	
266.95961	68	
267.82506	72	
269.94925	64	
271.09228	80	
271.84529	76	
271.87156	80	
271.92404	76	
272.09202	82	
272.39175	88	
272.84808	68	
272.88264	96	
273.79639	92	
273.94660	68	
274.03788	68	
274.79489	66	
274.96754	66	
275.80906	102	
275.91921	72	
275.93978	92	
275.95790	66	
276.85108	122	
276.92142	70	
276.99924	70	
277.10955	68	
277.86916	72	
279.08977	938	1+
280.89009	70	
282.86452	76	
282.93072	80	
283.84763	196	1+
284.29303	278	
284.81776	82	
284.86707	76	
284.88376	70	
287.73269	68	
288.80383	66	
288.86241	78	
289.79161	80	
290.90732	86	
291.81775	76	
292.44194	72	
293.01147	80	
294.36238	76	
294.37928	90	
295.84275	72	
296.81770	164	
296.93158	72	
299.05766	66	
302.46496	68	
302.88159	82	
303.73258	68	
304.87648	74	
305.80390	66	
305.81863	78	
305.89828	72	
306.05063	64	
306.88221	66	
308.14193	80	
308.81486	66	
308.90164	98	
309.86457	100	
309.91218	66	
310.88243	236	1+
310.97634	100	
311.92760	66	
312.80656	84	
313.96087	64	
314.85608	80	
314.90807	86	
316.86558	66	
317.12603	64	
319.21572	68	
321.78295	70	
322.10662	68	
324.11305	66	
324.26798	68	
327.93309	76	
END IONS

###FS:    #m/z: 340.94156 #charge 1+
###MS: 127
###MSMS: 129
BEGIN IONS
TITLE=Cmpd 96, +MS2(340.9416), 28.0-35.0eV, 2.8min #129
RTINSECONDS=166.259
SCANS=127,129
PEPMASS=340.94156	1090760
CHARGE=1+
190.94982	134	
191.95325	68	
193.94944	124	
208.56844	70	
208.95386	150	
209.29274	74	
212.14632	92	
212.87610	122	
213.88664	76	
213.93794	904	1+
214.88065	102	
217.88616	72	
218.88246	70	
220.87817	374	1+
221.93962	78	
223.96470	66	
226.96915	68	
227.86178	72	
228.05627	78	
228.84328	70	
228.94822	108	
230.08952	70	
230.89911	84	
231.88772	286	1+
231.95156	856	1+
233.89479	202	
233.92526	72	
233.94753	102	
235.83173	210	1+
235.89441	86	
235.94932	152	
238.88071	84	
239.89182	68	
240.23057	76	
240.83561	92	
240.86685	76	
241.84441	414	1+
241.86837	94	
241.91971	74	
241.95809	94	
242.90474	68	
242.92158	80	
243.83220	240	1+
243.86823	74	
244.95658	76	
246.85507	72	
246.97853	108	
248.12217	74	
248.83867	68	
248.98960	78	
249.90690	70	
249.95978	216	
250.00993	72	
250.12616	80	
250.85259	74	
251.27916	70	
251.92402	96	
251.96075	78	
253.82944	70	
254.85981	100	
254.97033	274	
256.06074	94	
256.84964	134	
256.90032	130	
256.96464	416	1+
257.43810	90	
258.81789	124	
258.84537	600	1+
259.95765	194	
260.40566	94	
260.83471	258	
260.95663	96	
261.84384	114	
262.90234	118	
262.92393	232	
262.99810	74	
264.07464	90	
266.86427	116	
266.88321	92	
267.39306	94	
267.82912	68	
268.70193	92	
269.83447	74	
269.84835	72	
269.88279	80	
272.84384	92	
272.87252	70	
272.92760	96	
272.94763	66	
273.90358	78	
273.97793	140	
274.89028	84	
275.84716	152	
275.85332	1146	1+
276.85580	1026	1+
277.88684	72	
277.97287	90	
278.84568	588	1+
278.90306	92	
280.83967	118	
280.89402	148	
281.04226	72	
281.85801	72	
281.98131	68	
282.01669	80	
282.86416	86	
283.95208	116	
284.40755	72	
289.52218	76	
289.83599	86	
290.85590	114	
292.02420	74	
292.81821	66	
293.35802	68	
293.85058	70	
293.87201	90	
293.89514	72	
293.98948	86	
294.09259	80	
297.78926	84	
298.78322	162	1+
298.87304	94	
299.01761	78	
299.49975	108	
299.86132	130	
301.11481	72	
301.86301	452	1+
301.88234	80	
302.98565	72	
303.06994	80	
303.90601	72	
307.47010	88	
307.82345	68	
307.85998	78	
307.89014	80	
308.89684	68	
311.85986	160	
311.88559	124	
311.93229	84	
312.04502	68	
312.87203	106	
312.88929	72	
318.90384	72	
320.93129	68	
323.75088	70	
323.87657	80	
324.88750	80	
325.89497	74	
327.88043	100	
328.82679	150	
328.88176	132	
329.11265	72	
329.85046	70	
329.89969	70	
335.18176	70	
335.37318	82	
336.90848	72	
337.12006	76	
337.53988	82	
338.26633	70	
338.74986	80	
339.24736	78	
340.03016	76	
343.92944	78	
END IONS

###FS:    #m/z: 363.95765 #charge 1+
###MS: 127
###MSMS: 130
BEGIN IONS
TITLE=Cmpd 97, +MS2(363.9577), 28.0-35.0eV, 2.8min #130
RTINSECONDS=167.031
SCANS=127,130
PEPMASS=363.95765	464734
CHARGE=1+
58.73878	76	
86.46005	92	
182.98085	80	
183.01247	84	
189.40640	86	
189.86438	324	1+
191.85611	482	1+
196.02188	74	
196.88390	332	1+
200.87676	122	
203.89044	84	
204.42377	108	
207.87386	130	
207.95081	266	1+
209.94545	608	
210.88717	134	
212.88003	1308	1+
217.42435	126	
218.91516	98	
220.04664	74	
222.95219	598	1+
224.95200	448	1+
226.89564	82	
226.94778	6696	1+
227.08570	94	
227.93419	284	
228.89443	446	1+
228.94314	6758	1+
228.98263	86	
229.13920	96	
230.84521	100	
230.89068	1618	1+
231.08877	78	
232.88547	252	
233.84932	84	
234.88411	176	
235.02361	108	
237.06122	78	
239.91598	80	
240.55044	86	
240.94009	516	
241.91748	112	
241.94052	1484	1+
242.83230	142	
242.94225	946	1+
242.95969	604	1+
243.48507	104	1+
244.81878	204	
244.95850	3722	1+
245.94114	146	
246.80821	280	1+
246.86662	78	
246.90757	156	
246.93091	96	
246.95366	3972	1+
248.41437	96	
248.80480	212	
248.85034	86	
248.90254	544	1+
249.80307	138	
250.81706	82	
250.94775	122	
250.97030	162	
251.04950	80	
251.38260	86	
252.08690	76	
253.90736	250	
254.85341	74	
256.86108	80	
256.93390	86	
258.83137	486	1+
258.92981	90	
259.44153	78	
259.89666	88	
260.83070	358	1+
260.96602	318	
262.10064	74	
262.96111	84	
263.83012	92	
263.98053	82	
264.38981	100	
264.82049	112	
264.96707	124	
265.89923	92	
266.81177	370	1+
267.97383	390	
268.78911	102	
268.88106	84	
269.80825	90	
269.97063	754	1+
271.10772	76	
271.59024	74	
271.79676	72	
271.85043	120	
271.91497	110	
274.13757	78	
275.35241	98	
275.92192	80	
276.12537	72	
276.45753	72	
278.36646	84	
278.42364	78	
278.80486	106	
278.84629	240	1+
279.10644	132	
279.79758	114	
280.80018	278	
280.82788	80	
281.79016	440	1+
282.87309	246	1+
283.07335	86	
283.43066	76	
283.83455	192	
283.96396	114	
283.98149	98	
284.02261	82	
284.82531	254	
285.07683	74	
285.37325	82	
285.84649	400	
285.91272	84	
286.54826	80	
287.41787	90	
288.86459	92	
289.43985	114	
289.87033	100	
292.40619	78	
292.43609	90	
292.83698	94	
294.87229	102	
294.92896	212	1+
295.02644	86	
295.29270	110	
295.86445	78	
296.81145	448	1+
297.11157	88	
297.98866	80	
298.12205	74	
298.37032	84	
298.41917	76	
298.80485	698	1+
300.80211	766	1+
300.85261	74	
301.85719	132	
301.88460	82	
302.24744	74	
303.85545	584	1+
306.93181	98	
307.89437	240	
308.86368	204	1+
310.81618	80	
311.01785	86	
313.37822	88	
314.18070	92	
314.82058	174	
315.58823	88	
315.76699	92	
316.81212	140	
318.04926	82	
319.80491	122	
320.94207	102	
321.64411	86	
321.81958	122	
321.86570	144	
322.59322	74	
322.80137	82	
322.82271	104	
322.92776	202	1+
323.98965	86	
327.19544	74	
328.61180	112	
328.89040	78	
332.37322	84	
332.86817	112	
339.83002	74	
340.75519	84	
344.88829	80	
353.74927	82	
353.76968	104	
353.88795	84	
359.87007	74	
363.26483	92	
367.91577	78	
END IONS

###FS:    #m/z: 322.93092 #charge 1+
###MS: 131
###MSMS: 132
BEGIN IONS
TITLE=Cmpd 98, +MS2(322.9309), 28.0-35.0eV, 2.9min #132
RTINSECONDS=170.697
SCANS=131-132
PEPMASS=322.93092	2834836
CHARGE=1+
116.62326	66	
187.05623	74	
191.86650	70	
192.88938	70	
195.95651	62	
196.96687	88	
197.02349	76	
201.04546	106	
204.98237	64	
205.94860	88	
205.97110	114	
206.06164	78	
208.83116	84	
208.89637	132	
208.99621	92	
210.99266	84	
211.83368	114	
219.38964	86	
220.87484	278	1+
222.95452	80	
223.95939	124	
225.03663	80	
225.86626	118	
226.38135	80	
227.03041	66	
227.38763	78	
227.90394	74	
228.85074	74	
228.93817	70	
230.83648	154	
230.89065	118	
232.05298	62	
233.16375	86	
233.84868	88	
233.96119	62	
235.04428	68	
235.56614	94	
236.80007	78	
237.54531	82	
238.02985	78	
238.83459	74	
238.93835	298	1+
239.07798	168	1+
240.79249	72	
240.82517	304	1+
240.94148	2622	
241.88109	82	
241.94006	9382	1+
242.00956	70	
242.82776	62	
242.94229	6724	1+
243.83613	74	
244.81778	246	1+
244.84121	70	
244.88727	76	
244.94066	1362	1+
246.94369	72	
246.98812	118	
247.89057	66	
248.05079	78	
248.85022	78	
248.90817	94	
248.98935	138	
249.85242	90	
249.94589	208	1+
250.83954	70	
251.33178	92	
251.99805	64	
253.09445	68	
254.87084	174	
255.03024	94	
255.37175	84	
255.90569	118	
255.94486	66	
256.38905	66	
257.79988	136	
257.89156	80	
258.83468	188	
258.89616	110	
259.40020	88	
259.81182	74	
260.83491	68	
261.79655	72	
261.83504	78	
262.83080	296	1+
262.98415	70	
263.07959	80	
263.49037	64	
263.92299	62	
265.02498	100	
265.25101	68	
265.80315	62	
266.06370	64	
266.86845	168	
266.89520	66	
266.96774	64	
267.00367	76	
267.04777	92	
267.79287	100	
268.95565	64	
270.90220	78	
271.35523	76	
271.79830	66	
271.86207	70	
271.97448	78	
272.88257	84	
273.30277	66	
274.94254	94	
275.81110	134	
277.84804	72	
279.04881	62	
279.09155	1346	1+
279.13925	70	
281.22301	74	
281.80618	94	
281.86377	72	
281.96925	80	
282.86066	82	
283.07312	76	
283.28220	94	
283.79177	150	
283.87765	72	
284.11127	74	
284.20873	62	
284.29222	292	
284.84725	68	
285.83393	72	
286.06221	80	
286.14755	68	
286.81550	104	
286.87097	66	
286.98310	66	
288.76015	66	
289.74995	86	
289.79382	96	
289.88584	74	
292.88535	74	
295.41660	76	
296.87228	72	
298.41041	90	
298.72477	64	
299.82303	80	
300.03951	72	
301.03603	62	
303.80552	62	
304.88512	78	
304.97318	78	
307.08880	152	1+
307.90060	74	
309.87118	74	
310.14116	80	
311.83449	66	
311.87818	86	
313.82535	166	1+
313.84608	66	
314.92785	64	
315.44902	66	
316.90069	96	
322.77698	68	
323.87871	66	
325.88640	144	
327.09327	98	
327.88183	76	
END IONS

###FS:    #m/z: 340.94178 #charge 1+
###MS: 131
###MSMS: 133
BEGIN IONS
TITLE=Cmpd 99, +MS2(340.9418), 28.0-35.0eV, 2.9min #133
RTINSECONDS=171.479
SCANS=131,133
PEPMASS=340.94178	1044100
CHARGE=1+
190.94906	84	
193.88387	72	
201.00415	92	
203.42776	88	
203.88526	78	
205.95413	82	
208.95897	70	
209.94968	78	
210.92748	136	
212.87817	324	1+
213.83464	74	
213.94069	980	1+
214.88721	212	1+
215.85726	70	
215.92539	86	
215.93934	288	
222.89935	68	
223.95832	166	
224.83799	84	
224.91121	80	
224.95181	68	
225.84938	88	
227.83565	76	
228.85098	78	
228.93787	70	
230.89054	162	
231.84532	74	
231.88776	158	
231.94834	548	1+
233.40753	152	
233.89933	246	
234.40633	90	
236.88707	86	
237.89804	202	1+
238.85890	102	
240.23236	72	
240.63800	96	
240.83980	98	
241.13350	80	
241.84372	196	
241.87020	76	
242.84580	248	
243.82969	134	
244.95317	104	
245.83377	86	
246.05483	84	
247.87563	84	
247.89568	76	
248.41447	90	
248.87898	80	
249.00306	72	
249.45690	74	
249.96142	440	1+
250.95376	100	
251.74839	106	
252.88362	78	
254.93835	90	
254.96707	700	1+
255.91368	98	
256.27116	76	
256.85705	120	
256.89467	188	
256.91706	100	
257.41250	90	
257.84414	752	1+
257.87180	72	
258.84616	630	1+
259.91033	74	
259.95538	212	
260.83974	214	
260.96771	126	
261.84262	170	
262.84687	82	
262.88466	82	
263.88037	70	
263.92286	76	
264.87093	130	
266.84539	80	
267.97156	74	
268.84284	218	
268.95985	126	
269.89066	76	
269.94534	78	
271.15291	68	
271.85915	76	
273.08323	68	
275.86408	180	
275.88324	90	
275.95204	84	
276.85707	590	1+
277.81585	98	
277.96551	184	1+
278.84529	606	1+
279.58015	94	
279.88834	74	
280.12469	76	
280.85996	160	
280.91447	72	
280.93528	124	
282.19383	70	
282.92872	76	
284.84820	78	
286.81701	80	
287.90960	106	
289.88802	76	
290.80433	72	
291.50014	88	
291.79579	76	
293.85034	84	
293.86977	72	
293.93479	84	
294.05078	96	
294.86940	130	
294.91050	94	
295.88207	72	
295.99741	84	
296.85342	266	1+
297.89247	116	
299.78242	70	
299.87457	124	
299.88708	98	
301.11905	70	
301.86104	78	
302.14042	68	
303.01650	68	
304.15474	72	
305.04592	78	
305.58445	94	
305.76686	90	
305.88181	122	
306.87786	72	
307.80385	80	
308.80318	114	
308.88041	164	
309.91724	130	
309.93347	94	
310.12161	94	
310.41813	86	
310.82510	76	
311.71936	92	
314.81455	98	
314.91455	80	
316.18415	90	
321.33383	100	
321.39772	90	
322.80138	70	
324.89344	190	
326.83372	76	
327.17767	100	
328.88848	102	
329.87775	92	
330.81689	168	
330.87505	88	
331.75548	72	
333.05845	78	
333.74729	68	
336.88364	70	
337.84863	86	
342.13018	72	
343.18282	80	
344.75392	68	
345.70977	70	
345.79868	68	
END IONS

###FS:    #m/z: 363.95781 #charge 1+
###MS: 131
###MSMS: 134
BEGIN IONS
TITLE=Cmpd 100, +MS2(363.9578), 28.0-35.0eV, 2.9min #134
RTINSECONDS=172.251
SCANS=131,134
PEPMASS=363.95781	446900
CHARGE=1+
49.78510	74	
57.73322	78	
168.97500	84	
189.86249	204	
191.85983	206	
194.88869	78	
195.26240	72	
195.96141	90	
196.88286	168	
206.92690	90	
207.87405	178	
207.94894	386	1+
209.91507	74	
209.94324	1134	1+
210.88258	102	
211.88359	74	
212.88007	1738	1+
218.86604	72	
222.88117	160	
223.95411	104	
224.95143	722	1+
225.82170	166	1+
226.90027	114	
226.94827	6600	1+
227.89335	92	
227.92842	76	
228.89413	242	1+
228.94248	7186	1+
230.88794	2054	1+
231.03636	96	
231.45282	72	
232.41416	88	
233.84477	100	
234.87974	346	
236.86620	74	
236.93629	104	
238.08107	80	
238.94082	134	
240.82667	138	
240.94181	620	
240.96188	334	
241.94184	376	
242.94292	1160	1+
243.81836	72	
243.85630	72	
244.07513	72	
244.95852	3554	1+
245.94205	208	
246.43431	76	
246.90579	114	
246.92921	84	
246.95319	3012	1+
248.05257	184	1+
248.80264	282	1+
248.90117	690	1+
248.96082	154	
250.89663	170	
250.96899	180	
251.02227	78	
251.53436	98	
253.90924	160	
254.85377	72	
256.12756	74	
258.84842	164	
258.87663	100	
258.97697	94	
259.44552	84	
259.84284	108	
260.83123	610	1+
262.89634	78	
263.86638	114	
263.89691	72	
263.91288	82	
264.79546	74	
264.93518	74	
264.96426	76	
265.06908	76	
265.08533	84	
265.86523	78	
265.98204	120	
266.53448	76	
266.81204	294	
267.10387	78	
267.81364	154	
267.97312	600	1+
268.81850	78	
268.83975	140	
269.05229	84	
269.97039	886	1+
270.83008	166	1+
271.10835	90	
271.95867	72	
272.06181	76	
272.14099	74	
272.87856	76	
272.90953	86	
273.97674	74	
274.86356	82	
276.80616	90	
276.92370	78	
277.43258	84	
277.85841	188	
277.92583	74	
278.80055	74	
279.09993	158	1+
280.79522	860	1+
282.93881	72	
283.83613	90	
283.95318	84	
284.10388	72	
284.82423	118	
284.85437	128	
285.81304	104	
285.84637	290	
285.91173	144	
286.41947	90	
286.55248	86	
287.42115	216	
289.80243	72	
289.83985	74	
289.87007	102	
289.88788	80	
289.92788	106	
290.01135	86	
290.04288	80	
291.64054	102	
293.12104	78	
294.12221	72	
294.83023	86	
295.81573	148	
296.81123	478	1+
297.85052	174	1+
298.80276	366	
299.03881	124	
299.80637	172	
299.86929	104	
300.80202	224	
301.79810	402	1+
301.86048	704	1+
303.85884	258	
304.11178	78	
304.88078	80	
304.90442	140	
304.95153	78	
305.95816	86	
306.93449	196	1+
308.03705	74	
308.14214	162	
310.88171	118	
311.13258	80	
313.03925	86	
313.35863	96	
313.43899	86	
316.12196	72	
316.81534	84	
317.82014	102	
318.87591	194	1+
318.92998	92	
320.13552	82	
321.81639	192	
321.86920	114	
321.89009	202	1+
322.02317	74	
322.92828	278	1+
323.16105	80	
323.80603	216	1+
323.88923	208	1+
326.87758	96	
326.95985	78	
329.87813	196	1+
335.62497	114	
336.94734	76	
340.94241	168	
342.84359	74	
346.06395	80	
349.19800	76	
355.42541	80	
357.72112	72	
360.71861	82	
364.40795	76	
364.90258	80	
368.74573	76	
END IONS

###FS:    #m/z: 507.84698 #charge 1+
###MS: 135
###MSMS: 136
BEGIN IONS
TITLE=Cmpd 101, +MS2(507.8470), 28.2-35.2eV, 2.9min #136
RTINSECONDS=175.944
SCANS=135-136
PEPMASS=507.84698	126570
CHARGE=1+
196.01555	704	1+
220.05021	150	
223.97181	114	
224.97895	200	
227.95679	114	
232.89712	362	
237.06135	250	1+
249.90044	138	
252.08141	332	1+
256.40264	146	
257.86351	280	1+
258.10038	274	1+
266.09347	134	
266.16796	330	
268.91723	148	
268.97199	146	
272.85272	294	1+
274.84446	264	1+
277.89295	118	
278.86114	192	
282.85589	110	
284.91684	112	
285.79448	302	1+
285.97627	204	
287.83455	144	
287.85243	556	1+
289.84762	128	
289.88112	204	
290.86783	290	
291.88177	182	
293.87338	976	1+
293.90898	144	
294.12734	122	
296.85546	192	
300.11830	130	
300.83894	146	
301.86748	114	
303.86495	414	1+
305.86471	1144	1+
307.89124	368	1+
308.14218	680	1+
308.80382	166	
308.87335	880	1+
309.89094	146	
310.15732	496	1+
310.89290	132	
311.88516	1882	1+
312.83568	140	
314.86553	672	1+
315.89392	140	
316.85216	238	1+
317.81805	112	
317.88968	132	
319.00249	112	
321.99227	136	
323.87435	256	
324.86522	410	
324.90499	120	
325.82829	144	
325.90071	306	
326.88426	2060	1+
327.76473	340	1+
328.01319	126	
328.87375	228	
329.88456	156	
330.17318	182	1+
330.88893	322	1+
331.77760	178	1+
332.87226	644	1+
335.88631	176	
336.78206	146	
337.89036	132	
338.88602	200	
340.75788	192	1+
343.76283	118	
343.87347	148	
344.87774	142	
345.77625	142	
345.85430	178	1+
347.77208	510	1+
347.82775	146	
347.89415	356	1+
348.78931	140	
348.84297	202	
349.75544	312	
349.79226	182	
350.76654	450	1+
350.80482	140	
350.88777	116	
351.80663	236	1+
352.87471	146	
353.85201	354	
355.77718	116	
355.91063	142	
357.86920	230	1+
358.77872	308	1+
360.75806	122	
362.86961	112	
363.78632	142	
364.03672	178	
364.73280	200	1+
365.02057	138	
365.78753	460	1+
366.18704	150	
366.84501	136	
367.71133	206	
367.76674	532	1+
368.71445	240	1+
368.83648	134	
368.89970	226	
369.83902	470	1+
370.80745	204	1+
371.72849	118	
371.79007	224	
372.77891	416	1+
372.85510	222	1+
372.86978	124	
373.79910	144	
374.89798	206	
375.72923	220	
375.75731	146	
378.73802	204	
380.72056	154	
380.87639	130	
380.92060	118	
381.71739	200	1+
381.83863	674	1+
382.85893	122	
383.80114	188	
384.78030	116	
384.80650	144	
384.85139	812	1+
385.77713	250	
385.79372	258	
385.82747	118	
386.73507	122	
386.77732	146	
386.86518	122	
387.79817	466	1+
388.77262	200	
388.80250	394	1+
389.20179	250	
389.84869	152	
390.19669	144	
390.75698	168	
390.78760	118	
390.80626	136	
390.84188	682	1+
391.75124	112	
391.79565	128	
392.72859	256	1+
392.76365	196	1+
392.82728	784	1+
392.88591	104	1+
394.81090	122	
395.77260	160	
396.79775	116	
398.73103	436	1+
398.79711	184	
398.84626	446	1+
399.85100	384	1+
403.87677	154	
405.76148	516	1+
405.78611	218	
405.86740	224	
406.06264	252	1+
406.77747	124	
406.86183	112	
407.74429	218	
407.86900	1020	
408.76656	114	
408.85346	736	1+
409.72650	552	1+
409.78587	228	1+
410.73102	334	1+
410.77182	274	1+
410.83869	748	
410.86875	242	
411.17850	208	1+
411.81413	226	1+
411.86604	150	
412.73630	160	
412.84980	392	
413.11899	120	1+
413.75144	128	
413.78743	198	1+
413.87444	116	
416.87832	154	
417.69874	170	
421.36515	330	1+
421.88687	344	1+
422.83047	136	
422.86549	736	1+
423.77916	254	
424.78706	132	
425.75900	910	1+
425.88276	148	
426.86190	960	1+
427.73426	326	
427.90823	118	
427.95836	112	
428.11206	136	
428.74100	272	
428.85027	942	1+
429.70469	466	1+
429.75549	198	
429.82453	112	
429.87488	156	
430.74459	134	
430.86132	646	1+
431.74021	142	
431.77158	182	1+
431.86763	376	1+
432.88881	112	
437.72528	206	1+
437.79285	134	
439.78555	138	
439.89615	210	
440.21841	208	1+
440.71499	110	
441.77209	136	
443.76764	304	
444.87227	1066	1+
445.71672	258	1+
445.74558	562	1+
446.68481	148	
446.87997	322	1+
447.71297	474	1+
448.88963	128	
449.70887	202	1+
449.75723	140	
449.87803	446	1+
450.75289	380	1+
457.90509	416	1+
462.88797	374	1+
465.72105	392	1+
467.89035	524	1+
471.70398	230	1+
485.89991	372	1+
487.89252	188	1+
509.29462	180	
509.86271	156	
512.04815	122	1+
END IONS

###FS:    #m/z: 336.94647 #charge 1+
###MS: 135
###MSMS: 137
BEGIN IONS
TITLE=Cmpd 102, +MS2(336.9465), 28.0-35.0eV, 3.0min #137
RTINSECONDS=176.724
SCANS=135,137
PEPMASS=336.94647	51568
CHARGE=1+
54.75978	86	
172.25345	72	
192.88987	74	
196.53617	112	
199.44404	90	
205.94699	90	
207.97119	156	
208.84336	74	
208.98176	72	
210.88428	268	1+
211.94428	2596	1+
212.87938	702	
213.94072	1204	
215.89440	140	
215.93698	540	1+
216.90336	72	
218.84716	126	
223.55609	82	
223.97444	112	
224.83900	104	
224.92051	80	
226.03211	76	
226.97440	78	
228.84173	70	
228.89979	168	1+
229.93623	112	
229.95531	1688	1+
230.89012	1186	1+
231.95081	828	1+
233.83531	146	
233.94747	112	
234.82574	80	
234.88190	96	
234.90118	134	
235.37753	88	
238.88881	120	
239.02008	96	
241.45826	76	
241.84174	596	1+
242.06129	88	
242.84314	326	1+
244.98712	76	
245.84890	76	
246.39434	94	
246.90961	110	
246.95345	72	
247.13887	104	
247.40316	106	
247.90170	78	
247.96638	230	
248.82694	170	1+
248.89991	368	1+
249.95996	242	
250.96709	170	
251.83648	390	1+
251.95910	96	
252.82922	80	
252.97205	1054	1+
253.08765	74	
253.86367	108	
253.90252	72	
254.96873	506	
255.07780	114	
255.92149	82	
256.88791	82	
256.96412	232	
257.82947	160	
257.84980	286	1+
257.87950	80	
258.01345	70	
258.86278	70	
259.07393	80	
259.93835	70	
259.95840	118	
260.85138	68	
260.87358	70	
261.83647	126	
262.83293	76	
262.89050	80	
265.08730	72	
266.01750	72	
267.78459	70	
267.84206	172	
267.98979	84	
268.79646	70	
268.84012	424	
269.84850	192	
269.92323	78	
270.84831	134	
270.93653	80	
271.01356	70	
271.85592	88	
271.91963	116	
272.84580	78	
272.91493	70	
272.97890	176	
273.83281	76	
274.18211	72	
274.83991	76	
275.99888	86	
276.10787	134	
276.85780	150	
276.88073	72	
276.92166	74	
277.10778	114	
277.83769	180	
277.86233	196	
278.83976	146	
278.86298	130	
278.91479	112	
279.85190	72	
279.86577	98	
280.83864	210	1+
280.93903	82	
281.88599	286	1+
283.13751	96	
285.85176	138	
286.84954	1098	1+
286.91427	70	
289.36949	84	
291.02005	86	
291.74753	94	
291.86778	152	
293.10755	176	
294.00034	84	
294.85444	114	
294.87233	142	
296.87923	82	
296.89574	78	
298.97066	92	
299.07705	70	
299.87394	148	
300.85278	96	
300.87598	72	
301.35543	72	
301.83096	100	
301.93820	72	
303.86449	108	
303.88901	84	
303.94699	72	
304.85946	70	
308.62303	98	
308.86933	76	
309.87341	112	
310.87922	72	
311.88156	114	
312.35081	70	
312.39224	88	
312.92849	84	
312.94804	70	
313.86977	110	
315.90690	88	
321.76080	72	
321.78716	80	
322.77064	76	
322.88059	96	
323.95426	72	
326.88473	70	
328.37574	78	
329.89281	70	
331.94120	100	
332.91505	76	
334.88882	74	
335.41816	82	
336.51860	70	
338.02626	164	1+
339.23125	84	
341.88717	72	
END IONS

###FS:    #m/z: 359.96231 #charge 1+
###MS: 135
###MSMS: 138
BEGIN IONS
TITLE=Cmpd 103, +MS2(359.9623), 28.0-35.0eV, 3.0min #138
RTINSECONDS=177.497
SCANS=135,138
PEPMASS=359.96231	36392
CHARGE=1+
173.87848	86	
177.94664	92	
178.94399	80	
185.43588	190	
196.88117	140	
198.04168	80	
198.88594	78	
205.95047	86	
208.95971	134	
209.94295	700	
218.88827	72	
218.91337	108	
221.84645	86	
221.94512	94	
222.95389	312	
223.88926	130	
223.95363	160	
224.95024	596	1+
225.97073	112	
226.94802	3228	1+
226.97391	180	
228.94283	3890	1+
229.13212	80	
229.74491	104	
229.89609	72	
230.01695	84	
231.86422	78	
232.89749	80	
232.95060	80	
233.43554	92	
233.86029	258	1+
236.83229	92	
236.98718	86	
237.41688	74	
238.94106	126	
239.42471	90	
239.58767	100	
240.08251	80	
240.82284	116	
240.94257	296	
240.95951	562	1+
241.90033	110	
241.94048	260	
242.96403	304	1+
243.04213	112	
244.82799	76	
244.92395	92	
244.95809	1846	
245.04497	74	
245.94209	80	
246.89647	74	
246.95273	2086	1+
247.03743	110	
249.44725	94	
249.90480	84	
250.83439	190	
250.95343	212	
250.97387	152	
251.07282	122	
252.80937	76	
252.94234	84	
254.95566	76	
255.22834	84	
258.98497	86	
259.90073	80	
260.01146	78	
260.83297	132	
260.97799	298	1+
262.09085	76	
262.13069	74	
263.99258	76	
264.86031	184	
264.98099	76	
265.81634	204	1+
266.84126	228	1+
267.11805	88	
267.45544	80	
267.81287	164	
267.97394	712	1+
268.91505	84	
268.95549	74	
269.08049	80	
269.85716	194	
269.96878	542	1+
270.87008	94	
270.90045	86	
271.86301	76	
273.05886	74	
274.80053	72	
274.89467	284	1+
275.63157	98	
275.79116	72	
276.85012	78	
277.14448	80	
277.80795	136	
277.84812	80	
278.80157	142	
278.84236	110	
279.10798	174	
280.06088	84	
280.72289	78	
280.79372	436	1+
280.83412	170	
281.11812	72	
282.14867	98	
282.72240	112	
283.84769	124	
284.06380	88	
284.83107	166	
286.93534	76	
288.79339	162	1+
290.92394	72	
293.79814	74	
293.87588	92	
294.85031	190	1+
295.43579	80	
295.87361	92	
296.81291	126	
297.81315	132	
297.93133	74	
298.80496	472	1+
300.32893	72	
300.87819	72	
301.00405	74	
301.82859	72	
302.80476	210	1+
302.83462	126	
306.43953	92	
306.85425	100	
306.88071	90	
306.93205	94	
307.13697	194	
309.79861	122	
311.86049	72	
315.82264	124	
316.81783	124	
316.84160	86	
316.87387	72	
318.13733	72	
319.92000	80	
320.14474	302	1+
320.92346	80	
321.86008	72	
322.02756	90	
322.33164	92	
322.93010	180	
326.10341	104	
328.08458	94	
328.56496	76	
330.88831	80	
330.91294	84	
331.67722	90	
331.77344	74	
333.08762	78	
335.08777	86	
336.54536	92	
336.94650	342	1+
337.71348	92	
338.16032	84	
338.80629	86	
339.42375	92	
339.83200	170	
340.73471	72	
340.94161	268	
343.11671	82	
348.76469	72	
354.71517	94	
355.42771	88	
356.75900	126	
364.79688	76	
END IONS

###FS:    #m/z: 507.84695 #charge 1+
###MS: 139
###MSMS: 140
BEGIN IONS
TITLE=Cmpd 104, +MS2(507.8469), 28.2-35.2eV, 3.0min #140
RTINSECONDS=181.191
SCANS=139-140
PEPMASS=507.84695	152052
CHARGE=1+
65.16107	150	
196.01779	360	
206.04222	124	
223.97441	126	
224.97637	124	
232.89628	588	1+
234.88260	132	
236.89154	120	
238.94888	164	
241.85507	126	
251.07185	324	1+
254.90473	184	1+
257.87403	190	1+
261.38337	136	
266.17389	140	
269.92546	132	
271.85471	404	1+
272.89299	190	1+
273.80226	196	1+
278.82949	356	1+
278.88542	172	
279.85010	134	
282.10352	202	1+
285.85473	256	
287.85172	598	
288.86730	772	1+
288.89460	154	
289.84494	132	
289.94828	170	1+
290.86573	720	1+
291.88112	192	
292.12869	142	1+
293.87482	556	
294.87210	640	1+
295.14957	124	
296.82310	134	
296.86062	182	
297.08627	170	
297.85291	418	1+
297.90474	186	
298.80822	264	1+
298.85409	278	1+
300.85018	174	
300.88707	376	1+
300.96463	126	
301.11588	130	
301.81319	130	
301.85835	136	
302.85614	120	
303.36174	150	
303.86579	312	
304.11345	214	1+
305.86300	416	
305.88415	166	
306.86632	248	
307.89064	462	
308.14206	1202	1+
308.87174	1188	1+
309.88848	126	
310.15767	690	1+
310.95286	172	
311.35583	120	
311.88305	1174	1+
312.17666	290	
313.76829	154	
314.81089	322	1+
314.83330	120	
314.86125	630	1+
316.88644	132	
318.82506	126	
320.88394	244	1+
322.86208	176	
323.87261	366	
324.86083	130	
324.91869	152	
325.82351	176	1+
325.84570	122	
325.90443	278	
326.88418	2274	1+
327.80427	134	
328.88300	586	
329.80954	128	
329.86780	148	
329.89915	164	
330.16855	210	1+
330.88299	320	1+
332.87343	232	
333.87344	156	
333.89782	144	
334.83540	438	1+
336.79589	184	1+
336.89639	148	
338.84941	202	
339.88769	178	
341.78473	230	1+
344.87096	120	
347.77346	260	
348.77517	158	
349.02260	146	
350.07613	156	
350.76320	248	
350.78355	184	
350.85562	166	
350.88398	408	1+
351.77337	186	
351.92262	122	
352.09288	162	
352.80293	122	
352.82424	312	1+
353.85293	310	
353.91304	190	
359.39749	168	
364.80045	202	1+
365.78240	250	
366.08935	144	
366.78612	180	
366.84255	184	
367.76634	368	1+
367.84550	130	
369.80365	172	
369.83679	138	
371.80412	162	
371.82800	148	
372.78238	370	1+
373.71882	210	
373.78764	236	1+
373.81493	190	
374.81741	192	
376.72933	288	1+
376.80887	166	
377.73349	242	1+
377.80849	254	1+
378.83470	122	
379.44315	126	
380.71993	192	
381.71823	466	1+
383.80076	220	
384.85277	688	1+
384.87859	182	1+
385.77408	206	
387.84415	460	1+
387.91586	182	1+
388.04121	174	
388.75364	188	1+
389.19758	122	
390.84032	514	1+
391.88705	166	
392.06452	180	1+
392.82488	294	
392.86609	254	1+
393.82946	132	
395.77542	160	
396.73063	250	1+
396.75033	124	
397.89520	168	
398.73033	408	1+
399.85108	406	1+
400.72968	196	
400.80621	140	
402.86603	160	
403.80654	292	1+
403.87280	362	
404.86194	498	1+
405.76036	132	
405.82458	136	
406.75066	652	1+
406.80172	126	
407.73900	170	
407.75138	482	1+
407.86713	766	
408.85417	1166	1+
408.89805	124	
409.71962	156	
409.88847	142	
410.34979	120	
410.72072	458	1+
410.74374	148	
410.83836	1230	1+
412.84841	180	
413.88573	132	
414.86459	160	
415.32077	124	
415.81107	124	
415.84078	260	
416.88201	220	
417.70571	164	1+
418.84547	170	
421.82334	236	1+
421.88684	184	
422.87419	192	
423.77254	356	
423.87130	416	1+
424.76562	258	
425.75492	850	1+
426.77636	138	
426.80184	290	1+
426.86119	930	1+
427.73629	412	
428.74006	980	1+
428.85074	1100	1+
429.70399	438	1+
429.74420	686	1+
431.68800	122	
431.82609	222	1+
431.86830	352	1+
433.85179	180	
435.73865	132	
439.89576	218	
442.23066	128	
443.76928	176	
444.71232	240	1+
444.87182	1302	1+
444.90406	138	
445.75010	230	
447.71312	292	1+
447.76051	296	1+
449.88246	210	
450.74735	190	
450.87897	136	
451.74650	174	
452.74415	120	
457.90372	362	
458.91089	236	
462.88396	318	1+
463.78523	148	
466.72341	122	
467.78409	152	1+
467.89475	130	
473.70145	198	1+
485.90039	468	1+
486.79966	206	1+
509.80654	150	
END IONS

###FS:    #m/z: 336.94643 #charge 1+
###MS: 139
###MSMS: 141
BEGIN IONS
TITLE=Cmpd 105, +MS2(336.9464), 28.0-35.0eV, 3.1min #141
RTINSECONDS=181.963
SCANS=139,141
PEPMASS=336.94643	51576
CHARGE=1+
195.97701	70	
201.98548	70	
209.95569	100	
210.88548	80	
211.94477	2744	
212.87968	702	
213.93982	1348	1+
215.88610	84	
215.93790	248	
216.89797	68	
217.88267	102	
218.84070	84	
219.55535	102	
222.99088	74	
224.83688	72	
226.16518	70	
226.94524	104	
227.90236	74	
228.89137	72	
229.95590	3558	1+
230.88819	1274	1+
231.94970	2234	1+
232.97067	70	
233.48265	74	
233.82588	336	1+
233.85229	68	
233.89541	174	
233.94712	300	1+
234.88990	72	
235.39081	72	
236.01676	92	
236.90781	74	
238.07345	82	
239.86278	140	
239.98903	98	
240.85502	68	
241.84724	154	
242.84906	148	
242.89675	98	
243.38696	70	
244.37440	86	
244.41105	92	
244.96793	74	
245.83378	70	
246.85522	126	
246.90320	72	
247.96539	596	1+
248.90047	522	
248.91755	78	
249.05352	78	
249.83277	172	
249.95951	428	1+
250.83424	86	
250.91603	72	
251.00261	68	
251.07190	138	
251.83822	172	
251.96058	148	
252.84106	90	
252.97178	1614	
253.57518	80	
253.90531	158	
253.96135	822	1+
254.04108	70	
254.12706	74	
254.96536	700	1+
255.07404	322	1+
255.91156	238	1+
256.86496	70	
256.89445	92	
257.82460	76	
257.84513	176	
258.80991	96	
258.85550	162	
258.97364	96	
259.85264	346	1+
260.41570	88	
260.82392	80	
261.09365	72	
261.85020	76	
262.82660	128	
262.84544	168	1+
262.95167	154	
263.41821	104	
264.85298	258	1+
265.45895	76	
265.80332	80	
265.90132	76	
266.50034	68	
267.84291	102	
267.91889	86	
268.84114	706	1+
269.08454	100	
270.40073	84	
270.84329	112	
270.98219	148	
271.87750	68	
271.92082	172	
271.93679	88	
272.44460	76	
272.85008	76	
272.98216	76	
273.84875	88	
273.91995	118	1+
274.05208	74	
274.86025	124	
275.85844	66	
276.86383	236	
276.90531	72	
276.99569	76	
277.83575	480	1+
277.85929	252	1+
278.24306	68	
278.89115	70	
280.86801	284	1+
281.07730	70	
282.83567	72	
282.98430	116	
284.78828	66	
285.85080	174	
286.77098	76	
286.85115	770	1+
289.01056	74	
289.84606	74	
289.88067	74	
291.86935	72	
292.10427	328	1+
292.87416	82	
293.87810	70	
294.99906	66	
295.87855	70	
296.89367	66	
297.02921	88	
297.11184	78	
297.81280	72	
298.92828	86	
298.98971	86	
299.83491	74	
299.86083	68	
299.99083	84	
300.87603	84	
303.00134	74	
304.82273	70	
304.88207	190	1+
304.90642	92	
305.54587	80	
305.85931	132	
306.81558	76	
307.41916	268	1+
307.88813	70	
308.89678	96	
309.80363	116	
309.86980	140	
310.86366	124	
311.09327	72	
311.87447	268	1+
315.02795	74	
315.97887	82	
316.00765	70	
319.86284	72	
320.98424	70	
321.88220	74	
322.08764	72	
323.20941	78	
324.89640	68	
325.06243	72	
325.97723	76	
327.53759	76	
327.89329	68	
332.38870	80	
336.89693	70	
340.81864	148	
340.86327	168	
341.01825	74	
341.79389	72	
END IONS

###FS:    #m/z: 359.96242 #charge 1+
###MS: 139
###MSMS: 142
BEGIN IONS
TITLE=Cmpd 106, +MS2(359.9624), 28.0-35.0eV, 3.1min #142
RTINSECONDS=182.735
SCANS=139,142
PEPMASS=359.96242	36066
CHARGE=1+
76.69029	72	
183.86424	80	
191.10516	80	
193.93489	72	
194.88550	78	
196.10767	76	
198.87190	82	
207.94757	114	
208.88580	72	
209.42765	86	
209.94325	952	1+
210.95835	74	
213.12216	74	
218.88065	100	
220.95857	92	
221.93620	72	
222.95283	452	1+
224.89096	74	
224.94892	800	1+
226.94750	5592	1+
227.02085	72	
227.89514	80	
228.89090	124	
228.94295	6228	1+
229.12172	114	
229.50148	72	
231.86220	78	
233.95871	94	
235.86889	78	
236.97404	80	
237.05338	134	
237.92566	74	
239.07525	316	1+
239.83698	72	
240.13378	72	
240.82447	102	
240.94002	392	
240.96238	480	
241.95183	798	1+
242.95951	480	1+
243.01746	80	
244.95758	2776	1+
245.94405	196	
246.54270	86	
246.95361	3028	1+
247.08852	76	
247.43797	74	
247.97838	214	1+
248.80415	152	
248.93517	76	
249.03222	88	
249.79817	84	
250.95337	238	
250.98051	94	
252.08080	74	
252.11681	106	
252.87989	100	
252.95418	242	
258.97542	74	
259.85417	140	
260.83179	72	
260.96911	232	
261.97130	156	
262.44478	76	
265.41899	92	
265.81510	78	
265.97608	164	
266.08736	74	
266.81249	380	
266.86143	84	
266.97774	84	
267.79300	72	
267.89342	80	
267.92760	160	
267.97281	462	
269.11667	74	
269.96920	454	1+
270.89710	76	
271.13903	88	
272.44249	78	
273.44252	74	
273.93004	72	
273.97004	116	
274.91459	74	
275.89054	88	
275.97218	120	
276.03346	88	
276.19103	72	
278.80779	78	
278.84036	98	
279.10901	138	
280.79511	318	
280.91228	72	
281.79447	184	
281.87136	168	
282.78507	240	1+
282.83220	134	
282.84725	88	
283.82573	116	
284.04146	92	
285.13901	84	
285.87542	104	
286.89784	94	
289.09815	76	
289.16480	166	
290.85998	124	
291.78568	72	
291.79991	106	
292.12300	74	
294.86605	76	
296.81201	192	
297.80992	120	
297.86780	80	
298.80488	1054	1+
298.86715	188	1+
301.44706	94	
301.49699	102	
302.81463	76	
304.37934	74	
305.80357	84	
306.83035	212	1+
307.75222	74	
308.42000	114	
309.80555	116	
310.82904	82	
311.16461	76	
311.81509	84	
313.07397	78	
313.35633	74	
315.95964	80	
316.24085	108	
316.81737	378	
317.01432	86	
317.94551	270	1+
319.82364	76	
319.86299	78	
319.87939	78	
322.92613	132	
323.01958	146	
323.90111	72	
326.81569	126	
326.91988	90	
327.07990	72	
327.84072	94	
333.50009	88	
336.12445	72	
336.37895	72	
336.94359	158	
338.14663	72	
339.10478	74	
339.82449	80	
339.89448	72	
340.93946	274	
340.96169	82	
343.78929	128	
344.90456	92	
346.41798	76	
347.87306	84	
350.42700	92	
352.09290	78	
352.79353	76	
353.28257	100	
356.41927	94	
356.72587	78	
356.77894	82	
358.19948	104	
363.96029	72	
END IONS

###FS:    #m/z: 322.93099 #charge 1+
###MS: 143
###MSMS: 144
BEGIN IONS
TITLE=Cmpd 107, +MS2(322.9310), 28.0-35.0eV, 3.1min #144
RTINSECONDS=186.411
SCANS=143-144
PEPMASS=322.93099	3491530
CHARGE=1+
73.23213	78	
192.88823	186	
198.89805	84	
199.92640	66	
201.04146	112	
205.95050	78	
206.92810	68	
207.02658	62	
207.97427	106	
210.90355	110	
210.92139	66	
211.03706	78	
211.92108	78	
212.89631	74	
213.57960	68	
213.92435	64	
214.89489	146	
215.88814	72	
215.97659	102	
217.98587	78	
219.88110	74	
219.89559	92	
220.87826	72	
220.92170	64	
221.10454	66	
222.95260	132	
223.01834	78	
223.95901	356	
225.82022	80	
226.83862	64	
226.94530	68	
227.93297	80	
228.85354	106	
229.04773	92	
230.83538	130	
230.84832	124	
230.89239	240	1+
231.04588	68	
231.11833	80	
233.15886	134	
234.02916	70	
235.88581	236	1+
236.38471	96	
236.85512	76	
236.92868	68	
236.99108	80	
238.06138	68	
238.86995	74	
238.94280	64	
239.07607	142	
239.84151	108	
240.08367	66	
240.82553	350	1+
240.94188	3064	
240.96117	130	
241.94240	2038	
242.16724	70	
242.94015	8550	1+
244.17322	88	
244.34021	98	
244.81808	92	
244.83533	68	
245.87604	62	
246.97849	108	
247.39352	72	
247.97141	68	
248.85756	88	
251.07514	74	
251.97081	68	
252.87377	68	
253.06162	100	
254.07627	66	
254.86958	92	
257.89950	224	1+
257.91505	72	
258.82870	94	
259.82954	66	
260.80411	66	
260.83000	406	1+
261.94077	100	
262.35523	98	
263.82929	146	
265.45891	70	
266.85445	86	
266.87939	74	
266.98617	70	
268.08833	62	
268.81455	68	
269.07230	70	
269.47956	72	
269.79989	80	
269.85978	72	
269.89684	92	
271.00968	66	
273.79265	96	
274.42231	106	
274.78855	72	
274.84537	76	
275.81418	208	
276.84387	64	
276.90521	64	
276.94226	74	
278.08359	70	
278.24344	64	
279.09333	614	1+
281.80018	76	
282.79358	136	
283.40199	70	
283.79059	66	
284.29550	280	
284.49230	102	
285.42919	82	
285.46012	92	
285.86551	68	
289.09415	72	
289.60988	92	
289.80023	66	
289.88056	204	
290.49287	64	
290.85498	94	
291.47504	86	
293.86098	184	1+
294.84478	70	
295.37448	74	
295.99125	68	
296.10496	70	
296.44557	72	
297.96748	78	
298.42319	76	
299.78885	82	
299.80729	110	
299.91404	74	
300.50167	78	
301.02733	64	
301.81393	74	
302.09777	74	
303.13369	86	
303.23854	66	
304.76962	66	
305.07597	96	
306.88265	132	
307.80368	80	
307.86206	104	
307.89585	104	
308.04067	72	
308.85994	64	
308.87638	144	
308.93805	64	
309.37438	62	
311.02202	78	
312.80354	76	
314.42452	80	
314.86037	68	
321.10033	90	
321.81790	156	1+
323.91837	70	
324.90286	72	
325.91728	80	
326.82920	64	
END IONS

###FS:    #m/z: 340.94168 #charge 1+
###MS: 143
###MSMS: 145
BEGIN IONS
TITLE=Cmpd 108, +MS2(340.9417), 28.0-35.0eV, 3.1min #145
RTINSECONDS=187.183
SCANS=143,145
PEPMASS=340.94168	1256240
CHARGE=1+
86.13833	70	
189.86665	68	
191.95301	74	
192.92755	90	
198.85665	82	
205.07028	92	
205.94958	140	
206.11820	72	
207.90046	74	
208.91982	70	
210.93934	222	1+
212.87782	190	
213.93961	1116	1+
214.09143	76	
215.45169	100	
215.88473	94	
215.93616	234	
217.88089	108	
219.44057	104	
219.87396	76	
219.89039	78	
221.89228	86	
222.90659	84	
223.96579	136	
224.86155	72	
224.96721	90	
224.97789	96	
225.08998	72	
227.83808	118	
227.95999	86	
228.79132	78	
230.53864	82	
230.88719	418	1+
231.95098	988	1+
233.94614	460	
234.01626	90	
235.89127	126	
235.94090	68	
236.88128	250	1+
237.82568	72	
240.84089	78	
240.96202	66	
241.84018	430	1+
241.88401	82	
241.90193	68	
242.86162	194	1+
242.97917	80	
243.83952	128	
243.89324	64	
245.82586	84	
245.96445	86	
246.85341	186	
246.95145	84	
246.97495	224	1+
248.83638	80	
249.96284	192	
250.83762	84	
250.87826	186	1+
250.99000	110	
251.11757	70	
251.85568	116	
251.95588	206	1+
253.04201	120	
254.96648	464	
255.93106	76	
256.07647	68	
256.84930	88	
256.87144	122	
256.89130	66	
256.96442	74	
257.80647	84	
258.84688	152	
258.86239	90	
258.89022	82	
259.85410	346	
259.95989	154	
260.83551	480	1+
260.93709	84	
262.83059	88	
262.84443	240	1+
262.92352	140	
263.01972	66	
263.91092	92	
264.83312	222	1+
265.11495	66	
265.97030	78	
267.91333	78	
268.84501	166	
269.83768	340	1+
271.08591	98	
271.46464	92	
271.82780	84	
272.91920	156	
273.99141	66	
274.85661	160	
274.88022	86	
275.86418	100	
275.89282	80	
275.98868	78	
276.83865	70	
276.85737	222	
277.36334	86	
277.86124	206	
277.96522	78	
278.84610	1024	1+
278.88167	136	
278.97480	74	
278.98945	106	
279.92524	116	
280.84738	132	
280.91049	80	
281.89484	86	
282.80691	68	
283.79462	80	
285.38563	72	
285.87964	86	
286.86970	192	
287.44093	76	
287.90733	80	
288.10751	84	
288.84384	68	
290.85506	408	1+
290.89014	80	
291.61327	84	
293.89611	78	
294.87705	80	
295.99521	86	
296.85677	316	1+
296.88503	72	
297.01871	98	
297.83185	68	
298.88158	148	
300.81159	68	
300.87435	218	1+
301.86367	174	1+
302.16418	70	
302.94454	242	
303.83996	66	
303.95963	64	
307.79714	78	
308.87929	74	
309.84745	72	
311.86614	148	
312.85224	92	
315.89891	74	
317.77553	70	
317.84335	66	
323.89019	66	
324.06033	106	
325.80216	86	
327.94643	72	
328.81734	176	
329.87125	64	
331.91205	92	
332.90186	70	
333.02950	80	
335.14588	86	
336.89028	84	
336.93992	72	
337.86685	82	
337.99105	64	
338.87252	74	
341.02054	76	
341.84421	70	
342.30733	92	
342.90491	80	
344.05187	92	
344.75371	80	
346.04999	90	
END IONS

###FS:    #m/z: 363.95783 #charge 1+
###MS: 143
###MSMS: 146
BEGIN IONS
TITLE=Cmpd 109, +MS2(363.9578), 28.0-35.0eV, 3.2min #146
RTINSECONDS=187.956
SCANS=143,146
PEPMASS=363.95783	558534
CHARGE=1+
96.90600	78	
135.24646	88	
177.93182	94	
183.86639	118	
185.87583	88	
186.94034	82	
187.87102	140	
189.86392	132	
191.85584	134	
193.85612	88	
200.94973	176	
207.95062	86	
209.87358	104	
209.94390	1502	1+
210.88307	140	
212.87882	950	
216.04325	76	
218.56295	76	
219.94648	76	
220.58621	96	
221.94506	92	
223.95778	138	
224.95154	1304	1+
224.97580	126	
226.89072	98	
226.94788	7694	1+
227.31436	86	
228.89427	256	
228.94272	7396	1+
229.88695	1300	1+
230.88841	1068	1+
233.03611	80	
235.03120	86	
235.33242	96	
235.84860	78	
236.80192	86	
238.93695	140	
240.84187	88	
240.94109	416	
240.96310	76	
241.93989	2090	1+
241.96643	184	
242.06092	80	
242.82638	284	1+
242.90438	82	
242.94239	1526	1+
243.00806	84	
243.97272	86	
244.07486	120	
244.88887	148	
244.95785	5326	1+
246.02612	76	
246.53491	92	
246.95316	4210	1+
248.80525	104	
248.82128	78	
248.90129	430	
249.79900	310	1+
250.80079	212	1+
250.90022	104	
250.97210	114	
251.06899	78	
251.90358	96	
251.93898	148	
252.03896	90	
253.08497	108	
253.90985	82	
254.09188	100	
257.83753	188	1+
258.08072	78	
258.80148	78	
259.97593	84	
260.83639	170	
260.85969	78	
260.89746	88	
260.95127	84	
261.97028	160	
262.78482	86	
262.83159	104	
263.47244	76	
263.83967	114	
263.86711	78	
264.81715	90	
264.95914	154	
265.97697	146	
266.08959	100	
266.79309	88	
266.81558	256	1+
267.10291	104	
267.40458	112	
267.93152	106	
267.97265	812	1+
268.38583	84	
268.81058	78	
268.87281	82	
268.95778	108	
269.81356	132	
269.97213	688	1+
270.85973	80	
271.86220	96	
273.90812	146	
275.80344	136	
276.36414	100	
276.81346	92	
276.85828	116	
278.79996	320	1+
278.84591	196	
279.10555	312	1+
280.79203	176	
281.79265	144	
281.86233	142	
282.79502	134	
282.95358	76	
283.78408	98	
283.85236	364	1+
283.98506	108	
285.82413	102	
285.84799	472	1+
286.89151	78	
289.80636	82	
289.83186	92	
291.81072	224	1+
291.99271	92	
292.10297	108	
293.85443	176	1+
293.88126	96	
294.96085	76	
297.80851	158	
298.09241	88	
298.80309	980	1+
298.89217	84	
299.85723	224	1+
300.11198	76	
300.82935	94	
301.60292	86	
301.79780	150	
303.14228	78	
303.81175	86	
303.85799	338	
304.90212	86	
305.11903	148	
306.86067	80	
307.40970	88	
310.81653	78	
312.95024	84	
314.37447	86	
316.82212	132	
317.81498	280	1+
318.93351	108	
319.93845	128	
320.91312	98	
321.81560	214	
321.86800	130	
322.15517	110	
322.93441	110	
323.91985	102	
324.81433	78	
324.94048	82	
324.98039	78	
325.82937	140	
325.92847	90	
326.02367	76	
326.87228	498	1+
335.17492	92	
336.11968	80	
336.94747	88	
337.95052	88	
340.29975	106	
340.94098	312	1+
343.70823	80	
344.90433	94	
349.88650	78	
351.08694	82	
357.70959	78	
363.20862	96	
363.96044	92	
366.24318	76	
369.25002	88	
END IONS

###FS:    #m/z: 322.93114 #charge 1+
###MS: 147
###MSMS: 148
BEGIN IONS
TITLE=Cmpd 110, +MS2(322.9311), 28.0-35.0eV, 3.2min #148
RTINSECONDS=191.618
SCANS=147-148
PEPMASS=322.93114	3292348
CHARGE=1+
54.47131	82	
100.67960	78	
186.94027	98	
188.98638	128	
192.88952	138	
195.91332	80	
196.02191	70	
197.91213	64	
199.95559	78	
205.11768	86	
206.97211	80	
207.87739	66	
209.94434	128	
211.83175	110	
212.89628	70	
214.89875	70	
221.97258	64	
222.95277	174	
223.80211	72	
223.91959	78	
225.39921	76	
225.90687	86	
226.21521	72	
226.89584	118	
227.88370	64	
228.85613	74	
228.91316	118	
229.90352	64	
230.83001	94	
230.85093	134	
230.88765	82	
230.93580	64	
234.06988	66	
236.14509	82	
236.87763	78	
237.01395	64	
237.38639	100	
238.88801	120	
238.94114	286	
240.79631	66	
240.82293	86	
240.94141	2874	
241.78640	80	
241.81858	70	
241.93971	8104	1+
242.87192	92	
242.90634	74	
242.94175	5778	1+
243.05657	78	
243.82569	108	
244.82200	70	
244.88267	102	
244.94069	1398	1+
245.82031	66	
247.85157	76	
247.97883	98	
248.04479	74	
248.15898	70	
248.84054	128	
248.89629	66	
249.04173	68	
249.82918	66	
250.83990	194	
250.97159	114	
251.79136	82	
251.92201	130	
252.41731	88	
252.86995	84	
253.01447	80	
255.77815	62	
255.80339	74	
255.90749	98	
256.85446	198	1+
256.89605	120	
257.79665	66	
258.83256	176	
259.14323	70	
259.83357	72	
259.91443	62	
260.12635	94	
260.96126	64	
261.83355	100	
262.83194	146	
263.83486	78	
263.97557	88	
264.04451	120	
264.85321	82	
264.87301	74	
265.08312	68	
265.85952	68	
265.98140	80	
266.98990	66	
267.84298	70	
268.86702	86	
269.08030	70	
269.80686	92	
270.41154	104	
271.83837	84	
275.99459	64	
276.86424	70	
277.02618	78	
278.04247	72	
278.84800	92	
278.87448	94	
279.09293	660	1+
280.03011	82	
280.16988	68	
280.28283	92	
280.86083	66	
281.07492	78	
281.12425	82	
281.82277	84	
281.85561	68	
282.22232	76	
282.86877	64	
282.89546	66	
283.06928	68	
283.78844	74	
283.93544	72	
284.29245	324	1+
284.87601	104	
284.89621	70	
285.16115	62	
285.85038	68	
287.02871	96	
289.80632	74	
289.87922	142	
289.93623	82	
290.86299	64	
292.86209	76	
295.88316	64	
295.97826	72	
297.02273	84	
298.79478	64	
299.78724	118	
300.82733	92	
302.47788	64	
303.87044	92	
304.44370	72	
305.35919	88	
305.87956	156	1+
306.98588	72	
309.06716	130	
309.79686	90	
310.83163	106	
310.87730	70	
310.91810	90	
311.88475	62	
312.86961	88	
318.81620	142	
322.21693	74	
322.92954	92	
323.78376	72	
324.88728	74	
325.37895	98	
325.89567	118	
327.80892	64	
END IONS

###FS:    #m/z: 340.94190 #charge 1+
###MS: 147
###MSMS: 149
BEGIN IONS
TITLE=Cmpd 111, +MS2(340.9419), 28.0-35.0eV, 3.2min #149
RTINSECONDS=192.39
SCANS=147,149
PEPMASS=340.94190	1147178
CHARGE=1+
192.93251	76	
193.05212	70	
194.44319	100	
196.88913	140	
202.86427	104	
206.41077	80	
208.94282	70	
208.95520	84	
211.84255	70	
211.93687	72	
212.90559	72	
213.53273	104	
213.88348	166	
213.93887	476	1+
215.88663	122	
215.93526	120	
217.88592	270	1+
217.93797	130	
221.84107	78	
223.88106	114	
223.96316	96	
224.94250	78	
225.84221	78	
227.83392	144	
229.84162	72	
229.94061	70	
230.15842	76	
230.88874	248	1+
231.95011	1208	1+
232.89752	86	
233.86835	128	
233.89788	146	
233.94976	232	
234.51349	102	
234.89835	74	
235.82329	98	
236.88527	70	
236.90241	110	
237.94082	84	
237.99961	78	
238.95356	78	
239.01442	72	
239.77816	84	
239.84952	146	
239.93204	84	
240.83851	770	1+
240.99922	80	
241.84307	528	1+
242.99850	74	
243.83062	152	
243.84699	72	
243.90041	244	1+
244.39755	86	
244.95858	80	
245.44099	80	
246.86477	84	
246.97741	146	
248.01184	76	
248.83452	198	1+
248.89984	146	
249.00105	74	
249.85323	88	
249.90307	74	
249.96189	404	1+
251.96474	148	
252.93637	74	
254.94425	74	
254.96576	186	
255.85656	90	
255.96991	92	
256.90438	90	
256.96772	68	
258.84743	530	1+
258.92913	134	
259.83132	78	
259.88217	86	
259.95689	150	
260.83701	586	1+
262.92821	202	
266.00156	74	
266.83318	80	
267.13849	76	
267.83761	470	1+
268.84015	398	1+
268.87492	70	
272.13230	76	
272.84609	124	
272.86847	70	
272.91750	130	
272.93508	72	
272.98078	72	
273.97483	164	
274.36522	104	
274.79456	84	
274.83351	70	
274.88247	84	
275.44437	104	
275.95420	70	
276.05391	78	
276.79934	72	
276.85509	418	
276.87521	126	
277.86580	342	
277.93607	86	
277.96583	112	
278.85012	694	1+
278.92760	78	
280.00777	72	
280.83949	284	1+
280.93823	72	
281.04777	78	
281.92978	90	
282.91395	96	
283.84029	178	
283.91699	84	
283.96879	76	
284.86348	84	
285.02473	78	
285.25084	90	
286.80816	90	
291.88159	74	
292.87294	112	
293.85899	82	
294.86811	212	
294.90403	80	
295.87122	146	
296.36542	152	1+
297.89100	68	
297.92064	84	
297.94393	86	
298.30882	84	
299.87320	226	
300.00986	70	
300.38221	102	
300.87618	120	
301.85666	80	
301.94212	70	
302.95071	134	
302.96709	68	
303.39677	72	
303.95339	94	
307.79740	126	
307.88596	130	
308.03009	70	
308.81124	70	
308.94235	88	
312.81444	104	
320.61458	98	
321.91745	72	
322.96690	72	
323.79728	72	
326.17236	70	
326.58494	68	
326.97562	92	
328.89616	84	
328.94577	78	
329.88074	146	
331.33963	76	
332.77415	70	
334.59785	84	
335.87719	70	
339.82916	86	
340.80878	74	
341.91230	78	
341.93491	82	
345.71783	136	
END IONS

###FS:    #m/z: 363.95811 #charge 1+
###MS: 147
###MSMS: 150
BEGIN IONS
TITLE=Cmpd 112, +MS2(363.9581), 28.0-35.0eV, 3.3min #150
RTINSECONDS=193.162
SCANS=147,150
PEPMASS=363.95811	512208
CHARGE=1+
182.87217	138	
189.86380	674	1+
189.88988	78	
198.88613	80	
200.87660	106	
207.95019	126	
208.95725	76	
209.94458	1094	1+
210.88556	388	1+
212.88051	686	1+
212.95920	74	
214.47037	78	
214.89710	220	
220.58460	106	
222.95317	166	
223.95428	128	
224.95170	578	1+
225.94183	86	
226.89995	126	
226.94788	5838	1+
226.97313	88	
227.88189	82	
227.92846	178	
228.79630	78	
228.85225	108	
228.89521	266	
228.94317	6370	1+
229.90644	186	1+
229.91988	78	
230.85016	78	
230.89016	2154	1+
231.02904	104	
231.16181	76	
231.90362	144	
232.40670	94	
232.88764	216	
234.92960	150	
235.88287	84	
239.07116	74	
240.81159	88	
240.94085	504	
240.96394	350	
241.83510	134	
241.89403	118	
241.94458	498	
242.94284	1522	1+
242.96124	306	
243.83022	100	
243.95550	134	
244.07370	126	
244.60880	86	
244.88146	92	
244.95834	3532	1+
245.94142	346	
246.95352	3990	1+
247.07522	148	1+
247.10507	122	
247.56964	90	
248.80822	262	
248.85818	88	
248.90014	764	1+
248.94032	78	
249.80282	128	
250.89537	176	
250.98176	94	
251.87143	88	
252.78963	186	1+
253.90827	82	
254.12721	86	
254.95601	76	
255.89361	98	
255.92512	82	
255.95286	76	
256.88071	114	
258.84042	248	
259.09966	76	
260.83908	196	
260.96991	184	1+
261.82925	270	1+
264.96011	98	
265.00126	92	
265.08652	148	
265.40117	80	
265.82931	100	
266.09392	78	
266.28804	78	
266.81695	134	
267.81916	128	
267.83552	74	
267.91345	102	
267.97564	290	1+
268.80444	206	
269.37042	102	
269.81027	114	
269.97099	904	1+
270.83567	104	
270.87544	316	1+
270.90231	164	
271.84077	78	
271.87536	212	1+
273.09761	80	
275.81158	84	
276.85580	108	
277.91664	124	
278.36103	84	
278.79924	202	
278.83443	98	
278.85067	174	
278.86703	104	
278.95853	84	
279.10640	150	
279.49421	72	
279.85325	74	
280.79589	358	1+
281.85382	100	
281.89573	76	
282.02892	80	
283.03194	76	
283.79484	80	
283.84637	240	1+
284.98621	134	
285.48936	80	
286.86965	124	
286.91143	80	
289.87296	80	
289.88210	90	
292.42078	80	
292.44426	90	
293.12094	74	
294.03392	76	
296.80921	136	
297.80983	118	
297.84866	80	
298.80480	588	1+
300.80255	286	
301.80037	160	
301.86166	332	1+
302.80111	208	1+
302.90750	136	
302.95673	100	
303.10691	176	1+
303.85990	460	1+
304.17363	74	
304.84079	78	
304.88660	296	1+
307.84802	88	
308.32284	126	
311.86694	180	1+
312.49634	76	
313.83804	78	
314.89307	100	
316.81798	378	1+
317.89606	84	
319.92796	126	
320.81507	502	1+
320.92086	72	
321.87340	88	
322.92650	178	
323.85029	80	
323.91436	102	
325.81438	74	
326.87927	82	
328.89889	84	
329.05710	80	
330.88837	202	1+
333.80211	96	
335.86999	82	
335.95570	104	
336.22333	76	
340.30191	86	
340.94021	238	1+
343.19643	100	
344.88170	80	
346.81822	82	
346.85900	110	
348.96470	92	
350.45673	84	
353.75809	94	
359.96782	74	
363.24171	76	
364.00246	74	
364.94713	84	
365.04098	72	
368.89160	86	
END IONS

###FS:    #m/z: 322.93125 #charge 1+
###MS: 151
###MSMS: 152
BEGIN IONS
TITLE=Cmpd 113, +MS2(322.9313), 28.0-35.0eV, 3.3min #152
RTINSECONDS=196.825
SCANS=151-152
PEPMASS=322.93125	2856346
CHARGE=1+
181.91770	64	
183.14891	94	
185.92768	88	
187.00439	64	
192.89329	96	
197.91377	66	
198.93775	74	
199.82529	74	
200.83745	86	
201.04339	160	
204.00623	70	
204.02189	84	
205.95048	66	
208.87547	102	
210.91955	72	
211.83328	72	
214.55878	92	
214.86429	60	
220.01304	106	
220.81053	64	
222.95497	80	
223.00353	66	
223.79498	76	
223.95878	206	
225.88799	68	
226.05423	80	
226.82140	78	
226.87844	80	
226.90265	64	
226.95640	94	
227.92939	128	
227.94537	70	
228.92887	72	
230.83432	66	
231.88844	66	
232.91615	68	
233.84647	78	
236.01297	98	
236.06949	74	
236.13575	86	
236.37160	78	
237.05364	66	
238.03762	60	
238.83190	86	
240.30858	72	
240.79631	66	
240.81849	122	
240.94103	2360	
241.88383	96	
241.94043	7926	1+
242.81947	390	1+
242.94262	5384	1+
244.85864	100	
244.91428	74	
244.94034	898	1+
244.97966	66	
245.85304	68	
246.22685	62	
246.97658	62	
248.83969	86	
248.90034	94	
248.95457	68	
249.97101	78	
250.05455	74	
250.08349	60	
250.89023	94	
251.06975	100	
251.83993	84	
255.09875	68	
255.82929	66	
256.89443	164	
257.79897	124	
258.02143	66	
258.83660	204	
258.85434	72	
259.01053	78	
260.82841	64	
260.93486	96	
261.06788	66	
261.83653	98	
262.83238	174	
263.01415	74	
263.81095	72	
263.84108	80	
264.83694	66	
265.08708	72	
266.85335	94	
267.87312	66	
267.96739	66	
268.05017	94	
268.84974	126	
268.89529	72	
269.08227	62	
269.83300	192	1+
272.91296	74	
273.48537	84	
273.86104	60	
274.79473	68	
274.99394	76	
275.81100	84	
276.03345	98	
277.01366	62	
277.49024	70	
279.04435	74	
279.09167	430	
279.84942	82	
280.22738	74	
280.37550	82	
280.98446	74	
282.12580	78	
283.09643	66	
283.85979	76	
284.29415	226	
284.80097	72	
284.87430	96	
284.97496	86	
285.03628	138	
285.21142	70	
286.85840	62	
287.17639	78	
287.80213	64	
287.87590	68	
289.80007	92	
289.82952	72	
291.11686	72	
291.80189	128	
294.10891	108	
294.44480	100	
294.85379	66	
295.37854	66	
295.87713	76	
296.86648	78	
299.89744	82	
301.85232	82	
302.03154	80	
302.83908	102	
305.80365	66	
305.85612	70	
308.29278	68	
309.80427	70	
311.13668	64	
313.78389	148	
314.77120	66	
314.86745	92	
319.11658	70	
319.24412	68	
319.32065	72	
321.80483	72	
323.02783	62	
324.89372	68	
324.96907	64	
325.93499	78	
326.26538	66	
326.76050	62	
327.82208	70	
END IONS

###FS:    #m/z: 340.94206 #charge 1+
###MS: 151
###MSMS: 153
BEGIN IONS
TITLE=Cmpd 114, +MS2(340.9421), 28.0-35.0eV, 3.3min #153
RTINSECONDS=197.598
SCANS=151,153
PEPMASS=340.94206	1001722
CHARGE=1+
124.22346	102	
190.94750	86	
192.92846	160	
194.93683	84	
196.88039	72	
202.83620	98	
205.95205	72	
206.89067	76	
208.94129	80	
209.02477	90	
210.93727	76	
212.88430	84	
213.89936	74	
213.93999	792	1+
214.87640	106	
215.88905	120	
215.94143	140	
217.88481	154	
219.88460	80	
221.94712	74	
223.89027	70	
223.96611	88	
224.97264	120	
226.89886	96	
227.90990	92	
228.84408	82	
228.94083	142	
229.94251	70	
230.88780	644	1+
230.93901	116	
231.89045	506	1+
231.95144	964	1+
232.70079	96	
233.50874	102	
233.94944	146	
234.98032	76	
235.89347	72	
238.89405	164	
238.95519	80	
239.83487	276	1+
240.56004	74	
240.96784	90	
241.84330	234	1+
241.89168	116	
242.95600	186	1+
243.83179	70	
243.88656	74	
244.83171	126	
244.94252	98	
246.72596	78	
248.87150	116	
248.90060	360	1+
249.52851	86	
249.96363	390	1+
250.94364	104	
251.85760	72	
253.46417	72	
253.95747	82	
254.11921	86	
254.96648	358	
255.07741	82	
255.85446	82	
255.87813	78	
255.95289	72	
256.07478	72	
256.26503	70	
256.85132	146	
256.91296	102	
257.03044	94	
257.85381	74	
258.84706	614	1+
259.97079	98	
260.83389	522	1+
261.85453	212	
261.89339	118	
262.84572	170	
262.92353	268	
263.48640	98	
264.03440	78	
265.85925	72	
266.02134	72	
266.39011	72	
266.87873	256	1+
266.99197	80	
267.46544	104	
268.84021	126	
268.90813	82	
269.84159	98	
270.83176	114	
271.31512	74	
271.79664	70	
272.24409	88	
272.88037	82	
274.79564	122	
274.86524	72	
274.89772	106	
275.81230	96	
275.84218	92	
276.86308	220	
277.82364	84	
277.86368	628	
277.93410	76	
277.96822	72	
278.84889	312	
279.85329	238	
279.92470	126	
280.84586	136	
280.94259	76	
281.05239	134	
281.86821	86	
282.04151	70	
282.19197	76	
282.87976	112	
282.93179	100	
283.00193	90	
284.88386	74	
284.94545	72	
285.88785	76	
287.41148	74	
289.79189	76	
289.86004	228	1+
291.44550	74	
292.81622	72	
293.06602	72	
293.84985	222	1+
294.87104	336	1+
297.85706	72	
298.76494	82	
298.89850	134	
298.92636	76	
299.06194	70	
299.88065	74	
299.89768	88	
300.78269	74	
300.88717	78	
301.09008	78	
301.86179	152	
301.90158	82	
302.86452	138	
302.90941	82	
302.93513	72	
303.86541	70	
303.93599	108	
304.18008	70	
305.80783	70	
307.04602	78	
307.13434	90	
308.81304	88	
309.81706	74	
309.90978	84	
314.27887	84	
321.02137	80	
321.81165	72	
322.90084	86	
324.89892	100	
326.82677	80	
328.35571	72	
328.76971	76	
331.82252	82	
331.89219	112	
334.28759	86	
336.46663	104	
337.21615	138	
338.84706	88	
343.41683	106	
END IONS

###FS:    #m/z: 363.95815 #charge 1+
###MS: 151
###MSMS: 154
BEGIN IONS
TITLE=Cmpd 115, +MS2(363.9581), 28.0-35.0eV, 3.3min #154
RTINSECONDS=198.37
SCANS=151,154
PEPMASS=363.95815	463754
CHARGE=1+
53.16341	84	
171.85397	78	
182.86960	78	
187.02590	88	
189.86310	280	
191.85840	164	
192.85781	140	
196.88456	110	
204.87696	74	
205.94962	76	
207.87392	182	
209.94470	1314	1+
210.88631	286	
212.87832	1540	1+
213.82913	86	
215.97138	84	
220.86703	88	
222.95313	554	1+
224.02258	78	
224.94920	530	1+
224.97199	86	
225.88252	192	1+
225.97517	78	
226.94791	6306	1+
227.87844	78	
227.93211	180	
228.89514	390	
228.94299	4702	1+
230.83050	88	
230.88841	1548	1+
231.98779	88	
232.88567	388	
235.82980	74	
235.84863	74	
235.88456	76	
236.13917	74	
236.92319	76	
236.97220	86	
237.79529	84	
238.89453	82	
239.07027	112	
239.96179	560	1+
240.08423	82	
240.94023	396	
240.96435	476	1+
241.94044	1686	1+
242.94211	1236	1+
242.95818	534	
243.82180	472	1+
244.82216	338	1+
244.87582	88	
244.95834	4342	1+
245.02165	140	
245.49683	82	
245.94375	200	
245.98011	110	
246.90866	100	
246.95344	3994	1+
247.80347	108	
247.82049	78	
248.11840	76	
248.81248	128	
248.90092	538	1+
249.79402	178	1+
250.97208	212	
252.87577	92	
252.95786	76	
253.08489	78	
253.83311	240	1+
253.92353	84	
256.80602	74	
258.83649	116	
258.85241	134	
258.97465	116	
259.95400	74	
260.83633	282	1+
260.96992	106	
261.85269	96	
262.83000	382	1+
263.01418	96	
263.83464	352	1+
265.86913	220	1+
265.96852	134	
266.81491	438	1+
267.91955	98	
267.97154	378	1+
268.63163	106	
269.39675	84	
269.80864	152	
269.93914	90	
269.96658	252	1+
270.91854	78	
271.07814	80	
271.88378	76	
273.95059	100	
274.80150	134	
275.05936	110	
277.08904	98	
278.79283	136	
278.80708	88	
278.83154	86	
279.10140	84	
279.77120	92	
279.80266	98	
280.11508	98	
280.79647	332	
281.12417	84	
281.79135	464	1+
281.85525	150	
281.89422	270	
283.85250	188	
283.93950	86	
284.08877	74	
284.78900	258	1+
284.82692	148	
284.85407	104	
285.84557	172	
286.03735	90	
286.08919	78	
286.45690	82	
286.92072	102	
286.99142	78	
287.09316	76	
287.82393	86	
288.93673	186	1+
290.85801	90	
291.92157	90	
293.11637	74	
293.85321	278	1+
296.81071	264	
297.80866	272	
298.56343	84	
298.80530	346	
298.94711	76	
299.80353	326	
299.86612	80	
300.80689	476	
301.86301	78	
302.41389	84	
303.81030	128	
303.85707	374	
305.87651	88	
305.96035	78	
306.43494	86	
306.88235	350	1+
307.00290	86	
309.97893	86	
311.13067	96	
311.86910	80	
314.81911	116	
315.87453	86	
316.03990	84	
316.81700	250	
316.85040	104	
318.81854	270	1+
319.11011	108	
320.53319	100	
320.92349	130	
321.62016	108	
321.82255	114	
321.87081	98	
322.82136	78	
322.93215	322	
324.81431	80	
326.87014	100	
328.40492	78	
329.88014	102	
331.04696	86	
337.04566	80	
337.75680	78	
340.94283	246	
340.96363	78	
341.83496	76	
344.82917	78	
347.27092	76	
349.62491	90	
352.14127	82	
352.78920	78	
357.16037	170	
359.62772	78	
365.73233	102	
368.79753	74	
END IONS

###FS:    #m/z: 507.84704 #charge 1+
###MS: 155
###MSMS: 156
BEGIN IONS
TITLE=Cmpd 116, +MS2(507.8470), 28.2-35.2eV, 3.4min #156
RTINSECONDS=202.051
SCANS=155-156
PEPMASS=507.84704	101594
CHARGE=1+
196.01568	446	1+
214.88747	180	
224.97845	246	
228.04311	120	
234.89611	214	
240.08283	118	
248.40492	112	
250.96864	114	
256.08925	174	
258.87476	208	1+
260.87352	248	1+
266.16982	130	
268.78943	128	
274.79868	104	
276.86725	146	
280.84650	210	
282.79530	152	
285.84226	128	
287.85295	444	1+
287.87179	110	
289.88201	324	1+
290.86864	110	
291.85354	146	
291.87988	144	
291.97460	114	
293.87594	560	1+
294.93635	194	1+
296.85068	348	1+
300.84151	290	1+
302.82912	192	1+
302.86561	176	
302.88675	174	
303.86652	574	1+
305.86412	752	1+
307.86764	908	1+
307.89595	378	1+
308.14063	630	1+
308.85166	126	
308.87542	688	1+
310.16026	296	
310.81238	124	
311.15926	192	
311.88700	938	1+
312.87088	122	
313.88070	168	
314.86357	380	1+
315.73880	112	
315.86545	240	1+
316.01925	132	
316.89404	134	
319.86855	230	1+
321.32516	104	
322.85850	154	
323.87427	212	
325.90348	118	
326.04938	124	
326.88494	1988	1+
328.83882	112	
328.87154	270	1+
329.81948	138	
330.16259	222	
330.77456	122	
330.81534	244	1+
331.82011	164	1+
331.87639	112	
332.84693	186	
332.87297	450	1+
332.91279	108	
333.79318	116	
333.84588	104	
335.77639	188	
335.84484	154	
338.32296	112	
338.84580	122	
341.01721	106	
346.77258	608	1+
346.87767	166	
348.79500	236	
348.89739	236	
348.95244	118	
349.76123	166	
350.76223	136	
350.81921	136	
350.88864	458	1+
350.94388	246	1+
351.82479	112	
352.91150	164	
353.84873	282	1+
353.89683	326	1+
355.71986	112	
355.78628	122	
359.72409	104	
359.85699	174	1+
361.77751	120	
363.83820	266	1+
365.73174	110	
365.77367	120	
366.89545	116	
367.02751	124	
367.71617	110	
367.80825	302	1+
367.84427	130	
368.70982	168	
368.89891	132	
369.77178	134	
369.83580	374	
370.86244	168	
371.80037	224	1+
371.84474	130	
372.84862	116	
373.71611	122	
373.78514	126	
374.72682	152	
380.72056	516	1+
382.75577	112	
384.82695	130	
384.84841	238	
385.05299	116	
385.85041	156	
386.19484	132	1+
386.79323	156	
387.84616	278	1+
388.72843	124	
388.77817	160	
389.19663	152	
389.71548	132	
389.81505	108	
390.39189	140	
390.83986	710	1+
392.82797	256	
393.78386	124	
393.83005	126	
394.85729	192	
395.73977	168	
398.72648	428	1+
399.85056	240	
400.87216	106	
402.81178	120	
402.86123	220	
403.87057	170	
404.76618	120	
404.87401	138	
405.76486	198	
405.85604	158	
405.93547	120	1+
406.86885	106	
407.74722	308	
407.86756	424	
408.75899	300	1+
408.85638	328	
409.72295	256	
409.85593	208	
410.74131	158	
410.83781	622	1+
410.91571	192	1+
411.80846	130	
413.76143	104	
413.87595	134	
416.49383	112	
417.85774	108	
421.88112	418	1+
423.77965	292	
424.77270	262	
424.82697	342	1+
425.75196	964	1+
426.85888	476	
427.73357	1036	1+
427.86697	234	
428.77876	126	
428.85170	470	
429.70725	302	1+
429.74229	166	
429.84601	336	1+
430.40654	104	
430.74297	122	
431.75798	114	
431.87009	172	
432.69489	116	
433.73567	140	1+
433.86003	198	
439.89545	134	
443.76669	106	
444.75828	120	
444.79121	154	
444.87582	962	1+
445.73600	182	
446.72216	126	
446.75357	130	
446.79506	140	
447.71465	376	1+
447.74390	130	
448.76546	126	
449.69656	146	
449.74698	460	1+
450.74943	394	1+
450.77581	134	
450.88019	236	1+
451.77515	108	
457.90587	160	
460.22194	114	
462.88329	278	
465.72140	112	
465.88969	116	
467.88836	434	1+
469.72087	160	
485.90125	348	1+
510.29164	122	
END IONS

###FS:    #m/z: 336.94694 #charge 1+
###MS: 155
###MSMS: 157
BEGIN IONS
TITLE=Cmpd 117, +MS2(336.9469), 28.0-35.0eV, 3.4min #157
RTINSECONDS=202.823
SCANS=155,157
PEPMASS=336.94694	44644
CHARGE=1+
203.92730	82	
205.43464	72	
205.97342	74	
206.95078	72	
210.88272	124	
211.86940	78	
211.94422	1434	1+
212.87965	1000	1+
213.89873	114	
213.93993	944	1+
214.50834	92	
214.95266	66	
214.97960	76	
215.89208	244	
217.88520	128	
219.41543	80	
223.37612	88	
223.43302	72	
223.83226	116	
223.97332	68	
224.96170	68	
226.02829	68	
226.94503	122	
226.97110	70	
227.07461	84	
227.85460	70	
227.89633	208	1+
227.96215	66	
229.01225	100	
229.95521	1460	1+
230.89160	940	1+
231.04895	76	
231.94980	962	1+
232.82944	78	
232.89420	608	1+
233.82853	132	
233.94902	144	
236.82461	68	
238.07153	72	
238.93639	68	
239.80266	72	
239.84547	168	
239.86310	106	
240.96232	72	
241.84688	234	
241.98579	70	
242.85171	104	
242.95595	94	
244.85849	140	
245.79921	72	
246.49642	78	
247.02882	98	
247.90959	96	
247.96521	538	1+
248.90028	286	1+
249.96230	254	
249.98059	86	
250.83157	68	
250.94934	182	
251.04566	68	
251.83091	68	
251.84779	68	
252.83712	186	
252.93434	70	
252.95506	166	
252.97109	958	1+
253.08701	220	1+
253.10436	72	
253.90889	358	
254.96637	298	1+
255.07142	88	
255.78622	88	
256.85399	108	
256.86854	116	
256.88474	140	
256.96324	74	
257.26269	78	
257.83882	122	
257.91160	110	
258.84456	92	
258.86525	68	
258.96136	70	
259.85092	122	
259.95602	80	
260.85917	170	1+
260.94800	116	
261.36179	90	
261.83640	70	
261.88995	114	
261.97528	68	
262.96319	68	
263.81330	78	
263.83266	68	
264.86319	74	
265.01703	68	
265.09715	68	
265.42307	94	
266.84540	68	
267.84110	194	
267.93577	86	
268.02613	88	
268.84261	850	1+
270.87861	120	
270.98131	78	
271.09817	66	
271.81862	72	
273.91657	70	
273.98078	84	
275.85783	134	
276.81456	88	
276.85611	438	1+
276.87850	132	
276.94601	68	
277.83906	130	
278.83770	366	
278.88162	88	
279.09989	92	
279.85179	68	
280.03628	84	
280.81372	80	
280.84473	148	
281.01315	106	
281.05841	88	
285.85110	94	
286.85044	330	
287.85731	160	
288.85836	110	
288.87462	76	
289.79786	80	
289.88078	160	
290.82112	72	
291.41628	70	
291.79993	84	
293.07447	82	
293.11139	82	
293.84972	106	
294.88014	90	
294.92944	74	
296.84546	70	
296.87259	68	
296.97261	70	
297.97186	72	
298.84858	66	
299.05565	74	
299.85020	90	
300.50994	84	
302.86888	70	
303.00597	70	
306.12780	68	
307.80803	82	
308.09662	70	
309.87514	140	
310.87427	70	
311.87143	192	
315.86533	72	
316.95775	108	
321.32712	84	
323.85024	82	
327.77753	66	
328.81879	80	
328.88806	76	
329.75680	74	
329.88916	114	
331.30620	88	
338.27293	68	
339.21560	78	
END IONS

###FS:    #m/z: 359.96277 #charge 1+
###MS: 155
###MSMS: 158
BEGIN IONS
TITLE=Cmpd 118, +MS2(359.9628), 28.0-35.0eV, 3.4min #158
RTINSECONDS=203.596
SCANS=155,158
PEPMASS=359.96277	32712
CHARGE=1+
179.96210	74	
185.93266	84	
190.94732	78	
191.11011	82	
194.88173	84	
197.90861	92	
198.88053	80	
198.95525	72	
205.87495	78	
207.94796	110	
208.89454	72	
209.94494	794	
210.54348	98	
210.86398	76	
216.39361	74	
216.85845	86	
218.91878	86	
220.95667	74	
222.95352	630	1+
224.84881	94	
224.95023	806	1+
224.97396	72	
225.88648	82	
226.83424	116	
226.94838	3974	1+
226.96937	118	
228.89345	116	
228.94347	3614	1+
229.09392	96	
230.42662	84	
232.12037	98	
232.97244	74	
233.87418	130	
234.94832	90	
240.82432	304	1+
240.94216	192	
240.96408	402	
241.86143	76	
241.94325	428	
242.96104	518	1+
243.04822	78	
244.95800	2022	
245.85551	74	
245.94271	78	
246.81247	80	
246.95401	1572	1+
247.12911	80	
247.88068	92	
248.10112	78	
248.80542	218	
250.94972	172	
250.97246	264	1+
251.36654	78	
251.87314	72	
252.95220	108	
253.89418	156	
255.82511	76	
255.84224	200	1+
257.00089	76	
257.41066	74	
258.83684	208	
258.85163	102	
258.91801	74	
259.79989	196	1+
260.83709	106	
260.95295	76	
260.97366	106	
261.97525	90	
262.82156	198	1+
262.95314	154	
263.53429	76	
263.85109	78	
265.97382	136	
266.00819	176	1+
266.82607	104	
267.02989	92	
267.83451	286	1+
267.97719	244	
268.85668	92	
269.97020	334	
270.45773	88	
270.89823	98	
275.81339	82	
275.85872	100	
275.97425	108	
276.85794	112	
277.10648	136	
277.80198	112	
278.79888	80	
278.84405	72	
278.90104	80	
280.79430	608	1+
281.11674	104	
281.87461	162	
281.89269	82	
282.78516	162	
283.56092	104	
284.82693	136	
284.84206	106	
284.86733	72	
284.96277	88	
285.90737	112	
286.86222	116	
287.91351	74	
288.79695	218	1+
292.88519	92	
293.12273	72	
293.83402	74	
293.89903	110	
296.80989	144	
296.92968	74	
297.06506	74	
297.12030	72	
297.81015	126	
297.87219	110	
298.80745	1092	1+
299.01578	74	
300.79929	148	
301.97410	84	
302.87950	80	
303.83356	74	
304.00658	84	
305.90858	88	
309.40840	90	
309.87929	120	
310.77075	92	
311.83894	74	
312.79162	104	
312.96749	92	
315.36410	76	
316.81535	128	
316.88759	84	
317.82374	76	
318.36027	86	
318.93658	118	
320.74949	80	
321.09591	82	
322.37357	80	
322.92748	144	
323.01558	76	
324.89832	96	
326.62497	86	
326.89340	98	
326.90906	78	
327.28650	98	
328.84777	86	
330.87499	78	
332.73823	92	
334.02043	76	
336.94805	124	
336.98029	80	
340.90994	84	
341.84454	88	
342.90747	232	1+
344.34150	84	
346.31507	74	
348.43454	96	
349.15227	86	
351.76009	194	1+
352.80517	78	
352.97130	92	
355.92332	88	
357.82996	80	
358.31334	78	
359.97270	72	
360.31038	78	
360.80945	108	
364.75975	80	
END IONS

###FS:    #m/z: 507.84732 #charge 1+
###MS: 159
###MSMS: 160
BEGIN IONS
TITLE=Cmpd 119, +MS2(507.8473), 28.2-35.2eV, 3.5min #160
RTINSECONDS=207.274
SCANS=159-160
PEPMASS=507.84732	99622
CHARGE=1+
196.01624	516	1+
209.94242	116	
210.02772	118	
214.88556	218	
224.97892	208	
227.95468	186	
232.08487	112	
237.86604	132	
238.06507	174	
244.93461	114	
247.89306	202	1+
250.97217	124	
254.89930	126	
258.87457	138	
264.07642	142	
266.16580	124	
269.08565	148	
274.94448	290	1+
275.85557	106	
278.83464	136	
279.95118	126	
280.83327	144	
287.85391	314	
288.91574	220	1+
289.86156	594	1+
289.88324	182	
291.88612	118	
292.10242	128	
292.89598	128	
293.14938	122	
293.87414	782	1+
294.09582	116	
294.87369	522	1+
296.86762	104	
297.91651	210	1+
298.84837	114	
298.89134	130	
300.79128	284	1+
300.86721	176	
301.85758	144	
303.86656	320	1+
303.89111	134	
305.86503	768	
307.89203	328	
308.14206	632	1+
308.87320	668	1+
309.32472	104	
310.15871	298	
311.16128	198	
311.88439	1586	1+
312.81640	190	1+
312.83643	154	
312.86873	196	
314.81150	194	1+
315.86643	110	
317.76929	184	1+
318.89014	122	
321.81563	116	
323.87636	126	
325.82870	122	
325.90142	194	
326.88331	2066	1+
327.80550	434	1+
328.06085	152	
328.87387	326	1+
329.15881	298	1+
329.87981	188	1+
332.79184	114	
332.83426	294	1+
332.87980	576	1+
333.75579	104	
333.87237	184	1+
338.88257	162	
339.02289	138	
339.83345	104	
343.87337	150	
345.78240	222	
345.88855	130	
347.77594	542	1+
347.81230	130	
348.89448	136	
349.75802	560	1+
349.76988	186	
349.82483	470	1+
350.82743	404	1+
350.88946	398	1+
352.79307	106	
353.85302	374	
354.88068	128	
355.88594	128	
358.77541	184	
360.77762	130	
363.02092	198	
363.38194	116	
363.79064	122	
363.86059	152	
364.78185	134	
365.76835	106	
365.79086	420	1+
366.07290	112	1+
366.73848	116	
366.77066	112	
366.84470	112	
367.71035	264	
367.76484	490	1+
368.70998	136	
369.83835	382	1+
370.78724	160	
370.80518	136	
371.19280	148	
371.80376	382	1+
371.83844	206	1+
372.77447	124	
373.78989	128	
374.72871	174	1+
374.80174	104	
375.87955	150	
376.79136	172	1+
380.04176	280	1+
380.72006	418	1+
381.84273	158	
383.80043	230	
383.86572	158	
384.80025	136	
384.84912	698	1+
384.89947	138	
385.74072	170	1+
385.77749	168	
385.84982	458	1+
386.70600	166	
386.78373	132	
386.91273	124	
387.84032	288	1+
388.73142	276	1+
388.78001	126	
388.79918	108	
388.87881	120	
389.19840	298	1+
389.80150	150	
390.05937	110	
390.78557	192	
390.84404	648	1+
392.82660	320	1+
393.73518	114	
393.78032	218	1+
394.80529	104	
394.83072	114	
394.88684	120	
395.81618	134	
397.73269	384	1+
398.90614	222	1+
399.85385	112	
400.73671	178	
400.86119	160	1+
402.87127	412	1+
403.77327	148	
403.80652	162	
403.87468	344	1+
403.91242	108	
404.76357	348	1+
405.76855	234	1+
405.86336	190	
406.74772	120	
406.86911	106	
407.72798	292	1+
407.75207	352	
407.86781	450	
408.75720	396	1+
408.85524	380	
409.72339	260	
409.86107	172	
410.73332	214	
410.84029	686	1+
411.08007	108	
411.72726	354	1+
412.85184	474	1+
413.75807	224	
413.81729	128	
413.85685	324	1+
417.81606	108	
417.86466	140	
420.72904	152	
421.74707	286	1+
421.88766	410	1+
423.77824	444	1+
423.80862	134	
423.86987	318	1+
425.75629	372	
426.75732	234	
426.86380	656	1+
427.73771	738	1+
428.76361	184	
428.84900	704	1+
428.90152	112	
429.70192	238	1+
429.73524	320	1+
429.75304	170	
431.86704	256	
431.91669	114	
432.87415	114	
433.85432	212	
434.76916	142	
438.79844	106	
439.89636	362	1+
443.76298	302	1+
444.87576	802	1+
444.90358	132	
445.71061	144	
445.74790	548	1+
446.68488	166	
446.79115	164	
446.88002	124	
447.71559	206	
448.74756	118	
449.69928	296	1+
449.76531	178	
449.88124	186	
450.70252	250	1+
450.75018	392	1+
450.87539	110	
453.75951	120	
462.88158	316	
464.71905	326	1+
464.89146	108	
465.70563	258	1+
465.72322	310	1+
465.74156	120	
466.79457	112	
467.88723	268	1+
485.89990	474	1+
487.28420	190	
509.28829	104	
END IONS

###FS:    #m/z: 336.94684 #charge 1+
###MS: 159
###MSMS: 161
BEGIN IONS
TITLE=Cmpd 120, +MS2(336.9468), 28.0-35.0eV, 3.5min #161
RTINSECONDS=208.046
SCANS=159,161
PEPMASS=336.94684	47408
CHARGE=1+
67.45466	74	
84.66552	82	
182.86881	116	
197.01304	72	
198.88338	180	1+
203.90673	68	
205.95220	90	
207.98013	70	
209.94148	72	
210.87878	86	
210.89989	88	
211.94517	1108	1+
212.87816	642	1+
213.94146	740	1+
214.87551	112	
214.89354	118	
215.89000	172	
215.93885	114	
216.88529	70	
217.87985	100	
220.88896	68	
223.41631	88	
223.97307	74	
224.10728	76	
224.83842	172	
224.97556	148	
227.15617	74	
228.89375	278	1+
229.83252	66	
229.95576	1882	1+
230.89195	778	1+
231.94952	1328	1+
232.82863	202	
233.44118	82	
233.82998	120	
234.39356	68	
235.89299	118	
238.06604	78	
240.83467	194	
241.84338	154	
241.88355	84	
242.85024	102	
243.14549	80	
243.40055	90	
244.01741	72	
244.86270	72	
244.96201	72	
245.81615	82	
246.01273	120	
246.92278	74	
246.97096	128	
247.96828	474	1+
248.86006	68	
248.89927	466	1+
249.96065	302	
250.95327	106	
250.98993	106	
251.01867	78	
251.06886	68	
251.44854	84	
252.83418	88	
252.91490	98	
252.97233	762	1+
253.90525	194	
254.87714	72	
254.96588	358	
255.07479	78	
255.37158	78	
256.26709	80	
256.84874	102	
256.89158	74	
257.84318	464	1+
258.84705	342	1+
258.96424	128	
261.83664	72	
261.85391	68	
262.16642	70	
262.80879	88	
262.88446	76	
262.93442	66	
263.82714	72	
264.91917	90	
265.08588	142	
265.87144	90	
266.86389	78	
266.98706	96	
267.41550	86	
267.83946	70	
268.84236	348	
269.84694	158	
270.84844	140	
270.98085	142	
271.45875	84	
271.84392	130	
271.92378	94	
272.85046	86	
272.86379	66	
272.95030	138	
272.98835	68	
273.88750	74	
274.35406	82	
275.86185	130	
276.12937	86	
276.41515	100	
276.85689	484	
277.01592	94	
277.85785	254	
278.81908	78	
278.84036	180	
278.86850	168	
279.83617	278	1+
282.67051	82	
283.88396	80	
284.91965	88	
285.85282	250	
285.87537	84	
285.94622	68	
286.84893	614	1+
287.84919	438	1+
288.00723	90	
289.81690	92	
289.88168	68	
289.89872	98	
290.85501	282	1+
292.91493	86	
293.10828	242	
293.13152	76	
293.85030	174	1+
294.11152	142	
295.96779	90	
297.89255	80	
298.42529	88	
299.38261	80	
300.89215	76	
304.13935	76	
305.85748	158	
306.80977	68	
307.89850	66	
308.88615	86	
309.87024	284	1+
310.13924	70	
311.02411	76	
311.34903	88	
313.88719	78	
315.08699	66	
315.84812	72	
316.90719	80	
317.80834	68	
321.87328	82	
322.87180	80	
324.40525	78	
325.05984	80	
326.99781	88	
328.04229	78	
329.84835	74	
330.38379	84	
331.88091	78	
332.89281	102	
334.77045	72	
334.88055	72	
335.91518	70	
336.29099	72	
338.80199	74	
339.03704	68	
339.35360	74	
339.64548	86	
340.96616	86	
341.78039	76	
341.81468	68	
END IONS

###FS:    #m/z: 359.96236 #charge 1+
###MS: 159
###MSMS: 162
BEGIN IONS
TITLE=Cmpd 121, +MS2(359.9624), 28.0-35.0eV, 3.5min #162
RTINSECONDS=208.819
SCANS=159,162
PEPMASS=359.96236	34906
CHARGE=1+
187.19895	92	
194.88697	70	
208.89136	84	
209.83822	70	
209.94425	694	
210.02699	72	
210.88909	118	
211.89791	88	
216.85982	82	
219.41712	78	
220.96492	84	
222.95242	590	1+
223.47323	94	
224.95033	434	
224.97708	110	
225.35895	82	
225.88089	94	
225.95664	232	
225.97521	86	
226.52944	72	
226.94796	3182	1+
227.00433	98	
227.93271	130	
228.04911	80	
228.94338	2910	1+
230.98080	70	
231.03842	76	
231.84936	72	
232.84001	82	
232.85621	72	
232.88993	74	
233.83240	100	
233.87085	74	
237.38224	84	
238.08692	96	
240.83749	74	
240.94201	368	1+
240.96135	248	
241.96283	158	
242.95884	454	1+
243.17258	72	
243.82994	70	
244.00583	96	
244.95768	2428	1+
245.89820	130	
245.94403	104	
246.80955	118	
246.95356	2674	
248.80456	482	1+
249.88737	84	
250.95423	218	
250.97429	96	
251.84402	70	
252.87384	72	
252.95311	156	
253.80593	100	
254.60909	80	
256.97515	78	
257.02664	78	
257.36736	90	
257.90912	76	
258.84021	102	
259.03032	90	
260.97193	222	1+
262.95132	146	
263.80101	72	
264.82537	82	
264.85121	76	
264.88946	72	
264.98106	96	
265.42894	92	
265.87148	92	
265.97535	74	
266.76294	74	
266.81035	314	1+
266.86958	126	
267.87516	102	
267.89637	112	
267.97476	612	1+
268.26339	76	
268.84943	116	
268.95954	96	
269.11700	78	
269.96977	258	
270.85371	76	
270.95719	76	
272.79544	76	
272.89669	76	
275.36262	98	
275.81118	92	
275.97368	222	
276.85675	210	
277.08936	98	
277.80914	106	
278.92178	70	
279.10370	202	
279.84551	138	
280.79250	384	1+
280.83079	156	
281.85820	160	1+
281.88808	190	
283.11032	72	
285.89213	78	
287.35363	86	
287.54279	70	
287.88875	74	
287.94897	78	
291.41402	84	
291.80116	110	
292.82047	70	
292.85354	74	
292.98622	82	
293.80235	72	
294.31833	70	
294.87280	132	
294.90613	78	
295.81355	70	
295.93077	126	
296.35436	88	
296.80631	98	
296.96986	70	
298.80430	1048	1+
298.85237	130	
300.79262	104	
306.43540	88	
310.38550	96	
310.81196	72	
310.93104	72	
312.81262	118	
312.86349	72	
315.28284	72	
315.82393	72	
317.11293	80	
317.27915	72	
317.43007	110	
317.83253	76	
318.93558	160	
319.81420	70	
321.83806	82	
322.93005	192	
323.83243	80	
324.02961	86	
325.37880	86	
328.88782	70	
330.87295	82	
331.42238	72	
332.81956	84	
333.12128	80	
336.94209	74	
337.84416	78	
338.76135	72	
339.89426	98	
340.40149	72	
341.94162	78	
343.90837	90	
351.18331	78	
351.98676	98	
356.01383	80	
356.18070	76	
356.77943	80	
356.83918	72	
362.90021	76	
365.14433	84	
END IONS

###FS:    #m/z: 322.93122 #charge 1+
###MS: 163
###MSMS: 164
BEGIN IONS
TITLE=Cmpd 122, +MS2(322.9312), 28.0-35.0eV, 3.6min #164
RTINSECONDS=212.494
SCANS=163-164
PEPMASS=322.93122	2625010
CHARGE=1+
184.86281	112	
187.44765	74	
190.88948	100	
192.88808	68	
193.94527	100	
194.90759	86	
197.91038	76	
200.83712	66	
200.87896	68	
201.04529	184	
205.95209	64	
205.97329	142	
206.95784	72	
210.88201	66	
211.04258	66	
212.89463	76	
213.85277	66	
213.97797	74	
218.84731	126	
218.91150	74	
220.38563	68	
221.07372	84	
221.94133	78	
222.95255	166	
223.89582	90	
223.96248	186	
224.92988	80	
225.81824	74	
225.86444	86	
226.79336	78	
227.86908	84	
228.85306	78	
229.91472	66	
230.83017	82	
230.84847	72	
230.90785	68	
232.88830	72	
233.91268	82	
236.88890	76	
236.91064	70	
237.05451	132	
237.32383	78	
238.93908	188	
239.88246	78	
240.82715	250	
240.94076	2448	
240.97105	84	
241.80531	86	
241.88373	76	
241.94190	1950	
242.94270	6398	1+
242.97659	78	
243.20703	102	
243.82687	134	
243.91218	74	
244.81915	146	
244.88755	96	
244.94096	1150	
244.96299	72	
244.98337	66	
245.87000	66	
246.09596	96	
246.14376	78	
246.94588	72	
247.38583	104	
248.84435	90	
248.91581	72	
249.92624	70	
250.89027	90	
250.94996	96	
252.87208	98	
254.86859	122	
255.87258	68	
256.67597	90	
256.90341	72	
258.83287	128	
258.92376	78	
259.00100	70	
260.34248	64	
260.83163	138	
260.91103	84	
261.48303	84	
261.83384	160	
261.88414	68	
262.83092	90	
262.86847	66	
263.87713	68	
263.97886	78	
264.04863	74	
264.89893	66	
265.09294	68	
266.88171	70	
266.99374	72	
267.92757	80	
268.14257	82	
268.84876	66	
272.00482	78	
272.93723	82	
274.79301	84	
274.80681	96	
274.88218	70	
274.90858	80	
276.85445	118	
277.55146	86	
278.08344	78	
278.90105	88	
278.92157	68	
278.96886	70	
279.01422	84	
279.09148	844	1+
279.15743	72	
280.81549	92	
280.83533	116	
282.14642	122	
282.85840	74	
282.88965	68	
283.07045	116	
283.85911	70	
283.95848	70	
284.29481	280	1+
284.79059	84	
284.87644	228	
285.13465	68	
285.81716	76	
286.84991	88	
288.21150	66	
289.87102	74	
290.88197	80	
291.85442	64	
296.81017	136	
296.88010	74	
298.85174	66	
299.79535	90	
299.87371	106	
300.06763	68	
300.78022	90	
301.86094	70	
303.95096	124	
304.36667	78	
304.79500	72	
305.87360	108	
307.67243	88	
307.80166	122	
307.88819	136	
308.17226	64	
311.88858	84	
312.85905	64	
314.82518	98	
319.88501	86	
322.99330	66	
324.89070	64	
325.02448	82	
325.88810	86	
END IONS

###FS:    #m/z: 340.94200 #charge 1+
###MS: 163
###MSMS: 165
BEGIN IONS
TITLE=Cmpd 123, +MS2(340.9420), 28.0-35.0eV, 3.6min #165
RTINSECONDS=213.266
SCANS=163,165
PEPMASS=340.94200	933364
CHARGE=1+
78.76352	72	
127.88638	86	
187.87015	70	
191.43786	70	
191.95814	138	
193.89406	70	
197.88134	76	
202.89403	88	
204.91898	88	
207.87562	74	
207.94482	86	
207.98004	78	
208.92525	76	
209.04754	76	
209.50223	72	
210.93625	112	
212.87951	136	
213.89209	76	
213.94127	810	1+
214.87816	150	
214.89165	84	
215.88695	232	
216.88876	130	
216.90696	90	
217.93556	70	
223.83358	182	1+
223.96383	82	
225.37558	86	
226.94502	80	
228.89702	74	
228.93791	76	
230.85927	72	
230.89081	196	
231.88994	142	
231.92241	88	
231.94986	778	1+
233.88418	66	
233.94444	68	
236.83430	78	
236.85140	90	
236.88870	78	
236.95720	68	
239.92811	92	
240.22894	88	
240.83595	148	
241.46198	80	
241.84406	292	
241.91443	84	
242.00959	82	
242.90096	68	
243.83686	150	
244.84169	142	
244.95650	140	
246.85109	88	
246.87999	78	
246.97482	86	
249.89924	136	
249.96022	126	
250.06200	68	
250.95809	110	
252.35502	80	
252.91480	72	
253.86688	76	
254.91641	72	
254.94388	72	
254.96725	154	
255.02053	152	
255.96877	86	
256.17472	82	
256.86850	66	
256.96454	124	
257.39269	76	
258.84445	616	1+
258.86898	100	
258.91173	76	
258.95521	68	
259.86902	134	
259.95906	274	
260.14225	76	
260.83567	424	1+
261.05202	92	
261.10945	66	
261.95601	68	
262.82786	142	
262.89860	98	
262.93109	146	
264.86507	84	
265.82354	72	
266.84534	72	
267.00175	98	
267.89931	84	
268.02422	84	
268.84437	290	
269.79406	84	
270.83155	100	
270.97889	78	
272.91677	70	
273.85491	328	1+
274.91054	78	
275.95433	68	
276.85912	520	1+
277.00969	72	
278.84681	1238	1+
279.61536	100	
279.83754	200	1+
279.91328	78	
279.98694	128	
280.92976	126	
281.89274	138	
283.90444	80	
284.86956	90	
284.88379	148	
285.88166	72	
285.93567	76	
287.44697	90	
291.06429	72	
293.06601	78	
293.09165	102	
293.10577	84	
293.48651	68	
293.87332	110	
294.40855	74	
295.87096	80	
296.07763	78	
296.80958	88	
296.85857	116	
297.87431	150	1+
297.98872	76	
298.96431	68	
299.78258	84	
300.07612	120	
300.88881	90	
301.85753	178	1+
302.90940	74	
303.85259	100	
303.93398	84	
304.85304	70	
307.79882	390	1+
307.88162	84	
311.88902	68	
313.94787	110	
314.87724	84	
316.02900	94	
317.97297	68	
319.61249	94	
320.07832	88	
320.09558	94	
321.89101	70	
322.91590	80	
323.88768	78	
324.80366	98	
327.92456	80	
328.17793	80	
328.82313	76	
329.87291	82	
330.81906	70	
334.84711	68	
341.58103	68	
341.93701	102	
342.91436	72	
344.06578	78	
344.86797	82	
END IONS

###FS:    #m/z: 363.95803 #charge 1+
###MS: 163
###MSMS: 166
BEGIN IONS
TITLE=Cmpd 124, +MS2(363.9580), 28.0-35.0eV, 3.6min #166
RTINSECONDS=214.039
SCANS=163,166
PEPMASS=363.95803	404532
CHARGE=1+
110.92872	90	
189.86589	186	
191.85919	230	
201.88591	80	
202.90780	106	
207.87531	274	
207.94925	166	
209.87421	484	1+
209.94597	528	1+
211.94812	74	
212.87892	1508	1+
213.14718	78	
216.85267	70	
216.88896	88	
217.72864	72	
218.91181	90	
219.87009	76	
221.42218	78	
222.83507	84	
222.95151	98	
223.06613	84	
224.95053	760	1+
226.94744	5978	1+
228.90154	132	
228.94328	5244	1+
230.89118	1378	1+
231.84072	106	
232.89030	366	
233.85787	86	
234.88244	156	
235.06305	92	
237.05735	308	1+
239.07741	122	
239.09957	70	
239.78630	100	
239.99275	74	
240.83579	150	
240.89155	88	
240.94116	284	
240.96331	524	1+
241.08976	70	
241.94029	1632	1+
242.82513	140	
242.89893	86	
242.94224	1042	1+
242.95904	414	
243.39477	76	
244.81984	112	
244.95805	2996	1+
246.52539	86	
246.86154	118	
246.90962	80	
246.95318	3672	1+
247.17361	88	
247.90766	76	
248.58856	90	
248.80324	130	
248.90124	494	1+
249.03815	100	
249.99988	84	
250.94680	218	
250.97009	256	1+
251.25762	116	
253.90692	246	1+
254.08143	90	
255.95468	88	
257.08756	70	
258.97077	76	
258.99076	78	
259.84577	152	
259.87486	144	
260.83233	98	
260.84968	96	
260.96892	72	
261.83525	436	1+
262.01318	76	
263.83396	72	
263.88709	76	
266.81527	316	
266.85557	72	
266.92161	84	
267.10405	114	
267.81299	288	1+
267.97222	342	1+
268.80146	130	
269.10206	182	1+
269.66295	74	
269.88160	206	1+
269.96907	564	1+
271.87368	170	
271.91433	176	
271.96657	72	
274.84129	74	
276.85879	116	
277.86138	140	
278.84518	194	
279.10256	76	
279.79819	78	
280.02588	78	
280.12476	80	
280.79264	170	
281.79054	416	1+
281.86397	72	
281.90791	84	
282.79177	296	1+
283.09875	194	1+
283.84424	78	
284.82599	78	
285.16386	104	
285.84817	458	1+
286.80400	140	
286.92245	222	1+
289.87401	194	
289.88800	176	
290.41100	90	
290.60549	72	
290.79187	202	1+
290.84316	146	
291.95419	74	
293.11666	108	
297.00612	90	
297.80282	1028	1+
297.83195	72	
297.87996	74	
298.09684	92	
298.59295	90	
298.80470	844	1+
298.82807	88	
300.80165	370	1+
301.85913	398	1+
302.90946	80	
303.45672	96	
303.85712	568	1+
304.44464	200	
304.81454	80	
305.31004	86	
305.91343	82	
307.85072	112	
308.06853	72	
308.83666	74	
309.43234	80	
310.83381	96	
313.86479	76	
313.94123	84	
314.52238	76	
314.84164	74	
316.81665	160	
316.88116	80	
317.89377	74	
318.93225	102	
319.95730	74	
320.15950	76	
320.41238	76	
321.82605	232	
322.15965	72	
322.81394	132	
322.92737	114	
324.85363	152	
324.89748	98	
325.58937	78	
325.92171	78	
326.90671	74	
327.88975	140	
328.82267	116	
328.88353	114	
335.01541	96	
336.94870	170	
340.88707	74	
340.94167	314	
341.63067	106	
342.79373	78	
343.41681	74	
344.41679	74	
345.73263	74	
345.74847	72	
347.77444	82	
354.43768	76	
355.42104	84	
358.78330	74	
360.04471	78	
363.89008	86	
364.03063	74	
365.77190	194	1+
367.14616	74	
END IONS

###FS:    #m/z: 322.93131 #charge 1+
###MS: 167
###MSMS: 168
BEGIN IONS
TITLE=Cmpd 125, +MS2(322.9313), 28.0-35.0eV, 3.6min #168
RTINSECONDS=217.703
SCANS=167-168
PEPMASS=322.93131	2430648
CHARGE=1+
83.85276	66	
119.71340	62	
191.95665	94	
192.88837	66	
195.96146	94	
197.96207	72	
199.90378	72	
201.04346	156	
205.95302	184	
206.91380	70	
207.97472	190	
212.83153	62	
214.92748	64	
216.85630	78	
218.84726	142	
218.97881	82	
219.05143	64	
221.89025	74	
223.14501	68	
223.95681	78	
224.95310	108	
225.83312	76	
227.84015	200	1+
230.82993	74	
230.96721	72	
231.12263	78	
232.11130	78	
232.37323	90	
233.82994	72	
233.85990	102	
234.89918	64	
236.85688	74	
237.32346	62	
238.85480	90	
238.88510	94	
238.94004	98	
239.07893	138	
239.78590	68	
240.04444	78	
240.82518	136	
240.84976	70	
240.89615	210	1+
240.94091	2700	
240.99823	74	
241.07112	104	
241.94007	8418	1+
241.99065	106	
242.16844	68	
242.94246	5940	1+
243.83151	82	
244.31398	62	
244.82541	206	
244.94122	1572	1+
246.09737	74	
246.82793	76	
247.97549	66	
248.84030	88	
248.86029	86	
249.02453	94	
249.09016	96	
250.94447	62	
251.07319	68	
251.92216	74	
252.13065	78	
253.00468	64	
253.07706	92	
253.96855	78	
254.11977	102	
254.86391	86	
254.96351	64	
255.84892	70	
256.80980	72	
256.83784	72	
256.85813	152	
256.89677	116	
257.80186	110	
258.83499	72	
259.13907	78	
259.86532	70	
259.94631	70	
260.83184	108	
260.95072	70	
261.08570	68	
261.82965	160	
262.82996	234	
263.06180	70	
263.86882	62	
264.87140	88	
264.89303	82	
265.08901	76	
265.86916	66	
266.84741	76	
267.10424	72	
267.17486	84	
268.84665	86	
268.95955	84	
269.15918	78	
269.88464	94	
269.89948	104	
270.84097	210	1+
272.91930	78	
272.95564	72	
274.06655	92	
274.92093	80	
275.91726	70	
277.81365	86	
277.82732	72	
277.86052	60	
278.84589	84	
279.09217	818	1+
279.91931	66	
280.81173	64	
280.83602	76	
280.92489	62	
281.85307	88	
281.98592	74	
282.85858	100	
283.36543	82	
284.29458	352	1+
284.79257	86	
284.88889	62	
285.85462	68	
286.89558	70	
288.84820	76	
289.79184	140	
291.80825	82	
292.19037	62	
292.43803	92	
293.00708	66	
293.04705	68	
294.12019	68	
294.41322	86	
294.84856	92	
295.86008	70	
297.08218	72	
297.11616	64	
297.87644	64	
298.10115	68	
298.82785	118	
299.78793	172	1+
299.87381	78	
301.66033	92	
301.85619	68	
306.88016	84	
306.90384	72	
307.88800	160	
308.80679	106	
309.81175	94	
310.76476	74	
310.84244	68	
310.86822	76	
310.90316	62	
311.53326	62	
312.87405	72	
315.82609	72	
319.85175	98	
324.26368	74	
326.90436	62	
326.99773	66	
END IONS

###FS:    #m/z: 340.94214 #charge 1+
###MS: 167
###MSMS: 169
BEGIN IONS
TITLE=Cmpd 126, +MS2(340.9421), 28.0-35.0eV, 3.7min #169
RTINSECONDS=218.476
SCANS=167,169
PEPMASS=340.94214	839046
CHARGE=1+
182.83795	66	
187.00589	100	
187.87327	68	
187.98126	74	
189.86639	86	
191.95991	100	
192.92420	86	
196.88425	80	
197.86883	72	
205.86585	82	
205.95056	82	
210.90004	80	
211.88008	74	
211.93897	80	
212.87899	448	1+
212.89006	284	1+
213.94108	860	1+
214.00866	78	
215.88983	70	
215.93980	110	
216.90345	82	
217.89177	102	
218.87520	76	
219.93942	70	
224.96083	78	
224.98393	72	
226.89402	104	
227.84304	82	
227.87661	72	
227.95455	70	
228.82468	70	
228.84560	164	
228.94088	170	
230.84682	112	
230.88967	260	
231.88945	274	1+
231.95117	750	1+
232.92359	70	
233.94864	192	
234.95009	72	
235.94872	68	
236.85957	154	
236.90480	68	
237.85768	72	
238.84748	74	
238.86445	70	
238.94806	72	
239.83708	108	
239.89007	88	
240.84897	140	
240.92029	104	
240.96397	88	
241.84661	140	
242.94264	94	
243.85286	72	
244.90266	78	
244.94106	188	1+
248.06998	80	
248.89668	162	
248.98755	140	
249.96120	150	
250.97365	74	
250.99302	70	
251.38235	168	
252.82134	74	
252.92892	80	
253.60854	68	
253.99976	76	
254.43241	98	
254.91330	100	
254.96551	644	1+
255.05579	76	
255.17145	80	
255.92709	72	
256.26255	110	
256.85439	110	
256.90654	70	
256.96536	296	1+
257.85873	108	
257.87640	112	
258.84645	386	
259.41991	70	
259.85296	232	
259.91685	76	
259.95946	260	
260.72481	106	
260.83567	164	
261.84227	254	
261.87423	74	
261.91615	286	1+
262.84768	148	
262.90026	72	
263.83510	122	
263.88514	70	
264.83132	88	
265.01930	80	
266.12155	68	
267.93365	70	
268.84033	310	1+
268.91321	88	
269.86041	70	
270.82970	148	
272.92074	140	1+
273.88353	70	
275.01036	70	
275.84420	70	
275.86671	140	
276.85911	730	1+
276.91601	128	
277.86511	482	1+
277.97294	88	
278.84682	764	1+
278.97303	68	
279.87376	82	
280.86422	86	
280.94281	118	
281.42908	90	
281.81475	66	
281.86296	76	
281.95243	66	
282.15282	78	
282.88133	76	
282.92884	82	
283.87345	68	
286.44238	100	
288.80187	76	
288.84257	124	
288.88767	72	
289.79037	90	
289.81479	76	
290.88069	80	
291.12903	72	
294.86550	108	
295.13400	74	
296.87260	86	
296.88734	76	
298.30674	112	
298.79453	70	
299.39996	94	
299.87145	94	
300.01840	90	
301.04871	96	
301.86531	148	
302.85812	154	1+
303.94987	78	
304.25952	78	
307.88991	80	
314.81879	70	
315.03467	72	
316.57928	80	
317.90055	90	
320.93145	72	
323.89238	72	
324.89418	66	
325.05767	68	
327.89764	98	
329.97329	68	
330.06045	68	
336.40842	82	
337.83110	72	
338.87636	66	
341.89643	78	
342.27368	68	
342.28900	74	
342.90630	118	
END IONS

###FS:    #m/z: 363.95831 #charge 1+
###MS: 167
###MSMS: 170
BEGIN IONS
TITLE=Cmpd 127, +MS2(363.9583), 28.0-35.0eV, 3.7min #170
RTINSECONDS=219.248
SCANS=167,170
PEPMASS=363.95831	392264
CHARGE=1+
47.17336	76	
88.82818	98	
174.25593	80	
182.87293	78	
189.86357	304	1+
191.86089	140	
191.94288	78	
208.83462	78	
208.96054	84	
209.86857	72	
209.94468	634	1+
210.88548	354	
211.12267	90	
212.87973	1082	1+
219.89004	92	
221.87756	72	
222.89567	90	
222.95228	320	1+
224.82105	78	
224.94860	614	1+
226.91180	72	
226.94766	5944	1+
227.93512	166	
228.84157	90	
228.89687	250	
228.94298	5816	1+
229.89281	126	
230.89111	1728	
230.93430	206	1+
232.88801	174	
233.88927	104	
236.11690	82	
238.93687	78	
238.94960	72	
240.85547	72	
240.94306	390	
240.95976	184	
241.94039	1756	1+
242.07096	72	
242.89519	82	
242.94262	1222	1+
243.81846	296	1+
243.84570	72	
243.97745	84	
244.95736	2736	1+
245.93904	98	
246.90352	84	
246.95398	2786	1+
246.98135	152	
247.39018	112	
247.91248	102	
248.80443	246	
248.85251	138	
248.90318	654	1+
249.80889	100	
250.37663	100	
250.79028	104	
250.97141	134	
251.11383	80	
252.38997	90	
253.38959	90	
254.13283	78	
254.99521	98	
256.49119	80	
258.83170	306	1+
260.97054	154	
261.83489	524	1+
261.84986	74	
262.83849	378	1+
263.98452	100	
264.81899	72	
265.06085	72	
265.08661	114	
265.97289	88	
266.09563	80	
266.40448	96	
266.81790	498	1+
266.86912	72	
267.97420	582	
268.02621	78	
268.81165	286	1+
268.84550	184	1+
268.89910	98	
268.95646	86	
269.88089	76	
269.96971	618	1+
270.51445	84	
270.81323	74	
271.91785	148	
273.92415	88	
274.80877	234	1+
275.04704	86	
276.85486	302	1+
277.93401	76	
278.10848	88	
278.80116	138	
278.84611	296	1+
279.79588	84	
280.79247	668	1+
280.88819	188	1+
282.11541	92	
282.13409	72	
282.83170	78	
283.36457	78	
283.79305	116	
283.81345	100	
283.97060	74	
284.82363	94	
284.90276	94	
285.85112	152	
286.81583	132	
286.91029	74	
287.94275	76	
288.37232	80	
288.80412	76	
289.09238	76	
289.46168	78	
289.87366	172	1+
289.88437	158	
291.37442	100	
291.98858	72	
293.45291	90	
295.87909	74	
296.80906	176	
297.80877	136	
298.80401	760	1+
298.88174	74	
299.87744	126	
299.98831	146	
300.79975	84	
301.79495	84
[truncated: 1,810,840 more chars]
