# Supplementary material for: High-Throughput Venomics
Source: J Proteome Res. 2023 Apr 3;22(6):1734–46. doi: 10.1021/acs.jproteome.2c00780 (PMC10243144; doi:10.1021/acs.jproteome.2c00780)
Supplement: Supplementary file 9 — pr2c00780_si_009.zip [file pr2c00780_si_009.zip › Manual files/Calloselasma rhodostoma MGF/210702_Calloselasma_halfplate000037_5.1.201.mgf]

###	D:\Data\Julien\210702_Cr_half_TFA\210702_Calloselasma_halfplate000037.d\ProteinAnalysisResults.mgf
###	D:\Data\Julien\210702_Cr_half_TFA\210702_Calloselasma_halfplate000037.d\analysis.baf
###	210702_Calloselasma_halfplate000037.d
###	Instrument: maXis HD
###	Manufacturer: Bruker
###    PeakWidth 0.30, MiniumIntensity 10, S/N 1Apply threshold 0, Threshold 10
###    Retain Residuals no, Create neutrally no,
###    FullScan Parameters: AdductIon (+)+H (-)-H, LowMass 0, HighMass 8000, MaxCharge charge decon 4, MinPeaks 3
###    Perf. isotope decon yes, Max Charge Istopic decon 6, MW agreement 0.00, Abund. cutoff 2.00, Envelope cutoff 75.00
###    MaxRes   Parameters: AdductIon (+)+H (-)-H, LowMass 0, HighMass 8000 
###    Perf. isotope decon yes, Max Charge Istopic decon 6, Abund. cutoff 2.00
###    MSn      Parameters: AdductIon (+)+H (-)-H, LowMass 0, HighMass 8000 
###    Perf. isotope decon yes, Max Charge Istopic decon 4, Abund. cutoff 0.05
###    Global Charge Limit: no 3, Prefer FullScan Result: yes, Export what: 2 (0=non deconv/1=deconv only/2=mixed), NoMSMSSignals: 150, Intensity threshold: 10, NoMSSignals (deconv): 2, NoMSSignals (non-deconv): 2, NormalizeData: no, SingleCharged: yes
###
COM=210702_Calloselasma_halfplate000037.d
USERNAME=Demo User

###FS:    #m/z: 322.93093 #charge 1+
###MS: 1
###MSMS: 2
BEGIN IONS
TITLE=Cmpd 1, +MS2(322.9309), 28.0-35.0eV, 0.0min #2
RTINSECONDS=1.336
SCANS=1-2
PEPMASS=322.93093	1771770
CHARGE=1+
206.94061	4496	
208.94570	9730	1+
211.94467	20936	
213.94009	18646	1+
215.93866	2778	
217.94138	9542	
222.95243	33446	1+
224.95131	8198	
226.94750	145294	1+
227.19911	8018	
228.94322	233932	1+
231.95214	13834	1+
234.97145	8324	
234.99869	6868	
235.12934	4350	
235.20401	4180	
238.45491	9862	
239.07885	3222	
239.14774	8764	
239.19923	3154	
239.23238	9218	1+
239.98213	4374	
240.96292	19810	1+
242.61938	4634	
242.96154	6324	
243.23061	3192	
243.88225	3034	
244.95785	92208	1+
245.18518	3184	
245.22511	3532	
245.63189	3584	
245.94292	9458	
246.95329	68638	1+
246.97439	6060	
247.24101	3754	
248.03286	3772	
248.95353	4490	
249.18315	2824	
249.25621	3152	
249.91281	4226	
249.97234	69140	1+
250.94773	49008	1+
250.99884	11216	
251.19861	6348	
252.94776	16486	
252.97214	856524	1+
253.21484	8194	
253.90602	15602	1+
254.94263	236722	1+
254.96729	301778	1+
255.07376	2708	
255.22998	10046	1+
256.26242	10944	1+
256.91376	6462	
256.96459	42570	1+
258.88470	3434	
258.90985	2936	
258.96555	11430	
260.97938	3160	
261.97812	11082	
262.96899	4398	
263.05566	3834	
263.13371	2962	
263.97945	125378	1+
265.25093	3350	
265.97670	14166	1+
267.26617	3368	
267.97419	59718	
268.26341	3350	
268.95887	20630	
269.97459	28010	1+
270.98168	16868	1+
272.88245	5164	
272.95289	42190	1+
272.97657	5426	
274.09031	2886	
274.27267	18154	1+
277.21510	2630	
279.03894	2682	
279.09218	8300	1+
279.23067	6498	
280.26325	4270	
281.05029	3752	
281.24636	16900	1+
281.99012	2760	
282.27816	25584	1+
283.17440	8260	
283.20602	2636	
283.26197	20298	1+
283.94800	9126	
283.98798	3188	
284.29387	10670	1+
285.18641	2730	
285.20439	3090	
285.22253	4314	
285.94274	182398	1+
285.98415	22370	1+
287.25801	3382	
288.20481	6020	1+
288.25174	11926	1+
288.28852	2664	
289.16434	3166	
289.18091	3954	
289.23610	2878	
289.65960	2732	
290.26756	27124	1+
290.89364	3586	
291.10110	4980	
291.19587	4526	
291.21679	3328	
291.97455	14080	1+
292.05994	8036	1+
292.10408	3774	
293.10864	3404	
293.20982	9034	1+
293.24583	3622	
293.97577	23468	1+
293.99822	47176	1+
294.12813	2666	
294.16319	2610	
294.93812	7206	
295.12870	4554	
295.22539	13658	1+
295.26121	3524	
295.29462	8908	1+
295.96911	9264	
295.99430	17322	1+
296.14369	2982	
297.08128	15876	1+
297.20484	3100	
297.24116	14880	1+
297.90463	5380	
297.99135	2652	
298.27332	5222	
299.06136	3640	
299.11079	2674	
299.20069	3274	
299.24015	3756	
299.25648	4086	
299.66989	9126	
300.17204	3642	
300.28787	10418	1+
301.95724	2710	
302.17436	5772	
302.30411	26280	1+
302.94908	58402	1+
303.17685	3186	
303.19323	3014	
303.95292	49094	1+
303.99680	10590	1+
304.28459	3400	
304.92487	4514	
305.24622	3554	
305.26814	4436	
305.95250	4658	
306.90511	6684	
307.08325	2898	
307.18818	3056	
307.24805	49398	1+
308.14217	8254	1+
308.21642	3952	
308.87209	7176	1+
309.18958	2920	
309.21917	3896	
309.27619	5070	
310.15795	11894	1+
310.17427	3802	
310.30932	19710	1+
311.05502	7844	1+
311.22052	9362	1+
311.25503	6242	1+
311.27484	8572	
311.87042	14278	1+
311.93631	8136	
311.98727	19620	1+
312.32538	10168	1+
312.90176	4956	
312.94904	7000	
313.21870	9154	1+
313.23444	4612	
313.25291	3258	
313.27297	5464	
313.29133	10192	1+
313.86689	5258	
313.93011	193924	1+
314.27020	4212	
314.89375	3050	
315.17586	2760	
316.28347	18718	1+
316.31992	10258	1+
316.94142	5326	
317.21051	2614	
318.29919	21334	1+
318.93564	109046	1+
320.93523	210420	1+
321.18790	2660	
321.24074	3604	
321.27704	3028	
321.31392	3382	
322.19414	4426	
322.27353	2922	
322.87902	5924	
322.91051	9252	
322.93080	4045798	1+
323.11732	4986	
323.17477	5294	
323.17951	5546	
323.23881	19754	1+
323.29391	3864	
323.33097	3042	
324.13655	4072	
324.20872	2634	
324.29002	5158	
324.32320	7832	1+
324.87837	6612	
325.02974	2652	
325.25480	54904	1+
325.29030	5126	
326.17052	3740	
326.30324	4696	
326.34164	3000	
326.87283	59622	1+
326.96895	17016	1+
327.00723	14158	1+
327.14446	6622	1+
327.18003	3200	
327.20101	9270	1+
327.27040	70368	1+
327.33676	2944	
328.31957	11320	1+
END IONS

###FS:    #m/z: 340.94168 #charge 1+
###MS: 1
###MSMS: 3
BEGIN IONS
TITLE=Cmpd 2, +MS2(340.9417), 28.0-35.0eV, 0.1min #3
RTINSECONDS=2.108
SCANS=1,3
PEPMASS=340.94168	844440
CHARGE=1+
208.95929	142	
213.94073	2158	1+
215.88641	702	1+
215.94059	524	1+
217.88405	384	1+
218.02195	154	1+
219.88146	202	
222.95145	172	
224.83141	148	
225.04120	124	
226.94851	174	
227.14607	146	
227.96633	192	1+
229.05382	142	
229.19386	156	
231.07622	208	1+
231.94984	3338	1+
231.97936	134	
233.89861	366	
234.08807	126	
234.96942	120	
235.89612	266	
235.95029	212	
236.03603	176	
238.13140	164	
238.54969	124	
239.14562	128	
239.90448	154	
240.00214	280	1+
240.14369	122	
240.22873	694	1+
241.16292	270	1+
242.89282	206	1+
242.94206	324	1+
243.94578	224	1+
244.03739	156	
245.03708	274	1+
245.22597	136	
246.00337	212	1+
246.97278	124	
248.07232	276	1+
248.98408	568	1+
249.03354	150	
249.96148	844	1+
250.94558	162	
250.98674	154	
251.03882	260	1+
251.12831	168	
251.18000	154	
253.07490	202	
253.09107	172	
253.90173	252	1+
254.11874	128	
254.16616	230	1+
254.96704	1282	1+
255.07394	812	1+
255.10296	158	
255.22355	140	
256.96130	490	1+
256.98809	392	1+
257.05852	136	
258.86199	126	
259.04998	288	1+
259.09850	164	
259.14452	130	
259.95765	218	1+
261.12473	240	1+
261.98313	268	1+
262.16632	242	1+
262.79725	142	
262.96365	406	1+
263.00398	308	1+
264.07216	372	1+
265.01909	530	1+
265.09943	240	1+
265.12290	190	
265.99726	248	
266.15820	138	
266.88811	198	
266.99933	252	
267.13477	374	1+
267.99492	152	
268.12453	128	
268.95720	220	
268.99791	124	
269.06284	140	
269.16196	140	
269.19275	318	
271.03987	200	1+
271.09596	140	
272.84753	140	
272.93454	412	1+
272.97619	264	
274.22002	120	
274.93133	130	
275.05750	328	1+
275.21067	138	
275.97121	194	1+
276.09058	182	
276.80787	122	
277.05301	334	1+
277.16769	232	1+
277.19716	186	
278.28183	280	1+
278.42529	150	
278.90212	214	1+
279.01037	174	1+
279.04392	144	
279.21246	148	
280.12313	144	
280.13910	128	
280.26663	142	
280.85828	150	
280.94876	126	
280.99618	134	
281.05073	848	1+
281.11857	162	
281.23071	292	1+
282.02184	682	1+
282.27785	1378	1+
282.31522	140	
283.02953	438	1+
283.05102	346	1+
284.29547	194	
285.29371	152	
286.02764	138	
286.06795	140	
288.07613	142	
288.17672	142	
289.00834	126	
289.06354	136	
289.10328	130	
289.50845	164	
289.91488	142	
290.14826	160	
290.51069	170	
292.90994	138	
293.06547	138	
293.88414	138	
294.27780	186	
294.84865	240	1+
295.05624	128	
295.26171	144	1+
296.13657	318	1+
296.32947	622	1+
297.02524	170	
297.08254	134	
297.12679	244	1+
297.19577	138	1+
297.86610	226	1+
297.97450	122	
298.08312	524	
298.27765	172	1+
298.31236	182	
298.58725	152	
299.05916	990	1+
299.10171	126	
300.12190	160	
300.92362	142	
301.01835	164	
301.93056	128	
302.03227	220	1+
302.06658	164	
302.92398	228	
302.94681	128	
303.25669	128	
305.03692	200	
305.09081	122	
306.27712	166	
306.77986	146	
306.79536	130	
306.88187	286	1+
307.24006	250	1+
307.52806	320	1+
307.80240	212	
307.92537	174	1+
308.02954	124	
308.29337	388	1+
308.32998	250	1+
309.02274	134	
309.10442	332	1+
309.15529	136	
309.59197	122	
310.02719	226	1+
310.87892	306	1+
311.86480	294	1+
312.00089	130	
313.04093	206	1+
314.91987	218	
315.16459	132	
315.95418	138	
316.10702	122	
316.13914	190	1+
317.15872	144	
320.08999	140	
320.24465	128	
321.07923	210	1+
321.18509	194	1+
321.22232	626	1+
322.10242	246	1+
322.13551	1052	1+
322.31120	158	
323.02206	142	
323.10706	436	1+
323.23918	2460	1+
324.21729	122	
324.29148	172	
324.32418	458	1+
324.89789	274	1+
326.13191	146	
326.30536	280	
326.89672	232	
327.01117	280	1+
327.03908	248	1+
327.18415	170	
327.28104	170	
327.30562	172	
328.11278	124	
328.20723	130	
329.08103	224	1+
332.08702	146	
334.03703	94	1+
337.01709	142	
337.10026	146	
337.22097	144	
337.25352	288	1+
339.22946	230	1+
339.33625	132	
340.13994	126	
340.20140	124	
340.39215	866	1+
341.24869	508	1+
341.36551	192	
341.83415	124	
342.09474	154	1+
342.14456	158	
342.28452	438	1+
342.31422	658	1+
343.21393	390	1+
344.05481	164	
344.16662	156	
344.18848	188	1+
344.29677	216	1+
344.34893	136	
344.91632	150	
345.10664	158	
345.15598	132	
END IONS

###FS:    #m/z: 363.95788 #charge 1+
###MS: 1
###MSMS: 4
BEGIN IONS
TITLE=Cmpd 3, +MS2(363.9579), 28.0-35.0eV, 0.1min #4
RTINSECONDS=2.8805
SCANS=1,4
PEPMASS=363.95788	484814
CHARGE=1+
189.86523	154	
200.94909	156	
204.03088	144	
206.94849	158	
209.94185	870	1+
210.87990	230	
212.87903	380	1+
219.99058	120	
222.95167	1152	1+
224.55985	132	
224.95076	1338	1+
226.94836	4008	1+
227.03806	116	
227.93162	138	
228.89621	170	
228.94334	6270	1+
228.99812	136	
230.88975	772	1+
231.07626	154	
231.98974	174	1+
232.88687	264	1+
233.03081	128	
233.08067	130	
234.78367	116	
234.88536	132	
235.14703	122	
236.08132	296	1+
237.05457	166	
239.13539	224	1+
239.90523	222	1+
240.96299	840	1+
240.99418	142	
241.12547	204	1+
242.96021	580	1+
243.16181	200	1+
243.99426	234	1+
244.04113	194	
244.07107	254	
244.86699	282	1+
244.95901	1814	1+
245.03679	210	
245.94295	602	
246.50469	118	
246.95315	2352	1+
247.15122	122	
247.97301	194	1+
248.84479	140	
248.90121	390	1+
249.03682	362	1+
249.09396	318	1+
250.09469	304	1+
250.12722	124	
250.94889	246	1+
251.04478	428	1+
251.07280	304	1+
253.82987	210	1+
254.11276	140	
256.10174	198	1+
257.08646	130	
258.03640	186	1+
258.93979	156	
259.04550	198	1+
259.08923	224	1+
260.05448	210	1+
260.13664	172	
260.97009	582	
261.02434	218	1+
261.13916	116	
262.08976	202	1+
262.96179	324	1+
262.99994	146	
263.06027	256	1+
263.85032	124	
264.03567	200	1+
264.19381	232	1+
264.26145	146	
264.98043	134	
265.14773	202	1+
265.99595	154	
266.24918	164	
267.97414	518	
268.08732	122	
268.13628	206	1+
268.97885	252	
269.07473	136	
269.19902	208	1+
269.96873	410	1+
270.07222	146	
272.02769	128	
273.13657	178	1+
273.26232	130	
273.81043	122	
274.01657	144	1+
274.94562	170	
277.22348	206	1+
277.25143	176	1+
278.08877	122	
279.02013	150	
279.10768	294	1+
280.05143	246	1+
280.14504	312	1+
280.25695	154	
280.84933	208	1+
280.90256	124	
281.02987	138	
282.02273	210	1+
282.08520	174	
283.08491	128	
283.26163	166	
283.90050	126	
283.98614	534	1+
284.05535	160	
284.10459	142	
284.34796	116	
285.00466	150	
285.16434	280	1+
285.92765	300	1+
285.97929	168	
286.14264	138	
286.16798	240	1+
286.80148	142	
286.93208	208	1+
286.97270	116	
287.88997	134	
288.00687	140	
288.06414	628	1+
288.99973	126	
289.04311	196	1+
289.11742	206	1+
289.15037	234	1+
289.85556	192	
291.84755	280	1+
292.05931	140	
292.43460	186	1+
293.07845	332	
293.86872	288	1+
293.93001	258	1+
294.29232	156	
295.06482	214	1+
296.93506	160	
298.00591	348	1+
298.08613	338	1+
298.58786	170	
298.82845	128	
298.94995	162	
299.06538	142	1+
299.13032	154	
299.90819	150	
301.13059	118	
301.99904	390	1+
302.02400	192	1+
302.11629	162	
302.24521	142	
303.21975	260	1+
303.85428	314	1+
305.16637	188	1+
305.22057	270	1+
306.14361	186	
306.28828	174	
306.43525	242	
306.59105	116	
307.08130	330	1+
307.10829	268	1+
307.13254	224	1+
307.14460	174	
307.28705	116	
308.29121	270	
309.17904	128	
309.30346	354	1+
309.80449	452	1+
310.05322	144	
310.80671	358	1+
310.88325	586	1+
311.86302	200	
311.88953	356	1+
313.00263	150	1+
313.86118	194	1+
314.28359	134	
315.01541	142	1+
315.13792	184	1+
315.89780	194	1+
316.88035	134	
317.85567	162	
318.12766	162	
318.15110	190	
318.59499	142	
318.93393	186	
319.01098	126	
319.07696	120	
319.09504	174	
319.23026	212	1+
320.81070	162	
320.83231	130	
321.14115	204	1+
321.26022	216	1+
321.98024	152	1+
322.11375	242	1+
322.20886	226	1+
322.31498	266	
323.01994	166	
323.07600	126	
323.12657	178	1+
323.17048	188	
323.23971	248	
323.99324	264	1+
324.02378	146	
324.24482	138	
324.27269	164	
324.32379	298	
324.89209	364	1+
324.99503	208	1+
325.09293	144	
325.36409	170	
326.15748	264	1+
326.17704	268	1+
326.21349	138	
326.25203	250	1+
327.16255	192	1+
327.30748	256	1+
327.96463	200	1+
327.99655	192	1+
328.23151	116	
331.04971	178	1+
332.09050	770	1+
333.16883	198	
336.18129	150	
336.32886	130	
336.94739	264	
338.94340	136	
340.94295	142	
342.27833	382	1+
342.36469	136	
343.00431	196	1+
343.15095	126	
344.06617	174	1+
344.22441	142	
344.24647	134	
346.08232	142	
346.20860	190	1+
346.96498	234	1+
347.10333	382	1+
347.23272	138	
347.30861	144	
349.01027	150	
349.18341	434	1+
349.31778	644	1+
350.24909	140	
350.90551	128	
351.27355	158	
351.33748	360	
352.89310	132	
353.90719	114	1+
357.08760	116	
357.15572	126	
358.18553	148	1+
360.03125	120	
360.12427	426	1+
360.24412	352	1+
360.27751	280	1+
360.35936	188	
361.21398	204	
361.36456	316	1+
362.23421	136	
362.33987	148	
363.21193	430	1+
363.27091	176	
363.91742	148	1+
364.19171	134	
364.21378	290	1+
364.24926	198	1+
365.05986	154	1+
365.10581	248	1+
365.28634	354	
365.31589	222	
365.39102	172	
366.17676	198	1+
366.28138	176	
366.32686	848	1+
367.15891	164	1+
367.33309	636	1+
368.25735	218	1+
368.38663	164	
368.42429	2628	1+
369.32357	140	
END IONS

###FS:    #m/z: 340.94172 #charge 1+
###MS: 5
###MSMS: 6
BEGIN IONS
TITLE=Cmpd 4, +MS2(340.9417), 28.0-35.0eV, 0.1min #6
RTINSECONDS=6.608
SCANS=5-6
PEPMASS=340.94172	834044
CHARGE=1+
191.01110	116	
198.95892	144	
202.94571	148	
205.95018	148	
206.96422	162	
207.03187	146	
208.95899	246	1+
209.04895	142	
210.93585	200	
213.00435	168	
213.12560	148	
213.94088	4726	1+
215.88633	786	1+
215.93706	1040	
216.03372	136	
217.93769	350	
222.89581	138	
223.96437	436	1+
224.06614	128	
224.22441	176	1+
226.16460	148	
226.87362	238	
226.94923	508	1+
228.93555	158	
230.04089	136	
230.88634	242	1+
230.95886	150	
231.95006	3842	1+
233.04470	162	
233.89743	748	1+
235.89236	286	1+
235.94787	302	
236.07000	174	1+
237.05474	138	
239.02990	330	1+
239.90111	394	1+
239.95970	338	1+
240.07055	148	
240.23079	838	1+
240.96139	286	1+
241.12462	302	1+
241.16046	240	
241.98720	228	1+
244.04014	210	
244.88734	356	1+
244.97239	242	1+
245.03085	162	
245.04871	182	1+
247.05196	210	1+
247.14653	132	
247.97894	152	
248.86325	136	
248.97253	312	
248.98668	384	
249.17588	184	1+
249.96364	788	1+
250.02562	126	
250.07943	230	1+
250.98847	124	
251.22705	190	1+
252.92745	118	
253.07137	168	1+
254.13580	150	1+
254.87257	276	1+
254.96703	1612	1+
255.02851	184	
255.07539	720	1+
256.91547	244	1+
256.96500	464	
257.03016	148	
257.37002	116	1+
258.05592	220	1+
259.03967	148	
259.08713	140	
260.00485	140	
260.06192	256	1+
260.09173	324	1+
261.01001	120	
262.98714	118	
263.00376	120	
263.05677	190	
263.08079	308	1+
264.08361	214	1+
264.27069	118	
265.01886	726	1+
265.19934	158	
265.24548	362	1+
266.99798	372	
267.06697	268	1+
267.13553	238	
267.21110	142	
267.23225	158	
268.11860	144	1+
268.18392	496	1+
269.00883	166	
269.09608	140	
269.18776	422	1+
269.94935	222	1+
269.99103	142	
270.11431	160	
270.80170	122	
271.06436	140	
271.08393	242	1+
272.13285	138	
272.93361	164	
274.10842	146	
276.06222	274	1+
277.09421	136	
277.92497	180	1+
278.00002	126	
279.21554	266	1+
279.93896	186	1+
280.80919	122	
280.88716	172	
280.92090	118	
281.04797	822	1+
281.26295	142	
282.27674	652	1+
282.30690	120	1+
283.02971	508	1+
283.04767	360	1+
284.29346	292	1+
286.04482	224	
286.37626	114	
286.93403	196	
287.80974	120	
288.06421	250	1+
288.87761	424	1+
289.07878	162	
289.23237	172	
289.95025	232	1+
290.10615	130	
290.85177	178	1+
291.03406	122	
291.15272	134	
292.06560	280	1+
292.10237	162	1+
292.26487	188	1+
294.31469	182	
295.04439	130	
295.13293	128	
295.94085	344	1+
295.97578	142	
295.98999	180	
296.03257	122	
296.10392	206	1+
296.12547	116	
296.33409	146	
297.01835	174	1+
297.97122	188	
297.99374	116	
298.08227	160	
298.30636	204	
299.06142	1016	1+
299.87400	230	1+
299.94304	128	
300.19581	138	1+
300.93727	126	
301.00619	250	1+
301.02810	222	1+
301.05578	124	
301.12252	200	1+
301.20368	172	1+
301.92081	186	1+
303.16527	128	
304.12915	188	1+
305.22911	312	1+
305.26975	146	
305.30829	320	1+
305.97885	124	
306.31318	244	1+
306.79325	144	
306.88279	126	
307.24528	244	
307.29430	144	
307.94291	134	
307.99922	136	
308.08184	126	
308.24565	136	
308.29314	388	1+
309.07668	170	
309.32599	144	
310.13518	138	
311.02654	334	1+
311.81389	126	
311.87366	196	
311.89165	200	
312.95974	286	1+
313.02923	244	
314.79993	140	
316.19584	156	1+
317.12497	186	
318.99062	190	1+
319.04145	158	
320.29724	132	
321.22607	446	1+
322.13525	260	
323.01884	288	
323.13594	164	
323.20690	216	1+
323.23823	1046	1+
323.29093	114	
323.30724	138	
324.11685	306	1+
324.32910	282	1+
324.88903	134	
325.25797	688	1+
325.27892	172	
325.90133	160	
326.22725	142	
326.30160	174	
326.33923	516	1+
327.05839	168	
328.01362	124	
328.18813	218	
328.26803	210	
328.30084	170	
328.81204	204	1+
329.01555	118	
329.87381	124	
331.08254	386	1+
331.14394	116	
334.29886	194	1+
335.16446	126	
335.34297	152	
335.97360	114	
336.34132	150	
337.04959	150	
337.21707	146	
337.25096	374	1+
337.27893	232	1+
339.12909	144	
339.23112	176	
339.29921	286	1+
340.09290	114	
340.18176	188	
340.26059	114	
340.35385	368	
340.39470	912	1+
341.10342	148	
341.12953	136	1+
341.16154	134	
341.25120	442	1+
342.20427	170	
342.28331	450	1+
342.31910	484	1+
343.11842	150	
343.20773	484	
344.10295	128	
344.12308	120	
344.18556	154	
344.96559	166	1+
345.15046	354	1+
END IONS

###FS:    #m/z: 363.95780 #charge 1+
###MS: 5
###MSMS: 7
BEGIN IONS
TITLE=Cmpd 5, +MS2(363.9578), 28.0-35.0eV, 0.1min #7
RTINSECONDS=7.3805
SCANS=5,7
PEPMASS=363.95780	456460
CHARGE=1+
189.86299	156	
191.13942	118	
191.95382	108	
207.94683	134	
209.94418	652	1+
212.87837	440	
217.01880	250	1+
218.92262	164	
222.95308	940	1+
223.97724	124	
224.94853	1194	1+
224.97789	182	
225.90343	106	
226.94740	3542	1+
227.89153	296	1+
227.93173	114	
228.61013	110	
228.89558	246	1+
228.94246	4786	1+
229.03816	194	
230.89074	670	
232.88771	146	
232.93887	106	
233.12602	230	1+
234.05135	110	
238.06465	266	
238.21324	128	
238.43048	114	
239.04131	138	
240.08091	138	
240.96466	752	1+
241.05079	154	
242.07804	130	
242.96305	514	1+
243.95337	168	
244.03596	310	1+
244.07360	308	1+
244.95779	2176	1+
245.11919	110	
245.94354	312	
246.07577	140	
246.90517	148	
246.95378	2104	1+
247.04845	266	1+
248.89904	464	1+
249.04226	308	1+
250.14510	134	1+
250.97014	184	
251.04377	276	1+
252.97790	138	
253.06904	182	1+
253.17044	184	1+
253.83980	134	
255.05024	148	
255.06959	144	
255.10222	158	
256.10820	148	
257.05893	404	1+
257.24748	106	
258.96887	324	1+
259.04471	132	
260.10202	248	1+
260.96885	836	1+
261.99957	246	1+
262.05611	402	1+
262.97730	290	1+
264.11467	232	1+
264.23280	224	1+
264.92297	170	1+
264.96566	300	
265.97202	164	
266.83983	118	
266.98063	158	
267.06536	142	
267.97712	246	
268.17718	122	
268.98037	128	
269.96768	532	1+
270.12456	266	1+
270.80654	112	
270.90268	208	
271.09458	124	
272.93260	106	
273.07885	288	1+
274.18347	116	
276.10228	106	
276.91818	182	1+
278.88222	124	
279.09825	170	
279.94633	174	1+
280.01841	154	
280.99104	116	
281.09710	150	
281.90487	356	1+
282.24945	114	
282.92446	242	1+
283.06512	238	1+
283.85335	130	
283.92554	192	1+
284.09136	246	1+
284.98684	140	
285.04217	160	1+
286.93886	112	
286.99587	140	
288.06336	514	1+
290.10268	106	
290.85954	106	
291.15017	134	
291.17902	142	
292.06121	416	1+
294.14204	232	1+
294.27668	114	
294.92506	182	
295.92203	128	
297.02810	116	
297.16053	134	
298.08300	238	
298.58382	168	
299.11703	124	
299.90816	196	1+
300.06022	238	1+
300.08711	300	1+
301.83811	126	
301.99796	306	1+
302.22473	262	
302.24515	324	1+
302.78164	118	
302.86532	110	
303.82752	132	
303.86079	136	
303.97034	120	
304.22244	188	
305.05594	230	1+
305.07985	126	
305.11753	158	
306.28407	228	
306.43420	128	
306.84191	154	
306.89059	282	1+
306.93490	194	1+
307.28659	200	
307.96078	134	
308.02597	116	
308.29704	302	
308.89107	162	
309.13942	122	
309.29746	200	
309.32071	138	
309.95403	194	1+
310.01420	116	
310.15250	116	
310.31304	372	1+
311.34739	158	
312.02887	154	
316.14621	152	
318.09751	106	
318.13468	180	1+
318.93311	284	
319.11641	210	1+
319.30837	180	
320.23367	108	
321.30679	380	1+
321.32429	114	
322.93171	120	
323.06755	134	
323.13087	156	
323.23962	420	1+
323.94087	140	
324.02170	116	
324.24288	292	1+
324.32659	218	
324.75123	102	1+
324.88923	114	
325.07491	338	1+
325.14757	292	1+
325.98447	192	1+
326.20569	110	
327.17303	122	
328.18563	126	
328.95754	164	1+
329.13328	114	
329.82198	150	
329.87182	322	1+
331.79366	174	1+
332.09111	222	
332.88352	128	
334.91410	194	1+
335.18455	116	
335.79885	124	
335.87935	122	
336.81429	126	
336.94546	690	1+
339.83102	184	
341.12184	230	1+
341.27222	354	1+
341.36538	142	
342.20543	166	
343.08529	168	
344.11309	114	
344.25525	164	
344.27314	108	
344.97702	250	
346.19133	162	1+
346.94181	118	
347.78652	110	
347.86783	112	
349.11514	120	
349.18161	258	1+
349.25127	116	
349.31925	236	1+
350.34339	150	
352.88990	110	
355.08193	260	1+
357.05913	162	
358.11210	170	1+
359.36526	140	
360.32546	246	1+
360.37221	218	
361.35198	186	
362.17922	182	1+
362.23072	116	
363.27868	328	1+
363.37428	168	
364.10653	108	
365.31616	180	1+
365.38418	170	
366.25762	134	
367.33234	232	
368.14657	112	
368.22509	146	
368.32968	206	
368.42554	1774	1+
END IONS

###FS:    #m/z: 336.94708 #charge 1+
###MS: 5
###MSMS: 8
BEGIN IONS
TITLE=Cmpd 6, +MS2(336.9471), 28.0-35.0eV, 0.2min #8
RTINSECONDS=8.1525
SCANS=5,8
PEPMASS=336.94708	182074
CHARGE=1+
192.89352	92	
196.88703	176	
198.04898	98	
200.18705	94	
205.01783	152	
208.97955	158	
211.94481	10550	1+
212.03852	94	
212.87618	214	
213.93979	4758	1+
215.88338	462	1+
215.93751	618	1+
217.93708	136	
221.22712	100	
222.95389	178	
223.96330	270	1+
229.25824	96	
229.95545	8822	1+
230.05416	122	
230.88925	510	1+
231.14151	92	1+
231.95121	3440	1+
232.08258	148	
233.04367	204	
233.89857	306	1+
233.94977	694	1+
234.06102	150	
234.97414	114	
235.89467	156	
237.12691	112	
238.05034	188	
238.09456	224	1+
238.32406	96	
239.90282	240	1+
239.91720	94	
242.03851	284	1+
243.89917	98	
244.08338	98	
245.22037	94	
245.97982	222	
246.03332	100	
246.97207	100	
247.96635	1670	
248.03504	112	
248.90310	202	
248.98773	460	1+
249.96178	1540	1+
250.04287	138	
250.23852	94	
250.85928	140	
251.01727	106	
251.05603	184	1+
251.95908	130	
252.97212	5476	1+
253.16163	216	1+
254.09450	292	
254.91207	178	
254.96600	2546	1+
255.07396	874	1+
255.08983	156	
256.13239	102	
256.60571	98	
256.84593	176	1+
256.92841	122	
256.96543	538	1+
257.02754	188	1+
258.01420	250	1+
258.14029	130	
259.24534	92	
259.93929	192	1+
261.90095	134	
262.05649	290	1+
263.05935	248	1+
264.16765	104	
265.01803	364	1+
265.23598	206	1+
266.22430	102	
266.86074	100	
267.00099	200	
267.06203	120	
267.57297	114	
269.00476	140	
269.03607	160	
269.04636	292	1+
269.97953	436	1+
270.08918	98	
270.94203	134	
271.17554	98	
272.14668	242	1+
272.97830	338	1+
273.16502	94	
275.05567	148	
276.95587	214	1+
277.07432	224	1+
277.92245	132	
278.00935	140	
279.03482	146	
280.12383	106	
280.21976	144	
280.26479	126	
281.02453	96	
281.05191	276	
282.04956	170	
282.88748	114	
283.02268	252	1+
283.98069	118	
284.10819	106	
285.96718	98	
287.88568	122	
288.07207	94	
288.17630	94	
288.23226	136	
289.05723	124	
289.46422	126	
290.02289	178	1+
292.43434	96	
292.85159	144	1+
293.06626	160	1+
293.10678	192	
293.16968	248	1+
293.99839	354	
294.11053	108	
294.31720	138	1+
294.94698	110	
295.02521	204	1+
295.29047	98	
296.97184	126	
297.22583	134	
297.97337	102	
298.14794	104	
298.30991	128	
298.58282	92	
299.06024	800	1+
299.78433	104	
299.88371	112	
300.51886	100	
301.01907	132	
301.03763	114	
301.05842	142	
301.88292	186	1+
303.01651	96	
303.04496	104	
303.20862	152	
304.02119	146	
304.27057	162	
306.12419	98	
306.21290	136	
306.31063	248	1+
306.93589	106	
307.08190	130	
308.29148	96	
308.80777	122	
308.88852	148	
308.96388	94	
309.88536	96	
310.08347	156	
310.26029	110	
310.59179	96	
312.17870	106	
313.05469	128	
314.79756	100	
315.05042	366	1+
315.06463	154	
316.08065	128	
316.76337	94	
317.90308	94	
318.20432	146	
318.90214	114	
319.08980	126	
319.21153	136	
319.23769	224	1+
319.87809	110	
320.05981	342	1+
321.03313	132	
321.15762	118	
322.13782	338	
323.02142	118	
323.13882	148	
323.23935	992	1+
323.28125	298	1+
323.70705	92	
323.78926	98	
324.89509	198	
327.81359	102	
328.33649	92	
328.90352	106	
329.12014	114	
329.88893	96	
331.06747	92	
331.76958	94	
332.13456	264	1+
332.88879	94	
333.18525	124	
337.09466	322	1+
337.19208	146	
337.25099	360	
338.08318	96	
338.14559	234	1+
338.17570	224	1+
338.35661	140	
339.20711	172	
339.90071	116	
340.25878	110	
340.39399	572	1+
341.04711	178	
342.27912	106	
END IONS

###FS:    #m/z: 363.95785 #charge 1+
###MS: 9
###MSMS: 10
BEGIN IONS
TITLE=Cmpd 7, +MS2(363.9578), 28.0-35.0eV, 0.2min #10
RTINSECONDS=11.849
SCANS=9-10
PEPMASS=363.95785	493768
CHARGE=1+
188.95467	160	
189.86416	342	
190.00598	116	
191.85917	354	1+
191.95495	346	1+
192.92421	192	1+
196.88532	148	
200.94358	152	
204.02684	146	
205.95610	116	
206.03190	168	1+
207.87308	290	
207.94784	296	
208.08744	242	1+
208.88559	120	
208.94288	174	
209.94248	1582	1+
210.88670	120	
212.88034	1082	1+
213.05621	102	
214.89717	282	
217.87775	140	
218.42884	116	
222.07020	142	1+
222.95244	3554	1+
224.94897	3674	1+
224.97133	124	
225.88075	102	
226.02527	324	1+
226.89280	252	
226.94823	10106	1+
227.11469	118	
228.89335	442	1+
228.94325	8690	1+
230.09615	124	
230.88938	1950	1+
231.34099	144	1+
232.08827	114	
232.90382	116	
233.06071	242	1+
235.00407	158	1+
236.83374	114	
237.05484	156	
238.06271	108	
239.95635	114	
240.10472	236	1+
240.96320	1744	1+
241.88259	126	
242.12360	142	
242.38076	102	
242.96004	1236	1+
243.02932	180	1+
244.07046	296	
244.90069	114	
244.95781	4258	
245.04464	132	
245.44727	102	
245.87422	112	
245.94010	170	
245.96540	122	
246.54491	108	
246.95340	4488	1+
246.98060	328	
247.18504	106	
248.03370	308	1+
248.90015	886	1+
248.92394	102	
248.95437	122	
248.97581	112	
249.05750	118	
249.96849	382	1+
250.02904	170	1+
250.97149	326	1+
251.04682	138	1+
251.10353	236	1+
251.80059	116	
252.07526	116	
256.08262	204	1+
257.90961	222	1+
257.98111	116	
258.97371	840	1+
260.45874	222	1+
260.96996	988	1+
261.05465	234	1+
261.09813	136	
261.99668	126	
263.11468	170	1+
263.98158	116	
263.99691	150	
265.97063	180	
266.24470	288	
266.87473	218	1+
267.24200	124	
267.93575	254	1+
267.97262	718	1+
268.14273	190	
268.95888	224	
269.96984	818	1+
271.13653	274	1+
271.56709	176	
272.84684	206	1+
272.94361	242	1+
272.98436	152	1+
273.18392	124	
276.85352	116	
278.01030	218	1+
278.79862	286	1+
278.95929	156	1+
279.06904	190	1+
279.10057	120	
280.94108	102	
281.86778	270	1+
281.91089	356	1+
282.09963	102	
282.78915	196	1+
282.91925	308	1+
283.07296	200	
283.09764	142	
283.85242	104	
283.90179	142	
283.98926	312	
284.05898	408	1+
284.29805	108	
284.99248	158	
285.06506	280	1+
285.95554	114	
286.08462	196	1+
286.91826	208	
287.00085	114	
288.06042	230	1+
289.16830	118	
289.21985	108	
290.20944	162	1+
291.05718	286	1+
291.14961	190	
291.86254	250	1+
292.03815	174	1+
292.13063	206	1+
293.00174	126	
293.25369	108	
293.92421	204	
295.42332	104	
296.32956	150	
297.07638	142	
297.11986	204	1+
297.96449	292	1+
298.00931	124	
298.04115	174	
298.14750	124	
298.58465	150	
299.08492	112	
301.14198	306	1+
301.86525	262	1+
301.99605	290	
302.22269	188	
303.80812	116	
303.85750	370	1+
303.95011	244	1+
305.12438	146	
305.13893	142	
305.93048	146	
307.03951	176	
307.28819	530	1+
307.90130	138	
308.29253	444	1+
309.33986	182	1+
310.08173	116	
310.30550	210	
310.88584	244	
311.89146	120	
312.02783	450	1+
312.88250	294	1+
315.06083	134	
315.92565	220	1+
316.85466	222	1+
317.79123	172	1+
318.14739	136	
319.96431	232	1+
320.21893	208	1+
320.82803	178	
321.12031	242	1+
321.32687	122	
321.86847	254	1+
322.43340	102	
322.93763	106	
323.07519	202	1+
323.09548	138	
323.23780	372	1+
323.88373	106	
324.02081	528	1+
324.32769	198	1+
324.35356	162	
325.20538	128	
325.88948	212	1+
326.11846	146	
326.87765	156	
326.96437	174	
327.17705	390	1+
327.88750	228	1+
327.94010	206	1+
329.16320	112	
330.07766	114	
333.09337	122	
333.77759	152	
334.09294	102	
335.02785	136	
336.31165	118	
336.94237	908	1+
337.09895	178	
338.33934	200	
338.79912	184	
339.07903	248	1+
339.82889	184	
340.94008	288	
341.05422	122	
342.03545	114	
342.20179	112	
342.90423	210	
343.23421	250	1+
343.27486	296	
344.11201	108	
344.15064	184	1+
344.25830	148	1+
344.97613	106	
345.18029	224	1+
348.35429	198	1+
349.23435	120	
349.31807	202	
350.14311	228	1+
351.33847	106	
352.88353	122	
353.89088	150	
356.01507	202	1+
356.83641	156	
357.05230	166	
357.16084	152	
358.09412	120	
358.20282	178	1+
360.35850	310	1+
360.91732	114	
361.11316	120	
362.09238	148	1+
362.20430	120	
362.23188	328	1+
363.15736	114	
364.15897	100	
365.21133	152	
365.28843	300	1+
365.37770	254	1+
367.25985	114	1+
367.29311	160	
367.32844	268	1+
368.14620	148	
368.21202	110	
368.38599	120	
368.42447	1676	1+
END IONS

###FS:    #m/z: 336.94707 #charge 1+
###MS: 9
###MSMS: 11
BEGIN IONS
TITLE=Cmpd 8, +MS2(336.9471), 28.0-35.0eV, 0.2min #11
RTINSECONDS=12.621
SCANS=9,11
PEPMASS=336.94707	158718
CHARGE=1+
195.12032	98	
196.88666	118	
199.11828	90	
199.92820	98	
205.95251	128	
208.98298	194	
209.94515	174	
211.87504	602	1+
211.88675	140	
211.94529	10130	1+
212.87910	502	1+
213.94040	4640	1+
215.88589	512	1+
215.93730	430	1+
217.93436	200	
219.17380	92	
221.89263	224	
223.95772	294	1+
223.97606	304	
224.97523	162	
227.89731	124	
228.36477	96	
228.89392	140	
229.88582	428	1+
229.90761	94	
229.95574	9816	1+
230.88991	366	1+
231.95123	5210	1+
233.05506	102	
233.39489	106	
233.83005	92	
233.89966	320	1+
233.94866	576	1+
234.05664	100	
235.94868	184	
237.06345	154	
238.01340	98	
238.04457	146	
238.11391	90	
238.21608	142	
239.08101	104	
239.41141	116	
239.91597	148	
241.04694	238	
244.04121	126	
244.97344	120	
246.97672	226	
247.96565	2430	
248.90142	96	
248.98833	184	
249.03675	122	
249.96157	1086	1+
250.74267	102	
250.98260	148	
251.06763	212	1+
251.50945	96	
251.90966	214	
251.95656	108	
252.97198	4568	1+
253.00482	100	
254.09239	122	
254.16393	126	
254.94194	172	
254.96835	2078	1+
255.07473	816	1+
255.11382	106	
256.91411	152	
256.96580	180	
257.85199	104	
257.95981	232	1+
257.97305	136	
258.48026	100	
258.79705	118	
260.13948	238	1+
261.88518	138	
262.06552	88	
262.89284	92	
263.12998	118	
263.23364	144	
264.05080	90	
264.07491	146	
264.98914	146	
265.01825	550	1+
265.05126	90	
265.07237	164	
265.22537	92	
267.00128	298	1+
267.01885	228	
267.06640	166	
269.84469	92	
269.94153	168	1+
270.16754	88	
270.98362	838	
271.00987	122	
271.09984	110	
271.90999	88	
272.98056	222	
273.85013	276	1+
273.93860	98	
274.01087	144	
274.09017	108	
275.19847	94	
276.84310	208	1+
276.88754	114	
276.95876	230	1+
277.08758	148	
277.12042	158	1+
278.00383	122	
278.24624	284	1+
279.03992	138	
279.10473	90	
279.98945	128	
280.11073	92	
280.49320	90	
280.86765	312	1+
281.05116	374	1+
281.88315	106	
281.98168	262	1+
282.27644	168	
283.04926	94	
283.81043	88	
283.95259	102	
284.98121	136	
286.01273	240	1+
287.86019	98	
288.02170	180	1+
288.54577	112	
288.86876	158	1+
289.07784	230	1+
289.14176	204	1+
291.27416	142	
291.38966	94	
292.06258	134	
293.10565	200	1+
293.99963	504	1+
294.13116	210	1+
294.28139	208	
295.02028	130	
295.07101	98	
295.99512	126	
296.04384	90	
296.87328	294	1+
296.93880	128	
296.97583	160	
298.96514	118	
299.05937	606	1+
299.12525	190	1+
300.23508	98	
300.92671	92	
301.01729	182	1+
301.86161	98	
301.87756	100	
302.01831	230	1+
304.95223	90	
305.55278	110	
306.88375	130	
307.80232	108	
308.87310	112	
309.29588	158	1+
309.31615	104	
311.33218	104	
313.02991	112	
313.26124	102	
314.10302	90	
314.25335	196	1+
315.16084	124	
316.08507	176	1+
316.95662	110	
316.97541	88	
317.01865	92	
319.06415	162	
319.24442	142	
320.07376	104	
321.05857	154	1+
321.09127	190	
321.21995	226	1+
321.53266	104	
322.14033	232	
323.00262	198	1+
323.14755	156	
323.24232	226	
324.28985	184	
324.89450	252	1+
325.95998	218	1+
326.17491	122	
330.80984	176	1+
331.88115	96	
333.16918	124	
333.21808	98	
333.33249	122	
335.16266	224	1+
335.94526	206	1+
336.11629	142	
337.11804	126	
337.92586	94	
338.11905	96	
338.19587	116	
338.24619	128	
339.09408	88	
339.22465	94	
339.29473	92	
340.36066	174	
341.20687	98	
341.24992	170	
342.05662	126	
END IONS

###FS:    #m/z: 507.84757 #charge 1+
###MS: 9
###MSMS: 12
BEGIN IONS
TITLE=Cmpd 9, +MS2(507.8476), 28.2-35.2eV, 0.3min #12
RTINSECONDS=13.393
SCANS=9,12
PEPMASS=507.84757	113574
CHARGE=1+
191.95608	366	
196.01816	182	
217.95559	242	1+
229.86795	220	1+
232.99144	178	
235.08212	212	1+
235.90180	330	1+
241.07530	266	1+
244.09062	194	
245.07662	246	1+
245.98905	306	1+
246.12021	224	1+
246.97010	226	1+
247.03518	302	1+
248.85798	370	1+
248.87936	178	1+
249.03365	272	1+
249.09844	278	1+
250.10361	254	1+
255.04871	248	1+
256.05458	176	1+
260.88332	300	1+
260.91875	204	1+
260.99076	162	1+
261.04709	174	
262.11848	296	
264.87667	168	
264.98794	172	1+
268.10759	174	
268.97898	338	1+
270.85934	288	1+
271.87682	184	
271.99650	222	1+
272.13564	182	
272.85585	350	
273.01968	152	1+
273.85898	236	
273.87509	176	
274.12365	316	
274.88191	168	
275.01079	218	1+
275.05275	220	1+
275.07851	382	1+
275.84683	330	1+
276.11540	236	
276.86937	182	
278.09290	222	
279.04764	166	1+
279.37471	314	1+
280.07458	196	1+
280.37695	372	1+
280.87369	408	1+
280.93316	292	1+
281.11558	198	
281.87550	326	1+
282.10853	272	1+
283.17730	254	1+
284.06519	214	
284.87708	378	1+
285.00516	198	
285.04983	234	1+
285.89927	330	1+
285.94319	860	
287.93932	374	1+
287.97114	488	1+
288.07833	204	1+
288.87860	1646	1+
288.97150	284	1+
289.03264	508	1+
289.88326	1396	1+
290.02595	272	1+
290.86878	1496	1+
292.86537	258	
293.06993	192	1+
293.15162	258	
293.87338	3934	1+
293.90620	168	
294.12523	176	
294.16566	166	
295.10289	172	
295.12713	180	
295.14303	624	1+
295.88235	952	1+
295.96107	226	
296.09118	578	1+
296.13081	242	1+
296.14368	410	1+
296.81878	234	1+
296.88412	812	1+
297.01101	256	1+
297.05357	168	
297.82465	200	1+
298.80143	186	
298.85519	348	
298.87946	1044	1+
298.98564	316	1+
300.01744	270	1+
300.59955	238	1+
300.85384	218	
300.87679	410	
301.05535	272	1+
301.85722	316	1+
301.95454	216	
302.09616	206	1+
302.15447	474	1+
303.16019	272	1+
303.95575	492	1+
304.99986	218	1+
305.85714	212	1+
306.16088	202	
307.07210	226	1+
307.78950	188	1+
307.89079	1576	1+
308.14320	538	1+
308.17583	208	1+
308.29079	276	
308.87529	712	
309.00924	262	1+
309.22376	152	1+
309.88946	460	
310.12244	194	
310.15502	896	1+
310.89054	374	
310.96242	226	
311.88410	7724	1+
311.91299	256	
312.17313	788	1+
314.86594	902	
314.89381	1844	1+
314.94448	176	1+
314.96146	222	1+
315.03841	332	
315.82823	194	
315.86492	1314	1+
316.06437	260	1+
316.14507	174	
316.81074	234	
316.86513	824	1+
316.89180	1268	1+
317.10602	350	1+
318.09872	276	1+
318.13107	192	
318.86047	336	1+
318.93215	190	
318.98441	236	1+
319.04394	188	1+
320.01826	228	1+
320.12192	208	1+
322.12533	328	1+
324.10268	418	1+
324.22125	196	1+
324.86065	392	1+
325.01833	366	1+
325.14806	266	1+
325.90333	598	
325.96512	392	1+
326.88959	178	
326.92757	408	1+
326.96635	326	1+
327.89098	382	
327.93365	280	1+
328.13210	186	
328.18742	278	
328.86753	248	
328.88528	278	
329.89585	676	
330.05714	284	1+
330.17263	642	1+
330.20245	208	1+
330.88104	444	
330.96307	206	1+
331.03435	176	
331.12679	274	1+
331.17756	484	1+
331.89875	1442	1+
332.07939	204	1+
332.87882	596	1+
332.90367	1068	1+
332.93891	164	1+
332.96845	296	1+
333.00899	206	1+
333.08156	174	1+
333.86599	192	
334.88345	860	1+
334.90017	766	1+
335.09335	342	1+
335.84427	190	
337.11645	196	1+
337.15094	218	
337.88423	254	
337.95006	220	1+
338.02169	198	
338.86911	534	1+
338.88068	208	
339.01583	230	1+
339.05646	188	1+
339.84505	270	
339.96020	142	1+
340.12978	296	1+
340.90939	212	1+
341.04921	252	
341.08131	154	1+
341.17670	244	1+
342.17814	206	1+
342.86902	448	1+
342.99155	176	1+
343.04313	284	1+
343.10198	272	1+
344.16389	278	1+
345.01567	196	
345.88601	168	
345.90913	310	
347.16793	422	1+
347.83079	242	1+
347.89930	276	
347.94223	350	1+
348.83807	160	1+
348.88743	652	1+
350.07391	342	1+
350.83881	368	1+
350.91479	364	1+
350.94516	200	
351.20978	94	1+
351.84031	312	1+
351.88481	168	
352.16716	246	
352.91167	350	
353.01711	180	
353.07272	444	1+
353.17078	292	1+
353.91312	312	
354.02993	258	1+
354.32710	172	1+
354.65318	278	1+
354.90537	168	
355.06612	504	1+
355.89160	422	1+
355.92374	222	
357.10990	184	
357.19134	382	1+
357.89200	254	1+
358.87480	376	1+
358.91479	178	1+
359.13107	250	1+
361.24109	186	
361.90373	242	1+
362.13395	240	1+
362.96824	284	1+
363.93598	274	1+
366.05631	344	1+
366.19681	292	
366.78478	188	1+
366.84120	1596	1+
367.05973	236	1+
368.20586	168	
368.78389	338	1+
368.90106	348	
369.07851	338	1+
369.14841	180	
369.84112	908	1+
369.89012	302	
370.90622	166	
371.03321	404	1+
371.33129	250	1+
371.90639	368	1+
371.99073	238	1+
372.06431	264	1+
373.16037	250	1+
373.79268	168	
373.83057	240	
374.11741	304	1+
374.19245	190	
374.39429	94	1+
374.81940	256	
375.99351	216	1+
376.88434	202	
377.20252	196	1+
379.18413	216	1+
380.85233	226	
380.90234	190	1+
381.07632	228	1+
381.11436	390	
382.11019	172	
382.85635	280	
383.11553	766	1+
383.38989	226	
384.85010	2872	1+
385.04850	210	1+
385.22316	172	
387.05846	198	
387.13118	326	1+
387.74630	152	1+
387.85081	462	1+
387.90476	502	1+
388.79561	348	1+
389.17823	172	
389.20174	354	
389.47653	106	1+
389.89184	336	1+
390.18743	200	
390.20695	300	1+
390.83987	1118	1+
391.99075	206	1+
392.12500	254	1+
392.82888	686	1+
392.86854	1892	1+
393.08264	176	
393.19460	170	
393.80422	732	1+
394.83709	380	
394.85739	388	1+
395.09771	204	
395.20415	186	1+
395.60677	204	1+
395.84057	222	
396.60670	152	1+
396.80757	336	1+
397.15638	190	
398.86443	198	1+
398.88915	332	1+
399.06319	376	1+
401.13192	262	1+
402.16275	176	1+
402.36884	266	1+
402.86950	1826	1+
403.12321	320	1+
403.23097	592	1+
403.87439	1352	1+
405.07857	212	1+
405.78567	232	
405.86929	752	1+
406.85083	298	
407.08443	272	1+
407.13548	168	1+
407.22623	286	1+
407.86958	3216	
408.86939	1656	
409.02770	222	1+
409.06505	202	
409.19454	218	1+
409.85534	638	
410.05317	356	1+
410.09408	268	1+
410.84096	1440	1+
410.87390	2328	1+
411.05536	230	1+
411.81406	772	1+
412.20816	280	
412.23097	328	1+
412.29670	270	1+
412.42806	196	1+
412.84629	1206	1+
413.08088	688	1+
413.43576	132	1+
414.82076	304	1+
414.92936	330	1+
415.01255	162	1+
415.09086	372	1+
415.19801	598	1+
415.88104	404	1+
416.14374	182	
417.06673	246	1+
418.85420	170	
420.34712	216	1+
420.99424	196	1+
421.14717	174	
421.88143	1236	1+
423.06219	286	1+
423.14204	1120	1+
424.14607	998	1+
425.88763	432	
425.93227	310	1+
426.86490	1172	
426.93580	238	1+
427.86696	640	
428.85147	1358	1+
428.88695	3562	1+
429.06714	198	
429.09291	152	1+
429.25645	292	1+
429.40520	508	1+
429.80670	282	1+
430.38242	198	1+
430.40565	372	1+
430.74539	224	
430.86304	1316	1+
430.88231	842	
431.77579	114	1+
431.98864	208	1+
432.01441	182	1+
432.84382	334	1+
433.20587	408	1+
433.29910	98	1+
433.87894	478	1+
434.85121	330	1+
434.88619	298	1+
435.33085	156	1+
435.81702	176	1+
437.15366	402	
438.15235	202	
439.13511	180	
439.18965	154	1+
439.26028	196	
439.89778	600	1+
440.92148	314	1+
441.08848	202	1+
441.76773	174	
442.15702	512	
443.15485	550	1+
443.24624	218	
444.01477	190	1+
444.26299	190	1+
444.87341	3012	1+
445.21134	380	1+
445.40410	198	
446.83763	310	1+
446.89912	300	
447.95527	258	1+
448.25497	206	1+
448.90035	304	
448.95733	206	1+
449.22230	228	1+
449.84257	186	1+
449.88295	342	
450.78143	174	1+
450.87973	532	1+
451.90293	406	1+
451.99295	178	
453.87978	166	1+
454.22786	344	1+
455.23205	310	1+
455.26905	196	1+
457.90710	716	1+
459.16478	700	1+
460.16775	588	1+
460.30125	112	1+
460.71335	162	1+
460.88880	230	1+
461.15699	476	1+
462.39807	210	1+
462.88385	1302	1+
464.88967	338	1+
465.09230	238	1+
465.76170	184	1+
466.05740	150	1+
466.09111	148	1+
467.37311	182	
467.81549	198	1+
467.89048	786	
468.89324	434	
469.40631	206	1+
469.91622	286	1+
470.04090	196	1+
470.85367	280	1+
471.31436	172	
472.32030	192	1+
472.89152	164	1+
475.07360	116	1+
476.71679	190	1+
478.19461	232	1+
478.74954	192	1+
485.90086	944	1+
486.16844	292	1+
486.75683	224	1+
487.36059	294	1+
488.28576	170	
488.92248	192	
490.33812	128	1+
490.41639	364	1+
490.79492	240	1+
492.38787	216	1+
495.23181	240	
496.39531	252	1+
498.77678	330	1+
499.27003	188	1+
500.23704	354	1+
500.79820	148	1+
501.24197	280	1+
501.79605	216	1+
502.20287	224	1+
502.66203	130	1+
503.35581	4160	1+
503.66552	100	1+
504.18225	234	1+
504.39737	428	1+
504.42255	218	
505.18567	206	1+
505.33514	580	1+
506.13802	238	1+
506.27668	266	1+
506.44612	552	1+
506.47006	190	
506.80765	220	1+
507.32287	192	
507.39134	336	1+
507.48762	322	1+
508.33342	238	
508.35295	212	1+
508.44256	488	1+
509.04665	122	1+
509.38813	288	1+
510.24335	274	1+
510.30832	698	1+
510.50980	294	1+
510.96451	220	1+
511.19114	160	1+
511.47248	178	
512.41143	198	1+
END IONS

###FS:    #m/z: 322.93128 #charge 1+
###MS: 13
###MSMS: 14
BEGIN IONS
TITLE=Cmpd 10, +MS2(322.9313), 28.0-35.0eV, 0.3min #14
RTINSECONDS=17.071
SCANS=13-14
PEPMASS=322.93128	2031338
CHARGE=1+
191.95768	116	
193.14280	94	
195.92348	84	
196.58272	100	
197.87892	180	1+
200.88794	94	
201.56708	86	
202.90830	88	
202.96950	102	
205.95231	130	
207.98068	106	
210.90537	84	
211.90168	102	
214.89865	92	
215.88773	428	
216.86188	120	
217.87762	174	
217.94658	84	
220.86807	134	
222.51854	112	
222.95205	276	
222.97357	132	
223.07767	98	
223.95951	270	
224.02855	108	
224.97878	210	
226.07131	98	
227.04350	88	
227.58779	88	
227.93045	230	
229.00991	140	
230.04136	86	
230.84794	290	1+
230.86226	224	
231.89483	126	
233.89716	116	
233.92150	84	
234.09529	124	
234.89883	184	1+
235.38546	112	
237.97729	102	
238.01707	90	
238.21424	136	
238.87852	92	
238.94144	132	
238.97300	90	
239.08174	542	1+
239.11886	86	
239.88709	128	
240.05603	90	
240.94170	758	
240.96071	226	
241.94363	478	
242.94172	1582	1+
243.88286	542	1+
244.91076	86	
244.94245	478	1+
244.99275	176	
245.97633	410	1+
246.97752	268	1+
247.04459	120	
248.03052	98	
248.04243	86	
248.19951	84	
248.98553	92	
249.00161	88	
249.04121	154	
249.90961	94	
250.06551	84	
250.11687	88	
250.22343	98	
250.54635	118	
250.97281	82	
254.02579	84	
254.40568	102	
255.92794	96	
256.66667	84	
256.97354	128	
258.79965	90	
258.83436	110	
259.02640	86	
261.89098	250	
264.87652	108	
265.02155	180	
265.06303	280	
266.01803	130	
266.41076	114	
266.99895	226	1+
267.25110	90	
268.06281	142	
268.95742	124	
269.00795	112	
271.17344	148	
271.42847	94	
273.79433	102	
273.98727	100	
274.08714	102	
274.22354	100	
276.92975	132	
277.79949	82	
279.09295	1178	1+
280.14088	330	1+
281.04441	190	1+
281.06354	376	1+
281.09997	102	
281.98524	140	
282.00049	106	
282.45642	92	
283.03071	136	
283.14206	82	
283.26151	102	
283.86956	94	
283.95736	106	
284.09918	86	
284.29338	872	1+
284.87659	92	
286.03569	84	
286.91718	106	
287.86656	98	
288.06991	132	
289.78805	90	
289.87823	242	
290.20011	82	
290.48263	92	
291.05478	222	1+
293.03092	92	
293.09200	122	
293.33564	106	
294.15960	142	
294.28295	118	
294.86149	134	
295.84777	218	1+
296.85180	236	1+
298.97768	98	
299.18994	98	
300.13155	108	
304.85561	82	
305.03461	92	
305.04784	118	
305.98664	98	
306.56256	96	
306.87960	122	
307.80419	82	
307.89037	138	
308.29486	216	
309.29787	340	
310.05205	110	
310.31098	224	
310.87600	96	
310.89885	98	
311.02597	124	
311.06149	102	
311.20004	92	
312.58588	94	
312.82687	88	
313.02816	158	
315.09476	130	
320.81066	92	
321.82605	164	
323.08438	102	
323.23911	1528	1+
323.88501	104	
324.13600	298	
324.20769	624	1+
324.28874	220	1+
324.32157	84	
325.13563	178	1+
326.11226	174	1+
326.37994	126	
327.17726	146	
327.25078	188	
327.81354	92	
327.90058	142	
END IONS

###FS:    #m/z: 507.84800 #charge 1+
###MS: 13
###MSMS: 15
BEGIN IONS
TITLE=Cmpd 11, +MS2(507.8480), 28.2-35.2eV, 0.3min #15
RTINSECONDS=17.843
SCANS=13,15
PEPMASS=507.84800	181192
CHARGE=1+
191.95856	250	
196.01588	284	1+
209.94584	206	
213.89384	246	1+
217.95342	172	
225.87218	218	1+
227.19876	170	1+
230.85074	286	
231.94894	166	
233.99686	252	
238.06700	322	
239.90011	220	1+
239.99041	286	1+
242.08336	302	1+
252.11752	172	
252.89581	160	
253.09145	404	1+
254.09702	280	1+
254.88866	202	1+
255.07597	160	1+
258.90733	236	
258.99022	238	1+
260.89246	160	
263.91269	288	1+
265.09709	244	1+
266.12522	222	1+
266.16699	524	1+
266.87046	176	
267.89907	266	1+
267.95376	228	1+
269.92985	202	
271.06080	236	1+
271.87423	762	1+
271.96168	160	
272.85214	638	1+
274.13436	162	
275.87068	160	
279.94832	172	
280.08202	334	1+
281.37760	176	
281.87974	490	1+
281.93962	186	1+
281.96407	188	
282.38836	194	
282.98840	250	
283.12327	160	
283.26015	232	1+
283.83526	184	1+
284.08528	214	1+
284.80084	148	1+
284.95173	262	
285.94397	1120	1+
287.85208	374	
287.97192	166	
288.82688	166	
288.84439	202	1+
288.87759	1482	1+
288.98305	150	1+
289.88281	1402	1+
290.86486	1692	1+
291.80421	196	1+
291.94842	186	1+
293.04446	218	1+
293.87411	3388	1+
294.10306	200	1+
294.12601	478	1+
295.07759	330	1+
295.15329	224	
296.85832	460	1+
296.88332	928	1+
296.98029	200	
297.93268	296	1+
297.97055	268	1+
298.85686	250	
298.88055	692	
299.02299	202	
299.11268	190	
299.81425	216	1+
299.87711	888	1+
301.84922	260	
302.02663	164	
302.10488	168	
302.95518	390	1+
303.00048	226	1+
303.16890	118	1+
303.87042	216	
303.95713	274	1+
304.86009	216	
304.89965	160	
306.16761	208	1+
306.88300	244	
307.09598	386	1+
307.86870	216	
307.89149	1584	1+
308.14098	642	
308.18194	186	1+
308.88276	1596	1+
308.91054	346	1+
309.15357	1014	1+
309.85320	158	1+
309.88868	1110	1+
309.91183	278	1+
310.15877	708	1+
311.02324	180	
311.88409	6588	1+
312.08749	336	1+
312.17488	510	
312.39818	246	1+
312.95110	210	1+
313.39960	154	1+
314.14805	318	1+
314.27404	162	
314.86646	1112	1+
314.89599	614	
315.03449	220	1+
316.86718	624	
316.88811	1090	1+
317.25251	106	1+
317.85658	462	1+
318.14788	240	
318.86145	396	1+
318.88276	166	
318.91118	244	1+
319.96251	184	
320.77512	194	1+
320.88300	312	1+
321.38126	254	1+
321.72762	116	1+
323.02348	172	
324.85922	536	1+
325.90250	250	
326.15470	344	1+
326.86846	222	
326.89294	310	
327.11748	246	1+
327.37022	266	1+
327.89498	408	
328.04440	340	1+
328.87260	276	
328.89452	1054	1+
329.78678	316	1+
329.89702	764	1+
330.82097	226	1+
330.88038	250	
331.17222	164	
331.89794	1624	1+
331.97413	266	1+
332.11136	184	
332.87572	776	1+
332.90475	1064	1+
332.95466	438	1+
333.96150	286	1+
334.15485	226	1+
334.89850	706	
335.04395	328	1+
335.81528	244	
335.86137	178	
335.88376	160	
335.94739	348	1+
336.04959	254	1+
336.87217	856	1+
336.89340	252	
336.94741	218	1+
336.98607	174	1+
337.02507	294	1+
337.13739	168	
337.88276	544	1+
338.05702	330	1+
338.10881	230	1+
338.15315	172	1+
338.18742	370	1+
338.22264	242	1+
339.05968	240	1+
339.88019	326	1+
341.05696	172	
341.98584	332	1+
342.01330	200	1+
342.82393	334	1+
342.87204	524	1+
342.91563	174	
343.13317	350	1+
343.17063	176	
345.10827	210	
345.14413	284	1+
346.81483	268	1+
346.85178	204	1+
347.53551	180	
347.90292	222	
347.96050	188	1+
347.97607	162	1+
348.00262	410	1+
348.17417	368	1+
349.77936	198	1+
350.15539	202	1+
350.88146	1124	1+
350.91342	494	1+
351.83674	200	
351.88044	648	1+
352.06724	228	1+
352.77789	306	1+
352.91063	580	1+
353.07402	142	1+
353.12502	250	1+
354.82836	284	1+
354.85132	166	
354.91802	194	
354.99955	350	1+
355.02756	268	1+
355.06422	200	1+
355.09981	194	1+
355.77478	160	1+
355.89506	482	1+
356.03279	210	1+
357.97922	256	1+
358.11878	242	
358.14106	180	
358.17536	328	1+
359.89803	170	
359.96930	168	1+
360.80443	170	1+
362.07333	220	1+
362.33375	260	1+
362.88567	194	1+
363.14085	206	
364.12054	242	1+
364.14609	178	
365.06142	176	
365.08987	378	1+
366.84579	1398	1+
366.89344	210	
367.17061	380	1+
368.83782	176	
368.89948	578	1+
369.03917	218	1+
369.08288	384	
369.84170	386	
370.08752	184	
370.15939	204	
370.19678	188	
370.79217	200	
370.86301	282	1+
371.00485	178	
371.19783	180	
371.86607	208	1+
372.83064	186	
372.95444	156	1+
373.15795	214	1+
373.72085	158	
373.74434	218	1+
373.83171	400	1+
373.89552	212	1+
373.97486	222	1+
375.21132	188	
375.81678	166	
376.03417	324	1+
376.05964	212	1+
376.10273	150	1+
377.48157	172	1+
377.82972	214	
380.12760	224	
380.86349	200	
381.10263	218	
381.22324	134	1+
381.79468	146	1+
381.85721	398	1+
382.09975	158	
382.11709	566	1+
382.85925	272	1+
383.11636	386	1+
383.19829	262	
384.72354	168	
384.85103	2752	1+
385.11049	276	
385.22407	246	
387.05257	306	1+
387.85297	410	1+
388.15722	178	1+
388.79592	176	
389.19894	302	
389.38182	168	
389.71517	280	1+
389.86496	798	1+
390.19537	186	
390.79290	478	1+
390.84267	974	
390.90573	422	1+
391.02610	182	
391.20199	176	
391.84420	630	
392.06698	164	
392.83138	490	1+
392.86679	1144	1+
393.08609	272	
393.80204	394	
394.06292	278	1+
394.08944	452	1+
394.20327	168	
394.78398	272	1+
394.83440	390	1+
394.86230	392	1+
395.06583	232	1+
395.75229	182	1+
397.24459	222	1+
398.13543	192	
398.87090	226	
399.08627	160	1+
399.71000	208	
399.80225	334	1+
399.87522	294	1+
401.12818	400	1+
401.22986	218	1+
402.86769	2016	1+
403.87231	1386	1+
404.11817	302	1+
404.17716	182	1+
404.23554	202	
404.97732	196	1+
405.35994	184	1+
405.77841	166	
405.87151	694	
405.91039	250	1+
406.86500	324	
407.86628	6388	1+
408.12845	284	1+
408.24322	122	1+
408.81933	212	
410.12588	270	1+
410.80167	160	
410.83943	844	1+
410.91181	180	
411.81039	770	1+
412.78858	298	1+
412.84685	984	1+
413.07618	662	1+
413.87254	372	1+
414.04556	286	1+
414.87573	226	1+
415.19469	434	1+
416.88241	172	
417.19949	220	1+
417.84944	304	1+
418.09594	194	1+
418.19927	236	1+
418.36122	230	1+
418.85124	248	1+
419.13840	208	
420.81737	190	1+
420.90870	222	1+
421.88095	388	
422.87087	868	1+
424.08800	274	1+
424.14474	304	
424.73225	188	1+
425.07475	166	
425.13769	406	1+
425.88567	1366	1+
426.11518	300	1+
426.16362	290	1+
426.86418	1454	1+
428.10396	314	1+
428.24894	308	1+
428.84996	1204	1+
428.88724	3240	1+
428.94904	188	
429.05960	300	1+
429.82858	312	1+
430.86393	1750	1+
430.88522	476	
432.40908	206	1+
432.78804	228	1+
433.04712	176	
433.15377	460	1+
433.20520	280	
433.41337	174	1+
433.85570	170	
434.21874	256	1+
434.82973	308	1+
434.89348	200	
437.14939	380	
438.15181	228	
439.14920	598	1+
439.26988	186	1+
439.89547	858	1+
439.94477	218	1+
440.15591	386	1+
442.15272	340	
442.88311	172	
443.15161	592	1+
444.15403	366	1+
444.38566	168	
444.87396	2148	1+
446.73757	420	1+
446.87765	328	
448.21795	324	1+
448.89049	306	
449.88297	1450	1+
450.19306	218	1+
450.82493	186	
451.03931	252	1+
456.91264	190	
457.90489	1076	1+
460.16631	568	1+
462.16683	370	1+
462.88598	1094	1+
463.16939	252	1+
465.16254	256	1+
466.16487	206	1+
466.24449	322	1+
467.89114	1210	1+
468.13312	206	1+
468.78494	244	
468.83634	198	1+
468.86256	280	1+
469.08057	236	1+
469.91633	206	
472.23448	158	
473.37920	252	1+
474.22650	144	1+
480.78624	202	1+
485.79209	292	1+
485.90026	772	1+
486.43707	362	1+
487.27929	304	1+
488.24564	260	1+
491.27584	182	
491.80322	224	1+
494.23074	294	1+
498.81922	90	1+
502.31904	272	1+
503.21182	188	1+
503.32045	214	1+
503.35703	1848	1+
503.45250	390	1+
503.71795	138	1+
504.48213	138	1+
504.71850	100	1+
505.25415	294	1+
505.33200	560	1+
505.40111	206	1+
506.28691	262	1+
506.42680	638	1+
506.47410	262	1+
506.50803	204	1+
506.80578	222	1+
507.42589	398	1+
508.21548	290	1+
508.39112	162	
508.85813	388	1+
509.24853	158	1+
509.44088	200	1+
509.49804	296	1+
509.85994	304	1+
510.50100	238	1+
511.31518	180	
512.05826	274	1+
513.05984	198	1+
END IONS

###FS:    #m/z: 336.94729 #charge 1+
###MS: 13
###MSMS: 16
BEGIN IONS
TITLE=Cmpd 12, +MS2(336.9473), 28.0-35.0eV, 0.3min #16
RTINSECONDS=18.6155
SCANS=13,16
PEPMASS=336.94729	152474
CHARGE=1+
84.70405	90	
140.90520	264	
183.55647	92	
187.86858	124	
195.98943	90	
205.94956	178	
209.37302	84	
209.94822	142	
210.87175	86	
210.88426	92	
211.94539	7980	1+
212.87832	756	1+
212.98457	94	
213.94045	4084	1+
215.88584	630	1+
215.93830	656	1+
220.01821	88	
222.97188	128	
223.00377	104	
223.95621	92	
223.97456	374	1+
224.97362	310	1+
225.88779	218	
226.87853	100	
227.88018	152	
229.49624	88	
229.95544	7640	
230.66210	116	
230.85381	110	1+
230.88997	492	1+
230.96202	236	
231.95131	3784	1+
233.90110	332	1+
233.94895	654	1+
234.63771	118	
234.89045	368	1+
235.89345	310	1+
235.94999	106	
237.06256	238	
238.08524	96	
238.21631	104	
238.52324	84	
238.89574	184	1+
238.90838	94	
239.05182	140	
240.42348	106	
240.96799	90	
242.05645	156	
244.17905	86	
247.12365	90	
247.87116	84	
247.96611	2082	1+
248.03727	358	1+
248.85506	102	
248.90124	158	
248.99278	194	
249.96174	1516	1+
249.98427	112	
251.96291	434	
252.87477	86	
252.97162	5242	
253.07613	84	
253.97579	208	
254.09405	164	
254.96720	1862	1+
255.07390	408	1+
255.25103	172	1+
255.92652	104	
256.03438	140	
256.85091	130	
256.96664	186	
257.02448	100	
257.10151	108	
257.50734	86	
258.89239	118	
261.43241	84	
263.17367	94	
263.79643	230	1+
263.89143	86	
264.05447	134	
265.01774	124	
265.85509	218	1+
265.97046	146	1+
266.01756	144	
266.99844	376	1+
267.84217	84	
268.90376	86	
269.44750	84	
269.47597	122	
269.83807	112	
269.85573	150	
269.96186	94	
270.98316	394	1+
271.08895	102	
271.10368	96	
271.18229	216	1+
272.94896	144	
272.97555	108	
273.93267	86	
274.11556	88	
274.13908	134	
275.04443	180	1+
276.21366	96	
276.86631	224	1+
276.97903	120	
277.07143	134	
279.03277	164	1+
279.26271	100	
279.79427	162	
279.93817	236	1+
280.00984	194	1+
280.13308	100	
280.85984	146	
281.04892	494	1+
281.07317	116	
281.98102	138	
282.12648	92	
282.83418	86	
283.55724	88	
285.14350	94	
285.80282	240	1+
286.89663	200	1+
287.44144	84	
287.86032	94	
287.98965	86	
288.03916	86	
288.06297	160	
288.12738	234	1+
290.03483	88	
293.06649	144	
293.10859	238	
293.99896	284	1+
295.42437	106	
295.91109	90	
296.88380	196	1+
297.08409	284	1+
297.25628	134	
297.97438	96	
299.04099	102	
299.05966	528	1+
299.17307	92	
299.41534	92	
299.93576	248	1+
300.87041	92	
302.14123	110	
302.89930	86	
303.10851	144	
303.21560	112	
303.95180	124	
305.13457	178	1+
305.27623	94	
305.42437	92	
306.78819	106	
306.87412	124	
307.67936	86	
308.29568	128	
308.80459	104	
309.31406	140	
310.82823	194	1+
310.87746	286	1+
311.02486	122	
315.82029	108	
316.18489	134	
317.89385	214	1+
318.59673	166	
319.00236	158	
319.28983	94	
320.40148	96	
321.05416	102	
321.21966	90	
322.13603	188	
322.89375	84	
323.24080	456	1+
323.86138	208	1+
324.14308	196	1+
324.89370	124	
325.12273	84	
326.96231	100	
327.05560	114	
328.81521	86	
330.11887	94	
330.18783	86	
331.08047	90	
331.10485	88	
331.59534	102	
332.93049	190	
333.03123	132	
333.61936	98	
334.88202	100	
336.15424	84	
336.99212	104	
337.11082	134	
337.26212	128	
338.87490	160	1+
339.25901	92	
339.83321	96	
340.39168	122	
341.08663	98	
341.11515	162	1+
341.27290	98	
END IONS

###FS:    #m/z: 322.93126 #charge 1+
###MS: 17
###MSMS: 18
BEGIN IONS
TITLE=Cmpd 13, +MS2(322.9313), 28.0-35.0eV, 0.4min #18
RTINSECONDS=22.2925
SCANS=17-18
PEPMASS=322.93126	2475572
CHARGE=1+
159.61775	88	
191.95257	320	1+
198.08859	92	
198.84122	86	
200.11931	82	
200.83687	120	
200.89029	152	
201.04539	178	
201.64577	94	
203.88373	90	
204.40999	98	
205.94974	118	
209.97286	108	
212.89695	88	
215.88724	474	1+
220.86619	122	
222.95424	552	1+
222.97582	82	
223.95926	354	1+
224.97777	120	
225.86645	84	
226.87064	154	
228.02511	90	
228.04021	94	
228.10872	98	
228.83636	82	
230.86084	178	1+
231.01464	90	
233.16127	156	
233.89796	348	
234.89071	152	
234.98049	92	
236.94928	138	
237.20687	116	
238.87605	110	
238.94233	130	
239.15707	98	
239.78864	174	1+
240.88614	106	
240.94169	1362	
240.96606	186	
241.11101	98	
241.16320	116	
241.94325	1112	
242.43035	116	
242.91199	120	
242.94321	3074	1+
243.03304	182	1+
243.88030	148	
244.12954	88	
244.88754	158	
244.94037	950	1+
245.22782	90	
246.14401	90	
246.95843	92	
246.97419	194	
247.97637	122	
248.89895	128	1+
248.92766	216	1+
249.04220	144	
249.96539	82	
250.10334	102	
250.95080	152	
250.98415	128	
251.06799	108	
251.36325	86	
253.09316	86	
253.11075	94	
253.92427	112	
254.12062	86	
254.13479	124	
255.04537	118	
255.41761	84	
256.02328	222	1+
256.91705	92	
256.97564	86	
257.87786	82	
258.44276	134	
260.00791	98	
260.09344	206	1+
260.15254	84	
261.15365	88	
261.89193	166	
262.82732	100	
262.99236	82	
263.01844	84	
263.07707	166	1+
263.98131	84	
264.06206	92	
264.55413	84	
264.95737	198	1+
265.06146	268	1+
265.23962	82	
265.82993	92	
266.00742	162	
266.84761	86	
267.13598	100	
268.00003	164	
268.24121	86	
268.71475	84	
268.91072	116	
269.00528	234	
269.09842	106	
269.79986	156	
270.12234	128	
270.80061	288	1+
270.98759	82	
272.01983	88	
273.16111	84	
273.79681	138	
274.84785	100	
275.99274	190	1+
276.85404	128	
278.85229	174	
279.04308	88	
279.09301	1286	1+
279.22791	102	
280.14723	110	
280.85307	132	
280.94980	124	
282.05100	112	
283.07105	326	1+
283.26307	106	
283.87051	168	
284.00702	178	1+
284.05193	146	
284.29430	660	1+
288.10578	82	
288.13993	100	
288.21405	92	
288.86817	128	
288.94182	94	
289.35783	104	
289.80140	88	
289.88093	174	
291.66006	92	
291.80269	84	
292.06005	198	1+
292.10438	120	
293.15227	120	
295.17434	270	1+
296.81038	110	
299.06275	82	
299.87434	84	
300.06809	86	
300.29760	92	
301.81273	82	
301.82645	86	
301.85252	198	1+
302.89694	88	
304.15254	90	
304.78709	102	
306.29040	104	
306.88167	140	
307.08295	94	
307.13383	106	
307.28544	94	
307.89258	116	
308.29443	294	1+
309.01288	150	
309.90446	118	
310.02383	206	1+
310.31124	302	
310.81276	84	
310.87815	478	1+
313.02868	322	
313.12077	130	
313.43299	96	
314.82250	138	
315.15700	90	
316.93195	84	
318.15486	84	
322.90047	142	
323.13847	412	1+
323.23926	968	1+
323.30736	246	1+
324.14075	408	1+
324.20732	230	
324.90001	306	1+
325.21156	136	
326.11306	148	
326.19961	148	
327.20923	94	
END IONS

###FS:    #m/z: 340.94208 #charge 1+
###MS: 17
###MSMS: 19
BEGIN IONS
TITLE=Cmpd 14, +MS2(340.9421), 28.0-35.0eV, 0.4min #19
RTINSECONDS=23.064
SCANS=17,19
PEPMASS=340.94208	1428390
CHARGE=1+
189.86463	100	
191.85804	92	
192.93133	204	
196.00120	98	
207.97124	104	
208.96193	116	
208.98487	106	
213.87734	146	
213.94070	2770	1+
214.89818	154	
215.88812	604	1+
215.93599	356	
215.96584	94	
217.88346	296	
217.94001	152	
218.88418	124	
222.97526	190	1+
223.88164	90	
224.97636	262	
228.94361	126	
229.01180	118	
230.88937	426	1+
231.95092	2288	1+
232.88903	98	
233.89701	428	1+
233.94796	680	1+
234.85830	94	
235.86567	190	
235.89195	480	1+
235.94760	232	
236.86871	114	
238.95105	138	
239.01596	198	1+
239.14372	90	
239.94169	212	1+
240.07465	96	
240.23086	378	1+
241.05219	96	
242.17224	94	
242.94317	122	
243.83038	116	
244.99872	108	
246.98052	128	
247.03891	94	
249.53881	100	
249.96232	464	
250.85205	118	
250.96399	302	
250.99598	110	
251.95907	330	1+
252.92846	114	
254.06772	246	1+
254.96784	1238	1+
255.09192	112	
257.40589	116	
257.80021	100	
257.97046	146	
258.80963	128	
258.84621	106	
258.88519	170	1+
259.84552	120	
259.96107	318	1+
260.01537	100	
261.95667	230	1+
262.01452	180	1+
262.24926	120	
262.99234	90	
263.07716	346	1+
263.14080	100	
265.02122	100	
265.11369	114	
265.99001	146	
267.84672	194	1+
270.91295	90	
271.01601	90	
271.84416	108	
272.93633	120	
275.96832	360	1+
276.01547	166	
276.84892	276	1+
278.79925	194	1+
278.90310	122	
278.96331	168	
278.97940	110	
279.09050	194	1+
279.27612	106	
279.85313	190	
279.96483	234	
280.88708	114	
280.99659	174	
281.05248	128	
281.88934	96	
282.04660	228	1+
282.27675	284	
283.79236	188	
283.88192	192	1+
283.92462	112	
284.03224	98	
284.90919	146	
284.92996	146	
285.94614	152	1+
286.79480	192	1+
286.92566	144	
288.01823	142	
289.01526	232	
289.39966	108	
289.87693	162	
290.85583	100	
291.14882	204	1+
292.98387	212	1+
293.06514	94	
293.08767	112	
294.27633	90	
294.39866	116	
295.26661	132	
295.90979	214	1+
295.97497	352	
296.00505	110	
296.03587	132	
296.33074	152	
296.93761	102	
296.97153	156	
297.11641	164	
297.89108	108	
297.97703	432	
299.05641	130	
299.87226	120	
301.06169	160	
301.24202	192	1+
301.86233	278	1+
301.87677	108	
302.01274	106	
302.17310	330	1+
302.94591	182	
304.44847	142	
304.89214	108	
305.82228	284	1+
306.28850	474	1+
306.80781	90	
306.88268	300	1+
307.24308	172	
307.46615	98	
307.79904	166	
308.30991	100	
308.81313	94	
309.76359	248	1+
310.09166	98	
310.30726	242	1+
310.82002	192	1+
310.88122	152	
310.99899	98	
311.09384	94	
311.88097	108	
312.87125	120	
313.03184	188	
313.45255	100	
313.52200	106	
314.17308	96	
314.61243	108	
317.05587	180	1+
318.07271	120	
319.23547	104	
320.29822	140	
321.21676	106	
323.24029	290	1+
323.64074	104	
324.32501	110	
324.80587	100	
324.89804	248	
325.34812	98	
326.12183	128	
326.29811	124	
326.79092	120	
326.89713	122	
327.12031	158	
327.96709	128	
328.19568	140	
328.26731	102	
328.88869	272	
329.81997	162	
329.88570	242	1+
332.09433	122	
333.09706	96	
335.88434	142	
336.32333	234	1+
336.96096	90	
337.11141	150	1+
340.39334	92	
340.85796	92	
340.90680	142	
341.25293	112	
342.31550	204	
343.00489	96	
343.13534	100	
343.22794	90	
343.25391	178	1+
END IONS

###FS:    #m/z: 507.84805 #charge 1+
###MS: 17
###MSMS: 20
BEGIN IONS
TITLE=Cmpd 15, +MS2(507.8481), 28.2-35.2eV, 0.4min #20
RTINSECONDS=23.836
SCANS=17,20
PEPMASS=507.84805	215598
CHARGE=1+
196.01527	300	1+
199.88950	196	
209.94370	274	
210.03210	366	
212.04557	182	
217.95275	230	
224.12065	180	
227.95598	212	
230.84695	280	1+
233.84179	172	1+
236.82516	170	1+
237.05085	170	
238.06327	250	
239.07268	238	
247.98087	236	1+
248.03065	200	
248.05078	282	1+
248.09074	322	1+
249.88839	178	
251.07162	352	1+
255.08165	180	1+
255.94105	320	1+
256.94435	280	1+
257.85894	204	
259.08210	244	1+
259.85498	216	1+
259.87891	234	1+
260.12195	216	
262.10327	180	
264.23619	164	1+
266.16834	362	1+
266.97679	168	
267.85868	638	1+
269.11770	174	
269.92339	192	1+
271.87737	458	
272.07057	330	1+
272.85632	448	
272.87669	540	1+
273.85471	252	
273.95626	392	1+
274.98733	164	1+
275.84925	192	
275.88761	202	1+
277.01552	290	1+
278.83395	232	1+
278.87097	238	1+
279.10729	390	1+
279.85603	296	1+
280.37802	420	1+
281.38011	328	1+
281.39751	192	
282.81330	284	1+
282.88870	326	1+
283.09876	202	
284.11736	270	1+
284.94209	942	1+
285.94417	802	1+
286.81195	232	1+
287.85070	182	
287.97272	398	1+
288.86805	402	
288.90936	238	1+
289.10601	174	
289.84353	184	
289.88206	1958	1+
290.13529	154	1+
290.79202	240	1+
290.86533	1240	
291.39153	474	1+
292.05883	272	1+
292.39409	436	1+
292.78464	342	1+
292.86474	178	
293.78872	252	1+
293.87425	4804	1+
294.12402	232	1+
295.14015	648	1+
296.14080	486	1+
296.85506	314	1+
296.88468	322	
296.92239	342	1+
297.81753	192	
297.88583	198	
298.85791	368	
298.88147	826	1+
299.00365	184	
299.83835	192	
299.86376	212	
299.91469	180	
300.85060	544	
301.86708	182	
301.92203	346	1+
302.09724	332	1+
303.77111	190	1+
304.87603	182	
305.86711	264	
306.07652	236	1+
306.12651	422	1+
307.78721	354	1+
307.89192	1310	
307.92994	302	1+
308.14178	760	1+
308.87177	1236	1+
309.30374	262	1+
309.83290	212	1+
309.87358	804	1+
309.88922	1002	1+
309.91824	212	
309.96262	246	1+
310.01641	310	1+
310.04049	204	1+
310.15780	952	1+
310.31061	174	1+
310.79119	320	1+
311.10502	156	1+
311.88503	6772	1+
312.05013	150	1+
312.17717	562	1+
312.82083	340	1+
312.83319	318	1+
313.13460	226	1+
313.93274	312	1+
314.86623	1252	1+
314.88601	958	1+
314.96023	182	1+
315.03832	266	1+
315.09782	264	1+
316.75819	176	1+
316.86638	826	1+
317.76981	168	1+
317.88957	210	
318.00453	184	1+
318.86142	298	
321.85273	196	
321.89062	332	1+
322.15839	304	1+
322.80533	222	
322.87390	178	
322.89190	214	1+
323.01090	250	1+
323.04164	272	1+
323.13060	184	1+
324.04490	230	1+
324.85974	218	
324.90160	216	
325.90354	652	
325.93869	280	1+
326.81273	370	1+
326.88216	1168	1+
326.96655	182	
326.99715	286	1+
327.02724	174	
327.81513	260	1+
328.87288	348	
329.08408	290	1+
329.89312	460	
330.17103	462	1+
330.88350	594	
331.10118	300	1+
331.87338	228	
331.89664	956	1+
332.40794	194	1+
332.87664	1140	1+
332.90246	622	1+
332.92617	238	
332.95476	194	
333.00478	180	
334.80444	184	1+
334.85012	440	1+
334.87397	216	
334.90550	170	
335.14607	172	
335.83851	216	
335.89096	284	
336.89198	328	
336.95672	322	1+
337.05412	218	1+
337.12402	204	1+
337.39379	198	1+
337.46487	152	1+
337.87993	434	
338.18367	194	1+
338.84165	202	
338.87201	186	
338.89193	226	
339.87947	662	1+
340.00285	306	1+
340.05947	306	1+
340.17073	170	1+
340.95255	200	1+
341.83825	200	1+
342.40506	242	1+
342.56791	198	
342.91642	210	
342.99753	258	1+
343.15876	178	
343.87469	642	1+
344.71795	264	
345.08899	324	1+
345.87419	214	
346.31784	270	1+
347.90990	494	1+
348.85052	294	1+
348.89166	376	1+
349.97842	482	1+
350.08213	180	
350.88614	1022	1+
350.92121	206	
350.97654	434	1+
351.03620	582	1+
351.06597	182	
352.03970	474	1+
352.17070	262	1+
352.38962	146	1+
352.80110	214	
352.83489	188	
352.90722	658	1+
353.10456	178	
353.82338	286	1+
353.84810	240	
353.87778	178	
355.06733	170	
355.17702	248	1+
355.21334	138	1+
355.78269	358	1+
355.89256	542	1+
356.06632	236	1+
356.78700	244	1+
356.83871	244	1+
357.94683	172	
358.16080	166	1+
358.80611	292	1+
359.18603	176	
360.88616	218	1+
360.95886	298	1+
361.86196	444	1+
363.08360	176	
364.04490	268	1+
364.84389	234	
364.99614	342	1+
365.84248	182	
366.04627	336	1+
366.18182	198	
366.84272	1336	1+
367.15240	202	1+
367.36869	188	1+
367.79181	272	1+
367.89483	670	1+
367.91458	276	1+
368.70538	304	1+
369.08223	214	
369.27818	300	1+
369.30998	182	1+
369.34188	206	1+
369.84431	562	1+
370.03350	316	1+
370.16068	210	
370.28185	232	1+
370.88224	204	
371.19284	210	
371.84268	436	1+
372.10637	180	1+
372.64269	216	1+
373.19067	338	1+
373.75019	162	1+
373.83623	316	1+
374.81499	434	1+
374.97579	172	1+
375.89272	478	1+
376.07138	392	1+
377.87235	234	
379.11180	402	1+
379.72487	204	
380.08059	320	1+
380.85708	244	
381.94675	276	1+
382.85591	284	1+
383.11633	200	
384.09817	248	1+
384.85321	1880	
384.89572	216	
385.39130	280	
385.85095	1414	1+
386.05126	214	1+
386.18346	226	1+
386.33007	202	1+
387.86292	208	
388.71462	140	1+
388.79537	274	
389.20264	440	1+
389.84325	290	
389.87438	332	1+
390.84504	814	
391.17649	220	1+
391.19783	284	1+
391.84614	476	
392.32729	252	1+
392.82963	626	1+
392.86327	706	
392.98573	152	1+
393.68151	108	1+
393.80012	558	1+
393.86515	332	
394.83527	810	1+
394.85827	200	
395.79556	198	1+
396.16256	232	1+
397.09785	172	
397.24179	262	1+
399.16183	226	
399.20286	170	
399.85923	408	1+
399.90651	160	1+
400.33815	184	
401.08324	212	1+
402.75037	184	1+
402.76609	178	1+
402.86356	872	
403.83440	184	
403.87306	758	
403.92826	220	1+
404.86834	536	
404.98974	182	
405.78141	176	1+
405.87484	696	
406.20280	180	1+
406.85720	470	
407.86986	3286	
407.91783	254	1+
408.06356	392	1+
408.81689	180	1+
408.85653	3060	1+
409.17354	244	1+
409.73038	412	1+
410.41138	218	
410.83924	1338	1+
410.87564	996	1+
411.81279	714	1+
411.86067	244	
412.73418	240	
412.84808	1302	1+
412.87393	536	1+
413.07700	586	
413.14102	172	
413.61945	88	1+
413.80805	244	1+
413.89142	188	
415.19825	350	1+
415.87593	482	1+
418.85244	210	
419.14077	224	
421.12378	304	1+
421.88592	430	
422.13848	284	1+
422.80651	202	1+
422.85820	274	
422.88128	374	
423.87163	228	
424.87041	394	
425.15121	512	1+
425.88245	506	
426.86312	2362	1+
426.93918	244	1+
427.05918	222	1+
427.12256	302	1+
427.23625	168	1+
427.82631	238	
428.09055	220	
428.73268	228	
428.75074	454	1+
428.79464	476	1+
428.84992	1322	1+
428.88429	2194	1+
429.82789	564	1+
430.06091	122	1+
430.74863	418	1+
430.86281	1726	1+
431.16920	156	1+
431.19328	356	1+
431.70280	148	1+
431.75466	242	1+
431.87028	1352	1+
432.11060	292	1+
432.78169	200	1+
433.09793	202	1+
433.71427	174	
433.85892	282	
434.03238	180	1+
434.88667	272	
435.86388	314	1+
437.23480	180	1+
438.69581	154	1+
439.89432	1238	1+
441.80068	192	
442.15325	352	1+
442.24626	172	1+
442.28232	166	1+
442.69295	176	1+
442.77264	224	1+
444.14884	338	1+
444.87348	4332	1+
446.89069	510	1+
447.22051	172	1+
448.70422	192	1+
448.89250	230	
449.87875	1216	1+
451.88623	196	
453.28164	262	1+
454.17161	156	1+
457.75128	220	1+
457.90676	794	1+
459.16480	562	1+
460.16783	430	1+
461.20853	274	1+
462.13650	218	1+
462.88411	926	1+
467.29773	212	
467.89065	1594	1+
469.30663	142	1+
469.89138	356	1+
470.35074	328	1+
474.13257	268	1+
477.80391	208	1+
483.19597	264	
484.35715	210	1+
485.90258	1128	
486.85023	376	1+
486.89404	586	1+
488.09213	130	1+
488.36396	230	1+
488.46714	366	1+
489.20653	164	1+
489.26525	274	1+
489.36518	192	1+
489.78132	232	1+
494.77983	194	1+
494.79812	182	1+
498.75920	184	1+
500.25930	192	1+
500.79723	168	
501.73918	92	1+
502.08259	150	1+
502.79518	220	1+
502.90959	172	1+
503.35589	396	1+
503.45680	400	1+
503.80440	244	1+
504.12662	268	1+
504.26376	202	1+
504.99208	110	1+
505.32467	234	
505.35833	450	1+
505.42970	358	1+
505.45217	198	
506.13525	340	1+
506.19668	222	1+
506.85714	220	1+
507.12396	212	1+
507.13918	328	1+
507.33084	202	1+
509.50203	282	1+
510.27358	248	1+
510.31124	564	1+
510.73061	152	1+
511.27578	214	1+
512.94544	248	1+
END IONS

###FS:    #m/z: 322.93145 #charge 1+
###MS: 21
###MSMS: 22
BEGIN IONS
TITLE=Cmpd 16, +MS2(322.9314), 28.0-35.0eV, 0.5min #22
RTINSECONDS=27.523
SCANS=21-22
PEPMASS=322.93145	3235524
CHARGE=1+
86.95416	98	
178.43537	88	
191.95884	112	
196.07184	90	
196.88577	128	
201.86883	92	
203.10591	114	
204.09076	154	
205.95380	250	
209.02659	90	
209.94291	146	
212.04948	136	
212.87876	100	
215.88961	324	
216.88726	164	
220.86617	404	1+
221.91445	100	
222.88810	210	1+
222.95562	784	1+
223.22252	94	
223.96058	486	1+
225.06973	102	
225.09124	110	
226.90464	94	
226.94745	92	
227.06553	94	
227.15093	126	
227.87785	116	
227.93184	190	
229.85704	302	1+
230.88917	286	1+
231.03695	88	
231.10437	102	
232.90521	100	
233.05759	266	1+
233.22821	102	
233.89813	434	1+
234.14005	90	
235.97217	110	
236.15020	134	
236.94810	92	
237.88756	104	
238.87846	208	1+
239.08134	374	1+
239.98362	98	
240.07693	200	1+
240.94188	1760	
240.96331	184	
241.88224	106	
241.93936	5338	1+
242.09968	88	
242.88819	88	
242.94144	3740	1+
243.88184	658	1+
243.99969	174	
244.94177	1344	1+
244.99326	88	
245.08201	100	
246.02919	176	1+
246.97569	396	1+
247.39028	88	
248.86212	148	
248.98397	110	
249.03889	100	
249.89399	264	1+
250.62206	104	
250.89532	168	1+
250.91822	182	1+
251.09449	100	
252.47033	96	
253.03466	88	
253.92009	138	
254.27827	98	
254.93038	190	1+
255.06206	96	
255.15815	90	
257.41662	106	
257.84957	178	1+
257.90761	86	
257.97060	88	
257.98443	88	
258.97628	252	1+
259.40237	100	
261.23090	212	
261.56451	92	
261.89511	300	
262.89373	162	
263.71198	92	
264.07571	116	
264.79491	166	1+
264.82027	202	
264.95767	88	
265.95580	190	1+
266.24861	124	
266.86574	196	
267.06665	92	
267.86857	134	
268.20130	114	
268.95840	172	
269.00478	124	
269.79699	96	
270.86333	100	
271.04116	148	
271.84458	90	
271.98943	180	
272.44101	88	
272.84500	170	1+
272.88489	88	
272.93729	170	1+
273.79604	106	
274.77263	92	
274.79627	224	1+
274.81985	132	
275.03875	170	
275.08581	152	
275.98281	90	
276.19483	120	
276.84437	186	1+
277.00043	126	
277.06325	194	1+
277.08858	106	
277.10293	130	
277.82048	96	
279.09278	994	1+
279.80516	160	
280.14137	214	
280.23411	142	
281.08976	124	
282.31810	92	
284.29777	440	1+
284.91680	88	
284.98625	114	
285.06137	102	
285.63901	86	
286.92198	160	
286.96495	92	
288.05874	154	
288.20495	150	
289.79258	122	
289.88315	112	
290.14710	124	
290.85860	154	
290.88425	240	1+
291.81244	326	1+
291.92124	134	
293.88544	138	
294.86344	150	
295.14091	134	
296.14749	98	
298.08437	162	
298.42791	106	
299.01218	92	
299.78294	124	
300.14252	98	
300.92712	134	
302.04423	288	1+
303.01738	186	1+
305.26956	100	
305.87398	112	
306.05997	96	
306.81489	214	1+
306.87751	88	
307.13672	202	1+
307.31360	94	
307.79564	108	
307.89189	198	
308.07286	104	
308.29188	330	
309.26203	94	
309.29703	230	
309.81850	116	
309.88414	524	1+
310.30981	732	
310.87746	384	1+
310.88936	394	1+
311.18228	180	
311.88213	296	1+
312.32095	88	
313.03179	128	
315.83761	146	
317.37997	98	
318.88930	106	
318.93908	128	
319.17097	232	
323.23834	928	1+
323.90075	102	
324.13787	278	1+
324.20933	118	
324.89560	574	1+
324.95268	96	
325.82926	94	
326.88722	90	
327.08277	92	
327.10746	116	
328.19326	94	
END IONS

###FS:    #m/z: 340.94221 #charge 1+
###MS: 21
###MSMS: 23
BEGIN IONS
TITLE=Cmpd 17, +MS2(340.9422), 28.0-35.0eV, 0.5min #23
RTINSECONDS=28.2945
SCANS=21,23
PEPMASS=340.94221	1702134
CHARGE=1+
148.35634	128	
187.87368	96	
189.86606	120	
190.93415	102	
197.98320	92	
199.88528	144	
201.85863	94	
205.95350	136	
207.97575	146	
208.45549	100	
209.94580	140	
212.87848	288	
213.08682	110	
213.88271	130	
213.93921	1834	1+
214.88521	122	
215.88836	614	
215.93824	322	
217.88325	694	1+
217.93875	166	
222.97341	148	
223.96112	150	
226.89827	276	
230.84956	126	
230.88752	928	1+
231.95122	1430	1+
233.94971	406	
234.95370	184	
235.49840	104	
235.86991	138	
235.95324	152	
237.01264	120	
237.05054	104	
237.09150	104	
239.43827	98	
240.57745	94	
241.13403	94	
241.88403	118	
243.83506	156	
244.03547	140	
245.08944	94	
245.83776	102	
245.97760	244	1+
246.22506	92	
248.85626	122	
248.89356	522	1+
248.98861	126	
249.89604	448	1+
249.96058	544	1+
250.03587	138	
251.96720	204	1+
252.91818	134	
253.23352	96	
253.80252	118	
253.83986	162	
254.04141	116	
254.94056	140	
254.96868	802	1+
255.07394	206	
255.95915	138	
256.07921	134	
256.96369	468	1+
257.83218	100	
257.85944	152	
258.88277	126	
258.91186	126	
258.96829	126	
259.01313	92	
259.95830	188	
259.98991	94	
260.90955	92	
262.92931	130	
262.96440	166	
263.05806	180	
265.01997	360	1+
267.00524	192	1+
267.13548	274	1+
267.91798	104	
269.09679	222	1+
269.11817	118	
269.15855	108	
269.49203	102	
269.72163	92	
269.82760	112	
270.86591	146	
272.24828	94	
272.44712	94	
272.84335	108	
272.87282	116	
272.97821	220	
274.87989	138	
275.16055	94	
276.47269	94	
276.84071	136	
277.96453	254	1+
278.88511	98	
279.28335	92	
279.88132	96	
279.96936	286	1+
281.04844	284	1+
281.79583	128	
281.86887	236	1+
282.83776	150	
283.03026	122	
283.09622	204	1+
283.53453	98	
284.02478	92	
284.79970	106	
284.91658	114	
287.04998	192	1+
288.13148	200	1+
288.85053	90	
289.01097	234	1+
290.85827	120	
292.06222	130	
293.19331	214	1+
293.86084	94	
293.87598	196	
294.29022	302	1+
294.81200	106	
294.87109	118	
295.15961	124	
295.42986	96	
295.88790	102	
295.97693	108	
296.00503	112	
296.84614	186	
296.92031	92	
297.15122	148	
297.87582	122	
297.97843	192	
298.08135	156	
299.01426	154	1+
299.05804	250	1+
299.07924	94	
299.58316	100	
300.11225	230	1+
301.97288	118	
303.17938	94	
305.26855	168	
305.80260	96	
305.87228	112	
306.79031	104	
306.88487	188	1+
307.80353	104	
308.29786	258	
309.12962	124	
309.38766	106	
309.88872	100	
310.30553	108	
310.87459	180	
311.09801	102	
311.12593	140	
311.86507	92	
312.87495	172	
313.03187	108	
314.84569	104	
317.92516	96	
319.88563	162	
321.32337	200	1+
322.87447	128	
323.24120	138	
323.43786	110	
323.89231	404	1+
324.25407	128	
324.89652	338	1+
325.13962	240	
325.94654	104	
326.17135	224	
328.33203	128	
328.82355	148	
328.83952	138	
328.88246	132	
329.87458	178	1+
330.80973	124	
333.86626	92	
334.06115	120	
334.89343	112	
336.83810	140	1+
337.35280	284	1+
338.94787	126	
339.04361	126	
340.24187	206	1+
340.38724	154	
342.28382	210	1+
342.90509	150	
343.77489	94	
END IONS

###FS:    #m/z: 363.95844 #charge 1+
###MS: 21
###MSMS: 24
BEGIN IONS
TITLE=Cmpd 18, +MS2(363.9584), 28.0-35.0eV, 0.5min #24
RTINSECONDS=29.067
SCANS=21,24
PEPMASS=363.95844	1132822
CHARGE=1+
95.39745	124	
187.86786	168	
189.86448	718	
191.85882	728	1+
194.89039	102	
196.88617	104	
198.94677	112	
207.87624	322	1+
207.95049	198	
209.86932	224	
209.94352	1118	1+
210.88367	156	
211.88869	112	
211.94827	112	
212.87975	1472	1+
215.41126	102	
216.40892	358	
217.45564	102	
217.62755	108	
221.89598	108	
222.95366	1614	1+
223.07025	204	1+
224.94973	1574	1+
225.88270	402	1+
226.88646	338	1+
226.94830	7148	1+
226.97239	266	
227.11426	108	
227.93132	524	
228.07358	188	1+
228.89563	598	1+
228.94281	8310	1+
230.79217	146	1+
230.89017	3692	1+
230.91126	166	
231.63590	100	
232.06425	140	1+
232.88678	574	1+
233.04521	120	
235.07264	126	
240.94176	436	
240.96421	1218	1+
241.94206	222	
242.83239	158	
242.94184	996	1+
242.96127	866	1+
244.03845	192	
244.44133	202	1+
244.89574	108	
244.95788	3762	
245.06849	128	
245.94279	142	
245.96173	136	
246.90041	138	
246.95368	4096	1+
247.18674	110	
248.90006	1176	1+
249.04299	202	
249.80223	100	
250.94744	292	1+
250.96979	178	
251.01882	100	
251.06865	170	
252.08381	204	1+
252.84213	106	
253.90710	470	1+
256.00245	112	
256.84972	164	
258.83378	154	
258.94138	242	1+
258.97247	268	1+
259.85670	146	
260.51151	160	
260.96835	314	
261.83213	106	
261.89456	102	
261.97069	180	
262.96785	148	
263.17367	164	
264.97380	132	
265.05958	118	
265.09378	150	
265.83681	150	
266.79939	112	
266.86938	242	1+
266.88649	154	
266.97294	114	
267.26092	118	
267.89909	110	
267.92660	132	
267.97561	912	1+
268.78786	126	
268.96535	948	1+
269.79733	158	
269.80780	154	
269.85711	104	
269.92365	116	
269.97022	636	1+
270.91692	152	
271.91605	274	
271.95654	124	
271.97392	168	
272.86590	118	
272.93429	108	
273.06319	102	
276.09489	180	1+
276.80770	148	
276.86620	136	
276.99193	172	1+
277.80304	262	1+
277.84381	116	
277.86167	124	
279.82811	136	
280.10888	138	
280.25840	100	
280.79874	216	
281.79704	124	
282.84954	408	1+
283.79192	374	1+
283.85207	342	1+
283.91112	318	1+
283.98532	156	
284.06825	140	
284.88759	180	1+
284.98037	192	1+
285.84721	698	1+
285.94002	110	
287.81454	280	1+
288.06926	142	
288.09224	328	1+
288.84082	104	
288.91417	134	
288.95787	106	
288.98444	174	1+
290.78956	260	1+
290.85914	100	
291.03796	206	1+
291.94410	138	
292.86404	148	
293.04131	224	1+
293.11820	218	
293.87756	110	
294.87658	134	
295.92883	234	1+
296.81095	330	
297.09536	106	
297.41737	114	
298.42177	102	
298.80267	412	1+
300.92987	176	1+
301.80280	300	
301.85941	582	1+
302.22285	140	
302.80319	440	1+
302.87885	168	
303.80460	274	1+
303.85716	1602	1+
303.89502	106	
303.94764	158	
304.08000	104	
305.55560	104	
305.69232	108	
306.12745	112	
306.27366	150	
306.78657	308	1+
307.12884	110	
307.89269	260	1+
308.29568	268	
308.87848	142	
309.39171	108	
310.31423	154	
310.82895	138	
310.87804	232	1+
312.02910	104	
312.87033	116	
316.81524	198	
317.88378	130	
318.98999	134	
319.82788	130	
320.88999	174	
320.93483	174	
321.81814	454	1+
321.86839	338	1+
322.45353	100	
322.92735	434	
324.02770	104	
324.14994	164	1+
325.14426	182	1+
325.87305	784	1+
325.89536	154	
327.99210	120	
328.79933	146	
333.14298	124	
335.29306	100	
335.88953	122	
336.86474	132	
336.94312	252	1+
337.83454	304	1+
338.95064	222	
339.82857	338	1+
339.93962	342	1+
340.39790	100	
347.13115	156	
348.31447	276	1+
351.33757	280	
351.63749	100	
352.77649	124	
352.88764	118	
354.75910	116	
356.82580	122	
359.88469	136	
361.72102	164	
362.22966	146	
362.27420	276	1+
364.31818	160	1+
365.99676	142	
367.12785	102	
367.33140	158	
368.38760	176	
368.42543	276	
368.83906	260	1+
END IONS

###FS:    #m/z: 340.94219 #charge 1+
###MS: 25
###MSMS: 26
BEGIN IONS
TITLE=Cmpd 19, +MS2(340.9422), 28.0-35.0eV, 0.6min #26
RTINSECONDS=32.7485
SCANS=25-26
PEPMASS=340.94219	1363416
CHARGE=1+
61.98231	106	
192.92769	440	1+
196.88256	136	
198.66105	98	
201.16837	126	
205.87670	114	
205.94762	234	1+
207.40892	106	
207.87517	152	
210.93494	190	
211.93995	112	
212.88460	586	1+
213.86576	96	
213.94048	2192	1+
215.07895	94	
215.88669	866	1+
215.93728	348	
217.85183	196	1+
217.88427	204	
217.93802	172	
218.88584	122	
221.94823	134	
222.95411	160	
223.95873	290	
224.97659	208	
225.12216	94	
225.88561	176	
226.89702	146	
226.90705	110	
226.96732	134	
227.10511	100	
227.83622	206	1+
227.95505	180	1+
230.88989	682	1+
231.07606	106	
231.95140	1618	1+
232.88892	222	
233.40582	98	
233.89769	624	1+
233.94986	440	
235.86582	236	1+
235.89086	166	
238.21515	218	1+
240.23248	234	
240.95831	312	1+
241.87554	120	
242.14950	172	1+
242.94194	142	
243.83094	124	
243.87889	202	1+
243.94782	164	
244.78854	214	1+
244.96099	290	
245.02799	110	
245.96827	124	
246.97117	180	
248.11496	100	
248.89884	334	1+
249.95955	680	1+
251.79481	160	1+
251.97973	116	
251.99759	94	
253.12060	96	
254.91132	150	
254.96715	882	1+
255.07849	342	
255.10029	130	
256.07818	214	
256.90666	140	
256.96332	348	
258.05731	102	
258.84697	124	
258.88884	192	1+
258.93983	98	
259.00588	198	
259.91534	140	
259.95971	314	
260.84098	134	
263.98010	238	1+
265.02041	102	
266.16620	106	
267.13672	262	
268.01050	104	
268.09609	132	
268.84403	172	
268.86273	118	
269.80001	114	
270.80012	212	1+
270.86108	344	1+
271.00885	92	
271.84422	206	
272.45294	102	
272.84774	220	
272.91940	104	
272.93675	394	1+
272.97928	210	
273.79334	112	
273.84466	118	
274.12851	112	
274.19082	114	
275.81369	132	
276.83797	166	
276.85385	132	
277.85125	92	
277.88044	116	
278.81432	120	
278.84847	190	
278.87890	106	
279.14268	136	
279.85618	126	
279.91206	146	
279.95791	122	
281.05389	176	1+
281.17280	112	
282.28038	180	
282.80849	94	
282.97186	146	
283.78686	136	
283.90403	184	1+
283.96062	94	
284.25673	94	
287.79405	116	
288.02663	162	
288.93728	100	
289.05683	134	1+
289.40971	146	
289.79294	130	
290.85578	116	
290.90207	148	
291.22492	92	
292.86238	130	
294.86008	308	1+
294.93609	104	
295.92607	100	
295.97552	238	
296.81373	184	
297.12505	148	
297.87899	102	
297.97328	312	1+
298.08580	144	
298.30970	158	
299.78158	122	
300.06589	172	
302.85886	126	
304.11711	218	1+
304.93514	100	
305.83247	114	
306.07864	260	1+
306.27668	106	
307.28352	426	1+
307.80324	348	1+
308.87129	116	
308.88372	96	
309.03317	114	
309.15545	158	
309.80928	132	
309.82355	98	
310.08993	94	
310.87598	180	
311.88391	202	
312.02867	94	
313.03308	144	
313.25684	128	
313.80491	150	
313.96582	94	
314.30621	94	
314.49477	108	
319.10037	252	1+
320.95423	104	
321.90227	104	
322.13647	126	
323.02118	140	
323.24007	196	
324.84227	138	
324.96211	156	1+
325.88931	268	1+
325.91363	92	
326.17780	134	
327.88165	254	1+
328.19172	208	
328.27619	94	
328.73502	108	
329.87339	140	
330.82119	246	1+
331.14678	286	1+
335.14362	98	
337.22311	106	
338.14275	94	
339.19633	324	1+
339.38381	114	
341.81985	106	
342.10566	96	
END IONS

###FS:    #m/z: 363.95835 #charge 1+
###MS: 25
###MSMS: 27
BEGIN IONS
TITLE=Cmpd 20, +MS2(363.9584), 28.0-35.0eV, 0.6min #27
RTINSECONDS=33.521
SCANS=25,27
PEPMASS=363.95835	844634
CHARGE=1+
189.86624	284	
191.86047	712	
192.89028	102	
193.57812	100	
196.88142	120	
206.41029	126	
207.87857	214	
207.94974	224	1+
208.87441	124	
208.88640	126	
209.94408	1498	1+
210.88558	438	1+
211.86879	114	
212.88097	2348	1+
216.41216	252	
218.94670	108	
220.20193	98	
222.44326	110	
222.95222	914	1+
223.89268	112	
223.98625	104	
224.95008	1576	1+
225.88291	102	
226.89016	140	
226.94829	7130	1+
227.93067	162	
228.89484	630	1+
228.94341	8008	1+
229.10782	100	
230.54633	96	
230.89093	3352	1+
232.88711	498	1+
232.93287	160	
233.86204	104	
234.87999	106	
239.96806	124	
240.94084	208	
240.96369	1198	1+
241.93990	1518	1+
242.94216	904	1+
242.95990	692	1+
243.88154	110	
244.95841	4392	1+
245.94356	700	
246.22076	166	1+
246.90515	250	
246.95428	3858	1+
247.03111	98	
247.91613	138	
248.03411	108	
248.90105	1558	1+
249.04268	182	
250.06945	184	1+
250.16967	110	
250.89606	356	1+
250.95052	218	
250.97150	218	
250.99729	210	1+
251.04865	354	1+
251.94455	98	
252.62258	98	
252.90051	478	1+
253.01012	128	
253.08978	192	
253.75584	102	
253.83431	156	
253.90791	286	1+
253.94517	132	
255.91970	148	
256.87523	98	
257.90948	116	
258.97468	174	
259.04471	96	
259.07093	114	
259.90828	140	
259.96258	134	
260.96856	820	1+
262.79472	102	
262.84243	118	
262.89870	96	
263.05705	128	
264.82041	190	
265.08999	136	
265.87414	144	
265.97569	128	
266.24701	210	
266.83391	218	1+
266.88082	122	
267.13097	254	1+
267.45882	124	
267.81461	100	
267.97412	228	
268.47114	106	
268.96628	116	
269.07865	130	
269.12230	138	
269.80391	192	
269.86100	96	
269.88667	352	1+
269.96904	888	1+
270.54405	88	1+
270.83915	254	1+
271.01302	166	
271.09725	106	
271.87944	188	1+
271.92320	166	
272.85062	242	1+
274.08435	210	1+
274.79297	210	1+
275.05566	170	
275.07382	122	
275.43837	102	
278.80089	396	1+
278.84602	190	
279.05948	124	
279.10569	254	1+
279.13973	100	
279.58069	98	
279.85574	124	
280.10908	180	1+
281.79664	206	
281.84876	236	
282.78944	208	
282.85071	116	
283.79149	124	
283.85220	412	1+
283.97826	382	1+
284.79017	268	
285.14083	138	1+
285.75336	98	
285.79126	160	
285.84614	756	1+
286.04591	208	1+
286.80366	138	
287.59972	110	
289.87843	274	1+
290.14716	118	
292.41744	108	
292.80878	206	1+
292.85091	468	1+
292.93723	106	
293.06853	144	
295.93417	132	
296.80841	360	1+
296.91611	130	
298.80649	372	
298.99484	136	
299.80823	196	
299.86386	102	
300.00075	104	
300.80095	502	1+
301.11911	102	
301.86227	594	1+
302.00109	352	1+
303.14374	160	
303.80715	220	1+
303.85748	1280	1+
303.94786	176	
306.08406	136	
306.12877	224	1+
306.27775	158	
306.43466	164	
306.83059	138	1+
306.88456	256	
307.88949	162	
308.29146	170	
308.79811	100	
308.87496	298	1+
308.92663	158	
310.30926	188	
310.82430	312	1+
311.94574	340	1+
312.87187	276	1+
314.81494	166	1+
316.16007	212	1+
316.38971	100	
316.81547	308	1+
318.18697	130	
318.93256	222	1+
319.07947	170	
319.13729	210	1+
319.87045	230	
320.00095	216	1+
320.29220	148	1+
320.93883	138	
321.81854	428	1+
321.84131	114	
321.86553	232	
322.38465	180	1+
322.85723	114	
322.92615	200	
323.32192	174	1+
323.93044	116	
324.88002	180	
326.87407	454	1+
327.80728	98	
328.18594	148	
328.88411	230	1+
329.16678	100	
332.09423	158	
333.12886	100	
334.76385	202	1+
334.88017	110	
335.02959	180	
336.74219	120	
336.90199	102	
337.12206	106	
337.94125	218	1+
338.86621	272	1+
339.82955	332	1+
342.98152	106	
343.71832	206	1+
346.31390	108	
346.78518	258	1+
347.30299	216	
347.32531	140	
349.14361	102	
349.32755	100	
350.34319	254	1+
352.32552	126	
352.89330	196	1+
353.76025	204	1+
359.85615	186	1+
360.13967	120	
361.75838	220	1+
362.96366	128	
364.18540	118	
364.79703	112	
365.31256	112	
367.77464	142	1+
368.09806	134	
368.42605	152	
368.83027	118	
END IONS

###FS:    #m/z: 336.94753 #charge 1+
###MS: 25
###MSMS: 28
BEGIN IONS
TITLE=Cmpd 21, +MS2(336.9475), 28.0-35.0eV, 0.6min #28
RTINSECONDS=34.2925
SCANS=25,28
PEPMASS=336.94753	184494
CHARGE=1+
192.99249	86	
194.89918	100	
199.95443	92	
202.88892	86	
205.95407	136	
205.97278	150	
207.98075	148	
208.98212	104	
210.88485	116	
211.94538	3664	
212.87945	1144	1+
212.94889	114	
213.94074	1206	1+
215.88690	490	1+
216.56001	92	
217.88658	252	1+
220.95341	92	
221.89379	146	
222.13599	98	
223.96055	150	
223.97562	152	
224.97711	198	
225.88493	108	
226.89569	114	
228.04224	90	
229.95604	4464	1+
230.79254	86	
230.84888	132	
230.88982	1808	1+
231.95151	2712	1+
232.01881	106	
232.21258	86	
232.82567	352	1+
232.89222	748	1+
233.89863	476	1+
233.94915	190	
234.15142	178	1+
234.87228	380	1+
235.49917	128	
235.89340	276	
236.00378	86	
239.90309	88	
241.04637	86	
241.14349	100	
241.48894	100	
241.88724	312	1+
246.90827	138	
246.98105	166	
247.96559	896	1+
248.89970	580	1+
249.00605	102	
249.05815	132	
249.82938	536	1+
249.96124	504	1+
250.00259	100	
250.09181	90	
250.83359	410	1+
251.95402	196	
251.97421	154	
252.85659	198	1+
252.97143	2896	1+
253.90557	246	
254.90946	162	
254.94312	126	
254.96686	1082	1+
255.07659	440	
255.41320	94	
255.91944	90	
256.91534	150	
256.96380	108	
257.05589	86	
257.86209	150	
258.88721	184	
259.95776	284	1+
260.12064	110	
260.16840	86	
260.84764	138	
261.06458	100	
262.73967	98	
262.83033	120	
263.44879	112	
263.82803	144	
263.93335	92	
263.98538	130	
265.01704	170	
265.08553	96	
265.95787	92	
266.25413	100	
267.37456	92	1+
267.70488	86	
267.91562	234	1+
268.84080	840	1+
269.79785	134	
270.76113	92	
270.94429	112	
270.97842	278	
271.10425	190	1+
271.91711	186	
272.14130	86	
272.84772	118	
272.86664	86	
272.96281	192	1+
272.97839	112	
272.99738	106	
273.25421	88	
273.78945	118	
274.72171	114	
276.85354	216	1+
277.08778	86	
277.97028	126	
278.83393	634	1+
279.09523	136	
279.12505	88	
280.44798	86	
280.76452	108	
281.05087	174	
282.28750	88	
282.96833	92	
283.34796	92	
284.84771	974	1+
286.84895	898	1+
288.43951	100	
288.87906	130	
290.85746	410	1+
291.06355	164	
291.86137	292	1+
292.40883	120	
292.43438	106	
292.94658	110	
293.11082	100	
293.19489	104	
294.00260	256	
294.11026	116	
294.27524	100	
295.25371	248	1+
295.89320	152	
295.91001	94	
295.97522	112	
296.25536	208	1+
296.58750	102	
297.02608	154	
297.07590	88	
298.00843	302	1+
299.06099	202	
299.86773	156	
300.87308	118	
301.04835	122	
303.94135	126	
304.82204	138	
305.01469	92	
305.27617	240	1+
305.77151	100	
306.00604	92	
307.81718	90	
307.89345	138	
308.29600	116	
308.32142	92	
308.70549	110	
308.79788	182	
309.03757	96	
309.81730	106	
310.87883	380	
310.95979	98	
311.86345	116	
312.80296	88	
313.08512	88	
314.35957	104	
316.78410	88	
318.99475	122	
321.08520	108	
321.82220	224	1+
323.24067	194	
323.89058	218	1+
324.89557	184	1+
325.78722	86	
326.29939	94	
327.30840	102	
328.88323	96	
329.57903	108	
329.89303	110	
330.87615	98	
330.91804	108	
333.07646	118	
333.82989	96	
334.91495	112	
336.42444	106	
337.32071	108	
337.35394	144	
338.01887	98	
339.81807	92	
END IONS

###FS:    #m/z: 363.95826 #charge 1+
###MS: 29
###MSMS: 30
BEGIN IONS
TITLE=Cmpd 22, +MS2(363.9583), 28.0-35.0eV, 0.6min #30
RTINSECONDS=37.964
SCANS=29-30
PEPMASS=363.95826	686058
CHARGE=1+
188.07720	106	
189.86323	1178	1+
191.10625	112	
191.85987	1232	1+
193.85466	148	
196.88411	458	1+
199.88526	132	1+
200.95146	272	1+
205.92603	124	
205.95019	240	
206.94381	130	
207.87171	762	1+
207.94703	112	
209.94491	1854	1+
210.88416	798	1+
212.88046	4586	1+
214.89562	336	
215.12769	116	
217.09014	100	
219.86231	334	1+
221.64397	142	1+
222.95221	4154	1+
223.88509	146	
224.89321	144	
224.94936	6050	1+
224.97904	104	
225.97481	156	
226.89544	580	1+
226.94811	12590	1+
226.97357	500	1+
227.06096	166	
228.03689	148	
228.89692	958	1+
228.94342	16316	1+
229.17816	130	
229.88262	138	
230.48888	130	
230.79417	140	
230.89041	7412	1+
231.05899	106	
232.04260	100	
232.88476	648	1+
233.89709	188	
233.96418	256	1+
234.14750	140	
234.88263	344	1+
235.82384	136	
236.85012	114	
236.98700	234	1+
237.21125	314	1+
237.91084	116	
237.98937	174	1+
238.93965	144	
240.03519	100	
240.94137	364	
240.96379	2820	1+
241.94039	2290	1+
242.85219	242	1+
242.90794	100	
242.94233	1602	1+
242.95827	1308	1+
243.00042	102	
244.95834	6306	
245.83820	178	
245.94319	272	
245.96168	210	
246.15437	286	1+
246.90484	520	1+
246.95469	7306	1+
247.05098	232	1+
248.90153	2120	1+
249.14630	98	
250.03969	374	1+
250.80230	234	1+
250.90029	748	1+
250.94838	348	1+
250.97234	158	
251.02720	214	1+
251.17401	100	
252.00948	170	
252.03574	238	1+
252.79894	126	1+
252.88916	150	
252.90796	116	
252.95595	178	
253.84075	126	
253.90675	652	1+
258.85434	136	
258.91210	130	
258.97319	478	1+
259.84362	106	
260.54112	106	
260.96926	1788	1+
261.40791	108	
261.84355	174	
262.97366	158	
263.07215	146	
263.82106	296	1+
263.86813	232	1+
263.97803	298	
264.79483	160	
264.98038	162	
266.42674	98	
266.81266	482	1+
266.84013	174	1+
267.13545	112	
267.60638	110	
267.81604	328	1+
267.97583	1198	1+
268.88557	236	1+
268.95888	192	
269.85688	106	
269.92676	220	
269.97004	1368	1+
270.81760	140	
271.78366	172	1+
271.91906	350	
273.85385	150	
274.84493	112	
276.84259	100	
276.85635	426	1+
276.91628	114	
277.85858	260	1+
277.91705	112	
277.93396	148	
278.79799	192	
278.82309	252	1+
279.85273	296	
280.11021	124	
280.79497	438	1+
281.96438	164	1+
282.82796	114	
282.90085	116	
283.79147	382	1+
283.85130	306	
283.89703	204	
283.98662	280	1+
284.00212	114	
284.10488	98	
284.18026	98	
284.86760	158	
285.84542	780	1+
285.90063	280	1+
286.97653	144	
288.02519	104	
288.80187	242	1+
288.86148	110	
289.08657	116	
290.84337	136	1+
290.86954	102	
290.89121	138	
291.93234	174	1+
294.86211	250	1+
296.80817	216	
297.11326	196	
297.41712	98	
297.81485	118	
298.80286	774	1+
298.99826	114	
299.87501	118	
299.90841	262	1+
300.90385	220	1+
301.80422	424	
301.86256	550	1+
302.24646	236	
302.80501	242	
302.91822	260	1+
303.81034	450	1+
303.85924	1346	1+
305.89776	130	
306.02911	160	1+
306.15774	130	
306.88160	168	
307.06104	112	
307.13429	120	
307.28769	322	1+
307.30675	162	
307.78447	102	
307.80257	132	
308.11983	114	
309.86617	134	
310.87757	192	
311.04202	114	
311.86640	116	
311.88439	272	
313.09611	104	
313.50907	100	
313.87791	130	
314.82218	132	
314.93992	146	
315.61516	98	
316.80803	130	
317.82322	118	
319.09324	106	
319.78006	168	1+
319.82202	174	
320.96492	122	
321.16004	186	1+
321.81897	536	1+
321.87019	348	1+
322.93716	118	
323.02171	262	1+
323.13615	206	1+
324.02648	186	1+
324.31471	246	1+
324.87416	110	
325.80268	110	
326.04134	164	
326.87268	380	1+
326.88937	194	
329.87427	562	1+
331.60183	106	
333.99818	124	
334.88040	106	
336.78245	116	
336.87872	376	1+
336.94555	478	1+
337.15379	154	1+
337.87745	362	1+
339.82945	494	1+
340.39555	102	
340.93900	350	1+
342.27593	300	1+
342.90030	192	
342.93304	98	
343.27718	210	1+
343.91628	98	
345.95168	114	
346.15165	118	
347.81975	110	
348.75361	98	
349.32136	344	1+
350.22990	104	
350.76796	98	
351.90152	184	1+
354.78996	106	
354.96990	114	
355.96446	140	
356.22280	100	
357.76232	232	1+
357.86702	224	1+
358.83032	160	
359.27581	146	
361.84242	286	1+
364.37797	120	
365.77027	128	
365.79750	128	
366.15928	100	
367.72290	220	1+
368.83897	162	
END IONS

###FS:    #m/z: 336.94740 #charge 1+
###MS: 29
###MSMS: 31
BEGIN IONS
TITLE=Cmpd 23, +MS2(336.9474), 28.0-35.0eV, 0.7min #31
RTINSECONDS=38.736
SCANS=29,31
PEPMASS=336.94740	186888
CHARGE=1+
176.48723	106	
192.86560	140	
192.89191	158	
197.88124	86	
199.95797	86	
202.90962	108	
203.93305	88	
207.87773	92	
207.98122	108	
210.88407	92	
210.89628	118	
211.94495	3762	1+
212.87995	1058	1+
213.94050	1926	1+
214.87926	146	
215.88789	600	1+
216.96801	108	
217.85764	88	
217.88353	336	
218.85070	94	
221.94716	94	
223.96137	126	
223.97548	400	1+
223.98667	88	
225.45515	118	
225.96438	88	
227.82114	96	
228.89554	286	
229.95562	3698	1+
230.38910	114	
230.89056	2672	1+
231.02270	272	1+
231.95145	1904	1+
233.89870	328	
233.94932	284	
234.04785	106	
234.13247	114	
234.83622	152	
235.86772	280	
235.89176	250	
235.95406	164	
235.99620	98	
237.03478	86	
237.20720	94	
237.56058	88	
238.98416	90	
239.06954	244	
240.79944	112	
241.11687	106	
242.96976	138	
243.01776	92	
243.39115	110	
244.41513	96	
244.90843	206	1+
246.97502	188	
247.96691	1344	1+
248.90040	732	1+
249.05325	88	
249.96021	626	1+
250.08696	88	
250.82696	136	
250.98705	142	
251.07264	392	1+
251.84487	218	1+
252.22755	136	
252.43306	86	
252.83136	184	1+
252.97048	2338	1+
253.90601	766	1+
254.09505	176	
254.94744	388	1+
254.96691	1212	1+
255.07627	424	1+
255.91017	314	1+
256.27749	94	
256.91652	182	1+
257.40613	102	
257.84509	326	1+
257.95751	290	1+
257.98931	116	
260.99685	104	
262.05051	214	1+
265.02220	140	1+
265.09365	214	1+
265.80544	94	
266.86524	86	
267.01465	144	
267.13236	170	
267.54618	106	
267.84493	120	
268.83951	602	1+
268.99225	92	
269.93092	142	
269.96389	124	
270.12861	88	
270.95000	128	
270.97830	450	1+
271.84071	258	1+
271.91984	176	
272.78157	92	
273.79534	172	
273.97729	94	
274.86076	92	
275.85428	314	1+
276.83780	270	1+
276.94675	100	
277.12266	90	
277.16940	92	
277.79868	124	
278.83498	730	1+
280.78941	158	
280.86960	132	
280.89419	88	
281.00339	92	
281.04479	392	1+
281.17004	86	
281.88111	184	1+
282.02885	202	
282.39451	106	
283.08319	126	
283.43128	88	
283.81366	90	
284.88050	90	
285.85101	886	1+
287.89792	90	
288.20555	112	
288.86508	92	
289.00734	170	
290.85936	158	
291.87198	150	
292.87752	196	1+
293.10618	378	1+
294.27725	154	
294.84436	88	
295.14377	92	
295.22784	100	
295.85092	286	1+
295.97487	92	
296.43121	88	
296.80844	106	
296.90994	154	
296.97718	94	
298.90361	86	
299.05952	146	
299.10505	106	
300.51690	90	
305.31893	96	
305.78663	90	
306.89166	132	
306.94102	88	
307.28786	232	1+
307.85471	104	
308.79597	90	
308.87950	164	
309.69877	114	
309.76772	86	
309.88051	244	
310.03382	182	
310.81502	212	1+
310.87404	156	
310.93019	148	
310.96819	88	
311.86632	286	1+
311.88022	116	
312.95074	94	
314.83887	94	
316.19355	86	
316.87598	154	1+
318.59797	122	
319.82942	184	1+
319.88638	170	
320.80830	92	
320.85698	92	
321.80339	88	
322.31783	130	
322.88124	90	
323.24156	118	
324.89382	124	
324.91458	94	
326.12840	142	
326.90195	308	1+
327.12490	138	
328.88737	144	
330.15349	132	
332.52152	96	
333.90232	88	
334.05251	98	
334.11829	108	
334.20495	86	
334.90141	84	
335.09224	108	
336.07553	90	
336.98041	168	1+
338.18116	98	
338.45898	130	
338.96429	90	
339.05795	86	
END IONS

###FS:    #m/z: 507.84769 #charge 1+
###MS: 29
###MSMS: 32
BEGIN IONS
TITLE=Cmpd 24, +MS2(507.8477), 28.2-35.2eV, 0.7min #32
RTINSECONDS=39.508
SCANS=29,32
PEPMASS=507.84769	151194
CHARGE=1+
196.01941	154	
197.02050	156	
224.97834	176	
229.88836	204	1+
230.01079	142	
230.84990	164	
238.06482	440	1+
248.91811	216	1+
250.03292	262	1+
250.97066	394	1+
251.88505	312	1+
252.07872	310	1+
255.91583	154	
256.09040	144	
257.90143	212	1+
259.02112	242	1+
265.08884	426	1+
266.16608	212	1+
266.86280	286	1+
269.87495	166	
271.87511	534	1+
272.13647	142	
272.84964	220	1+
274.88159	150	
276.95808	242	1+
277.93241	178	
278.12593	146	
278.83443	146	
278.86763	192	
280.85695	182	
281.38436	348	1+
281.96836	176	
282.03173	250	1+
282.97538	244	1+
283.89991	268	1+
284.08597	202	1+
284.95391	150	
285.85080	142	
285.94143	278	
287.13965	212	1+
287.86260	156	
288.87172	188	
289.88231	1040	
289.91214	184	1+
290.08199	150	
290.80828	196	1+
290.86195	984	1+
291.88444	208	
293.05594	146	
293.87436	1986	1+
294.91762	218	1+
295.15007	244	
295.89799	218	
295.92233	182	1+
296.85538	448	1+
296.87952	374	1+
297.89877	144	
297.98424	160	
298.06131	160	1+
298.80294	164	
298.85384	350	1+
300.85528	200	
301.38583	216	1+
301.85912	142	
301.99486	246	1+
302.21837	140	1+
302.88846	192	
303.80159	290	1+
304.85849	386	1+
304.94981	200	1+
305.86179	336	1+
305.98118	210	1+
307.89310	638	
308.04334	144	
308.14078	1034	1+
308.84182	306	1+
308.87155	1122	1+
309.88994	220	
310.15817	802	1+
310.89653	162	
310.91295	168	
311.88615	3048	1+
311.94722	386	1+
312.17787	308	
312.95147	264	1+
313.09593	200	1+
313.11717	182	
313.88019	192	
314.86882	678	
315.86322	390	
316.86764	338	
317.04807	186	1+
317.85348	606	1+
317.93397	190	
318.85671	544	1+
319.81856	232	1+
320.88858	252	1+
321.07754	346	1+
321.91879	142	
322.05811	150	
322.84754	164	
322.99176	198	1+
323.85607	678	1+
323.87185	146	
323.97423	148	
324.85873	560	1+
324.90534	158	
325.90331	536	
326.22207	118	1+
326.88692	432	
326.98814	198	1+
327.37062	248	1+
327.87843	1116	1+
327.89885	400	
328.09267	172	
328.82045	150	
328.94291	150	
330.17920	238	1+
330.81599	142	
330.88478	260	
331.86455	164	
331.89236	304	
332.37389	186	
332.87617	1434	1+
332.90909	150	
332.95074	260	1+
333.38411	216	1+
333.89872	156	
334.87086	270	
334.89774	686	1+
335.12560	222	1+
336.94839	184	
337.87633	424	
338.71564	258	1+
338.88580	262	
338.90127	162	
339.88136	188	
343.87555	706	1+
344.39828	202	1+
344.83459	168	
344.90389	160	
346.90409	310	1+
347.78886	214	1+
347.82151	326	1+
347.88781	218	
348.90966	220	1+
350.09881	150	
350.12573	228	1+
350.38871	180	1+
350.82821	148	
350.88654	908	1+
350.96029	162	
351.02111	152	1+
351.31468	160	
352.00269	220	1+
352.77509	220	1+
353.85161	374	
354.88256	152	
355.89018	268	1+
357.14160	236	1+
357.91039	200	1+
359.88593	194	1+
361.79574	340	1+
362.90031	150	
363.91486	232	1+
366.18376	316	
366.84161	500	1+
366.90162	292	
367.71000	518	
367.76548	192	
368.17111	148	
368.71474	252	
368.89651	284	
369.71068	150	
369.84004	364	
369.90016	188	
370.78421	172	
370.83556	230	
370.89488	248	1+
371.72667	168	
371.85424	336	1+
372.72487	408	1+
373.72196	220	1+
373.83131	258	
374.81862	190	
374.84114	144	
376.86547	206	
377.11304	144	
377.87372	242	1+
378.77726	148	
378.91959	228	
379.02959	160	
379.79102	146	
380.72599	194	
380.86003	210	
380.89830	162	
382.08271	152	
382.72047	150	
382.91402	164	1+
383.84083	148	
383.89984	168	
384.39362	384	1+
384.85314	1482	1+
385.09751	136	1+
387.85268	614	1+
389.20453	312	1+
390.12250	200	1+
390.40387	142	
390.80245	152	
390.84253	1882	1+
391.93246	292	1+
392.07971	538	1+
392.82562	998	1+
392.86862	230	
393.80484	160	
393.87265	142	
394.78631	536	1+
394.83291	436	1+
395.07192	142	
395.40241	238	1+
398.87266	184	
399.72779	254	
399.86531	432	1+
401.12792	320	1+
402.86269	1536	1+
403.39841	148	
403.86634	1174	1+
404.07698	174	1+
405.78758	194	
405.89294	150	
406.13235	264	1+
406.85846	308	
407.72633	176	
407.87086	1876	
408.14826	228	1+
408.86335	1752	1+
409.72811	566	1+
409.81841	218	
410.83914	2264	1+
412.35294	136	1+
412.72852	216	
412.84805	956	1+
413.07837	372	
413.72767	146	
413.87152	362	1+
415.20683	270	1+
416.94651	128	1+
418.85778	210	
420.74924	222	1+
421.88670	142	
422.74902	210	1+
422.86730	606	1+
423.79609	142	
423.82832	172	1+
423.89914	240	
424.14898	198	
426.86200	2144	1+
426.88725	392	
427.24542	174	1+
427.73351	584	1+
427.94642	164	1+
428.39314	286	1+
428.84904	2632	1+
429.87699	206	
430.74068	288	1+
430.85042	324	
431.77201	192	1+
431.86719	1440	1+
432.89083	142	
433.86559	410	1+
434.18381	150	
435.77804	190	1+
435.86396	186	
438.88822	310	1+
440.16214	144	
441.22050	152	
441.30524	104	1+
441.87440	428	1+
442.15703	142	
442.87892	304	1+
444.87350	3296	1+
445.12996	208	1+
445.74117	566	1+
446.76711	256	
448.89560	206	
449.87980	278	
450.87617	510	1+
451.75628	316	1+
452.86425	268	1+
457.90524	466	1+
459.16263	178	1+
462.88537	1938	1+
467.89234	1168	1+
468.78387	266	
469.78972	146	
472.86999	344	1+
485.90113	1166	1+
487.28099	174	
487.84058	174	1+
488.46151	142	
490.91360	158	
492.10325	214	1+
503.45435	376	1+
503.80855	180	1+
504.12147	208	1+
504.21582	154	
507.21957	238	1+
507.90948	178	1+
509.30538	206	1+
511.34581	100	1+
513.17528	200	1+
END IONS

###FS:    #m/z: 322.93123 #charge 1+
###MS: 33
###MSMS: 34
BEGIN IONS
TITLE=Cmpd 25, +MS2(322.9312), 28.0-35.0eV, 0.7min #34
RTINSECONDS=43.186
SCANS=33-34
PEPMASS=322.93123	2279138
CHARGE=1+
154.92734	120	
174.88754	82	
186.04354	108	
191.14436	86	
192.90207	80	
192.92263	84	
196.88308	266	1+
199.86054	86	
199.88922	98	
205.94706	136	
209.02655	82	
210.90182	126	
211.88307	286	1+
213.14222	88	
215.88997	82	
216.07784	80	
216.14111	82	
217.86976	122	
218.84833	82	
219.42823	82	
222.95465	790	1+
223.95986	548	1+
225.55489	112	
225.87317	102	
225.89349	110	
227.93342	146	
227.95932	174	
232.05816	102	
233.16771	224	1+
234.10800	98	
234.18897	82	
234.93760	84	
236.06011	216	1+
236.08527	140	
238.07381	340	1+
238.21572	154	
238.89729	186	1+
238.93790	210	
239.07777	250	1+
239.78706	130	
239.95340	88	
240.14017	104	
240.94099	2980	
240.96607	204	
241.08849	118	
241.81384	84	
241.93993	11896	1+
242.94205	8540	1+
243.14936	84	
243.22976	106	
243.88361	118	
243.96257	104	
244.94025	2016	1+
246.85322	138	
246.98092	272	1+
247.85680	158	1+
247.94377	250	1+
248.71295	84	
248.98891	82	
249.03877	108	
249.35169	84	
250.90229	100	
250.94759	110	
250.97216	118	
251.40010	92	
251.83813	134	
251.92648	82	
252.43318	92	
252.79798	86	
253.12788	84	
254.86232	82	
254.87585	92	
254.90733	80	
255.07583	80	
256.90605	114	
256.98348	94	
257.26907	94	
257.41092	82	
257.79616	276	1+
258.83314	96	
259.86556	80	
260.14067	142	
260.93944	82	
261.21531	96	
261.83864	102	
261.89279	104	
262.89764	102	
262.95849	210	1+
262.97442	216	
262.99249	90	
263.07787	206	1+
263.21950	88	
264.23635	90	
264.79376	84	
264.83268	110	
265.05628	182	
265.10875	84	
266.06608	94	
266.13199	102	1+
266.24837	140	
266.91413	92	
267.06051	82	
269.79532	108	
270.07069	90	
270.80530	336	1+
271.84739	188	
271.92020	82	
272.84258	84	
273.79095	102	
274.22359	84	
274.79372	94	
275.81122	348	1+
277.07353	84	
277.84038	84	
278.87647	90	
279.01604	88	
279.09344	594	1+
279.24319	126	
279.28209	222	1+
279.84766	92	
279.94879	126	1+
281.05050	80	
281.10047	126	
281.88099	82	
282.85787	80	
283.04993	86	
283.07285	134	
284.07840	92	
284.29459	328	
285.87348	136	
286.92279	82	
287.05438	80	
287.79329	84	
288.20293	150	
289.07574	84	
289.78584	186	
289.85523	240	1+
290.39893	84	
290.80802	112	
290.86155	230	1+
291.80422	344	1+
292.73025	90	
292.93013	82	
293.78993	98	
293.82909	106	
294.86551	200	
294.97404	82	
295.87267	104	
296.82749	82	
296.86276	158	
297.11857	90	
299.78638	214	1+
301.86548	88	
303.16637	86	
303.94756	104	
306.79788	308	1+
306.81703	108	
306.88583	168	
307.28622	168	
307.80085	224	1+
307.88870	148	
308.29427	310	
308.88648	84	
308.95375	82	
309.12141	132	
309.93293	82	
310.30703	178	
310.87488	502	1+
313.45474	102	
313.80981	96	
317.93191	92	
318.97235	88	
320.76446	92	
320.83172	132	
320.89406	80	
321.16936	90	
322.30288	80	
323.23671	254	1+
324.20978	128	
324.33041	86	
324.89211	284	1+
325.31964	80	
326.37752	112	
END IONS

###FS:    #m/z: 336.94735 #charge 1+
###MS: 33
###MSMS: 35
BEGIN IONS
TITLE=Cmpd 26, +MS2(336.9474), 28.0-35.0eV, 0.8min #35
RTINSECONDS=43.9575
SCANS=33,35
PEPMASS=336.94735	161324
CHARGE=1+
189.86559	170	
193.89966	86	
195.88607	200	1+
198.95552	94	
199.08193	90	
205.95085	122	
205.97822	128	1+
207.87666	236	
209.04611	88	
209.88839	122	
210.88425	494	1+
211.94475	3552	1+
212.87885	1672	1+
213.93967	1804	1+
214.87992	104	
215.88779	828	1+
217.85778	154	
217.88880	322	
218.02090	86	
218.83804	110	
223.95680	302	1+
225.88804	422	1+
226.05462	88	
226.89449	260	1+
226.92709	84	
226.95277	324	1+
227.03613	92	
228.89384	186	
229.48296	98	
229.55170	84	
229.55972	92	
229.89381	106	
229.91775	168	1+
229.95603	3236	1+
230.89038	1848	1+
231.95077	2012	1+
232.82751	114	
232.89913	178	
233.11972	220	1+
233.89837	294	
233.94764	238	
234.53664	108	
234.83291	112	
234.90134	180	
235.87033	108	
235.88881	122	
237.07068	92	
237.08602	86	
238.07952	116	
239.12030	92	
239.83481	198	1+
239.90707	108	
239.95101	182	
240.05818	102	
241.13015	88	
241.79334	166	1+
242.89338	212	1+
243.08876	94	
243.70949	90	
244.41715	102	
245.44933	94	
246.44067	102	
246.97590	98	
247.96639	622	1+
248.90002	1036	1+
249.83703	236	
249.94167	120	
249.96685	358	
250.82765	190	
250.95064	338	
250.97059	182	
251.08021	248	1+
251.82839	150	
251.84173	170	
251.90844	108	
252.83987	132	
252.97199	2712	
253.12880	92	
253.90686	256	
253.92360	100	
253.94130	156	
254.09166	152	
254.91052	116	
254.96742	1204	1+
255.07510	560	1+
256.02300	100	
256.89383	142	
256.91537	308	1+
256.96456	194	
258.82763	216	1+
258.85254	130	
258.90830	102	
259.85242	114	
259.95585	108	
261.16753	116	
261.47550	94	
261.95420	92	
262.11315	138	
262.84060	112	
263.07620	86	
263.80749	96	
263.82720	256	1+
266.25058	104	
266.81176	84	
266.99777	88	
267.84439	170	
267.98421	100	
268.80725	88	
268.84110	958	1+
270.05237	100	
270.98327	442	
271.84331	148	
271.91399	110	
272.84733	126	
272.95411	100	
272.97415	300	1+
274.42286	100	
274.79082	94	
274.98341	104	
275.06046	196	1+
275.12492	92	
275.37740	100	
275.97528	114	
276.85324	256	1+
277.63353	102	
277.96130	100	
278.83707	978	1+
278.88932	278	1+
279.84052	612	1+
280.26485	112	
280.86442	124	
281.19061	84	
282.54933	88	
283.80784	136	
284.80564	188	1+
285.40482	100	
285.85238	238	
286.85099	446	
287.41649	102	
287.44352	84	
287.79646	234	1+
287.84818	292	
289.78341	100	
290.85687	200	1+
291.02280	126	
292.43985	88	
292.85333	116	
293.10978	146	
294.00232	170	
294.86644	210	1+
295.06258	92	
295.09853	88	
295.89206	122	
297.97776	186	
298.08158	134	
299.05498	140	
299.40664	108	
299.79263	122	
300.87325	126	
302.85823	84	
303.83051	122	
304.03754	98	
304.81079	154	
304.87788	126	
305.81128	220	
306.88134	118	
307.80546	180	1+
308.29799	94	
310.03382	100	
310.88496	134	
311.85291	110	
312.87237	146	
313.82875	86	
314.81779	92	
315.85815	230	1+
315.95995	100	
317.25676	202	1+
317.96017	242	1+
319.73146	122	
319.86422	118	
321.23081	84	
322.89171	288	1+
322.99376	86	
327.31290	238	1+
328.80409	150	
329.87459	138	
330.02081	94	
330.87337	90	
331.81892	88	
332.89500	326	1+
334.82538	104	
337.68896	92	
338.15866	150	
338.95423	88	
341.17010	90	
END IONS

###FS:    #m/z: 507.84752 #charge 1+
###MS: 33
###MSMS: 36
BEGIN IONS
TITLE=Cmpd 27, +MS2(507.8475), 28.2-35.2eV, 0.8min #36
RTINSECONDS=44.73
SCANS=33,36
PEPMASS=507.84752	135824
CHARGE=1+
196.01522	372	
199.88571	150	
232.89964	234	1+
246.09946	180	
249.88715	200	
250.97275	198	
251.90887	138	
252.08122	222	1+
252.85953	150	
259.86700	156	
264.04886	204	1+
266.10327	240	1+
267.14271	140	1+
269.87421	158	
270.85767	150	
271.87433	600	1+
272.06885	138	
272.85509	274	1+
276.04323	198	1+
276.89251	142	
277.84601	206	
277.96725	148	
278.83887	510	1+
280.95643	242	1+
285.01771	190	
285.94056	308	
286.89378	282	1+
287.84171	226	1+
287.85797	378	
288.87203	322	
289.88548	326	
290.83595	130	1+
290.86360	440	
290.88600	200	
291.87034	256	
292.86576	146	
293.06785	184	1+
293.87379	1580	1+
294.81599	246	1+
295.15131	182	
295.85188	292	1+
295.97852	138	
296.81145	178	1+
296.85587	250	1+
296.91136	202	1+
298.13555	220	1+
298.85389	208	
298.87263	136	
299.88594	186	
300.84988	184	
301.85135	204	
302.84935	446	1+
302.88557	194	
303.85419	324	1+
303.90347	262	1+
303.94780	258	1+
305.86269	318	
306.88608	146	
307.79178	204	1+
307.89181	1020	
308.14420	1214	1+
308.29560	134	
308.87605	692	1+
309.37901	174	
309.89050	434	
310.15857	572	
310.88688	366	
311.16959	780	1+
311.88442	3418	1+
312.81957	180	
313.95825	192	
314.09782	224	1+
314.86533	1570	1+
316.86507	552	
317.16177	148	
317.91523	148	
318.86008	402	
319.86809	268	
320.80283	192	1+
320.87325	170	
320.89820	142	1+
323.81289	286	1+
323.85860	574	1+
323.90865	140	
324.06987	140	1+
324.86169	488	1+
324.90953	160	
325.80432	304	1+
325.90214	364	
325.95895	154	
326.88735	390	
327.84261	158	1+
327.85768	342	1+
327.88856	230	
328.37579	152	
328.88460	134	
328.91734	140	
329.05451	236	1+
329.77941	212	1+
329.89509	298	
330.16866	360	1+
330.88190	164	
330.91297	142	
331.12172	226	
331.89513	480	1+
331.99689	392	1+
332.87549	858	1+
334.77487	182	1+
334.87400	150	
335.11567	254	1+
335.84451	140	
335.89071	328	1+
336.76689	164	
336.87239	206	
336.94918	272	1+
337.80885	134	
337.88094	722	1+
338.02332	150	
338.85322	194	
338.90549	138	
338.99777	166	1+
339.87989	374	1+
340.01626	214	
340.86103	140	
341.87977	144	
342.02517	204	1+
343.87896	372	1+
343.93163	160	
345.97557	150	1+
346.40005	216	
346.78879	138	
347.89932	404	1+
348.17491	214	1+
348.95075	200	
349.06029	184	
349.86688	144	
350.88659	832	1+
350.96469	170	
351.13051	248	1+
351.81755	250	1+
352.16750	150	1+
352.72654	168	1+
352.88904	378	1+
353.77546	188	1+
353.85235	526	1+
354.81314	224	1+
355.89178	992	1+
358.86803	200	1+
359.40259	142	
359.89520	168	
360.75469	206	1+
360.84865	222	1+
364.77278	362	1+
364.89114	270	
365.10477	142	
366.02001	264	1+
366.18635	182	
366.78981	246	1+
366.83967	742	1+
367.71200	494	
367.84071	450	1+
367.91508	266	1+
368.08221	196	1+
368.71462	262	
368.83140	784	1+
368.89737	474	1+
369.71340	138	
369.83593	680	1+
370.37860	202	1+
370.88454	148	
371.97332	176	1+
372.04828	184	
372.83352	258	1+
373.84033	174	1+
374.82260	456	1+
376.80087	174	
376.88457	500	1+
377.07484	144	
378.90817	232	1+
379.09383	132	
380.73497	138	
380.85815	348	
381.04334	202	1+
381.72030	260	1+
382.86449	266	1+
382.89946	136	
384.13973	162	1+
384.77635	308	1+
384.85151	1288	1+
385.77961	262	1+
386.11153	154	
386.83003	144	
387.84922	370	
388.16801	170	
388.79241	254	1+
388.84650	172	
389.20092	250	
389.71197	160	
389.84428	272	
390.84148	1934	1+
391.82276	956	1+
391.90789	186	
392.07277	136	
392.82787	814	1+
392.86941	220	
392.89420	354	1+
393.38913	364	1+
393.75034	196	1+
393.80621	202	
393.89539	258	1+
394.08300	148	
394.39766	338	1+
394.83529	144	
395.82698	158	1+
397.14034	156	1+
397.90401	238	1+
398.11694	196	1+
398.86931	150	
399.06346	98	1+
399.68771	108	1+
400.50265	148	1+
400.72596	220	
402.86573	1108	1+
403.87124	658	1+
404.21849	140	
405.87388	392	
406.86009	360	
407.72091	260	1+
407.86904	1152	
408.06533	200	
408.85224	2924	1+
408.92566	232	
409.16800	134	
409.72779	148	
409.90211	212	1+
410.18763	182	
410.73595	202	
410.83932	2026	1+
411.81072	238	
412.21393	222	
412.72975	396	1+
412.81061	216	
412.84497	910	1+
413.07549	262	1+
413.11951	234	1+
413.87549	302	1+
414.86130	392	1+
415.09219	140	
416.76015	150	1+
419.89843	184	
420.72756	298	1+
421.21776	192	1+
421.88448	358	
422.87370	1308	1+
423.87379	994	1+
425.14255	184	
426.75636	152	
426.86495	2840	1+
426.93912	178	
427.74092	874	1+
428.74697	542	1+
428.84838	2460	1+
429.96032	136	
430.74019	556	1+
431.86960	658	
432.85958	704	1+
434.00648	156	1+
434.88807	160	
439.74726	226	1+
439.89646	614	1+
441.09025	138	1+
441.21626	204	1+
441.72720	136	
442.87991	260	
443.69842	196	1+
444.87464	4786	1+
445.74185	176	
446.70186	164	1+
446.74401	398	1+
446.89277	182	
449.68998	140	
449.87665	1352	1+
450.75953	164	
451.14609	214	1+
451.77153	158	
452.79253	198	1+
452.87934	134	
453.88042	134	
457.90726	284	
458.90492	158	
462.22646	178	1+
462.88377	930	1+
463.21562	136	1+
464.89464	274	1+
466.12396	156	1+
467.89026	1752	1+
468.77441	210	1+
469.89489	318	
470.89866	134	
483.79862	148	1+
483.91090	160	
485.90261	994	1+
491.77785	188	1+
491.80160	136	
491.91677	134	
492.39785	286	1+
499.27073	260	1+
501.79970	206	1+
503.20811	304	1+
504.21908	212	1+
504.49371	190	1+
505.47325	314	1+
506.20396	142	
507.48511	242	1+
508.91626	186	1+
509.46061	130	1+
511.25079	160	
END IONS

###FS:    #m/z: 322.93111 #charge 1+
###MS: 37
###MSMS: 38
BEGIN IONS
TITLE=Cmpd 28, +MS2(322.9311), 28.0-35.0eV, 0.8min #38
RTINSECONDS=48.4455
SCANS=37-38
PEPMASS=322.93111	2352288
CHARGE=1+
191.89723	96	
193.00115	84	
193.85151	92	
196.88173	146	
199.95103	88	
201.05834	86	
203.11136	88	
205.94680	204	
206.94968	132	
207.87429	116	
207.95028	94	
207.97514	124	
209.03007	84	
210.87723	80	
211.90421	152	
212.88128	88	
212.89773	146	
215.89583	82	
220.56829	94	
221.95093	122	
222.95586	762	1+
223.97754	88	
224.01281	130	
225.89041	204	1+
226.86679	156	
227.93064	158	
227.95378	142	
228.90944	228	
229.91075	118	
230.81767	114	
230.83468	138	
230.84866	116	
230.88953	134	
230.91764	82	
231.12127	84	
231.95995	82	
233.89703	330	1+
237.04070	84	
238.01726	92	
238.04927	94	
238.22164	86	
238.54587	80	
238.94065	466	1+
239.08536	142	
239.79087	336	1+
240.07037	96	
240.94166	4460	
241.87948	110	
241.94016	12080	1+
242.94219	8368	1+
244.82068	128	
244.94213	2956	1+
245.06291	142	
245.42623	100	
245.83207	126	
246.39253	108	
246.98191	284	1+
248.85492	178	
249.83928	82	
249.90205	158	
252.10390	94	
255.17199	84	
255.64475	90	
255.82578	84	
256.16740	102	
257.00940	86	
257.79273	92	
257.93344	84	
258.93203	226	1+
260.83237	86	
260.89578	80	
261.18740	134	
261.55069	98	
261.80109	96	
261.83118	462	1+
261.97987	84	
263.06001	86	
264.08090	156	
264.71363	84	
264.95980	158	
265.19171	92	
266.25299	118	
266.81185	270	1+
267.10677	96	
267.13464	84	
268.01051	92	
268.98442	92	
269.85103	116	
270.80150	124	
270.97264	136	
271.79871	174	
271.84599	264	1+
273.78980	90	
273.84781	138	
274.79557	128	
275.92389	96	
275.99316	82	
276.80798	120	
276.85572	160	
278.21897	80	
279.09542	838	1+
279.89295	86	
281.92159	138	
282.08124	102	
282.80648	144	
283.03062	304	1+
283.06975	264	
283.78429	92	
283.96379	214	1+
284.29347	484	1+
284.86005	190	
284.90707	144	
285.13090	84	
286.39292	92	
286.79881	92	
287.58516	106	
288.15184	86	
288.98151	114	
289.78589	168	
289.94270	90	
290.44277	86	
290.86581	296	
291.80356	422	1+
292.25802	180	1+
292.82527	110	
293.06598	134	
293.44528	80	
293.88147	124	
294.82027	166	
294.86184	124	
295.82664	84	
295.92395	82	
296.86179	140	
296.93452	82	
297.81271	150	
298.82217	84	
299.20906	98	
299.78836	320	1+
299.88588	134	
300.07001	88	
300.80390	252	1+
301.26819	254	1+
302.88368	198	1+
303.94733	90	
304.25988	156	
305.19444	86	
305.77229	88	
305.94128	92	
305.97141	84	
306.28143	94	
306.42504	106	
306.88832	146	
307.28556	100	
307.80288	128	
307.89507	98	
308.23947	90	
308.29728	562	1+
308.80269	114	
309.88635	106	
310.87676	158	
310.96418	84	
311.12632	154	
311.30864	82	
311.85824	168	1+
311.88854	124	
312.92463	98	
313.04850	84	
320.17407	106	
322.31034	122	
322.96643	110	
323.23910	296	
323.88882	426	1+
324.13767	154	
324.20633	178	1+
324.82541	92	
324.89248	368	1+
325.71704	130	
327.87607	122	
END IONS

###FS:    #m/z: 340.94194 #charge 1+
###MS: 37
###MSMS: 39
BEGIN IONS
TITLE=Cmpd 29, +MS2(340.9419), 28.0-35.0eV, 0.8min #39
RTINSECONDS=49.2255
SCANS=37,39
PEPMASS=340.94194	987024
CHARGE=1+
105.45773	104	
184.86155	198	1+
188.00817	88	
192.92695	96	
196.88390	164	
200.06548	88	
205.01278	92	
205.05474	100	
206.95107	102	
207.87273	90	
208.94436	308	1+
210.93531	88	
211.94754	144	
212.88084	100	
213.87848	136	
213.93804	458	1+
215.88828	714	1+
216.92709	94	
217.88441	378	1+
218.47259	112	
218.85815	178	
221.89192	124	
222.03327	92	
222.97250	166	
223.96199	302	1+
224.70913	88	
224.87682	94	
228.93955	252	
230.88942	162	
231.88945	500	1+
231.95104	1208	1+
233.06458	112	
233.89959	806	
233.94728	308	
234.36912	96	
235.87180	112	
235.89674	114	
236.37381	96	
237.42827	88	
237.65362	144	
237.88854	90	
238.22550	90	
238.42833	90	
238.94296	110	
239.95249	162	
240.83780	180	1+
240.88733	154	
241.46610	86	
241.88487	138	
241.96255	88	
242.83660	138	
242.89536	96	
242.93937	92	
244.94152	198	1+
244.95927	92	
245.44146	212	
246.97599	408	1+
248.04357	94	
248.90212	138	
249.90206	482	
249.96284	342	1+
250.98592	90	
251.95699	214	
253.98009	118	
254.07387	512	1+
254.90556	258	1+
254.96534	482	
255.00918	116	
255.07598	430	1+
256.51735	94	
256.96668	122	
257.26299	128	
258.51548	88	
258.84889	194	
258.88952	136	
258.90829	128	
259.83930	102	
259.85516	172	
259.91055	98	
259.95732	242	
260.84640	100	
261.84285	134	
264.07350	146	
264.80490	94	
266.04796	104	
266.55838	116	
266.87375	92	
267.13947	140	
269.00405	124	
270.56355	96	
270.83799	406	1+
272.93463	126	
273.38432	126	
273.92184	110	
275.04754	92	
275.20870	174	
275.84748	142	
276.01354	156	
276.85745	328	
277.79851	108	
278.84871	222	
279.13990	120	
279.80780	124	
279.84814	444	1+
280.12705	94	
280.77910	88	
280.98879	100	
282.07561	134	
282.40084	94	
282.89399	98	
283.04290	90	
283.07367	90	
283.39835	100	
284.00630	110	
285.87036	206	1+
285.97355	96	
289.85527	106	
290.12128	110	
290.85953	174	1+
293.86647	326	1+
294.88214	136	
296.00037	192	1+
296.93879	90	
297.06992	94	
297.85542	90	
297.97695	116	
298.72526	96	
298.85855	86	
301.73564	88	
301.87195	116	
302.17317	182	
302.91200	138	
304.37543	92	
305.87818	114	
306.77968	124	
306.87209	96	
307.28543	354	1+
307.31131	154	
307.34991	106	
307.81228	96	
307.89484	148	
308.43787	88	
308.87325	134	
308.92945	126	
309.15410	102	
309.56248	92	
309.80508	250	1+
310.75173	112	
310.87568	214	1+
310.92521	94	
311.83963	92	
311.90008	120	
312.72254	104	
312.80750	120	
313.58080	94	
314.17061	88	
315.95547	94	
316.40541	162	
318.86233	112	
319.40902	92	
319.80220	106	
320.29427	90	
323.89291	398	1+
324.89765	306	1+
324.91898	90	
325.01420	92	
326.17980	96	
327.40717	116	
327.88021	476	1+
328.81935	118	
331.81884	90	
332.78631	100	
334.88440	94	
334.96004	100	
337.87164	184	1+
338.87367	154	1+
339.14829	120	
343.87520	86	
345.17639	90	
END IONS

###FS:    #m/z: 507.84721 #charge 1+
###MS: 37
###MSMS: 40
BEGIN IONS
TITLE=Cmpd 30, +MS2(507.8472), 28.2-35.2eV, 0.9min #40
RTINSECONDS=49.9975
SCANS=37,40
PEPMASS=507.84721	118702
CHARGE=1+
196.01572	200	
210.03367	302	
222.97588	152	
224.97597	182	
225.09580	148	
230.85073	204	
244.07288	208	1+
244.10727	202	1+
250.97312	154	
251.91121	216	1+
254.09224	148	
256.90908	132	
263.10525	202	1+
266.86640	142	
270.80276	222	1+
270.86667	346	1+
271.87391	318	1+
272.85317	236	1+
275.85466	174	
275.91878	164	
275.99121	144	
279.84102	312	1+
279.95005	196	1+
282.92096	140	
283.96860	278	1+
285.94132	336	1+
286.87909	150	
287.85765	172	
288.82740	150	
288.84377	142	
288.86967	244	
289.03481	158	
289.78958	154	
289.83830	160	
289.88435	378	
290.38346	146	
290.86490	786	1+
290.88711	176	
291.94409	132	
293.87618	750	
294.08928	132	
294.16589	140	
294.86054	156	
294.87677	370	
294.95585	206	1+
295.16449	134	
295.89595	132	
296.14184	272	
296.80811	138	
296.85494	682	1+
296.88473	154	
298.03602	210	1+
298.14093	142	
299.79855	198	1+
300.13702	180	1+
300.15417	138	
300.86043	402	1+
301.84777	288	
303.15455	124	1+
303.86272	176	
303.95253	144	
304.90018	300	1+
305.86860	196	
305.90654	300	1+
306.88121	160	
307.02537	216	1+
307.89451	584	
308.14426	206	
308.29461	218	1+
308.84019	166	1+
308.88630	602	1+
309.14510	306	
309.89079	382	1+
310.02699	212	1+
310.15599	186	
310.97149	350	1+
311.16537	152	
311.88419	3472	1+
312.17424	480	1+
314.86819	1158	1+
316.80695	206	1+
316.86730	234	
317.86271	154	
318.12297	196	1+
318.85676	640	1+
320.08036	138	
321.41654	218	1+
323.96236	182	1+
324.86250	226	
325.90160	452	
326.08102	142	
326.88812	426	
327.80341	212	
327.88390	646	1+
327.90142	228	
328.37032	156	
329.79589	136	1+
329.87857	574	1+
329.97324	142	1+
332.87703	418	1+
332.90640	284	
334.88019	158	
335.95239	134	
336.94708	176	
337.88190	722	1+
338.15633	134	
340.88525	146	
341.87047	142	
343.77422	284	1+
343.87620	514	1+
344.86605	334	1+
344.96021	178	1+
345.82400	162	1+
346.96296	132	1+
348.16104	182	1+
348.91837	216	
349.76798	244	1+
349.88628	828	1+
350.80658	140	
350.88824	710	1+
352.91485	290	1+
353.10759	196	1+
353.85234	358	1+
354.71831	184	1+
354.83320	142	
355.89327	600	1+
357.09018	180	
357.17622	164	
358.87663	242	
359.13159	158	
359.83779	220	1+
361.97127	192	1+
362.72196	180	1+
364.86900	162	
365.78760	362	1+
366.74587	172	
366.83990	1064	1+
367.70980	778	1+
367.89050	542	1+
368.81799	154	
368.87751	258	
369.83178	686	1+
370.90591	134	
371.03794	210	1+
371.19037	134	
371.91995	200	
372.20731	140	
372.88688	172	
373.88314	200	
373.90390	152	
374.72623	152	
374.78016	172	
374.81684	336	1+
375.73913	144	
375.88686	380	1+
376.78429	164	
376.88974	268	1+
378.90584	170	
380.37615	338	1+
380.71530	368	1+
380.74866	140	
381.71966	236	1+
381.97080	322	1+
382.07055	136	1+
382.85852	196	
383.20894	204	1+
383.78157	214	1+
384.11496	172	1+
384.16681	144	
384.21083	174	1+
384.38271	162	
384.84981	1300	1+
385.09633	136	
387.84926	504	1+
388.32427	92	1+
389.71596	270	
389.85664	196	
390.83975	1082	
391.63132	150	1+
391.84358	556	
392.82647	1232	1+
393.19949	140	
393.90688	212	1+
394.74961	184	
394.86141	328	1+
397.15573	142	
397.95376	134	
398.06446	140	
398.72839	528	1+
399.70532	232	
399.84904	188	
402.72567	290	1+
402.75848	144	
402.77735	174	
403.10559	168	1+
403.73126	168	1+
403.87069	1148	1+
405.17257	132	1+
405.86502	504	1+
406.79438	260	1+
407.72980	322	
407.86965	954	
408.85308	2326	1+
409.19869	240	1+
409.72751	218	
410.08449	164	1+
410.73646	186	
410.84155	766	
410.88107	234	
411.37439	148	
411.80403	182	
411.83999	678	1+
412.73030	174	
412.87439	268	
413.07697	584	
413.87650	186	
414.10067	212	1+
414.88008	148	
416.87997	186	
418.73567	194	1+
418.85064	144	
418.86842	144	
419.74327	204	1+
421.30109	136	
421.73178	286	1+
421.88550	616	
422.82621	258	1+
423.21595	314	1+
423.78960	152	
423.86980	738	1+
424.68262	156	1+
424.79992	144	
424.89254	288	1+
425.17856	206	1+
425.75103	200	
425.86635	234	
426.86221	2402	1+
426.93247	132	
427.13523	192	1+
427.73599	440	
428.09426	172	
428.74550	364	
428.85006	2074	1+
428.88695	290	
429.73831	210	
430.74303	796	1+
430.84890	400	
430.86305	1552	1+
431.86557	1056	1+
432.00556	132	1+
433.85805	248	
434.88981	200	
435.78445	146	
435.87050	174	
439.89270	404	1+
442.23927	226	1+
444.87475	3468	1+
445.74924	648	1+
446.75130	498	1+
446.87822	688	1+
449.87754	988	1+
451.87589	192	
453.79959	132	1+
457.90709	298	1+
460.21910	140	
462.88438	1156	1+
464.88432	250	
465.90003	192	
466.16558	166	1+
467.29618	132	
467.88948	1220	1+
468.30573	154	
468.78410	394	1+
469.90824	162	
471.77880	144	
477.22965	166	
485.89815	696	1+
486.79130	132	
489.27991	162	
490.80059	178	1+
504.27158	92	1+
507.78707	182	1+
509.85888	156	1+
511.36227	96	1+
END IONS

###FS:    #m/z: 322.93132 #charge 1+
###MS: 41
###MSMS: 42
BEGIN IONS
TITLE=Cmpd 31, +MS2(322.9313), 28.0-35.0eV, 0.9min #42
RTINSECONDS=53.7135
SCANS=41-42
PEPMASS=322.93132	1956754
CHARGE=1+
156.08488	92	
182.89322	80	
187.93759	80	
189.92928	80	
192.89305	136	
197.06525	96	
197.90205	78	
200.43557	82	
202.04348	84	
205.94997	126	
206.68094	124	
207.97440	126	
212.89786	170	
213.91029	108	
214.88509	494	1+
214.90656	80	
215.88638	358	1+
221.89968	84	
222.38665	78	
222.95524	766	1+
223.46507	116	
223.95965	538	1+
224.97200	88	
225.91616	90	
225.99190	94	
226.86750	86	
226.94718	86	
227.93472	276	1+
228.98478	92	
229.90185	86	
230.39557	84	
230.89056	206	
231.14560	82	
233.89746	168	
233.94079	86	
234.06122	92	
235.88683	86	
236.82708	84	
237.06607	134	
237.09932	108	
237.89311	152	
238.94168	202	
239.08062	154	
239.13985	82	
240.08024	88	
240.81920	280	1+
240.94215	3740	
241.88852	216	1+
241.94046	12006	1+
242.94240	8380	1+
243.12721	88	
243.81948	102	
243.87038	80	
244.05256	90	
244.94163	2374	1+
245.02604	84	
246.47559	92	
246.84864	164	
246.97840	114	
247.90192	124	
247.98963	98	
248.03840	102	
248.95221	124	
249.02209	94	
249.39889	120	
250.06682	84	
250.94761	172	
250.97328	128	
251.15299	78	
251.54548	82	
252.06322	80	
253.34727	86	
254.15882	80	
257.80605	120	
258.83821	178	
258.89720	98	
259.79724	98	
261.20734	90	
261.82914	120	
262.83456	86	
263.62806	94	
263.98082	116	
264.16472	98	
265.10328	96	
265.85981	396	1+
265.98155	158	
266.83897	206	1+
267.84139	174	1+
267.90161	80	
268.06087	86	
268.09865	92	
268.90756	118	
269.80063	190	1+
269.91544	84	
270.14967	96	
272.86261	82	
273.79578	138	
274.86658	134	
275.81114	114	
275.91802	112	
276.02386	166	1+
276.74633	82	
276.85455	128	
278.85020	84	
279.09263	1084	1+
279.38381	80	
279.99960	90	
280.87998	100	
281.82114	88	
282.87070	252	1+
282.88804	148	
283.07860	232	1+
283.28201	88	
283.78685	100	
283.96747	80	
284.29705	282	
284.41400	80	
284.79151	88	
285.17540	110	
285.29598	132	
285.48357	80	
286.80123	170	1+
286.85460	112	
287.06493	86	
289.79697	100	
290.79223	92	
290.85858	408	1+
291.80368	502	1+
292.17180	88	
292.20964	100	
292.76819	102	
293.99015	78	
294.05320	78	
294.84964	86	
295.85155	190	1+
296.41844	88	
297.83221	156	
298.04853	80	
298.80387	142	
298.82317	100	
299.43449	96	
299.86812	100	
299.89990	84	
300.78961	98	
302.86610	112	
302.92574	112	
304.00749	82	
305.55935	88	
305.80468	184	
305.87780	144	
307.30801	304	1+
307.79770	518	1+
307.89072	128	
308.29238	178	
308.89000	118	
309.90176	104	
310.81016	90	
310.87953	206	
310.90546	82	
311.07866	78	
311.87886	364	1+
312.80711	314	1+
313.09852	86	
316.10179	84	
318.76429	84	
319.95239	130	
320.76286	134	
323.24100	172	
323.88805	110	
324.20454	238	
324.89469	82	
326.93164	86	
326.96740	86	
327.25619	90	
327.46696	100	
327.89912	144	
END IONS

###FS:    #m/z: 340.94210 #charge 1+
###MS: 41
###MSMS: 43
BEGIN IONS
TITLE=Cmpd 32, +MS2(340.9421), 28.0-35.0eV, 0.9min #43
RTINSECONDS=54.4855
SCANS=41,43
PEPMASS=340.94210	758316
CHARGE=1+
179.95579	82	
187.87119	92	
189.49133	94	
189.86330	162	
190.86071	92	
191.91443	92	
205.85930	90	
205.94893	112	
207.87245	90	
208.88792	90	
212.88015	566	1+
213.90759	92	
213.94001	704	1+
214.89458	230	
215.88691	590	1+
215.93669	334	1+
217.85824	152	
217.88113	622	1+
223.97830	98	
224.97419	84	
225.97718	82	
226.94974	118	
228.94080	180	
230.89123	262	
231.01453	92	
231.88815	284	
231.95008	462	1+
232.88964	170	
233.06651	164	
233.89977	632	1+
233.94762	166	
234.93368	90	
235.89095	362	
235.94808	208	
237.06718	90	
237.09357	92	
237.43398	92	
239.00701	100	
239.59192	96	
239.95522	84	
240.93942	90	
242.82937	136	
243.83038	292	
244.05058	100	
244.88557	106	
245.50672	84	
245.95717	90	
246.97521	108	
247.91769	104	
247.97656	122	
248.89918	228	
249.40871	94	
249.88642	90	
249.90922	126	
249.96142	284	1+
249.99060	82	
250.07038	114	
251.11813	88	
251.51322	86	
251.79424	86	
251.88553	138	
252.23222	88	
254.92401	92	
254.96652	486	
255.07612	452	1+
255.83735	144	
255.89743	134	
255.94862	220	1+
257.83613	88	
257.85572	128	
257.88822	178	1+
257.91484	158	
258.80016	114	
258.84542	140	
259.95624	308	
260.83918	492	1+
261.52500	98	
261.84214	328	1+
262.39532	92	
262.43319	90	
262.89480	98	
263.51834	88	
265.22126	92	
267.85212	126	
268.84152	332	1+
269.00247	114	
269.79425	82	
271.85168	104	
272.43996	178	
272.82566	96	
272.93273	222	
272.95613	92	
272.98773	104	
273.36950	84	
273.48986	110	
273.81651	136	
274.82486	118	
275.42638	98	
275.80169	84	
275.82162	114	
275.97283	102	
276.85689	226	
277.85696	126	
278.84608	624	1+
279.00311	138	
279.91530	242	1+
280.10085	170	
280.87454	110	
281.23611	92	
282.84353	280	1+
283.02564	134	
283.86801	128	
283.91321	94	
283.95857	100	
285.91932	124	
288.13078	84	
288.37695	92	
289.82661	88	
289.85601	132	
290.79013	220	
292.43418	142	
292.86072	160	
294.85795	166	
294.96155	84	
295.81533	144	
295.86728	126	
296.85454	166	1+
296.88171	230	1+
296.97455	88	
297.79929	258	1+
298.41950	104	
298.93509	84	
298.98617	120	
300.98947	86	
301.92172	238	1+
302.17299	136	
303.32697	88	
303.80644	100	
304.23428	90	
306.79898	644	1+
306.87951	88	
307.28634	180	
307.88118	128	
307.90149	102	
308.29606	240	
309.70089	88	
311.86203	118	
312.86781	388	1+
312.87628	354	1+
314.81931	84	
314.99150	92	
316.81423	224	1+
317.86934	94	
318.14954	106	
320.23696	94	
320.30491	92	
322.90250	156	
323.30326	130	
324.89560	208	
325.83125	150	
325.90237	118	
327.29162	88	
327.76265	104	
327.87549	96	
328.18927	90	
328.20191	126	
328.83093	104	
330.81511	126	
332.93409	182	1+
334.85622	88	
334.97914	118	
335.71961	100	
336.13633	86	
339.88606	122	
341.39060	100	
342.90130	90	
END IONS

###FS:    #m/z: 363.95808 #charge 1+
###MS: 41
###MSMS: 44
BEGIN IONS
TITLE=Cmpd 33, +MS2(363.9581), 28.0-35.0eV, 1.0min #44
RTINSECONDS=55.258
SCANS=41,44
PEPMASS=363.95808	303232
CHARGE=1+
183.86504	140	
187.87322	94	
189.86390	696	1+
191.85678	314	1+
193.92173	132	
196.88296	384	1+
197.86999	130	
199.05431	94	
200.88946	112	
205.95056	138	
207.40364	244	
207.87414	462	1+
207.94974	154	
208.94275	210	
209.88193	132	
209.94384	854	1+
210.88668	422	1+
211.03408	98	
212.88008	2424	1+
213.89547	218	1+
215.95180	98	
216.41121	138	
218.93765	96	
221.88969	146	
222.95305	1580	1+
223.88205	212	1+
224.95153	1376	1+
226.89638	256	
226.94805	5402	1+
227.89646	124	
227.93125	350	
228.89648	1106	1+
228.94301	6080	1+
230.88949	3978	1+
230.99587	110	
232.02266	128	
232.88753	380	
233.01404	92	
233.33894	130	
234.84990	128	
234.87838	208	1+
234.93539	190	
235.17752	96	
235.98130	98	
237.05379	134	
238.10243	94	
239.10988	104	
239.89437	142	
240.94132	568	
240.96411	922	1+
241.06156	132	
241.93992	2754	1+
242.80627	116	
242.94248	1766	1+
242.95917	952	
243.86937	96	
244.07116	92	
244.82107	116	
244.94103	494	
244.95842	3366	1+
244.98877	90	
245.94566	310	
246.90435	204	
246.95299	2912	1+
248.02234	212	1+
248.90149	1454	1+
249.81199	150	
250.89806	448	
250.97250	104	
251.06944	224	1+
251.94092	174	1+
252.22864	94	
253.01501	90	
253.84355	96	
253.90530	312	1+
256.80651	146	
257.90533	136	
257.97503	268	1+
258.04964	90	
258.15233	92	
258.84677	106	
258.87588	158	1+
258.97403	170	1+
260.97000	672	1+
262.83010	274	1+
262.99455	92	
263.22962	94	
264.81763	122	
265.09447	138	
265.81966	180	
265.98040	184	
266.79709	114	
266.81585	258	
266.85894	104	
266.92143	178	1+
267.78780	176	
267.80963	518	1+
267.83879	254	1+
267.97372	530	1+
268.78430	104	
268.80898	350	1+
268.95962	254	
269.44944	98	
269.97042	728	1+
271.06057	90	
271.42247	100	
271.79146	106	
271.84233	170	
271.91358	416	1+
271.95254	170	
272.72892	94	
273.80425	112	
273.95260	190	1+
275.09621	94	
275.39588	92	
275.85528	304	1+
275.96979	220	1+
276.85569	334	1+
278.80110	224	
279.10702	226	
279.79713	236	
280.79266	1116	1+
280.84821	190	1+
282.06564	316	1+
282.83255	122	
283.79302	606	1+
283.85219	246	
283.98630	142	
284.82186	134	
284.87205	210	1+
285.27550	112	
285.84653	540	1+
287.41406	90	
287.93494	106	
287.99608	186	1+
289.13841	96	
289.87915	96	
290.78835	124	
290.85819	190	1+
290.92852	92	
293.12037	152	
293.85631	424	1+
293.91440	92	
294.90243	106	
295.43425	96	
295.93034	110	
296.81057	160	
297.80243	1382	1+
297.90479	192	1+
298.80262	1156	1+
299.12554	102	
300.83408	90	
300.87704	118	
300.91311	96	
301.80515	170	
301.86199	422	1+
301.99789	90	
302.80178	640	1+
302.90920	132	
303.49985	98	
303.80600	436	1+
303.85645	1150	1+
306.84383	196	1+
306.88570	382	1+
307.28547	100	
307.81234	176	1+
307.88968	282	1+
309.21924	94	
309.41421	100	
309.86290	418	1+
309.90185	170	
310.31096	118	
310.86733	334	1+
311.38222	94	
313.88169	120	
313.91569	104	
314.26895	118	
315.81576	384	1+
317.93456	482	1+
318.80663	276	1+
318.93677	340	1+
319.96393	116	
320.87217	106	
321.42694	124	
321.81761	208	
321.86668	358	1+
321.88576	162	
322.81690	326	1+
322.91762	144	
322.98736	218	1+
323.89148	310	1+
324.94710	210	1+
325.43470	90	
326.10615	122	
326.87339	216	
326.99605	122	
327.88023	160	
329.82415	146	
329.87312	354	1+
330.86534	92	
331.81085	154	
333.13760	92	
334.88704	144	
336.95094	230	1+
339.57598	108	
339.82538	548	1+
340.19836	100	
340.59724	102	
340.82721	330	1+
340.93580	140	
341.68374	96	
343.64275	102	
344.18251	98	
344.71149	98	
344.85209	134	
345.71560	116	
345.99157	90	
348.82017	106	
348.98973	94	
352.90461	214	1+
353.79355	130	
356.79492	202	1+
357.79901	212	1+
358.33480	100	
359.15177	92	
359.71152	156	1+
359.92781	100	
361.20547	92	
362.84452	118	
365.32826	132	
368.84983	92	
END IONS

###FS:    #m/z: 340.94204 #charge 1+
###MS: 45
###MSMS: 46
BEGIN IONS
TITLE=Cmpd 34, +MS2(340.9420), 28.0-35.0eV, 1.0min #46
RTINSECONDS=58.934
SCANS=45-46
PEPMASS=340.94204	798578
CHARGE=1+
60.85729	180	
189.86256	154	
192.92739	316	
193.91309	100	
194.89259	142	
205.94909	196	
207.94343	94	
210.10212	88	
210.90024	92	
210.93567	378	
212.87835	342	1+
213.94059	1090	1+
214.00538	102	
214.87719	196	
215.52584	98	
215.88909	608	1+
215.93835	98	
216.87829	408	1+
217.88280	336	1+
218.97362	92	
219.01566	98	
219.87693	184	1+
222.95425	114	
223.96030	164	
224.97526	174	
225.50698	106	
225.88651	218	
226.89866	144	
226.94932	338	1+
227.13954	94	
227.43229	90	
227.83333	126	
228.94835	272	
229.84023	94	
230.89081	284	
230.90908	146	
231.89107	398	
231.94810	1398	1+
232.89294	594	1+
233.89808	368	1+
233.96322	94	
235.80619	102	
235.89146	366	1+
236.20967	90	
238.04546	218	1+
238.56882	96	
240.23315	98	
241.85550	94	
241.94417	156	
242.43251	106	
242.94451	144	
243.83235	162	
245.90421	148	
246.97568	314	1+
247.03003	222	1+
248.90077	184	
249.90338	126	
249.96335	400	1+
251.95918	134	
252.22683	90	
252.97051	148	
253.90711	134	
254.91139	158	
254.93918	118	
254.96557	360	1+
255.07734	140	
255.45043	90	
255.90557	120	
255.91880	128	
256.73559	90	
256.82600	92	
256.96128	120	
257.85380	124	
257.96397	118	
258.84567	488	
259.86039	144	
259.95746	102	
261.83895	582	1+
262.16587	88	
262.85366	108	
262.96454	300	1+
264.07693	96	
264.80560	160	
265.89711	316	1+
267.14488	90	
267.95534	136	
268.17210	108	
268.38253	94	
268.84507	148	
269.79824	112	
269.83700	246	1+
271.91645	150	
273.79641	194	1+
274.35944	100	
274.81631	224	1+
274.86367	132	
275.20255	124	
275.86200	90	
275.92398	102	
275.94571	92	
275.96496	170	1+
276.85751	456	
277.00625	136	1+
277.81472	126	
277.84686	94	
277.91011	98	
278.80032	196	1+
278.84826	784	1+
279.92270	322	1+
279.96785	136	
281.83339	90	
282.91031	114	
283.03440	88	
283.95475	102	
284.83251	90	
284.85943	102	
284.87826	122	
285.14355	104	
286.86104	94	
286.91046	112	
286.92432	102	
287.78942	88	
288.17857	96	
289.00821	90	
289.49127	96	
289.78673	174	
290.85408	114	
291.27189	94	
291.80454	254	
291.85090	204	1+
292.12768	94	
292.91102	110	
293.82606	242	1+
293.85356	120	
294.84713	136	1+
294.87144	150	
295.87038	120	
296.00836	100	
296.32965	92	
296.81966	148	
297.88093	88	
299.87514	178	
299.91968	88	
299.93520	246	1+
300.81660	168	
301.88424	272	1+
302.07499	98	
302.17361	198	
302.38647	88	
302.85352	136	
303.94721	102	
305.40286	96	
306.80199	474	1+
307.28340	100	
307.30038	104	
307.80327	344	1+
308.29350	228	1+
308.89446	156	
310.80856	126	
310.82751	94	
310.88062	118	
311.88631	134	
312.83798	92	
312.87690	228	1+
312.99431	90	
313.96382	88	
318.44202	94	
322.89530	110	
323.02808	88	
324.29157	140	
324.89144	132	
325.89668	312	1+
328.89034	210	
329.87637	138	
329.99590	92	
330.81991	92	
333.75661	98	
333.88530	106	
335.31494	92	
338.29203	92	
338.86712	112	
339.14371	122	
339.34313	90	
341.15538	92	
341.17328	150	
342.84381	92	
343.15000	94	
END IONS

###FS:    #m/z: 363.95808 #charge 1+
###MS: 45
###MSMS: 47
BEGIN IONS
TITLE=Cmpd 35, +MS2(363.9581), 28.0-35.0eV, 1.0min #47
RTINSECONDS=59.7065
SCANS=45,47
PEPMASS=363.95808	326274
CHARGE=1+
182.87275	242	
186.86861	90	
189.86427	380	
191.85793	402	1+
196.88457	296	1+
197.95653	120	
207.87476	404	1+
207.95235	212	1+
209.92410	122	
209.94358	1832	1+
210.88534	388	
211.14823	86	
211.89040	236	
212.87946	2424	1+
214.89206	174	
218.03719	98	
222.95334	676	1+
223.97666	98	
224.95005	812	1+
226.02301	114	1+
226.88344	252	1+
226.94864	5480	1+
226.97384	396	
227.93242	270	
228.79531	90	
228.89575	640	1+
228.94343	6076	1+
229.10223	136	
230.89018	3954	1+
232.88870	406	1+
233.92010	90	
234.88119	182	
238.93791	140	
240.89002	106	
240.94171	898	
240.96374	500	
241.93987	1794	1+
242.81907	98	
242.88624	116	
242.94198	1266	1+
243.96578	150	
244.10059	100	
244.83512	112	
244.95767	2350	1+
245.80511	166	1+
245.94916	4668	1+
246.44069	92	
246.49211	174	1+
246.85670	98	
246.90565	246	
246.95365	3922	1+
248.03169	152	
248.14482	138	
248.80205	506	1+
248.90070	1400	1+
249.03380	198	1+
249.80478	330	1+
249.84904	88	
250.89588	488	
250.94803	144	
250.96950	166	
251.79975	118	
252.92498	126	
253.90445	390	
255.43288	94	
255.66238	102	
256.02400	102	
256.41900	120	
256.91280	100	
257.15283	112	
258.06763	92	
258.83442	96	
258.97447	158	
259.44024	96	
260.84750	130	
260.86753	186	1+
260.96910	590	1+
261.25484	100	
261.82574	368	1+
262.41118	94	
263.45084	94	
264.81515	96	
265.08522	112	
265.97846	102	
266.81229	132	
266.96007	92	
267.92712	126	
267.97687	386	1+
269.81266	104	
269.96800	158	
271.44263	94	
271.84676	128	
271.91656	384	
273.45088	88	
273.84225	132	
274.82085	206	1+
274.86052	130	
276.85653	358	1+
277.42092	104	
277.92444	146	
278.79790	188	
278.84585	110	
278.86043	206	
279.09510	352	1+
279.85038	88	
279.86186	178	1+
280.79184	708	1+
280.94393	96	
281.85120	172	
281.88931	126	
282.85091	494	1+
283.31974	86	
283.42913	86	
283.78796	514	1+
283.85189	342	1+
284.07271	104	
284.81600	202	1+
285.18093	94	
285.84600	534	1+
286.80584	136	
286.93367	100	
287.06981	130	
287.82432	114	
289.87472	130	
290.79353	162	
291.03939	98	
291.80337	112	
294.36689	104	
294.88046	144	
295.42972	94	
296.81122	468	
297.23924	92	
297.44030	98	
297.80910	268	
297.84794	290	1+
298.13538	92	
298.80412	1110	1+
299.78222	132	
300.80170	172	
300.85760	784	1+
300.90647	92	
300.94711	102	
301.36482	90	
301.80247	556	1+
301.99199	238	1+
302.79478	270	
303.80755	206	
303.85826	942	1+
303.94639	132	
304.20673	94	
304.36482	90	
304.81134	136	
305.17077	86	
306.12404	126	
306.79608	180	1+
306.94938	96	
307.28495	112	
307.84347	122	
307.88756	296	1+
308.29522	384	1+
308.86875	416	1+
309.38979	98	
311.86177	356	1+
312.04331	106	
313.90597	162	
314.15318	90	
314.89083	168	
315.81064	112	
316.81619	380	1+
316.88106	208	1+
318.13742	108	
318.60407	90	
318.93628	104	
319.92697	352	1+
320.88607	94	
321.81857	338	1+
321.86600	186	
322.54831	112	
323.30639	132	
324.80372	396	1+
324.88011	142	
326.60080	94	
326.87275	398	1+
327.08232	134	
327.59581	106	
328.88981	144	
329.87444	208	1+
335.36227	88	
335.88026	94	
336.33464	104	
336.94496	150	
337.87829	100	
337.94841	292	1+
338.06399	96	
338.74731	138	
339.03029	188	1+
339.83202	368	1+
340.94148	286	1+
341.83546	104	
344.88731	112	
346.29387	238	1+
349.32221	124	
352.88752	110	
355.20340	134	
357.18753	116	
359.97314	90	
360.25289	88	
362.74536	104	
363.75931	150	
367.33161	274	
367.75987	92	
368.73906	94	
369.32635	98	
END IONS

###FS:    #m/z: 336.94720 #charge 1+
###MS: 45
###MSMS: 48
BEGIN IONS
TITLE=Cmpd 36, +MS2(336.9472), 28.0-35.0eV, 1.0min #48
RTINSECONDS=60.4785
SCANS=45,48
PEPMASS=336.94720	113738
CHARGE=1+
98.03368	84	
148.12139	94	
192.89377	148	
195.88704	148	
198.95200	80	
205.94745	126	
206.97120	218	1+
210.88244	284	
210.90028	94	
211.94514	2604	1+
212.87820	1410	1+
213.93976	1352	1+
214.88318	118	
215.76396	84	
215.88711	960	1+
215.93704	258	
216.92163	98	
217.88252	184	1+
218.39110	90	
223.96034	114	
224.93193	90	
224.97337	102	
226.96986	84	
227.40532	168	
227.83813	86	
228.06978	110	
228.89449	446	
229.95533	2832	
229.98976	122	
230.88953	1864	1+
231.95027	1102	1+
233.83199	138	
233.89853	224	
234.90160	98	
235.89524	86	
237.06548	108	
238.06657	88	
239.82970	284	1+
241.87260	84	
242.92582	102	
243.18634	96	
243.19992	80	
243.38750	94	
243.86854	116	
247.78056	90	
247.96650	574	
248.04631	86	
248.89940	742	1+
248.95302	350	1+
248.98725	156	
249.79068	88	
249.82833	146	
249.84329	84	
249.95580	282	1+
250.03553	92	
250.53836	100	
250.82656	92	
250.84479	108	
250.97335	140	
251.07222	184	
251.20970	80	
251.84392	142	
251.86769	84	
252.23417	84	
252.97289	1914	1+
253.84552	102	
253.90743	458	1+
254.08790	120	
254.96565	746	1+
255.07175	260	1+
255.91175	144	1+
256.23031	92	
256.37000	96	
256.39926	106	
257.06232	130	
257.83426	482	1+
258.14412	82	
258.84451	286	1+
258.88907	138	
258.90691	190	
260.50933	82	
261.03494	90	
261.84788	124	
263.83763	90	
264.87519	230	1+
266.34872	86	
266.81377	102	
267.04825	84	
267.84010	1138	1+
267.90724	336	1+
268.84239	876	1+
269.79985	230	1+
270.98891	118	
271.87192	94	
271.91614	112	
271.94873	82	
272.96204	106	
272.98868	90	
273.41459	102	
273.98342	86	
274.87470	136	
275.06030	188	1+
275.64847	102	
275.81978	92	
275.86368	132	
275.96868	86	
276.85489	270	
277.16766	92	
277.83502	352	1+
278.81667	104	
278.85137	100	
279.09887	128	
279.83869	402	1+
280.93337	124	
282.09644	82	
282.80308	136	
283.86353	86	
284.03512	104	
285.84956	306	
286.85098	822	1+
288.36184	102	
289.10078	92	
290.57670	108	
290.85520	84	
292.35843	84	
292.38590	84	
292.85577	100	
293.10620	130	
293.12320	106	
293.85093	180	
293.99930	130	
294.86831	178	
295.85225	96	
295.94505	84	
295.99335	130	
296.86764	194	
297.23773	96	
297.97218	132	
299.06752	88	
299.85340	174	1+
299.95322	86	
300.17305	98	
302.24141	86	
303.37395	94	
303.99431	94	
306.88616	80	
307.88006	90	
308.30208	104	
308.89113	82	
309.86938	102	
309.91933	82	
310.83203	114	
310.87176	166	
311.86514	126	
311.88039	126	
312.37721	88	
318.79513	82	
319.27092	80	
321.02384	94	
322.07886	82	
322.88747	112	
323.23434	82	
324.89628	108	
325.07378	82	
325.46151	86	
326.26392	80	
326.59866	100	
327.30493	104	
327.82618	148	
328.19614	88	
328.31863	82	
330.87385	122	
333.08703	104	
333.93367	88	
338.11480	98	
338.76639	84	
340.10787	100	
341.03910	92	
342.18085	100	
END IONS

###FS:    #m/z: 363.95811 #charge 1+
###MS: 49
###MSMS: 50
BEGIN IONS
TITLE=Cmpd 37, +MS2(363.9581), 28.0-35.0eV, 1.1min #50
RTINSECONDS=64.151
SCANS=49-50
PEPMASS=363.95811	310554
CHARGE=1+
96.23407	106	
114.26730	104	
182.86395	142	
183.93922	100	
188.40253	100	
189.86443	926	1+
191.85859	1110	1+
193.89661	114	
194.89119	104	
196.88460	338	1+
205.92254	108	
206.95734	150	1+
207.87482	388	1+
207.90629	118	
209.86683	132	
209.88357	142	
209.94413	2738	1+
210.88468	858	1+
212.87977	4964	1+
212.90512	128	
218.89370	140	
218.91202	194	1+
220.95507	146	
221.86379	222	1+
222.95267	2894	1+
224.94879	3472	1+
224.97305	210	
225.88690	118	
226.87347	100	
226.89153	216	
226.92192	124	
226.94827	11496	1+
226.97446	308	
227.89569	214	
227.93412	402	
228.16286	124	1+
228.89527	846	1+
228.94333	12782	1+
229.36522	106	
230.18635	184	1+
230.83095	124	
230.89039	6348	1+
231.79902	108	
232.69355	78	1+
232.88621	738	1+
232.95057	104	
233.87330	98	
234.88111	470	
235.82325	124	
238.02978	128	
238.05536	106	
238.93990	208	
239.07939	108	
239.14200	122	
240.81880	116	
240.94043	1124	
240.96303	2504	1+
241.06765	102	
241.63751	96	
241.88997	254	1+
241.94255	614	
242.94198	1984	1+
242.95945	1762	1+
243.04501	96	
243.08377	116	
244.82338	196	
244.95828	4256	1+
245.83331	256	1+
246.95393	6888	1+
246.97661	434	1+
247.15145	204	1+
247.80067	582	1+
248.80274	404	1+
248.90102	1594	1+
248.97544	168	
250.79962	330	1+
250.89836	176	
250.97650	100	
251.00671	104	
251.84026	128	
253.90516	234	
254.83139	102	
254.90424	104	
256.08990	100	
257.40887	108	
258.85118	114	
258.97838	208	
259.39454	94	
259.97721	124	
260.83615	158	
260.96885	1304	1+
261.83463	166	
261.89765	170	
262.83536	122	
263.97818	212	
264.79567	100	
264.96050	148	
265.82162	186	
265.97656	228	
266.81271	522	1+
266.87732	114	
266.97957	138	
267.78470	180	
267.81474	330	1+
267.97393	928	1+
268.93762	114	
269.81124	188	
269.92648	184	
269.97190	232	
270.80898	102	
270.93507	120	
270.96554	112	
271.09370	122	
271.80057	98	
271.91839	246	
273.11946	98	
274.86325	106	
276.80886	138	
277.33038	106	
277.82779	370	1+
278.79973	138	
278.84775	154	
278.86151	146	
280.10057	120	
280.42316	206	
280.79601	396	
280.86372	240	1+
281.79502	328	
281.96521	102	
281.99007	136	
282.79632	266	
283.06349	94	
283.78919	190	
283.85304	248	
283.98649	274	1+
284.78755	276	1+
284.82512	208	
284.84647	1090	1+
284.90036	104	
285.84645	900	1+
287.41000	98	
289.87183	342	1+
290.85412	106	
291.79242	118	
292.79961	112	
293.11810	170	
294.99709	94	
295.85631	430	1+
296.80911	522	1+
297.11548	118	
297.92755	176	
298.80571	1192	1+
298.92859	98	
299.86600	284	1+
300.80420	336	
301.80573	310	
301.86149	568	
302.09514	110	
302.80227	530	1+
302.86498	290	
303.02107	96	
303.85599	1280	1+
306.88150	234	1+
307.87150	222	1+
308.92689	96	
310.88257	162	
312.39258	112	
312.89186	156	
314.81763	164	
315.83373	96	
316.81295	134	
317.75541	172	1+
317.87912	112	
318.44648	106	
319.14234	132	
319.81111	166	
319.83213	104	
320.75702	110	
321.81784	534	1+
321.86582	168	
324.89595	210	
325.14936	100	
325.41991	114	
326.16911	98	
326.82757	210	1+
326.87162	174	
332.87876	126	
335.12531	118	
335.18691	106	
335.88688	102	
336.94978	256	
337.09446	144	
337.94960	148	
338.87594	98	
339.82982	346	1+
340.78122	112	
340.93747	302	
343.19218	102	
349.76727	120	
353.78236	168	1+
356.77571	100	
359.96165	132	
362.18745	210	1+
362.84317	104	
364.76716	114	
367.33098	142	
367.90928	104	
368.84288	142	
END IONS

###FS:    #m/z: 507.84723 #charge 1+
###MS: 49
###MSMS: 51
BEGIN IONS
TITLE=Cmpd 38, +MS2(507.8472), 28.2-35.2eV, 1.1min #51
RTINSECONDS=64.923
SCANS=49,51
PEPMASS=507.84723	133044
CHARGE=1+
196.01289	324	1+
209.94451	142	
222.97596	208	
223.98235	202	
226.06241	126	
226.97408	124	
230.90579	134	
232.90009	166	
237.06365	172	1+
238.92817	142	
246.97445	230	
250.91318	126	
252.07701	134	
252.79695	126	
252.83787	146	1+
253.80378	158	
256.13289	152	
258.10316	174	1+
261.97208	150	
266.12692	138	
266.16611	156	
266.86223	280	1+
268.11116	180	
268.88817	176	
268.90086	140	
269.87930	348	1+
270.85552	248	
271.80410	506	1+
272.80445	344	1+
273.79755	162	1+
273.85251	282	1+
273.95025	132	
274.85546	202	1+
276.88803	350	1+
277.38683	236	1+
278.83682	322	1+
279.79961	168	1+
279.82333	218	1+
281.82521	232	1+
284.87538	128	
285.84949	222	1+
286.79010	138	
286.87545	144	
287.85422	452	
287.93885	208	1+
288.87387	208	
289.85074	176	
289.88749	188	
290.13779	142	
290.86753	728	1+
293.87539	1032	1+
295.88553	138	
296.05712	192	1+
296.85758	154	
296.93981	168	
298.81233	136	
298.87914	186	
300.13718	126	
300.86237	136	
301.84689	154	
302.85125	202	
303.86695	342	1+
303.91314	136	
304.80517	130	
304.89151	384	1+
305.79868	154	
305.86499	788	1+
307.89142	382	
308.10937	216	1+
308.14184	584	
308.29433	146	
308.87687	1118	1+
308.89942	174	
309.09020	142	1+
309.15386	700	1+
309.80797	166	
309.99529	134	
310.16066	428	1+
310.85115	298	1+
311.82071	220	1+
311.88559	2464	1+
313.82342	258	1+
313.88559	416	
314.86786	710	
315.86611	1008	1+
316.82339	154	
317.82344	228	1+
317.93343	258	1+
318.75975	140	
318.85938	600	1+
319.89451	230	1+
320.82760	178	
320.92181	144	
322.86174	144	
323.12005	158	
323.87412	260	
324.13729	308	1+
324.85806	260	1+
325.90055	366	
326.88475	1978	1+
327.89778	362	
328.87181	170	
329.89814	224	
330.06312	152	
330.16780	132	
330.81404	182	
330.87936	182	
331.89985	158	
332.38719	260	1+
332.87842	588	1+
335.84133	198	
336.88113	146	
336.95016	264	1+
337.88102	238	
338.88928	172	
339.88126	298	
343.87481	434	1+
347.77862	300	1+
348.89343	296	1+
348.91716	180	1+
349.37636	220	1+
349.76214	176	
350.88605	242	
351.86745	134	
352.82912	168	
352.90936	236	
353.03236	220	1+
353.85197	288	
353.89603	136	
356.89254	248	
357.72826	224	1+
359.87213	142	
361.38326	174	
361.86244	444	1+
362.37246	350	1+
366.18474	198	
366.84267	586	1+
366.90713	156	
367.71112	348	
367.76647	496	1+
367.79233	280	1+
367.89152	422	1+
368.70703	474	1+
368.79933	174	1+
368.82066	154	
368.87606	250	
369.83582	856	1+
370.34197	158	
370.78857	334	1+
371.04795	212	1+
373.71826	184	
373.80952	480	1+
373.89793	156	
373.92450	138	
374.37243	154	
374.73577	196	
375.80613	216	1+
376.77513	362	1+
376.88240	134	
377.87042	140	
378.87623	136	
380.38406	286	1+
380.72289	516	1+
380.89507	132	
381.83416	164	
382.86286	138	
384.85260	838	1+
384.89507	196	
385.78850	124	
385.87943	156	
387.40093	162	
387.84913	542	1+
388.16814	154	
389.20239	216	
390.84335	816	
391.06035	188	
391.84307	728	
391.91533	156	
392.82882	1374	1+
393.74454	244	1+
394.89858	276	1+
395.06622	234	1+
395.74354	150	
395.77641	138	
395.85783	198	1+
396.76562	128	
396.81106	190	1+
397.72764	504	1+
398.87625	140	
399.84954	522	1+
400.72910	364	1+
401.80869	182	
402.55968	158	
402.80114	132	
402.86573	932	1+
403.84347	156	
403.86965	670	1+
404.89693	186	1+
405.86421	580	
406.78850	124	
406.81428	228	
406.85737	414	
407.81675	238	
407.86870	1102	
408.85404	3122	1+
409.89874	284	1+
410.09045	168	
410.73220	236	
410.83853	2072	1+
411.80794	308	1+
412.73098	298	
413.07613	228	
413.74878	144	
413.80529	204	
414.25102	126	
415.87373	174	
416.73680	136	
417.81306	140	
417.86694	126	
418.22548	238	1+
421.88519	310	
422.87489	188	
423.87021	1076	1+
424.78985	180	1+
424.99402	162	
425.75274	260	
426.75272	134	
426.86330	1706	1+
426.95810	138	
427.73471	774	1+
428.84904	2046	1+
428.88695	426	1+
429.88662	274	1+
430.36574	228	1+
430.73908	432	1+
431.37250	160	1+
431.86643	858	1+
432.70833	206	1+
433.71186	176	1+
433.85069	364	1+
434.88778	244	1+
439.73571	132	
439.90272	338	
440.13879	128	
441.22433	258	1+
443.16379	156	
444.87370	4002	1+
445.70998	158	
445.74732	766	1+
449.87865	988	1+
450.82546	134	
451.86199	178	
452.87098	246	1+
457.90432	488	1+
462.88359	1222	1+
467.30314	154	
467.88973	1512	1+
476.72466	130	
485.89950	920	1+
486.20815	220	1+
487.90463	188	
489.27260	262	
504.12899	294	1+
504.21904	170	1+
504.80598	250	1+
505.80742	194	1+
506.92656	120	1+
END IONS

###FS:    #m/z: 336.94713 #charge 1+
###MS: 49
###MSMS: 52
BEGIN IONS
TITLE=Cmpd 39, +MS2(336.9471), 28.0-35.0eV, 1.1min #52
RTINSECONDS=65.6955
SCANS=49,52
PEPMASS=336.94713	103610
CHARGE=1+
66.53618	80	
182.86806	184	
190.42215	78	
207.98235	114	
210.88387	202	
211.88854	82	
211.94531	2910	
212.87880	1652	1+
213.94022	1234	1+
215.88764	276	
217.88048	146	
218.84460	138	
219.93799	80	
223.83562	92	
223.94014	100	
223.97446	128	
226.09743	80	
226.94655	142	1+
227.01418	94	
227.13974	84	
227.78767	114	
227.89617	132	
228.89367	314	
229.95598	2830	1+
230.88961	1960	1+
231.95165	1086	1+
232.14620	90	
232.83148	212	
233.89699	632	1+
234.13631	106	
235.86880	124	
236.87243	124	
238.86271	118	
240.83565	424	1+
240.94364	106	
242.50122	86	
242.88968	84	
244.00449	88	
244.15453	98	
245.87529	108	
246.09605	86	
246.89889	96	
247.15267	82	
247.96704	532	
248.03742	98	
248.83508	80	
248.90169	1028	1+
249.96262	258	
250.84105	438	1+
250.91203	108	
250.95222	164	
251.88736	94	
252.97165	1754	1+
253.08200	86	
253.90657	428	1+
254.08925	88	
254.11170	158	
254.16462	92	
254.79454	106	
254.96677	856	1+
255.07624	232	
256.91787	94	
256.96960	152	
257.88993	80	
258.84849	422	1+
258.96420	112	
259.82907	118	
259.92881	90	
259.95709	200	
260.04964	86	
260.83970	92	
261.83165	242	
262.82814	154	
262.89289	94	
263.07020	144	
263.38299	80	
266.91212	94	
267.01883	86	
267.84007	284	
268.10506	82	
268.84313	234	
268.86053	114	
269.83908	314	
270.85731	132	
270.98375	314	
271.85170	108	
271.91491	474	1+
271.96087	90	
272.40860	90	
272.98025	130	
273.79953	148	1+
273.93885	92	
274.85923	136	
275.15528	92	
275.84558	138	
275.86858	112	
276.79887	104	
276.84129	130	
276.85717	228	
277.82531	108	
277.84237	114	
277.86535	132	
278.56767	108	
278.84161	458	
280.42114	86	
280.80200	162	1+
280.83067	84	
280.85396	138	
281.89131	86	
283.02956	136	
283.52843	84	
283.92360	108	
285.79284	90	
285.85342	212	
286.79890	190	
286.85000	998	1+
288.20578	90	
289.04479	80	
289.80208	86	
289.88281	152	
289.99729	82	
290.81110	82	
290.85845	458	1+
291.90521	88	
292.43627	84	
292.83198	104	
293.10999	184	
293.85363	380	1+
293.87016	92	
294.07236	96	
294.11362	84	
294.87208	202	
295.07382	88	
295.89001	92	
296.26187	86	
298.96510	102	
300.87869	104	
301.81869	90	
302.85636	286	1+
302.88424	112	
304.39279	94	
304.81501	116	
305.87952	106	
306.81872	92	
307.79743	272	1+
308.40390	176	
308.88322	350	1+
309.86911	118	
309.88618	238	1+
310.86715	318	
312.39046	98	
314.61276	90	
315.86054	108	
316.37895	80	
316.87917	82	
318.72928	82	
319.36147	120	
321.02403	80	
321.23077	94	
324.93652	114	
325.05590	80	
326.00648	92	
328.90176	120	
329.19602	104	
329.81773	84	
330.87810	98	
331.93288	88	
335.44084	88	
335.78980	98	
336.25566	84	
338.95969	114	
339.84288	82	
340.76096	94	
341.26147	82	
END IONS

###FS:    #m/z: 322.93130 #charge 1+
###MS: 53
###MSMS: 54
BEGIN IONS
TITLE=Cmpd 40, +MS2(322.9313), 28.0-35.0eV, 1.2min #54
RTINSECONDS=69.368
SCANS=53-54
PEPMASS=322.93130	2356768
CHARGE=1+
48.98700	84	
132.40140	80	
189.86132	78	
190.89835	80	
191.95576	126	
192.89904	86	
205.12867	86	
205.95128	312	
205.97384	76	
207.11389	78	
207.97412	126	
208.05149	74	
209.99186	92	
212.88149	106	
213.96788	74	
216.38675	78	
219.81955	76	
221.12120	102	
222.95550	614	1+
223.00968	78	
223.86146	76	
224.57841	92	
224.81576	244	1+
224.86519	180	1+
226.84555	94	
226.94910	80	
227.40439	80	
227.92844	272	1+
227.96403	84	
228.91132	138	
230.83453	120	
230.90949	114	
232.17134	96	
233.93174	80	
237.79356	76	
238.89700	88	
238.94033	198	
239.07745	124	
239.78975	82	
239.98572	72	
240.16084	96	
240.82499	126	
240.88920	72	
240.94112	4376	
241.15280	154	1+
241.93987	13322	1+
242.79794	72	
242.94188	9364	1+
243.42366	84	
243.82042	138	
244.94171	1676	1+
245.87433	152	
246.06892	78	
247.85335	270	1+
249.09264	78	
249.81406	74	
249.82987	84	
250.94100	76	
250.95665	86	
251.07026	86	
251.56773	72	
252.07423	146	1+
252.83525	78	
254.84243	86	
254.90361	96	
256.15938	84	
256.38929	104	
256.79071	198	1+
256.87557	84	
257.77550	90	
259.39864	76	
259.44427	82	
260.58658	122	
260.83217	174	
260.97326	76	
261.83706	580	1+
261.99965	82	
262.84338	394	1+
263.90491	96	
264.85964	250	1+
265.05947	130	
265.35951	98	
266.06230	80	
266.85289	192	1+
266.89003	82	
267.79143	208	1+
268.41249	94	
268.96461	142	
269.95996	100	
270.40604	100	
271.79225	110	
271.84759	270	1+
273.16094	76	
273.84534	82	
274.80296	358	1+
275.92602	80	
276.63602	84	
276.84543	146	
278.81664	266	1+
278.84767	298	1+
278.88548	80	
278.96118	74	
279.09301	848	1+
281.05500	140	
282.32872	74	
282.88164	136	
283.06864	192	
284.07053	128	
284.29313	182	
284.79577	138	
284.82833	98	
284.86596	80	
285.85959	74	
286.37005	72	
286.88715	82	
287.87135	130	
288.15791	78	
288.20435	86	
288.37280	84	
289.79442	78	
291.13399	86	
291.80612	160	
291.85718	120	
291.90763	74	
292.02704	98	
292.47195	82	
292.88007	256	1+
293.09378	116	
293.85592	362	1+
293.92917	88	
294.27421	80	
294.85910	250	1+
296.81841	144	
296.89346	102	
297.06583	88	
297.81189	138	1+
297.88092	90	
298.37065	78	
298.47049	104	
299.78393	280	1+
300.02973	72	
300.06106	72	
301.87549	136	
302.16575	144	
304.44195	100	
304.85329	74	
305.28990	94	
307.16899	100	
307.80112	298	1+
307.88581	74	
308.29344	150	
310.80642	108	
311.31827	116	
312.89190	150	
313.89180	144	
314.82084	148	
315.86761	136	
316.86179	76	
317.39564	106	
317.88000	74	
318.27773	72	
319.83700	86	
320.28947	76	
320.75328	136	
320.91842	78	
321.74166	84	
321.79755	96	
321.81915	214	
322.82614	118	
324.18223	80	
324.20324	120	
324.24190	100	
324.91031	72	
325.32202	78	
325.84603	74	
325.88267	118	
326.90444	76	
327.76068	236	1+
END IONS

###FS:    #m/z: 507.84750 #charge 1+
###MS: 53
###MSMS: 55
BEGIN IONS
TITLE=Cmpd 41, +MS2(507.8475), 28.2-35.2eV, 1.2min #55
RTINSECONDS=70.1405
SCANS=53,55
PEPMASS=507.84750	192442
CHARGE=1+
196.01693	360	1+
206.03812	148	
209.88136	158	
214.88524	216	
223.97599	168	
224.97492	372	
232.89764	398	1+
238.06597	148	
238.79536	150	1+
244.10637	160	
250.96980	136	
254.09393	150	
254.89921	164	
259.93775	166	
260.87694	244	1+
262.11988	140	
264.38931	168	
265.92381	184	
266.09493	156	
266.16818	298	
268.88833	162	
270.85946	318	1+
272.13822	144	
272.38897	176	
273.39054	176	
273.85575	374	1+
274.85811	254	1+
277.39446	268	1+
278.83512	156	
278.86595	140	
278.89157	140	
280.79780	142	
281.37969	180	
281.87347	140	
282.40228	244	1+
282.78961	156	
285.08496	142	
285.85267	138	
287.85272	1034	1+
287.89944	350	1+
289.88109	370	
290.86594	748	1+
292.14482	168	1+
292.81302	218	1+
293.78565	214	1+
293.87533	2272	1+
293.92489	136	
294.78711	148	1+
296.86780	174	
298.85662	178	
299.84471	150	
299.88064	396	1+
299.91498	154	1+
299.97568	178	1+
300.84882	638	1+
300.97823	200	1+
301.07873	190	1+
301.11190	162	
302.40879	136	
303.86947	596	1+
305.11858	258	1+
305.86417	1132	
307.89231	570	
307.91426	206	
308.14480	926	1+
308.87493	994	
309.89018	436	
309.95475	176	
310.15503	324	
311.17114	716	1+
311.83139	242	1+
311.88393	3340	1+
311.90902	186	
311.97033	278	1+
312.17695	522	1+
314.82016	160	
314.86638	1194	1+
314.99918	128	1+
315.35800	208	
316.57910	168	
316.86065	302	1+
316.89089	330	1+
317.76327	218	1+
318.85604	146	
320.87528	190	
322.88560	286	
323.87417	396	
324.86290	354	1+
325.81810	274	1+
325.90121	304	
326.38729	298	1+
326.88656	2362	1+
328.37918	174	
328.86965	764	1+
329.88648	678	1+
330.04811	230	1+
330.82564	246	
330.95394	184	
331.79826	164	
332.78891	158	
332.87907	556	1+
334.87959	576	1+
334.89750	166	
335.84725	166	
336.87476	990	1+
337.87888	1010	1+
338.39213	152	
342.84230	136	
342.88904	150	
343.87559	286	
346.77227	338	1+
346.89379	294	1+
347.77707	184	1+
347.84972	164	
349.75732	184	1+
350.39117	190	1+
350.80586	262	1+
350.83426	166	
350.85248	248	1+
350.88849	300	
350.96181	142	
351.88252	160	
352.88293	244	1+
352.91131	250	1+
353.85115	486	
354.84162	372	1+
355.88970	462	1+
356.36016	140	
358.82882	164	
358.87998	196	1+
358.96033	230	1+
363.88846	220	1+
364.36993	252	1+
365.80720	138	
366.73105	312	1+
366.78875	260	1+
366.84043	870	1+
367.70814	592	1+
367.76517	330	1+
367.84254	542	1+
367.87898	218	
368.89872	266	
369.83633	434	
369.90156	164	
370.72525	330	1+
370.80425	160	
370.83845	270	
371.83079	182	
371.86635	186	
372.37053	204	1+
373.72752	200	
373.83393	308	
373.87439	164	
373.91045	168	
374.72212	154	
374.81996	470	
375.73957	142	
376.87049	168	
380.71827	766	1+
380.78589	240	1+
380.90105	188	1+
381.15431	150	
381.84715	220	
382.37000	256	1+
382.86403	136	
383.78361	142	
384.14273	154	
384.72380	288	1+
384.85282	1610	1+
384.89195	156	
385.77873	318	
386.83754	138	
387.71699	182	
387.84804	608	1+
387.90079	142	
388.74362	174	1+
388.88498	142	
389.20661	162	
389.86572	140	
390.84114	1872	1+
390.87862	218	1+
391.91558	276	1+
392.06940	236	1+
392.79893	150	
392.82585	822	
393.75408	138	
394.83085	140	
394.85632	148	
394.89691	296	1+
396.77088	142	
397.71561	194	
398.72976	488	
398.87291	442	1+
399.72716	614	1+
399.85094	522	
402.81749	174	
402.86617	492	
403.80927	140	
403.87308	416	
404.87536	240	
405.86820	310	
406.85962	292	
407.86928	1518	
408.07617	162	
408.73200	184	
408.85524	1918	1+
409.65661	152	
409.72620	710	1+
410.83988	924	
410.88635	152	
411.80891	376	1+
411.83986	1120	1+
412.91624	144	
413.07974	148	
413.88006	138	
414.69172	180	1+
414.86752	474	1+
417.86063	204	
418.73412	334	1+
418.85044	420	1+
419.80907	172	1+
421.79783	148	
421.88602	304	
422.74484	242	1+
422.82568	190	1+
422.86779	226	
423.78880	182	
423.87224	754	1+
424.83049	188	
425.86438	1828	1+
426.86629	1610	1+
427.73312	436	
428.74726	244	
428.84830	2536	1+
429.73649	552	1+
429.75340	184	
429.82623	234	
430.68184	258	1+
430.74196	376	1+
431.86952	872	1+
433.85484	518	1+
435.72589	298	1+
439.26290	170	1+
439.89517	544	1+
440.83841	150	
442.87738	170	
443.72039	146	
444.87413	2516	1+
445.74631	184	
446.87868	320	
447.71471	156	
448.89323	298	
449.87875	976	1+
450.75640	236	1+
451.87421	152	
452.74447	192	1+
452.76420	226	1+
457.90659	576	1+
459.72162	182	1+
462.88466	1746	1+
467.70260	186	
467.89019	1490	1+
471.72979	172	
474.73678	170	1+
475.66286	144	
485.90452	572	
486.90222	264	
491.84556	168	
491.90056	266	1+
504.80888	96	1+
509.85573	218	1+
512.12293	244	1+
END IONS

###FS:    #m/z: 336.94721 #charge 1+
###MS: 53
###MSMS: 56
BEGIN IONS
TITLE=Cmpd 42, +MS2(336.9472), 28.0-35.0eV, 1.2min #56
RTINSECONDS=70.9205
SCANS=53,56
PEPMASS=336.94721	106230
CHARGE=1+
65.04614	82	
185.25229	104	
196.88400	146	
197.01183	108	
197.16531	92	
201.04300	90	
202.87673	82	
203.86089	78	
205.96827	92	
207.89029	84	
209.41738	88	
209.88222	528	1+
210.88535	438	1+
211.42850	88	
211.94456	3498	
212.13508	86	
212.87946	1216	1+
212.94341	124	
213.94112	1880	1+
215.88863	838	1+
215.93542	174	
217.83973	120	
217.88515	174	
222.97606	104	
226.39076	86	
226.97439	302	
228.89367	174	
229.89386	100	
229.95579	3022	1+
230.88922	2238	1+
231.95027	1390	1+
233.82519	654	1+
233.89938	256	
234.82478	398	1+
234.99843	96	
235.56285	82	
235.79486	94	
235.89340	282	1+
236.08572	176	
238.83962	132	
239.07090	136	
240.84183	106	
240.93977	80	
241.84073	384	1+
242.06924	86	
242.90109	94	
242.93930	88	
243.83406	82	
243.89520	88	
245.88795	134	
246.90555	88	
246.98081	136	
247.96631	678	1+
248.49617	88	
248.86217	92	
248.89994	490	1+
249.00466	80	
249.05865	138	
249.35240	94	
249.40615	108	
249.96227	814	1+
250.03565	96	
251.07515	284	1+
251.83842	108	
251.89323	82	
252.09334	120	
252.84869	360	1+
252.97217	2296	1+
253.78903	84	
253.83601	124	
253.90544	518	1+
254.96670	680	1+
255.69770	108	
255.88060	86	
256.37192	102	
256.89789	142	
256.91564	178	
256.94766	78	
256.97041	102	
257.84327	342	1+
257.96721	110	
258.39895	84	
258.84606	294	1+
258.91050	152	
259.04276	108	
260.83148	364	1+
260.94941	98	
260.97702	98	
261.89967	138	
262.11909	88	
264.86005	100	
264.87875	134	
265.01954	86	
265.84938	128	
266.34870	90	
266.38666	86	
266.52106	88	
267.79757	86	
267.83977	216	
267.98622	108	
268.84270	1074	1+
268.95602	86	
269.92278	112	
270.21013	88	
270.94745	88	
270.98465	144	
271.79261	96	
271.85743	300	1+
271.92145	116	
272.08856	78	
272.34065	132	
272.84757	108	
272.97650	122	
273.35671	144	
274.84226	86	
274.88048	82	
275.86414	92	
275.98288	88	
276.85282	138	
277.83505	760	1+
277.85658	276	
277.88321	82	
278.83650	580	1+
278.87323	102	
279.86230	88	
280.92311	100	
280.96826	80	
285.85431	180	
285.87286	126	
286.85455	1150	1+
287.43939	92	
287.85205	216	
287.90953	128	
288.83061	88	
289.85768	414	1+
290.10349	176	1+
290.85903	270	1+
292.86235	202	
293.56271	86	
293.86259	106	
293.99439	82	
294.85425	126	
294.91115	80	
295.85014	234	1+
296.01258	88	
296.93869	88	
297.78770	82	
299.03292	94	
299.42394	80	
302.14764	80	
302.83960	84	
303.94729	82	
304.44398	94	
304.87351	310	1+
306.14543	80	
307.86578	80	
308.37986	88	
308.83280	90	
309.86590	264	
310.41317	86	
310.87409	176	
311.89577	80	
312.81154	92	
316.43351	82	
318.83872	84	
318.88260	80	
319.89418	94	
324.89552	174	
327.86514	88	
328.45021	86	
328.88861	222	
331.17797	104	
331.37180	86	
333.89095	104	
334.11528	94	
335.37106	104	
336.59541	102	
336.78136	366	1+
337.09397	82	
338.28334	84	
338.87266	80	
339.67563	90	
339.82195	82	
339.87936	82	
END IONS

###FS:    #m/z: 322.93132 #charge 1+
###MS: 57
###MSMS: 58
BEGIN IONS
TITLE=Cmpd 43, +MS2(322.9313), 28.0-35.0eV, 1.3min #58
RTINSECONDS=74.6415
SCANS=57-58
PEPMASS=322.93132	2576716
CHARGE=1+
186.94061	80	
187.93592	156	
191.10365	80	
192.89630	106	
195.92219	86	
201.04587	148	
205.94907	338	1+
206.13251	82	
206.97254	128	
211.90360	82	
212.83573	84	
212.89412	78	
213.88687	76	
216.02393	88	
216.90177	166	
217.89796	82	
221.94037	210	
222.95296	130	
223.95932	538	1+
225.82769	84	
225.86271	84	
226.87625	118	
226.89096	122	
228.89732	82	
228.91067	82	
230.88972	308	1+
230.91176	124	
232.06272	96	
232.94660	92	
233.13994	78	
233.91330	98	
234.48964	96	
235.05786	80	
238.89960	134	
238.94027	292	
239.07862	292	
239.54650	94	
239.78733	108	
239.89427	80	
240.34516	96	
240.90077	78	
240.94151	3710	
241.94032	12326	1+
242.94249	8926	1+
243.22028	74	
243.55051	80	
243.82596	146	
244.94003	2846	1+
245.44334	82	
245.83328	104	
246.97842	232	
247.02140	80	
248.32442	96	
249.91461	78	
250.90356	86	
250.94574	302	1+
253.12268	84	
253.90659	86	
254.14885	148	
254.87272	82	
255.66442	90	
255.90222	82	
256.83828	124	
256.89174	128	
256.94824	78	
257.41084	80	
257.79988	232	
257.97653	76	
258.83830	282	1+
259.41634	76	
259.61828	80	
259.79623	78	
260.33832	142	
260.83090	374	1+
260.88800	90	
262.34968	92	
263.04822	80	
263.82692	232	1+
264.84886	178	1+
265.06612	164	
265.80765	96	
266.91822	76	
267.89373	74	
268.07678	80	
268.86744	112	
268.95461	120	
269.14323	130	
270.80011	88	
271.85656	88	
272.79687	98	
272.85685	138	
273.48966	96	
273.80121	88	
274.79717	76	
274.84512	130	
275.81180	118	
276.36653	86	
276.82386	76	
276.85890	90	
278.34879	78	
278.84876	112	
279.09239	1164	1+
279.76157	76	
280.85907	150	
280.92125	78	
281.09863	182	
282.05413	86	
282.27481	84	
282.79688	92	
283.06976	260	
283.84795	148	
284.00427	84	
284.29236	184	
284.84835	126	
284.86490	132	
284.96307	84	
289.78778	270	1+
289.81115	76	
289.85998	316	1+
289.88420	96	
289.97846	82	
290.06002	94	
290.45956	82	
291.80598	222	1+
292.06067	78	
292.87536	88	
293.85846	134	
293.98213	76	
294.80577	78	
294.85343	302	1+
296.95312	96	
296.97942	118	
297.82514	238	1+
297.90782	96	
299.78676	190	
300.78479	198	
300.81267	84	
301.78148	112	
301.83173	76	
302.24178	94	
302.25607	80	
302.88069	108	
302.95913	76	
303.06581	80	
303.94448	106	
304.81263	172	1+
305.02493	84	
306.78864	82	
306.88738	328	1+
307.80287	128	1+
307.89146	188	1+
309.88795	92	
310.81511	92	
310.90387	76	
311.88097	282	1+
312.79837	146	
313.84624	152	
318.00828	82	
318.80361	78	
318.93078	82	
319.97545	84	
321.99289	78	
322.12785	104	
322.83501	76	
323.11765	92	
324.20439	140	
324.32837	76	
324.89269	144	
325.89827	126	
326.62116	96	
326.89006	86	
326.90495	82	
END IONS

###FS:    #m/z: 340.94211 #charge 1+
###MS: 57
###MSMS: 59
BEGIN IONS
TITLE=Cmpd 44, +MS2(340.9421), 28.0-35.0eV, 1.3min #59
RTINSECONDS=75.4135
SCANS=57,59
PEPMASS=340.94211	964016
CHARGE=1+
192.92850	112	
194.88918	120	
200.87498	84	
205.95171	120	
206.41444	88	
210.94003	200	
211.88200	94	
213.87747	88	
213.88921	86	
213.94053	1240	1+
215.41779	100	
215.88767	402	
215.93623	114	
216.88128	84	
217.88178	570	1+
221.14314	84	
221.89437	148	
223.96139	110	
224.93732	96	
224.96546	196	
228.88835	86	
229.05378	80	
229.95787	86	
230.11432	88	
230.89001	254	
230.94377	154	
231.89116	196	
231.95052	1400	1+
232.89480	384	1+
233.87244	148	
233.89947	266	1+
233.94906	106	
234.01237	96	
234.02739	84	
235.87291	116	
235.89380	358	1+
236.79463	128	
236.86529	158	
238.78638	294	1+
238.84720	250	1+
240.23013	114	
241.81898	90	
241.84551	358	1+
241.90590	114	
241.94392	184	1+
242.83291	136	
243.82827	104	
243.87650	188	1+
244.83955	82	
244.98980	84	
247.98291	88	
248.90104	164	
249.80616	146	
249.96071	412	1+
250.86715	82	
250.90871	112	
251.07900	106	
253.16168	84	
253.99242	104	
254.96623	1060	1+
256.86733	88	
256.89337	134	
256.96802	114	
257.03268	102	
257.66899	88	
257.87056	82	
258.84810	184	
259.85304	208	
259.95672	322	1+
260.83744	548	1+
261.36034	80	
261.92271	132	
262.60046	88	
262.96303	170	
264.74387	86	
264.84718	168	
264.95743	86	
266.85996	120	
268.84195	234	
268.86935	170	
268.99855	114	
269.42126	90	
269.84289	118	
271.48707	80	
271.57645	84	
271.84849	98	
271.86561	104	
272.84723	136	1+
272.97756	222	
273.79540	196	
274.17879	82	
274.89378	124	
275.20629	82	
275.98100	90	
276.85524	722	1+
277.00986	90	
277.96878	300	1+
278.62475	98	
278.84603	1106	1+
279.00414	82	
280.44186	84	
280.84550	298	1+
280.92830	96	
281.04828	120	
281.15158	82	
282.02761	126	
282.82160	144	
282.87873	122	
283.02543	122	
283.88822	198	1+
284.43068	82	
287.40997	82	
288.14948	106	
289.80132	110	
289.88322	132	
290.14850	84	
290.85427	132	
291.45224	88	
292.80188	92	
292.93853	104	
292.97638	84	
293.01178	80	
294.08064	88	
294.22182	82	
294.86578	106	
295.39614	100	
295.85605	238	1+
295.86682	114	
295.97456	92	
296.80948	106	
297.21755	82	
297.39819	92	
297.88945	82	
297.97960	84	
300.81770	108	
300.87672	92	
301.01743	88	
301.86251	92	
302.01140	96	
302.76466	88	
303.54076	82	
303.87463	86	
304.81284	114	
304.86853	84	
305.42433	100	
306.88712	108	
307.80115	164	
308.85188	94	
308.88015	86	
310.74990	82	
310.87937	136	
312.27964	102	
312.83418	128	
312.89210	82	
313.75702	80	
313.88895	142	
314.81725	142	
314.88267	138	
316.89909	96	
320.86550	86	
322.82277	94	
324.84356	80	
324.89487	102	
326.89332	170	
327.82842	166	1+
327.94297	98	
328.81470	86	
329.87505	124	
330.22813	114	
333.06826	82	
335.80640	106	
336.03038	84	
338.87459	390	1+
346.39351	82	
END IONS

###FS:    #m/z: 507.84774 #charge 1+
###MS: 57
###MSMS: 60
BEGIN IONS
TITLE=Cmpd 45, +MS2(507.8477), 28.2-35.2eV, 1.3min #60
RTINSECONDS=76.186
SCANS=57,60
PEPMASS=507.84774	224052
CHARGE=1+
193.86836	156	
196.01708	176	
214.88477	554	
222.97257	192	1+
224.94668	142	
224.97384	302	
230.88857	186	
230.89989	222	
232.89807	754	1+
234.08996	214	1+
234.89642	130	
236.88637	192	
237.08514	128	
241.85363	266	1+
245.07404	290	1+
246.97637	160	
249.91296	244	1+
250.97132	160	
262.11466	252	1+
266.09818	184	
266.16974	136	
272.39128	156	
272.85735	282	
273.85766	164	
274.86236	142	
275.90156	154	
277.05250	178	1+
278.83561	280	
279.80471	228	1+
279.83028	142	
282.39468	172	
283.79532	168	
283.90506	142	
287.85227	1638	
287.95370	132	
288.13401	172	
288.86934	830	1+
289.82747	178	
291.86497	366	1+
291.88562	410	1+
293.87447	1806	1+
294.12850	206	1+
294.14028	164	1+
294.16642	134	
294.91813	246	1+
295.87527	620	1+
296.84950	168	
296.87975	354	1+
296.99711	160	
298.81831	136	
298.85630	158	
298.88264	174	
299.36511	160	
300.84789	158	
301.85026	222	
302.86319	214	
302.97086	254	1+
303.87070	694	
304.97500	294	1+
305.81264	168	
305.86459	1916	1+
307.89112	606	
308.14306	762	1+
308.84294	270	1+
308.87638	1400	1+
309.40487	264	1+
310.15888	786	1+
311.34329	280	1+
311.88365	4136	1+
312.17837	186	
313.18211	128	
313.82561	166	
314.86697	1070	1+
315.37525	346	1+
315.79876	194	1+
315.88988	292	1+
316.86776	472	1+
317.82440	148	
318.86175	390	1+
320.89746	132	
321.35417	156	
321.82890	136	
321.89102	406	1+
322.39595	128	
322.81494	190	1+
323.07884	316	1+
323.14703	142	
323.87388	422	
324.08236	258	1+
324.86290	346	1+
324.88948	200	
325.38522	232	1+
325.90374	434	
326.00834	326	1+
326.38917	154	1+
326.88496	4134	1+
328.87921	600	1+
329.85814	150	
329.96154	198	1+
330.88953	700	1+
330.96476	226	1+
331.17462	264	1+
331.79664	296	1+
332.87480	276	
333.85374	360	1+
333.87347	262	
334.85801	278	1+
335.84099	224	
335.88828	342	1+
337.40068	172	
337.88099	566	1+
337.91434	218	1+
338.00803	164	
339.88567	448	
340.76491	206	1+
342.06973	146	1+
342.86926	148	
342.88552	220	
343.87592	396	1+
343.88598	346	1+
343.91442	144	
344.71016	134	
345.82427	370	1+
346.10401	188	1+
347.04159	202	1+
347.77691	206	
347.80475	302	1+
347.85076	194	
347.89142	510	1+
348.76312	220	1+
349.40812	158	
350.39173	142	
350.83368	334	
350.88743	268	
351.85558	160	
351.88416	478	1+
352.54230	152	1+
352.88918	308	1+
352.91389	218	
353.85213	198	
354.03270	134	
354.83928	238	1+
354.90540	138	
355.89088	164	
356.71274	288	1+
356.87104	234	1+
357.77866	264	1+
359.12658	236	1+
360.76097	198	
360.88162	268	1+
362.36736	170	
363.78475	248	1+
365.76535	132	
365.89051	172	
366.19335	196	1+
366.76982	300	1+
366.83994	1234	1+
367.70767	608	1+
367.73622	140	
367.81113	138	
368.89828	132	
369.83923	652	1+
369.86014	158	
369.89483	184	1+
370.77753	152	
372.16839	130	
372.78076	172	1+
372.84529	130	
373.72870	146	
373.82918	228	
373.87425	638	1+
373.90075	204	
374.72197	358	1+
374.81478	548	1+
375.85877	514	1+
377.75928	244	1+
380.71845	734	1+
380.79692	208	1+
381.14726	134	1+
381.84007	550	1+
382.36260	176	
383.72277	186	1+
384.85173	1846	1+
385.77248	308	1+
385.83311	214	
385.90121	194	
387.72391	250	1+
387.84194	218	
387.86186	150	
388.85255	144	
388.89953	144	
389.20259	352	1+
389.72556	280	1+
389.77772	272	1+
389.87884	136	
390.07631	144	
390.84326	722	
391.75110	138	
391.84652	756	
392.83184	620	1+
392.86345	434	1+
392.89553	156	
393.73216	220	1+
393.80512	168	
393.89930	208	1+
394.82995	560	1+
395.78804	144	
396.74115	156	
396.76468	278	1+
396.78923	232	1+
398.73282	294	
398.87258	142	
399.73235	302	
399.85221	560	1+
400.72579	232	
401.21579	136	
401.72881	146	
402.86866	1246	1+
403.03309	212	1+
403.75985	232	1+
403.87501	846	1+
404.03206	148	1+
405.11400	146	1+
405.86517	716	1+
406.75159	156	
407.73877	186	
407.86969	1530	
407.92977	248	1+
408.07603	348	1+
408.85655	2068	1+
409.73402	642	1+
410.74002	416	1+
410.84024	1176	1+
412.75969	172	1+
412.84799	582	1+
412.88185	154	
413.72997	150	
413.84143	304	1+
416.75431	246	1+
416.87767	138	
417.86252	240	
420.82461	176	1+
421.13928	212	1+
421.74589	166	
421.88508	226	
422.86628	1124	1+
422.89078	298	
423.77610	470	1+
423.80081	134	
423.86965	960	1+
424.06973	128	
424.09070	126	
424.83126	180	
425.76092	254	
425.83089	132	
425.86922	252	
426.07511	178	1+
426.86656	1308	1+
427.74203	496	
428.10028	176	1+
428.36802	184	1+
428.74173	464	
428.85032	2430	1+
429.73062	312	
429.88003	200	
430.74260	194	
430.84567	392	
430.88122	268	
431.86870	468	
432.70654	206	1+
432.84864	450	1+
432.87218	386	
433.85256	386	1+
435.16427	164	1+
439.21050	184	1+
439.89411	498	1+
440.73497	134	
440.85088	184	1+
442.68469	344	1+
442.88623	150	
443.68901	286	1+
443.77102	318	1+
444.87310	3616	1+
445.74386	160	
446.75259	186	
447.71343	340	1+
448.75377	164	
449.69056	196	
449.87963	570	1+
450.69823	140	
450.75238	128	
451.78904	184	
456.23447	138	
457.90610	474	1+
460.23562	142	
462.88547	1108	1+
463.85347	182	1+
465.72464	338	1+
467.88961	1930	1+
472.18991	138	
476.73172	244	1+
479.71675	170	1+
482.17138	222	1+
485.90035	738	1+
490.79500	288	1+
496.76014	138	1+
501.14364	206	1+
END IONS

###FS:    #m/z: 322.93133 #charge 1+
###MS: 61
###MSMS: 62
BEGIN IONS
TITLE=Cmpd 46, +MS2(322.9313), 28.0-35.0eV, 1.3min #62
RTINSECONDS=79.858
SCANS=61-62
PEPMASS=322.93133	2656844
CHARGE=1+
59.24069	82	
87.31076	72	
181.46967	84	
189.85983	76	
191.05814	70	
191.86143	82	
192.89284	98	
193.89001	130	
193.93882	72	
196.94125	92	
198.84466	88	
202.03303	72	
203.88011	80	
203.97299	72	
205.94966	356	1+
205.97001	98	
207.97378	148	
208.88290	98	
208.89699	76	
209.93466	146	1+
212.89116	226	1+
220.87625	84	
221.94568	212	
222.95429	548	1+
223.42047	86	
226.86809	78	
227.83790	86	
227.93292	204	
227.96221	74	
228.90694	78	
228.93308	86	
229.85940	204	1+
229.90175	78	
230.89571	118	
231.65516	92	
231.87767	70	
232.00486	76	
233.07417	70	
233.16204	70	
234.93531	72	
236.00762	78	
236.94526	134	
237.03309	74	
238.02764	166	
238.94341	266	1+
239.79238	242	1+
239.88750	110	
240.26527	70	
240.89737	206	1+
240.94225	3680	
241.94295	2298	
242.94208	7788	1+
243.82023	326	1+
243.88264	144	
244.85524	78	
244.88674	108	
244.94096	1978	1+
245.89534	102	
245.97401	412	1+
246.90490	156	
246.97789	350	1+
248.85299	248	1+
249.04976	108	
249.15389	76	
250.13448	82	
250.94644	106	
251.06949	78	
252.82381	86	
254.83118	80	
254.90905	72	
256.84081	170	
257.79641	110	
258.83720	312	
259.86969	70	
260.13483	86	
260.83062	274	1+
260.96615	216	1+
261.14383	84	
261.94208	76	
262.35393	70	
262.79354	96	
262.82163	138	
264.07670	82	
264.38843	88	
264.47602	70	
264.69581	108	
264.79773	84	
264.85774	72	
264.91677	84	
265.08470	208	1+
265.79643	116	
265.94385	76	
266.85420	124	
267.81124	94	
267.83969	90	
267.93602	82	
268.81173	106	
268.95753	168	
270.15970	100	
270.79150	72	
270.80590	90	
270.94945	70	
271.36366	88	
271.85495	140	
271.91745	150	
272.84662	74	
272.94375	96	
273.79093	102	
274.80098	90	
275.80757	178	
276.84636	96	
277.14892	92	
277.53146	82	
277.83211	76	
277.84859	332	1+
278.07157	100	
278.84775	210	1+
279.09138	994	1+
279.89084	76	
280.79169	78	
281.87142	410	1+
282.80792	226	1+
282.92748	116	
282.99045	82	
283.06541	172	
283.78953	312	1+
283.96732	86	
284.29382	216	
285.08740	78	
286.86380	208	1+
286.91161	120	
288.19352	90	
288.85913	200	1+
289.79094	436	1+
289.87850	194	1+
291.80547	226	1+
294.05377	130	
294.33754	74	
294.85212	92	
294.87279	106	
295.40047	76	
296.81262	180	
297.09963	84	
297.89789	76	
298.13963	80	
298.99266	88	
299.94673	78	
300.80428	88	
301.87740	124	
302.81379	80	
303.87446	82	
304.48502	80	
304.81697	76	
304.88265	128	
305.00371	84	
305.94147	84	
306.38198	82	
306.77176	104	
306.89802	88	
307.16066	76	
307.80318	116	
308.51340	92	
308.80068	118	
308.81564	72	
310.87519	174	
311.18725	82	
313.80052	76	
314.86412	96	
316.89477	190	
316.93822	74	
321.82322	112	
322.15594	78	
322.38514	106	
322.42926	74	
322.97841	74	
325.22450	82	
325.92889	72	
326.88846	170	1+
328.20752	70	
END IONS

###FS:    #m/z: 340.94211 #charge 1+
###MS: 61
###MSMS: 63
BEGIN IONS
TITLE=Cmpd 47, +MS2(340.9421), 28.0-35.0eV, 1.4min #63
RTINSECONDS=80.63
SCANS=61,63
PEPMASS=340.94211	972028
CHARGE=1+
183.96259	80	
185.08846	92	
190.94609	84	
192.88863	138	
192.92786	192	
195.90157	100	
195.96007	86	
196.88779	184	
197.99019	92	
206.41260	92	
210.93716	94	
212.88119	426	1+
213.94042	1484	1+
214.87487	122	
215.88753	854	1+
215.93777	338	
216.42103	108	
217.88634	380	1+
219.87413	84	
219.96709	84	
222.95441	282	1+
223.41883	92	
223.88340	96	
225.86285	86	
226.39101	94	
226.86128	136	
226.94656	192	
227.87890	88	
230.89013	190	
231.89090	650	1+
231.91358	88	
231.95041	1026	1+
233.89668	312	1+
233.95033	382	
235.63627	80	
235.79517	168	1+
235.86809	106	
235.89414	306	
236.09070	80	
236.42097	144	
236.88511	98	
237.06142	80	
237.88970	198	1+
238.83688	84	
240.83708	188	
241.09785	92	
241.84329	150	
241.94108	148	
242.48013	116	
242.83201	112	
243.83248	454	1+
243.85585	200	1+
244.08883	80	
244.88378	144	
244.99718	88	
245.76669	90	
246.89218	132	
246.95380	98	
246.97410	240	
247.86936	108	
248.87567	80	
248.90358	164	
249.85670	90	
249.96237	174	
250.90467	224	1+
250.97356	82	
251.87781	150	
252.52698	96	
252.96045	80	
253.83197	80	
253.97080	100	
254.96931	358	1+
255.92016	182	
256.07887	132	
256.85247	200	
256.88467	142	
256.91490	234	
256.96643	204	
257.82157	136	
257.86020	118	
257.95778	526	1+
258.06348	94	
258.84559	560	1+
259.82652	118	
259.90100	136	
260.35617	84	
260.83481	274	
260.85220	208	
261.44552	126	
261.84528	156	
262.84261	198	
263.10982	86	
264.80786	96	
265.12941	88	
267.13929	126	
267.84023	538	1+
268.84266	450	1+
270.85441	80	
271.93078	84	
272.86286	88	
272.92198	220	1+
272.97565	168	
273.86776	96	
274.80701	166	1+
274.86104	154	
274.97498	144	
275.36526	84	
276.41984	82	
276.62807	100	
276.83998	182	
276.85681	484	1+
276.99624	296	1+
278.84662	514	1+
278.87932	86	
278.92411	86	
279.50895	92	
280.84770	270	
281.28153	88	
281.86619	148	
282.86409	126	
283.35967	84	
287.10627	198	
288.44158	80	
289.79323	118	
290.43646	88	
291.15266	80	
291.99353	106	
292.81230	84	
293.86650	122	
293.93950	84	
294.93813	150	
295.61795	100	
295.96994	154	1+
296.18152	80	
296.81380	96	
296.85996	126	
298.14487	84	
298.81515	84	
298.93504	86	
299.06529	116	
299.40707	90	
299.78298	120	
299.88310	186	
300.14333	90	
300.77465	110	
300.93526	132	
302.18076	90	
302.84645	98	
302.87440	86	
303.45306	80	
304.88466	124	
305.86963	260	1+
308.28787	154	
309.73092	90	
310.81401	184	1+
310.87566	350	1+
311.88513	166	
312.04331	88	
312.14985	90	
312.95077	114	
314.40420	90	
316.87276	80	
316.95600	92	
318.43082	82	
322.38956	82	
326.88577	168	1+
328.18666	92	
329.87452	332	1+
330.81318	290	1+
330.90580	118	
332.94051	84	
336.77829	96	
338.30986	88	
339.94245	90	
344.22142	84	
344.32134	82	
344.75206	122	
345.17628	102	
345.72172	98	
346.34356	84	
END IONS

###FS:    #m/z: 363.95817 #charge 1+
###MS: 61
###MSMS: 64
BEGIN IONS
TITLE=Cmpd 48, +MS2(363.9582), 28.0-35.0eV, 1.4min #64
RTINSECONDS=81.4105
SCANS=61,64
PEPMASS=363.95817	425942
CHARGE=1+
164.85867	94	
189.86383	372	1+
191.85999	380	
196.88468	370	
207.86966	252	1+
209.86989	112	
209.94448	916	1+
210.88577	280	
211.86535	118	
211.88450	156	
212.13484	102	
212.87959	1984	1+
221.42628	108	
222.95265	988	1+
223.88801	88	
224.89196	304	1+
224.95212	872	1+
225.13644	116	
226.94746	8252	1+
226.97479	236	1+
227.89356	574	1+
227.93196	358	
228.89541	484	1+
228.94300	6792	1+
229.00207	86	
230.11354	136	1+
230.83060	236	1+
230.88960	4288	1+
231.57297	92	
231.83368	166	1+
232.88539	416	1+
232.95789	94	
234.21354	100	
234.88175	138	
239.06625	88	
240.82238	188	1+
240.94001	698	
240.96397	540	
241.94050	2398	1+
242.11313	86	
242.94297	1622	1+
243.82998	258	
244.83557	106	
244.89899	84	
244.95838	3590	1+
245.94362	504	
246.43803	106	
246.90743	216	
246.95393	5052	1+
248.03060	92	
248.80314	356	1+
248.89897	1248	1+
248.95463	160	
249.40691	82	
249.80533	216	1+
250.89791	262	
250.94550	256	1+
250.96814	164	
251.79918	174	
252.41556	90	
252.98579	86	
253.39191	90	
253.90673	192	
253.94953	88	
255.06009	106	
255.16976	106	
255.44479	84	
255.80774	100	
256.94830	102	
257.04491	104	
258.83834	108	
258.91226	98	
259.24531	110	
259.93500	88	
260.33903	92	
260.83289	106	
260.86595	244	1+
260.96930	160	
261.83277	164	
262.79735	122	
262.82811	354	1+
263.83064	232	1+
264.95975	86	
265.09119	144	
265.80537	374	1+
265.83028	238	1+
265.93544	88	
266.09377	234	1+
266.81152	274	1+
266.84970	90	
267.08045	84	
267.97444	772	
268.96016	130	
269.96907	962	1+
271.84322	96	
271.91620	414	
272.34786	94	
272.95188	110	
273.91425	86	
273.94470	108	
273.98565	94	
274.44293	96	
274.92763	96	
275.09938	86	
275.91880	88	
276.85614	180	
277.39449	92	
277.87097	120	
277.95491	86	
278.85692	384	1+
278.96095	98	
279.79455	820	1+
279.91156	92	
280.10997	314	1+
280.83371	114	
280.98308	88	
281.07544	242	1+
281.82477	242	1+
281.85404	84	
281.87510	310	1+
281.98917	152	
282.34713	100	
282.41913	108	
282.79938	158	
283.79633	164	
283.85073	228	1+
283.94417	88	
283.98804	226	1+
284.06844	194	
284.79322	416	1+
285.84635	614	1+
286.91901	92	
286.97939	82	
287.82871	84	
288.80789	130	
289.87057	104	
289.91368	162	1+
290.79199	96	
291.82290	84	
292.32491	90	
292.86473	106	
292.91342	92	
293.11898	348	1+
293.78622	94	
296.73340	94	
296.80779	328	
297.80071	2070	1+
297.92989	96	
298.80297	1848	1+
299.42785	84	
299.86640	112	
299.88331	124	
301.12744	92	
301.80029	174	
301.85868	672	1+
302.16048	100	
302.81509	116	
303.80685	428	1+
303.83003	114	
303.85849	948	1+
304.88978	98	
305.09383	82	
307.79556	90	
307.89895	140	
308.78110	98	
309.87163	118	
310.24779	92	
310.87559	84	
311.91953	84	
312.83859	224	1+
312.87105	98	
313.89430	132	
314.40108	108	
315.08965	86	
315.81733	182	
315.89885	100	
316.81174	114	
316.90752	82	
318.81922	140	
318.93991	212	1+
319.14523	108	
319.82154	134	
320.81869	90	
320.92179	120	
321.81912	394	1+
321.87238	130	
322.92760	318	1+
324.81818	136	
324.87685	152	
326.87637	690	1+
326.93192	88	
330.80180	86	
336.94418	448	1+
337.83305	150	
338.14066	90	
338.88169	206	1+
339.82940	516	1+
340.39105	88	
340.83225	330	1+
340.94084	208	
344.80487	94	
345.84579	324	1+
349.89143	220	1+
352.77271	86	
352.88678	106	
356.38296	88	
357.91402	116	
359.00489	106	
360.86630	112	
362.71379	180	1+
362.77700	88	
363.38031	190	1+
367.04780	82	
368.75120	82	
END IONS

###FS:    #m/z: 340.94226 #charge 1+
###MS: 65
###MSMS: 66
BEGIN IONS
TITLE=Cmpd 49, +MS2(340.9423), 28.0-35.0eV, 1.4min #66
RTINSECONDS=85.082
SCANS=65-66
PEPMASS=340.94226	1028782
CHARGE=1+
187.93750	80	
189.86233	128	
191.92978	82	
192.92456	168	
195.29028	86	
196.88194	128	
197.87507	112	
199.97384	110	
205.94647	138	
205.96623	88	
207.40537	100	
207.94506	78	
208.88385	94	
208.93463	86	
208.95976	112	
209.95817	84	
210.93491	150	
212.87810	508	1+
213.94051	1490	1+
215.88919	612	1+
215.93865	288	
216.87864	402	1+
217.88322	332	1+
218.92661	84	
219.89957	100	
222.95434	132	
223.10492	84	
223.38742	84	
223.95754	268	1+
225.87955	78	
226.94595	128	
228.83425	90	
230.88941	588	1+
230.95533	124	
231.83089	90	
231.95099	1120	1+
232.98236	84	
233.87347	88	
233.89932	234	
233.94877	270	
234.05196	90	
235.89590	78	
235.99015	96	
236.11434	100	
236.95365	90	
237.48885	92	
239.85618	94	
239.89631	88	
240.83898	140	
240.96263	130	
240.98752	82	
241.24678	76	
241.84893	312	
241.90116	78	
241.94584	204	1+
243.08505	106	
243.41216	88	
243.83122	368	1+
244.88579	130	
244.90097	172	1+
245.41452	100	
246.06692	80	
246.97678	160	
248.03562	82	
248.90491	90	
248.94254	112	
249.42508	156	
249.96288	180	
250.32899	82	
250.43375	90	
250.90735	86	
250.99101	142	
251.11025	86	
251.33443	102	
251.88155	82	
251.95400	80	
252.03331	80	
252.84296	114	
253.07955	84	
254.90890	204	
254.94429	84	
254.96869	484	1+
255.07404	272	1+
255.78208	80	
255.80573	142	
256.85199	460	1+
256.90765	110	
256.96456	320	
258.84537	240	
258.87381	98	
258.90527	144	
259.84961	178	
259.89589	156	
260.12280	80	
260.83696	434	1+
260.88228	220	1+
260.97253	96	
261.85659	78	
262.92488	92	
263.86181	78	
266.35048	80	
266.84561	96	
267.13703	180	
267.86779	88	
268.11481	98	
268.84124	122	
269.82977	96	
269.86288	134	
269.96890	208	1+
271.84629	274	1+
272.79611	90	
273.57326	104	
273.85328	98	
273.93831	126	
274.16026	94	
274.86083	216	
274.89081	82	
274.90504	88	
275.97492	124	
276.85691	716	1+
277.93259	96	
278.84663	1414	1+
281.04483	236	1+
281.81496	78	
281.85090	96	
281.91116	100	
283.40444	80	
284.00418	82	
284.79041	276	1+
285.66426	76	
287.81622	78	
287.93481	80	
290.00139	92	
290.86883	314	1+
291.41685	86	
291.44192	88	
291.82347	84	
292.89851	86	
294.87195	172	
295.86984	174	1+
295.96993	200	1+
296.00201	84	
296.85804	300	1+
297.91910	82	
298.93751	82	
299.82169	262	1+
299.87487	222	1+
301.86173	140	
302.17637	112	
302.85641	126	
302.94339	146	
303.86174	78	
303.88511	76	
306.79479	82	
307.28115	98	
307.79815	82	
307.89124	96	
309.29889	84	
310.87810	172	
311.14167	80	
313.75948	82	
314.41842	92	
314.86409	138	
315.85887	142	
316.77231	90	
317.85852	82	
318.85679	116	
325.76045	90	
325.89356	216	1+
327.44247	92	
330.83980	88	
337.40047	86	
338.56304	82	
338.83851	98	
339.20476	90	
341.01226	78	
342.73767	78	
342.90609	166	1+
344.77402	152	
344.90180	106	
END IONS

###FS:    #m/z: 363.95832 #charge 1+
###MS: 65
###MSMS: 67
BEGIN IONS
TITLE=Cmpd 50, +MS2(363.9583), 28.0-35.0eV, 1.5min #67
RTINSECONDS=85.854
SCANS=65,67
PEPMASS=363.95832	446204
CHARGE=1+
137.67226	98	
184.93298	96	
187.87023	94	
189.86352	430	1+
191.85840	364	
192.93030	106	
197.88552	156	
202.90145	94	
207.87645	436	1+
207.94779	132	
208.93914	142	
209.86975	164	
209.94505	1256	
210.88289	166	
212.61909	88	
212.87845	1668	1+
214.89680	216	
214.94064	92	
218.39104	94	
222.95500	230	
223.95692	122	
224.95191	796	1+
225.84074	84	
226.94766	7438	1+
227.83626	296	1+
227.93151	284	
228.89673	548	
228.94292	6652	1+
228.98029	104	
230.88989	3400	1+
231.79860	92	
232.57952	84	
232.88883	776	1+
233.85475	84	
234.40136	88	
234.88523	96	
237.07472	198	1+
237.83745	100	
238.02805	102	
240.42497	84	
240.94175	776	
240.96342	672	1+
241.94015	1748	1+
242.85899	82	
242.94178	1050	1+
242.95954	726	1+
242.98054	96	
243.81966	130	
243.83778	90	
244.95809	4066	1+
245.83688	160	
245.94208	420	
246.44077	90	
246.90401	96	
246.95362	4484	1+
247.81131	124	
247.99704	88	
248.10976	86	
248.80281	486	1+
248.89898	1586	1+
249.01988	110	
250.97060	136	
251.07752	170	
251.79551	166	1+
251.91527	108	
252.88905	106	
253.08741	140	
253.83871	152	
253.86708	86	
253.90635	178	
254.09427	84	
254.11771	86	
257.89767	94	
257.94909	94	
258.44214	90	
258.78011	124	
258.84228	94	
259.85046	82	
260.83376	204	
260.97156	448	1+
261.83373	212	
262.82731	88	
262.84773	158	
262.97067	182	
263.84941	126	
263.97688	214	
263.99303	106	
264.81984	114	
264.96723	264	1+
265.82605	174	
266.78812	230	1+
266.81304	198	
267.81413	140	
267.97256	300	
268.81382	130	
268.84737	90	
268.87958	96	
268.96111	318	
269.40696	88	
269.96859	966	1+
270.81620	82	
271.89408	86	
271.91496	232	1+
272.11672	82	
272.82230	92	
277.85950	178	
278.81142	142	
279.80064	132	
279.84661	168	
280.00589	102	
280.79259	854	1+
281.11030	92	
281.47489	84	
281.52433	84	
282.79146	256	
283.79208	178	
284.79950	144	
284.82433	336	1+
285.84864	254	1+
285.94022	86	
287.44542	122	
288.79340	100	
288.86439	210	1+
289.20330	104	
289.82164	94	
290.78784	312	1+
292.97233	142	1+
293.11918	106	
293.84608	104	
294.46409	90	
294.92001	296	1+
295.37297	90	
296.80923	200	
297.80957	230	
298.80048	2318	1+
300.37653	92	
301.86032	464	1+
302.79353	134	
303.39968	112	
303.81137	134	
303.85744	850	1+
305.79954	96	
305.94568	86	
306.43544	84	
306.81462	212	1+
306.88806	178	
307.88443	216	
308.81628	252	1+
309.43083	98	
309.87461	262	1+
310.91634	86	
315.81157	98	
316.81606	400	1+
316.93836	154	
318.82111	82	
318.93513	116	
319.81278	90	
319.82400	112	
320.14442	94	
321.86637	174	
322.82032	84	
322.87643	116	
322.89130	136	
322.92693	108	
323.59450	98	
323.81804	134	
323.83531	122	
323.92154	92	
324.89405	146	
326.13719	86	
326.87502	258	1+
328.88972	168	
329.87369	286	1+
331.92186	86	
336.94674	220	
337.21578	92	
337.83829	170	
338.94564	116	
339.82997	164	
340.82497	126	
341.21599	82	
341.94901	82	
348.73288	82	
351.32239	86	
353.75885	208	1+
353.92982	86	
356.18103	100	
358.83746	112	
359.96065	82	
361.72517	132	
368.84073	102	
END IONS

###FS:    #m/z: 336.94742 #charge 1+
###MS: 65
###MSMS: 68
BEGIN IONS
TITLE=Cmpd 51, +MS2(336.9474), 28.0-35.0eV, 1.5min #68
RTINSECONDS=86.626
SCANS=65,68
PEPMASS=336.94742	89454
CHARGE=1+
60.03452	80	
160.69787	114	
189.90385	78	
205.94870	98	
207.87613	82	
210.88475	306	1+
211.79110	84	
211.94466	4312	
212.05901	80	
212.87851	1360	1+
212.94711	142	
212.96828	80	
213.48873	92	
213.94038	1958	1+
214.89591	152	
215.88745	438	
217.88348	118	
218.84265	98	
220.88457	110	
221.89207	124	
222.92895	88	
223.95893	226	
224.98072	130	
225.43318	94	
225.88113	80	
226.39455	78	
226.89420	98	
226.94664	126	
226.97652	186	
227.78637	82	
227.89902	76	
227.95848	150	
228.89563	288	1+
229.95529	3772	1+
230.89022	2420	1+
231.09314	84	
231.11840	80	
231.94936	1432	1+
232.82509	74	
233.82392	90	
233.87536	102	
233.89572	454	1+
233.95012	186	
234.95032	78	
236.05110	96	
236.07857	122	
236.83517	82	
238.95579	74	
239.04905	74	
240.84386	80	
240.96249	116	
241.84504	188	
242.84188	104	
245.80232	134	
247.96626	1728	1+
248.89897	922	1+
249.90232	566	1+
249.96517	364	1+
250.83487	548	1+
250.85126	100	
250.94929	134	
251.06993	134	
251.78980	104	
252.05313	106	
252.91763	78	
252.97129	1712	1+
253.09289	132	
253.90296	328	
254.34282	102	
254.79968	92	
254.96816	836	1+
255.07363	176	
255.90690	100	
256.08804	78	
256.85528	202	1+
256.90030	118	
256.91681	108	
256.96048	510	1+
258.84709	298	1+
260.79472	86	
261.84610	120	
262.83357	130	
262.87729	150	
262.95467	74	
263.54231	82	
267.11694	74	
267.84279	150	
268.10468	98	
268.84003	1116	1+
269.84132	602	1+
270.03445	76	
270.43003	80	
270.45431	86	
270.80206	168	
270.86630	86	
270.91321	352	1+
270.98610	272	1+
271.91846	298	1+
272.98284	134	
273.03918	84	
273.09599	74	
273.42297	84	
273.86664	130	
274.86107	148	
275.41003	84	
275.79525	84	
275.85212	84	
276.85187	234	
276.98766	78	
277.83521	530	1+
277.86244	190	
277.96491	122	
278.40542	80	
278.86546	148	
279.80245	84	
279.87307	90	
280.97903	76	
281.04789	90	
281.81727	74	
283.04059	80	
284.04976	80	
284.94472	86	
285.85302	128	
286.37860	88	
286.85100	420	
287.85400	272	
287.92883	76	
288.85786	236	
288.93168	114	
289.43514	92	
289.87372	216	
290.82416	80	
291.42296	110	
291.82146	94	
292.85656	74	
292.88150	292	1+
292.94055	82	
293.10823	216	
293.79719	160	1+
293.92269	100	
294.12166	122	
294.84961	142	
295.27365	86	
295.35650	94	
295.83960	84	
295.99179	82	
296.81402	82	
296.96004	86	
298.87607	74	
300.02984	82	
301.01210	86	
301.44377	80	
301.85349	192	1+
303.40606	92	
303.94323	96	
304.52773	84	
305.19035	74	
305.87017	172	
306.89390	98	
308.80243	78	
309.86856	108	
311.87963	124	
317.78501	86	
317.88070	170	1+
320.43015	82	
323.72259	84	
323.82760	180	1+
325.88727	94	
325.90307	144	
326.08200	80	
328.89101	186	
330.62337	78	
332.81935	92	
333.62396	90	
333.83038	78	
336.10921	88	
337.76881	82	
337.91918	82	
341.90153	156	
END IONS

###FS:    #m/z: 363.95841 #charge 1+
###MS: 69
###MSMS: 70
BEGIN IONS
TITLE=Cmpd 52, +MS2(363.9584), 28.0-35.0eV, 1.5min #70
RTINSECONDS=90.29
SCANS=69-70
PEPMASS=363.95841	416054
CHARGE=1+
49.25203	80	
178.94430	84	
182.48998	82	
183.17560	86	
184.93659	104	
187.86890	136	
189.86372	886	1+
191.86030	788	1+
194.88894	94	
196.88457	194	
198.94696	90	
200.94603	152	
205.03533	80	
205.94776	90	
207.87553	146	
207.94645	356	1+
208.88723	270	
209.87807	562	1+
209.94487	1454	1+
210.04185	106	
210.88404	406	1+
211.91411	88	
212.88103	4088	1+
213.05265	94	
216.52763	104	
216.82753	122	
219.92343	100	
222.95337	1656	1+
223.42795	102	
223.90467	114	
224.95094	1940	1+
225.88417	160	
226.17523	86	1+
226.89486	110	
226.94846	11526	1+
226.97407	418	
227.92595	186	
228.79242	82	
228.89552	728	1+
228.94351	14120	1+
229.08888	80	
230.88900	4516	1+
231.05077	82	
231.23993	92	
232.86229	84	
234.05191	84	
234.88482	150	
234.93061	142	
235.84371	380	1+
235.88133	162	
236.92403	188	1+
237.05807	134	
238.50075	88	
239.00045	100	
240.94428	442	
240.96378	780	1+
241.94062	2078	1+
242.94319	1492	1+
242.96051	842	1+
244.82728	146	
244.89867	118	
244.95847	5952	1+
245.82684	84	
246.40910	90	
246.80889	116	
246.90699	118	
246.95432	7302	1+
247.10260	80	
247.13925	108	
247.84039	80	
248.80719	336	1+
248.84922	296	
248.90069	1630	1+
250.90056	272	1+
250.94746	150	
250.97136	264	
251.04191	124	
251.07218	184	1+
251.95930	100	
252.00018	100	
252.94909	140	
253.80853	134	
253.90866	424	1+
254.09575	84	
255.56068	82	
256.79852	96	
257.44232	102	
258.80491	88	
258.97832	218	
259.83403	584	1+
259.84828	156	
259.97163	136	
260.96933	1000	1+
262.08306	104	
262.83680	260	1+
262.99835	84	
263.04415	86	
263.07194	90	
263.96221	198	1+
263.98259	108	
264.97973	206	
265.90892	206	1+
265.92599	98	
266.81610	268	
266.87104	166	1+
266.89377	82	
266.97098	132	
267.10662	92	
267.80622	458	1+
267.97375	908	1+
268.38747	100	
268.91171	96	
269.84380	122	
269.89534	104	
269.96996	1244	1+
271.41231	94	
271.91918	350	
272.86637	188	
273.79522	290	1+
274.35976	84	
275.08414	184	1+
276.85806	168	
277.14509	86	
277.41894	114	
277.85526	250	1+
278.79680	448	1+
278.84565	320	1+
278.92198	86	
279.10569	532	1+
279.42463	86	
279.91761	82	
280.79290	812	1+
280.83078	88	
281.06099	80	
281.87082	162	
281.98588	94	
282.79129	800	1+
282.82430	394	1+
283.06525	104	
283.43752	80	
283.85299	430	1+
283.98409	344	1+
284.05197	90	
284.56128	114	
285.37805	102	
285.79370	128	
285.84737	744	1+
286.82717	166	
287.11569	144	
287.82191	202	1+
288.80212	94	
290.86633	180	
291.83189	86	
292.39033	106	
293.11836	224	1+
293.85101	104	
294.20233	88	
294.86595	280	1+
295.79082	92	
295.89222	86	
296.81058	334	
296.85044	98	
297.81373	304	
298.80607	1338	1+
298.92258	90	
300.80123	244	
300.94811	98	
301.80714	158	
301.85952	474	1+
302.80464	530	1+
303.80987	376	1+
303.85541	856	
304.12913	102	
306.76899	138	
306.90100	132	
308.86838	274	1+
315.13304	104	
315.84187	82	
316.81257	306	1+
317.43923	92	
318.00595	112	
318.14993	118	
318.86860	114	
318.93469	94	
319.02847	98	
319.14328	188	1+
319.82349	122	
321.81938	474	1+
321.86903	204	
322.82202	414	1+
322.84707	168	1+
322.92861	236	1+
324.89563	148	
325.14476	98	
325.34396	92	
326.21489	118	
326.87234	534	1+
329.81801	168	1+
330.32420	80	
331.00496	82	
333.84647	82	
333.89988	82	
335.38274	96	
336.86503	136	
336.94714	582	1+
338.78200	90	
339.82796	342	1+
340.90234	132	
340.94138	166	
347.78358	82	
348.73094	120	
349.76648	202	1+
350.84581	84	
352.00388	84	
356.78293	138	
359.96642	104	
360.77729	94	
END IONS

###FS:    #m/z: 507.84785 #charge 1+
###MS: 69
###MSMS: 71
BEGIN IONS
TITLE=Cmpd 53, +MS2(507.8478), 28.2-35.2eV, 1.5min #71
RTINSECONDS=91.062
SCANS=69,71
PEPMASS=507.84785	246152
CHARGE=1+
193.86720	122	
196.01770	564	1+
214.88724	176	
224.97626	222	
232.89672	390	
234.89480	264	
236.89151	210	
238.06345	132	
240.08181	132	
242.94374	146	
245.07876	144	
250.90706	130	
250.97355	150	
251.07950	208	1+
255.91110	154	
256.88126	142	
258.88009	166	
261.12026	148	
266.16133	188	1+
266.41178	142	
268.11082	142	
270.85912	426	1+
272.85388	564	1+
273.80562	240	1+
273.89297	288	1+
275.08225	156	
275.85553	158	
278.83492	146	
278.86994	270	1+
279.89116	290	
285.94300	176	
286.79842	186	
287.85193	1374	1+
288.86771	242	
289.84771	132	
289.88097	570	
290.13275	138	
290.86548	582	1+
291.88277	192	
293.87413	1864	1+
296.14089	126	
296.81187	130	
296.87330	308	1+
298.85936	126	
299.14640	142	
299.85018	412	1+
299.87705	310	1+
302.86090	154	
303.80288	280	1+
303.86859	1036	1+
304.90263	134	
305.86427	1720	
306.81787	244	1+
306.88104	270	
306.98442	168	1+
307.85992	156	
307.89019	608	
308.14205	436	1+
308.87357	1922	1+
309.38463	266	1+
309.88986	502	
310.16085	664	1+
310.38677	210	1+
311.88500	2352	1+
312.17838	140	
313.88794	886	1+
313.91880	154	1+
314.86669	592	1+
315.37363	320	1+
315.93557	242	1+
316.84945	154	
316.86923	152	
317.85753	478	1+
317.89660	190	1+
318.38824	204	1+
321.99873	128	
322.27498	96	1+
322.86108	154	
323.87438	308	
324.89933	158	
325.90349	224	
326.88372	5290	1+
327.38778	124	
327.97477	270	1+
328.38307	210	1+
328.81729	124	
330.83038	178	
330.88108	410	1+
331.17802	206	
331.82920	128	
332.87941	414	1+
333.84904	180	
333.86947	162	
335.83857	234	1+
338.87886	214	1+
338.89939	302	1+
339.85689	284	1+
340.83615	158	
340.87885	328	1+
341.83433	134	
342.77895	210	1+
343.87248	166	
346.88282	136	
347.72251	188	1+
347.76250	140	
347.89060	310	1+
349.31367	132	
349.75652	302	1+
349.81067	134	
350.84015	162	
350.89397	262	
351.74266	200	1+
351.83706	152	
351.88717	158	
352.78254	348	1+
352.91780	244	1+
353.85845	256	
353.88722	182	
354.85443	378	1+
354.91662	140	
355.85852	248	1+
355.89427	192	
356.83841	172	
357.37057	126	
358.86830	134	
359.40007	268	1+
359.96046	148	
360.90989	248	1+
360.96149	142	
362.87094	224	
364.14677	172	1+
364.18713	124	
366.73907	142	
366.78892	150	
366.83966	340	
367.70875	258	
367.76591	276	
367.78359	136	
367.84190	204	
367.90939	130	
368.38294	140	
368.72843	274	1+
368.83183	644	1+
368.89952	278	
369.83767	470	1+
369.90190	160	
370.77952	126	
371.18739	152	
371.72666	138	
372.71931	308	1+
372.78892	396	1+
372.82556	134	
373.72038	198	1+
374.85388	148	
375.82500	186	
378.15572	190	1+
379.89586	122	
380.72382	576	1+
380.77597	150	
381.12600	174	
381.83989	590	1+
384.74914	130	
384.78574	164	1+
384.85152	1916	1+
387.72549	136	
387.79568	176	1+
387.84872	620	1+
387.90079	230	1+
389.20092	342	
389.71419	148	
390.05604	170	
390.79173	460	1+
390.84509	570	
391.84274	304	
391.88728	312	1+
392.75977	204	1+
392.82853	1400	1+
394.73748	250	1+
395.86938	200	
397.76868	122	
397.80570	134	
397.86831	144	
398.19168	116	1+
398.72975	838	1+
398.79655	136	
399.85050	772	1+
401.74624	236	1+
401.79333	204	1+
402.86559	240	
403.07697	172	1+
403.87063	284	
403.89726	154	
404.77243	272	1+
404.87180	252	
405.74189	132	
405.87110	192	
406.74757	432	1+
406.81409	256	1+
406.86174	272	
407.86410	3164	1+
409.72986	304	1+
409.81741	136	
410.73388	210	1+
410.83940	1142	1+
411.10084	122	
411.92620	308	1+
412.83604	310	1+
413.07705	156	
413.75293	298	1+
413.86390	174	
413.89316	130	
416.87909	162	
417.86129	190	
418.86717	134	
419.38251	238	1+
419.87543	612	1+
420.73684	380	1+
421.74082	284	1+
421.77686	130	
422.86680	1048	1+
422.89165	150	
423.77444	504	1+
425.75632	504	1+
425.88496	136	
426.74082	168	
426.86409	976	1+
427.74002	996	1+
427.83946	140	
428.76706	312	1+
428.84975	1322	1+
428.88772	314	
429.70094	462	1+
430.70210	262	1+
430.74230	358	1+
431.87188	506	
432.85800	936	1+
433.85381	646	1+
435.71809	262	1+
436.89762	186	1+
439.89306	332	1+
440.83825	218	1+
443.77080	122	
444.13406	130	
444.87474	1918	1+
445.67784	174	1+
445.71446	286	
445.74337	452	1+
446.79727	180	
446.87852	382	1+
447.71554	566	1+
448.89440	358	
449.70737	316	1+
449.87774	812	1+
450.75202	532	1+
453.07606	136	
454.24833	144	
455.15388	124	1+
457.90771	348	
461.17142	154	
462.88686	778	1+
464.79598	150	
465.72269	200	
467.89049	1248	1+
468.70788	228	1+
468.78532	158	
468.82458	166	
478.77351	162	1+
485.89738	604	1+
486.79613	160	
486.84368	138	
490.79809	284	1+
496.30078	140	
499.72861	144	
508.91997	122	
509.81568	160	
END IONS

###FS:    #m/z: 336.94718 #charge 1+
###MS: 69
###MSMS: 72
BEGIN IONS
TITLE=Cmpd 54, +MS2(336.9472), 28.0-35.0eV, 1.6min #72
RTINSECONDS=91.8345
SCANS=69,72
PEPMASS=336.94718	81906
CHARGE=1+
183.89589	76	
192.91264	72	
195.80899	76	
196.05624	82	
196.88871	74	
198.87930	78	
200.47910	76	
202.45183	100	
204.93546	88	
205.94607	82	
207.92197	80	
208.98890	100	
209.93281	88	
210.88354	350	1+
211.94500	4074	1+
212.87984	1040	1+
212.90038	196	1+
213.93953	1808	1+
213.96775	82	
215.88475	310	1+
215.93965	192	
220.85303	82	
224.03399	86	
225.86473	90	
226.39273	78	
226.94566	126	
227.95296	96	
228.89819	110	
229.95587	3408	
229.99506	74	
230.09633	96	1+
230.88975	1986	1+
230.90980	106	
230.95738	110	
231.95083	1830	1+
232.88384	96	
233.06287	88	
233.68578	102	
233.82959	262	1+
233.89982	84	
233.94953	356	
235.89220	78	
236.02828	72	
236.08490	98	
238.10789	72	
239.10603	74	
239.90985	72	
240.06751	90	
240.84842	76	
241.84401	132	
242.00801	84	
242.22037	100	
245.16257	74	
245.41833	86	
246.98030	228	
247.96587	1238	1+
248.03192	74	
248.17997	84	
248.90154	270	
249.90205	126	
249.91717	222	1+
249.96392	206	
249.98284	84	
250.83234	96	
250.94944	122	
251.06645	80	
251.83574	152	
251.96679	190	
252.83730	78	
252.97254	2092	1+
253.08771	106	
253.84095	74	
253.86736	72	
253.90936	488	1+
254.05515	82	
254.08809	154	
254.94452	74	
254.96686	1482	1+
255.48381	78	
256.08084	76	
256.85080	144	
256.86785	174	
257.85056	72	
258.83081	134	
258.84538	170	
258.91533	128	
258.96822	254	1+
259.85269	142	
260.85600	82	
260.94757	78	
261.84567	92	
263.38876	94	
265.58547	114	
266.91805	90	
266.97804	74	
267.84533	176	
267.95425	80	
268.41374	250	1+
268.83681	800	1+
269.80230	96	
269.83789	502	1+
270.08507	74	
270.98430	382	1+
271.91585	196	
272.44494	86	
272.84851	132	
272.90123	88	
272.93154	92	
272.97618	76	
273.36592	86	
273.85136	102	
273.86953	80	
273.91627	92	
274.38809	92	
275.88275	90	
276.85467	410	
277.83894	136	
277.87022	202	
278.83681	622	1+
279.81085	72	
281.04856	272	1+
281.06516	72	
281.86052	114	
282.78977	308	1+
284.97569	88	
285.84933	736	1+
286.41431	86	
286.85033	516	1+
286.89313	216	1+
287.23097	86	
288.82118	74	
288.85281	72	
289.86016	88	
291.87048	242	1+
292.38402	100	
292.95308	76	
293.11026	246	
293.89983	90	
294.81194	88	
294.85536	148	
294.97664	90	
295.78890	96	
295.97221	160	
296.95126	78	
297.98725	80	
298.80351	144	
298.89260	142	
299.06145	102	
300.86970	130	
303.86047	126	
303.94299	72	
304.85800	114	
305.38773	78	
306.60125	114	
307.30696	92	
307.80532	190	1+
307.81622	190	1+
307.87767	92	
308.87445	86	
309.54302	72	
309.86957	546	1+
310.89070	100	
311.72021	94	
313.81523	158	1+
316.43571	76	
316.45123	72	
318.87817	100	
320.25661	74	
322.43365	74	
322.88523	242	1+
324.04108	72	
327.36235	84	
327.88326	346	1+
327.98262	84	
328.82852	76	
329.86346	110	
330.83555	74	
331.94617	74	
332.87998	120	
333.89210	150	
334.12235	74	
337.39820	98	
342.21232	92	
END IONS

###FS:    #m/z: 322.93136 #charge 1+
###MS: 73
###MSMS: 74
BEGIN IONS
TITLE=Cmpd 55, +MS2(322.9314), 28.0-35.0eV, 1.6min #74
RTINSECONDS=95.513
SCANS=73-74
PEPMASS=322.93136	2776466
CHARGE=1+
62.89552	72	
185.85615	82	
192.89214	100	
195.10500	80	
196.03735	92	
196.88606	124	
197.86681	112	
197.92117	78	
200.01178	72	
200.88379	136	
205.94902	238	
206.99515	78	
207.88679	80	
209.94187	80	
211.89854	184	1+
214.89119	238	1+
215.86861	86	
219.87232	72	
221.88901	100	
222.95205	136	
223.95954	118	
224.02844	100	
224.80470	72	
225.79070	72	
225.90332	82	
226.82716	82	
226.97315	90	
227.37871	88	
227.81768	80	
227.84173	72	
227.93269	198	
227.95483	72	
228.89594	76	
230.43096	120	
230.89025	168	
232.86037	94	
232.89408	106	
233.10045	88	
234.13802	102	
234.93352	80	
236.89901	90	
237.78811	72	
237.82208	80	
238.93825	312	1+
239.07548	80	
239.12299	88	
240.82288	180	1+
240.85414	74	
240.94138	2644	
241.94318	2088	
242.94271	6388	1+
243.84141	112	
244.82690	142	
244.94064	1558	
245.83282	136	
246.12100	78	
246.50447	76	
246.82075	88	
246.85483	140	
246.97837	232	
247.85217	108	
248.84292	72	
248.88916	76	
249.25003	72	
250.98001	72	
251.07510	78	
252.52500	76	
252.70239	78	
252.92711	94	
253.83588	94	
253.87413	92	
253.93568	94	
255.92307	108	
256.01829	106	
257.39299	76	
257.85145	112	
258.80259	166	
258.83343	160	
259.98574	142	
260.80446	90	
260.91805	72	
261.21134	78	
261.83265	358	1+
262.02383	92	
263.91324	82	
263.98197	108	
264.02693	84	
265.05756	86	
265.86476	188	1+
266.85193	78	
266.92406	100	
267.90074	136	
267.94188	210	1+
268.96420	80	
269.08102	72	
269.44975	90	
269.79446	86	
271.80723	142	
271.84502	252	1+
272.44486	108	
273.89014	96	
275.80617	238	1+
276.88944	76	
277.82606	116	
278.17616	84	
279.09282	1064	1+
279.14969	94	
279.80472	72	
280.20324	112	
281.79193	246	1+
282.28116	102	
282.85901	78	
283.06943	148	
283.08626	72	
283.85338	78	
283.88522	124	
284.29417	320	
284.37075	84	
284.78787	202	1+
285.91945	80	
286.43243	100	
287.86810	72	
288.78807	354	1+
288.85598	80	
289.87213	196	1+
290.68569	76	
290.82150	74	
290.85116	76	
291.80957	116	
293.80618	172	1+
293.86350	72	
297.82594	92	
297.99116	76	
298.81849	80	
299.37716	100	
299.89550	84	
299.92762	88	
300.86194	80	
301.80823	220	1+
301.84886	86	
301.87628	82	
302.92691	76	
305.37292	80	
305.87235	208	1+
306.86901	268	1+
307.80201	138	
308.80264	88	
308.89337	86	
310.87646	118	
311.05739	72	
311.82035	76	
311.88922	124	
312.80716	78	
313.79917	78	
313.85483	76	
316.44882	82	
318.76176	72	
319.89436	72	
321.11204	72	
323.83966	72	
323.90447	122	
324.06300	92	
324.89444	116	
324.91446	78	
325.42163	74	
326.31261	76	
326.96953	76	
327.21613	72	
328.15609	76	
END IONS

###FS:    #m/z: 507.84772 #charge 1+
###MS: 73
###MSMS: 75
BEGIN IONS
TITLE=Cmpd 56, +MS2(507.8477), 28.2-35.2eV, 1.6min #75
RTINSECONDS=96.285
SCANS=73,75
PEPMASS=507.84772	250434
CHARGE=1+
196.01686	498	1+
199.88638	130	
209.94636	126	
214.88774	242	
222.97413	146	
227.89398	252	1+
232.89805	788	1+
236.88956	156	
249.85367	144	
254.09491	130	
255.91390	132	
256.40440	192	
258.80965	166	1+
265.92190	236	1+
265.95496	236	1+
266.16862	224	
272.85238	526	1+
273.85284	332	1+
275.07981	180	1+
280.13158	120	
281.39768	146	
281.88574	120	
282.37553	154	
285.85830	340	1+
287.85323	1256	1+
289.87814	210	
290.12892	144	
290.86525	738	1+
291.88241	156	
293.87322	1216	1+
295.30856	100	1+
295.83203	150	
296.81118	194	1+
296.85772	362	1+
296.92727	184	
299.92965	136	
300.90138	156	
301.33471	270	1+
302.79905	202	1+
302.86601	142	
302.88522	140	
303.86855	1080	1+
305.83846	124	
305.86373	1694	1+
306.12612	124	
306.85893	140	
307.89181	534	
307.95987	172	1+
308.14270	684	
308.82437	126	
308.87578	1580	1+
309.15300	710	1+
310.41465	310	1+
310.84077	140	
310.87545	154	
311.88508	3304	1+
312.18149	144	
313.77994	132	
314.86299	1028	1+
315.34514	148	
315.78019	120	
315.90300	182	
316.88251	236	
317.85631	386	1+
317.87765	358	1+
317.90067	156	
319.98002	128	
320.41737	154	
320.88469	174	
321.83296	138	
321.87945	160	
322.01877	122	
322.89245	252	
323.87598	728	
324.38491	138	
324.86583	228	1+
325.90139	422	
326.88402	2758	1+
327.76208	148	1+
327.81501	124	
328.38510	352	1+
328.88424	342	1+
329.78580	178	1+
329.86769	146	
330.16965	168	1+
330.83487	158	
330.88152	232	
331.89371	130	
332.01616	256	1+
332.79242	126	
332.87525	836	1+
332.90913	148	
332.98863	142	
334.80428	270	1+
334.86428	138	
334.89935	130	
335.81065	188	1+
335.84163	306	
335.94205	392	1+
336.83952	180	
336.94695	266	1+
337.09962	200	1+
337.88337	198	
339.83586	210	1+
339.88352	162	
340.01598	168	
342.80910	144	
342.87890	380	1+
343.82112	132	
344.87069	332	1+
345.82113	340	1+
345.87443	282	1+
346.82603	210	1+
347.77543	288	
348.76952	314	1+
348.84190	186	
349.73494	192	
349.87478	144	
350.72620	196	1+
350.82594	154	
350.88476	506	1+
351.76504	144	
351.85765	176	1+
352.77393	150	1+
352.91071	138	
353.84719	222	1+
354.16320	194	1+
355.89295	336	1+
356.79071	202	
357.40128	178	
358.77352	120	
359.91617	138	
362.86839	130	
364.70962	244	1+
365.79321	422	1+
366.76569	676	1+
366.84328	210	
367.71350	588	1+
367.76746	568	1+
367.84702	316	
368.03303	136	
368.83651	1044	1+
369.63889	158	1+
369.83874	870	1+
370.80191	134	
371.74705	240	1+
372.78180	226	
372.90538	452	1+
373.71822	180	
373.78819	578	1+
373.87403	152	
374.81752	228	
375.80948	148	1+
377.88889	174	
380.72365	146	
381.72997	246	1+
381.84464	474	1+
382.73574	180	1+
382.79607	300	1+
384.85208	1012	1+
384.88754	312	1+
386.10483	200	
386.85150	162	
387.83437	132	
387.85204	132	
388.75770	194	1+
388.90933	182	1+
389.20207	128	
389.71836	128	
389.80174	134	
390.05850	360	1+
390.84339	764	
390.87189	164	
391.72718	194	1+
391.78188	128	
391.84396	516	
392.82654	706	1+
392.88729	180	1+
393.73077	172	1+
393.86544	214	
394.75526	132	
394.78277	126	
395.78916	124	
395.85851	194	1+
395.91914	254	1+
397.71018	154	
397.80078	166	1+
399.73372	382	1+
399.85536	554	1+
400.79264	124	
401.89774	176	1+
402.86560	974	1+
403.87049	630	1+
404.77147	124	
405.74078	140	
405.79505	128	
405.85711	256	
405.87782	248	
406.73891	454	1+
406.86437	322	
407.87002	1908	
408.85642	1852	1+
409.67972	164	1+
409.72552	310	
409.83430	1302	1+
410.73690	150	
410.83745	1114	1+
411.73999	184	1+
411.81406	124	
412.21977	134	
412.84560	478	1+
413.08048	174	
413.73290	264	1+
413.82900	160	
413.88028	254	1+
414.68043	146	
414.84054	244	1+
415.87257	144	
417.87447	136	
421.08855	122	
421.85320	126	
421.87918	210	
422.20900	222	1+
422.86432	392	
423.77664	292	
423.86899	680	1+
424.75408	150	
424.77420	130	
424.87042	448	1+
425.74593	244	
425.76277	220	
425.78939	122	
426.75362	330	
426.86604	592	
427.73935	432	
427.86443	298	
428.74690	336	
428.84952	1116	1+
429.70663	154	
429.73791	456	1+
430.69392	452	1+
430.84756	292	
431.69193	248	1+
431.87081	846	1+
435.86888	206	
436.89629	136	
439.89264	148	
440.90290	128	
441.88136	190	1+
443.76466	226	1+
443.79800	230	1+
444.87454	1920	1+
445.74608	232	1+
445.77601	130	
445.80913	258	1+
446.71857	126	
446.88087	440	1+
447.69764	332	1+
447.71416	296	
448.76278	160	
449.87934	748	1+
450.70205	154	
450.75815	454	1+
451.88762	308	1+
457.90789	424	1+
458.71314	136	
460.71585	132	
462.88482	890	1+
465.72710	562	1+
465.89606	138	
467.89061	1480	1+
468.70525	128	
485.89962	916	1+
490.82109	190	1+
END IONS

###FS:    #m/z: 336.94720 #charge 1+
###MS: 73
###MSMS: 76
BEGIN IONS
TITLE=Cmpd 57, +MS2(336.9472), 28.0-35.0eV, 1.7min #76
RTINSECONDS=97.057
SCANS=73,76
PEPMASS=336.94720	79676
CHARGE=1+
55.05564	82	
94.18528	170	
203.10425	76	
205.94990	184	
206.10071	78	
206.97503	76	
207.97428	116	
210.88499	366	
211.94481	3642	1+
212.87972	1146	1+
213.94099	1588	1+
215.88772	362	
215.93895	220	
215.95475	88	
216.90917	78	
217.88529	242	
218.87757	116	
221.89282	186	1+
222.95313	100	
222.97119	86	
223.97624	74	
224.95257	106	
225.91657	84	
228.84015	80	
228.89790	136	
229.95528	2654	
230.83483	98	
230.88930	1468	1+
230.95856	84	
231.95072	1704	1+
232.82888	128	
233.39475	74	
233.90023	124	
233.94624	112	
233.99372	86	
234.04426	84	
235.86613	76	
235.89136	242	1+
236.06796	98	
236.91593	74	
238.04727	72	
240.84208	664	1+
240.92836	86	
240.95892	80	
241.84565	454	1+
244.14081	78	
244.86274	80	
244.88580	82	
245.52221	74	
245.94207	110	
246.44303	84	
246.90442	234	
247.88701	82	
247.92147	80	
247.96462	934	1+
248.85470	84	
248.90145	710	1+
249.05273	92	
249.82598	78	
249.96247	604	1+
250.08405	78	
250.82814	132	
250.84273	114	
251.07625	106	
251.08843	100	
251.78713	142	
251.84345	108	
252.47410	92	
252.97291	1960	1+
253.90677	592	1+
254.09609	86	
254.96766	882	1+
255.07474	340	
255.10090	78	
256.79853	78	
256.89492	338	1+
258.80213	80	
258.84503	116	
258.96518	268	
259.00151	92	
259.95531	134	
260.94146	78	
261.01877	72	
261.85047	142	
262.83177	126	
264.85972	78	
265.08365	102	
265.41778	80	
267.00267	80	
267.81768	74	
267.84319	248	
268.34637	72	
268.84366	648	1+
268.90713	138	
270.88259	86	
270.97983	138	
271.13927	92	
271.91854	248	1+
272.84641	76	
272.95652	76	
272.97591	120	
273.92860	96	
274.09558	80	
274.86012	122	
274.97606	84	
275.20659	72	
275.84338	100	
275.99817	194	1+
276.85809	884	1+
277.84793	80	
278.83388	894	1+
278.96598	108	
279.85578	166	
280.39679	98	
280.55075	82	
280.86359	122	
280.88823	82	
282.81005	94	
283.01549	80	
284.44743	88	
285.85123	1246	1+
286.85444	804	1+
289.86035	120	
289.88535	148	
290.85523	416	1+
291.25131	82	
291.85623	338	1+
291.98945	86	
292.81340	100	
293.22003	74	
293.43661	80	
294.11213	90	
294.86993	120	
294.88552	114	
295.37722	106	
295.75910	90	
297.97876	86	
298.08473	74	
298.30948	132	
299.86809	144	
299.88845	114	
299.91397	78	
300.42116	92	
300.88094	124	
303.80165	78	
306.73445	84	
308.85309	290	1+
309.61876	96	
309.88681	96	
310.86961	76	
312.87449	76	
314.81084	74	
314.85833	80	
316.45312	100	
317.45020	78	
317.86393	80	
318.93743	94	
321.42443	78	
324.89477	106	
325.74278	80	
325.97374	108	
326.90725	74	
327.10268	90	
327.28694	106	
327.85147	94	
328.88873	130	
328.90872	92	
331.02095	88	
335.19655	130	
336.92697	78	
338.14511	96	
338.28755	90	
338.83482	84	
339.06699	78	
340.88038	98	
342.32146	112	
END IONS

###FS:    #m/z: 322.93136 #charge 1+
###MS: 77
###MSMS: 78
BEGIN IONS
TITLE=Cmpd 58, +MS2(322.9314), 28.0-35.0eV, 1.7min #78
RTINSECONDS=100.745
SCANS=77-78
PEPMASS=322.93136	2803430
CHARGE=1+
78.92606	66	
104.79810	66	
189.95986	66	
192.88801	142	
196.55886	102	
196.88432	74	
198.06120	84	
199.86590	66	
199.88341	76	
203.97486	74	
205.94898	234	1+
209.85110	72	
214.91184	74	
214.99800	84	
216.85336	66	
216.89283	68	
217.89781	92	
221.94790	300	1+
223.88343	68	
224.37429	82	
224.81966	76	
227.95298	78	
229.93803	66	
230.49077	86	
230.89538	136	
230.90797	84	
230.95328	64	
232.70871	86	
234.88450	90	
235.82087	200	1+
237.05378	140	
237.39229	84	
237.55712	70	
237.93957	88	
238.09844	66	
238.93701	312	
239.13426	66	
239.90404	70	
240.00483	68	
240.82310	170	
240.94181	2872	
241.00259	86	
241.90297	88	
241.94031	10694	1+
242.11137	74	
242.82021	100	
242.94269	7672	1+
243.82238	108	
244.84172	70	
244.85687	90	
244.94097	1712	1+
246.85926	78	
246.97631	458	1+
247.94427	80	
248.80421	72	
248.86939	76	
248.90646	98	
248.98808	72	
249.84596	80	
249.97549	80	
250.87670	72	
251.07682	84	
251.94602	74	
252.02985	76	
252.34939	86	
254.41150	118	
254.84314	94	
255.94734	94	
256.89759	130	
257.80083	146	
258.91062	76	
258.94587	74	
259.02871	68	
259.83791	96	
259.85184	138	
259.97232	94	
260.34101	70	
260.82909	930	1+
260.85621	80	
261.83022	734	1+
262.12505	64	
263.98315	68	
263.99893	70	
264.80156	74	
265.06341	80	
265.80168	78	
265.86365	86	
266.85176	322	1+
267.93830	84	
268.89098	84	
268.96013	128	
269.06949	76	
269.08290	66	
270.60590	100	
270.87453	96	
271.78906	70	
271.84747	76	
272.35781	68	
272.44196	94	
273.12453	86	
274.84786	170	1+
274.90715	88	
275.08218	78	
275.80852	104	
277.82607	84	
278.09422	68	
278.40776	98	
278.86477	72	
279.09359	870	1+
279.82104	80	
279.85958	102	
280.12091	66	
280.86245	144	
281.22993	80	
281.85038	104	
282.39439	78	
283.04914	70	
283.79327	68	
283.86226	76	
284.21558	72	
284.29330	96	
284.79303	94	
284.87241	150	
287.81439	74	
287.84310	84	
289.20979	64	
289.78810	84	
290.47021	68	
290.85847	116	
290.97238	72	
292.79766	78	
293.87290	66	
293.93111	68	
294.85257	216	1+
296.81694	106	
298.80112	282	1+
298.84619	72	
300.84270	72	
301.75920	76	
301.87514	70	
304.51704	90	
304.81304	70	
304.88778	96	
305.80249	72	
306.19483	68	
306.42487	74	
306.88839	220	1+
307.80011	66	
308.07354	80	
309.22385	68	
309.38116	96	
309.81344	92	
309.87908	196	1+
312.80082	80	
312.87044	76	
313.74839	94	
318.05858	72	
319.83303	64	
319.90064	70	
321.15133	68	
321.83647	74	
321.92833	92	
324.77524	68	
325.89445	114	
326.99820	68	
327.82254	68	
END IONS

###FS:    #m/z: 340.94218 #charge 1+
###MS: 77
###MSMS: 79
BEGIN IONS
TITLE=Cmpd 59, +MS2(340.9422), 28.0-35.0eV, 1.7min #79
RTINSECONDS=101.517
SCANS=77,79
PEPMASS=340.94218	1039282
CHARGE=1+
189.86308	152	
197.87092	78	
207.52746	78	
208.95793	124	
209.02311	118	
210.01851	78	
210.93732	172	
211.93951	84	
212.87820	118	
212.89929	112	
213.43817	114	
213.88245	122	
213.94064	1066	1+
214.42235	92	
215.88743	370	1+
215.93865	132	
216.41011	76	
217.88243	344	1+
218.90316	80	
220.87694	164	
221.88338	74	
221.94740	74	
223.96068	100	
224.97511	96	
225.96785	90	
226.87088	138	
226.94955	126	
226.97309	86	
228.84530	100	
228.89938	94	
228.94135	236	
230.11415	92	
231.88869	526	1+
231.95165	944	1+
233.89761	98	
233.95452	196	
234.46038	104	
235.94984	206	
235.96807	88	
237.06325	74	
237.90748	82	
239.36969	114	
239.40954	96	
239.87188	96	
240.23310	98	
240.83915	536	1+
241.12263	80	
242.64666	114	
243.08123	76	
243.83410	396	1+
244.95856	120	
246.05729	94	
246.85527	90	
247.03328	76	
249.89799	240	1+
249.96614	258	1+
250.99398	196	
251.95584	76	
252.05413	94	
252.86295	80	
252.88819	88	
253.05399	114	
253.57406	90	
253.95395	84	
253.97774	80	
254.79938	84	
254.91463	90	
254.96742	608	1+
255.07116	148	
255.13283	80	
256.90781	254	1+
256.96560	314	1+
257.08468	92	
257.86230	84	
257.93729	138	
258.84479	132	
258.96555	94	
259.07059	106	
259.84885	106	
259.89616	114	
259.97050	74	
260.34071	86	
260.83542	1006	1+
261.40377	92	
261.43389	86	
261.90424	98	
264.87377	104	
264.91941	98	
265.41564	78	
265.89183	74	
267.01416	76	
268.12304	82	
268.17532	84	
268.83917	238	1+
269.06496	76	
269.09700	86	
270.83380	88	
271.02105	82	
272.00328	74	
272.85119	120	
272.97745	90	
273.91970	84	
274.57754	82	
274.86792	80	
275.02331	84	
275.81151	210	
275.86156	160	
276.20748	76	
276.85705	772	1+
278.84861	496	1+
279.80761	84	
279.95999	100	
280.86554	96	
282.78091	76	
282.80328	202	1+
282.84053	74	
282.88377	76	
283.86169	78	
284.93346	106	
286.04419	74	
288.79446	80	
288.85035	78	
289.88103	108	
291.86039	210	1+
292.43847	180	
292.90678	94	
293.86621	124	
294.81622	76	
294.86423	270	1+
296.85242	352	1+
297.87384	104	
297.89166	96	
298.15643	74	
298.31153	86	
298.43657	94	
298.55752	106	
298.80372	120	
299.01824	138	
299.86705	252	1+
302.17721	104	
302.92752	146	
303.90242	76	
305.05097	78	
305.86513	106	
306.00372	76	
306.93671	100	
307.81709	76	
311.88606	114	
312.89062	78	
314.04439	98	
314.88224	76	
315.41654	86	
317.86170	82	
320.62364	78	
323.47065	86	
324.10273	78	
324.91569	78	
325.89572	122	
328.89278	80	
329.39192	108	
329.87805	76	
332.36468	76	
332.80382	80	
334.90404	80	
335.05885	94	
335.90456	84	
341.24105	162	
343.20142	78	
343.70382	102	
344.41250	78	
344.90207	134	
END IONS

###FS:    #m/z: 507.84779 #charge 1+
###MS: 77
###MSMS: 80
BEGIN IONS
TITLE=Cmpd 60, +MS2(507.8478), 28.2-35.2eV, 1.7min #80
RTINSECONDS=102.297
SCANS=77,80
PEPMASS=507.84779	226298
CHARGE=1+
196.01736	376	
210.03295	150	
214.88547	162	
224.04896	136	
224.97783	176	
226.87275	120	
232.89714	464	
235.07671	178	1+
236.88685	456	1+
240.07958	194	
246.96833	130	
250.91230	196	
250.97096	124	
254.15865	130	
258.10295	146	
258.87305	174	
260.88874	132	
267.10463	318	1+
267.41261	184	
267.86887	152	
272.37504	154	
272.85606	216	
273.85293	166	
285.85588	272	
287.85456	1140	1+
288.12086	144	
289.09678	132	
289.80426	160	
289.87935	218	
289.91256	146	
289.96822	136	
290.86450	706	1+
291.88105	148	
292.86897	120	
292.91799	230	1+
293.87523	1026	1+
294.85727	140	
296.84678	126	
297.88549	140	
298.85951	118	
303.79971	122	
303.86763	406	
304.11376	258	1+
304.41099	186	
305.86588	1560	1+
307.85741	164	
307.89891	332	1+
308.14552	840	1+
308.38164	140	
308.87263	1148	1+
309.79950	118	
309.84998	122	
309.88827	224	
310.15868	724	1+
310.88059	124	
311.88439	2818	1+
312.17755	572	
312.35399	148	
312.86715	124	
312.91212	162	
312.98200	128	
313.90598	152	
314.86767	800	1+
315.36854	122	
315.89212	278	1+
316.86439	158	1+
317.36061	122	
318.85978	118	
321.35356	122	
322.80171	124	
323.87527	302	
324.85910	220	
325.14941	182	1+
326.88559	2586	1+
327.79725	140	
328.39519	184	
329.88003	200	
329.89410	156	
330.07595	130	
330.89484	186	
331.36425	96	1+
331.82314	282	1+
332.87959	632	1+
333.76181	172	1+
335.78970	152	
335.88623	122	
336.84375	142	
336.87879	758	1+
336.94776	142	
337.80463	144	
337.88124	646	1+
339.87458	136	
343.91198	128	
344.81685	94	1+
344.82884	138	
344.90725	120	
345.86459	216	1+
347.77904	500	1+
348.73118	120	
348.87633	138	
349.16849	140	
349.75906	730	1+
349.90763	228	1+
350.88758	504	1+
353.85307	538	
354.78857	142	
355.89427	350	1+
357.89691	188	1+
359.82383	122	
363.84419	286	1+
364.00519	184	
364.12155	122	
364.18239	260	1+
365.78441	316	
366.79977	146	
366.84206	590	1+
367.71039	756	1+
367.76852	496	1+
368.89410	418	1+
369.83541	488	1+
370.18764	240	1+
370.78265	136	
371.90840	220	
372.72194	336	1+
372.77729	476	1+
374.81570	308	
375.86178	136	
376.77208	120	
376.88430	194	
378.90597	138	
380.72076	146	
380.78002	286	1+
381.71946	130	
381.78306	210	1+
381.83834	362	1+
382.71083	404	1+
383.71397	290	1+
384.79967	142	
384.85197	1480	1+
385.77786	340	1+
386.91304	120	
387.84504	456	1+
389.19981	170	1+
389.78206	338	1+
390.78461	274	1+
390.84137	492	
391.84499	246	
392.77233	212	1+
392.83099	326	
393.82008	124	
393.83829	150	
394.82536	142	
395.23380	122	
395.80923	184	1+
395.87576	140	
396.74249	188	
396.86867	150	
397.77288	130	
398.72889	466	1+
399.04219	102	1+
399.70349	162	
399.81175	134	
399.85496	492	
400.73635	150	
402.86504	666	1+
402.90718	118	
403.86985	402	1+
404.73404	206	1+
404.75680	148	
405.75629	198	
405.87169	230	
406.18269	136	
407.74026	162	
407.75939	146	
407.86795	888	
408.04989	176	1+
408.74450	162	
408.85607	1420	1+
409.72580	292	
410.73449	196	
410.83799	1508	1+
411.73479	374	1+
412.79204	138	
412.86638	118	
413.07513	152	
413.69058	208	1+
413.87671	444	1+
414.86257	126	
415.85053	286	1+
416.88218	164	
417.82259	176	
418.81617	206	1+
421.88496	270	
422.86763	526	1+
423.77400	286	1+
425.75620	324	
425.83381	240	
425.88137	154	
426.68039	254	1+
426.75741	162	
426.85940	702	
427.73527	536	
427.86984	406	
428.74509	280	
428.84982	1874	1+
429.72182	128	
429.74106	512	1+
430.84534	274	
431.86755	682	1+
433.86004	208	
435.72240	144	
437.72837	220	1+
441.22284	210	
442.69579	134	
442.77291	260	1+
442.87835	140	
444.78821	276	1+
444.87360	1648	1+
445.74791	498	1+
445.90464	144	
446.88688	184	
447.70836	590	1+
448.76761	212	
449.12742	156	1+
449.69027	222	1+
449.88577	210	
450.74914	504	1+
450.76965	156	
451.75078	300	1+
451.86259	130	
457.90518	356	1+
458.11841	330	1+
462.88576	920	1+
467.88999	506	
468.89194	242	
469.89104	132	
483.23526	140	
485.89834	598	1+
499.74353	234	1+
501.26041	144	
507.23530	182	1+
END IONS

###FS:    #m/z: 322.93119 #charge 1+
###MS: 81
###MSMS: 82
BEGIN IONS
TITLE=Cmpd 61, +MS2(322.9312), 28.0-35.0eV, 1.8min #82
RTINSECONDS=105.984
SCANS=81-82
PEPMASS=322.93119	2796332
CHARGE=1+
177.90620	94	
184.02927	72	
190.68984	76	
192.89189	86	
200.83918	72	
201.04180	136	
205.95274	300	1+
207.02717	100	
209.89402	74	
210.87173	78	
212.87791	162	
215.88517	80	
216.05287	96	
221.88714	96	
221.94379	124	
223.77492	76	
223.95918	194	
224.88043	86	
224.96080	74	
225.88863	80	
227.04359	84	
227.95374	72	
228.10697	84	
231.99940	72	
232.89364	76	
232.90839	70	
233.89899	128	
234.01233	76	
234.85644	78	
235.88212	180	
236.04710	78	
236.11512	74	
236.88958	106	
236.91196	86	
238.02895	102	
238.61429	72	
238.83081	80	
238.89691	82	
238.91969	92	
238.94110	166	
239.07869	88	
239.88698	80	
240.82367	126	
240.94115	2888	
241.88079	86	
241.94256	2132	
242.02499	126	1+
242.12083	84	
242.82662	80	
242.89323	80	
242.94234	6082	1+
243.00907	78	
243.82160	152	
244.81514	166	
244.94107	1908	1+
244.99732	70	
245.80312	102	
246.10937	82	
246.44272	86	
246.84845	268	1+
246.90361	78	
246.97677	194	
247.40958	118	
247.97454	122	
248.83708	76	
249.90131	98	
250.05492	84	
250.90040	84	
252.07835	86	
255.06988	72	
256.14375	70	
256.87914	78	
256.89615	110	
256.90606	70	
257.79727	74	
257.83467	74	
257.85229	78	
258.44823	92	
258.83462	274	
259.84795	128	
260.83540	190	
261.02271	104	
261.82958	822	1+
262.83277	492	1+
262.91687	148	
263.87534	76	
264.42032	104	
264.82185	70	
265.86080	96	
266.85194	72	
266.88845	80	
266.96401	80	
267.04432	76	
267.89187	80	
267.98434	90	
269.80044	80	
270.79053	218	1+
271.18173	70	
271.84361	304	1+
271.86165	72	
271.89993	78	
273.20137	70	
274.79726	70	
274.81976	78	
275.81530	84	
275.93825	74	
276.81812	70	
276.83860	72	
278.84914	176	
279.09230	1324	1+
280.39015	82	
280.82236	76	
281.09446	70	
281.81092	78	
282.38400	72	
283.06996	92	
283.79089	296	1+
283.85123	82	
283.87145	74	
284.20822	142	
284.29180	300	1+
285.04006	72	
286.92339	72	
287.23731	72	
289.79089	148	
289.88350	100	
290.79311	78	
290.83259	210	1+
290.85518	116	
291.80033	110	
292.54351	82	
293.86751	78	
294.83718	108	
294.85401	140	
295.99826	72	
296.87508	70	
298.90972	122	
300.77602	94	
303.80209	72	
304.80791	94	
305.80417	78	
307.79612	202	
307.88127	100	
307.89397	116	
309.88059	82	
309.98406	82	
310.26949	72	
310.40783	74	
311.87013	108	
312.12343	86	
312.80516	138	
313.80554	80	
313.87688	78	
318.86470	72	
319.04937	84	
319.88315	84	
319.94279	100	
319.98434	84	
321.42706	72	
321.73373	72	
324.14014	78	
325.08264	76	
325.77375	74	
END IONS

###FS:    #m/z: 340.94196 #charge 1+
###MS: 81
###MSMS: 83
BEGIN IONS
TITLE=Cmpd 62, +MS2(340.9420), 28.0-35.0eV, 1.8min #83
RTINSECONDS=106.756
SCANS=81,83
PEPMASS=340.94196	1030032
CHARGE=1+
188.95071	78	
190.95135	184	1+
192.92589	220	
196.88643	150	
205.04421	94	
205.95092	82	
207.41962	96	
208.54765	72	
208.96108	150	
210.61879	76	
210.94647	316	1+
212.87941	224	
213.88357	148	
213.93869	1068	1+
214.90092	74	
215.88847	292	1+
215.93711	322	
217.88054	182	
218.88570	292	
219.87345	134	
221.89080	84	
222.41963	94	
222.95085	72	
226.87952	102	
226.89742	94	
226.94708	88	
227.85830	80	
228.94022	130	
230.89196	266	
231.11721	72	
231.89223	202	
231.95105	1470	1+
232.88927	110	
232.91463	86	
233.82886	86	
233.86978	106	
233.88233	78	
233.89899	344	
233.95082	106	
235.95130	84	
236.14734	108	
237.04461	90	
239.39271	78	
240.04871	72	
240.83992	248	
241.84713	216	
242.83888	128	
242.90374	120	
243.83295	438	
244.16963	100	
246.97617	140	
247.79414	74	
247.88038	84	
248.87356	88	
249.92658	78	
249.96347	388	1+
250.89891	204	
252.97722	92	
254.90817	142	
254.96720	418	1+
255.07870	112	
256.26354	122	
256.85048	258	
256.90214	108	
256.91873	138	
256.96261	262	1+
257.06819	96	
257.87007	92	
258.05154	112	
258.84590	242	
259.83455	134	
259.85458	202	
259.95795	366	1+
260.83668	542	1+
260.88009	74	
262.80145	122	
262.84242	250	1+
262.90871	86	
264.86754	128	
265.86760	82	
266.40610	84	
266.91787	78	
267.82605	188	
268.83905	272	1+
268.85931	76	
269.08491	74	
270.83110	120	
272.85622	84	
274.86429	124	
274.89944	148	
276.02583	80	
276.85771	636	1+
276.98364	108	
277.40671	78	
278.84722	720	1+
278.96021	312	1+
279.67948	74	
279.88317	128	
279.96292	310	1+
280.83947	126	
281.05901	86	
281.13506	80	
281.86004	84	
282.93021	78	
283.43395	76	
283.51431	80	
283.88106	84	
284.76030	74	
284.93404	78	
285.06870	88	
285.14386	88	
287.86401	82	
288.41633	96	
289.81333	220	1+
289.88068	108	
290.02650	100	
290.87594	80	
292.94040	90	
293.44110	74	
293.87339	94	
294.01742	80	
294.87094	132	
295.86488	92	
296.36987	94	
296.85825	76	
297.85595	74	
297.89698	82	
297.98001	110	
299.13919	74	
299.78531	190	
299.87208	114	
299.92562	80	
301.85700	74	
302.05360	76	
302.87543	108	
302.94532	142	
304.87705	76	
305.08516	92	
307.12808	96	
307.81069	82	
309.98606	92	
310.86883	78	
312.66838	114	
312.80737	94	
314.11160	102	
314.77162	88	
315.82666	96	
320.93370	76	
323.40460	94	
323.56580	92	
323.76043	72	
323.97889	82	
324.87313	80	
325.83412	72	
325.90260	88	
326.90503	118	
327.75631	102	
327.87834	84	
329.96042	72	
331.43671	100	
331.82317	94	
333.24957	80	
334.62529	84	
335.87317	74	
339.80228	88	
345.18576	72	
346.40705	106	
END IONS

###FS:    #m/z: 363.95807 #charge 1+
###MS: 81
###MSMS: 84
BEGIN IONS
TITLE=Cmpd 63, +MS2(363.9581), 28.0-35.0eV, 1.8min #84
RTINSECONDS=107.529
SCANS=81,84
PEPMASS=363.95807	425696
CHARGE=1+
54.87918	178	
68.46803	80	
93.90182	114	
182.86691	78	
187.86536	90	
187.93267	78	
189.86156	450	
191.85844	194	
196.88454	208	
197.87141	86	
198.03513	80	
199.91952	80	
207.29564	92	
207.87425	196	
209.87074	98	
209.94409	1478	1+
210.88225	376	
212.87948	1406	1+
214.89866	188	1+
214.98906	82	
221.81024	86	
222.95325	242	
223.95063	142	
224.83062	92	
224.92241	78	
224.95135	912	1+
226.94828	5880	1+
226.97123	126	
227.39328	86	
227.91534	218	
228.89493	520	
228.91484	88	
228.94266	6414	1+
230.89019	1638	1+
230.91807	80	
231.03184	98	
231.16383	82	
232.88495	340	
233.03872	80	
233.07773	84	
233.88468	154	
234.87891	220	
237.92992	92	
238.94457	116	
238.99559	92	
239.06590	80	
240.08080	96	
240.83473	144	
240.93939	338	
240.96353	226	
240.98057	84	
241.94454	448	
242.81771	518	1+
242.94177	1482	1+
242.96196	420	1+
243.06580	96	
243.82136	460	1+
243.91257	84	
244.95760	3640	1+
244.98267	112	
245.94530	278	
246.80385	120	
246.91284	108	
246.95389	4508	1+
246.97847	126	
247.80389	358	1+
248.11103	86	
248.43029	82	
248.80473	212	1+
248.90055	1516	1+
249.05582	176	
249.13338	86	
250.89916	122	
250.97474	126	
251.03055	100	
252.42351	90	
252.95841	84	
253.13400	112	
253.90372	186	
254.91040	82	
255.39359	84	
258.83518	142	
258.86654	82	
258.97214	116	
259.83955	92	
260.83089	510	1+
260.97004	430	1+
263.79941	84	
263.85340	78	
263.89534	80	
264.81837	334	
264.96631	114	
265.08564	110	
266.79835	94	
266.81643	242	
267.81545	166	
267.97479	822	1+
268.81311	112	
269.96899	818	1+
271.05253	84	
272.80798	92	
272.89322	84	
274.49175	100	
274.79188	146	
274.91434	156	1+
275.81471	96	
276.81702	236	
276.85168	148	
278.80660	134	
279.10328	88	
279.84830	144	
280.79279	346	1+
280.92129	104	
281.09591	82	
281.12069	78	
281.43175	92	
282.79007	482	1+
282.89622	94	
283.87851	212	1+
284.82202	414	1+
284.84224	552	1+
285.79381	124	
285.84457	480	1+
289.16387	78	
289.93458	96	
290.78764	252	1+
291.85462	84	
292.35639	86	
293.12119	78	
293.85909	180	
294.12606	154	
294.43018	82	
295.42783	86	
296.80937	258	
297.38106	92	
297.80145	1106	1+
298.77820	78	
298.80331	944	1+
299.44061	78	
299.91046	82	
300.80042	766	1+
301.83390	92	
301.86357	272	
302.80164	134	
302.86380	172	
303.81340	136	
303.85627	1024	1+
303.88029	82	
306.88662	318	1+
307.79813	102	
307.88812	230	1+
311.88326	210	1+
312.94747	156	
314.91097	78	
316.09332	94	
316.84678	78	
318.67643	94	
318.81813	136	
318.90899	86	
318.94083	170	
319.58247	90	
321.82190	126	
321.86467	174	
322.82174	108	
322.88603	84	
322.93379	198	
324.87825	142	
324.89780	144	
325.86698	82	
326.87080	346	1+
331.75246	122	
331.94011	84	
335.68173	94	
336.76808	98	
336.95233	136	
339.08270	78	
339.82948	96	
340.82757	88	
340.93992	120	
342.96719	80	
347.90146	144	1+
349.78627	78	
350.43405	96	
350.79313	78	
355.20615	78	
365.74352	86	
368.88514	92	
END IONS

###FS:    #m/z: 340.94194 #charge 1+
###MS: 85
###MSMS: 86
BEGIN IONS
TITLE=Cmpd 64, +MS2(340.9419), 28.0-35.0eV, 1.9min #86
RTINSECONDS=111.192
SCANS=85-86
PEPMASS=340.94194	995336
CHARGE=1+
176.42698	72	
190.93235	76	
190.94931	174	
192.89202	84	
192.92865	158	
193.95270	130	
196.89966	80	
204.92107	102	
205.95079	146	
208.84740	92	
208.94148	108	
208.95891	342	
211.94033	120	
212.88256	152	
213.87786	84	
213.94018	816	1+
214.89732	102	
215.88786	318	
215.94067	164	
216.94168	74	
217.88211	110	
222.95481	72	
223.95864	82	
224.83498	92	
224.97742	174	
227.95434	104	
228.84470	128	
228.94311	90	
229.84442	82	
230.88835	742	1+
231.78619	98	
231.89045	468	1+
231.95105	856	1+
232.91487	90	
233.54859	126	
233.57280	88	
233.89839	148	
233.94278	74	
234.03125	88	
234.87916	86	
237.07087	72	
238.88365	102	
239.90200	88	
240.83867	438	1+
240.96097	206	
241.45667	114	
241.84266	342	1+
241.87464	84	
241.88971	72	
243.83050	190	
243.95474	82	
245.84654	112	
245.91506	78	
245.95569	116	
246.83257	80	
246.97896	94	
248.14982	80	
248.89770	262	1+
248.97001	92	
248.99299	78	
250.91771	70	
251.88531	78	
252.01010	92	
252.07256	106	
254.87395	78	
254.93865	70	
254.96754	366	1+
255.07701	174	
255.89789	204	1+
256.85383	100	
256.87636	136	
256.96402	108	
257.00656	78	
257.95640	100	
258.84895	492	1+
259.85439	338	1+
259.95059	112	
260.83497	762	1+
261.15601	72	
261.40587	74	
262.83978	112	
262.96277	140	
264.85401	192	1+
264.90168	88	
264.97950	72	
266.83453	150	
267.92602	76	
268.13702	76	
268.84132	212	
270.85041	100	
270.90288	84	
271.95263	78	
272.93441	188	
273.56691	90	
273.79046	138	
274.85938	102	
274.90741	110	
275.81079	72	
275.86148	80	
275.89945	106	
276.46870	90	
276.60344	72	
276.85940	506	
276.88146	134	
277.82828	78	
277.85977	254	
277.94285	84	
278.84763	648	
279.80193	138	
279.84410	338	
279.94016	74	
279.95877	70	
280.85580	494	1+
280.86955	80	
281.03232	74	
281.04797	106	
281.89429	140	
282.91701	96	
284.93200	74	
286.80678	76	
286.86019	72	
286.89612	78	
286.91273	72	
286.98343	104	
287.07323	72	
292.85886	92	
292.89659	72	
294.86884	536	1+
295.88530	220	
297.80902	88	
297.90023	92	
297.92152	92	
298.86299	76	
299.85086	166	1+
299.87539	76	
299.92561	82	
300.78711	82	
300.81923	98	
302.97827	72	
304.05245	74	
304.80404	76	
305.04228	78	
305.95035	74	
306.14761	80	
306.59724	110	
307.79974	220	
307.88146	120	
308.87157	88	
308.89417	124	
310.88031	186	
311.88307	78	
312.79500	80	
312.82143	106	
313.94412	122	
315.87720	72	
325.46585	78	
326.17531	78	
326.89451	98	
327.83209	128	
328.94631	80	
329.88035	142	
330.81194	124	
337.78152	70	
338.87282	82	
344.92104	72	
345.88877	96	
END IONS

###FS:    #m/z: 363.95811 #charge 1+
###MS: 85
###MSMS: 87
BEGIN IONS
TITLE=Cmpd 65, +MS2(363.9581), 28.0-35.0eV, 1.9min #87
RTINSECONDS=111.964
SCANS=85,87
PEPMASS=363.95811	427272
CHARGE=1+
129.55568	100	
185.86401	78	
189.86257	364	1+
190.92740	82	
191.85768	430	1+
192.89244	80	
194.15284	78	
202.08371	80	
204.93537	82	
206.41296	96	
207.87309	294	1+
209.94343	1022	1+
209.98088	78	
210.03078	122	
210.88486	182	
211.03720	88	
212.87966	1258	1+
215.99520	86	
216.41406	100	
218.91105	82	
219.92131	96	
220.05804	86	
222.95454	658	1+
223.83573	78	
224.88032	232	1+
224.94957	956	1+
226.45724	94	
226.91734	184	1+
226.94831	7690	1+
228.89605	212	
228.94389	7842	1+
229.89919	158	
230.89064	2346	1+
231.04240	82	
231.88360	86	
232.11900	82	
232.88437	296	1+
233.35083	102	
233.39664	90	
233.95686	102	
234.87977	108	
235.08452	92	
237.13905	80	
237.38101	86	
238.02481	84	
238.83818	80	
240.83653	170	1+
240.94102	830	
240.96421	252	
241.09220	82	
241.75982	80	
241.94010	1372	1+
241.96369	140	
242.24879	90	
242.83290	186	
242.94232	978	1+
242.96062	442	
243.83307	128	
244.82065	126	
244.95826	3232	
245.94840	190	
246.80732	142	
246.91065	92	
246.95362	4166	1+
248.80257	124	
248.84441	192	1+
248.89932	814	1+
251.55599	78	
251.80227	126	
251.90029	150	
253.79086	78	
253.90636	218	
254.09312	80	
258.02999	92	
258.61993	88	
258.84501	142	
260.19011	82	
260.83656	382	
260.85460	160	
260.96939	448	1+
261.82912	360	1+
262.40746	78	
262.89396	306	1+
263.05451	114	
263.98424	202	
264.95928	136	
265.06559	78	
265.81193	550	1+
266.09209	78	
266.81397	472	1+
266.85288	100	
267.97493	402	
268.96591	860	1+
269.97000	728	1+
270.11046	92	
270.84544	140	
271.92202	224	
272.87260	98	
272.92189	128	
273.44516	84	
273.85059	232	1+
275.81386	82	
276.85606	140	
277.06919	90	
277.50273	76	
277.85733	142	
278.79721	280	1+
278.87668	78	
278.95270	184	1+
279.10131	90	
280.78858	444	1+
280.83511	156	
280.90258	96	
281.08991	94	
281.83159	286	1+
282.13655	90	
282.77646	88	
283.85157	108	
283.99562	128	
284.82269	130	
285.53977	88	
285.84742	276	
286.41794	86	
286.45345	98	
286.80404	118	
286.93171	86	
289.87430	118	
292.43443	92	
292.87944	190	1+
293.11972	140	1+
293.92686	98	
293.94204	82	
295.85675	102	
295.87261	130	
296.81075	186	
297.80325	1160	1+
298.08246	94	
298.80429	840	1+
299.86037	102	
299.87267	92	
300.07630	84	
300.80099	642	1+
300.84903	84	
301.86052	206	
302.79244	82	
302.85520	936	1+
303.81224	216	1+
303.93268	86	
303.94731	104	
304.33290	82	
304.90259	178	
305.25245	94	
307.88311	78	
309.87439	260	
310.42073	96	
310.87785	110	
313.82027	76	
314.98306	92	
316.81611	398	1+
317.90716	220	1+
318.80920	142	
318.88047	288	1+
319.41120	86	
319.86583	80	
320.14477	108	
322.93131	210	
323.15079	82	
323.93353	86	
324.94312	78	
326.87436	462	
328.40754	88	
328.89245	118	
329.87993	102	
334.62282	78	
336.94743	98	
337.82781	154	
338.12257	76	
338.87092	148	
339.82910	260	1+
339.84750	84	
340.94396	288	
343.70672	142	
344.74895	108	
347.91349	92	
349.76588	78	
352.89127	142	
355.41932	84	
358.78819	100	
361.29308	94	
362.18536	80	
363.96095	98	
367.12307	82	
END IONS

###FS:    #m/z: 336.94688 #charge 1+
###MS: 85
###MSMS: 88
BEGIN IONS
TITLE=Cmpd 66, +MS2(336.9469), 28.0-35.0eV, 1.9min #88
RTINSECONDS=112.736
SCANS=85,88
PEPMASS=336.94688	64732
CHARGE=1+
69.96670	80	
102.85234	80	
183.87086	100	
193.95958	70	
196.86357	82	
202.99231	82	
205.94866	102	
208.97858	74	
211.89049	72	
211.94478	2010	1+
212.10637	84	
212.87948	996	1+
213.94168	962	1+
214.88101	576	1+
215.93918	114	
217.97208	86	
220.88608	82	
226.39089	78	
228.11244	78	
228.84544	80	
228.89519	212	
229.95587	2274	1+
230.88918	1076	1+
231.11359	108	
231.95216	1224	1+
233.82721	96	
233.94928	134	
234.83343	76	
234.87546	88	
235.82445	70	
235.89246	214	
235.97762	70	
236.92157	114	
238.01925	76	
238.84190	80	
238.86229	142	
240.84063	550	1+
241.08058	74	
242.18197	76	
245.83391	80	
246.85684	236	
246.97811	110	
247.43085	100	
247.96560	362	
248.06869	74	
248.12669	74	
248.55425	70	
248.86430	72	
248.90201	540	1+
249.96112	212	
250.08012	74	
250.09338	72	
250.42596	78	
250.83322	426	1+
250.92486	154	1+
250.95242	330	1+
250.97407	82	
251.00091	84	
251.05250	82	
251.83605	246	1+
252.09576	94	
252.95504	288	
252.97229	1002	1+
253.00496	88	
253.12424	72	
253.90784	498	
254.02194	154	
254.81324	72	
254.86006	104	
254.96655	558	
255.21883	70	
256.87136	114	
257.84438	580	1+
257.86420	84	
258.10691	78	
258.84712	502	1+
258.87685	76	
260.81856	70	
260.85934	110	
260.89776	84	
260.94572	76	
261.17185	82	
261.43580	78	
261.82325	104	
261.84614	96	
261.93417	74	
262.83780	90	
262.96273	84	
264.10893	78	
265.42553	86	
266.21420	72	
266.84596	78	
267.95026	70	
268.09274	88	
268.84167	872	1+
269.02033	78	
270.02246	74	
270.98489	152	
271.20823	76	
271.84527	172	1+
272.87260	98	
272.90239	86	
274.86263	248	1+
274.89665	356	1+
274.97054	102	
275.91995	78	
276.85574	692	1+
276.93463	80	
277.83461	178	
278.83635	532	1+
279.02693	72	
280.79550	72	
281.05383	198	
281.88511	74	
282.79300	90	
283.05457	70	
284.45572	76	
285.43182	78	
285.84969	1164	1+
285.93197	78	
286.85235	844	1+
288.12891	70	
288.86160	120	
289.85505	84	
290.18541	72	
290.86138	80	
290.94371	70	
292.86508	84	
292.89129	74	
293.10819	76	
293.85324	78	
294.15638	86	
295.04385	78	
295.10098	70	
298.01452	78	
300.87896	122	
301.89771	70	
302.38678	74	
302.77995	72	
303.86620	68	
304.38405	80	
305.06383	72	
305.86707	86	
307.89674	88	
309.86567	178	
310.87839	220	
310.89581	82	
311.86120	84	
312.43405	102	
312.79525	70	
312.87756	120	
313.81353	78	
316.87748	74	
317.58564	124	
321.45987	106	
321.93095	72	
322.02604	84	
322.78837	120	
324.89030	76	
325.42163	84	
325.89668	164	
327.88699	306	1+
329.94933	82	
330.87102	74	
330.98041	72	
331.44106	78	
331.88365	122	
332.40978	80	
332.87310	76	
334.93957	70	
335.78059	70	
337.83582	82	
339.15999	72	
339.71185	74	
341.63122	106	
END IONS

###FS:    #m/z: 363.95797 #charge 1+
###MS: 89
###MSMS: 90
BEGIN IONS
TITLE=Cmpd 67, +MS2(363.9580), 28.0-35.0eV, 2.0min #90
RTINSECONDS=116.411
SCANS=89-90
PEPMASS=363.95797	427206
CHARGE=1+
109.52386	86	
178.94282	136	
182.86770	112	
184.16584	80	
185.86796	122	
189.52848	88	
189.86397	818	
191.86004	736	1+
191.94101	98	
194.88732	272	1+
196.88161	210	
196.95845	84	
198.81347	82	
200.94664	88	
207.87681	186	
207.94922	178	
208.89160	78	
208.95858	138	
209.01947	84	
209.86999	118	
209.94405	2566	1+
210.11269	80	
210.88501	610	
212.88036	3080	1+
214.87960	230	1+
214.90272	84	
215.83649	86	
216.40655	86	
218.86240	196	1+
221.45732	78	
222.95212	1812	1+
224.94931	2916	1+
224.97225	486	1+
225.88901	310	1+
226.40013	84	
226.94826	15484	1+
226.99824	94	
227.87857	130	
228.05273	138	1+
228.89447	1086	1+
228.94331	13204	1+
229.25048	88	1+
230.89096	4748	
231.13466	124	
231.89273	160	
231.90907	120	
232.89227	254	
232.93535	82	
238.83367	124	
240.08471	100	
240.94213	506	
240.96282	1220	1+
241.84127	138	
241.94213	560	
242.85893	80	
242.90927	96	
242.94366	1158	
242.96086	872	
243.82963	140	
243.90096	88	
243.96278	420	
244.91860	82	
244.95811	6404	1+
245.20695	140	1+
245.84156	126	
245.87077	80	
245.97681	106	
246.61860	78	
246.91245	210	
246.95352	7140	1+
248.80408	238	1+
248.90193	1530	1+
249.92246	128	
250.03184	82	
250.89513	314	1+
250.94667	82	
251.03087	82	
251.15790	80	
252.45060	110	
253.90679	208	
255.90523	228	1+
256.98157	82	
257.11947	84	
257.97219	552	1+
258.83987	258	
258.97398	460	1+
259.84955	178	
260.83387	284	1+
260.96920	812	1+
261.48143	100	
263.82978	180	
263.98117	124	
264.87174	80	
264.96574	172	
265.04755	78	
265.90812	88	
265.98559	106	
266.81168	644	1+
266.98150	210	
267.01647	80	
267.97412	720	1+
269.81063	84	
269.84283	78	
269.96951	926	1+
270.37761	96	
271.13924	80	
271.91836	334	1+
272.79493	188	1+
274.86754	122	
275.90541	78	
276.39735	92	
276.42812	94	
276.81760	98	
277.82802	82	
278.80219	136	
279.10480	160	
279.79991	100	
279.81447	86	
280.10858	92	
280.79295	926	1+
280.92247	154	
280.99553	88	
281.46458	94	
281.97058	182	1+
283.84611	164	
283.87177	110	
283.93193	92	
284.80003	144	
285.85010	206	
287.82005	86	
288.79597	80	
290.79883	250	1+
290.84281	82	
291.89112	106	
291.98708	118	
292.86135	156	
292.89010	82	
293.02875	80	
293.85546	156	
294.85551	144	
295.42164	100	
295.85688	102	
296.81301	142	
297.80218	1382	1+
298.80300	1428	1+
299.82384	122	
300.23381	96	
300.85671	494	1+
300.86739	114	
301.24125	96	
301.79601	338	1+
302.76623	104	
302.85502	746	1+
303.33754	80	
303.85739	618	1+
304.79334	94	
305.01217	82	
305.16474	82	
307.41673	134	
307.54378	104	
307.88321	168	
308.86923	214	1+
308.93226	78	
312.01716	82	
313.86167	196	1+
314.83259	80	
316.81432	212	
317.81449	164	
317.88690	194	1+
318.81276	112	
318.94080	92	
319.72741	102	
321.81641	354	1+
321.86692	138	
322.93013	114	
323.10638	102	
324.13354	80	
324.87805	106	
325.80127	176	1+
325.89577	94	
326.87140	118	
328.16715	92	
329.87362	134	
330.20825	96	
332.89929	140	
335.85042	78	
336.94406	324	
337.88110	216	1+
340.94264	200	1+
341.01646	86	
348.87774	82	
352.82669	96	
352.88075	162	
355.88698	82	
356.05382	82	
356.84642	92	
360.35991	92	
365.03715	80	
367.73708	256	1+
END IONS

###FS:    #m/z: 507.84724 #charge 1+
###MS: 89
###MSMS: 91
BEGIN IONS
TITLE=Cmpd 68, +MS2(507.8472), 28.2-35.2eV, 2.0min #91
RTINSECONDS=117.191
SCANS=89,91
PEPMASS=507.84724	189718
CHARGE=1+
191.87436	144	
196.01731	502	1+
210.03129	136	
210.94563	124	
213.88504	224	1+
214.88732	142	1+
232.89999	410	1+
236.88855	124	
238.06386	194	
251.91729	142	
252.07900	190	1+
253.82528	178	1+
258.87416	248	1+
261.12283	128	
266.16859	526	1+
268.78801	112	
268.97091	124	
270.80981	110	
271.86079	186	
276.85597	116	
278.83382	232	1+
278.86073	114	
283.41909	116	
284.90184	148	
285.33631	114	
285.79667	136	
285.85544	228	1+
287.85326	814	1+
288.93735	128	
289.88054	256	
290.85966	128	
291.13708	144	
291.86141	112	
291.88252	114	
293.82658	216	1+
293.87380	820	1+
294.12697	180	1+
294.86175	208	
298.80184	222	
298.83986	118	
299.85237	390	1+
299.88337	118	
300.85674	286	1+
303.86833	784	1+
305.34794	144	
305.86371	970	1+
306.12589	142	
307.88890	526	
308.14189	652	
308.40347	112	
308.87323	1182	1+
308.93758	124	
309.36872	250	1+
309.88942	388	1+
310.15695	488	1+
310.86880	160	
311.84028	226	1+
311.88535	2284	1+
311.94127	206	1+
312.94473	178	1+
314.86622	380	
314.88945	152	
315.86789	230	
316.85924	156	
318.93527	146	
319.37884	116	
319.85845	154	
321.81385	166	1+
322.87029	198	
323.87414	324	
324.86336	182	
325.90475	174	
326.88438	2252	1+
328.81891	230	1+
328.85166	138	
329.90018	216	
331.13917	138	
332.87755	308	1+
334.79939	222	1+
334.81214	136	
335.78221	134	
335.84263	262	
336.87750	344	1+
336.94728	160	
337.83276	120	
339.38888	252	1+
339.89756	112	
340.85680	124	
341.82688	114	
343.76706	112	
343.82705	178	1+
344.78328	164	
345.78245	140	
345.90728	124	
346.83089	208	1+
347.13773	116	
347.75885	400	1+
347.77662	304	1+
349.75957	298	
350.76856	182	
350.82957	182	
350.89031	538	1+
350.96665	110	
351.07032	136	
351.76635	124	
353.83156	214	1+
353.85581	392	1+
354.78305	196	
354.80841	154	
355.79845	200	1+
356.71886	180	1+
356.88191	132	
358.13705	126	
358.76353	182	1+
358.84565	204	1+
362.85419	144	
363.77269	140	
365.77692	110	
366.18323	176	
366.73693	174	
366.76199	516	1+
366.84150	808	1+
367.70803	288	1+
367.76643	424	1+
367.91191	114	
368.83648	544	1+
368.89859	362	
369.11775	126	
369.80331	234	1+
369.84015	472	1+
370.78392	114	
370.80457	144	1+
371.72444	112	
371.90253	110	
372.72497	210	1+
372.78489	150	1+
372.81995	116	
373.05392	156	1+
373.38983	116	
373.90336	218	1+
374.82122	118	
375.77966	116	
376.86684	210	1+
378.90087	130	
381.83995	494	1+
382.80575	118	
383.76112	238	1+
383.80063	188	
384.85361	1196	1+
384.89219	150	
385.37804	158	
386.80839	126	
386.84626	664	1+
387.20219	112	
387.84644	366	1+
389.73114	218	1+
390.78468	194	
390.84157	484	
391.84412	466	
392.82750	772	1+
392.86583	116	
394.06135	144	
394.78004	136	
395.82858	200	
396.75452	126	
396.80385	204	1+
398.72895	288	1+
398.84726	580	1+
399.85130	494	1+
400.72594	484	1+
400.78062	110	
402.86464	594	1+
404.82760	138	
405.73669	122	
405.76896	436	1+
405.79905	110	
405.86688	138	
406.72732	304	1+
406.78990	260	1+
406.85662	228	
407.75028	324	1+
407.86803	778	
408.85438	1628	1+
409.71904	510	1+
409.74456	356	1+
410.71910	298	1+
410.74429	226	1+
410.83937	880	1+
411.79932	122	
412.72764	208	
412.84368	156	
412.87233	508	1+
413.08809	178	1+
413.75398	120	
414.37730	132	
416.87465	162	
417.86164	134	
418.75984	204	
421.88457	156	
422.82495	304	1+
422.86702	144	
422.88791	200	
423.77419	510	1+
423.79398	136	
423.86980	392	1+
425.75599	374	
425.80961	270	1+
425.82810	140	
426.75801	250	
426.86158	958	1+
427.73398	972	1+
428.70421	416	1+
428.84963	1080	1+
429.70575	302	1+
429.73951	582	1+
429.78597	272	1+
429.82912	112	
430.77056	188	
430.78973	190	1+
430.86262	466	1+
431.89304	132	
433.85209	198	
434.85427	122	
434.88314	144	
436.83252	236	1+
437.76926	194	1+
439.89874	328	1+
440.88146	124	
442.44482	150	
442.78212	152	
443.75529	112	
444.79221	354	1+
444.87226	1990	1+
445.68905	132	
445.72129	130	
445.74123	150	
446.72446	118	
446.74675	236	
447.70252	270	
448.88139	602	1+
449.77179	164	
450.70290	156	
450.75183	320	1+
453.86581	198	1+
457.72007	154	
457.90596	336	1+
460.20080	116	
462.88690	816	1+
463.86803	130	
465.71416	116	
467.89325	178	
468.78046	130	
470.73527	126	
485.90047	542	
507.81221	124	
END IONS

###FS:    #m/z: 336.94693 #charge 1+
###MS: 89
###MSMS: 92
BEGIN IONS
TITLE=Cmpd 69, +MS2(336.9469), 28.0-35.0eV, 2.0min #92
RTINSECONDS=117.964
SCANS=89,92
PEPMASS=336.94693	62730
CHARGE=1+
182.86824	84	
185.87456	74	
196.88340	114	
198.03159	80	
202.91024	100	
205.95105	84	
209.37847	98	
209.93501	76	
210.88685	174	
210.94836	84	
211.94452	2332	1+
212.87797	1188	1+
212.90045	198	
213.03836	84	
213.86182	80	
213.94029	982	1+
215.93912	302	
216.14651	78	
216.91814	84	
217.93748	164	
218.83691	92	
222.97373	78	
223.96151	166	1+
226.94922	80	
228.89346	114	
228.93665	156	
229.95534	2112	1+
230.89005	1452	1+
231.95119	962	1+
232.54955	82	
232.57198	106	
232.98585	80	
233.82988	130	
233.94989	256	
234.83936	90	
234.89079	238	1+
235.89296	262	1+
236.35501	78	
237.07280	94	
237.39615	100	
237.82590	76	
238.98797	80	
239.84654	100	
240.83689	74	
241.89530	78	
242.84090	154	
242.99287	92	
243.85325	98	
245.83398	76	
246.85950	84	
247.96744	432	1+
248.89987	206	
249.83737	76	
249.90467	90	
249.96001	152	
250.83113	676	1+
250.95571	230	
251.83448	416	1+
251.88856	98	
251.92239	78	
251.96534	150	
252.97245	1230	1+
253.57794	76	
253.90593	408	1+
254.09802	76	
254.89373	72	
254.96713	548	1+
255.07382	154	
255.90013	84	
256.85262	268	1+
256.92462	82	
256.96514	134	
257.08612	84	
257.40762	74	
258.84818	564	1+
260.89744	174	1+
261.85844	92	
261.94201	74	
261.97979	86	
262.50517	80	
263.85944	82	
264.38228	80	
264.82892	106	
264.87068	88	
265.83865	334	1+
267.86183	86	
268.03856	80	
268.84070	808	1+
270.86483	108	
270.98140	242	
271.05273	82	
271.90827	110	
272.39030	78	
272.86675	72	
272.92380	108	
273.35994	84	
274.01997	82	
274.42093	86	
275.04501	124	
275.54482	76	
276.05838	72	
276.85831	584	1+
277.82098	110	
277.84362	142	
277.96223	138	
278.83662	500	
279.20746	82	
279.85783	82	
280.86894	80	
282.87138	196	1+
283.36740	92	
285.81563	80	
285.85165	240	
286.85447	676	1+
288.14121	74	
289.51665	92	
289.86230	116	
289.88106	82	
292.44265	106	
292.82064	76	
292.83728	136	
293.10923	154	
293.58404	100	
293.83023	180	1+
293.85961	86	
293.99851	194	
294.11355	156	
294.16917	82	
294.90475	76	
296.85334	76	
297.39818	86	
297.42764	90	
297.60986	98	
297.89050	78	
298.86959	78	
298.95541	76	
299.88377	144	1+
300.87288	98	
302.12403	74	
302.37374	78	
303.94083	74	
306.82903	80	
308.42723	94	
308.86530	114	
309.86987	146	
310.38206	90	
311.55692	74	
311.86203	86	
312.42304	72	
312.79992	84	
312.94860	116	
312.98331	72	
315.85053	84	
316.87071	82	
320.25681	90	
320.88112	102	
320.96034	72	
321.04805	80	
322.79521	76	
323.83295	80	
323.97704	88	
325.90077	118	
326.68989	102	
326.85863	114	
327.51579	74	
328.15153	76	
329.44332	74	
329.88255	74	
336.28725	74	
336.39982	86	
338.38680	102	
338.85022	74	
339.84529	138	
341.09815	78	
341.74239	76	
END IONS

###FS:    #m/z: 322.93134 #charge 1+
###MS: 93
###MSMS: 94
BEGIN IONS
TITLE=Cmpd 70, +MS2(322.9313), 28.0-35.0eV, 2.0min #94
RTINSECONDS=121.661
SCANS=93-94
PEPMASS=322.93134	2898286
CHARGE=1+
134.42975	68	
156.27211	106	
164.33426	66	
186.94250	106	
187.88541	82	
187.91929	94	
190.89166	70	
191.85988	72	
192.89038	74	
194.03805	90	
197.86772	68	
201.04792	82	
205.89621	72	
205.94908	178	
206.96359	70	
209.94357	66	
210.37997	68	
211.90357	84	
211.93215	68	
212.87523	74	
212.89673	82	
213.07802	72	
213.93189	72	
216.41945	72	
220.86764	72	
220.88576	74	
221.00429	72	
221.82737	216	1+
222.95593	132	
223.95853	108	
224.93549	70	
226.89740	124	
227.22303	92	
228.23127	80	
230.83544	152	
230.88599	68	
231.02204	66	
232.82332	72	
233.15846	142	
234.04794	70	
235.81892	96	
236.01719	80	
236.38498	66	
236.84431	72	
236.89352	186	1+
237.06725	96	
237.95845	84	
238.90053	202	1+
238.94183	266	
239.03157	72	
240.09205	76	
240.82728	278	1+
240.94173	3288	
241.87869	166	1+
241.94281	1702	
242.01962	78	
242.79215	72	
242.94286	6498	1+
243.13375	88	
243.25887	74	
243.82422	132	
243.99921	70	
244.82350	108	
244.85720	82	
244.94077	1248	
245.82647	78	
246.21948	66	
246.82867	70	
246.90297	86	
246.97576	98	
247.89654	82	
248.84802	124	
248.90482	80	
249.83178	68	
251.06751	74	
252.47245	94	
252.81584	66	
252.91930	66	
252.97973	80	
254.38909	80	
256.78881	72	
257.12720	82	
258.83235	272	
260.83085	236	
260.93570	88	
261.83653	114	
262.08136	96	
262.83196	404	1+
262.91992	138	
263.90553	76	
264.26826	68	
265.03964	76	
265.09362	76	
265.83575	70	
266.89220	70	
266.96613	70	
266.99227	70	
267.13644	74	
267.34939	100	
268.81698	76	
269.08011	142	
269.80433	78	
269.87716	66	
271.79863	72	
272.79617	248	1+
272.85245	76	
273.81437	74	
273.85537	80	
274.88451	76	
275.80757	78	
277.84454	90	
277.98360	70	
278.03004	140	
278.08811	76	
278.84924	80	
279.09255	950	1+
279.89495	80	
281.86725	90	
282.37177	80	
283.06955	142	
283.35694	88	
283.78942	148	
284.06666	70	
284.29714	178	
284.86099	236	1+
285.88456	70	
287.91329	74	
288.19765	84	
289.05493	70	
289.88107	116	
290.86568	76	
291.81014	300	1+
292.87548	76	
292.93426	78	
296.89636	66	
297.79323	130	
298.80696	78	
298.86318	84	
299.85222	92	
301.86426	180	1+
303.72300	82	
305.80736	100	
305.88348	72	
306.88603	88	
307.80363	258	1+
307.89709	76	
308.89292	122	
309.83454	74	
310.88174	88	
312.87454	98	
313.86375	72	
314.80220	72	
314.86510	98	
317.37801	90	
317.43061	90	
318.81693	80	
320.92939	72	
321.92907	82	
322.81957	76	
323.89479	72	
324.80395	84	
326.37270	72	
327.80237	146	
END IONS

###FS:    #m/z: 507.84776 #charge 1+
###MS: 93
###MSMS: 95
BEGIN IONS
TITLE=Cmpd 71, +MS2(507.8478), 28.2-35.2eV, 2.1min #95
RTINSECONDS=122.433
SCANS=93,95
PEPMASS=507.84776	204858
CHARGE=1+
196.01716	244	
214.88484	142	
223.97662	212	
224.04874	172	
224.97388	192	
232.89667	704	1+
234.89124	166	
236.88805	252	
237.05583	144	
238.06009	176	
239.07483	266	1+
240.07979	178	1+
241.85474	210	
252.07758	210	
252.14002	182	
254.09573	124	
258.03929	202	1+
258.87597	126	
259.39558	182	
259.91295	142	
261.38404	136	
264.08013	130	
266.09546	162	
266.38835	124	
274.85121	144	
278.83585	314	
280.11926	160	
283.94522	144	1+
285.85930	280	
286.86971	140	
287.02944	88	1+
287.85248	870	
287.89686	342	1+
288.84163	428	1+
289.88336	152	
290.86166	164	
293.87454	1006	1+
294.12390	160	
294.90135	146	
298.84055	178	
298.87945	432	1+
299.86252	290	1+
299.88396	314	1+
303.80607	122	
303.86705	944	1+
305.86376	1478	1+
305.95754	162	
307.85733	192	
307.88686	176	
308.14111	606	1+
308.79776	246	1+
308.87338	1048	1+
309.85085	158	
309.88997	342	
310.15806	730	1+
310.78564	186	1+
310.85809	208	
310.91439	132	
311.88332	2914	1+
312.17654	398	1+
313.11235	126	
313.17047	222	1+
314.83328	216	1+
314.86604	560	
314.90746	124	
315.81798	138	
315.88254	194	
316.87354	368	1+
317.81908	124	
317.87821	292	1+
322.88360	140	
323.87626	402	
324.82206	210	1+
324.87261	248	
325.90691	366	1+
326.88416	1798	1+
327.12496	132	
327.81017	146	
328.87080	260	
330.16528	272	
330.88103	150	
331.85428	142	
331.87513	246	
332.77622	212	1+
332.82776	138	
332.87897	456	
332.90696	178	
333.85732	290	1+
334.90266	134	
335.40038	128	
335.83914	190	
336.78564	122	
336.86885	162	
336.95072	158	
337.85495	126	
337.88306	268	1+
341.99107	268	1+
342.99347	228	1+
343.79149	142	
346.88148	216	
347.79100	172	
348.73128	296	1+
348.77924	168	
348.81126	136	
349.75916	546	1+
349.80776	180	
350.82904	222	
350.89135	324	1+
351.78697	124	
351.85163	132	
352.82821	336	1+
352.91313	134	
356.80002	132	
356.89199	146	
357.88750	276	1+
359.81758	310	1+
360.76270	138	
360.82054	244	1+
360.86337	188	1+
363.79098	156	
363.87729	122	
365.94810	122	
366.83990	186	
366.92464	168	1+
367.70860	452	1+
367.77053	374	1+
367.84392	124	
367.89399	202	1+
368.71061	268	1+
368.81936	124	
369.81394	226	1+
369.83880	264	
370.85769	182	1+
371.72791	162	
371.80242	208	
372.04779	126	
372.18119	170	
372.83683	164	
373.77832	130	
373.90324	188	
374.81514	350	1+
378.10016	134	
378.73836	134	
378.86418	168	
379.89717	170	
380.72206	136	
380.86683	178	
381.71705	326	1+
381.84496	202	
383.84973	598	1+
384.79859	134	
384.85237	516	1+
385.77328	146	
386.77446	332	1+
386.84459	724	1+
387.78166	394	1+
387.84579	544	1+
388.80744	142	
389.20238	246	1+
390.78820	298	1+
390.83904	682	1+
391.89453	150	
392.72938	264	1+
392.82971	778	1+
392.86578	236	1+
394.78924	142	
395.85061	126	
397.72044	262	1+
398.90225	124	
399.73379	330	1+
399.85071	792	1+
400.73839	236	1+
403.83958	128	
403.87235	350	
404.87753	322	
405.11429	198	1+
405.76389	250	
405.80133	158	
405.86144	244	
406.85842	218	
407.76242	174	
407.86981	846	
407.91223	128	
408.74587	202	
408.85416	1006	1+
409.81620	134	
410.72456	480	
410.83626	960	1+
412.72851	244	1+
413.07304	128	
413.75580	138	
415.84635	144	
416.87642	264	
417.70159	150	
418.74879	212	1+
421.73241	226	1+
421.88357	586	
422.87325	126	
423.77333	142	
423.86728	600	1+
424.77665	160	
424.82908	228	1+
425.75299	384	
425.77570	468	
426.75799	346	
426.86449	920	1+
427.73551	938	1+
428.75182	152	
428.84734	1182	1+
428.87898	374	1+
429.69337	262	1+
429.76729	140	
430.75480	122	
430.85599	174	
431.68187	160	1+
431.86639	708	1+
433.82437	142	1+
439.90177	298	1+
440.79520	198	1+
441.22183	128	
443.76158	164	
444.79913	278	1+
444.87495	1278	1+
445.68957	144	
445.74732	384	1+
447.72254	462	1+
447.82425	126	
448.69688	138	
448.77441	170	
449.69428	646	1+
449.79172	160	1+
449.88239	322	1+
449.90605	124	
450.69794	472	1+
450.76477	150	
451.75907	178	
451.87870	204	
453.23302	140	
457.90432	540	1+
462.88867	472	1+
464.79859	144	
466.72590	146	
467.89169	716	1+
480.76462	146	1+
485.78687	190	1+
485.89799	220	1+
486.92562	140	
496.19473	184	1+
509.29188	136	
END IONS

###FS:    #m/z: 336.94689 #charge 1+
###MS: 93
###MSMS: 96
BEGIN IONS
TITLE=Cmpd 72, +MS2(336.9469), 28.0-35.0eV, 2.1min #96
RTINSECONDS=123.205
SCANS=93,96
PEPMASS=336.94689	65294
CHARGE=1+
185.97840	92	
203.93464	76	
206.93694	104	
206.97469	150	1+
208.93975	94	
209.39077	84	
210.88402	210	
211.94508	2164	1+
212.87876	1398	1+
213.07789	78	
213.94045	1024	1+
214.12076	116	
215.94082	196	
217.84506	72	
217.88725	102	
217.93763	168	
219.89953	88	
220.87301	84	
223.96234	80	
224.98023	98	
227.89249	634	1+
228.39464	86	
228.87704	76	
228.89303	422	1+
228.90740	72	
229.95631	2304	1+
230.89242	772	1+
231.95281	1038	1+
232.83085	286	1+
233.89915	222	
233.95050	260	
234.90115	186	
235.54186	80	
235.89743	138	
236.89311	78	
237.38691	76	
239.08687	108	
239.84492	76	
239.86226	116	
241.00659	78	
241.82093	94	
241.84210	76	
242.84168	128	
243.51573	90	
243.84557	76	
244.94338	78	
246.04584	80	
246.85075	76	
246.97789	278	
247.96733	1100	1+
248.43223	76	
248.44759	106	
248.89942	286	1+
249.96065	514	1+
250.15211	82	
250.37349	86	
250.83211	426	1+
250.98920	70	
251.06877	142	
251.78582	86	
252.97177	1938	1+
253.08995	210	1+
253.83559	70	
253.90752	396	1+
254.07441	78	
254.85814	76	
254.96826	784	1+
255.80802	86	
256.13413	80	
256.27567	78	
256.84984	138	
257.80205	112	
257.85012	166	
258.85021	528	1+
258.90657	116	
259.82601	80	
260.82469	72	
260.94581	120	
261.35056	72	
261.82665	114	1+
264.84916	108	
265.02691	122	
265.09444	88	
265.87394	96	
266.91982	92	
266.99828	74	
267.13415	70	
267.83776	984	1+
268.39640	104	
268.84076	864	1+
269.02640	76	
269.79033	72	
269.97191	82	
270.98244	146	
271.86769	218	1+
271.91636	100	
272.34358	94	
272.39036	102	
272.97497	154	
273.81581	74	
273.85326	126	
274.06065	78	
274.61164	116	
274.77467	84	
274.99863	82	
275.81152	102	
275.84227	94	
276.85810	644	1+
277.84106	138	
278.83870	414	1+
279.86128	134	
281.19279	78	
282.04570	70	
282.50168	94	
282.85639	134	
282.96223	76	
283.03456	84	
283.45004	82	
284.85109	86	
284.89671	78	
285.84694	94	
286.84932	1010	1+
287.88088	88	
289.78634	72	
290.83039	72	
290.86074	188	1+
291.37504	106	
291.90459	80	
292.09402	86	
292.15505	78	
293.01178	80	
293.11147	76	
293.82579	76	
294.84959	74	
294.99516	88	
295.82051	78	
295.99583	70	
296.16271	78	
296.89846	84	
298.01366	130	
299.75321	74	
299.87520	150	
300.09546	136	1+
300.48915	136	
300.98545	72	
301.87226	80	
303.18150	76	
304.86001	90	
304.88995	92	
308.88032	94	
308.99873	84	
309.86897	92	
310.64801	94	
310.86978	178	1+
311.89588	76	
312.52277	82	
312.95292	78	
314.26859	76	
316.90216	76	
317.80241	92	
318.12435	80	
318.37429	108	
320.35990	88	
322.08094	74	
323.88614	72	
324.88715	166	1+
326.83190	78	
326.96297	76	
327.83162	86	
328.02261	70	
331.88805	80	
333.08366	102	
333.11535	72	
334.94636	98	
335.02741	96	
336.86094	80	
337.02624	70	
337.20198	74	
338.92008	78	
339.76834	76	
END IONS

###FS:    #m/z: 322.93132 #charge 1+
###MS: 97
###MSMS: 98
BEGIN IONS
TITLE=Cmpd 73, +MS2(322.9313), 28.0-35.0eV, 2.1min #98
RTINSECONDS=126.887
SCANS=97-98
PEPMASS=322.93132	3303692
CHARGE=1+
70.22589	96	
121.44337	80	
150.42724	72	
187.89037	78	
195.11348	66	
196.82061	70	
197.95750	76	
200.94867	76	
201.96154	72	
202.05207	72	
204.97031	66	
205.94972	114	
205.97091	122	
212.87898	66	
213.87088	74	
215.85984	78	
215.97593	128	
216.87298	82	
216.89452	74	
217.92478	102	
217.99707	68	
218.88482	72	
218.96632	118	
220.87595	68	
222.94559	70	
224.96680	72	
226.81816	82	
227.04741	72	
229.90184	78	
231.82913	72	
232.38840	70	
234.10081	86	
234.82906	118	
234.89592	90	
235.82081	68	
235.87960	118	
238.40362	82	
238.88931	100	
238.94163	114	
239.90777	136	
240.82741	78	
240.90907	92	
240.94175	2582	
240.96458	216	
241.69891	74	
241.94005	8362	1+
242.82318	100	
242.94255	6040	1+
243.01294	92	
243.32618	90	
243.49877	88	
243.81970	394	1+
244.85089	90	
244.94155	2064	1+
245.85514	72	
246.98039	178	
248.84651	84	
250.04318	78	
250.77225	70	
250.94285	76	
251.00143	68	
251.87023	168	1+
253.34910	94	
253.85366	82	
256.84785	68	
257.94386	120	
258.07142	72	
258.83879	126	
258.89246	126	
259.52729	96	
259.83605	88	
259.84972	66	
259.97824	78	
260.83877	158	
260.93535	84	
261.82760	438	1+
262.34457	82	
262.78948	66	
262.84702	96	
263.92101	68	
263.94328	72	
263.96621	130	
265.06077	214	
266.06852	122	
266.86146	84	
266.88573	84	
266.96599	72	
267.71484	76	
267.84712	80	
268.91191	90	
269.39905	78	
271.51157	90	
271.84583	66	
272.43892	76	
272.85264	76	
273.79665	80	
273.91038	72	
274.55481	82	
274.85211	66	
276.46459	108	
277.14076	68	
278.81719	70	
278.88724	74	
279.09070	908	1+
280.95005	74	
281.84991	80	
281.96541	76	
282.08507	66	
283.07161	138	
283.79339	86	
284.08289	70	
284.29524	278	1+
284.86337	170	
285.01702	80	
288.04959	82	
288.20471	82	
288.91920	74	
288.99845	72	
289.88692	138	
290.43238	78	
290.78770	140	
292.02139	188	1+
294.57578	78	
294.86740	88	
296.87555	72	
297.79439	86	
298.85908	70	
298.91855	88	
299.78225	124	
300.81496	78	
300.88110	74	
301.82110	72	
302.02157	70	
303.76986	78	
306.95169	68	
307.79716	108	
307.89200	298	1+
307.94208	72	
308.80025	130	
309.87706	262	1+
310.41605	98	
310.83849	122	
310.93575	90	
311.87059	68	
312.86522	126	
313.75077	82	
315.82442	86	
316.29364	66	
317.87462	66	
318.83206	242	1+
319.88321	90	
319.93225	80	
320.97149	64	
321.43164	70	
322.81124	108	
323.39890	82	
324.90318	68	
325.96451	68	
326.05338	78	
326.89966	220	
327.82713	68	
327.89513	142	
END IONS

###FS:    #m/z: 340.94218 #charge 1+
###MS: 97
###MSMS: 99
BEGIN IONS
TITLE=Cmpd 74, +MS2(340.9422), 28.0-35.0eV, 2.2min #99
RTINSECONDS=127.659
SCANS=97,99
PEPMASS=340.94218	1201618
CHARGE=1+
59.22738	114	
69.48479	80	
168.43153	84	
176.98842	78	
182.87161	94	
188.95058	74	
190.95102	156	
192.93056	176	
205.97365	76	
207.87952	88	
208.88359	130	
210.93072	78	
212.88006	140	
212.89881	76	
213.87925	204	
213.94093	618	1+
214.89557	86	
215.89044	140	
215.93746	178	
217.88147	106	
217.93559	78	
219.21548	88	
219.42816	92	
221.89643	78	
223.52139	100	
224.98167	76	
226.20991	92	
227.42881	72	
228.84740	78	
228.94193	338	1+
230.90272	110	
231.89086	570	1+
231.95039	1206	1+
233.86757	74	
233.94545	240	
233.99543	82	
234.02922	78	
234.89763	84	
235.89253	172	
238.07411	76	
238.88718	84	
240.84025	104	
241.83875	74	
241.97373	78	
243.84069	98	
244.89552	72	
245.79939	86	
246.78794	72	
246.84211	84	
246.95335	202	
246.97841	182	
247.86965	80	
248.90552	80	
249.95916	316	1+
250.00621	80	
250.09369	84	
250.99412	80	
251.10056	76	
252.03413	76	
252.85293	72	
253.98069	78	
254.52691	80	
254.96681	496	1+
256.85200	172	
256.89657	82	
256.95978	162	1+
257.38718	86	
257.83263	140	
258.84471	582	1+
258.86696	118	
259.95829	94	
260.83661	538	1+
260.85885	202	
261.86436	108	
262.65231	94	
262.96776	118	
264.83740	76	
267.13808	108	
267.84679	74	
268.05289	74	
268.84125	318	1+
268.99486	78	
269.80243	180	1+
269.96589	136	
270.97164	74	
271.83775	86	
272.14154	120	
272.89732	76	
272.92563	78	
272.97937	110	
273.48189	92	
273.79426	148	
273.96552	100	
273.97934	72	
274.87678	80	
274.90111	80	
275.00076	76	
275.20413	132	
276.85657	728	1+
277.81295	122	
277.93088	110	
277.96715	74	
278.84606	1570	1+
278.96302	142	
279.02663	84	
279.79734	186	
280.99206	136	
281.87481	78	
282.13758	96	
282.91891	78	
282.97042	78	
283.51621	88	
284.35838	76	
284.88132	132	
285.43806	98	
286.79432	118	
287.41829	100	
287.63280	72	
289.79160	112	
289.80396	102	
290.86843	190	
291.80704	82	
291.85831	212	
292.88169	78	
293.81579	78	
293.97337	74	
294.82986	144	
295.86473	158	
295.97289	216	1+
296.73351	86	
296.87086	112	
297.78986	74	
297.89399	76	
298.38128	120	
298.80578	146	
298.86561	152	
298.89146	130	
299.01801	78	
299.27714	92	
299.78346	142	
299.80227	78	
299.87439	124	
300.85751	210	1+
300.88871	154	
300.97279	80	
301.88030	122	
302.94380	336	1+
306.89514	114	
311.88504	78	
312.89419	76	
312.93326	76	
313.85061	80	
313.93775	88	
318.83493	100	
318.84773	96	
321.93105	74	
322.75764	94	
322.90792	86	
322.99377	92	
323.83304	80	
324.89107	78	
325.81807	86	
327.81555	208	1+
329.87345	96	
338.34162	80	
339.18225	100	
343.10142	90	
END IONS

###FS:    #m/z: 507.84775 #charge 1+
###MS: 97
###MSMS: 100
BEGIN IONS
TITLE=Cmpd 75, +MS2(507.8478), 28.2-35.2eV, 2.2min #100
RTINSECONDS=128.431
SCANS=97,100
PEPMASS=507.84775	219484
CHARGE=1+
193.86615	136	
196.01693	484	1+
206.87437	230	1+
214.88599	506	1+
220.88219	142	
224.05301	156	
224.97540	160	
232.89846	492	
234.89206	242	1+
237.85623	146	
240.07778	144	
250.97356	158	
251.87756	126	
251.91339	130	
252.08058	158	
257.87092	416	1+
258.82459	150	
258.87362	344	1+
261.93035	158	
266.86545	172	
269.85580	168	1+
272.85133	178	
285.85931	388	1+
287.85278	910	1+
288.83690	120	
289.79235	130	1+
289.87895	784	1+
290.86443	350	
291.86792	166	
293.87410	1780	1+
296.06777	116	
296.40868	134	
296.88679	154	
297.41598	188	
297.90163	248	1+
297.94980	210	1+
298.85605	232	
299.83974	540	1+
300.84339	422	1+
300.85809	150	
301.34372	152	
303.40285	174	
303.83918	164	
303.86748	362	
305.82818	156	
305.86354	1020	
307.89062	126	
307.98473	148	
308.14245	522	
308.82317	172	1+
308.87632	1350	1+
309.15253	632	1+
309.97140	134	1+
309.99148	126	
310.15794	394	1+
310.89562	128	
311.88417	1658	1+
312.11218	180	1+
312.17764	244	
313.11465	154	1+
314.86408	720	1+
316.86516	254	
317.77516	138	
317.85463	200	1+
319.88357	252	1+
320.77835	120	
320.86037	408	1+
322.88863	174	
323.83318	148	
323.87461	816	1+
324.89276	146	
325.90068	278	
326.88457	2346	1+
327.80463	170	
327.90016	424	1+
328.87744	492	
329.82770	118	
330.07130	158	
330.81905	150	
330.87924	248	
331.79073	136	
331.81868	118	
331.83405	126	
331.89831	136	
332.88720	336	
333.18130	130	
333.87394	176	
334.04985	132	
334.86897	138	
334.89552	126	
336.83893	130	
336.94369	188	
337.88682	488	1+
340.79216	148	
341.87732	178	
343.81811	162	
343.87077	226	
343.90180	206	1+
344.78944	144	
347.00511	218	1+
347.75915	174	
347.84686	306	1+
348.17259	120	
348.77991	126	
348.84682	170	1+
349.75695	554	1+
349.77298	284	
350.76192	344	1+
350.82683	300	
350.88674	452	1+
350.91596	200	
351.86207	206	
352.77628	248	1+
352.88699	142	1+
353.85299	330	
355.88903	228	
356.90297	192	1+
357.85548	154	
359.76592	146	
361.97332	252	1+
362.37269	238	1+
365.78580	294	1+
366.84234	232	
366.89267	142	
367.18924	154	
367.71238	404	1+
367.84647	300	
367.89902	294	1+
368.77079	140	
368.83250	122	
368.86242	162	
368.89995	352	1+
369.83762	368	
369.85850	146	
370.41811	164	
370.72803	130	
370.80468	246	
370.83446	188	
371.37600	240	1+
371.80342	138	
371.81442	136	
371.84676	282	1+
372.82922	190	1+
373.72678	128	
374.78594	234	1+
374.81901	188	
376.73691	222	1+
379.75707	138	
380.71915	466	1+
381.84865	152	
382.85520	184	
383.78737	180	
383.85001	1038	1+
384.85346	908	1+
385.78240	134	
386.83823	124	
387.73341	370	1+
387.77213	334	1+
388.03482	132	
389.19917	178	
389.84048	1184	1+
389.87015	136	
390.78081	198	
390.84232	1006	1+
392.72741	202	1+
392.78680	176	
392.82745	470	1+
392.84860	176	
392.89595	122	
393.72874	246	1+
394.78131	142	
396.90415	210	1+
398.73062	526	1+
398.77316	202	1+
398.86701	220	
399.73271	296	1+
399.84898	518	1+
402.72465	194	1+
403.80983	388	1+
403.87163	238	
404.73452	220	1+
404.87995	132	
405.78448	170	
405.87290	364	
406.86086	166	
407.73931	250	
407.86964	602	
408.74606	256	
408.86097	1186	1+
409.07797	140	
409.72201	282	1+
409.73676	184	
409.84954	146	
410.84046	890	1+
410.91091	104	1+
411.74064	230	1+
412.77339	124	
412.83891	214	
413.76459	140	
414.76209	122	
415.77476	182	
416.85590	124	
417.85695	180	
420.84820	118	
420.88331	224	
421.82876	312	1+
421.88385	604	1+
422.67260	126	
422.82251	190	1+
422.86711	930	1+
423.20875	118	
423.77636	354	
424.76426	126	
424.78466	156	
425.75971	800	1+
425.80222	124	
426.86430	584	1+
427.73882	556	
428.70006	270	1+
428.74016	314	
428.84727	1602	1+
428.88741	136	
429.75007	234	
430.74443	140	
430.78097	224	1+
431.86898	306	
432.86750	706	1+
437.83468	146	
439.89058	128	
443.75466	126	
444.77517	118	
444.80259	210	1+
444.87344	1840	1+
445.74890	416	1+
446.78166	374	1+
447.71427	740	1+
449.88055	660	1+
450.75610	192	
450.77468	126	
451.74139	252	1+
457.91146	126	
458.90802	136	
462.88340	430	1+
463.24660	146	
464.77337	182	1+
464.90777	184	1+
465.72458	322	1+
467.70615	210	1+
467.89112	1096	1+
485.89942	286	1+
END IONS

###FS:    #m/z: 322.93124 #charge 1+
###MS: 101
###MSMS: 102
BEGIN IONS
TITLE=Cmpd 76, +MS2(322.9312), 28.0-35.0eV, 2.2min #102
RTINSECONDS=132.1
SCANS=101-102
PEPMASS=322.93124	3577882
CHARGE=1+
178.01104	74	
180.89123	86	
189.86479	66	
190.89501	66	
192.89351	134	
193.51831	86	
197.09094	86	
198.99275	126	
200.88958	72	
201.99822	70	
202.04696	72	
205.95048	362	1+
205.99865	76	
206.01083	80	
207.92926	74	
207.98197	66	
209.94551	186	
210.88209	66	
210.90579	134	
215.86687	68	
217.88137	68	
218.84660	72	
218.88689	104	
219.11395	68	
221.11041	92	
221.94377	78	
222.07172	76	
222.95102	82	
223.95821	168	
225.99032	68	
227.78806	68	
227.93057	78	
228.10682	76	
229.84326	136	
230.82146	78	
230.84865	150	
231.93397	74	
231.96382	74	
232.89064	74	
233.16492	70	
234.36753	84	
235.82361	122	
236.61168	80	
236.84783	76	
236.96961	92	
238.89374	80	
238.93993	282	
239.08022	206	1+
239.80874	70	
240.04079	74	
240.05629	68	
240.82016	106	
240.94149	2736	
241.94008	10896	1+
242.88538	80	
242.94236	7666	1+
242.99053	82	
243.01230	68	
243.82033	132	
244.01290	72	
244.06031	108	
244.81835	74	
244.83509	84	
244.91763	80	
244.93984	1738	1+
245.49361	106	
245.80140	72	
245.84133	116	
245.91314	92	
246.83302	140	1+
246.86088	68	
246.90463	68	
246.97510	164	
247.85104	144	
248.87957	70	
250.00452	104	
250.84411	92	
250.94830	136	
251.04625	94	
251.07177	66	
251.79005	86	
251.92427	68	
252.60106	92	
254.06292	102	
255.78432	100	
256.83441	80	
256.89707	234	
257.33241	96	
258.84122	180	
258.97768	78	
260.37047	98	
260.82952	368	1+
260.88445	82	
260.89800	106	
263.98205	108	
264.87947	108	
265.83801	90	
266.86564	120	
267.64268	134	
267.84614	188	1+
268.90770	96	
268.95897	116	
270.05491	78	
270.35325	80	
271.84148	68	
272.34978	102	
272.82616	70	
272.85650	86	
272.88069	98	
273.05123	114	
273.79302	348	1+
273.85250	168	1+
275.81140	150	
277.00397	80	
278.85863	76	
279.09170	874	1+
279.16027	96	
281.06726	82	
281.86577	192	1+
282.85083	72	
284.29413	252	
284.40791	72	
284.81802	70	
285.29899	164	
287.02521	72	
287.14382	78	
289.08404	68	
289.78694	74	
289.87765	72	
290.88264	74	
291.80456	220	
292.80808	118	
293.43644	152	
294.85435	244	
294.91708	68	
295.85730	110	
296.76117	70	
298.92662	86	
299.17734	70	
299.78097	82	
300.84484	70	
300.86401	68	
303.85967	84	
304.89124	142	
305.80636	116	
305.84734	222	1+
306.77374	80	
306.92594	90	
307.77407	72	
307.87923	134	
310.88471	248	1+
311.02011	72	
311.97401	84	
312.88771	254	1+
313.80276	84	
313.98127	102	
314.10073	98	
314.81634	220	1+
317.87245	72	
321.12473	70	
321.77273	74	
321.91787	68	
322.07649	80	
323.25647	80	
323.77335	114	
326.91636	78	
END IONS

###FS:    #m/z: 340.94206 #charge 1+
###MS: 101
###MSMS: 103
BEGIN IONS
TITLE=Cmpd 77, +MS2(340.9421), 28.0-35.0eV, 2.2min #103
RTINSECONDS=132.872
SCANS=101,103
PEPMASS=340.94206	1299684
CHARGE=1+
98.12968	78	
164.45541	84	
189.86887	136	
190.95037	128	
192.92907	104	
197.88476	88	
208.95692	192	
208.98770	78	
209.94028	74	
212.87894	80	
212.94537	72	
213.83650	76	
213.88149	176	
213.94111	608	1+
214.88799	432	1+
215.88779	348	1+
215.94150	452	1+
220.87487	82	
221.01718	72	
223.05555	90	
223.38766	84	
224.17553	92	
226.94650	88	
228.93904	144	
230.88910	94	
231.89557	84	
231.95196	946	1+
232.89230	112	
233.90047	326	
234.92819	74	
238.87212	88	
238.88761	72	
238.91584	96	
239.10790	116	
240.83881	400	1+
242.90861	74	
242.93192	72	
243.38729	80	
243.83198	104	
243.95811	176	1+
244.83583	72	
244.84921	80	
244.88768	72	
246.39298	72	
246.97326	136	
249.93271	86	
249.96241	164	
250.65701	90	
250.87306	204	1+
250.91178	78	
250.95549	260	1+
251.91222	128	
251.96090	182	1+
252.44305	100	
253.85364	84	
253.96135	80	
254.96708	454	
255.07596	74	
255.96896	280	
256.88996	120	
256.96436	158	
257.86017	138	
257.94495	74	
258.84536	120	
259.85301	222	
259.89901	110	
259.96261	106	
260.70143	88	
260.83750	486	1+
261.91813	80	
263.82354	84	
263.84887	92	
264.90711	118	
264.92965	126	
264.96958	138	
265.34562	116	
265.82795	258	1+
267.57443	82	
268.05666	78	
268.85559	194	1+
269.89309	90	
269.93371	80	
270.82903	112	
272.85141	174	1+
272.91527	78	
272.93520	230	
272.98121	162	
273.40597	92	
274.03845	80	
274.87656	78	
274.89574	106	
275.03742	72	
275.85429	196	
276.53987	74	
276.85633	184	
277.86332	232	
278.84724	1216	1+
278.91505	176	
279.38348	102	
279.93104	140	
279.98946	104	
281.86786	94	
281.89271	116	
281.95317	90	
282.36161	72	
283.14184	94	
283.35481	154	
284.86589	108	
284.93565	108	
285.92420	82	
286.06504	78	
286.85920	82	
287.38094	82	
287.78942	72	
288.91082	224	
289.79244	150	
290.85896	230	1+
290.88873	76	
294.12894	76	
294.84709	196	1+
295.88474	90	
296.10853	72	
296.89436	72	
297.87391	86	
297.97499	170	
298.91188	76	
299.78346	106	
299.87270	258	1+
301.26023	132	
301.83216	72	
302.93902	76	
302.94636	92	
303.86323	78	
304.84059	78	
304.84978	80	
306.89595	200	1+
307.80023	130	
310.27790	86	
310.81018	104	
311.83094	82	
311.95439	86	
315.84206	74	
316.84033	76	
317.94023	96	
318.94185	78	
320.62157	72	
321.42540	124	
321.52379	76	
325.20667	72	
325.89686	188	
326.56786	72	
326.90051	76	
328.29188	92	
329.88002	78	
332.06731	72	
332.88193	78	
334.39382	78	
334.86793	84	
334.95542	112	
335.74711	74	
337.22699	86	
337.64851	114	
338.76078	110	
340.42269	76	
341.76462	88	
343.28337	74	
343.97293	78	
345.17060	86	
345.94802	84	
END IONS

###FS:    #m/z: 363.95799 #charge 1+
###MS: 101
###MSMS: 104
BEGIN IONS
TITLE=Cmpd 78, +MS2(363.9580), 28.0-35.0eV, 2.3min #104
RTINSECONDS=133.644
SCANS=101,104
PEPMASS=363.95799	579832
CHARGE=1+
151.69500	94	
176.81872	82	
178.94581	80	
183.96754	100	
189.07941	82	
189.86300	322	
191.85722	420	
196.88882	98	
197.91600	80	
199.87101	90	
207.88260	136	
209.94319	1190	1+
210.88507	266	
212.87816	1626	1+
216.39407	86	
221.93462	86	
222.87783	88	
222.95371	658	1+
224.94912	1214	1+
225.05888	76	
226.94768	8150	1+
227.04920	80	
227.91919	98	
227.93141	154	
227.99585	128	1+
228.89432	358	1+
228.94319	7776	1+
228.97783	92	
229.12292	86	
229.82373	78	
230.88995	2120	1+
232.88370	368	1+
234.90718	92	
235.89261	92	
237.05412	94	
240.82106	110	
240.91686	80	
240.94052	608	
240.96476	364	1+
241.09414	78	
241.93875	2296	1+
242.94105	1654	1+
242.96251	522	1+
244.07250	104	
244.82711	194	
244.95801	4750	1+
245.82602	130	
245.94188	244	
246.40037	84	
246.90546	104	
246.95307	5114	1+
247.09099	88	
247.24116	78	
247.90394	88	
248.84166	116	
248.90052	1192	1+
249.01732	96	
250.79216	118	
250.89627	136	
250.95090	102	
250.96924	304	1+
251.15142	78	
251.79989	82	
251.87171	232	1+
251.90291	78	
253.15564	84	
253.80075	78	
253.83202	78	
253.90674	306	1+
253.93186	78	
254.83690	82	
257.45028	98	
257.86426	94	
258.83602	452	1+
258.85003	136	
258.97330	312	1+
260.83645	296	1+
260.96813	114	
261.88458	78	
262.06924	86	
262.81955	190	1+
263.89323	84	
263.97203	98	
264.86557	80	
264.93168	80	
265.04180	78	
265.09139	82	
266.80989	608	1+
266.98951	104	
267.86538	80	
267.97296	898	1+
269.84560	88	
269.96973	732	1+
271.85878	206	
271.91768	180	1+
271.97919	88	
272.08445	90	
274.84676	134	
275.07180	86	
275.89321	88	
276.41593	92	
276.81319	206	
276.85580	118	
278.79900	144	
278.85047	124	
279.10517	108	
279.84269	126	
280.79568	172	
280.98227	172	1+
281.79180	660	1+
281.85559	88	
282.79408	440	1+
282.82701	180	
283.85433	118	
283.90904	78	
284.07548	118	
284.38917	78	
284.82758	262	
285.46322	78	
285.84918	308	1+
286.87020	156	1+
287.83572	78	
288.79596	86	
288.92650	102	
289.88147	104	
290.44065	84	
290.78822	142	
290.90763	84	
291.15473	78	
296.81092	148	
296.85412	90	
297.09519	84	
297.80704	156	
298.02932	86	
298.80589	562	
299.80417	648	1+
301.86290	230	1+
301.88860	114	
302.00234	90	
302.80161	274	1+
303.10830	178	1+
303.85609	594	1+
304.92301	246	1+
305.60016	108	
307.78850	224	1+
309.31404	100	
309.86533	86	
310.92291	80	
314.82594	138	
314.91761	80	
315.18767	78	
315.39485	82	
316.81415	474	1+
317.87466	92	
318.12452	84	
318.87301	98	
318.93838	158	
319.79845	84	
319.84793	88	
320.39520	92	
321.81935	440	1+
321.86540	120	
322.16676	92	
322.92365	104	
323.93042	142	
324.39035	84	
324.81488	106	
325.82039	90	
326.63225	100	
326.87131	120	
327.86932	76	
332.86421	82	
333.75401	76	
333.82134	78	
335.77155	76	
337.79321	150	1+
340.91205	78	
340.94013	314	
343.23117	84	
345.91135	94	
346.72727	78	
348.63427	78	
350.25496	88	
351.72489	78	
351.76419	84	
354.07795	86	
356.72143	114	
357.20213	84	
360.28536	82	
363.81347	80	
364.95318	188	1+
368.71576	80	
368.88066	108	
369.39045	94	
END IONS

###FS:    #m/z: 340.94201 #charge 1+
###MS: 105
###MSMS: 106
BEGIN IONS
TITLE=Cmpd 79, +MS2(340.9420), 28.0-35.0eV, 2.3min #106
RTINSECONDS=137.31
SCANS=105-106
PEPMASS=340.94201	1314640
CHARGE=1+
100.01798	76	
175.92498	94	
183.94595	76	
190.93134	118	
190.94624	180	1+
192.92870	100	
193.94910	122	
197.92990	80	
198.87765	84	
199.88521	80	
203.94155	90	
206.94605	92	
207.97400	152	
208.43638	100	
208.95216	448	1+
208.98416	88	
210.93687	158	
212.87831	98	
213.10850	98	
213.93957	828	1+
215.88796	282	
215.93614	164	
217.88494	80	
218.88493	90	
221.87505	194	1+
222.99698	76	
223.56934	98	
223.95515	122	
224.97906	114	
225.14203	122	
226.43153	88	
226.96090	140	
228.23308	72	
228.89309	406	1+
228.94782	266	1+
229.86834	74	
230.39376	72	
230.88520	480	1+
231.88780	328	1+
231.94982	984	1+
233.04775	90	
233.89739	108	
233.91667	80	
233.94989	272	
234.87145	72	
234.90172	72	
237.16389	94	
237.90356	74	
238.85022	102	
239.89510	150	
240.83507	108	
240.96906	108	
241.84585	142	
243.84088	136	
243.95893	192	1+
244.82823	92	
245.81988	108	
245.83989	88	
245.91125	86	
246.63542	86	
246.91345	78	
248.90665	120	
248.95554	308	1+
248.97166	80	
249.86123	128	
250.90807	152	
251.79166	76	
251.87739	74	
253.83622	124	
254.83677	78	
254.96783	560	1+
255.38219	88	
255.92563	102	
256.26659	76	
256.80045	88	
256.84865	124	
256.89571	108	
256.91185	234	
257.85421	80	
258.42845	78	
258.84659	276	
258.96487	142	
259.85132	150	
259.85830	152	
259.95891	228	
260.34004	132	
260.83800	274	1+
261.91579	98	
262.84807	78	
262.94510	76	
263.83344	74	
264.86608	156	
265.86186	84	
266.85260	100	
267.42175	98	
268.13734	136	
268.83903	136	
269.84483	76	
270.84026	72	
270.86520	92	
272.85392	142	
272.92239	110	
272.97573	126	
273.05735	72	
273.98555	84	
274.87563	76	
275.20618	92	
275.80154	80	
275.86428	178	
275.89925	138	
275.92074	270	1+
276.80765	72	
276.85913	826	1+
276.87723	122	
277.83086	92	
277.96383	104	
278.84728	596	1+
279.90107	108	
279.92618	420	1+
279.97471	108	
280.85727	98	
280.91479	78	
281.84787	116	
281.86542	116	
281.99222	78	
282.86497	74	
284.08301	78	
288.86505	76	
289.79127	130	
289.85506	90	
290.51191	82	
294.86778	326	1+
296.85201	84	
296.93670	102	
296.99187	88	
297.05623	122	
297.82593	78	
297.87978	128	
297.97691	162	
299.06150	222	1+
299.36434	94	
301.86598	96	
302.87681	78	
302.94160	192	
303.90649	94	
306.90225	80	
307.80463	120	
308.81350	204	1+
308.89304	92	
309.29681	74	
309.82071	236	1+
310.77360	72	
310.87085	118	
311.88418	368	1+
317.38925	72	
320.90103	118	
322.81949	76	
322.90010	144	
324.46125	84	
325.81142	78	
328.18822	106	
328.35241	72	
328.96435	76	
330.81512	154	
330.88066	92	
330.89667	90	
333.79905	106	
343.54499	78	
343.88194	86	
344.74432	102	
345.35687	82	
345.72430	82	
END IONS

###FS:    #m/z: 363.95806 #charge 1+
###MS: 105
###MSMS: 107
BEGIN IONS
TITLE=Cmpd 80, +MS2(363.9581), 28.0-35.0eV, 2.3min #107
RTINSECONDS=138.082
SCANS=105,107
PEPMASS=363.95806	594440
CHARGE=1+
180.48180	80	
187.87165	104	
189.86343	366	
189.94276	86	
191.86286	128	
196.18176	100	
196.88438	182	
202.88931	90	
207.87430	82	
208.87224	86	
209.94457	1218	1+
210.88521	174	
211.88211	128	
212.87943	1848	1+
214.89792	148	
217.90843	84	
218.88825	94	
222.95160	480	1+
223.96959	84	
224.89270	102	
224.95187	1072	1+
225.88715	128	
226.07498	92	
226.45422	106	
226.94816	7866	1+
227.52402	108	1+
228.89353	342	1+
228.94342	8368	1+
229.78393	94	
230.29400	104	1+
230.83387	94	
230.89026	2548	1+
231.87011	86	
231.91881	80	
232.69934	112	
232.88817	240	
233.85349	144	
233.88789	140	
234.54966	92	
234.88422	130	
235.12180	92	
239.07307	160	
239.81070	78	
240.83461	248	1+
240.94096	622	
240.96120	250	
241.94391	402	
242.94210	1294	1+
242.96297	410	1+
243.01791	82	
243.82249	368	1+
244.80932	92	
244.88080	158	1+
244.95799	4720	1+
245.94715	204	
246.90570	110	
246.95341	4818	1+
247.21683	88	
247.91001	80	
248.80779	152	
248.85237	80	
248.90048	458	1+
249.03981	148	1+
250.79420	110	
250.89335	100	
250.94803	126	
250.96995	126	
251.40221	92	
252.85498	80	
253.89777	188	
253.94680	114	
255.01702	90	
256.07501	84	
256.84198	90	
257.03666	90	
257.93532	88	
258.94796	90	
258.97330	164	
259.84614	142	
259.93661	122	
260.83258	134	
260.96871	206	
261.83365	178	
262.83289	272	1+
264.79335	100	
264.96625	196	
265.81041	352	1+
266.58718	98	
266.81565	274	1+
266.85534	154	1+
267.90814	82	
267.97530	680	1+
268.38838	92	
268.95908	236	
269.83083	334	1+
269.96922	636	
270.40397	104	
270.87859	122	
271.02616	88	
271.45293	86	
271.79880	84	
271.91871	150	
272.41882	102	
272.84048	80	
276.42115	136	
277.85574	126	
277.90379	92	
277.92011	208	1+
278.42637	100	
278.79800	196	
278.84489	254	1+
279.10134	204	1+
279.80156	142	
279.86846	94	
280.79385	556	1+
281.86158	146	
282.39264	88	
282.41104	104	
282.79388	204	
282.89981	84	
283.08432	84	
283.79849	106	
284.82448	236	
285.79297	114	
285.84499	374	1+
287.41864	84	
287.85389	102	
287.91020	106	
290.93256	82	
291.12706	106	
293.91856	98	
294.83089	86	
294.86060	120	
295.01227	84	
295.04596	86	
295.38987	98	
295.44482	78	
296.80596	122	
296.86132	198	1+
296.97398	92	
297.93165	150	
298.80587	492	
299.80111	582	1+
300.88338	148	
301.86289	160	
303.03529	104	
303.85529	656	1+
304.29639	92	
305.17523	100	
307.87873	122	
307.89809	112	
308.80050	134	
308.93142	96	
310.00112	200	1+
310.88032	96	
311.47522	80	
314.93032	120	
315.18123	114	
316.45328	114	
316.81592	320	1+
319.61315	88	
319.80960	114	
321.22902	84	
321.82092	178	
322.00407	92	
322.85951	88	
323.82179	220	1+
323.89161	208	1+
324.87798	84	
326.87380	266	
327.87416	128	
329.86865	132	
330.81107	82	
336.94719	224	
341.99229	80	
342.71023	86	
347.79104	106	
348.15776	84	
349.75775	140	
349.91270	88	
351.98763	102	
361.39833	86	
364.86136	82	
365.79419	158	
367.72092	80	
368.79098	98	
368.81235	94	
END IONS

###FS:    #m/z: 336.94673 #charge 1+
###MS: 105
###MSMS: 108
BEGIN IONS
TITLE=Cmpd 81, +MS2(336.9467), 28.0-35.0eV, 2.4min #108
RTINSECONDS=138.854
SCANS=105,108
PEPMASS=336.94673	73236
CHARGE=1+
171.39570	78	
172.31652	78	
184.86806	86	
194.89232	74	
205.94768	70	
206.97945	76	
209.02317	92	
209.94380	102	
210.88343	160	
211.94481	2768	
212.87873	1080	1+
212.94866	68	
213.89474	100	
213.94106	814	
214.89383	122	
215.88688	154	
217.88331	104	
217.93883	74	
221.88345	188	
223.88723	78	
223.96167	156	
224.06884	70	
224.97024	68	
227.08617	68	
227.95652	72	
228.13824	72	
228.84294	272	1+
228.89861	134	
229.95632	2840	1+
230.89032	1382	
231.91340	90	
231.95110	1350	1+
232.82429	108	
232.84895	70	
232.89699	320	1+
233.83012	70	
233.95398	100	
234.82945	176	
235.83162	106	
235.88149	184	1+
235.89572	106	
235.95111	84	
236.82332	72	
238.88186	78	
240.83665	536	1+
241.84155	318	1+
243.87693	110	
243.96051	74	
244.00670	74	
244.86275	72	
246.39081	80	
246.60087	90	
246.85383	124	
246.90680	104	
246.96757	128	
247.14317	82	
247.96571	1062	1+
248.89893	798	1+
248.94329	96	
249.12961	70	
249.85786	124	
249.96357	566	1+
250.82933	374	1+
250.95330	250	1+
251.00838	72	
251.78805	76	
251.83341	224	1+
252.85745	92	
252.97132	1524	1+
253.04831	134	
253.09072	168	
253.83996	92	
253.90594	150	
253.94741	74	
253.98252	72	
254.91089	92	
254.96729	706	1+
255.84512	100	
255.87264	80	
256.81808	124	
256.85351	190	
256.96407	112	
257.26513	84	
257.55663	82	
257.86305	172	
257.98626	92	
258.84845	632	1+
258.90222	80	
259.82590	88	
259.94092	194	1+
259.95760	132	
260.96017	106	
261.86264	78	
262.08714	70	
262.81597	90	
262.82975	76	
262.96655	74	
263.05610	84	
264.13495	72	
264.79774	76	
264.85787	86	
266.11600	70	
266.84777	78	
267.18087	84	
267.84250	154	
268.83894	870	1+
269.91947	94	
270.98078	220	1+
271.65511	90	
271.78881	68	
272.84357	232	1+
272.90234	310	1+
273.70514	78	
273.97144	72	
273.98537	68	
274.42680	100	
275.85979	120	
276.85558	464	1+
277.83460	452	1+
277.87023	72	
278.80958	98	
279.80667	108	
279.86468	100	
279.88073	82	
280.16641	72	
280.82019	96	
280.86182	72	
280.89228	78	
280.93616	74	
281.05480	80	
283.78696	70	
283.87331	140	
284.13672	94	
284.90124	78	
285.85122	176	
286.85108	854	1+
286.91464	98	
288.02464	86	
288.85252	196	1+
289.79374	166	
290.86875	76	
292.04168	78	
292.85498	266	1+
293.11156	254	1+
295.85211	82	
295.87559	70	
295.97129	124	
296.98200	72	
297.11258	176	1+
298.27110	80	
298.75699	74	
298.88708	134	
299.25383	84	
299.31765	92	
299.87351	250	1+
301.52436	82	
301.91845	68	
302.11984	68	
302.86050	190	1+
303.20705	84	
303.48290	72	
303.95586	86	
305.40695	74	
305.86305	230	1+
307.80229	84	
308.87684	272	1+
311.71602	84	
311.88552	70	
312.06504	70	
313.87368	120	
314.89603	100	
319.89387	94	
320.38905	68	
322.01971	82	
322.24632	70	
324.91012	74	
325.90350	88	
328.02066	70	
329.87337	76	
330.89558	76	
337.40402	72	
338.80747	102	
340.79447	72	
END IONS

###FS:    #m/z: 363.95819 #charge 1+
###MS: 109
###MSMS: 110
BEGIN IONS
TITLE=Cmpd 82, +MS2(363.9582), 28.0-35.0eV, 2.4min #110
RTINSECONDS=142.517
SCANS=109-110
PEPMASS=363.95819	573088
CHARGE=1+
57.36638	80	
87.32441	84	
100.42980	90	
102.86123	90	
182.86541	192	
189.86428	468	1+
191.85849	410	
192.96866	96	
194.89196	104	
196.40233	78	
196.47263	94	
196.88490	274	1+
198.95907	78	
200.94802	102	
206.06373	96	
206.97322	88	
207.88047	286	1+
207.95786	86	
208.93959	80	
209.86719	80	
209.94428	2566	1+
210.88685	508	1+
212.88028	2322	1+
214.84333	78	
220.88100	82	
220.89294	82	
222.95292	1566	1+
223.89643	102	
223.97526	188	
224.88690	436	1+
224.94933	2342	1+
224.97397	106	
226.94825	15392	1+
226.97206	450	
227.05072	150	
227.26879	92	1+
227.92130	100	
228.51271	120	1+
228.89613	728	1+
228.94319	16280	1+
229.33769	106	
229.81771	204	1+
230.89017	4918	1+
231.05567	80	1+
231.37661	118	
232.88697	658	1+
232.90869	104	
235.84664	108	
235.88582	94	
236.82358	80	
237.05695	250	1+
238.83825	152	
238.94514	148	
239.88471	86	
239.96882	96	
240.83625	300	1+
240.94233	534	
240.96396	1090	1+
241.93972	2270	1+
242.40392	88	
242.85501	156	
242.94183	1630	1+
242.96028	1088	1+
243.84462	110	
243.89661	184	1+
244.83365	298	1+
244.95830	5982	1+
245.07449	170	
246.90466	320	1+
246.95410	7794	1+
247.05586	96	
247.11008	104	
248.80413	412	1+
248.89978	1332	1+
248.97675	108	
249.06165	100	
249.07376	160	1+
250.06842	240	1+
250.97297	202	
251.03632	92	
251.42375	100	
251.80111	122	
251.94829	310	1+
252.89937	324	1+
254.97188	90	
258.03592	90	
258.40667	82	
258.80179	88	
258.85205	128	
259.96538	896	1+
260.82887	460	1+
260.84906	148	
260.96710	780	1+
263.83482	116	
263.97985	152	
264.88408	108	
264.96428	214	1+
265.08203	154	
266.78580	80	
266.81362	698	1+
266.85543	162	
267.79671	134	
267.97587	770	
268.09695	82	
268.81180	100	
268.89555	86	
269.08229	114	
269.96945	1682	1+
269.98856	88	
271.91787	186	
273.67454	80	
273.80254	86	
273.90284	90	
274.81910	166	1+
274.84994	80	
276.39753	112	
276.85172	258	1+
278.81552	78	
278.84697	236	
278.88521	88	
280.79417	744	1+
280.89104	88	
280.92569	78	
281.43181	118	
281.85750	128	
282.79590	256	
282.85689	88	
282.97903	288	1+
283.02019	82	
283.79644	118	
283.84770	322	
283.98538	196	1+
284.37259	106	
284.79986	112	
284.81756	484	1+
285.85227	254	1+
286.86788	174	1+
287.89971	80	
289.01328	80	
289.39535	92	
290.00348	78	
290.55176	100	
290.78771	144	
291.76910	78	
295.84158	80	
295.85996	240	1+
296.09303	94	
296.13100	82	
296.39099	150	
296.80850	308	
297.11368	96	
297.81090	212	
298.80328	712	1+
300.79982	420	1+
301.44142	78	
301.80348	294	1+
301.86407	418	1+
302.82535	86	
302.89286	84	
303.85760	616	
303.90888	82	
311.12181	80	
311.88138	242	1+
315.76116	86	
316.68064	82	
316.81457	312	1+
317.40417	78	
318.40261	92	
319.27329	86	
320.47005	108	
320.72268	112	
320.81836	100	
321.82223	362	1+
321.86742	290	
322.93381	110	
324.43452	86	
324.81486	84	
326.87628	300	1+
327.03623	80	
327.80772	246	1+
328.13181	114	
333.77441	86	
333.89577	94	
335.88543	114	
336.94715	226	
337.33721	86	
337.95190	98	
338.94369	84	
339.13919	80	
339.82959	288	
340.12838	86	
340.86481	88	
340.93526	90	
341.83620	124	
341.94454	120	
342.91276	88	
344.91408	98	
345.19471	96	
352.90945	84	
355.24543	78	
355.84295	114	
355.91260	80	
357.81448	80	
359.05152	80	
359.95913	128	
360.12023	88	
361.75317	78	
365.25998	94	
366.71900	90	
END IONS

###FS:    #m/z: 507.84752 #charge 1+
###MS: 109
###MSMS: 111
BEGIN IONS
TITLE=Cmpd 83, +MS2(507.8475), 28.2-35.2eV, 2.4min #111
RTINSECONDS=143.289
SCANS=109,111
PEPMASS=507.84752	179338
CHARGE=1+
196.01659	396	1+
208.94564	144	
209.94557	144	
232.89685	412	1+
234.89313	134	
236.88571	134	
240.07623	182	
250.91047	142	
254.01612	132	
266.09928	284	1+
267.90008	146	
270.15975	146	
270.79883	122	
272.85231	384	1+
274.86515	178	1+
275.81560	124	
277.14088	150	
278.83248	136	
278.86441	278	1+
282.90781	210	1+
284.87394	230	1+
285.85161	300	1+
287.85158	988	1+
287.93762	142	
288.86674	148	
289.86016	124	
289.88263	172	
290.86616	682	1+
293.87510	552	
294.87411	258	
295.87338	194	
296.08536	134	
296.37047	144	
296.85607	144	
296.86803	440	1+
299.84389	130	
299.85579	122	
300.85518	432	1+
300.88302	154	
301.79187	208	1+
303.86828	582	
305.86459	948	
307.89139	296	
308.14347	582	
308.16822	134	
308.87060	1224	1+
309.14296	266	
309.84366	138	
309.91328	270	1+
310.15713	470	1+
311.84909	144	
311.88440	1654	1+
312.17828	150	
313.17119	162	1+
314.80731	124	
314.87071	444	1+
315.81782	128	
317.76442	158	
317.77922	122	
320.39251	140	
321.87324	142	
322.83794	432	1+
323.87787	454	1+
324.83382	384	1+
324.85829	130	
324.89950	300	1+
325.97728	130	
326.88498	2766	1+
327.81027	296	1+
328.87198	308	
329.82936	394	1+
329.86684	196	
330.83414	258	1+
330.88939	124	
332.81725	266	1+
332.87845	246	
333.87856	172	
333.90783	134	
334.86405	216	1+
335.83908	242	
335.89073	122	
335.91319	124	
336.83014	126	
336.94829	156	
337.88778	154	
339.90942	264	1+
345.81702	186	1+
345.86638	232	1+
345.89033	132	
346.81934	218	1+
346.86862	262	1+
347.77856	376	1+
348.90343	408	1+
349.76471	428	1+
350.82658	276	
350.85993	236	1+
350.89280	178	
351.04676	150	
351.86286	166	1+
351.88755	178	
352.90479	206	1+
353.85512	374	
354.83467	260	1+
355.87831	190	
357.85647	124	
359.11174	162	
359.76143	126	
362.77240	354	1+
364.36469	132	
365.78224	394	1+
366.83981	148	
367.70763	222	1+
367.72220	122	
367.76547	250	
367.79416	302	1+
368.84166	146	
368.89961	420	1+
369.73821	128	
370.80196	456	1+
370.83750	162	
371.19282	152	
371.83658	126	
372.90890	134	
373.71832	210	
373.80224	144	
374.80948	396	1+
375.81310	246	1+
378.76222	278	1+
380.71971	206	
381.71505	686	1+
381.84688	134	
384.85092	920	1+
385.78194	126	
385.98988	150	1+
387.76960	340	1+
387.85432	198	
388.19704	268	1+
388.73635	134	
388.77205	254	1+
388.81547	160	
389.20435	226	1+
390.05586	136	
390.84151	502	
390.86990	148	
391.84521	280	
391.90124	210	1+
391.99963	134	
392.73172	260	1+
392.82841	408	1+
392.96229	196	1+
394.83214	210	1+
394.85675	130	
396.36272	176	
396.77943	126	1+
397.19447	126	
397.82497	132	
398.72824	796	1+
398.86678	126	
398.90222	138	
399.85056	704	1+
402.79691	216	1+
402.86158	150	
403.72813	252	1+
403.87191	460	
404.87139	220	
405.74222	132	
405.76464	478	
405.85634	158	
405.88021	132	
406.76349	218	
406.79344	152	
406.86575	172	
407.74313	350	
407.86820	892	
408.75004	224	
408.81570	136	
408.85486	888	1+
409.73319	148	
410.73546	196	
410.83726	1526	1+
411.69001	180	1+
412.71398	126	
412.77409	128	
412.84996	244	
413.75237	132	
413.85002	138	
414.77284	142	
415.83956	124	
416.87330	144	
417.82683	142	
417.86217	168	
418.84652	180	1+
421.72538	214	1+
421.88395	128	
422.77825	442	1+
422.82472	370	1+
422.86957	326	
423.78283	372	1+
423.82900	254	1+
423.86947	412	
424.75241	786	1+
424.86884	234	
425.75491	686	1+
425.87039	130	
426.86389	1530	1+
427.73257	1008	1+
428.09086	270	1+
428.84777	1618	1+
429.70302	132	
429.74475	174	
429.83296	202	
430.78904	212	1+
431.86951	216	
432.87300	232	
433.80026	166	
433.86308	200	
434.89240	180	
436.85630	142	
437.72082	126	
443.76093	198	
444.77695	220	
444.87289	2110	1+
445.73911	134	
445.76023	246	1+
446.76358	150	1+
447.70827	374	
447.86016	126	
447.88123	130	
448.70813	222	
449.87813	768	1+
450.70646	178	
450.75877	296	
451.76457	134	
451.86515	128	
457.91204	152	
458.90447	138	
462.88301	614	1+
464.88791	296	1+
465.72467	358	1+
467.88917	578	1+
469.72897	242	1+
469.89093	124	
475.66841	166	
485.89765	250	1+
490.91540	256	1+
509.28978	194	1+
END IONS

###FS:    #m/z: 336.94699 #charge 1+
###MS: 109
###MSMS: 112
BEGIN IONS
TITLE=Cmpd 84, +MS2(336.9470), 28.0-35.0eV, 2.4min #112
RTINSECONDS=144.061
SCANS=109,112
PEPMASS=336.94699	65858
CHARGE=1+
184.87164	72	
188.02695	74	
195.96190	86	
196.88221	106	
204.83166	82	
209.88153	74	
209.94650	100	
211.94502	2314	1+
212.87810	764	1+
213.94016	1146	1+
214.89735	92	
215.88800	188	
216.88784	72	
217.93868	156	
217.97200	72	
219.37939	72	
219.84309	102	
221.36783	106	
222.12278	80	
223.11046	76	
223.95915	126	
224.00451	88	
224.84362	72	
224.97557	90	
225.42184	98	
225.89609	84	
226.89755	84	
226.93445	94	
228.89478	100	
229.82733	72	
229.89637	140	
229.95542	3080	
229.98592	72	
230.16405	114	1+
230.69217	74	
230.89012	1366	1+
230.93653	104	
231.95177	1378	1+
232.78546	84	
232.91325	96	
232.93726	94	
233.00505	100	
233.82847	80	
233.84559	90	
233.89501	128	
233.90876	88	
233.94666	320	1+
234.82688	136	
235.10106	84	
235.86819	72	
235.90756	80	
238.00584	82	
238.04208	84	
239.85812	74	
240.83724	456	1+
241.89166	82	
244.83804	72	
244.86110	88	
244.98792	72	
246.51601	88	
246.84869	132	
246.90453	134	
246.97888	280	
247.96648	918	
247.98687	202	1+
248.90143	508	1+
249.82524	494	1+
249.96201	280	
250.82790	400	1+
250.95242	184	
251.94379	72	
251.96109	116	
252.07434	74	
252.85476	72	
252.91659	134	
252.97199	1514	1+
253.91077	72	
253.99136	86	
254.87001	174	1+
254.90708	170	
254.96704	726	1+
254.99158	106	
255.86317	80	
255.92870	192	1+
256.85913	92	
256.96398	96	
257.96670	72	
258.85025	252	
259.85081	142	
260.83304	202	1+
262.95459	84	
263.06620	78	
264.86357	74	
265.08763	98	
265.82404	74	
266.84957	78	
267.82961	82	
267.84487	238	
268.83956	242	
269.22421	74	
269.84378	470	1+
270.94331	84	
270.98673	260	
271.91804	122	
272.09443	82	
272.84038	112	
272.97364	118	
273.86180	298	1+
273.92096	72	
274.88225	72	
275.61792	86	
276.85914	324	1+
276.89360	100	
277.83407	504	1+
278.86270	160	
278.88335	78	
280.02853	84	
280.82941	146	
280.85068	96	
281.00353	130	
282.10553	84	
282.97471	90	
283.11082	80	
283.85724	72	
283.88692	102	
284.18444	84	
285.85619	220	
286.84857	726	1+
287.79778	110	
287.87508	84	
288.17657	72	
289.50841	94	
289.86322	424	1+
290.09882	136	
290.85732	482	1+
291.33300	102	
293.10522	248	1+
293.12751	82	
294.09118	72	
294.86402	276	1+
295.83724	92	
295.86617	214	1+
295.99359	88	
296.13733	88	
297.98179	160	
298.08054	112	
300.06156	86	
301.41166	78	
301.87459	82	
303.39765	98	
304.84087	80	
304.86028	86	
307.10443	72	
307.85918	116	
309.87374	142	
310.84476	92	
310.87578	120	
311.39943	74	
313.36559	78	
315.86382	76	
316.81381	74	
319.75380	80	
321.16031	82	
321.85854	78	
321.89147	76	
324.16456	80	
325.00098	92	
327.87627	72	
328.77749	72	
332.11648	76	
332.82412	72	
333.37295	80	
334.15168	72	
338.22662	74	
339.89625	78	
340.80789	78	
341.02548	94	
END IONS

###FS:    #m/z: 322.93117 #charge 1+
###MS: 113
###MSMS: 114
BEGIN IONS
TITLE=Cmpd 85, +MS2(322.9312), 28.0-35.0eV, 2.5min #114
RTINSECONDS=147.728
SCANS=113-114
PEPMASS=322.93117	3350636
CHARGE=1+
73.78496	66	
185.92963	70	
192.88934	152	
197.87957	82	
198.88806	68	
201.04277	78	
204.41007	86	
205.94992	164	
205.97036	72	
206.97279	98	
207.97345	72	
208.93271	76	
209.94471	124	
210.89837	82	
211.94318	70	
212.88067	76	
214.41534	74	
215.97326	94	
217.39592	68	
220.87680	80	
221.88469	84	
221.96389	174	
222.95191	298	1+
222.97669	74	
223.96789	68	
224.81575	84	
225.87221	174	1+
226.90297	76	
227.92830	232	1+
228.05119	76	
230.84679	158	
230.86545	74	
230.88675	124	
231.05220	86	
231.83472	86	
233.16396	74	
233.85662	74	
233.90375	108	
235.82484	84	
235.88628	84	
238.11556	78	
238.88542	82	
238.94154	194	
239.00123	80	
239.07680	174	1+
240.89956	70	
240.94181	2044	
241.02539	68	
241.93977	9232	1+
242.82847	66	
242.88466	84	
242.94251	7668	1+
243.82464	230	
244.06977	84	
244.34430	78	
244.80888	74	
244.94002	1492	
245.89377	70	
246.85408	112	
246.94011	90	
246.97645	186	
249.93522	270	
250.96834	116	
251.07154	92	
252.40987	84	
252.90565	98	
253.82039	96	
253.87807	166	
253.90045	70	
254.04926	72	
254.92327	70	
255.79029	76	
255.81372	86	
256.01816	78	
258.83727	144	
259.52321	72	
259.83269	126	
260.83601	178	
261.83586	408	1+
263.97710	154	
264.91801	66	
265.06208	130	
266.84121	78	
266.85828	106	
267.84559	74	
267.88174	80	
268.09286	74	
269.01030	76	
269.80697	306	1+
269.86489	72	
269.95401	68	
272.86879	192	
272.92740	72	
273.79436	156	
274.86824	82	
275.80968	78	
276.07919	70	
276.85486	68	
277.10835	104	
277.86310	110	
278.24618	74	
279.09229	740	1+
279.99979	70	
280.13750	66	
280.84291	74	
281.78827	76	
281.81511	68	
281.85858	88	
282.85464	124	
282.88571	156	
283.85566	72	
284.06946	108	
284.29213	106	
284.35606	100	
284.80770	90	
284.86554	68	
284.88032	76	
286.92962	74	
287.00248	74	
289.78713	170	1+
289.80904	140	
289.85716	74	
289.95729	76	
291.80898	78	
291.86952	68	
293.87245	66	
296.80769	66	
296.93885	80	
298.83253	112	
298.86980	68	
299.54061	72	
299.78087	70	
301.86670	184	1+
303.79127	72	
306.80123	66	
306.89811	88	
307.79710	110	
307.81729	78	
308.25906	98	
310.09005	82	
311.28248	66	
311.89393	68	
312.87764	118	
313.88767	74	
314.19241	92	
314.80398	68	
314.88337	120	
316.80726	70	
316.88770	78	
317.33885	82	
317.87693	78	
318.98573	154	
319.77328	90	
320.61920	84	
321.82749	70	
321.95523	70	
322.23307	72	
323.88930	202	1+
323.98695	116	
327.16723	78	
327.21591	68	
327.80524	74	
END IONS

###FS:    #m/z: 507.84734 #charge 1+
###MS: 113
###MSMS: 115
BEGIN IONS
TITLE=Cmpd 86, +MS2(507.8473), 28.2-35.2eV, 2.5min #115
RTINSECONDS=148.5
SCANS=113,115
PEPMASS=507.84734	174526
CHARGE=1+
193.86308	138	
196.01698	146	
214.88520	136	
232.89691	482	1+
236.88312	128	
248.08502	120	
250.90998	322	
254.89824	122	
260.87719	158	
261.90267	116	
262.38179	240	1+
266.16550	146	
272.85419	344	1+
277.37841	120	
278.82965	144	
279.91988	130	
280.89727	252	
281.78918	236	1+
285.85893	310	1+
285.93067	154	
286.80007	172	
286.84519	178	
287.82151	200	1+
287.85260	626	
288.86833	324	
288.89247	162	
289.88200	314	
290.13280	120	
290.86446	586	1+
290.90369	178	
291.90745	128	
292.85805	138	
293.87516	344	
294.87291	252	
295.87840	188	
296.85063	248	
297.86897	150	
297.88422	218	1+
300.85804	198	
303.87036	510	1+
304.85822	118	
304.96403	326	1+
305.86296	1180	1+
305.96708	256	1+
307.85745	180	
307.88952	258	
308.14129	776	1+
308.85158	162	
308.87206	1150	1+
309.89103	620	1+
309.94103	214	1+
309.97734	216	1+
310.00573	118	
310.15590	730	1+
310.80394	218	1+
311.88381	2214	1+
314.87091	662	1+
315.10714	118	
315.81710	150	
316.90010	122	
317.81782	142	
317.88224	292	1+
319.36172	130	
319.82953	134	
320.82211	298	1+
320.89420	116	
321.38920	176	
321.86229	118	
321.93678	226	1+
323.87225	282	
324.39276	218	1+
324.86123	184	
325.86402	188	
325.90333	272	
326.82628	142	
326.88387	2560	1+
327.80962	118	
327.89706	176	
328.87654	426	1+
328.89834	218	1+
329.82021	126	
331.37683	118	
332.87607	440	1+
333.79265	298	1+
334.76988	168	
336.32545	118	
336.77819	132	
337.89183	156	
338.88961	216	
342.81615	468	1+
343.81759	366	1+
343.86843	168	
344.88879	172	
345.90614	84	1+
346.86142	244	1+
347.77882	420	
347.82201	144	
348.17390	138	
348.78109	286	
349.40762	154	
349.76613	216	
350.75986	234	
350.82509	226	1+
350.88895	144	
353.85686	184	
353.91371	294	1+
354.78700	128	
355.89580	256	
358.77794	324	1+
359.11662	126	
364.02667	122	
365.77397	120	
366.81328	138	
366.84008	600	1+
367.70686	372	1+
367.76713	384	1+
368.82394	116	
368.89926	224	
369.83951	400	1+
369.89636	134	
370.06079	184	
370.78037	126	
370.80385	288	
371.80436	184	
372.78188	372	1+
372.87226	150	
373.72543	280	1+
374.81809	336	1+
375.77987	238	1+
378.73900	120	
380.71835	254	1+
380.76022	202	1+
381.80184	136	
381.84034	156	
382.71933	136	
382.84200	150	
383.78334	166	
383.79939	186	
383.89392	146	
384.82001	192	1+
384.85293	1288	1+
384.88954	216	1+
385.77989	364	1+
387.84983	132	
388.74600	290	1+
388.80043	164	
389.19927	456	1+
389.78637	348	1+
389.91559	186	1+
390.78887	254	1+
390.84232	436	
391.84416	332	
391.92284	200	1+
392.73107	192	
392.83025	846	1+
394.73480	464	1+
394.80277	154	
394.82590	244	
397.87790	144	
398.72987	400	1+
398.86924	162	
399.70821	122	
399.85236	190	
400.73504	186	
400.88104	146	
401.73669	122	
402.86437	304	
403.73079	138	
403.81526	136	
403.86275	166	
404.81660	250	1+
405.78429	312	1+
405.86417	266	
406.85777	130	
407.74017	258	1+
407.77559	122	
407.86749	638	
408.72620	440	1+
408.86052	1106	1+
409.72314	390	1+
410.83943	710	1+
411.72905	264	1+
413.07786	154	
413.73496	160	1+
413.87622	210	
414.84584	184	1+
415.87733	268	
416.76862	140	
417.80813	188	1+
418.14907	124	
418.85209	128	
421.88303	202	
422.87093	176	
423.77395	486	
423.87421	600	1+
424.77706	284	
424.82203	270	1+
425.75751	846	1+
425.88030	178	
426.66893	120	
426.86286	948	1+
427.73781	622	
428.39146	152	
428.75060	542	
428.84856	1392	1+
429.70416	170	
429.73091	160	
430.74083	218	
431.74502	126	
431.86870	450	
432.87233	402	
433.85902	242	1+
435.71461	210	
439.89109	300	1+
443.76446	292	1+
444.67896	120	
444.79015	116	
444.87467	1650	1+
445.71338	216	
445.75006	188	
446.75772	418	1+
447.70893	370	1+
449.88232	328	
450.75225	214	
451.76604	130	
457.90520	564	1+
458.90714	324	1+
460.22472	122	
462.78238	130	
462.88589	654	1+
465.72012	224	1+
465.78512	144	
467.88895	764	1+
487.28470	122	
488.27028	120	
504.15262	124	
504.20084	172	1+
509.29358	116	
END IONS

###FS:    #m/z: 336.94709 #charge 1+
###MS: 113
###MSMS: 116
BEGIN IONS
TITLE=Cmpd 87, +MS2(336.9471), 28.0-35.0eV, 2.5min #116
RTINSECONDS=149.272
SCANS=113,116
PEPMASS=336.94709	67076
CHARGE=1+
124.37444	80	
184.91132	90	
196.01520	80	
202.87169	68	
208.95199	70	
210.88535	108	
211.94528	2430	1+
211.98043	72	
212.87908	792	1+
213.94007	1262	1+
215.88740	180	
215.94382	304	
216.88487	112	
217.06120	92	
221.98230	74	
222.41229	88	
223.04635	98	
223.96313	208	1+
225.87781	82	
226.86780	82	
226.94815	162	
227.40457	78	
227.78436	70	
227.89814	88	
228.89551	104	
229.95610	2228	1+
230.88960	1224	1+
231.95126	1246	1+
232.88551	122	
232.91663	70	
233.88527	72	
233.90065	326	1+
233.94870	88	
234.82496	92	
235.38026	70	
235.82828	94	
235.89454	102	
239.05842	98	
239.15147	98	
239.84953	216	
240.83144	118	
240.84806	92	
241.84206	378	1+
243.83678	90	
244.88014	72	
245.86862	92	
247.96677	602	
248.85709	74	
248.90058	724	1+
249.05716	198	1+
249.96171	288	
250.02960	84	
250.83097	122	
250.94896	120	
251.82687	208	
251.83942	194	
251.95819	178	
252.84382	118	
252.94334	72	
252.97264	1648	1+
253.00704	88	
253.04379	74	
253.08604	130	
253.55442	88	
253.90783	272	1+
254.49941	72	
254.88963	92	
254.96568	836	1+
255.07318	102	
255.94359	72	
255.98354	96	
256.08071	68	
256.41491	76	
256.85009	110	
256.89325	72	
257.93950	74	
257.99240	72	
258.85067	542	1+
259.07044	74	
259.85267	340	1+
260.82739	72	
261.83533	94	
262.08906	76	
263.86142	72	
263.92723	92	
264.87182	76	
265.08642	92	
266.94391	78	
266.97210	80	
267.84585	148	
268.84024	502	1+
268.86037	116	
269.09109	70	
270.04268	126	
270.86581	72	
270.98158	202	
271.09909	76	
271.84996	126	
271.95483	86	
272.84436	82	
272.97806	176	
273.00704	76	
273.79770	150	1+
273.85962	74	
274.05049	72	
274.89175	136	
275.89785	80	
275.94055	72	
276.06691	82	
276.83355	430	1+
276.85451	144	
277.85860	224	
277.96826	88	
278.10854	72	
278.83879	452	1+
278.86260	154	
279.41882	74	
279.86042	122	
280.86166	86	
281.05187	140	
281.12318	84	
282.13117	98	
282.87023	108	
284.42855	76	
284.76225	78	
285.84975	926	1+
285.92772	72	
286.04413	70	
286.37024	72	
286.93079	84	
288.85920	180	
290.14576	70	
290.87323	276	1+
291.85635	200	
291.90106	78	
291.93059	108	
292.81851	80	
292.93627	112	
292.98474	82	
293.10509	330	1+
293.85502	104	
294.86635	514	1+
295.97544	170	1+
296.23110	132	
296.82243	72	
297.22030	80	
297.85146	72	
297.89428	142	
298.81414	78	
299.85255	212	1+
300.88543	74	
300.94734	82	
306.40539	92	
306.88452	72	
308.85286	208	1+
310.38647	92	
310.81686	82	
310.87843	180	
312.80977	68	
312.85961	118	
312.89428	92	
318.05421	94	
318.53859	124	
318.95937	68	
319.99981	76	
322.84628	74	
324.35515	84	
326.89161	72	
328.38132	70	
332.88224	92	
333.34608	76	
333.41540	76	
333.85952	80	
333.88211	68	
335.86626	90	
338.90424	144	
340.80587	80	
END IONS

###FS:    #m/z: 322.93120 #charge 1+
###MS: 117
###MSMS: 118
BEGIN IONS
TITLE=Cmpd 88, +MS2(322.9312), 28.0-35.0eV, 2.6min #118
RTINSECONDS=152.959
SCANS=117-118
PEPMASS=322.93120	3448176
CHARGE=1+
135.73249	70	
186.00686	88	
191.31080	74	
191.77667	94	
192.02328	70	
192.89086	134	
195.11892	94	
197.08631	76	
199.92724	68	
200.83560	72	
205.94991	216	
205.97541	66	
207.90986	76	
207.96794	88	
209.91895	90	
210.09140	86	
210.83061	68	
212.89531	70	
214.89390	78	
215.17133	74	
216.52043	84	
216.89153	80	
217.91947	70	
218.43081	74	
218.85191	72	
218.89042	70	
220.87126	72	
222.95170	152	
223.94691	156	
223.96185	196	
225.87421	70	
225.91838	68	
226.84743	68	
227.06195	94	
227.92894	68	
228.90854	74	
229.85678	68	
230.83374	70	
230.89050	346	
233.13306	68	
233.85642	74	
235.10333	70	
235.88309	88	
237.91492	66	
238.94059	114	
239.78502	112	
240.81968	128	
240.89587	66	
240.94107	2932	
241.82870	84	
241.86104	76	
241.94012	8890	1+
242.53957	72	
242.94233	6080	1+
243.15000	68	
243.82312	134	
244.82061	218	
244.88695	80	
244.94155	2080	1+
244.98378	72	
245.90347	80	
246.97543	72	
247.24136	72	
247.97856	118	
248.08235	78	
248.84537	84	
250.94941	68	
250.96728	70	
251.83860	78	
251.85849	92	
252.92111	80	
253.79184	192	1+
253.92186	68	
254.81503	68	
254.87139	156	
255.03862	70	
255.11627	88	
256.41708	92	
256.81528	82	
256.90042	172	
256.94021	106	
257.41093	76	
257.80148	70	
258.08834	118	
258.83657	284	
259.91103	90	
260.83529	170	
261.84350	68	
261.93809	80	
262.04775	76	
262.83702	130	
262.92263	68	
263.83047	122	
265.05871	124	
265.07770	74	
266.35856	78	
266.85235	74	
267.88798	68	
268.86145	88	
268.90976	70	
269.85890	68	
269.87496	74	
270.02520	124	
270.84034	92	
273.79236	68	
275.05972	72	
275.41818	82	
275.80666	94	
278.09852	74	
279.09237	782	1+
280.06939	220	1+
280.82604	70	
280.83500	74	
280.85809	314	1+
281.19073	80	
283.95047	70	
284.29444	72	
284.44709	110	
284.85307	74	
285.95279	84	
286.17734	72	
286.82549	82	
286.92734	70	
287.06056	80	
287.56849	80	
287.79486	78	
289.79263	158	
289.90514	92	
290.78812	112	
290.88037	88	
293.40929	72	
293.84716	84	
293.87431	82	
294.09333	70	
295.07778	72	
295.83542	80	
298.79730	78	
298.86342	68	
302.72419	74	
304.86735	146	
305.88778	88	
306.86816	126	
307.81070	162	1+
307.88821	148	
308.89446	140	1+
309.37895	76	
311.85719	70	
312.81170	266	1+
312.86380	82	
313.73331	80	
314.94135	112	
316.89052	70	
320.01120	72	
320.94957	76	
321.75928	72	
322.79310	86	
324.89300	210	
326.28147	72	
326.89109	66	
328.25638	74	
END IONS

###FS:    #m/z: 340.94193 #charge 1+
###MS: 117
###MSMS: 119
BEGIN IONS
TITLE=Cmpd 89, +MS2(340.9419), 28.0-35.0eV, 2.6min #119
RTINSECONDS=153.732
SCANS=117,119
PEPMASS=340.94193	1283364
CHARGE=1+
72.12163	82	
146.59508	78	
187.89043	76	
189.38132	88	
190.93746	110	
191.45372	78	
192.93138	82	
203.01326	86	
207.40723	80	
208.94237	106	
208.96181	148	
209.43332	80	
210.93768	230	1+
212.07005	84	
212.88137	74	
213.93952	1018	1+
214.87655	94	
214.95773	132	
215.88845	354	
215.94043	328	1+
216.02907	100	
221.82674	88	
222.82451	74	
222.96849	78	
223.98963	126	
225.98657	80	
226.89500	256	1+
226.94748	158	
228.42023	90	
228.84374	124	
228.94405	192	
229.85914	76	
229.96620	80	
230.07874	90	
230.89283	154	
231.88991	198	
231.95171	692	1+
232.88896	304	1+
233.05725	88	
233.95001	326	
234.93558	82	
236.04909	86	
236.90216	98	
236.91284	96	
237.90379	178	
239.90396	94	
239.95155	116	
240.90093	246	1+
241.13224	78	
241.84544	324	
241.88236	74	
242.96413	82	
243.82797	82	
246.39287	174	
246.61235	90	
248.90411	148	
248.97469	88	
249.96002	220	
250.96971	94	
251.87746	82	
251.90682	86	
251.96384	144	
254.96585	526	1+
255.07324	84	
255.44672	74	
255.90752	176	1+
256.84677	304	1+
256.86609	82	
256.96713	132	
257.79732	124	
257.88017	92	
258.84802	354	1+
258.86869	92	
259.85146	228	1+
259.87599	106	
259.91790	160	
259.96433	118	
260.00803	82	
260.83453	136	
260.91835	120	
261.06253	76	
261.63662	76	
261.84057	362	1+
262.87776	110	
262.90306	90	
262.92445	122	
263.06424	92	
263.83076	106	
264.97961	76	
265.08775	132	
265.42336	100	
266.86109	120	
267.17713	88	
267.90390	204	1+
268.84173	182	
269.84506	112	
270.82999	76	
272.45720	88	
272.93529	150	
272.97533	134	
273.01692	74	
273.79769	104	
274.85982	100	
274.90086	164	
275.81511	112	
275.85328	88	
275.87693	84	
276.06455	106	
276.85862	242	
276.87952	104	
276.95919	86	
277.86394	188	
278.84816	546	1+
278.97207	90	
280.85630	186	
280.93553	94	
281.58821	76	
281.84842	102	
282.88730	112	
282.92316	118	
284.15951	86	
284.83909	80	
285.46087	78	
285.90503	92	
285.96332	148	
288.90701	84	
290.17923	76	
290.85065	80	
291.85972	262	1+
292.80189	86	
294.96690	186	1+
295.39838	92	
295.88768	78	
296.87300	76	
296.90070	92	
297.86519	142	
297.99562	78	
298.99473	94	
299.87461	78	
301.87468	146	
302.00876	78	
302.81696	202	1+
302.91438	116	
302.95285	106	
303.86456	80	
304.89415	96	
305.03168	96	
305.12397	78	
306.80335	80	
307.80374	114	
311.29981	94	
312.80852	104	
312.90067	78	
312.96582	110	
314.80829	78	
319.87456	80	
321.41149	78	
321.43597	88	
324.71774	76	
326.88964	196	1+
326.94526	106	
333.86405	78	
334.95979	94	
335.01631	78	
341.37715	78	
342.14700	82	
342.91259	76	
344.22114	94	
345.98907	90	
END IONS

###FS:    #m/z: 507.84748 #charge 1+
###MS: 117
###MSMS: 120
BEGIN IONS
TITLE=Cmpd 90, +MS2(507.8475), 28.2-35.2eV, 2.6min #120
RTINSECONDS=154.504
SCANS=117,120
PEPMASS=507.84748	166916
CHARGE=1+
196.01688	412	
222.97301	152	
232.89688	208	
237.85361	152	
241.85366	130	
250.90201	144	
252.08215	170	
254.09294	146	
259.86203	156	1+
264.38229	158	
266.08780	218	1+
266.16814	130	
267.11149	358	1+
267.17605	120	
268.11402	286	1+
271.42533	158	
274.06673	202	1+
286.83346	134	
287.81167	172	1+
287.85316	532	
288.86981	264	
289.16478	120	
289.39825	152	
290.86931	436	1+
290.88155	148	
292.91014	142	
293.87698	490	
294.87386	258	
295.87044	194	
296.85552	206	
296.87651	168	
297.86965	138	
298.36874	156	
300.85980	144	
301.81097	144	
302.09527	148	
303.86269	158	
304.86956	120	
305.86409	1286	
306.87863	162	
306.96712	148	
307.88866	442	
308.14512	340	
308.82215	208	1+
308.87357	1372	1+
309.88979	304	
310.16051	576	1+
310.34610	152	
310.37517	226	1+
311.88708	1274	
312.17327	214	
312.88657	762	
313.02094	160	
313.88504	768	1+
314.84465	148	
314.86256	774	1+
318.11251	154	1+
319.89025	128	
323.87554	226	
324.90306	166	
325.82954	160	
325.89058	238	
326.88820	1710	1+
327.16173	120	
327.81378	144	
327.88010	208	
328.82348	136	
328.88560	270	
329.88032	414	1+
330.82348	236	1+
332.87903	462	1+
334.76851	228	1+
334.89244	198	
335.90228	142	
336.87959	178	
337.88163	178	
338.38875	126	
339.85675	148	
340.88981	266	1+
342.86783	294	1+
346.77129	152	
346.86698	134	
346.89311	134	
347.77494	856	1+
349.75697	542	1+
349.86447	152	
350.76143	330	1+
350.80266	120	
350.88797	292	
351.88451	156	
352.74738	122	
353.78684	126	
353.85468	316	
355.34525	176	
355.89115	238	
357.72614	120	
359.77523	128	
361.75402	140	
361.86681	128	
365.61556	142	
365.78372	462	1+
366.18973	152	1+
366.76205	324	1+
366.84353	256	
367.70871	292	
367.73399	126	
367.83844	166	
367.90685	130	
368.70901	188	
368.83401	604	1+
368.89749	166	
369.83835	514	1+
370.80981	134	
371.19413	130	
371.80051	334	1+
371.83521	180	
372.14077	192	1+
372.72399	260	1+
372.86935	156	
373.78675	138	
373.97648	134	
375.74508	152	
376.88447	304	1+
377.75352	238	1+
380.73340	124	
380.85528	128	
381.84347	266	1+
382.77916	276	1+
384.85295	754	1+
385.77933	154	
387.10371	168	
387.84936	246	
388.74954	122	
388.78369	122	
389.20563	308	
389.74407	136	
389.77549	170	
389.84841	134	
390.84020	670	
391.72870	428	1+
391.74995	164	
391.84146	314	
392.82996	486	1+
395.40788	138	
396.87641	256	1+
397.74466	152	
398.73700	350	1+
399.70664	152	
399.85532	560	1+
403.86990	166	
403.89798	130	
405.75881	484	1+
405.78440	438	1+
407.73603	306	1+
407.74856	228	
407.86751	684	
407.92522	122	
408.76633	126	
408.85498	952	1+
409.72119	700	1+
410.74293	268	
410.83739	806	1+
410.89080	194	1+
411.77533	120	
411.87251	132	
413.81261	178	
413.87509	172	
414.85912	124	
421.78435	140	
421.81068	478	1+
421.87547	286	
422.81078	342	1+
422.84607	122	
422.86964	650	1+
423.77309	316	
423.87293	478	1+
424.77923	174	
425.75420	398	
426.76732	460	1+
426.86312	1218	1+
427.25119	160	
427.67454	228	1+
427.70846	126	
427.74143	1130	1+
428.74468	756	1+
428.80894	150	
428.84995	914	1+
429.70587	382	1+
430.84790	250	
431.86880	628	1+
433.86192	260	
435.71163	210	
436.89537	124	
438.13054	164	
438.78751	276	1+
439.89140	232	1+
442.88284	270	1+
444.87397	1790	1+
445.75784	496	1+
446.68538	152	
446.78246	218	
447.71138	386	1+
447.74858	184	
448.68487	148	
448.76668	406	
449.69693	120	
449.76933	178	
449.88126	374	1+
451.75445	148	
452.75041	154	
452.76852	136	
457.91143	314	1+
462.88310	998	1+
465.72021	258	1+
467.71758	122	
467.88788	436	1+
468.72825	140	
471.11298	148	
471.78379	162	1+
485.90944	146	
486.27896	212	1+
486.90102	134	
491.79182	176	1+
501.80169	122	
509.28947	138	
END IONS

###FS:    #m/z: 322.93116 #charge 1+
###MS: 121
###MSMS: 122
BEGIN IONS
TITLE=Cmpd 91, +MS2(322.9312), 28.0-35.0eV, 2.6min #122
RTINSECONDS=158.176
SCANS=121-122
PEPMASS=322.93116	3398158
CHARGE=1+
189.86324	68	
190.89354	76	
192.92612	98	
195.99823	80	
196.88443	86	
196.89795	68	
201.04468	80	
203.41578	70	
203.89442	68	
209.85109	72	
209.88131	88	
210.89975	128	
211.16431	84	
212.87987	126	
220.87218	194	1+
221.94559	144	
222.95032	152	
223.96780	80	
224.95038	88	
225.86477	72	
227.78446	84	
227.94010	108	
228.63568	78	
228.79919	106	
230.07320	76	
230.84971	198	
230.89152	94	
231.89651	72	
231.91898	88	
233.88475	84	
234.88837	88	
235.88341	134	
236.50608	76	
236.84832	80	
238.25279	70	
238.93870	142	
238.95967	72	
239.07779	206	
239.94978	74	
240.78577	104	
240.94158	2458	
240.97262	66	
241.01034	84	
241.13204	94	
241.90811	118	
241.94294	2330	
242.90855	94	
242.94309	6316	1+
244.13517	88	
244.81895	120	
244.88513	134	
244.94092	1498	1+
245.38967	80	
246.84596	74	
246.86745	152	
246.89235	70	
246.98039	150	
247.97752	66	
248.85659	114	
248.87381	68	
248.94936	90	
249.00752	66	
250.86400	224	1+
250.97240	68	
251.06774	66	
254.07683	72	
254.79145	68	
254.87234	68	
255.78815	78	
256.89909	156	
256.92456	70	
258.83249	526	1+
258.89737	138	
259.88972	124	
259.97245	70	
260.82805	118	
260.86227	86	
261.05672	112	
261.81298	78	
261.83094	584	1+
262.00358	68	
262.96882	68	
263.85948	82	
263.93328	100	
264.07939	66	
265.06548	72	
266.01793	72	
266.85970	286	1+
268.80232	70	
268.95862	72	
269.07892	82	
269.89121	78	
270.36176	90	
270.92099	70	
272.09747	152	
272.13700	74	
272.34780	70	
272.97220	68	
273.79606	96	
274.04872	76	
274.50404	74	
275.08212	84	
275.86703	76	
276.81078	168	
277.03252	94	
277.09397	96	
277.86098	72	
278.81893	230	1+
278.84840	116	
279.05763	96	
279.09418	922	1+
280.11291	66	
280.16155	66	
280.26681	78	
282.80751	70	
282.87752	74	
283.78513	76	
283.84903	78	
283.99386	70	
284.02314	68	
284.07450	84	
284.29655	494	1+
284.78745	108	
284.88046	92	
285.32377	96	
285.91730	74	
287.37470	72	
287.81019	68	
287.91201	96	
289.20103	78	
289.79139	66	
289.87073	82	
289.88643	74	
297.78980	104	
298.06756	70	
299.91091	70	
300.09129	72	
301.16131	118	
301.87019	70	
301.89798	74	
304.44851	88	
306.93450	66	
307.80117	186	
307.81687	70	
307.89233	186	
308.34971	70	
308.87662	212	1+
309.87496	238	1+
309.89971	98	
310.92967	66	
311.74610	78	
311.90877	76	
311.96097	68	
313.82952	208	1+
316.85532	76	
317.09394	84	
319.86113	100	
319.87926	70	
323.03376	70	
325.21342	88	
326.07286	72	
326.88610	96	
327.82973	78	
END IONS

###FS:    #m/z: 340.94198 #charge 1+
###MS: 121
###MSMS: 123
BEGIN IONS
TITLE=Cmpd 92, +MS2(340.9420), 28.0-35.0eV, 2.7min #123
RTINSECONDS=158.948
SCANS=121,123
PEPMASS=340.94198	1257578
CHARGE=1+
81.55826	80	
163.65020	104	
192.00291	84	
192.89037	74	
192.92957	146	
194.99019	90	
197.92969	84	
199.86067	84	
200.95225	78	
201.02033	76	
207.41959	78	
207.87474	122	
209.95431	78	
210.10582	72	
210.88792	80	
210.93798	198	
212.88248	168	
213.93897	1270	1+
214.88195	84	
214.90636	84	
215.88729	262	
215.93499	160	
217.88758	102	
218.89488	108	
222.95469	100	
223.97967	72	
226.86952	104	
226.92533	104	
226.94474	80	
226.96965	130	
228.94687	262	1+
229.14847	100	
229.84761	84	
230.88788	168	
231.89038	118	
231.95099	758	1+
233.83757	78	
233.85825	78	
233.89954	220	
234.12911	76	
234.93389	72	
235.89463	158	
236.90643	84	
237.39444	84	
238.85359	90	
239.86594	78	
240.83648	284	1+
240.88682	184	1+
240.96240	142	
241.82594	96	
241.94133	118	
241.96620	86	
243.82854	162	
243.85557	84	
244.82972	82	
244.88954	92	
245.15101	72	
245.44341	80	
245.55687	78	
246.85697	82	
246.89209	88	
249.90339	74	
249.96125	334	
249.98380	202	1+
250.89652	154	
251.96249	170	
253.03456	76	
253.41820	128	
254.96783	324	
255.87473	72	
256.96635	160	
257.85448	86	
258.84563	276	
258.96611	116	
259.84794	194	
259.95586	222	1+
260.34085	80	
260.84029	194	
261.10824	80	
261.79331	72	
261.83211	196	
261.89856	106	
262.86085	142	
262.92513	202	
262.96884	94	
265.35947	74	
266.41079	82	
266.51484	120	
266.79789	80	
266.84722	88	
266.86980	72	
266.91186	90	
267.86966	132	
268.34851	82	
268.89028	106	
269.85405	180	
270.83614	86	
270.90495	82	
272.35019	72	
272.94845	80	
272.97874	118	
273.93676	74	
274.10146	74	
274.97699	106	
275.80675	132	
275.84239	78	
275.86131	98	
276.85722	622	1+
277.82430	74	
277.87179	146	
278.84754	946	1+
280.85481	148	
280.93865	86	
281.86647	72	
282.82382	72	
282.98489	72	
284.87513	136	
285.88074	78	
286.97555	74	
288.41014	90	
290.86548	72	
291.79843	88	
292.37342	86	
292.86235	74	
293.86914	90	
294.87184	82	
295.86288	106	
295.94720	80	
296.85495	206	1+
297.87990	160	
297.91506	80	
297.93837	82	
298.01542	72	
298.06800	78	
298.87054	212	1+
298.89085	74	
299.94025	104	
300.41033	76	
301.85943	76	
301.91182	234	1+
302.94656	156	
303.86795	94	
304.81730	102	
307.79865	112	
308.80042	72	
309.87038	144	1+
313.87024	76	
317.93386	74	
321.02834	84	
323.80232	84	
323.84698	74	
324.34390	72	
325.68317	72	
325.90255	74	
326.36154	78	
327.90061	80	
328.88658	72	
329.49794	74	
329.82018	90	
339.79976	76	
341.34955	76	
341.92893	72	
343.11484	74	
END IONS

###FS:    #m/z: 363.95806 #charge 1+
###MS: 121
###MSMS: 124
BEGIN IONS
TITLE=Cmpd 93, +MS2(363.9581), 28.0-35.0eV, 2.7min #124
RTINSECONDS=159.721
SCANS=121,124
PEPMASS=363.95806	546228
CHARGE=1+
179.42753	82	
189.86194	510	1+
191.85882	188	
194.91139	80	
196.88315	136	
199.93783	86	
203.88102	140	
207.87346	112	
208.93429	98	
209.94388	1352	1+
210.88763	202	
210.98410	100	
211.84289	80	
211.88748	78	
212.09659	88	
212.87922	1564	1+
214.89010	144	
215.41961	90	
222.95181	506	1+
223.47034	80	
224.94952	1404	1+
226.89793	94	
226.94802	7456	1+
227.93396	110	
228.04696	124	1+
228.89506	488	1+
228.94326	8258	1+
229.01155	98	
230.84956	98	
230.89024	2624	1+
231.56929	90	
232.01696	240	
232.88733	346	
233.09413	112	
234.87969	194	
236.84800	90	
237.61381	78	
238.78871	78	
238.82465	92	
238.83788	80	
240.07721	114	
240.80832	94	
240.83478	88	
240.85183	102	
240.94340	622	
240.96675	352	1+
241.93992	1840	1+
242.83799	84	
242.94231	1152	1+
242.96139	574	1+
243.83217	104	
244.82429	126	
244.93843	382	
244.95794	5112	1+
245.94744	222	
246.43721	88	
246.90457	346	1+
246.95396	4914	1+
247.81340	106	
248.80351	108	
248.84266	136	
248.90104	742	
249.80589	186	
250.89882	208	1+
250.94777	214	
250.97127	220	
251.11612	96	
251.95151	120	
253.90381	166	
254.86805	92	
254.99540	98	
258.83114	182	
258.97537	292	1+
259.93470	90	
260.83314	426	
260.90980	92	
260.97147	232	1+
261.83317	442	1+
263.91139	88	
264.81907	102	
264.86585	88	
264.97369	84	
265.01974	84	
265.08562	184	1+
265.80568	102	
265.82295	122	
265.97579	84	
266.81183	468	1+
267.97230	1314	1+
268.03180	100	
268.06318	82	
268.43481	86	
268.64098	82	
269.79804	166	
269.97131	620	1+
270.51114	134	
271.84648	252	1+
271.91556	160	
273.91242	86	
278.79434	120	
278.81313	112	
278.84163	116	
278.86353	82	
278.99199	78	
279.85000	78	
280.79149	832	1+
280.83652	86	
281.62364	80	
281.82127	92	
281.87716	134	
281.89537	118	
282.09137	92	
282.35519	96	
282.82877	120	
283.79132	218	1+
283.84873	82	
283.98767	156	
284.82677	194	
284.85650	128	
284.88028	176	1+
285.85030	176	
285.97553	90	
286.82334	140	
286.84939	134	
287.40397	98	
287.80400	86	
289.09690	80	
290.55996	84	
290.86022	92	
292.81754	114	
292.85421	78	
293.15100	86	
294.84959	88	
295.92800	160	
296.80779	112	
297.91526	78	
298.11870	78	
298.80635	730	1+
298.83567	94	
299.84030	92	
299.87242	184	
299.92545	92	
300.80942	252	
301.60163	82	
301.74432	88	
301.79969	532	1+
301.86201	566	1+
301.99603	118	
302.95070	90	
303.85641	478	1+
304.95311	122	
306.80256	206	1+
306.88029	120	
307.39764	86	
309.83046	98	
309.87139	194	1+
316.81286	312	1+
318.01263	84	
318.81846	392	1+
318.93952	124	
319.13270	86	
320.31809	86	
321.83315	94	
321.86825	80	
322.78963	190	1+
322.93115	104	
323.30495	78	
324.07621	78	
324.89292	126	
325.04952	78	
325.81123	80	
326.62337	98	
326.85645	102	
326.87442	148	
327.78936	88	
329.73085	78	
334.52853	98	
337.88537	86	
340.94020	380	
341.45212	110	
341.86064	92	
343.58147	90	
349.01313	82	
349.71759	82	
351.85634	94	
359.96383	76	
362.93824	90	
367.05777	122	
END IONS

###FS:    #m/z: 340.94196 #charge 1+
###MS: 125
###MSMS: 126
BEGIN IONS
TITLE=Cmpd 94, +MS2(340.9420), 28.0-35.0eV, 2.7min #126
RTINSECONDS=163.393
SCANS=125-126
PEPMASS=340.94196	1256108
CHARGE=1+
189.86322	74	
191.95844	212	
192.92821	278	1+
192.94252	76	
198.37740	80	
203.03455	74	
204.88255	76	
204.90462	128	
208.93978	72	
210.93954	142	
212.87890	382	1+
213.94057	1344	1+
215.88911	226	
215.93740	262	
217.38856	86	
218.82294	84	
218.87128	148	1+
221.90102	94	
221.94319	202	
223.96262	80	
226.67360	74	
226.87730	78	
226.94947	360	1+
228.94760	152	
229.37182	78	
230.89249	190	
231.89464	74	
231.95203	988	1+
231.99660	92	
232.03670	92	
233.89597	126	
233.93445	72	
233.94738	206	
235.89593	154	
236.87455	86	
238.85136	74	
239.78899	124	
239.82376	218	1+
239.88063	104	
240.78917	80	
240.84826	74	
240.96116	214	
241.84515	186	
241.89888	114	
241.94963	76	
242.82636	72	
242.84630	148	
242.86101	126	
242.91834	114	
243.83061	130	
246.11146	74	
246.97544	166	
248.79608	72	
248.85834	120	
248.90451	114	
248.99103	108	
249.56578	94	
249.89954	80	
250.84176	78	
250.94878	74	
251.11817	84	
251.79148	168	1+
251.88025	150	
252.93284	82	
254.81504	84	
254.83280	78	
254.87241	98	
254.96793	570	1+
255.93744	104	
256.84400	376	1+
256.86650	122	
256.89632	74	
257.24363	84	
258.90943	176	
258.92958	96	
258.96688	142	
259.01140	92	
259.85472	232	
259.95675	142	
260.83719	816	1+
260.95739	90	
262.89619	100	
264.85861	92	
264.90790	138	
265.07977	78	
267.00425	108	
268.36828	82	
268.84500	270	
270.01428	74	
270.83953	108	
270.98966	80	
271.94866	80	
272.45118	84	
272.93309	116	
272.97551	254	1+
272.99068	84	
273.43544	72	
274.90195	118	
275.81113	116	
275.85971	72	
276.85887	372	
277.04885	82	
277.85927	172	
278.12900	82	
278.81340	72	
278.84474	880	1+
278.93057	196	1+
279.56036	80	
279.96428	116	
280.02676	104	
280.10897	72	
281.82454	86	
281.86288	78	
282.56578	90	
282.85826	234	
283.13796	80	
283.85550	94	
286.84387	116	
286.87186	74	
287.86201	76	
288.83987	188	1+
289.44126	102	
290.01418	76	
290.86781	78	
291.80991	108	
291.86676	200	1+
292.94047	102	
293.92492	84	
295.03961	82	
295.15555	88	
295.87356	162	
295.94503	100	
296.85640	114	
297.87107	106	
299.87641	154	
301.61418	86	
302.78847	72	
302.94663	340	1+
304.92683	72	
306.87570	206	1+
306.89587	90	
307.80021	122	
308.81963	82	
309.87595	90	
310.83644	90	
311.87959	92	
312.83803	94	
314.99796	82	
315.85081	72	
315.90101	72	
319.89444	70	
322.26428	80	
323.24560	90	
324.89476	76	
326.18800	102	
327.88077	74	
329.86450	80	
330.81161	90	
331.81474	70	
333.85297	96	
334.06822	74	
334.84074	72	
336.24894	72	
338.39793	98	
338.87049	72	
338.99921	72	
339.82977	92	
339.90884	100	
END IONS

###FS:    #m/z: 363.95802 #charge 1+
###MS: 125
###MSMS: 127
BEGIN IONS
TITLE=Cmpd 95, +MS2(363.9580), 28.0-35.0eV, 2.8min #127
RTINSECONDS=164.166
SCANS=125,127
PEPMASS=363.95802	538080
CHARGE=1+
88.79240	78	
113.50316	84	
155.45195	88	
188.86465	118	
189.86343	352	
191.85852	450	
200.94721	88	
203.88387	90	
207.87200	218	1+
208.94321	114	
209.94392	1830	1+
210.88535	288	1+
212.88027	1360	1+
213.45995	98	
214.89670	252	1+
215.88074	96	
218.92101	82	
222.95507	370	
223.01893	100	
223.42239	78	
224.83241	174	1+
224.89119	86	
224.94986	750	1+
224.97124	320	1+
225.88332	78	
226.94737	7078	1+
228.43886	92	
228.84914	80	
228.86663	94	
228.89333	336	1+
228.94285	8280	1+
229.20609	80	
230.88828	2626	1+
232.42772	92	
232.82636	168	1+
232.95299	114	
232.98603	80	
233.41363	84	
234.39388	82	
234.88427	186	
235.92276	84	
240.81925	86	
240.94087	764	
240.96228	548	
241.82056	344	1+
241.94162	516	
242.91845	110	
242.94157	1612	1+
242.96573	242	
243.83611	108	
244.95784	3646	1+
246.83825	108	
246.95364	4044	1+
247.90606	84	
248.61827	92	
248.80513	110	
248.84507	112	
248.89958	906	1+
249.80532	120	
250.02776	88	
250.89320	110	
250.96761	272	1+
251.90896	78	
251.95258	146	
252.07427	172	
252.94295	82	
253.08714	86	
253.90730	142	
254.49186	92	
255.84118	80	
256.93464	86	
258.35349	82	
258.83754	156	
259.85147	102	
260.83276	84	
260.87607	100	
260.93150	100	
260.97150	328	1+
261.83936	244	1+
261.88533	118	
263.96805	338	1+
263.99392	86	
264.83270	124	
265.08680	80	
265.40360	92	
265.85851	142	
266.35467	94	
266.81606	494	
267.78673	90	
267.85624	88	
267.97325	656	
268.91181	104	
269.85862	82	
269.90042	116	
269.92129	126	
269.96939	416	
271.03813	78	
272.58596	84	
272.85292	86	
274.46354	86	
276.01582	84	
276.07510	84	
276.82211	108	
276.83881	82	
276.85698	80	
277.89966	78	
278.84905	226	1+
278.93255	84	
279.10438	140	
279.54789	86	
279.79354	522	1+
279.92841	232	1+
279.99565	82	
280.79389	344	1+
280.85290	78	
282.13481	96	
282.36755	82	
282.40892	120	
282.79503	172	
282.84844	80	
282.88665	158	
283.06780	100	
283.85244	244	1+
285.84642	554	1+
286.80698	88	
287.86659	168	
289.87829	98	
290.10507	218	1+
291.66192	90	
291.95786	78	
293.06673	82	
295.04624	78	
295.82149	124	
295.98748	108	
296.80921	290	1+
298.80343	366	
298.96518	78	
299.80360	194	
299.99546	110	
300.36593	94	
300.80286	138	
301.79807	230	1+
301.81928	80	
301.86029	232	1+
302.81847	86	
303.85552	430	
304.36698	104	
304.87302	104	
305.84667	232	1+
306.88573	82	
307.84632	176	1+
308.87863	90	
311.93044	92	
313.96530	118	
314.82588	106	
315.76122	176	1+
316.81778	80	
317.89234	102	
318.82310	130	
318.93537	224	
319.80948	112	
319.87263	106	
319.93829	132	
321.81779	114	
321.86589	422	1+
322.92945	270	1+
326.33037	78	
326.87357	168	
326.91176	78	
329.15567	82	
329.86740	88	
332.13675	90	
333.82396	90	
334.88366	100	
337.38676	78	
337.82506	184	1+
340.93733	124	
342.90862	98	
343.41070	92	
352.77480	78	
353.84015	90	
355.42142	80	
359.71227	96	
360.76124	78	
362.11516	78	
363.96113	106	
364.82149	78	
366.32148	78	
END IONS

###FS:    #m/z: 336.94690 #charge 1+
###MS: 125
###MSMS: 128
BEGIN IONS
TITLE=Cmpd 96, +MS2(336.9469), 28.0-35.0eV, 2.8min #128
RTINSECONDS=164.938
SCANS=125,128
PEPMASS=336.94690	65396
CHARGE=1+
62.19032	74	
85.66644	80	
107.79965	70	
115.24706	78	
147.11284	84	
176.46459	70	
185.71033	76	
185.86930	70	
193.03178	74	
203.86083	72	
203.96609	68	
207.11561	92	
207.87239	72	
210.88452	122	
211.94505	2702	1+
212.87890	1074	1+
212.89682	128	
213.93888	1538	1+
214.86915	84	
215.88792	290	1+
223.17122	80	
224.97065	278	1+
226.17673	74	
226.94998	166	
227.08055	72	
227.99944	84	
228.89532	166	
228.94049	72	
229.12423	84	
229.95599	2810	1+
230.89046	1226	1+
230.90941	98	
231.95082	1452	1+
232.82656	108	
233.88690	78	
233.90133	224	1+
235.44213	102	
235.94650	112	
236.80618	74	
236.84835	76	
237.91362	76	
239.83156	72	
240.85594	176	
241.84848	134	
241.90302	72	
242.84390	120	
242.92031	86	
242.94307	90	
243.83273	84	
244.87243	86	
245.86479	96	
246.91146	74	
247.86102	266	1+
247.96502	432	1+
248.37424	112	
248.90112	478	1+
249.05582	84	
249.82958	74	
249.84902	80	
249.91276	174	1+
249.96271	298	
249.98512	72	
250.83004	104	
250.89193	72	
250.95010	116	
251.07380	232	1+
251.83196	450	1+
251.96220	194	
252.79661	72	
252.97134	1222	1+
253.85736	92	
253.90586	432	1+
254.80123	88	
254.90969	258	1+
254.94057	172	
254.96891	506	
255.34650	70	
255.89227	86	
256.88708	68	
256.96530	186	
257.93926	80	
258.45607	68	
258.84496	266	1+
258.92604	86	
259.01895	82	
259.86380	80	
259.93889	86	
259.95962	84	
260.82664	80	
261.84486	136	
262.86516	84	
263.83365	90	
266.41723	80	
266.90019	84	
268.84028	786	1+
269.00243	70	
269.80472	76	
270.81386	76	
270.83638	164	1+
272.85459	80	
273.86385	84	
273.90462	210	1+
274.90699	140	1+
275.85307	612	1+
275.86756	230	
276.85708	554	1+
277.83450	472	1+
277.89769	78	
279.10012	128	
280.39268	88	
280.86275	90	
281.79669	76	
281.84021	98	
283.15026	74	
283.84307	70	
283.86077	132	
284.87823	72	
284.93011	84	
285.84891	972	1+
285.95695	78	
286.85109	710	1+
288.08922	70	
289.86270	266	1+
289.87857	114	
290.87806	68	
290.89297	80	
291.15059	78	
292.89227	68	
293.10730	142	
293.85848	164	
293.99004	70	
294.85649	100	
295.80138	72	
295.97609	84	
295.99788	86	
296.80956	70	
297.42187	240	1+
297.81370	154	
297.97212	66	
298.85998	114	
298.94845	68	
298.99273	76	
299.31962	74	
300.87251	124	
300.90855	72	
301.02090	140	
301.88077	78	
303.07236	78	
303.37627	76	
305.88128	68	
306.14131	78	
307.75916	76	
307.79875	160	
307.85162	70	
308.53082	80	
308.99457	76	
309.07673	90	
309.87347	132	
310.80182	74	
310.86242	78	
310.87724	76	
311.81798	72	
311.88874	170	
313.74383	80	
314.81797	88	
317.19464	72	
317.76759	68	
320.83062	74	
322.07454	78	
324.89467	92	
325.07418	76	
326.90960	78	
326.95426	94	
331.88142	68	
333.35046	76	
334.88134	78	
337.83363	68	
338.16105	78	
339.43357	78	
341.93344	78	
END IONS

###FS:    #m/z: 363.95824 #charge 1+
###MS: 129
###MSMS: 130
BEGIN IONS
TITLE=Cmpd 97, +MS2(363.9582), 28.0-35.0eV, 2.8min #130
RTINSECONDS=168.604
SCANS=129-130
PEPMASS=363.95824	532996
CHARGE=1+
67.09326	88	
74.38718	108	
91.45832	80	
115.77512	82	
188.98085	84	
189.86255	206	
189.95899	124	
191.85858	262	
196.88474	110	
198.96426	78	
199.90400	106	
205.95026	116	
207.87674	182	
207.94704	104	
207.97347	84	
208.91842	88	
209.87828	772	1+
209.94502	1708	
210.88493	522	1+
212.79471	88	
212.87872	2132	1+
214.89877	314	1+
215.88657	78	
219.81229	98	
219.92338	88	
222.95330	1684	1+
223.06171	78	
223.88716	90	
224.90043	88	
224.94897	2678	1+
226.89541	142	
226.94764	14348	1+
227.12070	90	
228.08533	88	
228.89382	994	1+
228.94367	14612	1+
229.06905	114	
229.08562	126	1+
229.16415	96	
229.30025	88	1+
230.16245	110	
230.85463	158	
230.88942	3142	1+
230.91869	122	
231.39562	84	
232.88546	330	1+
233.32681	92	1+
234.88225	236	
234.98645	80	
240.13236	78	
240.82991	88	
240.94116	700	
240.96436	526	
241.82797	124	
241.89173	84	
241.94286	390	
241.96542	254	
242.82620	178	1+
242.91099	90	
242.94346	1440	1+
242.95877	726	1+
244.16022	80	
244.95837	5010	1+
246.90110	78	
246.95363	7488	1+
247.22030	78	
248.03968	84	
248.57944	130	
248.80535	314	1+
248.89922	1472	1+
249.52699	78	
249.91731	78	
250.47223	152	
250.90023	258	1+
250.94403	252	1+
250.97340	190	
252.89409	94	
252.95660	88	
253.78698	80	
253.90884	428	1+
254.85395	84	
257.90793	84	
258.83428	540	1+
258.97937	100	
259.93294	78	
259.96385	92	
260.16649	82	
260.84070	210	
260.96957	842	1+
261.83010	476	1+
262.78349	88	
262.83008	286	1+
262.84581	124	
264.04706	88	
264.82454	98	
264.92545	80	
264.96287	158	
265.03592	82	
265.51545	80	
265.97427	106	
266.81578	382	1+
266.85959	94	
267.97352	916	1+
268.84162	120	
268.95773	92	
269.97066	1298	1+
271.03224	94	
271.85356	106	
271.91290	96	
272.93348	130	
273.35796	90	
275.53249	92	
276.20969	80	
276.81484	138	
276.85452	266	1+
276.96500	86	
277.92878	80	
278.17607	78	
278.79798	132	
278.84769	326	1+
279.01877	96	
279.05972	78	
279.10138	124	
280.79444	588	1+
282.04713	112	
282.79914	78	
282.83442	86	
283.06934	102	
283.85735	150	
284.82279	128	
285.84659	510	1+
285.91762	88	
285.95849	92	
286.82148	156	
287.82237	96	
289.87324	202	
291.10445	86	
291.46284	102	
292.81771	142	
292.85819	86	
293.09174	80	
293.87857	104	
294.85086	140	
295.00160	86	
295.86553	266	1+
296.81300	270	1+
298.42180	80	
298.80571	1378	1+
299.11155	116	
299.41727	94	
299.83651	172	
300.79955	664	1+
301.17288	84	
301.86264	138	
301.90013	88	
302.85802	94	
303.85854	686	1+
304.10902	132	
305.96503	82	
307.13322	148	
307.84953	82	
307.88075	188	
309.87774	144	1+
310.37469	98	
313.82679	106	
313.85932	80	
314.81878	116	
316.75252	88	
316.81171	286	1+
318.80979	390	1+
319.87325	136	
319.94054	78	
320.93298	84	
321.86432	218	1+
322.93128	278	1+
323.84209	102	
325.87139	410	1+
326.87359	352	1+
327.90711	108	
328.88963	152	
329.76430	78	
335.82756	154	1+
336.94591	114	
339.84243	100	
340.78078	88	
340.93925	114	
341.94471	94	
343.39952	96	
343.65781	84	
348.13239	84	
349.76456	100	
350.02778	82	
356.62151	96	
359.76960	84	
360.89179	106	
361.74051	90	
362.35611	102	
369.22283	82	
END IONS

###FS:    #m/z: 507.84735 #charge 1+
###MS: 129
###MSMS: 131
BEGIN IONS
TITLE=Cmpd 98, +MS2(507.8473), 28.2-35.2eV, 2.8min #131
RTINSECONDS=169.375
SCANS=129,131
PEPMASS=507.84735	167528
CHARGE=1+
196.01548	204	
224.97544	226	
230.07816	142	
232.89365	290	
258.87741	294	1+
259.84024	136	
264.35845	114	
266.16772	156	
271.38573	226	1+
271.86815	122	
272.13611	130	
274.84753	206	
275.42029	124	
285.85557	186	
286.86627	160	
287.79388	222	
287.85124	422	1+
287.96206	196	1+
289.09679	122	
289.85632	784	1+
289.88489	412	1+
289.90304	136	
293.87395	696	1+
296.85501	154	
296.96911	120	
298.80184	132	
300.84615	112	
300.86790	120	
300.94691	190	1+
300.98344	116	
301.85104	192	
302.09719	128	
303.86261	496	1+
304.88649	124	
305.86394	996	1+
306.80909	168	1+
307.89278	396	1+
308.14162	318	
308.87366	1328	1+
309.14517	254	
309.85004	178	
310.16013	484	1+
311.88379	1904	1+
312.17888	138	
314.87043	416	
315.86933	220	
316.86652	128	
318.38707	152	
318.89015	234	1+
319.85607	118	
321.89256	136	
322.86954	586	1+
323.87457	416	1+
324.86184	236	1+
325.82439	276	1+
325.89273	290	
326.88372	1618	1+
326.95064	130	1+
328.88496	394	1+
330.16504	384	
330.83572	120	
330.87137	124	
330.88649	230	1+
331.86627	126	
332.87134	344	1+
332.95609	148	
335.79261	222	1+
335.84640	290	1+
336.88333	322	1+
337.88784	228	1+
339.83086	138	
343.87356	178	
344.80242	124	
344.88802	150	
346.82694	328	1+
347.78010	342	
348.73311	120	
348.77134	188	
348.79728	120	
348.87571	132	
348.89516	146	
349.75892	568	1+
350.17495	144	
350.76277	374	1+
350.83047	128	
351.78999	142	
353.78862	146	
353.85323	298	1+
353.91448	254	1+
354.80757	126	
355.88916	176	
356.79041	116	
360.76317	132	
361.86477	140	
363.17675	122	
363.87671	114	
365.84893	130	
366.83903	558	1+
367.70876	498	1+
367.76459	406	1+
368.76775	248	1+
368.83739	448	1+
368.90018	312	1+
369.37748	184	
369.80479	118	
371.71132	202	1+
371.77660	412	1+
371.91047	142	1+
372.89103	134	
374.07194	142	
374.79498	224	
374.81612	360	1+
376.74426	118	
377.73713	256	1+
377.77381	120	
379.80080	154	
380.71998	518	1+
381.84006	192	
382.80045	118	
382.84514	126	
382.85239	138	
384.38762	208	1+
384.75682	124	
384.85193	1118	1+
384.89524	162	1+
385.78391	206	
385.83034	306	1+
386.68224	96	1+
387.77693	122	
387.85973	138	
388.05206	154	1+
388.80758	212	
388.84415	156	
389.20486	158	
389.84736	124	
390.84625	226	
391.20464	118	
391.74674	238	1+
391.83155	212	
392.82834	726	1+
394.83428	196	1+
394.90406	128	
395.86811	116	
399.73370	180	
399.85330	618	1+
400.72418	152	
401.77576	214	1+
402.75832	144	
402.86419	244	
403.80840	148	
403.86744	114	
405.75070	144	
405.77723	524	1+
405.86887	136	
406.87070	176	
407.74688	496	1+
407.76363	274	
407.84232	150	
407.86984	726	
408.75198	358	1+
408.86125	400	
409.72277	264	
409.85904	450	
409.89413	158	
410.73304	454	1+
410.76614	400	1+
410.83978	466	
410.87799	162	
411.76762	258	1+
411.83734	668	1+
411.86378	274	
412.86742	150	
414.69122	178	1+
414.76112	222	1+
416.85612	290	1+
417.75812	196	1+
417.85865	206	1+
421.73659	122	
421.88499	262	
422.86702	680	1+
423.71925	148	
423.77493	656	
423.80725	368	1+
423.84532	134	
424.79083	168	
425.75860	382	
426.66956	146	
426.76083	262	
426.86310	276	
426.89406	222	
427.73763	444	
427.86548	186	
428.74039	246	
428.85039	1112	1+
428.88047	122	
429.70648	282	
429.74166	166	
429.77852	176	
429.82998	148	
430.73662	128	
431.76247	178	
431.86878	124	
432.76773	120	
432.79416	120	
433.09032	138	
433.85083	128	
439.89603	148	
440.69565	134	
440.89751	256	
441.86620	142	
442.76469	368	1+
444.87514	1274	1+
445.74668	352	1+
446.11115	128	
446.87790	288	1+
447.70850	692	1+
447.77774	408	1+
448.89740	124	
449.87950	552	1+
450.75029	200	
450.77254	144	
452.74983	132	
457.71598	164	
457.90894	294	
462.88298	368	1+
464.88679	152	
465.79254	150	1+
467.88865	652	1+
468.71658	132	
469.89344	204	1+
485.90105	354	
487.90158	114	
498.78833	178	1+
508.27715	202	1+
510.61362	116	
END IONS

###FS:    #m/z: 336.94688 #charge 1+
###MS: 129
###MSMS: 132
BEGIN IONS
TITLE=Cmpd 99, +MS2(336.9469), 28.0-35.0eV, 2.9min #132
RTINSECONDS=170.148
SCANS=129,132
PEPMASS=336.94688	62726
CHARGE=1+
142.81102	72	
186.04855	88	
188.94889	74	
200.87909	76	
200.94726	92	
205.95015	102	
210.94855	92	
211.94492	2896	
212.87817	924	1+
212.94909	94	
213.93973	1308	1+
214.16708	78	
215.89032	284	
217.83414	78	
217.93851	128	
222.95311	118	
227.88615	82	
227.95308	78	
228.84738	138	
228.88504	78	
228.89774	114	
229.95547	2106	
230.89120	1328	1+
231.95070	1324	1+
232.83264	130	
233.02547	162	
233.82621	230	1+
233.89968	126	
234.92625	80	
235.88882	82	
237.79185	80	
237.88880	94	
240.46720	74	
240.83955	174	
241.00258	72	
241.84200	464	1+
242.97009	94	
244.95707	74	
245.02438	78	
245.84941	70	
246.12468	86	
246.90561	222	
247.04293	104	
247.96786	554	1+
248.55221	74	
248.90240	388	
249.96162	106	
250.83287	164	
250.95344	278	
251.03849	92	
251.07153	152	
251.83984	222	
252.44110	82	
252.83681	172	
252.97156	1654	1+
253.90416	332	1+
253.95637	142	
254.96801	470	
255.02871	76	
255.06933	98	
256.26343	146	
256.38341	74	
256.84968	102	
256.88997	100	
258.84586	176	
258.86829	74	
258.90117	88	
258.96803	82	
259.82811	100	
259.85405	128	
259.91293	72	
259.95571	166	
260.82563	216	1+
262.92675	158	
265.92007	72	
266.09806	78	
266.86382	82	
267.84293	114	
268.84097	1090	1+
270.97086	86	
270.98413	190	
271.10147	80	
271.84694	180	
272.36213	100	
272.82401	78	
272.84628	78	
273.79032	76	
273.85176	144	
273.90328	70	
275.85601	86	
275.87619	162	
275.94855	72	
276.85736	1012	1+
276.88287	146	
277.83740	162	
278.83928	112	
278.91423	104	
279.83427	344	1+
279.90428	90	
280.10484	72	
280.87728	156	
281.04680	74	
281.87808	266	1+
282.33475	78	
285.85029	988	1+
286.80681	90	
286.85246	772	1+
286.87559	98	
286.91713	72	
288.37886	86	
288.84550	82	
289.85449	240	1+
290.80910	94	
290.90758	82	
292.44076	138	
292.93415	70	
293.06905	74	
293.10869	122	
293.86172	70	
294.00167	70	
295.89849	128	
296.14810	82	
297.79331	136	
298.31803	80	
298.88046	98	
299.86622	274	1+
300.06408	86	
300.86822	226	1+
301.51622	72	
303.81047	96	
304.86372	184	
304.94435	82	
305.34264	100	
308.87206	92	
309.87265	168	
310.87332	124	
311.86482	136	
311.88770	78	
312.88867	140	
313.04848	80	
313.91355	74	
314.88693	72	
316.38133	76	
316.88147	76	
320.92071	90	
321.02408	76	
322.23291	82	
322.74702	74	
323.08690	94	
324.02778	74	
324.37054	84	
324.89378	90	
326.42140	102	
326.91417	142	
327.84498	78	
327.90047	138	
328.91752	74	
329.81122	162	1+
329.90910	72	
330.31981	102	
330.87578	72	
331.58170	94	
334.75374	76	
334.89275	88	
335.89087	72	
336.81884	74	
338.88156	74	
338.92471	88	
340.42937	78	
342.40808	84	
END IONS

###FS:    #m/z: 322.93112 #charge 1+
###MS: 133
###MSMS: 134
BEGIN IONS
TITLE=Cmpd 100, +MS2(322.9311), 28.0-35.0eV, 2.9min #134
RTINSECONDS=173.808
SCANS=133-134
PEPMASS=322.93112	3228158
CHARGE=1+
100.58499	84	
155.92868	64	
193.88470	260	1+
194.99707	66	
195.96180	68	
197.10475	72	
201.04187	146	
203.95406	74	
205.80833	62	
205.97066	70	
208.97336	78	
212.89325	72	
215.90826	80	
218.89117	84	
219.91051	64	
222.95151	98	
223.88703	66	
223.95862	78	
224.96331	68	
226.88650	68	
227.82530	72	
227.84548	76	
227.86405	88	
227.90303	82	
227.95653	68	
228.84518	84	
228.94598	66	
229.85916	138	
230.84583	94	
230.89353	74	
232.01069	78	
232.91285	82	
233.49053	80	
233.83199	66	
234.88096	100	
235.88141	70	
236.84342	88	
237.97743	72	
238.02455	72	
238.93928	114	
238.95574	68	
239.07914	104	
239.89455	92	
239.96477	78	
240.94200	2650	
241.83243	68	
241.93967	8354	1+
242.82015	392	1+
242.94171	5778	1+
243.82361	260	1+
243.84949	66	
243.90875	74	
244.15746	76	
244.79283	134	
244.85042	128	
244.88571	78	
244.94104	1558	1+
246.17341	66	
246.39076	82	
246.84765	68	
246.97927	250	
250.83615	70	
251.12021	82	
252.03488	86	
252.82561	92	
252.97011	64	
253.81251	68	
254.15893	86	
254.19481	110	
256.83586	66	
256.89640	174	
258.83370	130	
258.85726	78	
258.90672	66	
259.79304	92	
259.83781	108	
259.87539	70	
260.82963	152	
261.85474	92	
262.83268	302	1+
262.91494	78	
263.07602	74	
265.49547	86	
265.85775	78	
266.85591	70	
267.08042	130	
267.81340	68	
267.87605	70	
267.90983	70	
268.96078	106	
269.08535	90	
269.36090	80	
271.81928	76	
271.87477	130	
274.02435	68	
274.79502	86	
275.14953	90	
275.79344	72	
276.17280	68	
276.20746	76	
276.83984	102	
277.82274	236	1+
278.09432	72	
278.79747	66	
278.85880	64	
279.09289	722	1+
279.51124	102	
280.04527	82	
280.80183	94	
280.86966	264	1+
281.02838	66	
281.97801	92	
282.02332	104	
282.22109	62	
283.07045	94	
284.12216	76	
284.29188	228	
284.86526	124	
285.37175	64	
285.88213	82	
286.05024	84	
286.40751	68	
286.86096	66	
286.91518	76	
287.92292	64	
289.78685	102	
289.88211	98	
290.12280	70	
290.79043	72	
290.83688	66	
290.91179	88	
291.80546	120	
293.86392	68	
295.94707	72	
296.84136	66	
297.83637	70	
298.44727	96	
298.56614	66	
299.78493	144	
302.86970	72	
303.41888	120	
303.80845	80	
304.89015	68	
305.89201	64	
309.91949	70	
311.17856	86	
314.93816	104	
315.33819	74	
315.81603	70	
316.87072	84	
317.80040	70	
318.84537	70	
319.04712	64	
321.42686	74	
321.50171	66	
321.74824	86	
322.72949	64	
323.24319	64	
323.92165	66	
328.44122	68	
END IONS

###FS:    #m/z: 507.84719 #charge 1+
###MS: 133
###MSMS: 135
BEGIN IONS
TITLE=Cmpd 101, +MS2(507.8472), 28.2-35.2eV, 2.9min #135
RTINSECONDS=174.58
SCANS=133,135
PEPMASS=507.84719	151996
CHARGE=1+
196.01597	264	1+
202.03726	140	
209.94348	146	
214.88234	106	
224.97688	304	1+
233.94563	140	
235.92843	106	
236.88615	270	1+
241.85171	192	
252.07965	324	1+
254.79432	222	1+
257.87104	308	1+
268.80408	134	
272.85159	184	
273.97462	144	
274.79980	144	
276.87505	146	1+
278.83480	208	
280.96235	110	
282.91266	126	
285.78413	106	
285.85942	162	
287.85222	466	
287.93911	130	
289.03603	208	
289.87532	316	1+
290.86880	330	1+
293.87407	610	1+
296.85293	142	
297.87277	118	
298.90770	110	
299.85987	132	
299.88399	150	
300.75932	106	
301.84530	118	
302.85280	174	
302.88887	128	
303.34624	112	
303.79570	194	1+
303.86842	570	1+
303.97853	134	
304.91717	112	
305.86526	1120	1+
307.88903	594	1+
308.14123	410	
308.87255	494	
309.15032	740	1+
309.51701	114	
309.86826	236	
310.15559	508	1+
310.87198	142	
311.35819	142	
311.88596	1710	1+
313.86183	524	1+
313.88131	140	
314.86425	446	1+
315.89348	148	
316.87729	292	1+
319.85957	272	1+
320.35916	132	
320.86161	224	1+
322.38527	108	
323.87536	446	
324.89714	210	
325.83040	114	
325.89893	186	
326.88453	1588	1+
328.80662	126	
328.82647	154	
328.88217	260	1+
329.95281	128	
330.06780	116	
330.89095	134	
331.33585	106	
332.75682	188	
332.87133	410	1+
333.06063	154	
333.76430	122	
334.76171	116	
335.84994	122	
335.89199	176	
336.16095	104	
336.88516	136	
336.94201	106	
337.87759	232	1+
344.35812	154	
346.79239	128	
347.18862	106	
347.77651	874	1+
348.84930	138	
348.88767	260	1+
349.75896	286	
349.84394	108	
350.76353	170	
350.88491	166	
350.90270	314	1+
350.94461	138	
351.76156	130	
351.82475	424	1+
352.78109	362	1+
352.84282	112	
353.78455	326	1+
353.85471	406	
358.87563	116	
361.79985	138	
365.78491	238	
366.76347	346	1+
366.78559	112	
366.84324	578	1+
366.87989	128	
367.71446	122	
367.76638	290	1+
367.90979	114	
369.70784	150	
369.77961	276	1+
369.84032	360	1+
370.34501	146	
371.18602	106	
371.80664	220	
371.82241	318	1+
373.92106	110	
374.15956	120	1+
374.72748	162	
374.81797	252	
374.90105	194	1+
375.81087	114	
379.72248	396	1+
381.71531	260	1+
381.84242	120	
382.73506	120	
383.78867	200	1+
384.85317	328	
385.78295	156	
385.85453	256	
386.79776	112	
386.83126	136	
386.84668	608	1+
388.20629	154	1+
388.79533	130	
390.78106	250	1+
390.84179	346	
391.84475	294	
391.91745	120	
392.72588	212	1+
392.74457	162	
392.82556	652	1+
393.05365	154	1+
393.29619	244	1+
393.78552	238	1+
394.86216	148	
395.83584	114	
396.74696	114	
396.87940	298	1+
398.73128	220	
399.73609	126	
399.85018	406	1+
401.73394	148	
402.86493	658	1+
404.84239	124	
405.80748	318	1+
406.76500	106	
407.74659	294	
407.78107	192	1+
407.86722	516	
408.73999	146	
408.85419	812	1+
409.72508	564	1+
409.74959	446	1+
410.78357	124	
410.83876	1016	1+
410.85840	218	
411.77486	224	1+
411.81351	118	
412.72930	302	1+
412.85070	232	1+
412.87898	112	
413.87663	276	
415.75120	262	1+
417.86328	262	
420.73241	144	
421.73498	204	
421.88465	232	
422.87328	116	
423.76950	260	1+
423.86915	376	1+
425.76023	536	
426.76782	432	
426.86353	602	1+
427.73252	1412	1+
428.70417	152	
428.80630	192	1+
428.85000	416	
429.70844	128	
429.83949	148	
430.85376	120	
431.86840	438	1+
432.77696	224	1+
434.71592	350	1+
434.89966	156	
436.89043	194	1+
437.17623	106	
438.86710	170	
439.70471	134	
439.89546	182	
441.21884	106	
442.69813	112	
443.76374	116	
444.87404	896	1+
445.74554	466	1+
446.76070	350	1+
446.88251	362	1+
447.71209	308	1+
448.78767	244	1+
449.68736	120	
449.88178	528	
450.70316	106	
450.75813	456	1+
450.87211	338	1+
452.03089	116	
457.90691	186	
462.88288	190	
463.88373	112	
464.94932	110	
465.72122	130	
467.73055	114	
467.89147	466	1+
468.77517	106	
469.89608	196	
470.72671	306	1+
472.73541	230	1+
485.90146	240	
486.81499	160	
486.84467	150	
492.74307	116	
509.28415	332	1+
END IONS

###FS:    #m/z: 336.94704 #charge 1+
###MS: 133
###MSMS: 136
BEGIN IONS
TITLE=Cmpd 102, +MS2(336.9470), 28.0-35.0eV, 3.0min #136
RTINSECONDS=175.352
SCANS=133,136
PEPMASS=336.94704	59776
CHARGE=1+
90.18630	72	
185.93151	88	
200.87571	84	
200.95213	142	
206.95379	74	
210.88550	132	
211.94497	2228	
211.98238	98	
212.87892	528	1+
213.93850	764	1+
214.92130	74	
215.88587	108	
215.97004	72	
217.83976	134	
223.04110	94	
223.96076	158	
224.84008	112	
225.84445	78	
226.83446	84	
226.97045	114	
228.89786	134	
228.98848	80	
229.95519	2686	1+
230.89008	1592	1+
231.95113	1182	
233.00666	112	
233.82236	190	1+
233.89550	192	
233.94956	202	
234.15522	96	
235.10518	86	
235.89833	94	
235.95106	86	
237.85225	78	
237.89314	100	
238.43771	88	
239.05450	90	
240.83556	90	
241.84296	396	1+
241.86677	86	
243.13834	74	
244.99519	94	
246.03812	108	
246.82916	78	
246.84798	120	
246.92875	78	
247.96508	424	
248.89974	494	1+
248.92240	72	
248.99422	80	
249.83147	156	
249.96038	190	
250.95059	172	
250.96548	124	
251.02863	74	
251.07296	248	
251.83673	250	
251.91073	80	
252.03148	80	
252.10552	86	
252.83833	146	
252.85502	74	
252.97244	1388	1+
253.40971	72	
253.84198	110	
253.90527	524	1+
254.07755	82	
254.88163	96	
254.94242	82	
254.96485	540	1+
255.87469	92	
256.08082	92	
256.88981	74	
257.89789	72	
258.85209	626	1+
259.95850	134	
260.83213	98	
260.95748	76	
261.85175	124	
261.89833	94	
262.93079	76	
263.82909	98	
264.88581	100	
265.01363	86	
266.86644	78	
267.51221	100	
267.83995	94	
268.79709	82	
268.84407	528	1+
269.32063	98	
270.89063	72	
270.98247	246	1+
271.84935	164	
271.91487	336	1+
272.84972	124	
274.25177	82	
274.88002	170	1+
275.80987	74	
275.86002	96	
276.85888	216	
276.88850	144	
277.12446	78	
277.80362	84	
277.83514	418	1+
277.86231	256	
278.83776	350	1+
278.87079	180	
279.09454	78	
279.14380	82	
280.83398	132	
282.20468	96	
282.81994	72	
282.87614	114	
283.88054	86	
284.95918	76	
285.85045	140	
286.85197	1082	1+
288.41003	96	
288.91306	76	
289.83403	136	
290.85622	118	
291.05756	170	
291.43998	74	
291.80254	76	
291.86000	98	
291.92034	72	
294.80146	78	
294.85364	104	
295.86937	144	
296.32763	74	
296.40566	78	
296.93967	106	
297.90665	166	
298.42172	74	
299.87965	118	
299.97247	90	
300.07632	74	
300.88251	134	
301.36705	82	
302.31619	94	
302.86549	88	
303.00302	78	
304.86847	84	
304.93494	86	
305.02071	78	
305.38352	78	
306.85063	80	
307.89039	78	
310.10291	98	
310.13738	84	
310.81849	78	
311.88733	120	
312.81619	72	
314.81966	76	
316.38801	96	
318.37004	80	
320.93825	96	
326.95623	78	
327.01390	72	
328.88409	80	
329.03119	96	
329.84457	98	
334.62063	98	
335.89400	78	
337.00563	72	
338.40276	86	
340.03311	86	
340.39563	78	
END IONS

###FS:    #m/z: 322.93120 #charge 1+
###MS: 137
###MSMS: 138
BEGIN IONS
TITLE=Cmpd 103, +MS2(322.9312), 28.0-35.0eV, 3.0min #138
RTINSECONDS=179.034
SCANS=137-138
PEPMASS=322.93120	3107980
CHARGE=1+
87.93490	72	
182.86995	64	
189.99349	74	
194.97130	84	
196.86021	84	
198.88820	72	
199.14277	80	
200.96099	88	
201.04637	78	
205.95231	126	
206.94614	76	
207.97254	92	
209.94446	94	
210.42615	72	
213.89952	74	
215.88370	70	
218.85193	76	
218.88827	70	
220.87656	96	
223.95994	302	1+
224.81962	76	
225.12512	72	
227.78823	66	
227.93075	276	
228.85333	86	
230.83354	70	
230.85241	140	
231.01639	64	
231.93377	82	
231.99575	68	
233.43233	72	
233.95798	76	
234.02737	78	
234.17010	78	
234.89023	92	
235.43082	70	
236.00774	64	
236.05106	70	
236.83670	66	
237.05628	84	
237.89981	64	
238.02684	68	
238.04951	82	
238.39634	66	
238.44562	84	
238.89536	90	
238.90829	70	
238.93966	376	1+
239.02418	126	
239.07873	118	
239.78808	68	
240.07987	64	
240.40827	92	
240.82137	224	
240.84522	80	
240.94210	1982	
240.96509	82	
241.00658	78	
241.83836	66	
241.94022	9152	1+
242.81825	272	
242.94263	6508	1+
243.82168	196	
244.10082	92	
244.82009	122	
244.89163	76	
244.94064	1260	
245.17268	62	
245.98432	72	
246.96541	68	
246.97909	108	
247.39409	78	
247.85407	106	
248.85309	82	
249.88593	70	
251.06730	74	
254.95054	68	
256.02829	68	
256.84216	68	
256.85780	146	
257.03510	74	
257.88818	72	
258.83746	96	
258.89441	78	
258.94998	68	
261.83253	186	
261.90038	76	
262.07727	80	
262.82978	92	
264.77976	86	
264.84886	78	
264.90795	76	
265.05895	74	
265.51970	72	
265.87866	174	1+
266.86887	110	
267.81977	66	
267.84381	68	
268.91437	68	
268.95216	64	
269.85895	84	
269.89721	66	
270.83657	64	
271.43489	80	
272.84600	126	
273.79093	96	
273.85768	108	
274.16035	74	
274.86436	82	
275.00255	62	
276.43630	76	
276.84966	190	1+
278.09212	64	
279.09184	918	1+
279.21751	90	
279.79684	116	
280.84295	76	
281.99427	66	
282.87524	74	
283.79275	100	
283.85511	62	
284.07429	98	
284.29509	162	
284.84832	212	1+
284.86505	148	
285.29491	82	
285.79508	78	
285.86859	94	
287.88309	70	
288.05780	62	
288.19967	64	
288.83357	66	
288.88379	102	
289.79241	72	
289.81337	72	
289.84235	66	
291.80689	166	
291.86459	72	
293.90793	78	
294.84858	124	
295.88181	94	
300.78544	70	
301.87126	182	1+
302.80944	82	
302.95054	78	
303.80637	78	
306.86805	74	
307.80009	176	
307.89780	74	
310.00338	90	
310.14200	70	
315.83130	74	
316.82936	72	
318.88255	66	
321.07716	66	
321.74406	78	
323.16081	72	
324.89450	70	
325.31737	68	
END IONS

###FS:    #m/z: 340.94206 #charge 1+
###MS: 137
###MSMS: 139
BEGIN IONS
TITLE=Cmpd 104, +MS2(340.9421), 28.0-35.0eV, 3.0min #139
RTINSECONDS=179.805
SCANS=137,139
PEPMASS=340.94206	1129380
CHARGE=1+
185.87305	88	
190.94664	84	
191.00712	102	
192.93196	98	
200.84429	76	
204.46277	100	
205.94822	130	
212.87883	178	
212.90206	72	
213.11118	78	
213.94091	1136	1+
214.88095	460	1+
215.93686	342	
217.88356	252	
218.88102	128	
220.08168	76	
220.90037	76	
222.83929	92	
222.94801	230	1+
223.53663	82	
225.58058	82	
226.86969	78	
226.94742	146	
226.96962	122	
228.89573	76	
228.94390	128	
229.84465	128	
230.85005	118	
230.88869	422	1+
231.04829	78	
231.89095	330	1+
231.94999	1130	1+
233.94913	362	
236.88391	82	
236.95176	86	
238.88424	76	
238.90313	106	
239.78852	120	
239.95599	152	1+
240.12836	76	
240.83862	156	
240.90676	100	
240.92060	88	
241.84289	528	1+
241.88430	86	
241.94669	176	
243.81464	76	
243.82891	144	
244.83268	278	
246.09208	84	
246.91334	74	
247.87720	72	
248.65104	90	
249.03912	76	
249.39902	90	
249.94233	80	
249.96314	194	
250.94677	76	
250.96846	94	
251.44119	80	
251.96155	82	
252.88455	124	
254.82874	78	
254.90913	326	1+
254.96831	672	
255.87880	74	
256.08859	78	
256.85209	134	
257.86638	86	
257.90846	122	
257.97470	72	
258.84999	502	1+
258.94399	80	
258.96595	170	
259.90368	92	
259.95934	86	
260.83280	272	
261.84000	196	
262.83471	120	
262.84930	92	
264.80793	72	
266.86398	78	
268.05063	100	
268.84375	134	
269.60514	92	
269.84614	324	
270.80524	148	1+
270.83747	88	
271.41047	78	
271.91423	92	
272.87685	76	
272.91539	122	
272.93565	74	
272.98247	150	
273.98057	152	
274.85891	158	
274.90105	76	
275.85901	86	
275.87405	110	
276.85993	344	
277.86567	300	
277.92886	96	
278.84441	1166	1+
278.96248	76	
279.96892	124	
280.82470	76	
280.85176	278	1+
280.92550	102	
280.95388	86	
281.19493	96	
281.64198	92	
281.86854	98	
281.89374	82	
282.84249	88	
282.87068	116	
283.85933	88	
283.91253	86	
285.37782	72	
285.83999	294	1+
287.79616	76	
287.86653	86	
288.36232	74	
290.79896	84	
290.86346	92	
291.84750	128	
291.94527	94	
292.85979	188	1+
293.01162	248	1+
293.57532	72	
294.03428	86	
294.09972	80	
294.87047	304	1+
295.84161	74	
296.36565	86	
296.85582	144	
296.90134	100	
297.77725	76	
297.97761	104	
299.80852	86	
299.87654	114	
301.86374	146	
302.17527	84	
302.91978	78	
303.95524	92	
304.92452	78	
305.07651	94	
306.11754	76	
306.88923	86	
307.80178	314	1+
311.42103	86	
312.95058	72	
315.42744	84	
316.87726	72	
317.08489	82	
318.87984	302	1+
321.96682	80	
323.87301	90	
323.90813	76	
324.89385	186	
328.75929	86	
328.82603	78	
328.88849	120	
330.81775	146	
332.40268	92	
339.28867	74	
340.80801	88	
342.80173	116	
342.91149	84	
346.14454	80	
END IONS

###FS:    #m/z: 507.84733 #charge 1+
###MS: 137
###MSMS: 140
BEGIN IONS
TITLE=Cmpd 105, +MS2(507.8473), 28.2-35.2eV, 3.0min #140
RTINSECONDS=180.577
SCANS=137,140
PEPMASS=507.84733	142844
CHARGE=1+
196.01705	286	
200.88879	150	
210.02922	162	
214.88622	136	
224.97667	170	
232.89958	260	
233.89986	164	
234.87819	136	
236.89325	130	
239.91449	122	
254.90349	126	
266.16872	214	
266.89197	254	1+
267.78297	216	1+
268.10894	128	
270.88727	168	
271.88021	176	
272.85850	252	
273.84802	170	
274.80375	156	
276.79482	120	
278.83570	120	
285.85947	190	
285.94234	132	
287.85424	750	1+
289.03786	270	1+
289.87521	236	
290.14911	158	
290.86597	432	1+
293.87395	1356	1+
295.89129	120	
295.91765	132	
296.10642	120	
299.84806	158	
300.84441	394	1+
302.86429	526	1+
304.40713	138	
304.81861	178	1+
305.86300	1168	1+
307.89512	158	
308.14283	912	1+
308.87367	1956	1+
309.80630	174	1+
309.84462	178	1+
310.15939	190	
310.38528	166	
310.40786	220	1+
311.16016	128	
311.88583	1268	
312.17713	180	
312.83686	136	
312.88348	1028	1+
313.85863	984	1+
314.86181	856	1+
317.76937	202	
318.86080	196	
319.88933	122	
320.89624	120	
321.88784	288	1+
323.81258	274	1+
323.87723	356	
324.35924	274	1+
324.86622	284	
325.81293	304	1+
325.88591	124	
326.83063	254	1+
326.88301	2062	1+
327.38794	120	
327.78433	168	
328.80454	220	1+
328.87658	186	
329.87604	708	1+
330.79632	184	1+
330.87971	596	1+
331.96595	166	1+
332.87925	120	
332.93363	122	
333.79899	124	
333.86400	126	
334.85900	146	
335.88670	168	
337.40231	126	
337.88009	316	1+
339.85822	158	1+
347.78040	240	
348.77900	130	
348.84524	204	
349.75821	600	1+
349.88394	192	1+
350.82993	218	
350.91849	136	
351.81583	124	
352.82042	124	
352.91228	118	
353.85512	368	1+
354.81341	128	
354.87037	140	
355.89111	402	1+
356.37249	224	1+
356.79555	120	
358.86621	304	1+
359.17279	130	
359.78109	146	
359.86890	186	1+
361.87637	230	1+
361.90154	122	
362.36878	138	
362.90094	130	
364.78884	412	1+
366.84278	296	
367.70591	434	1+
367.76667	274	
367.78221	186	
367.84700	132	
368.79182	180	
369.83529	258	
370.78035	138	
370.83822	270	1+
371.79869	268	1+
372.05163	198	1+
374.72752	150	
375.73742	342	1+
375.85938	124	
377.73503	380	1+
378.73639	236	1+
380.28655	248	1+
380.85673	238	
381.83763	234	1+
383.77900	134	
384.85297	1464	1+
386.82370	202	
387.72051	150	
387.77878	154	1+
388.09833	272	1+
389.20283	280	
389.84765	130	
390.75682	122	
390.84415	468	
391.84105	334	
392.78000	128	
392.82837	612	1+
392.86369	262	1+
393.84351	378	1+
394.82548	120	
396.76663	144	
398.73053	574	1+
398.82152	126	
399.69915	230	1+
399.76278	318	1+
399.85274	240	
401.73594	332	1+
401.91722	138	
402.85683	276	
403.87149	298	
404.81820	196	1+
404.88427	136	
405.74336	188	
405.76157	322	1+
405.79053	312	1+
405.86293	266	
406.40356	158	
406.87926	152	
407.73880	148	
407.78075	238	1+
407.86864	1420	1+
408.74885	118	
409.72819	208	
410.72425	166	
410.80528	184	1+
410.83843	1206	1+
411.86597	382	1+
412.73405	216	
412.80534	218	1+
413.75539	282	1+
415.89732	118	1+
416.88167	238	
417.86444	158	
418.73699	242	1+
421.76097	146	
421.88483	204	
422.86727	418	1+
423.75274	210	1+
423.77794	298	
423.91976	216	1+
424.77645	280	
424.83220	158	
425.75550	1416	1+
426.86218	498	
427.38143	194	1+
427.74377	610	
427.86175	224	
428.09016	124	
428.73796	286	
428.82038	398	1+
428.84940	878	1+
428.88567	186	
429.70098	286	1+
429.73490	214	
429.86899	282	
430.74371	174	
430.85041	324	
431.74845	136	
431.86616	272	
432.87101	168	
433.21314	142	
433.71547	180	1+
433.84992	402	1+
440.74121	130	
441.78291	142	
441.89202	124	
442.72832	144	
442.80124	124	
443.76747	212	
444.80353	140	
444.87364	742	1+
445.72012	124	
445.75075	400	1+
445.77493	136	
446.79263	168	
447.70867	286	1+
448.73413	134	
448.76740	174	
449.78153	120	
449.88333	280	
450.88797	246	
457.90698	136	
462.88557	444	
463.88475	208	
465.88211	126	
467.89305	526	1+
469.89351	212	
470.71277	140	
470.88518	130	
476.71518	196	1+
485.90248	520	1+
490.27868	170	
499.72372	168	
END IONS

###FS:    #m/z: 322.93109 #charge 1+
###MS: 141
###MSMS: 142
BEGIN IONS
TITLE=Cmpd 106, +MS2(322.9311), 28.0-35.0eV, 3.1min #142
RTINSECONDS=184.26
SCANS=141-142
PEPMASS=322.93109	4216660
CHARGE=1+
188.98776	68	
193.89807	88	
194.08940	76	
195.95831	76	
197.87503	66	
198.87776	84	
198.92798	82	
202.04166	88	
205.00399	66	
211.88758	64	
213.89426	74	
214.25002	68	
214.89370	68	
217.83604	62	
217.88507	86	
218.88851	80	
221.06850	82	
222.95117	156	
223.96202	160	
227.03613	72	
230.84751	130	
230.88995	96	
231.82543	82	
231.84895	94	
232.01631	66	
232.91296	72	
233.16041	72	
233.91787	66	
234.94945	78	
236.80622	102	
238.94172	170	
239.07737	82	
239.78869	164	
240.08078	82	
240.82062	300	1+
240.94120	2618	
241.00850	70	
241.93989	11156	1+
242.07709	68	
242.86431	96	
242.94225	8190	1+
243.88383	132	
243.90866	64	
244.82511	132	
244.94007	2120	1+
245.82660	72	
246.84772	200	1+
246.97598	130	
247.39023	92	
248.85695	260	1+
248.92997	70	
249.83652	144	
252.87258	84	
252.88993	70	
253.98260	70	
255.85306	64	
255.89633	72	
256.26563	90	
256.89918	90	
258.83609	330	1+
259.92707	100	
260.03589	64	
260.84989	124	
261.43794	66	
261.83257	184	
262.82715	100	
262.93067	76	
263.83500	82	
264.84934	278	1+
264.87193	84	
265.87218	64	
265.92411	144	
266.80157	76	
267.06651	102	
267.85585	80	
267.86960	62	
267.89734	178	1+
268.79326	74	
268.96417	72	
269.43937	76	
269.87808	68	
271.79843	108	
271.83151	64	
271.85452	74	
272.88502	62	
272.89914	86	
272.98630	78	
273.79267	106	
273.99587	98	
275.81086	74	
276.02787	76	
277.89369	92	
278.01247	88	
278.85561	186	1+
278.88515	72	
279.09292	510	1+
279.80862	102	
280.79114	102	
281.09760	68	
281.11909	82	
282.28719	94	
282.85279	68	
282.91075	66	
283.07030	100	
283.86692	172	
284.29443	528	1+
284.84327	64	
284.87261	86	
285.65996	104	
286.91517	74	
287.32270	86	
287.79129	66	
287.90369	68	
289.78728	228	1+
289.83231	74	
290.85498	66	
290.89718	72	
291.05002	66	
291.80185	82	
292.37331	84	
293.07911	120	
293.85319	190	1+
293.88063	84	
294.06159	74	
294.80340	86	
297.07008	72	
297.42139	78	
297.82101	170	1+
298.79511	70	
299.09713	86	
299.76612	64	
301.87871	86	
302.80124	78	
302.82259	70	
303.88726	74	
304.00931	74	
305.63861	70	
305.98460	70	
306.79456	64	
306.97204	116	
307.24881	72	
307.80378	70	
307.88588	74	
308.00675	68	
308.05856	72	
308.82008	74	
308.88091	74	
308.89753	72	
309.79795	64	
309.88689	72	
310.87266	190	1+
312.19507	64	
312.80272	82	
313.85070	66	
313.95716	122	
314.88491	76	
317.90324	74	
319.85918	88	
319.88753	108	
320.99641	76	
321.30139	96	
324.40589	74	
324.74784	64	
324.89612	118	
327.07708	74	
327.90446	70	
END IONS

###FS:    #m/z: 340.94179 #charge 1+
###MS: 141
###MSMS: 143
BEGIN IONS
TITLE=Cmpd 107, +MS2(340.9418), 28.0-35.0eV, 3.1min #143
RTINSECONDS=185.033
SCANS=141,143
PEPMASS=340.94179	1550086
CHARGE=1+
187.87364	100	
190.94763	146	
191.95248	140	
196.88251	140	
197.88365	138	
206.90086	74	
208.87402	80	
208.95556	70	
210.45124	86	
210.90238	76	
210.93966	148	
212.87978	328	1+
213.94023	1122	1+
215.85952	82	
215.88477	204	
215.93732	218	
216.88945	80	
218.89593	74	
220.89520	74	
221.07195	72	
222.92343	84	
226.87340	72	
226.91055	70	
227.83082	78	
227.85838	74	
228.90898	80	
230.86721	80	
230.88953	312	
230.90544	70	
231.88978	138	
231.95001	1840	1+
233.89477	390	1+
233.94743	346	
234.84346	102	
236.39651	102	
236.57596	82	
236.86104	76	
237.89400	80	
238.04012	78	
238.84179	72	
238.90271	92	
238.91806	78	
240.83876	784	1+
240.96454	80	
241.53488	74	
241.84415	544	1+
242.37714	74	
243.82754	84	
243.89883	234	1+
244.83023	128	
244.87069	70	
244.95873	70	
245.44006	82	
245.83790	72	
246.90164	196	1+
249.88400	86	
249.96228	332	
250.90601	76	
250.99081	94	
251.84846	76	
251.89242	86	
251.95758	206	
252.47836	80	
254.96613	568	1+
256.02195	98	
256.07731	70	
256.85099	162	
256.96269	192	
257.80515	100	
258.84993	296	
259.85455	336	
259.95767	360	
260.83598	476	1+
261.47721	92	
262.79982	70	
262.84482	88	
262.89440	208	1+
262.92695	76	
264.86371	78	
265.06948	124	
265.58354	118	
266.86418	104	
266.90395	80	
267.78735	80	
267.84280	98	
268.84171	322	
268.88345	80	
269.79657	116	
269.84528	172	
269.97209	80	
270.50912	90	
271.82917	76	
272.49162	98	
272.92153	132	
272.93994	90	
273.02704	94	
273.79997	72	
273.81885	88	
273.94024	70	
274.80405	84	
274.90104	140	
275.84470	70	
276.13399	74	
276.85831	742	1+
276.95551	192	1+
276.97558	72	
277.90185	78	
278.28430	76	
278.84607	948	1+
279.01671	88	
280.83789	138	
280.86308	110	
280.91659	288	1+
282.43200	88	
282.80739	80	
283.35274	72	
283.77867	74	
283.88832	84	
285.50222	76	
285.80120	84	
286.41382	102	
286.94205	70	
289.78385	70	
290.81123	78	
292.86619	314	1+
293.88924	78	
294.90235	74	
294.97908	134	
295.85905	86	
295.88916	108	
296.87529	72	
297.87253	72	
297.90686	140	
298.46429	80	
298.89460	126	
299.01304	80	
299.31305	70	
299.87036	240	
300.85279	76	
302.80970	76	
302.93488	190	1+
305.87028	72	
307.80199	198	
309.43275	80	
310.87741	92	
311.92827	80	
312.88071	130	
313.00290	84	
314.78448	72	
315.95353	72	
317.89002	90	
318.14883	72	
318.87602	84	
319.88792	76	
323.02277	82	
323.07334	84	
324.01218	92	
324.89467	74	
327.91598	82	
328.89056	98	
329.87796	100	
330.81659	170	
337.88344	84	
340.76477	74	
341.75386	74	
342.87176	78	
343.90925	112	
END IONS

###FS:    #m/z: 363.95789 #charge 1+
###MS: 141
###MSMS: 144
BEGIN IONS
TITLE=Cmpd 108, +MS2(363.9579), 28.0-35.0eV, 3.1min #144
RTINSECONDS=185.805
SCANS=141,144
PEPMASS=363.95789	730254
CHARGE=1+
93.43601	80	
178.90317	78	
185.87274	86	
186.48263	82	
189.86330	158	
191.85984	224	
193.85585	132	
193.93707	80	
196.88456	232	1+
197.10078	122	
200.95657	144	
205.95479	154	
206.00735	82	
207.87672	376	1+
207.94988	268	1+
209.94497	952	1+
210.88566	156	
212.87855	1518	1+
213.03417	82	
219.42999	94	
220.42276	92	
222.95282	434	
224.40192	90	
224.42195	94	
224.82686	92	
224.89894	90	
224.94998	698	1+
225.96752	348	1+
226.94779	9634	1+
227.07426	110	
227.89190	602	1+
228.89516	522	1+
228.94290	9592	1+
230.83053	236	
230.84909	88	
230.88969	2346	1+
232.88621	446	
234.88605	164	
234.92997	94	
235.36687	84	
235.82455	142	
235.93615	100	
235.97263	136	
236.84407	86	
237.58764	94	
239.96776	186	
240.82423	196	1+
240.94056	996	
240.96418	442	
241.89537	90	
241.94196	1764	1+
242.94288	1192	1+
242.96211	908	1+
243.82252	206	
243.83832	146	
244.44859	98	1+
244.95734	5248	1+
245.83932	100	
245.94135	138	
246.85822	82	
246.90936	82	
246.95367	5110	1+
247.81527	78	
247.84864	82	
248.80424	374	1+
248.84823	220	
248.90219	676	
250.89779	134	
250.96735	326	1+
251.45702	84	
251.79957	86	
252.08557	160	1+
253.90898	142	
253.95920	116	
254.80151	98	
257.97680	88	
258.53720	82	
258.83217	268	1+
258.97978	98	
259.49351	102	
259.90418	170	
260.04192	86	
260.96998	224	
261.83422	516	1+
263.51475	92	
264.78427	186	1+
264.96110	166	
266.09450	98	
266.81341	294	1+
266.86625	114	
267.91802	96	
267.97210	546	
268.95831	250	
269.08120	78	
269.80414	184	1+
269.85505	78	
269.92611	150	1+
269.97085	1082	1+
270.04873	92	
270.87470	102	
271.91897	114	
272.34369	80	
273.91556	120	
274.85014	130	
277.86069	100	
277.91005	78	
278.43257	104	
278.80073	80	
278.85854	278	1+
279.79395	602	1+
280.79327	392	1+
281.07972	86	
281.85078	112	
281.89695	130	
282.11817	84	
282.78104	102	
282.83023	138	
282.90250	150	
282.96387	178	1+
283.85561	122	
283.90714	86	
283.99081	144	
284.42263	94	
284.54274	84	
284.78872	234	1+
284.82561	272	1+
284.84147	84	
285.08068	102	
285.19976	96	
285.84797	310	1+
286.81986	108	
287.80789	78	
288.91732	86	
289.86964	142	
289.91379	86	
290.15407	78	
291.03772	88	
292.94071	96	
293.06999	138	
294.12305	118	
294.86095	120	
295.48276	92	
296.37628	90	
296.81206	128	
297.80740	98	
297.97122	80	
298.80548	918	1+
298.94820	92	
299.87086	220	1+
299.96611	88	
300.79831	648	1+
300.98781	90	
301.86095	310	1+
303.85597	616	1+
304.81020	106	
304.83669	92	
305.11091	84	
306.94325	88	
311.86435	130	
313.94405	80	
314.83248	92	
316.81818	130	
318.03243	106	
318.13549	78	
318.93821	220	
319.82415	110	
319.89408	86	
320.93382	78	
320.96057	88	
321.87174	88	
322.92933	420	
323.12863	80	
323.81633	134	
326.36381	96	
326.87031	522	1+
326.90960	86	
327.19626	104	
333.79348	120	
334.95526	92	
336.82736	144	1+
336.94803	248	
338.51342	78	
340.93576	148	
345.61003	82	
351.44414	88	
351.78960	82	
354.09650	82	
354.87096	86	
357.88187	84	
362.80486	92	
364.12457	82	
365.19894	92	
368.78089	94	
END IONS

###FS:    #m/z: 340.94196 #charge 1+
###MS: 145
###MSMS: 146
BEGIN IONS
TITLE=Cmpd 109, +MS2(340.9420), 28.0-35.0eV, 3.2min #146
RTINSECONDS=189.481
SCANS=145-146
PEPMASS=340.94196	1387044
CHARGE=1+
129.61723	74	
188.95251	74	
190.94736	230	
191.95661	138	
192.92806	256	
197.96263	76	
199.97693	78	
205.94907	110	
206.96179	76	
208.89172	94	
208.95706	166	
210.93998	110	
211.87742	452	1+
211.94454	134	
212.87952	382	1+
212.93444	124	
213.94104	1042	1+
214.87808	112	
214.89668	158	
215.89110	134	
215.98964	114	
218.00635	98	
218.91385	106	
220.89498	76	
221.52141	96	
222.88990	88	
223.96106	114	
224.95974	80	
225.95500	144	
226.89849	94	
226.95111	82	
226.97154	172	
227.87144	74	
230.89064	418	
231.89308	246	
231.95140	1024	1+
232.83995	102	
233.85829	92	
233.94637	220	
236.88472	110	
238.80222	88	
239.78617	92	
239.81919	78	
239.91164	76	
240.83713	500	1+
240.96341	136	
241.12657	80	
241.80012	120	
241.90049	198	
242.93571	212	1+
243.83168	306	1+
243.89234	170	
244.87836	90	
244.95901	86	
248.85714	92	
248.89648	174	1+
248.95478	456	1+
249.95779	394	1+
251.96098	192	
254.96646	478	
255.07697	146	
256.85475	78	
256.89588	78	
256.96398	136	
257.85426	158	
258.84712	446	
258.96402	122	
259.85136	220	
259.91525	146	
259.95518	266	
260.83250	262	
260.86070	164	
260.91843	114	
261.83925	114	
262.16642	84	
262.85908	80	
262.92909	92	
262.96508	200	1+
263.48863	74	
263.84602	106	
263.93342	94	
264.82973	80	
264.94180	86	
266.02205	82	
266.96001	82	
267.82754	76	
267.91187	80	
268.84167	236	
268.95634	112	
268.98343	94	
269.02077	84	
269.83205	268	1+
269.84091	114	
269.96380	86	
272.92974	122	
272.97534	116	
274.79026	128	
274.86096	158	
274.87273	144	
274.93344	88	
275.88308	76	
276.83784	90	
276.85870	1084	1+
278.84821	992	1+
279.02290	86	
280.87608	126	
281.85586	84	
281.94403	150	
282.43771	94	
282.88206	78	
282.91589	178	
283.80219	80	
283.87200	82	
283.93584	86	
284.42867	74	
284.87721	136	
285.85939	82	
285.94864	74	
286.85660	88	
290.83430	80	
291.87617	88	
292.43841	78	
292.80397	84	
292.86411	80	
295.02262	98	
295.42790	76	
295.89673	88	
296.85529	154	
297.86187	80	
298.26828	146	
298.42191	90	
299.14336	86	
299.87786	124	
300.33813	88	
301.86251	504	1+
302.86831	358	1+
302.94653	136	
304.85128	82	
304.87720	92	
305.81049	92	
305.84497	92	
307.79735	180	
308.89141	88	
308.93014	88	
309.59278	82	
309.91260	82	
310.85371	90	
313.82471	86	
313.87102	142	
320.17556	84	
320.92274	102	
321.98644	84	
322.67658	74	
324.87458	228	1+
325.72283	92	
325.80519	74	
325.99341	80	
328.18069	76	
330.81384	182	
333.13293	104	
333.29000	86	
334.90810	94	
336.06430	80	
338.14961	80	
339.88603	78	
340.12854	74	
340.93042	92	
END IONS

###FS:    #m/z: 363.95807 #charge 1+
###MS: 145
###MSMS: 147
BEGIN IONS
TITLE=Cmpd 110, +MS2(363.9581), 28.0-35.0eV, 3.2min #147
RTINSECONDS=190.254
SCANS=145,147
PEPMASS=363.95807	608620
CHARGE=1+
77.32847	80	
127.51759	80	
146.37977	82	
178.94430	78	
180.24282	80	
185.92634	84	
189.86584	170	
190.86985	88	
191.86154	434	
193.86359	92	
197.86423	94	
205.95080	102	
207.94583	96	
209.88091	80	
209.94457	1192	1+
210.81995	82	
212.87930	890	1+
214.89384	80	
216.04179	92	
221.42457	78	
221.94404	80	
222.95162	618	1+
224.95136	1394	1+
226.39826	78	
226.94803	7808	1+
226.98272	136	
227.19172	90	
227.39717	82	
228.89526	872	1+
228.94271	7840	1+
230.88993	2542	1+
231.04657	90	
231.80288	176	1+
232.59753	88	
232.88106	94	
233.85837	92	
233.91191	110	
234.87979	158	
236.11528	110	
237.87119	100	
239.96659	322	1+
240.94070	236	
241.55749	96	
241.94063	2016	1+
242.94315	1422	1+
244.82176	214	
244.90300	80	
244.95717	5352	1+
245.94343	438	
246.95294	4486	1+
247.80561	92	
247.85022	78	
248.04726	84	
248.80581	260	
248.84154	192	
248.90104	676	
249.56183	88	
250.90292	110	
250.94489	80	
251.07234	80	
251.90885	130	
251.95295	92	
253.90457	244	1+
254.86510	118	
254.99163	82	
256.39914	86	
256.84136	114	
258.83414	340	
258.97342	202	
260.82858	102	
260.84836	118	
260.96885	548	1+
261.83195	344	
261.87064	92	
262.82814	188	
264.79482	130	
264.82204	128	
264.90393	136	
265.78172	204	1+
265.81783	78	
265.85216	122	
265.97802	140	
266.50490	84	
266.62733	86	
266.81187	824	1+
267.35362	86	
267.90383	80	
267.97540	442	
268.80017	210	1+
268.86932	84	
269.96845	806	1+
270.98803	80	
271.85573	102	
271.91331	132	
272.70444	82	
272.91537	88	
273.05751	88	
274.43089	88	
274.84385	84	
275.40416	98	
276.85589	132	
277.80711	98	
278.10459	108	
278.49365	86	
278.84520	194	
279.79195	490	1+
280.10802	104	
280.79654	422	1+
280.85416	270	1+
281.90139	122	
282.78650	302	1+
282.81150	82	
283.09648	104	
284.32324	82	
284.84102	98	
284.90937	96	
285.79744	100	
285.84766	338	1+
289.86580	272	
289.88715	216	
294.84484	78	
296.08669	92	
296.80830	218	
297.81019	140	
298.30953	96	
298.42403	94	
298.80361	1172	1+
299.29650	80	
301.31048	170	
301.80926	130	
301.86479	250	
302.85929	132	
303.80941	168	
303.85830	654	
303.90261	80	
303.94754	82	
305.55703	100	
307.41023	86	
307.84655	122	
307.88931	118	
308.89239	212	
311.81565	80	
313.87388	78	
314.80056	98	
315.98641	78	
316.81074	386	1+
317.41103	94	
318.93569	212	
319.88798	108	
321.82260	104	
321.86615	352	
322.04152	88	
322.81706	82	
322.93268	268	1+
323.79683	122	
324.87486	98	
326.15956	98	
326.87392	302	1+
327.34941	92	
328.07871	82	
328.84637	80	
336.94637	274	1+
338.33277	80	
339.83035	234	1+
339.88821	90	
340.94000	478	1+
343.14005	100	
346.13553	94	
347.40915	86	
348.79734	80	
349.77025	86	
349.84839	92	
349.90339	80	
357.97020	84	
358.40936	106	
361.36304	80	
361.75790	78	
361.82577	102	
362.81731	88	
363.87672	90	
364.05695	84	
369.34309	78	
END IONS

###FS:    #m/z: 336.94697 #charge 1+
###MS: 145
###MSMS: 148
BEGIN IONS
TITLE=Cmpd 111, +MS2(336.9470), 28.0-35.0eV, 3.2min #148
RTINSECONDS=191.026
SCANS=145,148
PEPMASS=336.94697	66806
CHARGE=1+
194.54808	86	
196.88501	352	1+
204.01698	82	
207.41437	88	
207.97496	74	
209.83716	76	
211.94518	2922	1+
212.87899	582	1+
213.93983	1384	1+
214.88404	118	
215.17826	74	
215.85910	82	
215.88380	146	
215.93588	300	1+
216.89251	84	
217.84317	80	
220.87684	74	
221.89440	86	
222.95286	86	
222.97945	132	
223.97260	108	
226.97340	106	
227.87668	74	
229.05182	72	
229.95580	3710	1+
230.88908	1246	1+
231.87446	74	
231.95091	1488	
232.02907	94	
232.89620	478	1+
233.82852	94	
233.89951	286	1+
233.94806	192	
234.03294	72	
234.82470	78	
235.94552	72	
236.38901	84	
237.01612	72	
237.91483	70	
238.41503	100	
238.91234	102	
239.82995	72	
240.05822	72	
240.83667	550	1+
241.84017	390	1+
241.92409	78	
242.39219	74	
242.77459	72	
243.89154	74	
244.10649	74	
246.08439	100	
246.85491	160	
246.97659	352	
246.99646	80	
247.81543	92	
247.96553	962	1+
248.11710	72	
248.89812	122	
248.93000	96	
249.37953	94	
249.82985	146	
249.91036	274	1+
249.96220	362	1+
250.83096	106	
250.95236	72	
251.07478	102	
251.44725	70	
251.84034	96	
252.97321	1278	1+
253.90697	308	1+
254.85620	76	
254.96686	614	1+
255.83200	70	
256.04570	90	
256.08137	70	
256.26257	84	
256.84455	222	1+
256.96432	248	
257.87002	88	
258.96955	68	
259.85766	74	
259.95859	74	
260.83278	104	
261.83017	160	
262.80122	98	
262.82870	80	
263.82895	78	
263.85470	206	1+
264.05935	88	
264.86955	72	
264.93465	86	
266.85978	142	
266.89744	70	
266.99627	70	
267.82690	126	
267.83807	828	1+
268.84130	740	1+
269.00245	78	
269.07914	98	
269.10720	92	
269.41345	76	
269.79867	92	
269.92322	110	
270.86250	70	
270.98711	132	
271.97856	96	
272.35613	72	
272.84576	126	
272.87904	74	
272.98435	74	
273.79658	138	
273.81705	68	
274.40064	88	
274.86192	114	
275.85000	72	
275.88211	100	
276.85369	144	
277.83743	88	
277.86066	186	
277.88152	124	
278.35848	84	
278.83678	222	
278.87275	92	
279.83245	148	
280.87451	86	
281.04478	76	
282.03354	80	
283.79953	74	
284.40791	94	
285.85018	262	
285.92781	92	
286.85269	1184	1+
286.87352	168	
288.01705	112	
288.36231	74	
288.41220	96	
289.80004	240	1+
289.88265	76	
291.85614	114	
293.10768	130	
294.86461	162	
295.86571	200	1+
296.01481	86	
296.23897	114	
296.85203	80	
296.89434	114	
296.96417	82	
297.89189	70	
298.05696	92	
299.00972	70	
299.41776	94	
299.87220	238	1+
301.98781	86	
304.93708	84	
309.86251	130	
312.08044	88	
312.87049	164	
312.95294	98	
313.27479	70	
319.96905	92	
322.86585	88	
323.89501	80	
324.89865	68	
325.72743	82	
326.99391	70	
327.18271	94	
327.72700	74	
329.90909	84	
330.81523	76	
330.88229	80	
334.89037	72	
335.29491	94	
337.24062	72	
340.96026	94	
341.30467	108	
END IONS

###FS:    #m/z: 363.95809 #charge 1+
###MS: 149
###MSMS: 150
BEGIN IONS
TITLE=Cmpd 112, +MS2(363.9581), 28.0-35.0eV, 3.3min #150
RTINSECONDS=194.699
SCANS=149-150
PEPMASS=363.95809	496654
CHARGE=1+
165.23568	136	
171.85424	84	
182.86996	80	
187.86611	126	
189.86403	438	
191.86098	614	1+
193.85270	116	
196.88904	316	1+
200.88281	146	
200.94761	88	
201.87431	78	
207.87302	312	
207.95089	146	
208.88624	146	
208.95207	96	
209.94451	2678	1+
210.14008	82	
210.88584	484	
212.87992	2088	1+
214.89533	136	
217.91393	92	
218.97028	82	
222.05724	88	
222.95277	1358	1+
223.42262	82	
224.94994	3036	1+
225.83690	82	
225.97053	108	
226.84207	78	
226.89624	148	1+
226.94814	11868	1+
227.01703	96	
227.88998	858	1+
227.92880	236	
228.89499	726	1+
228.94313	14168	1+
229.14593	144	1+
229.28510	122	
229.42920	88	
230.83699	120	
230.85407	80	
230.89056	3524	1+
231.04433	128	
232.88475	346	1+
234.88204	260	
236.90846	88	
239.07163	80	
239.88642	176	1+
239.95370	84	
239.99994	106	
240.82534	316	1+
240.94162	532	
240.96345	844	1+
241.94053	1434	1+
242.82842	180	
242.94268	830	1+
242.96198	1346	1+
243.82076	150	
244.95850	5104	1+
245.94204	124	
246.85705	80	
246.90511	144	
246.95393	6896	1+
247.81425	86	
248.04499	92	
248.11159	102	
248.90172	1164	1+
249.80372	176	1+
250.90263	334	1+
250.92190	224	1+
250.96995	408	1+
251.98659	98	
253.09309	82	
253.90540	302	
254.83080	86	
254.95828	78	
258.03578	78	
258.83185	182	
258.84337	150	
258.97832	170	1+
259.86965	92	
260.83280	112	
260.97082	510	1+
261.83729	482	1+
262.82661	110	
264.54826	92	
264.84649	106	
264.96697	154	
265.81617	370	1+
265.93183	100	
266.10608	112	
266.83674	220	1+
266.85685	140	
267.97652	786	1+
268.01642	82	
268.81649	200	1+
268.91189	114	
269.41140	86	
269.97083	816	1+
271.85477	100	
271.98175	114	
272.99045	80	
273.09421	82	
277.84171	188	1+
279.02476	92	
279.80192	186	
279.91515	180	
280.11718	92	
280.79640	564	1+
280.83258	138	
281.99343	160	
282.61957	84	
283.07608	88	
283.79726	150	
283.99432	138	
284.58798	84	
284.78530	98	
284.80297	98	
284.82466	238	
284.98408	84	
285.84570	488	1+
286.10637	86	
286.54683	82	
286.81899	264	
287.35385	92	
288.07866	92	
288.09960	98	
289.42258	98	
289.87554	134	
290.84478	112	
290.87633	114	
290.91760	84	
291.98077	92	
292.94069	88	
293.11824	216	
293.80500	88	
293.92724	92	
295.84962	80	
296.81798	82	
297.11858	84	
297.80992	176	
298.80425	1278	1+
300.80389	332	
301.79196	94	
301.86086	528	1+
303.85817	620	1+
303.95372	84	
304.89159	124	
305.90724	168	
306.02092	86	
307.03567	96	
307.85183	80	
308.88014	80	
309.07888	108	
309.88707	224	1+
311.12884	138	
311.99248	82	
312.39082	94	
314.81211	306	1+
315.44738	98	
315.84233	80	
316.17182	84	
317.38261	94	
317.93926	216	1+
318.80858	82	
319.09751	86	
319.90571	78	
320.73612	78	
320.82122	80	
321.42680	96	
321.81793	166	
322.81857	130	
322.86532	122	
322.93111	206	
323.82889	80	
325.01846	100	
325.14556	104	
326.71977	196	1+
326.87362	612	1+
329.75750	86	
329.87114	98	
330.88137	106	
332.78465	98	
334.27927	82	
336.94684	216	
337.94563	126	
338.94283	122	
340.94160	194	
352.88679	86	
356.79012	176	
361.79751	86	
362.61768	86	
363.71872	108	
365.04636	88	
366.34049	82	
366.77040	128	
END IONS

###FS:    #m/z: 507.84748 #charge 1+
###MS: 149
###MSMS: 151
BEGIN IONS
TITLE=Cmpd 113, +MS2(507.8475), 28.2-35.2eV, 3.3min #151
RTINSECONDS=195.471
SCANS=149,151
PEPMASS=507.84748	136446
CHARGE=1+
214.88541	198	
222.59743	136	
224.97815	300	
232.89819	130	
237.85520	118	
250.90792	132	
250.97267	166	
254.07837	112	
254.92334	138	
258.87766	124	
266.09262	150	
266.16623	210	
268.88273	172	
272.13142	140	
272.15929	116	
272.38813	152	
272.85633	188	
273.85641	120	
274.06431	142	
275.85831	158	1+
276.35462	114	
278.83322	138	
278.85976	128	
282.87361	150	
282.98682	132	
285.85720	184	
287.85170	646	1+
289.88022	158	
291.86767	114	
293.87481	930	1+
295.85903	230	1+
299.86096	214	
302.85399	148	
303.86744	896	1+
305.86550	830	
307.88840	186	
308.14471	538	1+
308.87307	494	
309.87513	260	
310.15796	672	1+
311.88607	1802	1+
311.98342	236	1+
312.17719	148	
313.16622	126	
313.88850	336	
314.86502	476	1+
317.87303	240	1+
322.98717	134	
323.87481	180	
324.86399	158	
325.89513	174	
326.88219	1694	1+
327.81176	136	
328.86635	324	1+
328.90390	124	
330.05614	164	
330.88013	140	
331.80157	138	
331.88745	134	
332.87780	196	
332.90336	134	
333.77704	226	1+
335.80874	156	
335.83701	160	
337.88870	206	
338.88606	344	1+
340.78682	120	1+
345.78303	148	
346.86521	114	
347.79907	138	
348.77229	212	
348.79527	214	
348.84759	126	
349.75555	236	
349.84137	120	
349.88691	298	1+
350.78414	130	
350.82683	182	
350.88732	196	1+
351.07670	112	
351.18815	112	
351.76858	216	
351.80762	182	
352.88322	158	
353.84745	402	1+
355.89256	162	
359.76189	258	1+
359.81232	164	1+
362.94495	148	1+
363.88062	118	
365.71635	118	
365.76875	124	
365.78570	120	
365.89295	148	
366.73752	224	1+
366.83927	132	
367.77611	210	
367.84253	118	
367.91288	236	1+
368.70780	184	
370.73992	152	
370.80447	150	
370.84211	114	
371.80199	116	
372.78636	136	
373.78754	388	1+
374.79096	252	1+
374.91280	124	
376.79720	134	
376.81955	124	
380.71647	574	1+
380.74017	120	1+
381.84701	154	
383.77649	120	
383.79966	234	1+
383.86430	138	
384.85360	818	1+
385.39065	112	
386.84457	120	
387.84735	116	
388.79577	202	
389.20262	232	1+
390.76332	136	
390.78636	124	
390.83451	678	1+
393.74559	142	
393.83261	250	
394.82978	134	
395.78121	134	
395.86775	120	
398.73019	318	1+
398.86563	178	
399.85552	406	1+
400.73055	182	
402.86978	242	1+
403.81760	150	
404.80355	132	
405.76363	248	1+
407.74203	232	
407.76807	116	
407.87082	466	
408.75037	190	
408.85995	898	1+
409.72194	244	
409.74402	440	
409.87693	216	1+
410.73078	452	1+
410.83972	1046	1+
411.73388	336	1+
411.76352	138	
413.73461	118	
414.86002	136	
416.84437	132	
417.82033	140	
417.86063	154	
418.73205	122	
420.76929	130	1+
421.72855	300	1+
421.89858	138	
422.86885	688	1+
423.21375	144	
423.76828	374	
423.82573	134	
423.87063	458	1+
424.78392	250	
425.75873	516	
426.13776	184	1+
426.76078	418	
426.86024	332	
427.73723	938	1+
427.86719	228	
428.07620	110	1+
428.84896	974	1+
428.89175	122	
429.70632	138	
429.74898	114	
429.97422	182	1+
430.73878	128	
430.86821	476	1+
431.87124	412	1+
433.85100	210	
440.90353	110	
441.21939	172	
441.78861	114	
442.68330	174	
444.72067	120	
444.76426	146	
444.87147	956	1+
445.74374	800	1+
446.87189	182	
447.71559	258	
448.77243	292	
448.90314	166	1+
449.53952	116	
449.79174	220	
449.87966	514	1+
450.70150	288	
450.75161	334	1+
450.78310	178	
451.20180	120	
456.77792	150	1+
462.88241	634	1+
463.88553	372	1+
465.73096	122	
467.88996	584	1+
468.71461	118	
468.76036	138	
469.08600	114	
470.72728	136	
485.89964	326	1+
491.80700	112	
505.33651	174	
509.28583	322	1+
END IONS

###FS:    #m/z: 336.94696 #charge 1+
###MS: 149
###MSMS: 152
BEGIN IONS
TITLE=Cmpd 114, +MS2(336.9470), 28.0-35.0eV, 3.3min #152
RTINSECONDS=196.243
SCANS=149,152
PEPMASS=336.94696	60730
CHARGE=1+
48.67122	90	
73.86408	84	
126.31013	96	
171.40374	100	
189.50643	80	
207.87785	72	
210.88247	76	
211.94538	1908	1+
212.88056	848	1+
213.94093	1262	1+
215.88808	184	1+
215.93770	300	
217.88301	234	
223.62264	100	
223.96059	134	
224.84064	192	
225.45709	78	
226.94831	126	
226.98430	82	
229.51767	74	
229.83854	80	
229.89914	128	
229.95566	2686	
229.97501	156	
230.05576	90	
230.89091	624	
230.95648	80	
231.88898	640	1+
231.95099	914	1+
233.87330	72	
233.91300	72	
233.94995	196	
233.99723	76	
234.82440	74	
235.01455	84	
235.37246	70	
235.88352	90	
235.89425	82	
236.90123	78	
237.84860	70	
238.06459	80	
238.14617	86	
238.96327	92	
240.98153	78	
241.84466	382	
243.06746	92	
243.48882	98	
243.86672	86	
243.96250	76	
244.83958	84	
244.87231	84	
245.39548	92	
245.84751	72	
246.98120	74	
247.39024	104	
247.96521	870	
248.90148	206	
249.83368	140	
249.85294	92	
249.89722	96	
250.82861	248	
250.95399	334	1+
251.07709	78	
251.83914	134	
251.91070	78	
251.97803	126	
252.03152	74	
252.07764	232	1+
252.78872	90	
252.97203	1082	1+
253.18877	78	
253.88287	94	
253.90928	210	
254.96728	814	1+
255.07229	190	1+
256.89320	90	
257.88151	80	
258.52547	82	
258.84663	146	
258.87754	76	
258.94216	96	
258.96881	152	
259.02911	130	
259.08620	88	
259.85271	348	1+
259.96178	86	
260.82764	132	
262.01765	86	
262.55851	76	
262.83584	80	
264.80375	78	
265.11146	80	
266.83779	82	
266.86571	148	
267.52414	78	
267.83733	112	
267.84779	104	
268.59580	74	
268.84180	630	1+
269.90762	80	
271.03821	78	
271.80312	94	
271.87774	76	
271.92068	148	
272.90342	88	
272.97565	128	
273.08380	90	
273.48796	72	
273.88381	70	
274.89929	156	
275.01126	128	
275.83303	78	
275.89323	82	
276.14451	76	
276.85533	522	
277.81482	108	
277.83941	160	
277.86608	268	
277.88146	144	
278.83540	694	1+
279.08669	136	
279.10253	100	
280.58978	72	
280.86983	124	
283.13159	102	
286.85204	994	1+
288.37279	86	
289.84657	70	
290.15192	132	
290.85671	478	1+
291.38717	74	
292.43642	86	
294.00709	76	
295.84439	74	
295.86694	70	
296.42074	80	
297.96945	88	
298.30795	82	
298.91420	108	
299.01262	78	
300.89142	78	
301.04062	100	
304.86206	78	
306.83154	72	
307.79787	150	
307.89263	82	
308.87242	98	
309.87421	222	
310.15063	76	
310.86564	182	
310.93184	82	
311.85926	108	
312.90528	88	
313.03322	84	
313.36150	78	
314.94134	94	
317.81355	76	
320.89000	98	
321.28601	80	
323.89770	202	1+
324.30400	76	
326.13305	74	
326.77638	78	
332.88441	74	
332.91369	146	
335.01592	80	
339.27280	78	
END IONS

###FS:    #m/z: 322.93126 #charge 1+
###MS: 153
###MSMS: 154
BEGIN IONS
TITLE=Cmpd 115, +MS2(322.9313), 28.0-35.0eV, 3.3min #154
RTINSECONDS=199.918
SCANS=153-154
PEPMASS=322.93126	3200918
CHARGE=1+
197.03422	82	
197.86933	68	
197.91767	80	
198.87609	72	
200.94899	76	
201.04800	70	
201.17528	94	
205.95025	432	1+
206.88584	76	
207.89024	72	
207.90979	74	
208.90605	72	
208.94337	74	
210.49201	136	
212.87736	74	
212.98453	106	
213.92819	76	
214.89730	102	
218.84903	80	
219.16112	82	
221.06665	74	
222.95233	136	
223.86861	90	
223.96098	148	
225.01120	80	
225.92217	86	
226.85063	66	
227.88249	78	
227.92911	68	
228.90117	90	
229.02021	84	
231.88426	150	
234.85221	130	
234.88847	108	
236.86106	78	
238.05909	74	
238.94284	226	
239.15508	84	
239.41907	76	
240.79325	70	
240.82252	152	
240.94132	2502	
240.96507	222	
241.60530	78	
241.81392	82	
241.94258	2330	
242.04088	72	
242.40175	76	
242.83993	68	
242.94225	6196	1+
243.27256	76	
243.81717	390	1+
244.85556	82	
244.94047	1914	
245.63383	82	
245.84944	74	
245.97393	486	1+
246.40823	74	
246.61251	74	
246.86291	72	
246.91551	88	
246.97560	420	1+
247.39090	72	
248.06666	84	
248.85992	108	
248.90048	98	
250.89833	66	
250.96453	94	
251.14345	78	
251.79122	122	
253.82396	104	
255.80386	70	
255.91968	68	
256.25781	68	
256.79265	82	
256.89484	90	
258.83578	422	1+
258.85512	92	
258.89486	80	
259.33949	84	
259.87741	78	
261.79906	84	
261.82679	610	1+
261.89255	132	
263.06876	112	
263.97958	152	1+
264.11481	70	
264.84166	94	
264.85888	70	
264.87144	90	
264.94955	68	
265.84336	66	
265.93185	70	
266.06008	74	
266.83572	90	
266.85344	176	
267.88600	84	
267.93913	148	
268.51921	92	
268.95505	82	
269.91538	78	
271.86562	72	
273.79455	230	1+
274.04041	122	
274.21322	92	
275.11696	84	
275.16363	74	
275.81351	94	
275.88730	76	
275.95864	74	
276.80388	68	
276.84255	82	
277.87559	74	
278.78704	72	
279.09354	756	1+
282.97364	70	
283.83882	68	
284.29420	626	1+
289.01135	80	
289.79518	248	1+
289.88219	80	
291.06451	68	
291.42330	100	
292.04421	92	
292.08368	84	
293.87299	204	1+
294.02452	88	
294.14604	82	
294.81395	80	
295.41936	96	
295.84820	102	
295.97249	92	
297.79319	268	1+
298.77815	74	
300.05520	78	
301.86480	110	
302.86534	112	
302.89072	146	
303.01879	68	
303.10018	76	
303.16658	70	
303.88086	70	
306.74946	80	
307.80127	248	
309.80453	78	
310.87958	78	
312.84621	74	
312.87306	94	
312.92261	88	
313.46357	116	
313.79800	90	
314.79760	68	
316.89898	94	
317.42176	92	
317.87482	80	
318.36121	100	
319.16575	98	
320.39097	104	
320.85025	82	
321.42681	90	
321.97978	72	
324.83705	80	
325.95556	74	
326.86521	68	
END IONS

###FS:    #m/z: 507.84734 #charge 1+
###MS: 153
###MSMS: 155
BEGIN IONS
TITLE=Cmpd 116, +MS2(507.8473), 28.2-35.2eV, 3.4min #155
RTINSECONDS=200.69
SCANS=153,155
PEPMASS=507.84734	135532
CHARGE=1+
196.01686	536	1+
210.03181	160	
214.88548	176	
224.97377	116	
230.07427	154	
232.89415	460	1+
236.89157	206	
250.02581	114	
250.90966	126	
251.13475	186	1+
260.88392	234	
266.16891	194	
268.97016	136	
271.86461	150	
272.85538	112	
273.86170	110	
277.91415	132	
278.83317	140	
283.36699	108	
285.85728	142	
287.85317	582	1+
289.83495	116	
289.86986	162	
290.86436	526	1+
293.87217	578	1+
294.12145	202	1+
296.85726	256	1+
298.80488	114	
298.84052	262	1+
299.91494	114	
300.86617	152	
302.87276	112	
303.86732	604	1+
305.86602	526	1+
306.81143	156	
307.79682	244	1+
307.88941	222	
308.14457	730	1+
308.87456	434	
309.86937	196	
309.88519	144	
310.15793	502	1+
311.88427	2068	1+
312.17326	132	
313.09735	196	1+
313.80845	114	
314.86770	482	
315.13888	130	
315.86647	236	
315.88219	300	1+
317.13345	144	
317.82238	120	
318.97906	146	1+
319.46188	108	
319.85449	262	1+
320.85907	160	1+
320.87973	174	
321.88209	146	
322.85840	118	
322.89340	308	1+
323.87589	524	1+
323.89130	374	1+
324.85692	114	
325.81884	110	
326.82607	162	
326.88246	1778	1+
328.83788	126	
328.87705	130	
329.14930	108	
329.81012	158	
329.88398	122	
330.76054	114	
330.85673	168	
331.76579	108	
332.87884	198	
333.87767	130	
335.79955	122	
335.84744	148	
335.86951	112	
336.95299	192	1+
337.87930	454	1+
338.88160	262	1+
339.83972	118	
343.87529	118	
345.76479	134	
345.78511	152	
345.81705	132	
345.86775	316	1+
347.76583	288	
347.78748	644	1+
347.83604	156	
348.77117	120	
348.84631	392	1+
349.75464	152	
350.76223	230	
350.88905	282	1+
351.79038	374	1+
351.82041	136	
352.82166	122	
352.90507	122	
353.85358	290	
354.88256	132	
355.86321	226	1+
355.91959	188	1+
356.78679	182	1+
358.77856	116	
362.76486	128	
364.59635	108	
365.78320	200	
365.84142	308	1+
365.94145	110	
366.74023	118	
366.83500	122	
366.86680	140	
367.70788	346	1+
367.76663	566	1+
368.80502	132	
368.88135	126	
369.83866	606	1+
370.73422	126	
370.80084	466	1+
371.20345	116	
371.80365	608	1+
372.04763	246	1+
374.72617	148	
377.81847	140	
379.81716	138	
381.76323	210	1+
381.79749	216	
381.84237	202	
382.85247	190	
383.80097	180	
384.77740	346	1+
384.85326	764	1+
384.88067	250	1+
385.79188	428	1+
387.77470	134	
387.84832	122	
388.72923	154	
390.78253	166	
390.84628	426	
391.83880	232	
391.91427	206	1+
392.73514	146	
392.82549	276	
394.73209	192	1+
394.83498	116	
395.08228	124	
395.31510	120	
398.73056	382	
398.79963	252	1+
398.86641	140	
399.70365	118	
399.72776	562	1+
399.85225	282	
400.72991	390	1+
400.86029	138	
402.79505	126	
402.86000	230	1+
403.77195	154	
404.87416	164	
405.76040	460	1+
405.85629	110	
406.78959	136	
406.86161	132	
406.96827	180	
407.74971	366	
407.87005	680	
408.74606	214	
408.77504	178	
408.85846	788	1+
409.72924	918	1+
410.71433	268	1+
410.73384	620	1+
410.83935	494	
411.84100	586	1+
412.86393	250	1+
415.84835	130	
415.87586	134	
416.76973	124	
417.70978	134	
417.86427	130	
421.74028	380	1+
421.79651	154	
421.88479	216	
422.86873	430	1+
423.78409	450	1+
423.87329	364	1+
425.75821	558	
426.10236	120	
426.76448	328	
426.86646	722	1+
427.73627	598	
428.74080	334	
428.77362	208	
428.84761	840	1+
429.70079	246	1+
429.74080	186	
430.74412	108	
430.79151	132	
431.86407	354	1+
432.68776	170	
433.85703	146	
434.72269	126	
439.73389	214	1+
439.89290	312	1+
443.76435	138	
444.77311	154	
444.87413	576	1+
445.75187	116	
445.80311	356	1+
446.67936	156	
446.74332	178	
446.78946	120	
446.80874	248	1+
447.71131	292	
448.71766	146	
448.74340	158	
448.76997	256	1+
449.88085	440	1+
450.70145	176	1+
450.74751	316	1+
451.50725	252	
451.86830	202	1+
454.17843	134	
457.70729	170	1+
462.88642	286	1+
464.75699	140	
464.81948	124	
465.70443	114	
467.70891	200	1+
467.89442	442	1+
485.89722	326	1+
509.86928	170	1+
END IONS

###FS:    #m/z: 336.94687 #charge 1+
###MS: 153
###MSMS: 156
BEGIN IONS
TITLE=Cmpd 117, +MS2(336.9469), 28.0-35.0eV, 3.4min #156
RTINSECONDS=201.463
SCANS=153,156
PEPMASS=336.94687	62806
CHARGE=1+
106.66920	88	
196.88405	70	
209.94035	86	
210.88531	114	
211.94526	2418	1+
212.87906	486	1+
213.94048	1020	1+
214.41534	72	
215.89128	266	
215.93770	142	
216.00961	96	
216.93830	72	
218.88838	76	
222.96008	76	
223.93488	72	
224.97496	124	
225.83882	88	
225.88154	70	
227.78837	80	
227.85859	104	
228.02353	86	
228.89470	140	
229.84257	68	
229.92071	76	
229.95579	2940	
230.88890	1470	1+
231.95082	1304	1+
233.82705	260	1+
233.89698	340	1+
234.43886	82	
235.39895	70	
236.05114	70	
236.25391	96	
236.88946	78	
239.84121	68	
239.93263	82	
240.83534	144	
241.84059	92	
241.85489	230	1+
241.94524	70	
242.07706	120	
242.98164	70	
244.14279	86	
246.98200	162	
247.96685	578	1+
248.53504	100	
248.84778	218	1+
248.90319	662	1+
249.05386	70	
249.96193	314	
250.82823	376	1+
250.89075	92	
250.90517	134	
251.82294	76	
251.87386	76	
252.97044	1074	1+
253.90575	396	1+
254.96631	856	1+
255.08976	68	
255.83349	72	
255.98219	92	
256.37364	76	
256.74549	70	
256.91279	148	
257.94339	80	
258.84631	454	1+
258.89860	72	
258.96173	94	
259.16909	80	
260.08333	92	
260.83260	122	
261.04484	100	
261.83596	302	1+
261.91032	88	
262.11710	68	
262.95909	108	
264.50401	78	
264.84983	74	
265.79969	76	
265.89378	72	
267.02234	70	
267.39799	80	
267.84192	202	
268.84035	788	1+
269.45360	98	
269.91375	114	
270.06058	80	
270.98417	364	1+
271.85034	136	
271.92031	142	
272.43890	78	
272.84636	70	
272.92558	70	
273.79460	106	
274.85894	308	1+
275.36331	80	
276.85927	436	
277.86431	226	
278.80538	72	
278.83374	830	1+
278.86340	134	
278.94279	76	
279.87857	72	
280.85521	68	
281.06128	68	
281.39887	90	
281.84902	148	
283.84497	72	
285.85191	186	
285.86939	92	
286.85367	360	
287.85107	210	
288.36668	90	
288.86149	134	
289.04471	86	
289.80919	74	
290.58954	72	
291.40843	72	
291.92014	68	
293.11193	456	1+
293.87569	120	
293.89295	68	
294.45369	84	
294.86462	110	
294.99746	78	
296.04439	70	
296.87728	196	1+
298.01258	74	
298.86346	186	
300.03606	80	
300.91876	92	
302.22213	96	
302.89962	74	
303.81912	68	
304.39285	82	
304.87734	70	
304.94601	80	
305.14744	78	
307.54807	80	
307.88932	140	
308.87711	78	
308.95878	78	
309.87301	82	
310.01204	70	
310.87276	160	
311.88213	138	
311.91541	86	
312.80251	70	
316.09290	78	
316.15648	70	
316.84007	74	
317.93394	68	
318.87405	100	
319.82641	86	
320.36867	78	
320.75354	74	
320.88997	66	
320.99088	72	
321.37887	70	
322.01738	84	
322.51536	96	
322.89051	208	1+
326.62558	84	
329.83361	88	
329.93808	74	
330.81116	82	
333.97617	92	
335.97419	82	
336.78038	70	
338.27630	74	
338.42747	90	
339.14859	66	
340.31176	76	
340.83288	100	
END IONS

###FS:    #m/z: 322.93115 #charge 1+
###MS: 157
###MSMS: 158
BEGIN IONS
TITLE=Cmpd 118, +MS2(322.9312), 28.0-35.0eV, 3.4min #158
RTINSECONDS=205.152
SCANS=157-158
PEPMASS=322.93115	2854404
CHARGE=1+
51.09424	98	
75.24989	84	
81.32755	76	
176.93623	84	
189.86345	78	
191.95686	94	
194.75883	132	
197.01800	88	
201.78688	76	
205.94835	138	
206.88413	76	
207.38429	72	
207.98499	144	
208.87219	76	
210.58119	70	
210.89860	104	
212.90025	68	
212.95782	78	
213.86738	70	
217.88673	90	
221.96753	74	
222.98226	74	
223.01894	70	
223.95972	244	
224.04508	94	
224.41113	72	
225.05329	70	
227.81593	74	
227.83433	74	
227.92506	78	
227.95646	72	
228.91614	74	
229.93182	74	
230.43296	68	
230.85078	172	
230.90835	68	
231.02962	72	
232.98632	74	
233.94113	112	
233.95781	68	
236.01461	120	
237.03706	74	
238.48142	96	
238.93922	314	
239.01649	68	
239.08478	88	
239.91162	76	
240.82146	150	
240.94120	2774	
241.07890	104	
241.45854	78	
241.85559	92	
241.94007	8220	1+
242.81965	90	
242.94229	5938	1+
243.82048	196	
244.82004	136	
244.83079	154	
244.86486	72	
244.88356	76	
244.94015	1894	1+
244.97805	78	
246.83258	74	
246.84895	206	
247.85580	94	
247.90608	72	
247.96059	68	
248.84230	158	
249.91709	86	
250.12868	72	
250.16398	68	
250.83995	76	
252.47424	100	
252.85087	72	
253.83599	80	
255.88256	84	
256.15179	76	
256.88218	72	
257.96745	172	1+
258.83603	120	
258.85534	142	
258.90245	80	
260.80075	72	
260.84249	112	
261.03467	68	
261.83166	498	1+
263.02830	68	
263.83473	136	
263.88732	70	
263.94533	80	
264.09684	80	
264.84359	90	
264.87997	88	
265.04793	70	
265.07143	70	
266.56499	96	
266.96638	72	
267.46202	86	
267.85361	112	
268.83729	76	
270.03694	82	
270.86624	130	
271.36044	116	
271.83451	146	
273.82711	96	
273.98152	90	
274.84613	78	
274.89885	72	
275.80967	152	
275.92783	66	
276.43205	72	
277.09399	78	
277.88562	72	
279.09171	844	1+
280.29194	82	
281.98230	68	
282.86138	72	
283.06634	132	
283.97972	88	
284.29381	294	1+
284.39549	72	
285.84983	74	
285.91120	78	
286.00060	72	
286.87331	68	
286.91292	68	
288.21445	70	
289.80517	80	
290.11052	72	
291.80563	310	1+
291.88469	70	
292.95526	76	
293.97767	68	
296.83539	72	
297.52541	106	
297.87485	96	
297.99778	72	
300.89828	68	
300.92116	74	
301.96020	68	
302.81009	94	
303.03629	74	
303.80626	78	
305.12806	70	
305.74815	88	
308.06725	102	
308.86915	92	
311.86760	78	
312.87464	104	
313.94852	76	
316.44054	76	
318.39599	70	
319.81768	74	
321.22005	74	
322.11405	82	
322.89950	180	1+
323.23470	78	
327.17606	78	
327.88490	84	
END IONS

###FS:    #m/z: 340.94202 #charge 1+
###MS: 157
###MSMS: 159
BEGIN IONS
TITLE=Cmpd 119, +MS2(340.9420), 28.0-35.0eV, 3.5min #159
RTINSECONDS=205.924
SCANS=157,159
PEPMASS=340.94202	1054030
CHARGE=1+
51.41956	92	
184.85985	84	
190.94957	104	
191.94735	98	
196.08073	70	
198.04912	84	
201.84621	72	
204.41552	88	
204.91427	76	
205.95256	96	
210.86633	68	
210.89145	220	1+
210.93721	144	
211.93578	80	
213.87824	164	
213.94120	654	
215.09261	104	
215.88910	168	
215.94182	138	
217.94055	150	
218.85944	80	
221.87571	76	
221.99489	68	
223.41143	84	
224.83626	82	
224.97152	140	
225.96457	74	
226.85687	74	
226.88100	80	
227.36208	88	
228.00481	90	
228.84247	290	1+
228.94801	196	
229.91113	80	
230.47557	76	
230.88891	268	
231.89283	474	1+
231.95240	892	1+
232.40546	72	
233.94555	370	1+
234.14194	74	
235.11052	128	
237.06062	114	
237.94892	86	
238.04181	78	
238.83997	84	
238.86152	208	1+
239.81956	172	
239.91910	138	
240.84450	150	
240.92795	86	
241.43576	72	
241.84334	520	1+
241.89972	84	
242.82192	72	
243.83108	160	
244.83880	102	
244.95873	74	
245.84382	76	
246.97805	188	
249.37960	70	
249.90206	144	
249.96531	114	
250.09173	78	
250.91226	80	
252.09385	84	
252.81391	84	
252.95440	72	
254.87396	78	
254.96631	562	1+
255.38172	70	
255.83463	88	
256.09265	84	
256.85260	178	
256.96381	160	1+
257.85666	94	
258.84346	458	1+
259.95747	288	
260.40452	72	
260.83499	276	
261.01279	90	
261.84309	218	
262.83227	70	
262.85829	122	
264.86758	68	
264.90570	86	
265.85804	136	
266.00987	68	
266.15040	68	
266.86983	150	
267.09683	78	
267.18079	94	
267.91017	84	
268.83706	138	
268.84984	106	
268.86556	70	
269.84030	212	1+
269.92990	72	
271.52184	82	
271.84566	206	1+
273.38014	70	
273.81497	72	
275.81587	84	
276.46695	108	
276.85653	630	1+
278.84542	888	
279.09536	90	
279.86347	492	1+
280.15808	94	
280.81402	102	
280.84777	82	
280.88730	154	
280.93940	180	
281.91252	260	1+
283.83876	84	
284.45342	72	
289.86042	142	
289.88228	124	
291.87528	112	
292.87950	84	
293.43257	76	
293.85547	90	
293.88265	70	
294.75685	68	
294.87293	136	
295.58431	98	
297.80276	90	
297.86736	82	
299.13924	68	
300.08310	106	
300.62356	110	
300.88489	66	
301.86598	68	
302.94589	152	
303.79107	68	
303.88124	72	
303.95183	70	
305.04675	68	
306.37116	102	
306.88091	70	
306.88971	276	1+
307.89066	198	1+
309.79814	82	
310.18716	68	
310.37138	108	
312.80071	126	1+
313.87768	96	
314.89190	80	
315.44090	76	
320.21482	70	
321.08606	66	
321.90901	74	
323.74683	72	
324.92805	114	
325.80708	70	
328.82822	74	
328.88172	74	
329.90035	80	
332.84655	102	
334.73519	76	
335.87528	86	
336.00814	72	
336.42030	70	
336.92034	106	
338.14507	72	
340.85333	96	
341.20468	92	
343.97283	68	
END IONS

###FS:    #m/z: 507.84731 #charge 1+
###MS: 157
###MSMS: 160
BEGIN IONS
TITLE=Cmpd 120, +MS2(507.8473), 28.2-35.2eV, 3.5min #160
RTINSECONDS=206.705
SCANS=157,160
PEPMASS=507.84731	113640
CHARGE=1+
196.01580	350	1+
214.88683	122	
224.97952	114
[truncated: 1,711,414 more chars]
