# Supplementary material for: High-Throughput Venomics
Source: J Proteome Res. 2023 Apr 3;22(6):1734–46. doi: 10.1021/acs.jproteome.2c00780 (PMC10243144; doi:10.1021/acs.jproteome.2c00780)
Supplement: Supplementary file 9 — pr2c00780_si_009.zip [file pr2c00780_si_009.zip › Manual files/Calloselasma rhodostoma MGF/210702_Calloselasma_halfplate000038_5.1.201.mgf]

###	D:\Data\Julien\210702_Cr_half_TFA\210702_Calloselasma_halfplate000038.d\ProteinAnalysisResults.mgf
###	D:\Data\Julien\210702_Cr_half_TFA\210702_Calloselasma_halfplate000038.d\analysis.baf
###	210702_Calloselasma_halfplate000038.d
###	Instrument: maXis HD
###	Manufacturer: Bruker
###    PeakWidth 0.30, MiniumIntensity 10, S/N 1Apply threshold 0, Threshold 10
###    Retain Residuals no, Create neutrally no,
###    FullScan Parameters: AdductIon (+)+H (-)-H, LowMass 0, HighMass 8000, MaxCharge charge decon 4, MinPeaks 3
###    Perf. isotope decon yes, Max Charge Istopic decon 6, MW agreement 0.00, Abund. cutoff 2.00, Envelope cutoff 75.00
###    MaxRes   Parameters: AdductIon (+)+H (-)-H, LowMass 0, HighMass 8000 
###    Perf. isotope decon yes, Max Charge Istopic decon 6, Abund. cutoff 2.00
###    MSn      Parameters: AdductIon (+)+H (-)-H, LowMass 0, HighMass 8000 
###    Perf. isotope decon yes, Max Charge Istopic decon 4, Abund. cutoff 0.05
###    Global Charge Limit: no 3, Prefer FullScan Result: yes, Export what: 2 (0=non deconv/1=deconv only/2=mixed), NoMSMSSignals: 150, Intensity threshold: 10, NoMSSignals (deconv): 2, NoMSSignals (non-deconv): 2, NormalizeData: no, SingleCharged: yes
###
COM=210702_Calloselasma_halfplate000038.d
USERNAME=Demo User

###FS:    #m/z: 322.93056 #charge 1+
###MS: 1
###MSMS: 2
BEGIN IONS
TITLE=Cmpd 1, +MS2(322.9306), 28.0-35.0eV, 0.0min #2
RTINSECONDS=1.459
SCANS=1-2
PEPMASS=322.93056	1497728
CHARGE=1+
206.94009	3456	
208.94529	7624	1+
211.94446	19826	
213.93976	16180	1+
215.93770	2948	
217.94117	8020	
222.95212	29424	1+
223.61826	4420	
224.95147	6666	
226.12309	2890	
226.94710	114762	1+
227.19822	9048	1+
228.94283	197312	1+
230.62529	4348	
231.95160	10766	
233.94877	3132	
234.97081	7842	
234.99809	4792	
235.12831	3034	
235.20380	3712	
237.12919	8210	
237.63243	3818	
238.14807	6090	
238.45447	6480	
239.07892	3342	
239.14697	24480	1+
239.23463	3682	
239.98154	3288	
240.23135	4048	
240.96298	18644	1+
242.62031	2568	
242.96145	4308	
243.22993	15822	1+
243.63395	3266	
244.95767	78110	1+
245.18534	4214	
245.22401	2712	
245.63174	18320	1+
245.94279	7488	
246.13147	10204	1+
246.24083	2984	
246.95238	61016	1+
247.24070	3900	
248.03358	11836	1+
249.25583	2934	
249.91164	3562	
249.97212	63956	1+
250.94720	47534	1+
250.99799	7358	
251.19930	5782	
252.63913	6338	
252.94714	13472	
252.97174	765582	1+
253.14078	4468	
253.21465	6740	
253.90632	11558	1+
254.94224	191194	1+
254.96689	268518	1+
255.07519	3042	
255.23019	7114	
256.26214	9458	1+
256.91383	7324	
256.96444	39184	1+
258.88487	2686	
258.90870	3316	
258.96406	10578	1+
259.14329	4482	
259.64641	4298	
260.16202	5684	
261.97737	9580	
262.96876	3790	
263.05579	11380	
263.13391	2832	
263.97904	110988	1+
265.16226	3832	
265.25172	3364	
265.64703	3932	
265.97683	12556	1+
267.26579	3072	
267.64514	7328	
267.97366	46724	
268.14765	3554	
268.26400	2930	
268.95970	30240	1+
269.14908	3118	
269.20889	2712	
270.98132	15436	1+
272.88198	4216	
272.95225	33798	1+
272.97758	5916	
274.09112	3972	
274.27240	18332	1+
274.65233	7340	
277.07218	4830	
279.09203	5802	
279.22991	9094	1+
280.26225	2682	
281.04976	4016	
281.15598	5158	
281.24580	16944	1+
281.65885	4130	
281.98935	2552	
282.17487	6642	
282.27785	20784	
283.17405	27118	1+
283.26184	16606	1+
283.94737	7586	
284.29299	10198	1+
285.22079	3102	
285.94225	163712	1+
285.98393	17466	1+
286.27266	3044	
287.25347	29154	1+
287.66018	11556	1+
288.06462	7396	1+
288.16068	3262	
288.20274	8158	1+
288.28732	2816	
289.16219	3996	
289.17774	3386	
289.65838	13004	
290.15748	16402	1+
290.26729	25828	1+
290.89296	3038	
291.10077	5244	
291.19387	6290	1+
291.21241	2890	
291.97411	12796	1+
292.05933	20678	1+
292.10225	4844	
293.10849	3486	
293.20938	9872	1+
293.97547	20630	1+
293.99780	39644	1+
294.12712	7970	1+
294.93754	6314	
295.13053	5838	1+
295.22565	13166	1+
295.26095	3210	
295.96880	7700	
295.99339	17680	1+
296.25737	2602	
296.29315	6322	
296.66576	7748	
297.08127	9140	
297.16727	3678	
297.23881	17690	1+
297.90413	4568	
297.99105	2716	
298.07997	8042	1+
298.27232	5270	
298.96837	2538	
299.19944	3072	
299.25553	3338	
299.66953	18426	1+
300.17070	8416	1+
300.28711	10746	1+
302.17409	6280	
302.26758	2794	
302.30363	26720	1+
302.94876	53134	1+
303.17170	4958	
303.19533	2884	
303.67248	3390	
303.95268	43636	1+
303.99531	8646	1+
304.18622	13844	1+
304.28332	3784	
304.92465	4980	
305.24543	2580	
305.26712	11630	1+
305.95306	4998	
306.07792	12770	1+
306.90392	4848	
307.08209	9424	1+
307.13653	10712	1+
307.24681	27676	1+
308.14120	8220	1+
308.21624	3594	
308.87261	4958	
309.18964	7948	
309.22044	3194	
309.25895	8768	1+
309.27363	4904	
309.67357	10712	1+
310.16167	30546	1+
310.30871	18196	1+
311.05480	7818	1+
311.22007	8938	1+
311.25663	3732	
311.27384	8858	1+
311.67179	13732	1+
311.86989	12710	1+
311.93563	7218	
311.98671	18660	1+
312.32451	9310	1+
312.90114	4090	
312.94819	7302	
313.21994	8848	1+
313.23486	4112	
313.26860	10028	1+
313.29113	9954	1+
313.67641	2666	
313.86648	3802	
313.92953	167156	1+
314.89570	2530	
315.17816	2656	
316.28315	18262	1+
316.31962	10154	1+
316.94044	5338	
318.16134	3302	
318.29846	22666	1+
318.67833	4524	
318.93507	100076	1+
320.09021	2814	
320.93453	178524	1+
321.09840	3458	
321.23970	2972	
321.27819	8406	1+
321.31332	3652	
322.19498	11804	1+
322.87862	6522	
322.93038	3438254	1+
323.01737	2580	
323.12952	9576	1+
323.16626	4844	
323.19930	7208	1+
323.23855	18868	1+
323.33085	2604	
324.15665	2934	
324.28920	4310	
324.32547	6474	
324.87804	5314	
325.18190	3516	
325.19957	3452	
325.25436	49746	1+
325.29085	4032	
325.31051	2836	
325.68419	2794	
325.90153	2576	
326.12877	6546	1+
326.17290	3882	
326.20186	5850	
326.30341	5058	
326.33969	2816	
326.87233	53802	1+
326.96911	13874	1+
327.00644	6764	
327.20026	22430	1+
327.26972	68062	1+
328.31862	10622	1+
END IONS

###FS:    #m/z: 340.94121 #charge 1+
###MS: 1
###MSMS: 3
BEGIN IONS
TITLE=Cmpd 2, +MS2(340.9412), 28.0-35.0eV, 0.1min #3
RTINSECONDS=2.231
SCANS=1,3
PEPMASS=340.94121	645530
CHARGE=1+
200.02988	206	1+
205.95122	172	
206.95048	124	
209.13613	130	
211.10392	190	1+
213.88179	134	
213.94017	2886	1+
215.88693	1012	1+
215.93687	642	
217.88234	146	
217.93444	334	
221.12718	176	
223.96753	142	
224.97524	158	
225.86260	162	
226.94620	306	1+
228.88953	132	
229.95631	130	
230.95720	126	
231.02899	126	
231.94981	3046	1+
232.58048	164	
233.90120	354	
235.08378	222	1+
235.89630	162	
235.95793	116	
236.10548	134	
237.03976	246	1+
237.06341	232	
237.89420	202	1+
239.11448	128	
239.13350	162	
239.43112	134	
240.04662	208	1+
240.23007	622	1+
243.94653	152	
244.03847	390	1+
244.94482	124	
245.15236	172	
245.23021	218	1+
245.95582	120	
245.98137	154	
246.14168	144	
246.97581	298	1+
247.02204	144	
247.06769	130	
247.94148	210	
248.03540	1248	1+
248.98692	372	1+
249.01467	186	1+
249.04092	728	1+
249.13068	160	
249.96183	616	1+
251.03778	564	1+
251.90913	132	
251.96137	342	
253.09300	308	1+
253.92317	124	
254.28178	122	
254.92458	182	1+
254.96647	1006	1+
255.07549	918	1+
255.17356	170	
256.01777	138	1+
256.96557	452	1+
257.03925	148	
257.08039	152	
258.96579	142	
259.18602	130	
260.06414	140	
261.09046	140	
262.06836	138	
263.05643	622	1+
264.85227	124	
264.99556	128	
265.01528	132	
265.08501	140	
266.01476	120	
266.99853	622	1+
267.17870	124	
267.21201	122	
267.77365	114	
268.22689	130	
269.00173	292	
269.10726	296	1+
269.19486	170	
270.97730	130	
271.05729	130	
271.07330	160	
271.13636	188	
271.15798	146	
272.12305	122	
272.93812	382	1+
272.97993	168	
274.97483	126	
274.99920	250	1+
275.05579	330	1+
276.84488	122	
277.06872	414	1+
277.24155	246	1+
278.12711	236	1+
278.88171	126	1+
279.21662	132	
279.91570	416	1+
280.25913	114	
281.04896	1300	1+
281.19249	124	
282.05225	794	1+
282.27763	986	1+
282.98351	218	1+
283.03452	150	
283.20425	262	1+
284.29265	360	1+
284.91705	138	
285.00152	276	1+
285.02340	314	1+
285.06929	270	1+
286.09981	126	
288.06357	1532	1+
289.88364	144	
290.14733	118	
290.94830	140	
291.03474	242	1+
291.24853	134	
292.06288	522	1+
292.11046	124	
292.15934	118	
292.43799	134	
293.22364	136	
294.10668	168	1+
295.03798	216	1+
295.06396	200	1+
295.92078	152	
296.28501	114	
296.33111	282	1+
296.57597	226	1+
297.00120	208	1+
297.14945	146	
297.91545	122	
297.97777	140	
298.05931	124	
298.08308	396	
298.30943	154	
298.95522	366	1+
299.06124	1062	1+
299.23729	180	
303.25319	268	1+
303.94675	164	
305.10288	154	
305.12120	152	
305.19198	130	
305.22655	268	1+
306.28080	216	
306.31644	164	
306.87874	176	
307.07964	244	
307.24117	496	1+
307.27608	136	
307.30987	264	
308.08826	196	
308.29250	464	1+
308.32829	264	1+
309.16221	164	
309.25831	152	
309.88225	370	1+
310.30886	176	
311.02401	576	1+
311.13990	148	
312.00132	300	1+
312.02589	420	1+
312.95228	144	
313.93551	240	1+
314.11753	134	
314.99353	114	
315.06691	120	
315.08513	186	1+
315.11941	190	1+
316.26493	130	
316.86841	164	1+
317.07002	116	
318.01787	194	1+
318.14785	156	
318.23911	372	1+
318.59678	308	1+
318.97368	132	
319.08183	228	
319.19206	320	1+
319.26353	120	
321.07974	236	1+
321.09897	244	
321.22217	634	1+
321.99465	118	
322.13581	442	1+
322.30969	386	
322.97721	132	
323.08201	134	
323.19940	132	
323.24051	1602	1+
324.01208	134	1+
324.05265	134	
324.21210	380	1+
324.32663	190	
324.89964	176	
325.09883	218	1+
325.14623	204	1+
325.33522	632	1+
326.26129	476	1+
326.34177	436	1+
327.12552	200	1+
327.19402	136	
328.18705	144	
328.31307	190	
328.89580	160	
329.06547	118	
330.07081	122	
330.88863	140	
331.14305	142	
332.09057	902	1+
335.07924	186	1+
335.88337	160	
337.09182	312	
337.16538	416	1+
337.20211	258	1+
337.22507	160	
337.25569	132	
338.22502	238	1+
338.25764	532	1+
338.88808	206	
338.98578	114	
339.14190	118	
339.16215	364	1+
340.04084	170	1+
340.11189	166	1+
340.14269	292	1+
340.18586	136	
340.29354	212	
340.35496	116	
340.39292	344	
341.25164	134	
341.31746	484	1+
341.39474	354	
342.20112	148	
342.27717	592	1+
343.12397	120	
343.23586	120	
344.09575	338	1+
344.13859	220	1+
344.18745	184	
344.25584	116	
344.98798	184	1+
345.17300	156	
345.99195	228	1+
END IONS

###FS:    #m/z: 363.95730 #charge 1+
###MS: 1
###MSMS: 4
BEGIN IONS
TITLE=Cmpd 3, +MS2(363.9573), 28.0-35.0eV, 0.1min #4
RTINSECONDS=3.011
SCANS=1,4
PEPMASS=363.95730	388592
CHARGE=1+
191.85989	146	
205.95036	204	
208.87681	126	
209.94467	622	
212.87845	534	
216.99882	172	
222.95283	688	
223.95794	424	
224.94903	1568	1+
226.87268	126	
226.89149	302	1+
226.94761	2828	1+
227.93190	216	
228.94239	3694	1+
230.88916	618	1+
231.96720	200	1+
232.88504	140	
233.04490	306	
234.95842	290	1+
236.99832	98	1+
237.11415	134	1+
237.13195	126	
240.10676	236	1+
240.13447	152	
240.14874	150	
240.96309	1452	1+
242.96096	708	1+
243.89664	136	
244.03632	718	1+
244.07016	486	1+
244.93529	188	
244.95682	1828	1+
245.15970	160	
245.69199	142	
245.94114	640	
246.95396	1656	1+
246.97710	138	
247.00194	124	
248.03366	296	
248.91268	200	
249.04161	706	
249.94120	300	1+
250.94615	218	1+
252.23563	124	
253.19105	174	
253.98712	138	
254.03148	210	1+
254.15135	154	
255.10315	144	
256.89021	166	1+
257.22909	142	
260.04806	456	1+
260.87657	284	1+
260.97162	270	1+
261.16700	140	
262.05252	330	1+
262.83730	204	1+
263.12625	150	
263.98227	180	
264.07953	308	1+
264.10011	124	
264.99627	276	
265.06434	156	
266.24577	196	
267.25030	128	
267.97367	194	
268.11446	236	1+
268.95901	178	
268.98983	138	
269.09408	118	
269.96853	582	1+
270.07474	304	1+
270.84228	192	1+
271.92014	144	
272.13333	192	
273.08522	226	1+
273.14356	204	1+
274.03075	142	
276.06593	380	1+
277.07056	278	1+
277.08919	118	
277.13698	312	1+
277.23089	286	1+
277.85184	142	
278.23513	356	1+
279.06397	148	
279.10281	124	
280.07161	300	1+
280.94149	242	
281.26325	150	
281.92161	222	1+
282.13230	134	
283.06933	208	
283.84424	204	1+
283.98014	210	1+
284.07203	168	
284.84348	218	1+
285.00443	148	
286.01455	260	1+
286.70160	192	1+
286.91263	136	
287.08569	344	1+
288.06414	1300	1+
289.99501	120	
290.06814	144	
290.91201	200	1+
291.01678	500	1+
291.14947	222	
291.24955	222	1+
291.86360	130	
291.98332	126	
292.02380	302	1+
292.06266	1108	1+
293.06768	724	1+
293.11956	138	
294.10434	128	
295.15133	208	
297.13502	154	
297.93749	158	
298.08560	488	1+
299.86075	122	
299.93592	230	1+
300.01086	184	
301.08176	134	
301.10279	272	1+
301.13857	130	
301.85416	184	1+
301.91567	130	
301.99867	190	
302.22215	320	
303.07842	154	
303.95022	126	
304.05042	122	
304.09158	122	
304.22525	154	
304.26119	200	
304.27981	278	1+
305.04107	120	
305.29838	160	
306.06994	122	
306.13006	142	
307.02842	126	
307.08368	148	
307.25609	116	1+
307.28868	788	1+
307.55911	130	
307.95776	248	1+
308.11375	208	
308.14791	198	1+
308.29218	688	1+
308.88200	194	1+
309.20218	140	
310.12246	202	1+
310.28252	122	
310.31075	446	1+
310.95544	182	1+
311.02737	142	
311.04824	128	
313.03083	462	
313.89564	200	1+
315.16478	150	
316.11999	174	1+
316.22208	142	
317.59723	188	1+
318.84127	154	
318.99766	170	1+
319.04773	144	
319.08317	598	1+
319.10038	142	
320.28640	234	1+
320.90004	188	1+
321.10914	152	1+
321.28666	150	1+
321.86508	140	
322.93578	124	
322.96429	248	1+
323.02357	390	1+
323.31997	354	1+
323.34684	154	
323.91241	132	
324.24043	338	1+
324.28667	122	
324.32491	292	1+
324.96823	192	1+
325.17518	274	1+
326.11218	176	
328.18836	298	1+
328.30581	346	1+
329.16473	138	
329.81503	146	
329.87336	130	
330.09985	308	1+
331.17060	120	
332.09017	1084	1+
333.05210	132	
334.30676	132	
335.79556	142	
336.09118	428	1+
336.18397	140	
336.80281	166	
336.94965	120	
336.97246	140	
337.09485	360	1+
339.09516	192	
339.18282	212	1+
341.16302	342	1+
341.36206	324	1+
342.16882	354	1+
342.20873	126	
342.28663	158	
342.36492	202	1+
343.08070	268	1+
343.27676	236	
344.25363	150	
344.97704	140	
345.19518	246	
346.19921	136	
346.24202	124	
347.06714	134	1+
347.16726	190	1+
347.30324	344	1+
348.05537	204	1+
348.06767	162	1+
348.09201	230	1+
348.21705	150	
348.95146	136	
349.03485	218	1+
349.32255	244	
350.18831	228	
350.32694	302	1+
350.34271	128	
351.11091	246	1+
351.99864	188	1+
352.17165	120	
352.88744	124	
355.05453	276	
355.20335	162	
356.05384	156	
356.31015	154	
357.05719	296	
357.20509	220	1+
359.18722	268	
360.11748	188	
360.18107	126	
360.31261	228	
360.36409	218	
361.22269	328	1+
362.11185	404	1+
363.15970	258	1+
363.21342	142	
363.27432	138	
363.37125	204	
364.09383	138	
364.18130	192	1+
364.35154	130	
365.10440	236	1+
365.25043	280	
365.28602	248	
365.31584	232	
365.38480	320	1+
366.31468	190	
367.32931	578	1+
368.42458	2314	1+
END IONS

###FS:    #m/z: 363.95734 #charge 1+
###MS: 5
###MSMS: 6
BEGIN IONS
TITLE=Cmpd 4, +MS2(363.9573), 28.0-35.0eV, 0.1min #6
RTINSECONDS=6.6955
SCANS=5-6
PEPMASS=363.95734	384498
CHARGE=1+
189.86440	130	
191.85986	350	
196.88632	126	
198.86659	134	
200.01157	282	1+
203.93495	204	1+
207.87747	536	1+
208.88493	324	1+
208.94031	164	
209.94427	1022	1+
210.88178	126	
210.90083	120	
211.15056	200	1+
212.88039	690	1+
222.95208	3350	1+
224.94876	4978	1+
225.09405	116	
225.88414	236	
225.97283	234	
226.88876	190	
226.94771	7002	1+
226.97442	142	
227.89160	122	
228.89557	206	
228.94235	8922	1+
229.83594	122	
230.24416	92	1+
230.88983	1600	1+
231.02752	126	
232.09114	176	1+
232.88583	380	1+
233.04382	278	1+
233.06600	162	
234.89478	174	
236.08786	136	
237.06722	140	
237.12732	170	
237.91327	118	
238.21712	170	
239.08921	118	
239.13372	208	1+
240.10954	126	
240.19145	206	1+
240.96353	2020	1+
242.95912	2096	1+
244.03932	826	1+
244.07448	406	1+
244.84778	166	1+
244.86587	136	
244.95823	2646	1+
245.15152	114	
245.94035	272	
246.95252	3978	1+
246.97764	168	
248.03651	766	1+
248.90146	188	
249.04104	530	1+
249.12405	114	
249.24473	216	1+
250.91302	182	1+
250.94847	252	
250.97330	152	
251.04135	134	
251.06201	282	1+
251.97366	164	
252.63858	208	
252.95779	130	
252.99429	160	
253.08674	240	1+
253.14053	296	1+
253.90686	112	
255.10408	118	
258.97375	714	1+
260.02103	154	1+
260.13529	134	
260.87941	124	
260.97019	1170	1+
262.14004	120	
262.97163	610	1+
262.99906	320	1+
263.05520	330	1+
263.17746	226	1+
263.92343	162	
264.96434	464	1+
265.06297	124	
265.11882	138	
266.04991	132	
266.24103	156	
266.81612	180	1+
266.84123	118	
266.87431	118	
267.97138	1232	1+
268.96200	726	1+
269.00601	214	
269.08310	116	
269.10744	128	
271.02517	152	
271.91463	298	1+
271.98329	164	1+
272.13995	134	
272.93317	190	
275.05369	132	
275.09717	254	1+
276.84750	180	1+
277.07200	414	1+
277.12241	128	
279.05285	222	1+
280.00669	150	
282.93398	260	1+
282.97532	710	1+
282.98755	126	
283.07304	154	
283.26122	148	1+
283.98190	700	1+
285.04065	148	
286.04988	134	
286.06590	120	
286.11928	126	
287.07871	176	
288.06461	1556	1+
288.10101	180	
289.15009	168	
289.88744	288	1+
290.96466	124	
293.06659	294	1+
294.01281	176	
294.28154	152	
295.91394	184	
296.79496	204	1+
296.92393	116	
297.13292	124	
298.14761	132	
300.01731	272	1+
300.93167	140	
301.10482	128	
301.86414	178	
302.00205	114	
302.22304	230	
302.85610	124	
303.22765	116	
303.85549	326	
304.01961	186	1+
304.94021	208	
305.92796	148	
306.07980	140	
306.27888	118	
306.79340	132	
307.08324	204	
307.28504	228	
307.89569	152	
308.17209	120	
308.29485	860	1+
308.92363	136	1+
309.08345	204	1+
309.14434	166	
309.88048	232	1+
310.08755	248	1+
310.13394	136	
310.30662	440	1+
310.34842	164	1+
310.96972	170	
311.02815	172	
311.16661	242	1+
312.02971	884	1+
315.02707	258	1+
315.15846	176	
316.00438	206	1+
317.08338	220	
317.14580	126	
318.12908	134	
318.20303	122	
318.30545	268	1+
318.86307	240	1+
318.93310	234	1+
318.99433	130	
319.08168	408	1+
320.21314	152	
321.29568	154	1+
322.19820	178	
322.93373	132	
323.03463	150	
323.23886	170	
323.31745	404	1+
324.02100	458	1+
324.24289	380	1+
324.28921	234	1+
324.32217	348	1+
324.90188	198	1+
325.90922	138	1+
326.21212	286	1+
326.87166	118	
328.08513	214	1+
328.26941	170	1+
328.80806	124	
331.07916	148	
332.08995	824	1+
332.29604	164	
333.07281	318	1+
333.17730	130	
334.87978	272	1+
336.94581	594	1+
337.10021	198	1+
337.36899	188	1+
338.84911	172	1+
339.09629	120	
339.87482	160	1+
340.11159	124	
340.93788	132	
341.18472	148	
341.35491	228	
341.87074	152	1+
342.12824	158	1+
342.20420	138	
342.27982	114	
342.35023	114	
342.90047	136	
342.94778	188	1+
343.21056	190	
344.08933	282	1+
344.93448	166	
344.99382	114	
345.07435	212	1+
345.28729	124	1+
347.08233	244	1+
347.10838	120	
347.24270	114	
347.97385	134	
348.01186	144	
348.02522	188	1+
349.05417	204	1+
349.13200	262	1+
349.25603	174	
349.32153	440	1+
350.19216	134	
351.18136	140	
351.20555	142	
352.17242	194	
353.88161	256	1+
354.18711	122	
355.05199	140	
356.05397	866	1+
356.15445	168	1+
357.05614	566	1+
357.18425	118	
358.20464	286	1+
359.36617	124	
360.07303	218	1+
360.11699	222	1+
360.25857	156	
360.28572	180	1+
360.33003	170	
360.36310	384	1+
361.80484	112	
362.05057	206	1+
362.10280	484	1+
362.23610	144	
362.33053	388	1+
363.10867	408	1+
363.33234	290	1+
363.34857	216	1+
364.08678	194	1+
364.29516	172	
365.12466	304	1+
365.24901	342	1+
365.28734	286	
365.38889	410	1+
366.28010	132	
367.33380	124	
367.77795	150	1+
368.17653	234	1+
368.29461	136	
368.33037	326	
368.38762	262	
368.42456	2240	1+
369.22573	124	
369.37926	130	
END IONS

###FS:    #m/z: 393.32118 #charge 1+
###MS: 5
###MSMS: 7
BEGIN IONS
TITLE=Cmpd 5, +MS2(393.3212), 28.0-35.0eV, 0.2min #7
RTINSECONDS=7.4675
SCANS=5,7
PEPMASS=393.32118	242036
CHARGE=1+
152.91969	136	
199.89642	122	
199.93661	764	
201.93260	308	
202.93166	158	
212.89035	422	
213.89146	190	
214.88592	410	
215.88715	1450	1+
217.88346	3628	1+
217.94602	154	
219.87890	1648	1+
219.94347	182	
220.95501	190	
222.95294	1546	1+
224.94709	2782	1+
224.96731	116	
227.19782	284	1+
230.90392	172	
232.89695	270	
233.06730	166	1+
233.89840	1226	1+
235.06841	154	1+
235.89313	1696	1+
236.94991	440	1+
237.88702	354	
237.95385	376	1+
238.06468	210	1+
238.97643	120	
239.78760	518	1+
240.03355	236	1+
240.80370	150	1+
240.96292	1496	1+
242.88284	274	1+
242.95741	822	1+
243.88614	222	1+
244.03726	572	1+
244.08946	274	1+
245.92227	290	
247.20771	160	1+
247.88551	274	
248.96814	120	
248.98787	138	
249.04090	186	
249.12316	148	
250.04041	144	
250.52162	174	
250.98921	236	1+
251.07378	192	1+
251.96894	350	1+
252.01437	270	
252.23159	130	
253.04013	366	1+
253.90585	840	1+
254.94753	126	
255.02335	118	
256.00135	180	
256.99099	244	1+
257.16759	130	
257.79524	484	1+
257.90621	636	1+
258.91137	544	1+
258.97526	496	
260.05007	116	
260.09491	142	
260.96909	1802	1+
261.09592	266	1+
262.13599	184	
263.05169	222	
263.97832	220	
265.97710	320	
266.09187	140	
266.97545	138	
266.99728	126	
267.07473	226	1+
267.79015	188	
267.84935	144	
268.00056	308	1+
268.93209	320	1+
269.93595	254	1+
271.77741	170	
271.92415	282	1+
272.04895	180	
273.79285	174	
274.06029	304	1+
274.07412	228	1+
275.81155	644	1+
277.09287	384	1+
277.83055	274	1+
278.83214	186	1+
279.93350	194	
280.91463	172	1+
281.05068	446	1+
281.08340	204	1+
283.98649	204	
284.09181	124	
284.90998	138	
285.11531	196	1+
285.16544	152	1+
285.57599	130	
285.79350	346	1+
285.85894	400	1+
285.90199	230	1+
288.06437	888	1+
288.85174	600	1+
288.87271	118	
288.93009	808	1+
289.11322	228	1+
289.14202	268	1+
289.79163	1010	1+
289.93274	694	1+
290.16336	232	1+
290.85079	154	
291.05178	116	
291.80633	310	
291.92091	120	
291.93804	166	
292.06135	512	1+
292.26486	212	
292.60043	222	1+
292.80187	184	
293.88185	446	1+
295.85866	138	
295.91852	2698	1+
296.78214	192	1+
296.84320	134	
296.88433	582	
297.08091	180	
297.97332	128	
298.85207	454	
299.01555	126	
299.05799	186	
299.18519	130	
299.78552	942	1+
299.85388	278	
300.07191	118	
300.84475	474	1+
301.06067	156	
301.09172	244	1+
301.28714	160	1+
302.24623	186	
302.86579	332	1+
303.16874	276	1+
303.80530	244	1+
303.86881	228	1+
305.80240	168	
305.91520	152	
306.28349	150	
306.69058	110	1+
306.86121	522	1+
307.79940	1940	1+
307.88994	164	
307.92724	206	1+
308.29499	766	1+
308.86948	252	
308.98156	142	
309.14421	120	
309.87593	174	
310.02121	160	
310.12244	152	
310.23435	138	
310.30636	146	1+
310.86995	124	
311.12320	650	1+
311.86989	5446	1+
311.89373	588	1+
312.12586	550	1+
312.77730	118	
312.80516	796	1+
313.82174	192	1+
313.86590	1946	1+
313.93037	6774	1+
314.19831	104	1+
314.27437	240	1+
314.89265	204	
315.00684	234	1+
315.27638	192	1+
315.85902	172	
315.89727	320	
315.93338	682	1+
316.11707	272	1+
316.77557	136	
317.87777	286	1+
317.89368	128	
318.81253	376	1+
318.93492	3972	1+
318.96520	282	1+
319.05577	182	
320.06107	154	1+
320.12808	204	1+
320.57935	100	1+
321.10805	122	
321.41993	170	1+
323.02146	282	
323.91818	124	
324.88390	124	
325.15633	144	
325.80432	314	1+
326.15841	126	
326.88207	1308	1+
327.03547	170	1+
327.12835	130	
327.18297	164	1+
327.96205	172	
329.87810	8746	1+
330.12295	150	
330.81431	1248	1+
332.09123	644	1+
332.13418	140	
332.34401	136	1+
332.90448	366	1+
333.87377	236	
334.10041	156	
334.16489	150	
334.87667	624	1+
334.90183	124	
334.95407	304	
335.97582	124	
336.08749	390	1+
336.15804	250	1+
336.28534	128	
336.30956	168	1+
336.89388	138	
336.94560	9336	1+
337.09381	258	1+
337.87076	310	1+
338.21115	122	
338.25961	164	1+
338.34075	250	1+
339.20075	236	1+
339.82118	150	1+
339.88913	286	1+
340.99130	264	1+
341.99683	166	1+
343.29454	120	
344.09080	194	
344.92831	132	
345.89372	160	
346.26216	328	1+
346.94037	252	
347.89100	1606	1+
348.33022	126	
349.06121	156	
349.37525	190	1+
349.88905	848	1+
351.07513	158	
351.17230	142	
351.19264	148	
351.83410	220	1+
352.03535	138	
352.89842	390	
353.11639	164	1+
353.35920	128	
353.87501	130	
353.89107	638	1+
354.16469	238	1+
354.20403	520	1+
354.83306	134	
354.89174	462	1+
355.20977	358	1+
356.29636	130	
356.87181	210	1+
358.02168	194	1+
359.09174	142	1+
359.29541	128	
359.87716	142	
359.95968	380	1+
360.25494	174	1+
360.29319	188	
363.87243	214	1+
364.81680	122	
366.10519	174	1+
366.18910	164	
368.19858	264	1+
370.91092	370	1+
371.23063	130	
371.31408	488	1+
372.23949	230	1+
374.19219	138	
375.18713	142	
375.25341	502	1+
376.11700	508	1+
376.35908	296	1+
376.87925	140	
377.29266	354	1+
378.91989	142	1+
379.22046	164	
379.26867	118	
379.36778	242	
380.30312	140	
380.39217	124	
381.21910	174	
382.84209	186	1+
383.99539	144	
385.27776	184	1+
386.93080	160	1+
388.34864	172	1+
389.25145	760	1+
389.39114	128	
390.12164	146	
390.18269	152	
390.30496	198	1+
390.33562	276	1+
390.94795	164	1+
391.19876	234	1+
391.73279	252	1+
392.24032	536	
393.32148	126	
393.34357	248	1+
393.42267	142	
394.20028	152	1+
394.31945	258	1+
395.13564	122	
395.41228	616	1+
396.23926	360	1+
396.35832	490	1+
397.20395	134	
398.16488	222	1+
398.20343	118	
END IONS

###FS:    #m/z: 437.34754 #charge 1+
###MS: 5
###MSMS: 8
BEGIN IONS
TITLE=Cmpd 6, +MS2(437.3475), 28.0-35.0eV, 0.2min #8
RTINSECONDS=8.24
SCANS=5,8
PEPMASS=437.34754	189616
CHARGE=1+
200.93901	276	
201.93339	158	
202.89276	544	1+
202.93158	152	
203.92904	212	
215.31192	188	
215.88879	260	
216.89304	168	
217.88452	392	
217.94548	190	
218.88091	226	
219.87629	248	1+
221.87579	232	1+
221.89101	422	1+
221.90385	166	
222.95361	442	
222.97533	274	1+
223.95243	282	
224.94871	984	1+
224.96941	1734	1+
226.03171	106	1+
226.94657	254	
228.86755	674	1+
233.12651	150	
236.97501	262	1+
237.01865	416	1+
237.89058	280	1+
238.02168	342	1+
238.13701	326	1+
238.95301	916	1+
239.14074	274	1+
240.07749	200	
240.99113	160	1+
241.96056	566	1+
243.08465	220	1+
243.89692	232	
244.01615	198	1+
244.16491	684	1+
245.40941	210	1+
245.91915	384	1+
246.02280	304	1+
246.04062	226	1+
246.07605	250	1+
246.92230	244	1+
246.95353	384	1+
247.15429	198	1+
248.03658	360	1+
248.87874	150	
250.90358	316	1+
251.03275	276	1+
251.10993	240	1+
253.04894	216	
256.97980	298	1+
257.85881	148	
257.91416	440	1+
258.97324	176	
259.01070	434	1+
259.96516	720	1+
260.06360	278	1+
260.93331	186	1+
261.07692	148	
262.96146	150	
263.05900	222	
263.17526	176	
263.92182	250	1+
264.04332	358	1+
264.96440	286	1+
265.04605	304	1+
266.09561	304	1+
268.13855	290	
268.97386	164	
269.08344	276	
271.08686	178	1+
271.10235	156	
272.02272	250	1+
273.06977	194	1+
273.10229	218	1+
275.02174	180	1+
276.04468	278	1+
276.99938	252	1+
277.86244	206	1+
277.96929	184	
278.92860	154	1+
279.10703	492	1+
280.11197	352	1+
280.79598	154	
280.89078	360	1+
280.97866	604	1+
281.01893	262	1+
281.04963	296	1+
281.85203	326	
281.93347	242	1+
282.05225	206	1+
282.09074	254	
282.86142	156	
282.98610	206	1+
283.17970	174	
283.26428	150	
283.99902	296	1+
284.07929	150	
285.06448	184	1+
285.10124	198	
285.85171	292	1+
285.89079	296	1+
285.93347	220	1+
286.79383	314	1+
287.10628	186	
287.79693	258	1+
288.06269	600	1+
288.85407	320	
289.25191	168	1+
289.88185	288	
290.78679	368	1+
290.87798	546	1+
291.86781	154	
292.25331	156	1+
292.43905	166	
292.87762	430	1+
293.08722	154	
294.10857	194	1+
294.13411	312	1+
294.28920	174	
294.79556	280	1+
294.86099	188	
294.95689	336	1+
295.13594	216	1+
295.91709	4450	1+
295.97689	170	
296.88311	2528	1+
296.91948	3026	1+
297.15169	230	1+
297.23901	130	1+
297.34556	88	1+
298.00787	182	1+
298.85638	1106	1+
298.87882	1028	
299.09708	220	1+
299.91600	236	
300.91433	176	
300.98413	166	
301.02336	204	1+
301.05252	286	1+
301.91360	268	1+
302.13522	214	
302.85461	366	1+
302.87397	220	
302.94172	312	1+
302.99699	146	
303.03671	152	1+
303.05450	212	
303.09019	160	
303.80413	448	1+
304.22552	180	1+
305.29430	172	
305.90397	208	
306.13020	230	1+
307.08537	238	
307.79885	434	1+
307.86728	188	
307.89017	324	1+
308.28903	214	
308.53756	238	1+
309.09962	274	1+
309.87985	198	
310.03902	368	1+
310.15696	192	
311.87039	3892	1+
312.02331	148	
312.10734	204	1+
312.80664	300	
313.02038	160	
313.16515	774	1+
313.27397	192	
313.86609	2146	1+
313.92747	13232	1+
314.01950	154	
314.81295	554	1+
314.89334	2774	1+
314.92978	9760	1+
315.15974	476	1+
315.81452	374	1+
316.05953	338	1+
316.13230	204	
316.86683	1002	1+
316.88999	1178	1+
316.95607	194	
317.81027	236	
317.87116	600	1+
318.28196	192	1+
318.80781	150	
318.93282	3994	1+
318.95771	1232	1+
319.01985	344	1+
319.86924	464	1+
320.10659	158	
321.11930	196	
321.13954	180	
321.30244	356	1+
321.81803	310	1+
321.86624	182	
322.22755	168	1+
322.85427	672	1+
323.01283	544	1+
323.24413	226	1+
323.88010	176	
324.20955	208	1+
324.87535	212	
324.92317	148	
325.90623	236	
327.94603	152	
328.18356	378	1+
328.81900	204	
329.81288	158	
329.87769	5884	1+
330.81439	874	1+
330.91410	236	
331.06244	242	1+
331.08475	158	
332.09694	606	1+
332.87718	608	
332.90424	3070	1+
332.94362	528	1+
333.04734	162	
333.06387	354	1+
333.74659	244	1+
333.82091	716	1+
334.60762	180	1+
334.90018	872	
335.13464	158	
335.88631	1394	1+
336.13097	292	1+
336.94417	12598	1+
337.10255	478	1+
337.16005	172	
337.87875	628	1+
337.97626	266	
338.17483	200	
338.40476	270	1+
339.16451	158	
339.82639	236	
340.86535	996	1+
341.14785	250	1+
341.18125	226	1+
341.21612	168	
342.82779	148	
342.88926	236	
343.91493	206	
344.25657	140	1+
344.98310	160	
345.06734	308	1+
345.87255	146	
346.97421	194	1+
347.11713	252	1+
347.18172	196	1+
347.89034	2444	1+
347.97890	222	1+
348.83098	238	1+
348.91629	170	
348.94677	312	1+
350.75572	172	1+
350.83035	234	1+
350.88555	220	
350.91625	368	
351.06828	176	1+
351.33085	172	1+
352.18049	146	
352.89783	300	
353.01305	318	1+
353.89610	222	
353.95319	346	1+
354.00982	324	1+
354.15461	154	
354.26855	154	
354.89211	286	
354.91562	484	1+
355.07304	200	
355.17389	150	
355.42042	158	
355.89697	176	
356.10901	342	1+
356.18734	416	1+
356.40775	194	
357.87547	170	
357.91754	164	
358.18425	476	1+
358.87608	676	1+
359.11541	374	1+
359.96073	1646	1+
360.89818	418	1+
361.14537	256	1+
362.02680	302	1+
362.05093	278	1+
362.87040	224	1+
363.09858	156	
363.99043	228	1+
364.18339	162	
364.35921	366	1+
364.39766	152	1+
365.16789	334	1+
365.96732	242	1+
366.04132	156	
366.16885	212	1+
367.87823	298	1+
367.91270	318	1+
367.94710	228	1+
369.97886	240	1+
370.19583	448	1+
371.11399	190	
371.90375	958	1+
372.23186	226	1+
373.13174	160	
373.31138	172	1+
374.13351	152	
374.89534	220	
375.10791	214	
376.11849	586	
376.15921	252	1+
376.88471	816	1+
378.20349	190	1+
379.12188	344	1+
380.12191	202	1+
380.31205	446	1+
380.89130	182	1+
381.36589	160	1+
382.40460	166	
383.27210	182	1+
383.32917	318	1+
387.92105	182	1+
390.11758	364	1+
390.15652	210	1+
390.81427	230	1+
390.91799	226	1+
392.27483	158	
394.18484	154	
394.90001	152	
394.91927	256	1+
395.09788	274	1+
395.17285	160	
395.22601	192	1+
395.26208	252	1+
395.91959	200	1+
396.20035	442	1+
396.41856	804	1+
397.02487	228	1+
397.14944	182	
398.06903	148	1+
398.09230	146	
398.79144	210	1+
399.89711	164	
400.20824	150	
400.99314	304	1+
402.19496	194	
403.80634	182	1+
405.21604	198	1+
405.31410	262	1+
406.28029	180	
407.14400	266	1+
409.95302	198	1+
414.25251	150	
415.30197	452	1+
415.95547	188	1+
416.20457	422	1+
416.35063	276	1+
417.38152	188	
418.05236	508	1+
418.16955	212	
418.32497	468	1+
418.40426	546	1+
419.05608	334	1+
419.17906	262	
419.34124	418	1+
420.14557	798	1+
422.28619	294	1+
422.37175	146	
423.36385	170	
424.23646	268	1+
425.21430	234	1+
426.93049	184	1+
427.15698	290	1+
429.96667	184	1+
433.21019	170	
433.27068	610	1+
435.23310	170	
435.36325	232	
435.39179	492	1+
436.14599	162	
436.23582	428	1+
436.26242	654	1+
436.28894	176	
436.34404	194	
437.06675	158	1+
437.23953	310	1+
438.22323	192	1+
438.41318	174	
440.31566	176	1+
440.39328	520	1+
440.42874	256	1+
441.28118	320	
441.43251	174	1+
END IONS

###FS:    #m/z: 363.95758 #charge 1+
###MS: 9
###MSMS: 10
BEGIN IONS
TITLE=Cmpd 7, +MS2(363.9576), 28.0-35.0eV, 0.2min #10
RTINSECONDS=11.9285
SCANS=9-10
PEPMASS=363.95758	455134
CHARGE=1+
178.94692	140	
185.86569	136	
188.85882	456	1+
189.86102	384	1+
191.85896	376	
191.95351	406	1+
200.01263	342	1+
200.94611	188	
205.95159	144	
206.94696	274	1+
207.87287	186	
208.88368	152	
208.94180	136	
209.94477	1656	1+
210.88499	542	
212.87914	2660	1+
217.03131	142	
218.91663	124	
221.94217	162	
222.95235	3516	1+
223.04126	294	1+
224.94916	5246	1+
224.97715	204	
224.99094	118	
226.89518	164	
226.94797	12316	1+
226.97045	440	
227.89298	674	1+
227.93418	518	
228.16210	116	1+
228.89396	464	1+
228.94301	12314	
229.16813	132	1+
229.44453	168	1+
229.94494	478	
230.88918	3292	1+
231.03131	136	
231.22680	116	1+
232.88716	262	
233.01837	202	1+
233.84738	118	
234.39613	138	
234.89348	162	
236.01903	124	
238.09706	158	
240.94478	278	
240.96254	2874	1+
241.03640	164	1+
241.13323	164	
241.94014	132	
242.95944	2162	1+
244.03943	812	1+
244.07191	278	
244.95824	6064	1+
245.94212	294	
246.01393	154	
246.08694	120	
246.90575	168	
246.95344	5946	1+
247.24350	194	1+
248.03729	560	1+
248.90117	524	
248.95387	328	
249.84592	180	1+
249.90143	268	
249.93041	148	1+
250.89619	210	
250.99013	260	1+
251.04098	190	
251.90244	120	
252.03868	148	
252.07882	134	
252.89177	136	
253.91139	162	
255.07412	214	1+
257.04853	216	1+
257.96725	564	1+
259.02894	160	
260.10226	138	
260.18668	118	
260.96970	2260	1+
263.01965	142	
263.05747	324	
263.13936	202	1+
263.98948	352	1+
264.07757	132	
264.96438	118	
265.08300	148	
265.97272	482	1+
266.24579	140	
266.86031	126	
267.97512	488	1+
268.00072	146	
268.18104	196	1+
269.00316	556	1+
269.10566	152	
269.97095	836	1+
270.08122	124	
270.13177	210	1+
270.85761	134	
271.91870	330	1+
271.96097	142	1+
272.10684	364	1+
275.98342	134	
278.08627	304	1+
278.82234	168	1+
278.94001	186	
279.04332	144	1+
279.08748	364	1+
279.25824	406	1+
280.92941	302	1+
281.01699	304	1+
281.79538	120	
283.06697	170	
283.98489	508	1+
284.05444	138	
285.18742	132	
285.79782	144	
285.84445	124	
286.07883	264	1+
286.89740	244	1+
286.93531	162	
287.02038	124	
288.06414	1206	1+
288.13634	126	
289.16183	222	
289.28597	142	
289.87826	142	
289.96861	160	
290.06639	182	
290.14821	144	
291.06771	122	
292.04113	146	
292.05602	276	1+
292.10717	128	
292.26498	226	1+
292.85914	186	
295.19597	150	
295.86050	186	1+
295.92247	156	
296.07803	134	
297.01302	162	
298.07500	388	1+
298.95242	172	
300.04827	252	1+
301.05336	300	1+
301.13035	126	
301.21532	396	1+
301.86303	232	
302.22126	300	1+
302.86065	164	
303.26423	256	1+
303.85669	636	1+
303.98743	128	
306.13800	126	
306.27594	178	
307.02802	212	1+
307.08258	246	1+
307.09863	218	1+
307.28785	752	1+
307.31137	126	
307.89111	132	
308.13333	222	1+
308.16529	202	
308.29306	530	1+
308.79331	176	
308.88936	142	
310.31454	278	1+
310.87384	156	
311.02497	272	
311.12666	134	
311.35215	292	1+
312.02692	990	1+
312.17702	150	
313.02959	672	1+
313.94828	270	1+
314.14889	210	1+
316.17993	166	1+
317.03293	188	
318.07702	296	1+
318.93327	138	
319.08498	196	1+
319.16498	128	
320.00762	140	
320.26898	206	1+
320.95356	240	
321.09836	350	1+
321.86989	178	
322.93288	178	1+
323.01649	206	
323.23469	176	
323.30130	128	
324.10077	196	1+
324.32455	180	
324.99975	230	1+
325.14108	124	
326.14544	164	
326.17706	146	
326.87391	190	
327.11708	252	1+
327.27433	252	1+
327.82762	172	1+
327.87872	152	
327.90069	238	1+
328.15244	126	
329.10179	196	1+
329.16446	216	
329.40735	228	1+
329.87005	160	1+
332.00239	128	
332.08878	1094	1+
333.11947	162	
333.32616	130	
334.82620	162	
336.94581	542	1+
337.09114	218	1+
337.30499	172	
339.82497	212	1+
340.09820	232	1+
340.94034	220	
342.28222	138	
342.90188	140	
343.21602	146	
344.97809	210	1+
345.06464	112	1+
345.08557	186	
345.20211	162	
347.12098	118	
347.89049	230	1+
349.17593	130	
349.25517	136	
349.32117	284	
350.31469	134	
350.34102	190	
351.23411	154	
351.33690	346	
352.11224	144	
352.89942	184	
353.13136	138	
355.05361	526	
356.05307	1476	1+
356.17600	222	
357.05461	864	1+
358.08013	124	
359.18007	538	1+
360.18052	398	1+
360.28055	228	1+
360.36347	236	
361.11204	156	
361.13401	208	1+
361.15117	474	1+
361.26440	246	1+
362.26903	202	1+
363.10605	206	1+
363.30643	258	1+
363.89917	170	1+
364.25262	168	
364.31090	224	1+
365.28525	280	1+
366.04000	130	
366.05852	184	
366.37016	122	
367.27374	130	
367.32957	194	
368.05694	172	1+
368.29677	190	1+
368.42269	1084	1+
369.35003	118	
END IONS

###FS:    #m/z: 393.32122 #charge 1+
###MS: 9
###MSMS: 11
BEGIN IONS
TITLE=Cmpd 8, +MS2(393.3212), 28.0-35.0eV, 0.2min #11
RTINSECONDS=12.701
SCANS=9,11
PEPMASS=393.32122	214516
CHARGE=1+
191.10358	122	
197.19822	146	
199.93531	286	1+
200.88355	136	
201.93299	374	
203.93303	146	
212.89196	610	1+
214.88452	4148	1+
215.88699	2776	1+
217.88271	6946	1+
217.94581	236	
219.87857	1624	
220.90248	138	
221.80804	124	
221.87647	450	1+
222.05132	228	1+
222.95282	2310	1+
224.94777	2388	1+
226.87065	124	
227.19854	144	
228.89276	144	
230.90126	472	
231.90115	280	
232.89589	2070	1+
233.06848	140	
233.89862	1446	1+
234.85210	100	1+
235.89369	2436	1+
237.88893	832	1+
238.21232	192	
238.97286	124	
239.78950	1068	1+
239.88701	152	
240.07332	210	1+
240.96385	1602	1+
241.07460	138	1+
242.79988	152	
242.95952	1790	1+
244.03525	296	1+
245.92111	400	1+
246.88702	220	1+
247.06068	148	
247.94307	156	
248.87728	182	
249.04076	250	1+
249.05339	140	
249.21143	222	1+
250.02017	158	
251.02204	222	1+
253.90576	900	1+
254.03779	346	1+
255.10094	154	1+
255.17335	142	
255.78395	166	
255.80320	246	
255.89907	186	
256.91117	356	
256.96688	132	
256.98354	132	
257.79894	1456	1+
257.94165	160	
258.04698	144	
258.08476	134	
258.90953	770	1+
258.97267	272	
259.08408	192	1+
260.97061	1702	1+
261.90402	120	
263.04148	146	
263.05465	146	
263.98182	250	
264.01231	244	1+
265.01684	176	1+
265.04375	140	
265.78632	142	
265.97377	288	1+
266.86699	162	1+
266.99072	366	1+
267.78632	638	1+
267.91781	190	1+
268.13719	366	1+
268.93966	254	1+
269.78014	140	
271.79167	224	1+
271.92129	238	
271.95628	166	
272.12026	200	1+
272.77604	130	
273.18481	146	
273.79366	1348	1+
274.11129	116	1+
274.81268	164	
275.05647	220	
275.80892	1394	1+
276.58221	180	1+
277.09086	218	1+
277.91027	230	1+
278.12436	134	
278.96623	122	
279.03621	162	
279.04755	148	
279.06294	178	
279.13823	152	
281.79237	248	
281.91752	198	1+
281.98882	264	1+
282.05669	122	
282.79594	214	
283.05222	248	1+
283.07856	226	1+
283.78950	740	1+
283.86638	246	1+
285.79464	354	1+
285.85786	192	
285.97583	308	1+
287.09074	140	
287.11470	134	
287.79480	558	1+
287.88362	398	1+
288.02705	142	
288.06500	502	1+
288.85446	896	1+
289.58921	128	
289.78873	2580	1+
289.93193	598	1+
290.04682	258	1+
290.81004	162	
290.84894	436	1+
291.80056	788	1+
291.86392	134	
292.00439	130	
292.86443	180	
293.07098	262	
293.20676	124	
293.88199	520	1+
293.92332	252	
294.14389	172	1+
294.81691	252	1+
295.85764	358	1+
295.91957	3460	1+
296.88103	580	
297.78654	526	1+
297.93961	206	
298.79936	122	
298.82623	256	
298.85032	992	1+
298.88156	306	1+
298.94461	126	
299.06292	128	
299.42306	134	
299.78309	3546	1+
300.05993	480	1+
300.84419	688	1+
300.92898	180	
300.94735	124	
301.84822	440	1+
302.18501	202	
302.80692	352	1+
303.86758	496	1+
304.10297	140	
304.13722	306	1+
305.08577	220	1+
305.80618	790	1+
306.11954	176	
306.27174	128	
306.57235	140	1+
306.86458	704	1+
307.13288	130	
307.21066	156	
307.28217	200	
307.32541	148	
307.79860	4500	1+
307.88673	128	
308.01313	284	1+
308.03905	146	
308.10751	172	1+
308.13921	170	
308.29344	642	1+
308.87034	1568	1+
309.80807	716	1+
309.87392	878	1+
310.31296	128	
310.80765	420	1+
310.93289	124	
311.21308	138	1+
311.87040	6610	1+
311.98492	160	
312.07311	122	
312.17644	418	1+
312.28698	160	
312.80433	1832	1+
312.96991	260	1+
313.00810	134	
313.02930	134	1+
313.82252	164	
313.86642	1982	1+
313.92968	6766	1+
314.08392	346	1+
314.89461	584	1+
315.06237	146	1+
315.81095	214	
316.86023	130	
316.93987	174	
317.12094	144	
317.81488	218	1+
317.87475	402	1+
318.15844	244	1+
318.53026	122	
318.93634	3008	1+
320.29361	156	
320.88945	140	
321.30234	218	1+
321.96949	284	1+
323.06568	220	1+
323.92210	390	1+
324.87466	520	1+
324.89370	162	
325.80813	230	
326.81334	168	
326.88202	1872	1+
327.98938	142	
328.25646	262	1+
328.81972	714	1+
329.18133	436	1+
329.88074	8864	1+
329.94912	312	1+
330.34920	100	1+
330.81535	3888	1+
330.85201	138	
330.95190	280	1+
331.14047	140	
331.22155	184	1+
331.87714	2754	1+
332.08910	678	1+
332.47350	184	1+
332.90545	498	1+
332.93735	128	
333.09073	436	1+
333.88219	268	
334.15453	158	1+
334.31168	136	
334.79996	138	
334.90003	196	
334.95570	404	1+
335.11246	130	
335.87439	124	
335.88934	212	
336.09426	452	1+
336.33071	266	1+
336.87584	128	
336.94586	8364	1+
337.83692	124	
337.86169	262	1+
339.33071	122	1+
339.82808	162	
340.87412	134	
342.89658	140	
347.89161	2014	1+
349.88962	648	1+
350.15168	172	
350.23481	186	
350.33850	138	
351.08025	232	
351.83202	342	1+
352.09192	138	
352.39341	184	
352.89756	716	1+
353.36362	198	1+
353.82536	146	
354.20316	226	1+
354.21579	210	1+
354.89266	216	
355.92849	244	1+
356.02895	150	
356.10222	160	
356.88652	128	
357.11974	182	1+
358.87002	170	1+
359.90646	184	1+
359.96251	482	1+
360.91175	158	1+
362.14031	130	
369.31099	244	1+
370.22820	230	
371.10971	210	1+
373.25985	378	1+
373.78676	156	1+
374.18955	166	1+
374.26191	316	1+
375.77587	120	
376.11475	622	1+
377.26623	228	1+
377.28392	318	
377.35455	286	
378.15271	136	1+
378.21434	208	1+
378.35482	286	
379.37830	166	
379.84391	124	
380.30129	120	
386.06257	122	
389.19763	182	1+
389.22097	178	
389.24775	700	1+
389.28988	168	
390.31315	128	
390.37878	128	
391.37943	154	
391.46419	94	1+
392.23808	562	1+
393.23782	336	1+
393.31566	324	1+
394.16392	236	1+
394.88025	142	
395.36119	724	1+
397.31540	140	
END IONS

###FS:    #m/z: 349.29472 #charge 1+
###MS: 9
###MSMS: 12
BEGIN IONS
TITLE=Cmpd 9, +MS2(349.2947), 28.0-35.0eV, 0.3min #12
RTINSECONDS=13.473
SCANS=9,12
PEPMASS=349.29472	154536
CHARGE=1+
83.61830	92	
105.75942	98	
196.88589	188	
197.87229	128	
205.95060	178	
212.92947	102	
219.02886	100	
223.96030	138	
225.04459	100	
230.84766	92	
232.02741	98	
237.22983	132	
238.91889	222	1+
239.79382	128	
240.08006	140	
243.89588	110	
243.96057	236	1+
244.02862	98	
244.99383	138	
245.09074	138	1+
246.06764	104	
246.97864	102	
247.85114	114	
247.92273	130	
249.03932	318	1+
250.06037	226	
250.88514	98	
250.90067	226	1+
250.94384	98	
250.98567	132	
251.07524	186	1+
251.52134	98	
251.57407	110	
252.22769	202	
252.90042	210	1+
253.05396	114	
253.12262	106	
254.86512	198	1+
254.95516	130	
256.91297	116	
257.98509	214	1+
258.94218	114	
260.43928	176	
260.49572	110	
261.07959	102	
261.98957	112	
262.09551	106	
262.97334	174	1+
263.05208	164	
263.99335	102	
264.07951	456	1+
264.64428	90	
264.98116	222	1+
267.36787	92	
267.84464	226	
268.85040	118	
268.90542	196	
268.95906	114	
269.11511	146	
269.90878	156	
270.09508	148	
270.95775	98	
270.97821	130	
271.11124	248	1+
272.91769	134	
273.79205	112	
274.91350	98	
275.08745	320	1+
275.80757	102	
278.05814	134	
278.44308	116	
278.59048	96	
278.86053	238	1+
280.26510	136	
281.11565	88	
281.43260	150	
282.31219	98	
282.85623	258	1+
285.91590	386	1+
286.92030	398	1+
287.06925	102	
287.99374	94	
288.06393	574	1+
288.20826	290	
289.88285	96	
290.86522	170	
290.88032	100	
291.85473	102	
291.90824	246	1+
292.05586	122	
292.43680	90	
292.91456	302	1+
293.06723	200	
293.26917	92	
293.85358	194	
294.05228	362	1+
294.85866	148	
297.39021	94	
297.90473	160	1+
299.10493	162	
300.97984	108	1+
302.59201	98	
303.08028	128	
304.14486	92	
304.45335	104	
304.58175	110	
305.10341	268	1+
305.16718	92	
306.13309	458	1+
307.28911	202	
307.31010	252	
307.79678	158	
308.18625	90	
308.30453	214	
308.44704	94	
308.86676	278	1+
310.43661	100	
310.87833	126	
311.05583	140	
311.13376	226	1+
312.32550	140	
312.87393	118	
312.94900	122	
313.09700	88	
313.93550	96	
315.80998	98	
315.85623	190	
316.26157	206	1+
316.80682	132	
317.12644	100	
317.82715	90	
318.85687	98	
320.98835	136	
321.12862	100	
321.88235	106	
322.00006	120	
323.20202	90	
323.32105	114	
323.88699	200	1+
325.22702	138	
326.96279	158	
328.18974	160	
328.26471	216	
328.30436	232	1+
328.81319	88	
328.83072	86	
328.89002	132	
329.08356	232	1+
329.15884	108	
329.32787	100	
330.20766	188	
330.88049	142	
331.19676	108	
331.25329	208	1+
332.28940	128	
333.86558	166	
335.08157	118	
335.13265	92	
335.33581	86	
336.32457	174	
336.94733	172	
337.32768	126	
340.01992	122	
340.98054	90	
343.34046	102	
343.82757	118	
343.88687	96	
345.00861	126	
346.13665	114	
346.34178	182	1+
346.55406	106	
346.91843	190	1+
347.20907	134	
347.30531	156	
348.21683	142	
348.32344	98	
349.32234	100	
350.01896	88	
350.35762	124	
350.85168	94	
351.27199	110	
351.34068	144	
351.60568	98	
352.27261	140	
354.14671	114	
END IONS

###FS:    #m/z: 322.93084 #charge 1+
###MS: 13
###MSMS: 14
BEGIN IONS
TITLE=Cmpd 10, +MS2(322.9308), 28.0-35.0eV, 0.3min #14
RTINSECONDS=17.1665
SCANS=13-14
PEPMASS=322.93084	2091350
CHARGE=1+
191.95665	356	1+
193.89115	132	
195.00433	94	
198.03357	94	
200.01708	102	
203.13827	96	
203.88240	142	
204.00281	106	
205.01447	112	
206.97795	142	
207.97609	98	
209.18614	104	
210.94260	100	
212.10585	92	
212.89354	98	
214.02748	106	
215.88775	448	
220.86771	416	
221.97795	114	
222.95494	616	1+
223.95937	390	1+
223.98214	130	
224.97598	446	
227.15497	98	
227.92739	138	
230.95715	92	
233.04564	166	
233.90822	106	
234.13857	94	
234.71198	96	
235.90232	166	
237.92571	110	
238.01662	192	
238.87835	166	
238.95755	232	
239.07860	184	
239.88667	184	1+
240.02981	96	
240.23151	94	
240.93803	656	
241.08407	92	
241.15921	114	
241.94275	782	
241.96751	198	
242.08737	176	1+
242.12321	140	
242.94046	2576	1+
242.96766	94	
243.12572	164	1+
243.88294	376	1+
244.04020	140	
245.11232	104	
245.87711	116	
245.94010	288	
246.97555	412	1+
247.05801	148	
248.02549	142	
248.85852	96	
249.04173	576	1+
249.85586	116	
249.96480	202	1+
252.09205	108	
252.83366	236	1+
252.94209	122	
254.90940	92	
255.08589	94	
256.97614	90	
258.44647	100	
258.87722	98	
258.97213	138	
261.06194	156	
261.88810	176	
261.98424	94	
262.99847	142	
263.05269	126	
263.24986	148	
263.90553	126	
264.05775	94	
264.57233	106	
265.05826	276	
265.85904	144	
266.04005	102	
266.24787	116	
266.86897	138	
267.00126	396	
267.10289	144	
267.51264	102	
268.00337	276	
268.39069	148	
268.90879	98	
268.95553	192	
268.97915	132	
269.00345	490	
270.97225	96	
271.17595	190	
271.97354	106	
272.03015	98	
272.84622	246	
272.86500	124	
272.95189	126	
274.04585	148	
274.42918	90	
274.90741	102	
276.84745	100	
277.09312	178	
277.19101	146	
278.24601	140	
279.09174	1076	1+
279.17615	116	
279.23246	110	
280.14860	100	
280.26011	128	
280.72200	100	
281.04617	122	
281.90556	106	
282.02493	100	
282.27669	176	
282.85850	170	1+
283.03001	288	1+
283.07194	246	1+
283.26064	140	
283.96625	134	
284.05639	182	
284.29434	594	
285.07198	188	1+
285.94342	116	
286.15196	122	
288.06103	608	1+
288.19645	106	
289.03893	124	
289.09303	112	
289.14093	92	
289.88082	106	
290.20752	118	
290.88075	104	
291.86593	122	
292.06083	670	1+
292.12213	134	1+
292.81266	104	
293.06578	462	1+
293.88039	286	1+
296.88016	222	1+
299.06164	112	
300.06227	176	
300.11297	124	
301.05539	198	
302.09480	200	1+
303.14298	94	
303.87481	124	
304.18930	296	
304.26477	110	
305.02383	138	
305.26794	90	
305.89452	98	
306.79884	90	
306.88629	122	
307.08357	334	1+
308.29363	642	1+
309.89251	134	
310.04536	140	
310.31138	626	1+
310.88165	212	1+
311.02691	604	
311.17676	92	
312.02808	1210	1+
312.13393	114	
313.02975	766	1+
313.87382	266	1+
315.12635	96	
316.01763	148	
317.06153	90	
317.19520	100	
318.27906	124	
318.96861	90	
319.09191	110	
319.94649	94	
321.31887	216	1+
321.89458	130	
323.07177	106	
323.23916	2206	1+
324.13621	454	1+
324.20490	464	1+
324.78108	106	
324.90373	368	1+
325.13850	260	1+
325.32354	132	
327.24898	176	
END IONS

###FS:    #m/z: 340.94159 #charge 1+
###MS: 13
###MSMS: 15
BEGIN IONS
TITLE=Cmpd 11, +MS2(340.9416), 28.0-35.0eV, 0.3min #15
RTINSECONDS=17.939
SCANS=13,15
PEPMASS=340.94159	1211146
CHARGE=1+
74.01633	92	
129.42746	108	
189.86344	134	
205.01734	92	
205.95497	172	1+
207.01211	138	
207.90488	102	
209.94232	100	
211.94365	108	
213.89343	220	
213.93923	2352	1+
213.95917	94	
215.88738	392	
215.93657	894	1+
217.88356	434	1+
217.93603	258	1+
219.02772	120	
219.89478	108	
224.97714	364	
225.89131	148	
225.95007	146	
226.87212	154	
226.94994	210	
231.23343	108	
231.82260	150	1+
231.89473	294	1+
231.95097	3168	1+
233.89758	746	1+
233.94726	1006	1+
235.86831	128	
235.89606	182	
235.94552	202	
236.89617	90	
237.06273	156	
237.12632	100	
237.81648	120	1+
238.04480	136	
238.21281	100	
239.10037	116	
239.89908	116	
240.23215	240	
241.94469	112	
243.93407	92	
244.03498	240	
244.11253	92	
244.14516	90	
244.95753	128	
245.04194	130	
245.32671	92	
245.97900	116	
246.95106	118	
246.97729	446	1+
248.89080	92	
248.98112	122	
249.03969	260	
249.95960	778	1+
250.89718	136	
250.94793	98	
251.97898	134	
254.96611	1450	1+
254.99691	112	
255.01269	98	
255.07446	852	1+
256.91832	108	
256.96269	198	
257.19852	90	
259.96013	150	
260.85095	116	
260.87874	116	
262.04659	106	
262.90353	94	
262.96198	294	1+
263.05443	280	
263.92303	152	
264.01310	448	1+
265.08517	176	
266.96865	94	
266.99246	128	
267.13956	130	
267.80223	132	
268.16119	146	1+
268.91432	110	
269.00440	188	
269.42786	98	
269.80113	128	
269.97419	114	
270.85256	96	
270.94057	164	
272.93413	396	1+
272.97687	144	
273.07737	210	1+
274.89927	100	
274.97599	114	
276.06313	90	
277.96287	308	1+
278.48793	92	
279.09014	190	1+
279.91203	100	
279.96348	250	
280.91210	186	1+
280.93618	246	1+
281.04970	266	
282.09375	94	
282.27937	232	
283.03189	106	
283.28546	110	
285.01845	140	
285.80876	90	
286.10554	100	
287.14716	234	1+
288.06469	290	1+
288.85702	404	1+
288.99650	106	
289.56870	104	
289.78252	100	
289.85989	332	1+
290.07941	90	
292.82192	246	1+
293.82248	176	1+
293.91489	94	
294.10646	94	
294.20990	220	1+
294.50223	92	
295.14260	98	
295.97543	102	
295.99726	124	
296.97732	734	1+
297.20382	94	
297.84965	92	
298.08226	186	
298.31369	148	
298.77649	98	
299.05594	104	
300.05679	434	1+
300.93178	186	
301.16874	94	
301.85136	94	
302.16981	170	
303.01178	136	
303.15401	90	
303.94508	160	
304.78332	92	
306.28681	206	
306.88650	158	
307.07843	156	
307.31370	136	
307.81480	88	
307.89152	118	
308.29383	174	
308.31360	220	
308.88114	108	
309.05848	126	
309.13667	156	
309.32553	144	
310.88025	492	1+
311.02469	192	
311.04081	158	
311.14655	152	1+
311.85885	174	
311.88507	286	1+
312.02764	980	1+
312.14849	166	1+
312.20645	144	
313.03110	644	1+
314.63673	88	
320.08140	168	
320.29274	90	
320.83309	90	
321.21939	126	
321.87044	96	
323.24051	258	
323.30511	120	
324.24210	116	
324.31225	116	
324.95513	196	1+
325.11435	128	
326.12356	108	
326.25393	200	
326.31900	90	
328.80423	90	
330.20126	120	
331.17093	94	
332.92091	104	
335.31242	160	
336.20481	88	
337.09345	140	
338.21744	184	1+
339.02380	124	
340.39588	292	1+
341.25054	150	
341.31183	366	1+
341.89688	188	1+
342.27583	116	
343.08117	232	1+
343.97716	274	1+
344.90346	96	
END IONS

###FS:    #m/z: 507.84732 #charge 1+
###MS: 13
###MSMS: 16
BEGIN IONS
TITLE=Cmpd 12, +MS2(507.8473), 28.2-35.2eV, 0.4min #16
RTINSECONDS=18.7115
SCANS=13,16
PEPMASS=507.84732	196654
CHARGE=1+
190.95281	428	1+
196.00974	306	1+
200.88994	174	
209.94831	238	1+
217.95435	276	
220.88106	188	
221.10817	220	1+
224.97811	286	1+
230.84859	374	1+
232.88804	200	
233.99784	208	
237.05867	786	1+
238.06385	676	1+
238.94794	186	1+
239.02036	158	1+
239.86067	230	1+
239.92132	184	
243.04501	168	
244.03917	280	
244.10712	268	1+
248.85670	420	1+
249.88845	196	
249.93708	238	
250.90362	286	1+
251.88165	196	1+
251.94035	228	1+
252.08086	166	
253.14414	188	
254.10100	182	
254.40856	240	1+
255.10604	168	
256.08822	338	1+
256.93442	248	
256.94778	236	
258.06397	166	
258.10410	294	1+
258.86186	178	1+
259.01175	284	1+
259.10491	208	1+
259.91198	194	
260.05059	158	1+
262.11374	260	1+
265.01943	236	1+
265.07583	276	1+
265.19086	162	
265.92942	212	1+
266.09394	166	
266.16710	558	
266.86387	250	1+
268.11332	176	
268.86476	170	
268.88160	168	
268.98079	174	
270.87041	1022	1+
271.87608	790	1+
272.01800	236	1+
272.06691	304	1+
272.13470	294	
272.85274	882	1+
273.95419	284	
274.11308	290	1+
275.05641	138	1+
275.15881	218	1+
275.86686	228	1+
277.04966	178	1+
278.09867	364	1+
278.79472	184	
278.86100	316	1+
278.96519	232	1+
281.03361	352	1+
281.11643	180	1+
281.38372	172	
281.94816	184	
282.03715	396	1+
283.01651	272	1+
285.00248	228	1+
285.88545	166	
285.94337	694	1+
286.79313	274	1+
286.86835	164	
287.03663	184	
287.06497	226	1+
287.14336	284	1+
287.85049	288	
287.96072	278	1+
288.03900	204	
288.87811	2202	1+
289.88281	1860	1+
289.91248	186	
289.95890	306	1+
290.11770	170	
290.87202	1144	1+
291.14596	290	1+
291.87813	706	1+
292.84880	180	
292.86405	268	
293.02783	270	1+
293.80027	228	1+
293.87379	3730	1+
294.12580	180	
294.16620	186	
295.10122	358	1+
295.15065	338	1+
296.88347	604	1+
296.96526	166	
297.06772	188	1+
297.81846	454	1+
297.94326	264	1+
298.11964	164	
298.17808	118	1+
298.85651	194	
298.87954	834	1+
299.02385	178	
299.11002	174	
299.91137	164	
299.93413	214	1+
299.97047	302	
300.12019	330	1+
300.86063	260	
301.12939	434	1+
301.14633	474	1+
301.85415	518	1+
301.87110	174	
301.89411	210	
302.15052	328	1+
302.38954	290	1+
302.81537	186	1+
302.94482	392	1+
303.35108	142	1+
303.90566	266	1+
303.94747	252	1+
306.19560	198	1+
306.96066	168	
307.82444	184	1+
307.89086	1474	1+
308.14281	1060	1+
308.29384	222	
308.79295	256	1+
308.88335	1412	1+
309.30583	434	1+
309.88978	996	1+
309.99250	340	1+
310.15789	2996	1+
310.86593	198	
310.92314	200	1+
310.96882	452	1+
311.74781	222	1+
311.88384	6694	1+
312.14030	264	1+
312.17639	546	1+
312.26417	106	1+
313.01657	182	1+
313.23879	136	1+
313.97430	172	
314.11150	238	1+
314.86547	872	1+
314.89243	992	1+
316.86453	1418	1+
316.88894	1338	1+
317.10167	360	1+
317.99995	148	1+
318.86432	290	
318.98332	348	1+
319.86098	364	1+
319.95656	284	1+
319.98715	294	1+
324.86382	242	
325.89750	786	1+
326.80998	296	1+
327.03451	218	
327.30810	232	1+
327.37002	340	1+
327.89763	712	
327.92466	262	
328.87793	252	
329.89461	584	
330.16344	598	1+
330.88281	264	
330.97742	258	1+
331.13571	228	
331.29928	102	1+
331.89624	1054	1+
332.81310	310	1+
332.87566	1094	1+
332.93841	282	
333.42252	118	1+
333.89945	662	1+
334.88047	162	
334.90322	398	1+
335.88654	564	1+
336.86634	204	
336.94313	362	1+
337.13088	168	
337.88299	586	1+
338.06697	380	1+
338.11821	200	1+
338.18261	396	1+
338.84897	292	1+
339.88375	548	
340.14466	234	1+
340.38092	286	
340.90678	288	1+
341.03958	368	1+
342.11897	182	1+
343.10685	236	1+
343.87362	474	1+
344.07613	176	
344.16982	322	1+
344.87130	436	1+
345.15947	166	
345.21863	236	1+
346.84882	200	1+
346.98913	192	1+
347.89085	684	1+
348.17199	502	1+
348.92067	170	
349.96146	386	1+
350.28124	164	1+
350.83517	292	1+
350.88324	862	1+
350.91196	320	
350.96440	332	1+
351.07697	172	
351.18336	174	
351.38596	230	
352.25963	134	1+
352.77277	268	1+
352.79927	272	1+
352.91068	726	1+
353.84825	308	1+
353.89175	440	1+
354.02234	360	1+
354.13031	208	
354.17648	446	1+
355.06323	360	1+
355.88798	182	
355.92963	334	1+
356.89533	162	
358.87092	468	1+
359.02780	270	1+
359.22516	202	1+
360.07710	182	1+
360.95504	388	1+
362.84324	486	1+
363.84670	372	1+
363.98725	228	
364.41806	178	1+
365.09012	252	1+
366.12432	178	1+
366.18624	584	1+
366.37297	176	1+
366.83995	630	
366.89757	348	1+
366.96245	268	1+
366.99088	224	1+
367.83586	1456	1+
367.88826	524	1+
367.92783	172	
367.99479	158	1+
368.89467	336	1+
369.08525	198	1+
369.20926	164	1+
370.78346	206	
370.88672	162	
371.19051	450	1+
371.73575	208	1+
371.90826	270	
372.05118	204	
372.92616	176	
373.20807	274	1+
373.89924	188	
374.18271	260	1+
374.81545	452	1+
374.88467	154	1+
375.19109	254	1+
375.81609	294	1+
376.11107	212	1+
376.77621	168	
377.87477	348	1+
379.91056	338	1+
380.07573	190	1+
380.11321	390	1+
380.20183	240	1+
380.85597	532	1+
380.91204	260	1+
381.15096	280	
382.14594	400	1+
382.23053	210	1+
382.85828	296	1+
383.05169	146	1+
383.11932	296	
383.14535	244	1+
383.33102	170	1+
383.81009	164	1+
384.12790	188	1+
384.85081	2780	1+
384.90360	180	
385.09374	414	1+
385.21908	190	
385.79741	276	1+
386.80299	196	1+
387.15769	332	1+
387.86095	190	
388.15967	330	1+
388.79211	320	1+
388.84528	166	
389.19984	996	1+
389.86718	174	
390.05879	176	
390.08683	206	
390.10919	192	1+
390.84384	958	
390.87097	270	
391.22890	140	1+
391.84207	454	
391.90209	168	
392.08169	512	1+
392.14122	158	1+
392.82613	1038	1+
392.86247	678	1+
393.19697	256	1+
393.39523	222	1+
393.80030	750	1+
394.85669	386	1+
394.89337	550	1+
395.89795	416	1+
396.13960	164	
396.85741	360	1+
397.80627	362	1+
398.12552	146	1+
398.86566	458	1+
399.22077	362	1+
401.12877	370	1+
401.82254	190	1+
402.06727	228	1+
402.22421	366	1+
402.78098	166	1+
402.86667	1900	1+
403.22732	308	1+
403.92475	196	1+
404.13053	186	1+
405.34923	268	1+
405.82583	162	
405.86993	688	1+
406.80283	404	1+
407.07171	344	1+
407.86849	2806	
408.14551	242	1+
408.19675	166	
408.72719	178	1+
408.85622	2360	1+
409.81996	184	
410.08154	330	
410.13175	288	1+
410.80711	662	1+
410.83777	1136	1+
410.87659	928	1+
411.10149	172	
412.51773	92	1+
412.78660	218	1+
412.84799	1306	1+
412.87397	684	1+
413.07505	790	1+
413.16542	178	
413.18599	224	
413.81102	280	
415.19451	366	
416.19399	220	
416.22338	178	
416.89007	218	
417.82354	190	1+
418.22761	176	1+
418.85845	186	
419.13661	186	
419.77674	110	1+
420.14279	172	
421.88266	954	1+
422.22885	208	1+
422.90336	422	1+
423.13866	836	1+
423.87063	566	1+
423.93801	212	1+
424.05021	264	1+
424.09946	144	1+
424.14037	738	1+
424.79640	164	1+
425.19906	322	1+
425.88277	432	
426.08031	170	
426.78033	190	1+
426.86725	828	
426.94220	264	
427.03218	198	1+
427.73864	222	1+
427.86582	422	
427.92079	292	1+
428.84995	502	
428.88445	3046	1+
429.81715	162	
429.85120	246	
430.74637	250	
430.85638	370	
430.99792	154	1+
431.11725	184	
431.86979	584	
432.28818	130	1+
432.72621	210	1+
432.86205	630	1+
434.44524	92	1+
434.89279	652	1+
435.85517	338	1+
437.15133	390	1+
438.80882	192	1+
439.89229	840	1+
440.86782	410	1+
440.91885	238	1+
441.22552	234	
442.15757	572	1+
442.89820	278	1+
443.09948	214	1+
443.14344	454	1+
443.24815	238	
443.83595	150	1+
444.04687	180	1+
444.14879	380	1+
444.24382	302	1+
444.38308	370	1+
444.87384	2776	1+
446.22463	162	1+
446.89299	694	1+
447.07526	186	1+
448.01312	170	1+
449.88089	916	1+
450.83257	328	1+
451.90735	484	1+
452.21944	404	1+
452.26305	256	1+
453.14498	260	1+
453.87427	188	
453.89130	192	1+
454.79512	208	1+
454.87824	196	1+
457.90864	738	1+
460.16638	706	1+
461.78637	132	1+
462.16513	186	
462.88390	1904	1+
465.16664	312	1+
465.41150	238	1+
465.89306	256	
467.29174	260	1+
467.88914	1862	1+
468.24560	218	1+
468.78475	240	1+
469.91502	200	
471.89239	186	1+
472.05522	138	1+
473.25094	176	1+
481.70997	212	1+
483.78741	196	1+
485.90182	1254	1+
486.31774	280	1+
487.32110	304	1+
489.39088	224	1+
489.97043	176	
491.35911	236	1+
493.12589	230	1+
493.80119	178	
494.23249	172	
499.74586	166	
499.89678	216	1+
500.29826	134	1+
500.89582	126	1+
501.76724	188	1+
503.15348	96	1+
503.22153	182	1+
503.35561	4512	1+
503.46260	282	1+
504.27613	462	1+
504.90319	204	1+
505.02730	140	1+
505.10943	90	1+
505.43883	406	1+
505.47618	376	1+
505.77783	162	1+
505.91162	128	1+
506.20266	194	
506.44127	288	1+
506.75401	462	1+
507.25059	176	
507.32353	318	1+
507.47540	324	1+
507.76008	458	1+
508.37079	118	1+
508.44218	216	1+
509.27745	168	
509.86497	234	
510.23210	150	1+
510.31055	180	
510.37034	166	
510.43693	414	1+
511.26085	164	
511.31340	172	
511.44101	316	1+
511.70301	96	1+
511.86444	158	1+
END IONS

###FS:    #m/z: 322.93088 #charge 1+
###MS: 17
###MSMS: 18
BEGIN IONS
TITLE=Cmpd 13, +MS2(322.9309), 28.0-35.0eV, 0.4min #18
RTINSECONDS=22.395
SCANS=17-18
PEPMASS=322.93088	2303744
CHARGE=1+
106.54142	88	
177.99985	92	
189.95825	106	
190.05124	86	
190.92649	132	
191.95488	136	
192.89241	220	
194.02973	92	
196.06885	88	
197.91121	100	
200.40111	100	
202.04774	156	
205.95016	440	1+
207.97344	200	1+
209.89594	86	
209.94364	208	
211.94502	156	
212.89905	170	
213.09046	106	
215.01122	90	
215.88817	362	1+
217.86657	142	
218.84891	110	
219.00884	144	
220.86900	236	1+
221.90223	114	
221.94552	128	
222.50808	100	
222.95549	702	1+
223.95950	508	1+
224.98018	308	1+
225.00796	96	
226.01283	100	
226.87231	158	
227.93521	148	
228.90144	90	
230.86457	212	1+
230.91047	210	1+
232.97226	168	
233.04756	118	
233.06440	150	
233.16016	194	
233.70106	86	
233.89867	160	
233.96382	90	
234.89905	112	
235.63825	84	
235.87971	156	
236.88546	164	
237.00125	92	
237.87271	302	1+
238.87437	194	1+
238.95844	144	
239.08069	470	1+
239.89417	84	
240.60832	106	
240.94141	1432	
240.96267	116	
241.88394	108	
241.94251	898	
242.94130	2744	1+
243.02193	104	
243.88662	232	
244.88461	122	
244.94022	938	1+
244.96307	168	
244.98382	158	
245.22430	90	
245.84007	86	
245.87707	110	
246.10376	102	
246.56836	88	
246.97818	230	
248.03742	752	1+
248.08631	88	
248.09885	112	1+
248.89835	94	
249.01145	92	
249.04166	526	1+
250.02049	134	
250.84172	98	
250.89305	88	
250.94739	298	
252.93511	98	
253.04840	86	
254.49033	106	
254.85039	92	
254.91776	104	
255.66471	88	
257.98091	92	
259.14374	222	1+
260.88383	304	1+
261.82933	204	1+
261.88777	220	1+
262.04969	196	1+
263.97547	332	1+
264.57832	90	
265.02008	110	
265.05761	170	
265.08590	98	
266.88402	128	
267.00024	174	
268.00107	668	1+
268.10689	194	1+
268.96672	102	
269.79012	228	1+
271.87004	146	
272.84797	110	
275.05407	142	
275.10884	86	
277.07492	162	
277.09317	224	
278.06735	94	
278.85534	134	
279.01547	92	
279.09163	1094	1+
279.13664	110	
279.49290	104	
279.80745	206	1+
280.14035	272	
281.11786	118	
281.87107	124	
282.86777	86	
283.25717	86	
283.40739	132	
283.78370	92	
284.29385	456	1+
286.92151	156	
288.06411	346	1+
288.12933	92	
288.99539	104	
289.88089	108	
290.88187	164	
291.01691	86	
292.06057	600	1+
294.85977	150	
297.86175	186	1+
298.01760	266	1+
298.06079	106	
299.06221	126	
299.97114	250	1+
301.91322	84	
304.26158	98	
304.93080	112	
304.99766	108	
305.26560	106	
305.88775	118	
306.30329	90	
306.72860	96	
307.13571	214	1+
307.29739	88	
307.31364	120	
307.89304	94	
308.29739	368	
308.79790	132	
308.88840	124	
309.29912	218	
310.30660	302	
310.89529	128	
311.02675	200	
311.05068	124	
311.89021	96	
312.03080	220	
312.88564	90	
313.03067	712	1+
314.92663	86	
315.15983	116	
315.90209	132	
317.05038	88	
318.19511	196	1+
318.40509	98	
319.93549	150	
321.17720	138	
321.32150	90	
322.15954	96	
323.11757	114	
323.23726	714	1+
323.25451	260	1+
323.30362	110	
324.86054	172	
324.89715	128	
325.00499	230	1+
325.17066	134	
325.21389	98	
325.23947	244	1+
325.74417	100	
325.80533	86	
326.15378	116	
326.18217	86	
326.37354	132	
328.13465	108	
END IONS

###FS:    #m/z: 340.94155 #charge 1+
###MS: 17
###MSMS: 19
BEGIN IONS
TITLE=Cmpd 14, +MS2(340.9416), 28.0-35.0eV, 0.4min #19
RTINSECONDS=23.1675
SCANS=17,19
PEPMASS=340.94155	1326952
CHARGE=1+
189.86015	352	1+
196.88536	142	
198.95429	90	
205.94775	126	
208.95742	202	
211.94297	96	
212.94543	92	
213.87982	200	
213.93994	2406	1+
215.88676	506	1+
215.93661	684	1+
217.88420	294	
217.93621	258	
220.87970	148	
222.89803	90	
222.97740	98	
224.97923	316	
226.94710	98	
228.94044	126	
230.83052	94	
230.88946	552	1+
231.94980	2018	1+
233.94869	550	
234.89820	130	
235.89268	498	1+
235.94027	132	
237.05408	90	
237.36829	96	
237.59881	90	
238.21355	146	
239.13004	174	1+
239.79199	140	
240.14866	142	
240.22973	98	
240.89622	162	
241.96593	102	
242.05918	104	
242.90934	106	
243.83372	320	1+
244.03867	188	
244.95837	162	
245.03352	352	1+
245.07872	162	
246.97409	104	
247.95966	102	
247.98494	400	1+
248.98601	328	1+
249.03934	162	
249.90218	326	1+
249.96392	508	1+
251.95808	96	
252.02057	206	1+
252.53486	114	
253.94210	152	
254.96782	672	
254.99760	98	
255.07556	402	
255.18120	138	1+
255.94376	100	
255.97170	328	
256.09097	166	
256.89250	120	
256.96037	218	
257.10219	114	
258.81391	120	
258.85179	136	
258.90820	118	
259.97219	230	1+
262.23862	90	
262.96459	148	
263.00291	108	
263.05405	308	
264.07201	148	
265.00403	134	
266.02187	296	1+
266.24368	164	
266.91057	94	
267.13506	150	
267.87631	182	
268.79726	114	
269.00282	228	
269.11976	122	
269.53695	98	
270.93964	110	
271.09526	92	
271.55421	88	
272.71307	92	
272.93802	160	
272.98013	182	
273.92278	186	
274.96942	106	
275.05178	158	
275.08045	96	
275.87168	94	
276.81629	98	
277.10163	134	
277.84229	436	1+
277.88843	128	
278.96513	102	
279.08661	124	
279.96448	338	1+
280.26324	176	1+
281.04864	174	
282.24875	92	
282.27940	292	1+
283.04042	126	
284.29485	108	
284.83698	92	
287.81023	228	
288.08725	126	
289.87987	108	
290.01722	136	
290.87912	156	
291.49245	98	
292.05659	286	1+
292.86102	124	
293.13004	96	
293.85536	228	1+
293.98018	92	
295.99143	118	
296.85437	204	
296.97384	576	1+
297.07689	98	
297.97671	414	1+
298.10822	134	
299.01409	122	
299.05929	338	1+
300.90030	100	
301.06028	150	
301.11399	92	
302.17729	130	
302.92543	132	
303.81429	292	1+
304.26192	132	
304.97347	102	
305.06478	96	
305.16549	92	
305.94622	106	
306.27616	130	
306.79090	102	
307.07783	218	
307.44748	102	
307.80090	192	
308.29479	286	
308.80416	140	
309.03613	168	
310.26844	96	
310.87632	192	
311.02873	196	
311.85976	90	
312.03183	250	
312.94042	126	
313.03133	394	
314.77710	124	
314.87452	148	
315.85764	144	
318.90913	134	
320.10569	100	
320.29063	240	1+
320.33190	140	
320.44857	98	
320.62187	108	
321.07656	256	1+
322.12895	154	1+
322.89869	144	
323.00953	104	
323.24125	504	1+
324.89414	304	1+
326.17480	140	
327.13853	96	
328.80893	126	
329.50160	88	
329.87636	288	1+
332.09781	128	
334.89486	196	1+
336.00123	98	
337.10993	96	
338.21166	106	
338.88787	126	
338.97681	244	1+
340.39173	282	1+
341.25146	136	
341.33207	96	
342.05177	92	
343.28665	106	
343.89976	174	
344.18182	90	
END IONS

###FS:    #m/z: 507.84738 #charge 1+
###MS: 17
###MSMS: 20
BEGIN IONS
TITLE=Cmpd 15, +MS2(507.8474), 28.2-35.2eV, 0.4min #20
RTINSECONDS=23.939
SCANS=17,20
PEPMASS=507.84738	201790
CHARGE=1+
191.95655	238	1+
214.88288	164	
223.97837	202	
229.02267	182	1+
229.89550	276	1+
230.84891	424	1+
230.89976	208	1+
233.94075	170	
234.83805	210	
237.05754	252	
238.06283	258	1+
238.14088	192	1+
239.11331	202	1+
244.07148	400	1+
244.89459	208	
245.07571	338	1+
246.05763	210	1+
246.09532	172	1+
248.03406	362	1+
249.98143	206	1+
252.07868	240	1+
252.14747	294	1+
253.92772	226	
254.09399	242	
254.12714	300	1+
254.95594	240	1+
256.05585	160	1+
259.90650	240	1+
261.05601	334	1+
263.95326	230	1+
264.15484	152	1+
265.89142	344	1+
266.09593	168	
266.12577	220	
266.16731	784	1+
268.10761	496	1+
268.22174	242	1+
268.88719	164	1+
269.92236	310	1+
270.86840	168	
271.87542	548	1+
271.94860	388	1+
272.07068	168	1+
272.14041	358	1+
272.85547	552	1+
273.87830	270	1+
275.05815	186	
275.07231	220	1+
275.84957	202	
276.90635	158	
277.81606	202	1+
278.83207	332	1+
278.86090	156	
279.10600	494	1+
279.87628	190	1+
281.37800	384	1+
281.98636	190	
282.12886	204	
282.93334	198	
283.07399	194	
283.10094	204	1+
283.11407	170	
283.93804	264	
285.15054	176	
285.94241	666	
286.86774	194	
286.88660	310	1+
287.85360	178	
288.08658	188	1+
288.16083	374	1+
288.19617	160	
288.87337	258	
289.88179	1698	1+
289.96611	376	1+
290.13128	166	1+
290.86642	1032	
291.18873	202	1+
291.86782	500	
291.92888	160	1+
292.06395	194	
292.85998	260	
293.07024	290	1+
293.12012	382	1+
293.87480	3290	1+
295.14905	362	1+
295.88647	552	1+
296.85433	622	1+
297.11513	210	
298.87857	304	
299.02358	278	1+
299.04686	262	1+
299.93533	190	1+
299.96882	552	1+
300.97196	516	1+
301.00685	164	
301.84603	202	
302.09719	210	1+
302.86720	270	
303.86118	158	
303.95168	342	1+
304.87922	214	
305.12534	226	1+
305.86371	218	
306.40237	232	1+
307.08071	152	
307.28819	272	1+
307.89237	1300	1+
307.97862	152	
308.14172	466	
308.79493	382	1+
308.80700	254	1+
308.88028	1300	1+
309.03357	200	1+
309.12114	184	1+
309.14886	430	
309.41495	154	1+
310.15791	1628	1+
310.75485	118	1+
311.88395	6920	1+
311.97028	322	1+
312.08754	180	1+
312.13449	226	
312.17493	936	1+
313.02018	242	1+
313.19943	134	1+
313.86400	172	
314.86568	1616	1+
315.15395	154	
316.00926	274	1+
316.86349	824	
316.89030	274	
317.82034	160	
318.85494	696	1+
319.10208	260	1+
319.94522	256	1+
320.98817	310	1+
321.89051	156	
321.99321	236	1+
323.07885	238	
323.19860	228	
323.86084	614	1+
323.92184	162	
324.09448	162	
324.13257	198	1+
324.36775	280	1+
324.86302	516	1+
324.98583	358	1+
325.12041	298	1+
325.90288	436	
325.93475	164	
325.99103	226	1+
326.05439	214	
326.79458	248	1+
326.88165	642	
326.90174	328	
327.03415	158	
327.05067	324	1+
327.15182	154	
327.88929	482	
328.80496	246	1+
328.87162	212	
329.02851	172	
329.17692	252	
329.57730	150	1+
329.89857	254	
329.91476	166	
330.16477	312	1+
330.39849	268	1+
330.88066	304	
330.90622	284	
331.00501	210	1+
331.04572	162	
331.13986	168	
331.89791	688	1+
332.09127	202	1+
332.87463	842	1+
332.90440	452	1+
332.94837	162	
334.87976	822	1+
334.92842	190	
335.01195	368	1+
335.06547	284	1+
335.32621	206	1+
335.84490	180	
335.88694	482	1+
336.94796	206	
337.88456	296	
338.31228	134	1+
338.38275	182	
338.89662	166	
338.92522	166	
339.05285	176	
339.88045	250	
339.91050	174	
340.01066	234	1+
340.11432	224	1+
340.89065	160	
342.06973	264	1+
342.87129	698	1+
342.91616	228	1+
342.98654	194	
343.01519	310	1+
343.10910	198	1+
345.14854	174	1+
345.87607	486	1+
347.93107	304	1+
348.00658	190	1+
348.16650	178	
348.93287	212	1+
349.96096	350	1+
350.88473	626	1+
351.10148	490	1+
351.88746	376	1+
351.91136	478	1+
352.04685	290	1+
352.07389	188	1+
352.10382	376	1+
352.77535	426	1+
352.81933	162	
353.01477	208	1+
353.14376	190	
353.33159	258	1+
353.85219	368	1+
353.89466	172	
353.91439	344	1+
354.16847	154	
355.06489	196	
355.13616	168	1+
355.89512	614	1+
356.07418	380	1+
356.16058	152	
357.07864	260	1+
358.11932	228	1+
358.20385	246	1+
358.79083	236	1+
358.82795	186	1+
359.17006	162	1+
359.20828	152	1+
359.88550	382	1+
360.89075	258	1+
361.36004	226	1+
361.86874	256	
361.99099	166	1+
362.55642	264	1+
363.07587	222	1+
363.77455	226	1+
364.03484	238	1+
364.87041	246	1+
366.11366	198	1+
366.18523	510	1+
366.35556	170	
366.83910	932	1+
366.94014	164	
367.08834	276	1+
367.18047	260	1+
367.96073	156	
368.02960	294	1+
368.70896	236	
368.89629	386	
369.08529	154	
369.84052	360	1+
369.89946	184	
370.10886	178	
370.88723	160	
371.83848	286	
371.87909	430	1+
372.71710	196	1+
372.98062	172	1+
373.14876	186	1+
373.36121	262	1+
373.42885	154	
374.06662	168	1+
374.81858	526	1+
375.78640	220	1+
375.86246	270	1+
376.38845	236	1+
376.79144	202	1+
378.14588	184	1+
378.87950	254	1+
380.12014	228	
380.14787	270	1+
381.85188	328	1+
383.05654	176	1+
383.11663	474	1+
384.21239	284	1+
384.85160	1986	1+
385.96563	174	1+
386.03450	164	1+
386.11209	166	
387.20462	278	1+
387.84901	628	1+
387.89999	228	
388.16326	190	
388.79540	262	
389.12037	254	1+
389.20132	848	1+
389.34152	310	1+
389.71303	274	
390.02142	230	1+
390.06107	158	
390.18211	460	1+
390.34425	260	1+
390.84349	1048	
391.84368	634	
391.91598	242	
392.07382	626	1+
392.79949	740	1+
392.82972	580	
392.86404	500	1+
393.03370	252	1+
393.08104	366	1+
393.83525	692	1+
393.89085	210	1+
394.78247	384	1+
395.13980	350	1+
396.12248	410	1+
397.74963	218	1+
398.75061	180	1+
398.86855	314	1+
399.13083	232	1+
400.86889	186	
401.28665	168	
402.35283	160	1+
402.86622	1390	1+
403.11844	282	1+
403.22647	308	1+
403.87156	960	1+
404.11854	192	1+
404.92121	204	1+
405.07727	270	1+
405.87364	426	
406.80671	446	1+
407.72855	264	1+
407.86408	6262	1+
408.01715	196	1+
409.81822	180	
409.91943	140	1+
409.98489	108	1+
410.08570	314	1+
410.73074	306	1+
410.84091	646	
411.81243	828	1+
411.84319	1152	1+
411.89167	186	
412.84797	852	1+
413.07605	576	1+
413.17542	154	
414.85978	172	
415.07957	160	1+
415.19965	516	
416.70779	162	1+
416.84370	194	
417.82108	170	
418.85039	278	1+
418.87379	326	1+
419.93838	232	1+
420.95103	308	1+
421.15547	180	
421.32193	152	1+
421.88175	228	
422.17992	188	1+
422.86737	1002	1+
423.87085	862	1+
423.96191	286	1+
424.08153	240	1+
424.14541	252	
424.79737	160	1+
425.15123	168	
425.88195	370	
426.72179	326	1+
426.86442	1658	1+
428.10419	418	1+
428.85122	1226	1+
428.88568	1474	1+
429.06977	176	
429.54022	112	1+
429.74041	664	1+
429.82147	228	
430.74282	486	1+
430.86414	1832	1+
431.20948	174	
431.87082	1362	1+
432.20058	434	1+
432.42941	196	1+
432.97543	182	1+
433.20577	370	1+
433.86724	346	
434.15246	198	1+
434.88894	436	1+
435.86589	260	
437.15250	294	1+
439.14887	186	
439.89814	346	
440.88555	260	
441.21586	180	1+
441.87941	184	
442.15200	196	
442.24551	442	1+
442.88129	170	
443.15181	414	1+
443.24267	240	1+
444.15438	286	1+
444.38466	246	
444.87325	4216	1+
444.95460	152	1+
446.89220	182	
447.80944	210	
448.89517	226	
449.19516	186	1+
449.87639	1172	1+
457.90434	506	1+
460.16637	266	1+
461.19652	194	
461.96758	234	1+
462.15667	152	
462.88502	988	1+
463.85618	250	1+
465.11026	296	1+
465.13827	208	1+
465.17583	142	1+
466.39583	166	1+
467.88878	1824	1+
469.29577	286	1+
469.77972	176	1+
475.21383	222	1+
479.77317	274	1+
485.89969	1256	1+
487.26378	346	1+
488.44954	288	1+
489.11785	190	1+
489.42114	238	1+
490.38259	200	1+
490.45593	268	1+
491.26925	206	1+
491.28863	194	1+
491.90987	166	
493.13037	184	1+
495.67409	194	1+
502.44345	140	1+
502.75658	190	1+
503.35591	1632	1+
504.12055	144	1+
504.26709	210	1+
504.40133	218	1+
504.46378	246	1+
505.40277	222	1+
506.44028	190	
506.47525	134	1+
507.26876	354	1+
507.32313	168	1+
508.27216	314	1+
508.45669	142	1+
508.89319	106	1+
508.92466	162	1+
509.23851	230	1+
509.45255	150	1+
509.48512	278	1+
509.84487	214	1+
509.85829	322	1+
510.04560	262	1+
510.30844	290	
511.35717	164	1+
512.83833	168	1+
END IONS

###FS:    #m/z: 322.93102 #charge 1+
###MS: 21
###MSMS: 22
BEGIN IONS
TITLE=Cmpd 16, +MS2(322.9310), 28.0-35.0eV, 0.5min #22
RTINSECONDS=27.6255
SCANS=21-22
PEPMASS=322.93102	2282392
CHARGE=1+
142.73048	88	
153.74983	100	
190.92912	90	
191.05985	172	
191.95543	272	
201.04569	146	
203.13942	98	
205.94893	228	1+
210.90007	298	
212.90617	108	
213.86573	162	
213.88713	102	
215.84549	108	
215.88836	688	1+
217.87061	118	
217.90168	106	
218.43118	96	
219.42677	92	
220.17441	96	
220.86313	180	
221.94456	202	
221.96521	128	
222.02076	148	
222.86435	86	
222.95184	174	
223.95958	384	
224.93511	114	
224.97537	160	
225.96308	128	
227.93232	160	
230.85830	126	
231.15710	90	
231.89204	88	
232.83809	220	1+
232.89436	454	1+
233.89605	372	1+
236.38548	94	
238.02704	90	
238.90462	206	1+
238.94381	98	
239.07932	256	
239.13258	92	
239.18004	134	
240.82465	108	
240.94116	2038	
241.50254	102	
241.94380	1484	
242.04870	184	
242.94266	4088	1+
243.88399	630	1+
244.04133	248	
244.13161	94	
244.81941	118	
244.94076	1194	1+
245.39177	88	
245.87671	116	
246.21972	88	
246.97638	302	
247.90008	194	1+
247.96760	136	
247.97879	132	
248.03405	118	
248.85767	162	
249.04179	180	
249.06999	104	
250.90877	114	
250.95059	156	
250.97183	104	
251.01332	102	
251.93322	88	
252.00475	94	
252.07396	152	1+
253.16252	104	
254.15979	90	
257.92979	92	
257.98306	130	
259.89143	248	1+
260.82038	86	
260.97730	88	
261.82684	128	
261.94457	92	
262.05275	222	1+
262.83113	188	
265.05924	268	
265.08691	122	
266.06250	144	
266.99977	282	
267.10257	100	
267.95831	126	
268.00100	144	
268.91177	108	
269.00235	488	1+
269.79480	86	
270.95435	166	1+
271.17449	150	
271.80220	102	
271.84258	198	1+
271.87387	100	
272.48424	98	
272.67877	90	
273.24127	90	
273.79578	186	1+
275.10041	94	
275.64485	106	
275.92414	106	
276.81323	210	1+
277.06592	182	1+
277.26335	102	
277.88578	86	
278.84666	178	
279.09310	952	1+
279.27690	114	
279.82664	160	
279.87962	128	1+
281.10123	130	
281.26423	192	1+
281.81996	102	
282.29994	96	
282.89277	142	
283.00603	88	
283.04440	114	
283.07247	154	
283.42752	102	
284.23759	104	
284.26342	126	
284.29421	564	1+
287.10805	94	
287.36670	90	
288.06683	96	
288.19991	196	
289.03626	204	1+
289.23277	100	
289.76580	94	
289.78750	106	
289.88336	96	
290.78757	136	
290.85967	380	1+
291.80264	276	1+
292.88965	172	
293.06740	144	
293.84843	274	1+
294.85068	196	1+
298.42008	90	
299.24480	144	
300.87508	90	
301.14143	90	
302.17344	88	
304.10072	100	
304.26318	156	
306.07140	108	
306.42314	104	
306.89090	124	
307.01389	86	
307.04203	124	
307.08100	116	
307.88525	284	1+
308.24921	106	1+
308.29324	704	1+
310.30654	436	1+
310.87959	122	
311.02762	132	
311.51038	98	
312.02749	148	
312.88625	90	
313.03051	512	
313.83138	86	
313.84037	322	1+
314.81306	120	
315.15783	104	
319.04719	90	
319.31422	106	
320.77606	92	
321.10829	158	
321.18610	168	1+
321.39434	90	
321.81488	92	
323.23831	984	1+
324.02891	90	
324.13826	230	
324.20329	128	
324.28242	88	
324.89230	402	1+
325.94941	100	
326.33526	98	
327.18735	100	
327.82310	208	
END IONS

###FS:    #m/z: 340.94174 #charge 1+
###MS: 21
###MSMS: 23
BEGIN IONS
TITLE=Cmpd 17, +MS2(340.9417), 28.0-35.0eV, 0.5min #23
RTINSECONDS=28.3975
SCANS=21,23
PEPMASS=340.94174	1227834
CHARGE=1+
191.98615	94	
192.92578	230	
197.87992	92	
205.97189	160	1+
207.00096	118	
208.95909	138	
210.01691	92	
210.93536	112	
212.87798	198	
213.87910	208	
213.89580	258	1+
213.93937	2068	1+
214.87432	114	
215.88785	958	1+
217.88423	240	
218.88186	114	
222.14173	116	
223.96153	94	
223.97342	426	1+
225.79488	94	
226.86788	110	
226.94749	146	
228.10360	98	
228.94755	98	
230.06958	102	
230.61966	102	
230.95776	92	
231.18866	112	
231.89162	346	1+
231.95041	1678	1+
233.89734	658	1+
233.95184	182	
235.86855	430	1+
235.89431	306	1+
235.95032	138	
237.89924	126	
239.49733	106	
239.80179	90	
239.90464	168	
240.23256	114	
240.94067	112	
241.15743	98	
241.94801	112	
242.16890	94	
244.03925	170	
245.11473	100	
245.19956	96	
246.06730	124	
246.97703	192	
247.18989	94	
248.90147	136	
248.98702	186	
249.03630	172	
249.11414	100	
249.96425	382	1+
250.17066	136	
251.36384	94	
251.78664	88	
251.96400	130	
252.23241	170	
252.25309	122	
252.35804	92	
253.50196	98	
253.61731	94	
254.93950	262	1+
254.96616	854	1+
255.07386	1000	1+
255.17232	98	
255.21148	130	
256.56896	90	
256.91561	200	
256.96454	518	1+
260.90512	140	
260.94785	126	
261.84721	126	
261.99806	302	1+
262.96470	124	
263.00400	210	1+
263.05400	136	
264.07112	134	
265.01551	180	
266.79388	258	1+
266.99837	194	
267.13581	268	1+
269.09957	146	
270.85594	166	
271.00448	96	
271.39458	98	
272.89558	102	
272.93513	224	
272.97739	172	
273.10794	116	
273.80124	92	
274.81505	92	
275.81190	298	1+
276.06717	90	
276.14663	94	
276.81555	258	1+
277.07599	96	
277.96569	190	1+
278.24329	200	
278.87962	92	
278.98662	154	1+
280.26341	100	
280.95351	92	
281.05204	390	1+
281.11831	92	
282.13501	94	
282.24442	98	
282.27729	102	
282.83243	156	
283.02831	100	
283.57434	102	
284.87491	138	
285.14991	104	
285.92847	94	
288.06490	174	1+
289.01354	90	
289.88698	94	
290.00941	172	
290.12099	90	
290.14705	166	
290.80508	224	1+
290.85253	146	
290.94380	124	
291.45507	106	
292.14004	118	
292.87132	118	
293.10981	204	1+
293.18959	142	1+
293.40572	90	
293.81588	110	1+
293.84615	134	
294.84194	142	
294.94711	106	
295.84473	94	
295.97431	188	
296.76728	264	1+
296.97274	448	1+
297.01759	114	
297.27596	100	
297.86334	156	
297.97483	272	1+
298.11466	108	
298.86021	118	
299.07278	118	
299.87118	412	1+
301.15550	94	
302.17708	284	
304.94548	94	
305.76259	280	1+
306.79375	492	1+
306.83007	128	
306.88213	268	1+
306.90511	106	
307.28152	94	
307.86374	520	1+
308.86779	502	1+
309.93571	100	
310.98716	148	
311.02650	148	
312.03037	92	
312.80350	120	
313.03101	354	
314.82232	110	
314.88388	124	
316.63506	98	
317.96313	92	
318.27500	338	1+
319.08047	152	
321.30124	168	
321.81939	90	
323.23533	496	1+
324.36632	90	
324.89459	150	
325.26106	98	
328.29316	114	
328.80868	204	1+
328.89576	102	
329.89031	98	
333.08865	100	
333.26593	108	
337.08830	126	
337.25406	214	
340.23624	168	
341.07934	276	1+
342.27945	260	1+
342.90611	256	
343.19738	90	
343.22469	144	1+
343.31317	92	
343.82080	96	
345.25450	90	
346.09242	94	
END IONS

###FS:    #m/z: 363.95792 #charge 1+
###MS: 21
###MSMS: 24
BEGIN IONS
TITLE=Cmpd 18, +MS2(363.9579), 28.0-35.0eV, 0.5min #24
RTINSECONDS=29.17
SCANS=21,24
PEPMASS=363.95792	741490
CHARGE=1+
189.86378	544	1+
191.85620	226	
196.88485	216	
207.87700	212	
207.94994	154	
209.94389	1204	1+
210.02764	116	
210.88420	238	
211.89320	96	
212.88000	1816	1+
215.41479	100	
218.91232	136	
221.88857	284	1+
222.33566	114	
222.95148	690	1+
223.44837	100	
224.94880	1448	1+
224.97141	142	
225.97072	250	
226.89365	174	
226.94725	6630	1+
227.88165	214	
227.93300	228	
228.89400	666	1+
228.94239	6014	1+
230.89015	4524	1+
232.88638	446	1+
232.93885	224	1+
234.88212	330	1+
235.84788	130	
236.84633	120	
239.04838	158	1+
239.40800	114	
239.90078	254	1+
240.94085	630	
240.96124	746	1+
240.98283	134	
241.13070	102	
241.94301	296	
242.94237	1004	1+
242.95730	482	
242.97961	164	
243.08144	100	
244.95773	4006	1+
245.03607	130	
245.94349	442	
246.43747	224	
246.85386	102	
246.91490	134	
246.95333	3120	1+
247.90364	108	
247.93684	234	1+
247.97039	176	
248.90195	1148	1+
250.03766	100	
250.40866	102	
250.89762	144	
250.97001	126	
251.03258	110	
251.24687	170	
253.83939	154	
253.88131	98	
253.90632	614	1+
253.94989	230	1+
254.09838	162	1+
256.88235	142	
256.98605	98	
258.98072	190	
259.58495	96	
259.97276	156	
260.96893	852	1+
262.80390	112	
262.82614	232	1+
262.86155	136	
262.90591	204	1+
263.98310	378	1+
264.96647	122	
265.83420	124	
266.24773	242	
266.88817	148	
267.00110	182	
267.09909	140	
267.84961	124	
267.97292	648	1+
268.05805	146	
268.73697	102	
268.96368	1080	1+
269.11551	110	
269.80018	106	
269.81555	104	
269.87343	138	
269.97007	744	1+
269.99730	136	1+
271.91615	116	
271.92726	100	
272.85650	242	1+
273.06146	176	
275.80573	246	1+
276.05480	110	
276.07239	210	1+
276.43435	100	
276.85573	160	
277.92179	238	1+
278.79916	174	
279.05658	206	1+
279.10181	134	
280.26020	122	
280.79106	138	
280.87208	148	
281.79601	142	
281.85399	112	
282.02885	224	1+
282.17995	184	1+
283.00307	122	
283.09931	180	
283.79006	180	
283.85006	274	
283.98057	192	
284.84580	460	1+
285.09114	162	
285.79665	162	
285.84724	334	1+
286.42693	100	
286.89895	104	
288.01948	106	
288.06269	108	
289.98891	96	
290.86260	158	
292.26344	140	
292.82958	104	
293.11868	120	
293.86793	128	
294.12315	174	
294.28054	120	
295.16653	96	
296.90468	302	1+
297.93580	208	1+
298.80349	380	1+
300.79769	626	1+
301.80004	442	1+
301.86033	662	1+
302.24996	108	
302.77400	106	
302.87845	100	
302.91847	160	
303.00331	148	
303.80749	476	
303.85711	720	
303.91262	146	
303.94685	144	
305.12012	152	
305.78126	130	1+
306.12925	110	
306.80928	116	
306.94580	110	
307.28864	462	1+
308.87633	356	1+
309.81809	220	1+
310.14863	110	
310.31110	164	
311.87349	150	
312.59919	102	
312.87238	122	
313.02769	244	1+
313.92059	100	
314.82324	108	
315.80914	132	
316.07358	284	1+
316.81478	178	1+
317.86927	154	
318.94076	136	
319.86336	156	
320.96895	104	
321.81722	452	
321.86752	172	
322.31216	206	1+
322.81266	256	
322.93322	370	1+
323.83228	150	
324.88873	240	1+
324.93129	114	
325.33148	120	
325.96105	152	1+
326.87285	654	1+
327.14150	130	
327.79738	174	
328.18776	100	
332.09235	98	
332.86602	244	1+
334.46409	102	
336.80950	244	1+
336.94154	146	
338.33623	130	
339.82659	402	1+
340.94335	462	1+
342.76837	102	
344.90449	136	
346.26854	100	
347.87845	180	1+
349.11929	182	1+
349.32053	148	
354.04885	172	1+
354.76047	120	
354.87438	188	
355.17416	104	
357.05399	190	
357.16336	134	
357.78695	124	
360.35345	102	
360.86524	98	
360.92005	120	
361.83468	218	1+
363.37672	110	
366.10815	102	
367.33489	288	1+
367.77912	100	
367.90782	100	
368.42249	176	
END IONS

###FS:    #m/z: 363.95805 #charge 1+
###MS: 25
###MSMS: 26
BEGIN IONS
TITLE=Cmpd 19, +MS2(363.9581), 28.0-35.0eV, 0.6min #26
RTINSECONDS=32.8575
SCANS=25-26
PEPMASS=363.95805	708564
CHARGE=1+
178.94524	148	
182.86858	222	1+
183.93243	116	
187.87441	124	
187.88811	102	
189.86148	1100	1+
190.93190	122	
191.85804	1378	1+
196.88354	510	1+
199.88614	360	1+
204.03130	106	
205.87794	126	
205.89823	162	
205.94685	288	1+
207.87552	616	1+
208.94201	160	
209.87006	196	
209.94426	2686	1+
210.88417	694	1+
212.87972	4362	
213.88298	166	
214.89645	270	
215.88344	150	
216.86249	276	1+
216.97028	106	
220.13002	192	1+
222.95285	3672	1+
224.89076	112	
224.94978	4426	1+
226.02649	172	1+
226.88312	334	1+
226.89578	518	1+
226.94808	12444	1+
226.97284	488	1+
228.89584	1148	1+
228.94338	15698	1+
230.89024	8250	1+
232.88466	910	1+
234.88017	194	
235.11338	130	
236.87514	132	
239.06810	138	
240.07772	136	
240.94002	160	
240.96322	2930	1+
241.84051	100	
241.94235	1632	1+
242.82149	220	1+
242.94172	962	1+
242.95985	1806	1+
243.84286	150	
244.07314	156	1+
244.86029	106	
244.91070	110	
244.93818	254	
244.95847	6474	1+
246.90664	554	1+
246.95340	5820	1+
247.02950	406	1+
248.90072	2424	1+
248.92158	174	1+
249.03677	340	1+
249.94644	136	
250.02176	116	
250.89872	504	
250.94824	370	
250.96935	356	1+
251.19520	96	
252.04251	132	
252.07804	96	
252.89313	120	
253.90609	208	
254.90574	134	
255.10774	94	
255.53729	106	
255.83387	142	
257.91211	176	
258.84734	226	
258.97605	246	
259.63066	106	
259.97207	120	
260.82881	116	
260.84760	196	1+
260.96918	1996	1+
262.90025	194	1+
263.97841	310	1+
264.08481	286	1+
264.82193	118	
265.06936	152	
265.26158	96	
265.80002	236	1+
265.81613	96	
265.85593	210	1+
265.97425	484	1+
266.24976	150	
266.78797	94	
266.81823	136	
266.99824	128	
267.04399	242	1+
267.78556	128	
267.91290	170	
267.97527	792	1+
268.88514	284	1+
268.96460	1262	1+
269.81338	204	1+
269.88629	220	1+
269.92331	132	
269.96934	1092	1+
270.10747	142	
271.91598	446	1+
272.93934	134	
273.16630	112	
273.85838	192	1+
273.91243	96	
274.00453	102	
274.97953	216	1+
276.86146	160	
277.85260	144	
277.91873	98	
278.91421	290	1+
279.09806	126	
279.27945	102	
279.91938	220	1+
280.11136	102	
280.79076	156	
280.98129	186	
281.81843	98	
281.86415	200	
282.05680	146	
282.80128	112	
283.79279	100	
283.85071	150	
283.98848	150	
284.82583	110	
285.82862	102	
285.84843	558	1+
288.06655	346	1+
288.87368	94	
289.09902	210	1+
289.78579	294	1+
289.87855	124	
290.86609	124	
292.01943	276	1+
292.05781	118	
294.85387	96	
295.87324	264	1+
295.92903	124	
296.81526	166	
297.81095	102	
298.80323	430	1+
298.88037	188	
298.93347	98	
299.86841	306	1+
300.80210	490	1+
301.86257	722	1+
302.24676	154	
303.80921	574	1+
303.85768	1354	1+
303.99007	96	
304.26257	98	
305.15662	180	
306.27784	132	
306.79291	104	
307.13255	382	1+
307.28961	250	
308.29411	182	
308.87711	150	1+
309.30480	146	
310.31095	96	
310.88174	346	1+
310.97966	136	1+
311.00352	134	
311.82879	112	
311.86190	256	1+
312.36720	98	
313.99252	132	
317.01640	146	
317.84404	222	1+
317.95142	246	1+
318.93395	166	
319.08318	222	
319.79930	96	
319.82369	96	
320.15062	158	
321.28861	104	
321.81897	146	
321.87052	418	1+
321.88834	124	
321.92912	362	1+
322.81762	180	
322.93019	374	1+
323.23832	102	
323.81877	134	
324.00592	234	1+
324.88854	140	
326.87623	682	1+
328.18938	96	
329.87333	224	
329.92993	98	
330.75947	96	
330.95876	196	1+
332.08701	104	
332.31607	104	
332.89652	130	
333.86617	174	1+
334.17547	102	
336.94780	478	1+
337.09197	160	
337.82909	314	1+
339.39669	166	
339.82802	226	
340.18992	146	
340.93968	198	
341.28365	300	1+
341.83425	174	
342.24600	114	
342.99763	96	
343.14739	172	1+
343.27264	106	
344.83835	106	
345.19153	170	1+
345.89013	192	1+
348.29086	116	
349.32176	308	
351.34219	100	
353.83452	146	
354.79018	238	1+
355.05379	170	
357.42914	96	
357.83943	96	
359.18347	202	1+
359.56608	120	
360.10994	144	
360.16234	102	
360.21535	124	
362.72767	214	1+
362.77965	136	1+
363.14643	118	
364.31220	256	1+
364.34628	102	
365.38972	122	
367.33522	130	
368.42226	276	1+
368.83648	118	
END IONS

###FS:    #m/z: 336.94716 #charge 1+
###MS: 25
###MSMS: 27
BEGIN IONS
TITLE=Cmpd 20, +MS2(336.9472), 28.0-35.0eV, 0.6min #27
RTINSECONDS=33.63
SCANS=25,27
PEPMASS=336.94716	176930
CHARGE=1+
189.86789	154	
190.92256	94	
199.01671	108	
204.09721	94	
205.94738	124	
205.96579	156	1+
208.98337	88	
209.00907	88	
210.88512	258	
210.90291	196	1+
211.94439	5258	1+
212.87966	1380	1+
213.93921	1794	1+
214.89099	132	
215.88752	754	1+
215.93763	600	
217.88239	290	
218.36963	98	
222.97503	148	
223.96184	172	
227.40108	90	
228.89445	456	1+
229.95558	4592	1+
230.11455	88	
230.54499	112	
230.61569	98	
230.88849	1832	1+
231.95047	2544	1+
232.08896	156	
233.47381	92	
233.82477	150	
233.90013	226	
234.90484	148	
235.86920	106	
236.03426	94	
236.65673	106	
236.88788	228	1+
237.06556	96	
238.06850	86	
238.12556	92	
239.87185	90	
239.90277	130	
240.10025	90	
240.79911	100	
241.04910	176	
244.16432	92	
245.87077	88	
246.98214	120	
247.96609	1728	1+
248.03943	128	
248.90017	1024	1+
249.04470	158	
249.96415	676	
250.04073	100	
250.83639	128	
250.95123	120	
250.98664	94	
251.84635	120	
251.90945	132	
251.94204	98	
251.96879	96	
252.01146	102	
252.05885	138	
252.08451	88	
252.22918	194	
252.97200	2138	1+
253.79595	196	1+
253.82990	234	1+
253.90670	352	1+
254.08869	112	
254.37640	100	
254.96679	1202	1+
255.07600	988	1+
255.10563	254	1+
255.85913	144	
255.95895	332	1+
256.79011	120	
256.91701	142	
257.90309	268	1+
258.84460	346	1+
258.88128	198	1+
260.92407	94	
260.97146	164	
263.06720	248	1+
264.81790	92	
265.97569	162	1+
266.01924	130	
266.97304	188	1+
267.00058	148	
267.13805	138	
267.82222	98	
268.84283	224	
270.98465	324	
272.81715	110	
272.91889	142	
272.97497	318	1+
273.56322	94	
273.79141	112	
273.92974	88	
275.05511	102	
275.84545	176	
276.06096	116	
277.06527	88	
278.05395	106	
278.83473	228	
278.86288	96	
279.84109	126	
280.94951	150	
280.98119	110	
281.04919	228	1+
282.81746	90	
283.44218	100	
283.79204	152	
283.86627	170	1+
284.10140	116	
284.23018	96	
284.95190	112	
285.85263	112	
286.85188	584	1+
288.06805	508	1+
288.21461	90	
288.85507	186	
289.14623	276	1+
290.08359	122	
290.40970	94	
291.74918	98	
291.85460	126	
292.06654	424	1+
292.20576	94	
292.83188	124	
292.85690	338	1+
292.95337	94	
294.28313	168	
295.91194	214	1+
295.97342	148	
296.32825	92	
297.45159	96	
297.86098	220	1+
298.00122	232	1+
298.08527	94	
298.14222	90	
298.43054	92	
298.83580	98	
299.06137	262	1+
299.42409	102	
300.81100	162	
301.86528	90	
303.85762	124	
304.22632	104	
305.82578	98	
305.87343	88	
306.08705	92	
306.37579	114	
306.43724	164	
306.87876	316	1+
306.94784	100	
307.30601	168	1+
307.79850	312	1+
308.97774	92	
309.53476	88	
309.87012	96	
309.95645	94	
310.87844	600	1+
310.90266	144	
310.96976	90	
311.18559	100	
311.41749	92	
311.81117	92	
311.86689	96	
312.82176	120	
312.97282	92	
315.07440	152	
315.88804	134	
319.09196	104	
321.32198	122	
322.91496	88	
323.00882	122	
323.03003	90	
323.24311	270	1+
323.30848	132	
324.89815	220	
325.34254	108	
325.89607	124	
327.87555	92	
328.31358	142	
328.88599	92	
329.88659	134	
329.96930	128	
330.88463	316	1+
331.91752	96	
331.96216	88	
333.07150	426	1+
334.10450	104	
337.08927	224	1+
338.16605	88	
340.43713	98	
340.81277	92	
END IONS

###FS:    #m/z: 507.84739 #charge 1+
###MS: 25
###MSMS: 28
BEGIN IONS
TITLE=Cmpd 21, +MS2(507.8474), 28.2-35.2eV, 0.6min #28
RTINSECONDS=34.402
SCANS=25,28
PEPMASS=507.84739	156490
CHARGE=1+
191.95794	158	
192.02435	154	
196.01608	244	
214.02723	160	
224.07122	158	
224.11904	166	
234.88328	242	1+
238.06450	314	1+
238.08237	210	
238.87304	210	1+
242.08393	198	1+
250.96829	178	
252.08050	346	1+
253.14826	164	
254.09320	522	1+
255.94900	160	
260.89546	182	1+
262.10240	154	
264.88822	174	1+
265.93435	294	1+
266.09767	222	1+
266.13417	336	1+
266.16780	430	1+
266.86866	348	1+
267.13785	224	1+
268.79211	250	1+
269.96262	234	
270.85724	284	
271.87602	712	1+
272.07148	222	1+
272.85439	306	
272.97108	194	1+
274.11869	184	
275.07914	202	
275.90334	332	1+
276.80064	368	1+
278.12810	158	
278.86532	264	1+
279.83389	262	1+
280.91498	176	1+
281.05030	258	1+
282.12779	312	
285.84903	214	
285.90669	184	1+
285.94592	212	
286.87603	414	1+
287.85331	292	1+
289.12068	186	1+
289.88225	912	1+
290.86694	1260	1+
291.97413	220	1+
292.88959	252	
293.15063	318	1+
293.27166	268	1+
293.87397	2566	1+
293.96455	196	
293.98554	180	
294.95709	168	
295.09891	422	1+
295.97914	282	1+
296.10394	278	1+
296.85366	316	1+
297.87296	452	1+
298.01006	162	
298.85241	236	
298.87850	326	1+
298.90089	160	
299.36785	200	1+
299.80792	274	
299.84439	390	1+
300.98465	146	1+
301.12889	206	1+
302.10242	342	1+
302.82553	188	
303.86174	160	
303.94896	204	
305.05514	216	1+
306.16522	172	
306.85651	160	
306.96930	208	
307.15178	196	
307.28499	378	1+
307.79037	314	1+
307.80660	204	
307.89032	1574	1+
308.14028	424	
308.17660	216	1+
308.79450	324	1+
309.15093	240	
309.87447	362	
309.88977	448	
310.15694	928	1+
310.88407	246	
311.75508	176	
311.88388	3766	1+
312.17594	1070	1+
314.15702	194	1+
314.82155	270	1+
314.86553	1630	1+
314.93968	186	1+
315.12714	208	1+
316.38098	176	
316.86441	766	1+
316.88898	336	1+
316.95748	250	1+
316.97573	172	
318.15278	166	
318.85963	506	1+
321.00294	168	
322.89197	164	
324.12251	172	
324.86332	370	
324.98319	436	1+
325.85924	182	
325.89884	1332	1+
325.98899	296	1+
326.88348	704	
327.97482	158	1+
328.11106	162	1+
328.86870	376	1+
328.88800	294	
329.89376	242	
330.13584	180	1+
330.16279	228	1+
330.83722	288	1+
330.88151	810	1+
330.90464	214	
330.93873	178	
331.84046	186	1+
332.87421	652	1+
332.90710	348	1+
334.81738	170	
334.89492	162	
335.88593	168	
336.05526	256	1+
336.13041	374	1+
336.89451	202	
336.94482	226	
337.05815	218	1+
337.13198	230	1+
337.40208	158	
337.88181	390	
337.90197	164	
338.88014	274	
339.04825	290	1+
340.00403	418	1+
340.87399	324	1+
341.00866	286	1+
341.10820	180	
342.20839	190	
342.80353	224	1+
343.14282	376	1+
343.87574	220	
344.83448	160	1+
345.96562	212	
346.11343	188	1+
346.89649	160	
347.91631	188	
348.17149	264	1+
348.83639	164	
348.90151	288	1+
349.02850	196	
350.06582	164	1+
350.81267	286	1+
350.88597	650	1+
350.93855	216	
350.95985	176	
351.13260	302	1+
351.18771	176	
352.09481	234	1+
352.13413	198	1+
352.77505	158	
352.91017	296	
353.85390	410	
353.89286	210	
354.06080	158	
354.97816	182	1+
355.06565	394	1+
355.89839	450	1+
356.71628	332	1+
356.83461	190	
357.85632	172	
358.84603	186	
358.87187	358	1+
363.13797	310	1+
363.87491	230	
363.96909	136	1+
364.84398	328	1+
365.78425	320	1+
366.18816	214	
366.84159	504	
367.71229	398	
367.84037	306	
368.71280	260	
368.83829	194	
368.89446	764	1+
369.08284	188	
369.83970	700	1+
370.30991	280	
371.16800	402	1+
371.19104	156	
372.17363	282	1+
372.35824	170	
373.72022	156	
373.82037	460	1+
373.90386	254	
374.20611	126	1+
374.80279	236	1+
374.89110	204	
375.88467	426	1+
376.86829	226	1+
376.88916	360	1+
380.73556	166	
381.06953	204	1+
381.84701	182	
382.10933	320	1+
383.11189	272	1+
384.78547	278	1+
384.85210	1984	1+
385.12361	176	
385.78994	172	1+
386.06475	192	1+
386.11846	220	1+
387.20584	164	
388.19779	502	1+
388.39105	194	
388.79942	160	
388.85393	166	
388.94502	336	1+
389.71545	292	1+
389.84865	162	
390.18773	158	
390.76227	204	1+
390.84198	1124	
391.72750	180	1+
391.84112	878	
392.07303	170	
392.79056	556	1+
392.82645	890	1+
392.86457	988	1+
393.12579	200	
393.79301	480	1+
393.84592	162	
394.16563	182	1+
394.39222	164	
394.83423	456	
395.12590	182	
396.89204	222	
397.27865	176	
398.74416	186	
400.89691	158	
401.12852	176	
402.86497	1102	1+
405.85684	416	
405.87429	342	
406.18234	184	
406.40410	168	1+
406.78565	302	1+
406.85980	218	
407.06645	402	1+
407.17902	260	1+
407.79329	168	1+
407.87006	1698	
408.85547	3150	1+
408.92851	188	1+
409.81610	220	
410.05326	270	1+
410.07941	320	1+
410.12987	222	1+
410.74790	326	1+
410.84106	1400	1+
411.80690	310	
411.86840	250	
412.73104	272	1+
412.80742	176	
412.84549	662	
412.86973	208	
413.07644	520	1+
413.81465	230	1+
413.87726	184	
415.65288	208	1+
415.89570	160	
421.73265	188	1+
421.88576	806	1+
423.11404	314	1+
423.87040	986	1+
425.14930	160	1+
426.73836	160	
426.86354	2150	1+
427.74098	840	1+
428.78837	128	1+
428.85147	1356	1+
428.88556	476	
429.74163	646	1+
429.82257	198	
429.88762	230	
430.74194	436	1+
430.86300	1852	1+
431.86791	1426	1+
433.69523	204	1+
433.85575	666	1+
434.06267	174	1+
434.88706	390	1+
435.12682	212	1+
436.12980	236	1+
437.15107	156	
439.86155	210	1+
439.89503	556	1+
441.14573	200	1+
441.22102	262	
444.87348	3728	1+
445.74092	302	1+
445.80468	166	
449.77225	458	1+
449.87787	818	1+
453.15737	168	
454.18858	274	1+
457.90699	330	
458.90523	220	
460.16652	290	1+
462.88369	1638	1+
464.16569	294	1+
466.21076	114	1+
467.88948	1666	1+
469.77130	168	
469.88744	316	1+
470.24480	158	1+
470.29093	182	1+
474.79702	236	1+
475.21018	212	1+
475.26938	208	1+
478.72539	174	1+
481.08235	200	1+
482.91562	184	1+
485.90142	162	
486.83333	226	1+
486.90204	742	1+
487.28283	240	
488.18743	156	1+
488.45540	162	
489.28308	228	
492.27932	194	1+
493.08434	184	1+
498.75346	176	1+
501.38375	98	1+
503.12696	284	1+
503.24462	290	1+
503.35720	256	1+
503.77015	96	1+
504.12852	192	1+
504.22008	282	1+
504.27729	284	1+
505.28070	206	1+
505.46704	176	1+
507.44497	266	1+
507.48133	172	
508.25001	308	1+
508.41185	100	1+
508.44606	206	1+
509.24506	250	1+
509.27137	168	1+
509.35010	190	1+
509.48937	220	
509.86254	160	
510.27309	118	1+
END IONS

###FS:    #m/z: 363.95791 #charge 1+
###MS: 29
###MSMS: 30
BEGIN IONS
TITLE=Cmpd 22, +MS2(363.9579), 28.0-35.0eV, 0.6min #30
RTINSECONDS=38.0955
SCANS=29-30
PEPMASS=363.95791	623266
CHARGE=1+
182.86954	108	
189.86383	850	
191.85913	522	
192.88974	166	
193.85523	168	
196.88272	388	1+
200.87938	216	1+
200.94885	346	1+
205.87895	108	
205.94353	518	1+
207.40581	104	
207.87810	644	1+
208.94127	188	
209.86819	330	
209.94452	1700	1+
210.88466	1078	1+
210.92570	160	1+
211.86658	204	
212.88015	6700	1+
213.08288	110	
215.04954	118	
215.88136	104	
215.96982	124	
216.41058	194	
217.99056	100	
220.01474	102	
222.95282	2922	1+
223.88573	314	1+
223.97646	172	
224.94836	4036	1+
225.96912	390	
226.89506	478	
226.94803	10314	1+
226.97027	316	
227.89063	1558	1+
227.93289	310	
228.89485	1298	1+
228.94315	13520	1+
229.14717	138	1+
229.79723	102	
230.88994	7040	
231.01529	254	1+
231.89338	232	
232.88555	782	1+
234.88215	362	1+
237.06202	338	1+
237.89811	108	
238.23551	110	
239.03858	204	1+
239.90408	222	
239.91904	124	
240.07829	212	1+
240.82668	140	
240.94040	1426	1+
240.96259	2090	1+
242.11935	194	1+
242.94341	1672	
242.95928	2094	1+
243.58090	100	
243.83323	130	
243.89732	128	
244.90981	140	
244.94094	1052	1+
244.95763	5062	1+
245.83648	188	
246.81015	112	
246.90382	300	1+
246.95416	4676	1+
247.02812	390	1+
248.80116	292	1+
248.85519	198	
248.90068	1882	1+
250.03979	104	
250.89652	468	1+
250.95642	314	1+
250.97085	164	
252.88955	140	
253.78616	132	
253.90369	624	1+
253.94421	106	
258.14923	100	
258.83385	238	1+
258.84960	100	
258.97287	332	
259.97456	146	
260.85442	136	1+
260.96916	1416	1+
261.83571	134	
261.88329	100	
262.83642	220	1+
263.00063	102	
264.79459	118	
264.96293	124	
265.05823	104	
265.08485	128	
265.90746	114	
265.97883	178	
266.07392	122	
266.81681	438	1+
266.97425	108	
267.97584	360	
268.81198	210	1+
268.96447	1258	1+
269.02398	188	1+
269.79925	426	1+
269.97078	908	1+
270.05733	244	1+
271.84943	140	
271.91581	126	
272.13400	298	1+
272.85072	304	1+
272.88442	170	
272.91780	112	
274.07338	206	1+
274.81811	102	
275.81750	114	
276.13083	188	1+
276.91324	256	1+
278.79498	306	1+
278.86548	138	
278.96329	102	
279.10310	274	
279.81330	278	1+
279.85143	194	1+
280.07858	132	
280.79215	510	
281.79569	232	
282.28355	104	
282.78224	112	
282.80251	124	
282.91020	260	1+
283.79063	302	
283.85121	518	1+
283.98718	146	
284.79654	190	
284.82562	282	
284.87437	112	
285.00064	124	
285.16885	116	
285.79797	100	
285.81835	102	
285.84411	620	1+
286.82252	112	
287.05760	296	1+
287.99347	124	
288.80935	252	1+
290.78158	328	1+
290.83162	114	
290.86775	128	
291.81032	234	1+
293.05969	102	
293.15520	116	
293.85609	212	1+
294.27162	124	
295.86836	178	
296.03124	178	
296.80486	208	
296.85564	110	
297.94718	154	
297.98676	106	
298.45590	124	
298.72074	96	1+
298.80459	1058	1+
298.86825	242	1+
300.12634	198	1+
300.99458	246	
301.15572	236	1+
301.86170	570	1+
301.99872	188	
302.25024	278	1+
302.79795	146	
302.88553	116	
303.01879	106	
303.81069	508	1+
303.85642	1154	1+
304.24974	110	
305.51418	118	
305.87898	122	
305.91439	114	
306.28131	170	
306.44073	136	
306.73344	128	
306.88691	354	1+
307.13721	112	
307.29159	370	1+
308.79795	112	
309.83877	136	
311.80626	150	
311.86303	242	1+
312.03020	134	1+
312.16107	102	
312.17736	120	
312.38660	102	
314.75126	182	1+
318.01057	142	
318.24830	184	1+
319.87228	178	
321.76779	118	
321.81529	560	1+
321.87104	206	
322.93243	224	1+
324.90206	170	
325.04321	190	1+
326.87596	186	
327.89128	232	1+
328.18911	138	1+
329.14065	102	
329.87473	250	1+
330.81259	206	1+
333.86283	126	
334.32046	102	
335.29081	104	
336.94642	506	
337.33293	128	
339.83149	306	
340.83264	132	
340.89570	188	1+
340.94104	120	
342.83717	102	
344.20200	108	
344.40969	134	
344.89158	126	
346.82151	100	
347.16082	174	1+
347.30785	122	
348.31992	342	1+
348.75707	124	1+
349.31951	250	1+
351.16494	168	
351.33299	100	
352.77942	112	
353.61404	120	
354.74656	136	
355.05329	106	
355.89023	208	1+
358.27000	116	
359.19060	230	1+
360.88883	134	
361.19480	220	1+
365.31096	114	
365.83914	100	
368.19223	114	
368.81372	116	
368.84008	158	
END IONS

###FS:    #m/z: 336.94688 #charge 1+
###MS: 29
###MSMS: 31
BEGIN IONS
TITLE=Cmpd 23, +MS2(336.9469), 28.0-35.0eV, 0.7min #31
RTINSECONDS=38.868
SCANS=29,31
PEPMASS=336.94688	161352
CHARGE=1+
131.84391	88	
189.86308	276	
198.09759	98	
206.98313	86	
207.97100	114	
209.20467	86	
210.88182	252	
210.90215	122	
211.94532	4142	1+
212.87969	1114	1+
213.94005	1424	1+
214.10328	148	1+
215.86749	106	
215.88747	326	
215.93697	396	
216.83224	196	1+
217.35863	98	
217.88577	182	
219.84528	112	
221.89273	98	
221.94686	226	1+
224.47202	84	
224.97649	148	
225.97216	112	
226.86624	84	
226.93649	106	
228.89684	564	1+
229.95577	3874	1+
230.88908	1936	1+
231.92801	106	
231.95105	1680	1+
232.02565	84	
233.82953	212	1+
233.86825	154	
233.89904	250	
233.94622	238	1+
235.87026	206	
235.89112	198	
236.49687	92	
236.86469	106	
236.89531	144	
237.06021	132	
238.22024	136	
240.93743	124	
241.94927	84	
242.84984	90	
243.83438	86	
244.13938	88	
244.96019	128	
246.90190	254	
246.97637	140	
247.96616	1626	1+
248.03226	104	
248.90088	838	1+
249.43410	92	
249.96125	552	1+
250.05900	92	
250.82799	174	
250.94908	150	
250.98652	98	
251.06856	366	1+
251.83012	140	
251.95850	88	
251.97385	144	
252.97074	1692	1+
253.06132	124	
253.90768	618	1+
254.01843	84	
254.09013	106	
254.96736	1126	1+
255.07527	380	
255.21552	84	
255.84579	122	
257.96310	134	
258.88404	182	
258.91167	86	
259.48979	92	
261.85717	92	
261.88783	182	
261.95845	86	
262.85136	92	
263.05458	144	
264.33093	90	
264.91588	92	
264.95192	90	
265.01552	310	1+
266.86422	86	
267.84041	174	
268.84042	832	1+
268.93439	94	
268.95859	84	
269.11802	200	
269.36327	92	
269.98201	380	1+
270.98630	326	1+
271.17313	104	
271.38648	92	
271.91520	286	1+
272.84312	374	1+
272.89489	96	
272.97756	130	
273.95763	98	
274.40477	84	
274.80060	184	1+
275.05246	130	
275.36554	104	
275.86409	106	
278.04152	88	
278.83450	660	1+
279.83556	384	1+
279.97317	84	
280.94207	160	
282.04840	84	
283.03485	128	
283.90782	98	
284.03118	134	
284.08419	112	
285.81223	104	
285.84776	1316	1+
286.85050	1156	1+
287.88139	88	
288.13781	184	1+
288.87575	242	1+
289.07622	112	
290.00412	94	
290.25265	84	
290.79195	132	
290.86044	90	
291.02936	106	
293.07003	212	
293.10620	282	1+
293.85499	98	
293.86924	108	
293.99465	192	1+
294.06284	96	
294.85620	112	
295.92443	110	
295.97440	176	
297.88444	204	1+
297.97980	106	
298.02379	102	
298.97190	134	
299.06154	188	
300.76181	104	
300.82221	102	
301.87709	112	
303.27693	152	
303.42981	84	
306.80142	86	
307.10926	108	
307.80240	376	1+
308.95600	92	
309.06206	84	
309.86938	124	
309.99316	84	
310.83139	134	
310.86011	174	1+
310.87480	260	
310.91752	106	
311.02744	86	
312.19563	84	
312.86224	218	1+
314.81802	274	1+
316.03478	100	
316.78382	84	
316.99579	88	
317.02419	86	
318.59577	86	
318.88256	130	
319.08154	126	
319.10033	110	
319.71488	98	
319.82235	98	
320.12728	86	
321.95125	90	
322.12761	84	
324.28665	128	
325.89475	144	
326.89228	96	
327.30786	88	
328.05663	88	
329.82788	88	
329.87205	286	1+
329.88677	84	
333.07437	238	1+
334.60555	100	
334.80761	114	
335.04358	124	
335.11506	178	1+
335.20543	86	
337.08967	102	
339.09215	92	
END IONS

###FS:    #m/z: 507.84723 #charge 1+
###MS: 29
###MSMS: 32
BEGIN IONS
TITLE=Cmpd 24, +MS2(507.8472), 28.2-35.2eV, 0.7min #32
RTINSECONDS=39.64
SCANS=29,32
PEPMASS=507.84723	142524
CHARGE=1+
196.01562	466	1+
199.88677	146	
215.90113	290	1+
222.98219	136	
227.95793	136	
228.92208	146	
230.84934	146	
231.85294	136	
234.84486	140	
237.06053	148	
238.06493	468	1+
245.07537	262	1+
248.86223	188	
248.90247	154	
249.02764	290	1+
249.09593	264	1+
250.97178	304	1+
251.07102	340	1+
252.14607	150	
254.09320	162	
254.89705	230	
255.84338	168	1+
259.09455	144	
263.05766	144	
264.18590	194	1+
266.16700	158	
267.10734	342	
268.08978	200	
268.97592	202	
269.80492	174	1+
269.87884	196	
271.87368	420	1+
271.90468	278	1+
271.94508	152	
272.10989	228	1+
272.13203	272	
272.85476	364	
273.14565	156	1+
275.00489	134	
275.07509	218	
275.85451	132	
275.95096	158	
276.84365	302	1+
279.82569	236	1+
279.89870	236	1+
280.10802	214	1+
280.38595	304	1+
280.82615	202	1+
284.93686	406	1+
285.79703	134	
285.91356	168	
285.93878	346	1+
286.10467	210	1+
287.85205	162	
287.88987	158	
289.16562	224	1+
289.88371	976	1+
290.05554	192	1+
290.86666	516	
291.86818	254	
291.88669	244	
291.92871	242	1+
292.01899	168	1+
292.86524	192	
292.88677	280	
293.87262	1678	1+
293.91168	156	
294.97147	272	1+
295.14919	232	
295.97418	184	1+
296.85445	336	1+
297.80299	274	1+
298.79370	134	
298.85547	482	
299.84128	158	
299.88569	140	
302.13917	218	1+
303.95278	208	
305.38028	132	
305.79277	212	1+
305.86119	194	
306.87209	212	
306.96649	218	
307.89049	722	1+
308.00288	138	
308.14154	738	
308.29424	402	1+
308.37555	324	1+
308.79767	166	
308.87796	734	1+
309.15267	1452	1+
309.99281	266	1+
310.15813	1036	1+
310.90105	170	
311.88410	3540	1+
311.96794	250	1+
312.17669	700	
312.95187	144	
313.03295	180	
313.05105	140	
313.81613	138	
314.09686	150	
314.86771	272	
315.86265	782	1+
316.02185	168	1+
316.86355	556	1+
317.82186	146	
317.89202	194	
317.97835	162	
318.85833	198	
319.11402	150	
321.87645	166	1+
322.86615	152	
322.97307	228	1+
324.85799	640	1+
324.88967	182	
325.90121	662	1+
325.96977	276	1+
326.14924	250	1+
326.30254	154	1+
326.88381	896	1+
326.99562	150	
328.86703	340	1+
329.15946	402	1+
329.96321	202	
330.16384	314	1+
330.88023	202	
330.89943	310	1+
331.12034	184	1+
331.18676	200	1+
331.39608	270	1+
331.79783	180	1+
331.84490	176	
331.87589	190	
331.92512	140	
331.98238	178	1+
332.39915	212	1+
332.87428	940	1+
334.04669	234	1+
334.15732	134	
334.87444	132	
335.86221	158	
336.08413	238	1+
336.12442	136	
336.87661	542	1+
336.95050	188	
337.39622	256	1+
338.39690	166	1+
338.85450	246	1+
339.19605	122	1+
339.88101	240	1+
340.00531	152	
340.92321	154	
341.10915	146	
343.15632	170	1+
343.62273	140	1+
343.87549	298	1+
345.89491	200	1+
346.14529	214	1+
347.82551	208	1+
348.08327	190	1+
348.89243	136	
349.75990	224	1+
350.06726	238	1+
350.80082	272	1+
350.86083	192	1+
350.88818	752	1+
350.91080	322	1+
352.80553	200	1+
353.05296	570	1+
353.78573	148	
353.85143	418	
354.05687	448	1+
354.18072	144	
354.92046	206	1+
355.89342	276	
356.18297	240	
356.78545	142	
356.89534	488	1+
357.01603	148	
357.72792	280	1+
357.87599	150	
359.11753	292	1+
359.19186	214	1+
360.78952	216	1+
361.86483	144	
363.14017	264	
363.84041	492	1+
363.88427	296	1+
364.84312	358	1+
364.88776	184	1+
365.14382	198	1+
366.19201	228	1+
366.84148	780	1+
367.11679	134	
367.71298	768	1+
368.33804	250	1+
368.89909	370	1+
369.07638	162	
369.15501	204	1+
369.83683	288	
370.83996	162	
370.92738	148	
371.72814	178	
371.90361	536	1+
372.04362	140	
372.05466	232	1+
373.16644	210	1+
373.83284	216	
374.81685	310	1+
375.49579	136	1+
377.89779	196	
379.39034	270	1+
380.71747	254	
380.80161	192	1+
380.83232	274	1+
380.85635	656	1+
383.77417	252	1+
383.90238	218	1+
384.85011	1770	1+
385.03663	190	1+
386.80161	174	
387.91002	162	
388.03715	156	
388.16454	370	1+
388.38301	130	1+
388.85009	148	
389.14826	212	1+
389.20261	548	1+
389.71325	208	1+
390.11049	152	
390.84513	1124	
390.92137	134	
391.18916	140	
391.84409	718	
392.07182	268	
392.72839	148	
392.82961	822	1+
393.09506	232	
393.12158	134	1+
394.21010	172	
394.83289	434	1+
395.78529	254	
396.87191	140	
397.73605	388	1+
398.01755	166	1+
398.21016	320	1+
398.86990	164	
402.81867	174	1+
402.86765	1182	1+
403.87346	798	1+
404.12557	154	1+
404.98471	208	1+
405.72659	160	
405.78500	270	1+
405.86058	602	1+
405.98614	146	1+
406.17880	162	1+
406.75455	202	1+
407.72499	190	
407.86610	1374	
408.85196	2614	1+
408.90303	284	1+
409.72665	752	1+
410.08118	208	
410.83984	1604	1+
410.87152	442	1+
410.95199	188	1+
411.15112	190	
411.36920	208	1+
411.81325	508	
412.18496	282	1+
412.72794	390	
412.84192	1238	1+
413.07394	488	
413.86068	138	
415.14579	186	1+
415.19564	144	
416.84697	216	1+
416.87633	216	
417.81572	152	
419.73931	154	1+
419.85315	140	
421.88500	340	
422.78681	386	1+
422.88538	288	
423.21052	238	1+
423.87264	400	
424.88090	218	
425.87829	276	
426.11066	148	
426.86239	2222	1+
427.14517	276	1+
427.92545	122	1+
428.74990	496	1+
428.80338	158	
428.84927	1786	1+
428.88784	306	
429.73187	180	
429.98473	168	1+
430.74452	188	
430.88299	140	
430.98061	184	1+
431.86894	1144	1+
432.69229	158	1+
432.80793	146	
433.85442	254	
434.85539	556	1+
434.89267	302	1+
435.85923	408	1+
438.07125	230	1+
439.89294	454	1+
441.96008	172	1+
442.15177	166	
444.12414	202	1+
444.15618	172	
444.87480	4072	1+
445.74306	156	
446.22847	160	1+
446.78515	204	1+
449.12215	178	1+
449.87737	926	1+
450.08904	200	1+
450.21457	286	1+
450.74752	242	1+
451.21515	214	1+
451.78144	330	1+
452.88450	188	1+
457.90570	474	1+
461.18031	168	
462.88282	1042	1+
464.14625	228	1+
466.23642	226	1+
467.89104	1420	1+
468.79207	378	1+
469.35157	256	1+
469.89012	276	
474.76953	308	1+
476.41728	110	1+
477.02516	192	1+
478.75808	160	
480.71020	310	1+
481.71438	266	1+
484.09114	260	1+
485.89766	1008	1+
487.27305	212	1+
488.23633	156	
500.27435	136	
505.21794	204	1+
505.43484	214	1+
506.29324	154	1+
507.29423	98	1+
508.45961	146	1+
509.29795	176	1+
509.40114	198	1+
END IONS

###FS:    #m/z: 322.93117 #charge 1+
###MS: 33
###MSMS: 34
BEGIN IONS
TITLE=Cmpd 25, +MS2(322.9312), 28.0-35.0eV, 0.7min #34
RTINSECONDS=43.3335
SCANS=33-34
PEPMASS=322.93117	2069958
CHARGE=1+
182.06922	84	
190.01908	96	
191.87733	82	
192.89322	358	
194.02451	100	
198.87609	86	
201.04437	134	
201.86229	84	
204.00333	80	
204.53506	94	
205.95223	234	1+
205.97064	116	
207.97332	200	
208.95055	92	
209.94213	172	
210.90231	376	1+
211.08258	80	
212.89289	330	1+
213.09415	108	
215.89025	142	
216.35669	104	
216.89187	126	
217.05045	106	
217.86902	160	
218.00320	104	
220.58864	102	
220.85521	100	
220.86948	138	
221.54017	92	
222.94970	186	
223.96025	612	1+
224.89183	84	
225.90733	86	
227.83472	96	
229.02042	84	
229.93843	180	
230.85077	86	
230.89412	238	1+
230.92164	116	
231.39088	198	1+
233.04442	104	
233.06020	104	
234.88621	86	
235.82521	136	
236.05883	90	
236.08908	82	
238.06992	536	1+
238.93862	96	
239.10627	94	
239.24870	90	
239.88923	90	
239.90602	158	
240.04326	88	
240.83230	88	
240.94133	4208	
241.94327	2198	
242.81926	444	1+
242.94231	8608	1+
243.82145	370	1+
243.89296	80	
244.84975	82	
244.94000	2174	1+
244.97329	202	1+
247.96447	94	
248.90238	160	
248.94754	92	
249.81365	134	
250.04622	112	
250.65163	84	
250.84607	102	
250.95048	316	1+
250.99270	80	
251.52145	86	
251.89549	102	
251.92751	206	
252.82973	214	1+
254.91989	306	1+
255.17222	84	
255.92204	252	1+
256.03986	98	
257.79574	216	1+
258.99797	88	
260.13597	98	
261.89516	144	
262.83429	174	
265.05806	188	
265.21999	80	
265.85740	118	
266.12120	84	
266.82403	92	
266.84154	100	
266.93647	84	
267.81894	92	
268.00397	278	1+
268.41713	94	
268.59200	86	
268.95771	214	
269.87570	80	
271.85010	88	
271.86823	108	
272.84931	88	
273.79379	128	
274.85455	92	
275.04894	118	
275.81314	106	
276.37344	102	
276.84385	106	
276.86539	80	
277.07773	102	
277.83829	138	
278.04325	114	
278.85612	126	
278.98819	82	
279.09157	754	1+
280.16881	92	
280.92349	108	
281.29829	86	
282.05390	190	1+
283.09678	90	
283.79375	140	
283.86451	100	
284.29543	316	1+
284.87436	140	
285.38642	84	
285.42398	92	
286.84904	92	
287.00490	86	
287.81745	80	
288.20367	118	
288.99721	202	1+
289.37058	98	
289.79083	296	1+
289.80902	88	
289.87500	292	1+
290.43488	96	
290.85690	184	
291.80304	316	1+
293.06702	188	
293.93150	98	
294.03955	110	
294.27918	138	
294.85929	240	1+
295.89031	106	
296.58409	82	
297.83829	124	
297.89006	82	
298.97372	80	
299.78598	172	
304.95928	86	
305.80366	146	
305.87954	94	
306.79971	138	
306.87866	180	
307.21022	118	
307.80022	280	
307.82021	126	
307.88983	130	
308.29176	336	1+
308.87034	132	
309.81654	154	
309.91985	246	
310.31009	180	
310.87652	106	
310.89519	224	1+
311.13037	98	1+
311.30911	112	
311.86337	150	
312.02514	110	
312.27819	88	
312.79024	214	1+
313.02822	204	
317.14913	86	
317.87492	98	
318.76732	130	
319.82440	80	
323.20169	262	1+
323.23758	450	1+
323.89162	194	1+
324.13645	152	
324.20494	194	1+
326.89022	94	
327.41021	90	
327.82259	100	
327.87669	88	
END IONS

###FS:    #m/z: 340.94191 #charge 1+
###MS: 33
###MSMS: 35
BEGIN IONS
TITLE=Cmpd 26, +MS2(340.9419), 28.0-35.0eV, 0.8min #35
RTINSECONDS=44.1055
SCANS=33,35
PEPMASS=340.94191	889604
CHARGE=1+
68.51279	88	
189.86557	210	
190.93091	88	
196.88880	148	
198.99237	88	
201.44194	102	
205.94873	362	1+
206.82683	98	
207.97789	82	
209.94631	116	
210.90227	144	
213.09165	116	
213.50484	88	
213.87885	370	1+
213.93821	944	1+
215.88552	1076	1+
217.94012	82	
220.87470	88	
223.95790	102	
223.97753	102	
224.97775	212	
226.03095	82	
226.95060	92	
228.13330	92	
228.94104	140	
230.89110	274	
231.89091	224	
231.95041	1190	1+
233.89806	868	1+
234.00543	84	
235.89443	178	
236.02305	82	
238.12161	86	
239.65543	86	
240.83707	230	1+
240.94043	228	1+
241.12496	84	
244.83441	88	
244.89334	240	1+
244.96106	82	
245.87480	84	
246.94720	118	
246.97981	186	
248.89822	418	1+
248.98940	114	
249.96431	496	1+
251.00741	82	
251.92662	132	
251.95394	112	
252.84615	102	
253.34379	86	
253.91052	140	
254.00828	84	
254.39488	88	
254.96816	532	1+
255.07486	398	1+
256.85033	84	
256.96449	256	
257.08052	84	
257.19653	144	
257.40912	100	
258.66380	90	
258.84876	124	
258.87224	80	
259.85265	96	
260.83166	136	
261.84325	162	
262.84788	100	
263.39426	96	
264.00380	166	1+
264.07064	234	1+
264.84842	134	
265.80340	128	
266.86183	118	
267.83335	164	
267.95370	88	
268.78803	86	
268.83746	232	
269.00412	154	
269.07812	92	
271.55028	98	
271.84860	132	
272.91172	88	
272.93680	324	1+
273.92070	116	
274.41482	84	
274.80572	380	1+
275.08233	92	
275.80811	330	1+
276.85538	496	1+
276.94685	84	
277.96418	134	
278.84200	142	
280.10274	138	
280.84781	136	
280.96459	216	1+
281.00144	96	
281.04794	102	
281.41917	114	
282.41340	80	
284.17447	170	
284.80208	86	
284.85899	86	
284.88474	110	
284.94691	98	
285.09361	90	
286.92277	82	
286.94010	98	
287.80966	182	1+
288.89447	92	
288.97730	116	
290.85977	246	
290.93960	90	
291.13629	84	
291.24135	88	
291.47151	82	
291.87981	86	
292.89063	82	
293.02503	82	
293.27087	104	
294.27779	164	
295.87467	118	
295.93920	110	
296.84906	134	
296.86123	112	
296.97328	108	
297.84678	104	
297.97762	110	
298.02203	104	
298.81921	156	
299.06077	104	
299.80771	142	
301.79674	280	1+
302.83762	100	
304.02476	92	
305.58986	84	
305.87128	94	
306.26862	116	
306.88490	290	1+
307.31029	166	
307.80181	272	1+
308.28984	262	1+
308.87499	80	
309.01567	188	1+
309.52613	94	
310.29734	92	
310.87773	350	
311.86771	136	
312.84787	82	
313.88381	100	
314.04025	104	
314.45599	94	
314.88180	80	
316.87573	90	
322.76073	98	
324.12296	82	
324.28852	104	
324.46594	92	
324.90004	262	1+
326.13699	144	
328.19150	118	
328.88790	300	1+
329.87397	202	
330.81725	120	
332.98596	98	
333.14607	116	
333.97894	106	
334.28877	84	
334.90861	82	
336.32149	86	
338.87870	144	
341.44583	106	
341.55009	84	
342.17511	88	
342.87491	88	
344.82371	82	
345.28402	88	
346.32314	98	
END IONS

###FS:    #m/z: 336.94709 #charge 1+
###MS: 33
###MSMS: 36
BEGIN IONS
TITLE=Cmpd 27, +MS2(336.9471), 28.0-35.0eV, 0.8min #36
RTINSECONDS=44.878
SCANS=33,36
PEPMASS=336.94709	136690
CHARGE=1+
51.44864	100	
179.46222	92	
182.87276	108	
191.10241	86	
191.96595	88	
196.88297	130	
199.14622	86	
200.01020	96	
200.87944	126	
200.89674	102	
205.95030	168	1+
206.86837	84	
210.88130	102	
211.94574	2306	1+
212.87964	1320	1+
213.94023	1510	1+
214.89651	130	
215.88720	670	1+
215.93513	228	
217.88288	416	1+
220.85340	86	
221.18377	90	
222.97219	128	
223.95805	112	
223.97563	226	
224.94709	90	
227.82722	92	
227.95880	150	
228.89336	374	
229.95481	2222	1+
230.88999	2198	1+
231.95119	1232	1+
232.02006	94	
232.89418	544	1+
233.04619	90	
233.86989	90	
233.89844	460	1+
233.94855	252	
234.82867	112	
235.86464	398	1+
239.84325	152	1+
239.90615	88	
243.89764	86	
245.90167	88	
246.97293	130	
247.96575	536	1+
247.99049	100	
248.89967	1202	1+
249.82792	154	
249.96504	234	
250.83970	108	
250.95191	174	
250.99065	154	
251.07210	106	
251.43172	88	
251.83677	406	1+
251.97587	170	
252.48258	92	
252.97208	1640	
253.04418	98	
253.83755	104	
253.90849	314	
254.90625	158	
254.94257	152	
254.96779	594	
255.07503	804	1+
255.09413	98	
255.90159	176	
256.17016	88	
256.45860	96	
256.91539	334	
256.96454	164	
257.45649	88	
257.85421	110	
258.84204	166	
260.82941	346	1+
261.00435	86	
262.05630	232	1+
262.67627	92	
262.94753	136	
263.19548	110	
266.86167	228	1+
267.83961	862	1+
268.01492	88	
268.03904	90	
268.84084	562	1+
268.95893	146	
269.11628	94	
270.92475	86	
270.97874	194	
271.01533	100	
271.60486	92	
271.85209	140	
271.91662	174	
272.87108	160	
272.97807	208	
273.37642	98	
273.79381	90	
273.89468	102	
273.90964	144	
274.42703	92	
275.06219	168	
276.82812	132	
276.84116	130	
276.85974	280	
277.07573	140	
277.83374	92	
277.85693	122	
277.96407	320	1+
278.07708	138	
278.39368	100	
278.83722	440	
278.85547	94	
279.01191	108	
279.07229	94	
279.83573	322	
280.10083	92	
280.27399	144	
281.13259	198	1+
281.96377	92	
282.94004	92	
283.02678	152	1+
284.35844	108	
285.17295	90	
285.85049	284	
286.46425	116	
286.85159	652	
286.93203	84	
287.85183	372	
287.94808	84	
287.99122	102	
288.16640	102	
288.21821	92	
288.79917	90	
290.86017	116	
291.44643	86	
292.05535	98	
293.10931	182	
293.44123	84	
293.82012	90	
293.84977	156	
293.99762	256	
294.05610	106	
294.86345	104	
295.65426	96	
295.82504	142	
296.86193	230	1+
299.42211	90	
300.82161	86	
302.85258	86	
303.20623	108	
306.29802	234	1+
307.96247	106	
308.35860	100	
309.34494	98	
309.86241	310	1+
310.14888	130	
310.88143	94	
311.90226	122	
311.93964	160	
312.02478	92	
314.87745	154	
316.23262	206	1+
317.08111	92	
321.28954	104	
321.31091	126	
324.89288	124	
325.89540	174	
326.15245	122	
328.89234	232	1+
333.07415	128	
333.44727	84	
334.20224	94	
334.95811	92	
335.33770	88	
335.40772	90	
335.88713	122	
337.29264	94	
338.87284	136	
339.78031	140	
END IONS

###FS:    #m/z: 322.93104 #charge 1+
###MS: 37
###MSMS: 38
BEGIN IONS
TITLE=Cmpd 28, +MS2(322.9310), 28.0-35.0eV, 0.8min #38
RTINSECONDS=48.552
SCANS=37-38
PEPMASS=322.93104	1834574
CHARGE=1+
142.97252	80	
192.11203	84	
196.16950	164	
201.04481	188	
201.06915	90	
205.52860	94	
205.87003	80	
205.94925	88	
206.95014	126	
207.97301	96	
209.94782	100	
211.56098	92	
212.88501	376	1+
215.88904	254	
216.88951	138	
217.87080	126	
219.03072	80	
222.94856	112	
222.97141	84	
224.97373	122	
225.95354	84	
226.94293	110	
227.93145	160	
229.15257	106	
231.35297	90	
231.92655	98	
231.97365	82	
233.16067	144	
233.93383	88	
234.05217	84	
234.15086	128	
234.18373	86	
235.83061	92	
235.85351	92	
236.79898	86	
237.06363	90	
237.98155	80	
238.94085	212	
239.07666	182	
239.18022	86	
240.94225	3446	
241.93993	12252	1+
242.03738	84	
242.82567	104	
242.89316	86	
242.94218	8786	1+
243.16688	84	
244.88176	150	
244.94094	2100	1+
244.98616	104	
245.85701	94	
246.01526	90	
246.05963	86	
246.45084	90	
246.97703	116	
247.94116	172	1+
248.97307	86	
250.13485	94	
250.98795	88	
251.78767	194	1+
251.93728	80	
252.83066	272	1+
253.16275	98	
254.62130	82	
256.46049	100	
256.89747	172	
258.83081	204	
259.75691	90	
260.47819	86	
261.13814	150	
261.83190	116	
261.97428	82	
262.22400	116	
262.83584	158	
262.89208	250	1+
262.96897	110	
263.18218	80	
263.83046	262	1+
265.06055	114	
266.01937	156	
266.84244	86	
267.79536	114	
267.84016	182	1+
268.02952	98	
268.06928	90	
268.80737	82	
268.91951	96	
268.95528	140	
269.00510	116	
269.44201	100	
269.74023	94	
270.44677	94	
271.09741	80	
271.17948	146	
271.80558	146	
271.96444	140	
272.44328	92	
272.84713	142	
273.79258	298	1+
273.81177	136	
274.84714	140	
274.93116	108	
276.02003	92	
276.84683	206	
278.85725	216	1+
279.09356	886	1+
279.83596	84	
279.91590	82	
280.03535	80	
280.13689	86	
280.26225	132	
280.80841	108	
281.96940	202	1+
282.03783	84	
282.88419	80	
282.94595	82	
283.07204	174	
283.86630	148	
283.90048	90	
284.29289	476	1+
284.90877	142	
285.30784	94	
285.75188	80	
285.89428	88	
288.20145	276	
289.11724	112	
289.78988	332	1+
289.87889	130	
290.06255	94	
290.86486	162	
291.85998	334	1+
294.42113	90	
298.07258	92	
298.36704	88	
298.41561	90	
299.34128	94	
299.79043	258	1+
301.19677	96	
301.86304	130	
302.24561	86	
302.91474	82	
304.85840	118	
305.80213	202	1+
306.13337	136	
306.88864	176	
307.87413	200	1+
307.89612	136	
308.29347	140	
308.80166	126	
309.11463	140	1+
309.30441	452	1+
310.30943	382	1+
310.41928	86	
310.92212	238	1+
311.12256	80	
311.15346	92	
311.88329	184	
312.19344	80	
312.81503	126	
313.88601	122	
314.86216	156	1+
315.17525	82	
315.44756	82	
316.26589	92	
319.76314	80	
319.85742	92	
323.24096	396	1+
323.88171	96	
324.08236	114	
324.10733	86	
324.18489	80	
324.20759	264	
324.76712	82	
324.89534	134	
325.96287	94	
327.95431	80	
END IONS

###FS:    #m/z: 340.94177 #charge 1+
###MS: 37
###MSMS: 39
BEGIN IONS
TITLE=Cmpd 29, +MS2(340.9418), 28.0-35.0eV, 0.8min #39
RTINSECONDS=49.325
SCANS=37,39
PEPMASS=340.94177	737618
CHARGE=1+
181.38245	94	
189.86411	242	
192.92718	140	
195.86589	92	
204.90759	84	
208.86562	90	
208.90801	92	
208.95936	158	
210.89954	140	
210.93666	136	
211.94037	112	
212.87993	302	
213.87941	278	
213.94052	1034	1+
215.88705	942	1+
215.93930	160	
216.94012	86	
217.88733	88	
217.93700	188	
218.87972	166	
222.10888	90	
224.97511	124	
225.86896	84	
225.88718	94	
227.95625	142	
228.93897	146	
230.88810	196	
230.96179	126	
231.89193	520	1+
231.94973	630	1+
233.51516	92	
233.89845	984	1+
233.94590	274	
235.59475	96	
235.89193	256	
236.89853	108	
237.05148	128	
237.51023	102	
238.94473	100	
240.13628	114	
240.20476	92	
240.22971	184	
241.89981	92	
244.52694	84	
244.88424	86	
244.95649	92	
246.97524	304	
248.90208	148	
249.03997	228	
249.96200	182	
250.94160	106	
250.97438	164	1+
252.83101	148	1+
253.02121	84	
253.96158	102	
254.94361	96	
254.96416	644	1+
255.07615	320	1+
255.60989	90	
255.90855	170	
256.84861	120	
256.91143	136	
257.10409	96	
257.96316	136	
258.84467	184	
258.89156	156	
259.84533	264	1+
259.95974	86	
260.05194	86	
260.79517	96	
261.83743	248	
262.54094	84	
263.07055	96	
263.24784	106	
264.53021	94	
264.89587	90	
266.86623	164	
266.99936	110	
267.09922	82	
267.13331	90	
267.79954	140	
267.95533	144	
268.84411	164	
269.00426	114	
269.51074	104	
269.84403	202	
270.82396	102	
270.91543	142	1+
271.39071	92	
271.83381	90	
273.10068	88	
273.80831	126	
273.92042	288	1+
275.38188	96	
275.97326	150	
276.85699	422	1+
277.81584	116	
277.96751	176	
278.85490	232	
279.00586	180	1+
279.84705	532	1+
279.88076	176	1+
280.84894	342	1+
281.80043	174	1+
281.92673	84	
282.27939	138	
282.85205	128	
282.87130	258	1+
282.97230	126	
284.02691	230	1+
285.87553	232	1+
286.41626	92	
286.51822	84	
286.85389	132	
286.93627	86	
287.41781	110	
288.16876	86	
289.80936	84	
289.88151	112	
290.85707	186	
291.80690	156	
291.91825	108	
292.46613	96	
292.86053	208	1+
292.88119	124	
292.94511	106	
293.06409	92	
293.40333	92	
295.45547	84	
295.86821	158	
296.03507	124	
296.15886	84	
296.33113	92	
297.75222	82	
297.81153	118	
298.06805	150	
298.81960	94	
298.90800	88	
300.00333	98	
300.06189	114	
300.98085	126	
301.81280	150	
302.26912	82	
302.88017	102	
303.94560	114	
306.78902	92	
306.81286	142	
307.80223	110	
307.95317	90	
308.30698	134	
308.86344	124	
309.80703	92	
309.88817	132	
310.80924	264	1+
313.07272	82	
315.99983	82	
318.59800	88	
321.81963	94	
323.29883	110	
324.89357	276	1+
327.12364	104	
328.18811	152	
328.29224	84	
328.82429	140	
328.88565	110	
328.95780	188	1+
329.87377	148	
330.45832	92	
330.81661	210	
331.87890	236	1+
334.29316	88	
337.81374	82	
337.83169	82	
338.02154	82	
340.82428	100	
342.90338	196	1+
344.22431	94	
END IONS

###FS:    #m/z: 507.84686 #charge 1+
###MS: 37
###MSMS: 40
BEGIN IONS
TITLE=Cmpd 30, +MS2(507.8469), 28.2-35.2eV, 0.9min #40
RTINSECONDS=50.0975
SCANS=37,40
PEPMASS=507.84686	98474
CHARGE=1+
196.01636	126	
210.03132	198	
224.11765	208	
224.94699	164	
224.97587	298	
227.95691	142	
228.89573	160	
230.84937	216	1+
234.88363	136	
237.03911	158	
239.13585	126	
245.07645	322	1+
246.97088	132	
248.85421	200	1+
249.09267	134	
250.96881	266	1+
251.07657	420	1+
253.12187	158	1+
254.07267	170	
255.08849	176	1+
258.90708	182	
259.86482	330	1+
265.03606	206	
265.08738	194	
266.09274	130	
267.11520	176	1+
268.01568	144	
268.91118	156	
269.97664	140	
272.13298	154	
273.79611	268	1+
273.85599	258	
275.86554	164	
276.87856	204	1+
277.84691	186	
278.83218	250	
279.88721	188	1+
281.87174	256	1+
282.82750	140	
283.79556	164	1+
285.93901	128	
287.84174	142	
289.88547	428	1+
290.86424	606	1+
293.80532	136	1+
293.87274	1058	1+
293.96462	136	
294.13003	136	
296.85428	226	
297.80350	478	1+
298.85318	400	
299.09597	138	
300.09937	282	1+
300.85430	340	1+
300.99957	158	
302.88200	138	
302.90281	186	
303.16552	144	
303.86664	176	
303.97486	144	
305.86101	432	1+
306.02680	154	1+
307.89125	824	1+
307.96424	128	
308.14205	754	1+
308.98739	232	1+
309.88893	612	1+
310.15909	386	
310.79968	144	
311.16052	174	
311.79860	126	
311.88501	2364	1+
312.15189	244	1+
312.17720	778	1+
314.86587	532	
315.14030	138	
315.86286	572	1+
317.81873	206	1+
317.94782	158	
318.77515	142	
318.86031	282	
321.91244	152	
321.94153	138	
322.85580	244	
323.87199	160	
324.05148	146	1+
324.86113	326	1+
325.90212	450	1+
326.88519	334	
326.96675	146	
327.00749	196	1+
327.87884	194	
327.90392	238	
328.86918	242	
328.89899	138	
329.13840	168	
329.79504	212	1+
330.83326	182	
330.87786	154	
331.89342	676	1+
332.87570	1054	1+
332.89733	396	1+
334.87540	180	
334.90352	198	
335.03663	268	1+
335.84133	312	
335.88385	126	
336.12931	172	
336.87585	208	
336.98751	184	1+
337.87715	700	1+
337.90361	254	1+
338.39393	148	
338.87997	474	1+
340.10991	154	1+
340.86290	134	
341.02111	178	1+
341.22667	150	
342.86651	440	1+
343.39991	176	
346.89099	130	
348.14000	138	
348.90024	194	
348.91795	230	1+
349.75567	140	
349.89070	132	
350.89070	344	
351.85400	248	1+
351.87943	162	
351.89924	212	
352.77537	168	
352.91638	234	1+
353.85232	428	1+
354.88455	160	
355.03463	136	
355.06748	134	
355.88557	130	
359.12120	246	1+
360.15580	142	
362.37915	132	
363.36890	216	1+
365.03502	158	
366.03558	130	
366.18278	134	
366.84301	180	
367.70781	724	1+
367.75213	132	
367.84469	322	
368.90375	158	
369.76909	224	1+
369.83621	988	1+
370.15227	212	1+
371.13333	236	1+
371.72529	140	
371.90887	144	
372.38064	148	
372.90093	198	1+
373.31360	132	1+
373.71891	174	
374.12675	142	
374.72443	210	
374.81655	490	1+
376.88438	416	1+
380.71677	488	1+
380.73925	132	
380.86133	134	
381.10909	260	1+
381.72672	380	1+
382.71284	362	1+
382.78038	208	1+
383.71583	244	1+
384.46803	226	1+
384.85192	824	1+
384.89155	148	
386.11087	148	
386.84820	198	
387.39890	148	
387.72677	284	1+
387.84715	302	
388.84865	270	
389.19936	254	1+
389.92287	138	
390.84128	1578	1+
391.19985	238	1+
392.06897	126	
392.11316	126	
392.82576	668	
393.74592	172	
393.79026	414	1+
393.84181	622	1+
393.89826	306	1+
394.81913	134	
394.84108	416	1+
395.77774	216	1+
396.16207	146	
398.73245	278	
398.86858	228	1+
399.16205	192	1+
399.73280	160	
399.84622	228	1+
399.89950	286	1+
399.92774	274	1+
400.74275	136	
400.79267	208	
400.90335	286	1+
402.35303	210	1+
402.86727	966	1+
403.87225	658	1+
404.12229	238	1+
405.85492	492	1+
405.87530	366	1+
407.72872	146	
407.86780	1422	
408.74482	162	
408.85364	2012	1+
409.72640	390	1+
410.08567	132	
410.83977	1612	1+
411.11630	228	1+
412.73126	260	
412.84635	574	1+
413.87417	126	
414.86544	388	1+
415.86968	262	1+
417.82435	132	
418.76045	216	1+
421.74355	158	1+
421.88250	332	
421.90608	136	
422.01739	256	1+
422.89325	202	
423.86903	624	1+
423.97528	194	1+
424.21342	154	
424.89658	140	
425.87925	170	
426.15832	120	1+
426.86319	2024	1+
427.73524	962	1+
428.09041	150	
428.84712	2002	1+
428.88707	490	1+
429.16389	120	1+
429.79614	226	1+
429.81917	154	
430.73858	664	1+
431.86773	1120	1+
433.86422	182	
434.86142	124	
435.86415	206	
439.89403	528	1+
440.17206	124	1+
442.22567	186	1+
444.87277	3784	1+
445.74879	144	
448.75260	138	
449.87933	1158	1+
450.75615	232	1+
454.18655	142	
454.77432	200	1+
457.90600	772	1+
462.88404	1946	1+
463.19731	126	
466.81392	194	1+
467.88869	1962	1+
468.77941	158	
471.21243	162	
471.71252	144	
472.69311	170	1+
474.79413	166	
483.70243	154	
485.90218	986	1+
487.80121	264	
489.27705	184	
495.22979	128	
502.27210	322	1+
503.20497	182	1+
504.11358	168	1+
511.26206	158	
END IONS

###FS:    #m/z: 322.93119 #charge 1+
###MS: 41
###MSMS: 42
BEGIN IONS
TITLE=Cmpd 31, +MS2(322.9312), 28.0-35.0eV, 0.9min #42
RTINSECONDS=53.7755
SCANS=41-42
PEPMASS=322.93119	1815648
CHARGE=1+
188.87504	90	
192.89134	150	
194.99914	84	
197.88499	150	
198.02847	84	
199.43754	88	
203.96646	78	
204.00643	118	
205.94900	668	1+
205.97276	118	
208.57086	90	
210.18266	78	
212.87607	134	
212.88977	78	
213.93035	96	
219.02329	86	
219.89098	80	
221.04133	84	
221.89640	132	
222.95868	110	
223.45947	80	
223.82122	80	
223.95803	448	1+
225.90284	80	
227.86626	92	
227.93302	94	
228.91079	82	
230.89046	484	1+
230.90770	100	
231.02270	84	
232.58561	90	
233.16251	136	
233.86244	114	
235.79673	122	
237.93736	240	1+
238.03188	108	
238.82889	94	
238.94124	164	1+
239.08209	202	
239.84329	110	
240.79119	92	
240.94130	3724	
241.93998	13450	1+
242.90167	100	
242.94200	9022	1+
243.82230	96	
243.89947	100	
243.91478	106	
244.13348	102	
244.94026	3026	
245.03400	82	
246.50868	100	
246.97844	386	1+
247.69580	88	
248.83522	80	
248.89483	228	1+
249.04195	78	
249.96770	92	
250.47076	88	
250.92964	88	
251.00562	88	
252.07677	94	
252.22891	98	
252.82453	80	
255.80872	140	
255.96021	80	
256.03893	124	
256.94875	86	
257.78375	86	
257.79933	222	
258.93875	250	1+
258.97446	78	
260.04991	106	
260.48384	92	
260.83987	160	
261.00148	104	
261.17019	78	
261.83402	202	
262.89160	80	
263.05143	96	
263.97943	106	
265.85819	78	
265.90447	94	
266.84348	188	1+
266.86711	126	
266.88528	104	
267.37013	92	
267.79900	156	
267.97256	80	
268.96246	262	
269.18033	108	
269.80102	108	
271.17012	82	
271.25990	84	
271.84772	78	
272.35020	80	
273.79292	114	
274.82214	130	
276.32427	116	
276.63856	94	
276.80779	108	
276.82896	354	1+
276.85267	124	
279.09167	976	1+
279.79893	118	
279.81749	90	
279.84659	220	1+
280.02443	182	1+
280.78970	334	1+
281.83305	206	1+
281.97042	220	1+
282.07095	280	1+
283.04464	98	
284.29377	496	1+
286.92164	188	
287.80954	254	1+
288.37100	108	
288.85108	102	
289.78835	384	
289.87429	110	
291.23711	88	
292.26579	132	
292.44285	88	
292.82015	194	1+
292.84621	92	
293.85522	294	
294.17038	84	
294.27715	82	
294.89242	88	
295.14967	78	
295.87063	184	1+
296.84839	82	
297.06230	88	
297.82371	210	1+
299.78067	150	
299.80970	172	1+
299.85071	192	1+
300.88342	112	
301.29485	84	
302.24008	88	
302.88287	78	
303.72936	78	
303.94884	96	
304.88068	144	
304.90976	124	
305.80973	128	
306.88346	94	
307.79532	228	1+
307.88545	220	
308.29219	426	
308.87504	126	
308.89404	124	
309.80680	130	
310.17360	80	
310.31834	92	
310.72327	110	
310.87446	226	
311.35429	120	
311.43226	90	
311.86263	78	
311.88769	104	
312.87150	94	
313.81637	198	1+
315.79885	112	
315.88610	88	
316.03383	106	
316.06934	80	
318.90050	80	
319.08047	140	
321.82054	134	
321.96233	104	
322.04237	132	
323.77618	84	
324.22068	78	
324.89345	206	
325.90876	128	
327.29872	118	
327.82119	80	
END IONS

###FS:    #m/z: 340.94186 #charge 1+
###MS: 41
###MSMS: 43
BEGIN IONS
TITLE=Cmpd 32, +MS2(340.9419), 28.0-35.0eV, 0.9min #43
RTINSECONDS=54.5475
SCANS=41,43
PEPMASS=340.94186	716832
CHARGE=1+
188.94930	86	
189.86246	146	
191.86032	88	
191.95865	80	
203.89440	98	
205.95311	100	
207.87816	202	1+
210.93662	192	
213.87577	130	
213.94031	1438	1+
214.89656	124	
215.85791	96	
215.88642	546	1+
215.93739	278	
217.85850	136	
217.88255	528	1+
221.88946	290	1+
223.95958	162	
224.94331	86	
224.98136	104	
225.09426	128	
226.89404	134	
226.94875	310	1+
227.43092	84	
227.92909	96	
228.94353	162	
230.89233	230	
230.97393	84	
231.89073	798	1+
231.94954	1134	1+
233.89867	478	
234.88748	630	1+
235.86861	178	
235.89136	542	1+
235.94929	210	
237.06709	122	
237.79967	90	
238.04982	84	
239.95346	192	
240.23140	80	
243.83314	286	
243.88784	82	
244.04715	86	
244.96052	234	
246.68427	128	
246.97744	124	
248.80046	90	
249.89564	140	
249.95921	112	
250.17759	84	
250.93701	94	
250.99600	114	
253.42547	92	
253.52749	94	
253.83765	116	
254.35989	82	
254.90664	92	
254.93534	170	
254.96607	492	1+
255.07653	324	
255.78946	342	1+
256.07898	160	
256.92302	118	
256.96617	118	
257.06849	92	
257.13760	82	
257.96117	92	
258.84207	98	
258.94824	92	
259.07773	88	
259.86169	190	
259.96425	188	
260.83529	140	
260.90603	170	
262.02208	84	
263.05876	92	
264.07721	86	
265.04794	82	
266.85256	84	
267.08328	216	1+
267.14001	312	1+
268.11572	98	
268.84449	172	
269.41964	88	
269.52682	88	
269.83905	224	1+
270.60847	114	
271.91680	80	
272.53087	92	
272.92635	168	
272.94433	98	
273.79821	164	1+
274.36202	94	
274.86100	110	
274.89580	132	
274.91149	90	
275.85624	132	
276.85627	296	
276.92475	98	
277.80146	164	1+
278.10065	94	
278.85806	186	
278.87946	92	
278.96436	82	
279.86239	82	
279.96506	126	
280.04547	122	
280.39512	94	
281.05277	182	
281.83803	218	1+
282.27527	90	
282.46918	94	
283.45444	90	
288.52444	106	
289.79165	214	
289.88756	92	
290.85800	132	
293.80662	128	
293.84966	244	1+
293.87310	118	
296.05757	86	
296.22337	124	
296.59241	102	
296.86947	124	
296.97611	134	
297.78828	112	
297.80756	88	
298.43265	86	
298.58143	92	
299.86617	220	1+
300.81562	82	
301.51871	80	
301.91017	226	1+
302.17493	306	1+
302.85903	96	
304.81356	334	1+
304.92891	86	
307.28769	232	1+
307.30523	82	
307.80040	84	
308.79624	82	
310.80476	140	
310.87707	132	
310.91674	80	
311.86409	128	
313.02866	116	
313.87166	106	
314.17319	100	
315.75945	86	
316.83735	134	
318.04814	80	
318.83692	82	
319.87082	106	
323.24084	86	
324.11408	90	
324.37757	90	
324.85522	80	
324.89296	104	
324.96805	102	
326.90097	106	
327.24115	90	
327.65421	106	
327.79662	80	
328.12776	92	
328.89162	120	
329.32554	86	
329.87599	80	
329.89517	104	
330.81512	118	
339.01369	88	
339.29370	138	
341.27109	84	
342.11536	84	
342.97967	212	1+
344.44500	80	
END IONS

###FS:    #m/z: 363.95810 #charge 1+
###MS: 41
###MSMS: 44
BEGIN IONS
TITLE=Cmpd 33, +MS2(363.9581), 28.0-35.0eV, 1.0min #44
RTINSECONDS=55.32
SCANS=41,44
PEPMASS=363.95810	269302
CHARGE=1+
163.72714	86	
189.86343	724	1+
191.85755	438	1+
196.88373	134	
205.94883	174	
206.40063	84	
207.87246	274	1+
207.92785	88	
209.86931	126	
209.94322	852	
209.98489	86	
210.88324	144	
210.92377	88	
212.14886	88	
212.87959	2166	1+
212.93116	108	
214.89605	102	
216.41243	180	
222.95364	502	1+
224.94966	1158	1+
225.88839	302	1+
225.90376	90	
226.08277	84	
226.94809	6172	1+
226.97216	84	
227.05206	168	1+
227.93279	262	
228.89472	476	1+
228.94260	6262	1+
230.09408	98	
230.88910	4910	1+
232.02089	116	
232.90782	218	1+
234.88606	212	
235.49508	108	
237.17130	84	
237.53096	106	
238.06203	146	
238.80986	100	
238.94417	228	1+
239.66848	90	
239.97269	104	
240.06029	100	
240.84063	110	
240.90067	84	
240.94181	540	
240.96252	688	1+
241.03015	100	
241.94101	2118	1+
242.94342	1324	1+
243.83417	216	1+
243.96452	98	
244.87041	118	
244.95724	2464	1+
245.49954	114	
245.82097	140	
245.94360	96	
246.90530	128	
246.95339	3592	1+
247.03622	170	
248.03011	122	
248.80476	226	
248.90216	1628	1+
249.80091	216	
249.89470	458	1+
250.94450	150	
250.97100	322	
251.58780	100	
252.79774	142	
253.90589	268	
257.11970	116	
258.97531	258	
260.83408	128	
260.86205	90	
260.96804	376	1+
261.83275	124	
262.06185	162	
262.83753	196	1+
264.08214	94	
264.44659	110	
264.89821	382	1+
264.96015	96	
264.99955	94	
265.08732	132	
266.81326	582	1+
266.86385	92	
267.13819	134	
267.78537	128	
267.79766	110	
267.81101	452	1+
267.97408	434	
268.83790	150	
268.95619	128	
269.96967	472	1+
271.84666	88	
272.84199	180	
273.58970	86	
273.85239	152	
276.52009	92	
276.85403	416	1+
278.84047	84	
279.29389	96	
279.85572	106	
280.79214	870	1+
281.85850	158	
282.83300	352	1+
282.84610	492	1+
283.06100	84	
283.41702	202	1+
283.78938	402	1+
284.10314	96	
284.82610	114	
285.48193	88	
285.82379	92	
285.84649	460	
285.99684	104	
286.82519	88	
286.91950	144	
288.19837	96	1+
288.90087	84	
290.86345	136	
292.44289	84	
292.87081	338	1+
294.85090	112	
294.92585	228	1+
295.80471	406	1+
295.85785	116	
295.89486	90	
296.80902	340	1+
296.89865	96	
298.80258	1076	1+
299.92829	90	
300.80629	594	1+
301.41840	118	
301.86295	426	1+
302.80182	82	
302.88781	112	
303.81112	354	1+
303.85809	800	1+
304.94254	314	1+
306.79315	88	
306.95871	124	
308.30037	134	1+
308.80503	84	
308.86097	124	
309.41182	88	
310.12357	200	1+
310.88045	104	
310.99067	108	
311.05562	104	
311.81617	98	
311.86658	186	1+
312.38257	84	
312.79293	124	
312.91859	86	
313.42484	98	
314.82190	92	
315.28184	92	
316.23977	94	
316.81345	224	1+
316.88219	94	
317.86845	102	
317.90599	214	1+
318.79532	104	
318.93648	112	
319.82070	150	
319.87927	160	
320.14096	96	
321.82136	166	
321.86597	306	1+
322.07286	100	
322.12559	96	
322.33331	98	
322.91299	92	
323.79151	84	
324.02131	116	
324.32231	84	
324.75257	128	1+
324.87900	98	
325.18531	88	
326.87108	526	1+
328.89227	106	
329.28340	92	
329.31566	90	
330.44543	98	
334.74327	94	
336.94387	832	1+
336.98830	100	
337.09679	138	
338.00129	86	
338.77657	208	1+
338.89100	86	
339.83070	328	1+
341.00117	88	
341.82014	252	1+
342.90579	156	
347.03632	92	
348.85954	100	
349.32341	194	
350.76272	142	
352.88843	328	1+
357.32275	84	
357.71051	118	
360.73193	258	1+
360.96586	98	
361.28193	126	
362.35151	102	
362.73934	256	1+
362.82803	120	
364.87918	232	1+
367.86072	100	
END IONS

###FS:    #m/z: 363.95766 #charge 1+
###MS: 45
###MSMS: 46
BEGIN IONS
TITLE=Cmpd 34, +MS2(363.9577), 28.0-35.0eV, 1.0min #46
RTINSECONDS=58.9945
SCANS=45-46
PEPMASS=363.95766	239606
CHARGE=1+
147.84972	116	
179.43275	90	
182.86812	176	
187.86874	140	
187.93820	110	
189.86256	900	1+
191.85943	910	1+
196.88353	202	
200.89186	90	
205.87906	116	
207.87635	186	
207.90752	98	
208.94412	98	
209.94333	2588	1+
210.88294	750	1+
211.90391	86	
212.87949	4176	1+
213.93798	102	
214.12379	110	1+
216.41583	90	
219.02124	96	
222.95242	2106	1+
223.38429	88	
223.88697	104	
224.45547	92	
224.88611	100	
224.94906	3212	1+
224.97059	246	
225.89292	416	1+
226.14920	164	1+
226.89881	258	1+
226.94769	8172	1+
226.97286	286	
227.93411	216	
228.43370	104	
228.89428	1282	1+
228.94266	7650	1+
230.02156	92	
230.89008	6094	1+
232.88590	626	
233.40831	86	
233.96242	166	1+
234.88354	212	
240.00928	86	
240.07171	96	
240.94167	830	
240.96203	1598	1+
241.15345	92	
241.89462	120	
241.94343	414	
242.78861	86	
242.94215	1652	1+
242.95899	958	1+
243.83031	532	1+
244.95760	4930	1+
245.94007	330	
246.87514	94	
246.90849	278	1+
246.95365	4418	1+
247.43297	96	
247.87567	156	
248.80287	318	1+
248.90223	1714	1+
250.09437	144	1+
250.13100	92	
250.89786	396	1+
250.97082	360	
252.02414	142	
252.89026	172	
253.90473	86	
255.93276	230	1+
255.94739	120	
256.06171	92	
257.21802	110	
258.09924	90	
258.83306	128	
258.90245	156	
258.97535	430	1+
259.85038	90	
260.83186	336	1+
260.96907	1614	1+
262.39575	88	
262.85931	88	
263.17521	108	
263.94834	102	
263.97724	110	
264.06098	160	1+
264.79504	132	
264.81974	98	
264.91000	100	
264.96100	124	
264.98005	140	
265.44393	94	
265.81255	850	1+
265.97682	130	
266.81419	718	1+
267.13918	88	
267.64500	86	
267.84151	130	
267.97435	442	
268.14364	100	
268.79881	212	1+
268.96437	786	1+
268.97366	210	
269.97103	548	1+
270.84119	114	
271.47144	98	
271.84879	272	1+
271.87752	92	
271.91521	464	1+
275.90759	154	
275.98943	86	
276.85239	304	1+
278.79858	134	
279.10574	94	
280.10218	134	
280.79163	1264	1+
281.12160	180	
281.22613	102	
281.79341	832	1+
281.85984	212	
282.83552	182	
283.06853	208	
283.09579	288	1+
283.85403	276	
283.89196	92	
283.90836	94	
283.98197	190	
284.79689	138	
284.82861	138	
284.86611	122	
284.90922	140	
285.84559	250	
286.79867	140	
286.83924	290	1+
287.82410	86	
288.10231	86	
288.92599	86	
289.37520	94	1+
289.87975	146	
290.78745	134	
290.85761	92	
292.85660	220	1+
293.15525	126	
293.79915	110	
294.86071	98	
296.81280	300	
297.81073	126	
298.80304	1102	1+
299.87554	126	
300.84113	90	
300.86523	168	
301.80097	894	1+
301.86218	668	1+
301.99630	88	
302.88175	90	
303.85619	944	1+
303.94064	336	1+
304.12165	198	
304.81026	162	
305.00553	86	
305.07477	86	
305.82422	126	
305.89892	92	
306.00694	134	
307.28905	154	
307.78555	106	
307.89510	96	
308.79458	94	
308.87969	94	
309.81890	132	
309.86264	188	1+
311.60798	92	
312.15231	158	1+
314.14250	188	1+
316.81393	742	1+
318.87015	96	
318.94004	166	
319.81952	116	
319.86776	116	
319.93894	134	
321.11035	102	
321.44707	86	
321.81694	154	
321.86766	288	1+
322.82031	148	
322.93300	90	
323.14092	128	
324.89391	126	
325.90892	90	
326.87934	268	1+
328.99594	106	
329.32328	90	
329.86936	122	
330.82016	220	1+
330.87604	248	1+
332.32298	94	
333.94254	86	
336.94574	416	1+
336.97100	156	
339.83253	300	1+
340.94009	92	
342.11305	100	
344.30829	100	
344.84855	96	
348.71972	92	
351.88250	194	1+
360.17171	86	
360.32140	90	
361.89715	160	
366.78691	258	1+
366.99565	116	
368.83703	92	
END IONS

###FS:    #m/z: 507.84674 #charge 1+
###MS: 45
###MSMS: 47
BEGIN IONS
TITLE=Cmpd 35, +MS2(507.8467), 28.2-35.2eV, 1.0min #47
RTINSECONDS=59.7665
SCANS=45,47
PEPMASS=507.84674	99072
CHARGE=1+
196.01685	354	
224.97667	218	
232.89817	392	1+
236.01231	136	
249.09709	124	
251.07370	510	1+
258.87685	146	
261.87218	154	
261.97159	180	1+
266.16927	324	1+
266.97185	126	
267.90810	166	
270.80689	300	1+
272.79617	148	
272.85348	206	
278.83322	314	1+
278.86638	260	1+
279.97353	126	
280.83031	136	
282.13377	206	1+
282.94942	318	1+
283.97419	198	1+
284.08964	132	
287.85487	286	
288.86991	180	
289.03455	338	1+
289.88230	604	1+
290.12795	126	
290.86735	646	1+
293.87262	1558	1+
294.05379	126	
296.85605	190	
296.86936	174	
297.02336	140	1+
298.85445	308	1+
299.88177	126	
300.08625	202	1+
300.81713	158	
301.87810	160	
303.87028	154	
305.86714	246	
306.12483	160	
306.86511	124	
307.80196	222	1+
307.89166	322	
308.14580	1052	1+
308.87308	800	1+
310.34687	154	1+
310.85217	264	
311.03863	156	
311.16543	186	
311.88380	2102	1+
312.17582	584	1+
313.85700	152	
313.88422	594	1+
314.09302	132	
314.83578	134	
314.86464	996	1+
314.98941	182	1+
316.86340	324	1+
317.04675	156	
318.86020	178	
318.87953	122	
320.96547	166	1+
322.88905	134	
323.87638	182	
324.83255	258	1+
324.86344	316	
325.88204	122	
325.90299	440	
326.88335	1006	1+
327.89992	158	
329.06224	210	1+
330.17008	122	
330.82997	250	1+
330.87955	142	
332.75793	290	1+
332.87602	666	1+
332.90054	140	
333.90887	186	
334.87881	430	1+
335.84250	356	1+
335.93961	266	1+
336.01500	254	1+
336.88087	494	1+
337.83369	124	
341.15200	122	
342.77700	200	1+
342.89083	298	1+
343.87266	322	1+
344.85132	140	
347.76942	140	
348.83451	348	1+
348.89289	140	
349.14995	128	
349.75895	298	1+
350.75870	186	1+
350.82286	278	
350.88998	278	1+
350.91724	146	
350.98841	170	1+
352.91388	136	
353.04896	122	
353.78410	248	1+
353.85448	210	
354.04842	128	
355.89317	614	1+
356.84079	146	
357.84936	212	
357.89350	170	
358.18087	216	
358.87135	140	
361.86836	176	
362.86258	224	
363.13816	174	
363.83761	246	1+
365.77275	138	
365.87380	260	1+
366.84225	544	1+
366.87896	242	1+
366.90113	130	
367.71163	466	1+
367.77015	214	
367.90075	350	1+
368.79511	178	
369.73477	146	
369.83747	1008	1+
370.14923	220	
370.91345	282	1+
371.13468	244	1+
371.18813	126	
371.91817	176	1+
372.04214	134	
372.13847	206	1+
372.71901	474	1+
372.77916	142	
372.83930	170	
372.87301	262	1+
373.73983	160	
373.83073	230	1+
373.90380	172	
374.81316	296	
375.37557	204	1+
375.81297	148	
375.89493	154	
376.80311	158	1+
376.89171	160	
378.77327	230	1+
378.86455	138	
379.88448	160	
380.72291	470	1+
380.86212	122	
380.89834	266	
382.71643	440	1+
384.84937	1350	1+
385.83151	148	
386.90673	194	1+
387.40520	178	
387.72852	172	
387.84865	224	
388.38510	188	1+
388.84751	170	
389.17509	150	
389.20000	182	1+
389.71722	224	1+
389.91312	266	1+
390.18608	126	
390.84189	1636	1+
391.90532	128	
392.82772	798	1+
393.18638	152	
393.79764	140	
394.78554	416	1+
394.83535	202	
395.79007	254	1+
395.83182	126	
396.86440	160	
397.79366	138	
398.73122	930	1+
399.84743	180	
402.86591	784	1+
403.82859	128	
404.74029	172	1+
405.85971	358	
406.86284	222	
407.73532	128	
407.77361	332	1+
407.86780	762	
408.71863	302	1+
408.73956	148	
408.81817	162	
408.85225	1816	1+
408.89777	174	1+
409.87460	224	
410.26027	190	1+
410.83677	1194	1+
411.06298	164	
411.81430	142	
412.73266	214	
412.79658	168	1+
412.83249	146	
412.84673	152	
413.07610	210	
413.85858	126	
413.88326	138	
414.93511	134	
415.87291	264	1+
416.73499	264	1+
416.90914	238	1+
417.68629	158	
418.82535	192	
418.84506	132	
421.88459	250	
422.83195	202	
422.87860	202	
423.87011	340	
424.82363	602	1+
424.86478	206	
425.87356	144	
426.74540	126	
426.86310	1340	1+
427.73954	992	1+
428.08925	132	
428.84860	1764	1+
430.74290	314	
430.85809	1120	1+
430.89225	130	
431.73626	216	
433.86316	146	
433.91285	138	
434.08502	170	1+
434.89050	148	
437.80570	142	1+
438.86987	144	
439.89145	300	
440.21623	440	1+
440.86158	128	
440.89508	140	
441.22103	368	1+
441.88129	142	
444.87516	2816	1+
446.88099	686	1+
448.75288	322	1+
449.87573	510	1+
450.22431	92	1+
450.74896	394	
450.78101	136	
451.73601	154	
451.88190	182	
454.69548	134	
457.90303	430	1+
462.07217	282	1+
462.88453	1228	1+
465.89657	156	
467.88883	1052	1+
468.77629	266	1+
469.23594	138	
469.84554	158	1+
469.89090	222	
472.23366	200	1+
475.79413	122	
485.90126	954	1+
491.79911	134	
END IONS

###FS:    #m/z: 336.94682 #charge 1+
###MS: 45
###MSMS: 48
BEGIN IONS
TITLE=Cmpd 36, +MS2(336.9468), 28.0-35.0eV, 1.0min #48
RTINSECONDS=60.539
SCANS=45,48
PEPMASS=336.94682	88914
CHARGE=1+
60.14384	92	
108.49834	86	
189.86366	100	
192.89219	118	
202.99786	86	
205.88059	80	
205.95013	160	
208.98219	94	
210.88201	206	
211.88275	120	
211.94504	2698	1+
212.87887	958	1+
212.89962	120	
213.94085	1346	1+
214.88132	102	
214.89574	94	
215.88982	290	
216.88563	506	1+
217.97222	112	
219.43034	108	
221.96594	84	
222.99159	84	
223.97556	102	
226.89463	158	
227.04569	80	
227.92180	84	
228.67687	86	
228.89682	184	
229.89361	126	
229.95474	2156	1+
230.14861	92	1+
230.88935	1978	1+
231.95143	1000	
232.94397	80	
233.82396	328	1+
233.89853	262	1+
233.94633	164	
234.05581	78	
234.95431	102	
235.15994	100	
235.89777	162	
237.43434	102	
238.94297	94	
239.84346	94	
239.89585	86	
239.94805	88	
240.38744	78	
240.79160	140	
241.13082	80	
241.84345	212	
242.38448	102	
242.88442	82	
242.92434	106	
243.87255	82	
244.95154	164	
246.06352	100	
247.96646	682	
248.89987	632	1+
249.03955	126	
249.96173	294	
250.83151	98	
250.88907	84	
250.94942	84	
250.96732	176	
251.07355	84	
251.10798	80	
251.82872	110	
252.97156	1226	1+
253.09748	106	
253.85005	90	
253.90652	272	
254.06957	202	1+
254.90828	130	
254.96875	560	1+
255.04897	90	
255.83489	368	1+
255.92793	182	1+
256.01062	102	
256.08919	110	
256.34865	96	
256.85516	92	
256.91229	106	
256.95803	80	
257.84387	526	1+
257.90212	112	
258.91242	120	
259.48393	94	
260.85320	106	
260.86865	78	
262.05201	78	
262.95075	78	
263.81393	80	
263.82907	164	1+
264.04961	84	
264.87879	78	
264.90201	82	
264.92436	78	
265.01739	78	
265.08865	110	
266.79804	84	
266.89647	116	
267.90431	78	
268.02764	84	
268.79319	96	
268.84244	370	
268.93220	114	
268.95758	98	
269.80094	120	
269.84535	192	
269.99128	124	
270.83729	130	
270.85104	112	
270.98158	278	1+
271.91732	428	1+
272.97819	262	1+
273.79406	96	
274.86176	114	
275.85326	470	1+
275.86987	90	
275.88974	194	1+
277.01072	86	
277.11469	82	
277.83654	124	
278.04280	228	1+
278.83545	540	1+
279.09667	274	1+
279.13542	88	
279.79844	88	
280.70547	92	
282.88195	84	
283.08460	92	
285.84965	1406	1+
286.85165	1060	1+
288.95741	94	
289.41251	114	
290.85901	102	
291.10914	86	
291.87954	76	
292.86262	88	
293.08275	82	
293.86601	128	
295.57599	106	
295.89307	104	
296.15486	90	
296.33233	82	
296.93515	80	
297.97919	84	
298.83545	170	
298.86295	132	
299.06411	136	
300.86849	94	
301.91262	108	
302.81006	164	1+
304.86271	138	
306.42101	82	
308.87272	130	
308.88571	80	
309.03612	86	
309.41841	88	
309.77489	116	
309.91583	106	
310.87877	400	1+
311.86323	266	1+
315.16434	78	
315.81529	264	1+
316.89099	104	
321.35954	80	
323.90721	112	
324.38396	100	
325.83190	90	
326.25086	78	
326.90111	84	
328.89116	176	
329.86800	78	
331.82949	160	
332.84669	94	
332.89387	82	
336.82141	90	
337.90169	82	
341.40505	82	
342.20310	116	
END IONS

###FS:    #m/z: 363.95773 #charge 1+
###MS: 49
###MSMS: 50
BEGIN IONS
TITLE=Cmpd 37, +MS2(363.9577), 28.0-35.0eV, 1.1min #50
RTINSECONDS=64.218
SCANS=49-50
PEPMASS=363.95773	247328
CHARGE=1+
132.45112	100	
187.86824	122	
189.86406	734	1+
191.86016	570	
192.02549	92	
195.89320	104	
196.88340	354	1+
199.86164	104	
200.12834	90	
205.94869	352	1+
207.87338	416	
208.88407	268	
208.94398	100	
209.87755	792	1+
209.94454	1304	1+
210.03413	116	
210.88388	554	1+
210.93561	142	
212.87964	4830	1+
212.96148	134	1+
213.09075	96	
213.90298	128	
214.89172	352	1+
222.95283	2164	1+
223.05835	160	1+
223.89016	106	
224.94874	3038	1+
224.97695	180	
225.96963	150	
226.86818	258	1+
226.90162	158	
226.94826	9862	1+
227.93254	294	
228.89524	662	1+
228.94324	9474	1+
230.79369	130	
230.88995	5990	1+
230.94669	526	1+
232.88672	954	1+
232.90813	150	
233.03495	88	
233.96740	128	
234.88377	388	
235.11177	120	
235.85232	174	
235.99297	90	
236.89362	92	
238.94221	108	
240.94142	850	
240.96347	1860	1+
241.93995	2486	1+
242.94149	1630	1+
242.95970	1150	1+
242.98928	102	
243.83186	126	
244.06983	126	
244.82303	152	
244.95730	4100	1+
245.41480	98	
245.94116	152	
246.90532	286	1+
246.95396	5016	1+
247.80105	724	1+
247.85249	94	
248.80390	646	1+
248.90081	1992	1+
250.89652	280	
250.94294	116	
252.89302	138	
252.90852	114	
253.90709	832	1+
253.96058	102	
255.22913	92	
256.39166	90	
256.80973	130	
257.05864	88	
258.60665	94	
258.83331	432	1+
258.85350	92	
258.97455	530	1+
260.12055	130	
260.97008	1598	1+
261.44989	104	
261.48362	100	
262.83244	102	
262.85042	168	
262.96822	310	
263.07286	200	1+
263.97620	134	
264.85790	96	
264.96414	98	
265.97701	306	
266.81221	418	1+
266.96106	144	
266.98059	156	
267.01577	122	
267.78577	314	1+
267.97453	410	
268.40928	96	
268.95626	150	
269.38161	90	
269.97039	892	1+
271.80578	142	
271.84865	148	
272.64198	100	
273.01535	102	
274.15084	98	
276.09149	108	
276.80946	212	
276.85623	92	
277.09461	218	1+
278.79812	280	
278.85385	132	
279.39044	90	
279.41103	98	
279.44563	106	
279.79776	142	
280.79509	640	1+
281.81958	248	1+
281.85559	136	
281.86965	92	
281.89061	132	
281.91256	92	
281.99002	210	
282.78630	408	1+
282.82716	148	1+
282.89496	184	1+
282.97213	118	
283.10155	202	1+
283.78951	348	1+
283.85395	444	1+
283.98701	154	
284.07494	104	
284.16541	94	1+
284.84226	104	
284.98736	168	
285.79614	162	1+
285.83102	304	1+
285.84755	358	
285.88616	148	
285.98228	142	
286.91352	94	
287.17735	100	
287.41470	104	
288.40223	124	
289.91501	122	
290.78837	172	
291.90488	164	
292.89877	106	
293.11937	244	1+
293.87979	140	
293.91961	102	
294.08688	126	
294.19626	158	
294.36552	102	
294.85558	326	1+
294.92873	178	1+
296.81110	376	
297.80338	1570	1+
298.80540	1338	1+
298.87835	152	
300.05545	88	
300.34479	94	
300.80340	372	
301.07112	88	
301.79827	860	1+
301.86556	516	1+
302.95757	98	
303.85599	730	1+
304.44688	94	
304.81348	254	1+
304.97413	96	
306.74088	174	1+
307.36755	106	
307.93617	92	
308.01444	200	1+
308.14242	112	
308.29526	370	1+
308.86932	354	1+
309.07695	102	
315.84011	92	
315.95606	96	
316.07987	112	
316.10664	98	
316.81557	314	
317.81538	204	
317.87406	118	
318.81172	320	1+
318.82814	106	
318.88401	152	
319.81718	232	1+
321.81798	414	1+
321.86644	226	
322.92920	140	
323.88116	134	
324.01783	148	
324.82092	126	
324.88517	120	
325.81344	212	1+
325.87237	468	1+
326.87664	402	1+
326.95433	90	
327.06041	108	
329.07296	110	
329.87720	132	
330.14052	106	
331.37427	94	
333.57534	108	
336.94654	372	1+
339.03811	106	
339.82679	484	1+
340.93775	158	
343.90837	126	
349.31763	104	
354.94987	106	
357.10224	92	
357.16599	146	
367.34013	168	
367.77996	112	
367.89805	158	
END IONS

###FS:    #m/z: 507.84685 #charge 1+
###MS: 49
###MSMS: 51
BEGIN IONS
TITLE=Cmpd 38, +MS2(507.8468), 28.2-35.2eV, 1.1min #51
RTINSECONDS=64.998
SCANS=49,51
PEPMASS=507.84685	98828
CHARGE=1+
196.01350	176	
198.03366	164	
199.88953	144	
213.88491	276	1+
214.03256	130	
224.97666	202	
236.81600	146	
246.97508	284	
248.89920	166	
250.90857	150	
252.89159	214	
254.13308	124	
256.09675	136	
256.93303	138	
258.09857	220	1+
264.92366	162	
266.86566	324	1+
268.11033	166	
268.93922	132	
269.78569	128	
272.17311	170	
272.85192	486	1+
272.87649	156	
273.88838	138	
274.80483	134	
275.82730	192	
278.83756	274	1+
280.79642	254	1+
280.92781	160	1+
281.08649	132	
281.38610	156	
281.96374	300	1+
283.81559	128	
284.81349	138	1+
284.88035	184	
285.85466	150	
286.86758	130	
287.85267	552	
288.15508	236	1+
288.87247	180	
288.89138	152	
289.88085	538	
290.86473	286	
291.87962	236	
292.86109	142	
292.88330	132	
293.87262	1164	1+
293.89254	140	
294.96000	130	
296.80096	314	1+
296.85625	280	
297.80458	274	1+
297.84872	522	1+
298.78632	206	1+
298.84953	350	1+
300.84727	284	1+
300.92210	138	
302.09881	208	1+
302.79314	196	1+
302.83703	122	
302.88152	142	
303.87087	546	1+
305.86441	886	
306.11898	132	
307.88982	1350	1+
307.97542	222	1+
308.01984	158	1+
308.14108	770	1+
308.87271	1104	1+
309.93085	124	1+
310.15835	430	1+
310.87720	320	
311.88421	2698	1+
312.17903	666	1+
314.86643	926	1+
316.86519	498	1+
316.88415	162	1+
317.82428	336	1+
318.86291	244	1+
318.88169	176	
318.94138	152	
319.98512	232	1+
320.89276	202	
321.86352	122	
321.90872	128	
322.85615	134	
323.87101	794	1+
324.90009	230	
325.77011	250	1+
325.90081	508	
326.88700	1338	1+
328.08032	156	
328.87302	546	1+
330.82881	134	
330.87947	332	1+
332.87576	668	1+
333.17479	126	1+
333.89500	148	
335.86425	138	
337.04318	128	
337.88076	206	
338.39361	212	1+
338.70896	174	1+
338.87423	154	1+
338.91203	128	
341.86459	214	1+
342.78488	260	1+
342.88802	180	
342.91139	224	1+
345.80977	126	
345.90675	234	
346.09812	204	1+
346.81847	158	
346.85338	138	
348.77859	122	
348.90976	148	
349.76567	278	1+
350.83678	234	1+
350.88791	274	
351.77501	148	
351.85943	216	
351.88590	198	
352.17065	198	1+
352.84561	536	1+
352.88619	138	
352.91104	218	1+
353.89368	120	
356.81095	266	1+
358.02114	204	1+
359.89170	306	1+
361.86748	136	
363.87224	174	
366.74295	148	
366.84461	214	
366.90085	138	
367.71168	564	1+
367.84403	168	
367.91116	198	
368.11368	242	1+
368.79549	192	1+
368.90294	250	
369.70567	132	
369.73245	172	1+
369.83598	760	1+
369.90661	174	
370.78455	124	
371.83131	242	
372.84723	160	
373.36188	186	
373.71990	176	
373.83467	178	
373.90661	144	1+
374.81461	168	
374.87082	262	
375.72693	170	
375.81238	258	1+
376.88790	190	
379.88121	178	
380.72142	700	1+
381.84238	180	
383.71958	166	
383.77833	358	1+
384.84965	1260	1+
384.90713	252	1+
385.81661	338	1+
387.19739	144	
387.72294	140	
387.84739	488	1+
388.79516	164	
389.20181	226	1+
389.71133	204	
390.72125	144	
390.78673	154	1+
390.84250	1466	1+
392.82820	928	1+
394.83061	262	1+
398.73054	474	
399.71131	320	
399.80855	126	
399.85251	184	
400.72702	162	
400.86789	172	
402.74964	178	1+
403.87285	648	1+
405.77899	230	
405.85893	982	1+
406.80244	126	
407.72504	184	
407.86943	888	
408.85348	2176	1+
409.72272	222	
410.73032	238	
410.83636	1200	1+
411.74363	128	
411.81437	186	
412.72535	278	1+
412.84284	434	
413.06910	154	
413.86631	184	1+
413.88714	154	
417.86973	148	
418.69857	142	
418.73495	124	
420.88468	140	
421.88134	406	
422.18729	152	1+
422.83494	120	
423.86916	764	1+
425.75232	276	
426.00493	156	
426.74695	142	
426.86342	644	
426.94488	162	
427.73188	628	1+
427.86278	376	
428.68294	126	
428.85083	782	
429.72477	140	
429.84849	382	
430.74718	330	1+
430.86456	1078	1+
431.00388	110	1+
431.69047	168	
433.85469	684	1+
435.18215	288	1+
439.25959	162	1+
439.89895	166	
441.22104	224	
442.87717	322	1+
442.92352	124	
444.77247	164	
444.87360	3528	1+
445.74720	164	
446.74223	202	
447.70853	158	
447.74846	126	
448.75853	250	
448.81869	244	1+
449.87928	810	1+
450.75329	264	1+
451.86848	552	1+
454.17096	132	
455.18884	204	1+
456.69731	146	
457.76887	128	
457.90468	472	1+
462.88732	656	1+
464.88940	432	1+
465.71871	180	
467.88921	2046	1+
469.09295	162	1+
473.86812	168	
485.89918	1360	1+
488.26997	328	1+
503.31174	164	1+
503.39895	156	1+
508.92065	162	
END IONS

###FS:    #m/z: 336.94661 #charge 1+
###MS: 49
###MSMS: 52
BEGIN IONS
TITLE=Cmpd 39, +MS2(336.9466), 28.0-35.0eV, 1.1min #52
RTINSECONDS=65.77
SCANS=49,52
PEPMASS=336.94661	89326
CHARGE=1+
179.88546	88	
182.86514	94	
191.98777	88	
196.88380	264	1+
205.90885	76	
205.95204	200	
206.01110	86	
207.97484	124	
208.89555	82	
209.88542	142	
209.94509	204	
210.02928	84	
211.88360	100	
211.94583	2648	1+
212.87923	1056	1+
213.94041	1250	1+
214.58452	106	
214.88146	378	1+
215.93858	288	
217.88548	328	
219.86890	86	
221.86699	78	
222.42002	84	
223.40566	104	
223.96093	190	
224.97598	152	
225.94695	330	1+
226.40045	90	
227.78828	84	
227.90063	98	
228.04223	92	
228.89333	344	1+
229.12279	76	
229.85563	122	
229.95579	2238	
230.88897	2264	1+
231.11015	102	
231.82766	92	
231.95081	858	
231.99802	82	
232.82479	334	1+
233.90083	366	1+
233.95101	238	
234.63686	86	
235.86878	80	
235.89474	184	
237.06373	84	
237.42860	88	
237.82979	84	
240.84624	196	1+
240.94004	76	
241.19180	100	
241.98381	94	
245.90119	160	
246.97946	102	
247.03906	100	
247.96736	872	1+
248.57778	78	
248.90089	666	1+
249.08137	88	
249.99621	106	
250.72964	88	
250.83257	524	1+
250.94886	92	
251.85995	100	
251.91336	170	
252.07642	76	
252.23064	76	
252.97211	2308	1+
253.09027	186	
253.90344	476	1+
254.09093	106	
254.96536	1010	1+
255.07392	472	1+
255.84242	190	
256.27812	78	
256.38791	94	
256.46662	94	
256.88811	102	
256.94261	76	
256.96497	158	
257.80032	82	
257.85204	100	
258.84822	118	
259.80977	96	
260.08183	76	
261.08085	80	
261.97829	78	
264.86104	304	1+
265.95831	84	
266.91030	88	
267.83936	520	1+
268.91688	230	1+
269.86158	96	
270.85171	180	
270.98026	218	1+
271.84521	78	
272.84914	108	
272.91599	164	1+
272.97601	102	
274.53902	88	
274.85683	88	
275.09876	84	
275.86397	146	
275.97515	92	
276.73243	80	
276.85321	258	
277.83323	144	
277.86510	132	
277.88638	128	
278.42025	80	
278.80781	102	
278.83605	322	
279.79293	130	
279.83556	200	
279.86183	96	
280.26045	82	
280.79362	126	
280.99766	84	
281.85265	108	
281.88558	82	
283.04735	80	
283.09912	88	
283.81492	78	
284.80856	110	
285.85097	132	
285.99508	84	
286.79406	86	
286.85229	596	1+
286.90884	80	
287.79778	82	
287.85459	460	1+
288.81724	98	
291.86570	162	
292.10926	82	
292.88832	100	
293.10377	106	
293.12149	116	
293.87476	80	
294.10219	86	
294.36324	80	
294.87202	80	
295.99023	76	
297.87964	88	
298.08066	80	
302.90013	84	
303.82662	76	
304.87701	238	1+
305.22692	76	
306.30080	76	
307.42807	88	
307.73061	110	
307.80981	120	
308.86383	92	
309.81610	78	
310.01001	144	1+
310.84585	200	1+
310.87662	502	1+
311.58804	100	
311.75359	76	
312.96871	106	
315.28207	92	
316.10880	90	
316.81849	84	
318.34396	78	
318.56951	82	
321.03137	84	
324.42812	90	
324.90134	196	1+
328.19006	166	1+
329.87029	78	
330.76471	88	
330.81707	132	
333.81082	78	
334.12965	94	
335.91843	84	
336.17444	88	
336.77438	90	
337.73471	76	
339.56753	88	
342.41967	104	
END IONS

###FS:    #m/z: 322.93101 #charge 1+
###MS: 53
###MSMS: 54
BEGIN IONS
TITLE=Cmpd 40, +MS2(322.9310), 28.0-35.0eV, 1.2min #54
RTINSECONDS=69.449
SCANS=53-54
PEPMASS=322.93101	1945928
CHARGE=1+
51.15570	78	
157.64313	80	
181.86864	80	
187.93612	100	
190.92766	76	
191.96048	80	
192.88932	100	
194.88749	78	
195.01786	74	
196.88092	198	
197.89020	76	
201.04133	122	
203.94975	244	1+
204.90078	78	
207.97566	92	
209.86601	76	
210.89913	108	
211.88761	96	
212.88264	74	
214.12976	90	
215.88237	74	
216.13251	82	
216.93834	104	
222.82116	88	
222.95109	112	
222.97339	88	
225.90027	96	
227.95159	186	
228.91448	144	
230.83037	144	
230.88975	116	
231.89300	230	1+
233.67084	92	
233.81930	78	
233.96032	76	
235.88360	82	
235.89816	286	1+
237.93611	76	
238.88411	84	
238.93972	178	
239.07988	232	1+
239.85185	88	
240.81796	106	
240.86587	74	
240.94128	3532	
241.94182	2742	
241.96845	100	
242.89900	74	
242.94225	8888	1+
243.82358	102	
243.98424	74	
244.05284	86	
244.40997	74	
244.93954	1880	1+
244.98585	92	
245.06288	76	
245.39762	82	
245.81914	74	
246.04400	76	
246.36992	80	
246.97666	472	1+
247.01032	100	
250.15051	76	
250.82501	74	
250.90107	96	
250.94595	162	
251.33453	78	
251.78937	166	
251.93277	96	
254.01046	98	
254.52559	86	
255.77684	104	
256.86780	80	
256.89892	178	
257.80677	158	
257.85086	88	
258.80007	288	
260.12524	80	
260.83136	540	1+
260.85443	160	
261.82959	438	1+
262.34203	84	
262.89078	74	
263.17426	96	
264.91217	100	
264.92812	86	
265.05780	188	1+
265.08933	114	
266.20868	76	
266.85145	128	
266.95052	86	
267.41800	114	
269.79697	100	
269.84720	86	
269.87950	84	
270.80809	72	
271.87844	80	
272.43330	74	
272.90567	76	
274.86922	84	
274.90114	82	
275.81536	150	
275.92164	104	
275.99556	86	
276.81439	126	
276.85382	226	1+
279.09011	744	1+
279.11344	78	
279.84822	92	
279.95922	316	1+
280.26162	80	
280.83305	186	
280.96335	232	1+
281.09677	212	1+
281.94169	88	
282.08514	126	
282.28227	444	1+
282.35773	78	
283.28529	356	1+
283.61973	108	
284.07514	78	
284.85205	114	
284.90123	90	
285.86733	100	
286.40393	76	
286.79049	72	
286.82380	86	
286.91727	94	
286.94853	74	
287.13579	84	
288.20359	168	
289.79441	106	
289.87141	132	
290.86145	102	
291.81369	108	
292.40105	84	
292.86190	184	1+
292.88223	86	
295.87893	100	
297.83520	92	
298.92504	80	
299.78001	456	
300.65778	84	
301.85981	80	
301.87848	222	1+
302.24830	122	
302.81496	106	
303.42154	96	
303.82585	102	
303.87965	342	1+
305.05973	90	
305.91667	76	
306.28132	88	
306.81125	154	
307.31386	74	
307.79679	110	
308.95215	80	
309.80097	182	1+
309.98424	86	
311.86401	106	
311.98108	94	
312.83711	142	
315.10103	78	
315.86373	208	1+
316.40139	90	
317.14453	76	
318.94016	94	
320.01110	74	
320.83058	176	1+
320.87451	188	1+
321.38776	80	
324.86411	78	
324.89137	334	1+
325.29122	80	
327.96762	90	
END IONS

###FS:    #m/z: 340.94176 #charge 1+
###MS: 53
###MSMS: 55
BEGIN IONS
TITLE=Cmpd 41, +MS2(340.9418), 28.0-35.0eV, 1.2min #55
RTINSECONDS=70.2215
SCANS=53,55
PEPMASS=340.94176	713330
CHARGE=1+
184.88848	76	
185.88144	76	
190.86661	86	
192.92992	186	
202.03166	102	
205.94738	296	1+
210.93757	314	
212.88088	128	
213.88050	202	
213.94040	990	1+
214.88355	952	1+
215.88769	792	1+
215.93760	80	
216.91109	88	
217.88375	268	1+
222.37978	96	
222.94944	82	
223.96175	130	
224.84073	84	
224.96346	78	
226.89583	84	
226.94536	108	
228.83838	76	
228.89632	120	
228.93873	136	
229.95804	80	
230.89005	540	1+
231.95094	722	1+
233.89630	634	1+
233.94617	368	
235.07902	84	
236.99997	108	
237.06550	78	
237.83928	216	1+
238.88867	82	
240.23333	198	1+
240.83733	100	
240.85035	116	
242.83903	128	
242.89976	104	
242.94051	90	
243.83137	388	1+
243.92635	82	
244.37163	86	
244.86330	104	
245.96529	76	
246.97197	120	
249.96209	354	1+
250.89298	132	
250.98924	96	
251.95909	146	
253.10135	92	
253.83088	136	
253.97712	94	
254.55688	110	
254.92712	100	
254.96708	318	
255.07496	134	
255.97251	164	
256.02223	118	
256.07534	76	
256.89737	94	
256.91443	198	
256.96347	132	
257.00588	76	
257.52941	94	
257.80430	148	1+
257.84217	518	1+
257.96519	106	
258.84651	452	1+
258.91093	114	
258.95790	208	1+
260.83434	430	1+
260.93124	88	
264.79463	78	
264.84238	308	1+
265.87028	84	
266.87625	94	
267.13737	140	
267.84561	78	
268.83910	120	
269.42211	76	
270.06920	76	
270.83679	88	
271.92523	274	1+
273.79238	112	
274.04894	84	
274.43928	102	
274.49027	90	
274.89555	106	
275.05836	88	
275.85215	702	1+
276.42418	78	
276.99841	100	
277.15752	78	
277.47455	82	
277.90671	156	
278.84639	262	
279.84976	204	
280.85008	314	
280.90521	124	
281.05753	100	
281.87064	122	
281.89802	76	
282.17841	80	
282.42580	82	
282.98549	94	
283.85994	100	
284.80994	96	
285.45702	84	
286.55350	102	
287.81114	128	
288.85680	122	
289.78649	134	
289.80964	76	
291.44645	88	
291.79877	150	
291.91685	96	
292.07561	78	
293.43947	102	
294.86750	294	1+
294.94581	138	
295.91580	96	
296.81239	116	
297.38180	100	
297.79167	118	
297.94011	88	
298.79117	76	
298.85143	74	
298.92722	82	
299.17164	78	
299.87628	200	
301.86051	172	
301.88125	88	
302.86128	78	
302.94457	80	
303.44702	80	
303.88486	248	1+
304.87091	128	
304.91921	216	1+
304.94828	88	
305.87533	82	
306.87936	76	
307.78312	74	
307.80237	364	1+
308.86770	76	
308.93679	76	
309.87433	354	1+
310.61420	92	
310.88927	94	
311.80266	298	1+
312.87084	112	
313.87800	144	
315.68124	92	
315.90807	80	
319.71258	78	
321.04641	90	
321.74030	106	
324.02126	78	
324.28454	78	
324.93952	84	
326.14654	76	
326.83482	76	
326.87892	84	
326.93007	78	
328.88454	122	
328.90224	76	
329.86997	118	
330.80726	104	
330.82245	76	
331.88012	150	
333.80645	78	
337.82995	118	
338.95814	112	
344.19675	84	
344.41753	96	
END IONS

###FS:    #m/z: 507.84708 #charge 1+
###MS: 53
###MSMS: 56
BEGIN IONS
TITLE=Cmpd 42, +MS2(507.8471), 28.2-35.2eV, 1.2min #56
RTINSECONDS=70.9935
SCANS=53,56
PEPMASS=507.84708	140778
CHARGE=1+
196.01504	216	1+
198.89292	170	
199.89144	130	
211.87927	144	
214.88664	310	
223.97615	170	
224.04723	168	
224.97976	128	
225.88796	132	
230.89396	186	
232.89611	320	1+
240.07776	192	
245.07783	152	
250.91191	246	1+
250.97232	196	
252.14305	150	
252.96901	170	
254.09573	142	
257.89529	140	
259.01712	126	
263.85563	140	
267.99866	180	
268.10763	134	
270.47884	126	
270.80711	138	
270.86059	170	
271.86355	146	
272.13142	160	
272.88702	204	1+
275.07652	236	1+
275.84798	156	
278.83664	128	
279.83280	300	1+
280.39217	168	
281.87691	354	1+
282.96700	130	
287.85445	1102	1+
289.03751	172	
289.88105	306	
290.13004	322	1+
290.86742	352	1+
293.87326	1398	1+
294.89770	148	
294.96297	186	1+
294.97397	170	1+
295.00946	226	1+
295.10351	164	
295.15074	150	
296.08082	172	1+
296.85778	342	1+
297.87833	258	1+
298.80702	156	
300.86903	156	
301.37262	134	
301.84774	226	
303.86578	826	1+
304.80942	130	
305.86295	2058	1+
306.13097	232	1+
307.89062	616	
308.14095	854	1+
308.87139	1260	1+
308.90771	152	
309.89107	222	
310.15681	614	1+
310.37792	174	
311.88396	2480	1+
312.17620	408	
313.17954	180	
313.80514	142	
313.88605	686	1+
314.86606	1124	1+
316.87223	184	
317.77911	186	1+
318.86003	254	1+
318.93474	260	
319.76043	124	1+
322.86410	198	
322.88506	198	
323.85753	498	1+
323.87625	180	
323.92036	138	
324.86157	414	1+
324.90487	428	1+
326.88259	3360	1+
328.76991	208	1+
330.82996	232	
330.88747	214	
330.92154	166	
331.88268	268	
332.87428	818	1+
332.90213	168	
334.82204	250	1+
335.88964	128	
337.88277	566	1+
338.87013	272	1+
340.11591	244	1+
340.92538	140	
341.72422	114	1+
342.87899	126	
343.86831	178	1+
344.89291	148	
345.82040	190	
347.77479	142	
348.76930	152	
348.83668	128	
348.89132	226	1+
350.88666	868	1+
351.85402	164	
352.77164	222	
352.91631	274	1+
353.79138	228	1+
353.85474	276	
353.89526	136	
355.37722	172	
355.89328	546	1+
356.37039	168	
357.73498	144	
359.88338	194	1+
360.37471	146	
360.40942	152	
360.76026	136	
363.17736	150	
363.86637	136	
365.76749	146	
365.78556	140	
365.88144	212	1+
366.17966	264	1+
366.70853	736	1+
366.83981	802	1+
367.70835	532	1+
367.76747	164	
367.78853	152	
368.84413	652	1+
368.89465	468	1+
369.79565	362	1+
370.80014	262	1+
370.83526	128	
371.83243	134	
371.86376	326	1+
371.91083	130	
374.73621	130	
374.80368	142	
376.75362	172	1+
378.90686	128	
380.72092	422	1+
380.85562	238	
381.14747	228	
381.84377	168	
382.78222	328	1+
382.83961	138	
382.90873	156	
383.37333	140	
384.85136	676	
385.77754	302	
385.84824	958	1+
386.73889	144	1+
387.90572	140	
388.16439	276	
388.79333	208	1+
388.89644	240	1+
389.20046	192	1+
389.71056	232	
389.74066	264	1+
390.05816	316	1+
390.84133	596	
391.79138	286	1+
391.84336	462	
392.07358	126	
392.82939	944	1+
392.86693	140	
393.86093	154	
394.74437	206	1+
394.83806	170	
397.73097	126	
397.84800	126	
398.73327	332	
398.91509	216	1+
399.84940	256	
399.86845	140	
400.72695	294	1+
400.78141	152	
400.86665	138	
402.86247	252	
403.87296	376	
404.85928	760	1+
405.73140	126	
406.39913	168	
407.06493	204	1+
407.86988	1102	
408.85455	1992	1+
409.08629	342	1+
409.38685	126	
409.73697	624	1+
410.08810	294	1+
410.74412	364	1+
410.78942	144	
410.83779	1660	1+
410.93573	244	1+
412.73164	170	
412.81206	212	
412.84473	474	1+
413.73716	146	
413.88145	212	
414.80501	150	
415.80916	272	1+
415.86939	192	
417.70230	236	1+
417.73641	166	
417.85277	368	1+
418.74021	158	
419.74280	146	
420.73206	282	1+
420.82081	234	1+
420.88028	458	1+
421.74864	132	
422.86591	1012	1+
422.96732	170	1+
423.05843	218	1+
423.20839	198	
423.86739	768	1+
423.92622	222	1+
424.74101	594	1+
425.74159	394	1+
425.77846	190	
426.86326	2176	1+
427.73447	1012	1+
427.89319	126	
428.84956	1742	1+
429.70289	138	
430.82360	184	1+
430.84646	356	
430.87723	180	
431.87140	430	
432.86786	350	
433.85326	304	1+
437.82923	282	1+
439.88959	584	1+
440.85549	200	1+
444.87346	3760	1+
445.74726	252	
446.74742	198	
446.85761	262	1+
447.70985	178	
447.90665	186	
448.80570	204	1+
448.89528	234	
449.87828	782	1+
450.13407	152	
450.70144	228	
451.21628	128	
451.90736	174	
453.76015	176	1+
457.90574	354	
458.90322	174	
462.88558	812	1+
463.69965	262	1+
464.89036	392	1+
467.88857	1250	1+
468.81700	168	1+
478.25791	132	
485.90048	1198	1+
487.79787	194	1+
489.28196	288	1+
489.80483	176	1+
491.20631	176	1+
501.13232	88	1+
503.21444	140	
504.27548	156	1+
509.58237	126	1+
509.86427	148	
END IONS

###FS:    #m/z: 322.93090 #charge 1+
###MS: 57
###MSMS: 58
BEGIN IONS
TITLE=Cmpd 43, +MS2(322.9309), 28.0-35.0eV, 1.3min #58
RTINSECONDS=74.6615
SCANS=57-58
PEPMASS=322.93090	2102350
CHARGE=1+
101.97523	76	
130.96987	100	
131.61838	86	
192.14928	74	
195.87443	82	
195.91911	74	
198.88667	96	
205.94729	184	
205.97163	282	1+
206.95419	100	
207.84279	76	
207.94633	136	
209.94501	168	
214.87996	82	
218.87765	88	
220.81861	76	
220.95390	84	
221.89484	86	
222.91118	80	
222.95586	308	1+
223.01393	90	
223.04298	72	
223.42108	110	
223.97912	76	
225.89839	72	
226.88105	74	
227.93141	166	
228.90898	82	
229.84554	238	1+
230.89329	78	
233.12907	80	
233.16628	86	
234.16281	98	
236.13434	122	
238.79693	94	
238.88418	74	
238.94259	164	
239.08158	78	
239.79197	82	
239.80315	136	
240.87211	168	1+
240.94131	3502	
241.06494	88	
241.93993	11026	1+
242.82124	142	
242.94207	7568	1+
244.12020	96	
244.82149	96	
244.93950	1882	1+
247.85627	84	
247.97444	130	
248.39600	76	
248.85659	74	
248.97109	152	
249.80661	86	
249.93305	90	
249.96775	84	
250.13769	76	
251.07496	76	
252.33057	74	
253.90574	266	1+
254.78629	86	
255.80821	82	
256.40362	98	
256.90091	134	
257.02148	84	
257.79918	180	
257.83510	80	
258.44679	74	
258.83315	142	
258.85840	200	1+
258.97911	74	
260.00476	102	
260.84326	202	
260.87479	212	1+
261.38249	86	
261.83264	130	
262.62249	72	
262.82802	72	
262.84919	118	
262.93248	106	
263.80782	88	
263.83395	168	
263.85576	166	
264.15928	88	
264.88800	74	
265.05754	136	
266.05854	74	
266.69388	100	
266.86432	142	
267.93601	110	
268.88390	88	
268.96151	140	
269.79989	96	
269.91598	84	
270.57001	78	
271.17635	92	
271.23652	74	
271.85475	74	
272.27910	76	
272.34829	156	
273.79436	244	
273.92922	96	
274.03856	86	
274.85054	92	
274.93064	118	
275.80745	300	
276.81015	144	
276.84340	92	
276.86338	110	
276.98799	76	
279.09101	556	1+
279.33301	86	
279.85485	162	
280.84530	92	
281.54540	78	
283.00375	74	
283.07432	184	
283.79353	124	
283.80810	100	
283.86393	120	
284.20937	116	
284.29530	182	
285.29545	100	
287.48329	76	
288.19602	76	
288.85037	76	
289.79579	108	
289.87982	96	
291.39859	80	
291.79783	340	1+
292.75412	84	
292.99975	74	
293.84603	76	
294.85293	232	1+
294.88611	74	
295.81345	108	
296.82057	176	
296.92428	78	
296.98236	82	
297.79278	76	
297.81095	116	
298.02764	88	
298.81438	228	1+
299.79208	116	
300.92501	110	
301.41411	94	
301.78112	76	
301.82179	164	
303.08995	100	
305.88442	164	1+
306.81650	124	
307.79458	78	
307.82101	136	
308.80464	124	
308.89202	166	
310.87281	180	1+
310.89761	80	
315.74637	76	
317.76883	154	1+
318.82047	212	1+
320.72558	76	
321.82351	102	
322.18950	90	
323.74065	78	
323.90440	74	
324.22811	74	
325.19176	72	
325.89086	234	1+
END IONS

###FS:    #m/z: 340.94166 #charge 1+
###MS: 57
###MSMS: 59
BEGIN IONS
TITLE=Cmpd 44, +MS2(340.9417), 28.0-35.0eV, 1.3min #59
RTINSECONDS=75.434
SCANS=57,59
PEPMASS=340.94166	778420
CHARGE=1+
94.61367	76	
183.86975	102	
189.85842	78	
191.46921	98	
192.92550	100	
195.11214	108	
196.88372	128	
197.86792	92	
198.88317	76	
205.94575	160	
207.83905	94	
210.93554	206	
211.94139	78	
212.87672	376	1+
212.89710	78	
213.93953	778	1+
214.88317	864	1+
214.89744	86	
215.88665	726	1+
215.93631	130	
217.88369	246	
217.93859	130	
218.87589	112	
220.12039	92	
221.99696	86	
223.93173	80	
225.86506	82	
226.88938	126	
226.94766	226	1+
227.62905	84	
228.87208	82	
230.88915	750	1+
231.89140	446	1+
231.95017	1312	1+
233.39686	78	
233.89934	372	
233.94723	422	1+
234.14820	114	
236.55933	86	
237.89451	86	
238.88990	114	
239.84905	84	
240.23437	142	
240.82212	100	
240.94113	138	1+
240.96467	78	
241.84021	276	1+
241.96449	88	
242.42722	88	
242.83253	110	
242.95372	206	1+
243.84288	218	
243.87824	78	
244.83624	118	
245.83345	176	
246.85599	158	
248.88240	102	
248.97699	120	
249.08347	88	
249.96142	396	
250.83243	84	
250.94837	132	
251.18838	78	
252.37314	90	
252.84545	102	
254.12300	110	
254.86821	138	
254.90662	150	
254.96758	478	1+
255.07806	228	
255.09726	86	
255.84756	82	
256.26031	78	
256.83653	78	
256.89965	80	
256.96525	228	
257.37209	88	
257.80008	154	
258.84337	168	
259.80772	82	
259.84934	132	
259.95618	144	
260.83684	186	
261.84499	220	
263.08654	80	
263.80402	88	
264.44449	94	
264.86800	90	
266.84896	110	
267.13919	78	
267.88211	88	
268.84054	234	
269.39549	162	
269.79687	102	
269.84193	192	
270.79891	118	
271.17317	130	
272.03839	78	
272.88946	86	
272.93430	206	1+
272.95222	92	
273.89061	234	1+
273.96159	90	
274.42420	120	
274.85440	100	
275.80409	122	
275.84167	84	
276.80416	92	
276.82246	130	
276.85625	390	1+
278.20722	88	
278.84723	1396	1+
279.95835	130	
280.80465	128	
281.05004	104	
281.42808	180	
282.04501	84	
282.12054	92	
282.83304	92	
282.97302	88	
283.79666	144	
283.86832	242	1+
285.42996	86	
285.55690	110	
287.60219	86	
287.87400	206	1+
287.90821	106	
289.40832	76	
290.66542	84	
292.21195	86	
292.86953	88	
293.86628	214	
294.86542	324	1+
294.93462	92	
297.91955	86	
298.00988	86	
298.02435	84	
298.08519	96	
298.86393	102	
298.88713	268	1+
299.42209	80	
301.98531	122	
302.17563	216	
302.80581	80	
302.94668	100	
303.84957	110	
303.94373	124	
304.22387	80	
307.80240	294	1+
307.88961	82	
308.87159	172	
309.06002	78	
309.11585	90	
310.88213	262	1+
312.85782	82	
317.45278	94	
319.89482	112	
320.04209	80	
321.83701	84	
324.30423	88	
324.89469	182	1+
326.88060	118	
330.65942	106	
330.81442	118	
331.83520	92	
333.44990	92	
333.86450	80	
333.96324	96	
337.38084	82	
339.83502	144	1+
340.99876	86	
341.59775	98	
343.77080	82	
343.88717	82	
345.98978	80	
END IONS

###FS:    #m/z: 336.94667 #charge 1+
###MS: 57
###MSMS: 60
BEGIN IONS
TITLE=Cmpd 45, +MS2(336.9467), 28.0-35.0eV, 1.3min #60
RTINSECONDS=76.2145
SCANS=57,60
PEPMASS=336.94667	88276
CHARGE=1+
51.48738	84	
119.44635	102	
178.03065	72	
182.87354	86	
193.01357	74	
196.88276	80	
197.86804	76	
199.88514	82	
207.97318	76	
208.89026	82	
209.03233	80	
210.88547	118	
210.93635	116	
211.94464	2678	1+
212.87899	870	1+
213.94077	1904	1+
215.88846	222	
217.43409	92	
217.88323	350	1+
217.93818	144	
218.01415	80	
223.95717	78	
223.97200	74	
223.98844	94	
224.87694	78	
227.11971	74	
227.95875	142	
228.06469	74	
228.89654	288	1+
229.95580	2238	1+
230.88999	1632	1+
231.06678	102	1+
231.91786	92	
231.95205	996	1+
232.82148	78	
232.88970	318	1+
232.89678	126	
233.89638	180	1+
234.83081	128	
235.82574	190	
235.84233	74	
235.89465	126	
238.85552	78	
239.84527	90	
240.36097	76	
240.83419	140	
241.84514	184	
241.96662	86	
243.96288	88	
245.14595	72	
246.90965	146	
247.96678	552	1+
248.89946	794	1+
248.93619	82	
249.96256	416	1+
250.95020	110	
250.98817	204	
251.83256	234	1+
252.92362	72	
252.97237	1512	1+
253.08721	78	
253.90493	316	1+
254.09269	72	
254.96515	822	1+
254.99104	88	
255.07289	398	1+
255.45278	74	
256.25806	76	
256.91634	146	
256.96640	142	
257.84697	546	1+
258.84917	458	1+
259.35168	104	
259.40089	80	
260.85258	216	
261.83269	124	
263.88375	102	
264.92580	90	
265.00211	78	
265.03774	74	
265.86437	186	
265.92831	74	
266.38895	72	
266.91036	76	
267.40813	80	
267.82919	90	
268.08535	74	
268.84203	808	1+
268.95384	344	1+
269.91371	74	
270.84797	158	
270.94096	78	
270.98624	134	
271.07084	80	
271.81896	86	
271.84663	92	
271.91427	316	1+
272.11932	86	
272.80875	82	
272.97804	176	
273.37052	74	
274.85129	154	
274.89728	78	
275.42686	74	
275.85797	100	
275.94869	80	
276.16307	76	
276.85535	448	1+
277.66291	106	
277.83165	284	1+
280.01703	92	
280.04544	74	
280.26523	88	
280.39285	116	
281.87678	96	
281.89992	78	
283.79201	128	
283.86427	72	
284.39607	92	
285.40126	98	
285.47367	80	
285.85013	204	
286.02604	72	
286.80387	142	1+
286.84902	702	1+
286.89032	80	
287.43355	98	
289.30814	84	
289.37908	84	
289.81162	94	
289.85647	98	
289.88292	142	
290.84699	144	
291.51352	96	
291.84661	266	1+
292.57776	122	
293.10960	190	
293.43710	78	
294.43923	72	
294.93031	100	
295.94326	78	
297.50664	162	
297.84574	92	
297.91216	166	
299.06104	86	
299.40288	80	
299.41996	78	
301.84802	116	
302.07311	108	
303.80062	78	
303.93499	92	
305.82624	96	
306.16763	82	
306.88543	86	
309.16142	74	
309.78326	76	
309.81524	130	
309.87158	430	1+
312.41044	86	
312.94682	86	
313.10511	72	
313.93373	86	
317.78142	90	
317.86830	230	1+
318.80925	100	
322.58631	84	
322.82007	96	
322.89979	92	
324.00365	82	
327.89011	86	
328.88954	100	
329.87413	76	
331.83054	78	
331.87188	140	
332.78951	124	
333.00150	80	
333.92102	74	
334.89959	78	
336.28991	78	
337.74152	74	
338.38497	84	
END IONS

###FS:    #m/z: 322.93105 #charge 1+
###MS: 61
###MSMS: 62
BEGIN IONS
TITLE=Cmpd 46, +MS2(322.9310), 28.0-35.0eV, 1.3min #62
RTINSECONDS=79.894
SCANS=61-62
PEPMASS=322.93105	2064764
CHARGE=1+
51.62496	192	
76.13357	96	
106.65297	116	
186.01032	90	
187.03020	72	
191.10740	84	
192.88901	122	
192.90179	72	
197.00522	92	
197.86836	114	
197.88198	74	
199.55397	100	
201.57982	74	
202.91717	74	
205.95191	122	
206.95156	82	
207.90493	72	
207.97343	168	
208.04820	72	
208.13841	76	
208.94179	88	
209.94064	74	
212.88136	378	1+
212.89555	76	
214.83114	90	
215.88338	74	
219.56700	108	
221.86911	84	
222.95307	86	
222.96128	92	
223.96200	122	
224.97291	100	
225.38549	84	
226.89766	82	
230.83407	76	
230.86378	104	
231.49299	94	
231.89850	72	
231.95658	84	
231.97897	92	
233.16245	90	
234.16120	72	
234.34153	76	
235.43310	84	
235.79496	80	
235.82322	82	
236.09683	84	
236.37776	78	
236.83685	74	
237.06185	80	
237.92294	76	
238.88626	78	
238.94417	136	
239.08030	176	1+
239.79188	196	
239.90805	84	
240.09826	98	
240.82167	78	
240.85990	84	
240.88380	134	
240.94056	3210	
241.93993	10126	1+
241.96479	84	
242.15808	88	1+
242.82665	78	
242.94191	6708	1+
244.37159	86	
244.39629	96	
244.82163	228	
244.84415	88	
244.94013	1836	1+
245.02830	84	
245.82121	92	
245.99984	80	
246.97905	364	1+
248.84227	138	
248.89534	78	
248.97885	76	
249.82021	72	
250.78808	72	
250.94779	236	
251.10699	76	
251.86401	76	
251.92663	76	
254.00652	80	
254.90952	134	
256.41146	84	
256.89672	170	1+
257.79719	276	
258.07675	80	
258.83066	120	
258.89450	84	
259.83128	376	1+
259.85472	82	
260.82891	468	1+
261.82915	386	1+
262.50538	76	
262.79563	88	
262.95091	76	
264.89643	80	
265.06116	86	
266.39523	106	
266.83436	74	
266.95851	78	
267.84336	192	
267.97763	74	
269.79682	158	1+
271.01229	74	
271.84965	84	
272.35850	80	
273.79330	244	1+
273.84978	82	
274.87067	72	
274.90939	76	
275.81038	226	1+
276.63862	80	
276.84000	308	1+
276.96643	128	
277.13711	72	
278.11946	84	
278.13589	82	
278.97803	72	
279.09241	1058	1+
280.85230	208	
282.10618	82	
282.27946	90	
283.15075	78	
283.86806	76	
284.12331	76	
284.29288	284	
287.58129	96	
288.11850	72	
288.20263	166	
288.75923	74	
289.80014	94	
289.87291	212	1+
290.85889	140	
291.80054	182	
292.80666	122	
293.87086	78	
293.94000	74	
294.16117	96	
294.85404	98	
295.84859	74	
296.81213	86	
297.81443	78	
299.80227	280	1+
299.86246	72	
300.87731	82	
303.06216	72	
304.87121	72	
304.94864	90	
305.09474	78	
306.48578	94	
307.80208	242	
307.88029	224	1+
308.27877	100	
309.77057	72	
310.81752	128	
311.89054	116	
320.04177	72	
320.09888	90	
322.42304	74	
323.90230	80	
324.26481	84	
324.83639	132	
324.89272	366	1+
324.92364	88	
326.76104	102	
327.87651	72	
END IONS

###FS:    #m/z: 340.94169 #charge 1+
###MS: 61
###MSMS: 63
BEGIN IONS
TITLE=Cmpd 47, +MS2(340.9417), 28.0-35.0eV, 1.4min #63
RTINSECONDS=80.6655
SCANS=61,63
PEPMASS=340.94169	740846
CHARGE=1+
197.09828	84	
197.86706	134	
197.92909	90	
198.86152	122	
205.95047	216	
206.94811	86	
208.94178	120	
209.94405	94	
210.93652	356	1+
212.88311	556	1+
213.94023	1124	1+
214.87715	126	
215.88838	488	1+
215.93944	162	
217.85721	88	
217.93807	134	
221.87802	90	
221.94397	84	
222.95154	148	
223.96099	204	
224.97669	126	
225.79136	96	
226.54855	94	
226.95142	90	
227.95241	100	
228.94243	90	
229.39429	100	
230.88881	532	1+
231.95160	932	
232.88972	278	
233.89558	134	
233.94862	144	
235.89326	182	
236.86891	84	
236.93709	86	
237.89092	80	
238.85435	126	
238.94482	94	
239.03782	84	
239.44063	88	
239.90049	82	
240.83270	118	
240.90012	98	
241.84831	130	
242.94707	84	
243.82903	428	1+
244.44459	86	
246.97384	162	
249.89709	140	
249.96014	264	
249.99333	92	
250.39826	82	
250.92179	96	
251.10311	80	
251.88947	102	
252.92804	84	
253.05645	112	
253.10841	84	
253.37472	90	
253.90418	506	1+
254.51950	100	
254.96673	720	1+
255.44528	86	
255.85939	108	
256.79988	218	1+
256.84969	134	
256.98512	172	1+
257.03193	84	
258.84480	468	1+
259.42067	88	
259.91251	146	
259.95647	334	
260.34311	82	
260.84105	436	1+
260.87526	108	
260.93337	88	
261.11857	138	
261.15204	84	
261.84521	310	1+
261.90994	90	
262.83508	132	
263.79188	94	
263.84283	114	
264.07924	198	
264.86641	80	
264.91035	144	
267.13709	86	
268.07319	92	
268.84144	190	
268.85805	88	
270.17412	80	
270.84103	124	
271.79617	98	
271.86002	84	
271.92455	90	
272.35004	100	
272.97472	228	
273.16073	84	
273.88448	94	
274.10795	94	
274.43313	104	
274.85708	92	
274.89855	196	
275.85550	544	1+
275.94248	82	
276.96000	212	1+
277.83410	84	
278.84612	690	
279.85274	326	
280.40716	86	
280.84755	182	
280.86761	554	1+
281.08413	82	
281.67328	88	
281.80092	84	
283.84501	90	
285.21645	98	
290.85863	136	
291.80710	112	
292.85883	90	
294.44074	90	
294.86426	374	1+
294.95369	96	
295.10549	86	
296.81631	84	
296.85822	100	
296.98042	122	
297.01017	110	
297.85403	86	
297.88701	86	
297.97653	250	
298.82754	96	
298.85628	126	
298.98896	136	
299.78308	90	
301.81704	100	
302.17580	138	
302.85116	116	
302.92532	82	
305.88606	114	
305.93319	92	
307.16531	92	
307.39975	82	
307.80395	102	
308.88215	82	
309.90660	94	
310.41477	90	
310.87644	92	
312.88485	254	1+
313.87075	82	
314.95726	88	
315.57872	82	
319.06508	96	
322.90179	128	
323.19521	88	
323.81147	80	
324.71812	82	
324.88854	424	1+
325.95594	84	
327.90310	128	
328.87881	182	
330.81799	170	1+
334.05084	86	
334.14037	100	
334.77058	86	
334.84832	88	
338.76216	84	
338.88005	92	
345.72350	130	
346.40084	82	
END IONS

###FS:    #m/z: 363.95778 #charge 1+
###MS: 61
###MSMS: 64
BEGIN IONS
TITLE=Cmpd 48, +MS2(363.9578), 28.0-35.0eV, 1.4min #64
RTINSECONDS=81.438
SCANS=61,64
PEPMASS=363.95778	305454
CHARGE=1+
189.86480	520	1+
189.88223	88	
190.04790	86	
191.86057	210	
192.85990	136	
196.88519	102	
197.60541	104	
197.86445	86	
206.94875	250	1+
207.87328	134	
207.95351	178	1+
209.42670	96	
209.94374	768	1+
210.88484	144	
211.88310	108	
212.88010	2036	1+
214.87793	150	
214.89601	198	
215.88262	138	
216.41055	128	
222.88671	130	
222.95243	720	1+
224.95039	750	1+
224.97147	118	
225.97341	224	
226.89167	200	1+
226.94741	4598	1+
227.05462	96	
227.39327	92	
227.93254	174	
228.85967	134	
228.89309	590	1+
228.94308	5786	1+
229.61366	104	
230.79165	104	
230.89057	2796	1+
231.03925	110	
231.57327	122	
232.88415	298	
234.88136	170	
238.08184	112	
240.79514	86	
240.81997	146	
240.91173	146	
240.94090	850	
240.96504	388	
241.94002	1584	1+
242.89110	86	
242.94203	1096	1+
242.95992	752	
243.78259	82	
243.84184	118	
243.87828	104	
244.01283	86	
244.07173	184	
244.84371	192	1+
244.95829	2482	1+
245.09474	108	
245.94429	220	
246.43743	98	
246.80098	128	
246.95506	2028	1+
246.97712	196	1+
247.79893	358	1+
248.49859	94	
248.90042	1040	1+
249.43619	84	
249.78738	286	1+
250.79060	230	1+
250.80580	138	
250.89133	162	
250.93899	122	
250.97343	128	
252.07929	126	
252.90020	332	1+
253.43360	94	
253.90759	368	1+
253.94412	98	
254.09432	146	
258.84473	208	
258.93699	98	
258.97605	118	
260.82952	392	1+
260.90443	94	
260.96883	598	1+
262.06365	84	
262.96512	92	
263.07143	90	
263.83775	390	1+
264.06210	86	
264.81988	220	1+
264.96396	100	
264.98116	174	1+
265.79285	92	
265.90081	120	
266.81319	168	
267.81043	84	
267.84389	116	
267.97368	680	1+
268.80767	176	1+
268.96340	612	1+
269.05739	94	
274.36034	84	
275.07133	112	
276.80081	398	1+
276.85838	266	1+
278.83976	94	
278.86202	138	
278.97554	276	1+
279.35550	94	
279.80099	90	
279.85649	156	
280.79514	1028	1+
280.83678	112	
280.85582	136	
281.11810	132	
281.92666	104	
282.79367	156	
283.78816	230	
283.81422	432	1+
283.84939	248	1+
283.96109	102	
284.06965	98	
285.01953	90	
285.79484	130	
285.84244	208	
285.87454	154	
286.42257	94	
288.80574	122	
288.84119	94	
289.87445	128	
290.79949	166	1+
290.82671	84	
291.92056	98	
292.86296	288	1+
292.93896	84	
293.84104	104	
294.11502	94	
294.95140	92	
296.81461	130	
296.84200	116	
297.81100	120	
298.80369	898	
299.80092	1218	1+
299.87560	118	
299.89388	102	
301.86232	544	
302.88743	132	
303.81062	172	
303.85794	830	1+
303.93805	116	
305.81971	88	
307.81099	98	
307.87850	106	
307.89552	86	
308.79915	96	
308.86510	86	
309.87152	232	1+
309.91765	94	
310.81842	234	1+
312.34546	108	
313.97491	82	
314.82305	130	
316.01492	88	
316.81288	902	1+
317.88548	192	1+
319.86960	96	
320.95796	84	
321.81887	188	1+
321.86717	358	1+
322.92709	286	
323.85193	94	
324.81798	112	
324.89288	128	
326.87413	542	
329.86969	180	
329.90943	96	
336.94244	186	
336.96584	84	
337.83045	94	
339.82941	310	1+
340.73836	86	
340.94289	226	
342.20857	82	
343.63872	86	
343.72855	108	
343.90198	118	
346.68229	92	
346.77581	84	
347.09169	94	
347.88795	118	
349.73126	176	1+
350.76125	84	
357.00742	84	
357.76517	142	
358.78679	84	
360.76662	84	
361.28002	84	
363.15850	86	
367.70977	88	
END IONS

###FS:    #m/z: 363.95770 #charge 1+
###MS: 65
###MSMS: 66
BEGIN IONS
TITLE=Cmpd 49, +MS2(363.9577), 28.0-35.0eV, 1.4min #66
RTINSECONDS=85.1235
SCANS=65-66
PEPMASS=363.95770	310186
CHARGE=1+
181.55426	88	
185.86843	132	
187.86640	140	
189.86408	576	
191.85966	1062	1+
193.98010	86	
196.88426	284	
197.09322	92	
202.87433	126	
207.87322	376	1+
207.94938	258	
208.94208	104	
209.86989	154	
209.88193	708	1+
209.94401	1788	1+
210.88473	590	1+
212.87979	3600	1+
213.04761	84	
214.89516	266	
215.89663	136	
217.44872	102	
221.86368	136	
222.95321	1836	1+
223.97595	88	
224.63048	96	
224.87704	162	
224.89886	106	
224.94957	3288	1+
224.98144	116	
225.07235	86	
225.88969	134	
226.89491	238	
226.94738	10094	1+
226.97235	416	
227.88098	108	
227.93189	256	
228.83091	86	
228.89503	1018	1+
228.94322	10642	1+
228.98110	102	
229.10247	96	
229.91346	92	
230.83327	84	
230.88996	6030	1+
231.00970	182	1+
231.05915	112	1+
232.26891	110	1+
232.88609	970	1+
234.88223	442	1+
236.80652	140	1+
238.05946	84	
238.94132	104	
239.43103	88	
240.82084	142	
240.94243	396	
240.96277	1070	1+
241.94117	1840	1+
242.83026	124	
242.95904	1800	1+
243.82263	204	1+
243.90061	128	
243.93995	116	
244.07328	144	
244.89310	118	
244.95756	4928	1+
245.89902	284	1+
245.94020	356	
246.78303	100	
246.95341	5930	1+
248.80003	496	1+
248.84676	88	
248.90129	1682	1+
250.82780	194	1+
250.89617	390	1+
250.96623	328	
251.07156	168	
251.80112	118	
251.91688	90	
253.06903	164	1+
253.90519	318	
254.90455	136	
255.06236	138	
256.41137	96	
257.38006	98	
257.97113	152	
258.04801	92	
258.10663	102	
258.82725	140	
258.84768	172	
258.97254	234	
259.84766	128	
259.94003	92	
259.97284	136	
260.96899	1088	1+
261.25686	92	
261.83133	418	1+
262.79364	106	
262.96912	202	1+
263.01526	110	
263.14226	88	
263.88459	214	1+
264.07747	106	
264.81723	158	
265.78731	420	1+
265.97548	188	
266.81104	568	1+
267.06699	98	
267.82715	138	
267.97239	566	1+
268.78929	132	1+
268.95827	116	
268.99429	92	
269.96909	1118	1+
271.06294	84	
271.84536	212	1+
271.86641	172	
271.91621	138	
273.79466	146	
273.86999	94	
274.81209	180	
275.86934	92	
276.85725	238	
277.84076	284	1+
278.79754	96	
278.84030	324	1+
279.80127	134	
280.11027	158	
280.79152	896	1+
281.85440	248	1+
281.97277	126	
282.82505	142	
283.98322	240	1+
284.82384	200	
284.86269	140	
284.89955	182	1+
285.84558	430	1+
286.81345	132	
287.80994	108	
287.86314	134	1+
288.89453	86	
289.38515	90	
289.99585	104	
290.78905	102	
293.10985	94	
293.80760	86	
294.22633	84	
294.86175	214	
294.92875	236	1+
295.48742	102	
295.93070	190	1+
296.80806	578	1+
297.83065	86	
298.80386	1798	1+
299.00773	88	
300.80444	852	1+
301.86384	304	
302.85877	202	
303.80486	312	1+
303.85768	828	1+
303.94903	96	
304.03763	118	
304.81274	174	1+
306.27496	86	
307.88451	166	
308.05028	106	
308.86763	164	
308.92475	104	
309.38604	92	
309.87041	368	1+
310.00219	190	1+
310.25900	84	
310.87485	268	1+
314.41037	92	
314.82237	214	
315.81793	98	
316.81572	522	1+
318.93169	92	
318.98851	86	
319.87257	120	
319.93700	124	
321.82113	604	1+
321.87043	216	
322.89162	192	1+
322.91956	236	1+
323.81720	112	
324.87826	140	
326.87418	266	
327.82435	144	
328.89817	98	
329.02952	86	
329.87077	132	
330.34474	92	
330.88024	92	
332.87502	168	1+
334.82452	134	
335.83645	136	
335.88045	96	
336.94685	424	1+
338.76363	140	
338.81428	94	
339.82954	260	1+
340.89081	92	
340.94056	100	
341.83756	212	
343.90737	96	
344.76660	98	
348.75497	278	1+
348.87135	100	
353.89171	132	
357.89173	158	
359.85941	88	
360.87004	172	
361.86789	86	
364.72106	134	
365.72092	98	
365.78524	122	
367.76609	102	
END IONS

###FS:    #m/z: 507.84710 #charge 1+
###MS: 65
###MSMS: 67
BEGIN IONS
TITLE=Cmpd 50, +MS2(507.8471), 28.2-35.2eV, 1.5min #67
RTINSECONDS=85.8955
SCANS=65,67
PEPMASS=507.84710	187824
CHARGE=1+
196.01643	296	1+
214.88502	214	
222.97144	266	1+
224.04735	130	
230.89944	136	
232.89800	576	
234.89635	132	
240.08029	124	
250.91026	130	
250.97237	258	
253.08372	192	1+
254.90068	132	
258.87865	494	1+
260.85589	134	
266.16789	154	
267.90929	260	1+
272.85637	190	
275.85164	260	1+
278.83239	254	
278.86417	142	
279.83587	176	
280.11515	262	1+
280.87986	138	
281.96214	198	1+
285.85737	284	1+
287.85315	1242	1+
289.03335	148	
289.85634	1140	1+
289.87944	268	
290.86300	780	1+
291.87657	156	
292.78670	148	
292.86937	1004	1+
292.88842	220	
293.87372	868	1+
295.14901	164	
296.08652	134	
296.84931	374	1+
298.80112	220	1+
298.85684	188	
298.87882	206	
299.85103	320	1+
299.87919	142	
301.88224	174	
303.87017	656	1+
305.81290	156	
305.86377	2002	1+
305.95228	138	
307.12802	184	
307.84793	162	
307.89156	332	
308.14332	784	1+
308.87255	1938	1+
309.89076	472	1+
310.15934	356	1+
310.84959	162	
311.85313	178	
311.88467	2756	1+
312.17303	362	1+
313.88637	572	1+
314.86517	782	1+
315.82168	230	
315.89624	230	
316.81473	148	
316.82282	254	1+
316.86505	202	
318.86011	214	
319.85957	136	
321.88674	164	
321.99222	140	
322.85757	136	
323.83048	140	
323.85568	332	1+
323.87518	440	
324.88620	210	
325.80384	230	1+
325.83185	154	
325.90278	372	
326.88335	3668	1+
327.07767	128	
327.37956	166	
328.37169	144	
328.81235	130	
328.88119	532	1+
330.16569	238	1+
330.87760	384	1+
332.78402	194	1+
332.81777	182	
332.87487	196	
332.90450	134	
332.93540	138	
333.84229	142	
333.86015	178	1+
333.87774	162	
334.39583	164	
334.41219	156	
334.87624	150	
335.88653	144	
336.83666	176	1+
337.88306	280	
340.87364	502	1+
344.87542	154	
345.86530	258	1+
345.90083	258	1+
347.75205	126	
347.77848	284	
347.79742	132	
348.79724	172	
348.84091	134	
348.89718	236	1+
349.75137	444	1+
349.77477	146	
350.39246	180	
350.82557	130	
350.88478	548	1+
351.78318	284	1+
352.87734	144	
352.91098	172	
353.85308	306	1+
354.84164	266	1+
355.87837	136	
355.92187	158	
356.36637	134	
356.88350	136	
360.84715	196	
361.82813	190	
361.86359	124	
364.78971	292	1+
365.85943	128	
366.71348	168	
366.83717	538	1+
367.71297	182	
367.76903	486	1+
367.90919	192	
368.89830	786	1+
369.70538	136	
369.83584	412	
370.79951	208	
371.18819	128	
371.73502	144	
371.84433	148	
372.78784	324	1+
373.81011	478	1+
373.90355	146	
374.05853	150	
374.77637	264	1+
374.81228	388	1+
379.85652	296	1+
380.72055	162	
381.83876	396	
382.71713	422	1+
382.85672	260	
384.07833	142	
384.85229	1246	1+
384.89960	228	
385.77461	456	1+
386.82765	154	
387.84706	652	1+
388.74514	148	
388.80860	210	
388.82927	142	
389.20212	262	1+
389.71384	124	
389.83569	886	1+
389.89036	246	1+
390.78064	142	
390.84052	748	1+
391.79866	136	
392.82679	634	
393.83047	938	1+
394.78886	242	
395.77712	128	
396.11470	180	
396.77556	176	
398.73556	174	
398.78029	134	
398.87588	198	1+
399.58875	152	
399.72801	388	1+
399.85097	456	1+
400.72771	292	1+
401.79805	192	
402.86415	792	1+
403.79954	158	1+
403.86943	516	1+
404.74123	184	
404.76265	246	1+
405.73393	134	
405.76234	170	1+
405.86188	276	
406.73652	408	1+
406.86193	136	
407.74052	282	1+
407.86861	1382	
408.81412	132	
408.85503	1636	1+
409.73150	272	
410.72801	156	
410.83644	1252	1+
410.88197	124	
411.81097	304	1+
412.72858	142	
412.81342	200	1+
412.84740	464	1+
413.87992	274	1+
414.68399	144	
415.87168	410	1+
416.72723	230	1+
416.89009	144	
418.84764	314	1+
419.87224	318	1+
421.74059	130	
422.73939	176	
422.79974	162	1+
422.87050	272	
423.21132	236	
423.76941	194	
423.86843	820	1+
425.75244	188	
426.72812	1122	1+
426.75622	394	
426.86246	1030	1+
427.73147	934	1+
428.84860	1840	1+
429.88216	230	1+
430.70603	262	1+
430.73709	244	1+
431.86766	312	
432.87415	240	1+
433.85261	578	1+
435.71024	126	
435.86004	190	
439.89930	276	1+
440.68674	182	
441.22868	138	
441.84192	128	
442.87990	220	
443.75733	210	1+
444.87409	1808	1+
445.74796	578	1+
445.84340	146	
446.69271	134	
446.87279	290	
447.71583	204	1+
448.76572	308	1+
448.82521	138	
448.87846	732	1+
449.87457	812	1+
450.89970	248	1+
451.76756	154	
452.20798	208	1+
457.90409	522	1+
462.88538	1022	1+
465.72347	290	1+
467.70879	194	
467.88925	1856	1+
473.71673	218	
480.77118	194	1+
482.72047	220	1+
485.90022	614	
486.83963	134	
507.85843	126	
510.22016	158	1+
END IONS

###FS:    #m/z: 336.94664 #charge 1+
###MS: 65
###MSMS: 68
BEGIN IONS
TITLE=Cmpd 51, +MS2(336.9466), 28.0-35.0eV, 1.5min #68
RTINSECONDS=86.6675
SCANS=65,68
PEPMASS=336.94664	74556
CHARGE=1+
58.25162	76	
83.97001	184	
180.87639	94	
192.93660	88	
193.36657	84	
196.44877	74	
196.88124	144	
204.00850	76	
210.88065	132	
211.03789	94	
211.94470	2762	
212.06010	98	
212.87851	1362	1+
212.94046	82	
213.94116	1602	1+
214.89566	226	
215.88417	286	
215.91588	98	
215.93872	174	
216.89137	128	
217.88287	112	
217.94022	192	
218.84163	92	
219.99456	94	
221.94420	102	
222.42168	80	
222.95323	82	
223.97309	120	
224.97622	110	
225.96092	84	
227.86935	104	
227.90875	82	
228.89440	344	
229.65294	114	
229.95532	2338	1+
230.88869	1776	1+
230.91620	100	
231.38865	74	
231.91002	96	
231.95084	1338	1+
231.99406	90	
232.82992	140	
232.94177	360	1+
233.82850	208	1+
233.89911	262	1+
235.89271	116	
236.84832	132	
236.91058	98	
237.45895	78	
237.79976	76	
240.02977	88	
240.83735	112	
241.84479	438	
244.91132	76	
245.39958	102	
245.83267	76	
246.97758	78	
247.94319	104	
247.96413	868	1+
247.98378	82	
248.39966	94	
248.89961	722	1+
249.83820	172	
249.96215	358	
250.83567	136	
250.90053	208	1+
250.92002	76	
250.95216	200	
251.07166	100	
252.90315	518	1+
252.97150	1448	
253.06809	76	
253.08725	110	
253.84313	84	
253.90629	438	1+
253.95084	152	
254.96862	630	1+
255.07705	224	
256.00633	96	
256.87532	76	
256.96311	144	
257.43500	96	
257.89829	86	
258.84327	154	
259.83520	146	
259.85671	132	
260.83341	106	
260.86843	74	
261.08277	78	
261.16003	76	
262.90231	84	
265.08426	72	
266.85762	84	
266.96467	94	
267.83931	128	
268.84203	890	1+
269.11353	90	
269.90785	76	
270.98153	364	1+
271.02846	94	
271.91464	154	
272.79607	88	
272.91899	160	1+
273.79449	88	
273.89977	124	
274.86050	78	
275.39007	90	
275.43687	78	
275.91636	124	
276.85837	708	1+
277.83720	148	
278.43277	78	
278.84032	102	
279.10517	74	
279.83168	158	
279.85159	206	1+
280.89153	98	
280.96091	208	1+
282.36629	80	
282.79239	84	
282.84077	84	
284.09376	92	
284.44327	74	
284.99028	86	
285.85151	216	
285.89492	90	
286.85157	1130	1+
287.88352	102	
288.26890	84	
289.50649	78	
289.85909	202	1+
290.78265	76	
291.06296	78	
292.88063	98	
293.85911	118	
294.11243	130	
294.82070	78	
294.87300	116	
299.87655	86	
300.41317	102	
301.81715	84	
301.98157	76	
304.80056	144	
306.88559	80	
307.88744	164	
308.86196	244	1+
308.88187	126	
309.81386	224	
310.08163	94	
310.92759	74	
311.88595	144	
312.86431	90	
315.30168	82	
315.87113	238	1+
316.91055	112	
317.06127	100	
325.82970	86	
325.98951	80	
326.08701	94	
326.41059	82	
326.53704	90	
326.90591	90	
327.48307	108	
327.80759	88	
328.88214	144	
331.88637	164	1+
332.77730	106	
333.07550	82	
333.92759	78	
335.76563	92	
336.40702	74	
339.73850	74	
339.82918	116	
339.85725	84	
341.78617	82	
END IONS

###FS:    #m/z: 363.95783 #charge 1+
###MS: 69
###MSMS: 70
BEGIN IONS
TITLE=Cmpd 52, +MS2(363.9578), 28.0-35.0eV, 1.5min #70
RTINSECONDS=90.3635
SCANS=69-70
PEPMASS=363.95783	321736
CHARGE=1+
80.62605	80	
92.17854	96	
115.05876	92	
164.97748	96	
173.98747	96	
178.92997	112	
182.86694	122	
186.89557	88	
189.86340	724	
191.85856	778	1+
195.88830	94	
196.88296	340	1+
200.95613	100	
205.96669	424	1+
206.96986	390	1+
207.87937	480	1+
207.89057	86	
208.94002	162	
209.94351	2360	1+
210.88462	488	1+
212.87975	3296	1+
212.97778	90	
212.99374	108	
214.89960	204	
215.12108	82	
216.03690	84	
218.91590	92	
220.86238	128	
221.86548	82	
222.95286	2144	1+
224.89464	138	
224.94984	2882	1+
224.97181	178	
225.87255	88	
225.90183	88	
226.16207	170	1+
226.89328	282	1+
226.94753	12624	1+
227.09296	112	1+
227.92868	210	
228.23966	102	
228.89526	678	1+
228.94296	14878	1+
229.00528	88	1+
229.21251	98	
230.49590	114	1+
230.88932	4776	1+
230.96287	92	
231.45925	86	
232.88613	498	1+
233.85709	90	
233.96388	132	
234.05953	96	
234.96599	82	
235.84951	124	
236.76314	88	
236.82790	84	
236.92014	88	
238.07133	308	1+
239.07712	208	1+
240.83272	100	
240.94140	386	
240.96331	2264	1+
241.94087	1404	1+
242.83212	178	
242.88891	134	
242.94322	880	1+
242.95994	1462	1+
243.00866	102	
243.60417	94	
243.81969	110	
243.83264	190	1+
244.07198	84	
244.85886	90	
244.88810	138	
244.91255	144	
244.95859	5902	1+
245.04381	184	1+
245.08334	84	
245.94290	390	
246.80801	380	1+
246.85581	82	
246.90424	138	
246.95372	7060	1+
247.00894	116	
248.90081	1186	1+
249.80841	288	1+
249.83119	86	
250.89989	458	1+
250.97233	214	
252.89095	122	
252.95459	132	
253.08975	248	1+
253.90663	446	1+
255.37638	84	
255.88091	84	
256.41343	84	
257.08631	82	
258.82919	110	
258.84289	418	1+
258.90731	98	
258.97538	456	1+
259.10448	82	
260.83420	144	
260.96892	1350	1+
261.84027	206	
262.82792	122	
263.97823	186	
264.88212	254	1+
264.97125	454	1+
265.03415	88	
265.97797	326	1+
266.81165	526	1+
267.11140	110	
267.97444	772	
268.81303	96	
269.80022	112	
269.96852	1024	1+
271.40855	82	
271.85604	96	
271.91713	194	
272.09695	84	
272.38695	96	
273.85107	212	1+
274.04705	96	
275.80915	130	
276.81600	190	
276.85560	182	
277.11256	82	
278.80511	286	1+
278.85660	260	1+
278.89610	98	
279.10518	86	
280.79532	912	1+
280.97717	84	
282.79071	106	
282.98415	368	1+
284.79421	200	
284.82726	146	
285.84913	360	1+
286.80800	254	1+
288.14807	82	
289.86943	138	
290.78818	92	
290.85933	114	
292.84638	222	1+
292.87785	300	1+
292.88848	98	
293.12499	114	
293.15119	114	
294.92836	98	
295.86536	238	1+
295.93153	90	
296.45676	108	
296.80731	296	1+
297.86612	216	1+
298.80432	866	1+
300.17282	116	
300.80244	504	
300.82762	106	
301.79921	272	
301.86303	434	1+
302.80039	538	1+
303.52863	106	
303.85780	740	
303.93925	80	
304.88147	184	
305.44396	100	
308.82234	88	
310.55750	82	
311.13119	108	
311.81736	94	
314.57602	90	
314.86463	178	1+
316.39946	92	
316.81151	600	1+
317.43301	100	
317.81390	420	1+
317.87077	122	
321.77370	82	
321.81773	188	
321.86868	226	
322.82277	174	
322.93361	150	
322.96983	116	
323.82712	102	
324.81538	80	
324.89718	118	
324.94364	86	
325.89368	120	
326.81696	168	1+
326.87288	588	1+
328.08352	84	
329.01401	92	
329.33452	92	
330.38510	86	
333.02175	82	
334.11155	88	
336.04210	84	
336.94642	210	
337.83793	126	
339.79471	104	
339.82756	310	1+
340.89849	88	
340.94670	110	
343.91148	112	
345.88884	84	
347.95751	88	
349.22930	92	
349.73636	94	
349.82198	134	
351.71863	82	
357.15792	94	
359.86279	90	
368.33656	92	
END IONS

###FS:    #m/z: 507.84716 #charge 1+
###MS: 69
###MSMS: 71
BEGIN IONS
TITLE=Cmpd 53, +MS2(507.8472), 28.2-35.2eV, 1.5min #71
RTINSECONDS=91.1355
SCANS=69,71
PEPMASS=507.84716	213268
CHARGE=1+
196.01615	152	
209.88180	186	
212.04760	158	1+
214.88653	492	
232.89690	452	1+
234.89182	200	
235.88534	498	1+
236.88839	512	1+
242.86650	190	
243.06509	224	1+
251.07200	140	
258.87474	288	1+
263.89004	238	
264.41443	168	
266.16738	210	
269.89294	182	
270.80543	140	
270.87886	154	
272.85385	226	
273.12793	164	
273.38857	140	
278.83715	132	
279.16955	188	1+
279.84011	224	1+
280.39332	182	
280.86503	324	1+
282.10523	142	
284.79377	144	
284.91726	254	
285.78823	190	1+
285.85480	252	1+
286.87454	154	
287.82925	142	
287.85257	1188	1+
287.93401	178	1+
289.88094	742	1+
290.86451	354	
291.87909	324	1+
293.87393	1424	1+
294.12568	252	1+
294.80781	198	
294.85475	166	
295.86449	130	
296.86519	186	
297.84895	408	1+
297.95474	132	
298.84994	270	1+
299.93389	130	
300.40034	182	
300.85497	182	
301.84921	128	
303.80129	184	1+
303.86603	1246	1+
305.40428	162	
305.86572	1638	1+
307.82839	132	
307.89148	528	
308.14351	976	1+
308.83144	252	1+
308.87305	1114	1+
309.79526	136	
309.89363	244	
310.15636	374	
310.87153	194	
311.16223	294	
311.88356	2428	1+
312.17918	476	
313.76974	126	
314.86584	710	1+
314.89190	184	
317.85316	330	1+
317.88226	156	
318.76806	210	
319.88299	292	1+
320.39535	142	
322.88311	268	
323.87461	386	
324.85706	194	
324.90159	162	
325.85911	218	
325.90264	162	
326.39377	134	
326.88403	3162	1+
327.37479	146	1+
328.88459	290	
329.88842	130	
330.06116	156	
330.81634	200	1+
330.84183	216	1+
330.87472	152	
330.89414	176	
331.88196	150	
332.87724	754	1+
332.90214	194	
333.84700	196	1+
335.88482	242	
336.08465	134	
336.39568	140	1+
336.86270	184	
337.87227	228	
340.38698	268	1+
341.77022	140	
342.75625	130	
343.87282	132	
343.91024	138	
345.84920	184	1+
345.89931	166	
346.88661	286	1+
347.77515	360	1+
347.84969	230	1+
347.87266	130	
349.75925	200	
350.84949	318	1+
350.88716	222	
351.76317	138	
352.88042	248	1+
354.84726	198	
355.17867	160	1+
355.77091	238	1+
355.81818	162	
356.37242	264	1+
356.89348	144	
358.77931	126	
359.87002	164	
362.36661	154	
365.76028	416	1+
365.78762	286	1+
366.71600	262	
366.84224	302	
367.37976	130	
367.70972	506	1+
367.83994	154	
367.91684	148	
368.71099	442	1+
368.83588	130	
369.84020	592	1+
370.80133	152	
370.87011	190	1+
371.07805	110	1+
372.79883	240	1+
373.72695	436	1+
373.83413	140	
373.86929	210	
374.81655	362	
376.88517	312	1+
378.86340	192	
380.84714	182	
381.71676	502	1+
381.84071	684	1+
383.10512	208	1+
383.77769	170	
383.95423	154	1+
384.85231	818	1+
385.78123	134	
386.84620	750	1+
387.71670	344	1+
388.79765	154	
389.20265	232	
389.74613	152	
389.83789	1152	1+
390.77593	124	
391.91081	212	1+
392.34902	194	1+
392.82696	664	1+
393.82031	366	1+
393.88814	216	1+
394.82576	252	1+
394.85992	128	
397.77919	152	
398.72783	690	1+
398.79315	154	1+
398.87108	156	
399.85139	798	1+
400.88867	150	
402.81624	148	
402.86213	132	
403.72774	348	1+
403.80914	144	
403.86802	638	1+
405.78811	136	
405.85653	192	
405.89821	156	
406.73940	502	1+
406.86438	132	
407.74303	436	1+
407.86904	1352	
408.06598	198	
408.85477	1480	1+
410.75959	168	
410.83904	1234	1+
410.88241	200	
411.79662	126	
411.87730	148	
412.72714	286	1+
413.75543	130	
413.83774	148	
413.86968	486	1+
415.83826	154	
416.87285	140	
417.82702	130	
417.86086	198	
421.88423	348	
422.86631	608	1+
423.20904	130	
423.77455	238	
423.82759	160	
424.75818	850	1+
425.07475	150	1+
425.70525	222	1+
425.75984	728	1+
425.89030	162	
426.86112	1188	1+
427.67949	352	1+
427.73947	772	1+
428.74289	448	1+
428.79559	148	
428.84915	2072	1+
429.87514	228	
430.74211	454	1+
431.86929	382	
432.86825	410	
433.85640	248	1+
434.71578	126	
435.86950	188	
437.83719	156	1+
442.88916	174	
443.09220	142	
444.87359	2932	1+
445.71804	214	
445.74091	352	
446.75276	154	
446.82278	138	
447.70213	288	
447.72584	168	
447.86669	132	
448.71023	192	
448.75280	224	
449.69906	344	1+
449.87646	346	
450.70145	244	1+
450.75207	326	1+
450.89323	254	1+
462.88661	740	1+
465.72535	264	
466.78798	144	
467.88921	842	1+
468.88774	406	1+
469.75513	124	
470.13373	124	
471.37445	132	1+
475.77290	286	1+
485.90000	614	1+
486.79855	158	1+
493.81071	138	
504.79984	134	
507.84047	108	1+
508.91270	170	1+
509.85676	198	
END IONS

###FS:    #m/z: 336.94639 #charge 1+
###MS: 69
###MSMS: 72
BEGIN IONS
TITLE=Cmpd 54, +MS2(336.9464), 28.0-35.0eV, 1.6min #72
RTINSECONDS=91.908
SCANS=69,72
PEPMASS=336.94639	68914
CHARGE=1+
182.87004	140	
185.86865	202	
197.87127	72	
201.03267	86	
211.94490	2492	1+
212.07355	74	
212.87848	990	1+
213.89081	98	
213.94060	1132	1+
215.88939	150	
215.93709	274	
216.88960	110	
217.88151	130	
218.00672	92	
220.89032	100	
222.97522	116	
223.88581	120	
223.92035	98	
223.95942	172	
224.83296	80	
225.42800	76	
225.97585	80	
227.83646	74	
228.93714	86	
229.95531	2264	1+
230.88988	1340	1+
231.95061	1298	1+
232.82839	72	
233.90098	194	
233.94550	146	
234.83049	316	1+
235.82991	176	1+
235.90045	142	
235.95926	78	
237.03919	102	
238.87308	72	
238.89104	122	
239.85084	84	
240.84854	118	
240.95717	88	
241.84431	256	
242.84440	164	
243.84290	120	
245.88646	70	
246.43918	84	
246.86182	104	
246.98151	78	
247.96757	730	1+
248.82979	76	
248.90158	540	1+
249.07943	76	
249.40694	86	
249.81910	86	
249.96056	388	
250.83373	116	
250.95097	220	
251.83159	108	
251.91066	140	
252.01036	76	
252.04358	94	
252.83563	94	
252.97195	1174	1+
253.90542	240	
254.09235	130	
254.90632	164	
254.96771	816	1+
256.07949	76	
256.89529	128	
257.20258	82	
257.24184	84	
257.83448	156	
257.85637	206	
257.89461	104	
257.96536	76	
258.80018	190	1+
258.85162	394	1+
259.85663	280	1+
260.96001	94	
261.83272	184	
261.86652	94	
261.88910	70	
262.36580	70	
262.84372	148	
263.07084	70	
263.89978	98	
263.92967	72	
265.09049	136	
265.87627	92	
265.92615	78	
266.08764	72	
266.99475	250	
267.84350	174	
267.88841	74	
268.84230	794	1+
269.84550	464	1+
269.93352	104	
270.97951	146	
271.91906	72	
271.94324	72	
271.96600	80	
272.80436	146	
272.98247	122	
273.98394	78	
274.86066	232	1+
275.11921	72	
275.90004	106	
276.39973	98	
276.85829	682	1+
277.83512	472	1+
280.35990	76	
280.88642	72	
282.08987	72	
282.13920	90	
282.80321	72	
283.14243	76	
283.79035	118	
284.83104	88	
284.90163	100	
285.44705	86	
285.84871	152	
286.84941	640	1+
287.85060	356	1+
289.78727	102	
290.84066	72	
290.85848	252	1+
292.81275	76	
292.93193	78	
293.11029	98	
294.11181	82	
294.86900	186	
296.05744	80	
296.23485	74	
296.81451	82	
297.89037	72	
298.41164	86	
298.81069	70	
299.80621	104	
299.87622	154	
300.05763	82	
300.40214	84	
301.11166	78	
303.86215	126	
304.08254	80	
304.22861	88	
304.79836	84	
304.93135	98	
305.85419	82	
306.81362	110	
306.87990	182	1+
309.11841	76	
309.87107	498	1+
310.68113	90	
310.76122	76	
311.00134	90	
313.23135	90	
313.87844	92	
318.40506	76	
321.39453	78	
324.28665	72	
327.07660	100	
328.88774	126	
329.75137	112	
330.36258	72	
330.39382	78	
330.82241	88	
330.88422	76	
331.14878	72	
335.77213	90	
335.88699	116	
335.94315	80	
338.21352	88	
338.77819	104	
339.77392	112	
340.81052	76	
341.29396	116	
END IONS

###FS:    #m/z: 322.93087 #charge 1+
###MS: 73
###MSMS: 74
BEGIN IONS
TITLE=Cmpd 55, +MS2(322.9309), 28.0-35.0eV, 1.6min #74
RTINSECONDS=95.5935
SCANS=73-74
PEPMASS=322.93087	2261542
CHARGE=1+
51.62845	72	
76.50881	70	
139.90875	98	
196.88112	110	
200.87789	82	
201.04310	68	
201.88312	92	
205.94943	92	
205.96477	66	
206.40981	86	
210.89940	126	
212.89955	74	
213.93206	64	
214.89249	80	
214.90494	66	
215.90024	68	
215.92141	66	
218.84122	66	
220.87764	130	
221.09979	64	
222.95294	112	
223.96221	118	
225.05585	78	
229.89452	74	
230.11630	68	
230.83783	106	
232.90009	80	
233.91857	70	
236.41928	70	
238.03265	84	
238.87655	70	
238.89544	72	
238.93416	94	
240.82953	84	
240.94093	2888	
241.00473	74	
241.08876	88	
241.26812	86	
241.80031	106	
241.81777	236	1+
241.94317	2412	
242.05166	122	
242.94257	6226	1+
243.14805	118	
243.96462	72	
244.82186	200	
244.94148	1434	
246.39316	74	
246.96774	64	
246.98119	138	
247.83121	90	
247.98385	92	
248.86260	78	
249.03898	66	
250.91535	198	1+
250.95681	78	
251.07159	82	
251.85265	108	
252.03389	70	
253.50388	90	
254.86850	72	
256.45484	92	
256.85793	68	
256.89726	132	
257.79899	192	
258.82841	68	
259.38520	82	
260.01072	80	
260.83556	194	
261.83447	318	
261.88504	76	
262.11375	64	
262.82842	190	1+
262.84717	362	1+
262.92354	82	
264.90218	68	
265.06099	76	
268.88392	88	
268.96052	82	
269.84640	106	
271.17811	80	
271.79623	206	1+
271.84164	64	
272.85903	68	
273.84867	66	
274.79057	90	
274.85087	302	1+
275.36166	80	
275.80344	84	
275.91821	66	
276.84011	206	1+
277.80604	72	
279.09204	1330	1+
279.92225	94	
280.34956	100	
280.84484	82	
281.87315	76	
282.20313	72	
282.53965	76	
283.84744	74	
284.29422	640	1+
284.52019	104	
284.81624	72	
284.90782	98	
284.97815	114	
285.16271	86	
285.20207	80	
285.79219	68	
285.81405	72	
285.91985	74	
288.20008	68	
289.78994	146	
290.78648	70	
290.85367	116	
291.80303	64	
292.85878	64	
292.95780	88	
294.85997	142	
295.00031	68	
295.13293	76	
297.79033	80	
297.82018	70	
297.88774	86	
298.18695	70	
298.92514	74	
299.42422	84	
299.77769	78	
299.88340	72	
300.36421	80	
300.80808	134	
300.87518	86	
301.80246	72	
302.05621	72	
302.36384	86	
302.85889	66	
302.88279	70	
303.88889	244	1+
303.94556	76	
304.51971	66	
305.75207	70	
305.88259	412	1+
305.92034	82	
306.88368	320	1+
307.80160	126	
308.79863	76	
308.87403	224	1+
310.88405	232	1+
311.40627	82	
312.81532	88	
312.83395	72	
313.77032	108	
314.96604	64	
317.02648	74	
317.17286	78	
317.77220	70	
317.87080	68	
319.10930	66	
319.88876	90	
324.14076	86	
324.89073	70	
325.89875	68	
326.16677	80	
326.18224	68	
326.77705	104	
326.83249	78	
END IONS

###FS:    #m/z: 340.94163 #charge 1+
###MS: 73
###MSMS: 75
BEGIN IONS
TITLE=Cmpd 56, +MS2(340.9416), 28.0-35.0eV, 1.6min #75
RTINSECONDS=96.366
SCANS=73,75
PEPMASS=340.94163	825484
CHARGE=1+
70.23937	78	
186.87234	72	
188.95087	76	
192.87880	70	
196.88126	140	
197.96969	76	
205.94944	78	
207.08400	76	
208.88136	72	
208.96462	128	
209.92818	80	
210.03856	74	
210.94098	118	
211.95927	70	
212.87924	136	
213.94050	1076	1+
214.89724	106	
215.88844	182	
215.93718	128	
216.88814	72	
217.13033	74	
217.88000	132	
217.93986	154	
218.00128	78	
222.94979	82	
226.90257	114	
227.78991	74	
230.88802	508	1+
230.99652	96	
231.91205	84	
231.95064	1134	1+
233.89886	512	1+
233.92157	86	
233.95163	292	1+
235.89478	110	
236.82583	90	
236.88450	78	
236.97293	76	
237.01303	72	
237.04267	82	
238.40054	88	
238.45934	78	
239.10635	84	
240.19147	76	
240.83713	100	
240.88854	72	
241.12301	84	
241.84414	174	
241.85064	142	
241.91103	80	
242.12725	86	
242.84662	96	
243.83130	420	1+
244.16616	88	
244.86059	76	
244.91680	92	
244.95719	84	
245.90381	74	
246.97426	182	
247.98667	118	
249.90205	76	
249.96699	72	
249.99707	98	
250.99400	74	
251.89382	78	
251.96120	278	
253.84405	80	
253.89904	90	
253.95788	88	
254.90163	72	
254.96857	690	
255.08656	96	
255.13725	78	
255.90242	398	1+
255.96676	482	1+
256.33488	88	
256.90413	280	1+
257.85506	76	
258.57711	72	
258.84811	376	
258.88570	146	
258.96749	118	
259.44453	74	
259.84851	270	
259.89965	88	
259.95799	170	
260.83381	790	1+
260.85861	164	
261.88093	90	
261.91940	128	
262.96338	72	
264.09111	76	
264.86464	76	
265.05786	106	
265.43006	88	
266.85214	102	
268.84384	174	
269.86042	126	
270.11294	72	
270.83630	80	
271.38235	88	
271.84729	268	1+
272.75997	72	
272.92198	74	
272.98067	74	
273.97982	88	
274.46799	92	
274.87048	278	1+
275.91211	186	1+
276.10364	70	
276.82475	86	
276.85537	550	1+
276.95737	206	1+
277.38884	94	
277.40909	90	
277.93718	72	
278.84775	952	1+
279.00258	76	
280.91952	80	
282.92980	76	
282.95046	94	
283.02472	80	
285.78707	72	
285.87014	72	
288.85937	76	
289.87350	132	
290.79407	198	1+
291.85878	246	1+
292.44296	84	
294.84961	160	1+
294.86964	184	
295.99197	74	
296.98152	236	1+
297.85270	104	
297.99107	198	1+
298.85491	136	
299.87776	184	
300.06124	82	
300.88145	74	
301.85971	208	1+
302.94229	74	
303.86862	76	
304.76818	94	
304.89276	116	
306.32018	80	
306.88282	188	
308.88088	80	
308.91724	82	
310.39546	118	
310.48397	114	
310.87331	136	
312.81021	80	
312.86878	204	1+
312.88962	116	
315.85981	72	
317.44639	96	
320.87505	78	
322.34147	80	
324.51468	80	
328.82441	84	
328.88397	80	
328.90911	78	
329.80065	70	
331.96013	92	
333.29073	70	
338.37142	72	
339.26853	80	
342.62924	72	
342.90205	74	
343.41564	72	
343.77353	82	
344.40882	72	
344.75734	88	
END IONS

###FS:    #m/z: 507.84727 #charge 1+
###MS: 73
###MSMS: 76
BEGIN IONS
TITLE=Cmpd 57, +MS2(507.8473), 28.2-35.2eV, 1.7min #76
RTINSECONDS=97.138
SCANS=73,76
PEPMASS=507.84727	202508
CHARGE=1+
209.88453	194	
211.87620	136	
212.04878	160	1+
214.88439	234	1+
216.89086	134	
224.97409	192	
232.89393	286	1+
234.89668	278	1+
246.94860	144	
249.09579	310	1+
249.93314	134	
252.41620	166	
254.12253	124	
258.87554	470	1+
267.79017	138	
270.87350	290	1+
272.85391	368	
277.13595	164	
277.88713	244	1+
278.83870	326	1+
280.83946	140	
280.85845	124	
282.79694	194	1+
283.82937	238	1+
284.79479	208	1+
284.83243	204	1+
287.85310	1204	1+
289.03714	140	
289.85289	148	
289.87957	590	1+
290.86338	506	1+
292.88523	122	
293.87334	1246	1+
296.90522	164	
298.85485	338	1+
298.87713	148	
298.90272	170	
300.07021	244	1+
300.38417	162	
300.85857	658	1+
301.07629	146	1+
303.86644	818	1+
305.81674	130	
305.86277	1718	1+
306.88218	288	
307.89374	330	
308.14232	778	1+
308.87674	1912	1+
310.15972	292	
311.88353	2374	1+
312.18486	136	
312.81074	144	
314.39866	188	1+
314.86474	624	1+
315.37088	274	
315.89672	158	
316.76995	138	
317.76991	124	
318.85885	294	
319.85757	144	
321.00240	128	1+
322.83072	126	
323.08789	262	1+
323.76683	194	1+
323.85553	298	1+
323.87426	280	
324.08716	150	1+
325.89809	206	
326.88426	2802	1+
327.38889	142	
328.79323	200	1+
328.86954	252	
331.88453	148	
332.79771	138	
332.84691	394	1+
332.87357	454	1+
335.77282	346	1+
335.81076	138	
335.84357	162	1+
335.88486	186	
336.87242	178	
336.95032	150	
337.88428	224	
338.38426	168	1+
338.89688	152	1+
339.71539	150	1+
339.83230	200	1+
340.01503	194	1+
340.86027	236	1+
343.16432	130	
344.76145	244	1+
346.85312	202	
346.87646	304	1+
347.39581	148	
347.77496	246	
348.78283	122	
348.84537	182	
349.16681	286	1+
349.73133	134	
349.76007	430	1+
350.16887	244	1+
350.83744	168	
350.88822	362	1+
352.77530	130	
353.02007	214	1+
353.78718	236	1+
353.85698	128	
355.85015	134	
355.87721	154	
355.89066	472	1+
356.36913	208	1+
356.88938	278	1+
357.78658	248	1+
362.36804	210	
362.84462	130	
365.80132	182	
365.87919	144	
366.36906	210	1+
366.84559	296	
367.70918	192	
367.76973	262	
367.81449	188	
367.84511	132	
367.87175	138	
368.71669	298	1+
368.76753	178	
368.81552	126	
368.83461	134	
369.83910	306	
369.89170	178	
370.84020	186	
371.18814	162	
372.77740	136	
372.83145	146	
373.08153	230	1+
373.72373	128	
373.84315	128	
374.79085	124	
374.81425	196	
375.81887	146	
375.86807	168	
376.73781	270	1+
380.71967	306	
381.71110	402	1+
381.84148	324	
382.71394	252	1+
382.79473	272	1+
382.84486	178	
384.85268	318	
384.88358	126	
385.76831	366	1+
385.85586	532	
386.08357	156	1+
387.85023	214	1+
389.20387	180	
389.72062	126	
389.74123	128	
390.84092	676	1+
390.86336	278	
392.83388	356	
392.86499	150	
393.84636	172	
394.79924	130	
394.83456	122	
395.74816	138	
396.84410	148	
397.86840	204	1+
398.72926	852	1+
399.77953	150	
399.85097	792	1+
401.90945	198	1+
402.37142	146	
402.77888	128	
402.86688	1008	1+
404.79886	248	1+
405.76558	188	
405.85399	128	
405.87513	542	1+
406.08293	126	1+
406.18066	174	
407.74383	382	
407.86964	832	
408.75767	396	1+
408.86698	604	
409.73150	496	1+
409.85509	266	
410.83800	1082	1+
411.80957	148	
411.87607	140	
412.83314	224	
413.07794	172	
413.73693	142	
413.87626	236	
414.88352	148	
415.82845	150	
416.87850	134	
419.37212	170	
419.68694	130	1+
419.76160	208	1+
421.74483	270	1+
421.88488	408	
422.65539	86	1+
422.86626	342	
423.77569	212	
423.83131	124	
423.87202	294	
424.87566	176	
425.75473	668	1+
426.72477	134	
426.78416	140	
426.81799	222	1+
426.86437	1464	1+
426.93578	134	
427.74077	462	
428.74356	548	
428.84852	1226	1+
429.70295	258	1+
429.73488	572	1+
430.73984	408	1+
431.70927	152	
431.86731	770	1+
433.85871	144	
434.61325	122	
434.88927	340	
435.71523	208	
436.88896	192	
437.77778	146	
438.42409	150	
443.77476	134	
444.87431	2296	1+
445.74992	342	1+
445.79385	160	
447.71294	792	1+
448.78087	142	
448.90367	134	
449.70082	460	1+
449.81435	202	1+
449.88002	688	1+
450.74636	380	1+
450.77944	150	
451.86675	272	
454.99539	124	
462.88542	678	1+
465.72539	144	
465.87976	130	
467.71245	340	1+
467.89217	966	1+
468.23343	142	1+
485.89995	456	
486.90393	252	
493.79490	130	
502.12173	194	1+
509.76672	130	
509.85819	128	1+
END IONS

###FS:    #m/z: 322.93105 #charge 1+
###MS: 77
###MSMS: 78
BEGIN IONS
TITLE=Cmpd 58, +MS2(322.9310), 28.0-35.0eV, 1.7min #78
RTINSECONDS=100.805
SCANS=77-78
PEPMASS=322.93105	2418808
CHARGE=1+
86.81463	72	
111.60256	70	
186.94115	92	
188.94763	106	
190.93244	66	
191.06149	82	
195.88327	236	1+
199.90968	82	
201.04654	86	
202.04714	92	
205.95188	196	
205.97488	108	
206.95486	96	
209.89956	72	
209.92251	76	
212.87147	242	1+
213.92696	70	
216.53155	104	
217.89241	70	
218.04673	80	
219.05599	72	
220.87698	108	
220.90275	86	
220.95901	84	
221.94600	72	
222.55179	128	
222.88874	88	
222.95521	444	1+
226.01457	78	
226.90529	74	
227.93153	78	
228.90514	152	
229.94869	78	
230.07008	72	
231.96398	108	
232.83908	104	
232.89080	68	
232.91734	68	
233.16465	70	
233.88308	74	
235.84769	78	
236.02825	72	
236.06472	70	
237.01464	78	
238.15032	68	
238.93880	260	1+
238.96366	72	
239.08402	126	
239.78693	220	1+
239.90978	66	
239.92493	72	
240.82756	104	
240.94160	2406	
241.02216	68	
241.82060	134	
241.94004	8596	1+
242.81891	376	1+
242.83186	144	
242.89737	112	
242.94162	5564	1+
242.98350	66	
243.15254	72	
243.22926	66	
244.85079	162	
244.87780	66	
244.94065	1408	
245.07476	68	
245.91713	72	
246.85411	358	1+
246.97969	262	
247.99754	78	
248.90103	134	
249.04083	78	
249.92900	88	
250.93958	82	
250.97247	70	
252.07357	84	
252.91591	96	
253.04881	72	
254.84285	74	
255.81817	74	
256.89736	74	
257.38570	92	
257.40954	74	
257.90803	104	
258.79610	78	
258.83546	292	
259.14013	84	
259.83554	148	
259.91157	78	
260.07408	96	
260.83099	136	
262.83144	454	1+
263.98137	92	
264.79414	78	
265.87336	178	1+
266.84302	304	1+
267.79610	188	1+
267.84608	240	1+
267.91635	104	
268.95999	148	
269.08131	146	
270.89909	88	
271.84606	78	
272.04845	76	
272.80219	76	
272.87946	108	
272.92821	92	
273.05615	100	
275.81578	82	
278.41204	98	
278.84800	70	
278.86727	104	
278.92449	68	
278.98657	82	
279.09292	746	1+
280.26975	80	
280.79328	122	
280.85209	132	
280.88453	78	
281.86387	74	
282.92146	72	
283.06392	78	
283.94648	68	
284.29298	394	1+
284.78981	76	
285.15640	84	
285.25626	66	
285.81101	72	
285.84741	74	
289.78841	144	
291.79899	348	1+
291.87224	72	
292.80058	216	1+
293.83295	96	
294.87099	122	
294.92398	72	
295.86674	244	1+
296.83330	76	
297.04230	126	
297.84782	80	
297.94730	72	
298.82099	108	
299.78676	116	
300.78539	72	
300.86441	70	
300.91966	70	
301.03704	70	
302.10121	82	
302.91893	70	
304.73824	74	
304.77039	72	
304.86913	94	
305.84740	82	
306.25134	114	
306.76927	92	
306.88638	196	1+
308.41278	84	
309.79518	70	
310.87349	68	
311.86876	104	
316.82756	88	
317.77659	76	
317.87303	72	
317.88698	90	
321.16302	76	
324.84196	90	
324.89677	224	1+
325.01683	76	
325.75657	90	
327.94066	78	
END IONS

###FS:    #m/z: 340.94181 #charge 1+
###MS: 77
###MSMS: 79
BEGIN IONS
TITLE=Cmpd 59, +MS2(340.9418), 28.0-35.0eV, 1.7min #79
RTINSECONDS=101.577
SCANS=77,79
PEPMASS=340.94181	878888
CHARGE=1+
133.31733	124	
180.97380	78	
190.95346	218	1+
192.92704	270	
194.66817	76	
197.88355	76	
210.93955	126	
211.83435	74	
212.87837	226	1+
213.94096	1112	1+
214.42443	98	
214.95782	76	
215.88886	420	
215.94172	154	
216.85698	76	
217.88301	170	
219.87706	134	
223.79557	80	
223.96011	134	
224.97961	122	
226.89629	90	
226.94605	172	
227.08653	78	
227.83403	190	1+
228.07005	78	
228.86633	84	
228.93575	92	
228.94841	124	
230.79702	74	
230.88810	652	1+
231.89063	458	1+
231.95036	734	1+
233.94795	226	
234.88685	84	
235.08092	98	
235.89614	100	
235.96102	86	
236.88911	204	1+
237.91278	128	
239.78809	74	
239.84425	76	
241.84373	272	1+
243.83182	370	1+
244.95907	114	
246.06922	86	
246.94934	144	
246.97436	110	
247.94504	82	
249.04267	78	
249.90057	144	
249.96211	272	
250.94645	148	
250.97548	100	
251.91679	82	
252.92168	84	
254.96756	754	
255.03715	90	
255.85461	104	
256.86186	78	
256.91716	172	
257.06265	72	
257.13372	74	
257.85293	76	
257.93588	76	
258.84974	140	
258.91024	150	
259.84957	234	
259.95838	184	
260.83473	412	
261.83751	290	
261.89269	82	
262.89543	78	
266.05258	78	
267.05901	74	
268.84117	94	
268.96248	76	
269.03289	80	
270.34794	86	
271.42900	90	
271.81970	88	
271.83778	76	
272.14154	84	
272.92939	92	
273.85716	256	1+
273.87219	74	
273.89934	86	
276.04898	84	
276.85741	850	1+
276.92066	84	
277.01887	86	
277.84107	92	
278.84968	570	
279.67795	80	
279.82049	90	
279.85291	292	
280.65417	90	
280.85309	240	
281.03242	104	
282.81290	92	
282.87644	132	
283.79244	130	
283.87226	86	
283.91644	138	
284.79490	188	1+
284.85301	136	
284.93858	74	
285.92773	100	
286.41456	78	
288.80237	82	
288.84317	112	
290.85389	214	1+
291.39210	90	
291.80298	84	
292.00459	74	
292.34052	80	
294.84846	78	
294.86799	236	
296.85086	166	1+
297.22275	78	
297.80553	82	
298.83181	82	
298.92919	80	
299.89423	92	
300.86892	182	
301.86216	166	
302.17131	110	
302.86636	108	
302.88469	150	
302.94450	84	
303.81069	80	
304.09119	88	
304.85723	78	
305.83245	74	
306.23838	80	
307.79892	140	
308.28743	84	
308.80235	86	
308.88265	78	
309.12897	76	
309.84825	84	
310.87934	226	1+
312.59255	88	
312.79611	78	
313.04710	78	
315.85438	76	
318.80838	78	
320.62208	104	
321.17857	88	
321.76850	92	
324.86197	82	
326.62069	148	
327.98106	74	
330.81678	184	
330.88527	120	
333.05717	100	
333.75028	94	
334.76936	74	
336.99960	80	
340.14601	148	
341.34626	80	
341.89084	102	
342.30894	72	
344.16923	82	
344.29480	74	
344.75874	218	1+
344.92135	94	
346.37109	88	
END IONS

###FS:    #m/z: 336.94665 #charge 1+
###MS: 77
###MSMS: 80
BEGIN IONS
TITLE=Cmpd 60, +MS2(336.9467), 28.0-35.0eV, 1.7min #80
RTINSECONDS=102.35
SCANS=77,80
PEPMASS=336.94665	61480
CHARGE=1+
85.56968	72	
94.88030	74	
138.22628	74	
183.97788	74	
199.11159	90	
204.89335	78	
206.94287	86	
209.70740	88	
209.94426	72	
210.88529	134	
211.94542	3226	1+
212.87739	776	1+
213.94072	1276	1+
215.64172	76	
215.88744	256	1+
215.93872	158	
219.03044	80	
220.84793	78	
220.88424	238	1+
221.94508	242	1+
224.98462	160	
225.85034	88	
225.87981	82	
227.95725	118	
228.89012	260	1+
228.91091	102	
229.95567	2270	1+
230.89003	748	1+
230.91421	72	
231.84722	78	
231.95058	1244	1+
232.14003	90	
232.85514	76	
232.93189	74	
234.83423	254	
235.87025	212	1+
235.95150	70	
236.04765	76	
236.84621	78	
237.02389	70	
237.91922	92	
239.56384	84	
239.82343	112	
240.09625	76	
240.83335	134	
240.89648	72	
241.05056	78	
241.36703	98	
241.84024	512	1+
242.85931	84	
242.94162	82	
243.89291	252	1+
243.96273	92	
244.10876	100	
244.83802	74	
245.80931	70	
245.90008	232	1+
245.91733	86	
247.96531	940	1+
248.04952	98	
248.90212	490	1+
249.83036	532	1+
249.89508	82	
249.96134	580	1+
250.36404	90	
250.87143	70	
250.90047	72	
250.91988	78	
251.04825	72	
251.11869	70	
252.85276	116	
252.89447	72	
252.95637	416	
252.97129	1634	1+
253.08800	200	
253.90571	92	
254.04203	72	
254.34319	82	
254.96731	362	1+
255.00175	80	
255.07690	122	
255.85533	248	1+
255.90857	74	
255.99496	72	
256.91336	70	
257.45297	78	
258.84783	392	1+
259.03559	132	
259.95107	204	1+
260.83084	210	
260.87596	72	
261.40608	78	
262.83676	130	
263.37544	76	
263.82842	146	
263.87568	78	
264.86632	80	
265.79425	78	
266.08650	92	
266.48535	76	
266.99260	80	
267.82394	86	
267.84517	242	
268.83950	912	1+
268.93047	78	
269.83992	508	1+
270.96212	152	
270.98252	276	
271.00664	82	
271.79926	78	
272.88327	74	
272.97768	248	
273.35829	76	
273.91607	116	
273.96752	76	
274.11999	86	
274.38466	88	
274.89242	112	
274.98062	72	
275.20276	72	
275.84592	98	
275.86711	124	
275.88759	80	
276.85743	728	1+
277.97102	144	
278.39158	80	
278.83522	468	1+
280.12379	74	
280.92578	86	
281.88049	74	
282.74985	94	
282.85966	76	
283.09925	74	
283.35529	84	
284.42903	88	
285.84913	1128	1+
290.87025	84	
291.41912	72	
292.85701	276	1+
294.00336	84	
295.86747	198	1+
295.97920	70	
296.75926	70	
296.91997	90	
297.23801	104	
297.81709	76	
298.30438	82	
299.06964	86	
299.87317	102	
300.85086	82	
301.42479	118	
302.80362	82	
305.89527	128	
306.89054	106	
307.75872	76	
308.87206	78	
309.04254	84	
309.86321	410	1+
309.91778	86	
310.82390	92	
310.88013	110	
312.86500	96	
313.76383	70	
315.16221	74	
315.87518	74	
316.86927	130	
319.20764	76	
322.00855	74	
323.82897	74	
323.88467	82	
326.89903	82	
327.29192	110	
329.87123	82	
330.52113	92	
330.82406	80	
333.82007	74	
333.86252	72	
334.11782	84	
336.96602	72	
341.37081	72	
341.82230	84	
END IONS

###FS:    #m/z: 322.93100 #charge 1+
###MS: 81
###MSMS: 82
BEGIN IONS
TITLE=Cmpd 61, +MS2(322.9310), 28.0-35.0eV, 1.8min #82
RTINSECONDS=106.022
SCANS=81-82
PEPMASS=322.93100	2350872
CHARGE=1+
86.47990	66	
113.62901	70	
132.37473	178	
177.93349	78	
189.02693	70	
189.92941	66	
197.88194	82	
201.04816	144	
205.94629	240	1+
209.92271	158	
209.94513	96	
210.90217	70	
210.94517	78	
215.97737	68	
217.99412	68	
218.90322	68	
220.88613	74	
220.92815	86	
223.95869	70	
225.94094	68	
225.96367	126	
227.09929	80	
227.93410	162	
228.91635	70	
229.84606	120	
229.86239	120	
229.89653	70	
230.84557	126	
233.15844	132	
234.05607	68	
234.93004	90	
236.90373	68	
238.00221	72	
238.04973	82	
238.06814	70	
238.93974	176	
239.07882	110	
239.78819	90	
240.82320	412	1+
240.94129	2732	
241.19177	68	
241.94179	1742	
242.81742	142	
242.88663	70	
242.94249	5176	1+
244.07992	68	
244.81872	134	
244.94148	1022	1+
244.99021	78	
245.79679	108	
246.43557	76	
246.84617	86	
246.90217	66	
246.98071	74	
248.14998	68	
250.94753	100	
251.88407	70	
251.93071	74	
253.50003	74	
253.91047	68	
254.54292	76	
254.84265	70	
255.89841	76	
256.10480	80	
256.17757	76	
256.96318	200	1+
257.46655	84	
258.14676	68	
258.38145	84	
258.82892	70	
260.09166	88	
260.80289	68	
260.83506	208	
261.16090	196	1+
261.82942	714	1+
261.85703	78	
262.96037	108	
263.11426	72	
263.91189	66	
264.35878	84	
265.06208	70	
265.08807	120	
265.39401	74	
265.93839	70	
266.84032	66	
266.85943	86	
268.85579	92	
269.34342	72	
270.44904	82	
270.80252	82	
271.18213	88	
272.80430	80	
272.81872	66	
272.85884	94	
272.91402	86	
273.15942	78	
273.35229	70	
273.93185	94	
274.79565	70	
274.85646	70	
275.10381	72	
276.86128	72	
277.81517	124	
277.85733	68	
278.84774	112	
278.86733	104	
279.07044	98	
279.09208	1108	1+
279.48465	100	
280.78983	66	
280.82059	88	
281.16059	76	
282.86362	76	
282.90278	72	
283.07475	112	
283.14660	72	
283.78849	392	1+
283.85805	332	1+
284.29632	340	
284.86164	244	1+
285.80557	146	
287.02994	96	
288.19393	66	
288.96340	82	
289.78884	84	
289.87023	66	
290.85530	126	
291.80959	92	
291.99188	76	
292.37010	72	
297.83687	76	
297.87935	104	
298.14446	86	
298.87190	66	
299.11008	72	
301.04106	70	
302.43614	72	
302.78441	98	
302.82731	96	
303.88580	78	
304.87251	94	
305.16013	72	
305.84098	68	
308.88287	70	
308.89984	68	
309.97800	88	
311.15940	66	
311.88751	90	
313.80515	74	
313.84766	172	
313.87280	92	
314.37984	78	
314.82381	68	
318.60898	78	
318.85706	68	
321.22364	70	
321.90970	100	
322.88009	212	1+
323.19941	66	
323.23919	98	
324.80015	80	
325.32465	92	
END IONS

###FS:    #m/z: 340.94174 #charge 1+
###MS: 81
###MSMS: 83
BEGIN IONS
TITLE=Cmpd 62, +MS2(340.9417), 28.0-35.0eV, 1.8min #83
RTINSECONDS=106.793
SCANS=81,83
PEPMASS=340.94174	846920
CHARGE=1+
67.81945	76	
189.95843	88	
190.93589	82	
197.89202	80	
198.87618	84	
203.87900	90	
205.95029	132	
208.88276	102	
208.96305	74	
212.87373	76	
213.87993	122	
213.93914	886	1+
214.89420	208	
215.88841	450	
215.93703	220	
217.88707	152	
217.93596	154	
220.86603	78	
220.95561	78	
222.83800	80	
226.94678	84	
230.88935	450	1+
230.95912	74	
231.95150	1100	1+
233.89702	154	
233.91871	76	
233.95093	146	
234.92099	80	
235.95029	72	
236.94472	76	
237.91722	98	
238.88185	102	
239.84165	88	
240.80472	72	
240.84074	486	1+
241.84341	408	1+
241.94381	74	
242.94539	72	
243.83314	170	
244.45003	98	
244.91696	78	
244.99950	80	
246.37019	76	
246.97516	288	1+
249.33357	106	
249.96316	322	1+
250.12986	116	
250.88276	200	1+
250.89866	74	
251.96117	196	
252.00641	72	
252.04957	76	
253.16379	100	
253.44132	110	
253.93211	74	
253.96333	80	
254.90884	130	
254.94673	88	
254.96787	696	1+
255.07256	84	
255.11140	84	
255.13961	80	
255.44720	74	
255.83985	78	
257.85674	82	
258.84414	486	
259.85011	332	
259.91354	78	
259.95624	138	
260.83431	250	
260.95574	88	
262.35805	92	
262.84868	108	
263.92759	78	
265.09379	92	
266.03646	72	
266.84410	90	
266.86147	94	
267.98578	74	
268.84265	566	1+
269.40968	96	
270.02687	100	
271.40050	106	
271.91686	72	
272.34620	80	
272.84549	72	
272.88135	74	
272.93902	248	
273.95348	74	
273.97573	86	
274.89314	92	
276.85485	236	
277.86403	496	
277.91521	96	
277.97004	102	
278.84798	428	
279.03922	78	
279.08068	80	
279.85034	226	
279.92898	138	
280.09140	74	
280.81192	116	
280.85515	180	
281.86213	122	
286.09863	80	
286.75940	86	
288.83839	78	
289.85985	122	
290.85614	76	
290.94142	74	
291.79993	130	
293.85720	126	
293.87118	148	
294.86429	182	
295.85194	108	
295.87190	140	
295.90114	84	
296.86304	72	
297.91288	72	
298.81280	118	
299.37733	88	
299.87137	224	
300.93668	78	
301.86192	126	
301.88349	78	
302.04571	74	
302.08591	76	
302.17384	84	
302.52360	72	
302.86126	78	
302.94982	120	
304.83161	126	
305.95722	92	
306.03431	100	
306.88121	76	
307.36115	112	
308.45783	78	
309.81356	74	
310.87746	176	
311.88833	148	
312.38677	100	
312.80681	134	
315.97992	78	
316.88642	74	
317.03441	104	
318.05695	86	
322.42749	76	
324.05912	74	
324.89663	102	
326.88148	72	
328.88871	202	
329.87045	170	
330.12398	86	
331.09506	76	
331.86637	72	
336.86666	94	
338.39644	80	
338.88010	102	
345.70880	148	
345.87783	74	
END IONS

###FS:    #m/z: 363.95801 #charge 1+
###MS: 81
###MSMS: 84
BEGIN IONS
TITLE=Cmpd 63, +MS2(363.9580), 28.0-35.0eV, 1.8min #84
RTINSECONDS=107.566
SCANS=81,84
PEPMASS=363.95801	347078
CHARGE=1+
115.54284	94	
188.98461	94	
189.86394	346	1+
191.85591	374	1+
200.95778	88	
205.94939	80	
207.87562	170	
209.94483	1054	1+
210.88607	106	
212.87919	1488	
219.91093	76	
222.95071	480	1+
223.96454	112	
224.94836	432	
225.41683	86	
225.95641	214	
225.97600	80	
226.94754	6412	1+
227.92400	84	
228.89544	158	
228.94344	6766	1+
230.82084	82	
230.83620	80	
230.88901	1646	1+
232.01705	160	
232.88499	266	1+
234.88085	298	
235.41407	98	
235.43299	108	
238.93980	120	
239.07538	166	1+
240.82448	114	
240.94056	344	
240.96096	380	1+
241.93876	1744	1+
242.83060	102	
242.94095	1226	1+
243.40121	106	
243.83881	398	1+
243.95904	80	
244.87492	92	
244.91898	80	
244.95822	2580	1+
245.94142	136	
246.85578	92	
246.90994	82	
246.95380	3020	1+
248.80341	318	1+
248.90016	950	
250.42842	90	
250.89136	138	
250.94729	146	
250.97618	104	
251.04854	98	
251.80001	108	
251.89748	80	
252.89335	130	
252.97041	86	
253.08765	84	
253.91124	90	
254.12401	86	
254.86865	78	
255.10587	86	
255.91551	100	
257.51584	106	
259.60681	84	
259.80257	82	
260.82975	310	1+
260.97012	238	1+
261.85311	78	
263.84714	86	
264.79338	118	
264.85035	98	
264.96399	266	1+
266.81522	244	
266.92835	88	
267.04087	102	
267.10089	94	
267.84353	112	
267.97309	286	
268.02699	100	
268.92049	248	1+
268.97738	254	
269.82086	94	
269.96871	910	1+
270.85741	88	
271.87210	124	
271.91434	124	
272.63219	100	
273.62622	94	
273.91904	90	
275.01332	80	
276.42864	80	
276.81081	84	
276.85058	132	
277.92071	92	
278.80197	132	
278.84601	418	1+
279.03734	78	
279.10455	110	
280.36598	94	
280.79140	776	1+
280.83321	142	
280.92096	90	
281.37656	90	
281.75772	94	
281.85860	86	
282.79131	328	1+
282.83077	188	
282.85108	500	1+
283.41548	92	
283.55568	90	
283.81542	176	1+
283.84845	312	1+
283.88744	76	
284.43748	78	
285.84525	116	
286.83047	238	1+
286.84680	156	
286.86942	132	
286.94654	80	
287.35873	88	
287.91239	88	
288.26881	102	
288.85733	82	
290.41802	76	
290.78659	98	
291.79920	78	
293.06915	78	
293.11574	184	
295.93291	80	
296.80483	624	1+
296.89895	78	
297.38597	80	
298.44119	84	
299.08011	80	
299.80480	182	
299.83019	78	
300.43460	98	
300.80265	866	1+
300.92774	156	
301.30537	84	
301.86079	268	1+
303.04293	78	
303.80635	92	
303.85738	744	1+
304.11461	94	
304.80770	82	
305.86270	204	1+
306.93568	178	
307.43631	114	
307.84574	96	
308.53347	84	
308.96929	76	
316.81267	574	1+
317.75477	86	
318.35823	76	
319.81182	120	
320.93218	82	
321.81819	272	
321.86439	178	
322.16205	126	
322.89953	84	
322.93218	136	
322.98330	94	
323.42503	96	
323.81511	172	1+
323.85149	76	
323.93201	118	
324.89168	126	
326.18227	90	
326.87282	184	1+
329.38809	90	
331.86849	80	
337.83507	206	1+
340.74022	86	
340.94088	182	
341.82466	188	1+
351.54571	90	
351.79488	86	
351.85008	90	
352.89174	176	
358.81207	78	
359.81080	120	
361.00891	88	
363.95244	88	
364.90611	78	
366.10581	102	
END IONS

###FS:    #m/z: 363.95775 #charge 1+
###MS: 85
###MSMS: 86
BEGIN IONS
TITLE=Cmpd 64, +MS2(363.9578), 28.0-35.0eV, 1.9min #86
RTINSECONDS=111.25
SCANS=85-86
PEPMASS=363.95775	392814
CHARGE=1+
45.11333	84	
75.58917	82	
147.46040	84	
167.20048	78	
174.06218	82	
182.86760	190	
189.86364	710	1+
191.85925	856	1+
193.93558	82	
196.88877	140	
197.87845	78	
205.95116	146	
207.52590	94	
207.87552	716	1+
207.88689	90	
207.95030	258	1+
209.94443	2676	
210.88423	984	1+
210.90124	192	
211.86675	156	
212.87944	3528	1+
218.90162	80	
219.42679	104	
219.86483	98	
221.05963	86	
222.95415	2244	1+
223.88733	146	
224.39663	92	
224.83100	92	
224.88980	172	
224.94968	3240	1+
224.97509	134	
225.05751	156	
225.09726	86	
225.89006	432	1+
225.98675	88	
226.87204	78	
226.89660	278	1+
226.91174	116	
226.94773	14854	1+
226.97183	334	
227.13297	166	1+
228.00782	80	
228.07376	96	1+
228.87385	106	
228.89609	914	1+
228.94313	15496	1+
229.01801	108	
229.19025	138	1+
230.03983	106	1+
230.89022	4482	1+
232.01856	84	1+
232.77318	100	1+
232.88722	800	1+
234.87959	116	
237.92886	204	1+
239.87946	78	
239.90226	84	
240.82270	88	
240.94070	484	
240.96263	1244	1+
241.83749	82	
241.94054	2156	1+
242.94247	1492	1+
242.95923	1346	1+
243.03574	100	
243.90364	82	
244.85244	226	1+
244.95821	6350	1+
245.82196	140	
245.94122	328	
246.90192	162	
246.95377	8124	1+
248.03298	150	1+
248.80500	180	
248.90140	1434	1+
249.84502	88	
250.78878	204	1+
250.89557	438	1+
250.94699	194	
250.97043	240	1+
251.11418	138	
253.09153	82	
253.84212	84	
253.90746	284	1+
254.83292	78	
255.47633	114	
256.38216	78	
258.84651	138	
258.97403	90	
259.83492	96	
259.94306	84	
260.83295	548	1+
260.97032	764	1+
261.83435	344	1+
262.96907	114	
263.13247	88	
263.84948	304	1+
263.88923	126	
263.98394	138	
265.80416	78	
265.82099	96	
265.97592	154	
266.81298	460	1+
266.97156	986	1+
267.92628	78	
267.97370	822	1+
268.80309	210	1+
268.84649	120	
269.84818	114	
269.86687	222	1+
269.96946	1292	1+
270.84846	94	
271.80326	128	
271.91528	312	1+
273.79571	218	1+
276.85193	102	
277.86235	98	
278.80447	144	
278.84898	370	1+
279.09634	86	
279.79118	114	
279.87510	90	
280.79387	870	1+
282.37711	84	
282.78551	388	1+
282.80000	120	
282.87342	86	
284.82455	102	
284.86738	136	
284.89259	126	
285.80810	78	
285.84918	266	
286.91618	102	
287.39595	78	
288.92000	86	
289.08866	86	
291.12107	148	
292.43676	150	
292.88624	106	
293.36991	114	
294.86364	126	
294.87624	88	
295.10554	78	
295.92956	120	
296.80912	128	
297.42513	190	1+
298.80232	1310	1+
300.82488	168	
300.87541	128	
300.91146	104	
301.80583	128	
301.86387	256	
303.80622	170	
303.85568	916	1+
305.11130	86	
305.26575	86	
305.80852	196	1+
307.00167	102	
309.08914	96	
309.22171	100	
311.86625	80	
311.88764	80	
312.82295	112	
316.43439	90	
316.81115	358	1+
317.76437	100	
317.94525	84	
318.93694	136	
318.95578	88	
319.82652	184	
319.86967	102	
319.95858	142	
320.73206	80	
321.03181	90	
321.81915	174	
321.86699	142	
322.92809	260	1+
322.98352	86	
323.01880	88	
323.81912	184	
324.87657	216	1+
325.85860	92	
326.87135	516	1+
326.89394	102	
327.06085	122	
329.89195	80	
331.04593	82	
333.76160	114	
336.94302	140	
337.12949	90	
337.72604	102	
338.36451	78	
338.95013	82	
340.16052	82	
340.38227	96	
340.93987	328	1+
343.08593	80	
346.22940	94	
346.92193	132	
348.87819	88	
349.37367	78	
349.81218	78	
353.80787	80	
356.88442	82	
358.76347	80	
359.86531	196	1+
362.75872	80	
366.19747	82	
367.03455	78	
END IONS

###FS:    #m/z: 507.84711 #charge 1+
###MS: 85
###MSMS: 87
BEGIN IONS
TITLE=Cmpd 65, +MS2(507.8471), 28.2-35.2eV, 1.9min #87
RTINSECONDS=112.022
SCANS=85,87
PEPMASS=507.84711	197242
CHARGE=1+
196.01811	168	
198.89342	116	
200.88748	122	
214.02481	184	
214.88452	158	
225.88628	136	
232.89471	552	1+
236.89029	188	
240.07717	160	
242.85001	140	1+
252.07639	116	
255.39164	154	
258.87613	124	
266.16726	116	
270.11276	124	
270.86010	124	
271.87736	156	
272.85699	336	
276.38375	204	1+
278.12727	176	
278.83323	234	
278.85945	304	1+
285.85420	310	1+
286.15152	146	1+
287.85542	546	1+
288.89560	288	1+
288.93879	126	
289.88053	438	
290.81134	176	1+
290.86895	444	1+
291.80618	180	1+
291.85783	128	
293.87064	1066	1+
294.16858	178	1+
296.08508	148	
296.38042	150	
296.84987	124	
297.00812	128	
298.80953	142	
298.85507	142	
298.87843	120	
298.96320	202	1+
300.81422	208	1+
300.84490	126	
300.88846	302	1+
300.91629	116	
301.84961	226	
302.39699	124	
303.86659	640	1+
305.86289	1040	1+
306.12642	140	
307.88531	288	
308.14412	780	1+
308.87245	994	
309.88857	260	
310.15797	820	1+
310.82543	162	1+
310.88881	240	
311.88419	2258	1+
312.17516	168	
313.10868	158	
314.86555	720	1+
315.81322	130	
315.88623	140	
316.86557	508	1+
316.88941	238	
317.85616	230	1+
320.35658	166	
320.88753	290	1+
323.82221	126	
323.87201	534	
324.85860	178	
325.89701	192	
326.88507	2944	1+
326.96299	178	1+
327.80938	208	1+
328.88385	274	
329.87188	138	
329.89094	156	
330.06475	168	
330.11116	112	1+
331.81572	294	1+
331.89453	216	
332.87962	320	1+
332.90002	126	
332.93789	124	
333.87371	284	1+
334.76870	122	
334.87868	240	1+
336.86224	196	1+
337.88371	270	1+
338.87153	224	1+
339.14346	144	
340.78591	136	
345.33626	242	1+
345.78149	202	
345.82084	122	
346.88130	144	
347.77548	388	
348.78125	340	
348.84494	146	
349.73204	122	
349.75503	254	
349.83062	180	
349.90852	118	
350.75087	348	1+
350.76152	120	
350.79094	334	1+
350.88953	242	
352.82868	122	
352.89083	278	1+
353.77786	116	
353.84941	322	1+
353.85814	158	
354.76424	254	1+
355.35188	226	1+
355.80313	134	
355.89290	128	
365.78661	544	1+
366.74283	124	
366.84560	450	1+
366.90153	130	
367.71863	140	
368.40192	286	1+
368.76784	154	
368.84260	176	
368.89411	534	1+
369.83981	194	
370.81018	224	
370.84110	146	
370.88115	126	
371.19385	144	
372.78170	324	
373.73255	190	
373.83614	114	
373.88087	138	
373.90635	204	
374.72380	114	
374.79180	122	
374.81617	478	1+
375.86145	154	
379.91984	134	
380.71606	602	1+
380.85988	168	
381.15043	134	
383.29577	172	1+
383.71814	168	
383.81557	260	1+
384.85235	1384	1+
385.38347	278	1+
386.81389	172	
387.20606	132	
387.78298	278	1+
387.84755	452	1+
387.88356	130	
388.78836	184	1+
389.19962	276	1+
389.71851	154	1+
389.74495	148	
390.05975	118	
390.11299	170	1+
390.84097	1126	1+
391.82376	1002	1+
392.82701	846	1+
394.82610	172	
394.84040	196	
394.86544	140	
395.86881	116	
396.73346	118	
396.75560	138	
396.89558	130	
398.16627	128	
398.73063	586	1+
398.86951	226	
399.85221	340	
400.80091	150	
400.85706	178	
400.88301	228	1+
402.86183	750	1+
405.76431	464	1+
405.79030	114	
405.86168	130	
406.75072	210	
407.74412	662	1+
407.86895	886	
408.85166	1060	1+
409.72798	246	1+
409.87006	138	
410.84027	1124	1+
410.86917	178	
411.77455	150	1+
411.86717	154	
412.72238	190	1+
412.83476	184	
412.84567	228	
414.85932	140	
414.96812	160	
415.85216	118	
416.82948	244	1+
417.86240	190	
419.77603	146	1+
421.88604	500	1+
422.86944	676	1+
423.77975	310	
423.87258	488	1+
424.19646	138	
425.75465	500	1+
425.86294	1026	1+
426.86406	864	1+
426.93702	172	
427.73711	1096	1+
428.80647	152	
428.84930	1090	1+
429.70975	260	
430.84764	266	1+
431.87270	866	1+
433.84897	156	
439.90363	240	1+
441.77884	130	
441.88673	246	1+
442.68184	124	
443.68431	124	
444.87488	1510	1+
445.71371	170	
445.74741	508	1+
445.79726	184	1+
446.87563	326	1+
447.71128	334	
448.71210	236	
448.77213	314	1+
448.89193	212	
449.88412	156	
450.69709	142	
450.87155	138	
451.75994	118	
452.87049	180	
454.18072	248	1+
457.90623	170	
462.88479	864	1+
466.72848	256	1+
466.78867	178	1+
467.29864	178	
467.88907	976	1+
469.33146	132	
470.73494	190	1+
485.89560	438	
486.90092	272	
488.28872	160	
END IONS

###FS:    #m/z: 336.94687 #charge 1+
###MS: 85
###MSMS: 88
BEGIN IONS
TITLE=Cmpd 66, +MS2(336.9469), 28.0-35.0eV, 1.9min #88
RTINSECONDS=112.795
SCANS=85,88
PEPMASS=336.94687	58276
CHARGE=1+
189.86194	90	
191.93160	82	
193.88977	76	
208.88505	80	
209.94396	94	
210.95074	70	
211.94583	1966	1+
212.87842	1318	1+
213.94092	772	
215.88968	436	1+
215.93855	300	1+
217.39084	84	
217.84212	106	
217.85340	72	
217.88713	100	
219.04149	98	
221.83605	68	
221.94049	70	
222.42371	74	
223.97293	146	
227.94967	72	
228.89119	114	
229.95520	2578	1+
230.89024	880	1+
231.95157	1018	1+
232.83094	122	
232.88797	134	
233.90047	164	
233.94800	192	
234.48770	82	
234.82560	346	1+
234.87931	86	
236.87225	82	
237.04290	100	
237.85489	80	
238.05742	86	
239.80915	78	
240.83970	334	1+
240.90022	88	
240.96851	72	
241.13429	72	
241.84238	280	1+
241.85957	82	
241.90359	82	
244.86123	88	
246.38954	72	
246.80772	72	
246.85020	72	
247.96650	658	1+
248.51800	82	
248.90291	184	
249.80312	90	
249.82559	558	1+
249.89813	154	
249.96151	590	
250.82792	488	1+
250.95022	118	
251.06410	72	
251.92979	120	
251.97360	94	
252.45311	84	
252.93554	72	
252.97078	1136	1+
253.08392	248	1+
253.90797	118	
254.03998	78	
254.08610	204	1+
254.90591	82	
254.96658	620	1+
255.78045	68	
255.85463	146	
255.89150	116	
255.95002	68	
256.25846	72	
256.84821	122	
256.91242	140	1+
258.97248	88	
259.85485	270	1+
259.95726	104	
261.82665	104	
265.05374	70	
265.55593	88	
266.36886	88	
266.40524	94	
267.83928	204	
268.65057	78	
268.84040	346	
268.95636	278	1+
269.15804	70	
269.84238	396	1+
270.98286	124	
271.87415	78	
273.79577	114	
273.90061	88	
273.91680	92	
274.84447	72	
275.15780	92	
275.86020	124	
275.87941	80	
275.95257	72	
276.85796	758	1+
276.91241	92	
277.83356	122	
278.43473	96	
278.83670	314	
279.03962	74	
279.07651	74	
279.15834	74	
279.83446	230	
279.86394	210	
279.91597	106	
283.89718	74	
283.92391	112	
283.95089	78	
285.05890	76	
285.85171	266	
286.44146	80	
286.84934	928	1+
287.87699	70	
287.93751	94	
289.08248	90	
289.28283	82	
290.06109	78	
290.41811	82	
290.85969	108	
291.85876	242	
292.01493	82	
293.20351	78	
293.85273	78	
294.00320	90	
294.40778	76	
294.83030	80	
294.85805	280	1+
297.95366	80	
298.31391	70	
298.86062	142	
299.40485	100	
299.76848	80	
299.84709	76	
299.87411	124	
300.14064	72	
301.91125	94	
303.86578	76	
304.40840	82	
304.44446	78	
304.85404	72	
305.08976	72	
306.74990	74	
307.88753	102	
308.88606	72	
309.01909	90	
309.82436	70	
309.86809	270	1+
311.88108	108	
313.35975	96	
313.88617	68	
319.87726	80	
320.13841	72	
323.77640	74	
323.86449	70	
325.89692	102	
326.36423	92	
328.84220	84	
330.88054	80	
333.43403	76	
333.89146	72	
334.16080	86	
335.19659	70	
335.78754	92	
336.26504	76	
337.15769	82	
338.88441	72	
339.05839	72	
340.85643	70	
340.87663	78	
END IONS

###FS:    #m/z: 363.95784 #charge 1+
###MS: 89
###MSMS: 90
BEGIN IONS
TITLE=Cmpd 67, +MS2(363.9578), 28.0-35.0eV, 2.0min #90
RTINSECONDS=116.487
SCANS=89-90
PEPMASS=363.95784	362536
CHARGE=1+
81.19821	86	
185.86661	84	
187.86394	90	
189.86318	562	1+
191.85986	652	1+
192.93326	84	
193.85497	112	
194.63553	86	
194.89114	78	
196.88404	324	1+
200.94490	150	
201.94605	82	
205.94955	78	
206.95720	92	
207.87395	252	
208.88899	128	
209.87480	140	
209.94453	2282	1+
209.96804	144	
210.88326	428	1+
211.00672	102	
212.87974	3388	1+
212.90099	138	
213.93774	80	
214.13144	80	
214.89788	172	
215.88242	142	
221.07062	78	
222.95311	2662	1+
224.94917	3166	1+
224.97397	292	1+
225.20849	86	
225.88350	86	
226.86845	100	
226.89368	92	
226.94792	11570	1+
226.97471	76	
228.26281	78	
228.89535	636	1+
228.94303	11924	1+
229.19903	112	1+
230.88980	4658	
230.92579	92	1+
231.26869	92	1+
231.88795	568	1+
231.96482	96	1+
232.40391	86	
232.91072	120	
233.41193	80	
235.87423	100	
236.00608	76	
237.89068	88	
240.94133	604	
240.96238	1114	1+
241.06529	106	1+
241.91701	80	
241.93860	1858	1+
241.97827	78	
242.82173	134	
242.94016	1414	1+
242.96038	912	1+
242.98336	104	
243.82573	116	
243.85935	96	
244.81923	222	
244.90363	84	
244.95765	5310	1+
245.89172	98	
246.90667	256	
246.95375	5884	1+
248.09010	78	
248.80055	258	1+
248.90112	1356	1+
248.92154	110	
248.97569	82	
249.14615	88	1+
250.01901	96	
250.89732	156	
250.97066	202	
251.06879	134	
252.00276	78	
252.89696	108	
253.90579	252	
256.84893	136	
258.83615	296	1+
258.85028	124	
258.97682	244	
259.00367	78	
260.96906	778	1+
261.83648	156	
261.96598	76	
262.83316	120	
263.39525	96	
263.83397	82	
263.97517	142	
264.82110	118	
265.08514	208	
265.79030	90	
265.85326	76	
265.97523	346	1+
266.81237	518	1+
267.78293	126	
267.97365	318	
268.89412	148	
268.95927	124	
269.07275	102	
269.80470	252	1+
269.86722	208	1+
269.96852	1642	1+
271.91593	114	
272.19837	80	
273.82932	86	
273.84579	90	
278.40788	82	
278.85387	282	1+
279.10130	238	1+
279.80278	156	
280.79126	992	1+
281.99478	78	
283.78786	372	1+
283.82272	142	
283.84893	162	
283.86583	288	1+
283.98796	84	
284.83519	418	1+
286.81215	116	
288.79504	80	
288.93640	88	
289.16114	102	
289.87438	76	
290.85612	112	
291.87895	78	
292.93247	102	
293.66876	118	
294.11740	210	1+
294.85374	146	
294.86894	86	
295.83164	94	
295.85804	110	
295.91737	96	
296.81088	264	
296.85330	80	
296.87373	94	
297.11145	166	
297.80370	1020	1+
298.01937	84	
298.80535	706	1+
298.86367	118	
298.93369	80	
300.80200	814	1+
300.86953	94	
301.79896	466	1+
301.86397	416	
303.42132	114	
303.85705	632	1+
306.43606	84	
307.13345	102	
308.81620	82	
309.42706	82	
310.05585	84	
310.87362	118	
311.86165	82	
315.87317	90	
316.81479	440	1+
317.41136	76	
318.15998	82	
318.82028	284	1+
318.93898	78	
319.88575	124	
319.93387	100	
321.81975	274	1+
321.86825	140	
322.31970	100	
322.91051	134	
322.93010	248	
324.83251	92	
324.88001	96	
324.89565	298	1+
326.17451	176	
326.76118	76	
326.87542	534	1+
326.94563	94	
327.40951	94	
327.94261	92	
329.43941	76	
329.84949	82	
329.86946	250	
330.81434	78	
332.81305	80	
333.21421	80	
334.72686	78	
336.94575	218	
337.83530	154	
339.82641	126	
340.94011	498	1+
344.82496	76	
345.75887	92	
348.09394	76	
348.14655	88	
350.76576	98	
351.88211	86	
360.86781	102	
END IONS

###FS:    #m/z: 507.84715 #charge 1+
###MS: 89
###MSMS: 91
BEGIN IONS
TITLE=Cmpd 68, +MS2(507.8471), 28.2-35.2eV, 2.0min #91
RTINSECONDS=117.259
SCANS=89,91
PEPMASS=507.84715	195520
CHARGE=1+
196.01594	414	1+
203.88052	120	
214.88380	220	1+
222.97753	118	
232.89774	262	1+
235.91850	122	
236.89075	160	
250.90667	168	
260.88543	144	
268.78744	120	
268.97189	160	
270.86332	146	
271.80365	128	
274.37713	202	
275.95230	172	
278.83562	400	
280.11015	152	
280.83816	132	
281.08526	132	
281.38096	122	
281.87229	198	1+
287.85517	896	1+
289.81480	150	
289.88461	202	
290.07035	160	1+
290.86758	386	
290.88346	184	
291.88141	368	
291.90246	310	1+
293.87393	1166	1+
294.92430	138	
297.90521	280	1+
300.85751	166	
301.84604	158	
301.97421	178	1+
302.87537	116	
303.86846	516	
305.86452	1106	1+
305.96352	206	1+
306.12689	124	
307.88572	198	
308.14455	378	
308.87658	1000	1+
309.14491	296	
309.84176	192	1+
310.15866	262	
310.87074	128	
311.16315	176	
311.80856	164	1+
311.88325	1938	1+
312.17713	342	1+
314.86583	698	1+
318.85803	258	1+
320.88252	124	
323.03318	116	
323.87196	820	1+
325.97338	192	1+
326.82041	164	
326.83643	156	
326.88225	2984	1+
327.39212	160	
329.77961	224	1+
329.87121	138	
330.16545	170	
332.83229	142	
332.87036	212	
332.93673	162	
333.86499	158	
335.84136	176	
335.88972	296	1+
336.96417	172	
337.77752	194	1+
337.88318	154	
338.87155	168	
339.89178	264	1+
340.83388	306	1+
341.86624	132	
342.75598	246	1+
342.81876	286	1+
343.87380	122	
346.34355	120	
347.77878	490	1+
347.81858	142	
347.83578	144	
348.82655	392	1+
349.75739	480	1+
349.78080	180	
349.80460	140	
349.82961	300	1+
349.97913	218	1+
350.33625	120	
350.88447	526	1+
351.86152	122	
353.82250	420	1+
353.85025	130	
355.74339	206	1+
355.89396	424	1+
356.81626	136	
357.83842	128	
357.86370	240	1+
358.35900	144	
358.89637	244	1+
363.79192	170	
365.76059	180	1+
365.79744	166	
366.18205	146	
366.70961	298	1+
366.81151	118	
366.84277	358	
366.89548	162	
367.77118	436	1+
367.83894	290	
367.91160	352	
368.83550	156	
368.89585	120	
369.34311	142	
369.70928	116	
369.83416	662	1+
370.75937	162	
371.19854	124	
372.19395	132	
373.72117	210	
373.81581	292	1+
375.79166	126	
375.81604	128	
376.11760	142	
378.82864	136	
379.87791	216	1+
380.72346	180	
381.15681	136	
381.71764	184	
381.84157	510	1+
382.71566	120	
382.81160	192	
383.79490	118	
383.88931	116	
384.85118	1490	1+
385.73611	170	
385.77535	134	
386.85135	404	1+
387.74369	354	1+
387.77159	138	
387.81086	122	
388.79348	116	
389.20330	126	
389.80335	132	
390.84069	328	
391.84688	230	
391.91729	120	
392.82893	516	1+
394.75616	128	
394.78938	176	
394.82449	120	
395.80491	212	1+
396.76357	138	
396.89667	230	1+
398.72917	324	
398.84188	128	
398.87475	136	
399.72972	416	1+
399.85894	204	
400.85882	214	
402.86609	586	1+
403.76226	122	
403.80705	126	
403.86959	398	1+
405.72500	132	
405.76798	328	1+
405.85698	162	
405.88490	244	1+
406.73465	310	1+
407.77891	134	
407.86798	788	
408.07024	226	1+
408.75509	176	
408.85720	694	
409.72753	214	
409.86293	416	
410.74223	178	
410.84167	810	1+
411.81119	158	
412.85399	206	
412.87323	138	
414.81545	218	1+
415.75251	226	1+
416.88277	134	
417.82684	240	1+
420.75665	142	
421.88411	168	
422.83060	178	
422.86374	174	
423.77647	504	1+
423.86746	698	1+
424.83019	138	
425.75265	416	
426.75599	258	
426.86140	1092	1+
427.73189	1178	1+
428.85000	638	1+
428.87709	206	
429.70188	128	
429.75511	172	
430.74273	230	1+
430.88030	134	
431.86615	896	1+
433.85490	124	
433.87290	188	
435.86795	116	
441.67458	180	1+
441.77413	138	
443.86927	138	
444.74383	418	1+
444.87518	1800	1+
445.74705	360	1+
446.71340	472	1+
446.79346	122	
447.71397	348	1+
448.77407	130	
449.70812	198	
449.87613	732	1+
450.75377	244	1+
451.15406	118	
453.74770	148	
453.84746	226	1+
457.90337	138	
458.90995	140	
462.88413	676	1+
465.72461	356	1+
466.71155	134	
467.89313	502	1+
469.72327	150	1+
469.88924	142	
483.90863	142	
485.90119	572	1+
487.80616	164	
488.22010	180	1+
495.66645	152	1+
509.86738	192	1+
END IONS

###FS:    #m/z: 336.94676 #charge 1+
###MS: 89
###MSMS: 92
BEGIN IONS
TITLE=Cmpd 69, +MS2(336.9468), 28.0-35.0eV, 2.0min #92
RTINSECONDS=118.031
SCANS=89,92
PEPMASS=336.94676	51458
CHARGE=1+
70.37735	72	
195.88315	68	
197.96106	102	
200.07629	80	
201.95854	68	
208.98081	104	
210.88133	104	
211.94454	2148	1+
212.87711	704	1+
213.93997	952	
215.88382	72	
215.93831	80	
216.88878	96	
217.88107	76	
218.88953	72	
220.86249	74	
221.89504	190	
223.96117	82	
224.84208	138	
225.96531	78	
226.15311	70	
226.96988	84	
227.99221	80	
229.91749	148	
229.95562	2522	
230.57099	82	
230.88982	1360	1+
230.95622	72	
231.76238	72	
231.94948	878	1+
232.82467	82	
232.89251	488	1+
233.89721	352	1+
233.94817	130	
234.82295	82	
236.04377	236	1+
236.88491	196	1+
236.90524	68	
237.08076	88	
238.85531	278	1+
241.13875	76	
241.84593	286	1+
241.88246	70	
242.00481	70	
242.02970	70	
242.91098	92	
244.07981	68	
245.96711	76	
246.14061	72	
246.89108	72	
247.38673	76	
247.87568	72	
247.96567	500	
248.04997	196	1+
248.90175	620	1+
248.93433	108	
249.96051	200	
249.99050	188	1+
250.06485	248	1+
250.83408	102	
250.95510	134	
251.07030	180	1+
251.83924	158	
251.96103	88	
252.84207	130	
252.97129	1054	1+
253.86633	68	
253.90603	186	
253.95782	92	
254.09108	134	
254.90288	72	
254.91931	142	
254.96424	428	1+
255.17427	76	
255.37319	80	
255.57062	84	
255.92421	96	
256.07836	108	
256.52553	92	
256.86577	232	1+
256.96523	128	
256.97886	100	
257.93573	76	
258.85024	772	1+
259.13983	74	
260.15493	74	
260.81495	80	
260.83674	90	
261.82152	84	
261.89671	90	
264.86227	70	
265.01893	112	
265.87023	92	
267.80004	78	
267.83638	110	
267.97451	70	
268.84261	296	
269.42196	96	
269.84292	248	
270.07917	76	
270.98177	248	
271.81323	68	
272.97753	74	
273.02339	104	
273.80120	72	
273.88855	82	
273.95463	98	
275.41872	112	
276.42022	80	
276.85864	696	1+
277.36016	86	
277.83900	104	
277.90834	78	
278.83388	368	1+
279.09079	70	
279.35557	84	
279.92102	70	
280.11530	78	
280.84730	92	
281.85639	278	1+
283.01213	86	
283.79154	96	
284.47569	94	
285.85274	214	
286.85157	738	1+
286.90490	86	
288.86025	116	
289.50869	86	
289.80904	72	
290.87883	74	
291.78604	72	
291.85934	204	
294.86869	156	
295.32068	82	
295.88829	70	
296.25838	100	
296.29131	78	
296.88067	86	
297.87532	212	1+
297.90701	78	
297.94501	70	
298.41588	76	
299.06095	128	
299.31153	70	
299.36040	74	
300.06630	80	
301.51854	104	
304.82190	98	
304.86028	208	
305.84320	88	
305.89456	88	
306.81685	70	
306.83601	72	
308.86439	390	1+
309.91945	76	
311.45403	70	
311.86271	114	
311.87797	90	
312.86015	110	
313.89010	198	1+
317.46146	82	
319.89282	68	
320.83315	76	
323.26824	76	
323.89683	82	
325.90296	164	
329.42802	70	
330.80668	82	
333.26140	78	
334.01274	74	
336.87033	80	
336.99051	82	
337.77079	80	
337.98302	92	
340.88816	94	
340.90842	72	
END IONS

###FS:    #m/z: 322.93067 #charge 1+
###MS: 93
###MSMS: 94
BEGIN IONS
TITLE=Cmpd 70, +MS2(322.9307), 28.0-35.0eV, 2.0min #94
RTINSECONDS=121.713
SCANS=93-94
PEPMASS=322.93067	2296288
CHARGE=1+
188.94082	70	
190.92763	76	
192.05747	104	
192.41492	78	
193.98195	80	
194.90832	116	
196.05501	92	
196.86723	82	
197.01932	72	
197.88540	82	
201.04485	72	
207.97277	110	
210.92368	68	
213.92835	68	
214.89254	106	
215.90140	64	
216.95276	80	
220.86965	64	
222.89477	84	
223.11277	68	
223.95913	70	
223.97553	72	
224.15392	98	
224.37290	76	
224.98037	96	
225.16054	76	
227.93190	70	
228.79193	72	
229.79603	98	
230.83772	82	
230.89092	136	1+
230.94773	84	
233.16463	66	
233.96024	76	
234.03340	152	
235.78747	72	
236.85754	84	
236.87782	88	
236.94814	120	
237.92882	62	
239.03237	76	
239.07592	100	
239.96126	96	
240.07847	82	
240.82195	470	1+
240.83877	68	
240.94040	3076	
241.82551	346	1+
241.94288	2074	
242.94142	5770	1+
243.88636	68	
244.82221	116	
244.84805	68	
244.91123	76	
244.93999	1504	1+
244.98230	82	
245.02264	72	
245.87294	66	
246.43580	72	
248.85432	126	
249.92500	66	
249.96576	92	
250.85183	92	
253.78239	152	
254.05162	96	
254.87999	70	
256.84830	78	
256.90731	104	
257.89394	216	1+
257.91605	70	
258.83329	330	
260.43260	130	
260.83360	154	
261.83209	196	
262.83320	138	
262.83366	436	1+
262.91805	102	
262.93553	72	
262.94873	68	
263.83389	294	1+
263.97738	82	
264.06734	84	
264.91229	64	
265.96658	68	
266.85435	64	
266.89415	84	
267.83389	72	
267.86431	64	
267.91472	68	
268.84194	72	
268.95798	100	
269.89908	62	
271.17419	128	
271.35800	64	
273.78905	78	
274.87107	68	
275.80365	120	
277.37490	68	
277.80608	68	
278.84773	70	
278.91646	66	
279.09214	588	1+
279.85439	64	
280.91963	82	
281.82380	74	
282.08575	62	
282.79974	72	
282.86988	94	
283.14247	74	
283.89237	78	
283.98376	82	
284.05516	90	
284.29561	352	1+
284.87118	144	
285.85265	116	
285.98441	70	
286.05226	126	
289.78754	104	
289.88916	64	
291.42151	88	
292.88628	84	
293.13626	74	
293.84865	272	1+
293.87943	90	
297.80957	102	
297.86881	72	
298.79767	76	
299.16704	70	
299.78816	112	
300.88372	82	
300.93474	72	
301.01140	68	
301.87522	210	
304.41695	72	
305.47822	74	
306.88263	214	
307.79925	116	
307.88223	90	
308.08741	68	
308.87304	254	1+
309.01429	68	
310.80485	68	
311.88561	70	
312.12422	70	
312.14769	74	
312.77786	64	
312.86874	74	
312.93202	206	1+
313.71620	106	
313.85563	76	
314.23712	68	
314.82220	76	
314.99205	74	
315.89266	98	
316.87087	68	
318.18840	66	
318.89627	72	
322.91261	68	
323.02968	82	
325.21376	72	
325.24714	72	
326.92999	86	
327.39632	84	
END IONS

###FS:    #m/z: 340.94140 #charge 1+
###MS: 93
###MSMS: 95
BEGIN IONS
TITLE=Cmpd 71, +MS2(340.9414), 28.0-35.0eV, 2.1min #95
RTINSECONDS=122.487
SCANS=93,95
PEPMASS=340.94140	820178
CHARGE=1+
73.30489	146	
190.94649	192	
191.12629	92	
192.92579	176	
196.84154	78	
203.96302	86	
205.95288	78	
205.97772	70	
210.93955	296	1+
213.88317	202	1+
213.94015	688	
214.87105	78	
215.93394	70	
217.86182	72	
217.87798	130	
219.89799	68	
222.95491	74	
223.84335	72	
224.93780	72	
224.97869	98	
226.94949	82	
226.96927	114	
227.83870	96	
228.39295	114	
228.94613	118	
229.84730	136	
230.89074	138	
231.88985	276	
231.95096	950	1+
232.90556	82	
233.40461	90	
233.90032	240	1+
233.91697	80	
233.94756	228	
234.92048	94	
235.95151	90	
236.08162	68	
236.88777	78	
236.93687	70	
237.89997	80	
238.85635	212	1+
238.88745	72	
239.79769	78	
239.89612	180	1+
240.83888	72	
241.02778	88	
241.94344	70	
242.84436	134	
243.83270	328	1+
243.93796	74	
244.91886	80	
244.96175	120	
246.39109	78	
246.97548	156	
248.99065	126	
249.54501	102	
249.96175	146	
250.05908	70	
250.97432	68	
251.72803	84	
251.88222	138	
251.96013	188	1+
252.88070	68	
252.92760	94	
253.15899	78	
253.95356	72	
254.51760	78	
254.96635	564	1+
256.85688	198	
256.91473	124	
256.97519	120	
257.79181	84	
257.85367	86	
258.84539	414	
259.34160	80	
259.85477	226	
259.91328	70	
259.96292	94	
260.03075	70	
260.83778	544	1+
261.43702	196	
262.87147	86	
262.93149	150	1+
263.13425	70	
263.34771	80	
263.89158	74	
265.84866	72	
265.98634	94	
266.86445	68	
267.11311	72	
268.84195	216	
269.84424	94	
271.90466	72	
272.44331	84	
274.86193	256	1+
274.89655	166	
275.26818	98	
276.81643	70	
276.86056	252	
276.89147	100	
277.00432	68	
277.85902	140	
278.84878	674	1+
278.96767	72	
279.09382	146	
279.92341	134	
281.41724	82	
281.87098	68	
282.88024	246	
283.35517	82	
283.85002	74	
284.14551	74	
288.81733	72	
289.80146	72	
290.32189	72	
290.86009	68	
291.82406	74	
292.43899	158	
292.87387	76	
292.92194	68	
292.93683	74	
293.18083	84	
294.86399	88	
295.05671	72	
295.97484	116	
296.97313	80	
298.87945	84	
299.06091	70	
299.78777	86	
300.03666	82	
300.78133	88	
300.85476	298	1+
300.87524	138	
301.85877	200	1+
302.08231	76	
302.81210	78	
303.87328	74	
305.94608	74	
306.87813	118	
307.10749	84	
307.24279	84	
308.93923	70	
311.82287	68	
313.80760	70	
314.03392	80	
314.81785	66	
315.01147	68	
318.88951	126	
319.43153	70	
319.79598	88	
319.81697	216	1+
319.86607	86	
320.03969	80	
320.42419	82	
320.92331	92	
324.26921	68	
324.30669	76	
326.16939	160	
328.16139	90	
328.88432	90	
328.90707	70	
330.82267	96	
333.05734	90	
337.89949	68	
338.78710	72	
340.22851	72	
END IONS

###FS:    #m/z: 507.84680 #charge 1+
###MS: 93
###MSMS: 96
BEGIN IONS
TITLE=Cmpd 72, +MS2(507.8468), 28.2-35.2eV, 2.1min #96
RTINSECONDS=123.259
SCANS=93,96
PEPMASS=507.84680	177042
CHARGE=1+
196.01535	428	
214.88500	140	
222.97345	128	
224.97662	246	
230.08002	168	1+
230.90179	168	
231.89328	156	
232.89720	580	1+
250.90834	122	
252.07782	128	
254.90122	118	
260.88102	166	
264.92311	256	1+
265.80901	186	1+
266.16994	162	
272.37331	180	
272.85349	170	
273.85585	120	
275.07834	152	
275.42684	144	
275.89117	234	1+
275.96008	124	
276.86146	124	
278.83267	298	1+
278.99090	126	
280.39694	140	
280.85488	278	1+
281.88613	142	
284.90034	150	
285.77715	250	1+
287.85242	1140	
288.87206	144	
289.83274	154	
289.88255	128	
291.10500	196	1+
291.87601	176	
293.87511	984	1+
294.85960	322	
296.14335	144	
296.85763	158	
297.96044	186	
298.79971	282	1+
298.83594	146	
300.95349	154	1+
301.85456	140	
303.86815	524	
305.86309	898	
306.12226	122	
307.87011	174	
307.88984	272	
308.14099	456	1+
308.36982	228	1+
308.82252	152	
308.87449	582	
309.84399	144	
309.88858	182	
309.90358	208	
310.15852	306	1+
310.87555	154	
311.14523	124	
311.88342	1960	1+
312.17523	336	1+
312.34542	208	
314.86286	414	1+
315.37114	116	
315.81509	244	1+
316.86581	118	
318.86361	506	1+
320.37732	154	
321.85678	126	
322.85879	128	
322.88703	190	
323.36004	154	
323.87441	340	
324.85714	294	1+
325.82870	138	
325.89653	232	
326.88295	1854	1+
328.80124	122	
328.87161	220	
329.82359	300	1+
330.82825	238	1+
331.87223	160	
332.87363	440	1+
332.91435	200	
333.00982	182	1+
333.07077	166	
336.94452	134	
337.87955	340	
337.91751	200	1+
338.88831	182	
339.32916	142	
339.86443	196	1+
339.88555	132	
339.93799	168	
340.13613	146	1+
341.87061	174	1+
344.90347	198	1+
345.80217	140	
347.77075	222	
347.80085	398	1+
348.17152	116	
348.77389	144	
348.80324	330	1+
348.89458	212	
349.30934	120	
349.75834	264	
349.84304	114	
349.88980	632	1+
350.30560	114	
350.75875	140	
350.79787	180	1+
350.89024	404	1+
352.90428	154	
353.84780	424	1+
353.87880	138	
354.63325	118	
355.77564	132	
355.89310	120	
356.77847	314	1+
356.87278	238	1+
357.87417	166	1+
360.75919	194	1+
361.39649	118	
363.37142	142	
365.76913	208	1+
366.74425	128	
366.84081	504	1+
367.20624	124	
367.70833	514	1+
367.76762	502	1+
368.89814	170	
369.83421	500	1+
370.37753	136	
370.78481	156	
370.80674	132	1+
371.02450	132	
371.87360	132	
373.90952	136	
374.81882	314	1+
375.85902	198	
377.79547	178	1+
380.72479	158	
381.79444	286	1+
381.83650	168	
382.85429	284	1+
383.77948	186	
384.85324	482	
385.78011	322	
385.85235	420	
386.84270	118	
387.83447	246	1+
389.19625	154	
390.73141	136	
390.78168	188	
390.84092	564	
391.78454	116	
391.84223	358	
392.82816	384	1+
392.86172	116	
393.12517	138	
394.85848	200	1+
396.84456	138	
398.76594	122	
399.72651	152	
399.85284	130	
402.82536	138	
402.85614	156	
404.72735	188	1+
404.85796	738	1+
404.89448	280	1+
405.76367	278	
406.19161	134	
407.04321	124	
407.74192	382	1+
407.86759	1242	
408.85118	1224	1+
408.86947	730	
410.72919	374	1+
410.83948	1112	1+
411.87608	124	
412.73732	140	
412.84561	494	1+
412.87080	140	
413.26657	122	
415.84629	154	
417.86005	422	1+
421.73545	236	1+
421.78222	204	
421.80096	146	
421.88438	284	
422.86639	584	1+
423.77413	470	
423.81520	206	1+
423.86804	346	1+
424.77587	242	
425.75679	562	1+
426.86384	1202	1+
427.18160	142	
427.74262	810	1+
428.09526	128	
428.85045	1740	1+
429.70335	222	1+
430.72940	124	
430.74601	196	1+
430.89017	138	
432.86585	180	
433.85040	452	1+
439.89693	232	
441.21853	136	
441.77510	130	
442.79839	226	1+
443.76683	382	1+
444.87437	2030	1+
445.74881	418	1+
445.83374	170	1+
447.71112	332	
447.79036	122	
448.70068	350	1+
448.77226	124	
448.89741	158	
449.88021	480	1+
450.76554	182	1+
451.70584	146	
452.89501	136	
457.90536	180	
458.23877	128	
462.88529	628	1+
463.73753	134	
465.71906	130	
467.89002	996	1+
485.89750	368	1+
487.90380	154	
503.24842	164	1+
504.22642	134	
504.24725	110	1+
508.92055	192	1+
509.86111	120	
END IONS

###FS:    #m/z: 322.93079 #charge 1+
###MS: 97
###MSMS: 98
BEGIN IONS
TITLE=Cmpd 73, +MS2(322.9308), 28.0-35.0eV, 2.1min #98
RTINSECONDS=126.938
SCANS=97-98
PEPMASS=322.93079	2215538
CHARGE=1+
181.01856	96	
186.91928	92	
188.98640	84	
193.90995	66	
196.01959	216	1+
196.87724	72	
197.88344	68	
198.93678	74	
200.89326	98	
201.04146	76	
210.92911	70	
212.35662	94	
215.04902	74	
215.88786	74	
219.17222	68	
220.90254	74	
221.94532	102	
221.97701	84	
222.95227	66	
223.95938	128	
224.82167	80	
224.94697	88	
226.09241	68	
227.85702	80	
227.89758	66	
229.79430	82	
229.84062	90	
230.84306	72	
231.89162	68	
233.04813	74	
235.97603	76	
236.89740	68	
237.02202	78	
238.84415	72	
238.90494	72	
238.93943	148	
239.06632	70	
240.03747	72	
240.94132	2510	
241.00492	74	
241.82523	66	
241.86925	96	
241.93943	6360	1+
242.89684	130	
242.94174	4402	1+
243.88232	70	
244.82301	118	
244.85159	104	
244.94131	988	
245.35930	86	
245.83372	108	
246.85381	104	
246.97299	144	
248.84524	118	
249.40337	92	
250.83435	76	
250.89682	76	
250.94795	228	1+
251.85467	74	
251.89975	68	
252.01053	104	
252.84565	94	
253.83838	92	
254.86437	74	
254.91823	140	
255.78015	98	
255.88685	100	
256.89770	72	
258.44065	82	
258.78056	74	
258.83075	372	1+
258.97237	92	
259.52171	102	
261.83035	156	
262.83399	120	
262.97705	78	
263.83391	106	
263.84976	126	
263.91785	72	
264.07926	84	
264.41477	70	
265.06397	174	
265.66620	82	
265.89631	90	
266.81224	88	
266.86395	138	
266.89230	74	
267.85009	68	
269.83310	90	
270.87690	70	
271.22890	68	
271.51331	108	
272.13569	86	
272.97667	70	
274.16474	78	
274.36422	88	
274.96242	68	
275.81821	96	
275.93038	80	
276.40781	92	
277.64840	76	
277.86967	74	
278.86311	80	
278.97170	106	
279.09134	1098	1+
280.14397	66	
280.85774	72	
281.09715	118	
282.95853	84	
282.97307	70	
283.06915	108	
283.39669	86	
283.80191	88	
284.04202	66	
284.29432	240	
285.04038	88	
285.80983	84	
285.87545	74	
285.92822	76	
286.90719	70	
288.20365	112	
288.62542	108	
288.76345	68	
289.00334	70	
290.78251	84	
290.80875	174	1+
290.86227	132	
290.89772	74	
291.02777	92	
291.86444	188	
293.85578	114	
296.82708	86	
299.01426	74	
299.78256	134	
301.41436	82	
302.86564	72	
302.88492	82	
303.08580	84	
303.50466	90	
303.89617	68	
304.76826	68	
306.11178	88	
306.79924	428	1+
307.80178	364	1+
307.88111	72	
308.84349	78	
308.87620	70	
310.72286	100	
310.87590	124	
310.92356	70	
312.40630	90	
312.42115	68	
313.80540	78	
314.34501	72	
316.77584	108	
321.81846	88	
324.89292	68	
326.76627	78	
328.20565	74	
END IONS

###FS:    #m/z: 340.94152 #charge 1+
###MS: 97
###MSMS: 99
BEGIN IONS
TITLE=Cmpd 74, +MS2(340.9415), 28.0-35.0eV, 2.2min #99
RTINSECONDS=127.71
SCANS=97,99
PEPMASS=340.94152	799582
CHARGE=1+
192.92817	96	
203.88447	72	
208.87614	76	
210.93977	152	
212.94729	74	
213.12813	84	
213.87702	214	
213.93899	596	1+
214.96777	86	
215.88986	120	
215.93554	166	
215.97000	78	
217.88393	146	
220.88713	216	1+
222.52080	88	
224.97224	78	
225.86877	84	
225.95533	96	
226.87786	72	
226.97079	102	
230.90870	168	
231.42785	90	
231.89364	108	
231.94974	566	
232.88890	78	
233.89756	286	
233.95644	166	
234.87728	96	
235.04694	74	
235.82718	86	
235.89087	154	
236.88973	76	
238.88021	78	
239.04915	76	
239.42705	76	
239.84584	198	1+
239.88911	72	
239.90213	76	
240.14216	80	
241.83721	110	
241.89346	78	
242.82713	520	1+
242.84408	130	
243.82985	438	1+
243.91289	76	
244.95266	130	
245.80008	72	
246.85007	138	
247.03755	88	
248.85083	162	
248.90316	150	
249.90113	164	
249.96373	404	1+
250.84414	88	
251.96199	134	
254.83011	132	
254.96720	304	
255.07344	142	
255.82601	72	
256.86212	80	
256.90433	82	
256.96431	72	
257.89828	90	
257.93390	74	
258.35378	78	
258.84689	470	1+
258.95513	230	1+
260.83418	782	1+
261.04117	80	
261.85894	104	
262.88939	72	
263.84784	88	
264.79406	86	
265.51391	82	
266.08043	80	
267.12956	72	
267.81623	88	
267.83222	78	
268.84151	336	1+
268.95960	144	
269.16380	76	
269.58526	82	
269.80078	84	
269.92587	82	
270.75174	72	
270.82648	72	
271.78530	72	
271.81344	72	
271.87146	78	
272.12323	100	
272.93433	94	
272.97360	106	
272.98895	96	
273.01748	74	
273.90265	78	
274.86027	146	
275.86835	98	
276.36694	76	
276.85801	202	
277.79999	86	
277.86127	280	
277.96454	120	
278.84806	594	1+
278.89557	78	
279.54418	92	
279.85101	392	1+
279.90835	80	
279.93404	88	
279.96839	114	
280.97916	82	
281.79609	86	
281.89680	124	
281.92757	76	
282.58292	144	
282.80650	102	
282.85657	184	1+
282.87609	82	
282.92446	72	
283.02835	124	
284.79116	136	
285.43699	72	
286.84295	76	
286.92556	80	
287.88754	114	
290.35776	84	
290.85832	96	
292.85689	78	
293.85184	152	1+
293.87185	102	
295.86972	280	1+
295.99590	126	
297.80270	80	
297.97707	270	
298.31413	74	
298.43688	86	
299.88448	74	
300.05783	72	
300.31323	72	
300.85834	206	1+
302.95096	90	
303.00011	88	
307.79737	74	
308.29123	100	
308.85257	96	
309.88273	72	
310.88612	116	
312.13057	92	
312.20428	82	
320.07496	92	
320.91053	78	
321.74001	74	
322.87739	74	
324.67153	120	
324.89416	122	
325.75652	78	
325.89446	144	1+
326.45737	72	
327.04339	82	
327.88304	72	
330.82118	144	
330.87392	112	
331.81699	76	
334.28662	92	
335.12447	90	
337.83188	76	
339.85513	86	
342.82205	84	
END IONS

###FS:    #m/z: 336.94654 #charge 1+
###MS: 97
###MSMS: 100
BEGIN IONS
TITLE=Cmpd 75, +MS2(336.9465), 28.0-35.0eV, 2.2min #100
RTINSECONDS=128.482
SCANS=97,100
PEPMASS=336.94654	53342
CHARGE=1+
55.89164	78	
125.21554	114	
182.87017	78	
183.86501	66	
185.86646	82	
193.88966	80	
205.94940	90	
208.88285	224	1+
211.07172	70	
211.94468	2200	1+
212.88000	882	1+
213.94011	618	
214.01133	74	
214.87585	112	
215.41459	90	
215.89338	86	
215.93938	280	
216.96728	74	
218.89241	78	
221.86922	82	
223.93722	94	
224.83463	76	
227.95069	104	
228.84393	78	
228.89324	134	
229.95486	1984	1+
230.82458	72	
230.89031	992	1+
231.86964	72	
231.95025	1428	1+
232.89263	70	
233.82692	140	
233.89622	148	
234.83495	78	
234.89192	78	
235.84962	70	
236.05518	68	
236.79896	66	
237.95141	68	
239.78454	76	
240.84813	66	
241.84168	418	1+
241.88449	68	
243.87655	94	
244.07787	80	
244.41178	86	
244.88049	76	
244.94760	90	
246.84831	76	
247.06428	70	
247.96711	718	
248.39979	98	
248.89941	682	1+
249.27186	70	
249.78924	86	
249.95987	390	1+
250.94990	124	
250.96755	66	
251.07028	152	
251.52343	70	
251.85321	96	
252.83462	72	
252.95044	184	
252.97187	1178	1+
253.83366	200	
253.93230	82	
254.08667	72	
254.90591	118	
254.96975	220	
255.96728	108	
256.26384	76	
256.84881	316	1+
256.86582	70	
256.88575	132	
257.80426	80	
257.98090	98	
258.84705	408	1+
258.87840	104	
258.90688	74	
259.80671	66	
259.83620	74	
259.91357	70	
260.82875	74	
261.93479	94	
262.94128	84	
263.58650	82	
264.86429	130	
265.03199	148	
265.83639	100	
266.85035	116	
267.83649	74	
268.84027	592	1+
268.97452	78	
269.18619	70	
269.79899	82	
270.84269	88	
270.89930	80	
270.92958	66	
270.98411	248	
271.91406	186	
271.97144	94	
272.85091	114	
272.91790	82	
272.97620	82	
273.81740	70	
274.35603	108	
274.42100	80	
274.91549	84	
276.82052	82	
276.85459	316	1+
277.41339	72	
277.87486	140	
278.83577	522	1+
278.96758	82	
279.02693	66	
279.09920	74	
279.40266	78	
279.85703	118	
279.99807	68	
280.86649	262	1+
282.82222	92	
286.85174	776	1+
287.43325	72	
287.85232	448	1+
289.85025	110	
290.85686	126	
292.01295	90	
292.89924	68	
293.33815	76	
293.90144	68	
293.97792	90	
294.10235	70	
294.86497	172	
295.37116	122	
295.97516	148	
295.99865	72	
297.87508	78	
298.11265	84	
298.30759	136	
299.86975	132	
301.05194	72	
302.50885	72	
303.88575	74	
303.90509	88	
305.87385	134	
309.15043	72	
309.85705	68	
310.43237	88	
310.87204	70	
310.91072	70	
311.39331	100	
311.86834	76	
312.90078	120	
315.17285	94	
316.87328	70	
319.76090	72	
320.03733	84	
323.81853	66	
324.89769	68	
325.89846	128	
327.28515	92	
328.88949	210	1+
329.42357	74	
333.07539	70	
334.13611	64	
334.89551	68	
335.44358	70	
336.90707	96	
337.90187	80	
END IONS

###FS:    #m/z: 322.93068 #charge 1+
###MS: 101
###MSMS: 102
BEGIN IONS
TITLE=Cmpd 76, +MS2(322.9307), 28.0-35.0eV, 2.2min #102
RTINSECONDS=132.145
SCANS=101-102
PEPMASS=322.93068	2204618
CHARGE=1+
56.55458	72	
95.91997	186	
111.03529	86	
153.65401	68	
194.02785	68	
194.88929	68	
197.95987	70	
200.87929	74	
201.04370	76	
205.94674	118	
209.01083	68	
209.94755	60	
210.96818	64	
214.88704	86	
218.88604	122	
218.96172	70	
219.88907	82	
220.87214	118	
220.88622	64	
221.09771	90	
222.91824	90	
222.94761	90	
223.07601	88	
223.96044	150	
225.86698	166	
226.21048	74	
226.79238	72	
226.90537	72	
227.04949	74	
227.37912	70	
227.81063	70	
227.88473	92	
228.78644	62	
229.83024	250	1+
229.84454	82	
229.95248	78	
230.86040	86	
230.89784	68	
232.95454	78	
233.62018	92	
233.80042	70	
233.89087	116	
239.79394	78	
240.94088	2414	
241.94192	1648	
242.86679	100	
242.94141	4652	1+
243.13112	92	
243.82218	236	1+
243.83821	78	
244.93918	1322	1+
245.83406	84	
245.88951	150	
246.79425	78	
246.85014	426	1+
246.90015	80	
246.97465	104	
247.94699	68	
249.12795	64	
250.95720	82	
251.92683	66	
252.00467	102	
253.92026	234	1+
254.90200	118	
255.78463	66	
255.90081	74	
256.08508	68	
256.89953	134	
257.50176	70	
258.83292	150	
258.85201	66	
258.86730	206	1+
260.82911	536	1+
263.84035	142	
263.86790	92	
263.88663	72	
263.97793	144	
265.06384	78	
265.41806	80	
266.87419	80	
267.83758	110	
268.96655	72	
269.83935	84	
270.81020	76	
270.83464	76	
271.37837	80	
271.40695	82	
272.35836	86	
272.84804	188	
274.92771	82	
275.41880	104	
275.86112	92	
276.01588	90	
276.90017	78	
277.85704	68	
279.09245	822	1+
279.23643	60	
279.91394	78	
280.25095	78	
280.79824	64	
282.98556	70	
283.00636	76	
283.09749	156	
283.57643	92	
283.84748	118	
284.00253	66	
284.29386	310	1+
284.79346	62	
284.86231	138	
284.92411	72	
285.84741	86	
285.86386	130	
286.86331	76	
288.20348	76	
288.80927	66	
289.79816	136	
289.88068	86	
290.85562	70	
290.88092	64	
291.99155	74	
292.80436	86	
292.92417	64	
293.06504	84	
293.80329	64	
295.46022	84	
295.82934	70	
296.80379	82	
297.06404	80	
298.78731	80	
298.83578	62	
301.81069	62	
303.45128	86	
304.73162	74	
304.88821	64	
305.79395	66	
306.88150	78	
307.75934	76	
308.80074	124	
308.88039	70	
309.59976	74	
309.91860	72	
311.86160	78	
311.95465	76	
312.86868	78	
313.14465	74	
314.81719	74	
315.76838	66	
316.43637	68	
317.77024	84	
318.81727	66	
319.83776	86	
319.92334	106	
320.96900	62	
321.43151	70	
321.92091	64	
322.23334	68	
324.89433	312	1+
325.87900	68	
326.29308	62	
326.77618	116	
327.70747	62	
END IONS

###FS:    #m/z: 340.94148 #charge 1+
###MS: 101
###MSMS: 103
BEGIN IONS
TITLE=Cmpd 77, +MS2(340.9415), 28.0-35.0eV, 2.2min #103
RTINSECONDS=132.917
SCANS=101,103
PEPMASS=340.94148	773416
CHARGE=1+
192.07271	72	
192.92662	82	
193.93390	90	
196.89121	108	
197.86449	76	
205.96978	160	1+
210.87395	96	
210.93622	74	
212.10039	84	
212.88009	132	
213.88110	222	
213.94179	646	
214.88545	142	
215.88730	244	
215.93697	194	
217.88167	92	
217.93618	88	
219.87545	96	
221.11450	74	
221.89474	74	
222.93687	78	
223.95711	134	
223.97702	78	
224.97783	216	
226.85324	82	
227.92620	130	
227.96708	94	
228.89434	86	
228.94451	132	
230.85655	78	
230.89080	136	
231.87057	102	
231.89281	76	
231.94984	748	1+
232.93314	138	
233.16457	78	
233.89456	162	
233.94894	138	
235.94977	94	
237.83187	76	
237.90591	140	
238.88906	74	
239.82445	72	
240.83912	186	
240.89259	86	
240.96291	86	
241.03333	74	
241.06394	74	
241.84529	230	
241.88207	72	
241.89891	114	
243.01614	86	
243.84189	284	1+
244.02030	74	
244.86708	82	
244.95920	82	
245.83398	120	
245.94443	72	
246.83856	178	
246.94661	80	
247.87369	74	
249.79909	116	
249.89930	150	
249.96334	174	
249.99305	78	
250.84211	78	
250.85999	72	
250.96465	78	
251.59153	90	
253.85394	76	
253.90647	76	
254.89184	76	
254.96394	188	1+
255.94949	212	1+
256.89556	98	
257.86661	76	
258.56705	82	
258.84974	702	1+
258.89594	80	
258.92618	82	
258.93856	142	
258.99970	74	
259.10082	80	
259.42923	102	
259.46449	84	
259.85451	486	1+
260.83508	382	1+
261.11240	82	
262.94111	82	
263.01667	90	
263.83873	188	1+
264.44270	100	
264.86108	166	
266.12481	84	
266.98568	78	
268.84341	244	
268.91600	104	
269.38168	94	
269.56898	80	
269.74017	72	
269.78493	86	
269.99232	84	
270.82856	148	
270.84261	78	
273.80695	72	
273.89459	98	
275.35953	74	
275.41860	76	
275.98135	88	
276.85643	256	
277.06759	120	
277.86377	112	
278.84625	794	1+
278.86525	244	
279.87969	154	
280.93540	80	
281.15430	82	
281.37678	108	
281.89167	76	
282.88086	114	
283.91162	72	
284.09575	90	
285.02997	72	
286.86111	144	
289.78456	74	
289.87564	80	
290.92055	86	
291.86598	110	
292.88384	82	
293.85383	74	
294.86644	326	1+
296.87544	200	1+
297.94098	76	
297.97626	162	
298.02336	74	
298.76804	72	
298.82440	210	1+
299.01323	90	
301.85525	188	
301.90039	106	
302.05193	76	
302.86788	80	
302.88946	132	
303.41506	138	
307.98816	72	
308.04385	120	
308.88212	132	
309.84413	72	
309.86994	84	
310.81082	120	
310.87541	102	
316.85796	76	
317.93213	80	
318.83691	74	
323.14876	80	
323.84927	84	
324.89108	110	
325.96718	78	
326.59923	110	
326.85850	202	1+
330.81367	96	
331.71644	74	
337.19801	82	
340.80177	80	
END IONS

###FS:    #m/z: 363.95751 #charge 1+
###MS: 101
###MSMS: 104
BEGIN IONS
TITLE=Cmpd 78, +MS2(363.9575), 28.0-35.0eV, 2.3min #104
RTINSECONDS=133.69
SCANS=101,104
PEPMASS=363.95751	340186
CHARGE=1+
56.63955	108	
86.30399	78	
133.90493	76	
189.86492	140	
191.85998	370	
193.02709	80	
196.88440	124	
197.12915	78	
203.87706	84	
205.94697	110	
207.87052	330	1+
209.94444	672	1+
209.99012	78	
210.88647	214	
212.87856	1230	1+
215.89242	78	
216.41252	76	
217.04680	86	
222.92738	88	
222.95412	496	1+
223.98100	96	
224.94822	908	1+
224.97537	76	
225.96145	144	
226.94777	4994	1+
227.92801	104	
228.89522	290	
228.94266	5300	1+
229.89784	156	
230.89038	1586	1+
231.92853	96	
232.88538	152	
233.85860	94	
233.96490	120	
234.88126	92	
235.85137	96	
237.08931	104	
239.00600	86	
240.07556	84	
240.81824	158	1+
240.83755	160	
240.94120	530	
240.96242	240	
241.08706	134	
241.94366	302	
242.94153	1016	1+
242.95894	562	1+
243.81828	262	1+
243.89576	78	
244.90946	78	
244.95784	2740	
245.94243	306	
245.96038	78	
246.39515	92	
246.85223	86	
246.90516	302	
246.95336	3264	1+
247.26884	86	
248.89919	506	1+
250.81595	114	
250.85025	88	
250.89380	212	
250.94555	126	
250.97029	86	
251.01364	78	
251.07767	102	
251.91488	152	
253.85592	90	
253.91106	118	
254.98037	96	
256.80474	86	
256.84879	200	
256.95857	92	
257.93787	82	
258.84575	152	
258.97314	280	1+
259.84810	78	
259.90541	100	
260.83412	92	
260.96894	282	
261.83289	376	1+
261.93285	76	
261.97032	170	
262.00426	78	
263.91361	76	
264.02962	102	
264.85687	142	
265.08594	90	
265.81388	202	1+
265.98052	176	
266.69961	84	
266.86556	92	
267.97416	616	1+
268.96546	714	1+
269.96977	498	1+
271.85407	100	
271.92203	134	
271.95937	126	
272.39484	80	
275.40437	92	
276.57560	82	
276.85974	226	1+
277.44990	96	
278.80172	86	
278.84225	128	
279.10504	104	
280.79438	688	1+
280.83700	80	
282.78874	190	
282.85528	380	1+
283.78579	134	
284.12873	76	
284.82817	124	
285.43216	98	
285.84890	388	
286.10113	78	
286.82981	76	
287.90233	78	
287.99992	92	
289.87212	94	
291.95837	82	
293.45387	86	
295.05608	124	
295.11189	142	
295.33965	78	
296.12323	80	
296.81326	160	
297.92215	94	
298.80614	312	
298.86982	86	
299.37751	96	
299.80423	250	
299.86778	100	
300.80310	348	
300.87764	82	
301.86300	240	
301.94096	88	
303.80743	158	
303.85423	550	1+
304.87599	132	
307.88004	82	
308.05470	82	
309.57172	86	
311.85940	78	
311.88396	244	1+
313.87624	120	
314.80051	92	
316.81689	170	
318.41637	96	
321.04616	96	
321.81711	228	
322.81499	102	
322.93485	160	
323.93195	154	
324.83308	92	
325.95602	82	
326.34785	106	
326.87588	156	
328.89581	106	
331.91118	80	
340.16812	116	
340.94150	364	
341.85161	76	
342.90735	138	
346.17008	76	
346.75519	88	
347.61780	90	
350.91074	136	
351.88879	90	
356.78949	80	
357.60157	76	
363.01582	100	
363.40666	86	
363.95227	88	
368.75761	216	1+
369.34122	80	
END IONS

###FS:    #m/z: 363.95751 #charge 1+
###MS: 105
###MSMS: 106
BEGIN IONS
TITLE=Cmpd 79, +MS2(363.9575), 28.0-35.0eV, 2.3min #106
RTINSECONDS=137.359
SCANS=105-106
PEPMASS=363.95751	370320
CHARGE=1+
103.87016	88	
134.58644	106	
184.95689	78	
189.86456	636	1+
191.85848	322	1+
196.88482	172	
200.88981	78	
206.07453	82	
207.95238	154	
208.88448	292	1+
208.94174	80	
209.87286	80	
209.94373	1044	1+
210.28951	84	
210.88437	872	1+
210.93752	132	
211.42296	80	
212.87885	3136	1+
214.89542	174	
218.91619	96	
222.02839	104	
222.95243	1670	1+
224.94889	2084	1+
224.97139	200	
226.89274	144	
226.94772	9016	1+
227.88000	76	
228.83693	164	1+
228.89469	582	1+
228.94325	10058	1+
229.15383	84	
230.83369	132	
230.89005	4258	1+
231.77923	84	
232.88545	282	
232.90959	108	
234.88387	346	
235.93513	266	1+
238.10084	78	
239.06833	130	
240.82159	128	
240.94253	704	
240.96238	1072	1+
241.83478	78	
241.94099	336	
242.81936	76	
242.86431	146	1+
242.94281	1104	1+
243.82731	226	1+
243.96006	140	
244.07574	94	
244.95763	4918	
245.14809	138	
245.94341	170	
245.95858	192	
245.97995	288	1+
246.39126	84	
246.81138	98	
246.83457	112	
246.90536	342	1+
246.95311	5580	1+
247.80013	300	1+
248.07273	86	
248.90054	1438	1+
249.85516	90	
250.83451	124	
250.89511	136	
250.94644	136	
250.96862	318	1+
251.07180	140	
251.78792	88	
252.08109	130	
252.88925	154	
252.95791	84	
253.90745	142	
257.08442	80	
258.84099	396	1+
258.84836	118	
259.84677	258	1+
260.14306	76	
260.83036	250	
260.96803	1202	1+
261.83528	138	
263.06978	148	
264.42029	80	
264.82357	162	
264.85045	250	1+
264.87220	104	
265.08487	136	
265.97478	126	
266.81374	216	
267.97470	426	1+
268.79727	336	1+
268.83523	144	1+
268.89803	90	
268.95695	140	
269.11375	130	1+
269.96884	1024	1+
270.86489	128	
270.91358	88	
271.79675	196	1+
271.85526	96	
271.91640	296	1+
275.12528	78	
276.85597	118	
278.80569	140	
279.79184	516	1+
280.79288	396	1+
282.12498	76	
282.84861	382	1+
282.97098	80	
283.79079	114	
283.98614	204	1+
284.79066	102	
284.82359	138	
285.84789	406	
286.88070	198	1+
289.41371	96	
289.43448	126	
290.02099	92	
290.88889	118	
291.86108	136	
293.13428	82	
293.87765	122	
294.87159	118	
294.93348	92	
295.84730	114	
296.38088	80	
296.81450	176	
297.12548	80	
297.42629	82	
297.81024	86	
297.88785	78	
298.80187	1418	1+
299.87947	100	
301.79549	208	
301.86294	412	
302.03527	76	
302.73545	84	
302.80695	120	
302.86446	200	
303.80715	88	
303.85620	1046	1+
303.90467	122	
306.94579	92	
307.44935	100	
307.86957	94	
309.81654	156	1+
310.30644	78	
310.84363	110	
311.86394	78	
313.82498	136	
314.03368	76	
314.82492	90	
316.37068	80	
316.81979	206	
317.80984	392	1+
317.87192	158	
318.11400	100	
318.93848	242	1+
319.88573	88	
320.79120	78	
321.86577	110	
322.88229	80	
322.93455	138	
323.82163	108	
324.83081	84	
325.89078	86	
326.87446	154	
326.90774	102	
328.83135	220	
329.36149	82	
329.38808	92	
330.80693	88	
333.08880	86	
335.84667	88	
336.88455	80	
336.95351	78	
337.83659	94	
338.40795	88	
338.84258	84	
340.94147	212	
344.77096	86	
345.95774	80	
347.83097	76	
352.88868	128	
352.93881	102	
354.85755	76	
356.20253	92	
360.72680	96	
363.28255	76	
364.85915	84	
364.92508	76	
365.43874	104	
368.02301	80	
END IONS

###FS:    #m/z: 507.84672 #charge 1+
###MS: 105
###MSMS: 107
BEGIN IONS
TITLE=Cmpd 80, +MS2(507.8467), 28.2-35.2eV, 2.3min #107
RTINSECONDS=138.131
SCANS=105,107
PEPMASS=507.84672	156562
CHARGE=1+
196.01493	184	
224.97808	252	
232.89669	258	
240.07643	140	
249.06573	216	1+
250.90533	154	
252.07938	124	
256.87689	132	
258.10348	142	
258.87696	144	
264.89807	176	
266.13333	146	
266.16338	368	1+
267.78177	118	
269.92800	126	
273.84888	146	
275.08066	118	
278.86189	168	
280.83225	118	
280.97951	130	
283.81042	172	
287.03568	184	1+
287.85362	962	1+
288.84049	148	
289.88065	124	
290.33227	134	
290.83595	118	
290.86652	432	1+
292.81128	134	
292.89696	152	
293.87485	1150	1+
296.83539	124	
297.87944	308	1+
298.85405	156	
298.88203	226	1+
300.79762	156	
300.84089	202	
301.85308	132	
303.86664	310	1+
305.86202	822	1+
307.89593	326	
308.14286	388	
308.87126	1178	1+
309.14943	928	1+
309.88742	276	
311.88262	1328	1+
312.10631	196	1+
312.18042	262	
313.17919	126	
314.86817	636	1+
315.76995	116	
316.86949	278	1+
316.88670	202	
317.37528	164	
317.94189	130	
318.86233	212	
318.87817	260	1+
320.86226	280	1+
320.90218	126	
323.87549	414	
325.37219	240	1+
325.82504	158	
325.86227	178	
325.89801	280	
326.88235	1916	1+
327.39917	148	
328.88521	238	
329.89062	140	
330.80206	126	
330.87482	304	1+
332.79985	128	
332.87637	376	
333.87447	232	
334.83096	142	
334.87515	144	
335.84203	128	
335.88266	142	
337.80276	202	1+
337.88097	422	1+
340.82175	194	1+
344.88548	148	
346.11907	186	
346.39976	126	
346.87461	222	
347.77618	806	1+
347.87421	134	
348.79420	214	
348.82323	130	
350.80417	152	
350.82274	116	
350.89141	202	1+
351.76755	276	1+
351.79341	156	
351.83028	146	
352.76979	234	1+
352.87483	116	
352.91758	186	
353.14143	172	
353.84686	156	
353.91469	162	
354.85321	124	
355.85272	220	1+
358.37410	124	
358.76075	190	1+
363.78897	138	
364.84761	138	
365.76852	124	
365.78847	390	1+
366.71118	116	
366.74306	146	
366.84232	142	
367.76811	398	1+
367.89166	256	1+
368.87476	124	
369.03442	168	1+
369.75978	178	
369.83621	252	
370.72297	264	1+
370.80175	396	1+
370.83839	348	1+
372.78667	124	
372.82585	192	1+
373.72676	236	1+
374.06800	120	
376.74442	116	
376.86442	220	
377.79631	318	1+
377.88030	152	
378.79868	270	1+
378.89699	130	
380.71746	390	1+
381.84071	162	
382.83347	128	
382.85578	122	
383.79569	222	
384.74973	120	
384.85171	690	1+
385.77090	318	1+
386.79764	128	
386.86147	114	
387.80676	238	1+
387.84904	198	
388.15613	124	
389.20180	352	1+
390.05527	130	
390.76697	162	1+
390.84479	434	1+
391.78950	146	
391.83218	112	
391.93854	112	
392.07791	218	
392.72745	120	
392.82713	680	1+
393.73285	120	
394.86561	128	
395.83347	146	
396.76364	126	
398.72660	238	1+
398.79012	142	
399.84899	242	
400.72534	182	
402.78490	136	
403.73074	186	1+
403.86603	214	
403.90231	162	
404.86569	408	1+
405.86694	290	1+
407.75691	582	1+
407.86889	824	
408.85454	828	
409.72183	152	
409.85678	466	
410.73056	198	
410.83867	1098	1+
410.89460	126	
411.72147	128	
411.81371	226	
412.87323	214	1+
414.68034	144	
414.87346	268	1+
415.87483	184	1+
417.69588	118	
417.86123	220	
418.86489	136	
420.87201	118	
421.74040	126	
421.88311	112	
422.88858	338	1+
423.77433	178	
423.86420	424	1+
424.77436	160	
425.76030	998	1+
426.82650	144	
426.85931	808	1+
427.73222	620	1+
427.76461	182	
428.84767	986	1+
428.88130	336	1+
430.73963	238	1+
431.87038	502	1+
432.89095	174	
433.85942	246	
435.71522	278	1+
436.71969	232	1+
439.89588	292	1+
441.87748	304	1+
441.89582	116	
443.76475	332	1+
444.87441	1502	1+
445.70935	132	
445.73624	122	
446.77904	122	
447.71756	304	1+
448.77224	158	
449.71744	116	
449.88306	452	1+
450.69997	168	
450.74909	234	1+
451.85167	184	1+
452.74780	152	
458.73132	144	
462.88208	170	
463.89932	136	
465.72718	178	1+
467.88774	894	1+
470.73568	124	
485.22371	128	
485.89585	340	
486.89872	176	
END IONS

###FS:    #m/z: 336.94635 #charge 1+
###MS: 105
###MSMS: 108
BEGIN IONS
TITLE=Cmpd 81, +MS2(336.9463), 28.0-35.0eV, 2.4min #108
RTINSECONDS=138.904
SCANS=105,108
PEPMASS=336.94635	51732
CHARGE=1+
177.00028	80	
193.89284	80	
196.88811	92	
200.95098	78	
205.94785	80	
206.98342	96	
209.94368	96	
211.94498	1862	1+
212.87808	1122	1+
213.94090	534	1+
214.40826	74	
215.88845	90	
215.93843	126	
216.88790	120	
217.88676	80	
220.83887	78	
222.97693	72	
224.79952	74	
224.83902	132	
224.88623	78	
226.98481	74	
227.90131	92	
229.39245	92	
229.95540	1746	1+
230.88851	1214	1+
231.94802	842	1+
231.97065	146	
232.07448	74	
233.94695	180	
233.99593	76	
235.89526	136	
235.95166	102	
236.78582	76	
236.84928	232	1+
237.06741	92	
237.85299	162	1+
239.78639	78	
239.84820	124	
240.40084	84	
241.03932	82	
241.84407	144	
242.84355	178	
243.84343	140	
243.89597	70	
244.12780	80	
246.90593	94	
247.96592	538	1+
248.90136	424	1+
249.92135	78	
249.95683	144	
250.81098	84	
250.83134	218	1+
250.95184	140	
251.90559	72	
251.95797	98	
252.86713	70	
252.97117	1640	1+
253.90494	228	
254.80002	76	
254.96695	328	
255.07636	80	
255.96986	184	
256.85022	70	
256.89450	132	
258.06798	72	
258.84548	208	
259.82427	74	
259.85350	132	
259.89187	84	
261.00565	84	
261.07683	100	
261.83514	80	
261.85101	126	
261.94260	72	
262.83895	78	
263.83085	144	
264.88217	72	
267.84265	166	
268.81692	164	
268.83656	202	
268.95940	92	
269.08329	78	
269.79886	100	
269.84154	282	
270.97914	94	
271.79617	72	
271.86210	106	
271.91391	118	
272.97874	76	
273.93914	86	
274.85828	184	
275.65128	70	
275.86735	116	
276.14498	92	
276.42614	78	
276.83375	306	1+
276.85914	260	
276.89105	96	
277.81028	80	
277.86685	128	
278.83486	400	1+
278.85929	112	
279.83686	290	1+
281.10259	70	
285.85276	72	
286.85015	808	1+
288.94694	134	
290.12548	76	
290.85453	296	1+
290.89362	78	
291.04838	72	
292.81912	78	
293.10829	128	
294.00489	72	
294.84864	84	
294.86927	70	
295.86534	96	
296.85233	128	
297.89635	174	1+
297.98979	74	
299.39018	74	
299.86861	80	
300.42571	94	
300.87930	80	
300.99638	78	
302.38510	76	
305.15838	72	
305.40982	106	
305.80664	72	
306.88550	74	
307.02997	94	
307.88039	76	
308.89811	134	
309.92169	96	
310.77186	84	
310.86494	74	
311.01873	76	
312.90314	72	
314.12985	74	
314.89204	78	
316.84731	70	
317.85567	80	
317.87526	72	
317.92337	76	
319.11761	82	
321.09348	92	
321.82174	86	
322.96581	72	
324.84195	70	
324.89719	72	
325.87399	78	
325.90244	98	
326.75242	80	
326.77034	88	
327.89454	82	
328.78020	86	
330.06214	78	
331.76575	72	
332.38776	80	
334.39663	72	
334.80783	102	
334.87737	78	
336.26291	92	
339.90009	78	
340.10176	72	
340.40270	82	
341.05783	82	
341.25980	74	
END IONS

###FS:    #m/z: 363.95739 #charge 1+
###MS: 109
###MSMS: 110
BEGIN IONS
TITLE=Cmpd 82, +MS2(363.9574), 28.0-35.0eV, 2.4min #110
RTINSECONDS=142.57
SCANS=109-110
PEPMASS=363.95739	371440
CHARGE=1+
46.33546	86	
185.95697	74	
187.86697	102	
189.86230	404	1+
191.85849	484	
194.93551	92	
196.88657	262	
196.95347	110	
205.89294	98	
207.87416	580	1+
209.86961	128	
209.94354	2732	1+
210.88250	342	1+
211.98631	80	
212.87895	2622	1+
213.89332	108	
214.06135	84	
215.97196	78	
219.54137	104	
220.98474	98	
221.85707	112	
221.94042	82	
222.95200	1388	1+
224.38409	74	
224.94970	1778	1+
225.88767	150	
225.97978	92	
226.94779	8842	1+
226.97303	92	
227.13672	84	
227.85886	74	
227.87881	94	
227.89391	78	
228.86306	100	
228.89507	636	
228.94317	9044	1+
229.19299	92	
229.79732	144	1+
230.83602	80	
230.85144	76	
230.88997	3050	1+
232.88273	680	1+
232.95626	88	
235.88743	76	
237.88699	108	
238.94179	92	
240.82070	218	1+
240.94102	672	
240.96264	892	
241.09138	78	
241.83513	192	1+
241.94059	1550	1+
242.94310	986	1+
242.95998	1104	1+
243.82038	312	1+
244.06888	124	1+
244.40043	82	
244.95798	5486	1+
245.89037	94	
246.91203	100	
246.95298	5968	1+
246.98874	78	
248.80730	194	
248.89966	964	1+
248.98048	88	
250.11748	88	
250.89648	318	1+
250.91403	118	1+
250.94503	96	
250.97185	136	
251.43762	108	
251.79520	210	1+
252.07797	126	
253.92254	84	
254.04581	80	
254.44536	84	
255.87716	74	
258.13485	84	
258.84361	150	
259.40714	82	
259.94722	74	
260.02232	74	
260.83011	520	1+
260.96994	420	1+
264.43236	134	
264.80027	74	
265.36373	128	
265.84906	148	
266.79807	142	
266.81280	500	1+
267.84260	78	
267.85828	76	
267.97519	704	1+
268.78916	80	
268.95841	152	
269.96851	878	1+
270.83684	192	
271.39525	136	
271.82917	116	
271.91635	146	
272.84626	110	
272.86516	92	
275.78775	112	
275.84836	168	1+
275.90875	80	
277.34783	74	
278.79941	188	
278.84850	268	1+
279.10711	234	1+
279.79580	876	1+
280.32293	78	
280.79744	576	1+
281.86069	122	
281.99705	92	
282.79374	178	
282.82456	248	1+
283.79418	116	
283.85562	76	
284.42288	80	
284.86015	88	
284.98390	106	
285.79859	98	
285.82156	74	
285.84540	620	
286.36221	104	
286.94052	74	
288.36464	94	
289.42927	96	
289.87177	208	
290.84332	84	
290.93383	98	
292.43567	74	
292.96217	98	
297.80821	178	
298.40968	82	
298.80218	1220	1+
299.86957	118	
301.80695	168	
301.86187	174	
301.91121	80	
302.80124	186	1+
303.14351	74	
303.85800	504	1+
304.83255	82	
307.86481	322	1+
307.88679	100	
308.92801	88	
310.98839	78	
311.12757	164	
311.86144	142	
314.39520	100	
314.69564	102	
316.81618	188	
319.81561	98	
319.88155	92	
320.78905	92	
320.86404	76	
321.80733	248	1+
321.86617	314	1+
322.92987	266	1+
323.30362	86	
324.01934	84	
324.03904	78	
324.87967	78	
325.33557	92	
325.85888	80	
325.89196	76	
326.87168	134	
329.88194	252	1+
331.91229	76	
332.83011	146	
333.85097	74	
334.14639	106	
334.79637	78	
334.98301	88	
336.75168	76	
336.87782	74	
336.94236	178	
338.18857	78	
338.87942	162	1+
338.94527	78	
339.82717	150	
340.93875	362	1+
340.95745	80	
344.13695	88	
344.42405	76	
344.80057	102	
345.40964	96	
349.10744	92	
351.11078	86	
361.71420	74	
363.76994	198	1+
363.85138	82	
365.87552	82	
367.77351	78	
368.03395	78	
368.82923	84	
END IONS

###FS:    #m/z: 507.84649 #charge 1+
###MS: 109
###MSMS: 111
BEGIN IONS
TITLE=Cmpd 83, +MS2(507.8465), 28.2-35.2eV, 2.4min #111
RTINSECONDS=143.342
SCANS=109,111
PEPMASS=507.84649	162720
CHARGE=1+
196.01681	284	1+
209.88137	128	
224.97595	144	
232.89712	488	1+
238.06706	120	
241.85015	214	1+
246.97839	134	
260.88125	184	1+
264.88172	316	1+
271.85446	330	1+
274.88925	148	
275.83299	118	
275.84755	182	
277.42816	128	
278.83189	278	1+
282.85791	198	1+
283.78759	116	
284.13999	154	
285.20935	158	1+
285.85266	156	
286.88944	132	
287.85050	666	1+
290.13132	226	
290.86489	210	
291.40234	200	
291.88299	134	
292.88206	164	
293.87441	956	1+
294.86108	150	
295.09980	128	
296.80483	270	
296.92242	156	
297.80530	140	
298.85372	168	
298.89862	182	1+
301.84902	302	1+
302.78808	150	1+
303.86782	314	1+
303.98565	124	
305.86305	1228	1+
306.88354	164	
307.13770	444	1+
307.88829	302	
308.14326	322	1+
308.87879	1050	1+
310.16036	164	
310.87266	134	
311.16128	128	
311.88516	2206	1+
312.17612	362	1+
312.81816	316	1+
312.93565	210	1+
313.86934	122	
314.86897	336	
315.86521	204	
316.82221	212	1+
316.88352	148	
319.88276	120	
320.37811	116	
320.83953	122	
322.86064	118	
323.87448	376	1+
324.89988	356	1+
326.83251	188	1+
326.88447	1952	1+
326.97086	124	
327.81454	118	
327.83502	134	1+
328.86689	250	1+
329.75743	196	1+
329.89129	136	
330.88064	322	1+
331.79737	156	1+
332.87583	564	1+
332.90729	128	
332.93513	150	
333.80424	166	1+
333.83417	240	1+
333.86846	524	1+
334.87642	486	1+
337.83966	120	
338.80596	142	
339.86150	374	1+
340.72242	144	
343.81317	118	
344.71316	134	
345.82437	218	1+
347.78198	426	1+
348.88566	120	
348.90205	300	1+
349.75496	194	
350.82644	140	
350.88631	226	
350.95935	154	
351.76720	294	
351.85237	252	1+
353.78246	130	
356.86891	152	
357.72711	270	1+
359.77687	146	
360.76158	278	1+
362.86023	136	
365.38707	148	
365.78578	278	1+
366.83805	564	1+
366.88149	158	
367.70934	322	1+
367.73029	148	
367.95890	214	1+
368.83141	340	1+
368.89718	368	1+
369.38083	210	1+
370.80511	114	
371.18956	128	
371.71815	152	
371.80694	338	1+
373.77435	128	
375.77584	122	
379.78018	114	
379.88584	164	
380.74146	140	
381.80153	194	
381.83663	220	
382.72619	200	
382.90373	180	1+
383.87184	132	
384.77596	368	1+
384.85275	430	
385.85395	276	
386.80785	158	1+
386.84679	190	
387.85105	304	
388.83707	124	
389.20114	332	1+
389.74820	138	
390.74120	150	
390.84379	508	1+
391.74677	266	1+
391.91535	132	
392.72709	150	
392.82716	366	
393.83233	168	
394.78937	190	
394.83873	154	
396.85475	120	
399.69519	246	1+
399.72997	188	
399.80723	222	1+
399.84904	490	1+
403.06825	122	
403.75527	134	
403.87131	372	
404.87410	196	
405.74656	240	1+
405.76484	130	
405.85902	774	1+
406.77280	274	
406.83143	154	
407.74214	294	
407.86734	644	
408.75208	136	
408.85431	1170	1+
409.06638	116	
409.72611	710	1+
409.86587	420	1+
410.83990	1216	1+
411.80476	122	
412.72863	142	
412.84497	224	
413.88000	252	
415.12338	132	
418.85039	234	1+
419.73590	264	1+
419.77218	382	1+
420.77685	318	1+
421.88164	162	
422.86639	674	1+
423.78992	186	
423.87219	492	1+
424.79323	118	
425.75377	526	
425.88013	122	
426.07425	128	
426.77110	144	
426.86135	734	1+
426.88796	220	
427.73587	568	1+
428.84994	1064	1+
428.88638	154	
429.09110	152	
429.70835	168	
429.73170	196	
429.74988	220	
429.83130	144	
430.74947	120	
430.85092	202	
430.89510	176	
431.70157	140	
431.82424	142	
431.86777	340	
432.87266	158	
433.86123	146	
435.71248	118	
435.84881	128	
435.86902	124	
440.68728	142	
441.88584	142	
443.77217	170	
443.89298	122	
444.76824	168	
444.87284	1312	1+
445.71925	234	1+
445.75613	120	
445.79408	302	1+
446.75623	252	
446.87940	162	
447.71065	260	
447.74158	154	
448.71996	194	
448.77932	182	
449.70111	348	1+
449.88320	224	
450.75145	136	
450.87655	248	1+
457.90107	166	1+
462.17055	188	
462.88486	796	1+
465.07955	124	
467.89053	596	1+
468.77340	116	
469.88619	162	
470.72910	132	
471.12091	114	
474.22839	126	
485.90044	636	1+
490.90392	188	1+
509.86519	120	
END IONS

###FS:    #m/z: 336.94636 #charge 1+
###MS: 109
###MSMS: 112
BEGIN IONS
TITLE=Cmpd 84, +MS2(336.9464), 28.0-35.0eV, 2.4min #112
RTINSECONDS=144.115
SCANS=109,112
PEPMASS=336.94636	51006
CHARGE=1+
54.22982	92	
113.30977	78	
143.44284	82	
194.89610	72	
206.82805	74	
208.88395	112	
210.88635	80	
211.94402	1822	1+
211.96673	84	
212.88010	584	1+
213.94063	1226	1+
215.89419	70	
215.93794	402	
217.88198	118	
223.96342	70	
224.40229	96	
224.96340	72	
225.02256	84	
225.41307	94	
228.85349	86	
228.89494	262	
229.42945	82	
229.85013	84	
229.95495	1908	1+
230.89041	1016	1+
231.94974	974	1+
233.82853	72	
233.89617	118	
234.82576	112	
234.88650	82	
234.94144	80	
235.82707	74	
235.89569	180	
236.89548	88	
238.12745	72	
238.83844	76	
238.85525	78	
239.85230	140	
240.84073	596	1+
240.84865	68	
241.84524	514	1+
242.06413	78	
243.38014	72	
244.95538	164	
244.97847	72	
246.89504	92	
247.96628	752	1+
248.50802	94	
248.88387	106	
248.90432	214	
249.00775	70	
249.83108	128	
249.96210	258	
250.83709	260	1+
250.85661	120	
250.95172	236	
250.96584	240	
250.98925	96	
251.93442	98	
252.97084	1310	
253.90583	88	
254.32003	82	
254.79372	74	
254.92061	90	
254.94320	98	
254.96584	670	1+
255.07634	130	
256.85052	124	
256.89812	124	
256.95887	208	1+
256.97201	72	
257.41736	84	
257.82892	74	
258.84603	470	1+
259.80461	74	
261.03124	70	
261.71627	94	
261.84412	112	
262.83138	160	
262.95340	76	
263.04753	72	
263.63049	78	
264.05952	90	
265.02241	228	1+
265.08551	146	
266.86224	84	
267.85080	78	
268.84005	758	1+
269.40775	84	
269.85494	94	
269.88145	70	
270.07338	72	
270.79687	78	
270.84914	114	
270.98190	198	
271.79591	86	
271.91978	146	
272.79806	80	
272.85490	80	
272.86957	72	
272.96923	104	
273.90016	78	
273.93938	98	
274.84651	138	
274.86322	116	
275.81307	108	
275.85692	142	
276.09370	90	
276.35276	78	
276.85817	696	1+
278.83797	164	
278.97022	74	
279.83307	218	
279.85598	88	
280.85641	74	
280.94069	86	
281.86167	152	
282.12042	70	
282.87592	114	
282.97996	88	
283.03241	80	
285.85084	90	
286.38525	90	
286.84923	854	1+
289.89966	80	
290.85946	108	
291.87424	78	
292.81800	142	
293.10431	176	
293.99682	106	
294.87143	120	
297.00284	78	
297.87917	124	
298.01317	182	1+
298.89976	98	
299.86850	82	
301.88071	142	
304.86831	132	
305.86035	70	
307.79855	76	
307.86292	68	
307.88039	122	
308.49238	86	
308.86986	72	
309.81599	70	
310.86780	316	
310.89327	72	
316.35542	78	
317.18394	70	
322.10372	80	
322.77396	70	
322.86542	94	
323.06312	76	
323.83569	106	
324.88397	72	
327.71659	74	
328.41933	86	
331.05955	74	
331.91985	68	
333.62725	82	
333.88951	88	
334.19241	78	
336.96124	78	
338.82111	74	
338.99974	80	
339.13525	72	
341.40030	76	
342.24530	82	
END IONS

###FS:    #m/z: 322.93079 #charge 1+
###MS: 113
###MSMS: 114
BEGIN IONS
TITLE=Cmpd 85, +MS2(322.9308), 28.0-35.0eV, 2.5min #114
RTINSECONDS=147.791
SCANS=113-114
PEPMASS=322.93079	2578350
CHARGE=1+
50.02300	86	
58.78312	72	
85.13209	82	
175.75770	66	
185.93006	84	
187.26327	66	
190.76151	84	
193.93563	78	
196.87911	68	
199.53641	98	
199.88758	74	
201.04858	176	
203.48268	78	
205.95125	100	
207.97923	92	
209.94920	86	
212.88991	114	
217.91778	92	
220.87439	160	
220.89514	76	
222.95479	84	
223.89113	66	
223.96923	176	1+
225.90369	74	
227.37884	88	
228.86239	70	
228.90670	134	
230.84844	142	
230.88661	130	
231.87996	72	
232.00132	70	
235.05648	68	
235.10737	64	
236.95407	78	
238.05159	92	
238.88196	120	
238.90911	72	
238.93894	304	
239.39499	82	
239.79400	72	
240.09279	68	
240.82265	148	
240.86697	90	
240.90356	82	
240.94097	2782	
241.09829	76	
241.12874	98	
241.94240	2122	
242.81361	66	
242.94266	5852	1+
243.87864	68	
243.89774	72	
244.82279	178	
244.94026	1754	1+
245.38988	82	
246.79820	72	
246.82110	78	
246.97632	120	
247.10880	78	
248.88384	76	
248.93208	194	1+
251.07453	120	
253.97716	80	
254.78801	80	
254.87219	96	
254.92328	154	
255.93174	68	
256.91130	84	
257.79755	68	
257.81932	88	
258.40515	76	
258.83495	98	
258.85357	74	
258.90288	88	
260.83314	402	1+
261.39424	94	
261.83554	286	1+
261.94267	70	
263.05870	86	
265.02394	68	
265.08414	102	
265.97821	64	
266.90434	74	
267.84006	106	
267.85801	68	
268.14192	68	
269.08339	86	
269.83521	66	
269.90772	64	
270.87907	142	
271.18007	66	
271.79876	122	
272.07051	66	
272.12246	134	
272.89570	96	
273.79378	184	
274.85254	80	
274.96883	78	
276.84921	72	
276.89225	74	
277.43152	108	
277.86579	76	
277.99649	98	
278.83960	120	
278.85701	110	
279.06872	64	
279.09153	1102	1+
279.85016	68	
279.91796	70	
281.02639	66	
281.28993	64	
281.85044	78	
282.21540	68	
282.42775	86	
282.88659	66	
283.78915	100	
284.29304	666	
284.85905	118	
284.88099	72	
285.84943	72	
285.92526	188	1+
285.98020	66	
287.81482	72	
287.88952	70	
287.91250	90	
288.90916	72	
289.87854	134	1+
291.33138	78	
291.79030	74	
292.82305	66	
293.85783	68	
294.44582	110	
294.85023	78	
295.29101	78	
295.86320	74	
296.80588	80	
297.02620	78	
297.87511	66	
298.80176	68	
299.84083	72	
300.00461	64	
301.87480	72	
302.91497	72	
304.81111	68	
305.16491	74	
305.89675	92	
306.11574	68	
307.79664	106	
309.89321	158	
312.81856	80	
314.81868	100	
317.73073	70	
321.82151	74	
324.20530	90	
324.86181	66	
324.88907	88	
325.90426	70	
326.76144	84	
326.87698	64	
END IONS

###FS:    #m/z: 340.94144 #charge 1+
###MS: 113
###MSMS: 115
BEGIN IONS
TITLE=Cmpd 86, +MS2(340.9414), 28.0-35.0eV, 2.5min #115
RTINSECONDS=148.563
SCANS=113,115
PEPMASS=340.94144	931190
CHARGE=1+
47.87874	74	
180.87325	86	
192.43718	104	
192.92715	162	
195.03838	84	
196.88270	72	
197.86783	78	
203.92811	76	
207.89060	100	
208.82117	72	
208.95847	116	
212.87792	276	
213.88162	188	
213.94186	790	1+
214.88376	406	1+
215.88691	278	1+
215.93760	282	
217.88178	282	1+
218.96318	84	
223.95597	74	
224.83844	76	
226.87005	80	
226.94776	82	
227.55667	82	
228.84594	134	
230.88865	118	
231.95078	768	1+
232.00359	98	
232.84044	116	
232.88783	128	
232.92630	98	
233.42338	86	
233.89736	170	
233.94719	130	
234.90024	88	
235.89119	88	
236.08362	86	
237.06764	82	
238.89012	158	
239.89818	376	1+
241.84406	512	1+
242.40989	74	
242.94237	114	
243.83733	124	
244.95966	150	
245.89890	126	
246.50136	82	
246.98177	140	
248.90213	110	
249.92517	96	
249.95883	86	
250.86976	74	
251.96359	88	
254.91077	134	
254.96674	514	1+
255.86198	230	1+
255.89905	72	
256.84979	206	
256.88915	126	
256.91500	76	
257.79936	98	
257.83844	76	
257.88844	148	
257.95730	84	
258.79033	96	
258.84655	622	1+
258.91741	144	
258.98570	70	
259.11041	76	
259.91137	80	
260.40049	76	
261.83977	92	
262.84745	74	
262.90123	72	
262.92892	120	
264.90599	78	
265.02202	148	
266.95673	72	
267.01674	74	
267.10317	72	
267.41805	72	
267.80398	84	
268.17353	72	
268.40086	78	
268.84636	164	
269.41971	92	
269.84451	110	
270.80069	136	
272.93376	146	
272.97569	118	
273.79285	74	
273.85209	78	
274.09166	78	
274.86078	76	
274.87545	112	
276.85933	842	1+
278.84530	1338	1+
279.12071	82	
279.96324	72	
280.86444	252	1+
281.91120	152	1+
283.40132	94	
283.43165	92	
284.82485	78	
286.02173	76	
286.78658	124	
289.88702	72	
290.14618	76	
290.89124	104	
290.93804	82	
291.80460	92	
291.88067	82	
293.43514	92	
293.89596	76	
294.04755	88	
294.33797	80	
294.85099	140	
294.87346	74	
296.00042	84	
296.85361	122	
297.79250	82	
297.89211	118	
297.97280	146	
298.85629	82	
299.01235	72	
299.87266	100	
301.85699	274	1+
302.60508	74	
302.89111	72	
302.94317	76	
303.81727	76	
303.88728	102	
305.77449	82	
306.86408	76	
306.88548	84	
307.08901	106	
307.80445	92	
307.88301	84	
308.03550	102	
308.09789	100	
308.91714	78	
313.84658	88	
314.88204	262	1+
314.90287	92	
318.11625	72	
318.42052	92	
318.87885	76	
320.95408	80	
321.80833	76	
323.75616	98	
326.88808	72	
328.76470	102	
329.86515	72	
332.04765	90	
335.78801	82	
335.95685	100	
336.94093	78	
339.13563	84	
339.72359	86	
340.88803	72	
341.83958	94	
342.78278	212	1+
343.83573	108	
344.27412	102	
344.63208	72	
345.08132	78	
346.01735	84	
END IONS

###FS:    #m/z: 507.84689 #charge 1+
###MS: 113
###MSMS: 116
BEGIN IONS
TITLE=Cmpd 87, +MS2(507.8469), 28.2-35.2eV, 2.5min #116
RTINSECONDS=149.333
SCANS=113,116
PEPMASS=507.84689	173200
CHARGE=1+
196.01479	332	
231.40318	156	
234.87768	128	
236.88851	136	
237.05489	202	1+
244.10772	160	
249.88749	174	
250.90631	172	
250.97111	144	
254.90084	174	
256.88124	150	
260.88745	150	
266.16663	124	
267.10409	146	
267.90838	150	
273.92045	134	
275.85274	182	
281.07442	206	1+
285.86183	192	
286.86978	134	
287.85131	620	
289.87817	196	
290.86393	680	1+
291.88177	140	
293.87411	1074	1+
295.87373	150	
296.85302	206	
298.81965	202	1+
300.86936	170	
301.34630	160	
302.87861	166	
303.80103	246	1+
303.86864	302	
304.86274	126	
305.86346	894	1+
307.85925	134	
307.88984	204	
308.14214	982	1+
308.87794	464	
308.95830	124	
309.87490	354	1+
309.89033	360	
310.16081	518	1+
310.89286	226	
311.82407	144	
311.88554	2216	1+
312.17969	212	
313.18068	138	
314.86375	230	
314.89796	252	
315.86742	156	
316.85114	134	
317.82410	132	
317.85357	132	
318.86841	194	
320.85341	278	1+
321.82793	120	
322.89164	180	
323.85319	122	
323.88150	198	
324.89612	130	
325.90045	130	
326.88446	2272	1+
327.83966	154	
328.76290	210	1+
328.87690	160	
329.89257	170	
330.16451	218	
330.82650	194	
330.89336	248	
332.38911	146	
332.87706	170	
333.87367	266	
333.92284	128	
335.88776	224	1+
335.97126	156	
337.88173	244	
338.88062	202	
341.39130	120	
343.15057	188	1+
344.75800	170	1+
344.81972	154	
344.84026	126	
347.77857	344	
347.88325	134	
348.85549	142	
348.88967	408	1+
349.76132	534	1+
350.78686	168	
350.83956	272	
350.88668	120	
352.84738	494	1+
353.85070	354	1+
355.16230	208	1+
356.89761	124	
357.35138	238	1+
357.86906	362	1+
363.88181	156	
364.86334	148	
365.78307	212	
365.83711	482	1+
366.39330	188	
366.72716	130	
366.79387	128	
366.84069	418	1+
367.71064	400	1+
367.76857	260	
367.81231	148	
368.90168	304	1+
369.83826	228	
370.73468	122	
371.20624	124	
371.72186	200	1+
371.80167	154	
372.78831	122	
373.83666	142	
374.07800	128	
374.72587	160	
374.81561	390	1+
375.85569	246	
376.88440	148	
380.72195	240	1+
381.83829	174	
382.71528	130	
382.85869	234	1+
384.76760	136	
384.85380	316	
385.77825	136	
385.83574	148	
385.85954	212	
386.75347	238	1+
386.85128	182	
387.71841	296	1+
387.84751	178	
388.83713	132	
388.85560	162	
389.20501	130	
390.73320	164	
390.75505	168	
390.84204	330	
391.84189	272	
392.78703	186	1+
392.82447	580	1+
396.39717	130	
398.73105	218	
398.77300	144	
399.72717	132	
399.85084	346	
400.92596	180	1+
402.82632	124	
403.73887	126	
403.79915	140	
403.86660	690	1+
405.76370	348	1+
405.79241	124	
407.74733	588	1+
407.86973	550	
408.85233	1662	1+
409.73067	480	1+
409.89425	126	
410.46186	156	1+
410.71957	304	1+
410.83760	1032	1+
411.80661	142	
412.80261	198	1+
412.85061	308	1+
415.77803	168	1+
415.87132	132	
417.85072	228	1+
421.88315	238	
422.86339	242	
423.75171	208	
423.77898	724	1+
423.87018	232	
424.77236	172	
424.82867	146	1+
424.87040	126	
424.90934	200	1+
425.75789	420	
425.79977	190	1+
426.75886	188	
426.86119	806	1+
427.73567	402	
427.75099	546	1+
428.84987	1126	1+
429.69678	294	1+
429.74037	274	
429.76113	204	
430.73794	158	
430.86041	1074	1+
431.74828	142	
431.86563	812	1+
433.84539	122	
435.71310	174	
438.89403	300	1+
443.77635	128	
444.87555	1358	1+
445.71006	146	
445.84092	210	1+
446.74366	182	
446.76513	120	
446.78477	304	1+
447.71307	446	1+
449.69064	152	
449.78342	206	
449.87885	514	1+
450.77172	134	
452.88579	196	
457.90574	338	1+
462.88090	376	1+
465.77756	130	
467.88975	414	
468.89127	232	
469.89261	122	
472.86946	138	
485.90316	508	1+
487.89581	142	
492.78532	202	1+
500.14236	128	1+
508.92057	138	
END IONS

###FS:    #m/z: 322.93097 #charge 1+
###MS: 117
###MSMS: 118
BEGIN IONS
TITLE=Cmpd 88, +MS2(322.9310), 28.0-35.0eV, 2.6min #118
RTINSECONDS=153.009
SCANS=117-118
PEPMASS=322.93097	2685816
CHARGE=1+
185.92823	74	
192.01840	70	
193.87070	90	
197.02406	92	
197.08780	70	
197.09996	78	
200.02236	74	
200.83781	74	
200.88656	80	
201.04678	178	
202.08208	96	
206.03574	68	
206.94974	96	
206.97192	102	
209.89173	124	
212.89718	66	
214.06888	72	
217.86207	66	
217.88910	68	
218.84872	76	
219.03969	78	
220.11690	86	
221.88038	84	
221.89289	72	
221.95140	66	
222.89310	72	
222.90555	100	
222.95127	72	
223.96167	242	1+
225.01724	70	
225.86550	76	
226.85482	216	1+
226.99761	78	
227.89238	66	
227.93136	76	
228.82354	136	
229.84054	136	
230.07353	76	
230.84178	82	
230.86185	74	
233.10627	66	
233.91706	120	
234.91701	72	
235.38767	82	
237.92483	70	
238.38122	100	
238.88719	122	
238.93906	282	
238.96784	180	1+
239.07548	82	
239.78836	86	
240.13633	72	
240.83730	82	
240.94097	2492	
241.94010	8020	1+
242.08868	68	
242.82595	234	
242.94267	5718	1+
243.82710	132	
244.82076	152	1+
244.94000	1294	1+
245.42075	86	
245.43992	82	
246.86217	86	
246.88000	94	
246.89433	86	
246.98142	144	
247.02081	66	
247.84964	340	1+
248.06751	140	1+
248.84049	68	
249.93313	66	
250.97239	78	
251.07570	130	
253.93608	82	
254.13365	72	
254.86636	68	
255.08224	72	
255.99484	76	
257.40154	74	
257.79741	96	
257.89516	98	
258.04808	84	
258.52372	86	
258.83378	118	
258.89502	88	
259.83410	80	
260.83202	208	
261.47361	88	
261.78166	66	
261.82723	388	1+
262.82938	282	1+
262.87344	72	
263.42151	96	
265.06186	128	
266.85010	78	
267.85623	70	
268.13943	70	
268.82537	66	
268.87403	208	1+
269.09568	74	
269.79507	80	
270.85300	76	
271.79994	140	
271.84777	68	
273.79301	258	1+
274.11399	66	
274.81559	78	
274.85270	70	
275.38428	108	
277.32952	74	
278.01910	94	
278.85271	68	
279.09399	768	1+
279.80824	108	
280.81862	72	
282.09779	76	
283.06998	112	
283.97167	66	
284.29348	124	
284.80811	68	
284.87790	148	
285.02156	70	
286.02592	72	
286.92158	110	
287.88790	98	
288.37323	72	
288.79078	182	1+
288.96783	66	
290.85795	84	
290.88086	114	
293.84980	72	
295.40061	98	
296.92012	70	
297.37108	80	
300.92393	76	
301.54214	66	
302.87187	66	
303.81087	78	
305.78072	72	
305.93332	80	
306.88129	72	
307.80260	94	
307.81799	90	
307.88116	82	
307.98558	66	
308.86496	92	
309.80891	70	
309.86113	78	
310.87566	74	
311.81714	218	1+
311.85726	68	
312.42345	74	
314.85033	72	
316.01751	76	
316.85820	92	
317.82691	80	
319.82434	98	
319.97810	70	
321.42959	80	
322.76510	72	
323.89964	72	
323.91779	72	
326.13115	82	
326.89021	72	
327.80569	68	
END IONS

###FS:    #m/z: 340.94164 #charge 1+
###MS: 117
###MSMS: 119
BEGIN IONS
TITLE=Cmpd 89, +MS2(340.9416), 28.0-35.0eV, 2.6min #119
RTINSECONDS=153.778
SCANS=117,119
PEPMASS=340.94164	978394
CHARGE=1+
189.85914	74	
191.95876	138	
193.89635	80	
196.98609	106	
202.85817	76	
206.96043	90	
209.89615	78	
210.93703	146	
213.87642	86	
213.94198	358	
214.93346	124	
215.88246	260	1+
215.93757	338	
218.88142	78	
221.89645	76	
226.86985	76	
226.96673	74	
227.83104	74	
228.84751	116	
228.95082	124	
229.84512	84	
230.84723	78	
230.88887	494	1+
231.00190	82	
231.95086	886	1+
233.89949	368	1+
233.94844	160	
233.96599	74	
234.88475	186	1+
235.94743	80	
236.80980	160	
238.83866	126	
238.89121	268	1+
240.23728	88	
240.83850	194	
240.97618	76	
241.84226	474	1+
241.87870	98	
241.92244	86	
242.94092	148	
243.83439	216	
243.87830	86	
244.06836	74	
244.82617	100	
244.97281	74	
245.89422	78	
247.85183	72	
248.37460	74	
248.40562	74	
248.51027	94	
248.85620	84	
248.95939	86	
249.90764	124	
249.95856	624	1+
251.90349	94	
254.91879	88	
254.94268	72	
254.96701	604	
255.07429	124	
255.82606	78	
255.84756	78	
256.20711	82	
256.25808	92	
256.84625	140	
256.96178	178	1+
257.87160	112	
257.91851	118	
258.84614	816	1+
259.85120	632	1+
259.95963	172	
260.83693	616	1+
261.88707	100	
262.35236	78	
262.44977	108	
262.65080	80	
262.92343	120	
264.86728	100	
264.90039	76	
266.01429	80	
268.84095	216	
268.95135	78	
269.40285	74	
270.80329	132	
270.82843	88	
272.20858	74	
273.79699	120	
273.93120	90	
273.97784	158	
274.11820	74	
274.82403	108	
274.85293	172	1+
274.90532	82	
275.88652	138	
275.95285	80	
276.85653	532	
276.88580	140	
277.86081	248	
277.96500	190	1+
278.84686	808	1+
279.82283	76	
280.92350	84	
281.05182	74	
282.87243	130	
282.97509	76	
283.04670	88	
284.93881	144	
285.18763	78	
285.88881	84	
285.94076	156	
287.00683	72	
287.87292	80	
288.15019	72	
288.91143	72	
290.79123	134	
290.88281	82	
291.80599	136	
291.92051	76	
292.87979	100	
293.87272	72	
294.81662	72	
294.86764	126	
294.99796	96	
295.88063	294	1+
295.90565	102	
295.97177	370	1+
296.88503	236	1+
297.91544	82	
298.83800	72	
298.86162	72	
299.06646	150	
299.79147	74	
299.87829	168	
299.89627	90	
300.06847	78	
300.98155	80	
301.86675	116	
302.28891	86	
302.86391	72	
303.37867	74	
303.80912	138	
303.89418	78	
304.79185	74	
305.87527	74	
306.77273	72	
307.80237	162	
308.98421	102	
310.88277	180	
313.05312	72	
314.82094	94	
314.88977	86	
316.01261	88	
321.08386	78	
321.36618	80	
321.81956	72	
326.89094	84	
328.82239	86	
329.03856	78	
329.17647	78	
329.87210	80	
330.77573	84	
330.81726	108	
331.84242	100	
333.39814	78	
337.82302	72	
338.40773	100	
341.06713	80	
341.82959	88	
345.82548	78	
END IONS

###FS:    #m/z: 336.94656 #charge 1+
###MS: 117
###MSMS: 120
BEGIN IONS
TITLE=Cmpd 90, +MS2(336.9466), 28.0-35.0eV, 2.6min #120
RTINSECONDS=154.55
SCANS=117,120
PEPMASS=336.94656	51570
CHARGE=1+
79.41894	162	
125.43392	68	
182.86547	222	
196.88470	74	
200.89164	72	
203.07647	80	
208.84172	76	
209.94222	70	
210.06500	76	
210.88384	190	
211.89685	88	
211.94453	1700	1+
212.87770	948	1+
213.93944	1154	1+
214.04184	70	
214.89788	78	
215.02380	88	
217.15563	72	
217.84199	84	
218.84610	156	
223.83253	80	
223.95665	114	
224.83943	84	
224.97929	78	
226.38045	82	
226.94411	82	
226.97330	86	
227.78622	158	
227.89609	124	
228.89603	232	
229.95510	1876	1+
230.88822	1296	1+
231.95081	1106	1+
232.02023	98	
232.82336	294	1+
233.82501	208	1+
233.89754	70	
234.89339	76	
234.90603	76	
235.87481	80	
237.06361	68	
238.04600	90	
238.94494	84	
239.86141	164	1+
240.04318	72	
240.96095	68	
241.84094	104	
242.84455	74	
243.84782	108	
244.90914	82	
245.90385	98	
246.97644	80	
247.39054	74	
247.96608	888	1+
248.90299	538	1+
249.03892	74	
249.96431	436	
250.05600	72	
250.83768	116	
250.85410	74	
250.94999	84	
250.97855	78	
251.06755	72	
251.10864	76	
251.82899	134	
251.84277	84	
251.88064	76	
251.96673	100	
252.02603	68	
252.83434	110	
252.97164	1216	1+
253.09022	78	
253.83639	86	
253.90499	462	1+
254.96639	366	1+
255.09361	74	
256.26019	78	
256.39794	86	
256.80494	70	
256.86056	122	
256.89914	106	
256.96939	166	
257.92367	74	
257.94567	114	
258.84495	330	
258.87748	138	
259.04908	84	
259.80657	72	
259.84762	200	
260.85848	320	1+
261.16815	70	
263.98983	74	
266.84611	212	1+
267.58501	80	
267.97852	74	
268.82206	102	
268.84248	342	
269.84198	148	
270.53145	70	
270.88508	76	
270.98004	182	
271.91681	240	1+
272.84504	198	
272.97864	140	
273.79270	158	
273.98187	90	
274.03468	68	
274.86889	94	
275.79306	118	
275.97336	74	
276.83630	100	
276.85771	768	1+
276.95758	200	1+
277.83264	82	
277.89017	76	
277.92384	94	
278.05568	68	
278.83592	280	
278.91430	72	
279.40489	72	
279.83466	132	
279.86350	114	
280.09258	74	
280.85485	296	1+
280.94158	80	
281.00199	104	
283.09314	76	
283.79160	84	
284.35891	72	
284.79361	72	
284.96575	110	
285.86588	70	
285.89083	84	
286.85041	1066	1+
287.80103	106	
288.78979	190	1+
289.85565	76	
289.93483	76	
290.85153	78	
290.88618	76	
291.85528	260	1+
292.36322	86	
293.10776	316	1+
293.39958	68	
293.90424	86	
294.43499	76	
294.86620	230	1+
295.99278	68	
296.82291	90	
298.23991	76	
298.87156	390	1+
299.87528	326	1+
302.37619	76	
302.78868	84	
303.66961	72	
303.90532	138	
306.87992	88	
307.63231	106	
308.41921	78	
308.87197	330	1+
309.88898	72	
311.88201	152	
312.76862	88	
312.87183	136	
316.86895	72	
318.84600	124	
319.89458	144	
323.96395	76	
324.88997	86	
325.89607	86	
328.87794	70	
333.23915	88	
333.75499	72	
334.82789	74	
335.89591	78	
337.09196	72	
337.79815	90	
339.10158	84	
END IONS

###FS:    #m/z: 322.93078 #charge 1+
###MS: 121
###MSMS: 122
BEGIN IONS
TITLE=Cmpd 91, +MS2(322.9308), 28.0-35.0eV, 2.7min #122
RTINSECONDS=158.214
SCANS=121-122
PEPMASS=322.93078	3006694
CHARGE=1+
68.09892	78	
112.12108	66	
192.01858	76	
193.05784	96	
194.04675	68	
195.91740	88	
201.04439	174	
207.08410	94	
209.04286	102	
211.06473	100	
213.88544	80	
214.13154	104	
219.87437	84	
221.94389	68	
222.95161	102	
222.98973	92	
223.96006	418	
224.84175	96	
225.86072	118	
226.07921	74	
226.81827	80	
227.06811	106	
227.95320	70	
228.85325	208	1+
229.39975	92	
230.83364	150	
230.84713	180	
230.88437	90	
232.13257	126	
233.00684	68	
233.17212	68	
234.11413	74	
234.97900	74	
236.94841	72	
237.01336	104	
237.05963	96	
237.12979	80	
237.97013	100	
238.13519	74	
238.88885	70	
238.94093	182	
239.08252	130	
239.78549	174	
240.01076	86	
240.82262	138	
240.83903	84	
240.88115	92	
240.94075	2856	
241.11542	86	
241.83064	224	
241.94320	2216	
242.81807	404	1+
242.89589	146	
242.94227	6974	1+
244.84818	70	
244.86948	66	
244.93990	1822	1+
245.55136	78	
246.86600	94	
246.97919	98	
247.84941	106	
249.07124	114	
249.12805	66	
250.81897	68	
251.04276	72	
251.07956	86	
252.02596	80	
252.10396	76	
253.16986	76	
253.83055	78	
253.92849	82	
254.89978	66	
255.06446	122	
256.80299	76	
256.89894	118	
257.88624	84	
257.93552	86	
257.97888	70	
258.04231	82	
258.83102	122	
258.85349	86	
259.82650	124	
260.84262	78	
260.92594	72	
261.16232	76	
261.83235	202	
261.88889	74	
262.83553	144	
263.82900	98	
263.98736	68	
264.91640	68	
265.01804	86	
265.05808	220	1+
266.17676	78	
266.85469	114	
267.87023	82	
267.89849	80	
268.84695	94	
270.81256	66	
272.85073	128	
273.79306	70	
273.81526	82	
274.80971	70	
275.80549	240	1+
276.89819	68	
276.94090	96	
279.09162	934	
279.81552	72	
279.86563	68	
279.90973	78	
280.10897	66	
280.27159	88	
280.84349	66	
281.96811	68	
282.20752	96	
282.32277	76	
282.81614	84	
282.88008	130	
283.01433	88	
283.06857	122	
283.85055	84	
283.97164	74	
284.29184	586	
284.79748	128	
284.86926	72	
285.44693	86	
285.84565	74	
286.15890	70	
287.87005	254	1+
288.02947	90	
288.19702	146	
288.87201	198	1+
289.97051	104	
290.80339	76	
292.80424	68	
292.85065	350	1+
293.85473	266	1+
296.93120	94	
297.04068	68	
299.78614	72	
299.83260	72	
299.88552	72	
302.94474	80	
303.86452	82	
306.88536	562	1+
307.79999	132	
308.14057	72	
309.79637	72	
310.76335	74	
310.87785	72	
311.87422	90	
312.17180	70	
312.41907	88	
313.75544	76	
315.07716	82	
318.99267	68	
321.80162	66	
324.88899	126	
324.95257	88	
326.93230	78	
326.95900	84	
END IONS

###FS:    #m/z: 340.94153 #charge 1+
###MS: 121
###MSMS: 123
BEGIN IONS
TITLE=Cmpd 92, +MS2(340.9415), 28.0-35.0eV, 2.7min #123
RTINSECONDS=158.986
SCANS=121,123
PEPMASS=340.94153	1053926
CHARGE=1+
106.70521	72	
160.15841	74	
184.53792	104	
192.88767	128	
192.92977	176	
196.89998	72	
197.92661	90	
200.89526	80	
202.58340	82	
202.89291	82	
202.96473	102	
206.97350	96	
208.95287	82	
210.04378	80	
210.93773	116	
212.83990	72	
212.87918	154	
213.88347	154	
213.93902	900	1+
214.88185	76	
215.89017	112	
215.93736	204	
217.88907	290	1+
220.88447	94	
221.93862	74	
225.04644	80	
225.09979	76	
226.82382	80	
228.00901	90	
228.93867	104	
228.95672	120	
229.50771	92	
230.84718	74	
231.88985	132	
231.95246	528	1+
232.86075	86	
232.89032	126	
233.40838	84	
233.89135	120	
233.91883	84	
233.94747	82	
234.07617	84	
235.84016	72	
236.09478	92	
236.88593	74	
236.92207	90	
238.89538	88	
239.84917	76	
239.88394	264	1+
240.84420	292	1+
241.08303	86	
242.83900	114	
242.85353	72	
243.83400	334	1+
244.12860	72	
246.97217	132	
249.89914	98	
249.95921	386	1+
250.88514	72	
250.91649	76	
250.99310	86	
251.88351	116	
253.91081	82	
254.90708	88	
254.96692	214	
255.04089	92	
256.81069	82	
256.85808	156	
256.96427	124	
257.83326	72	
257.85436	138	
257.97001	114	
258.84893	964	1+
258.86921	74	
258.88890	80	
259.63427	92	
259.85405	542	1+
259.89575	72	
259.96028	128	
260.83514	436	1+
261.00749	88	
261.83911	266	1+
261.89073	132	
262.90443	132	
262.93122	112	
263.34160	84	
263.40707	72	
263.84715	166	
264.90407	80	
265.45987	72	
265.84285	236	1+
266.86733	76	
266.90054	78	
267.82918	124	
268.13751	74	
269.84297	180	
270.80420	76	
270.84780	76	
271.90243	78	
272.89965	78	
272.93612	84	
274.59618	96	
274.78941	78	
274.86823	226	
275.86726	142	
276.85567	868	1+
276.88372	82	
277.92264	72	
278.08067	98	
278.84267	994	1+
279.87568	76	
279.96806	102	
280.86421	78	
281.86463	94	
283.40078	86	
283.79053	110	
283.86994	196	
283.94872	78	
285.93049	84	
289.91965	92	
290.30304	86	
290.88587	128	
290.91628	92	
292.87810	76	
292.95795	84	
293.17200	72	
293.93581	72	
294.81015	84	
295.85974	244	1+
295.94346	74	
295.97248	102	
297.97303	104	
298.01930	72	
298.21892	80	
298.82739	72	
298.89114	86	
299.01268	108	
299.87112	166	
300.84663	92	
300.87680	100	
302.17371	128	
302.24836	70	
302.85623	134	
304.02475	80	
304.92276	70	
305.15891	70	
305.86692	72	
307.80278	156	
310.38674	72	
311.86439	80	
313.84908	110	
313.91641	76	
319.88602	130	
321.82664	208	1+
323.38069	84	
324.89422	112	
324.95708	78	
326.16811	100	
328.81650	118	
329.87424	242	1+
330.18647	74	
330.81267	108	
330.83002	92	
332.94524	74	
335.88697	72	
336.12759	72	
341.15324	72	
END IONS

###FS:    #m/z: 363.95763 #charge 1+
###MS: 121
###MSMS: 124
BEGIN IONS
TITLE=Cmpd 93, +MS2(363.9576), 28.0-35.0eV, 2.7min #124
RTINSECONDS=159.757
SCANS=121,124
PEPMASS=363.95763	458214
CHARGE=1+
185.86638	90	
187.93783	76	
189.86337	190	
190.88165	76	
191.85762	292	
192.88878	82	
200.94556	80	
207.87447	244	
209.94407	876	1+
210.88475	206	
212.87969	1492	1+
215.97101	122	
216.88426	122	
220.88254	82	
222.95379	416	1+
223.14581	74	
224.95121	1128	1+
225.97447	92	
226.94803	7318	1+
226.97730	136	
227.89006	78	
227.92576	164	
228.89345	292	1+
228.94318	7466	1+
230.84334	104	
230.85727	114	
230.88964	1384	1+
231.61462	96	
232.88446	408	1+
234.34141	82	
234.39833	74	
234.88510	158	
237.94170	94	
238.89172	92	
239.42906	84	
239.96693	74	
240.11362	80	
240.82360	226	1+
240.94153	780	
240.96371	248	
241.91311	74	
241.94003	1952	1+
241.96468	200	
242.82391	146	
242.94205	1210	1+
242.96027	568	1+
243.82295	78	
244.95721	4164	1+
245.87027	144	
245.94158	96	
246.12511	78	
246.95404	4394	1+
248.80687	180	
248.83926	92	
248.85483	80	
248.90014	942	1+
249.79803	296	1+
249.91915	78	
250.94540	114	
250.97038	242	
252.08259	80	
252.90081	304	1+
253.83157	204	1+
257.90236	74	
258.84044	108	
258.87917	76	
258.93574	124	
259.00381	76	
260.96837	94	
261.82834	90	
261.84533	132	
261.96843	90	
262.83036	194	
263.83913	116	
263.97562	132	
264.85427	124	
265.82825	78	
265.84799	80	
266.09641	86	
266.87242	144	
267.78955	140	
267.88417	74	
267.97225	858	1+
268.95961	82	
269.96930	954	1+
270.40830	86	
271.03895	82	
271.83779	94	
274.45351	82	
274.92199	108	
275.13139	92	
275.79499	108	
276.39775	74	
276.81805	90	
276.83501	86	
277.06971	80	
277.84293	80	
278.04951	94	
278.38564	80	
278.84688	118	
279.10285	190	
279.41287	80	
279.79934	112	
280.11009	240	1+
280.46292	104	
280.79311	402	1+
281.84457	80	
282.78927	370	1+
282.82849	140	
283.37382	104	
283.56201	82	
283.85310	142	
284.82648	274	1+
285.09411	84	
285.84605	374	
285.89519	102	
285.96968	76	
286.89454	86	
286.91350	88	
286.94038	78	
287.43961	94	
289.87304	96	
290.82846	82	
291.81960	76	
292.43741	78	
294.11979	114	
294.92165	214	1+
296.86238	90	
297.97267	74	
298.42839	78	
298.80370	582	1+
298.88261	158	
299.86841	90	
300.80126	474	1+
300.87931	82	
301.86249	256	1+
302.07779	92	
303.75746	92	
303.85776	506	
304.17474	76	
304.93295	88	
305.81524	78	
307.88737	116	
311.87915	82	
313.84888	78	
314.02949	74	
314.82059	148	
315.09899	74	
315.82676	132	
316.81306	270	1+
318.94327	144	
319.87513	80	
319.95849	76	
320.95753	120	
321.12562	84	
321.97341	104	
322.15441	86	
322.93181	294	1+
325.25388	90	
326.83285	122	
326.87432	170	
328.89569	74	
330.88734	86	
335.41023	88	
336.94350	156	
337.07856	76	
341.93404	166	
342.91029	94	
354.75813	78	
355.42198	94	
357.10004	102	
357.80607	84	
359.38917	90	
359.78297	78	
359.83405	100	
360.76431	78	
362.40532	78	
365.13190	82	
366.75962	80	
368.77979	92	
368.90969	76	
END IONS

###FS:    #m/z: 363.95761 #charge 1+
###MS: 125
###MSMS: 126
BEGIN IONS
TITLE=Cmpd 94, +MS2(363.9576), 28.0-35.0eV, 2.7min #126
RTINSECONDS=163.426
SCANS=125-126
PEPMASS=363.95761	442824
CHARGE=1+
54.35286	82	
118.20437	82	
146.83777	84	
182.86817	108	
184.93524	98	
187.86943	82	
189.86230	568	1+
191.85879	170	
195.08646	86	
195.97582	88	
196.88526	194	
200.94821	82	
201.07279	90	
201.94602	80	
203.92960	86	
207.87433	320	
207.94852	332	1+
208.88717	136	
209.87012	88	
209.94318	2186	1+
210.88356	414	
210.93029	140	
212.87861	2182	1+
213.91414	96	
214.89508	280	
216.41051	100	
219.86556	82	
222.95233	1758	1+
223.88577	112	
223.98107	100	
224.94975	3492	1+
224.97549	194	
225.88676	170	
226.87410	84	
226.89452	94	
226.92415	118	
226.94810	12952	1+
227.88186	106	
228.89517	320	1+
228.94294	15578	1+
230.76568	100	1+
230.84931	100	
230.89022	3650	1+
231.58913	82	
231.79947	78	
231.85132	92	
231.90955	80	
232.09106	80	
232.88636	658	
234.88769	110	
235.02244	98	
235.53871	96	
235.84771	80	
235.92785	98	
236.00621	84	
237.07412	104	
237.09217	82	
240.82077	158	
240.89300	96	
240.94232	454	
240.96207	1238	1+
241.94218	564	
242.94196	1624	1+
242.96064	1042	1+
244.16528	92	1+
244.95776	6760	1+
245.01502	84	
245.12952	82	
245.94204	304	
246.28808	88	1+
246.40791	92	
246.43942	88	
246.80770	140	
246.90361	158	
246.95358	7570	1+
247.90864	120	
248.80090	82	
248.90040	1008	1+
248.98245	90	
250.78777	82	
250.89975	278	1+
250.95022	160	
250.96963	232	
251.07174	88	
251.85053	88	
253.03434	84	
254.03014	100	
254.08414	82	
257.99056	88	
258.83577	314	1+
258.86339	92	
258.90084	104	
258.97130	150	
259.03137	86	
259.92724	82	
260.83028	468	1+
260.96941	638	1+
261.83336	358	1+
262.96675	148	
263.98146	116	
264.82629	90	
264.96344	182	
264.98879	80	
265.78420	94	
265.98170	190	
266.01835	82	
266.56723	90	
266.81620	332	
266.85441	84	
267.97452	552	1+
268.87445	252	
268.96269	98	
269.81674	106	
269.92055	114	
269.96822	1098	1+
271.46754	82	
271.86479	148	
271.91700	176	
274.81603	80	
276.85718	182	
277.08612	102	
277.82667	84	
277.86307	106	
278.79515	110	
279.10357	188	
279.84465	146	
280.79407	474	1+
281.84154	96	
282.79129	366	
282.87822	96	
283.06792	84	
283.78944	188	
283.98373	136	
284.85283	128	
285.62317	104	
285.82746	108	
285.84674	396	1+
287.91052	90	
291.80298	114	
292.80506	80	
293.86156	188	1+
294.11718	200	1+
296.80854	120	
296.93094	86	
297.15932	86	
297.80712	210	
298.19532	82	
298.80579	572	1+
299.87167	164	
300.80003	210	
300.85172	94	
301.81246	166	
301.86114	432	1+
301.92770	92	
302.79967	110	
302.94229	96	
303.80479	214	
303.85949	872	1+
303.94786	90	
304.80116	116	
306.88269	86	
307.31202	88	
307.88452	90	
308.11626	136	
308.87084	354	1+
311.86367	80	
311.88129	100	
314.44105	82	
315.87205	206	1+
316.81546	244	
316.84730	80	
318.81425	130	
319.86071	152	
321.82347	160	
321.86508	146	
322.93265	264	1+
323.86965	252	1+
324.32947	92	
324.45935	100	
326.87133	356	1+
330.23996	92	
333.84232	86	
336.94333	266	
339.82705	112	
340.93845	298	
344.70721	84	
345.92107	92	
349.76285	162	1+
369.38133	100	
END IONS

###FS:    #m/z: 507.84679 #charge 1+
###MS: 125
###MSMS: 127
BEGIN IONS
TITLE=Cmpd 95, +MS2(507.8468), 28.2-35.2eV, 2.8min #127
RTINSECONDS=164.197
SCANS=125,127
PEPMASS=507.84679	143564
CHARGE=1+
196.01529	412	1+
224.97396	124	
232.89523	278	
232.93007	104	
233.05419	120	
234.89693	120	
236.88745	440	1+
236.93456	114	
238.06506	342	1+
243.01827	112	
250.90484	148	
257.93372	156	
258.87314	228	
266.16855	306	1+
270.84982	190	1+
273.85482	172	
274.88875	108	
275.59126	164	
275.84931	134	
278.83101	150	
285.85851	182	
285.88879	108	
287.85384	948	1+
288.89169	134	
289.38786	174	
289.87595	130	
289.89835	224	1+
290.86799	368	1+
293.81462	110	
293.87559	240	
294.87623	242	
295.81494	116	
295.87480	128	
296.85385	296	1+
297.39644	110	
298.85393	148	
299.33759	144	
300.85696	268	1+
302.34665	182	
303.86786	586	
304.80883	160	
305.86279	914	1+
306.12451	134	
306.80756	134	
307.89003	294	
308.14149	554	1+
308.81148	222	1+
308.85381	146	
308.87252	816	1+
309.05663	134	
309.81479	140	1+
309.89272	274	1+
310.15934	452	1+
310.87211	144	
311.88335	1520	1+
312.17811	196	
314.17659	136	1+
314.86788	672	1+
316.02372	106	
318.93460	156	
319.86250	152	
320.86079	132	
321.87708	116	
322.88627	112	
322.99415	126	
323.87556	246	
325.82746	130	
325.89895	122	
326.13686	112	
326.88371	1918	1+
327.16043	108	
328.87502	286	1+
330.88042	134	
331.80261	120	
332.84512	240	1+
332.87568	556	1+
335.84624	124	
337.88516	198	
339.81011	220	1+
339.87363	130	
340.13764	116	
341.84003	158	
342.83578	262	1+
343.83709	180	1+
343.86856	122	
344.77190	152	1+
345.35947	104	
345.87456	136	
347.77895	362	
348.78989	198	
348.88677	324	1+
349.31522	108	
349.67666	106	
349.76626	122	
349.78452	248	
349.82260	138	
350.76994	492	1+
353.10509	130	
353.78959	114	
353.82392	132	
353.85261	258	
354.84090	146	
356.83056	168	1+
358.76044	188	
358.78547	104	
358.95549	128	
359.79899	142	
361.72910	142	
364.84291	128	
364.86974	128	
365.78863	372	1+
366.83978	398	1+
367.76954	300	1+
367.83959	378	1+
368.82173	110	
368.86816	174	
369.71134	118	
370.78574	130	
370.80557	278	1+
371.83942	124	
372.80276	130	
374.80340	120	
376.81053	106	
376.88292	262	1+
380.71587	106	
381.76085	116	
381.84094	328	1+
383.79394	156	
384.73092	152	
384.85313	404	
384.88004	202	1+
385.13451	120	
385.85088	212	
387.74478	106	
387.78051	122	
387.84398	184	
388.79269	116	
389.20202	306	1+
389.72773	308	1+
390.33040	118	
390.84302	382	
391.84197	328	
392.07818	138	
392.83015	418	
393.74174	124	
394.82065	136	
394.89581	104	
398.73128	240	
400.72831	176	
400.78507	292	1+
402.86893	206	
403.87526	254	
404.87402	250	
405.76282	444	1+
405.86207	158	
406.79740	168	
406.86119	182	
407.74964	186	
407.76438	230	
407.86821	608	
408.78026	182	1+
408.85640	1280	1+
409.72783	408	1+
410.08922	162	
410.83595	1032	1+
411.39655	110	
411.73958	206	
411.75932	106	
412.72648	132	
412.74640	218	
412.78244	126	
414.69300	230	
414.86718	184	1+
417.85244	304	1+
420.73720	138	
421.74374	160	
421.78030	130	
421.87208	166	
421.88629	322	1+
423.77525	516	1+
423.87302	314	1+
425.75691	1156	1+
425.86362	134	
425.88836	116	
426.85944	540	1+
427.73598	872	1+
427.82835	110	
427.97323	176	1+
428.73611	632	1+
428.84560	1062	1+
428.88411	130	
429.70046	178	
430.70749	110	
430.74318	418	1+
431.86710	402	1+
432.69609	140	1+
433.85140	380	
435.71729	194	
439.88716	140	
443.75830	334	
444.76580	152	
444.87283	1462	1+
444.90258	148	
445.75050	138	
446.74468	196	1+
447.71208	494	1+
449.80466	110	
449.87927	740	1+
450.75392	170	
452.74650	194	
454.19335	142	1+
454.73605	222	1+
455.70719	162	1+
457.90220	430	1+
459.90369	126	
462.88408	500	1+
465.71975	292	1+
465.73938	150	
467.88561	902	1+
468.79013	138	
470.73181	118	
485.90147	252	1+
487.90885	110	
492.81539	198	1+
507.28883	124	1+
END IONS

###FS:    #m/z: 336.94658 #charge 1+
###MS: 125
###MSMS: 128
BEGIN IONS
TITLE=Cmpd 96, +MS2(336.9466), 28.0-35.0eV, 2.8min #128
RTINSECONDS=164.97
SCANS=125,128
PEPMASS=336.94658	51718
CHARGE=1+
64.03908	70	
109.02613	70	
133.01578	70	
184.96509	78	
192.01991	72	
199.83154	96	
200.86030	90	
204.08766	66	
205.88614	86	
205.96688	70	
206.97239	96	
207.96837	82	
210.88465	66	
211.94447	2008	1+
212.40664	76	
212.88061	712	1+
213.94060	724	1+
215.88811	116	
215.93934	318	
216.88585	68	
217.88395	110	
217.94177	68	
223.97490	114	
224.83868	196	
224.98738	74	
225.94636	82	
226.02018	110	
226.84420	66	
227.96075	78	
228.90249	100	
229.95567	1882	1+
230.01583	74	
230.88944	946	1+
231.83696	68	
231.95071	906	1+
233.03868	94	
233.82321	196	1+
233.89765	198	
233.94738	336	
233.99206	68	
234.91278	108	
235.41026	72	
235.88091	74	
235.89517	170	
236.04589	72	
236.38728	94	
237.05983	66	
237.13916	72	
239.86626	84	
240.88856	66	
241.41475	78	
241.43390	90	
241.84483	318	1+
242.16933	68	
243.94180	72	
244.84213	68	
246.12539	90	
246.86189	82	
246.90429	80	
247.96564	794	1+
248.86240	72	
248.89999	488	1+
249.83646	72	
249.95941	488	1+
250.83478	88	
250.94880	312	1+
251.07857	190	1+
252.83692	154	
252.97219	1216	1+
253.85801	216	1+
253.94697	92	
254.94742	74	
254.96570	190	
255.18997	86	
255.88964	158	
255.96960	140	
256.85713	186	1+
256.91121	76	
256.96329	138	
256.97926	74	
257.83889	76	
257.87454	68	
257.90777	72	
258.84637	150	
259.83260	256	1+
259.85202	370	1+
260.43846	88	
261.61863	70	
262.85942	72	
262.92363	70	
263.07566	132	
265.79597	76	
267.34608	90	
267.84236	118	
268.46458	88	
268.84259	740	1+
270.83461	82	
271.84522	102	
271.91477	124	
272.86440	120	
274.82594	70	
274.85665	74	
275.41661	90	
275.84483	128	
275.86635	314	
275.95640	76	
276.86085	638	1+
276.91596	152	
277.83666	66	
278.83740	272	
279.82884	134	
280.62309	94	
280.86398	72	
280.93501	114	
281.88139	74	
282.09601	74	
282.87648	70	
285.79545	80	
285.84933	80	
286.85104	568	1+
286.87771	84	
287.38356	84	
288.20424	70	
289.90142	90	
290.09590	72	
290.14623	94	
290.93955	76	
291.12391	66	
291.85560	76	
292.17862	72	
292.33807	80	
292.85690	70	
292.87606	72	
293.10674	276	1+
293.78663	72	
293.99076	74	
294.86942	198	
294.89580	108	
295.86453	106	
295.99216	84	
296.88004	76	
297.00903	68	
300.39640	78	
300.96441	82	
302.01885	112	
302.83249	72	
311.83125	78	
313.87275	72	
314.83076	80	
316.76204	74	
318.12062	68	
318.45549	94	
318.77344	84	
319.45359	98	
320.86387	74	
320.95873	72	
322.13237	88	
324.06106	78	
326.78345	78	
327.82560	84	
327.87883	82	
328.88605	144	
333.90056	68	
335.23669	80	
336.94739	94	
337.25676	138	
337.83398	68	
338.07140	68	
338.39412	86	
339.21703	78	
339.35722	72	
341.16540	120	
END IONS

###FS:    #m/z: 363.95777 #charge 1+
###MS: 129
###MSMS: 130
BEGIN IONS
TITLE=Cmpd 97, +MS2(363.9578), 28.0-35.0eV, 2.8min #130
RTINSECONDS=168.66
SCANS=129-130
PEPMASS=363.95777	411664
CHARGE=1+
95.90444	100	
134.95844	226	
145.04577	78	
168.06568	74	
178.95033	142	
182.86698	100	
189.59307	102	
189.86292	578	
191.86002	350	
193.87608	84	
196.10668	78	
196.88521	524	
198.96115	76	
203.88395	146	
204.13662	78	
205.87761	146	
207.87560	102	
207.97350	128	
209.86941	74	
209.94417	3002	
210.88514	314	1+
212.87953	2876	1+
214.89084	100	
215.89057	80	
217.84369	94	
217.90153	78	
221.89366	152	
222.95233	2118	1+
224.03429	96	
224.94970	2830	1+
225.88788	146	
226.89979	232	
226.94791	15378	1+
227.88066	76	
227.99613	76	
228.22855	114	
228.89478	670	1+
228.94332	16332	1+
229.11971	82	
229.18335	86	
229.29732	122	1+
230.88990	3596	1+
231.92809	82	
232.88769	414	1+
233.15146	86	
234.87966	92	
235.88158	78	
238.93758	100	
240.54391	78	
240.93998	404	
240.96316	1262	1+
241.05429	92	
241.08143	88	
241.94171	544	
242.80003	74	
242.94314	1328	
242.95910	1180	1+
243.82234	122	
243.85683	76	
244.88207	142	
244.95782	6754	1+
245.82266	120	
246.90765	328	1+
246.95376	8222	1+
247.06595	146	1+
247.16288	110	1+
247.19540	78	
248.80547	156	
248.86809	146	1+
248.90050	960	1+
249.99706	82	
250.89697	162	
250.95280	108	
250.96969	178	
251.80386	118	
253.83396	240	1+
253.90588	126	
253.95259	110	
255.13511	80	
255.39215	90	
257.08799	200	1+
257.86082	88	
258.40726	78	
258.80419	92	
258.84258	126	
258.97378	244	1+
259.87778	78	
259.90460	172	
260.56720	76	
260.84293	162	
260.97004	700	1+
261.83007	394	1+
262.97555	326	1+
264.96480	124	
265.81624	162	
265.97517	150	
266.81227	604	1+
267.09803	218	1+
267.81520	500	1+
267.97377	1266	1+
268.84336	100	
269.96907	918	1+
270.83692	76	
270.92336	80	
271.91988	134	
272.84610	112	
272.92217	114	
274.95643	80	
276.80926	202	1+
276.85628	124	
277.09855	78	
277.86350	82	
278.84664	150	
280.79440	610	1+
280.81161	208	
280.84726	142	
281.11409	130	
281.86480	92	
282.08961	92	
282.83248	124	
283.39032	78	
283.84971	274	1+
284.55956	80	
284.82178	106	
284.92838	80	
285.35776	76	
285.79538	128	
285.84568	442	
285.93854	76	
286.39378	80	
286.87847	90	
286.91338	100	
289.78916	98	
289.80462	104	
290.80791	76	
292.85690	112	
293.11867	104	
294.85351	208	1+
296.81036	334	1+
297.40715	78	
298.80281	586	1+
298.90210	88	
299.87271	78	
300.80112	540	1+
301.11183	92	
301.86188	316	1+
303.77658	92	
303.85610	852	1+
303.94769	88	
304.90339	88	
306.83069	82	
307.84690	100	
307.89971	114	
310.88266	106	
310.99912	80	
311.13074	82	
311.96387	100	
312.87504	84	
316.81756	138	
317.87173	220	1+
318.93577	92	
319.92783	92	
320.14738	78	
320.82361	76	
320.95217	254	1+
321.87722	76	
321.98232	80	
322.01748	74	
322.05961	90	
322.85028	216	1+
324.88744	132	
326.87255	220	1+
332.10769	74	
333.87326	84	
336.03339	90	
336.94533	142	
337.94956	106	
338.52763	80	
339.83017	106	
339.85715	80	
340.83157	84	
340.89184	76	
340.94041	160	
342.71088	80	
346.23423	74	
346.93821	84	
349.41802	78	
353.73442	76	
355.61428	82	
355.76277	78	
362.60857	92	
362.86596	86	
365.85699	76	
END IONS

###FS:    #m/z: 507.84683 #charge 1+
###MS: 129
###MSMS: 131
BEGIN IONS
TITLE=Cmpd 98, +MS2(507.8468), 28.2-35.2eV, 2.9min #131
RTINSECONDS=169.432
SCANS=129,131
PEPMASS=507.84683	119508
CHARGE=1+
196.01752	232	
214.88329	138	
224.11784	122	
224.97888	232	
232.89705	138	
236.88872	232	
245.08319	124	
251.91548	140	
252.08212	260	1+
258.79915	146	
258.87995	266	1+
262.11649	146	
266.16869	218	
266.87635	132	
273.85509	270	
273.88965	136	
280.88338	272	1+
286.12676	116	
287.85355	572	1+
288.87370	170	
289.87778	138	
290.13345	124	
290.86846	408	1+
291.80409	134	
291.89049	144	
293.87689	270	
294.87084	140	
296.08942	132	
296.85759	206	
296.87797	154	
298.84388	240	
299.84632	120	
300.86478	114	
303.86849	640	1+
305.86395	670	1+
307.88799	254	
308.14022	1070	1+
308.87477	404	
309.87944	218	
310.15748	340	
310.91345	262	1+
311.16970	154	
311.88503	986	
312.14583	160	1+
312.35192	130	
312.88187	1138	1+
314.81627	212	1+
314.86460	680	1+
315.93902	122	
317.86627	130	
322.86225	142	
323.87335	466	
324.86118	126	
325.86307	156	
325.90113	580	1+
326.81823	174	
326.88566	1626	1+
328.88770	176	
330.80362	276	1+
330.88461	246	1+
330.95512	176	1+
332.87835	326	1+
336.94483	266	1+
337.87983	116	
338.80207	166	
338.88272	326	1+
338.89760	228	
339.82497	130	
339.88745	222	1+
342.77940	258	1+
343.78086	212	1+
343.84179	116	
343.87862	178	
344.82572	154	
346.88902	280	1+
347.77611	346	1+
348.14860	118	
348.84185	252	1+
349.73527	138	
349.76148	300	1+
349.79438	184	1+
350.79420	210	1+
350.88402	362	1+
351.18458	138	
351.88496	310	1+
352.82615	194	
353.85648	176	
354.79157	146	1+
355.88567	174	
357.88661	256	1+
365.78114	118	
365.86334	114	
365.88865	166	
366.78202	194	1+
366.83731	286	1+
367.70915	280	1+
367.76248	158	
368.34131	132	
368.89459	246	1+
369.78702	188	
369.83498	344	1+
370.70715	222	1+
370.80668	330	1+
371.79579	310	1+
371.83546	136	
371.90851	126	
372.78220	134	
372.85156	114	
373.74883	144	1+
374.80062	334	1+
375.35369	124	
375.86489	118	
376.78096	202	1+
378.73392	122	
378.78685	192	1+
381.72351	176	
381.76219	156	
381.84014	300	1+
383.78192	114	
383.84843	124	
384.84992	618	1+
385.78414	122	
387.78569	154	
387.85594	134	
388.80520	196	
389.19932	148	
389.82710	138	
390.75249	124	
390.84297	742	1+
392.82556	624	1+
393.79699	154	
393.82716	416	1+
395.05907	142	1+
395.74848	114	
398.72992	354	1+
399.85084	338	
400.86642	126	
402.85856	134	
403.87578	180	
404.87762	188	
405.76467	262	1+
405.87330	130	
406.78283	178	
406.80437	144	
407.74023	350	
407.76875	144	
407.86670	696	
408.74607	160	
408.85088	550	
408.87160	530	
409.72453	596	1+
409.85847	338	
410.72764	390	1+
410.74286	138	
410.76586	216	1+
410.83906	780	1+
410.87641	152	
412.16936	120	
412.92388	148	
413.74674	144	
413.85560	116	
413.88499	214	
414.76958	116	
417.82038	118	
420.87527	180	
421.78090	120	
422.86897	140	
423.77687	788	1+
423.87386	118	
425.75778	380	
426.75977	272	
426.86246	624	1+
427.16042	128	
427.73446	1046	1+
427.77604	114	
428.84846	808	1+
428.94629	122	
429.70655	130	
430.70233	142	
430.85599	288	
430.87748	146	
431.47945	160	
431.87083	232	
433.85958	136	1+
434.88864	154	
438.12720	120	
439.89557	262	1+
440.68444	130	
443.76493	438	1+
444.87481	486	
445.71802	190	1+
445.74762	134	
445.87352	362	
446.74234	140	
446.81095	120	
446.88017	198	
447.71459	656	
447.88718	124	
448.77944	142	
448.91964	142	
449.76951	152	
449.87215	460	1+
450.74911	144	
452.75225	136	
457.90580	116	
458.90950	234	
462.71392	238	1+
462.88234	182	
463.88971	148	
464.88768	146	
467.88933	276	
468.89614	134	
469.85035	132	
484.24660	120	
485.89764	204	
486.89868	234	
501.74484	114	
506.19889	198	1+
508.91337	232	
509.86116	160	1+
END IONS

###FS:    #m/z: 336.94642 #charge 1+
###MS: 129
###MSMS: 132
BEGIN IONS
TITLE=Cmpd 99, +MS2(336.9464), 28.0-35.0eV, 2.9min #132
RTINSECONDS=170.204
SCANS=129,132
PEPMASS=336.94642	44718
CHARGE=1+
72.01009	72	
112.54001	66	
115.74879	84	
166.58350	64	
182.86696	90	
186.89730	72	
192.90100	78	
195.01261	78	
197.88194	100	
202.96459	66	
209.94578	76	
211.94517	1724	
212.87927	876	1+
213.94030	630	1+
215.88546	234	1+
215.93913	250	1+
219.83384	90	
221.89871	104	
222.88183	66	
222.97147	314	1+
223.43374	72	
223.78840	78	
223.89714	92	
224.48670	88	
225.94463	106	
226.86991	64	
227.11236	78	
227.95405	130	
228.84398	100	
228.89629	132	
228.94736	134	
228.95770	138	
229.90362	72	
229.95714	1812	1+
230.88868	1650	1+
231.94874	898	1+
232.84499	68	
233.82265	224	1+
235.85366	80	
236.09475	94	
237.05613	72	
237.79579	72	
238.04043	74	
241.84432	260	
241.94739	86	
242.00083	72	
244.95081	130	
246.49740	72	
246.90826	76	
247.02936	78	
247.96754	836	
248.89906	598	1+
249.84358	102	
249.95906	592	1+
249.99125	70	
250.83001	392	1+
250.88883	66	
252.39465	70	
252.97176	1098	1+
253.83588	116	
253.85846	66	
253.94971	68	
254.44498	80	
254.96621	548	1+
255.90206	94	
256.06545	84	
256.25659	66	
256.89316	182	1+
256.96335	172	
257.86444	120	
257.92966	66	
258.84675	422	
258.87640	114	
258.91807	100	
259.83423	84	
259.85355	428	1+
259.95891	70	
260.83154	106	
261.79549	96	
261.83210	368	1+
261.96830	68	
262.87934	72	
263.85560	66	
264.34914	72	
264.86804	112	
264.88432	80	
264.96601	98	
265.08770	74	
265.85256	68	
266.38527	70	
266.84832	84	
267.84634	180	
268.84121	276	
269.78871	98	
269.83881	214	
270.85718	66	
270.98480	86	
271.80917	70	
271.84770	86	
272.91609	72	
272.97877	66	
273.00096	78	
273.88860	68	
274.37236	78	
274.84660	78	
274.86670	232	
275.41064	80	
275.88183	92	
276.85843	572	1+
276.88579	74	
277.84023	300	
277.87211	244	1+
278.03766	66	
278.83783	382	
279.83220	322	1+
281.86809	86	
283.09685	66	
285.04435	102	
285.84942	80	
286.85240	372	
286.98380	78	
287.85432	234	
288.07527	68	
288.84452	88	
289.84915	76	
289.89313	70	
292.77307	80	
293.10918	72	
293.99788	180	
294.86283	72	
295.16238	68	
295.87985	68	
295.95711	78	
295.97241	122	
296.89259	66	
297.88815	258	1+
297.91324	74	
298.13197	64	
298.86151	76	
299.02926	76	
299.87249	158	
300.06632	80	
302.82055	76	
303.44077	72	
304.86058	92	
306.86817	68	
306.97417	72	
307.79630	68	
308.86574	430	1+
309.86726	296	1+
310.91383	80	
311.05550	90	
311.80136	66	
311.87031	92	
311.96156	84	
319.38335	74	
321.42745	96	
321.92274	100	
322.73636	80	
323.08934	82	
323.13566	70	
326.87451	102	
326.89881	70	
328.38811	80	
328.88894	100	
329.94787	74	
332.94297	96	
333.42955	110	
333.95224	84	
337.40116	78	
338.85276	82	
338.86843	66	
341.90444	88	
END IONS

###FS:    #m/z: 322.93095 #charge 1+
###MS: 133
###MSMS: 134
BEGIN IONS
TITLE=Cmpd 100, +MS2(322.9310), 28.0-35.0eV, 2.9min #134
RTINSECONDS=173.895
SCANS=133-134
PEPMASS=322.93095	2550632
CHARGE=1+
186.01207	76	
195.92107	82	
199.93210	74	
200.83864	110	
200.88597	70	
201.04255	62	
205.89809	64	
205.95319	164	
205.97093	172	1+
206.93026	60	
209.86225	70	
210.02771	72	
210.90049	74	
215.84402	66	
217.92507	80	
218.86700	66	
219.12695	88	
220.87414	82	
221.93336	82	
223.88487	88	
223.96148	156	
225.86880	62	
226.89492	100	
226.94966	84	
227.09413	84	
227.81692	126	
227.86808	80	
227.92174	68	
227.95715	72	
228.86253	74	
229.84391	72	
230.83431	118	
230.84822	104	
232.90754	70	
233.16073	80	
235.41231	80	
235.82332	96	
235.89286	84	
237.06196	86	
238.02524	80	
238.14629	100	
238.80268	96	
238.83660	100	
238.88730	106	
238.94584	90	
238.98671	80	
239.78807	90	
240.14216	66	
240.94150	2904	
241.04952	70	
241.82156	62	
241.93930	10880	1+
242.94161	8038	1+
243.16019	66	
243.82267	200	
243.91015	192	1+
243.98589	72	
244.81989	114	
244.85187	66	
244.88787	130	
245.82548	110	
246.82882	72	
246.85591	126	
246.97732	328	
248.84333	128	
249.84236	84	
251.93447	92	
252.93528	64	
253.09764	72	
253.88925	72	
253.90471	84	
254.92129	72	
254.97444	74	
255.39794	90	
256.78145	68	
256.85508	116	
257.04302	82	
257.79953	72	
258.83395	76	
260.33956	74	
260.83426	164	
261.61475	86	
261.83125	72	
262.08783	68	
262.83365	120	
262.90934	76	
262.96488	194	1+
263.86199	72	
263.91962	62	
264.83810	70	
265.21573	68	
265.85797	210	1+
266.87142	172	1+
268.17543	68	
268.47146	112	
268.84362	74	
269.80496	64	
270.07511	68	
271.37012	98	
272.99700	62	
273.35846	68	
273.98582	100	
274.04691	66	
276.39347	70	
276.57323	70	
276.85139	148	
277.82653	78	
279.09286	654	1+
279.76214	76	
279.85016	80	
279.91603	80	
279.95939	76	
280.21228	92	
281.85031	120	
282.08367	74	
282.79628	186	1+
282.86140	66	
284.29485	560	1+
284.86182	174	
284.92732	64	
287.79320	106	
288.20418	72	
289.78845	122	
289.88478	200	
290.04773	80	
291.02387	68	
291.96882	64	
292.80635	68	
293.88759	66	
294.81236	64	
294.85671	60	
296.03444	84	
298.81259	60	
299.95555	70	
303.73153	82	
304.07844	92	
304.85969	68	
304.89259	64	
306.97799	60	
307.77254	70	
307.80177	132	
307.88416	76	
308.91516	76	
309.81797	98	
310.41925	74	
310.87795	88	
311.88980	64	
312.81675	82	
313.76844	64	
313.87271	66	
316.91685	76	
317.97596	60	
318.11197	66	
320.09679	68	
320.64171	106	
321.81755	64	
324.05682	76	
324.89047	82	
325.90181	164	
326.25086	80	
END IONS

###FS:    #m/z: 340.94165 #charge 1+
###MS: 133
###MSMS: 135
BEGIN IONS
TITLE=Cmpd 101, +MS2(340.9417), 28.0-35.0eV, 2.9min #135
RTINSECONDS=174.667
SCANS=133,135
PEPMASS=340.94165	933234
CHARGE=1+
97.91706	84	
133.46330	94	
190.93129	70	
190.94469	70	
191.95305	130	
192.92632	80	
192.95533	68	
193.92900	68	
199.98762	108	
207.95456	76	
208.94681	68	
210.90051	70	
210.93895	132	
211.84306	82	
212.87793	284	1+
213.94035	632	1+
214.87824	216	
215.93890	268	
217.88853	70	
218.85788	72	
221.88372	74	
222.92195	80	
222.94743	138	
223.88041	72	
223.90599	78	
223.96097	76	
224.12437	70	
224.89895	68	
225.89687	124	
226.91077	76	
228.84259	172	
228.87588	78	
228.94040	72	
230.90059	98	
231.89141	70	
231.95136	736	1+
232.89463	430	1+
233.94691	122	
234.92110	68	
235.87780	198	1+
235.94798	178	
237.98342	82	
238.06689	68	
238.61086	84	
238.84229	84	
239.90622	84	
240.13851	72	
240.84428	176	
240.90185	78	
241.84580	184	
243.83151	352	1+
244.85732	88	
244.95749	94	
246.85428	68	
246.97229	72	
248.02625	78	
248.39226	76	
248.90222	102	
248.98638	86	
249.86300	96	
249.90098	112	
249.96157	342	
250.91807	76	
254.86874	128	
254.96680	246	1+
255.07216	74	
255.91649	90	
256.96500	120	
257.85473	68	
257.91973	72	
257.94989	72	
258.84865	758	1+
259.95833	74	
260.34322	78	
260.83379	212	
261.84286	182	
262.14736	88	
262.83725	134	
263.40922	106	
264.90199	72	
265.86836	82	
265.88249	70	
267.52066	80	
267.82495	98	
267.97487	82	
268.02487	78	
268.84279	180	
269.85145	80	
271.36835	72	
271.43734	88	
272.85304	68	
272.93467	68	
273.16441	136	
273.79591	108	
273.87831	78	
274.89471	116	
275.42679	110	
275.86581	188	
276.86013	940	1+
277.86450	618	1+
277.92253	246	1+
277.97060	106	
278.84448	924	1+
279.86686	76	
279.96651	134	
280.82033	70	
280.92961	164	
281.87573	78	
282.92625	80	
282.95055	78	
283.20224	74	
283.87666	78	
284.82064	74	
286.91110	74	
288.80301	84	
293.87909	94	
294.86610	140	
294.92603	98	
295.81486	74	
295.89782	190	1+
295.93928	100	
296.85660	196	
296.87905	202	
297.38803	82	
299.87517	136	
299.99405	94	
300.86426	212	1+
300.98610	78	
301.96872	70	
302.30414	84	
305.13066	78	
305.99564	72	
306.84707	78	
306.88283	126	
307.80019	68	
307.91033	82	
308.82668	72	
310.82824	80	
313.39459	74	
313.83386	68	
316.99791	78	
317.13577	74	
319.09827	80	
320.92140	72	
325.75228	80	
325.83408	78	
327.28761	92	
328.57498	98	
328.93811	88	
329.89388	74	
330.81367	110	
331.81924	72	
333.77509	70	
333.81312	100	
335.83326	78	
336.40496	92	
338.75557	76	
338.87121	140	
340.84053	108	
340.90613	76	
340.93306	96	
342.11097	78	
345.54675	72	
346.21792	72	
END IONS

###FS:    #m/z: 507.84659 #charge 1+
###MS: 133
###MSMS: 136
BEGIN IONS
TITLE=Cmpd 102, +MS2(507.8466), 28.2-35.2eV, 3.0min #136
RTINSECONDS=175.44
SCANS=133,136
PEPMASS=507.84659	109052
CHARGE=1+
196.01624	258	
206.03314	146	
210.03214	152	
222.97662	116	
224.97790	232	
232.89463	182	
234.10687	126	
236.88646	312	1+
252.07640	148	
256.08448	202	1+
258.10780	172	
261.95861	116	
264.15430	116	
266.09585	218	
266.16771	370	1+
270.89332	108	
272.85420	144	
277.84034	234	1+
285.85459	190	
287.85311	546	
288.86926	270	1+
290.86560	156	
293.87763	252	
294.87529	268	1+
295.15337	154	
295.90439	114	
296.84314	132	
296.97243	170	
300.85931	188	
301.84791	138	
303.81360	120	
303.86722	570	1+
305.86504	586	1+
307.89151	340	
308.14365	234	
308.78940	118	
308.87271	1076	1+
309.15113	624	1+
310.15791	414	1+
311.88486	1630	1+
312.17612	200	
317.12734	106	
317.83622	176	
317.87922	112	
318.77491	156	
318.85875	124	
323.09525	168	1+
323.87460	238	
324.86062	110	
325.81205	144	
325.90504	266	
326.88435	1448	1+
327.40359	222	
327.84869	136	
328.87628	340	1+
329.89439	158	
330.16698	120	
330.79098	300	1+
330.81908	122	
330.88038	142	
333.87928	254	1+
334.77915	278	1+
335.84045	168	
336.94058	170	
337.81210	148	
339.85512	378	1+
339.87989	140	
342.82577	138	
342.85739	130	
343.14963	256	1+
344.10031	158	1+
347.77604	606	1+
348.85044	282	1+
348.89464	146	
349.75751	334	
349.81810	120	
350.76391	216	
350.80147	140	
350.89112	208	1+
350.94179	138	
351.77011	194	
351.85786	152	
352.76957	110	
353.85230	428	1+
354.80180	200	1+
355.89314	108	
356.85969	134	
356.87568	126	
357.80619	226	1+
358.78554	122	
363.31988	106	
363.71821	130	
363.79493	152	
364.90010	110	
365.78872	520	1+
366.18492	196	1+
366.84020	382	1+
366.90266	126	
367.70769	326	1+
367.74004	116	
367.76553	190	
367.81336	212	1+
368.76824	162	
368.89442	178	
369.84304	270	
369.90255	124	
370.79647	342	1+
370.83717	168	
370.87919	120	
372.78330	342	1+
373.37607	228	1+
375.85554	122	
376.80618	124	
376.88667	152	
378.73676	124	
380.71716	502	1+
380.85812	190	
381.30625	116	
381.84981	256	1+
382.06605	118	
382.77205	162	
382.90050	106	
384.78596	122	
384.82356	108	
384.85397	420	1+
385.74757	234	1+
385.77777	368	1+
387.85493	296	
388.72542	196	1+
388.77351	106	
388.80635	122	
388.83636	122	
389.19645	116	
389.88859	224	1+
390.05388	126	
390.83964	414	1+
392.74221	180	1+
392.82945	314	1+
394.14161	146	
394.82976	122	
397.82391	170	1+
398.73231	268	
398.84723	368	1+
399.71358	106	
399.72930	112	
399.85198	486	1+
404.81313	170	1+
404.87617	120	
405.75087	128	
405.77401	182	
405.86034	124	
405.87700	202	
406.18507	162	
406.78925	106	
407.74733	170	
407.86611	722	1+
408.07095	148	
408.75231	148	
408.77514	104	
408.85181	462	
408.86868	452	1+
409.73148	264	
409.81508	158	
410.73688	150	
410.83936	704	1+
412.74883	258	1+
415.75109	146	
416.73577	122	
417.86699	116	
419.80120	130	
420.11255	112	
420.88358	118	
422.74954	128	
422.82789	216	1+
422.86883	516	1+
423.69613	158	1+
423.77618	380	
423.87300	428	1+
424.77829	200	
425.75673	1088	1+
425.79273	128	
425.87160	180	
426.36626	118	
426.86324	418	
427.73888	596	1+
427.86268	298	
428.84907	908	1+
429.73483	226	
429.75427	144	
429.83335	134	
430.74022	182	
430.84522	124	
431.76563	124	
431.86846	314	1+
433.85340	148	
437.73100	130	
438.88488	190	1+
441.79616	366	1+
442.76661	416	1+
443.76891	348	1+
444.87530	786	1+
446.68666	126	
446.71357	112	
446.74998	110	
446.80354	188	
446.88134	150	
447.71695	620	1+
448.78262	122	
449.77665	122	
449.87806	522	1+
450.70300	120	
450.74887	320	1+
450.77491	178	
455.80506	106	
456.86908	106	
462.88619	452	1+
463.16974	110	
465.73144	118	
466.73765	276	1+
467.88934	870	1+
470.72604	120	
476.70711	194	1+
485.89785	186	
503.61593	146	1+
END IONS

###FS:    #m/z: 322.93106 #charge 1+
###MS: 137
###MSMS: 138
BEGIN IONS
TITLE=Cmpd 103, +MS2(322.9311), 28.0-35.0eV, 3.0min #138
RTINSECONDS=179.111
SCANS=137-138
PEPMASS=322.93106	2529514
CHARGE=1+
144.39004	72	
180.87969	88	
185.92247	78	
187.90748	70	
197.13444	78	
198.96465	70	
199.86946	64	
200.83584	74	
201.04701	94	
205.95137	74	
205.97038	68	
207.97150	78	
209.13177	92	
211.96840	76	
213.90008	80	
214.88502	68	
215.97034	72	
216.12153	84	
220.95376	68	
221.89297	72	
221.94426	66	
222.87417	72	
222.95488	108	
223.92050	68	
223.96078	142	
224.23285	74	
224.95973	130	
225.96344	84	
229.04297	72	
229.84079	66	
230.83226	78	
230.84786	150	
230.89368	104	
233.16343	110	
233.87184	72	
234.86068	70	
237.00498	84	
237.05034	80	
237.06759	68	
237.09392	70	
237.98715	70	
238.02731	72	
238.11992	88	
238.87055	72	
238.93926	186	
239.07793	68	
239.78615	72	
240.13049	70	
240.82625	66	
240.94126	3182	
240.96608	140	
241.00506	68	
241.80047	100	
241.82855	74	
241.94305	2578	
242.02211	64	
242.04507	72	
242.81561	66	
242.94270	7770	1+
243.25381	94	
243.82092	258	1+
243.83660	72	
243.87634	66	
244.11237	66	
244.94194	1552	1+
244.99385	70	
246.82508	66	
246.89457	80	
246.97989	148	
247.38885	86	
247.41007	78	
247.85250	72	
247.93174	86	
248.84119	124	
248.85813	104	
248.92649	76	
249.83199	78	
251.86275	72	
252.93202	92	
253.17172	114	
254.87191	80	
255.80491	92	
256.89929	92	
256.91718	68	
258.83574	152	
261.82840	510	1+
261.91861	66	
262.85564	76	
263.89560	66	
264.90801	66	
265.01995	70	
265.06319	78	
265.19195	68	
266.86776	322	1+
267.02264	86	
267.04875	80	
269.80256	152	
270.85290	88	
270.95812	76	
271.86193	102	
273.18345	68	
274.05114	114	
274.87092	80	
275.34734	76	
276.11206	72	
278.09889	80	
278.17855	72	
279.06038	68	
279.09120	816	1+
280.83342	70	
281.80925	82	
282.08556	84	
283.07462	124	
283.14446	68	
283.86770	68	
283.97141	86	
284.29283	276	
285.01783	70	
287.02784	92	
287.88707	72	
288.06240	64	
289.43120	82	
289.88285	162	1+
290.79100	70	
292.43899	106	
292.86983	90	
292.92223	72	
293.15311	70	
294.06859	64	
294.85438	80	
296.00687	74	
296.96662	72	
297.37141	64	
299.78218	70	
300.16823	90	
300.79836	78	
300.92177	74	
302.89557	70	
304.95474	72	
306.88775	64	
307.78113	70	
307.89132	94	
309.80090	68	
309.99086	72	
310.91929	94	
311.06837	68	
311.85924	198	1+
311.90271	68	
313.94906	100	
316.85584	64	
318.54104	76	
318.89180	72	
319.39001	70	
320.76502	126	
323.24165	72	
324.21139	64	
327.19895	82	
327.76462	114	
END IONS

###FS:    #m/z: 340.94176 #charge 1+
###MS: 137
###MSMS: 139
BEGIN IONS
TITLE=Cmpd 104, +MS2(340.9418), 28.0-35.0eV, 3.0min #139
RTINSECONDS=179.883
SCANS=137,139
PEPMASS=340.94176	920590
CHARGE=1+
49.25298	100	
189.93462	90	
190.94719	96	
191.95543	76	
192.89233	96	
192.93527	90	
205.97230	72	
206.95335	86	
209.93166	88	
210.93712	338	1+
211.96029	136	
212.87654	108	
213.88564	88	
213.93980	966	1+
214.02713	74	
214.89417	132	
215.93546	188	
216.88407	72	
218.87994	302	1+
219.92571	76	
220.83518	74	
222.87625	82	
222.97359	98	
223.84344	98	
223.96242	130	
227.92937	184	1+
228.84435	92	
228.89393	124	
229.95259	78	
231.89055	162	
231.95016	880	
233.89575	84	
233.95067	86	
234.89912	94	
235.83821	76	
235.94723	180	
236.91104	78	
238.84023	120	
238.88448	94	
239.42918	82	
239.86257	72	
240.46767	94	
240.83426	92	
241.84286	412	1+
241.89605	74	
243.93049	72	
244.87916	78	
245.83843	72	
245.89594	72	
246.39501	72	
246.84266	84	
247.86419	84	
247.96268	88	
247.98091	132	
248.90211	144	
249.90125	76	
249.96589	156	
250.82652	90	
250.89871	102	
250.97659	74	
251.84289	112	
251.92494	78	
251.96057	78	
253.40255	72	
254.91522	104	
254.96809	550	1+
255.91595	292	1+
256.85323	166	
256.86546	158	
256.96644	92	
257.13750	110	
258.84652	722	1+
259.96147	272	
260.84022	626	1+
261.87975	138	
261.91570	162	1+
263.88894	72	
264.87216	176	
264.91409	80	
266.87029	74	
267.97854	98	
268.39066	96	
268.84264	182	
269.84302	154	
269.97440	84	
270.82960	134	
270.85794	142	
270.94365	84	
271.40275	82	
271.42283	78	
272.84468	80	
272.93917	124	
272.98187	116	
273.84862	128	
274.86109	282	1+
276.85977	880	1+
276.87698	118	
277.06793	80	
277.83185	84	
278.84297	720	1+
279.94673	82	
280.84349	120	
280.87205	82	
280.91756	100	
280.94409	92	
281.87179	210	1+
282.13085	74	
282.36391	98	
282.84321	116	
282.89039	102	
283.84744	112	
283.87414	170	1+
283.93013	96	
284.86004	78	
284.93958	296	
286.02598	86	
290.06908	78	
290.87065	74	
292.94532	84	
294.86427	238	1+
295.20478	72	
295.97416	108	
296.36820	94	
296.85036	152	
297.89335	106	
297.97147	74	
298.01922	72	
298.87595	140	
299.06451	78	
299.85789	96	
299.91768	74	
300.00905	72	
300.88296	134	
301.02648	82	
301.82431	116	
301.86466	382	1+
301.90905	102	
304.86386	84	
304.89255	94	
304.92274	86	
306.92204	96	
307.44167	104	
307.80065	80	
307.89115	94	
310.49921	78	
312.87529	228	1+
314.07948	72	
316.18270	82	
316.98931	96	
319.76506	76	
320.61737	76	
320.87485	94	
321.38556	94	
322.75405	84	
323.75651	84	
324.40834	84	
328.18700	98	
330.81527	108	
331.35429	76	
331.89747	90	
334.29559	92	
334.95629	74	
338.41685	72	
338.75681	72	
338.86875	72	
341.72485	74	
341.85434	86	
343.80309	74	
END IONS

###FS:    #m/z: 336.94677 #charge 1+
###MS: 137
###MSMS: 140
BEGIN IONS
TITLE=Cmpd 105, +MS2(336.9468), 28.0-35.0eV, 3.1min #140
RTINSECONDS=180.655
SCANS=137,140
PEPMASS=336.94677	47598
CHARGE=1+
66.15428	80	
116.89298	78	
133.84657	80	
192.88394	72	
195.08489	72	
205.95025	114	
207.97432	74	
208.88673	88	
209.96558	72	
210.88594	232	
211.94512	2870	1+
212.02746	90	
212.87999	1028	1+
213.93923	1366	1+
214.00028	102	
214.89134	112	
215.88693	142	
215.93652	172	
216.89490	126	
217.85829	70	
218.37679	96	
218.83505	78	
222.89469	78	
223.82672	70	
223.98032	132	
224.97045	112	
226.94667	124	
226.97408	102	
227.95319	130	
228.84090	106	
228.89631	118	
229.95519	2816	1+
230.89011	1392	1+
231.95001	1088	1+
232.82693	130	
233.81355	72	
233.82795	314	
233.89796	78	
234.84652	80	
234.87966	94	
235.89082	98	
236.88234	74	
239.84972	70	
239.93111	68	
240.83610	136	
241.84233	144	
242.83846	76	
244.06062	98	
246.97932	78	
247.96774	454	
248.89982	484	1+
249.85523	74	
249.96230	246	
250.83250	194	
250.95707	176	
251.52550	104	
252.00475	78	
252.83763	314	1+
252.92955	72	
252.97214	1374	1+
253.05466	80	
253.90675	136	
253.93423	78	
253.99681	106	
254.84192	120	
254.87433	94	
254.89436	76	
254.91292	178	1+
254.96821	1114	
255.04468	72	
255.15064	72	
255.38421	88	
255.88699	76	
255.94379	76	
256.86764	68	
256.89338	68	
256.96132	158	
256.97810	74	
257.24594	68	
257.85921	196	
258.84760	272	
259.37133	80	
259.85449	240	
259.96091	68	
261.15645	76	
261.83533	80	
261.85129	200	
262.83695	416	1+
262.94119	152	
265.05986	90	
265.88035	84	
267.82391	72	
267.84248	340	
268.40091	88	
268.84123	186	
269.83815	340	1+
270.98296	154	
271.87619	76	
271.91772	364	1+
273.79291	80	
273.86410	70	
273.87897	70	
274.79509	118	
274.86123	124	
275.40853	80	
275.88791	212	1+
275.92121	170	
275.95681	72	
276.85861	154	
277.83277	176	
277.86421	96	
278.83082	548	1+
278.86407	84	
278.88989	82	
278.99440	74	
279.83240	366	1+
280.00426	74	
280.91332	76	
281.85680	86	
282.86356	88	
283.42960	78	
284.90359	74	
286.39757	90	
286.85011	848	1+
286.88030	102	
287.39413	82	
287.86409	164	
289.86202	164	
290.85426	68	
292.86126	328	1+
293.10985	256	1+
293.82642	82	
294.36971	72	
294.89975	226	1+
295.13060	76	
296.81881	74	
298.89804	94	
299.89103	70	
300.81748	70	
305.86710	78	
306.88527	132	
308.88267	72	
309.89324	86	
310.35210	74	
311.88549	74	
312.80560	76	
312.87115	88	
314.04024	82	
314.96356	94	
315.12481	86	
315.85131	68	
317.77151	72	
318.89631	74	
320.95406	80	
320.98324	72	
321.88626	140	
324.16280	72	
326.77709	74	
326.89423	222	
327.87874	74	
328.89140	124	
329.86513	72	
329.97022	70	
330.81705	174	
332.89586	74	
335.38534	92	
338.71509	78	
339.06091	72	
339.84803	74	
341.35266	76	
END IONS

###FS:    #m/z: 322.93085 #charge 1+
###MS: 141
###MSMS: 142
BEGIN IONS
TITLE=Cmpd 106, +MS2(322.9308), 28.0-35.0eV, 3.1min #142
RTINSECONDS=184.314
SCANS=141-142
PEPMASS=322.93085	3214450
CHARGE=1+
193.91711	74	
196.10833	80	
200.88636	94	
201.04295	136	
202.88230	110	
203.95855	78	
205.95493	74	
205.97537	94	
210.82860	72	
210.90032	58	
213.89635	72	
214.89595	72	
215.02920	72	
219.94183	74	
220.06204	72	
220.87772	108	
221.89098	96	
222.88175	84	
222.97268	66	
223.95528	110	
226.80173	78	
227.95619	144	
228.84630	244	1+
228.89608	70	
234.02596	70	
235.87799	92	
237.05432	72	
238.85763	102	
238.88591	60	
238.89959	298	1+
238.94037	140	
239.03816	72	
239.06998	68	
239.90163	240	1+
240.08491	76	
240.17833	74	
240.82415	140	
240.94052	2374	
241.93950	9748	1+
242.81170	74	
242.94193	7048	1+
243.25737	72	
243.82514	174	
244.87465	70	
244.94088	2106	
245.85954	212	1+
246.84250	68	
246.97456	148	
247.82524	76	
247.93554	82	
248.85840	66	
248.97495	98	
249.00071	62	
249.84768	82	
250.83630	122	
250.94390	68	
250.96868	74	
251.78830	70	
252.09620	90	
252.11396	70	
253.84611	100	
254.83116	82	
255.06252	72	
256.00461	70	
256.82271	68	
256.84241	76	
256.89876	74	
257.07883	72	
257.41321	80	
257.84693	72	
258.83566	80	
259.83454	74	
260.82808	1036	1+
262.06966	64	
262.58081	90	
262.88751	80	
262.91938	62	
263.02680	74	
263.11050	76	
263.37920	84	
263.98175	68	
264.00188	60	
264.38677	72	
264.51227	78	
264.83800	62	
265.84628	120	
266.04028	68	
266.81578	66	
266.85201	68	
266.99715	70	
267.90914	124	
268.14269	84	
268.95890	98	
271.79795	102	
271.84812	74	
272.18010	112	
272.84482	62	
273.79540	208	
274.04716	60	
274.07738	72	
274.36807	90	
274.94615	60	
275.05450	64	
277.80218	70	
277.92086	94	
278.24213	68	
279.00080	60	
279.09312	914	1+
279.85437	68	
279.89564	68	
280.84134	100	
282.04640	84	
282.27534	118	
282.82457	64	
282.91747	62	
283.20235	60	
283.37198	80	
283.97192	158	
284.29142	286	
284.43060	66	
285.29941	146	
285.53390	82	
286.43531	98	
286.80735	70	
286.85744	64	
287.03594	64	
288.19950	108	
288.93883	84	
289.78849	74	
289.82438	60	
289.86825	96	
291.78012	82	
291.87047	126	
292.26886	122	
294.84953	138	
296.86711	70	
299.61135	88	
299.77712	70	
300.91558	76	
303.80910	68	
306.13994	64	
310.15283	78	
310.95605	68	
312.87063	74	
313.77064	78	
314.87415	60	
315.82976	70	
317.12507	70	
318.85938	60	
320.72540	64	
320.83513	60	
321.22719	64	
323.75636	76	
323.87530	100	
324.89287	72	
325.83409	64	
325.88735	60	
326.38212	90	
END IONS

###FS:    #m/z: 340.94151 #charge 1+
###MS: 141
###MSMS: 143
BEGIN IONS
TITLE=Cmpd 107, +MS2(340.9415), 28.0-35.0eV, 3.1min #143
RTINSECONDS=185.086
SCANS=141,143
PEPMASS=340.94151	1134618
CHARGE=1+
187.92287	74	
190.92602	92	
190.94954	132	
192.92481	162	
193.89975	82	
195.93026	158	
196.87933	72	
197.86085	76	
198.99043	72	
200.89372	74	
205.94970	248	
207.97394	104	
212.88107	116	
212.89512	80	
213.88344	102	
213.94000	1052	1+
214.89758	80	
214.93575	80	
215.88735	226	1+
215.93700	212	
217.88110	116	
219.94002	88	
220.49016	72	
221.88184	78	
221.96898	226	1+
222.86512	84	
223.95962	232	
225.92404	130	
226.89219	202	
227.83763	210	1+
228.94203	112	
229.95698	140	
230.02142	72	
230.95545	114	
231.89005	350	1+
231.95004	806	1+
232.50984	114	
233.94633	358	
234.90132	122	
235.89925	190	1+
235.94770	142	
236.83688	74	
236.94475	82	
237.80352	82	
238.83660	76	
238.88300	78	
239.78637	82	
239.84440	106	
239.91072	170	
240.84269	336	1+
242.55899	84	
242.93003	92	
242.95116	78	
243.82926	128	
244.95832	134	
246.95243	114	
248.85910	102	
249.85140	78	
249.96204	278	
251.87980	76	
252.94102	70	
253.07235	70	
254.90958	76	
254.96546	758	1+
255.80834	78	
255.85380	94	
256.02225	80	
256.06310	102	
256.86596	254	
256.91906	110	
256.96011	278	1+
258.84561	240	
258.86005	188	
259.85491	242	
259.90752	76	
259.95998	136	
260.83695	422	1+
260.91317	120	
261.83980	282	1+
262.87553	72	
262.92719	190	
263.34169	70	
263.91956	94	
265.87428	72	
266.80021	72	
266.83437	96	
268.84066	124	
268.92229	72	
269.84956	72	
269.98040	76	
270.08721	76	
270.73163	76	
270.86085	150	
272.92765	78	
272.98581	90	
273.79449	136	
273.88631	92	
274.89329	86	
275.42086	82	
275.81408	70	
275.87127	122	
276.80449	74	
276.85701	386	
277.86276	250	
277.87988	86	
278.12540	72	
278.20726	72	
278.84390	902	1+
279.88091	98	
279.91387	82	
280.84500	196	
280.94007	72	
281.83808	74	
281.96009	78	
282.05872	90	
282.87624	94	
284.87050	80	
284.90763	76	
287.37101	98	
293.63719	72	
293.84962	92	
293.90435	86	
294.81460	76	
295.38825	84	
295.87585	76	
295.99419	90	
296.86097	80	
296.88866	74	
297.81626	86	
298.42872	70	
299.75808	84	
299.86714	108	
300.05689	98	
300.78797	78	
300.83485	84	
301.85860	204	
302.85821	132	
302.92994	74	
302.95054	82	
308.05899	72	
309.80725	76	
309.89406	88	
310.87733	272	1+
311.07860	102	
312.80590	108	
313.82735	72	
314.87336	74	
315.82652	76	
319.71919	72	
323.88897	88	
324.38390	80	
325.91191	82	
327.17217	76	
328.20133	78	
329.25209	78	
329.86962	102	
337.09194	82	
337.83396	72	
338.25160	76	
339.45000	92	
342.88867	98	
343.76414	88	
343.91448	86	
346.41933	98	
END IONS

###FS:    #m/z: 363.95769 #charge 1+
###MS: 141
###MSMS: 144
BEGIN IONS
TITLE=Cmpd 108, +MS2(363.9577), 28.0-35.0eV, 3.1min #144
RTINSECONDS=185.858
SCANS=141,144
PEPMASS=363.95769	505344
CHARGE=1+
67.35503	82	
152.64184	92	
168.06394	90	
186.93585	92	
189.86412	200	
190.86652	116	
191.85938	126	
192.02006	80	
196.88837	142	
197.95960	74	
204.90382	114	
209.40871	86	
209.94476	1166	
210.88729	120	
212.87908	1122	1+
218.89612	82	
221.85995	74	
222.95351	206	
222.97350	76	
223.83767	94	
223.94754	1244	1+
224.40038	76	
224.88380	148	1+
224.95018	1056	1+
224.96596	96	
225.92785	88	
226.94810	7790	1+
227.93100	222	
228.00323	82	
228.89529	476	1+
228.94248	8114	1+
230.53958	84	
230.84913	74	
230.88940	2364	1+
232.88310	130	
234.83643	76	
235.82702	74	
236.80105	76	
237.92047	76	
238.05752	82	
238.09191	76	
238.13216	138	
240.43910	82	
240.82373	128	
240.89031	88	
240.94025	738	
240.96502	184	
241.94021	2148	1+
241.96370	148	
242.82025	170	
242.83897	94	
242.94223	1554	1+
243.16552	80	
243.82023	144	
243.96774	74	
244.06973	86	
244.82108	112	
244.85964	92	
244.95767	3840	1+
245.83431	94	
246.85987	118	
246.95301	4438	1+
247.02186	80	
247.90842	88	
248.80143	230	1+
248.89897	384	1+
250.79174	80	
250.89442	250	
250.94531	82	
250.96991	190	
251.04517	82	
252.07693	80	
252.37715	74	
253.90426	250	
254.91122	132	
255.88270	76	
257.39371	116	
258.15474	94	
258.85296	104	
260.83007	526	1+
260.96565	366	1+
261.04299	78	
263.36496	102	
263.80952	164	1+
263.92368	108	
264.96204	76	
265.98007	220	
266.81425	714	1+
266.85393	156	
267.86611	82	
267.97299	1054	1+
268.93024	88	
268.95854	114	
269.51856	108	
269.96771	706	
270.00888	80	
271.86264	122	
271.91315	136	
272.88370	138	
275.40643	74	
276.80585	136	
276.84345	120	
276.85846	78	
277.08724	96	
277.11857	90	
277.81431	76	
277.84184	566	1+
277.86294	80	
278.43089	74	
278.80578	126	
278.84460	478	1+
278.94096	74	
279.10706	132	
280.10122	162	
280.79494	234	
281.79500	134	
282.36182	82	
282.79277	246	1+
283.85417	142	
283.96695	100	
284.40216	94	
284.42564	126	
284.86399	114	
285.82315	168	
285.84706	290	1+
286.82348	148	
287.80620	80	
288.74863	80	
290.86217	222	1+
291.98323	74	
292.12196	74	
292.81280	92	
293.99328	82	
295.43452	76	
296.80959	130	
297.10839	74	
297.80555	120	
298.80249	726	1+
299.36863	100	
299.87079	74	
300.80306	336	1+
300.87178	112	
301.79167	104	
301.86014	482	1+
302.95733	84	
303.85536	602	1+
304.83183	184	1+
305.11981	98	
308.07404	102	
309.89362	78	
311.86378	90	
313.34235	86	
314.82300	112	
315.80799	422	1+
316.80892	344	1+
317.35658	76	
319.12666	90	
320.94422	90	
321.53087	80	
321.81882	106	
321.85884	114	
322.93434	268	
326.87589	152	
328.95446	102	
329.25890	74	
329.85339	94	
330.83601	102	
334.76490	78	
335.85977	250	1+
337.12592	106	
338.75777	78	
340.92613	132	
340.94260	264	1+
342.29482	92	
343.89154	94	
343.96008	128	
345.31834	112	
356.92168	74	
361.86588	82	
363.72156	116	
363.83524	74	
368.10389	74	
368.71143	74	
END IONS

###FS:    #m/z: 363.95747 #charge 1+
###MS: 145
###MSMS: 146
BEGIN IONS
TITLE=Cmpd 109, +MS2(363.9575), 28.0-35.0eV, 3.2min #146
RTINSECONDS=189.519
SCANS=145-146
PEPMASS=363.95747	467634
CHARGE=1+
65.53238	76	
78.68079	92	
133.79979	84	
144.18793	106	
154.55973	84	
175.18666	78	
178.94531	124	
184.16110	104	
185.97885	80	
189.86066	496	1+
191.85962	534	
192.89559	88	
195.88923	76	
196.88579	238	
196.91901	86	
200.88036	154	
204.00350	80	
205.88650	114	
205.94422	130	
207.87379	144	
207.94956	196	
209.86871	128	
209.94451	2146	1+
210.88154	280	
210.93859	138	
212.87948	2316	1+
214.89168	158	
215.89103	146	
218.90708	86	
222.95337	1100	1+
224.89186	76	
224.95006	1786	1+
226.87061	80	
226.89052	92	
226.94788	12456	1+
226.97584	158	
228.02164	78	
228.79194	84	
228.89288	508	1+
228.94300	15052	1+
229.09774	88	
229.82794	118	1+
230.09406	90	
230.88988	3056	1+
232.01459	140	
232.95835	80	
234.87901	104	
236.82544	80	
238.02714	76	
238.33391	96	
238.42527	82	
238.85230	104	
238.93477	92	
239.96313	98	
240.07878	208	1+
240.94070	708	
240.96344	588	
241.08123	148	1+
241.94271	426	
242.82528	108	
242.94183	1422	1+
242.95915	1368	1+
244.83431	92	
244.88766	98	
244.95771	6254	1+
245.83025	154	
246.90751	152	
246.95316	6784	1+
246.98748	80	
248.77942	82	
248.80100	384	1+
248.90123	932	1+
249.06401	80	
249.96973	94	
250.89464	168	
250.97084	248	
251.91281	124	
252.79875	88	
252.90402	278	1+
253.83704	144	
253.90606	238	1+
253.92182	84	
255.91154	90	
258.08919	96	
258.83960	168	
258.97348	244	1+
259.85068	158	
260.83475	102	
260.84793	102	
260.96813	576	1+
261.05406	96	
261.84074	476	1+
262.52517	76	
262.97029	104	
262.99909	92	
263.44522	78	
263.88570	82	
264.07925	78	
264.11530	104	
264.82275	126	
264.96430	132	
265.08676	114	
265.97460	158	
266.81839	254	
266.96198	104	
267.79880	190	1+
267.97425	730	
268.17949	76	
268.96321	94	
269.96875	980	1+
270.07303	76	
270.81021	90	
270.87914	78	
271.84981	206	1+
271.93499	80	
272.10082	106	
272.80243	80	
273.80711	92	
273.91137	140	
276.85194	190	1+
277.80840	96	
278.04145	80	
278.79771	258	
278.84806	344	1+
279.79922	174	
280.43395	86	
280.79221	1140	1+
281.01833	84	
281.82999	80	
281.85589	144	
281.89583	158	
282.83285	82	
284.79121	88	
284.87389	82	
285.15020	76	
285.78980	122	
285.84354	546	1+
286.41033	86	
286.82078	94	
287.52283	76	
287.82495	78	
287.89300	106	
289.30793	78	
289.78654	86	
289.86983	182	
294.86623	138	
296.81004	344	
296.87139	78	
297.11753	98	
297.17846	80	
297.80604	216	
297.83491	76	
297.87103	154	
298.80418	1156	1+
298.86859	192	1+
299.02928	78	
300.80241	410	1+
301.86426	128	
303.81188	198	1+
303.85917	322	
304.86172	152	
307.03183	78	
307.89317	104	
311.12465	116	
315.82731	138	
317.81309	78	
318.15991	86	
320.81799	494	1+
320.93445	96	
321.86788	148	
321.88930	198	1+
322.92982	210	
324.87810	118	
326.87135	156	
327.87822	102	
336.94692	84	
339.82375	128	
340.93976	366	1+
342.77686	100	
344.41325	78	
344.88289	82	
351.36165	90	
353.82658	80	
357.91988	88	
358.82934	94	
361.92401	78	
368.84975	100	
END IONS

###FS:    #m/z: 507.84672 #charge 1+
###MS: 145
###MSMS: 147
BEGIN IONS
TITLE=Cmpd 110, +MS2(507.8467), 28.2-35.2eV, 3.2min #147
RTINSECONDS=190.291
SCANS=145,147
PEPMASS=507.84672	133246
CHARGE=1+
196.01808	400	
209.94238	222	
214.88607	196	
218.87993	108	
224.97376	180	
228.88961	152	
232.89967	198	
234.87751	122	
238.06195	110	
240.07475	134	
245.07530	124	
248.85281	128	
248.90185	110	
254.92317	110	
266.86307	122	
266.89851	168	1+
268.11556	124	
268.97453	112	
271.85515	430	1+
273.38665	110	
274.39469	208	
278.83250	112	
280.11791	196	1+
282.85510	112	
283.44408	120	
285.85975	198	
287.85035	572	
289.88097	282	
290.86654	150	
291.10291	134	
291.86405	138	
292.86016	124	
293.87296	416	
294.85247	240	1+
294.87847	190	
294.90234	118	
295.81376	186	1+
297.84127	360	1+
301.34694	114	
302.86513	114	
303.84678	220	
303.86607	476	1+
305.13505	108	
305.86306	648	1+
307.88757	506	1+
308.14293	726	1+
308.87324	1110	1+
310.15781	348	1+
311.88530	1306	1+
312.17263	114	
312.83690	118	
312.86921	284	
313.88098	366	
313.90993	116	
314.86387	394	1+
315.37778	108	
315.87950	250	1+
317.38954	154	
322.89160	180	
323.87609	332	1+
324.86343	276	
325.82669	302	1+
325.86543	164	
325.89573	194	
326.08880	116	
326.88322	1738	1+
327.15098	198	1+
327.17616	150	1+
328.88913	274	1+
329.76320	212	1+
329.82157	280	1+
330.88626	138	1+
331.14362	114	
332.87398	246	
333.88368	114	
335.83727	164	
336.83169	228	1+
337.88038	250	1+
338.90345	110	
341.83299	124	
341.87336	258	1+
343.84488	136	
345.83512	114	
346.87077	166	
347.77920	634	1+
349.12070	118	
349.75565	372	1+
349.88740	178	
350.82763	112	
350.88834	200	
351.81093	276	1+
351.84086	136	
353.77781	180	1+
353.84631	352	1+
355.88637	230	1+
357.84702	170	
359.11712	142	
360.75821	190	
363.79077	156	
364.07923	140	
365.78544	560	1+
366.85973	110	
367.02570	108	
367.70814	170	
367.76737	144	
368.10933	312	1+
369.11441	244	1+
369.84061	130	
369.85901	114	
370.78318	142	
370.85697	112	
371.18774	284	
371.82841	230	1+
372.04699	128	
372.73607	194	1+
372.78007	220	
373.79826	144	
374.82005	140	
375.79956	456	1+
376.79835	264	1+
379.73963	252	1+
380.31589	236	1+
380.71692	160	
380.85984	108	
381.72050	248	
381.84969	354	1+
383.80075	142	
383.86310	138	
384.85256	654	1+
385.80196	134	
385.81884	126	
386.76151	144	
386.84185	136	
386.87726	140	
387.72642	200	1+
389.20287	224	1+
390.78118	200	
390.83021	144	
390.86774	152	
391.75090	226	1+
391.79981	154	
391.84311	206	
392.07454	236	1+
392.72695	426	1+
392.82714	496	1+
392.84287	260	
393.79685	118	
394.82480	200	
395.81011	134	
398.73114	346	
399.73440	242	
399.84733	126	
400.73360	168	
403.87022	162	
405.76179	300	1+
405.78754	134	
405.86766	240	
405.91549	168	
406.80181	220	1+
407.76540	200	
407.86838	1162	1+
408.85218	1062	1+
409.72786	176	
410.07592	312	1+
410.72570	158	
410.83665	320	
411.74536	268	1+
411.76233	122	
411.83292	148	
412.83757	222	
413.85084	208	
420.81781	114	
421.36077	168	
421.77790	266	
421.88493	186	
422.77429	484	1+
422.86549	326	1+
422.88719	242	
424.82707	112	
425.75117	472	
425.78115	180	
425.80952	122	
426.75744	226	
426.77544	128	
426.86679	272	
427.73521	570	
427.86459	392	
428.73680	444	1+
428.84984	796	1+
429.69867	186	
430.85747	116	
430.88251	122	
431.77249	204	1+
431.86517	498	1+
432.68663	158	
434.89443	168	1+
435.86727	108	
438.73402	130	
439.89975	244	1+
441.87748	160	
443.76339	214	
444.77313	170	
444.87286	908	1+
445.75102	384	1+
445.84335	112	
446.73615	156	
446.75626	258	1+
446.88391	268	
447.71114	388	1+
447.87783	166	
449.88046	470	1+
450.75846	206	
451.74532	216	
457.90123	226	1+
458.69759	126	
462.88274	540	1+
465.71242	456	1+
467.88974	568	
485.90515	176	
486.90398	252	1+
504.74055	168	
505.28849	148	
509.28425	262	
510.61164	94	1+
END IONS

###FS:    #m/z: 336.94621 #charge 1+
###MS: 145
###MSMS: 148
BEGIN IONS
TITLE=Cmpd 111, +MS2(336.9462), 28.0-35.0eV, 3.2min #148
RTINSECONDS=191.064
SCANS=145,148
PEPMASS=336.94621	45108
CHARGE=1+
185.88140	82	
191.95536	78	
205.95646	70	
210.37687	76	
210.86671	80	
210.88789	82	
211.94464	2954	1+
212.87842	990	1+
213.93816	1206	1+
214.87961	402	1+
215.04182	76	
217.93978	70	
221.94777	92	
222.03567	68	
222.83609	72	
222.97476	132	
223.95753	164	
223.97213	100	
224.84089	208	1+
226.89397	74	
226.98510	68	
227.89579	70	
228.84584	72	
228.89391	198	
229.01297	100	
229.89574	104	
229.95448	1868	1+
230.89029	1074	1+
231.10296	72	
231.42574	94	
231.95185	686	
232.82645	374	1+
232.88519	76	
233.82444	282	1+
233.87932	70	
233.89620	80	
233.94807	324	
235.07554	70	
235.89483	74	
238.83834	294	1+
238.94117	66	
239.53534	92	
240.79712	84	
240.86967	72	
242.85947	84	
244.88630	108	
246.44923	70	
246.90048	106	
246.97440	120	
247.96511	476	
248.90228	120	
248.91997	76	
248.98472	72	
249.96397	140	
250.83251	140	
250.95139	294	1+
251.07193	152	
251.82535	98	
251.84071	84	
252.83733	310	
252.96977	1318	1+
253.90324	208	
254.90452	110	
254.91957	76	
254.94112	72	
254.96823	530	1+
255.07816	92	
255.90644	236	1+
256.00470	116	
257.02149	72	
257.37394	72	
257.82549	74	
257.85888	70	
257.96660	74	
258.82790	72	
259.85017	464	1+
261.78968	82	
261.83833	106	
263.79419	78	
264.86365	92	
264.88202	76	
265.02991	94	
266.08636	76	
266.86090	136	
266.91868	78	
267.12818	74	
267.84314	158	
268.84110	756	1+
269.08518	68	
271.34228	88	
271.92317	70	
272.37873	74	
272.85945	294	1+
272.91791	68	
272.97888	80	
273.88491	216	1+
275.85898	78	
276.86102	210	
276.91637	84	
276.97051	150	1+
277.34364	82	
277.83388	150	
277.86795	160	
278.83507	210	
278.86939	92	
279.83440	118	
279.85307	72	
281.01829	66	
281.82974	100	
283.86843	70	
284.78518	72	
284.86219	122	
285.84455	118	
286.84827	764	1+
286.87524	98	
287.82495	76	
287.84997	544	1+
289.85195	230	1+
289.87455	94	
289.90152	86	
290.14312	132	
291.14898	72	
292.85698	202	1+
293.10903	70	
293.96767	80	
296.00263	108	
296.88428	72	
296.98150	82	
297.97684	90	
298.80835	78	
299.00385	68	
299.07362	92	
299.87550	120	
299.96212	102	
300.55564	90	
300.80657	216	1+
301.91324	86	
301.93056	70	
303.81095	88	
306.13726	90	
306.18687	74	
307.04689	76	
307.15669	92	
307.89348	152	
308.85563	84	
308.86855	78	
308.89347	66	
309.82612	232	1+
309.85674	82	
309.92172	100	
309.95424	68	
310.87624	206	1+
311.84438	78	
312.87939	80	
318.92681	92	
318.94204	98	
319.38747	88	
321.88329	74	
322.13227	84	
325.84526	106	
325.95844	86	
326.33959	72	
326.62149	78	
330.87387	72	
331.88654	98	
331.99144	74	
333.04633	72	
335.15585	84	
335.20792	66	
337.85888	68	
337.91551	84	
338.20884	72	
338.80530	86	
340.20117	84	
341.22125	78	
341.63632	92	
END IONS

###FS:    #m/z: 363.95732 #charge 1+
###MS: 149
###MSMS: 150
BEGIN IONS
TITLE=Cmpd 112, +MS2(363.9573), 28.0-35.0eV, 3.3min #150
RTINSECONDS=194.729
SCANS=149-150
PEPMASS=363.95732	431378
CHARGE=1+
48.70646	78	
148.97617	78	
188.86671	84	
189.86050	434	1+
191.85949	340	
192.88886	118	
193.89827	78	
196.88653	104	
199.89201	78	
205.94851	116	
207.87592	134	
207.94952	472	1+
209.84996	76	
209.86943	322	
209.94354	1746	1+
210.88426	336	
212.87807	2298	
213.44052	80	
214.89337	172	
215.87862	92	
219.91078	76	
222.39277	88	
222.95176	1670	1+
223.88117	88	
224.21275	80	
224.90264	146	
224.95073	2388	1+
225.96924	128	
226.90046	86	
226.94780	10392	1+
227.25653	80	
228.86616	94	
228.89368	522	1+
228.94261	13054	1+
229.09565	78	
230.70424	90	1+
230.84859	96	
230.88913	3508	1+
231.10413	134	1+
232.65485	156	
232.88507	720	
234.87903	174	
235.82523	80	
236.51964	78	
240.94049	506	
240.96173	904	1+
241.05431	88	
241.50077	98	
241.93913	2072	1+
242.94154	1448	1+
242.95940	714	1+
243.82849	116	
244.81795	150	
244.84776	106	
244.88529	114	
244.95720	6206	1+
244.98573	178	1+
245.94322	354	
246.85103	108	
246.91008	106	
246.95355	6694	1+
248.80402	88	
248.90029	994	1+
249.12582	98	1+
250.89543	242	
250.97046	122	
251.05034	102	
254.83993	248	1+
255.92022	94	
258.97798	138	
259.46153	82	
259.84299	82	
259.96598	640	1+
260.12139	96	
260.83290	158	
260.96862	556	1+
261.84498	80	
261.93193	92	
263.82971	180	
263.99294	134	
264.85463	92	
264.91257	188	
264.97210	86	
265.81547	138	
265.85198	116	
265.97232	164	
266.81217	658	1+
266.85143	152	
266.86850	130	
267.78268	210	
267.85800	80	
267.97358	1090	1+
269.96945	954	1+
270.93759	86	
271.84429	138	1+
273.82738	82	
274.10579	76	
275.81482	200	1+
276.85659	124	
277.00570	116	
278.80853	98	
278.84595	146	
279.10097	138	
280.79324	524	1+
280.81781	206	1+
280.85976	76	
281.85221	148	1+
282.80341	78	
282.89964	150	
283.10317	94	
283.79268	232	1+
284.44352	80	
284.84773	588	1+
284.87050	84	
285.05268	78	
285.81320	76	
286.91943	88	
287.19427	84	
287.80649	74	
289.04281	102	
289.86509	136	
289.88752	188	
290.79057	80	
291.81783	78	
291.92690	78	
292.03750	82	
292.43671	86	
293.79710	86	
293.86419	74	
294.85642	76	
296.81119	188	
297.80896	134	
298.80516	732	1+
299.96659	82	
300.95826	84	
301.22886	82	
301.81130	238	1+
301.86181	278	1+
302.36808	82	
302.91131	84	
303.80846	138	
303.85679	656	
304.15615	74	
306.12588	106	
306.81229	76	
308.79012	114	
308.87928	90	
309.34906	104	
310.42334	88	
310.88045	112	
312.85986	148	
315.86029	78	
316.81597	274	
318.86277	106	
318.93412	238	
319.84848	82	
319.89044	76	
320.14152	184	1+
321.12133	78	
321.82065	350	
322.35487	86	
322.93074	128	
323.07827	114	
323.81826	120	
323.88561	166	
325.92356	88	
326.87122	134	
327.87872	108	
335.36487	100	
335.83280	80	
335.88245	86	
336.87326	76	
336.95228	110	
336.99995	108	
337.82996	132	
340.94389	204	
348.87798	84	
350.15219	80	
352.76248	100	
352.85473	74	
355.52400	96	
357.16272	126	
360.80378	90	
361.31944	84	
361.39895	92	
361.77708	78	
365.29770	74	
END IONS

###FS:    #m/z: 507.84629 #charge 1+
###MS: 149
###MSMS: 151
BEGIN IONS
TITLE=Cmpd 113, +MS2(507.8463), 28.2-35.2eV, 3.3min #151
RTINSECONDS=195.509
SCANS=149,151
PEPMASS=507.84629	118652
CHARGE=1+
196.01481	354	1+
224.12276	112	
224.97511	176	
227.95410	116	
232.89629	134	
237.85518	124	
245.07079	98	
250.90454	150	
254.09390	128	
258.87741	194	
266.16674	178	
266.88447	100	
268.08725	156	
271.92891	98	
272.84923	312	1+
274.80054	136	
277.13906	98	
277.38630	136	
277.88296	138	
278.86246	220	1+
281.09119	170	1+
282.39286	98	
285.94392	164	
286.38517	142	
287.85242	624	1+
289.87796	266	
290.87070	200	
292.86934	728	1+
294.85261	156	
294.87124	404	1+
296.86136	152	1+
300.86106	270	1+
302.57276	112	
303.87083	496	1+
304.94625	98	
305.86291	1056	1+
306.13219	108	
307.88990	300	
308.14319	546	1+
308.86978	770	1+
309.82907	100	
310.78901	98	
310.91718	182	1+
311.15916	110	
311.88436	1278	1+
312.87015	340	
312.90462	160	
313.86011	482	1+
315.76612	168	1+
316.89242	218	1+
316.94279	204	1+
317.54250	100	
319.11998	98	
319.88138	306	1+
322.34770	142	
323.42262	124	
323.87300	450	1+
324.33565	126	
325.85195	202	1+
325.90140	270	
326.88252	1500	1+
327.81418	142	
327.89708	210	
328.88664	432	1+
330.16846	106	
330.81411	210	1+
331.86946	296	1+
332.79071	218	1+
332.82734	218	1+
332.87268	188	1+
332.90403	128	
334.89846	212	1+
334.94498	110	
335.77237	154	
336.94883	138	
338.38054	98	
341.80320	292	1+
342.75679	182	
343.77832	312	1+
343.88076	194	
347.17863	170	1+
347.77300	438	1+
347.83606	300	1+
348.84051	210	1+
349.75773	206	
349.78115	180	
349.87457	264	1+
350.76963	426	1+
350.80242	148	1+
350.82354	102	
351.77671	392	1+
351.88391	256	1+
352.10143	192	1+
353.39622	100	
353.80840	160	
353.85260	182	
357.84885	116	
360.75772	100	
362.81309	258	1+
365.77106	210	
365.78824	240	
365.86780	98	
365.88057	102	
366.18101	254	
366.76397	334	1+
366.79102	340	1+
366.84110	714	1+
367.71146	106	
367.76865	282	1+
367.86781	112	
368.70519	104	
368.89122	178	1+
369.80672	98	
369.82910	428	1+
370.79003	194	1+
370.80615	140	
370.92022	274	1+
371.04798	120	1+
371.73054	104	
371.83213	338	1+
374.10026	114	
374.80970	124	
375.75986	158	
375.79980	100	
376.38802	238	1+
376.82192	118	
377.73288	132	
379.74730	98	
379.88072	154	1+
380.61254	200	
380.71799	134	
381.84332	128	
382.85003	122	
383.79626	140	
384.85276	826	1+
384.89789	250	
385.29945	114	
385.78373	112	
385.85456	478	1+
387.36324	106	
387.84635	224	
389.19701	110	
389.37191	100	
389.71428	140	
389.84773	160	
390.05543	136	
390.20716	122	
390.74581	110	
390.84000	280	
390.87658	104	
391.84224	258	
392.06759	166	
392.83374	308	
393.72961	134	
393.78668	102	
394.73454	290	1+
394.83327	120	
398.13449	120	
398.73170	118	
399.62686	98	
399.85014	226	
402.86859	670	1+
403.79997	190	
404.06325	130	
404.73733	102	
405.77089	302	
405.86677	186	
406.76883	172	
406.78918	140	
406.82655	102	
406.84833	150	
407.74256	706	1+
407.77181	116	
407.86689	504	
408.06728	168	
408.34605	114	
408.76211	166	
408.85785	988	1+
409.72279	438	1+
409.75673	138	
410.77516	130	1+
410.83622	666	1+
412.84074	502	1+
413.75626	230	1+
414.87506	106	
415.86153	120	
417.80919	120	
418.84755	170	1+
419.72957	124	
421.88783	104	
422.82046	220	1+
422.86693	332	1+
423.77372	326	
424.78630	198	
424.80407	122	
425.70773	246	1+
425.75122	548	1+
426.07603	140	
426.77301	200	
426.86364	654	1+
427.73937	712	1+
427.77612	214	
428.84735	682	1+
428.87899	176	
429.70128	202	
429.72944	106	
429.77483	226	1+
429.83019	186	1+
430.88345	278	1+
431.86304	228	
433.85445	282	
435.86174	132	
443.76399	164	
444.87190	658	1+
445.74297	374	1+
446.79651	120	
447.71347	486	1+
447.87713	166	
450.69678	186	1+
456.71766	108	
458.70510	114	
463.88526	264	1+
465.72272	442	1+
467.88812	564	
468.89165	366	
469.78901	122	
469.88636	208	
484.32193	98	
485.89909	324	
487.90257	136	
504.12549	98	
509.29354	120	
512.77935	98	
END IONS

###FS:    #m/z: 336.94618 #charge 1+
###MS: 149
###MSMS: 152
BEGIN IONS
TITLE=Cmpd 114, +MS2(336.9462), 28.0-35.0eV, 3.3min #152
RTINSECONDS=196.282
SCANS=149,152
PEPMASS=336.94618	50200
CHARGE=1+
108.49847	76	
143.41922	78	
189.96181	106	
190.89543	74	
192.04553	102	
200.83102	70	
204.83391	70	
205.95104	64	
205.97059	92	
210.88533	100	
211.94439	1888	1+
212.87944	440	1+
213.93954	1084	1+
214.87299	76	
215.89288	70	
215.93604	108	
217.88324	126	
218.84532	72	
220.94658	106	
223.37497	84	
223.93538	66	
226.83799	64	
226.88107	64	
226.97247	172	
227.90135	74	
227.95148	82	
228.83859	74	
229.95503	2454	1+
230.84728	88	
230.88800	950	1+
231.95184	930	1+
233.90083	162	
233.94689	444	1+
234.83072	118	
234.88135	80	
235.01104	66	
236.82170	64	
237.05062	90	
238.04611	68	
239.82256	64	
239.84816	218	1+
239.86610	128	
239.90428	68	
240.85821	84	
240.96280	64	
241.84284	90	
241.95134	96	
242.84501	166	
243.84094	140	
246.90587	124	
247.96626	508	
248.37093	72	
248.90025	384	1+
249.96298	226	
250.37759	78	
250.83912	70	
250.88694	84	
250.95147	188	1+
250.96984	116	
251.82367	66	
251.92289	72	
252.84539	82	
252.88866	96	
252.96945	1098	1+
253.90476	302	
254.09297	114	
254.84478	74	
254.96612	616	1+
256.88548	138	
256.96033	196	1+
257.35437	76	
257.83604	148	
257.86277	194	
257.94345	76	
258.07267	146	
258.85982	74	
259.85041	138	
259.91964	78	
260.85463	110	
260.94188	130	
261.82619	184	1+
264.84789	72	
265.01793	78	
267.08923	76	
267.83222	74	
268.36069	74	
268.82087	112	
268.83853	872	1+
270.89708	72	
270.98265	252	
271.84501	198	1+
271.91605	120	
272.97378	168	
273.79091	68	
273.90272	82	
273.97180	68	
274.79560	68	
274.84633	72	
275.87527	76	
276.86192	592	1+
276.87952	66	
276.89624	70	
276.96911	68	
277.83202	364	1+
277.86381	488	1+
279.20968	70	
280.13827	66	
282.91529	66	
283.89102	76	
285.85246	174	
285.91607	78	
286.84929	1138	1+
287.94821	84	
290.02287	86	
290.29259	72	
290.85140	112	
292.14935	92	
292.39248	68	
292.82979	72	
293.10692	158	
293.87694	70	
293.99693	78	
294.85817	206	1+
295.09726	70	
295.89885	76	
296.87776	72	
296.90112	68	
296.92216	74	
297.21662	72	
298.31180	78	
300.87755	80	
301.20989	80	
304.88612	66	
305.86687	74	
305.94855	84	
306.11431	76	
306.88473	98	
306.93729	98	
307.88802	192	
308.42565	78	
309.82009	66	
309.86372	66	
309.88092	72	
310.03876	72	
310.55771	92	
310.86622	168	
311.01455	68	
311.61656	92	
311.85080	76	
311.87447	88	
316.91283	72	
317.93220	80	
319.88602	74	
321.13452	66	
323.41427	86	
324.18065	72	
324.35780	70	
325.89115	80	
326.87933	76	
326.95465	94	
329.87553	72	
331.89756	66	
332.88230	96	
334.78290	64	
334.87517	66	
336.84391	94	
338.92714	104	
340.02909	74	
340.06079	74	
340.21048	70	
341.82490	72	
END IONS

###FS:    #m/z: 322.93059 #charge 1+
###MS: 153
###MSMS: 154
BEGIN IONS
TITLE=Cmpd 115, +MS2(322.9306), 28.0-35.0eV, 3.3min #154
RTINSECONDS=199.971
SCANS=153-154
PEPMASS=322.93059	2410806
CHARGE=1+
185.92467	94	
186.03044	90	
190.92418	72	
191.86003	66	
192.89058	116	
196.99855	84	
197.87309	118	
198.83628	82	
200.88818	160	
201.00654	84	
205.94765	72	
207.93131	78	
210.93794	90	
213.89255	74	
214.89760	68	
216.88784	72	
220.86554	100	
222.95312	82	
223.91343	80	
223.95901	140	
224.01076	108	
224.81607	68	
225.05181	64	
225.88501	66	
226.89797	62	
228.79580	98	
228.91093	88	
229.86116	82	
230.84994	146	
232.08918	68	
233.16765	64	
234.91906	76	
235.88182	86	
237.79414	72	
238.37004	62	
238.45905	88	
238.88776	74	
238.93969	166	
238.95381	74	
239.06674	80	
239.07913	62	
240.82379	188	
240.94132	2502	
241.01439	68	
241.12827	72	
241.94244	2264	
242.00083	88	
242.82001	286	1+
242.88432	104	
242.94250	6460	1+
243.87082	74	
244.47305	76	
244.85745	66	
244.89005	96	
244.94003	1668	
245.82537	88	
246.86210	94	
246.94660	68	
246.96924	66	
247.24197	72	
248.83157	78	
248.85844	124	
250.06112	68	
250.87365	70	
250.95131	82	
252.90585	76	
255.78219	98	
255.83412	70	
256.39404	136	
256.83420	62	
257.80580	70	
257.89805	66	
257.97706	70	
258.83159	428	1+
260.83211	206	
261.83312	196	
262.16526	78	
262.82962	160	
262.84982	70	
263.04462	84	
263.87993	78	
263.96976	92	
264.10710	62	
264.87810	158	
265.05773	64	
266.04244	70	
266.85415	110	
268.84969	72	
269.79921	62	
269.81883	68	
269.84545	76	
269.87754	86	
270.99016	84	
271.36054	90	
271.77494	90	
271.89462	78	
273.79702	98	
273.82746	70	
274.84642	62	
274.86467	100	
275.91648	62	
277.03500	70	
277.12917	104	
277.85948	110	
279.09169	920	1+
279.12768	74	
280.23037	66	
280.83323	100	
281.18388	196	1+
283.79108	66	
284.29257	380	1+
285.88078	60	
286.09426	64	
287.76460	68	
287.88172	60	
288.74867	64	
288.83656	68	
288.95116	72	
289.41051	72	
289.78666	146	
289.87801	70	
290.79924	62	
291.04218	80	
291.80420	146	
293.06718	62	
293.80331	90	
294.00313	90	
294.02235	90	
294.87421	188	1+
296.81839	68	
297.81190	62	
299.15022	66	
299.78277	64	
299.86423	92	
300.15338	64	
300.89836	70	
302.77635	68	
304.85819	82	
305.00633	72	
306.88761	62	
307.79851	72	
307.87275	194	1+
308.29221	66	
309.88969	66	
311.85431	102	
312.80502	122	
314.40165	96	
315.88638	68	
316.83438	62	
319.77849	64	
319.82687	66	
322.30847	106	
323.86457	76	
324.89498	64	
325.81001	68	
325.85924	132	
325.90045	172	
325.91877	66	
END IONS

###FS:    #m/z: 340.94128 #charge 1+
###MS: 153
###MSMS: 155
BEGIN IONS
TITLE=Cmpd 116, +MS2(340.9413), 28.0-35.0eV, 3.4min #155
RTINSECONDS=200.744
SCANS=153,155
PEPMASS=340.94128	846002
CHARGE=1+
47.26457	68	
64.37356	92	
70.66909	84	
191.95325	232	
192.93121	158	
209.96174	86	
210.88282	80	
211.93985	68	
212.88277	78	
212.89563	68	
213.87749	86	
213.94014	480	
214.42828	80	
214.94455	224	
215.92357	66	
215.93996	142	
217.93600	132	
217.98851	72	
218.88887	68	
219.98184	90	
221.53857	66	
221.88201	68	
223.83392	124	
223.93511	90	
223.97925	90	
224.97785	82	
225.89459	94	
226.94797	68	
227.84208	98	
228.84694	132	
228.94502	84	
230.88720	338	1+
230.99832	84	
231.94980	694	1+
232.01464	64	
233.87184	74	
233.89701	136	
234.88003	140	
235.89176	218	
235.94916	122	
236.95400	78	
237.87863	68	
238.79872	86	
238.84043	70	
240.84736	166	
240.89798	106	
241.84075	354	1+
243.83237	84	
244.95941	76	
245.85755	76	
246.85223	78	
248.89929	70	
249.95970	270	1+
250.84031	68	
250.87723	72	
251.95984	72	
252.90808	68	
253.81053	68	
254.81163	66	
254.96498	260	1+
255.07631	68	
255.91550	88	
256.85199	104	
256.86946	80	
257.82818	146	
257.85367	76	
257.89062	72	
258.79653	66	
258.84751	174	
259.83775	66	
259.86674	66	
259.95787	178	
260.83298	560	1+
261.05108	78	
261.87306	82	
262.89935	162	
262.92123	96	
262.97916	78	
263.87908	64	
264.86802	72	
265.45200	86	
268.84140	286	1+
269.10950	66	
269.79928	116	
269.85650	134	
271.84411	184	1+
271.91682	72	
272.93492	94	
273.88207	68	
273.92528	78	
274.77504	76	
274.84506	68	
274.86188	162	
274.89723	80	
275.84682	72	
275.86745	90	
276.41806	74	
276.85698	1082	1+
277.86148	692	1+
277.96689	198	1+
278.84508	1128	1+
279.91826	70	
280.08038	90	
280.84205	84	
280.90144	66	
280.93999	80	
281.81134	76	
281.86701	96	
281.96374	80	
282.87605	94	
283.12800	70	
283.83919	74	
284.85980	86	
284.87856	90	
284.91149	162	1+
285.44925	74	
286.78252	78	
287.20041	86	
289.78896	110	
289.88186	108	
290.84929	68	
293.92954	102	
294.86661	170	
295.87396	68	
296.94759	82	
297.81402	216	1+
297.91965	64	
297.97656	90	
298.99960	80	
299.23308	72	
300.38332	64	
301.82580	74	
301.86277	142	
303.40654	70	
303.99693	70	
304.03998	88	
304.88374	72	
306.28566	118	
307.79782	96	
308.83119	66	
308.85693	90	
311.85498	68	
313.76852	86	
314.02997	70	
314.77208	78	
317.44420	74	
317.81842	80	
318.00232	84	
320.08569	108	
320.86872	68	
321.75979	76	
323.14475	88	
323.79587	66	
323.83815	74	
324.80643	66	
326.98350	86	
327.89856	70	
330.36986	78	
331.01229	92	
332.20417	88	
332.81551	94	
335.45062	88	
336.79905	66	
338.88438	86	
END IONS

###FS:    #m/z: 507.84628 #charge 1+
###MS: 153
###MSMS: 156
BEGIN IONS
TITLE=Cmpd 117, +MS2(507.8463), 28.2-35.2eV, 3.4min #156
RTINSECONDS=201.516
SCANS=153,156
PEPMASS=507.84628	98372
CHARGE=1+
196.01892	344	1+
223.97430	102	
243.10698	214	1+
258.87526	116	
259.86591	156	1+
266.16536	302	
266.41912	104	
268.86837	112	
270.80326	120	
270.85537	150	
272.07099	114	
273.85237	362	1+
275.41654	104	
280.90003	120	
283.87451	154	
284.01935	138	
287.84856	344	1+
290.86774	146	
291.86824	152	
292.85311	106	
293.87364	328	1+
294.85468	348	1+
295.17673	144	1+
295.97808	102	
296.88050	198	
297.90509	122	
298.84142	102	
300.85691	120	
301.37271	128	
301.41547	150	
301.84416	170	
303.81191	254	1+
303.86815	718	1+
305.45505	100	
305.86320	1426	1+
306.02786	130	
306.38399	118	
306.93945	110	
308.14251	1086	1+
308.87574	760	1+
309.16562	108	
309.82029	232	1+
310.84402	158	
311.16438	220	
311.88451	904	1+
313.87541	168	
314.38503	128	
314.86494	150	
317.76470	124	
321.87333	106	
322.92599	152	
323.32574	236	
323.87565	386	1+
324.80829	118	
324.93387	152	
325.82857	134	
325.90033	214	
325.91485	214	
326.88151	1872	1+
328.36580	112	
328.39724	166	
328.62854	102	
328.84273	300	1+
329.84727	242	1+
329.86899	144	
332.82940	152	
335.84631	232	
337.88128	290	1+
342.39261	112	
342.98377	104	
343.91331	134	
344.88762	102	
346.10383	102	
346.29936	152	
346.78482	106	
346.86276	168	
347.77839	146	
348.77763	212	
348.84533	316	1+
349.75620	570	1+
349.78566	196	
350.83404	170	
350.89119	122	
352.76478	106	
353.81600	144	
353.85489	306	
354.78850	164	
355.88705	108	
357.84870	154	
358.78700	244	1+
360.76060	158	
361.78037	158	
364.82891	116	
365.78860	214	
366.14323	106	
366.59063	124	
366.84048	116	
367.71247	184	
367.76412	320	1+
367.83617	116	
368.83112	636	1+
369.32705	110	
369.83467	546	1+
370.81663	112	
371.80168	186	
372.78008	102	
373.72012	214	1+
374.81388	292	1+
375.88486	224	1+
377.78967	108	
378.58060	100	
379.74322	122	
379.85262	166	1+
380.71889	176	
381.83484	214	
382.76258	104	
382.85663	130	
383.80213	158	
384.84957	566	1+
385.82847	146	
385.90710	114	
386.38015	102	
386.78239	154	
388.85200	106	
389.19953	252	1+
389.89261	106	
390.77187	118	
390.83973	412	
391.84210	352	
392.82440	166	
393.08570	180	1+
393.82442	112	
394.86250	336	1+
397.73351	164	
398.72921	264	
398.75986	130	
399.72815	414	1+
399.77977	112	
399.85111	528	1+
400.70480	118	
403.87527	296	1+
405.75193	110	
405.76122	408	1+
405.78964	190	
406.85616	862	1+
407.73905	178	
408.68657	120	
408.73848	116	
409.72596	238	
409.85252	300	
410.07464	136	
410.72738	250	1+
410.83660	554	1+
414.69390	108	
414.76406	104	
415.70092	160	
417.85971	136	
418.71929	112	
418.74633	176	
419.77069	114	
421.72708	140	
421.77589	108	
421.81468	146	
421.83891	152	
422.77657	164	
422.88809	236	1+
423.77517	306	
423.86501	286	1+
424.75277	1134	1+
424.77802	226	
424.82390	108	
425.75609	858	1+
425.77744	170	
425.90054	156	
426.80397	122	
426.86447	272	
427.71099	218	
427.73826	450	
427.86204	142	
428.73629	876	1+
428.77206	120	
428.84950	592	1+
428.87734	124	
429.79654	140	
430.70154	106	
430.86039	520	1+
435.94286	106	
439.83061	112	1+
439.89098	318	1+
443.76380	140	
444.68498	116	
444.74204	432	1+
444.83985	162	
444.87247	780	1+
446.87213	118	
447.71416	300	1+
448.77112	102	
449.87686	362	1+
450.74052	164	1+
450.76620	238	
462.88772	178	
463.88602	120	
465.70342	136	
465.72926	396	1+
467.89076	548	1+
468.73844	122	1+
480.91936	122	
485.90009	308	1+
510.86515	154	
END IONS

###FS:    #m/z: 322.93021 #charge 1+
###MS: 157
###MSMS: 158
BEGIN IONS
TITLE=Cmpd 118, +MS2(322.9302), 28.0-35.0eV, 3.4min #158
RTINSECONDS=205.198
SCANS=157-158
PEPMASS=322.93021	2401038
CHARGE=1+
48.49411	74	
192.89552	60	
195.77666	86	
196.93971	58	
197.88331	74	
204.08915	66	
207.87458	74	
207.94565	74	
207.97475	162	
209.94940	58	
210.90755	76	
213.98427	92	
214.87260	76	
214.89595	82	
216.85148	84	
217.03630	60	
220.87893	70	
220.95027	60	
221.63514	78	
223.03947	72	
223.95948	364	1+
225.81506	58	
225.90732	66	
226.84223	56	
227.83822	68	
230.83860	64	
231.88744	72	
232.04649	68	
233.15992	142	
233.82891	72	
236.82765	70	
236.93730	68	
237.88682	56	
238.94007	268	
239.07733	148	
239.78854	62	
239.90355	208	
240.82148	118	
240.94138	2712	
240.97066	58	
240.98958	98	
241.82298	120	
241.86921	80	
241.94240	1638	
242.78660	90	
242.81997	114	
242.94179	5750	1+
243.07764	64	
243.82465	68	
243.88225	86	
244.03778	76	
244.91023	92	
244.94019	2028	1+
246.97412	164	
247.85227	54	
247.87174	84	
248.82985	58	
248.85839	78	
249.84771	56	
249.91392	60	
249.92720	80	
250.12711	86	
250.85014	74	
250.87924	62	
250.94378	62	
251.06825	72	
251.41665	78	
251.93371	118	
252.03176	66	
252.86718	78	
252.92347	98	
254.08092	68	
254.90961	70	
255.90050	82	
255.95567	68	
257.94748	80	
258.83572	66	
258.85212	184	
258.97608	72	
259.08081	86	
259.39308	58	
259.81845	84	
259.83661	56	
260.82792	572	1+
260.94983	72	
263.85407	60	
263.93369	56	
264.97020	72	
266.79796	76	
266.85273	84	
267.79581	70	
267.84235	66	
268.79528	56	
268.96441	72	
272.19016	94	
272.43953	94	
274.79125	72	
275.80888	136	
277.86553	56	
277.91014	54	
277.96170	66	
278.00682	74	
278.84464	74	
279.07222	64	
279.09194	500	1+
279.84220	68	
279.89577	80	
280.20836	60	
280.81639	72	
280.95246	70	
281.85360	62	
282.97209	160	
283.08868	60	
283.96429	114	
284.29464	450	1+
284.31520	60	
284.88082	94	
285.96568	64	
286.80718	74	
289.78882	72	
289.87940	98	
290.03761	72	
290.77390	64	
290.80339	90	
293.00191	68	
294.04967	66	
294.87976	70	
295.36224	72	
295.85273	60	
296.96888	80	
298.80448	68	
299.78820	58	
300.78176	66	
300.91967	60	
302.76505	76	
303.81530	60	
303.88996	74	
304.76616	78	
305.08804	72	
306.79183	166	1+
306.87976	148	
307.88416	108	
308.28967	70	
310.15539	80	
310.87600	102	
311.88348	74	
312.79948	72	
312.86845	58	
314.32140	72	
316.90849	80	
319.54338	72	
321.57474	72	
321.88690	78	
323.75403	56	
323.89761	96	
324.30035	56	
325.14734	62	
END IONS

###FS:    #m/z: 340.94100 #charge 1+
###MS: 157
###MSMS: 159
BEGIN IONS
TITLE=Cmpd 119, +MS2(340.9410), 28.0-35.0eV, 3.5min #159
RTINSECONDS=205.971
SCANS=157,159
PEPMASS=340.94100	843138
CHARGE=1+
53.80914	72	
113.73370	74	
192.95366	70	
196.88104	76	
197.92772	118	
202.89305	120	
203.88598	78	
205.95103	142	
208.93987	80	
210.90044	80	
212.88641	70	
213.93879	648	
214.08492	78	
214.88034	196	1+
215.35707	112	
216.88391	218	1+
216.90036	116	
217.94603	92	
224.05862	70	
224.40591	110	
224.97561	134	
225.05377	84	
226.84964	74	
226.95082	130	
227.84214	76	
228.84726	220	1+
228.95062	314	1+
229.94333	76	
230.41070	78	
230.90873	74	
231.95076	670	1+
233.89852	122	
233.91259	92	
233.94609	146	
234.80227	118	
234.90454	150	
235.89827	72	
237.89832	72	
237.99471	74	
238.06711	124	
238.88247	70	
239.84912	74	
239.90451	114	
240.83655	134	
240.88105	84	
241.85263	78	
241.89784	70	
241.94161	102	
243.09487	86	
243.85520	68	
243.86871	80	
244.83133	92	
245.90363	108	
247.97025	84	
248.85758	112	
249.95639	320	1+
251.95790	160	
252.88249	104	
254.83489	68	
254.94867	84	
254.96676	478	1+
255.85963	78	
255.98703	86	
256.84849	72	
257.83496	70	
258.84536	294	
259.34000	72	
259.84871	252	
259.86790	68	
260.62484	106	
260.83588	706	1+
260.85279	160	
260.94374	72	
262.86179	74	
262.92398	164	
263.88376	84	
263.90171	72	
267.11132	72	
268.40906	100	
268.83971	390	1+
269.00880	78	
269.79610	76	
272.82548	70	
272.84701	72	
272.93967	222	
273.04156	72	
273.94148	94	
273.98380	92	
274.77323	86	
274.87527	92	
275.86318	74	
275.99172	82	
276.85361	386	
277.86421	286	
277.92879	92	
278.84764	608	1+
278.87935	138	
280.02701	70	
280.84608	406	1+
280.90092	110	
280.93624	76	
281.09430	142	
281.42991	70	
281.93004	162	
282.91734	86	
284.13507	96	
284.76918	74	
284.93662	70	
285.06319	94	
286.21276	68	
287.81056	84	
288.35032	84	
288.84630	82	
289.00961	82	
292.44111	74	
292.82585	78	
294.39745	72	
294.86764	238	1+
295.99722	86	
296.81027	72	
296.85989	134	
297.10844	74	
297.86461	78	
297.89221	108	
298.91459	102	
299.57294	78	
299.87048	148	
300.06207	76	
300.83024	92	
300.88101	82	
300.94250	84	
301.37609	70	
301.85606	72	
302.07742	70	
302.80974	72	
302.85597	104	
303.93946	86	
303.95850	90	
306.81013	126	
307.89432	122	
311.91382	68	
313.82071	68	
313.90107	74	
315.16010	70	
316.43199	74	
317.02845	70	
317.87125	70	
326.12465	76	
326.88800	70	
327.44558	70	
327.90093	90	
328.04582	76	
328.11460	72	
329.74044	84	
330.87399	74	
332.81559	100	
338.86401	88	
339.25111	112	
340.78583	70	
341.85024	150	
342.23119	70	
345.18414	72	
END IONS

###FS:    #m/z: 336.94582 #charge 1+
###MS: 157
###MSMS: 160
BEGIN IONS
TITLE=Cmpd 120, +MS2(336.9458), 28.0-35.0eV, 3.5min #160
RTINSECONDS=206.743
SCANS=157,160
PEPMASS=336.94582	45908
CHARGE=1+
184.85845	68	
185.86970	68	
189.86342	78	
199.07721	78	
200.83271	66	
200.89530	72	
202.48399	98	
204.92519	66	
205.95305	78	
206.97260	64	
207.91551	70	
208.98082	94	
210.88335	144	
211.94418	2338	1+
211.96996	92	
212.87597	686	1+
213.05287	98	
213.93943	1096	1+
215.89030	208	
216.96566	72	
217.88335	68	
222.95122	86	
222.96789	66	
223.96004	176	
225.89654	74	
226.88147	124	
226.97308	156	
228.89783	124	
228.93904	66	
229.95511	2118	1+
230.88953	1024	1+
231.90414	64	
231.94993	1238	1+
232.88865	114	
233.42353	88	
233.88427	108	
233.90020	70	
233.95236	94	
234.03338	76	
234.94006	156	
235.88559	150	
235.94761	66	
235.99284	74	
236.85021	74	
236.87773	248	1+
237.07321	64	
238.85194	182	1+
239.07769	70	
239.28267	66	
239.78818	64	
240.83852	584	1+
241.84287	490	1+
241.91887	70	
243.42602	72	
244.84688	206	1+
245.05144	86	
245.89640	74	
246.89468	68	
247.96636	630	
248.89928	312	1+
249.96250	224	
250.83577	100	
250.85458	122	
250.95349	126	
251.06802	80	
251.84623	82	
251.88195	88	
251.91103	70	
251.96366	78	
252.36914	80	
252.97130	1438	1+
253.90514	102	
253.93613	66	
254.84311	86	
254.96687	508	1+
255.07760	116	
256.86574	112	
256.87810	72	
256.90262	70
[truncated: 1,648,728 more chars]
