# Supplementary material for: High-Throughput Venomics
Source: J Proteome Res. 2023 Apr 3;22(6):1734–46. doi: 10.1021/acs.jproteome.2c00780 (PMC10243144; doi:10.1021/acs.jproteome.2c00780)
Supplement: Supplementary file 9 — pr2c00780_si_009.zip [file pr2c00780_si_009.zip › Manual files/Calloselasma rhodostoma MGF/210702_Calloselasma_halfplate000039_5.1.201.mgf]

###	D:\Data\Julien\210702_Cr_half_TFA\210702_Calloselasma_halfplate000039.d\ProteinAnalysisResults.mgf
###	D:\Data\Julien\210702_Cr_half_TFA\210702_Calloselasma_halfplate000039.d\analysis.baf
###	210702_Calloselasma_halfplate000039.d
###	Instrument: maXis HD
###	Manufacturer: Bruker
###    PeakWidth 0.30, MiniumIntensity 10, S/N 1Apply threshold 0, Threshold 10
###    Retain Residuals no, Create neutrally no,
###    FullScan Parameters: AdductIon (+)+H (-)-H, LowMass 0, HighMass 8000, MaxCharge charge decon 4, MinPeaks 3
###    Perf. isotope decon yes, Max Charge Istopic decon 6, MW agreement 0.00, Abund. cutoff 2.00, Envelope cutoff 75.00
###    MaxRes   Parameters: AdductIon (+)+H (-)-H, LowMass 0, HighMass 8000 
###    Perf. isotope decon yes, Max Charge Istopic decon 6, Abund. cutoff 2.00
###    MSn      Parameters: AdductIon (+)+H (-)-H, LowMass 0, HighMass 8000 
###    Perf. isotope decon yes, Max Charge Istopic decon 4, Abund. cutoff 0.05
###    Global Charge Limit: no 3, Prefer FullScan Result: yes, Export what: 2 (0=non deconv/1=deconv only/2=mixed), NoMSMSSignals: 150, Intensity threshold: 10, NoMSSignals (deconv): 2, NoMSSignals (non-deconv): 2, NormalizeData: no, SingleCharged: yes
###
COM=210702_Calloselasma_halfplate000039.d
USERNAME=Demo User

###FS:    #m/z: 322.93029 #charge 1+
###MS: 2
###MSMS: 3
BEGIN IONS
TITLE=Cmpd 1, +MS2(322.9303), 28.0-35.0eV, 0.0min #3
RTINSECONDS=1.867
SCANS=2-3
PEPMASS=322.93029	1497486
CHARGE=1+
206.94057	2888	
208.94617	8632	1+
211.94456	17716	
213.93973	17318	1+
215.93802	3830	
217.94089	6876	
222.95216	29504	1+
224.95067	6288	
226.12279	2664	
226.94705	114764	1+
227.19835	7298	
228.94284	195846	1+
231.95129	11474	
233.94848	2530	
234.97067	7162	
234.99827	6738	
235.12837	2886	
235.20374	2652	
238.14747	2676	
238.45467	6398	
239.14667	12536	1+
239.19844	3012	
239.23436	4750	
239.98097	3402	
240.23023	4322	
240.96281	17394	1+
241.21279	2482	
242.61957	3250	
242.96176	5402	
243.22841	7040	1+
243.88176	2876	
244.95755	82022	1+
245.18549	3182	
245.22561	3116	
245.63137	6748	
245.94259	6786	
246.24148	2548	
246.95249	62460	1+
246.97394	5554	
247.24007	3960	
248.03288	3656	
249.18242	3052	
249.25531	3758	
249.91000	5276	1+
249.97199	69622	1+
250.94700	44554	1+
250.99816	7394	
251.19906	5702	
252.63715	3084	
252.94729	12032	
252.97164	760894	1+
253.21438	5374	
253.90500	11748	1+
254.94210	189178	1+
254.96687	282826	1+
255.07566	2480	
255.22913	9314	1+
256.26167	6950	
256.91383	8908	1+
256.96422	38500	1+
258.88439	3092	
258.91003	3204	
258.96536	9590	
260.98015	2598	
261.97675	10724	
262.96848	3442	
263.05568	5048	
263.13291	3176	
263.23590	2568	
263.97882	112620	1+
265.25153	2780	
265.97661	12628	1+
267.26651	3616	
267.64502	3000	
267.97367	49586	
268.96042	27864	1+
270.98160	17078	
272.88183	3916	
272.95243	33650	1+
272.97608	6512	
274.08946	2696	
274.27237	17496	1+
277.21324	2812	
279.03904	2542	
279.09259	7602	1+
279.22979	6782	
280.26197	2646	
281.04942	3788	
281.24569	17304	1+
281.98931	2900	
282.17491	3226	
282.27743	18924	
283.17324	10996	1+
283.20599	2500	
283.22474	2464	
283.26139	15300	1+
283.94765	8290	
284.29338	9618	1+
285.20427	2948	
285.22195	4736	
285.94199	161738	1+
285.98387	19322	1+
286.27226	2728	
287.25127	18920	1+
287.66018	2906	
288.06455	2756	
288.15598	10034	1+
288.20379	3662	
288.25165	11846	1+
289.65845	4262	
290.26677	25962	1+
290.89174	3678	
291.10000	4488	
291.19560	4290	
291.21697	3158	
291.97378	12430	1+
292.05932	9698	1+
292.10350	3564	
293.10773	2962	
293.20864	9252	1+
293.24574	2954	
293.97558	23474	1+
293.99765	43294	1+
294.93719	6364	
295.12814	4614	
295.22527	13348	1+
295.26194	2996	
295.96917	7528	
295.99319	18152	1+
296.10363	5402	1+
296.29351	4258	
296.66492	2562	
297.08046	8822	
297.22180	3592	
297.23940	17956	1+
297.90451	4336	
297.99056	2704	
298.08403	5310	
298.27284	4740	
299.06019	3714	
299.19883	2818	
299.25491	3720	
299.66965	7206	
300.17125	3592	
300.28769	9906	1+
301.21483	2500	
302.17378	6138	
302.26760	2728	
302.30355	23486	1+
302.94532	10542	
303.17516	3202	
303.95178	47520	1+
303.99549	9530	1+
304.18670	3978	
304.28279	3420	
304.92371	3636	
305.24657	2828	
305.26726	5248	
306.90496	5152	
307.08205	3176	
307.18795	2774	
307.24635	27094	1+
308.14182	9374	1+
308.21518	3560	
308.87191	5640	1+
309.20372	3216	
309.25875	7750	
309.27558	5142	
309.67349	3582	
310.15717	7186	
310.30857	16240	1+
311.05480	5488	
311.16184	4632	
311.18002	2706	
311.21969	9068	1+
311.25765	3578	
311.27540	8852	1+
311.67111	3434	
311.86953	12644	1+
311.93471	8128	
311.98633	20032	1+
312.17217	9542	1+
312.32423	9792	1+
312.90173	3734	
312.94817	6474	
313.09143	5430	1+
313.21692	4778	
313.23568	3642	
313.26744	10666	1+
313.29034	8672	1+
313.86565	5140	
313.92931	162660	1+
314.89367	2988	
316.28273	15148	1+
316.31899	8528	1+
316.93989	4898	
318.29870	22750	1+
318.93486	94216	1+
320.93444	177208	1+
321.09986	2458	
321.27118	8276	1+
322.19160	12138	1+
322.87796	5478	
322.91071	8698	
322.93013	3351026	1+
323.01718	2742	
323.13212	3962	
323.16641	5154	
323.19404	7544	1+
323.23827	21740	1+
323.28112	11232	1+
323.29197	2682	
323.32967	2524	
324.10110	2502	
324.13820	7140	1+
324.15242	2720	
324.29057	12964	1+
324.32370	3900	
324.87723	5748	
325.18042	2560	
325.19707	2846	
325.21657	2626	
325.25405	48760	1+
325.31350	2606	
326.17120	3882	
326.20197	2920	
326.87220	52832	1+
326.96860	15042	1+
327.00706	6670	
327.20085	10712	1+
327.26970	69656	1+
328.31924	10370	1+
END IONS

###FS:    #m/z: 340.94094 #charge 1+
###MS: 2
###MSMS: 4
BEGIN IONS
TITLE=Cmpd 2, +MS2(340.9409), 28.0-35.0eV, 0.1min #4
RTINSECONDS=2.6395
SCANS=2,4
PEPMASS=340.94094	736112
CHARGE=1+
192.92510	136	
209.18257	164	
209.96566	128	
213.94098	1874	1+
215.88657	838	1+
215.93759	420	1+
216.08612	136	
217.88190	310	1+
217.93587	228	
219.12718	108	
222.95520	290	1+
223.08724	112	
224.20209	114	
224.97749	118	
225.08978	108	
225.94557	222	1+
227.98797	306	1+
228.88699	210	1+
228.93620	162	
229.95268	114	
231.95078	2268	1+
231.98681	108	
233.04422	136	
233.06958	172	1+
233.89937	474	1+
233.94738	508	1+
234.97620	206	1+
234.99272	106	
235.89402	110	
235.93650	288	1+
237.05803	150	
238.14244	206	1+
238.25186	158	
239.03750	126	
239.07418	108	
239.12889	138	
239.18235	146	
240.17962	114	
240.23119	564	1+
240.95631	116	
241.05051	148	
243.96307	118	
244.01513	222	1+
244.03914	262	
244.97054	124	
245.03374	118	
245.15470	224	1+
245.94698	122	
245.97648	356	1+
247.04788	164	
248.10424	116	
248.57232	108	
248.97141	118	
248.98520	616	1+
249.04008	842	1+
249.26062	128	
249.96444	694	1+
251.95906	248	
252.10857	114	
252.23476	146	
252.95482	108	
254.00135	126	
254.08058	132	
254.29473	114	
254.96698	1462	1+
255.07524	542	1+
255.09555	136	
255.17264	118	
256.96545	272	
256.98940	108	
257.01692	282	1+
257.04696	114	
257.91519	256	1+
257.96271	262	1+
258.06795	310	1+
258.88219	116	
258.94708	194	1+
261.09614	228	1+
261.91798	126	
263.03834	114	
263.05528	386	1+
263.24899	250	1+
263.96021	186	1+
263.97981	242	
264.25368	172	1+
264.26940	158	
264.98290	246	
265.01937	508	
266.01591	646	1+
266.95989	120	
266.99801	604	1+
267.13495	164	
267.17227	136	
267.95496	122	
268.21486	126	
268.99508	136	
269.11665	182	
269.18555	160	
269.80104	116	1+
270.07349	116	
272.03434	128	
272.93352	268	1+
272.98033	128	
273.07181	138	
274.08299	116	
275.05412	222	
276.83762	124	
276.97193	122	
277.58929	108	
278.09385	200	1+
278.14312	212	1+
278.93402	218	1+
279.21747	304	1+
279.85742	122	1+
280.00279	218	1+
280.22279	200	1+
281.04594	1062	1+
281.09769	124	
282.04658	752	1+
282.27825	1164	1+
283.02586	420	1+
283.07704	164	
283.25930	440	1+
284.07840	178	
284.29400	332	
284.98127	136	
285.29221	156	
287.01260	330	1+
287.20275	112	
287.22222	188	1+
288.06366	318	
289.91609	114	
289.94173	342	1+
291.00432	170	
291.03082	300	1+
291.14643	196	
292.05985	386	1+
292.81614	124	
293.08615	198	1+
293.17448	110	
293.96357	132	
294.10195	292	1+
294.92679	270	1+
294.98257	194	1+
295.10402	248	1+
295.20641	198	
295.90350	136	
296.33252	658	1+
297.13182	292	1+
297.16513	206	1+
297.97725	306	1+
298.08164	212	
298.26546	190	1+
298.84232	138	
299.05886	828	1+
299.10835	132	
299.19676	362	1+
301.05047	142	
301.51896	152	
302.11170	108	
302.17590	244	
302.99631	114	
303.13216	124	
305.04679	292	1+
306.00369	150	1+
306.31296	184	
306.88232	140	
307.08498	166	
307.12468	164	1+
307.24624	228	
307.27910	242	
307.29746	130	
307.43906	164	
307.79826	318	1+
308.24351	112	
308.29704	610	1+
309.26386	124	
309.88608	222	
310.08633	174	
310.22719	108	
311.08331	142	
311.30272	122	
311.88366	146	
312.17440	118	
312.80454	212	1+
313.03353	140	
313.09465	118	
313.18622	148	
313.24361	132	
314.12775	148	
316.08237	170	1+
317.06629	140	
317.96972	124	
318.30048	164	
319.04671	198	
319.14176	166	1+
319.20778	146	
321.22226	492	
322.03689	156	
322.07345	108	
322.13584	656	1+
323.23839	1540	1+
323.30517	186	
324.09107	132	
324.11499	156	
324.28508	156	
324.32333	362	1+
324.89080	170	
325.08190	272	1+
325.23175	186	
326.17883	244	1+
326.30417	384	1+
326.34093	688	1+
326.88826	132	
327.05562	264	1+
327.21555	146	
327.96081	256	1+
328.01769	134	
329.87585	232	1+
331.98067	160	1+
332.08913	110	
333.06433	144	
335.30266	328	1+
336.33111	120	
337.19376	214	1+
337.25676	436	1+
337.36099	118	
338.05649	306	1+
338.12394	116	
338.31295	158	
339.23220	332	1+
339.34072	152	
340.13570	150	
340.36316	182	
340.39291	832	1+
341.12634	130	
341.21602	116	
341.25384	260	
341.27635	638	1+
342.11140	120	
342.16642	334	1+
342.24541	228	
342.27982	436	1+
342.31460	622	1+
343.20464	180	
344.26677	130	
END IONS

###FS:    #m/z: 363.95703 #charge 1+
###MS: 2
###MSMS: 5
BEGIN IONS
TITLE=Cmpd 3, +MS2(363.9570), 28.0-35.0eV, 0.1min #5
RTINSECONDS=3.4115
SCANS=2,5
PEPMASS=363.95703	418630
CHARGE=1+
120.51725	108	
205.95156	130	
209.94531	1004	1+
210.07506	120	
210.93709	154	1+
211.47722	112	
212.88021	570	
222.95105	1558	1+
222.97338	142	
224.20241	124	
224.94841	1244	1+
226.87655	144	
226.94717	3052	1+
227.93180	306	
228.94281	4236	1+
229.12709	128	1+
230.89109	908	
230.94519	118	
231.92497	134	
232.88332	158	
233.04848	118	
233.06377	146	
234.08708	140	
235.09065	108	
237.16133	138	
238.06140	158	
238.09810	140	
240.06176	220	
240.10256	134	
240.96372	756	1+
242.05901	332	1+
242.95959	216	
243.20117	126	
244.03669	462	1+
244.95770	1768	1+
245.90206	224	1+
245.94200	378	
246.95349	2236	1+
248.03633	472	1+
248.06599	144	
248.66647	126	
248.85435	170	
248.89890	302	1+
250.10321	118	
251.04381	156	
251.14551	224	1+
252.99594	206	1+
254.96369	126	
258.97197	326	1+
259.00844	148	
260.96832	686	1+
261.08075	142	
261.09806	208	1+
261.26152	140	
262.95166	276	1+
263.00921	168	
263.05977	310	1+
264.04291	132	
264.98105	226	1+
265.09352	188	
266.11085	118	
266.86322	142	
266.96819	512	1+
267.06596	208	
268.02817	136	
268.08686	244	1+
270.90057	118	
270.94917	130	
271.00444	114	
271.85420	292	1+
272.06648	108	
274.01775	130	
274.99538	194	1+
275.05480	136	
276.02345	134	
276.84639	216	1+
277.06404	242	1+
278.00829	138	
278.82917	206	1+
279.10058	122	
280.04486	110	
280.07812	282	1+
281.12842	150	
281.94545	126	
282.27320	112	
282.92110	150	
283.06699	136	
283.09510	164	
283.19072	126	
284.05037	348	1+
284.92777	184	1+
285.03125	146	
285.26037	204	1+
287.02516	140	
287.17206	142	
287.88084	204	1+
288.06439	942	1+
288.27607	128	
290.91665	220	1+
291.11853	160	
291.14298	280	1+
292.05543	174	
292.06827	288	1+
293.02644	140	
293.19003	122	
294.88123	110	
294.92640	330	1+
298.08214	116	
298.94904	158	
299.07268	140	
301.09858	282	1+
301.14058	186	
301.18785	118	
301.29358	192	1+
302.15686	178	
302.24502	126	
302.94562	196	
303.02191	248	1+
303.12992	214	
303.19737	110	
303.22547	276	1+
303.85720	144	
303.94693	114	
304.10942	172	1+
305.15763	128	
306.04851	190	1+
307.02790	240	
307.08189	216	
307.17452	154	
307.19161	118	
307.28091	234	
307.78222	176	
308.12064	128	
308.28916	132	
309.03479	112	
310.13014	116	
310.30525	342	1+
310.87816	216	1+
311.35111	240	
312.09285	118	
312.15505	232	1+
312.35520	112	
313.03031	110	
314.93414	132	
315.11049	132	
315.97151	240	1+
316.03264	344	1+
316.12006	108	
317.06452	144	
317.85451	130	
318.13532	268	1+
318.30753	240	1+
318.59960	130	
319.08695	204	
320.02956	138	
320.95943	122	
321.09456	132	
322.21558	222	1+
322.30493	140	
322.92690	226	1+
323.08072	130	
323.24003	576	1+
323.90369	114	
324.01827	226	
324.24391	348	1+
324.28823	174	1+
324.32344	214	
324.35476	138	
325.17469	120	
326.05989	112	
326.12355	132	
326.96481	198	1+
327.80240	202	
327.88342	252	1+
328.28687	208	1+
328.31669	210	1+
329.12529	114	
329.86984	138	
329.97002	134	
330.31389	234	
332.09106	774	1+
332.77760	202	1+
333.12053	118	
334.05672	114	
334.15325	124	
336.94464	164	
337.09528	108	
340.05668	112	
340.10030	146	
341.06024	228	1+
341.36310	122	
341.89505	220	1+
341.94387	116	
342.08647	308	1+
342.17924	134	
342.27935	360	1+
344.17974	168	1+
347.16994	126	
349.25842	110	
349.32261	364	
351.33738	130	
353.79901	130	
353.88507	120	
354.15989	226	1+
355.03807	132	
355.20828	132	
357.05235	156	
357.11330	118	
357.97103	108	
360.11394	134	
360.17306	228	1+
361.09379	322	1+
361.11695	284	1+
361.36161	122	
362.09960	258	1+
362.17584	200	1+
362.26406	156	
363.16584	148	1+
363.21840	148	
363.36881	128	
364.03908	212	1+
365.15228	248	1+
365.24267	316	1+
365.28648	174	
365.31537	218	
366.32877	418	1+
367.18408	154	
367.33130	300	1+
367.37011	132	
368.42471	2054	1+
369.23408	130	
369.34625	148	
END IONS

###FS:    #m/z: 322.93041 #charge 1+
###MS: 6
###MSMS: 7
BEGIN IONS
TITLE=Cmpd 4, +MS2(322.9304), 28.0-35.0eV, 0.1min #7
RTINSECONDS=7.089
SCANS=6-7
PEPMASS=322.93041	1299544
CHARGE=1+
183.53518	98	
191.95918	238	
192.97703	146	
197.06049	116	
201.14791	102	
202.99706	122	
205.95057	264	1+
212.89655	112	
213.78960	124	
214.02385	192	1+
215.89914	124	
217.00179	100	
218.86816	118	
219.17148	122	
222.95332	614	1+
223.11069	98	
224.01477	128	
226.11626	96	
226.20589	100	
227.10125	160	
227.93161	126	
231.96630	206	
233.04582	216	
233.06707	456	1+
233.89777	174	
235.21710	116	
236.07503	110	
238.00539	176	1+
238.04638	194	1+
238.21375	112	
239.08043	176	
239.13751	166	1+
239.87704	102	
240.03644	192	1+
240.08083	120	
240.94309	96	
240.96289	262	
241.94201	808	1+
242.89016	120	
243.23298	104	
243.88316	290	
244.00124	226	1+
244.01695	100	
244.03657	314	1+
244.88209	168	
244.97245	176	
245.94512	216	1+
245.96803	122	
246.97594	274	
247.04697	342	1+
247.97608	212	
248.03474	584	1+
248.15348	108	
248.67682	128	
250.96453	132	
250.98145	144	
252.96878	98	
253.11898	98	
253.16056	178	
254.85749	118	
255.05143	266	1+
255.09814	96	
255.16268	160	
256.94907	96	
258.10001	234	1+
259.07480	158	
260.01212	108	
260.17501	320	1+
260.19871	136	
261.05995	122	
261.47799	134	
261.89601	458	1+
262.17453	250	1+
263.05615	214	
263.98004	200	
265.01850	204	
265.05964	192	
266.06257	98	
266.86882	128	
267.00416	106	
268.79283	140	
268.95842	100	
269.00410	528	
269.22791	134	
271.17265	110	
275.00502	176	
275.06011	158	
275.40482	118	
275.95928	114	
276.19254	132	
277.09469	222	1+
278.07446	122	
278.12474	126	
278.99807	202	
279.09130	858	1+
279.22736	248	
280.14345	1006	1+
280.26601	160	
281.02209	114	
281.05629	208	
281.09490	112	
281.19491	146	
281.95800	124	
282.05366	162	
282.27879	178	
283.02392	100	
283.06953	250	1+
283.13669	154	
283.26246	364	1+
284.02574	320	1+
284.09128	172	
284.23660	118	
284.29317	2116	1+
284.87547	120	
287.10177	130	
288.06262	486	1+
289.12551	158	
289.20816	108	
290.01445	128	
291.07163	134	
291.08645	120	
292.05884	274	
292.82141	98	
293.06687	184	
294.07540	94	
294.15751	124	
295.02477	124	
295.14197	196	1+
295.20753	128	
295.83331	146	1+
297.07182	136	
298.11770	162	
299.06340	208	
299.91657	172	
300.06145	198	
300.27501	98	
301.06049	158	
301.10757	144	
301.87709	214	1+
302.03048	166	1+
303.18685	310	1+
303.20777	98	
304.19018	258	1+
304.22425	276	1+
304.26128	120	
305.04875	154	
306.08712	292	1+
306.12670	174	
306.28073	118	
306.88043	122	
307.02038	154	
307.30552	222	
307.89512	100	
308.07035	218	1+
308.11410	114	
308.14483	226	1+
308.29603	606	1+
309.22110	188	
309.24017	150	
309.86316	144	
310.01000	116	
310.04158	174	
310.12525	104	
310.30714	360	
311.02463	168	
311.87624	94	
312.02780	134	
312.15156	150	
313.02865	472	
313.05397	94	
313.08771	160	1+
318.98417	116	
319.25677	188	1+
320.13881	96	
320.18599	102	
321.05882	140	1+
321.09949	112	
321.12151	142	
322.11364	126	
322.14662	114	
322.31107	362	1+
323.23868	6918	1+
323.27743	128	
324.13575	900	1+
324.20505	1272	1+
324.89337	300	1+
325.17304	114	
325.26530	122	
325.92069	112	
326.09905	104	
326.17680	118	
326.20424	116	
326.31928	140	
327.06940	136	
327.24674	170	
327.88185	116	
END IONS

###FS:    #m/z: 363.95717 #charge 1+
###MS: 6
###MSMS: 8
BEGIN IONS
TITLE=Cmpd 5, +MS2(363.9572), 28.0-35.0eV, 0.2min #8
RTINSECONDS=7.861
SCANS=6,8
PEPMASS=363.95717	380848
CHARGE=1+
191.85814	114	
191.95367	138	
192.88931	134	
199.98622	104	
208.93976	624	1+
209.94303	530	1+
212.87908	382	
222.95252	1020	1+
224.94937	850	1+
224.97403	186	1+
226.89357	110	
226.94875	2638	1+
226.97478	140	
227.08526	134	
227.93344	212	
228.51376	126	
228.94267	3416	1+
230.89004	680	1+
234.88147	118	
236.03260	174	
238.21661	124	
240.96179	666	1+
242.95875	314	
243.04382	106	
243.96031	158	
244.04120	146	
244.07562	148	
244.95721	1794	1+
245.94085	514	
246.95298	1416	1+
248.03771	198	
248.90212	274	
249.03937	120	
249.14431	104	
249.96810	172	
250.94496	120	
250.97156	172	
251.95068	108	
252.03953	168	
252.87089	120	1+
252.89742	138	
254.06360	140	
256.17501	150	
258.89442	122	
258.97496	202	
259.07115	106	
259.99585	154	
260.91627	108	
260.97168	254	
261.85252	122	
261.97263	168	
262.05474	382	1+
262.20659	178	1+
263.03492	138	
263.10862	158	
263.92195	106	
265.06289	124	
265.07719	124	
266.24231	126	
266.95698	126	
267.97307	450	1+
269.97094	282	
270.08070	160	
270.96422	158	
272.93471	106	
276.21029	162	
277.09118	130	
277.92425	128	
278.65236	136	
279.89010	116	
280.06115	136	
280.26305	176	
280.92097	122	
280.94948	114	
281.09272	110	
282.04884	130	
282.11954	286	1+
283.07193	404	1+
284.06323	200	1+
284.84956	112	
285.72100	106	
285.84912	178	
285.94316	144	
286.13838	110	
286.25970	184	1+
286.27543	108	
287.95668	154	
287.97869	126	
288.06445	210	
288.97796	112	
288.99926	126	
289.07055	166	
291.06468	282	1+
292.06313	256	1+
293.13007	122	
294.14860	246	1+
294.96868	188	1+
295.94812	130	
296.96731	204	1+
298.08077	162	
298.88093	124	
298.91374	166	
299.86523	124	
300.93137	124	
300.99084	108	
301.17179	150	1+
301.28631	192	
301.86258	176	
301.99397	148	
302.22430	266	
302.94750	162	1+
303.26906	278	1+
303.85513	204	
305.78375	156	
305.88213	162	1+
305.96642	120	1+
306.79036	228	
307.81599	122	
308.26977	184	1+
308.29393	252	1+
309.15626	162	
310.30880	218	
311.03083	178	
311.14898	158	
311.27376	120	
312.14607	130	
313.02669	170	
315.07767	150	
317.07823	194	1+
319.21489	258	1+
320.08706	130	
321.11980	124	
322.03125	462	1+
322.06598	152	1+
322.15196	112	
323.03458	386	1+
323.13302	122	
323.16533	206	1+
323.27339	162	1+
323.30302	154	
323.31981	210	1+
324.02158	278	
324.14699	104	
324.24050	284	
324.36360	130	
324.89305	164	
325.88979	106	
326.87128	126	
326.96557	222	1+
327.13135	146	
328.81555	140	
329.06343	130	
329.87512	182	1+
332.91062	120	
332.92210	108	
334.84733	132	
335.07358	122	
335.82323	160	
335.93355	124	
336.33152	118	
336.94665	278	
337.80707	106	
337.94514	114	
338.87457	136	
340.13832	112	
340.82122	234	1+
342.28268	224	
343.07202	118	
344.01253	136	
344.06791	240	1+
344.18503	118	
344.25427	140	1+
344.27673	154	
344.92325	124	
344.97425	324	1+
346.14835	226	1+
346.23389	162	1+
349.26039	128	
349.32169	186	
350.18424	250	
350.33989	258	
351.18709	172	
351.34154	148	
355.05454	178	
355.99113	180	1+
356.05493	328	1+
359.17767	256	1+
359.20950	166	1+
359.96253	138	
360.35517	138	
361.20059	148	1+
361.25642	104	
362.13343	244	1+
362.15735	240	1+
362.92014	208	1+
363.34184	120	
364.24186	110	
364.26733	162	
365.24137	228	1+
365.28588	182	
365.31581	260	
366.03658	124	
366.29424	140	
366.31750	164	
367.18427	148	
367.33577	446	1+
367.38625	182	1+
368.42479	1318	1+
369.22831	160	
END IONS

###FS:    #m/z: 336.94646 #charge 1+
###MS: 6
###MSMS: 9
BEGIN IONS
TITLE=Cmpd 6, +MS2(336.9465), 28.0-35.0eV, 0.2min #9
RTINSECONDS=8.641
SCANS=6,9
PEPMASS=336.94646	164798
CHARGE=1+
186.03583	102	
196.88404	158	
205.99529	100	
208.98234	124	
211.94478	9152	1+
212.88164	334	1+
213.94025	3452	1+
215.88660	716	1+
215.93709	706	1+
217.88581	186	
217.93890	144	
218.02151	98	
223.97367	144	
227.02205	102	
229.95532	7962	1+
229.98364	106	
230.15009	106	1+
230.88920	300	
231.05083	162	
231.89139	176	
231.94992	4528	1+
232.11110	246	1+
232.86164	182	1+
233.05876	138	
233.89654	452	
233.91533	94	
234.00634	170	1+
235.89600	172	
236.38210	106	
237.06507	126	
238.04576	94	
239.90104	248	1+
239.95948	326	1+
240.96317	276	1+
241.05080	160	
241.11628	100	
241.95028	186	
243.04827	158	
243.26902	104	
243.89368	122	
244.03737	200	
244.16065	108	
245.05743	228	1+
246.97717	136	
247.96716	2332	1+
248.03517	790	1+
248.09546	100	
248.90118	178	
248.98721	94	
249.96007	1596	1+
249.99052	400	1+
250.10114	100	
250.94974	208	
252.00330	298	1+
252.97116	4758	1+
253.03912	98	
253.08905	124	
253.90120	190	1+
254.09599	148	
254.94326	138	
254.96617	1652	1+
255.07444	794	1+
255.11429	136	
256.96760	242	
256.99705	272	1+
257.25345	106	
257.97637	114	
258.97485	96	
259.91460	96	
261.25062	126	
261.92867	96	
262.88659	114	
263.05659	318	
263.25428	98	
264.06350	160	
264.75422	94	
264.83030	102	
265.01780	518	1+
266.99931	190	
267.83820	132	
267.99952	142	
269.00401	186	
269.04112	200	1+
270.98131	450	
271.40515	96	
272.94657	114	
272.97759	656	1+
273.07525	100	
274.23339	140	
275.05344	244	1+
275.07229	128	
275.24378	98	
276.01208	122	
276.19606	140	
276.22903	148	
276.87215	100	
277.07358	124	
277.86157	114	
277.96177	120	
278.95922	124	
279.93047	130	
280.26555	156	
281.05169	430	1+
281.17928	94	
282.27842	274	
282.97630	122	
283.02416	372	1+
284.63242	98	
285.59004	92	
286.91487	120	
287.02046	204	1+
287.07156	140	
288.06186	418	1+
288.08670	162	
288.92183	224	1+
289.01093	326	1+
289.09601	202	1+
289.14746	284	1+
290.97860	104	
291.98609	106	
292.03928	102	
292.05894	194	
292.85966	102	
292.90300	104	
292.91426	130	
293.06378	138	
293.10711	284	
293.22354	186	
293.99439	148	
294.29301	96	
295.06454	144	
295.93057	148	
295.97550	144	
295.99772	404	1+
296.28286	130	
296.97247	440	1+
297.57784	154	
297.90956	104	
298.05627	320	1+
298.08682	136	
298.21812	130	
299.06013	270	1+
300.92931	118	
301.01791	148	
302.24663	114	
302.93758	220	1+
303.04397	140	
304.12146	100	
304.90012	116	
305.27402	356	1+
306.27715	256	1+
306.79669	234	1+
306.88487	112	
307.86377	230	1+
308.29912	314	1+
311.05021	226	1+
311.12311	98	
312.02890	98	
312.12677	124	
313.05531	218	1+
315.09695	92	
315.15925	120	
317.08702	252	1+
317.80787	120	
318.03258	232	1+
318.09365	288	1+
318.59313	110	
319.07949	170	
319.14995	166	
319.30232	94	
321.16335	112	
322.13244	316	1+
322.31115	136	
323.01691	150	1+
323.04341	124	
323.23784	554	
323.26224	94	
323.36321	96	
323.78543	98	
324.89252	182	
325.03376	166	1+
326.96735	126	
327.18171	120	
327.80419	196	1+
328.18720	128	
328.29289	100	
328.31509	96	
328.88589	148	
330.06842	132	
331.10019	118	
332.19571	96	
333.07346	600	1+
333.09369	152	
333.14589	98	
333.17195	212	
334.17125	248	1+
335.11794	106	
335.20164	128	
335.22133	92	
335.24264	118	
336.82060	92	
337.25654	256	1+
338.09625	144	
339.09399	150	
339.13471	164	
339.17562	108	
340.26399	130	
340.39362	304	1+
340.83149	92	
341.24999	230	
END IONS

###FS:    #m/z: 322.93043 #charge 1+
###MS: 10
###MSMS: 11
BEGIN IONS
TITLE=Cmpd 7, +MS2(322.9304), 28.0-35.0eV, 0.2min #11
RTINSECONDS=12.3415
SCANS=10-11
PEPMASS=322.93043	1284880
CHARGE=1+
185.94704	98	
191.06203	102	
191.10423	92	
191.95736	136	
191.99800	94	
195.10577	104	
196.91748	88	
201.04001	98	
205.95117	220	
206.92269	142	
215.88736	422	1+
217.10147	86	
220.13134	94	
221.06155	90	
221.94969	98	
222.95254	458	
222.97695	100	
223.96616	162	
224.97604	216	
225.92437	102	
225.98705	106	
227.93091	122	
228.09094	100	
228.99404	104	
230.86362	172	
231.02795	104	
233.06839	170	
233.16273	222	
233.89941	98	
235.79146	86	
236.12763	102	
236.98289	90	
237.06581	132	
238.91612	112	
238.95683	132	
239.04174	92	
239.07837	372	1+
239.91014	86	
240.10517	92	
240.14047	94	
240.94030	620	
240.96486	320	1+
241.94023	1234	1+
242.15486	204	1+
242.94198	870	1+
243.03946	224	1+
243.17178	86	
243.88298	342	
243.96326	320	1+
244.94097	422	1+
245.08690	88	
247.24010	90	
248.03266	458	1+
248.12053	126	
248.98464	318	1+
249.03720	316	1+
249.16131	100	
249.96660	156	
250.89802	96	
252.17700	108	
253.80523	98	
253.83359	148	
254.16389	94	
254.86702	142	
254.98220	86	
255.95972	104	
256.91344	142	
257.04907	96	
257.07367	248	1+
257.22245	92	
258.89835	176	
260.16907	90	
261.15951	136	
261.57523	88	
261.89292	128	
261.98742	124	
262.88375	102	
262.97302	242	1+
263.05658	340	
264.11339	94	
265.03334	198	1+
265.05475	330	1+
266.01842	114	
266.24543	192	
266.46345	92	
266.99918	300	1+
267.14687	90	
267.17348	118	
268.07938	88	
268.96067	176	
269.00340	132	
269.37165	92	
270.47728	106	
271.17344	100	
272.84424	150	
272.93838	86	
273.06425	100	
273.08036	198	1+
277.01981	96	
277.18481	116	
279.09084	682	1+
279.23983	98	
280.05854	106	
280.14108	196	
280.26134	120	
281.01025	94	
281.04950	312	
281.78538	96	
281.85012	94	
282.08871	142	
282.17062	104	
283.02851	94	
283.06976	180	
283.09592	100	
283.22000	210	1+
283.26093	376	
283.95321	126	
284.20160	90	
284.29363	1344	1+
284.80590	112	
285.04261	86	
286.04165	90	
286.12562	160	1+
286.17973	152	
287.03361	124	
287.19558	112	
288.06802	170	
290.40366	86	
293.03228	106	
293.15155	102	
293.98867	162	
295.97749	88	
296.80645	96	
299.05987	186	
299.78427	110	
300.06159	220	
301.04743	88	
301.93264	94	
301.98388	132	
302.24958	146	
304.19310	140	
304.26283	132	
305.83044	144	1+
306.07790	240	1+
306.87855	168	1+
307.30911	204	
308.10138	88	
308.29425	696	1+
309.25808	254	
310.30998	378	
310.59236	88	
312.02951	156	
312.87147	96	
313.03019	216	
313.15122	86	
313.87871	180	
314.13266	98	
315.30830	106	
315.76859	92	
318.03777	90	
320.03396	98	
320.13936	176	1+
320.18714	106	
320.21513	240	1+
320.74539	92	
321.07120	138	
321.09276	128	
321.11473	112	
323.23819	3998	1+
323.29775	86	
324.01844	108	
324.13693	374	1+
324.20661	842	1+
325.32219	204	
326.20110	170	
326.24655	562	1+
326.32107	116	
326.38015	102	
326.90354	90	
327.20215	86	
327.24918	356	1+
327.26822	172	
328.08975	200	1+
328.18835	98	
END IONS

###FS:    #m/z: 363.95720 #charge 1+
###MS: 10
###MSMS: 12
BEGIN IONS
TITLE=Cmpd 8, +MS2(363.9572), 28.0-35.0eV, 0.2min #12
RTINSECONDS=13.122
SCANS=10,12
PEPMASS=363.95720	404934
CHARGE=1+
188.86502	116	
189.86470	162	
191.85833	172	
194.97618	146	
202.85240	186	
207.87292	138	
209.94247	370	
210.93661	188	
210.95989	238	1+
212.87884	516	1+
214.89242	102	
215.04382	100	
221.86018	92	
222.95134	1148	1+
222.97024	148	1+
223.38459	120	
223.89340	90	
224.03973	270	1+
224.95034	434	
226.05299	210	1+
226.86741	120	
226.94705	4574	1+
226.97408	228	
228.12420	96	
228.89638	294	
228.94273	3790	
230.89025	1336	1+
232.88372	330	1+
234.14596	110	
235.97231	96	
239.06991	106	
240.93629	352	1+
240.96380	674	1+
241.21869	92	
242.18633	130	
242.82208	140	
242.94392	210	
242.96036	644	1+
243.88404	218	
244.03461	264	1+
244.13468	138	
244.95712	1808	1+
245.01791	118	
245.06531	280	1+
245.94071	258	
246.06787	200	1+
246.90251	148	
246.95247	1870	1+
247.09550	114	
247.96687	122	
248.03429	110	
248.09440	192	1+
248.89868	260	1+
248.98011	102	
249.02387	192	1+
249.04017	100	
250.06934	96	
250.89337	94	
250.95066	116	
250.97065	128	
252.07762	268	1+
257.11724	144	
258.84857	102	
260.92991	94	
260.97088	680	1+
261.12958	94	
263.02921	220	1+
263.97629	106	
264.98028	92	
265.59024	112	
266.24626	236	1+
266.97549	100	
267.00932	148	
267.13445	120	
267.97264	372	
268.96199	636	1+
269.00712	122	
270.10382	132	
270.84555	192	1+
270.95232	102	
273.06638	102	
273.84189	94	
275.92188	142	
276.92923	136	
276.97713	176	1+
279.00444	104	
280.79082	102	
280.99832	92	
281.26731	160	
281.86321	134	
281.98983	136	
283.04077	92	
283.78788	94	
283.98676	350	
284.05477	158	
284.14063	224	1+
284.29019	90	
285.02829	128	
285.84485	138	
285.86548	90	
285.88527	184	1+
285.94277	290	1+
286.90933	100	
288.06687	558	1+
288.96631	92	
289.14980	92	
290.95030	94	
291.06451	154	
292.18491	216	1+
293.06604	124	
293.43729	238	
293.85797	328	1+
293.90232	94	
294.86308	254	1+
296.12947	100	
297.98827	276	1+
301.15541	272	1+
301.81415	122	
301.86205	196	
301.92211	94	
301.99583	104	
302.01975	124	
302.22305	144	
302.80807	398	1+
302.86024	148	
302.99941	96	
303.26886	92	
303.85762	326	
303.99941	92	
305.06462	94	
305.18911	108	
306.07326	140	
306.27682	122	
306.88049	124	
307.09137	130	
307.87113	216	1+
308.18274	90	
308.29439	542	1+
310.39142	98	
310.87965	130	
311.02863	92	
312.87151	128	
313.95036	122	
313.97215	190	1+
314.08009	92	
315.80669	118	
316.14739	222	1+
316.77740	96	
316.80731	118	
316.97687	98	
317.08145	104	
321.11706	190	1+
321.15308	210	1+
321.86764	120	
322.99713	104	
323.01535	590	1+
323.24100	128	
323.29909	114	
324.01844	504	1+
324.24102	372	1+
324.32236	146	
324.88947	140	
326.09164	92	
326.88810	266	1+
327.27262	90	
327.81910	98	
328.78353	100	
329.04072	96	
329.86993	96	
330.31392	90	
331.26502	140	
332.08934	222	
332.47046	96	
333.09237	164	
336.94445	184	
337.94495	106	
339.11319	98	
339.82644	138	
340.90171	102	
340.98014	172	1+
341.12710	148	1+
341.35563	110	
342.00946	182	1+
342.28115	386	1+
342.90363	126	
344.30145	144	
344.48426	124	
347.22959	132	
348.06889	110	
349.32062	194	1+
350.89618	154	
352.88969	204	
353.78056	92	
355.18122	284	1+
356.05324	612	1+
357.85259	102	
359.24003	164	1+
360.74314	120	
362.97156	130	
364.15068	176	1+
365.15170	194	1+
365.38769	140	
366.28347	92	
367.33001	252	
368.32641	144	
368.42342	556	1+
368.88177	94	
369.11421	134	1+
369.19512	122	
END IONS

###FS:    #m/z: 336.94642 #charge 1+
###MS: 10
###MSMS: 13
BEGIN IONS
TITLE=Cmpd 9, +MS2(336.9464), 28.0-35.0eV, 0.3min #13
RTINSECONDS=13.894
SCANS=10,13
PEPMASS=336.94642	142912
CHARGE=1+
111.89237	94	
199.97579	88	
205.01528	120	
208.98185	118	
209.94248	158	
210.89189	124	
211.94458	7064	1+
212.87728	200	
213.88548	106	
213.94005	2892	1+
214.89970	132	
215.88770	660	1+
215.93466	328	
217.85833	116	
217.88079	132	
218.46230	90	
219.01288	92	
221.91128	96	
223.91902	86	
223.95802	160	
223.97438	480	1+
224.63074	94	
224.94632	214	1+
228.98728	90	
229.95538	7280	1+
230.53964	104	
230.88848	398	1+
231.95077	3402	1+
233.04461	172	
233.89812	322	1+
233.95018	400	1+
234.05721	138	
234.14232	100	
235.89488	170	
235.94977	140	
238.21492	88	
240.95974	140	
241.04224	98	
241.98197	150	1+
242.02609	90	
244.97268	100	
246.06114	90	
246.39906	88	
246.97829	150	
247.92767	198	1+
247.96616	2324	1+
248.03285	748	1+
248.89865	146	
248.99177	306	1+
249.96220	1350	1+
249.99686	228	1+
250.94986	164	
251.07911	150	1+
251.90939	108	
251.94774	120	
251.97517	184	
252.10630	90	
252.97183	4564	1+
253.90453	138	
254.87594	196	1+
254.96635	1856	1+
255.07471	764	1+
256.05600	94	
256.91101	186	
257.50795	90	
257.98715	210	1+
258.82915	112	
258.94452	96	
259.87887	192	1+
260.06720	98	
260.15722	88	
263.05595	220	
263.83411	110	
264.01322	462	1+
265.56823	96	
265.84651	100	
266.87130	116	
267.21570	88	
269.13846	94	
269.83641	98	
270.97844	652	1+
272.07297	214	1+
272.27542	94	
272.82511	96	
272.84872	124	
273.81249	138	
273.98462	116	
274.04831	244	1+
274.21716	140	
274.98030	172	
275.52284	106	
276.92503	134	
277.07109	194	
277.23348	98	
278.07151	90	
279.02548	92	
279.09196	126	
279.23210	122	
279.95344	94	
280.09632	96	
280.12925	142	
281.00199	88	
281.04907	582	1+
281.87469	94	
282.15472	154	
282.26540	94	
283.63682	104	
284.94316	106	
286.84998	248	1+
287.08629	132	
287.83702	88	
288.02144	90	
288.06458	164	
289.06688	156	
290.10669	98	
290.19243	100	
292.05935	558	1+
292.99382	264	1+
293.05002	112	
293.06503	310	1+
293.29559	140	
293.99908	178	1+
294.08785	94	
294.11514	146	
294.27219	118	
295.97087	380	1+
295.99153	114	
296.25853	88	
296.57806	204	1+
297.14755	104	
297.17203	232	1+
297.90541	88	
297.94432	122	
298.07900	200	1+
299.03782	122	
299.05574	260	1+
300.04446	366	1+
300.16033	98	
300.47314	96	
301.05050	282	1+
301.51885	174	
301.86858	90	
302.77181	90	
302.94538	214	1+
303.19078	94	
304.81155	86	
304.85665	134	
305.06871	192	1+
306.79661	170	
309.10328	102	
309.31248	146	
309.80092	102	
310.16338	174	1+
311.02639	162	
312.03186	140	
313.03035	134	
313.45341	94	
314.86699	200	1+
315.25099	100	
315.54847	90	
315.92135	104	
316.06856	94	
316.15729	110	
318.20884	96	
318.81563	90	
319.07489	86	
320.07699	162	1+
320.43781	90	
320.62035	90	
320.81699	94	
321.11795	136	
321.22005	158	
321.31751	94	
321.53134	100	
323.02213	128	
323.23352	154	
323.89061	214	1+
323.98732	102	
324.82245	100	
325.09105	184	1+
325.21627	104	
327.00796	92	
328.89201	100	
330.90821	90	
331.15559	88	
333.07483	484	1+
334.16112	94	
334.31166	88	
334.91800	104	
335.34304	88	
336.06356	134	
336.08247	112	
336.15574	90	
337.10029	274	1+
337.17445	126	
337.25421	286	1+
338.34630	88	
339.40511	90	
340.08632	94	
340.39400	232	
340.91354	88	
342.11132	136	1+
END IONS

###FS:    #m/z: 340.94131 #charge 1+
###MS: 14
###MSMS: 15
BEGIN IONS
TITLE=Cmpd 10, +MS2(340.9413), 28.0-35.0eV, 0.3min #15
RTINSECONDS=17.6315
SCANS=14-15
PEPMASS=340.94131	876318
CHARGE=1+
148.59911	192	
180.86725	104	
186.50492	94	
186.98821	126	
187.87191	94	
189.86808	120	
190.92701	112	
197.10026	192	1+
198.91083	96	
205.95034	130	
207.01174	100	
210.20405	100	
210.93976	240	1+
213.93945	2656	1+
213.98436	102	
214.09579	96	
214.90166	106	
215.88667	572	1+
215.93799	652	
217.86816	228	1+
217.88716	254	1+
217.93694	140	
219.03070	130	
221.89316	128	
223.04974	106	
223.95489	102	
224.97880	226	
225.19884	114	
226.89753	116	
226.94368	104	
228.95005	236	1+
230.84725	94	
230.89262	128	
231.89004	358	1+
231.94986	2344	1+
233.89665	552	1+
233.94708	594	
234.83552	178	1+
235.03802	148	1+
235.87220	116	
235.89359	358	1+
235.94736	270	
238.07084	98	
239.11681	130	
239.90344	150	
240.22024	96	
240.23197	154	
240.90266	170	
241.01425	284	1+
241.09753	92	
242.88265	96	
244.83734	114	
244.94521	148	
244.99401	108	
246.92111	126	
246.98010	172	
247.94156	134	
247.98546	106	
248.98823	94	
249.96304	304	
250.98276	134	
253.09955	100	
254.94032	152	
254.96673	1056	1+
255.07374	222	1+
255.14100	316	1+
256.00107	92	
256.10899	102	
256.91959	276	
256.96253	132	
258.01756	134	
258.19014	130	
258.88371	114	
258.96424	188	
259.03768	92	
259.89189	96	
259.91504	134	
259.96895	148	
261.13051	140	
261.22128	100	
261.79826	236	1+
261.89010	138	
262.96650	112	
263.44555	126	
263.58911	92	
265.01621	382	1+
266.99934	238	1+
267.13717	232	
269.00125	256	
269.19247	98	
269.88704	160	1+
270.81911	184	1+
271.41094	112	
271.84665	138	
272.03219	112	
272.93466	158	
274.00665	92	
276.85610	102	
277.07005	126	
277.83788	238	1+
277.96413	118	
278.99801	94	
279.17640	116	
279.96355	212	
280.25912	136	
280.99609	106	
281.01437	102	
281.04719	714	1+
281.89409	128	
282.27958	130	
283.02688	150	
283.41562	94	
283.97911	104	
284.02765	92	
284.29562	146	
285.05451	192	1+
285.89940	94	
289.23840	200	
291.86885	146	
292.82157	92	
292.85491	416	1+
292.98969	146	
293.85634	312	1+
294.27730	180	
295.20866	216	
296.02112	178	
296.32830	142	
296.97649	166	
297.81323	160	1+
297.97997	150	
298.00020	176	1+
298.97108	130	
299.05856	162	
301.81038	118	
302.17359	284	
302.57944	94	
302.94160	142	
303.25484	100	
303.93117	92	
305.15022	172	
305.88421	92	
306.39985	104	
307.30979	114	
308.29081	192	
308.88375	148	
309.87493	372	1+
310.06341	104	
310.87796	306	1+
311.03503	106	
311.85922	194	1+
312.02939	104	
313.03250	318	
318.03676	100	
319.16413	96	
321.03525	132	
321.22171	194	
322.05024	118	
322.13520	284	
323.01554	310	1+
323.16258	180	1+
323.24078	758	1+
324.28619	284	1+
324.32561	128	
324.89873	144	
325.28871	226	1+
325.88795	164	
326.26735	118	
326.34057	174	
326.89179	104	
327.30043	248	1+
328.88649	220	
331.75488	106	
335.34514	98	
336.80397	124	
337.19219	108	
337.25211	158	
337.33124	96	
339.22290	146	
340.13661	144	1+
340.38976	120	
341.02773	144	
341.24600	112	
341.38936	104	
342.08552	330	1+
342.10807	180	1+
342.27719	208	
343.25478	102	
343.31833	140	
343.90035	176	
344.90437	152	
345.15062	120	
END IONS

###FS:    #m/z: 507.84666 #charge 1+
###MS: 14
###MSMS: 16
BEGIN IONS
TITLE=Cmpd 11, +MS2(507.8467), 28.2-35.2eV, 0.3min #16
RTINSECONDS=18.404
SCANS=14,16
PEPMASS=507.84666	129980
CHARGE=1+
191.95567	190	
196.02094	176	
209.94504	228	
217.95406	440	
227.90439	194	1+
228.95493	178	1+
229.06479	186	1+
229.88572	160	1+
230.84834	220	
233.90646	166	1+
237.93882	194	
238.06510	170	
240.08084	188	
244.03898	202	1+
244.09211	170	
248.86087	166	
250.90432	238	1+
252.86569	220	1+
255.89162	390	1+
257.85693	164	
258.84968	294	1+
260.02556	206	1+
260.12607	220	1+
262.06945	170	1+
266.09264	182	
266.16773	482	1+
266.86343	326	1+
268.03565	214	1+
270.80585	224	1+
270.86220	184	
270.97488	222	1+
271.87387	276	
272.13407	166	
272.85257	454	1+
272.87785	486	1+
273.02210	346	1+
273.11773	226	1+
275.38753	254	1+
276.08254	146	1+
276.86418	174	
278.85585	156	
279.94901	160	
280.08771	178	
280.11216	160	
281.37819	200	
281.89316	306	1+
282.03715	212	
282.12802	156	
282.88064	248	1+
283.14131	192	
284.04751	276	1+
285.94086	450	1+
286.98467	208	1+
287.96754	182	1+
288.86771	218	
289.08071	414	1+
289.88450	1174	
290.86553	1026	
290.95252	156	1+
291.88228	412	1+
292.05820	244	1+
293.87371	2986	1+
293.97762	232	1+
294.12734	278	1+
294.16463	206	
295.07408	208	1+
296.13984	340	
296.79609	174	1+
296.84757	270	
296.88305	878	1+
296.93152	186	1+
297.85480	164	
297.96590	184	1+
298.85327	526	1+
298.88224	628	1+
298.92824	216	1+
299.00223	208	1+
299.07053	278	1+
299.90473	184	1+
300.11195	258	1+
300.85783	338	
301.01750	168	
301.11381	192	1+
301.16975	184	1+
301.87086	438	1+
301.88278	190	
303.95208	458	1+
303.98741	226	1+
304.85995	156	
304.88048	160	
305.07406	270	1+
305.08968	178	
306.88704	1708	1+
307.13602	226	
307.28925	680	1+
307.89142	1442	1+
308.02782	182	
308.14270	878	1+
308.16112	392	
308.29354	602	1+
308.87618	370	
309.11954	166	1+
309.89022	690	1+
310.15620	1338	1+
311.02221	162	
311.12682	224	
311.88329	6776	1+
312.03125	274	1+
312.09912	232	1+
312.17336	374	
312.82948	292	1+
313.03479	184	1+
313.83053	172	1+
314.09604	138	1+
314.13854	166	
314.80382	130	1+
314.86637	754	
315.38272	268	1+
315.93867	482	1+
316.86308	824	1+
316.88881	938	1+
317.11687	352	1+
318.11763	212	1+
318.82545	188	
318.86266	264	
318.88502	282	
319.87087	182	
319.89236	166	
321.02474	256	
321.15419	522	1+
321.39952	264	1+
321.85585	248	1+
321.99550	174	
322.08911	196	1+
322.15780	458	1+
322.88587	248	1+
323.72541	120	1+
324.85756	394	1+
325.01651	196	
325.90062	318	
325.93516	172	1+
326.02684	256	1+
326.80120	156	
326.88705	204	
327.07641	190	1+
327.37668	200	
327.88038	326	
328.18883	194	
328.88839	1034	1+
329.15870	720	1+
329.17555	182	
329.89372	760	1+
331.10754	176	
331.87235	1060	1+
331.89604	1390	1+
332.84620	166	
332.87536	778	1+
332.90120	996	1+
332.93934	284	
333.57427	180	
334.89700	696	1+
335.16117	192	
336.00645	184	
336.89070	282	
336.94450	316	1+
337.01213	172	
337.87794	744	1+
338.13428	244	1+
338.27814	130	1+
341.04568	168	
342.00520	600	1+
342.04865	170	1+
343.14169	164	
343.87065	288	
343.96738	300	1+
344.71457	170	1+
344.87242	216	
344.89956	490	1+
345.02965	148	1+
346.88795	166	
346.89725	678	1+
347.89334	500	1+
348.04595	240	1+
348.14762	422	1+
348.17577	324	1+
348.81575	160	
350.02651	238	1+
350.88791	608	1+
350.95859	192	
352.24375	198	1+
352.91047	290	
353.01790	264	1+
353.04994	164	
353.07513	196	
353.78839	302	1+
353.86353	250	
353.89214	308	
354.78944	196	1+
354.88678	432	1+
354.90762	162	
355.06260	158	
355.91716	200	
355.99461	192	1+
356.18794	268	1+
356.83815	186	
357.86069	210	1+
359.01168	442	1+
359.13319	274	1+
360.01547	270	1+
361.78431	172	1+
362.87049	156	
362.91213	272	1+
363.19208	186	1+
363.84778	156	
363.88405	164	
364.84588	166	
365.12859	236	1+
366.02100	238	1+
366.18816	592	1+
366.83955	1446	1+
367.81688	182	
368.90087	238	
369.83076	168	
369.85682	412	1+
369.89082	292	1+
369.94937	158	
370.70011	176	1+
370.83278	404	1+
371.19366	248	
372.06474	348	1+
372.17318	156	
372.91987	120	1+
373.85187	184	1+
373.95833	202	1+
374.04048	296	1+
374.78150	178	1+
374.81597	306	1+
374.87139	158	
375.78647	216	1+
375.89094	272	1+
376.08060	188	1+
376.12567	206	1+
376.14499	266	1+
379.91126	296	
380.78390	226	1+
380.85656	334	1+
381.85044	370	1+
381.97008	160	
382.85628	242	1+
383.11600	384	1+
384.03372	308	1+
384.07098	178	
384.21524	362	1+
384.85042	1816	1+
384.89156	186	
385.10999	396	1+
385.21836	238	1+
386.06743	158	
387.01413	282	1+
387.08378	296	1+
387.85327	342	
388.01512	174	1+
388.16801	258	
388.79763	344	1+
388.84793	182	
389.07337	194	1+
389.20046	614	
389.87380	320	
390.18942	500	1+
390.84036	1286	1+
390.86847	180	
391.19395	362	1+
391.86398	1444	1+
391.91021	188	
392.07329	336	
392.82793	974	1+
392.86796	1212	1+
392.90387	184	
393.08918	424	1+
393.80229	304	
394.12229	162	
394.83346	514	1+
394.85957	668	1+
395.98931	176	1+
397.89833	280	1+
398.20227	168	1+
398.80521	240	1+
398.86703	392	1+
399.00289	168	1+
399.13136	216	
399.15733	190	1+
401.13479	260	1+
401.90093	172	
402.86500	1598	1+
403.08779	196	1+
403.23243	402	1+
403.86999	1068	1+
404.78352	288	1+
405.78585	250	1+
405.87247	924	
406.86074	188	
407.78533	136	1+
407.86594	6406	1+
408.00368	202	1+
408.07499	186	1+
408.15525	220	1+
408.18758	210	1+
409.12320	152	1+
409.16049	248	1+
410.83989	702	
410.87539	1414	1+
410.99669	204	
411.80853	688	1+
412.73036	210	
412.84713	524	1+
412.99922	170	1+
413.04747	212	1+
413.07250	1122	1+
414.19695	684	1+
415.20020	556	1+
415.85853	164	
416.17333	306	1+
416.82582	218	1+
416.87993	290	
419.12997	158	
421.88515	522	
422.88233	350	
423.13970	562	1+
423.87182	430	
423.94406	198	1+
424.14498	466	1+
424.86654	354	
425.88271	726	
426.86265	1794	1+
426.93794	170	
427.02551	232	1+
428.16984	416	1+
428.19352	346	1+
428.85124	668	
428.88651	2430	1+
429.74071	316	1+
429.84676	346	
430.86343	1272	1+
430.88216	680	
431.11909	188	1+
431.86869	972	1+
433.85524	332	
433.89381	184	
434.06967	188	1+
434.15075	320	1+
434.25831	194	1+
434.82737	260	1+
434.89484	230	
435.15633	218	1+
435.86149	340	1+
436.88301	152	1+
437.15140	278	1+
439.89426	546	1+
440.15134	212	
440.23281	282	1+
440.89908	320	1+
441.13995	162	
441.37785	122	1+
441.79706	212	1+
442.15279	592	1+
442.24470	398	1+
443.10165	306	1+
443.18177	224	1+
444.87394	2222	1+
445.12964	190	
445.22960	168	
445.38900	192	
445.94820	188	1+
446.86497	290	
447.88212	174	
448.89565	168	
449.27798	154	1+
449.83357	218	1+
449.88140	858	1+
451.06884	214	
451.90003	244	1+
454.19443	196	1+
457.90225	456	1+
458.90430	268	1+
459.16149	726	1+
459.19892	238	1+
459.43158	160	
460.16561	604	1+
462.15869	422	1+
462.88182	942	1+
465.07130	128	1+
465.16897	164	
466.17783	204	
466.39814	188	1+
467.16586	324	1+
467.26408	188	1+
467.88685	1372	1+
468.19035	238	1+
468.29346	154	1+
468.32880	158	1+
468.77464	226	1+
469.32951	192	1+
469.91856	218	1+
470.12347	188	1+
472.24191	186	1+
472.87291	246	1+
473.38170	190	
481.77470	206	1+
482.23859	156	1+
484.37234	182	1+
484.89791	892	1+
485.40267	146	1+
485.90003	796	1+
486.24346	266	1+
487.11401	156	
487.27853	314	1+
488.43901	156	
488.46045	206	1+
502.78693	310	1+
503.26382	584	1+
503.29851	194	
503.35475	4336	1+
504.27092	452	1+
504.43239	488	1+
504.47237	320	1+
505.13664	140	1+
505.33087	814	1+
505.47194	222	1+
506.14202	104	1+
506.19230	286	1+
507.09974	222	1+
507.41910	316	1+
507.44767	314	1+
507.48586	220	1+
508.10131	142	1+
508.45308	202	1+
508.68919	174	1+
508.80737	176	1+
509.27042	186	1+
509.31137	384	1+
509.39149	412	1+
509.49423	212	1+
510.31395	290	1+
510.39613	332	1+
511.44502	126	1+
512.31034	268	1+
512.80385	186	1+
END IONS

###FS:    #m/z: 336.94666 #charge 1+
###MS: 14
###MSMS: 17
BEGIN IONS
TITLE=Cmpd 12, +MS2(336.9467), 28.0-35.0eV, 0.4min #17
RTINSECONDS=19.176
SCANS=14,17
PEPMASS=336.94666	128750
CHARGE=1+
107.28814	92	
182.86718	86	
185.86980	96	
189.86135	194	
196.49035	96	
196.88220	124	
210.88661	150	
211.94507	7408	1+
212.88047	502	
213.01746	94	
213.76772	98	1+
213.94019	3070	1+
215.88717	376	
215.93811	364	
216.88454	434	1+
225.39499	144	
225.83569	100	
226.89397	90	
226.97177	106	
227.78773	104	
228.04197	172	
228.89979	118	
229.00235	180	1+
229.95519	5552	
230.88944	446	1+
230.95761	174	
231.91954	100	
231.95004	3558	1+
233.82890	88	
233.89464	332	1+
233.94644	686	1+
235.09254	96	
235.61997	98	
236.08057	216	1+
236.57275	106	
237.63521	106	
238.04589	144	
239.90203	106	
240.84432	104	
240.96315	110	
241.04823	240	
241.87432	122	
243.04341	88	
243.46841	106	
244.03491	174	
244.97402	220	1+
247.96616	1782	
248.03233	238	
248.43489	88	
248.90313	294	1+
248.98983	170	
249.03858	130	
249.05100	122	
249.88669	96	
249.96215	982	1+
250.03557	114	
250.94959	152	
251.07482	138	
251.78738	210	
251.83690	106	
251.95558	126	
251.97016	174	
252.06937	90	
252.23011	132	
252.94463	90	
252.97150	4674	1+
253.15747	88	
253.19121	218	1+
253.90429	138	
254.06766	122	
254.93926	122	
254.96544	1506	1+
255.07508	436	1+
255.89191	246	1+
255.90968	100	
255.99997	122	
256.05121	216	1+
256.89871	174	1+
256.96228	382	1+
257.45307	96	
257.63819	98	
258.91903	92	
259.40309	106	
260.40116	102	
262.98236	132	
263.06093	194	
263.64864	108	
263.95559	198	1+
264.11105	116	
264.82851	90	
268.83794	194	
269.79191	198	1+
269.83173	114	
269.92163	138	
270.93384	154	
270.98455	578	1+
271.07114	90	
272.95130	102	
272.97522	278	1+
273.88279	122	
273.95993	88	
275.07800	104	
276.00155	196	1+
276.16727	94	
276.83749	268	1+
277.07262	170	
277.16012	88	
277.96387	174	
278.43703	164	
278.96317	100	
279.96511	134	
280.06239	144	
280.79149	176	1+
280.95077	88	
281.04538	216	1+
283.02772	264	
285.56933	92	
285.91203	108	
286.42315	102	
286.84706	352	1+
287.06214	190	1+
288.02316	214	
289.01224	302	
289.09200	108	
289.51540	116	
291.18339	238	1+
291.65650	92	
292.04267	100	
292.06914	108	
292.49176	92	
293.06230	198	
293.10814	308	1+
293.78674	88	
293.99982	300	
294.07024	110	
294.27404	266	1+
295.12754	106	
295.80986	202	1+
295.98091	116	
296.96726	110	
297.92027	148	
298.02745	198	1+
298.08141	408	1+
298.80234	130	
298.91734	284	1+
299.05990	432	1+
300.52083	154	
301.22672	108	
303.76854	196	1+
304.44526	98	
305.43358	108	
306.10212	112	
306.99974	90	
307.18703	92	
307.89223	128	
308.31424	160	
309.12719	100	
310.81986	136	
310.87870	342	1+
311.20503	90	
312.03051	152	
312.98615	88	
313.12963	160	
313.55358	98	
314.06400	98	
315.24628	136	
317.10809	180	1+
318.05984	110	
318.14702	88	
318.17106	134	
319.04272	90	
319.13350	92	
320.77637	98	
321.03586	122	
321.22533	122	
322.23365	288	1+
322.26926	108	
322.30884	126	
323.23771	246	1+
324.32825	160	
325.12188	96	
325.89373	118	
326.30057	158	1+
328.84076	214	1+
329.87319	124	
332.82004	132	
333.06961	322	1+
333.17432	142	
334.38121	88	
335.33985	136	
336.30579	96	
336.84001	86	
337.25764	136	
338.87268	112	
339.11180	138	
340.39237	170	
340.86561	188	1+
341.78689	94	
END IONS

###FS:    #m/z: 340.94139 #charge 1+
###MS: 18
###MSMS: 19
BEGIN IONS
TITLE=Cmpd 13, +MS2(340.9414), 28.0-35.0eV, 0.4min #19
RTINSECONDS=22.86
SCANS=18-19
PEPMASS=340.94139	1196282
CHARGE=1+
167.65346	94	
180.86530	178	
192.92522	282	
201.01390	106	
205.94980	428	1+
207.97782	198	1+
208.88537	104	
209.88369	108	
209.94176	122	
213.93984	2290	1+
215.88636	658	1+
215.93815	606	
217.88512	476	1+
217.93794	98	
218.04616	94	
218.16652	100	
219.88490	196	
222.95455	150	
223.95868	172	
223.99045	92	
224.97633	120	
225.87998	120	
226.95035	254	
226.97114	124	
227.95262	158	
229.42786	102	
230.87674	270	1+
230.88927	260	
230.93121	94	
231.89504	140	
231.95109	1852	1+
233.90135	308	
233.94664	94	
235.89451	222	
237.06518	166	
238.96929	226	1+
239.84367	96	
240.50973	92	
240.95755	98	
241.19195	98	
242.83464	92	
242.87950	180	1+
246.87583	114	
246.89677	92	
247.94235	150	
247.97265	132	
248.90474	198	
248.98992	118	
249.05500	200	
249.90607	146	
249.95878	828	1+
249.98909	140	
250.99362	114	
251.07357	136	1+
251.92495	128	
253.07426	232	1+
253.90875	260	1+
253.97443	134	
254.28288	100	
254.94218	142	
254.96622	1212	1+
255.13496	184	
256.91167	106	
256.96377	376	
257.89785	104	
258.96102	312	1+
259.85750	130	
259.88989	94	
262.02779	164	1+
262.96482	186	
263.05708	174	
263.47536	94	
264.79932	120	
265.07407	94	
265.85246	94	
267.13821	158	
267.99932	120	
268.02670	96	
268.09600	156	
271.99196	152	
272.93536	340	
272.97704	90	
274.85532	180	
275.90406	98	
276.85490	98	
277.07582	130	
277.63467	94	
279.07679	94	
279.83996	106	
279.88243	140	
279.96262	210	
280.26165	102	
280.84891	298	1+
280.97127	126	
281.04872	136	
282.27756	242	
282.88229	94	
283.04001	122	
283.20979	98	
284.94233	108	
285.20835	92	
285.93468	96	
285.95571	96	
287.00561	92	
287.26919	112	
287.43582	102	
287.97560	92	
288.06671	194	
289.57771	106	
289.88728	92	
290.85738	296	1+
292.85178	188	1+
292.94396	96	
293.41104	108	
296.33280	132	
296.97468	170	
296.99033	164	
297.01465	126	
297.05391	92	
297.97773	574	1+
299.05912	264	
299.86133	106	
301.87883	224	1+
302.17148	106	
302.24523	116	
302.93992	162	
303.02090	194	1+
303.94178	92	
305.14467	164	
306.30533	96	
307.79964	128	
307.89670	106	
308.29138	520	1+
308.87032	96	
309.33242	94	
309.81624	92	
310.87731	202	
311.00184	90	
311.02685	174	1+
311.81802	110	
311.86338	236	1+
311.88094	106	
312.90058	106	
314.97845	108	
315.40666	104	
317.45093	100	
317.88285	216	1+
320.23951	230	1+
321.81326	136	
322.13438	190	
322.93702	92	
323.01896	126	
323.23766	278	
323.88868	332	1+
324.24284	150	
324.89212	224	1+
326.45103	110	
327.01369	178	
327.14927	118	
327.27366	134	
327.38366	100	
327.80780	90	
328.19398	162	
328.81717	198	
329.86932	100	
331.06607	130	
337.21889	216	
337.25592	114	
337.83169	216	1+
338.02880	92	
338.08546	112	
338.25946	114	
339.21929	98	
340.12709	102	
340.35657	144	
340.39347	264	
341.72090	172	
341.93770	96	
342.20668	118	
345.21866	110	
END IONS

###FS:    #m/z: 507.84685 #charge 1+
###MS: 18
###MSMS: 20
BEGIN IONS
TITLE=Cmpd 14, +MS2(507.8468), 28.2-35.2eV, 0.4min #20
RTINSECONDS=23.632
SCANS=18,20
PEPMASS=507.84685	197174
CHARGE=1+
82.56164	170	
196.01779	572	1+
199.88769	152	
209.94356	182	
223.04235	244	1+
224.97719	242	
226.06308	176	
230.00266	274	1+
230.84402	316	1+
230.88577	150	
231.06787	208	1+
232.07213	148	1+
233.99741	156	
235.07435	204	
237.99458	160	
240.07886	298	1+
241.09147	146	
244.09189	214	1+
245.89321	216	1+
248.85571	254	1+
248.88693	490	1+
249.02346	192	1+
249.88967	410	1+
250.90646	160	1+
251.07576	418	1+
252.97483	222	1+
254.92371	154	
254.94136	240	1+
257.86694	166	
261.05798	206	
261.11436	254	1+
265.12353	206	1+
266.16670	464	1+
266.86520	248	1+
267.13445	172	1+
267.78468	194	1+
268.11230	184	1+
271.87732	254	
271.90224	200	
271.95850	160	
272.02219	172	1+
272.11006	418	1+
272.85608	420	
273.11473	310	1+
273.85613	194	
273.86845	158	
274.03430	194	1+
275.08355	180	
275.84623	206	
276.91182	154	
277.01857	160	1+
278.83225	496	1+
278.86397	206	1+
280.12716	204	1+
280.92113	174	1+
281.37922	438	1+
283.39270	174	
283.87427	220	1+
285.94399	666	1+
286.97218	154	
287.84691	146	
287.91601	148	
287.93994	280	1+
288.04714	198	
288.87032	212	
289.88176	662	
290.86724	1278	1+
290.88273	480	
291.98918	166	
292.86556	276	
293.87390	3314	1+
293.92554	146	
294.13913	442	1+
295.43732	200	1+
296.86035	496	1+
296.88287	382	1+
298.05470	328	1+
298.12427	236	1+
298.80911	162	
298.85591	300	1+
298.87689	578	1+
299.04189	366	1+
299.80122	246	1+
300.86150	314	
301.10933	164	
301.15253	150	
301.85324	196	
301.87799	144	
303.86602	336	
303.95364	700	1+
304.86173	148	
305.84618	294	1+
306.88045	164	
307.13597	926	1+
307.19192	174	1+
307.28902	492	1+
307.89139	1204	1+
308.14159	628	1+
308.29467	332	1+
308.86854	734	1+
308.91580	298	1+
309.74755	110	1+
309.89057	666	1+
310.15797	1128	1+
310.29174	182	
311.01515	278	1+
311.88490	4802	1+
311.97508	320	1+
312.17862	488	
312.98395	258	1+
313.88472	894	
314.13772	182	
314.82289	330	1+
314.86772	1112	
314.89584	622	
315.88509	776	1+
316.86430	394	1+
316.88967	490	1+
317.36418	204	1+
317.93029	284	1+
318.12024	176	
318.85941	526	1+
319.13594	176	1+
320.05318	158	
320.91609	232	1+
321.89549	170	
321.99808	162	
322.02354	148	
322.91456	236	1+
323.12195	148	
324.85840	210	
324.89493	176	
325.10741	272	1+
325.90133	380	
325.98913	154	
326.13770	148	
326.88404	952	1+
327.15420	210	
327.89978	152	
328.31502	248	1+
328.86964	174	
328.89050	220	
329.89654	374	
329.99041	162	1+
330.16126	370	
330.82380	220	
330.88451	214	
330.91355	190	
331.10110	360	1+
331.83869	346	1+
331.88945	224	
332.10327	276	1+
332.87548	822	1+
332.90510	560	
332.94739	320	1+
333.09836	192	1+
333.82562	144	
334.89575	822	1+
335.84147	156	
336.08535	164	
336.17235	288	1+
336.87634	866	1+
336.90298	158	
336.94038	172	
337.09044	148	
337.87983	748	1+
338.00235	356	1+
339.05154	156	1+
339.88194	402	
340.12804	140	1+
340.91444	214	
342.88522	210	
342.96184	222	1+
343.02336	158	
343.87190	176	
345.89975	190	
346.09037	194	1+
347.89018	476	1+
348.14378	164	
348.17214	434	1+
348.82928	188	1+
348.91889	218	
349.01750	264	1+
349.02888	284	1+
349.77640	176	1+
350.88421	652	1+
351.06831	352	1+
351.84551	146	
352.91408	160	
352.97787	220	1+
353.07068	160	
353.84909	282	1+
353.89996	190	
354.07413	146	
354.78846	308	1+
355.03634	290	1+
355.84878	290	1+
355.88759	486	1+
356.04122	186	1+
357.12868	194	1+
360.27512	238	1+
362.86372	146	
362.89744	186	1+
364.04565	368	1+
365.06763	158	
365.94202	146	
366.19144	210	
366.83897	956	1+
367.03020	254	1+
367.70997	354	1+
368.08768	354	1+
368.83356	476	1+
368.89658	458	1+
369.83767	426	1+
370.89883	190	1+
371.14999	196	1+
371.19303	456	
372.04405	310	1+
373.19107	162	
373.79023	212	1+
373.97656	184	1+
374.13486	190	1+
374.79146	150	1+
374.81607	438	1+
377.10156	192	1+
377.12892	140	1+
378.91153	168	
380.85966	500	1+
381.71200	152	1+
382.85877	322	1+
383.11762	408	1+
384.85237	1784	1+
386.03061	274	1+
386.06465	188	1+
386.10753	344	1+
386.22470	204	
386.85265	896	1+
387.39406	356	1+
387.89588	256	1+
388.15423	204	1+
388.71034	274	1+
388.79740	162	
389.05719	296	1+
389.19769	360	
389.71642	184	1+
389.86078	216	
390.02219	148	1+
390.06268	204	1+
390.19892	176	
390.84154	614	
390.86913	144	
390.92660	156	
391.08154	152	
391.84163	378	
392.07833	416	1+
392.82957	420	
392.86464	366	
393.39859	192	1+
393.80470	286	
393.82634	268	
393.86701	200	
394.12196	146	
394.79177	310	
394.83583	248	
394.86327	182	
395.80044	204	
395.86578	260	
395.88609	200	
395.99046	238	1+
398.86948	222	
399.23006	302	1+
399.86979	396	1+
400.29205	220	1+
401.13241	564	1+
401.28447	222	1+
401.92374	220	1+
401.96288	214	1+
403.12085	256	1+
403.40979	184	1+
403.81584	250	1+
403.87318	1172	1+
405.87052	778	1+
406.93931	196	1+
407.86500	4310	1+
408.72644	150	
408.80687	170	
409.08311	356	1+
409.72410	348	1+
409.86783	2152	1+
410.84606	966	1+
410.87324	1390	1+
411.81170	774	1+
412.16700	284	1+
412.23517	290	1+
412.84688	1132	1+
413.07328	498	
413.16883	170	1+
413.20475	176	
414.55434	210	1+
415.19404	194	
415.74737	172	1+
415.87517	398	1+
417.13609	192	
417.85815	174	
419.11594	236	1+
420.87690	1060	1+
421.04452	174	1+
421.87950	956	1+
422.86181	170	
423.79906	184	
424.04865	260	1+
424.12001	188	
424.14335	434	1+
424.87515	172	
424.94405	254	1+
425.09554	224	1+
425.19841	346	1+
425.37101	242	1+
425.88458	848	1+
426.08341	274	1+
426.15218	226	1+
426.86253	1472	1+
427.04897	178	1+
427.39920	162	1+
427.81079	172	
427.93364	170	1+
428.73452	316	1+
428.81195	364	1+
428.84825	944	1+
428.88646	1932	1+
429.90859	152	
430.23857	152	1+
430.74139	154	
430.85118	378	
430.88072	260	
431.86917	862	1+
433.20428	236	1+
433.86328	534	1+
434.82734	180	
435.01863	150	
435.14586	614	1+
435.35861	304	1+
439.89159	388	1+
439.91560	244	1+
441.15119	468	1+
441.21721	424	1+
442.18252	190	
442.79853	168	1+
442.95256	158	
443.09446	216	1+
444.14700	196	
444.87277	3738	1+
446.77876	268	1+
446.81138	248	1+
446.90544	214	
448.06990	188	1+
448.87583	846	1+
448.89868	366	
449.09146	172	
449.88049	720	1+
450.90379	176	
451.87217	320	1+
451.90120	318	1+
457.90711	448	
458.16990	164	
458.90348	200	
459.08991	188	
460.16452	668	1+
462.16185	268	1+
462.88198	1396	1+
464.11482	198	1+
464.13252	242	1+
466.03926	224	1+
467.02862	202	1+
467.33782	200	1+
467.84818	126	1+
467.88974	1526	1+
467.95398	196	1+
468.13105	202	1+
468.95955	228	1+
469.22324	320	1+
471.24761	156	1+
477.17650	234	1+
477.37977	150	
480.77212	174	
484.28853	184	1+
485.89777	1146	1+
489.21541	218	1+
490.45269	270	1+
491.41233	270	1+
491.45450	228	1+
496.28515	222	1+
497.72263	196	1+
497.80200	406	1+
501.32596	92	1+
503.19561	228	1+
503.35519	1296	1+
504.15062	172	1+
504.35946	704	1+
504.45071	350	1+
505.28954	112	1+
505.33787	528	1+
505.44203	552	1+
505.49910	270	1+
505.80219	246	1+
506.34547	328	1+
508.47219	308	1+
508.92912	244	1+
509.29899	260	1+
510.50821	204	1+
510.76817	108	1+
END IONS

###FS:    #m/z: 359.96231 #charge 1+
###MS: 18
###MSMS: 21
BEGIN IONS
TITLE=Cmpd 15, +MS2(359.9623), 28.0-35.0eV, 0.4min #21
RTINSECONDS=24.404
SCANS=18,21
PEPMASS=359.96231	130870
CHARGE=1+
180.15579	94	
187.00825	100	
189.97549	100	
202.88076	178	1+
203.85790	106	
208.94190	146	
209.94373	652	1+
209.97624	100	
211.83980	100	
216.40193	104	
220.05627	120	
222.95343	1056	1+
224.15146	98	1+
224.94777	1020	1+
225.00811	98	
226.56329	106	
226.89329	142	
226.94726	3380	1+
226.97092	312	
227.06064	224	1+
227.93280	106	
228.84983	96	
228.94296	4500	
231.89861	120	
232.84732	100	
234.03682	110	
235.22046	108	
236.99600	102	
237.05611	120	
237.08592	96	
237.92874	100	
239.91571	92	
240.02929	106	
240.93791	514	1+
240.96365	758	1+
242.96000	604	1+
243.09050	226	1+
244.89959	140	
244.95702	1548	1+
245.94363	104	
246.04987	160	
246.90427	118	
246.95334	1696	1+
246.97807	104	
249.04185	312	1+
250.94998	344	
250.97277	134	
251.03508	214	1+
251.06697	112	
253.83433	174	
253.84847	94	
258.15284	146	
258.97532	256	
259.08294	158	
259.97578	152	
260.96816	530	1+
261.88911	102	
261.99129	130	
262.00844	92	
262.97120	376	1+
263.97603	252	1+
264.06108	238	
264.40489	106	
264.90630	160	
265.97273	126	
267.01389	130	
267.02805	140	
267.78703	100	
267.97475	452	
268.84026	144	
268.96284	144	
269.96951	290	
270.21470	104	
271.84694	106	
272.85164	218	1+
272.93215	130	
272.97393	92	
273.85516	276	1+
274.10832	98	
274.89469	282	1+
276.07575	92	
276.40417	106	
276.80878	112	
276.94123	124	
277.07222	114	
277.58526	108	
278.85856	160	
279.01697	214	1+
280.12190	100	
280.79632	112	
281.80009	104	
282.27769	138	
284.78901	208	1+
284.81036	94	
287.08401	98	
287.98206	232	1+
288.06604	150	
288.64039	96	
289.92764	238	1+
290.85961	102	
292.05674	122	
292.43740	166	
293.06490	110	
293.88850	202	1+
294.85913	342	1+
294.88634	286	1+
295.01786	108	
296.85603	168	1+
299.54792	92	
299.87299	124	
300.07329	122	
300.10029	92	
300.15384	124	
302.62652	100	
303.77922	106	
304.08947	92	
304.42948	196	1+
306.28186	118	
307.02455	146	
307.08733	100	
307.28094	178	
307.80423	94	
307.88846	212	1+
308.04865	100	
308.29153	152	
310.31186	232	
310.34053	114	
310.87694	94	
311.34968	196	
312.23957	98	
315.82320	100	
316.10245	104	
316.86008	102	
318.93809	120	
319.08713	252	1+
319.82919	96	
319.89158	100	
320.87798	102	
321.26268	110	
322.02692	100	
322.30679	196	1+
322.34286	144	
322.81511	122	
322.92851	246	
323.01774	766	1+
323.23794	330	1+
324.38871	104	
325.16444	260	1+
325.89438	128	
327.31236	108	
328.00276	134	
328.89079	112	
329.87531	130	
330.81282	164	
333.98628	100	
335.88470	142	
336.94490	538	1+
338.12821	158	1+
338.87311	114	
339.23279	182	
339.87002	184	
340.35423	234	
340.94022	146	
341.35820	98	
341.81152	270	1+
342.28584	104	
343.28058	162	
343.42748	102	
343.90662	164	
345.07352	140	
346.13969	154	
347.11283	166	
347.22919	92	
349.03232	116	
351.11221	120	
351.60539	146	1+
354.88429	140	
354.92958	114	
356.15397	204	1+
356.31653	106	
358.20178	180	1+
358.36040	130	
358.89861	132	
359.27405	192	1+
359.85527	92	
360.12234	100	
360.36616	94	
361.35709	96	
362.33949	108	
362.91196	102	
364.74971	104	
364.89970	146	
365.05389	118	
END IONS

###FS:    #m/z: 322.93082 #charge 1+
###MS: 22
###MSMS: 23
BEGIN IONS
TITLE=Cmpd 16, +MS2(322.9308), 28.0-35.0eV, 0.5min #23
RTINSECONDS=28.087
SCANS=22-23
PEPMASS=322.93082	2045286
CHARGE=1+
76.84555	94	
79.29216	90	
170.39154	110	
191.95280	122	
192.89003	290	1+
193.02964	160	
196.88265	118	
198.93518	82	
200.89033	86	
205.00974	144	
205.94792	132	
206.94991	96	
206.96932	88	
209.01109	96	
210.89665	118	
212.87681	122	
212.89007	132	
214.41567	82	
215.88555	124	
217.04905	94	
217.94896	84	
220.86690	110	
221.94970	478	1+
226.41004	88	
227.95543	86	
228.89481	94	
230.86156	126	
230.90231	210	
231.95334	90	
232.20371	84	
233.42000	110	
233.89709	304	1+
234.06902	98	
235.10930	214	1+
235.38443	98	
235.86500	90	
235.88231	208	1+
236.19887	84	
237.21501	92	
238.87082	152	
238.93953	154	
239.07849	678	1+
239.68959	84	
239.98242	82	
240.88977	128	
240.93967	1930	
240.96172	206	
241.01466	86	
241.06877	120	
241.94182	1388	
242.84047	92	
242.87769	438	1+
242.94282	3670	1+
243.02418	98	
243.88002	364	1+
244.03502	114	
244.94002	926	1+
245.00188	92	
245.84494	82	
246.45330	84	
246.85665	110	
246.91200	124	
246.94304	94	
246.97730	210	
247.03741	84	
248.00862	106	
248.85105	156	
249.03510	220	1+
249.10092	92	
249.65362	92	
249.93057	104	
250.94974	150	
251.94201	224	1+
252.23092	112	
256.00496	96	
256.90317	158	
256.96276	96	
257.87861	88	
258.83480	82	
258.94282	98	
260.83934	92	
261.23016	94	
261.80969	148	
261.83252	270	1+
263.84810	136	
265.05824	114	
265.79522	116	
265.85112	218	1+
266.91191	128	
269.00256	142	
269.80146	126	
271.05124	86	
271.84337	446	1+
271.91715	98	
273.53478	94	
275.80411	88	
275.84196	82	
276.84952	144	
277.06927	110	
277.85662	138	
278.05208	90	
279.09266	1338	1+
279.11245	90	
279.15649	122	
279.91828	88	
280.14455	86	
283.06895	308	1+
283.10717	84	
283.19648	86	
283.24552	140	
283.86302	88	
283.93146	144	
284.29380	580	1+
284.90018	104	
284.99925	92	
286.04285	92	
286.26295	94	
286.40651	88	
288.06516	84	
288.17845	104	
288.80771	146	
289.23496	108	
289.42345	104	
290.81618	90	
293.05764	102	
293.87386	160	1+
295.12696	94	
297.11639	134	
297.81125	148	1+
298.44389	102	
298.81097	178	1+
299.74784	82	
299.78591	102	
300.87325	346	1+
300.93099	146	1+
301.51459	90	
301.87481	288	1+
301.95423	198	1+
303.20612	98	
305.10295	86	
306.88244	158	
307.28392	88	
308.16280	82	
308.29465	690	1+
308.89124	92	
310.87700	146	
311.03003	150	
311.75370	96	
311.88887	178	
312.08401	92	
312.80549	122	
313.03001	334	
314.82301	108	
315.26283	96	
317.08578	84	
317.99839	124	
320.83362	102	
321.02439	88	
321.13482	110	
321.38568	94	
321.81024	104	
322.92844	118	
323.12541	96	
323.23799	894	1+
323.36106	86	
324.02181	188	1+
324.13339	122	
324.20449	122	
324.75468	90	
324.94605	128	
325.23596	200	
325.31969	172	
325.89316	128	
326.18929	310	1+
326.26034	104	
326.38235	84	
327.08795	96	
327.22916	106	
327.78434	84	
END IONS

###FS:    #m/z: 340.94152 #charge 1+
###MS: 22
###MSMS: 24
BEGIN IONS
TITLE=Cmpd 17, +MS2(340.9415), 28.0-35.0eV, 0.5min #24
RTINSECONDS=28.859
SCANS=22,24
PEPMASS=340.94152	1021306
CHARGE=1+
196.87971	112	
205.94917	112	
208.01589	128	
210.93549	152	
213.94100	1604	1+
215.88811	910	1+
215.93693	350	
217.01707	132	
217.88736	114	
217.93330	164	
222.95481	436	1+
222.97925	102	
226.38588	90	
226.89467	126	
227.94784	92	
228.94651	290	1+
230.84733	98	
230.88720	596	1+
231.88934	368	1+
231.95031	962	1+
233.89766	374	1+
233.94872	470	
235.06036	110	
235.86735	166	1+
235.89144	136	
235.95275	116	
237.05460	106	
237.89836	106	
239.52254	106	
240.08610	98	
240.22833	190	1+
240.88505	92	
241.83907	98	
241.90756	90	
242.93706	122	
243.33074	118	
244.04369	152	
244.21643	96	
246.94989	106	
248.82811	118	
249.03792	154	
249.05656	96	
249.96160	582	1+
250.89966	126	
251.96175	168	
252.19185	90	
252.43798	92	
254.86874	90	
254.96730	1044	1+
255.07523	214	1+
255.17068	110	
256.91397	242	
256.95797	112	
257.96657	170	
258.92896	108	
259.91558	236	
261.37506	94	
261.83970	176	
262.42205	116	
262.96970	124	
263.42534	96	
264.00510	328	1+
264.18406	144	
264.79789	92	
264.84199	254	1+
266.24655	214	
267.96086	94	
269.00417	164	
269.94503	142	
270.79654	134	
271.53873	98	
271.81338	240	1+
271.84230	120	
272.12131	146	1+
272.84870	88	
272.93360	102	
273.92306	98	
274.84664	268	1+
275.03189	114	
275.87768	92	
275.95184	100	
276.79831	92	
276.84256	130	
276.96638	150	1+
277.53786	106	
277.92150	194	1+
278.84597	134	
279.85785	148	
279.96926	94	
280.95723	92	
281.05123	138	
281.58294	102	
282.14763	96	
282.27530	136	
282.85420	110	
283.93240	92	
284.29906	100	
284.98354	126	
285.07147	108	
285.10073	96	
285.42931	220	1+
285.51539	94	
288.82109	114	
288.87763	164	
289.01216	122	
289.78796	116	
289.87855	116	
289.94397	202	1+
290.85647	114	
290.88142	150	
291.39886	90	
292.93718	92	
293.29355	158	
294.28559	162	
294.85855	132	
297.97602	116	
298.07914	92	
299.00419	100	
299.06240	188	
299.87536	122	
300.10775	90	
300.83487	106	
300.92760	144	
301.06094	102	
301.87507	138	
302.87028	140	
303.25649	140	
304.92730	94	
306.27535	98	
306.44738	96	
306.81322	148	
306.88400	310	1+
307.24761	204	
307.28392	114	
307.30349	98	
307.93014	92	
308.29681	286	
308.87969	200	
309.32897	122	
310.46308	98	
310.88033	132	
311.86878	394	1+
312.75856	200	
313.85568	94	
313.96658	92	
317.24315	106	
318.06269	164	1+
318.94044	108	
319.85969	94	
322.13627	122	
322.82175	98	
323.18072	92	
323.24049	276	1+
324.89026	126	
325.14309	94	
325.90348	136	
325.94441	140	
326.17548	108	
326.84648	140	
327.28212	116	
328.18942	162	
328.38381	120	
328.88367	144	
330.81346	188	
331.30532	104	
332.16185	96	
332.71216	122	
334.79898	96	
336.17995	218	1+
336.33414	110	
338.27913	90	
338.32113	102	
339.03869	90	
339.30075	96	
342.90728	100	
345.82121	92	
346.31783	90	
END IONS

###FS:    #m/z: 363.95754 #charge 1+
###MS: 22
###MSMS: 25
BEGIN IONS
TITLE=Cmpd 18, +MS2(363.9575), 28.0-35.0eV, 0.5min #25
RTINSECONDS=29.6315
SCANS=22,25
PEPMASS=363.95754	656448
CHARGE=1+
175.45819	92	
186.01062	106	
189.86110	520	1+
190.93109	126	
191.85791	520	1+
193.08565	90	
196.88070	218	
204.02879	94	
207.87102	278	1+
209.86787	218	
209.94279	964	1+
210.88622	158	
212.87889	1964	1+
214.89422	178	
216.88433	90	
220.45417	90	
222.95314	1038	1+
224.88656	108	
224.94871	1382	1+
224.96830	188	
225.87762	94	
226.88576	140	
226.94760	4896	1+
227.93495	190	
228.89580	544	1+
228.94286	5392	1+
230.02060	102	
230.84268	124	
230.88959	3212	1+
232.88620	694	1+
233.63381	104	
234.02813	96	
234.87931	198	
234.92740	138	
237.18887	118	
240.94139	530	
240.96428	496	
241.94066	1140	1+
241.95844	1134	1+
242.52674	110	
242.83155	114	
242.94303	842	1+
242.95885	756	1+
244.39670	102	
244.79480	140	
244.93913	276	
244.95732	2868	1+
244.99889	112	
245.06136	234	1+
245.94228	382	
246.40200	130	
246.90624	114	
246.95298	4122	1+
246.98550	156	
248.90086	1080	1+
248.97289	152	1+
249.81061	210	1+
250.03822	92	
250.89527	182	
250.94922	202	
251.91265	92	
252.88972	102	
253.85357	152	
253.90789	132	
254.09271	134	
254.90578	162	
257.83346	236	1+
258.61293	92	
258.96897	98	
260.96872	316	
261.06362	210	1+
261.18625	96	
262.97606	276	1+
263.05882	98	
263.83236	164	
264.79643	132	
265.09156	256	1+
266.02174	136	
266.04771	206	1+
266.63000	100	
266.80936	132	
267.87001	178	1+
267.91319	96	
267.97383	960	1+
268.96314	1028	1+
269.81086	258	
269.97000	626	1+
270.08252	102	
270.92815	356	1+
271.91625	198	
272.85976	186	1+
272.89986	302	1+
273.43803	94	
275.99936	136	1+
276.14094	98	
276.38773	106	
276.80962	110	
276.85514	242	
276.89779	174	1+
277.35238	98	
278.85721	92	
278.92210	226	1+
280.10794	128	
280.27457	100	
280.79470	350	1+
281.59718	92	
281.85381	218	
282.07750	90	
282.26147	124	
283.79015	266	
283.85025	180	1+
283.92832	116	
283.98262	126	
284.05237	94	
284.79083	318	1+
284.82561	184	1+
284.96107	106	
285.85023	306	1+
288.06559	314	1+
289.88532	110	
290.79314	294	1+
292.07843	102	
292.85317	258	1+
293.09765	266	1+
293.11848	148	
293.80578	196	1+
293.92187	132	
294.92641	94	
294.96902	108	
295.10355	96	
295.28076	94	
296.80367	122	
296.81985	90	
296.86169	96	
296.92997	122	
297.81617	104	
298.43368	202	
298.80263	266	
299.38140	98	
299.81218	236	1+
299.87136	100	
299.88550	114	
300.79925	468	1+
301.80208	348	1+
301.86328	406	
302.87232	182	
303.76941	106	
303.80620	618	1+
303.85633	1216	1+
305.14557	114	
305.58813	98	
306.12594	216	1+
306.27434	138	
307.08410	126	
308.29160	180	1+
308.45824	102	
309.18314	140	
309.87431	216	1+
309.91995	102	
310.31037	106	
311.43080	98	
311.85984	118	
312.96477	92	
313.36624	116	
314.81840	256	1+
315.85664	114	1+
316.81373	226	1+
318.80442	116	
318.83960	100	
318.93570	212	
319.80727	100	
319.95938	146	
320.92359	92	
321.79962	92	
321.81949	286	1+
321.86745	170	
322.93133	284	
322.96397	154	
323.24108	130	
324.11628	196	1+
324.89889	342	1+
325.87033	472	1+
326.87240	396	1+
327.00907	132	
327.05940	92	
327.94744	272	1+
328.88488	174	1+
329.05940	288	1+
334.15151	254	1+
334.28499	92	
335.75870	248	1+
336.76511	166	1+
336.94742	218	
337.94876	142	
338.86950	104	
339.83443	176	
340.83122	236	1+
340.94164	206	
341.58147	128	1+
342.62955	110	
342.77800	172	1+
343.04622	156	1+
343.20782	126	
343.27725	130	
343.85707	134	
344.29192	158	
352.88827	220	
354.25432	94	
354.42063	108	
355.42463	104	
355.98760	94	
357.90433	102	
358.20100	120	
358.34063	94	
360.25158	124	
360.86230	126	
361.79841	92	
363.19689	114	
365.91112	126	
367.21495	134	
367.33277	176	
368.42398	130	
369.34931	136	
END IONS

###FS:    #m/z: 322.93078 #charge 1+
###MS: 26
###MSMS: 27
BEGIN IONS
TITLE=Cmpd 19, +MS2(322.9308), 28.0-35.0eV, 0.6min #27
RTINSECONDS=33.3155
SCANS=26-27
PEPMASS=322.93078	2066300
CHARGE=1+
124.56504	86	
191.95227	118	
197.88209	92	
199.88713	136	
203.08927	158	
203.88238	82	
203.96321	102	
204.94096	88	
205.95026	134	
209.94403	92	
210.18524	162	
210.92741	92	
212.88286	142	
213.88555	166	
214.89693	136	
215.88851	384	1+
217.06360	92	
217.14492	96	
219.05265	148	
219.89279	92	
220.86483	276	1+
221.94597	94	
222.95510	130	
223.95572	384	1+
224.19843	140	
225.03214	98	
227.89799	82	
228.04821	122	
228.90963	96	
229.89505	92	
230.88768	94	
233.89805	118	
235.82364	84	
235.97123	114	
236.01212	112	
236.39718	94	
236.87865	100	
237.23067	110	
238.02925	84	
238.94077	130	
239.89876	96	
239.92729	102	
240.05976	208	1+
240.90393	86	
240.94192	1850	
241.01864	82	
241.41689	82	
241.52990	88	
241.94186	1638	
241.98798	90	
242.94187	4370	1+
242.96999	240	1+
243.82175	130	
244.00382	100	
244.18324	92	
244.88264	96	
244.94026	1710	1+
246.89907	96	
246.97975	282	1+
249.18646	86	
249.43277	104	
249.97101	166	
249.99477	100	
250.12349	88	
250.45175	94	
251.92340	84	
255.10639	166	
256.72659	90	
256.87014	98	
257.06889	102	
257.90164	114	
258.22767	92	
258.51794	92	
259.89804	84	
260.84207	248	
261.83655	124	
262.06795	86	
262.93103	96	
262.97094	144	
263.01317	96	
263.08185	108	
263.84353	96	
264.79764	108	
264.88218	84	
265.01170	152	1+
265.85244	114	
266.91077	130	
268.79450	352	1+
268.96396	114	
269.11589	106	
269.79798	302	1+
271.79263	114	
272.42952	86	
272.75604	86	
272.83981	128	
273.17388	96	
273.79488	200	
273.87666	84	
273.96726	82	
274.80966	82	
274.85893	206	1+
277.09233	142	
278.41973	88	
279.09262	1180	1+
279.14441	86	
279.54239	102	
280.26774	266	1+
280.85470	154	
281.04880	158	
283.03265	88	
283.06997	260	
283.10547	114	
283.78919	172	1+
284.29157	522	1+
284.82218	90	
285.48440	88	
286.92080	174	
287.59613	86	
287.76799	92	
289.78674	120	
289.88020	332	
290.05860	84	
290.86155	450	1+
291.04662	88	
291.13458	86	
291.80136	190	
291.86521	382	1+
292.06632	116	
293.84886	158	
293.98879	84	
294.85943	86	
296.98206	114	
297.04535	84	
298.83464	96	
299.77947	138	
301.42085	92	
302.17614	220	1+
302.20814	84	
302.87149	340	1+
304.04562	144	
304.68498	96	
305.04414	218	1+
305.16831	82	
305.76693	138	
307.30913	114	
307.88817	196	
308.29160	444	
308.79850	230	1+
308.88874	106	
309.77034	92	
310.30641	412	
311.04196	90	
311.86135	250	1+
311.88595	158	
313.02971	112	
313.50771	88	
314.47803	110	
315.14040	92	
315.86243	166	1+
318.15378	84	
320.04876	140	
320.64221	92	
320.76787	86	
321.19353	160	1+
322.30499	94	
323.01273	100	
323.02752	88	
323.23663	256	
323.83519	126	
324.13388	198	1+
324.78986	132	
324.89144	258	1+
325.17887	82	
325.24131	118	
325.31601	108	
326.87810	112	
327.88119	96	
END IONS

###FS:    #m/z: 363.95761 #charge 1+
###MS: 26
###MSMS: 28
BEGIN IONS
TITLE=Cmpd 20, +MS2(363.9576), 28.0-35.0eV, 0.6min #28
RTINSECONDS=34.088
SCANS=26,28
PEPMASS=363.95761	576914
CHARGE=1+
151.87094	114	
185.86004	138	
189.86213	352	
190.93110	130	
191.85742	332	
193.85164	110	
196.88192	274	1+
204.92343	104	
205.97202	108	
207.87669	258	1+
208.93983	806	1+
209.94275	690	1+
210.03160	104	
210.88448	476	
212.87922	2318	1+
214.89512	124	
216.41266	202	
217.87629	112	
220.86631	158	
222.95182	1332	1+
224.89116	112	
224.94975	1618	1+
225.87967	172	1+
225.97276	144	
226.90188	122	
226.94728	6078	1+
228.89431	1004	
228.94229	6002	1+
230.02356	118	
230.78817	168	
230.88964	4132	1+
231.95484	172	1+
232.88267	236	
233.88383	142	
234.88291	298	
235.90767	102	
236.92978	122	
237.72420	106	
239.90299	144	
240.08165	300	1+
240.88740	242	1+
240.94029	560	
240.96168	936	1+
241.88949	224	1+
241.93985	1568	1+
242.79904	156	
242.94317	1054	1+
242.95791	756	1+
244.86456	114	
244.95792	3096	1+
245.03807	232	1+
245.05786	120	
245.83369	128	
245.94351	186	
246.90457	574	1+
246.95322	3966	1+
246.98904	178	
247.00607	96	
248.13481	164	
248.80582	174	1+
248.90063	1732	1+
249.92413	114	
250.03021	392	1+
250.89499	112	
250.94742	122	
250.97019	206	
252.79716	174	
252.96787	96	
253.90297	252	1+
255.51215	102	
255.89957	212	1+
255.95590	114	
258.35030	112	
258.97355	116	
259.98344	108	
260.14946	102	
260.96672	392	1+
261.83178	98	
262.02282	206	1+
263.05616	130	
263.87512	150	
264.95499	118	
265.08627	154	1+
265.92481	222	1+
265.97182	134	
266.81341	262	1+
266.97090	980	1+
267.04427	120	1+
267.78223	192	
267.97329	820	1+
268.96042	232	
269.80414	142	
269.88616	116	
269.96900	690	1+
270.84021	396	1+
271.79625	96	
273.79401	152	
274.93410	98	
275.90170	320	1+
275.92857	270	1+
276.84278	148	
277.84746	306	1+
278.91472	224	1+
278.94704	166	1+
279.09916	134	
280.08898	98	
280.79242	180	
282.08294	120	
282.86501	144	
282.88380	208	1+
283.06756	128	
283.78699	254	
283.81128	232	1+
283.85273	124	
283.98516	230	
284.10660	98	
284.79366	156	
284.84793	96	
284.92640	212	1+
285.79541	120	
285.84554	548	1+
286.41443	182	1+
286.86962	164	
287.87962	98	
287.91873	266	1+
288.79566	202	1+
289.08252	136	
289.85318	188	1+
289.87787	134	
290.87814	110	
291.40286	100	
292.10831	240	1+
292.94751	100	
293.85171	138	
293.92310	234	1+
294.07110	100	
294.27869	122	
294.87704	208	1+
295.86127	138	
296.81063	166	
298.02878	122	
298.42249	166	
298.80388	684	1+
299.86667	122	
300.80567	172	
301.43571	116	
301.80868	174	
301.86134	444	1+
301.99163	134	
302.80399	106	
303.00792	124	
303.80830	346	
303.85664	1142	
303.92817	176	1+
305.10283	236	1+
305.87704	268	1+
306.29253	154	
306.89856	134	
308.28759	128	
308.87813	98	
308.89081	168	
308.97343	116	
309.90299	146	
310.40659	96	
310.87693	228	1+
310.92430	164	1+
311.80028	212	1+
314.77015	120	
317.10303	150	
317.92965	356	1+
318.93283	262	1+
319.81144	126	
319.85249	116	
320.81783	466	1+
321.32712	148	
321.81547	282	1+
321.86557	410	1+
322.19953	168	
322.32594	120	
322.92953	324	1+
323.74583	216	1+
323.90959	228	1+
324.02025	162	
324.23475	102	
325.11019	96	
325.89207	104	
326.42201	108	
326.87592	526	1+
328.76411	186	1+
328.80883	168	
329.19468	112	
332.08964	124	
334.35146	98	
335.34035	106	
336.86637	96	
336.94303	348	1+
337.09096	148	
337.83021	114	
338.33795	130	
338.80923	106	
339.03382	98	
339.82404	450	
340.93699	138	
343.96360	150	
345.05233	230	1+
345.18870	100	
349.32051	246	
349.84794	96	
349.90062	156	
350.34109	126	
351.33414	192	
357.19076	122	
357.34644	100	
357.79590	170	
357.86322	116	
358.77414	106	
360.79929	184	1+
361.72363	100	
363.36441	154	
363.79167	100	
364.34766	124	
364.73565	100	
365.18720	202	1+
367.05761	120	
367.89639	104	
369.34699	188	
END IONS

###FS:    #m/z: 336.94671 #charge 1+
###MS: 26
###MSMS: 29
BEGIN IONS
TITLE=Cmpd 21, +MS2(336.9467), 28.0-35.0eV, 0.6min #29
RTINSECONDS=34.86
SCANS=26,29
PEPMASS=336.94671	171610
CHARGE=1+
93.91638	114	
109.37783	90	
138.12803	176	
185.87997	100	
204.00834	194	1+
205.94573	104	
206.54383	102	
206.93940	84	
211.94471	3294	1+
212.42285	88	
212.87932	1270	1+
213.93889	1454	1+
214.87723	122	
214.89410	176	
215.88599	814	
216.06951	98	
216.38805	118	
216.85113	150	1+
217.88939	120	
218.01608	88	
219.02347	90	
221.94208	284	1+
223.97193	180	
225.85052	82	
226.90064	90	
226.91832	88	
226.94519	86	
227.93497	92	
228.89603	214	
229.41311	98	
229.95426	2994	1+
230.88880	1594	1+
231.90702	98	
231.95013	1754	1+
232.82604	144	
233.83036	236	1+
233.89890	216	
233.95645	322	
234.89871	120	
235.86834	152	
235.89387	476	1+
235.91575	98	
236.65025	94	
237.05744	220	
238.56349	100	
238.92389	102	
239.90278	196	
241.09070	92	
241.11914	114	
241.88172	234	1+
243.21548	114	
244.95327	132	
246.06008	106	
246.83997	116	
247.96532	922	
248.03400	274	1+
248.89917	1032	1+
249.82715	120	
249.96079	828	1+
249.99113	84	
250.83082	92	
251.06857	158	
251.83209	160	
251.88219	102	
251.91097	222	1+
252.57242	98	
252.82283	140	
252.97090	1840	1+
253.43236	116	
253.83392	100	
253.90519	238	
254.58916	84	
254.94541	134	
254.96714	898	1+
255.07470	406	
255.14102	118	
255.78212	98	
256.07594	270	
256.91236	204	1+
256.96448	272	1+
258.18438	84	
258.84438	166	
258.88442	198	
258.95549	394	1+
259.86524	178	
259.95771	282	1+
261.39674	92	
263.05744	240	
265.10309	120	
265.12308	188	1+
265.79866	156	1+
266.15279	92	
266.98165	118	
267.84286	188	
268.84199	226	
269.50669	86	
269.79576	130	
269.84157	196	
269.86570	84	
270.01689	88	
270.85033	110	
270.97760	98	
271.24161	106	
271.91438	168	
271.95678	140	
272.02615	114	
272.95429	142	
273.79344	158	
274.93628	84	
275.07336	92	
275.86675	88	
276.84974	232	
277.07281	88	
277.68767	88	
277.84048	84	
277.88411	84	
277.97033	88	
278.83450	694	1+
278.98887	184	1+
279.26897	110	
279.93049	120	
281.02716	92	
281.04847	330	1+
281.85717	138	
281.88892	166	
283.04183	236	1+
283.78726	220	
285.85073	170	
286.84927	736	1+
287.21374	148	
290.11711	84	
292.05530	110	
292.10679	410	1+
292.90021	182	1+
292.99531	300	1+
293.10825	342	1+
293.95662	100	
293.99926	258	1+
294.23717	98	
294.87354	140	
295.97583	92	
296.75755	82	
297.36481	96	
297.81700	148	
297.97704	138	
298.08099	116	
299.08342	146	1+
299.36489	86	
300.51774	84	
301.86029	96	
301.88440	84	
307.28623	152	
308.59860	86	
308.79054	90	
308.86677	114	
309.31918	86	
309.87088	354	1+
310.87525	250	1+
312.63007	92	
312.75164	84	
312.87836	152	
315.10807	84	
318.59184	102	
319.07673	90	
321.15258	90	
321.21872	92	
322.02449	88	
322.32119	124	
322.81953	152	
323.23650	148	
323.25960	84	
323.30939	106	
323.66590	90	
324.84249	132	
326.82207	116	
326.89269	84	
327.81021	122	
328.88294	332	1+
329.30371	106	
329.88250	486	1+
330.12629	90	
333.07363	152	
333.21933	86	
336.10062	88	
337.09120	132	
337.62907	82	
338.02641	98	
338.74933	88	
341.04223	92	
END IONS

###FS:    #m/z: 322.93063 #charge 1+
###MS: 30
###MSMS: 31
BEGIN IONS
TITLE=Cmpd 22, +MS2(322.9306), 28.0-35.0eV, 0.7min #31
RTINSECONDS=38.5585
SCANS=30-31
PEPMASS=322.93063	1949480
CHARGE=1+
136.69882	82	
190.90063	82	
192.89265	138	
195.89201	92	
197.95623	88	
199.88896	110	
204.00745	84	
204.88843	84	
205.95148	338	1+
205.96853	198	1+
209.89262	274	1+
209.94180	90	
212.61777	110	
213.11794	106	
214.06350	84	
214.89435	90	
215.88347	148	
217.88002	100	
222.03482	130	
223.94149	244	1+
223.95799	132	
226.92390	306	1+
227.83678	82	
228.90724	84	
229.13795	90	
229.45587	100	
230.43712	86	
230.84640	114	
230.88570	190	
231.44851	82	
231.96999	90	
232.09516	88	
232.76724	84	
233.16098	106	
233.89417	496	1+
233.92469	92	
234.16875	92	
237.01282	96	
238.03845	222	1+
238.93831	236	
239.07921	164	
240.94040	3848	
241.93929	9096	1+
242.81568	94	
242.88883	146	
242.91398	82	
242.94140	6558	1+
243.06328	112	
243.60826	102	
243.87802	340	1+
243.92122	124	
244.94065	2108	1+
245.39609	94	
246.01482	110	
246.78781	116	
246.85627	84	
246.97471	386	1+
248.03087	80	
248.07514	88	
248.83368	100	
249.04112	84	
250.94800	96	
252.22898	120	
252.95998	158	
254.95492	92	
255.98316	92	
256.79122	166	1+
256.88738	134	
258.85975	82	
261.88111	84	
262.83114	100	
262.96344	92	
263.17555	114	
263.83663	128	
263.88979	90	
264.84852	84	
265.05392	374	1+
265.21804	108	
265.92487	92	
266.86066	122	
266.96098	82	
267.00086	88	
267.20966	88	
267.79697	110	
267.84417	82	
268.42531	88	
268.95673	156	
269.80442	102	
271.80484	132	
272.03541	86	
272.80149	114	
272.84630	128	
273.79140	96	
274.05347	92	
274.80316	296	1+
274.82441	98	
275.80791	250	1+
276.84228	154	
277.82346	166	1+
278.10937	84	
279.09323	484	1+
280.06011	130	
280.14125	82	
280.80979	158	
280.84280	114	
280.90109	104	
280.95290	90	
281.11032	148	
281.88995	84	
282.18779	92	
282.86050	134	
282.88641	114	
283.06872	138	
283.78763	164	
283.86450	106	
284.06571	112	
284.29042	256	1+
284.86265	180	1+
285.01999	190	1+
285.78532	84	
285.97620	84	
286.81498	144	
286.91934	158	
288.06743	84	
288.99948	82	
289.49241	100	
289.87834	118	
290.79141	234	1+
291.03587	88	
291.77407	92	
293.06548	144	
293.85348	122	
294.09081	156	
294.85306	138	
294.97297	110	
295.80388	92	
295.87623	128	
297.79676	288	1+
297.81830	110	
298.59236	104	
299.78298	174	
300.07512	88	
300.82261	192	1+
300.86130	350	1+
302.25441	212	1+
303.86067	92	
305.29206	84	
305.87740	96	
306.28166	120	
307.04958	102	
307.80099	250	
308.29374	282	
308.80072	250	
308.86671	192	
309.32594	88	
309.89257	116	
310.30603	352	
311.87657	248	1+
312.80390	132	
314.03611	88	
315.55278	82	
316.86371	84	
317.87134	96	
318.27629	94	
319.07861	134	
321.09866	100	
322.04663	94	
323.23906	404	1+
323.79658	90	
324.02621	98	
324.06134	112	
324.20556	112	
324.89585	138	
324.92375	220	1+
325.89999	184	
326.38449	86	
326.74391	100	
326.90001	124	
328.19937	88	
END IONS

###FS:    #m/z: 363.95729 #charge 1+
###MS: 30
###MSMS: 32
BEGIN IONS
TITLE=Cmpd 23, +MS2(363.9573), 28.0-35.0eV, 0.7min #32
RTINSECONDS=39.3305
SCANS=30,32
PEPMASS=363.95729	444666
CHARGE=1+
182.87037	94	
189.86432	492	
191.86108	346	
192.92495	184	
196.01539	132	
196.88436	242	
205.88091	102	
207.40384	136	
207.87030	246	1+
208.94196	194	
209.88926	96	
209.94399	772	
210.88452	634	1+
210.93527	164	
212.87987	1952	1+
214.89832	140	
216.41011	230	
218.91705	162	
222.13660	104	
222.95286	812	1+
223.42287	96	
224.94799	1128	1+
224.97451	100	
226.94804	5328	1+
226.97277	230	
227.11186	102	
227.93149	286	
228.89472	1010	1+
228.94281	6310	1+
230.88986	4008	1+
231.99543	200	1+
232.88734	286	
233.89649	126	
234.88078	176	1+
236.22151	102	
238.06601	200	1+
238.93690	134	
239.96120	852	1+
240.93953	730	
240.96196	860	1+
241.94002	1922	1+
242.89255	102	
242.94196	1356	1+
243.83042	106	
244.82831	130	
244.95670	3222	1+
245.09594	112	
245.83522	126	
245.94910	2712	1+
246.78537	152	
246.90375	208	
246.95398	2254	1+
247.82936	94	
248.80369	122	
248.89985	1528	1+
248.97928	120	
249.94324	98	
250.02632	94	
250.89737	496	1+
250.94737	128	
250.97221	118	
251.53715	96	
251.79917	106	
253.90767	654	1+
256.10413	150	
257.97503	352	1+
258.84648	128	
259.44288	140	
260.83378	330	1+
260.96841	548	1+
261.20384	96	
262.97195	312	1+
263.10823	206	1+
263.85602	100	
264.44279	110	
265.01535	184	
265.90214	166	
265.97447	112	
266.24662	112	
266.81212	152	
266.96333	128	
267.13337	98	
267.81759	110	
267.97425	486	1+
268.84101	148	
268.96000	102	
269.81005	138	
269.96819	318	
270.80615	98	
270.82891	124	
270.86505	218	1+
270.96873	184	
271.09673	106	
271.91405	348	1+
272.84477	118	
272.93760	124	
274.14707	94	
275.01773	98	
276.86875	104	
277.08324	154	
277.84990	102	
278.79881	132	
279.10159	276	
279.59174	100	
279.85517	112	
280.79359	572	1+
281.90312	96	
282.79259	120	
283.44059	94	
283.78341	180	
283.85244	364	1+
283.98563	152	
284.80716	296	1+
284.88103	94	
285.02102	98	
285.79089	140	
285.84502	258	
287.78137	96	
288.06385	220	1+
290.36599	94	
290.49820	108	
290.78924	132	
290.86171	236	1+
291.19954	94	
291.80632	124	
292.99385	106	
293.03368	102	
294.12405	144	
296.80979	120	
296.86701	202	1+
297.11369	160	
297.80301	606	1+
298.80580	498	1+
299.94106	100	
300.80324	140	
300.86485	108	
301.79995	388	1+
301.86101	1038	1+
302.22637	112	
303.80571	246	
303.85673	476	1+
303.94624	178	
304.26289	96	
304.44528	114	
304.80693	120	
305.87788	304	1+
306.82472	108	
307.80199	330	1+
308.29362	256	
309.04687	126	
309.14743	114	
309.83870	98	
309.87853	166	
310.26366	142	
310.30973	128	
310.87604	236	1+
311.31453	122	
314.86557	242	1+
315.16033	148	
315.80452	282	1+
316.91821	118	
317.93138	304	1+
319.75660	100	
319.82196	146	
319.88524	110	
320.81660	96	
320.96104	98	
321.81745	412	1+
321.86693	386	1+
322.10086	96	
322.93741	182	
323.18285	94	
323.87464	396	1+
324.81364	138	
324.87867	270	1+
325.90107	224	
326.87591	594	1+
327.30458	182	
328.19213	210	1+
329.87078	138	
330.87177	184	1+
331.98307	112	
332.82588	136	
336.94571	412	1+
338.96435	108	
339.23508	96	
340.93950	184	
341.94185	190	
342.20098	142	
342.77671	216	1+
343.27597	100	
344.70773	94	
345.12588	100	
347.30414	140	
349.31868	104	
350.83742	154	
351.95859	94	
352.77316	188	1+
354.92721	102	
358.53123	102	
360.87087	176	
361.78780	136	
362.82662	218	1+
362.95891	146	
364.36819	128	
364.71653	98	
366.77492	230	1+
367.33388	136	
367.77851	184	1+
368.42010	124	
END IONS

###FS:    #m/z: 336.94656 #charge 1+
###MS: 30
###MSMS: 33
BEGIN IONS
TITLE=Cmpd 24, +MS2(336.9466), 28.0-35.0eV, 0.7min #33
RTINSECONDS=40.1025
SCANS=30,33
PEPMASS=336.94656	143978
CHARGE=1+
189.86194	102	
193.54783	82	
195.96076	80	
196.87106	90	
201.91830	80	
203.91236	90	
205.95145	100	
210.88356	126	
211.94412	3460	1+
212.88037	816	1+
213.94010	1396	1+
215.88596	360	
217.88021	266	1+
218.85452	92	
224.86254	104	
224.94348	80	
225.39128	86	
226.89816	110	
226.97358	118	
227.14955	80	
227.89311	738	1+
228.86290	84	
228.89545	628	1+
229.04694	96	
229.95551	2222	1+
230.88970	2562	1+
231.01333	82	
231.82045	82	
231.95080	1424	1+
233.83298	100	
233.89593	392	1+
233.94819	466	1+
235.86849	192	
235.89324	174	
238.04445	104	
239.07987	84	
239.90575	110	
240.09852	82	
245.89629	246	1+
246.49327	92	
246.97746	224	
247.96724	724	1+
248.89977	870	1+
248.98716	84	
249.03964	126	
249.57232	86	
249.84126	220	1+
249.85851	172	
249.95984	552	1+
250.53740	84	
250.97545	158	
251.79147	122	
251.90621	120	
251.96044	114	
252.92390	112	
252.97123	1758	
253.08248	88	
253.90853	228	
254.09203	140	
254.11081	106	
254.90455	278	1+
254.94145	166	
254.96553	1018	1+
255.00617	176	
255.07345	430	
255.14369	98	
255.90647	188	1+
256.07624	194	
256.85049	90	
256.96223	154	
258.84731	248	
258.88719	98	
258.90881	124	
260.89387	96	
263.00489	132	
263.05284	156	
263.07075	88	
265.02071	112	
266.12874	238	
266.98508	128	
267.00214	102	
267.83775	106	
268.13766	92	
268.79439	184	1+
268.84159	500	1+
269.88598	96	
269.97474	262	1+
270.07958	98	
270.38226	80	
271.09576	102	
271.79576	108	
271.84193	316	1+
271.91316	190	
272.97803	166	
273.25214	84	
273.87035	102	
274.00881	86	
274.06137	140	
274.79294	122	
274.85059	92	
275.20174	96	
275.84330	116	
276.12237	80	
276.40248	88	
276.85803	262	
277.83292	610	1+
278.37141	98	
278.54925	98	
278.83493	440	1+
279.10297	118	
279.13334	98	
279.80941	280	1+
279.85666	90	
279.96865	122	
280.98444	88	
281.04626	206	1+
281.84775	110	
283.08681	108	
283.85718	126	
283.92840	82	
285.50524	98	
285.85452	138	
286.85507	486	
287.04138	114	
287.85107	506	1+
289.24786	86	
289.82647	92	
290.79394	112	
290.86022	84	
293.44582	130	
293.85492	116	
294.43096	84	
294.65658	88	
294.80701	202	1+
294.86113	220	1+
296.01422	224	1+
298.08334	100	
298.87103	196	1+
299.06174	80	
300.90312	82	
304.86760	234	1+
305.92516	94	
305.97229	86	
306.79442	242	1+
307.29035	88	
307.88740	222	1+
308.13473	82	
308.27059	80	
309.30758	190	
309.87315	390	1+
310.84380	94	
310.87213	252	1+
311.86182	124	
312.86352	94	
312.95148	102	
313.29465	102	
314.95357	144	
316.82982	84	
317.37007	92	
319.16002	82	
321.04679	84	
322.14367	80	
322.33740	96	
322.90756	92	
322.99697	82	
324.11462	134	
324.89394	228	
325.78670	84	
326.91505	86	
328.19287	80	
328.88722	184	
329.12762	98	
329.81420	80	
329.87083	144	
330.79763	86	
331.20515	80	
331.77512	82	
333.06621	86	
334.77211	82	
334.96052	90	
335.32066	90	
336.33612	108	
337.15342	86	
337.29289	118	
340.39740	100	
340.74061	94	
340.90187	82	
END IONS

###FS:    #m/z: 340.94135 #charge 1+
###MS: 34
###MSMS: 35
BEGIN IONS
TITLE=Cmpd 25, +MS2(340.9413), 28.0-35.0eV, 0.7min #35
RTINSECONDS=43.787
SCANS=34-35
PEPMASS=340.94135	709738
CHARGE=1+
49.96134	88	
188.95381	126	
189.86280	114	
192.93312	152	
196.88429	182	
203.98957	92	
205.94821	264	1+
206.41341	84	
206.88791	130	
207.88378	94	
208.95610	138	
212.87890	94	
212.90064	110	
213.88477	198	
213.93944	1218	1+
215.38417	90	
215.88690	556	1+
215.93899	314	
217.85897	242	
217.88145	226	1+
218.37868	92	
221.88853	102	
222.95610	320	1+
224.88617	92	
224.95723	118	
226.89397	90	
226.92385	82	
226.94989	102	
228.94604	228	
230.88791	724	1+
231.95066	1076	1+
232.90679	98	
233.89616	790	1+
233.94764	252	
234.03551	88	
235.21659	206	1+
235.89686	190	
240.13551	112	
240.23003	182	
240.83366	128	
240.96324	158	
241.94244	150	
242.71416	88	
243.83144	150	
243.89129	98	
244.08381	108	
244.83283	112	
245.83597	102	
246.97537	94	
247.04768	140	
247.46808	84	
247.86632	164	
247.98364	266	1+
249.00427	94	
249.04099	192	1+
249.90508	112	
249.91771	136	
249.96203	260	
252.23108	120	
252.97684	88	
254.91268	94	
254.94201	108	
254.96826	210	
255.07515	146	
255.97163	114	
257.00990	84	
257.94102	92	
258.50401	92	
258.84449	202	
258.90126	130	
259.83888	88	
259.95620	122	
260.83675	222	1+
263.20446	98	
263.65667	84	
265.01262	280	1+
265.06812	92	
266.99876	252	1+
267.13486	102	
267.79462	430	1+
267.83629	100	
268.95927	94	
268.97928	148	
269.83449	254	1+
271.39485	98	
272.92131	120	
272.97694	118	
273.59194	108	
274.84616	118	
274.89778	96	
276.11825	156	
276.80029	86	
276.85555	390	
277.84844	136	
277.88872	148	
279.09937	158	
279.25141	84	
279.84894	140	
280.26222	94	
281.80816	170	1+
281.96206	114	
281.98487	94	
282.27960	108	
283.86047	234	1+
284.01910	134	
286.37091	100	
286.77656	92	
286.79671	150	
286.91650	122	
290.79249	162	
290.85673	166	
291.37541	106	
291.81393	100	
292.01921	198	1+
292.06133	86	
292.85201	110	
292.93697	84	
293.86825	356	1+
295.96958	124	
296.81116	104	
297.97355	124	
298.08097	82	
299.06563	120	
299.84745	102	
299.86416	140	
300.31107	86	
300.81060	84	
302.17532	196	
303.76816	98	
303.95258	118	
306.79388	92	
307.28223	154	
307.30906	138	
307.79678	286	1+
307.82154	88	
307.83899	122	
307.88679	118	
308.29336	270	
308.31800	114	
309.33237	96	
309.42531	94	
309.81346	122	
310.80900	86	
310.87653	122	
311.88633	134	
312.02456	100	
313.88027	140	
314.81800	86	
317.88608	214	1+
319.00553	86	
319.82682	186	1+
322.87539	104	
323.76763	126	
324.30472	90	
324.79443	92	
326.17605	88	
326.88711	104	
327.12039	126	
327.79681	106	
327.82819	102	
328.31088	90	
328.81906	120	
328.89092	318	1+
330.81942	126	
331.03053	92	
331.81679	92	
333.93469	102	
334.86847	100	
337.59072	84	
337.73045	86	
338.87542	114	
341.61393	92	
343.27977	108	
346.09308	86	
END IONS

###FS:    #m/z: 336.94633 #charge 1+
###MS: 34
###MSMS: 36
BEGIN IONS
TITLE=Cmpd 26, +MS2(336.9463), 28.0-35.0eV, 0.8min #36
RTINSECONDS=44.5595
SCANS=34,36
PEPMASS=336.94633	111496
CHARGE=1+
182.47057	114	
185.86755	126	
186.45127	80	
189.86296	148	
196.88571	120	
198.89875	82	
199.03400	84	
203.95966	84	
205.02187	86	
205.86849	78	
207.97622	114	
209.89157	162	
210.88655	140	
211.94495	4120	1+
212.87918	1608	1+
213.94024	1250	1+
214.87758	104	
215.88811	238	
215.93576	360	
216.88280	578	1+
217.88447	410	1+
217.93643	126	
218.90090	116	
222.50819	96	
222.52826	84	
222.89645	80	
223.97435	164	
224.61754	88	
224.97796	154	
225.05607	78	
225.86550	78	
225.97782	88	
227.95342	96	
228.89864	120	
229.95458	3126	
230.00488	82	
230.88884	2154	1+
231.95009	1682	1+
232.05782	100	
233.90083	492	
233.94867	348	1+
234.82990	108	
235.00406	92	
235.86396	84	
235.89292	328	1+
235.94647	116	
236.08148	154	
236.41967	78	
236.79999	118	
237.06389	94	
237.79193	82	
240.40504	82	
240.84115	78	
240.89148	118	
241.84505	78	
241.95549	98	
242.54579	108	
244.96336	84	
245.72697	108	
246.90046	100	
246.91397	108	
247.96704	484	1+
248.85480	96	
248.89859	498	1+
248.98889	100	
249.96400	872	1+
250.52399	82	
250.83224	342	1+
250.87172	82	
250.95055	136	
250.98925	116	
251.07206	128	
251.96448	138	
252.12375	126	1+
252.23289	134	
252.97192	2146	1+
253.08921	248	1+
253.42218	100	
254.94412	84	
254.96634	542	1+
255.07609	376	1+
255.84998	80	
256.48314	80	
256.78559	84	
256.92342	282	1+
256.96673	234	
258.84528	306	
259.48034	92	
259.58330	78	
262.83533	100	
263.00913	84	
263.05326	92	
264.84807	82	
265.05957	124	
265.26424	84	
265.39650	82	
266.02373	124	
266.58186	80	
267.00875	88	
267.84040	92	
268.84018	614	1+
269.11997	160	
270.23506	88	
270.97779	288	1+
271.24094	102	
271.40523	86	
271.89782	112	
272.88784	94	
272.98054	94	
273.91713	88	
274.86060	142	
275.85387	336	1+
275.96825	80	
276.83929	130	
277.96323	150	
278.03787	106	
278.83432	830	1+
280.81169	104	
280.93254	214	1+
281.06786	84	
282.05549	160	
284.39468	142	
285.41579	112	
285.76884	84	
285.85117	724	1+
285.87672	80	
286.08835	88	
287.77746	84	
287.89623	78	
288.54247	92	
290.86067	134	
291.76574	84	
291.82433	78	
291.99613	88	
292.16770	138	
292.40779	154	
292.43280	86	
293.07054	120	
293.11322	142	
293.93211	84	
294.10898	78	
294.84867	132	
294.86228	120	
295.99927	86	
296.87610	88	
297.14705	82	
297.20187	78	
299.05911	112	
299.17384	80	
299.43934	92	
301.87019	254	1+
301.88476	122	
302.81902	92	
303.21212	84	
304.87317	222	1+
304.94627	202	1+
306.79325	84	
307.07947	98	
307.12050	94	
308.02484	80	
308.86888	604	1+
309.81398	94	
310.82214	128	
311.08199	82	
311.79955	208	1+
311.90296	114	
312.87926	164	1+
313.09509	98	
314.09732	82	
314.81495	96	
316.87927	132	1+
322.76979	80	
323.07495	90	
323.23976	84	
324.28819	158	
324.87104	148	
324.89111	276	1+
328.62220	114	
328.88481	142	
329.87784	208	1+
331.70780	84	
333.07439	266	1+
333.93011	80	
335.43046	98	
341.89306	100	
END IONS

###FS:    #m/z: 507.84615 #charge 1+
###MS: 34
###MSMS: 37
BEGIN IONS
TITLE=Cmpd 27, +MS2(507.8461), 28.2-35.2eV, 0.8min #37
RTINSECONDS=45.331
SCANS=34,37
PEPMASS=507.84615	98450
CHARGE=1+
199.88621	142	
209.94478	144	
224.97997	204	
230.84631	138	
249.88736	148	
251.97451	204	
252.91736	140	
254.86907	212	1+
259.00261	204	1+
266.86530	162	
268.10729	148	
269.89108	162	
270.95520	160	1+
271.87276	304	1+
272.13821	132	
272.85663	146	
272.87577	262	1+
273.12408	130	
273.85971	188	1+
275.84793	216	
277.82916	402	1+
278.12562	214	1+
278.81534	150	
280.10553	178	1+
280.83535	138	
284.79099	210	1+
287.85685	252	
287.93580	226	
288.80423	132	
288.82510	142	
288.86832	194	
289.03512	138	
289.88004	910	1+
290.12926	178	
290.86760	818	1+
293.87356	1218	1+
294.17729	166	1+
294.86131	180	
295.10261	150	
295.99287	164	
296.85323	186	
296.87757	236	1+
297.97863	282	1+
298.04507	166	
298.80561	154	
299.81359	148	
300.84941	234	
300.86316	262	
301.84901	314	
302.85758	178	
303.86858	132	
303.94680	136	
303.98511	200	1+
304.79201	146	
305.86185	248	
306.02343	220	1+
306.12574	150	
307.89108	768	
308.14051	508	
308.84911	136	
308.87625	242	
308.88903	888	1+
309.14577	270	
309.86822	316	1+
309.95417	234	1+
310.16106	554	1+
310.31049	152	
311.88320	2434	1+
312.80199	134	
314.86475	1082	1+
314.89753	134	
315.44858	140	
316.86583	778	
318.85984	142	
319.86338	298	1+
320.17651	136	
321.80725	264	1+
322.88651	162	
322.92866	208	1+
323.00472	132	
324.02846	190	1+
324.86521	364	1+
324.90261	218	
325.09431	136	
325.90110	188	
326.88736	1104	1+
328.88172	184	
329.89731	148	
330.16290	138	
330.87586	164	
330.90540	184	
331.89766	470	1+
332.87554	556	
333.87523	308	
333.99235	206	1+
334.87382	180	
335.17879	132	
335.76646	192	1+
335.84104	238	1+
335.88108	178	
335.98902	224	1+
336.87460	130	
336.89430	136	
337.87816	616	1+
337.90377	172	
339.89994	162	
341.86898	160	
342.04854	208	
345.86490	140	
347.99263	180	
348.87872	136	
349.85580	486	1+
350.76220	130	
350.85920	356	1+
350.88648	944	1+
350.91923	208	
350.95735	146	
352.01488	206	
352.77697	162	
353.84795	196	1+
354.81484	162	1+
355.88905	486	1+
357.98579	200	1+
358.87303	250	1+
360.81334	148	
362.86658	162	
366.08497	132	
366.18497	178	
366.84096	802	1+
367.70950	430	
368.71048	206	
368.89611	580	1+
369.23461	172	1+
369.70840	142	
369.83636	410	1+
370.77731	314	1+
371.72543	328	1+
371.83598	208	1+
371.90953	200	
373.72282	166	
373.76144	190	
374.06307	138	
374.81877	448	1+
374.89845	162	
376.88498	190	
377.74833	240	1+
378.88414	158	
380.15794	138	
380.71955	476	1+
380.73783	142	
380.85880	262	1+
382.05215	204	
382.85590	164	
383.77657	160	
383.90154	170	
384.85242	1212	1+
385.82788	142	
386.74005	186	1+
386.85104	704	1+
386.89436	200	1+
387.85294	454	1+
388.36747	262	1+
388.72305	134	
389.04814	254	1+
389.19905	254	
389.71121	150	
389.85984	152	
390.05015	210	1+
390.20989	236	
390.83795	2092	1+
391.15707	192	1+
391.38884	150	1+
392.38669	206	1+
392.82543	402	
393.82930	600	1+
394.72647	300	1+
394.78723	186	1+
395.73054	236	1+
397.24661	294	1+
397.86450	394	1+
398.73231	312	
399.06109	150	
399.70311	168	
399.73481	222	
399.90360	142	
402.74020	224	1+
402.82220	156	
402.86629	228	
403.86705	296	
404.87004	782	1+
405.04466	130	
405.90757	136	
406.18218	166	
407.72975	174	
407.86871	1368	
408.85487	2344	1+
409.67501	126	1+
410.18274	166	1+
410.73551	170	
410.83802	1608	1+
411.21508	218	1+
411.72790	474	1+
411.81252	324	
412.72915	400	1+
412.84869	608	1+
413.07348	270	1+
413.24600	138	
414.81763	140	
416.75221	146	
417.09563	154	1+
418.84987	150	
420.76654	234	1+
420.87762	506	1+
421.88212	366	1+
423.82309	268	1+
423.86836	940	1+
424.75476	210	1+
425.73972	284	
425.88380	206	
426.86376	1844	1+
427.18218	148	
427.36597	216	1+
427.73470	848	1+
427.83069	240	
428.84973	1656	1+
428.88652	298	
430.73810	486	1+
430.86009	1222	1+
431.86620	898	1+
432.16490	132	
433.85381	158	
434.85979	480	1+
434.89487	172	
435.78624	202	1+
435.82397	134	
435.86426	280	1+
439.22594	186	1+
439.73805	142	
439.89401	860	1+
442.86614	204	
443.14774	222	1+
443.22256	184	1+
443.70608	106	1+
444.87360	3844	1+
447.79748	194	1+
447.87670	166	
448.89963	138	
449.87862	1200	1+
450.75144	310	1+
451.87268	210	
452.86955	360	1+
457.90588	530	
460.22539	154	
462.88655	1074	1+
464.77710	162	1+
467.21368	128	1+
467.88815	1964	1+
468.80554	134	
469.89361	318	
485.77633	192	1+
485.89769	1162	1+
486.28189	282	1+
489.80222	136	
491.42647	156	
491.91667	130	
492.26543	130	
499.22786	174	
500.18274	94	1+
504.80327	182	1+
508.44947	242	1+
509.29796	262	1+
509.45111	180	1+
509.85929	216	1+
512.77726	146	
END IONS

###FS:    #m/z: 340.94127 #charge 1+
###MS: 38
###MSMS: 39
BEGIN IONS
TITLE=Cmpd 28, +MS2(340.9413), 28.0-35.0eV, 0.8min #39
RTINSECONDS=49.0045
SCANS=38-39
PEPMASS=340.94127	656572
CHARGE=1+
189.86161	84	
191.95325	96	
192.09536	82	
192.89017	134	
192.93347	102	
195.54358	86	
196.88579	122	
199.88644	126	
201.86945	82	
206.83883	102	
207.87078	232	1+
208.96032	82	
210.93717	126	
212.88220	90	
212.93326	86	
213.88889	150	
213.94029	824	1+
214.88061	98	
215.88773	594	1+
215.93972	312	1+
217.85799	120	
217.88265	150	
217.99239	84	
219.88129	174	1+
221.03061	104	
221.92254	82	
222.95550	132	
222.97356	154	
223.95760	122	
223.97698	102	
228.84351	274	1+
228.94782	124	
229.48930	84	
230.88663	224	
231.04691	104	
231.89200	110	
231.95072	780	1+
232.90041	86	
233.09651	90	
233.89980	622	1+
233.95124	268	1+
235.88937	218	1+
236.98657	80	
238.90708	84	
239.88711	250	1+
239.95584	86	
240.44131	80	
240.52863	84	
241.94400	120	
242.04219	132	
242.88414	110	
243.83048	322	1+
244.08521	138	
245.44419	88	
245.78279	94	
245.87913	108	
246.87743	106	
246.97934	96	
248.90416	98	
249.93482	104	
249.96414	174	
250.99613	118	
251.87938	286	1+
251.91194	116	
252.47098	86	
254.96521	880	1+
255.07585	432	1+
255.80454	102	
255.94502	148	
256.16436	104	
256.91019	152	
257.91612	98	
257.96437	84	
258.39551	92	
258.45472	82	
258.84696	170	
258.89760	240	1+
258.97841	80	
259.17090	116	
259.84796	250	
259.95431	124	
260.83541	198	
261.84575	196	
262.83942	128	
262.90764	78	
264.07770	230	
265.04221	94	
265.27609	80	
266.27698	82	
266.84312	156	
268.83739	146	
268.97879	92	
269.14326	96	
269.85451	126	
272.55744	88	
272.79453	86	
272.82478	84	
272.84840	366	1+
272.93577	302	1+
274.83871	90	
275.05454	94	
275.81232	308	1+
276.12868	80	
276.85585	500	1+
278.76688	98	
278.84543	212	
278.86398	124	
279.50553	80	
279.85448	124	
279.99049	96	
281.22429	80	
282.27772	146	
282.85464	130	
282.97294	82	
283.02699	100	
283.07499	82	
283.28209	80	
283.40304	312	1+
283.78519	120	
284.92461	212	1+
285.43653	90	
286.21524	166	
287.79212	84	
287.86022	136	
288.80103	80	
289.79155	134	
291.86409	418	1+
292.41186	82	
292.81525	226	1+
294.43728	88	
295.85832	274	1+
297.03020	114	
297.57657	104	
297.97698	114	
298.04706	86	
298.08106	110	
298.80223	80	
298.82548	88	
298.86462	496	1+
299.06637	86	
300.98323	198	1+
301.28426	118	
302.17499	136	
302.85739	186	
306.87737	150	
307.03870	84	
307.28022	168	
307.31120	182	1+
307.80026	226	
308.86852	122	
309.87506	494	1+
309.88953	88	
310.87978	428	1+
311.83661	90	
312.79891	146	
313.82759	80	
313.88168	86	
314.85704	328	1+
315.04032	80	
317.87255	100	
319.09378	96	
320.87815	186	1+
321.19659	106	
321.81972	80	
323.37889	98	
323.90114	158	1+
325.88160	308	1+
326.17358	92	
329.87290	254	1+
330.05834	112	
330.81052	114	
331.36005	110	
332.89092	162	
336.72485	90	
337.09457	150	
337.84117	86	
337.94068	80	
338.18879	96	
338.87781	92	
339.82490	120	
341.89351	94	
342.34740	104	
344.22420	128	
344.33054	112	
344.96066	80	
END IONS

###FS:    #m/z: 507.84617 #charge 1+
###MS: 38
###MSMS: 40
BEGIN IONS
TITLE=Cmpd 29, +MS2(507.8462), 28.2-35.2eV, 0.9min #40
RTINSECONDS=49.777
SCANS=38,40
PEPMASS=507.84617	88566
CHARGE=1+
224.98229	132	
227.95657	140	
232.89474	140	
238.06587	226	1+
240.07834	120	
241.88515	140	
250.90828	166	1+
250.96986	250	
255.94600	142	
256.86471	160	1+
266.09651	140	
267.78324	128	
267.97550	146	
268.78009	130	
270.86516	128	
271.87524	138	1+
272.85315	404	1+
276.85335	234	1+
278.83388	188	1+
279.26433	148	
280.00374	238	1+
280.10415	132	
281.96311	130	
282.05350	176	1+
282.78584	170	1+
285.16593	150	1+
286.09587	134	
287.85258	244	
287.93213	248	1+
288.85145	158	
288.87147	788	1+
290.87298	602	1+
292.10633	146	
292.84367	162	
293.87350	1652	1+
294.12370	138	
296.85678	440	1+
296.90509	198	1+
297.95934	130	
298.80435	126	
298.85796	138	
299.81341	120	
300.85088	590	1+
301.16954	208	1+
301.43027	110	1+
301.85539	424	1+
302.79954	210	1+
302.88392	176	
303.82294	162	
303.86643	178	
305.85692	210	
305.91950	142	
307.05191	136	
307.89143	538	1+
308.14304	1316	1+
308.87100	242	
309.89356	272	
309.97947	130	
311.16093	178	
311.81650	314	1+
311.88301	2468	1+
312.17477	362	1+
312.81498	206	1+
312.98865	160	
313.93015	164	
314.86667	1132	1+
314.88822	410	1+
315.91627	236	1+
316.81026	158	
316.86395	482	
318.85531	528	1+
318.88828	206	1+
319.85618	332	1+
322.85117	126	
324.85988	200	
324.90546	266	
325.87284	176	
325.90143	226	
326.81075	242	1+
326.89154	502	1+
326.99592	136	
327.85741	184	1+
327.87934	384	1+
327.89743	316	1+
329.18359	160	
329.82380	284	1+
329.89749	350	
330.88240	128	
332.87584	314	
333.12372	130	
333.28809	86	1+
333.89226	258	1+
333.94820	156	
334.82518	134	
334.87442	130	
335.84046	200	
335.88456	146	
335.93857	278	1+
337.88067	908	1+
340.12957	190	1+
341.00602	160	
341.88035	282	1+
342.07437	168	
346.89499	282	1+
347.75042	318	1+
347.93186	234	1+
348.75152	256	1+
350.03482	184	1+
350.89121	228	
352.77367	232	1+
352.91207	174	
353.15224	302	1+
353.85142	262	
354.84273	154	
355.86461	150	
355.89117	438	1+
356.71275	146	
356.77779	172	
357.72239	200	
358.89186	228	1+
359.83708	136	
360.86898	304	1+
362.96346	128	
364.02647	124	
364.13173	124	
364.71362	394	1+
365.71683	338	1+
366.14474	136	
366.84001	308	
367.70883	604	1+
367.84404	180	
367.87732	156	
368.79880	140	
368.83452	664	1+
368.89461	456	1+
368.91488	210	1+
369.83408	636	1+
370.19788	132	
370.71967	134	
371.87047	140	
372.07439	150	
372.71918	150	
373.71862	332	1+
373.89905	256	1+
374.81251	442	1+
376.74203	142	
377.78079	226	1+
378.25697	126	
378.90660	186	
379.11956	130	
380.71973	122	
380.84987	126	
381.71460	194	
382.71910	188	
382.79127	136	
382.86027	136	
384.09201	124	
384.85240	1272	1+
384.92235	154	
385.82931	182	
385.85376	734	1+
386.38650	276	1+
387.84867	304	1+
388.80586	122	
388.82753	134	
389.19954	284	1+
389.71638	136	
389.81991	120	
390.78235	132	
390.84135	1054	
390.89148	132	
391.84138	602	
391.87347	266	1+
392.02258	122	
392.07376	196	
392.82681	1052	1+
393.76156	210	1+
393.79519	182	
394.79492	322	1+
394.83429	190	
395.13287	134	
395.40844	172	
395.82890	246	
398.87248	376	1+
399.73338	124	
400.72195	240	1+
400.85176	142	
401.82081	208	1+
402.77380	322	1+
402.86499	1516	1+
403.48078	124	
403.86826	1180	1+
404.92574	122	
406.85685	226	
407.19605	138	1+
407.86891	1390	
408.04918	130	
408.73065	708	1+
408.80543	222	1+
408.85180	2088	1+
408.89561	382	1+
408.98895	100	1+
409.19605	110	1+
409.73199	570	1+
410.07958	240	1+
410.83793	686	
411.81404	188	
411.83961	1026	1+
412.72961	314	1+
412.84311	700	1+
413.07242	350	1+
413.77503	138	
413.88655	316	1+
414.81001	132	
415.84599	212	
416.83264	208	1+
420.87472	142	
421.88122	584	1+
423.80316	168	
423.87278	1100	1+
424.09020	128	
424.90449	126	
426.86002	1774	1+
427.73384	1022	1+
428.08420	124	
428.84690	1468	1+
428.89005	500	1+
430.86362	1312	1+
430.87870	206	
431.86928	1018	1+
433.85248	352	1+
436.86041	212	1+
437.79523	156	
439.85213	124	
439.89751	420	
440.89330	292	
441.87660	126	
442.87630	144	
443.19922	136	
443.76493	186	1+
444.87342	3916	1+
445.74410	202	
446.76133	162	
448.74879	168	
448.89517	182	
449.21376	192	1+
449.87869	1000	1+
451.09120	140	
451.75169	310	1+
454.82302	160	1+
457.90293	274	
460.37832	130	
461.25998	142	
462.88710	1184	1+
467.21322	206	1+
467.88925	1226	1+
469.89059	212	
471.78646	148	
474.72669	210	1+
476.90327	140	
482.73062	122	
482.80608	240	1+
485.89985	1244	1+
485.99232	126	
487.89721	238	
488.11261	250	
488.27250	310	1+
489.27243	210	1+
489.74077	136	
491.79674	194	
494.22711	200	1+
504.80891	140	
507.10339	202	1+
509.25222	182	1+
509.86058	334	1+
510.24090	202	1+
END IONS

###FS:    #m/z: 359.96198 #charge 1+
###MS: 38
###MSMS: 41
BEGIN IONS
TITLE=Cmpd 30, +MS2(359.9620), 28.0-35.0eV, 0.9min #41
RTINSECONDS=50.5495
SCANS=38,41
PEPMASS=359.96198	70652
CHARGE=1+
175.02755	92	
185.87163	88	
189.86220	88	
201.12352	86	
205.97293	114	
206.95091	144	
207.41133	106	
207.95014	102	
209.94412	798	1+
212.84880	96	
212.87750	102	
217.83467	82	
219.90585	98	
222.95202	1014	1+
223.89139	84	
224.19999	86	
224.89028	260	1+
224.94722	1206	1+
224.97262	210	1+
226.94724	2504	1+
226.97164	114	
227.93063	256	
228.94292	3072	1+
229.04772	110	
230.88718	94	
231.05997	92	
233.89421	102	
234.14422	90	
234.63694	100	
235.82246	84	
235.96919	154	
238.05184	102	
238.93917	90	
240.94203	244	
240.96143	906	1+
242.95926	444	
243.86738	94	
243.95888	244	
244.95746	1430	1+
245.94308	484	
246.01969	202	1+
246.95358	1398	1+
247.50087	100	
248.41550	92	
248.79811	214	1+
250.94918	262	1+
250.96906	108	
252.95378	166	
253.79728	86	
254.96686	90	
255.05085	92	
255.95174	98	
256.86119	144	
258.80112	104	
258.84431	250	1+
258.93483	84	
258.97444	370	1+
259.40138	98	
259.78853	106	
260.08692	154	
260.92529	186	
260.96828	390	
261.96869	188	
262.14497	90	
262.82769	90	
262.95544	88	
263.05495	144	
265.00752	122	
265.08627	152	
265.95998	198	1+
266.81489	380	1+
266.97591	138	
267.84574	250	1+
267.88751	164	
268.89031	92	
268.96399	546	1+
269.96904	362	1+
270.04937	88	
271.84711	114	
273.63702	122	
273.85243	144	
274.81199	86	
275.23766	86	
275.56792	84	
275.90034	88	
275.97289	120	
276.64089	98	
276.84266	86	
277.80555	142	
277.85230	274	1+
277.93123	94	
277.96239	256	1+
278.80151	120	
278.96767	200	1+
279.42756	86	
280.79721	306	1+
280.87168	84	
281.04137	90	
281.85175	130	
281.89096	126	
281.94821	172	1+
282.89285	96	
283.90590	94	
284.42952	96	
284.98574	128	
286.76610	100	
287.03009	94	
290.81614	90	
290.85963	192	1+
290.90847	84	
291.27516	138	
292.42989	166	
293.06751	110	
293.90197	108	
294.18459	88	
294.86121	236	1+
295.51728	106	
296.58652	86	
296.80535	176	
297.80708	238	
297.93060	108	
298.80468	894	1+
298.91824	216	
299.85375	88	
300.28586	90	
301.78132	182	
302.66496	130	
302.86489	94	
305.21056	90	
305.26616	84	
305.46173	84	
306.30121	120	
307.07938	90	
307.27631	144	
308.37836	92	
308.87669	100	
311.80583	90	
311.92704	84	
311.97668	86	
312.15937	100	
315.81993	134	
316.39731	88	
316.81052	348	1+
318.94217	248	
320.31675	92	
321.81334	228	1+
321.94078	84	
322.30987	172	
322.35740	88	
322.93740	86	
323.01637	244	
324.28608	132	
324.77717	110	
324.89437	160	
328.48628	86	
328.86698	98	
328.88992	142	
329.30571	84	
329.81019	106	
329.87245	86	
331.72563	88	
332.77978	120	
333.89447	128	
336.79259	100	
336.87595	108	
336.94719	382	1+
339.03386	84	
339.82785	132	
340.93809	362	
342.88646	88	
342.90586	182	
345.43995	84	
347.13544	84	
347.77392	90	
347.82355	222	1+
349.07568	104	
350.05400	98	
350.76111	168	1+
354.30513	84	
355.04552	196	1+
357.77263	88	
358.36289	88	
358.78703	82	
360.77230	224	1+
363.17999	92	
END IONS

###FS:    #m/z: 322.93074 #charge 1+
###MS: 42
###MSMS: 43
BEGIN IONS
TITLE=Cmpd 31, +MS2(322.9307), 28.0-35.0eV, 0.9min #43
RTINSECONDS=54.226
SCANS=42-43
PEPMASS=322.93074	1678580
CHARGE=1+
189.86533	72	
190.92944	84	
192.92333	76	
192.93857	74	
195.47292	100	
196.88448	108	
199.12061	84	
204.41397	72	
205.95040	310	
205.97093	110	
206.92873	126	
206.94912	152	
209.89008	184	1+
210.96152	84	
214.89625	292	1+
215.88281	134	
220.83713	76	
221.80162	78	
221.88027	86	
221.94610	94	
222.83234	72	
222.88917	84	
222.95479	500	1+
223.59392	80	
223.95899	362	1+
225.12393	82	
225.87004	74	
227.58098	74	
227.89131	164	1+
227.93166	98	
228.84241	78	
229.95279	78	
229.96709	96	
230.83260	104	
230.88727	202	
231.91149	128	
232.12890	82	
233.16289	80	
233.89660	148	
234.64824	84	
236.83322	78	
237.05464	86	
238.03029	164	1+
238.79787	174	1+
238.87325	174	
238.94247	330	1+
240.09108	98	
240.88332	166	
240.94109	3760	
241.07950	80	
241.94006	12084	1+
242.15444	204	1+
242.82009	74	
242.94216	8040	1+
244.85828	112	
244.93945	2812	1+
246.85772	76	
246.97886	202	
247.35017	100	
247.97590	78	
248.85268	128	
248.90062	128	
249.91385	74	
250.89696	76	
251.89773	82	
252.16387	84	
253.16199	130	
253.18001	84	
253.91677	92	
254.78868	78	
254.90417	80	
256.87006	86	
257.79807	114	
258.80558	80	
258.83215	328	1+
261.83262	280	1+
261.88705	242	1+
261.97100	88	
263.24426	86	
263.38756	82	
263.97804	220	1+
263.99656	76	
264.91051	78	
265.01499	84	
265.06083	110	
265.09017	90	
265.83654	78	
265.87930	100	
266.79627	82	
267.14094	90	
267.79798	86	
268.96016	122	
269.80172	142	
270.80849	150	
270.85101	82	
271.80244	136	
271.84407	206	
272.06676	78	
272.84684	96	
273.79362	284	
274.79750	150	
274.86114	116	
275.81233	114	
276.81075	78	
276.84619	88	
276.91263	102	
277.65685	94	
278.85743	132	
279.09171	1120	1+
279.27528	106	
279.85530	220	1+
280.81056	106	
282.21189	76	
282.27155	72	
282.80075	114	
283.01310	78	
283.06857	246	
283.10331	84	
283.78892	224	
283.86453	166	
284.29429	360	
285.80940	290	1+
287.12979	76	
288.91371	88	
288.94945	152	
289.39208	98	
289.88479	100	
290.85799	136	
291.80540	190	
292.43694	150	
292.80715	108	
293.61842	92	
293.87459	212	
296.80708	136	
297.79942	330	1+
298.34402	86	
298.94046	80	
301.87533	188	
302.88476	90	
303.86922	80	
304.37855	106	
304.48795	96	
305.41008	84	
305.87313	162	
306.84511	84	
307.08378	74	
307.28949	510	1+
307.79642	272	
308.29334	442	1+
308.88649	148	
309.32365	74	
310.26737	88	
310.30917	148	
310.82001	138	
310.86190	160	1+
312.75738	190	1+
313.84494	82	
314.31496	88	
314.86794	86	
314.99252	80	
315.39775	74	
316.05445	76	
317.76617	78	
318.41018	84	
318.53264	104	
320.20792	76	
321.91647	90	
322.22977	72	
322.31010	104	
323.29515	82	
323.92883	120	
324.20198	144	
324.86588	106	
324.89740	244	1+
326.37133	82	
END IONS

###FS:    #m/z: 340.94136 #charge 1+
###MS: 42
###MSMS: 44
BEGIN IONS
TITLE=Cmpd 32, +MS2(340.9414), 28.0-35.0eV, 0.9min #44
RTINSECONDS=54.9985
SCANS=42,44
PEPMASS=340.94136	622704
CHARGE=1+
140.56046	86	
184.86685	82	
189.86280	132	
192.92445	212	
195.12438	88	
196.88580	114	
197.86806	80	
204.90853	84	
205.95130	114	
206.41513	100	
208.95450	140	
209.05748	80	
212.87931	140	
212.93490	92	
213.94031	656	1+
215.88624	858	1+
215.93847	288	
217.88164	472	1+
218.86750	88	
220.88372	184	1+
220.92306	116	
223.07998	88	
223.93706	94	
223.96854	146	
225.94552	340	1+
228.68080	116	
230.88740	312	
230.93866	92	
231.89089	468	
231.94909	860	1+
232.90414	94	
233.45334	84	
233.89630	554	1+
233.94658	148	
235.87846	106	
235.89302	218	
235.94510	106	
236.89541	86	
239.89990	126	
239.95016	98	
240.23434	144	
240.83057	256	1+
240.96394	98	
242.91691	82	
243.02002	98	
243.83255	116	
243.90736	90	
244.88809	90	
245.96168	86	
246.97783	142	
248.83172	80	
248.89562	80	
249.03720	84	
249.90071	378	1+
251.78660	82	
252.79497	86	
253.06834	82	
253.52588	106	
254.89104	196	1+
254.96844	468	1+
255.07547	362	1+
256.96420	134	
257.85374	136	
257.95778	226	1+
258.40077	140	
258.80285	114	
258.84501	170	
258.88435	156	
259.08303	102	
259.85764	126	
260.83528	206	
261.84714	134	
261.89131	168	
262.83500	94	
262.97440	126	
263.02300	88	
265.42631	86	
265.95463	94	
267.85062	92	
267.90071	88	
268.00075	84	
268.84527	138	
268.96072	100	
270.80862	114	
271.88853	92	
272.84560	100	
272.97488	134	
273.23289	90	
273.84602	82	
274.80745	200	1+
274.85881	230	
274.89274	268	1+
275.84002	124	
276.85543	610	1+
277.92916	100	
278.84780	730	1+
280.92071	132	
280.97142	86	
281.36461	86	
281.66956	86	
283.09716	108	
283.35358	92	
283.59328	110	
283.79884	88	
283.89475	190	1+
284.10009	82	
284.92760	120	
285.93054	102	
286.35871	96	
288.89291	86	
289.78883	218	
290.08368	84	
290.86078	128	
292.38895	92	
292.86908	94	
293.85636	140	
294.04930	90	
294.97446	92	
295.85958	174	
296.87812	150	
297.97274	88	
298.87934	116	
299.06029	118	
299.84532	88	
299.87228	182	1+
301.81657	252	1+
302.17268	128	
302.90856	80	
303.18011	82	
305.76859	106	
305.80704	138	
307.10105	154	
307.29461	86	
307.40848	108	
307.79850	148	
307.88528	152	1+
308.13219	126	
308.80348	84	
308.86722	138	
310.82197	154	
310.87733	232	1+
311.81433	84	
313.29490	92	
313.41225	112	
313.83860	82	
313.97099	94	
315.85597	84	
316.81509	106	
317.11869	86	
319.09609	82	
323.16718	88	
323.30612	94	
323.72138	82	
324.76953	80	
325.70388	98	
326.17539	152	
326.89040	86	
326.96648	122	
327.81123	92	
328.19252	82	
328.81172	108	
328.88830	120	
330.16839	108	
331.03942	80	
331.81184	98	
333.13337	80	
333.87369	90	
334.87238	226	1+
337.18525	188	1+
337.82976	84	
338.87012	126	
340.96088	118	
343.89964	102	
345.72727	86	
END IONS

###FS:    #m/z: 363.95744 #charge 1+
###MS: 42
###MSMS: 45
BEGIN IONS
TITLE=Cmpd 33, +MS2(363.9574), 28.0-35.0eV, 1.0min #45
RTINSECONDS=55.7705
SCANS=42,45
PEPMASS=363.95744	251206
CHARGE=1+
154.93385	100	
189.85988	124	
191.85903	402	1+
192.90105	102	
207.87538	282	1+
207.94897	102	
209.87139	102	
209.94415	1066	
210.88327	734	1+
212.61795	96	
212.87870	2682	1+
216.41803	114	
217.03082	94	
217.91232	92	
222.01745	92	
222.95348	876	1+
223.88641	94	
224.94875	1134	1+
224.97203	106	
225.88507	202	1+
225.89596	180	1+
225.98178	90	
226.94693	4004	1+
226.97122	212	
227.09851	92	
227.87821	92	
227.93080	274	
228.89548	482	
228.94202	5318	1+
229.03922	118	
229.06227	104	1+
230.79957	102	
230.88948	4022	1+
231.93673	106	
232.88604	660	1+
234.14449	106	
234.41506	94	
234.88299	150	
236.97013	236	1+
237.05078	110	
238.83883	104	
239.07150	188	1+
240.82111	126	
240.83662	108	
240.94145	996	
240.96448	514	
241.06417	90	
241.94123	580	
242.79261	90	
242.81571	122	
242.89919	182	1+
242.94182	1928	1+
244.07696	218	1+
244.95801	2822	1+
245.94858	3392	1+
246.83817	154	1+
246.90394	320	
246.95315	2802	1+
246.97658	408	1+
247.80123	392	1+
248.80628	328	1+
248.90060	1054	1+
249.00415	94	
250.89625	310	1+
250.96795	96	
251.80028	142	
253.90694	378	
258.84166	120	
258.97452	144	
259.12259	90	
259.83616	340	1+
260.96889	332	
261.83519	402	1+
261.96606	168	
262.37025	90	
262.92343	146	
263.97655	140	
264.82153	408	1+
266.81283	352	1+
267.24184	88	
267.78517	170	
267.97195	566	
268.80482	384	1+
268.83839	272	1+
268.96411	782	1+
269.80876	320	1+
269.96992	524	1+
270.22308	98	
270.45086	96	
270.94790	92	
271.85219	120	
271.91561	180	
272.91423	132	
273.34839	94	
275.03178	88	
276.47357	94	
276.85564	190	
277.11352	102	
277.99283	100	
278.80749	128	
278.84826	242	
279.10119	112	
279.85717	100	
279.96172	112	
280.79313	930	1+
280.99278	92	
282.82962	116	
282.85614	154	
283.10408	92	
283.78995	470	1+
283.84730	114	
283.86920	184	1+
284.79322	298	1+
284.82484	256	
284.84665	644	1+
284.89043	152	
284.98814	92	
285.82686	120	
285.84719	498	1+
286.01810	92	
287.43580	88	
287.81900	166	
287.92433	166	
289.85162	92	
289.88512	92	
290.78578	158	
291.25185	100	
292.86050	134	
293.35333	128	
294.12085	170	1+
296.46368	106	
296.72567	100	
296.80982	174	
296.87727	92	
296.95002	96	
297.06071	190	1+
297.81015	142	
298.80358	882	1+
299.87307	118	
300.04093	92	
300.79900	770	1+
300.88847	88	
301.86147	602	1+
302.92877	108	
303.73859	92	
303.80036	156	
303.85765	1036	1+
303.95441	106	
304.09457	94	
304.27358	88	
304.33994	98	
304.87591	88	
305.82110	146	
305.83893	94	
306.16030	90	
307.31008	128	
307.88857	192	1+
308.29159	144	
308.86625	184	1+
309.91482	112	
311.86056	224	1+
311.88685	160	
313.78192	96	
314.85132	208	1+
314.87985	118	
316.81201	266	1+
318.37074	98	
320.81751	88	
320.86508	380	1+
320.91843	126	
321.35495	104	
321.81616	110	
321.86648	320	1+
322.81683	166	1+
322.93044	152	
325.89460	88	
326.87370	542	1+
328.81200	106	
329.25926	92	
329.38067	114	
329.88347	92	
332.80440	92	
336.94618	330	1+
337.83565	132	
338.17749	102	
338.79453	100	
338.86926	126	
339.82839	214	
340.58882	92	
340.94276	112	
341.94307	284	1+
342.37701	94	
344.27261	102	
345.04741	96	
345.72966	94	
347.52187	96	
348.18047	110	
349.73220	98	
350.31878	166	
350.82698	92	
350.95471	90	
352.88870	226	
358.55015	102	
360.11142	102	
360.77608	100	
365.62238	100	
366.29092	100	
367.27982	124	
367.82808	122	
END IONS

###FS:    #m/z: 322.93058 #charge 1+
###MS: 46
###MSMS: 47
BEGIN IONS
TITLE=Cmpd 34, +MS2(322.9306), 28.0-35.0eV, 1.0min #47
RTINSECONDS=59.4555
SCANS=46-47
PEPMASS=322.93058	1706120
CHARGE=1+
55.45842	76	
177.43510	86	
181.13597	80	
191.10253	84	
191.93020	78	
192.02366	80	
192.88871	92	
193.89270	126	
194.88702	90	
196.88652	76	
196.99195	84	
198.92319	98	
201.04592	120	
205.95181	342	
205.97025	242	1+
208.05006	76	
209.91929	80	
212.88075	286	1+
212.89449	76	
213.08907	92	
215.82776	112	
215.88977	136	
218.88787	124	
219.89857	104	
221.55852	94	
222.95511	664	1+
224.11196	78	
228.45819	78	
230.53411	90	
230.85858	106	
230.89561	214	
233.00915	78	
233.16851	110	
233.80443	76	
233.92294	74	
235.79712	84	
235.92717	82	
236.95049	78	
238.82359	80	
238.88917	148	
238.94147	156	
239.20642	88	
239.22029	76	
239.79006	140	
239.89119	78	
240.83561	78	
240.94064	3762	
241.81690	220	1+
241.85699	92	
241.94249	2852	
242.02404	82	
242.15363	76	
242.94189	8512	1+
243.89988	82	
244.94065	2510	1+
245.38601	224	1+
245.84872	114	
246.90821	96	
246.97705	194	
247.36380	86	
247.98160	90	
248.84261	178	
248.93692	114	
250.67519	100	
251.86674	100	
251.97571	90	
252.12787	82	
253.80524	84	
254.90749	142	
254.99023	84	
256.89550	146	
257.79649	274	
258.83207	330	
258.97426	76	
260.16122	82	
260.83973	106	
261.16035	76	
261.43443	92	
261.83338	358	1+
262.39044	74	
262.80113	200	1+
262.81477	90	
263.45321	80	
263.98047	112	
264.86231	84	
265.07820	76	
265.88441	82	
266.06691	74	
268.41218	82	
268.96092	116	
269.15209	76	
269.85750	82	
269.87381	76	
270.80727	80	
271.78976	122	
272.84700	394	
272.98321	86	
273.79362	130	
274.89146	80	
274.97689	78	
275.81128	88	
275.84030	198	1+
275.98996	104	
276.92503	84	
277.07099	108	
279.09100	716	1+
279.85475	116	
280.79844	88	
282.27853	108	
282.85967	98	
283.09533	100	
283.20879	84	
284.20800	76	
284.29256	386	1+
284.78565	90	
284.93088	92	
285.88275	78	
286.91777	104	
289.78499	152	
289.80502	198	1+
291.78357	98	
294.86725	76	
295.75617	80	
295.79586	102	
296.16362	92	
296.78309	76	
296.81053	92	
298.80562	146	1+
299.78315	134	
299.89304	110	
300.87117	88	
302.85976	82	
302.88103	82	
303.44298	74	
304.79435	74	
305.89705	76	
306.80874	102	
307.80020	338	
307.89147	192	
308.79662	150	
308.88107	108	
309.80469	96	
310.30876	88	
311.09464	80	
312.99644	102	
313.87631	126	
314.09757	76	
314.92722	78	
316.93717	78	
318.75385	80	
318.86985	90	
320.84263	90	
320.89566	78	
321.76001	92	
321.96946	84	
322.93316	78	
323.17120	74	
323.23582	162	
323.88256	76	
323.91115	84	
324.13592	112	
324.39767	92	
324.81572	100	
325.12328	76	
END IONS

###FS:    #m/z: 363.95725 #charge 1+
###MS: 46
###MSMS: 48
BEGIN IONS
TITLE=Cmpd 35, +MS2(363.9572), 28.0-35.0eV, 1.0min #48
RTINSECONDS=60.2275
SCANS=46,48
PEPMASS=363.95725	249750
CHARGE=1+
182.86660	104	
189.86387	306	
191.85777	332	
192.03913	92	
197.88728	92	
204.00169	106	
204.90760	90	
205.95013	150	
209.86856	150	
209.94336	724	1+
210.88442	206	1+
210.93377	112	
212.87895	2104	1+
215.86204	96	
216.91697	90	
222.95284	348	
223.95230	224	
224.88629	242	1+
224.94866	1108	1+
226.94762	4362	1+
226.97357	166	
227.87880	118	
227.93241	332	
228.89417	678	1+
228.94253	5248	1+
229.20113	178	1+
229.92976	156	
230.89024	2716	
232.88377	572	1+
234.90789	90	
235.51643	104	
235.82634	90	
235.88586	248	1+
239.42741	140	
240.94248	956	
240.96307	790	1+
241.16341	114	
241.93873	2456	1+
242.19625	86	
242.59953	94	
242.85980	122	
242.89036	116	
242.94095	1836	1+
243.98794	90	
244.94022	256	
244.95824	2070	
245.83835	134	
245.94853	4140	1+
246.54953	144	
246.80404	172	
246.90882	238	
246.95305	3478	1+
246.97693	402	
248.79907	314	1+
248.83230	116	
248.84956	106	
248.89982	966	1+
250.80442	174	
250.89504	106	
250.94318	140	
250.97205	158	
251.79187	210	1+
252.03795	86	
252.58034	100	
252.89400	138	
253.90476	318	
255.84515	142	
256.38837	114	
258.41349	86	
258.84591	140	
258.97547	284	
260.79450	148	
260.83191	112	
260.96600	248	1+
261.13470	90	
263.85205	92	
264.81046	100	
264.97228	254	1+
265.40450	86	
265.81857	188	
265.97465	218	1+
266.78207	276	1+
266.81485	310	
266.86194	88	
266.90654	90	
267.80956	422	1+
267.97483	356	
268.96121	780	1+
268.97734	214	
269.96709	498	1+
270.03297	104	
270.84987	158	
270.86496	104	
271.27347	104	
271.86772	96	
272.93037	100	
273.91207	102	
275.46585	94	
276.60222	92	
276.85421	354	1+
276.91804	192	1+
278.80552	118	
278.84121	200	
279.79872	174	
280.79366	840	1+
280.99819	96	
281.97556	132	
282.00760	92	
282.11656	120	
282.37460	94	
283.79488	168	
283.84771	116	
284.84386	434	1+
284.87283	212	1+
285.03878	88	
285.79412	258	1+
285.84575	368	1+
287.81916	128	
287.87739	86	
288.04818	90	
289.08379	136	
289.81207	114	
289.87630	96	
290.78917	128	
292.94757	100	
294.85627	260	1+
295.83353	220	1+
296.80786	170	
296.93117	88	
297.90575	134	
298.80362	1272	1+
298.82477	164	1+
299.24833	88	
299.86500	324	1+
301.03333	94	
301.79961	466	1+
301.86152	472	1+
302.89605	100	
302.94719	104	
303.26123	102	
303.77482	98	
303.80923	302	1+
303.85624	1038	1+
305.81719	90	
306.00903	100	
307.84621	88	
307.88942	136	
308.05475	146	1+
309.81613	132	
310.04339	88	
310.87980	202	
312.10953	96	
314.00369	104	
314.83102	100	
315.05503	88	
316.39722	92	
316.80774	142	
316.94796	128	
317.81543	116	
317.88691	98	
318.81649	260	1+
318.93190	136	
319.95451	86	
320.19830	106	
320.89310	98	
321.81938	474	1+
321.86760	204	
322.85356	96	
323.80936	230	1+
324.05228	204	1+
325.31815	92	
326.87078	230	
326.89921	166	
327.30143	86	
329.87039	154	
329.90790	98	
331.87176	132	
331.88534	96	
336.05830	96	
336.94437	304	1+
337.32206	90	
339.82863	142	
340.82798	124	
341.90270	250	1+
342.74750	124	
343.83275	86	
346.36486	90	
349.32354	126	
349.90878	96	
350.84681	132	
352.89353	134	
353.61209	92	
353.89134	88	
356.76897	112	
358.20177	210	1+
360.71759	194	1+
363.75040	226	1+
363.96376	124	
366.20892	158	
367.32850	88	
368.76713	100	
368.84532	130	
END IONS

###FS:    #m/z: 336.94639 #charge 1+
###MS: 46
###MSMS: 49
BEGIN IONS
TITLE=Cmpd 36, +MS2(336.9464), 28.0-35.0eV, 1.1min #49
RTINSECONDS=60.9995
SCANS=46,49
PEPMASS=336.94639	92954
CHARGE=1+
201.05366	78	
205.47944	80	
206.60567	80	
209.01488	82	
209.94597	90	
210.88471	192	
211.94498	2008	
212.87736	1318	1+
213.93959	792	1+
214.99343	92	
215.88783	672	1+
217.88197	154	
217.93862	102	
217.98700	76	
219.06529	76	
221.97145	238	1+
222.95064	134	
226.37859	88	
226.94421	88	
228.89654	174	
229.90118	124	
229.95449	2562	1+
230.88936	1744	1+
231.37956	104	
231.94986	1394	1+
233.82320	110	
233.90047	370	
233.94721	160	
234.82997	158	
235.84889	190	1+
235.86719	78	
235.88155	118	
236.88914	170	
237.06580	134	
238.44609	100	
240.84338	226	1+
240.92312	84	
242.89617	96	
242.91319	90	
243.06270	80	
243.78790	208	1+
244.03104	104	
244.88275	76	
246.90507	180	
246.97489	374	
247.11668	92	
247.65734	86	
247.88575	82	
247.96588	654	1+
248.58584	76	
248.88091	268	1+
248.90002	534	
249.20561	96	
249.42880	76	
249.88387	214	1+
249.96094	206	
250.83600	380	1+
250.94880	118	
250.96307	120	
251.90906	92	
251.96583	86	
251.98090	132	
252.92413	82	
252.97073	1490	1+
253.12685	82	
253.90579	656	1+
254.83334	76	
254.96557	804	1+
255.07053	332	1+
256.05150	78	
256.37261	138	
257.82959	80	
258.48644	78	
258.84459	162	
258.97070	88	
259.57145	74	
259.80581	94	
259.85248	74	
260.49228	90	
260.84812	134	
260.94963	80	
261.83139	88	
262.81896	84	
263.82624	90	
265.00502	192	1+
265.02210	128	
265.79777	134	
267.84436	260	
268.79373	130	
268.83787	810	1+
269.97864	78	
270.94012	82	
270.98156	266	1+
271.09756	74	
271.17237	92	
271.44131	98	
271.47374	78	
271.84393	214	1+
271.91853	212	1+
272.12363	96	
272.89606	80	
272.94268	88	
273.79740	146	
273.90579	116	
274.86305	166	
274.90046	102	
275.05237	88	
275.84017	114	
276.05908	82	
276.34501	88	
276.80095	102	
276.85298	486	1+
276.96274	218	1+
277.92909	90	
278.05807	118	
278.81735	136	
278.83395	514	1+
279.27774	78	
279.81117	198	1+
279.83629	320	1+
279.87408	122	
280.00877	86	
281.73545	98	
283.78858	100	
284.02944	90	
285.55904	76	
285.85090	74	
285.93823	90	
286.85050	906	1+
286.90096	124	
288.14407	82	
288.84475	76	
289.39843	84	
290.09642	82	
290.42690	82	
290.85616	108	
291.86099	298	1+
292.85981	370	1+
293.10753	308	
293.89610	80	
293.99530	76	
294.81040	78	
294.93509	76	
295.84627	116	
297.79622	224	1+
297.83522	84	
298.92102	74	
299.06026	144	
299.87016	104	
301.02028	76	
302.91511	84	
303.43674	80	
303.86943	190	1+
303.93297	92	
304.89745	88	
307.30783	136	
307.89242	178	
308.90064	76	
309.87153	122	
310.79806	78	
310.87409	446	1+
310.88841	86	
311.19223	92	
312.99070	90	
315.86835	292	1+
317.95009	94	
319.13336	76	
319.21253	102	
320.97764	88	
321.38792	84	
321.79529	84	
323.90916	80	
324.52135	88	
326.19820	76	
326.96614	116	
328.88663	126	
328.95204	94	
329.87068	82	
330.85879	108	
333.86509	158	
334.93627	90	
338.66585	94	
340.16316	88	
340.96206	210	
341.93184	92	
END IONS

###FS:    #m/z: 322.93038 #charge 1+
###MS: 50
###MSMS: 51
BEGIN IONS
TITLE=Cmpd 37, +MS2(322.9304), 28.0-35.0eV, 1.1min #51
RTINSECONDS=64.695
SCANS=50-51
PEPMASS=322.93038	1616514
CHARGE=1+
182.05612	108	
188.51595	102	
192.88645	124	
193.16367	88	
196.88187	132	
197.02789	88	
199.88731	78	
203.95437	78	
204.38957	80	
205.94813	732	1+
205.97113	130	
206.96043	78	
209.92136	76	
209.94602	150	
210.94351	86	
212.87664	106	
214.89073	86	
215.88761	122	
219.80183	84	
221.90597	90	
222.94686	92	
223.96034	434	1+
224.10121	84	
226.02396	76	
226.83898	76	
226.91844	74	
227.44617	74	
227.90267	132	
227.93045	308	
228.05273	210	1+
228.78668	144	
228.89082	92	
228.91156	118	
230.88852	126	
232.93781	76	
233.50610	82	
235.86109	84	
235.90651	92	
236.04226	88	
237.06077	112	
238.02755	74	
238.04698	74	
238.93962	260	
239.04031	84	
239.39339	76	
239.75232	76	
239.90508	130	
240.89517	80	
240.94069	3622	
241.93965	10950	1+
241.98021	80	
242.82405	120	
242.94169	7726	1+
243.82702	108	
243.88942	100	
244.06462	82	
244.35253	104	
244.38909	84	
244.82565	84	
244.93960	2174	1+
245.04235	96	
246.97329	232	1+
247.73184	80	1+
248.84985	138	
248.99368	250	1+
249.88829	74	
249.91207	226	1+
249.96443	102	
250.14106	86	
251.24909	86	
252.84384	78	
253.84640	86	
254.91184	74	
255.01567	76	
255.02929	80	
257.06499	84	
258.11743	80	
258.13938	74	
258.83375	208	1+
260.83128	222	
260.90058	74	
261.36692	108	
261.84593	114	
261.92710	84	
262.82832	126	
262.94543	74	
263.11608	122	
263.35182	98	
263.88764	74	
263.92899	140	
263.98074	86	
264.79738	110	
264.84853	156	
264.91372	76	
265.06140	254	1+
265.86730	208	1+
266.85067	96	
266.96159	140	
267.01530	74	
267.46057	78	
268.13989	78	
268.95874	80	
269.90591	100	
271.84422	126	
272.84409	270	1+
272.89982	102	
273.79408	162	
274.80093	494	1+
275.80822	332	1+
275.95938	94	
276.24307	82	
279.09159	618	1+
279.84888	78	
280.14328	118	
281.38294	90	
281.90857	84	
283.14072	80	
283.39497	74	
283.85658	110	
284.00681	76	
284.29306	342	
284.90987	78	
285.42842	80	
285.78347	76	
286.41653	84	
286.87500	210	1+
289.79170	328	1+
291.80183	338	1+
292.43707	86	
292.86641	140	
293.38298	76	
293.85719	122	
296.72362	74	
296.80356	328	1+
298.71537	82	
299.78807	74	
300.97156	74	
302.24678	230	
302.87519	100	
303.25279	98	
303.86880	102	
304.02527	76	
304.75359	86	
304.81610	80	
305.13106	88	
305.83829	174	1+
306.89870	74	
307.17137	74	
307.80052	132	
307.89360	208	1+
308.36112	94	
308.98682	96	
309.89441	80	
310.81372	232	
310.87832	140	
311.88286	248	1+
313.80239	162	
314.72870	78	
314.79836	88	
318.42313	74	
321.19211	82	
321.29558	130	
323.76848	74	
323.88714	130	
324.21849	198	
324.38198	82	
324.89300	180	
325.38684	90	
325.81183	234	1+
325.90413	134	
326.18319	82	
326.37553	84	
326.87945	84	
327.77904	74	
327.95047	84	
END IONS

###FS:    #m/z: 363.95692 #charge 1+
###MS: 50
###MSMS: 52
BEGIN IONS
TITLE=Cmpd 38, +MS2(363.9569), 28.0-35.0eV, 1.1min #52
RTINSECONDS=65.4675
SCANS=50,52
PEPMASS=363.95692	237638
CHARGE=1+
98.59520	90	
189.86120	446	1+
191.85840	198	
194.05216	86	
196.88470	222	
200.94947	100	
207.87328	338	1+
208.46138	116	
209.94289	764	1+
210.88242	252	
211.88831	132	
212.00077	116	
212.87908	2006	1+
213.89189	424	1+
214.89667	260	1+
215.54282	94	
222.95475	762	1+
223.88992	130	
224.95109	880	1+
225.94250	126	
226.06141	88	
226.94740	4266	1+
227.92993	190	
227.97225	88	
228.79247	86	
228.89598	434	
228.94239	5488	1+
228.96546	88	
229.90060	228	
230.86243	142	
230.88970	2370	1+
232.02797	86	
232.88366	356	
232.95068	92	
234.87975	292	
235.84851	100	
238.82551	90	
238.93963	100	
240.82055	158	
240.94044	736	
240.96349	278	
241.94053	2126	1+
242.82111	142	
242.94271	1288	1+
242.96119	206	
243.81778	134	
243.86054	120	
244.91120	90	
244.95818	2380	1+
245.94241	562	
246.85818	148	
246.90564	294	
246.95291	2596	1+
247.00683	112	
248.80205	736	1+
248.83919	170	1+
248.90121	820	1+
248.97332	86	
248.99085	96	
250.10226	90	
250.89744	230	
250.94969	208	1+
252.07872	130	
252.88976	128	
253.90454	438	1+
254.87145	118	
256.21916	86	
256.94691	88	
257.91035	92	
258.00480	98	
258.97122	126	
260.97089	186	
261.83093	100	
261.97478	172	
262.81616	86	
262.93356	120	
262.96414	160	
263.83234	90	
263.89395	138	
263.97774	124	
265.80763	1170	1+
266.79547	152	
266.81295	1108	1+
267.97167	340	
268.84496	400	1+
268.96375	680	1+
269.96831	578	1+
271.09784	308	1+
272.85977	86	
273.01113	124	
274.34972	94	
274.86924	176	
274.93017	90	
275.81263	92	
275.94487	86	
276.35509	90	
276.85293	544	1+
277.80713	212	
278.80139	272	
278.84439	234	
279.10331	140	
279.85581	108	
280.79196	728	1+
283.79241	158	
283.85107	316	1+
283.98764	148	
284.13547	106	
284.82383	160	
285.79706	140	
285.82470	100	
285.84212	354	
285.93264	154	
287.41115	104	
288.84462	144	
288.90570	90	
289.87707	110	
290.78690	228	
291.10112	138	
291.79859	220	1+
292.81615	144	
293.03273	138	
293.11587	102	
293.84542	152	
293.87867	216	1+
294.12259	138	
294.63782	94	
295.85220	114	
296.81233	110	
297.80811	216	
297.88079	94	
297.93476	86	
298.23806	142	
298.80816	278	
298.82892	174	
299.79940	1202	1+
299.92887	108	
300.86152	142	
301.86349	100	
302.80182	548	1+
303.25358	122	
303.80639	468	1+
303.85515	962	1+
305.27032	90	
305.80575	242	1+
305.82605	102	
306.30866	166	
306.40836	90	
307.13077	126	
307.83315	86	
308.29570	162	
310.87542	224	
311.87674	160	
312.41748	100	
312.91678	86	
313.88654	86	
315.45485	88	
316.81467	300	
316.89251	86	
317.43793	96	
317.81232	142	
318.93352	322	1+
320.81572	654	1+
321.81766	540	1+
321.86667	178	
321.89007	88	
322.03301	92	
322.90211	102	
323.08200	106	
323.82297	114	
326.87342	312	1+
329.86795	198	
336.81273	118	
336.94487	114	
337.84332	90	
337.88005	104	
339.83239	202	
340.93379	182	
341.78465	188	1+
342.90458	90	
343.90795	94	
344.96511	86	
345.70694	100	
347.43287	92	
348.81994	140	
353.73379	86	
355.26288	90	
356.80354	100	
360.91139	100	
363.57107	104	
364.36484	90	
367.98337	106	
END IONS

###FS:    #m/z: 507.84592 #charge 1+
###MS: 50
###MSMS: 53
BEGIN IONS
TITLE=Cmpd 39, +MS2(507.8459), 28.2-35.2eV, 1.1min #53
RTINSECONDS=66.2395
SCANS=50,53
PEPMASS=507.84592	95076
CHARGE=1+
196.01552	198	
197.01926	158	
222.97499	152	
223.97672	192	
224.97226	136	
231.89654	308	1+
232.89878	184	1+
234.89136	178	
239.84567	144	
248.85421	198	1+
249.90151	152	
250.90717	180	
250.96943	120	
251.06785	162	1+
252.00987	160	
252.90388	212	1+
255.06664	164	1+
266.98994	242	1+
269.08259	140	
272.14288	172	
272.85605	178	
274.94783	126	
275.81044	228	1+
275.85202	156	
278.83065	468	1+
280.79511	138	
283.39978	120	
283.84856	174	1+
284.08783	204	1+
286.79513	146	
287.80470	132	
287.85155	782	1+
288.03297	188	1+
289.87893	590	
290.87010	156	
291.87976	342	
292.07481	124	
292.86405	162	
293.87369	1418	1+
294.12312	168	1+
295.15049	140	
295.84666	396	1+
296.14128	138	
296.85100	294	1+
297.95654	200	1+
298.85934	200	
300.04544	128	
300.85563	148	
300.95726	144	
301.84905	130	
303.10775	148	1+
303.80531	144	1+
303.86752	542	1+
304.95684	318	1+
305.86240	870	
306.12225	162	
307.89095	428	
308.14126	316	
308.87415	1074	
309.15000	552	1+
309.37688	148	
309.88518	764	
310.15465	340	1+
310.87206	220	
311.81562	226	1+
311.88375	2982	1+
312.17528	126	
313.97739	128	
314.86439	1160	1+
315.84749	274	1+
316.77308	146	
316.86455	286	
316.89289	164	1+
318.92851	134	
319.03528	174	
320.87995	166	
323.87347	400	
324.86102	336	
324.90130	164	
324.99182	250	1+
325.84267	130	
325.90191	162	
326.13065	140	
326.88448	2082	1+
326.97716	128	
328.87705	398	1+
329.38752	146	
329.81675	178	1+
329.90239	158	
331.12611	138	
331.88772	186	
332.87726	856	1+
332.90743	140	
332.94576	146	
334.78414	178	1+
334.87845	162	
335.83313	202	
335.86191	132	
335.88699	238	
336.87636	216	
336.91279	152	
336.94312	122	
337.39231	148	
337.87973	850	1+
337.95888	216	1+
337.98594	158	
338.88182	504	1+
340.00578	160	
343.16253	160	
343.87127	246	1+
345.75226	282	1+
345.90870	134	
346.88495	120	
346.90487	200	1+
348.16902	378	1+
348.89077	224	
349.73336	158	
349.80013	198	
349.91584	138	
350.76869	122	
350.85561	206	
350.88422	574	1+
352.83785	118	
352.91364	120	
353.17953	132	
353.85387	468	
354.76536	176	1+
354.83375	170	
354.87878	162	
354.91336	120	
355.89290	532	1+
357.87165	410	1+
358.87449	326	1+
362.36898	358	1+
363.13505	182	
366.35706	126	
366.84097	484	
367.70802	728	1+
367.78882	172	
367.84305	256	
368.83595	654	1+
368.89410	130	
369.83724	446	1+
370.03569	152	
370.74226	148	
371.72619	138	
371.83166	220	1+
373.71890	350	1+
374.81710	326	1+
375.79404	330	1+
376.83562	122	
377.03831	140	
378.75478	118	
380.71816	420	1+
381.84041	136	
382.84235	120	
382.89584	302	1+
383.04371	120	
383.89858	194	1+
383.98408	150	
384.78687	306	1+
384.85126	570	
385.26532	160	1+
385.79067	260	1+
385.85173	420	
385.96386	140	
386.84682	270	
387.84816	756	1+
388.80100	192	1+
389.09684	184	1+
389.20096	312	1+
389.84669	130	
390.07055	206	1+
390.74080	202	1+
390.77948	266	1+
390.84248	1042	1+
392.35924	164	1+
392.73370	152	1+
392.82723	818	1+
394.16577	226	1+
394.83571	282	1+
394.86105	212	1+
394.88863	130	
396.80207	148	1+
397.73868	166	
398.72689	532	1+
398.86830	196	
399.11624	130	1+
399.19912	128	
399.79819	118	
399.85257	346	1+
402.82417	196	1+
403.72032	278	1+
403.86829	544	1+
404.38907	204	1+
405.86351	298	1+
407.74180	250	
407.86878	1026	
408.04659	158	1+
408.74184	150	
408.85261	1416	1+
409.71347	238	1+
410.08228	142	1+
410.83617	1288	1+
410.89388	158	
411.78866	118	
411.86886	182	
413.07544	352	1+
413.84701	158	
413.87267	188	
413.90473	118	
415.84191	224	
416.74945	146	
416.76959	124	
417.77861	120	
419.76741	122	
421.88005	228	
422.73042	156	
422.86658	548	1+
423.77051	232	1+
423.83027	180	1+
424.19238	122	
425.74831	170	
425.86046	1352	1+
426.74726	180	
426.86248	1152	1+
427.20641	174	1+
427.73264	608	1+
428.09213	138	
428.84917	1820	1+
429.70048	434	1+
429.73864	548	1+
430.74234	418	1+
431.68285	142	
431.80854	140	
431.86752	566	
432.15304	148	1+
432.86730	272	
433.85554	654	1+
434.89344	318	1+
436.85917	180	1+
439.88983	746	1+
441.21891	136	
444.70776	278	1+
444.87400	2952	1+
445.22684	160	
445.74458	210	
446.76015	194	1+
446.78064	206	1+
447.71211	142	
447.88836	218	
449.35614	172	
449.87891	1076	1+
451.75557	148	
451.86968	200	1+
452.76451	228	1+
457.90625	464	1+
462.88376	1104	1+
464.88479	322	1+
465.70778	128	
465.72622	164	
467.88798	1360	1+
472.68181	154	
482.77730	206	1+
485.89901	974	1+
487.28151	132	
489.27611	180	
490.91075	252	1+
497.76409	118	
509.79953	162	1+
509.85829	152	
END IONS

###FS:    #m/z: 340.94122 #charge 1+
###MS: 54
###MSMS: 55
BEGIN IONS
TITLE=Cmpd 40, +MS2(340.9412), 28.0-35.0eV, 1.2min #55
RTINSECONDS=69.93
SCANS=54-55
PEPMASS=340.94122	726548
CHARGE=1+
142.57956	80	
188.92431	80	
190.93168	132	
190.95055	132	
191.95575	94	
192.92684	212	
192.94407	132	
195.40594	90	
196.88671	176	
197.87520	142	
198.89716	98	
205.94625	150	
208.94205	206	
210.93644	164	
212.87884	310	
213.87970	134	
213.93959	1616	1+
214.06332	92	
215.88751	740	1+
215.93720	334	
217.01824	82	
217.88315	186	
220.95867	136	
222.14578	100	
222.83406	140	
222.97785	144	
223.96320	188	
224.95976	112	
226.89442	92	
226.94971	112	
226.96637	216	1+
228.01669	90	
228.44329	88	
228.84081	94	
228.89807	88	
228.95415	86	
230.88671	706	1+
231.88873	508	1+
231.94954	414	
233.89895	520	1+
233.94798	214	
235.89786	170	
236.49343	96	
236.86041	108	
237.06337	102	
239.00943	80	
239.78941	120	
240.23110	114	
240.83818	110	
241.42443	84	
241.89818	84	
242.01882	158	1+
242.81946	94	
242.83589	86	
243.82881	380	1+
244.39688	92	
244.96567	82	
246.55734	92	
246.97802	144	
248.85213	144	
248.89599	192	1+
249.95948	232	1+
250.84060	82	
251.78927	98	
254.83918	78	
254.86808	146	
254.96834	514	1+
255.07325	190	
255.45896	82	
255.92437	84	
256.07673	132	
256.91340	80	
256.96384	496	1+
257.41755	90	
258.84570	442	1+
258.86258	162	
258.91216	84	
259.95542	148	
260.80135	92	
260.83400	794	1+
262.88651	82	
262.96364	110	
263.91406	88	
265.08559	128	
265.38010	86	
265.42021	84	
265.85572	112	
265.90865	84	
266.35715	94	
267.41042	88	
267.50903	80	
268.40935	98	
268.45762	98	
268.84172	384	1+
269.05972	78	
269.80157	86	
271.91314	78	
272.84976	190	1+
272.92958	294	1+
272.97247	110	
273.00537	88	
275.97233	100	
276.85547	862	1+
276.88421	94	
277.96886	120	
278.09282	200	1+
278.42289	110	
278.84765	666	1+
279.03715	80	
279.43586	80	
279.95867	136	1+
280.85573	170	1+
281.93142	88	
282.91580	150	
283.90762	88	
287.35666	84	
289.56940	78	
289.79090	82	
289.87683	80	
290.86220	306	1+
291.80563	116	
292.94117	80	
294.43325	102	
294.83156	80	
294.86940	84	
295.97678	104	
295.99450	134	
296.86234	152	1+
297.02198	98	
297.84463	104	
298.04509	78	
299.41833	78	
299.78356	78	
302.11948	136	1+
302.17459	122	
302.87216	78	
303.44522	78	
304.45125	84	
304.80846	114	
305.26820	82	
305.93371	92	
305.95956	98	
306.88107	106	
308.86386	134	
310.82147	122	
310.87777	238	
311.82718	88	
311.88403	332	1+
312.81252	120	
312.98630	82	
313.87174	100	
319.80190	110	
320.95246	84	
321.88120	78	
323.27299	80	
324.85343	92	
324.89730	198	
325.09685	98	
325.73498	78	
326.17318	136	
326.85511	78	
328.18890	116	
328.81091	98	
330.81333	196	
330.88782	80	
331.22501	88	
331.92928	104	
332.82475	90	
333.90031	90	
335.76381	86	
337.87999	156	
338.87070	100	
338.88340	90	
339.82606	110	
341.90483	80	
343.70960	164	
END IONS

###FS:    #m/z: 507.84620 #charge 1+
###MS: 54
###MSMS: 56
BEGIN IONS
TITLE=Cmpd 41, +MS2(507.8462), 28.2-35.2eV, 1.2min #56
RTINSECONDS=70.702
SCANS=54,56
PEPMASS=507.84620	138736
CHARGE=1+
196.01473	180	
209.94023	132	
214.88968	160	
222.97542	262	1+
224.12018	170	1+
224.97519	194	1+
227.95352	140	
232.89680	588	1+
235.90194	170	
236.89135	192	
238.06440	382	1+
244.10404	120	
247.88237	164	
248.49118	118	
248.88986	146	
249.88989	144	
249.96857	248	1+
252.07594	122	
254.09282	138	
259.86733	146	
265.08642	138	
266.16941	496	1+
267.94736	198	
268.91906	188	1+
270.85611	196	1+
272.80943	200	1+
273.85662	490	1+
274.41771	204	1+
278.83342	172	
278.86433	138	
279.90298	140	
280.79210	138	
280.85139	196	
281.87631	172	
282.92970	144	1+
287.85336	1048	
288.09250	130	
288.87030	256	
289.39185	160	
289.88490	312	
290.86698	680	1+
293.10120	112	1+
293.87339	2260	1+
295.81505	256	1+
296.84666	224	
296.87975	144	
297.85278	132	
297.87687	360	1+
298.80979	150	
300.84159	120	
300.89467	198	1+
301.85266	478	1+
301.87608	122	
302.34151	156	
303.86644	736	1+
305.86288	1720	1+
307.80782	244	1+
307.89081	588	
308.14088	720	1+
308.87301	2144	1+
310.15676	838	1+
311.04495	126	
311.83612	140	
311.88435	2794	1+
311.94725	268	1+
312.81742	162	
313.82355	214	
313.88551	494	1+
314.02861	138	1+
314.36717	150	
314.86517	972	1+
316.86486	448	1+
317.80148	118	
318.86784	200	
318.88479	328	
319.96822	176	1+
320.79646	220	1+
321.89130	294	1+
323.87122	426	1+
324.90176	170	
325.81092	278	1+
325.85881	140	
325.90236	158	
326.03719	136	
326.81762	196	1+
326.88641	2940	1+
328.87759	684	1+
329.14284	136	
329.81818	314	1+
331.88655	162	
332.87474	760	1+
333.12614	118	
335.79233	118	
335.84481	206	
335.88666	248	
336.94506	160	
337.88318	278	
338.90041	188	
339.87819	148	
340.04909	136	1+
340.17134	126	
340.87331	530	1+
340.90332	248	1+
343.91354	120	
343.93551	178	1+
345.92639	192	1+
347.83611	152	
347.88045	130	1+
348.91356	120	
349.80920	128	
350.75662	128	
350.81041	212	1+
350.88595	442	1+
350.94187	136	
352.87638	216	1+
352.90489	372	1+
353.85180	624	1+
354.17602	124	1+
355.88787	426	1+
356.04791	146	
359.15850	160	1+
361.83607	150	
362.35299	204	1+
363.84532	302	1+
364.01565	156	1+
364.10021	146	
365.76805	170	
366.83991	570	1+
367.70900	364	1+
367.81352	170	
367.90426	482	1+
369.01389	122	1+
369.83526	842	1+
369.87851	120	
371.72217	140	
371.77992	294	1+
371.83518	344	1+
371.90926	158	
372.18924	154	1+
372.88151	176	
373.71840	226	
374.73673	242	1+
374.81659	322	1+
376.90610	198	1+
377.88716	154	
379.86275	148	
380.73213	242	
380.79607	138	
381.72016	220	
381.84647	582	1+
382.71620	358	1+
382.85319	336	1+
383.99727	140	
384.85099	1696	1+
385.74962	146	1+
385.78139	176	
385.87893	124	
386.83311	138	
387.39848	132	
387.72468	202	1+
387.85016	508	1+
389.71615	172	
389.78365	442	1+
389.86815	204	
390.34116	136	
390.78369	270	1+
390.84244	426	
390.91060	304	1+
391.84391	334	
392.73440	178	1+
392.76477	124	
392.82759	1286	1+
392.88021	276	1+
394.78538	296	
394.82357	300	
395.83767	128	
395.86979	210	
396.80834	114	1+
398.73051	752	1+
398.87237	156	
399.71168	172	
399.84987	464	
402.86825	1262	1+
403.87411	882	1+
405.74563	294	1+
405.79274	264	1+
405.85895	672	1+
407.72569	200	
407.82145	138	
407.86915	1386	
408.74745	162	
408.85305	1742	1+
409.72808	520	1+
409.82099	192	
410.83782	1130	1+
411.10554	136	
411.80719	184	
411.86909	300	1+
412.84215	432	
413.07258	314	1+
413.75260	132	
414.75454	144	
415.83106	164	
416.80910	180	1+
416.86057	152	
416.88670	172	
417.74706	184	1+
417.86939	144	
418.40490	118	
418.84891	334	1+
419.73327	136	
420.68602	160	1+
421.74457	134	
421.88484	276	
422.87284	236	
422.88305	248	
423.77365	132	
423.86801	954	1+
424.77125	120	
425.74962	272	
425.82605	142	
426.75522	284	
426.86315	1622	1+
426.93971	124	
427.73844	924	1+
428.09334	144	
428.16236	234	1+
428.84753	1014	
429.84819	508	
430.74023	462	
430.84810	334	
431.79568	152	
431.86917	594	
432.85943	722	1+
434.09295	96	1+
434.82998	170	
435.89254	128	
437.73201	156	
439.89180	644	1+
440.84193	128	
441.28069	128	
443.74721	142	
443.81473	126	
444.87291	3494	1+
446.89273	342	1+
447.70562	160	
447.75916	222	1+
448.70711	118	
448.80314	122	
448.88360	180	
449.87931	746	1+
450.70219	178	
451.77115	134	
451.86525	242	1+
457.90175	226	1+
460.88699	150	
462.84640	124	
462.88532	1354	1+
464.88758	236	1+
465.77692	168	1+
467.88830	1638	1+
468.77853	168	
471.81081	162	
483.90943	134	
485.89845	1052	1+
486.84508	140	
488.16677	118	
491.80086	288	1+
499.79079	214	1+
500.79241	178	1+
509.23059	164	1+
510.23470	124	1+
END IONS

###FS:    #m/z: 336.94645 #charge 1+
###MS: 54
###MSMS: 57
BEGIN IONS
TITLE=Cmpd 42, +MS2(336.9464), 28.0-35.0eV, 1.2min #57
RTINSECONDS=71.474
SCANS=54,57
PEPMASS=336.94645	90396
CHARGE=1+
61.44700	92	
161.46201	94	
182.86899	96	
195.89359	82	
196.88492	92	
200.03130	86	
200.97561	92	
205.38601	80	
206.97958	172	
207.97419	158	
208.56247	80	
209.94174	128	
210.87961	114	
210.89896	114	
211.94455	2566	1+
212.87922	924	1+
213.93976	1614	1+
214.90815	108	
215.88830	494	1+
215.93669	336	
217.88382	342	
218.83429	88	
219.83656	84	
222.93517	92	
223.96110	184	
224.97315	158	
225.88565	80	
225.97737	110	
227.90226	202	1+
228.79227	132	
228.89518	96	
229.95554	2984	1+
230.88973	2244	1+
231.95127	1760	1+
232.05176	92	
232.57071	86	
233.79226	78	
233.83056	168	
233.89808	354	1+
233.95014	230	
234.82854	108	
235.89243	376	
239.90461	78	
239.93280	96	
240.83684	430	1+
240.88188	118	
241.94344	92	
244.49653	94	
244.95467	104	
246.90563	138	
247.96700	856	1+
248.00565	94	
248.90123	808	1+
248.99189	78	
249.82791	388	1+
249.96285	510	1+
249.98805	82	
250.51787	88	
250.83062	346	1+
250.95034	288	
251.07074	192	
251.97403	114	
252.93568	92	
252.97127	1928	1+
253.90886	564	1+
254.08907	100	
254.96456	644	1+
255.01400	88	
255.07587	88	
256.00302	108	
256.84671	114	
256.90187	158	
256.91571	164	
256.96873	178	
257.83325	92	
257.85259	90	
258.38204	84	
258.84836	720	1+
258.94496	120	
259.93948	92	
260.64664	106	
260.83145	166	
261.54529	118	
262.82903	144	
263.83516	132	
263.85439	116	
264.13727	88	
264.79518	124	
265.08645	118	
265.90671	90	
265.92660	86	
266.15097	102	
266.84519	118	
266.93477	94	
267.85250	92	
268.83949	580	1+
270.55612	98	
270.83996	98	
270.98347	174	
271.91768	212	
272.91311	102	
272.97661	138	
274.79978	92	
274.94443	84	
275.97162	158	
276.85625	264	
277.83661	128	
277.85901	136	
278.80405	92	
278.83627	586	1+
279.45417	86	
280.26771	80	
280.84266	132	
281.79814	112	
282.87902	198	1+
283.08483	80	
283.78855	90	
284.85811	100	
284.92434	80	
285.85041	300	
285.90174	86	
286.85061	638	1+
289.80997	94	
289.85346	328	1+
289.87267	80	
290.85587	280	1+
292.06365	76	
292.84876	152	
293.00876	92	
293.85210	82	
294.86516	170	
295.38828	100	
296.43435	82	
296.87113	106	
297.80789	86	
301.09060	76	
301.87641	184	1+
301.90077	86	
303.81107	78	
304.32280	96	
304.95743	90	
307.21089	92	
308.86752	396	1+
309.00834	114	
309.09706	90	
309.81193	84	
309.91979	148	
310.87612	294	1+
310.92045	144	
311.80768	96	
311.86580	226	1+
312.03749	82	
313.84611	96	
313.88933	210	1+
316.08934	104	
317.84636	100	
318.10777	84	
318.38599	88	
318.82625	84	
319.02617	108	
319.74361	104	
319.89066	78	
320.76325	84	
321.43856	82	
323.05890	92	
323.82733	96	
324.89115	212	
325.91443	84	
326.83495	92	
326.87611	130	
328.40191	98	
328.81370	126	
328.88926	98	
331.84209	92	
332.10367	86	
332.24024	100	
333.34021	84	
333.83914	96	
338.81677	106	
339.37354	96	
END IONS

###FS:    #m/z: 340.94117 #charge 1+
###MS: 58
###MSMS: 59
BEGIN IONS
TITLE=Cmpd 43, +MS2(340.9412), 28.0-35.0eV, 1.3min #59
RTINSECONDS=75.14
SCANS=58-59
PEPMASS=340.94117	701282
CHARGE=1+
101.68189	86	
184.88684	84	
188.39820	94	
189.48177	100	
190.86516	80	
190.93285	84	
192.88825	214	1+
195.98136	82	
196.88581	176	
198.85393	78	
203.93323	76	
207.97266	86	
208.88518	90	
208.92427	78	
208.95714	110	
208.99365	96	
209.93640	538	1+
210.93805	376	1+
212.87857	506	1+
213.93940	1110	1+
215.88665	446	
217.38557	90	
217.88676	182	
217.93609	104	
218.88164	86	
222.95538	250	1+
222.98466	88	
223.00669	90	
224.97215	112	
225.95581	80	
228.89085	116	
228.94071	128	
229.13408	80	
230.88841	586	1+
231.04347	104	
231.94898	1056	1+
232.02125	116	
233.06892	104	
233.89427	354	1+
233.94776	394	
234.82531	82	
235.99322	78	
236.90066	114	
237.80082	82	
238.79530	82	
239.90156	92	
240.23012	78	
240.27377	96	
240.80703	78	
240.83882	600	1+
241.84300	364	1+
242.93949	98	
243.82869	160	
243.89509	184	
244.87871	78	
245.95987	86	
246.97343	322	1+
247.99784	76	
248.89961	78	
248.91498	78	
248.93273	88	
249.09335	86	
249.96105	268	1+
250.84060	86	
251.88210	128	
252.03435	82	
252.08079	78	
252.15238	78	
253.91675	90	
254.37900	88	
254.83227	98	
254.87452	92	
254.90744	324	1+
254.94184	86	
254.96731	548	1+
255.94963	90	
256.46872	78	
256.85657	90	
256.89433	164	
256.96337	182	
257.80222	110	
257.90611	128	
258.84418	540	1+
258.89885	108	
259.86100	200	
259.89447	100	
260.83487	720	1+
261.95087	80	
262.07019	80	
263.84612	84	
264.92043	80	
266.12690	88	
267.86470	92	
267.96103	92	
268.83984	602	1+
268.87022	78	
269.06546	80	
269.10999	86	
269.18650	80	
269.79994	122	
269.84194	368	1+
270.27965	78	
271.01699	88	
272.85108	148	
272.93245	190	
273.64069	88	
273.91328	80	
274.85960	140	
274.90380	76	
275.79939	110	
275.97037	120	
276.85498	386	
277.85838	190	
277.95397	80	
277.96795	92	
278.84398	510	
279.84961	340	
280.85085	208	
281.91284	80	
283.84816	130	
285.76468	96	
286.04076	78	
286.90684	108	
287.80995	88	
289.79533	76	
291.80417	172	
292.89076	80	
293.86712	352	1+
293.92129	88	
296.85451	124	
296.93812	98	
297.80992	132	
297.89135	128	
297.94113	86	
298.07704	120	
299.42459	100	
299.87687	132	
300.87129	80	
301.85804	238	1+
301.87670	78	
303.80634	172	1+
305.51089	88	
307.08404	84	
308.79744	126	
308.87135	108	
310.80904	78	
310.87763	198	
311.02336	78	
311.85755	88	
311.88639	124	
312.87375	92	
314.82135	192	1+
314.88544	80	
314.94881	100	
315.85680	92	
315.99120	78	
317.86251	84	
321.88148	82	
322.46746	88	
324.77582	84	
324.89717	210	
325.90071	268	
326.18258	90	
328.13715	88	
328.81130	84	
328.88752	88	
329.85993	92	
331.79502	94	
331.82124	160	
335.89411	100	
335.99987	84	
342.84750	78	
342.90222	122	
END IONS

###FS:    #m/z: 507.84616 #charge 1+
###MS: 58
###MSMS: 60
BEGIN IONS
TITLE=Cmpd 44, +MS2(507.8462), 28.2-35.2eV, 1.3min #60
RTINSECONDS=75.912
SCANS=58,60
PEPMASS=507.84616	161736
CHARGE=1+
196.01544	332	
214.88613	454	1+
222.96997	144	
224.97850	182	
232.89724	232	
235.89960	128	
238.07648	144	
239.86113	262	
240.88677	296	1+
250.87958	172	
250.91167	150	
250.96873	138	
255.91641	212	
259.86956	206	
264.79559	146	
265.08739	124	
266.09423	186	
266.16795	242	
267.78708	124	
272.86041	256	1+
273.84507	140	
275.85141	140	
277.96665	232	1+
278.83613	162	
279.86187	144	
280.07155	152	
280.87011	134	
284.90141	132	
285.87260	132	
287.85217	1034	
288.83069	126	
288.86868	164	
289.03586	156	
289.84910	122	
289.87940	338	
289.90105	354	1+
290.13211	160	
290.86713	614	1+
290.90416	272	1+
291.87731	358	1+
292.80780	138	
293.87289	1082	1+
294.90448	154	
295.89475	160	
295.95987	156	
296.85367	188	
296.86905	218	
297.81929	130	
298.80317	440	1+
298.83954	182	
298.85409	360	1+
301.12330	182	1+
301.84941	134	
303.80759	186	1+
303.86538	620	1+
305.75228	138	
305.86291	1984	1+
306.80248	204	1+
307.80036	260	1+
307.89337	462	1+
308.14139	362	
308.39141	164	
308.87380	1346	1+
309.14444	180	
310.15624	674	1+
310.41334	230	
310.91826	176	1+
311.40422	158	
311.88349	2376	1+
311.97294	128	
312.17545	254	
312.86734	494	
314.86573	448	
315.86407	676	1+
316.86782	400	1+
319.87163	306	1+
319.88876	130	
320.81295	152	1+
321.99698	124	
322.86945	146	
322.88848	194	
323.87328	712	
324.85865	408	1+
324.89839	126	
324.91143	124	
325.88254	130	
325.90044	330	
326.76781	144	
326.88500	4144	1+
327.76464	124	
328.37117	160	
328.88946	268	
329.89839	264	
330.82621	130	
330.87650	194	
331.88894	202	
332.87480	534	1+
333.83847	252	1+
335.88891	138	
336.89248	196	
336.94716	128	
337.88154	298	1+
337.90307	230	1+
339.87977	180	
340.71718	154	1+
340.87027	128	
343.87106	210	
344.89044	342	1+
346.81203	174	1+
347.75108	130	
347.77318	240	
348.06999	158	1+
349.75460	270	1+
349.80806	190	
349.83535	126	
350.83050	274	1+
350.88753	160	
353.85680	192	
354.84519	494	1+
354.85948	166	
355.80574	136	
355.87907	160	
355.89821	132	
356.36550	244	1+
359.39906	142	
359.83667	262	1+
360.38322	150	
360.78764	142	
364.81196	122	
364.84817	130	
365.37738	328	1+
365.78953	176	
365.89660	270	1+
366.84044	578	1+
366.89758	188	1+
367.70738	476	1+
367.76643	592	1+
367.79064	180	1+
368.89890	334	
369.19105	172	1+
369.83531	508	1+
369.88787	372	1+
370.73056	150	
370.78474	136	
370.86049	124	
372.01906	218	1+
372.78172	182	
372.83250	546	1+
374.72395	146	
374.81365	170	
375.76654	172	
375.81844	124	
375.86775	166	
376.88476	178	
380.71586	496	1+
380.79724	278	1+
380.83949	126	
380.85455	158	
381.80098	186	1+
381.83970	308	
381.89435	214	1+
383.71816	150	
383.77729	168	
383.79177	244	1+
384.81810	238	1+
384.84790	1048	1+
384.89521	148	
385.72600	184	1+
385.77523	340	1+
388.85150	166	
389.19895	142	
389.80284	158	
389.84556	226	
390.84068	890	
390.86614	150	
391.05582	158	
391.84168	456	
391.91448	126	
392.08421	232	1+
392.78867	160	
392.82672	930	1+
392.85764	292	1+
393.86012	234	1+
394.78607	262	
394.82498	200	
395.77735	166	1+
397.71186	134	
397.90703	126	
398.73181	456	1+
398.85034	600	1+
399.71649	334	1+
399.85364	508	1+
400.72273	228	1+
400.79703	132	1+
402.86299	158	
403.78310	382	1+
403.87334	218	
404.86707	844	1+
405.73007	134	
405.75724	148	
406.72472	460	1+
407.74519	336	1+
407.86874	1314	
408.85218	2604	1+
409.73615	218	
410.73126	186	
410.83775	1472	1+
411.74555	130	
412.84404	806	1+
413.87701	322	1+
416.73881	132	
416.80546	144	
417.85996	180	
418.84870	192	
421.88136	320	
422.82847	212	1+
422.86854	834	1+
423.87055	560	1+
424.78265	306	1+
425.75492	626	
425.82028	148	
426.76945	368	1+
426.86066	1032	1+
427.73687	632	1+
428.08968	252	1+
428.73959	424	1+
428.76607	340	1+
428.84818	1656	1+
429.87839	160	
430.74110	154	
430.86070	1092	1+
431.86874	738	1+
433.85432	186	
434.89119	190	
435.71198	164	
435.86192	142	
435.88952	130	
439.89225	752	1+
443.77070	132	
444.87382	3838	1+
445.74537	228	
446.74815	126	
447.71178	260	1+
449.64723	126	
449.69757	128	
449.87674	706	1+
450.75668	270	1+
450.87995	408	1+
457.90530	204	1+
462.88446	1132	1+
464.78586	244	1+
464.88564	158	1+
465.72495	280	1+
466.72699	156	1+
467.88757	1106	1+
469.77962	182	1+
479.73431	168	
480.91631	130	
483.69841	190	1+
485.89853	756	1+
486.80600	218	1+
486.83991	150	1+
509.85927	170	1+
END IONS

###FS:    #m/z: 336.94610 #charge 1+
###MS: 58
###MSMS: 61
BEGIN IONS
TITLE=Cmpd 45, +MS2(336.9461), 28.0-35.0eV, 1.3min #61
RTINSECONDS=76.6845
SCANS=58,61
PEPMASS=336.94610	83158
CHARGE=1+
182.86788	108	
196.88313	78	
198.95440	86	
209.88212	84	
210.88555	222	1+
211.94498	2596	1+
212.87930	954	1+
213.93793	1756	1+
215.88654	248	
216.51235	102	
217.85650	72	
217.88542	324	1+
218.83991	84	
220.88986	120	
221.96829	72	
223.96291	182	1+
225.06313	82	
226.89433	78	
227.89632	76	
228.89640	298	1+
229.95557	3598	1+
230.88976	1028	1+
231.90649	96	
231.95057	938	
232.90244	78	
233.82690	262	
233.89530	234	
233.95472	118	
234.82931	180	
234.89718	104	
234.94431	92	
235.86581	144	
235.89512	178	
235.94693	136	
236.79364	106	
236.86541	100	
238.05016	106	
238.88263	78	
239.05892	92	
239.44427	84	
240.80513	106	
240.89865	84	
240.91938	88	
240.99935	88	
241.84116	266	1+
241.98220	96	
243.05490	92	
243.94496	338	1+
245.83649	72	
246.90156	82	
246.98380	78	
247.47594	94	
247.96671	660	
248.89995	298	1+
249.08009	82	
249.84603	168	
249.95925	542	1+
250.83557	170	
251.95905	202	
252.06732	82	
252.82223	146	
252.95099	98	
252.97143	1882	1+
253.85222	76	
253.90558	412	1+
254.79511	102	
254.96448	1008	1+
255.07041	106	
255.51212	80	
255.85764	72	
256.53980	98	
256.91645	138	
257.08062	90	
257.84462	344	1+
257.92050	234	1+
258.84856	292	1+
258.90746	76	
259.04728	94	
259.08317	78	
259.82941	108	
262.38453	76	
262.83953	146	
263.86863	78	
264.07317	238	1+
264.37095	88	
266.84593	72	
268.84219	404	
268.94692	72	
269.83844	262	1+
270.03119	94	
270.85920	128	
270.90334	86	
270.98030	254	
272.80273	76	
272.98071	134	
273.91709	84	
274.07776	86	
274.09817	84	
274.80578	74	
274.86039	154	
274.89182	76	
276.02099	76	
276.86057	202	
277.86625	166	
278.83708	182	
278.86263	142	
278.93095	74	
278.98387	206	
279.83827	84	
280.39324	72	
280.83669	150	
280.86557	100	
281.04744	254	1+
281.97749	138	1+
282.88029	100	
283.86466	92	
283.94475	72	
285.42849	72	
285.92499	96	
286.85006	680	1+
287.11130	86	
288.85748	80	
289.02642	92	
290.38069	72	
290.40380	80	
290.80393	72	
290.85649	114	
291.85544	306	1+
292.39924	88	
293.87903	200	1+
293.99623	200	
294.39772	76	
294.85321	74	
296.81587	180	1+
297.09187	80	
298.86684	300	1+
298.97639	88	
302.41633	78	
303.39827	94	
304.62697	98	
304.77507	72	
304.86528	76	
308.87424	114	
308.89043	72	
309.81449	74	
309.87177	72	
310.09280	80	
310.86618	134	
310.88063	162	
311.11215	72	
311.39384	104	
312.09851	90	
312.35013	74	
314.87217	132	
315.76257	96	
317.88202	96	
319.08506	76	
319.88761	74	
319.98962	100	
320.62684	84	
320.86654	78	
324.03706	72	
324.89011	128	
327.89925	126	
328.88382	126	
329.15439	78	
329.42647	88	
329.78091	72	
331.88907	78	
333.00315	94	
333.07268	98	
333.63186	100	
336.29251	80	
338.89204	112	
339.87891	78	
339.95487	72	
341.89500	128	
342.31114	88	
END IONS

###FS:    #m/z: 322.93056 #charge 1+
###MS: 62
###MSMS: 63
BEGIN IONS
TITLE=Cmpd 46, +MS2(322.9306), 28.0-35.0eV, 1.4min #63
RTINSECONDS=80.346
SCANS=62-63
PEPMASS=322.93056	2063656
CHARGE=1+
51.83081	116	
53.79674	78	
141.75819	72	
184.87840	84	
184.90146	102	
187.93745	80	
190.89720	90	
198.99930	98	
199.90294	118	
200.83957	78	
201.04496	72	
205.94446	186	1+
205.97229	154	
206.83772	116	
209.42003	86	
209.89289	74	
209.90915	72	
212.87919	124	
215.87576	86	
219.10866	76	
219.80182	92	
221.06803	96	
222.95035	172	
223.95710	182	
225.44832	96	
225.86238	92	
226.04599	78	
226.88820	76	
226.92582	80	
227.00175	102	
227.82582	78	
227.93239	130	
228.05747	88	
229.85776	74	
230.82982	124	
230.87401	72	
230.88685	92	
230.95732	74	
232.95671	76	
233.93527	148	
234.04679	80	
234.87769	74	
236.00677	100	
237.79427	96	
238.93957	202	
239.07147	98	
239.90417	226	1+
240.94233	2696	
241.78358	150	
241.93973	10844	1+
242.81747	74	
242.85723	72	
242.94179	7402	1+
243.87756	84	
244.13976	72	
244.81538	80	
244.94009	2054	1+
245.80006	72	
245.82517	94	
246.39515	92	
246.44202	92	
246.78994	72	
246.85346	146	
246.94464	78	
246.97580	236	
247.91080	82	
248.00165	96	
250.45962	90	
250.84627	80	
251.07389	82	
253.94416	100	
254.06774	92	
254.92939	86	
255.06882	76	
255.78556	78	
257.32908	82	
257.81692	238	1+
257.89440	72	
258.04628	84	
258.41157	88	
258.83193	172	
259.88021	92	
260.82846	438	1+
260.93425	94	
261.89930	80	
262.15954	72	
265.80654	88	
265.85862	84	
266.81437	70	
266.86643	72	
267.35614	72	
269.08184	70	
269.80353	172	
270.84901	78	
271.04504	76	
271.79970	70	
271.84806	86	
272.44127	74	
274.18363	74	
275.83285	74	
276.83723	78	
276.99642	78	
277.85745	74	
277.89451	80	
278.84918	146	
279.09264	1146	1+
279.41946	72	
279.80941	74	
280.03770	78	
280.83257	70	
281.81574	74	
282.32755	70	
283.07449	354	1+
283.78773	78	
284.29044	92	
284.86055	76	
285.03853	80	
286.25065	70	
286.75751	70	
286.79922	72	
287.08846	94	
287.37353	82	
287.93166	78	
289.80940	140	
289.88543	86	
290.73864	80	
290.79631	292	1+
290.80785	72	
290.88122	90	
291.41958	82	
291.90381	70	
292.10333	88	
292.43073	114	
293.40180	82	
293.85058	72	
294.85232	236	1+
296.87021	128	
297.43283	80	
297.81697	138	
299.78361	94	
301.79850	88	
303.87120	80	
304.82464	74	
305.80328	150	1+
306.15730	72	
306.88585	74	
307.88941	166	
308.88985	80	
308.93054	72	
310.30702	74	
310.57507	94	
310.88834	208	1+
312.86425	72	
313.80164	84	
314.84429	80	
316.82204	120	
320.73675	72	
321.02842	112	
321.78479	96	
321.88342	82	
321.96169	88	
323.88669	240	1+
326.97048	74	
327.63021	84	
END IONS

###FS:    #m/z: 340.94133 #charge 1+
###MS: 62
###MSMS: 64
BEGIN IONS
TITLE=Cmpd 47, +MS2(340.9413), 28.0-35.0eV, 1.4min #64
RTINSECONDS=81.118
SCANS=62,64
PEPMASS=340.94133	739502
CHARGE=1+
192.93015	142	
195.92824	92	
196.89335	132	
212.87847	118	
213.88335	336	1+
213.93967	1608	1+
215.88889	528	1+
217.88465	140	
222.87646	82	
222.95557	80	
224.96397	74	
226.86850	86	
226.96958	88	
227.95361	104	
228.89252	90	
228.94616	280	
229.85048	82	
229.89494	134	
230.88813	448	1+
231.95043	1372	1+
233.14031	76	
233.87224	80	
233.89890	224	
233.94895	180	
234.82522	82	
235.89732	160	
236.89976	288	1+
238.94703	210	1+
239.97299	74	
240.82964	86	
240.84316	398	1+
240.85923	124	
241.87877	76	
242.88463	148	
243.82663	386	1+
245.06908	84	
245.44621	98	
245.96375	78	
246.97613	330	1+
248.06511	172	
248.85837	106	
248.90467	80	
248.98609	160	
249.76063	104	
249.96094	438	1+
250.99416	74	
251.51963	74	
251.95632	90	
252.45911	80	
252.87890	92	
253.35155	88	
253.43994	86	
253.91477	72	
254.96639	590	1+
255.07621	84	
255.09031	78	
255.91137	150	
256.07558	78	
256.50616	76	
256.58698	80	
256.85155	158	
256.89612	158	
256.96510	398	
258.84603	164	
259.84236	166	
259.85340	152	
259.95625	128	
260.83423	484	1+
261.83685	366	1+
262.01626	82	
262.70648	106	
262.89777	146	
263.53510	106	
263.57693	74	
264.07813	98	
265.07216	74	
266.54800	94	
267.16949	112	
267.24375	110	
268.84020	206	
269.84357	152	
270.86326	82	
271.79252	134	
271.95174	82	
272.80170	78	
273.53142	88	
273.93142	80	
274.41746	94	
274.82427	84	
274.85701	106	
274.87897	112	
274.89868	126	
274.92817	92	
275.92064	74	
276.85591	420	
276.97094	76	
276.98821	116	
277.86163	354	
277.91510	112	
278.30395	74	
278.84512	848	1+
279.09100	76	
279.41319	88	
280.78826	78	
280.85506	302	1+
280.92275	130	
285.88908	82	
287.41506	86	
289.39004	86	
290.86262	144	
291.32972	88	
291.45534	104	
293.04427	78	
294.01626	74	
294.12609	124	
294.86877	246	1+
295.08261	102	
296.86098	212	1+
296.97433	94	
299.00850	86	
299.78444	126	
299.87837	180	
300.05392	80	
300.86931	122	
301.88318	114	
302.37873	90	
302.86204	94	
302.94508	80	
303.82817	74	
303.86880	88	
303.94306	138	
304.93172	78	
305.90795	84	
306.93536	104	
307.00210	86	
307.75558	84	
307.80021	160	1+
308.82268	80	
309.94941	78	
310.82423	74	
310.85252	86	
310.88070	238	1+
311.84256	78	
312.01163	82	
312.85477	124	
313.22735	94	
315.16878	74	
315.43917	86	
315.92806	78	
317.80947	192	1+
324.84700	74	
324.89458	136	
325.29373	82	
325.88360	78	
326.28459	74	
328.93641	92	
329.87321	82	
330.81315	260	1+
334.29359	92	
335.39258	98	
336.03170	74	
336.80603	80	
339.76921	84	
339.87600	86	
342.53607	94	
342.87746	76	
343.34109	92	
343.75542	94	
344.30477	74	
344.32039	86	
344.90410	128	
345.76397	78	
END IONS

###FS:    #m/z: 363.95738 #charge 1+
###MS: 62
###MSMS: 65
BEGIN IONS
TITLE=Cmpd 48, +MS2(363.9574), 28.0-35.0eV, 1.4min #65
RTINSECONDS=81.8905
SCANS=62,65
PEPMASS=363.95738	298574
CHARGE=1+
122.74762	84	
189.03898	98	
189.86200	194	
191.85675	164	
196.88382	142	
204.01921	86	
207.87481	142	
207.95274	80	
209.94446	988	1+
210.88545	464	
212.87846	1066	1+
212.89397	246	
216.41425	194	
221.93697	88	
222.57240	88	
222.95721	440	1+
224.94888	1160	1+
225.88544	148	
226.94736	6222	1+
227.93475	280	
228.89758	160	
228.94231	5544	1+
229.55069	86	
230.12424	90	
230.79183	112	
230.88949	2666	1+
230.94043	118	
232.88753	572	1+
232.99611	84	
234.93381	162	
239.07091	110	
240.94117	824	
240.96425	518	1+
241.83523	324	1+
241.94209	574	
242.81867	444	1+
242.83402	286	1+
242.86246	142	
242.94109	1708	1+
242.96064	364	
243.82130	354	1+
243.96106	188	
244.93886	216	
244.95681	3390	1+
245.94346	360	
246.80957	208	
246.90634	142	
246.95334	2910	1+
248.57997	100	
248.80250	300	1+
248.84537	134	
248.90003	548	
249.89970	294	
249.93683	90	
250.89700	162	
250.95154	114	
250.97200	246	
251.55776	168	
251.79435	88	
251.89927	88	
252.79496	260	1+
252.98041	98	
254.41792	84	
254.94934	92	
255.08030	80	
256.41180	80	
257.91246	86	
257.94588	104	
258.12368	80	
258.40366	84	
258.83205	86	
258.85395	92	
260.96809	382	1+
261.88138	116	
262.83065	82	
263.52515	88	
264.94885	84	
265.97379	168	
266.78713	162	
266.81705	234	
266.84721	162	
267.79215	140	
267.81286	102	
267.97378	180	
268.88307	92	
269.41797	102	
269.85472	144	
269.97018	348	1+
270.95208	86	
271.91673	194	1+
272.81664	82	
275.44155	106	
276.36555	82	
276.85526	166	
277.83977	82	
277.85690	108	
278.81258	204	1+
278.84699	242	
279.10327	114	
279.11633	120	
280.79452	626	1+
281.49431	92	
281.86304	80	
281.89067	84	
281.94990	90	
282.46528	108	
282.79526	298	
282.82866	188	
282.90934	130	
283.06823	138	
283.79261	366	1+
283.85076	182	
283.97835	244	1+
284.79920	228	1+
284.82635	244	
284.84172	582	1+
285.42843	82	
285.86477	154	1+
286.81220	136	
286.86350	188	1+
288.03776	94	
288.83453	82	
289.78933	286	1+
292.58190	94	
292.75224	92	
292.89918	90	
293.85455	390	1+
294.02656	108	
294.87995	88	
295.80504	606	1+
295.83589	214	1+
296.80863	520	1+
297.86188	144	
298.42290	104	
298.80354	1226	1+
299.86818	86	
299.90461	184	1+
300.80087	1124	1+
300.95619	234	1+
301.86243	300	
302.86203	128	
303.03267	96	
303.67639	86	
303.80730	492	1+
303.85611	420	
303.94295	126	
304.88858	100	
305.05708	166	
305.86793	258	1+
306.93467	220	
307.14320	94	
307.31199	98	
310.94996	82	
313.81451	198	1+
316.81601	146	
317.81211	124	
317.84714	84	
317.87194	202	1+
319.09606	92	
319.80980	88	
319.82601	100	
320.82589	154	
321.82299	262	
322.81704	192	
323.00194	120	
324.87783	100	
326.86942	310	1+
327.95460	84	
329.87086	256	1+
335.62413	82	
337.83764	110	
339.62669	110	
339.82819	246	
339.86445	84	
340.82491	98	
340.94010	688	1+
340.95806	100	
341.17626	172	
342.90366	106	
343.76481	196	1+
343.82619	92	
347.76942	84	
349.77366	124	
349.79013	86	
350.03744	102	
350.73397	92	
350.87697	90	
351.85941	88	
352.88895	126	
355.41088	82	
355.92296	84	
363.78650	84	
364.69568	88	
365.13900	96	
366.85366	86	
367.77914	96	
END IONS

###FS:    #m/z: 322.93062 #charge 1+
###MS: 66
###MSMS: 67
BEGIN IONS
TITLE=Cmpd 49, +MS2(322.9306), 28.0-35.0eV, 1.4min #67
RTINSECONDS=85.5565
SCANS=66-67
PEPMASS=322.93062	2314816
CHARGE=1+
175.44683	90	
180.88984	74	
187.93650	72	
187.95781	76	
197.00019	68	
199.88544	76	
201.04345	134	
204.00379	82	
205.00272	84	
207.97315	112	
210.92421	78	
213.01389	68	
213.41726	74	
213.88397	198	1+
213.89823	74	
215.93760	76	
218.89268	80	
220.86620	78	
221.06912	88	
221.94288	182	
222.84341	72	
223.95708	184	
224.82029	70	
224.89434	92	
225.94280	84	
226.83692	80	
227.94001	158	
228.84993	86	
228.93842	98	
230.83250	132	
230.89050	146	
232.71503	80	
232.89974	76	
233.05035	82	
233.95679	72	
234.03383	72	
234.91141	132	
237.03186	94	
238.90718	80	
238.93818	100	
239.08269	120	
239.80399	80	
240.08424	178	
240.82081	180	
240.84436	148	
240.93982	3132	
241.91902	70	
241.94300	2902	
242.82349	132	
242.94204	8160	1+
244.81915	78	
244.87210	78	
244.94068	1852	1+
244.99166	144	1+
245.84824	72	
245.89448	70	
246.17236	72	
246.97411	160	
246.98782	102	
247.84903	206	1+
247.98029	148	
248.03071	70	
248.87840	70	
248.95180	84	
249.00740	106	
250.94716	262	1+
251.07380	74	
251.82517	192	1+
254.91368	80	
254.96097	96	
258.83980	80	
258.87549	70	
261.44840	74	
261.83387	154	
262.00866	88	
262.83012	136	
263.89013	84	
264.93040	76	
265.05716	190	
265.80444	76	
265.85094	72	
266.85631	218	1+
266.93488	70	
267.93684	72	
267.95275	72	
268.22819	74	
268.95682	74	
269.14016	76	
269.79821	70	
270.80228	140	
270.81500	192	1+
272.84397	92	
273.79477	106	
274.06177	78	
274.90985	84	
276.13047	82	
276.81995	74	
279.09117	1116	1+
279.80972	72	
279.93879	72	
281.79919	74	
281.87738	92	
281.96890	90	
283.06579	90	
283.78908	160	
283.91183	72	
284.29025	540	1+
284.42723	98	
284.67378	80	
284.79003	142	
284.94093	72	
286.79694	100	
287.92964	72	
288.37368	70	
288.79583	164	
289.80967	128	
289.83689	90	
289.85368	82	
290.14053	72	
290.87768	72	
291.80780	110	
292.80565	130	
293.06487	86	
296.18460	82	
296.73038	74	
296.81054	104	
297.79094	76	
297.80997	72	
299.79481	106	
300.82454	72	
301.78795	84	
301.81330	70	
302.23998	72	
302.85116	78	
304.36554	74	
304.80944	72	
305.16095	90	
305.80036	112	
305.92936	72	
306.21755	68	
307.80303	204	
307.86777	84	
309.88987	74	
310.85220	88	
310.87630	224	
310.91935	82	
311.88456	120	
311.93582	68	
312.88866	84	
317.86042	94	
318.81320	206	1+
318.90341	86	
318.96218	74	
319.39262	70	
320.88187	100	
321.41664	92	
321.74605	190	1+
324.20852	98	
324.26612	144	
324.39333	106	
324.89197	272	1+
326.95902	68	
327.40148	88	
328.16803	78	
END IONS

###FS:    #m/z: 363.95740 #charge 1+
###MS: 66
###MSMS: 68
BEGIN IONS
TITLE=Cmpd 50, +MS2(363.9574), 28.0-35.0eV, 1.5min #68
RTINSECONDS=86.329
SCANS=66,68
PEPMASS=363.95740	361278
CHARGE=1+
171.84814	102	
185.86827	160	
189.86290	336	
191.85726	238	
192.88577	108	
194.88794	112	
196.88646	128	
205.90915	84	
207.87218	240	
207.94874	200	
209.86858	112	
209.94433	1068	1+
210.88570	112	
211.94728	88	
212.87760	1872	1+
214.88529	128	
217.91295	90	
218.90910	94	
221.86034	168	
222.95281	576	1+
223.88769	88	
224.95163	1204	1+
226.94723	5732	1+
227.87385	92	
227.92944	216	
228.11390	86	
228.79923	160	1+
228.89394	326	1+
228.94270	6386	1+
229.05150	84	
230.55926	84	
230.79084	126	
230.88866	2642	1+
233.40855	84	
234.87693	114	
235.03968	84	
239.06972	130	
240.07207	86	
240.94014	714	
240.96222	556	
241.94251	466	
242.94135	1892	1+
244.84569	146	
244.95723	3324	1+
244.98261	84	
245.44483	150	
245.88611	106	
245.94104	224	
246.90844	94	
246.95250	2560	1+
247.80252	84	
247.98245	92	
248.80597	366	1+
248.83959	200	1+
248.90060	986	1+
250.89690	432	1+
250.96932	92	
251.06798	202	1+
251.78823	138	
252.05063	108	
252.89182	154	
252.96090	102	
254.94136	84	
255.10599	88	
256.08289	194	1+
258.84119	408	1+
258.96993	88	
259.50804	96	
260.83228	132	
260.87293	160	
260.97099	326	1+
261.34690	96	
261.43235	82	
261.83166	96	
262.82628	142	
263.83802	98	
263.87005	98	
264.95991	160	
265.19230	88	
265.82473	126	
265.85580	158	
265.97880	144	
266.81580	488	1+
267.78119	124	
267.97381	576	1+
268.80650	130	
268.95765	146	
269.97010	974	1+
270.84931	110	
271.91836	196	1+
272.84134	92	
274.83380	130	
275.90436	114	
276.80387	132	
276.81530	114	
276.85969	218	1+
278.79945	162	
278.85737	136	
279.10941	108	
279.80325	160	
280.79125	652	1+
280.83411	126	
280.85594	132	
281.09308	114	
281.98986	134	
282.79230	300	1+
282.86207	146	
283.01273	84	
283.84588	92	
283.86767	120	
283.97481	88	
284.02380	82	
284.82691	122	
284.87891	178	
285.79428	82	
285.84566	584	1+
286.82618	86	
286.92824	112	
287.98174	84	
288.59034	92	
288.81154	102	
289.82076	90	
289.91905	174	1+
290.78553	132	
290.86316	110	
291.30494	80	
291.78412	86	
292.74587	88	
292.85134	94	
293.84396	204	
294.43115	96	
295.82025	132	
296.80587	218	
296.86083	134	
297.05115	80	
297.80857	94	
297.93408	144	
298.54130	96	
298.80415	972	1+
298.92176	198	1+
299.25880	92	
299.82444	122	
299.87065	106	
300.79833	674	1+
300.86769	122	
301.33136	96	
301.86062	362	1+
302.80924	548	1+
303.81082	428	1+
303.85785	324	
304.87875	112	
307.13395	116	
307.30878	128	
307.88701	106	
308.40862	88	
308.88252	214	1+
310.86341	244	1+
311.12822	126	
311.87693	140	
316.81379	534	1+
316.87584	180	1+
318.94381	122	
319.43400	82	
320.13979	96	
320.86490	326	1+
321.81645	140	
321.83520	104	
321.86519	238	1+
321.89122	88	
322.92589	166	
323.82293	106	
324.42861	82	
324.89000	104	
326.87424	468	
326.92061	104	
329.87002	194	
329.90526	84	
330.81310	148	
332.82022	240	1+
336.94192	142	
337.82364	108	
337.94797	84	
339.82973	524	1+
340.93599	170	
342.20686	90	
344.41120	102	
347.24263	88	
350.99844	86	
352.86467	94	
355.76951	186	1+
357.84549	104	
359.86387	300	1+
360.13509	106	
361.80749	140	
364.07700	94	
368.79274	212	1+
END IONS

###FS:    #m/z: 336.94619 #charge 1+
###MS: 66
###MSMS: 69
BEGIN IONS
TITLE=Cmpd 51, +MS2(336.9462), 28.0-35.0eV, 1.5min #69
RTINSECONDS=87.101
SCANS=66,69
PEPMASS=336.94619	75420
CHARGE=1+
106.06795	92	
140.47179	72	
171.86131	84	
182.86876	74	
196.88137	88	
198.87991	74	
203.02274	72	
206.03612	88	
207.97434	92	
208.86378	92	
211.94478	3552	1+
212.87880	1278	1+
213.94016	1788	1+
214.88401	508	1+
215.41849	90	
215.93774	270	
217.88151	352	1+
217.93812	156	
222.95566	394	1+
223.96109	384	1+
223.97828	168	
224.88821	72	
225.83037	92	
226.95007	76	
226.97217	80	
228.89513	288	1+
229.95511	3410	
230.88902	892	1+
231.42608	80	
231.94933	1266	1+
232.89469	472	1+
233.01282	114	
233.83297	102	
233.90111	288	1+
235.65567	76	
235.89073	150	
235.94762	148	
236.11583	78	
236.82945	72	
237.82857	100	
238.92419	78	
239.48828	88	
241.84374	320	1+
242.88830	78	
246.10633	78	
246.84857	80	
246.90345	136	
246.96520	960	1+
247.41787	78	
247.96674	798	1+
248.89959	648	1+
249.82837	322	1+
249.94568	88	
249.96413	740	1+
250.95042	186	
251.01104	100	
251.54890	74	
252.83990	76	
252.97143	1748	1+
253.78569	78	
253.85821	72	
253.88747	72	
253.90522	386	1+
254.08920	74	
254.94100	170	
254.96752	466	
255.01906	78	
255.08020	72	
255.96425	608	1+
256.85455	78	
256.91470	140	
257.84142	810	1+
258.34210	94	
258.38381	80	
258.84607	716	1+
258.88245	188	1+
258.90811	108	
258.96428	84	
260.93523	98	
262.84195	74	
262.94966	132	
263.01138	80	
263.56933	76	
263.96791	90	
264.88055	80	
265.08224	94	
265.80325	108	
265.85330	94	
266.02075	76	
266.89070	80	
266.97417	88	
267.83841	226	
268.11392	78	
268.60858	98	
268.79636	108	
268.83955	810	1+
269.05942	78	
269.09570	78	
269.85660	206	
270.84511	134	
270.98283	208	
272.91492	84	
272.97496	88	
273.01767	90	
273.43593	96	
274.81749	84	
275.41719	90	
275.86832	114	
275.95117	76	
276.85959	738	1+
278.08292	100	
278.80790	232	1+
278.83389	676	1+
278.91489	92	
281.16347	74	
282.79899	210	1+
282.82305	84	
285.38881	80	
285.85043	150	
286.41857	90	
286.85064	236	
287.84970	146	
287.90883	74	
288.41949	74	
288.89724	90	
289.82243	76	
290.08998	72	
290.86150	104	
291.02148	72	
293.10643	250	
293.97836	78	
294.00141	292	
294.43329	92	
294.85699	88	
296.85909	120	
297.88608	72	
297.94744	100	
298.86804	114	
298.92340	106	
299.06462	138	
299.87443	124	
299.90548	78	
301.06513	72	
301.50817	96	
302.81455	72	
303.41343	76	
303.94400	86	
304.40216	106	
304.77758	92	
304.86708	72	
307.88873	292	
307.91052	72	
307.96239	72	
308.86692	78	
309.86939	214	
309.91797	98	
310.87827	124	
312.88190	76	
313.79698	84	
313.81806	192	1+
315.36507	80	
315.45426	100	
316.00436	80	
316.94348	72	
317.77052	80	
318.74226	88	
321.42547	78	
321.95428	82	
323.19345	74	
323.82616	124	
324.71437	80	
325.94988	80	
329.04232	92	
329.81663	72	
330.86309	86	
332.82923	128	
333.07343	76	
335.75459	84	
338.70196	92	
339.24423	76	
END IONS

###FS:    #m/z: 322.93058 #charge 1+
###MS: 70
###MSMS: 71
BEGIN IONS
TITLE=Cmpd 52, +MS2(322.9306), 28.0-35.0eV, 1.5min #71
RTINSECONDS=90.7845
SCANS=70-71
PEPMASS=322.93058	2303412
CHARGE=1+
81.13415	90	
129.62018	82	
181.54144	70	
182.99172	72	
184.93547	76	
192.88860	194	
193.44533	88	
194.83112	74	
196.88844	100	
197.86796	72	
197.88378	70	
197.91160	70	
201.04884	118	
204.85673	156	
205.94881	342	
206.15217	78	
207.94385	82	
207.97806	96	
208.98806	78	
211.06655	76	
212.87766	74	
214.89434	70	
220.87754	366	1+
221.89516	72	
221.94442	86	
222.94966	92	
223.95858	130	
224.95669	76	
225.89864	88	
227.38097	80	
227.89578	350	1+
227.91642	72	
229.95275	70	
230.72425	88	
232.90390	94	
232.95678	70	
233.03709	68	
233.94365	72	
235.16666	78	
236.89770	72	
237.07146	98	
237.83245	74	
237.92112	68	
238.87300	80	
238.90713	82	
238.94367	274	1+
239.78659	72	
240.82029	240	1+
240.94158	2370	
241.09666	68	
241.94295	2160	
242.94223	7854	1+
244.82221	220	1+
244.85632	102	
244.93963	1210	1+
245.84092	72	
246.85233	84	
246.97970	80	
247.79892	70	
247.83495	70	
248.95185	72	
249.12436	68	
249.91015	74	
251.06941	90	
252.00107	84	
252.04189	84	
253.78465	112	
253.83859	70	
254.90882	80	
255.03148	72	
255.92233	72	
255.95379	74	
258.84141	116	
258.97056	94	
260.01882	70	
260.83409	118	
260.92807	70	
261.21783	74	
261.36115	82	
261.82893	90	
262.47376	76	
262.83099	346	1+
263.81238	78	
263.97814	108	
264.07937	82	
264.96057	76	
265.00041	80	
265.03450	84	
266.83641	80	
266.89252	86	
267.98943	70	
268.96012	72	
269.34136	74	
269.91008	108	
271.99407	84	
272.99128	84	
273.78585	200	1+
273.80981	68	
273.85292	68	
273.93366	82	
274.09807	82	
275.81618	82	
276.81661	80	
276.84591	140	
277.81699	68	
278.03769	76	
278.84706	134	
279.09130	924	1+
280.83578	318	1+
281.18118	82	
283.06350	134	
283.78660	332	1+
283.86064	90	
283.88173	86	
284.29516	134	
284.80354	94	
285.29804	108	
286.30646	88	
286.87117	136	
287.01359	90	
287.81534	68	
287.88563	136	
287.96487	160	
288.04523	116	
288.10038	98	
288.86175	136	
290.85566	132	
291.80655	204	1+
292.33835	78	
294.05418	88	
295.85717	84	
296.86979	88	
298.60088	120	
299.04443	74	
299.78595	94	
302.11840	72	
303.93762	90	
304.75831	68	
304.88369	92	
305.80710	82	
307.76234	70	
307.89418	168	
308.79513	74	
308.88741	78	
310.93685	88	
311.88549	98	
312.86992	170	
312.88612	72	
313.88173	68	
314.83277	84	
315.38254	74	
315.86236	78	
321.03163	72	
321.88911	72	
321.92333	78	
322.00036	76	
322.06659	72	
323.75462	94	
324.06179	84	
324.81781	88	
324.89323	122	
324.93514	78	
326.17147	82	
END IONS

###FS:    #m/z: 363.95743 #charge 1+
###MS: 70
###MSMS: 72
BEGIN IONS
TITLE=Cmpd 53, +MS2(363.9574), 28.0-35.0eV, 1.6min #72
RTINSECONDS=91.5565
SCANS=70,72
PEPMASS=363.95743	349790
CHARGE=1+
88.13672	88	
132.51612	94	
182.86771	174	
189.86518	140	
191.86055	144	
193.07352	82	
199.66154	92	
204.90077	80	
208.12811	84	
208.87647	80	
208.92083	86	
209.86816	146	
209.94316	1058	1+
210.88281	334	
212.87921	1572	1+
215.88624	80	
215.95774	80	
216.41819	82	
222.55758	82	
222.95346	452	1+
224.95014	676	1+
224.97562	104	
226.54124	88	
226.88587	114	
226.92564	100	
226.94775	6348	1+
228.46574	104	
228.89123	170	
228.90365	176	
228.94275	6960	1+
229.51151	122	
229.89261	140	
230.41833	86	
230.88933	1858	1+
230.99493	98	
232.88260	120	
233.88542	128	
234.79495	80	
234.87705	286	1+
238.84373	138	
239.78462	80	
240.94144	746	
240.96553	416	
241.93953	1860	1+
242.94162	1310	1+
243.01673	82	
243.96413	202	
244.87372	100	1+
244.91007	84	
244.95716	2604	1+
245.94221	262	
246.90392	180	
246.95289	3532	1+
248.03333	104	
248.80428	232	
248.90156	832	
250.02268	94	
250.84336	92	
250.89298	374	1+
251.07480	236	1+
251.87429	88	
255.91091	86	
256.11705	82	
257.95978	88	
257.99393	80	
258.83793	134	
258.94577	166	
259.47218	86	
259.84851	96	
260.83636	274	
260.90264	84	
260.96880	368	1+
261.83368	160	
261.86736	88	
262.13572	88	
262.84219	206	1+
263.82555	120	
264.10546	84	
264.81812	128	
264.97827	258	1+
265.06420	86	
265.08703	84	
265.90662	94	
265.97896	176	1+
266.81359	182	
266.85058	80	
266.90134	108	
267.10420	126	
267.81436	100	
267.84019	82	
267.97306	756	1+
268.80930	88	
268.95728	214	
269.80515	86	
269.96805	716	1+
271.91780	148	
273.85027	92	
273.91722	174	
274.79158	132	
275.66563	92	
276.42236	94	
276.81270	88	
278.79888	174	
278.84478	166	
279.09490	92	
279.79356	554	1+
279.85669	82	
279.93266	106	
279.96369	86	
280.79429	354	1+
280.83526	120	
282.11673	82	
282.79124	540	1+
282.85729	120	
283.99217	136	
284.79685	250	
284.82434	162	
285.84529	216	1+
285.86661	120	
286.81454	112	
287.84408	96	
288.05480	90	
290.78749	194	
290.80667	84	
291.10545	134	
291.80015	110	
293.11925	120	
296.80833	398	1+
297.74434	80	
297.84688	138	
297.88052	118	
298.09610	90	
298.80616	1382	1+
299.15789	88	
299.88160	88	
300.80316	918	1+
301.85826	184	
302.79313	162	
302.83492	112	
303.80114	118	
303.85390	476	
304.94016	92	
305.80689	116	
306.88208	86	
306.98287	88	
307.14631	98	
308.14498	118	
308.95007	80	
311.88595	156	
313.80579	84	
314.81813	110	
316.81504	260	1+
316.97995	82	
317.77692	90	
318.11862	174	1+
318.81207	334	1+
320.88403	80	
321.81850	382	1+
321.85935	86	
322.86738	132	
322.92852	88	
326.87166	278	
328.88482	138	
329.87080	166	
331.90932	82	
333.63153	84	
333.87164	102	
334.13858	82	
336.78283	82	
337.78721	84	
339.82343	122	
340.29470	92	
340.82821	110	
340.93964	150	
342.90288	100	
342.93835	82	
348.72483	82	
354.94123	100	
356.25331	98	
357.81212	112	
361.28688	80	
361.78604	196	1+
363.31500	198	1+
367.74690	90	
END IONS

###FS:    #m/z: 507.84662 #charge 1+
###MS: 70
###MSMS: 73
BEGIN IONS
TITLE=Cmpd 54, +MS2(507.8466), 28.2-35.2eV, 1.6min #73
RTINSECONDS=92.3285
SCANS=70,73
PEPMASS=507.84662	198124
CHARGE=1+
196.01577	142	
214.88576	278	1+
232.89606	866	1+
236.89211	136	
240.08295	180	
241.85532	188	
250.90708	138	
256.88282	128	
258.88034	328	1+
266.09790	242	
266.16807	262	1+
266.89080	142	
267.09848	168	
267.89461	130	
270.80490	160	
271.84676	350	1+
271.93945	142	
272.92271	234	1+
275.39106	266	1+
276.89640	178	
276.91723	144	
278.83744	286	
278.89712	226	1+
279.85963	126	
281.37644	148	
282.88003	162	
285.85349	136	
286.98025	132	
287.85339	962	
288.84183	138	
288.87421	146	
289.03957	188	
289.84582	174	
289.88037	292	
289.92993	136	
290.86941	168	
291.87397	176	
293.87296	1712	1+
296.01546	160	
296.83230	130	
296.86086	192	
296.87284	504	1+
297.95636	224	1+
298.80146	224	
298.85963	134	
300.84539	390	1+
300.87485	160	
303.86645	840	1+
304.82264	160	1+
305.86391	1940	1+
307.89140	574	
308.14062	308	
308.81158	308	1+
308.87559	1478	1+
309.15125	740	1+
309.39309	90	1+
309.80814	298	1+
309.82610	232	1+
310.41267	176	1+
310.88922	190	
311.88500	2452	1+
312.17690	358	1+
312.81458	130	
312.98395	230	1+
313.11218	172	
314.86879	998	1+
316.38432	212	
316.86245	198	
316.88632	124	
318.37999	218	1+
318.85980	264	1+
319.88549	216	
320.89351	242	
321.88721	212	
322.82265	348	1+
323.84795	218	
323.87815	170	
324.77645	186	1+
324.86732	146	
325.87561	238	
325.91018	292	1+
326.88263	3830	1+
326.94604	140	
329.38641	158	
329.78162	344	1+
329.89500	250	1+
331.88841	224	
332.80196	144	
332.82871	336	1+
332.87800	550	
332.90449	298	
333.76656	128	
333.81147	124	
333.87373	336	
334.87629	270	
334.90285	128	
335.88402	164	
337.82762	252	1+
337.88132	256	
338.82841	296	1+
338.87866	136	
341.81410	142	
342.87295	132	
343.87286	178	
344.87500	172	
344.91627	188	
346.76767	436	1+
346.88017	172	
348.08490	182	1+
349.04635	144	
349.75878	194	
349.83242	326	1+
350.76255	258	
350.88742	306	1+
351.77479	166	
351.85281	284	1+
352.78651	154	
352.80471	132	
353.91555	254	1+
354.79003	128	
354.84532	228	1+
355.89103	250	1+
356.04816	134	
356.82358	162	1+
360.79409	152	1+
361.86257	126	
365.78570	260	
366.79438	154	
366.84017	364	
367.10320	156	
367.71037	228	
367.77060	240	1+
367.84089	318	
367.90923	236	
368.72320	130	
368.89688	168	
369.83954	552	1+
370.72400	312	1+
370.81105	134	
372.78397	366	1+
372.85545	152	
373.81542	162	
373.86859	124	
375.76944	158	1+
375.81805	210	
376.81783	356	1+
376.89299	150	
377.73571	158	
377.81128	128	
380.71675	542	1+
380.85865	208	
381.84336	324	1+
383.75799	134	
383.79110	224	1+
384.85102	1414	1+
385.74211	142	
385.77497	148	
386.77370	256	1+
386.83978	154	
387.15411	212	1+
387.77616	188	1+
387.84906	236	
388.84753	196	
389.20033	322	1+
389.71533	130	
389.73790	186	1+
389.83962	1172	1+
390.75805	156	
390.80352	208	1+
391.06941	230	1+
391.73452	138	
391.97018	98	1+
392.73895	130	
392.82607	760	1+
392.86828	164	
394.74744	164	1+
394.83488	174	
395.78284	260	1+
395.88063	184	
397.69519	134	
397.72205	598	1+
397.85986	132	
398.72652	458	1+
398.86694	220	
399.85309	440	1+
402.82226	198	1+
402.86444	632	1+
405.74472	124	
405.78830	136	
405.80474	156	
405.86761	182	
406.76297	174	
407.75342	284	
407.86753	1218	
408.85278	1638	1+
409.74069	212	
410.77443	162	
410.83635	1222	1+
411.74187	252	1+
411.81213	204	
412.84648	510	1+
412.88069	128	
414.86240	150	
415.87544	222	
417.85677	306	1+
420.81568	202	1+
421.72367	150	
421.88395	182	
422.73617	196	1+
422.86465	594	1+
423.77595	376	
424.79765	258	
424.83837	126	
425.75564	826	1+
425.82420	188	1+
425.88159	330	
426.77796	142	
426.86367	1008	
427.73608	1188	1+
427.86608	602	
428.79799	194	
428.84940	1540	1+
429.70571	230	
429.72551	242	
429.75669	152	
429.82936	136	
430.73693	242	
430.80426	196	
430.86291	198	
431.86915	934	1+
433.76404	264	1+
433.84985	338	1+
439.89631	150	
444.87386	2538	1+
445.75099	332	1+
446.90797	144	1+
447.71087	860	1+
447.80701	160	
448.76872	124	
449.87938	634	1+
450.75071	224	
451.88415	180	
462.88118	1060	1+
467.88912	760	1+
469.77916	204	1+
469.89115	284	1+
470.78296	170	1+
470.88967	170	1+
471.19786	164	
472.65936	188	1+
485.89913	252	1+
500.79161	112	1+
509.86762	160	
END IONS

###FS:    #m/z: 340.94155 #charge 1+
###MS: 74
###MSMS: 75
BEGIN IONS
TITLE=Cmpd 55, +MS2(340.9415), 28.0-35.0eV, 1.6min #75
RTINSECONDS=96.0155
SCANS=74-75
PEPMASS=340.94155	843726
CHARGE=1+
77.50809	108	
187.87407	82	
190.94631	128	
192.92739	190	
194.12254	86	
196.09287	78	
208.95673	86	
210.93860	136	
211.94516	78	
212.87598	704	1+
212.94689	192	
213.87720	438	1+
213.89347	226	
213.94002	858	1+
214.90123	88	
214.95360	102	
215.88732	252	
215.93823	368	1+
217.88192	310	1+
217.93474	142	
219.88466	162	1+
220.35197	86	
221.87115	76	
222.97197	76	
223.96028	206	
226.89351	96	
226.92761	80	
226.94716	404	1+
228.84758	130	
229.37202	98	
230.89283	328	1+
230.90674	92	
231.95131	784	1+
232.89298	152	
233.92963	84	
233.94760	300	1+
235.43335	84	
235.89483	182	
236.01217	78	
236.82770	88	
237.19276	86	
237.89173	116	
238.43282	80	
238.89368	96	
238.91255	88	
239.82108	82	
240.94363	80	
240.96274	178	
241.84508	510	1+
241.94217	88	
242.82903	86	
243.83065	212	
243.87175	76	
244.95392	88	
246.83875	78	
246.98014	226	
247.87179	84	
248.82991	82	
248.90252	90	
250.90676	88	
250.99521	118	
251.05058	94	
251.95411	84	
253.95902	154	
254.94327	82	
254.96478	586	1+
255.07635	78	
255.85206	78	
256.07890	88	
256.52196	76	
256.84853	130	
256.90763	196	
256.96433	134	
257.80292	152	
258.14119	84	
258.84707	480	1+
258.89870	86	
259.95941	76	
260.83326	504	
261.83255	270	
261.85203	206	
261.92059	124	
263.88527	96	
265.01649	80	
265.80448	78	
266.42730	86	
267.90862	82	
268.49778	86	
268.83790	736	1+
268.92469	90	
270.80418	80	
271.82855	84	
272.44172	76	
272.79681	94	
272.84626	178	
272.90216	98	
272.91828	76	
273.05450	76	
273.20034	78	
273.89512	92	
274.89909	160	
275.81136	146	
275.84737	80	
275.86831	112	
276.85730	842	1+
277.84211	1332	1+
277.92111	76	
278.84554	1180	1+
278.99485	76	
279.10585	78	
279.91228	136	
279.94824	112	
281.04474	92	
281.85288	124	
281.88647	188	
282.06741	96	
282.80699	84	
284.03431	76	
284.86227	78	
286.90735	82	
287.11546	74	
287.80671	86	
287.86288	142	
288.89081	84	
289.78823	90	
290.20739	80	
290.78835	142	
290.85435	106	
292.88581	108	
293.88990	94	
294.80849	80	
294.86579	130	
295.29561	100	
296.85150	112	
296.87223	136	
297.97602	126	
298.22764	76	
298.74737	78	
298.85694	114	
299.87220	158	
300.92217	160	
301.85893	248	1+
302.16780	74	
304.80525	122	
306.88329	222	1+
307.79649	138	
308.90896	78	
311.86651	96	
312.88350	106	
313.45574	86	
313.87323	86	
318.88995	76	
319.39895	90	
320.81819	104	
321.12826	100	
326.17392	84	
326.87883	150	
327.82614	82	
330.41678	80	
330.81317	150	
331.96942	78	
332.76208	76	
333.77305	86	
339.00032	86	
340.83368	86	
343.88750	74	
343.91252	174	
344.11512	78	
344.94699	76	
END IONS

###FS:    #m/z: 507.84698 #charge 1+
###MS: 74
###MSMS: 76
BEGIN IONS
TITLE=Cmpd 56, +MS2(507.8470), 28.2-35.2eV, 1.6min #76
RTINSECONDS=96.789
SCANS=74,76
PEPMASS=507.84698	203426
CHARGE=1+
197.01414	128	
214.88966	168	
215.88781	136	
224.97803	348	
230.07479	128	
232.89821	568	1+
234.89401	228	
236.88401	150	
238.06476	122	
240.07888	148	
241.85845	150	
250.90837	348	
252.89076	142	
253.08905	132	
255.39632	204	1+
257.82548	134	
258.87393	204	
264.40754	288	1+
265.37549	232	1+
266.16874	224	1+
268.10593	150	
269.08169	124	
272.85598	234	
272.88809	264	1+
273.79229	148	
273.84800	254	1+
278.82979	390	1+
279.88843	156	
280.79874	176	1+
280.85385	150	
282.82113	118	
284.06529	126	
285.85755	252	
287.85360	926	1+
287.94025	176	
288.11437	156	1+
289.83582	230	1+
289.85235	348	
289.88053	280	
290.86555	710	1+
293.87398	1560	1+
294.75274	120	
294.85380	194	
296.85004	214	
296.88582	164	
297.84488	122	
299.94960	136	
300.80006	160	
300.84977	154	
301.84630	134	
301.87417	168	
303.86917	500	
305.11416	316	1+
305.86336	1834	1+
307.89181	284	
308.14074	670	1+
308.87426	1468	1+
309.34519	228	1+
309.81720	156	1+
310.07606	120	
310.16019	308	
311.88386	2524	1+
312.86379	124	
313.90653	196	
314.86604	548	
314.94541	154	
315.86973	296	
316.03283	166	
316.86566	164	
316.88874	128	
317.88737	248	1+
318.82553	142	
318.86401	190	
318.96517	118	
320.80892	170	1+
321.40897	156	
322.85363	160	
323.08816	214	1+
323.87569	508	
324.85534	192	
324.89796	168	
325.88301	140	
325.90277	286	
326.88330	3396	1+
327.80762	400	1+
328.87470	780	1+
328.89595	294	1+
329.85056	160	
330.17062	128	
330.87296	118	
331.41833	160	1+
332.81983	120	
332.87715	626	1+
332.89558	258	
333.82417	206	
334.87927	394	1+
335.76490	234	1+
335.84007	206	1+
337.88222	550	1+
338.73166	200	1+
339.84450	132	
342.76683	128	
343.87251	302	
344.88459	208	1+
346.84218	144	
347.77881	486	1+
348.17024	152	
348.89417	256	1+
349.73178	136	
349.76143	438	1+
349.82185	204	1+
350.88486	346	1+
350.91270	124	
351.85482	134	
352.90430	144	1+
353.85232	310	
353.87615	122	
354.06303	166	1+
354.88339	364	1+
355.84584	132	
360.82829	234	1+
364.84228	138	
365.78647	298	1+
365.83943	118	
366.84104	468	1+
367.18895	210	1+
367.70691	296	1+
367.73569	134	
367.76896	158	
368.83564	160	
369.33217	192	
369.79613	198	1+
369.83790	970	1+
369.89175	260	1+
370.78624	170	1+
371.18800	158	
372.79704	188	
373.72075	384	1+
373.83627	276	1+
373.87589	170	
373.95520	118	
374.81037	134	
374.89478	152	
375.92458	192	1+
376.72830	156	
377.90103	252	1+
378.74557	174	
380.07924	124	
380.71708	404	1+
381.71881	296	1+
381.84507	222	1+
383.79122	268	1+
384.71184	168	
384.85497	646	
385.83590	158	
385.85579	312	
386.84521	590	1+
387.71905	142	
387.90705	156	
388.37499	292	1+
388.81001	186	
389.20065	158	
389.71855	162	
389.77722	388	1+
390.71275	116	
390.84108	728	
391.84736	884	1+
392.07654	124	
392.82693	934	1+
395.85755	332	1+
398.73144	156	
399.72378	446	1+
399.81382	252	1+
399.85329	770	1+
400.72937	250	1+
402.82132	138	
402.86270	220	
402.89672	158	1+
403.87119	382	
404.72598	272	1+
404.87604	242	
405.77271	340	1+
405.85941	156	
406.86541	186	
407.72366	190	
407.75153	172	
407.86822	992	
408.74191	186	
408.85372	986	1+
409.72076	516	1+
409.74606	118	
410.08163	138	
410.84195	914	1+
412.84701	414	1+
412.88079	118	
413.88148	140	
414.68045	150	1+
414.86812	208	1+
416.75282	172	
417.81489	124	
417.86143	148	
421.88535	236	
423.77088	326	1+
423.83367	126	
423.86750	348	1+
425.75290	832	1+
425.87944	120	
426.86270	1360	1+
427.71165	138	
427.74090	1080	1+
428.09697	118	
428.84924	1562	1+
428.87888	218	
429.70328	500	1+
429.89379	126	
430.74195	332	1+
430.83790	228	
430.88624	292	
431.20116	118	
431.86833	628	1+
433.85820	360	
434.17243	130	
438.83116	148	1+
439.89389	412	1+
440.78554	118	
441.86659	250	1+
443.76304	256	1+
444.87310	2010	1+
445.71895	196	
445.74404	190	
446.75721	174	
446.78662	246	1+
447.71140	494	1+
447.75064	274	1+
448.89700	220	
449.88091	230	
450.70457	126	
450.87905	142	
451.19302	132	
451.75205	174	1+
453.80954	148	
457.91071	122	
458.90425	154	
462.88441	956	1+
464.87773	168	
465.72558	258	1+
465.89517	128	
467.88998	948	1+
470.73189	272	1+
485.90045	516	
486.90181	250	
489.91015	234	1+
501.80036	252	1+
509.24794	192	1+
509.85971	192	
510.25222	148	1+
END IONS

###FS:    #m/z: 336.94647 #charge 1+
###MS: 74
###MSMS: 77
BEGIN IONS
TITLE=Cmpd 57, +MS2(336.9465), 28.0-35.0eV, 1.7min #77
RTINSECONDS=97.561
SCANS=74,77
PEPMASS=336.94647	59118
CHARGE=1+
121.25171	80	
160.27348	72	
191.95921	94	
203.04877	72	
205.94998	116	
209.94449	100	
210.88780	186	
211.94478	3044	1+
212.87867	942	1+
213.93970	1324	1+
214.44101	98	
215.88651	238	1+
215.93694	300	
217.88176	78	
217.93279	74	
220.87563	82	
221.89526	72	
222.94801	110	
223.95571	174	
223.97932	76	
224.97360	232	
226.89105	72	
228.84476	92	
228.89309	202	1+
228.95197	80	
229.95530	2006	1+
229.99144	78	
230.01399	72	
230.88950	1132	1+
231.95090	1162	1+
232.82596	298	1+
232.89392	154	
233.88630	130	
233.92989	78	
233.94895	254	
234.10123	72	
234.92335	108	
235.89249	82	
237.88544	72	
239.06839	106	
239.84484	112	
240.94049	80	
240.95932	70	
241.10630	96	
241.84512	198	
242.84662	98	
243.45695	100	
244.84414	80	
246.01963	80	
246.90437	74	
246.97772	94	
247.94295	80	
247.96530	828	
248.90070	320	
249.83043	84	
249.90145	170	
249.96083	520	
250.84660	78	
250.95072	334	
251.07385	118	
251.10698	72	
251.83383	488	1+
251.96616	124	
252.97129	1962	
253.08810	94	
253.11941	72	
253.90759	338	
254.96651	1036	1+
255.07322	180	
255.84712	100	
256.07796	86	
256.91507	156	
256.96240	148	
257.82945	86	
258.84651	830	1+
258.86829	74	
258.91183	192	1+
259.96677	124	
260.10357	76	
260.83300	114	
261.83023	460	1+
262.95333	70	
263.88034	78	
265.08763	126	
265.85440	96	
266.81634	88	
266.84894	98	
267.84038	152	
268.83957	894	1+
269.42207	78	
269.86043	240	
270.98258	124	
271.54448	78	
271.87224	80	
274.85770	136	
274.88405	196	
275.51503	78	
275.86546	78	
276.85827	606	1+
277.83861	120	
278.83192	114	
278.85011	90	
278.87406	80	
279.48294	82	
279.84158	136	
279.91128	88	
282.80825	88	
284.95135	80	
285.84687	546	1+
285.89974	70	
286.37325	114	
286.41477	76	
286.94063	84	
287.80586	80	
288.86243	142	
291.53250	78	
291.85460	162	
292.40988	72	
292.43532	78	
292.85502	72	
293.10818	192	
294.12044	78	
295.20266	76	
296.87680	134	
296.93539	78	
297.88619	180	
298.30585	76	
299.87211	78	
299.89037	118	
300.86901	72	
301.77705	78	
301.80277	74	
302.85931	72	
303.06909	98	
304.14325	94	
304.77319	72	
305.77502	74	
307.88627	116	
309.86363	132	
310.84141	78	
310.86093	88	
311.86191	80	
312.92121	78	
313.85444	88	
313.87792	72	
315.40872	74	
318.87493	100	
321.88792	82	
321.90801	74	
323.52035	84	
323.76980	70	
324.89396	124	
324.98631	106	
326.40901	74	
326.86377	86	
328.06393	94	
328.14379	90	
330.40982	86	
333.77211	108	
334.38352	74	
335.39043	88	
335.85129	74	
336.82657	98	
337.39895	84	
338.38765	76	
338.75626	76	
339.88017	80	
END IONS

###FS:    #m/z: 340.94143 #charge 1+
###MS: 78
###MSMS: 79
BEGIN IONS
TITLE=Cmpd 58, +MS2(340.9414), 28.0-35.0eV, 1.7min #79
RTINSECONDS=101.225
SCANS=78-79
PEPMASS=340.94143	799856
CHARGE=1+
192.93075	128	
199.90589	124	
204.89583	88	
207.88007	80	
208.95901	264	
210.93846	208	
212.87874	264	1+
213.93802	1156	1+
214.12289	92	
215.88788	396	1+
215.93690	170	
217.88427	184	
218.89159	74	
219.88037	72	
220.52713	74	
222.11624	106	
222.81616	72	
222.95113	250	1+
223.88594	128	
225.09451	78	
225.89677	78	
226.39341	94	
226.89788	84	
226.94917	288	1+
227.83594	118	
228.40236	72	
228.94441	158	
229.94546	76	
230.89031	188	
231.12717	74	
231.89296	300	
231.95040	872	1+
232.87611	84	
233.89772	188	
233.94816	246	
236.03848	72	
236.85806	92	
237.07550	102	
238.87409	72	
239.78485	74	
239.84186	76	
239.90688	166	
239.92910	98	
240.85033	88	
241.79321	78	
241.84455	428	1+
242.95589	140	
243.76935	74	
243.83314	404	1+
244.44268	74	
244.81909	82	
244.84990	94	
244.95996	124	
245.78282	74	
245.89056	74	
248.89880	88	
249.96097	366	1+
249.99469	124	
250.94885	76	
251.06822	160	1+
251.87827	76	
251.96057	230	
253.79952	76	
254.90713	138	
254.96688	592	1+
255.06495	80	
255.08080	90	
256.85474	196	
256.86628	202	
257.05532	84	
257.84829	94	
258.84483	344	
258.87942	84	
259.85441	160	
259.95825	256	1+
260.03639	82	
260.83885	752	1+
260.90347	102	
260.93607	88	
261.05125	78	
261.84360	510	1+
261.87740	84	
262.89167	74	
263.42373	100	
264.03760	82	
264.87358	76	
265.88852	78	
265.90668	74	
266.84221	214	1+
266.86841	90	
266.99704	86	
267.13961	74	
267.95293	102	
268.78985	76	
270.82775	156	
271.84420	204	
272.79150	204	1+
272.84850	132	
273.43166	78	
273.86434	78	
274.36400	84	
274.86143	262	
274.97506	84	
276.85418	384	
277.68766	78	
277.85807	188	
278.84696	1082	1+
279.40496	78	
279.91391	80	
281.79303	80	
281.84685	84	
281.86542	80	
282.91764	160	
283.36274	76	
283.79344	124	
284.58246	116	
284.87649	102	
284.93549	74	
285.81871	84	
286.81815	76	
286.88673	74	
287.02178	74	
289.90434	74	
289.93523	78	
291.80288	104	
292.85693	90	
295.87822	78	
296.04433	256	1+
296.85222	90	
296.87401	76	
296.97568	106	
297.21703	90	
297.89175	204	1+
297.97970	86	
298.85680	124	
299.08475	78	
299.87294	154	
299.92848	78	
300.06238	78	
300.87738	94	
301.86257	230	
302.17208	78	
302.94686	196	
303.86685	78	
304.91838	82	
307.80398	142	
307.89567	140	
308.09830	84	
311.88576	134	
312.80860	84	
312.87346	74	
313.05596	90	
316.82795	90	
317.44219	90	
317.76643	96	
320.08642	92	
320.84033	78	
321.96493	86	
325.13896	80	
328.18700	122	
328.88878	138	
329.77398	74	
329.87431	92	
330.81435	90	
334.73626	76	
338.89607	76	
339.88009	80	
341.82330	72	
342.53413	98	
END IONS

###FS:    #m/z: 507.84666 #charge 1+
###MS: 78
###MSMS: 80
BEGIN IONS
TITLE=Cmpd 59, +MS2(507.8467), 28.2-35.2eV, 1.7min #80
RTINSECONDS=101.997
SCANS=78,80
PEPMASS=507.84666	201236
CHARGE=1+
199.88827	248	
210.03147	138	
214.88415	344	1+
232.89762	498	1+
243.90197	130	
246.89860	154	
250.37325	142	
257.09417	168	1+
257.87215	204	
264.07893	122	
266.09476	164	
267.11370	128	
267.78220	120	
271.86543	130	
273.80304	262	1+
273.85300	286	1+
276.84545	144	
280.88315	206	1+
281.38876	208	
281.85243	128	
282.83493	152	
285.85455	276	
286.86297	148	
287.85177	704	
288.82915	158	
288.87359	220	
289.84595	180	
290.13317	186	
290.86435	776	1+
291.27942	124	
291.88128	226	
293.87338	868	1+
293.98754	122	
296.85941	132	
298.88596	310	1+
300.84447	162	
301.11204	138	
301.81024	188	1+
303.86846	902	1+
303.88684	136	
304.99518	154	
305.86336	1560	1+
306.12865	130	
307.82863	156	1+
307.89314	452	
308.14439	444	1+
308.81103	146	
308.87348	1738	1+
309.41865	218	1+
309.89182	414	
310.15588	676	1+
311.88579	1970	1+
312.18249	126	
313.88264	306	
314.86506	294	
315.86410	284	
315.89211	132	
316.38094	120	
317.81112	212	1+
318.76557	222	1+
318.93612	132	
320.89900	142	
321.81809	310	1+
321.87980	136	
322.79526	136	
322.85336	136	
323.85741	546	1+
323.87696	578	1+
324.37995	146	
325.90162	246	
326.78970	120	
326.88322	2432	1+
327.38683	140	
328.37218	132	
328.88241	358	
329.80672	210	1+
330.16591	146	
330.82341	194	1+
330.91030	222	1+
332.88038	454	1+
333.84236	140	
333.87077	136	
334.83293	222	1+
337.87840	326	1+
339.00687	130	
339.86403	246	1+
341.38831	148	
341.81880	118	
343.76230	120	
344.34758	150	
344.80449	158	
344.84167	322	1+
344.93447	218	1+
345.89916	236	1+
346.80162	230	1+
347.74665	120	
347.77502	218	
347.87994	126	
348.71819	210	1+
348.89176	122	
349.75913	236	
349.88203	194	
350.76374	142	
350.88475	362	
351.87914	336	1+
352.10218	126	
353.80901	192	
353.83395	292	1+
353.85282	620	1+
355.71940	250	1+
356.83843	150	
358.78505	170	
358.90700	144	
362.87227	150	
364.89282	146	
365.78064	202	
365.88188	154	
366.79685	140	
366.83540	718	1+
367.72166	156	
367.76503	240	1+
367.88816	212	
367.91535	144	
368.89756	166	
369.83720	538	1+
369.87884	308	1+
370.78269	168	
371.77963	404	1+
372.78060	334	1+
373.88935	172	
374.73877	242	1+
374.75355	202	1+
374.81665	462	1+
378.88515	124	
380.71873	272	
380.79445	258	1+
380.85799	144	
381.38913	208	1+
381.73238	130	
381.83721	428	1+
381.93849	134	
382.71642	242	1+
382.85838	120	
383.74445	192	1+
383.80332	132	
384.84787	812	1+
385.78052	266	1+
386.80683	120	
386.82475	118	
386.89641	130	
387.77911	200	
387.85056	188	
388.73790	216	1+
388.84965	198	
389.20102	180	
389.80098	120	
389.93230	164	
390.78486	130	
390.84566	800	1+
391.91496	168	
392.77642	144	
392.82771	820	1+
393.86432	240	1+
394.74157	134	
394.83620	168	
397.39484	140	
397.86333	130	
398.72565	410	1+
399.85614	324	
400.84911	188	
402.86502	688	1+
403.73709	152	
405.76400	122	
405.86180	328	1+
406.75292	122	
407.73870	318	1+
407.86757	922	
408.85455	1534	1+
409.72719	176	
409.75574	132	
410.73065	474	1+
410.83724	570	
411.69950	294	1+
411.83928	290	
412.08252	144	
412.75069	240	1+
412.83907	228	
412.86989	122	
413.08268	122	
413.85443	212	
413.88216	168	
414.22481	148	1+
414.83997	226	1+
415.87682	150	
415.99027	120	
416.88192	124	
417.81921	140	
417.86093	240	
421.75174	264	1+
421.87682	330	
422.86548	630	1+
422.89023	204	
423.74884	196	
423.77842	484	1+
425.73754	158	
425.76214	220	
426.74314	892	1+
426.86480	628	1+
427.82121	120	
428.09596	196	
428.84780	1036	1+
428.88710	278	1+
429.54974	148	1+
429.73039	138	
429.75277	248	
430.70235	126	
430.74476	420	1+
430.84381	122	
430.86417	128	
431.86866	1054	1+
433.70990	128	
433.85379	428	1+
435.71494	120	
439.21508	200	1+
439.89021	348	1+
441.77287	172	1+
444.65792	126	
444.75859	292	1+
444.87408	2184	1+
445.76200	190	1+
446.79646	140	1+
446.86501	150	
446.88293	174	
447.71240	966	1+
448.77528	118	
449.88565	546	1+
450.69510	208	1+
451.87057	346	1+
455.90904	148	
457.90748	158	
462.88601	1104	1+
465.72686	120	
466.71435	242	1+
467.18807	162	1+
467.88859	750	1+
485.89965	816	1+
489.67034	118	
508.85954	214	1+
509.86504	148	1+
END IONS

###FS:    #m/z: 336.94647 #charge 1+
###MS: 78
###MSMS: 81
BEGIN IONS
TITLE=Cmpd 60, +MS2(336.9465), 28.0-35.0eV, 1.8min #81
RTINSECONDS=102.769
SCANS=78,81
PEPMASS=336.94647	58794
CHARGE=1+
185.86513	120	
192.88912	74	
198.94409	76	
200.01229	78	
205.42146	74	
207.10539	72	
209.94590	80	
210.91535	72	
211.00620	76	
211.10773	84	
211.88091	72	
211.94440	2754	1+
212.87843	734	1+
213.94053	1616	1+
215.41295	78	
215.88640	400	
215.93682	228	
216.85189	78	
217.93908	134	
219.88940	80	
222.95558	80	
223.96810	118	
226.88892	72	
228.89499	166	1+
229.95496	2690	1+
230.88986	1360	1+
231.47096	84	
231.81658	98	
231.94885	1616	1+
232.07294	78	
232.82832	138	
232.88991	516	1+
233.89225	370	1+
234.82168	76	
234.87011	82	
234.88509	74	
235.38107	94	
237.85113	100	
238.82655	230	1+
238.89003	112	
238.99995	76	
239.95141	96	
241.84563	238	
242.79639	78	
242.84537	182	
243.13720	82	
244.89022	84	
244.96323	92	
245.06513	88	
245.44403	82	
245.87015	80	
246.03678	74	
246.97981	130	
247.96595	410	
248.89953	600	
249.00240	108	
249.83482	82	
249.95946	636	1+
250.82520	106	
250.95334	134	
250.98563	74	
251.07213	78	
251.83467	138	
251.98360	134	
252.36375	114	
252.83611	196	1+
252.89261	78	
252.97051	1438	1+
253.08787	90	
253.90460	244	
254.85323	80	
254.90670	128	
254.96676	736	1+
255.85801	362	1+
256.08145	88	
256.85958	214	1+
257.83407	76	
258.84302	138	
258.85932	188	
259.82545	84	
259.85382	82	
259.88612	82	
261.53964	108	
261.83546	76	
261.87733	110	
263.85217	78	
266.35509	76	
266.84635	80	
266.88877	72	
267.82529	74	
267.84119	152	
268.84001	382	1+
268.91468	92	
269.44037	80	
269.52480	78	
270.84450	320	1+
270.98133	180	
271.43943	76	
271.91588	150	
271.98179	74	
272.91995	110	
272.94455	94	
272.97297	96	
273.87896	72	
273.89713	108	
275.85434	492	1+
275.92202	90	
276.09595	82	
276.32899	72	
276.85715	420	1+
276.87419	410	1+
276.96814	86	
277.83515	222	
278.16064	88	
278.83636	330	
278.90840	78	
279.83454	218	
279.86487	120	
281.14830	94	
282.92166	76	
283.02869	82	
284.94736	74	
285.85091	182	
286.00750	84	
286.85101	946	1+
289.51097	74	
291.80005	78	
291.85858	124	
291.95014	74	
292.12265	88	
292.38673	72	
292.86786	120	
293.85111	140	
293.87391	88	
294.10427	76	
294.85640	124	
296.98221	74	
297.87539	78	
297.90933	82	
298.42459	88	
299.88054	132	
300.01333	82	
301.08846	76	
304.88234	74	
305.75125	92	
305.89935	82	
308.44542	76	
308.80775	90	
308.87150	124	
309.87209	86	
309.90198	74	
309.91762	78	
310.87813	152	
311.88805	112	
312.85831	76	
313.89297	72	
314.38913	84	
317.40960	88	
318.92281	76	
320.25784	92	
321.35501	72	
321.92983	102	
326.83926	80	
326.88152	92	
327.89107	86	
328.09469	80	
328.88992	134	
331.32366	78	
332.89313	92	
334.92691	74	
338.38573	74	
340.37981	116	
END IONS

###FS:    #m/z: 322.93061 #charge 1+
###MS: 82
###MSMS: 83
BEGIN IONS
TITLE=Cmpd 61, +MS2(322.9306), 28.0-35.0eV, 1.8min #83
RTINSECONDS=106.427
SCANS=82-83
PEPMASS=322.93061	2351714
CHARGE=1+
179.90196	72	
188.06608	88	
188.86665	86	
188.98315	68	
198.86765	78	
202.04927	74	
205.07990	68	
208.94201	70	
210.94549	70	
212.88295	84	
215.88203	80	
218.88897	74	
221.88957	90	
221.95004	424	1+
223.04170	70	
223.97420	74	
226.87017	74	
227.82377	78	
227.93249	110	
229.00610	80	
229.82803	90	
229.88562	108	
230.83183	66	
231.05389	70	
231.07683	72	
231.86336	84	
233.89665	92	
234.90030	68	
234.92297	80	
234.93638	80	
235.06597	68	
235.86301	92	
235.87816	74	
236.01224	72	
236.13468	72	
236.80703	86	
238.82708	88	
238.88777	130	
238.94126	70	
239.07982	184	
239.78791	152	
240.82830	78	
240.94165	2860	
241.94225	1702	
242.81991	160	
242.83411	156	
242.90798	72	
242.94175	6034	1+
243.83657	66	
244.82119	144	
244.94009	1812	1+
244.95986	94	
245.87131	76	
245.89339	76	
246.06956	92	
246.80226	76	
246.89676	88	
246.97817	258	
247.17069	78	
247.85463	68	
248.56100	104	
248.85118	88	
248.90723	66	
251.82387	78	
251.92484	90	
252.08892	76	
253.01760	102	
253.34972	88	
254.84418	124	
255.89290	70	
256.89782	126	
257.08510	76	
257.34470	88	
257.79623	72	
257.81946	70	
257.84928	84	
258.44496	78	
261.15879	72	
261.82811	298	1+
261.90300	72	
262.08832	72	
262.20917	78	
262.85781	122	
263.08228	82	
264.07310	92	
264.56460	72	
265.08979	142	
265.85866	86	
266.11306	68	
266.93907	92	
268.95819	116	
268.99888	68	
269.80528	102	
269.86774	78	
269.90028	70	
270.87320	122	
271.09342	66	
272.96138	90	
273.44086	144	
276.84519	140	
278.86981	68	
279.09494	550	1+
279.85482	68	
279.94291	80	
280.01911	72	
281.11318	66	
281.85075	88	
281.93730	92	
281.96247	68	
282.08162	72	
282.11371	108	
282.82063	80	
283.35757	78	
283.96363	74	
284.29426	412	1+
284.88188	74	
286.86784	72	
287.06143	94	
288.81365	74	
288.86151	74	
290.81391	80	
291.79623	96	
292.87003	74	
293.66043	94	
293.90836	68	
294.86428	124	
295.87817	66	
297.87979	78	
298.87691	78	
299.79226	66	
300.86488	90	
301.81524	84	
302.18672	76	
303.81980	78	
303.95657	68	
304.87802	78	
306.81053	76	
307.31201	78	
308.09820	78	
308.79470	66	
309.18987	74	
309.80334	98	
310.81021	70	
310.86302	98	
310.88880	188	1+
312.03705	92	
314.96181	74	
316.78406	72	
318.89876	78	
320.82673	176	1+
321.80862	66	
322.28265	88	
322.72987	72	
323.75650	98	
323.88053	76	
324.42888	90	
324.89432	148	
324.91744	74	
END IONS

###FS:    #m/z: 340.94134 #charge 1+
###MS: 82
###MSMS: 84
BEGIN IONS
TITLE=Cmpd 62, +MS2(340.9413), 28.0-35.0eV, 1.8min #84
RTINSECONDS=107.2
SCANS=82,84
PEPMASS=340.94134	811286
CHARGE=1+
69.63247	78	
189.87375	72	
192.88912	72	
192.92673	158	
196.89713	76	
197.88884	74	
203.86674	72	
209.94442	84	
211.88292	88	
212.88369	82	
212.94401	72	
213.87851	148	
213.94105	896	1+
214.87965	122	
215.88796	172	
215.94054	128	
217.88302	170	
218.96888	72	
221.93905	78	
222.56497	72	
225.85622	90	
226.15868	80	
228.84235	82	
228.94777	130	
230.88739	402	1+
231.94934	1078	1+
235.94806	206	1+
236.90511	72	
238.83983	122	
238.89004	100	
239.90350	126	
240.22993	84	
240.85149	84	
240.96332	138	
241.84121	294	
242.85120	140	
243.83219	138	
245.40953	86	
246.85040	136	
246.97451	80	
247.87780	70	
247.98236	78	
248.09238	72	
248.79493	76	
248.99301	86	
249.96155	412	1+
250.90049	272	1+
254.96806	558	1+
255.02348	96	
255.07315	76	
255.84214	176	1+
255.88335	70	
256.07967	90	
256.81227	118	
256.87931	108	
256.89940	134	
256.96445	104	
257.24415	78	
257.79827	96	
258.83554	162	
258.85024	228	
259.08301	76	
259.85156	310	
259.88855	72	
259.92178	102	
259.96165	346	
259.99132	70	
260.83616	786	1+
260.88486	92	
261.93113	82	
262.93443	112	
263.90820	72	
264.15558	70	
264.85248	78	
264.87622	74	
264.91038	70	
264.96815	86	
266.89298	78	
267.13475	112	
267.52679	96	
268.83995	412	1+
268.88627	84	
269.84252	284	1+
271.86441	154	
271.92305	78	
272.94780	84	
274.86167	152	
275.80770	136	
275.86004	72	
275.90288	138	
276.81472	78	
276.84216	108	
276.85899	384	
276.91872	84	
276.98752	72	
277.86147	360	
278.84650	1124	1+
279.09526	72	
280.85238	196	
281.09255	76	
281.85970	122	
282.87628	80	
282.91149	90	
283.37132	144	
284.03801	72	
286.86804	98	
287.80957	94	
288.99359	104	
289.45918	72	
290.39366	90	
290.86442	120	
291.85370	78	
292.89236	78	
292.93923	82	
293.81435	126	
293.85002	76	
294.85199	80	
295.20491	86	
295.25124	74	
295.77691	116	
296.00297	134	
296.81004	172	1+
296.85758	284	
297.07297	86	
297.78242	84	
297.97781	154	
299.78310	74	
299.86878	98	
300.85222	80	
301.81551	76	
301.86578	108	
301.88591	74	
302.87227	72	
304.09383	88	
304.87383	76	
305.79438	120	
305.90142	104	
307.88905	70	
311.80338	86	
312.81470	82	
312.86879	84	
313.37969	90	
314.02756	70	
316.37794	80	
319.13182	92	
323.87370	84	
324.77386	70	
325.77232	70	
327.18161	72	
327.87906	76	
328.18615	72	
328.29744	78	
328.39304	96	
328.81357	82	
329.13815	82	
329.87599	128	
329.94804	94	
330.85176	74	
338.80114	74	
339.75100	76	
339.86904	76	
340.80439	70	
345.71384	86	
END IONS

###FS:    #m/z: 363.95742 #charge 1+
###MS: 82
###MSMS: 85
BEGIN IONS
TITLE=Cmpd 63, +MS2(363.9574), 28.0-35.0eV, 1.8min #85
RTINSECONDS=107.98
SCANS=82,85
PEPMASS=363.95742	359400
CHARGE=1+
134.95869	78	
159.47237	96	
180.87336	82	
189.86210	372	
190.90051	124	
191.85904	220	
196.88326	150	
207.94917	160	
209.87027	76	
209.92670	78	
209.94378	732	1+
210.88479	130	
212.87885	1272	1+
217.40193	108	
220.03529	84	
222.87821	88	
222.95428	536	1+
224.95019	520	1+
225.93923	76	
226.94749	5440	1+
226.97196	246	
227.93399	274	
228.89387	170	
228.94261	6024	1+
229.06239	78	
229.15075	80	
230.88788	1390	1+
233.75949	102	
233.96440	76	
234.13124	102	
234.88129	134	
235.42967	88	
236.86753	118	
239.07158	82	
239.96947	106	
240.79175	84	
240.93899	806	
240.96604	306	
241.94112	410	
241.95737	94	
241.97380	158	
242.94150	1730	1+
242.95871	378	
244.83446	102	
244.95757	3506	
245.23319	98	1+
245.94591	256	
246.82531	76	
246.90599	154	
246.95299	3890	1+
246.97979	118	
247.80247	280	1+
247.85262	76	
248.16594	80	
248.84162	296	1+
248.90045	648	1+
249.54723	82	
250.89770	258	1+
250.94937	162	1+
253.84374	86	
253.90421	128	
255.05492	88	
255.10991	80	
258.84593	78	
260.85366	170	
260.96697	106	
261.83344	242	
261.90335	156	
261.96340	224	1+
263.40359	98	
263.84761	130	
264.79594	118	
264.81931	168	
264.86511	92	
264.96643	132	
265.97863	76	
266.45569	92	
266.81382	532	1+
266.97291	396	1+
267.97494	340	1+
268.80994	74	
268.84807	84	
268.95702	106	
269.83773	92	
269.96872	758	1+
271.80924	130	
271.85239	152	
271.91626	144	
273.02580	92	
275.07040	84	
275.12796	84	
276.18393	80	
276.85903	186	
278.45124	80	
278.79834	494	1+
278.84441	160	
280.10913	126	
280.79206	146	
280.92588	78	
280.95212	94	
281.79371	562	1+
282.00557	92	
282.79738	340	1+
282.85717	94	
282.88667	118	
283.85405	126	
283.98417	122	
284.03592	110	
284.87684	88	
285.79873	142	
285.85102	164	
285.91634	78	
286.22980	80	
288.82217	76	
289.83920	76	
289.86540	100	
291.10097	84	
291.57684	82	
291.80721	122	
292.11195	94	
292.36986	86	
293.85831	156	1+
293.93403	98	
296.81042	250	
296.94654	90	
297.80205	1056	1+
298.97440	80	
300.80212	542	1+
301.86545	388	1+
302.95135	82	
303.80956	168	
303.85889	356	1+
305.85736	136	
306.13453	208	1+
308.92673	82	
309.87444	82	
310.87829	142	
311.88923	110	
314.44989	90	
314.81934	108	
316.81732	140	
317.47500	76	
317.81767	132	
317.94332	82	
318.81783	128	
318.93211	150	
319.86136	78	
319.89414	138	
320.13325	98	
320.81828	108	
320.87124	80	
320.92021	82	
321.82182	392	1+
321.86391	120	
322.80551	78	
322.93132	334	
323.85159	78	
324.79881	96	
324.91187	80	
326.87675	208	
330.90119	86	
331.85815	92	
334.14982	78	
336.08991	78	
336.77590	110	
336.87425	110	
336.95151	190	
339.82767	126	
340.93695	128	
341.87926	102	
343.90570	76	
344.41385	80	
352.95895	78	
353.88471	78	
354.82566	88	
355.42241	76	
360.72034	76	
360.84074	230	1+
362.83969	196	1+
365.65520	92	
365.73290	84	
367.79973	76	
END IONS

###FS:    #m/z: 322.93080 #charge 1+
###MS: 86
###MSMS: 87
BEGIN IONS
TITLE=Cmpd 64, +MS2(322.9308), 28.0-35.0eV, 1.9min #87
RTINSECONDS=111.649
SCANS=86-87
PEPMASS=322.93080	2518876
CHARGE=1+
55.94862	70	
81.59838	70	
192.88956	134	
193.87775	70	
196.01203	74	
196.53706	76	
197.88527	74	
201.04684	146	
205.95217	74	
207.97433	70	
209.94373	198	
210.90254	78	
214.89671	78	
220.90462	94	
222.87088	74	
223.97639	68	
226.81508	88	
226.88329	94	
228.84980	70	
229.91218	68	
233.89455	78	
234.92331	72	
236.64637	120	
237.89160	250	1+
238.93942	228	
239.05510	68	
239.08241	134	
239.78911	188	
239.96547	78	
240.08168	76	
240.82506	118	
240.88226	124	
240.94061	2434	
240.96237	262	
241.02240	74	
241.93979	7468	1+
242.00135	72	
242.02974	70	
242.81563	72	
242.83308	68	
242.94191	4958	1+
243.82611	246	
244.34134	68	
244.41408	74	
244.81681	232	
244.85060	136	
244.94001	1658	1+
245.36901	76	
245.82558	120	
246.39157	110	
246.85224	80	
246.97797	242	
247.97757	136	
248.89367	74	
251.07051	68	
251.93262	88	
252.91037	76	
253.82871	88	
254.00688	72	
254.15750	92	
254.89415	92	
254.92366	76	
255.77935	82	
256.26238	74	
257.08661	88	
257.80239	144	
258.80836	86	
258.83374	102	
258.84651	80	
259.44272	90	
260.83348	146	
260.86336	84	
260.96408	80	
261.08906	80	
261.83242	420	1+
261.91751	100	
262.01872	72	
262.35358	126	
263.35366	84	
264.83226	76	
265.05622	70	
265.08623	138	
265.13408	72	
265.97874	78	
266.05911	84	
266.84296	70	
266.86257	180	
267.84636	76	
267.90251	68	
268.84487	116	
268.93673	68	
268.95956	132	
269.84786	72	
271.06326	86	
271.87981	74	
272.01447	68	
272.85240	94	
273.79969	100	
274.87148	74	
276.04731	86	
276.85782	74	
279.09272	922	1+
280.83539	72	
280.91802	72	
281.79935	90	
281.87967	72	
282.27710	130	
283.35169	94	
283.79085	98	
283.96777	116	
284.29291	620	1+
284.79608	74	
284.87493	80	
287.80246	90	
287.86090	82	
288.91370	114	
289.18953	98	
289.79320	120	
289.85878	224	1+
290.79098	72	
291.16804	78	
291.43847	100	
291.80604	114	
293.84586	78	
294.85612	192	
294.87042	98	
294.96802	84	
295.08914	98	
295.86992	72	
299.06164	72	
300.92009	78	
301.86048	88	
302.85734	74	
302.89593	98	
303.40039	90	
304.36795	102	
304.88878	82	
305.13955	90	
305.87732	314	1+
305.89539	86	
306.11842	78	
306.88095	258	1+
307.79380	72	
309.92004	74	
311.88358	78	
312.95381	82	
317.80848	178	1+
318.77823	72	
319.05696	76	
320.14988	106	
321.42763	106	
322.85383	102	
324.00207	86	
324.05502	78	
324.13451	76	
325.07255	86	
325.82353	68	
325.90170	130	
325.98524	84	
326.88815	102	
326.96371	70	
END IONS

###FS:    #m/z: 363.95765 #charge 1+
###MS: 86
###MSMS: 88
BEGIN IONS
TITLE=Cmpd 65, +MS2(363.9576), 28.0-35.0eV, 1.9min #88
RTINSECONDS=112.421
SCANS=86,88
PEPMASS=363.95765	383670
CHARGE=1+
82.43341	80	
189.85998	124	
191.85854	248	
195.98996	94	
196.04158	88	
196.06566	82	
196.88580	88	
201.94207	114	
207.79734	78	
207.94668	124	
209.94378	696	1+
210.02964	80	
210.11877	92	
210.88474	102	
211.90790	100	
212.88024	1520	1+
215.89043	98	
216.40716	76	
222.95473	322	
223.89058	120	
224.43561	98	
224.95026	934	1+
225.07442	78	
226.91044	108	
226.94783	5438	1+
227.86303	118	
227.93360	96	
228.89486	270	
228.94238	7034	1+
229.96497	82	
230.88866	2324	1+
233.88746	76	
234.88334	108	
237.43300	82	
240.82668	78	
240.93884	778	
240.96323	166	
241.38670	116	
241.93961	1564	1+
241.96572	154	
242.07979	90	
242.94238	1104	1+
243.85382	76	
244.82553	188	
244.84435	96	
244.95780	3208	1+
245.94916	172	
246.12368	106	
246.80752	144	
246.95346	3630	1+
247.35225	90	
247.85197	148	
248.03252	80	
248.80083	348	1+
248.89973	236	
249.65001	124	
249.80049	228	1+
249.90371	182	
250.89945	176	
250.96876	104	
251.03935	76	
252.37165	86	
253.90653	164	
254.08867	78	
256.91337	76	
256.97638	106	
257.80173	80	
258.08208	78	
258.83872	94	
260.83317	204	
260.87131	76	
260.96978	266	1+
261.83353	116	
261.85128	244	1+
262.92358	88	
264.84447	116	
264.88494	106	
264.96328	130	
265.07601	130	
265.42442	90	
265.92041	98	
265.98143	216	
266.81174	406	
267.11242	88	
267.84839	88	
267.97483	554	1+
268.13984	78	
268.84178	160	
268.96222	174	
269.97053	716	1+
270.44923	114	
271.81782	80	
271.84299	96	
271.91712	106	
272.82482	78	
273.79333	118	
275.41896	82	
275.47213	80	
275.84717	82	
275.86564	78	
276.80652	78	
278.12970	94	
278.79917	182	
278.86143	92	
279.34544	88	
279.84956	160	
280.00071	94	
280.79650	536	1+
280.83443	184	
281.15260	76	
281.86285	128	
282.79176	378	1+
282.83103	82	
283.41755	76	
283.84715	100	
284.03413	80	
284.82241	94	
284.86444	148	
285.80597	208	1+
285.84629	344	1+
286.15715	80	
287.41312	84	
287.86118	82	
288.41721	86	
288.83776	134	
289.79918	246	1+
290.79397	194	1+
292.86361	84	
294.43531	114	
295.43704	78	
296.80614	414	1+
297.99414	80	
298.80572	396	
299.39917	98	
299.80460	710	1+
301.79525	118	
301.86288	290	
302.79961	362	1+
303.85564	590	1+
307.13131	82	
307.84652	108	
307.92670	116	
311.83180	108	
311.86120	140	
315.81778	122	
316.24221	102	
316.81502	378	
318.82175	224	1+
318.93513	152	
319.84689	78	
320.05358	198	1+
320.81313	86	
320.95435	210	
321.82112	292	1+
321.86496	110	
323.03244	92	
325.81942	98	
326.87379	182	
327.88174	82	
332.37932	78	
335.55417	106	
336.94652	146	
337.83471	176	
338.94535	130	
339.83135	188	
339.86884	84	
340.93785	184	
341.94303	116	
344.82855	80	
345.71430	78	
346.45397	102	
348.76164	94	
348.80052	98	
349.79873	78	
354.92976	78	
359.71819	78	
367.85853	90	
368.20758	84	
368.84146	96	
END IONS

###FS:    #m/z: 336.94653 #charge 1+
###MS: 86
###MSMS: 89
BEGIN IONS
TITLE=Cmpd 66, +MS2(336.9465), 28.0-35.0eV, 1.9min #89
RTINSECONDS=113.193
SCANS=86,89
PEPMASS=336.94653	58132
CHARGE=1+
166.67716	78	
188.89045	76	
192.89258	90	
198.95039	100	
200.82931	74	
200.87615	86	
208.89945	72	
210.02814	102	
210.88507	146	
211.88344	90	
211.94420	2246	1+
212.88040	862	1+
213.94036	924	
215.88716	176	
215.93760	124	
217.88395	96	
217.93074	76	
221.89504	120	
222.97722	84	
223.11664	82	
223.96153	148	1+
225.86160	72	
226.85584	78	
226.89386	128	
227.04034	72	
227.80733	80	
227.89405	98	
228.79769	104	
228.89808	156	
229.95564	2386	1+
230.88892	1266	1+
231.87086	74	
231.94981	986	1+
231.98474	88	
234.82686	144	
234.91161	74	
235.83479	78	
235.89233	126	
236.39696	76	
236.78988	94	
236.87884	142	
240.88439	108	
240.95971	118	
241.84345	146	
241.94791	96	
242.84209	136	
244.84429	126	
245.78102	74	
246.79854	78	
246.95649	74	
246.98007	124	
247.96648	660	
248.02571	74	
248.89898	742	1+
249.96148	294	
250.00502	80	
250.83779	92	
250.95137	198	
250.96764	152	
251.06827	80	
251.82973	92	
251.87975	208	1+
251.89493	76	
251.95861	130	
252.97089	1308	1+
253.06849	84	
253.83900	150	
253.90737	124	
254.09028	158	
254.84349	140	
254.96618	636	1+
255.07741	244	
255.84346	78	
255.90128	80	
256.09718	110	
256.96165	146	
257.83498	98	
257.91330	76	
258.84748	202	
258.96769	128	
259.85220	368	1+
259.95799	162	
261.83216	294	1+
263.87038	74	
264.10762	84	
264.86014	116	
265.01776	100	
265.09029	76	
265.86653	98	
266.99676	76	
267.83629	1016	1+
268.78978	74	
268.83906	690	1+
269.14421	94	
270.83715	362	1+
270.85198	72	
270.98713	80	
271.92041	76	
273.90683	106	
274.87449	274	1+
274.98559	90	
275.81361	268	1+
276.85778	258	
277.83319	608	1+
277.86550	146	
277.92915	74	
277.96204	80	
278.83555	524	1+
278.86407	78	
279.10125	72	
279.80136	72	
279.86043	232	
279.96480	134	
282.80714	108	
285.86019	136	
286.85060	244	
287.84956	386	
287.86841	80	
288.10888	88	
289.08882	74	
290.86701	128	
290.88971	78	
291.80310	74	
291.86589	82	
291.88146	144	
293.10486	186	
293.88354	76	
294.00860	78	
294.11364	110	
294.86579	110	
295.19222	96	
295.79598	72	
295.87836	84	
296.37480	88	
296.91633	96	
297.21466	74	
297.42675	72	
297.92625	72	
298.04298	76	
298.30397	82	
298.34213	76	
298.86651	132	
299.86891	100	
301.01617	90	
303.95240	72	
304.44501	80	
305.86103	224	
306.04111	136	
309.53758	88	
309.87279	84	
310.87483	134	
311.07106	76	
311.87808	110	
312.37642	80	
316.64669	86	
318.89018	96	
319.59870	78	
320.06886	74	
320.42682	106	
326.85736	82	
329.15481	76	
330.83166	82	
330.95930	74	
332.88609	72	
333.06458	92	
333.76198	100	
333.88942	100	
335.95954	80	
336.34448	74	
END IONS

###FS:    #m/z: 322.93090 #charge 1+
###MS: 90
###MSMS: 91
BEGIN IONS
TITLE=Cmpd 67, +MS2(322.9309), 28.0-35.0eV, 2.0min #91
RTINSECONDS=116.869
SCANS=90-91
PEPMASS=322.93090	2360394
CHARGE=1+
182.86720	84	
184.86209	74	
185.92369	64	
190.88884	66	
192.88923	70	
199.99507	90	
200.86790	76	
201.04380	148	
205.01494	80	
205.92844	74	
205.94739	130	
205.96731	66	
206.91633	68	
210.87742	68	
210.90114	68	
212.88232	148	
214.80784	74	
215.88379	94	
218.89823	92	
220.87348	152	1+
221.94587	132	
223.95658	140	
224.81668	72	
224.95988	128	
227.49796	96	
227.92968	64	
228.89444	132	
228.91294	72	
228.92979	74	
228.96135	76	
230.11132	70	
230.83828	196	
230.98555	66	
232.89289	72	
233.88722	96	
235.42761	72	
235.88006	74	
236.37616	80	
236.51223	94	
236.93014	72	
238.02367	66	
239.03249	78	
239.07565	84	
239.11041	66	
240.82378	142	
240.94108	2598	
241.91544	84	
241.93997	7168	1+
242.94204	5014	1+
243.82132	88	
244.82040	154	
244.83297	126	
244.93948	1418	1+
246.09105	74	
246.94611	74	
246.97337	120	
247.12816	100	
248.40401	82	
248.48127	72	
248.84713	162	
248.86304	94	
248.95158	76	
251.38345	92	
252.02054	78	
252.82848	66	
253.91868	72	
255.88708	66	
256.80134	82	
257.15387	76	
257.83928	78	
257.89764	142	
258.44903	100	
258.79764	128	
258.83006	106	
258.91291	70	
259.92981	110	
260.83967	96	
260.85420	76	
262.43219	76	
263.83750	72	
263.97788	90	
264.09980	64	
265.06230	80	
265.45416	94	
265.79458	72	
265.85801	74	
267.84634	70	
267.86665	70	
269.08166	72	
269.80512	80	
269.89852	212	1+
271.81208	76	
271.84820	74	
273.00373	74	
273.94984	64	
274.84680	76	
275.11571	78	
275.81410	242	1+
275.92088	74	
276.04090	70	
276.79453	72	
276.96610	86	
277.84941	78	
278.79998	78	
279.09205	960	1+
279.94310	68	
281.81775	74	
281.95826	72	
282.28019	126	
283.09327	78	
283.36626	106	
283.40957	74	
283.85299	144	
284.06315	68	
284.29375	826	1+
284.80438	76	
284.86876	198	1+
285.82282	68	
285.84148	64	
286.81589	66	
288.37352	82	
289.20837	66	
289.78686	72	
291.80426	158	
291.88178	64	
291.99889	94	
292.94769	66	
293.41645	72	
293.83303	78	
294.83186	72	
294.85593	102	
296.86260	110	
297.96672	96	
298.06027	72	
298.79751	266	1+
299.77850	128	
299.80031	220	1+
299.86775	70	
302.88300	78	
303.07526	70	
303.87321	88	
304.91038	82	
305.44426	76	
308.86619	74	
308.95863	70	
309.80624	170	1+
310.87597	72	
312.01397	76	
312.88659	94	
315.41755	84	
316.05981	176	1+
316.82784	90	
316.89538	72	
318.88797	64	
318.95362	76	
319.00825	68	
320.84675	68	
323.23521	76	
323.88489	122	
324.89766	84	
325.29166	78	
326.92359	70	
327.73673	86	
END IONS

###FS:    #m/z: 363.95757 #charge 1+
###MS: 90
###MSMS: 92
BEGIN IONS
TITLE=Cmpd 68, +MS2(363.9576), 28.0-35.0eV, 2.0min #92
RTINSECONDS=117.641
SCANS=90,92
PEPMASS=363.95757	363554
CHARGE=1+
56.55110	74	
59.82067	92	
72.07064	86	
158.20655	100	
182.87009	220	
184.86528	80	
189.86406	222	
191.86275	100	
196.88899	154	
197.93735	90	
198.52514	86	
200.95107	82	
207.87320	174	
209.74514	74	
209.94430	956	1+
210.88473	184	
211.95073	92	
212.87996	1110	1+
214.89988	146	
222.95628	334	1+
223.42324	78	
224.95106	588	1+
226.94823	5528	1+
226.97363	216	
227.82205	78	
228.89939	220	1+
228.94272	6202	1+
228.99821	96	
229.05947	86	
229.08407	80	
230.88882	2144	1+
232.88887	120	
233.41211	78	
234.88353	78	
236.54237	84	
238.88265	82	
238.92791	74	
238.94321	108	
239.06840	132	
239.96538	76	
240.82246	198	
240.94156	472	
240.96229	308	
241.94324	512	
242.89792	78	
242.94272	1224	
242.96118	636	1+
243.82977	150	
244.82104	104	
244.95691	2958	1+
245.83476	84	
245.88294	90	
245.91492	74	
246.90717	88	
246.95366	3268	1+
246.97453	198	
248.80333	186	1+
248.85894	74	
248.90012	882	
249.02937	76	
250.80500	294	1+
250.89672	154	
250.97026	148	
251.07185	140	
251.95447	160	1+
253.09019	84	
255.34929	82	
255.95997	80	
256.93451	124	
257.06486	82	
257.35479	90	
257.89876	78	
258.83884	166	
258.85613	74	
258.89321	76	
258.97512	190	
260.84273	162	
260.96828	298	
261.82875	250	
262.82785	150	
263.84383	110	
263.97792	74	
265.79333	152	
266.35536	84	
266.54182	80	
266.79613	92	
266.81429	350	1+
266.85008	80	
267.10137	86	
267.13533	76	
267.97614	248	
268.81472	80	
268.90652	86	
268.95516	174	
269.42431	80	
269.80701	130	
269.86729	214	1+
269.96851	608	1+
270.40465	102	
270.80786	110	
271.79585	136	
271.84443	84	
271.91605	162	
272.60220	78	
274.06173	74	
276.81146	196	
277.90978	130	
278.85791	126	
280.02338	96	
280.79241	872	1+
280.83361	132	
281.85816	288	1+
283.09433	110	
283.79225	98	
284.44803	82	
284.79407	80	
284.81775	102	
284.85406	90	
285.84924	280	1+
287.03220	78	
287.29673	78	
288.94084	80	
289.86655	88	
290.78755	126	
290.88965	146	1+
293.32186	78	
293.37646	82	
296.80919	314	
297.81101	146	
298.10857	78	
298.80532	616	
298.91910	90	
299.80521	364	
300.80455	284	
300.88616	76	
301.80638	184	
301.86038	298	1+
302.09051	74	
302.79140	90	
303.82606	80	
303.85573	722	1+
304.00321	106	
304.35284	102	
304.88671	84	
307.84170	88	
308.92414	186	1+
309.86447	208	1+
316.81645	142	
317.81522	420	1+
317.93573	266	1+
319.76337	76	
320.06859	76	
320.23579	80	
320.27292	78	
320.80565	104	
320.82305	420	1+
321.86589	128	
322.92622	224	
323.81978	116	
324.02193	74	
325.75829	82	
326.17821	86	
326.87261	490	1+
327.07490	98	
332.76434	78	
334.89513	204	1+
335.86212	232	1+
338.15072	76	
339.83034	150	
340.93716	124	
344.96524	138	
347.78753	84	
354.90908	74	
356.77943	168	
357.40669	78	
357.86925	78	
361.40135	90	
362.78701	74	
365.97929	78	
367.89423	78	
368.36288	78	
END IONS

###FS:    #m/z: 507.84683 #charge 1+
###MS: 90
###MSMS: 93
BEGIN IONS
TITLE=Cmpd 69, +MS2(507.8468), 28.2-35.2eV, 2.0min #93
RTINSECONDS=118.413
SCANS=90,93
PEPMASS=507.84683	180818
CHARGE=1+
191.86988	146	
196.02023	156	
236.88805	268	
250.63051	110	
250.91170	168	
251.06966	164	
251.87205	206	1+
251.90276	228	1+
256.84261	114	
258.87455	122	
260.87941	432	1+
266.09583	130	
266.16933	172	1+
268.96716	168	
270.85291	260	1+
273.85466	418	1+
277.86420	140	
278.89541	130	
279.80553	116	
281.34729	112	
281.86423	116	
281.96204	110	
282.82563	140	
283.79376	110	
283.89677	130	
287.80587	110	
287.85212	336	
288.83016	134	
289.87967	468	1+
290.38441	108	
290.86350	212	
291.12852	122	
291.86203	114	
291.88174	300	
292.90910	142	
293.87397	480	
294.87736	286	
295.88015	208	
296.84554	134	
296.86460	154	
297.87112	142	
298.84285	172	
298.86039	164	
300.85982	192	
301.84442	190	1+
302.86807	126	
302.88410	128	
303.86468	546	1+
305.86476	1294	1+
307.04344	112	
307.88438	324	
308.14342	410	
308.79478	154	1+
308.87376	1294	1+
308.89278	262	
309.15229	612	1+
309.88364	370	
311.88372	1684	1+
312.17285	210	
312.82732	108	
312.91697	146	
314.86343	688	1+
315.81290	214	1+
315.89300	168	
316.89937	162	1+
317.86956	296	1+
319.85522	186	1+
321.88723	184	
322.82425	206	
323.87641	572	1+
324.37582	174	
324.86152	280	
325.89949	186	
326.88419	1500	1+
327.85557	120	
328.37738	108	
328.75062	162	1+
328.81203	298	1+
328.86858	310	1+
328.88996	228	1+
329.81406	192	1+
330.39187	108	
330.88883	318	1+
332.88142	352	
333.80826	268	1+
333.84944	140	
334.86350	130	
335.87208	108	
336.70477	114	
336.88551	152	
336.94775	178	
337.88255	262	
338.87801	280	1+
342.87817	128	
344.86872	294	1+
345.78356	124	
345.90629	112	
346.00255	128	
346.77107	492	1+
346.84719	150	
348.77470	490	1+
348.89721	170	
349.75377	320	
349.86949	122	
349.89358	458	1+
350.76079	246	
353.14440	132	
353.78173	178	1+
355.87365	142	
356.85131	280	1+
357.76708	162	1+
357.91412	198	1+
359.82504	124	
360.79352	116	
361.75383	130	
362.36196	144	
365.78515	292	1+
366.83957	596	1+
366.90316	148	
367.71024	116	
367.76505	640	1+
368.42991	138	
368.81628	146	
369.76477	128	
369.83532	236	
370.80486	134	
370.84037	220	1+
372.78238	204	
374.81977	260	1+
374.88045	174	
376.72914	442	1+
376.76693	256	1+
376.80485	252	1+
376.88689	122	
377.73201	370	1+
380.71449	564	1+
380.78921	322	1+
381.84271	234	
382.86125	112	
383.90753	210	1+
384.85057	1116	1+
387.73478	190	
387.78147	114	
387.85120	194	
388.80356	120	
388.85153	128	
389.71836	278	1+
389.78316	416	1+
390.18540	110	
390.83999	806	1+
391.75392	108	
391.85721	230	1+
392.82712	786	
394.83445	114	
396.75796	112	
396.85894	190	1+
397.16019	160	1+
398.73080	112	
399.75181	214	1+
399.85029	604	1+
400.73144	126	
402.71966	196	
402.85867	864	1+
405.38443	118	
405.76899	246	
405.80698	224	1+
405.91053	124	
406.85592	116	
407.73905	172	
407.86986	764	
408.74397	212	
408.85601	998	1+
409.72211	328	
409.89156	144	
410.83886	1436	1+
411.72662	136	
412.36633	120	
413.18967	120	
413.88224	154	
415.84040	308	
415.88202	112	
416.87289	146	
417.80275	166	1+
420.73791	124	
420.88414	172	1+
421.34666	124	
421.79272	134	
421.86359	226	1+
423.77111	136	
423.86737	224	
424.77738	260	
424.83136	134	
425.74481	286	
426.74884	190	
426.86281	1156	1+
427.73657	830	1+
428.77932	134	
428.84815	938	1+
428.89025	168	
429.70033	172	
430.73678	142	
430.85183	154	
431.74236	130	
431.86722	222	
432.68899	180	
432.86879	210	
433.85395	150	
433.86975	118	
434.76892	106	1+
443.76616	246	1+
444.87150	1342	1+
445.72860	110	
445.75076	790	1+
446.71044	412	1+
446.87933	218	1+
447.71407	344	1+
449.69036	128	
449.87530	302	1+
450.74462	182	
451.74364	118	
457.90546	248	
458.91422	130	
462.88673	566	1+
467.71010	146	
467.89163	506	
468.89638	258	
469.23665	116	
485.90426	422	1+
487.27018	180	1+
END IONS

###FS:    #m/z: 340.94154 #charge 1+
###MS: 94
###MSMS: 95
BEGIN IONS
TITLE=Cmpd 70, +MS2(340.9415), 28.0-35.0eV, 2.0min #95
RTINSECONDS=122.094
SCANS=94-95
PEPMASS=340.94154	746128
CHARGE=1+
96.41021	92	
183.86515	68	
184.88696	68	
188.96319	74	
189.87235	74	
190.94399	120	
192.87911	74	
192.92824	222	
193.88106	84	
194.88815	146	
194.92375	86	
197.13133	70	
200.05573	104	
204.00178	68	
204.88506	70	
207.40420	72	
208.94618	312	1+
208.95943	218	
212.01685	78	
213.94143	656	1+
214.88806	166	1+
215.93777	180	
217.88388	114	
218.10314	68	
221.06342	70	
221.94497	140	
223.95786	72	
224.91949	94	
225.45588	72	
226.89527	150	
226.94853	190	
227.87952	70	
227.89809	80	
228.52516	88	
228.85156	96	
228.94386	154	
230.83275	92	
230.89078	272	1+
231.95267	698	1+
232.05053	78	
232.87426	76	
232.89621	402	1+
233.90034	250	1+
233.94765	288	
235.84278	82	
235.95945	76	
238.85578	82	
239.90730	150	
240.84646	102	
240.88829	120	
241.78172	82	
241.84232	242	
242.84804	118	
243.82857	622	1+
243.88815	78	
243.94402	78	
244.85981	78	
244.98294	124	
246.91243	100	
246.97951	70	
249.10090	68	
249.11485	68	
249.80903	80	
249.89782	74	
249.90578	72	
249.95970	124	
250.96270	142	
253.84656	72	
253.90929	84	
254.20872	80	
254.90508	70	
254.96618	496	1+
255.08143	154	
255.37659	78	
256.83706	74	
256.89807	152	
257.80261	260	1+
257.86337	74	
258.84764	1160	1+
258.91100	80	
259.96608	182	
260.83779	578	1+
261.88710	88	
262.88131	162	1+
262.92692	144	
263.02002	96	
264.42117	84	
264.90463	80	
265.41247	126	
266.86151	144	
268.00306	70	
268.14169	82	
268.84239	430	1+
269.82471	170	1+
269.96655	72	
270.94794	74	
271.43129	94	
271.97323	184	1+
272.86459	78	
273.48237	84	
274.86760	138	
275.86244	124	
276.08393	84	
276.85630	964	1+
276.97428	134	
277.84136	92	
278.84537	670	1+
279.08887	76	
279.96395	112	
280.42806	70	
280.85925	396	1+
280.93972	76	
281.89062	84	
283.43217	86	
283.79457	80	
286.51441	74	
286.87096	122	
287.91724	102	
288.44853	94	
289.91643	74	
290.85752	220	
291.80482	198	
291.87371	100	
292.39526	80	
292.86556	100	
292.90160	70	
293.95936	74	
294.01407	68	
294.43524	92	
294.86038	118	
295.86534	144	
296.84817	114	
296.85952	80	
297.88973	106	
297.97496	208	
298.01468	152	1+
298.78973	76	
299.05708	74	
299.78193	78	
299.79649	72	
299.86778	86	
301.85874	124	
302.90647	70	
302.94444	110	
303.75338	74	
303.88251	198	1+
303.94602	76	
306.88751	272	1+
307.79553	148	
307.84590	116	
308.04216	84	
308.06574	72	
309.94823	82	
310.87736	168	
310.92271	96	
311.86641	90	
311.89146	98	
312.99735	78	
313.98521	70	
318.81750	74	
318.87944	80	
318.93375	90	
319.97675	70	
325.82185	150	1+
325.95421	84	
328.86464	150	1+
328.90219	78	
329.88245	74	
330.83636	76	
331.90034	68	
334.87553	70	
335.05092	82	
341.76833	70	
344.17704	78	
END IONS

###FS:    #m/z: 507.84684 #charge 1+
###MS: 94
###MSMS: 96
BEGIN IONS
TITLE=Cmpd 71, +MS2(507.8468), 28.2-35.2eV, 2.1min #96
RTINSECONDS=122.867
SCANS=94,96
PEPMASS=507.84684	156252
CHARGE=1+
196.01552	280	
207.88721	112	
214.88861	252	1+
224.04993	118	
224.97919	168	
232.89743	352	1+
234.10688	122	
234.89387	152	
242.91907	104	
248.84949	130	
250.90893	194	
251.02546	134	
251.88038	134	
252.07826	152	
253.92466	126	
258.87346	370	1+
261.93739	124	
265.83352	158	
266.16884	184	
267.10350	144	
267.88946	164	
268.11038	266	
272.85747	218	
276.89445	100	
280.84658	112	
283.09819	138	
285.85766	324	
287.78043	138	
287.85099	1140	1+
288.90336	102	
289.88088	486	
290.12970	196	1+
290.86368	458	1+
291.88723	122	
292.84709	102	
292.94768	110	
293.87233	1114	1+
296.85153	468	1+
298.80279	210	1+
298.90218	136	
298.93292	116	
302.84938	178	1+
302.96763	126	
303.87220	286	1+
305.86285	1002	
305.96209	110	
307.89393	258	
308.14555	624	1+
308.87288	944	1+
310.15731	570	1+
310.84966	220	1+
310.87448	136	
311.41226	210	1+
311.88376	1906	1+
312.82746	240	1+
312.86728	292	
314.81725	142	
314.86591	712	1+
315.83212	100	
316.87354	370	1+
316.92386	180	
318.77229	136	1+
318.80791	102	
318.85979	166	
321.38278	118	
321.91159	176	
322.84029	172	1+
322.85285	140	
322.88430	158	
323.87576	272	
324.86709	124	
324.90409	144	
325.82827	442	1+
325.90043	128	
326.88354	2586	1+
327.80591	188	1+
328.16701	104	
328.87748	300	1+
328.97843	112	
330.88477	272	1+
332.87699	632	1+
332.90104	106	
336.87901	510	1+
337.88235	440	1+
337.89868	150	
339.78743	104	
340.79779	188	1+
341.88535	106	
343.87489	168	
344.84171	138	
345.77954	158	
347.75771	150	
347.77883	168	
347.85518	172	
348.35340	128	
348.77502	176	
348.82786	290	1+
348.89316	174	
349.75840	452	1+
349.90898	144	
350.04727	108	
350.80207	126	
350.88412	432	1+
351.40140	146	
351.85635	190	
352.89946	168	1+
353.84646	256	1+
353.86644	102	
355.88953	178	
357.71656	198	1+
357.95242	108	
358.78614	122	
358.87746	258	1+
360.76843	118	
362.36551	108	
362.78428	130	
362.85953	106	
363.79265	178	
363.91285	104	
364.81517	118	
364.84095	134	
365.76346	106	
365.78693	378	1+
366.72306	112	
366.84248	328	1+
367.70379	526	1+
367.72928	288	1+
367.76650	358	1+
367.86962	134	
368.40389	108	
368.83179	118	
369.08344	122	
369.83914	372	1+
370.34293	102	
370.79863	144	
371.79814	154	
372.81157	102	
373.02017	232	1+
373.71968	122	
373.81451	506	1+
373.85251	182	1+
373.90330	162	
374.72430	214	
380.72214	396	1+
380.78039	208	1+
381.83802	322	
382.71704	104	
382.85502	302	
383.79592	280	1+
383.86958	136	
384.84928	830	1+
385.77994	126	
385.82972	168	
387.39243	104	
387.84903	332	
388.00989	100	
388.75226	112	
388.85325	262	
389.19523	110	
389.84470	154	
390.20353	120	
390.78488	110	
390.84030	686	1+
391.18882	108	
392.72845	274	1+
392.82938	546	1+
393.75613	124	
398.73144	772	1+
398.86303	116	
399.85162	468	1+
400.72880	248	1+
400.86119	188	1+
403.74253	230	1+
403.87065	184	
404.87455	124	
405.78134	190	
405.86055	498	1+
406.16325	126	1+
407.74179	344	1+
407.78093	130	
407.86643	1112	1+
408.85051	916	1+
409.72973	216	
409.75620	238	1+
410.06249	162	1+
410.72443	120	
410.83862	1334	1+
411.74157	112	
413.87304	218	1+
415.83702	100	
416.88026	170	
417.85144	170	1+
420.88079	208	
421.87884	242	
422.12940	108	
422.87021	482	1+
423.76599	304	
423.86902	278	1+
424.78010	286	1+
424.79857	114	
424.82305	202	
425.75546	416	
426.08948	216	1+
426.75227	250	
426.86109	930	1+
427.73465	1274	1+
428.75021	128	
428.79910	240	1+
428.84635	1112	1+
429.70879	458	1+
429.93477	144	1+
430.85532	182	
430.87749	176	
431.68705	108	
431.86346	524	1+
435.85935	112	
439.89582	250	1+
441.78496	278	1+
443.76420	104	
444.76346	132	
444.87470	2104	1+
444.92517	112	
445.70903	112	
445.74329	536	1+
446.74388	304	1+
446.78321	146	
447.87522	116	
448.76851	282	1+
449.87954	756	1+
450.74010	264	1+
452.20027	128	
457.90770	184	
462.88329	534	1+
462.90903	128	
465.72628	122	
466.69888	214	1+
467.70275	174	1+
467.89109	866	1+
481.23357	140	
485.89989	342	
486.90287	176	
509.28688	206	1+
509.86043	102	
END IONS

###FS:    #m/z: 336.94662 #charge 1+
###MS: 94
###MSMS: 97
BEGIN IONS
TITLE=Cmpd 72, +MS2(336.9466), 28.0-35.0eV, 2.1min #97
RTINSECONDS=123.638
SCANS=94,97
PEPMASS=336.94662	50524
CHARGE=1+
189.86226	70	
191.93552	74	
199.51425	70	
199.98107	80	
201.04680	74	
203.95468	86	
206.97545	108	
207.97357	144	
208.94032	78	
210.88544	138	
211.55214	96	
211.94471	2302	1+
212.87873	898	1+
213.94082	914	
214.89344	138	
215.88555	174	
215.93753	276	
216.94112	116	
223.96274	136	
224.95260	90	
225.41519	78	
225.97162	124	
226.83796	152	
226.97396	150	
227.10535	84	
227.94777	132	
228.89292	178	
229.95572	1718	1+
230.84565	72	
230.89010	1430	1+
231.95015	1002	1+
232.82739	90	
232.88829	142	
233.06542	78	
233.94606	88	
233.96046	78	
234.82401	130	
234.94928	70	
235.56255	106	
235.88783	68	
235.94687	128	
236.83620	128	
237.06443	92	
238.05557	78	
239.84741	72	
239.89832	82	
241.84189	272	
242.02416	86	
242.84463	114	
242.93623	70	
243.87107	70	
245.89255	82	
246.90792	132	
246.97948	74	
247.96872	446	1+
248.90044	504	1+
249.83443	152	
249.96333	294	1+
250.78640	82	
250.83271	186	1+
250.89325	82	
250.92822	94	
252.95161	206	
252.97163	1210	1+
253.83097	68	
253.90624	406	1+
254.09316	92	
254.85482	94	
254.96692	696	1+
255.05307	84	
255.07462	130	
255.79126	68	
256.85377	130	
256.96463	146	
257.05344	76	
257.25013	68	
257.93984	68	
257.96162	78	
258.80171	120	
258.83297	86	
258.84861	350	1+
259.86420	68	
259.89003	92	
259.93363	78	
259.97142	82	
260.01068	90	
260.04658	68	
260.94866	80	
261.83838	140	
264.93625	84	
266.53175	80	
266.88051	96	
267.14741	80	
267.84103	170	
268.84328	1096	1+
269.91620	72	
270.80479	84	
270.97654	76	
271.84807	88	
271.92023	92	
273.89071	82	
274.87461	78	
275.45164	102	
275.83900	70	
275.86127	112	
275.91870	68	
276.54096	80	
276.85843	292	
277.03559	72	
277.83397	480	1+
277.85774	368	1+
278.83583	306	1+
279.07695	70	
280.83289	142	
280.94751	98	
281.05754	74	
281.37500	94	
281.84635	72	
282.90137	68	
283.09956	76	
284.79391	76	
285.84989	170	
286.82232	90	
286.85088	334	
286.93092	92	
287.84998	190	
287.96701	92	
288.08125	100	
288.86113	94	
290.79759	208	1+
290.85614	76	
291.86206	116	
292.87615	80	
293.10692	410	1+
293.99726	78	
294.86101	138	
296.87424	120	
297.07080	80	
297.88524	106	
298.01320	74	
298.75990	72	
298.88316	94	
299.05958	82	
299.86941	140	
299.88845	86	
300.47545	78	
300.86162	228	1+
301.84940	72	
305.93786	90	
306.04333	78	
306.43255	102	
306.85578	82	
309.87265	190	1+
312.06389	90	
316.04378	108	
318.13408	82	
318.93612	80	
324.88805	240	1+
329.16561	76	
329.86996	84	
331.40381	72	
332.22943	70	
332.77537	72	
333.29080	82	
334.29168	84	
334.78097	70	
335.62861	118	
335.77088	130	
335.88546	98	
337.80962	78	
340.62796	74	
340.90740	130	
END IONS

###FS:    #m/z: 340.94142 #charge 1+
###MS: 98
###MSMS: 99
BEGIN IONS
TITLE=Cmpd 73, +MS2(340.9414), 28.0-35.0eV, 2.1min #99
RTINSECONDS=127.308
SCANS=98-99
PEPMASS=340.94142	760198
CHARGE=1+
84.86373	90	
132.86829	78	
188.52454	72	
188.94093	88	
189.95014	78	
190.94712	200	
192.92483	128	
195.50534	76	
197.88374	82	
197.92674	74	
199.25225	110	
207.47144	98	
208.93527	70	
210.93718	406	1+
213.88441	70	
213.93966	780	
214.88217	248	1+
214.95372	78	
215.93662	336	
217.91836	86	
218.89726	70	
221.90612	78	
222.94863	218	1+
224.93815	70	
225.02485	74	
225.08175	84	
226.89660	150	
227.89738	106	
228.94691	144	
230.89389	78	
231.85772	86	
231.90090	74	
231.95195	598	
232.89341	286	1+
233.16100	72	
233.94831	226	
234.96618	76	
235.89251	138	
239.84854	76	
240.83809	718	1+
241.84178	480	1+
242.12523	72	
243.83898	118	
244.82695	80	
244.95948	74	
245.81751	92	
246.90903	156	
246.97596	144	
248.89769	70	
248.98795	214	1+
249.89930	220	
249.96217	78	
250.85472	102	
250.88513	70	
251.95409	94	
254.82597	74	
254.91771	72	
254.94513	74	
254.96396	274	1+
255.03156	112	
255.91083	90	
256.05828	72	
256.84120	354	1+
256.86912	90	
256.91466	146	1+
257.97677	94	
258.86080	122	
259.85439	268	
260.33607	90	
260.84233	276	1+
261.88128	78	
262.83701	134	
263.34795	88	
263.88041	86	
264.79673	84	
264.87205	78	
264.90262	78	
265.02156	82	
265.33836	88	
265.80042	70	
265.85837	86	
265.95861	92	
266.02059	98	
266.80249	94	
266.86956	84	
267.01335	86	
267.13411	114	
267.40836	80	
268.84203	72	
269.11009	72	
269.74081	72	
270.81287	74	
270.83140	202	
271.12588	88	
271.91296	126	
272.82364	268	1+
272.85543	80	
272.93197	276	1+
274.86648	202	
274.89192	146	
275.86351	82	
276.85759	312	
276.94574	72	
277.86329	250	
277.93760	72	
277.96303	150	
278.07857	76	
278.84527	1042	1+
279.45633	80	
279.87708	70	
279.96155	82	
280.04565	240	1+
280.85461	138	
281.03102	96	
281.79929	74	
281.85308	74	
281.88984	120	
282.91437	144	
283.42376	72	
283.82096	100	
284.79394	72	
285.08414	94	
285.83703	78	
286.01340	90	
287.85019	74	
288.81999	112	
288.86411	72	
290.08419	78	
290.79747	88	
291.88284	86	
292.05322	82	
293.20823	72	
293.86475	90	
294.86576	490	1+
295.85292	74	
296.96930	84	
297.11106	94	
297.85335	280	1+
297.89016	228	1+
297.97348	106	
299.78376	82	
299.97292	78	
302.86851	176	
303.87546	92	
304.86492	94	
307.88433	74	
308.87551	110	
310.87635	84	
310.91721	148	
311.63218	70	
311.83971	72	
311.88152	80	
316.06351	80	
318.59865	76	
319.02591	72	
321.17900	72	
324.89181	142	
328.81405	118	
328.88478	96	
329.88778	84	
332.72431	70	
332.88602	80	
336.83543	70	
339.82263	138	
340.91812	78	
341.97526	74	
342.90907	72	
344.75552	80	
END IONS

###FS:    #m/z: 507.84635 #charge 1+
###MS: 98
###MSMS: 100
BEGIN IONS
TITLE=Cmpd 74, +MS2(507.8464), 28.2-35.2eV, 2.2min #100
RTINSECONDS=128.081
SCANS=98,100
PEPMASS=507.84635	150118
CHARGE=1+
196.01601	288	
212.05082	120	
214.88624	200	
223.97651	166	
224.97611	296	
232.89662	346	
236.88866	142	
250.90259	168	
253.90871	140	
254.09718	220	
254.90165	120	
266.16577	186	
267.16675	134	
269.97280	192	1+
270.86035	136	
272.85522	164	
275.91648	108	
278.89411	120	
279.38284	142	
279.84491	228	1+
279.89125	170	
280.87574	112	
282.38621	148	
285.78729	110	
285.85980	214	
286.86581	126	
287.85490	280	
288.03136	204	1+
288.85816	132	
289.88177	210	1+
290.13523	138	
290.86259	484	1+
291.83711	122	
293.87296	924	1+
298.04717	108	
298.85057	150	
299.83850	254	1+
300.35051	146	
300.85653	114	
302.88421	126	
303.86833	644	1+
305.86252	516	1+
306.12922	114	
307.19326	112	
307.88870	240	
308.14156	562	1+
308.16134	174	
308.87167	744	1+
308.88853	418	1+
310.15977	478	1+
311.88506	1528	1+
312.18012	352	1+
313.86171	714	1+
313.86970	112	
314.86538	612	1+
314.89218	112	
315.85075	112	
315.96580	108	
316.86322	110	
316.87879	110	
317.77953	248	1+
317.87514	126	
318.81010	122	
319.85722	120	
320.89490	146	
323.87616	442	1+
324.86014	170	
325.85923	130	
325.88276	150	
326.88449	1054	1+
328.88119	340	
329.86871	138	
329.88637	334	1+
330.06065	134	
332.81251	376	1+
332.83280	132	
332.87671	744	1+
334.77348	226	1+
334.79274	148	
334.89784	116	
336.01115	142	
337.88329	134	
338.88891	120	
340.85958	214	
340.89572	248	
341.76995	128	
341.78585	134	
343.38162	140	
343.87395	144	
347.77509	380	1+
347.84196	112	
348.75623	112	
349.85648	124	
350.76598	270	1+
350.88740	386	
353.85309	168	
354.77522	228	1+
354.82405	236	1+
354.87575	114	
355.89717	356	1+
357.84734	134	
359.87930	290	1+
365.78802	164	
366.75998	378	1+
366.81931	258	1+
366.84776	202	
367.76619	280	1+
368.89776	452	1+
369.83786	288	
370.78106	124	
370.80231	248	1+
372.05211	138	
372.78633	240	1+
372.84819	132	
373.82735	130	
373.84943	214	1+
374.81680	262	
375.78470	122	
378.73555	134	
378.86550	134	
379.39154	202	1+
380.71790	382	1+
381.71989	262	1+
381.84888	470	1+
383.79804	126	
383.88607	204	1+
384.77538	292	1+
384.85214	798	1+
385.82712	154	
386.85017	208	
387.73579	122	
387.85233	424	1+
388.75249	218	1+
388.86578	346	1+
389.19757	374	
390.84099	554	
391.84323	278	
392.73170	270	1+
392.82719	656	1+
396.78573	138	
398.68882	144	1+
399.27157	110	
399.72606	486	1+
399.84711	402	
400.86035	228	
401.81858	314	1+
401.85368	124	
402.86198	110	
403.87194	290	
404.87983	138	
405.77237	150	
405.80539	172	
405.86334	124	
405.89893	118	
407.74342	276	
407.87358	470	
408.75071	170	1+
408.85268	1632	1+
409.03000	190	1+
409.73166	256	1+
410.07400	114	
410.75593	270	1+
410.83774	1010	1+
410.87235	110	
410.91383	172	
412.83847	518	1+
413.06242	140	
414.91836	112	
415.76847	122	
415.87136	134	
418.69625	120	
418.85716	124	
419.32527	138	
420.88072	110	
421.75816	166	
421.88155	250	
422.85154	188	
422.88385	186	
423.21434	198	
423.75119	126	
423.77407	284	
423.86856	272	
424.77464	262	
425.75086	536	
426.76809	162	
426.86648	530	
427.73744	722	1+
427.86377	328	
428.84851	1088	1+
428.88753	154	
429.70437	300	1+
429.73886	166	
429.81196	124	
429.87113	110	
430.74479	126	
430.84980	188	
431.74265	116	
431.87013	158	
432.86553	370	
433.85174	186	
435.71663	338	1+
439.89483	288	1+
440.78151	308	1+
442.69290	122	
443.76325	144	
443.81183	192	
444.74663	324	1+
444.87310	1672	1+
447.71331	566	1+
447.76475	350	1+
448.89062	180	
449.69295	134	
449.87782	656	1+
451.69785	144	
462.88561	492	1+
465.72879	234	
467.88698	864	1+
468.78240	140	
475.78343	134	
483.91562	132	
485.89944	642	1+
491.78447	162	
491.90531	118	
END IONS

###FS:    #m/z: 336.94636 #charge 1+
###MS: 98
###MSMS: 101
BEGIN IONS
TITLE=Cmpd 75, +MS2(336.9464), 28.0-35.0eV, 2.2min #101
RTINSECONDS=128.854
SCANS=98,101
PEPMASS=336.94636	50382
CHARGE=1+
84.87052	78	
189.86537	74	
191.95582	70	
192.88741	70	
196.88259	92	
196.89609	70	
197.85802	72	
198.87832	90	
199.88554	78	
201.04503	70	
203.14489	80	
210.37685	72	
210.88312	72	
211.84730	72	
211.94475	1556	1+
212.87824	740	
212.89587	128	
213.93993	1104	1+
214.06174	70	
214.88018	78	
215.88902	84	
215.93742	148	
222.95441	96	
223.95743	76	
224.11372	78	
224.95860	112	
226.89210	106	
226.94457	78	
226.97655	72	
227.01854	80	
228.89716	98	
229.95454	2506	
230.89051	1206	1+
230.99311	70	
231.95079	930	
232.88808	254	1+
233.00725	70	
233.94789	98	
233.98851	72	
234.82735	182	1+
235.88148	88	
236.82425	70	
236.85603	96	
237.05839	82	
237.89752	102	
238.04611	92	
238.06328	74	
239.85556	212	1+
239.95410	84	
241.84510	304	1+
241.92480	86	
241.94776	76	
242.94796	70	
243.01872	78	
243.07971	68	
243.82866	82	
243.89102	206	1+
244.38706	78	
244.83812	104	
246.13152	72	
246.80006	74	
246.85032	70	
246.97506	100	
247.06988	70	
247.96625	520	1+
248.90193	442	
249.06423	88	
249.85521	84	
249.92573	68	
249.96371	304	1+
249.99196	96	
250.83560	76	
250.95090	274	
251.07064	126	
251.08218	90	
251.83327	118	
252.97163	1084	1+
253.01368	74	
253.08726	90	
253.90347	122	
254.08327	88	
254.90660	68	
254.92212	334	1+
254.96747	642	1+
255.83814	82	
256.88662	78	
257.86333	158	
257.90623	66	
257.93818	86	
258.84551	252	
259.85702	226	
259.88200	92	
259.95763	130	
260.82636	280	1+
260.87221	104	
261.81593	70	
262.09796	84	
263.07287	76	
264.00964	78	
267.84130	130	
268.84188	884	1+
269.81546	72	
270.13422	66	
270.98477	72	
272.84776	210	1+
272.87389	72	
273.88065	94	
274.03543	72	
274.91622	84	
275.86297	72	
275.89597	72	
275.94333	70	
276.81068	78	
276.85811	870	1+
276.91904	70	
277.05392	68	
277.83302	500	1+
277.91918	100	
279.09547	78	
280.09100	78	
280.84012	112	
281.35640	82	
281.88800	70	
282.13329	68	
283.77973	72	
283.87288	72	
285.85310	246	
286.84963	938	1+
289.88714	78	
290.14648	68	
290.43113	72	
290.94389	88	
291.97544	70	
293.10853	198	
293.99835	110	
294.11389	126	
294.85797	120	
295.90570	78	
296.53549	86	
297.64669	76	
297.85651	78	
297.93747	72	
298.85520	80	
299.01476	88	
299.87220	144	
299.90445	76	
305.86015	218	1+
309.27446	148	
309.87257	144	
310.42175	68	
310.84144	76	
310.87672	72	
312.94252	82	
315.76024	88	
315.86707	84	
319.89276	72	
320.53657	78	
321.16143	68	
321.79795	70	
326.89258	98	
328.83387	78	
330.78750	78	
330.82940	202	1+
330.86998	72	
334.77948	70	
335.62872	90	
338.29269	70	
339.18541	74	
339.46598	76	
340.21059	80	
342.33854	86	
END IONS

###FS:    #m/z: 322.93066 #charge 1+
###MS: 102
###MSMS: 103
BEGIN IONS
TITLE=Cmpd 76, +MS2(322.9307), 28.0-35.0eV, 2.2min #103
RTINSECONDS=132.53
SCANS=102-103
PEPMASS=322.93066	2061480
CHARGE=1+
89.22609	74	
131.91756	62	
185.92713	90	
186.10122	68	
187.11250	86	
190.98729	78	
191.02135	90	
194.15848	76	
194.88263	236	1+
197.10074	74	
197.95629	60	
198.90575	78	
200.88653	68	
205.95170	156	
206.97183	130	
208.90268	76	
208.93536	192	1+
209.92463	76	
209.96218	82	
212.88072	120	
212.89554	174	
213.02096	66	
215.84045	82	
216.85380	98	
217.90749	74	
218.90264	96	
221.08102	84	
222.00852	78	
222.95392	548	1+
223.81226	76	
225.91893	58	
226.00020	90	
226.82783	84	
226.84087	94	
227.82008	56	
227.92980	132	
227.95719	60	
229.78684	68	
230.82088	188	1+
230.84363	82	
230.89418	94	
230.90896	152	
231.84688	80	
234.09744	86	
234.13348	66	
234.43415	64	
236.83728	58	
236.94896	58	
237.99126	58	
238.05972	94	
238.83498	92	
238.93611	118	
239.07564	118	
240.79770	68	
240.89617	88	
240.94063	1460	
241.93939	7350	1+
242.06821	80	
242.81896	238	1+
242.94164	5212	1+
243.08373	62	
243.13905	62	
244.83117	56	
244.93922	880	1+
245.82534	66	
246.03524	82	
246.97545	412	1+
247.10130	86	
248.01920	66	
248.84076	196	
248.86271	72	
248.97744	76	
251.34093	94	
253.82931	294	1+
253.85229	66	
256.89244	116	
258.83318	106	
259.83677	76	
260.81926	80	
260.83413	210	1+
260.86081	118	
261.43419	96	
262.82997	260	1+
263.34178	66	
265.05620	68	
266.53522	54	
266.85735	162	
266.90289	84	
266.96289	76	
267.00095	72	
267.08536	60	
267.17553	60	
267.93278	62	
268.01734	74	
268.90866	76	
268.92489	56	
269.08973	84	
269.91426	58	
270.12199	76	
270.80857	92	
272.84117	302	1+
275.78606	60	
275.91641	64	
276.12244	56	
276.84487	228	1+
278.86743	82	
279.09047	1462	1+
280.14059	70	
281.04782	72	
281.10301	132	
281.85916	84	
281.90871	70	
282.85520	100	
283.07159	140	
283.60565	94	
284.29485	282	1+
284.87928	62	
286.92602	80	
287.04066	74	
287.36503	64	
288.20263	56	
288.86566	76	
289.78707	72	
289.87466	82	
291.82226	68	
291.85386	58	
292.84237	198	1+
293.81234	62	
294.86577	60	
296.80399	112	
296.92491	90	
298.19066	72	
298.80699	66	
298.91277	66	
300.82658	156	
301.40194	96	
302.85099	66	
303.80826	62	
304.77756	74	
306.59125	86	
306.89019	70	
307.16363	68	
307.80226	116	
307.89117	130	
308.08235	84	
309.25229	80	
309.81424	100	
309.96370	70	
310.51507	58	
311.85524	192	1+
312.84098	64	
312.98619	64	
314.06256	102	
314.84010	70	
317.77933	80	
318.19116	74	
319.86424	70	
321.89897	82	
322.79859	62	
322.99713	64	
324.07285	86	
324.89169	106	
326.28683	74	
326.33372	78	
326.75548	64	
326.87253	72	
326.95709	90	
327.40370	86	
END IONS

###FS:    #m/z: 340.94133 #charge 1+
###MS: 102
###MSMS: 104
BEGIN IONS
TITLE=Cmpd 77, +MS2(340.9413), 28.0-35.0eV, 2.2min #104
RTINSECONDS=133.303
SCANS=102,104
PEPMASS=340.94133	737334
CHARGE=1+
152.02098	86	
183.86576	102	
190.94818	74	
192.89260	68	
192.92831	106	
193.06635	76	
197.87504	68	
197.89171	72	
210.94087	116	
212.88284	340	1+
213.87499	116	
213.94081	244	
214.20010	84	
214.88365	76	
214.93876	98	
215.88656	198	
216.87368	70	
217.88145	112	
223.83973	86	
223.98880	76	
224.84036	136	
224.96382	76	
225.89294	88	
227.91477	78	
228.94786	150	
230.94458	74	
231.03584	70	
231.50636	72	
231.88973	96	
231.94927	626	1+
232.88929	70	
233.95063	68	
233.97477	78	
234.88562	80	
236.06687	102	
236.10085	76	
236.82362	80	
236.88270	92	
236.91153	76	
238.83973	138	
240.90564	106	
241.84245	136	
241.85834	170	
242.61283	90	
242.84135	234	
243.89077	90	
244.82523	72	
244.90182	92	
244.95586	72	
246.97228	68	
247.00690	72	
248.90000	72	
249.92029	86	
249.96052	292	1+
250.87943	92	
250.89997	128	
251.78099	72	
251.95705	130	
254.83729	72	
254.87064	86	
254.96615	528	1+
255.07406	278	1+
255.10994	100	
255.87690	68	
256.90585	86	
257.26387	74	
257.86143	94	
257.93587	84	
258.84305	74	
258.85798	216	
258.89724	92	
259.84618	194	
259.86430	108	
259.90397	76	
259.96312	138	
260.83467	372	
260.95433	70	
261.83974	194	
262.85398	76	
262.91846	68	
264.07179	72	
265.85840	70	
266.96083	84	
267.02311	80	
267.13359	116	
267.83829	78	
267.97762	74	
268.84159	250	1+
268.95702	76	
270.82968	92	
272.08937	68	
272.39527	84	
272.91626	84	
272.93460	126	
272.97935	74	
273.11650	82	
274.86203	84	
274.87761	74	
275.87580	84	
275.97582	94	
276.83079	68	
276.85777	440	1+
277.90796	92	
278.84753	990	1+
280.50397	128	
280.88259	68	
280.92388	72	
280.94460	118	
282.81020	72	
282.87562	120	
283.94074	94	
284.40865	72	
284.83324	108	
285.85822	70	
286.41477	80	
287.45250	84	
288.92844	74	
289.79288	70	
289.83718	92	
290.43325	76	
293.40589	98	
294.01191	94	
294.87095	144	
295.78748	106	
295.87466	128	
296.85932	222	
298.94915	90	
298.98066	78	
299.01129	142	
299.87023	98	
300.74976	82	
302.94862	70	
303.98901	98	
304.86290	76	
309.88956	74	
310.81123	74	
310.87590	68	
312.80149	70	
312.82982	78	
312.99720	68	
315.95221	86	
317.81883	70	
318.44527	94	
318.85293	70	
319.85135	86	
322.89783	70	
323.89828	76	
326.01633	82	
327.15954	70	
327.88130	88	
330.71132	72	
330.81845	70	
330.89427	78	
338.27464	74	
340.81592	86	
341.79144	68	
341.89318	70	
345.75943	82	
END IONS

###FS:    #m/z: 363.95729 #charge 1+
###MS: 102
###MSMS: 105
BEGIN IONS
TITLE=Cmpd 78, +MS2(363.9573), 28.0-35.0eV, 2.3min #105
RTINSECONDS=134.082
SCANS=102,105
PEPMASS=363.95729	327152
CHARGE=1+
191.86125	124	
191.93777	118	
192.92315	80	
200.94800	86	
207.87348	152	
207.94936	74	
208.95642	78	
209.86896	142	
209.94391	1078	1+
210.05795	118	
210.88732	212	
212.88004	1212	1+
214.88890	82	
215.89655	82	
217.97066	96	
222.95230	516	1+
224.95027	1094	1+
225.96962	358	1+
226.90539	80	
226.94773	5558	1+
227.19990	128	1+
227.93209	234	
228.04011	84	
228.89527	516	1+
228.94300	5438	1+
229.14431	82	
230.85129	92	
230.89001	1200	1+
232.88413	288	
233.99982	80	
234.88013	200	
235.04154	102	
235.85190	98	
235.87459	84	
236.06238	78	
236.91618	76	
240.82174	134	
240.94183	434	
240.96185	618	
241.09104	82	
241.93922	1516	1+
242.94118	986	1+
243.64515	86	
243.82223	146	
244.81831	80	
244.95814	2734	1+
245.81859	76	
245.83705	90	
245.94191	186	
246.34710	106	
246.83519	74	
246.95361	3184	1+
246.97724	242	1+
247.85596	90	
248.80312	282	1+
248.89944	492	1+
248.95425	140	
250.05367	74	
250.89709	142	
250.97425	132	
253.42400	78	
253.79301	84	
253.90729	216	
255.08061	102	
258.83395	274	
258.97379	122	
259.92183	82	
259.94736	96	
260.94824	94	
260.96963	122	
260.99388	80	
261.83171	120	
261.97665	116	
263.61308	84	
263.91005	78	
263.98386	76	
264.87472	88	
264.88865	80	
265.08849	78	
265.98231	156	
266.81271	104	
266.85092	118	
266.86315	76	
266.89284	94	
267.10155	84	
267.85659	78	
267.97471	256	
268.81002	82	
268.95654	122	
269.96829	558	1+
271.09972	80	
271.91592	242	1+
272.80082	72	
273.91560	84	
275.09721	76	
275.40871	116	
276.42653	98	
276.85504	124	
276.87170	88	
277.80843	152	
278.79778	78	
278.85476	104	
279.10959	128	
279.79211	142	
280.79090	1104	1+
280.93035	104	
280.95300	76	
282.08489	102	
282.86167	120	
282.88896	142	
283.83376	80	
283.85052	118	
284.79942	76	
285.84485	392	
285.88398	184	1+
285.94313	74	
286.01809	74	
289.39825	78	
291.88021	102	
292.43716	82	
293.02526	76	
296.85312	82	
298.00908	104	
298.42048	78	
298.80289	860	1+
299.88378	78	
299.94335	74	
300.00496	86	
301.81203	174	1+
301.86394	94	
303.80946	138	
303.85781	784	1+
303.94620	80	
304.95522	76	
305.86863	160	1+
307.13665	138	
308.06608	76	
309.75554	88	
309.82162	112	
309.88305	92	
312.87130	72	
312.95179	98	
313.94284	86	
314.82534	226	
316.80300	74	
317.81517	148	
319.13993	90	
320.23570	72	
320.96235	104	
321.89907	102	
322.89986	80	
322.93309	80	
323.37580	76	
325.04395	74	
326.87109	134	
327.90542	100	
328.88533	120	
329.87515	88	
331.82888	78	
336.94951	102	
338.80366	72	
340.89597	174	1+
340.94294	114	
342.18390	78	
343.70086	74	
345.83021	82	
350.91125	92	
354.77947	84	
355.50814	88	
356.74597	92	
357.78120	202	1+
357.86657	74	
358.72432	78	
362.78023	76	
363.00680	82	
366.85397	74	
367.88018	78	
END IONS

###FS:    #m/z: 322.93075 #charge 1+
###MS: 106
###MSMS: 107
BEGIN IONS
TITLE=Cmpd 79, +MS2(322.9308), 28.0-35.0eV, 2.3min #107
RTINSECONDS=137.759
SCANS=106-107
PEPMASS=322.93075	2060592
CHARGE=1+
71.89582	68	
72.60753	76	
176.44048	72	
190.93301	68	
190.96520	70	
191.04672	64	
192.88901	140	
195.96922	96	
196.88348	64	
197.86667	72	
198.84355	76	
199.86980	68	
204.94824	120	
205.87238	68	
205.96976	148	1+
206.99597	70	
208.88708	64	
210.02804	82	
210.89934	78	
213.79246	66	
213.88935	80	
214.89984	66	
215.93593	92	
219.88745	88	
220.87679	114	
222.97720	94	
223.92075	84	
223.95915	220	
226.82089	80	
227.92978	162	
228.39337	72	
229.84309	72	
229.86339	74	
230.83073	82	
232.83484	80	
233.84019	100	
233.88126	212	1+
236.46867	100	
236.94912	62	
237.05510	64	
238.94205	114	
239.07607	70	
239.78956	136	
240.05660	146	
240.08532	78	
240.94090	2254	
241.88505	68	
241.91324	80	
241.93978	6432	1+
242.02590	72	
242.82483	340	1+
242.94205	4700	1+
244.85570	82	
244.88884	84	
244.94072	1240	1+
245.87024	102	
246.43768	78	
247.89456	236	1+
247.98220	62	
248.84496	76	
249.13019	72	
250.97668	64	
251.06257	72	
251.85487	74	
253.78969	78	
253.84106	66	
253.90733	68	
254.06182	78	
254.90787	90	
255.35313	64	
256.89596	92	
257.54787	78	
258.07002	68	
258.83388	66	
258.85112	122	
259.83782	258	1+
259.96547	90	
261.21791	66	
261.83118	182	
262.83663	316	1+
262.88796	66	
265.57053	96	
265.80875	78	
266.07081	76	
266.83041	76	
266.85124	90	
266.87240	66	
266.88848	80	
267.86854	88	
267.94975	100	
269.02939	76	
269.09207	62	
271.77566	64	
271.85049	66	
271.91091	64	
273.16972	62	
273.79462	120	
274.08394	70	
275.87144	62	
276.81291	78	
277.86198	68	
278.40435	70	
278.85741	78	
279.09049	410	
279.84440	84	
279.90617	72	
280.09614	202	
280.79214	70	
280.83949	64	
280.98153	72	
281.43487	70	
282.81036	110	
282.85793	108	
283.07002	114	
283.79393	78	
283.87461	76	
283.94634	98	
284.29689	152	
288.19042	62	
289.02900	70	
289.79343	68	
289.87845	128	
290.78705	72	
293.52367	82	
293.87392	90	
295.83817	66	
296.04541	66	
296.84208	72	
297.78562	134	
299.02533	70	
299.78186	76	
300.79841	110	
300.86899	76	
301.98627	70	
304.79235	66	
305.03229	86	
305.14180	80	
306.03269	90	
306.90756	70	
307.80368	86	
307.83797	64	
307.87851	66	
308.04253	72	
308.88176	110	
309.86591	86	
310.00668	84	
310.87831	178	
312.18079	76	
315.78838	86	
315.82345	70	
317.21932	84	
318.80652	66	
318.97332	74	
321.99377	82	
323.10305	84	
323.80971	70	
324.89383	216	1+
324.92634	78	
325.26104	82	
328.18401	64	
END IONS

###FS:    #m/z: 363.95750 #charge 1+
###MS: 106
###MSMS: 108
BEGIN IONS
TITLE=Cmpd 80, +MS2(363.9575), 28.0-35.0eV, 2.3min #108
RTINSECONDS=138.531
SCANS=106,108
PEPMASS=363.95750	319802
CHARGE=1+
189.86300	402	
191.04823	78	
191.86071	122	
196.89224	94	
198.87991	76	
200.94770	76	
207.94922	184	
209.94409	808	1+
210.88324	332	1+
210.91866	80	
210.99350	84	
212.87898	1222	1+
212.89788	78	
214.90161	90	
215.97040	80	
218.90725	76	
219.85278	80	
221.89506	98	
222.95329	286	
223.95864	146	
224.95078	812	1+
225.88466	128	
225.97317	134	
225.99659	92	
226.89531	90	
226.94840	4372	1+
227.17910	84	
228.89385	412	
228.94232	4336	1+
230.88931	1412	1+
231.94582	102	
232.88525	286	
233.40847	80	
234.88043	274	1+
239.02860	90	
239.14447	78	
240.07968	82	
240.82054	266	1+
240.83549	206	
240.93917	608	
240.96351	220	
241.13475	78	
241.58139	78	
241.89991	94	
241.94322	360	
241.96527	126	
242.04519	78	
242.94137	512	
242.96473	448	
243.82006	270	
243.93880	312	
244.44666	84	
244.81932	248	
244.95713	2606	1+
245.05946	94	
245.83294	134	
245.94256	118	
245.97922	76	
246.03307	88	
246.43785	94	
246.85905	96	
246.90440	130	
246.95359	3480	1+
246.97794	140	
247.80450	236	1+
247.93974	80	
248.82365	96	
248.89914	744	1+
250.94515	142	
250.97485	106	
251.07040	146	
251.98177	78	
252.79893	100	
253.90611	202	
255.90102	82	
257.08093	110	
258.84425	100	
258.97197	226	
259.99679	94	
260.83075	218	
260.94414	86	
260.96889	194	
261.83025	214	
261.96926	130	
262.83303	272	
262.96933	80	
263.97555	136	
264.82241	118	
265.81616	326	1+
265.97997	134	
267.97550	362	
268.95448	94	
269.80152	78	
269.93038	90	
269.97008	682	1+
270.85720	86	
278.14629	80	
278.79726	228	
278.84550	346	1+
278.92923	114	
279.11384	94	
279.79433	168	
280.79386	548	1+
280.97581	80	
281.01872	102	
281.12010	90	
282.79345	176	
282.83282	90	
283.07500	116	
283.85063	188	
283.91861	86	
284.83323	150	
284.85981	120	
285.84525	496	1+
285.93881	76	
287.36313	96	
288.12986	76	
289.88723	130	
294.87173	76	
296.08959	82	
296.80762	182	
296.93531	114	
297.80977	196	
298.80384	766	1+
298.85565	100	
298.87257	84	
299.42471	80	
300.39645	98	
300.80025	528	1+
301.06951	80	
301.85952	106	
302.83811	78	
302.88314	112	
303.85080	266	1+
304.88326	126	
307.87922	102	
308.38714	78	
310.79642	94	
311.97281	90	
312.19205	76	
312.86029	90	
312.99534	82	
315.47213	102	
316.08095	82	
316.81309	356	1+
320.79642	78	
320.83070	114	
320.96028	114	
321.86757	162	
322.82127	166	
322.84959	80	
322.86946	110	
322.92925	186	
326.87340	250	1+
327.85037	76	
327.93717	92	
329.15896	76	
330.76279	78	
337.90945	76	
337.94429	134	
338.94824	86	
339.83013	92	
340.94220	172	
347.19248	80	
347.70283	84	
348.00734	112	
352.82295	80	
358.35271	78	
358.39386	100	
360.79039	80	
362.75944	80	
363.40225	80	
367.22317	92	
END IONS

###FS:    #m/z: 336.94639 #charge 1+
###MS: 106
###MSMS: 109
BEGIN IONS
TITLE=Cmpd 81, +MS2(336.9464), 28.0-35.0eV, 2.4min #109
RTINSECONDS=139.303
SCANS=106,109
PEPMASS=336.94639	47318
CHARGE=1+
182.87084	92	
196.88326	122	
198.95612	76	
204.88506	72	
207.04905	92	
210.88654	78	
210.90281	72	
211.94525	1680	1+
212.87776	984	1+
213.42081	76	
213.93954	584	1+
215.88782	322	
218.84025	76	
218.89934	120	
220.83903	94	
221.96824	70	
223.88593	70	
225.83947	70	
225.87818	84	
226.89467	68	
226.97184	154	
228.89433	318	
229.05060	86	
229.95504	1634	
230.88869	1162	1+
230.97055	74	
231.00623	64	
231.95089	876	1+
232.81819	74	
233.82908	138	
233.89908	240	
234.94365	136	
237.05837	82	
238.87136	64	
238.88610	66	
239.86089	70	
240.84922	158	
241.84408	344	1+
242.97769	84	
243.10849	92	
246.39138	90	
246.97597	322	
247.94000	72	
247.96758	404	1+
248.90211	324	1+
248.92862	78	
249.06163	114	
249.96268	146	
250.83222	190	
250.94895	128	
251.06533	80	
251.41268	72	
251.91568	138	
252.83440	70	
252.97051	1018	
253.09101	92	
253.82298	80	
253.90431	88	
253.94050	78	
254.09318	108	
254.83331	72	
254.91595	72	
254.96723	464	1+
255.07562	172	
255.86376	76	
256.85045	144	
257.00228	64	
257.79414	74	
257.85265	186	
257.89068	64	
257.93767	66	
258.35236	92	
258.84457	252	
258.89566	66	
259.85081	116	
259.94772	74	
260.83569	64	
260.86098	66	
261.84939	146	
263.42383	92	
263.82624	120	
265.00425	88	
265.86249	66	
266.06684	66	
266.85199	66	
266.86452	88	
266.93900	88	
267.42656	86	
267.83776	862	1+
268.39964	82	
268.79204	80	
268.83933	664	1+
270.99062	146	
271.07137	74	
272.11963	68	
272.85009	134	
273.10692	68	
274.38867	146	
274.62698	76	
275.85906	72	
275.87969	70	
276.81668	72	
276.85956	572	1+
277.83433	662	1+
277.98038	70	
277.99773	202	1+
278.09491	94	
278.83806	514	1+
279.04789	74	
279.10557	100	
280.86993	92	
280.89296	78	
281.88837	68	
283.80628	70	
283.82507	68	
285.85028	106	
285.86958	66	
286.85008	694	1+
288.40885	76	
289.86579	90	
291.16809	72	
292.10771	66	
292.92239	84	
293.10671	194	
293.87231	128	
294.86532	72	
295.86472	132	
295.99676	80	
297.42456	82	
297.91801	98	
298.81523	68	
300.57661	72	
301.02450	82	
301.41018	80	
302.93163	116	
303.04346	88	
303.08821	88	
308.45384	66	
308.86939	72	
309.18746	78	
309.76648	68	
309.81655	66	
309.86651	178	
310.24864	64	
310.87515	116	
311.77551	68	
311.87715	70	
313.42742	100	
314.00811	74	
317.88010	96	
318.11429	76	
320.75467	66	
321.83062	74	
322.03123	80	
322.94400	94	
324.20942	70	
325.89479	214	1+
326.06757	70	
333.32884	66	
334.76055	72	
335.36566	76	
338.80126	98	
339.05677	78	
341.51219	78	
341.72078	66	
341.82310	86	
342.05928	70	
END IONS

###FS:    #m/z: 322.93055 #charge 1+
###MS: 110
###MSMS: 111
BEGIN IONS
TITLE=Cmpd 82, +MS2(322.9306), 28.0-35.0eV, 2.4min #111
RTINSECONDS=143
SCANS=110-111
PEPMASS=322.93055	2169530
CHARGE=1+
86.04200	74	
94.85867	68	
182.99503	70	
186.94003	68	
188.42331	72	
189.16752	72	
190.88885	74	
192.88914	72	
195.91961	134	
196.88483	72	
201.04394	208	
202.04927	80	
205.94943	128	
206.89687	80	
207.88215	76	
211.89146	74	
213.88727	126	
213.90727	72	
215.97215	68	
219.88196	82	
220.79913	72	
221.92231	68	
221.94563	228	1+
222.62737	80	
222.82883	94	
222.88743	94	
224.96386	108	
225.85827	66	
225.93903	90	
227.05019	72	
227.92563	166	
228.96134	76	
229.98450	68	
230.88678	116	
230.90703	74	
233.88537	84	
233.90977	70	
233.95491	82	
234.03348	78	
234.88341	80	
234.90034	78	
235.82170	150	
236.83361	74	
238.82745	72	
238.88826	70	
238.94088	286	
239.08111	142	
239.79249	72	
239.89810	106	
239.95306	140	
240.00340	66	
240.87775	88	
240.94065	2040	
241.82732	70	
241.94281	1722	
242.94169	5904	1+
243.82211	398	1+
243.88836	100	
244.94106	1490	1+
245.84466	86	
246.38965	74	
246.95086	74	
246.97619	208	
247.39877	92	
247.94768	66	
248.84332	82	
248.94034	82	
250.39939	74	
250.84643	126	
251.92222	90	
254.91960	76	
256.79359	92	
257.90860	68	
258.83854	340	
259.90576	88	
260.00073	70	
260.83499	68	
261.83705	212	
262.83407	90	
264.91855	120	
265.08434	78	
266.83743	80	
266.88876	68	
268.14407	70	
268.57433	90	
268.60461	88	
268.93490	72	
268.96680	74	
269.60771	94	
269.87133	154	1+
272.84534	86	
273.79140	78	
273.84846	68	
273.95177	86	
277.82065	68	
278.03368	66	
278.07050	86	
278.86222	148	
279.09123	512	
280.00907	74	
280.09741	232	
280.82304	70	
280.88287	74	
281.91505	68	
282.27956	124	
282.80042	74	
283.06635	70	
283.09752	82	
283.78933	110	
283.86120	110	
284.07751	82	
284.21434	70	
284.29341	692	1+
284.79065	74	
284.87518	84	
285.41590	94	
285.84796	72	
286.86383	76	
286.92612	106	
287.39644	102	
287.89021	86	
287.91723	70	
288.20259	68	
288.78064	80	
289.06436	84	
289.81227	110	
289.86362	84	
291.93764	92	
293.14938	72	
294.86119	164	1+
296.95245	88	
298.94442	74	
299.82834	68	
299.87851	136	
299.93054	98	
300.98857	82	
301.38499	66	
301.86018	272	1+
303.80907	72	
304.86313	102	
306.88559	110	
307.12908	66	
307.87388	66	
308.86392	86	
308.89179	82	
308.94151	70	
312.17865	74	
312.89299	78	
313.84005	100	
317.19510	74	
322.77010	98	
323.80950	66	
324.88771	114	
326.08948	90	
326.18207	122	
326.80881	72	
327.75890	74	
327.82564	70	
END IONS

###FS:    #m/z: 363.95732 #charge 1+
###MS: 110
###MSMS: 112
BEGIN IONS
TITLE=Cmpd 83, +MS2(363.9573), 28.0-35.0eV, 2.4min #112
RTINSECONDS=143.773
SCANS=110,112
PEPMASS=363.95732	333882
CHARGE=1+
69.27430	80	
76.19152	104	
112.15741	76	
130.18437	94	
140.85754	110	
189.86379	120	
191.85902	436	1+
191.93175	80	
193.06504	100	
196.88213	206	
200.88470	90	
207.87650	436	1+
208.94205	128	
209.94295	918	1+
212.87943	1386	1+
217.91287	96	
218.85993	74	
222.95183	396	1+
224.94983	400	
224.96680	170	
225.88306	212	1+
226.01511	74	
226.86815	84	
226.94768	5194	1+
227.93163	186	
228.85183	74	
228.89565	248	
228.94259	6278	1+
230.89028	1368	1+
232.88599	188	
234.87999	130	
234.93245	134	
236.66135	80	
236.80336	82	
237.05452	78	
237.84559	78	
240.82399	176	1+
240.94088	568	
240.95983	330	
241.94327	266	
241.96192	436	1+
242.94282	1164	1+
242.96374	276	1+
243.08166	84	
243.82225	132	
244.12627	72	
244.95780	3016	1+
245.80546	314	1+
245.94262	338	
246.95315	3332	1+
247.04343	74	
247.91095	82	
248.80075	190	
248.90100	506	1+
249.80878	98	
249.83069	74	
250.10444	76	
250.89801	150	
250.94884	166	
250.97056	248	
251.04707	74	
251.92581	94	
253.92009	150	
254.88072	74	
254.97074	92	
256.10919	74	
256.41371	80	
256.80123	78	
257.08194	92	
257.92226	110	
258.83503	228	
258.84438	460	1+
259.08695	94	
260.83274	254	
260.96997	154	
261.82822	642	1+
264.81930	132	
265.47013	80	
265.82675	72	
265.97864	78	
266.81373	260	
267.80834	410	1+
267.85190	82	
267.97663	182	
268.96265	570	1+
269.07834	74	
269.96788	364	1+
271.11783	136	
271.79974	76	
271.91728	76	
271.96576	76	
272.91591	86	
272.93365	166	
275.59237	76	
276.81178	140	
276.84831	150	
277.42576	106	
277.86409	82	
278.79924	112	
278.84298	186	
279.10094	140	
279.80575	76	
280.41617	74	
280.79480	466	1+
280.84499	192	1+
281.94785	72	
282.79021	184	
283.07674	162	
283.79172	134	
283.81582	258	1+
283.83133	78	
284.79174	294	1+
284.86516	254	
285.79504	228	1+
285.84638	264	1+
286.91790	82	
287.03422	94	
288.84200	74	
290.09216	102	
290.85778	74	
291.80649	284	1+
292.81384	258	1+
293.85411	214	1+
296.80616	78	
298.80405	384	
298.85851	98	
299.71955	86	
299.80115	512	1+
299.86621	74	
300.93207	82	
301.86319	294	1+
301.97334	78	
302.05008	96	
302.80256	448	1+
302.88417	88	
303.80532	304	1+
303.85554	554	
305.05376	80	
305.84787	86	
307.88446	80	
308.88192	120	
309.11630	76	
309.46409	80	
309.80969	74	
310.86495	188	1+
312.79764	80	
312.82330	86	
312.89689	120	
313.87324	158	
314.42838	72	
314.81833	74	
316.40403	76	
316.82266	316	1+
318.93823	72	
319.88639	76	
320.43132	92	
320.80749	82	
320.93393	110	
321.84800	226	1+
321.86809	86	
322.78997	76	
322.93279	170	
323.99507	74	
324.80479	96	
326.87462	298	1+
326.96616	72	
327.14834	74	
328.12156	72	
328.86049	78	
328.89150	86	
335.89188	80	
336.94706	162	
340.93808	296	1+
343.82612	82	
346.77653	84	
347.27970	96	
351.77689	74	
352.55801	78	
352.89020	184	
355.91119	78	
357.77173	84	
357.88511	80	
358.98260	72	
359.76477	106	
359.87662	100	
359.91599	76	
360.75987	74	
363.18959	88	
365.19073	90	
366.54813	74	
END IONS

###FS:    #m/z: 507.84650 #charge 1+
###MS: 110
###MSMS: 113
BEGIN IONS
TITLE=Cmpd 84, +MS2(507.8465), 28.2-35.2eV, 2.4min #113
RTINSECONDS=144.545
SCANS=110,113
PEPMASS=507.84650	129244
CHARGE=1+
193.86746	204	1+
196.01498	180	
212.04639	112	
223.97131	118	
232.89725	298	
252.07481	122	
252.89925	190	
253.92873	186	
255.09925	142	
257.87453	180	
266.16514	284	1+
270.85322	198	1+
278.83368	202	1+
279.10479	158	1+
280.83863	244	1+
281.96226	114	
282.79159	124	
284.90249	126	
285.85606	186	
285.94313	128	
287.04189	218	
287.85328	682	1+
289.88119	168	
290.86068	164	
291.92798	120	
293.80185	204	1+
293.87522	898	1+
298.85251	268	1+
298.87316	134	
300.79776	116	
301.88110	134	
303.25041	114	
303.86575	500	1+
304.79379	138	1+
305.86516	1084	1+
307.79856	110	
307.89076	356	
308.14151	810	1+
308.87670	1404	1+
310.15733	422	1+
310.86883	234	
311.88256	1574	1+
312.17740	162	
312.80719	212	
314.81478	156	
314.87092	398	1+
316.86550	258	
317.88797	134	
318.82128	116	
320.88694	118	
321.86967	140	
323.87401	500	1+
326.88349	2406	1+
327.80549	136	
328.87849	204	1+
329.80959	154	
330.16336	148	
330.82735	112	
330.87895	162	
330.90000	216	1+
331.12524	116	
331.81860	286	1+
332.86687	168	
333.87374	192	
334.89595	148	
335.78382	136	
335.84139	226	
335.88759	328	1+
336.94267	218	
337.79784	356	1+
337.82662	120	
337.88645	200	
338.29996	144	
338.90898	146	
340.12555	142	
343.84064	200	1+
345.82985	202	
347.77426	486	1+
349.75701	170	
349.86427	120	
350.75999	168	
350.77116	174	
350.83254	152	
351.81493	128	
351.83034	114	
352.95676	140	
353.85155	118	
353.90148	140	
354.79787	134	
357.85423	116	
358.75327	124	
358.79191	142	
359.78552	196	1+
365.78734	420	1+
366.84252	330	1+
367.71319	274	
367.76426	336	
368.71567	200	
368.77739	154	
368.83610	844	1+
368.87883	134	
369.83700	518	1+
371.19129	200	
371.72891	150	
372.78665	126	
373.38690	148	
373.84258	128	
374.72852	114	
374.81541	216	
374.86883	110	
375.82399	120	
377.91549	118	
380.71907	320	1+
380.78655	204	1+
381.83914	188	
383.72216	134	
383.79426	298	
384.71561	262	1+
384.85354	222	
386.82366	140	
387.72233	126	
387.84807	268	
387.94615	114	
388.81849	162	
389.20102	290	
389.74289	308	1+
389.78686	144	
390.84231	824	1+
391.77510	112	
392.82597	376	
392.88263	246	1+
393.74038	252	1+
393.78010	130	
393.83520	204	
395.82617	140	
396.33378	132	
396.72768	132	
397.77117	126	
397.90581	112	
398.73215	334	
399.73256	176	
399.84916	172	
400.85444	128	
402.82017	110	
402.86721	488	1+
403.80531	152	
403.85089	110	
405.76052	168	
405.87107	540	1+
406.74858	200	
406.80828	202	1+
407.73281	372	1+
407.75550	128	
407.86974	650	
408.85744	1174	1+
409.84846	170	
410.83481	616	1+
411.81114	184	
412.73345	110	
412.84431	470	1+
414.68663	132	
414.87819	214	1+
415.66952	132	1+
417.81135	152	
417.85991	342	
418.74578	152	1+
421.73772	110	
421.78241	146	
421.88598	174	
422.74280	124	
422.82107	146	
422.86452	558	1+
423.77475	204	
424.77892	226	
425.67472	166	1+
425.76020	184	
425.86770	148	
426.76769	172	
426.86174	996	1+
427.07909	118	
427.73582	902	1+
428.84870	1032	1+
429.69878	280	1+
430.74797	162	
430.78447	110	
430.85074	238	
431.87049	572	1+
433.85285	354	
434.35777	116	
434.88797	160	
440.83273	112	
442.88301	128	
444.39823	120	
444.87536	1348	1+
445.71350	182	
445.75482	188	
446.74951	144	
446.78974	318	1+
446.87763	166	
447.71436	560	1+
447.75740	220	1+
449.87833	804	1+
450.70215	176	
450.75213	278	1+
452.74357	264	1+
452.86926	110	
454.79567	164	
454.85231	154	1+
457.90691	278	
458.90463	122	
462.88431	406	1+
465.72140	292	1+
467.88925	1680	1+
468.78487	124	
485.90041	712	1+
488.97628	110	
491.78391	136	
498.73695	160	1+
507.91716	142	1+
509.85215	122	
END IONS

###FS:    #m/z: 340.94142 #charge 1+
###MS: 114
###MSMS: 115
BEGIN IONS
TITLE=Cmpd 85, +MS2(340.9414), 28.0-35.0eV, 2.5min #115
RTINSECONDS=148.244
SCANS=114-115
PEPMASS=340.94142	860094
CHARGE=1+
182.36610	72	
183.87144	78	
192.89613	96	
192.92777	246	1+
197.88232	72	
199.97791	72	
201.94292	68	
205.95218	116	
207.95635	92	
208.88345	70	
208.92598	84	
208.96110	100	
210.93585	108	
211.94362	148	
212.95106	78	
213.88127	458	1+
213.94070	414	1+
215.93846	420	1+
217.44552	86	
221.88581	78	
222.45512	104	
222.88825	208	1+
222.94828	90	
222.97775	124	
223.95332	84	
224.97983	124	
225.84491	72	
226.87392	70	
226.96300	92	
227.83899	100	
230.84712	132	
230.88971	392	1+
231.95038	830	1+
233.89578	334	
233.94812	126	
234.88470	286	1+
238.86153	80	
239.84908	76	
240.84334	142	
241.84549	192	
242.83759	92	
242.99361	82	
243.81722	70	
243.83285	156	
244.16102	72	
244.83502	80	
244.89259	78	
245.87910	106	
245.91772	72	
246.05058	136	
246.06418	76	
246.82554	106	
246.85408	116	
246.97988	100	
249.96268	120	
250.91072	74	
250.96330	72	
250.99163	90	
251.38139	92	
251.88629	100	
253.83718	208	1+
253.90494	350	1+
254.96700	530	
255.07529	74	
256.13463	80	
256.77979	70	
256.84768	162	
256.89760	72	
256.96175	324	1+
257.85597	76	
257.92634	106	
258.80103	134	
258.84680	222	
259.85728	342	1+
259.96114	198	
260.02455	86	
260.83472	448	1+
262.91508	68	
264.04365	82	
264.86455	72	
264.94034	84	
267.85038	92	
268.83987	172	
268.95992	124	
269.80342	132	
269.83924	78	
270.82833	82	
271.09993	124	
271.57930	92	
271.80903	76	
271.82309	88	
271.92134	70	
272.88739	126	
273.79314	80	
274.79384	78	
274.86146	198	
274.89539	104	
275.81257	74	
275.86475	130	
275.88059	158	
276.85846	782	1+
277.54676	76	
277.90665	128	
277.93524	76	
278.84489	878	1+
278.93826	88	
280.11289	76	
280.93552	184	
281.81612	70	
281.86827	78	
283.02863	98	
283.86012	108	
284.03402	74	
287.91504	86	
289.78512	76	
291.95880	88	
292.86678	106	
293.82059	84	
293.98889	86	
294.03336	106	
294.86717	186	
294.96679	70	
295.85305	116	
295.86354	312	1+
296.21852	80	
296.97568	154	
297.85442	70	
297.89467	70	
297.91855	88	
298.08549	76	
299.77756	92	
299.87223	128	
300.88177	74	
300.99035	74	
301.48911	76	
301.86226	72	
302.18054	90	
302.86803	68	
302.92567	70	
303.17798	88	
303.85819	72	
304.81574	72	
305.47648	88	
306.01119	74	
306.88278	140	
307.88932	82	
309.88972	98	
312.80396	70	
313.87993	102	
315.04484	92	
317.13679	128	
318.87056	86	
319.84480	70	
322.90442	74	
323.90019	68	
325.89551	138	
326.89940	74	
327.13936	90	
328.88402	70	
329.87772	138	
330.81996	112	
334.85751	92	
334.87522	68	
339.90504	82	
340.88375	80	
341.04917	94	
END IONS

###FS:    #m/z: 507.84628 #charge 1+
###MS: 114
###MSMS: 116
BEGIN IONS
TITLE=Cmpd 86, +MS2(507.8463), 28.2-35.2eV, 2.5min #116
RTINSECONDS=149.017
SCANS=114,116
PEPMASS=507.84628	142566
CHARGE=1+
196.01442	356	1+
223.97564	114	
224.97583	280	
236.06876	128	
239.06746	122	
240.07995	124	
250.90673	170	
266.16732	190	
277.40547	232	1+
277.80637	122	
278.85470	248	1+
279.39561	122	
285.85173	134	
287.85133	822	1+
289.85628	656	1+
289.89655	120	
291.88128	278	
293.87406	652	1+
294.79793	128	
296.85156	124	
297.81971	136	
299.85290	140	
300.85895	274	1+
300.87898	136	
301.94976	120	
303.86555	208	
305.08427	124	1+
305.86618	704	1+
307.12924	126	
307.88941	422	1+
307.95561	132	
308.14078	384	
308.38466	256	1+
308.85591	172	
308.87235	624	1+
309.14192	352	
309.88817	148	
310.15644	230	
310.80167	124	
310.86319	210	
311.16499	118	
311.88403	720	1+
312.17557	210	
312.38178	148	
313.48178	112	
313.88205	144	
314.86400	148	
315.34201	116	
317.89436	112	
318.86176	144	
318.93466	116	
320.87752	120	
321.85990	206	1+
322.93020	118	
323.38979	194	1+
323.87560	172	
324.85543	118	
325.90292	266	
326.15305	148	
326.88486	2210	1+
327.82683	124	
328.85093	114	
328.87734	448	1+
330.82292	126	
330.88051	210	
331.79385	118	
332.87605	224	
332.90450	130	
333.78323	124	
333.89145	252	1+
333.91096	116	
334.35208	192	
335.84837	152	
335.88809	312	1+
337.87659	196	
338.81978	164	1+
341.14252	200	1+
341.87878	168	
343.87819	292	1+
345.82443	186	1+
346.89978	120	
347.77451	528	1+
347.88754	510	1+
348.73003	196	
348.85792	160	1+
348.90346	114	
349.75723	318	1+
349.81898	114	
350.18169	286	1+
350.80178	116	
350.82032	126	
351.18670	220	1+
351.89043	186	
352.92206	150	
353.85256	134	
355.78436	192	1+
356.10949	174	1+
356.86622	162	
357.85383	142	
358.73020	134	
358.85898	122	
359.36525	112	
360.76113	112	
361.87009	244	1+
362.84512	112	
363.85908	132	
365.78727	212	
366.18546	204	1+
366.84028	562	1+
366.86575	122	
367.71045	120	
367.77404	220	
367.90424	126	
368.80490	216	1+
368.89346	152	
369.83462	580	1+
370.73886	156	
371.19202	120	
373.81233	258	1+
373.84494	166	1+
378.74234	128	
380.86018	200	
381.72562	292	1+
381.84388	124	
384.84778	356	1+
385.77451	140	
385.82642	258	1+
388.74628	218	1+
389.19817	178	
390.06866	222	1+
390.78330	168	
390.83908	594	
390.85819	128	
391.84464	336	
392.82876	368	1+
392.88346	146	
394.83743	170	
394.90106	252	1+
395.83228	120	
397.72446	458	1+
398.72817	394	1+
398.87124	224	
399.78669	154	
399.80482	126	
399.84995	146	
400.34362	116	
400.85493	138	
402.86304	264	
403.81392	132	
403.87389	320	1+
404.85901	136	
405.73584	158	
405.75634	168	
405.77943	472	1+
405.86385	386	1+
407.77539	206	1+
407.86731	700	
408.73675	122	
408.75353	190	
408.85758	588	
409.72386	444	1+
409.85619	390	
410.74342	178	
410.83830	806	1+
411.76310	124	
411.81341	160	
412.72300	132	1+
412.83936	296	
413.07494	124	
413.85819	248	1+
415.19726	150	
416.77483	130	
416.80838	158	
417.70700	134	
417.86452	110	
421.75307	136	
421.88271	206	1+
422.78566	116	
423.77582	304	
423.87170	138	
424.79029	146	
425.75444	926	1+
425.80272	130	
425.88334	180	
426.86243	996	1+
427.73278	482	
428.75049	368	
428.79938	120	
428.84732	804	1+
429.70169	216	1+
429.73940	460	1+
429.82318	258	
430.85893	424	
431.84478	116	
431.86891	662	1+
435.71069	184	1+
435.85468	126	
436.71733	202	1+
441.76598	170	
443.75131	144	
444.76267	126	
444.87193	1580	1+
445.72444	220	1+
445.75036	208	
445.79538	338	1+
446.75203	242	
446.79808	242	1+
447.71291	384	1+
449.88200	166	
450.88036	118	
451.69502	140	
452.75411	196	1+
454.78929	244	1+
457.90733	214	
462.88330	898	1+
465.72324	414	1+
466.78065	138	
467.70363	208	
467.88970	810	1+
468.69999	188	
469.72063	130	
470.73092	136	
483.90510	120	
485.89760	426	1+
508.71374	114	
END IONS

###FS:    #m/z: 336.94641 #charge 1+
###MS: 114
###MSMS: 117
BEGIN IONS
TITLE=Cmpd 87, +MS2(336.9464), 28.0-35.0eV, 2.5min #117
RTINSECONDS=149.789
SCANS=114,117
PEPMASS=336.94641	54062
CHARGE=1+
89.05332	68	
114.44602	96	
115.16190	82	
196.88304	84	
198.88349	90	
198.95927	82	
205.95325	78	
210.03787	72	
210.88662	76	
210.91088	78	
211.89909	78	
211.94496	2402	1+
212.87905	532	1+
213.94030	708	1+
214.87893	80	
215.88972	74	
215.93982	184	
216.96579	74	
217.84031	84	
220.85188	80	
223.95853	166	
223.97524	118	
224.83823	128	
227.89810	196	1+
229.95627	2340	1+
230.88836	1066	1+
231.94994	1236	1+
232.82141	178	1+
233.84019	72	
233.94736	366	
235.79897	74	
235.89144	90	
235.91221	78	
237.05644	74	
239.78149	100	
239.83802	72	
241.38268	82	
241.84351	188	
243.47462	84	
243.83097	76	
243.88876	74	
246.97608	110	
247.03943	82	
247.96330	448	
248.90534	118	
248.98284	72	
249.90510	136	
249.96439	414	1+
250.01109	98	
250.82840	112	
250.89333	70	
250.95380	80	
251.07031	142	
251.82881	182	
252.06566	68	
252.72672	72	
252.84776	78	
252.97194	1622	1+
253.12327	92	
253.53955	96	
253.90784	340	1+
254.61979	82	
254.85431	86	
254.96653	648	1+
255.85380	74	
256.84932	280	1+
256.96175	208	
257.40574	78	
258.91493	68	
258.93609	74	
259.49044	78	
259.85162	152	
260.83879	74	
261.83493	122	
262.83199	82	
264.86380	122	
264.94659	72	
265.00247	76	
265.08179	88	
265.80287	70	
267.03721	80	
267.78008	74	
268.38949	78	
268.84290	748	1+
268.99916	78	
269.05164	86	
270.03312	72	
270.05765	72	
270.84361	90	
270.96153	190	1+
270.98334	290	
271.86341	86	
272.84043	126	
273.98226	96	
274.09626	88	
275.04440	80	
275.86330	110	
275.90812	72	
276.85676	542	1+
277.08648	114	
277.17844	70	
277.83604	88	
277.87711	80	
277.97140	86	
278.83688	400	1+
278.85942	76	
278.96810	70	
278.99667	72	
279.10995	72	
279.79930	72	
280.02949	68	
280.83717	70	
281.00629	98	
283.95100	74	
285.46987	100	
285.85055	610	1+
287.04086	76	
287.94203	80	
288.41611	86	
289.42753	74	
292.43094	86	
292.89497	76	
293.10673	152	
293.33460	92	
293.97341	120	
294.15519	80	
294.23325	80	
294.40522	68	
294.85666	106	
296.85609	78	
296.97352	94	
298.31078	78	
299.06563	142	
300.87434	132	
300.89693	82	
303.87745	70	
304.14720	68	
304.84819	90	
305.89729	94	
307.89150	124	
310.09522	80	
310.87632	110	
311.82738	72	
311.87751	68	
312.16797	70	
317.81644	82	
318.81134	78	
320.37635	94	
321.42764	74	
322.89784	68	
324.38688	78	
325.89007	68	
326.78869	70	
327.38571	100	
329.87219	92	
331.88917	74	
332.73078	76	
333.72591	74	
334.57231	76	
334.89095	76	
335.86705	92	
336.08980	74	
337.83042	88	
338.89634	72	
339.74943	70	
340.04755	72	
341.90020	76	
342.39544	90	
END IONS

###FS:    #m/z: 340.94145 #charge 1+
###MS: 118
###MSMS: 119
BEGIN IONS
TITLE=Cmpd 88, +MS2(340.9415), 28.0-35.0eV, 2.6min #119
RTINSECONDS=153.461
SCANS=118-119
PEPMASS=340.94145	974154
CHARGE=1+
129.36194	90	
185.86858	72	
189.86715	154	
190.94674	144	
191.95150	122	
192.93169	78	
194.90676	92	
196.88691	114	
206.91463	82	
207.92110	86	
208.95982	72	
210.93643	132	
212.87803	100	
213.16434	94	
213.94093	666	1+
215.89280	104	
215.93716	306	
220.87014	204	1+
220.95586	88	
224.90314	72	
224.97385	114	
225.84099	96	
225.86531	80	
226.83152	74	
226.87231	72	
226.89447	256	1+
226.94690	200	
226.97109	174	
227.92004	74	
227.94416	348	1+
228.90770	86	
229.12653	78	
230.88910	198	
231.85770	72	
231.95116	490	1+
233.09910	108	
233.89913	216	
233.91590	74	
233.94497	156	
237.51425	86	
238.89109	76	
239.78675	88	
239.88562	164	
239.90806	94	
240.83590	660	1+
240.84761	154	
240.95752	154	
241.84063	444	1+
241.94557	126	
243.83889	92	
244.06886	80	
244.41019	78	
244.84630	78	
244.87597	150	
244.89450	74	
244.95875	208	
246.97687	106	
248.86201	90	
249.96327	234	
251.94052	90	
251.95938	220	
252.97144	150	
253.85418	76	
254.96714	378	
255.40223	78	
255.66535	132	
255.90403	78	
257.94357	124	
258.84513	210	
259.07309	78	
259.85480	330	
259.94146	78	
259.95887	130	
260.33772	200	
260.83449	262	
261.44230	78	
261.83988	424	1+
262.91147	132	
263.23843	86	
263.92502	230	1+
264.82659	80	
264.86724	120	
265.01541	132	
265.87082	82	
266.47546	94	
266.86245	134	
267.80239	72	
268.84196	72	
269.82557	82	
269.84175	74	
270.01692	90	
270.94580	126	
272.93482	158	
273.93369	98	
274.88202	98	
274.90169	76	
274.97524	80	
275.84181	132	
275.85659	810	1+
275.87813	128	
276.89856	94	
277.00075	142	
277.93552	72	
278.00895	82	
278.84661	1122	1+
278.89434	88	
279.96849	90	
280.81659	116	
280.92668	84	
282.91371	72	
285.13205	92	
286.85226	76	
287.58578	76	
287.83812	80	
289.40458	90	
289.81445	72	
292.87331	314	1+
293.85506	90	
294.37634	86	
294.86318	98	
294.92229	78	
295.25562	84	
295.86895	406	1+
296.85562	146	
296.87245	332	1+
297.21905	76	
297.40740	74	
297.98097	162	
299.05299	92	
300.87655	126	
300.95447	92	
301.87108	94	
302.86046	106	
302.89084	78	
302.94390	134	
303.03276	90	
305.80056	82	
306.45187	84	
307.89374	88	
308.89001	84	
309.86803	112	
311.05377	84	
312.81239	84	
315.88100	92	
316.93755	82	
317.13414	100	
319.03493	88	
319.93039	76	
323.94218	88	
325.90144	76	
326.16279	92	
328.18827	74	
328.89011	124	
330.82630	120	
331.87796	78	
332.82483	92	
334.74540	76	
335.06215	72	
335.39707	76	
335.93242	94	
336.86762	98	
338.33862	108	
341.89251	168	1+
344.28606	102	
345.02912	96	
END IONS

###FS:    #m/z: 507.84644 #charge 1+
###MS: 118
###MSMS: 120
BEGIN IONS
TITLE=Cmpd 89, +MS2(507.8464), 28.2-35.2eV, 2.6min #120
RTINSECONDS=154.233
SCANS=118,120
PEPMASS=507.84644	150012
CHARGE=1+
196.01472	478	
210.03164	178	
214.88552	132	
224.97634	204	
232.89666	510	1+
236.89008	218	
248.08203	138	
250.97210	112	
253.90156	210	1+
255.92953	130	
258.87858	106	
260.87888	256	1+
264.88944	250	1+
265.40243	110	
266.09195	110	
270.86080	110	
272.85352	108	
273.85259	202	1+
274.90962	118	
276.40056	226	1+
284.78643	222	1+
287.85338	886	1+
289.84983	228	
289.88246	294	1+
290.86570	798	1+
291.65051	114	
292.88602	108	
293.87816	360	
293.95949	120	
294.12646	156	
294.86117	128	
294.87438	560	1+
295.87588	360	1+
298.84987	260	
298.87227	196	1+
299.04972	148	1+
299.83816	178	
300.85644	110	
301.85528	136	
302.79556	128	
303.86756	490	
305.86137	1182	
306.80878	244	1+
307.81022	166	1+
307.86558	118	
307.89114	476	1+
308.14024	364	1+
308.87222	998	1+
309.88995	190	
310.15459	550	1+
310.80700	130	
311.88330	2496	1+
312.82028	146	
312.86676	378	1+
313.36232	148	
314.86716	242	
315.85534	122	
316.85894	230	1+
317.89334	142	
319.86846	328	1+
321.90906	200	1+
322.80079	194	
323.87436	262	
324.86427	172	
325.89827	182	
326.82317	118	
326.88356	2664	1+
327.00054	108	
327.80893	130	
328.80531	144	
328.87843	232	1+
330.81789	224	
331.80801	238	1+
332.84060	130	
332.88172	110	
333.84639	220	
333.87175	258	
333.89401	276	1+
334.85859	126	
335.83650	150	
335.89054	208	1+
336.85333	228	1+
336.94693	134	
337.85896	162	1+
337.87903	194	
340.33785	108	
343.87184	216	1+
345.78778	158	
345.83970	384	1+
345.87404	218	1+
347.74280	114	
347.77532	478	1+
348.73226	114	
348.80915	118	
348.84245	354	1+
349.76021	404	1+
350.00116	126	1+
350.82684	284	1+
350.88725	214	1+
350.95496	128	1+
351.87692	150	
352.18737	120	
352.80015	178	1+
352.90749	188	1+
353.85146	374	1+
355.88526	154	
357.84346	132	
358.78605	172	
361.32676	134	
361.80729	230	1+
362.36631	144	
362.75863	108	
362.87198	122	
363.88313	230	
365.74233	176	1+
365.78389	530	1+
366.70821	192	1+
366.83701	314	1+
366.87017	138	1+
367.71139	166	1+
367.77133	182	
367.81903	112	
367.91112	110	
369.77783	312	1+
369.83704	514	1+
370.80799	138	
370.90427	284	1+
371.19090	126	
371.85031	126	
371.90659	226	1+
372.77970	182	
372.79418	178	
372.81927	202	
373.72948	210	
373.82796	204	
374.81456	226	
376.89616	120	
377.88109	220	
378.90398	122	
379.25429	200	1+
379.74998	198	
380.71662	398	1+
380.77741	188	1+
381.37671	156	
381.71451	302	1+
381.83723	348	1+
381.86728	128	
383.79448	144	
384.85122	244	
385.79825	178	
385.85360	304	
386.39735	112	
387.05435	108	
387.84707	160	
389.19997	234	
389.77296	138	
390.18508	124	
390.20705	108	
390.74387	338	1+
390.79777	172	1+
390.84070	314	
391.84471	204	
391.90791	130	
392.82886	250	1+
394.75305	200	1+
394.82897	160	
396.08299	152	
396.83983	122	
398.72961	474	1+
399.85040	530	1+
400.05303	118	
401.72666	146	
402.86193	214	
402.90637	108	
403.78747	154	
403.81011	260	1+
403.88389	172	
404.85307	128	
404.88448	226	1+
405.76209	252	
405.79148	120	
406.14237	132	1+
406.76067	118	
406.85796	126	
407.72643	134	
407.74817	214	
407.86735	904	
408.36330	230	1+
408.75087	134	
408.85436	1188	1+
409.72552	124	
410.73518	216	
410.80057	336	1+
410.83887	516	1+
411.72848	124	
411.75975	202	
411.80476	296	1+
412.74561	192	1+
412.85002	270	1+
413.07830	114	
413.21943	106	
417.84095	228	1+
421.74328	152	
421.77394	122	
421.87496	198	
421.89477	336	1+
422.81624	118	
423.77429	596	1+
423.87560	152	
424.82210	154	
424.87697	122	
425.75048	312	
426.07649	128	
426.76197	412	1+
426.86368	776	1+
427.73406	828	1+
428.09204	124	
428.18961	152	1+
428.84912	1324	1+
429.68294	136	
429.87604	246	1+
430.76109	198	1+
430.83413	248	
431.69223	186	1+
431.87051	512	1+
433.85831	192	
435.71803	340	1+
439.89396	262	1+
443.76591	120	
444.87294	1552	1+
445.74996	482	1+
447.71803	280	
448.71566	172	
449.78832	108	
449.81570	192	
449.87690	732	1+
450.75581	150	
451.10806	120	
452.74623	178	1+
453.71975	174	1+
456.86933	144	
457.69664	130	
460.22971	134	
460.75821	196	1+
461.76155	156	1+
462.88433	268	1+
465.72609	138	
467.88959	644	1+
470.72709	134	
485.90028	176	1+
507.84359	148	
END IONS

###FS:    #m/z: 336.94645 #charge 1+
###MS: 118
###MSMS: 121
BEGIN IONS
TITLE=Cmpd 90, +MS2(336.9464), 28.0-35.0eV, 2.6min #121
RTINSECONDS=155.005
SCANS=118,121
PEPMASS=336.94645	51508
CHARGE=1+
182.87480	78	
187.01505	78	
189.86550	78	
192.10722	70	
196.88394	110	
197.19169	74	
200.95453	86	
205.96905	192	1+
209.94622	92	
209.99069	74	
210.88467	112	
211.94479	2894	
212.87943	452	1+
213.93934	1244	1+
215.85858	74	
215.89188	106	
216.89331	78	
217.88132	76	
218.83644	74	
219.81836	72	
222.95364	78	
225.98498	76	
226.88138	78	
226.94987	82	
226.97447	106	
227.15540	76	
227.40520	74	
227.95095	152	
228.84533	126	
228.89403	146	
229.95520	2680	1+
230.88987	1030	1+
231.95081	918	1+
232.10253	102	
233.82809	156	
233.87040	70	
233.94702	272	
235.89339	70	
236.09123	96	
236.85183	118	
236.90357	116	
237.05104	86	
238.05203	76	
239.84751	76	
240.83858	464	1+
241.84365	338	1+
241.96688	72	
243.03575	86	
245.00976	74	
245.44587	80	
246.88512	70	
246.97634	122	
247.96643	746	
248.84888	88	
248.88060	72	
248.90817	126	
249.10149	82	
249.79340	76	
249.83576	288	1+
249.96357	496	1+
250.94805	134	
251.97105	104	
252.07104	124	
252.83828	108	
252.97176	1310	1+
254.91786	92	
254.96758	590	1+
255.09303	78	
255.39810	80	
256.90469	104	
256.96694	160	
257.01038	84	
257.02359	86	
257.85710	132	
258.85495	252	
258.90948	118	
259.40123	102	
259.42304	90	
259.85667	132	
260.82815	136	
261.93882	84	
261.95506	70	
263.43587	82	
263.94389	94	
264.80480	76	
265.16219	78	
267.85069	82	
267.97501	166	
268.22977	122	
268.84158	662	1+
269.00909	72	
269.89199	90	
270.83337	86	
270.85304	108	
270.94210	72	
270.98298	100	
271.86002	82	
271.91429	164	
272.97304	72	
273.90098	130	
273.92229	188	1+
274.86178	96	
275.42932	84	
276.85665	292	
277.07114	86	
277.84631	192	
278.83744	228	
279.10181	144	
279.82130	88	
280.86574	252	1+
282.84157	72	
284.40046	74	
285.85223	266	
285.87720	76	
286.85244	792	1+
287.81431	88	
287.85593	542	1+
288.92639	100	
289.03279	78	
289.64048	90	
290.81427	214	1+
290.86419	78	
291.96490	134	
292.09113	84	
292.88143	130	
293.99488	96	
294.86168	178	
295.88698	106	
295.98737	86	
296.22695	72	
297.40961	88	
297.90043	118	
298.42674	74	
299.96239	82	
300.87556	314	1+
303.87144	74	
304.71501	84	
304.79684	82	
304.84147	92	
304.86633	164	
307.00255	80	
307.02808	70	
307.89371	72	
309.86646	110	
309.88255	128	
309.92850	78	
310.75954	70	
310.84378	74	
310.88496	76	
314.82015	72	
315.88681	84	
317.42931	74	
318.35804	72	
318.88135	76	
318.95377	78	
321.22311	88	
323.35017	96	
325.89924	72	
328.81359	120	
328.89206	74	
328.95848	90	
329.84089	88	
332.30516	98	
332.81129	72	
333.40106	78	
335.29835	94	
336.62593	86	
336.77241	76	
341.43962	82	
END IONS

###FS:    #m/z: 322.93066 #charge 1+
###MS: 122
###MSMS: 123
BEGIN IONS
TITLE=Cmpd 91, +MS2(322.9307), 28.0-35.0eV, 2.7min #123
RTINSECONDS=158.666
SCANS=122-123
PEPMASS=322.93066	3087864
CHARGE=1+
48.44040	60	
66.86214	74	
114.92624	76	
130.62759	90	
180.86861	78	
196.88604	70	
197.95120	74	
200.88679	80	
201.04012	90	
205.97191	158	
206.44329	78	
208.10680	64	
212.90464	60	
213.92900	62	
214.89076	74	
215.88170	60	
215.92163	84	
219.01083	102	
220.01512	76	
221.87997	82	
221.89164	84	
222.87273	68	
222.95053	150	
224.37301	80	
227.93124	74	
228.93185	74	
230.84641	154	
230.86222	86	
231.82988	62	
232.09344	62	
235.24131	92	
235.33937	100	
236.05553	78	
237.79642	74	
238.87291	66	
238.89081	66	
238.93951	136	
239.79230	88	
239.90749	116	
239.96960	62	
240.78788	64	
240.82837	70	
240.94085	2682	
241.93904	10064	1+
241.98211	86	
241.99914	64	
242.15421	86	
242.82405	136	
242.94133	7376	1+
243.30647	86	
243.81669	432	1+
243.85014	292	1+
243.89064	138	
244.81952	322	1+
244.94051	1996	
245.96383	76	
246.03121	76	
246.79064	90	
246.97595	174	
248.84691	92	
248.92463	60	
249.20400	68	
249.49301	96	
249.90889	86	
250.83864	72	
251.06874	68	
251.78500	82	
251.92729	72	
254.82517	96	
254.91490	136	
256.89126	88	
257.37215	78	
258.83229	202	
258.89735	80	
259.20174	72	
259.45456	80	
260.83590	68	
261.83526	474	1+
263.88021	92	
264.04376	64	
266.14500	98	
266.86108	120	
266.88225	80	
269.91595	60	
272.38523	72	
272.98916	86	
273.79525	90	
273.83159	64	
273.86245	68	
275.06069	60	
275.41894	64	
275.80656	68	
275.82277	72	
276.97866	126	
278.80831	70	
278.84559	82	
279.09182	318	
279.80335	66	
279.84991	212	1+
279.91238	68	
280.09692	142	
280.79278	172	1+
281.23718	72	
281.94785	78	
282.96814	96	
283.04860	132	
283.06943	110	
283.78797	72	
283.88902	100	
284.29146	400	1+
284.84774	106	
285.83106	68	
285.85236	66	
285.86368	206	1+
285.94721	90	
286.81194	60	
286.92210	74	
289.87436	72	
292.87395	70	
294.84937	140	
294.86534	72	
294.96492	66	
295.83824	92	
295.88062	70	
296.80419	68	
296.85085	72	
297.39036	86	
297.80132	82	
297.83995	68	
297.91174	80	
299.15690	60	
299.78361	194	
300.81810	70	
302.78917	62	
302.88343	118	
303.85824	62	
304.81137	60	
305.84164	66	
306.17053	72	
306.87614	156	
307.77275	68	
307.87392	68	
308.77968	64	
309.79702	66	
310.18365	72	
311.76466	62	
311.81468	68	
311.86023	62	
312.19611	72	
312.79946	72	
315.80142	106	
316.34515	84	
316.40863	78	
318.76535	72	
318.84192	68	
320.73790	80	
324.89243	184	
325.23501	108	
325.90795	90	
326.90388	66	
END IONS

###FS:    #m/z: 340.94136 #charge 1+
###MS: 122
###MSMS: 124
BEGIN IONS
TITLE=Cmpd 92, +MS2(340.9414), 28.0-35.0eV, 2.7min #124
RTINSECONDS=159.438
SCANS=122,124
PEPMASS=340.94136	1080020
CHARGE=1+
185.05409	82	
196.86237	88	
198.89040	84	
204.86378	76	
208.95708	140	
208.97045	90	
210.93775	116	
212.93877	84	
213.87853	150	
213.93982	652	1+
214.89074	112	
215.88778	86	
215.93733	234	
216.86829	78	
217.83845	76	
217.88290	202	
218.03264	80	
218.89572	70	
221.50033	74	
224.95649	88	
224.97508	76	
225.89698	84	
226.95169	72	
227.92962	134	
228.84688	86	
228.93443	136	
228.95749	78	
230.88649	170	
231.84845	82	
231.88847	178	
231.94970	1092	1+
232.09540	78	
232.89250	88	
233.90061	140	
233.94907	142	
235.89417	134	
235.94705	122	
237.04886	82	
237.44980	80	
239.88764	72	
240.83907	100	
240.96340	110	
241.84434	178	
242.11985	82	
242.84850	130	
242.94664	118	
243.83056	122	
243.84758	204	
243.86722	72	
244.82729	176	
246.85021	84	
249.96120	374	1+
250.89995	76	
251.07009	70	
252.39303	96	
252.83792	74	
253.96199	90	
254.84111	74	
254.90808	90	
254.96366	870	1+
255.09219	72	
256.85040	202	
256.91148	74	
257.86222	104	
257.96592	196	
258.84640	516	
258.90507	138	
258.96257	90	
259.85101	370	
259.95971	172	
260.03248	88	
260.83818	858	1+
260.85231	224	
262.81575	202	1+
262.88381	70	
262.92386	92	
263.88129	132	
264.87980	86	
264.91026	94	
265.22632	98	
266.84462	104	
266.91871	82	
267.24770	88	
267.91125	72	
268.84447	268	1+
269.52304	78	
270.82935	132	
271.44161	92	
271.82009	72	
272.59591	102	
272.93270	142	
272.98098	90	
274.43765	102	
274.86339	102	
274.87749	82	
274.90229	78	
274.98336	84	
275.85770	94	
275.87172	74	
275.88781	76	
275.93886	78	
276.17145	86	
276.85936	818	1+
277.91891	202	
277.96601	154	
278.53340	74	
278.84758	1264	1+
280.93661	92	
281.89423	72	
283.78788	100	
283.92668	82	
285.86016	72	
289.88117	72	
290.39798	70	
290.85713	162	
291.87748	156	1+
293.80597	72	
293.91567	74	
294.05847	98	
294.85063	76	
296.83612	78	
296.85787	104	
296.94619	88	
296.97371	288	1+
297.10056	82	
297.87649	96	
297.91863	72	
297.93488	108	
297.97673	188	1+
298.23174	76	
298.42056	78	
299.30980	76	
299.87011	112	
302.03090	74	
302.86674	78	
302.94316	126	
305.83915	78	
306.43436	92	
308.86623	72	
309.80124	128	
310.88042	202	1+
310.90231	100	
311.86636	76	
314.81889	72	
314.89635	228	1+
320.56962	92	
321.76061	84	
321.82262	148	
323.63304	76	
324.81348	80	
326.80647	74	
326.88271	274	1+
328.19167	122	
328.91823	82	
328.95634	82	
329.79427	86	
329.87931	72	
329.96812	92	
332.83824	80	
333.87440	132	
337.25941	78	
340.97437	90	
341.26261	80	
341.86368	98	
343.69648	74	
END IONS

###FS:    #m/z: 363.95751 #charge 1+
###MS: 122
###MSMS: 125
BEGIN IONS
TITLE=Cmpd 93, +MS2(363.9575), 28.0-35.0eV, 2.7min #125
RTINSECONDS=160.21
SCANS=122,125
PEPMASS=363.95751	491034
CHARGE=1+
182.87048	86	
187.93813	100	
189.86236	324	1+
191.85697	248	
192.01856	76	
196.88449	142	
200.94581	144	
207.87032	124	
207.94774	90	
209.89796	102	
209.94305	1412	1+
210.88502	606	1+
212.87915	1390	1+
213.84797	76	
215.88016	100	
222.07073	82	
222.95283	208	
223.95940	88	
224.89029	76	
224.94813	690	1+
225.88032	76	
225.97163	94	
226.89266	106	
226.94727	6146	1+
226.96895	234	
227.05011	82	
227.93256	182	
228.06099	84	
228.80367	140	
228.89484	562	
228.94235	8040	1+
230.83072	244	1+
230.84847	78	
230.88950	2096	1+
232.88471	464	1+
234.06763	88	
235.03454	200	1+
235.82165	80	
237.55196	74	
237.84542	74	
239.06679	78	
239.12352	76	
239.59280	112	
240.54207	76	
240.94162	798	
240.96256	180	
241.07924	74	
241.93980	1900	1+
242.82427	76	
242.94224	1360	1+
243.82433	104	
243.89231	78	
244.95715	4336	1+
245.94196	294	
246.11832	80	
246.95384	4006	1+
247.11974	110	
248.06153	82	
248.80726	128	
248.82406	76	
248.85342	82	
248.90125	538	1+
250.89934	182	
251.79535	122	
251.93307	86	
253.07015	88	
253.08993	94	
253.84258	138	
253.90780	128	
255.14525	86	
255.91354	120	
258.41357	94	
258.83420	134	
258.97302	130	
259.04167	94	
259.44287	74	
259.89191	88	
260.83562	126	
260.91656	80	
260.96810	308	1+
261.84144	258	1+
262.82960	80	
262.84681	188	1+
262.91361	82	
264.82073	84	
264.91018	84	
264.96226	258	
265.06440	86	
265.90070	100	
265.97926	182	
266.81459	774	1+
266.88522	92	
267.97298	498	1+
268.96032	106	
269.01328	82	
269.87179	84	
269.92639	82	
269.97062	628	1+
270.86534	92	
271.91530	148	
272.04054	74	
274.37188	76	
274.85304	76	
275.43130	74	
275.90661	80	
277.85654	106	
277.89135	120	
277.90893	78	
277.92510	88	
278.84228	118	
279.10457	130	
279.79396	108	
280.79287	446	1+
281.86327	78	
282.79279	172	
282.84740	456	1+
283.79405	76	
283.85039	390	1+
285.38684	94	
285.84516	584	1+
286.78898	92	
287.81317	74	
288.37134	86	
288.88036	76	
289.01404	74	
289.81014	88	
289.82608	124	
289.87228	128	
292.80274	76	
293.87547	86	
294.87174	84	
295.86073	116	
296.80963	202	
297.80700	128	
297.85189	82	
298.80468	892	1+
299.36425	112	
299.98137	80	
300.80427	442	1+
301.86074	588	1+
302.91932	94	
303.10104	74	
303.21213	76	
303.85538	730	1+
305.00892	82	
306.93121	74	
307.13855	96	
307.88804	108	
309.79255	82	
309.90043	84	
310.88704	80	
311.11026	76	
312.12875	86	
312.66928	86	
316.81246	250	1+
318.92972	108	
320.82153	102	
320.95113	92	
321.82017	100	
322.92893	264	1+
323.81440	114	
323.88372	120	
325.16337	86	
325.89456	130	
326.87512	116	
334.45533	90	
336.93706	88	
338.85543	122	
340.94345	196	1+
342.33621	80	
344.41936	74	
347.32278	80	
349.19957	80	
349.86770	78	
351.77204	76	
351.93582	76	
354.84869	76	
359.85762	78	
360.78311	94	
362.38267	100	
364.20806	80	
364.26664	92	
367.25638	98	
END IONS

###FS:    #m/z: 322.93072 #charge 1+
###MS: 126
###MSMS: 127
BEGIN IONS
TITLE=Cmpd 94, +MS2(322.9307), 28.0-35.0eV, 2.7min #127
RTINSECONDS=163.875
SCANS=126-127
PEPMASS=322.93072	2925282
CHARGE=1+
180.90154	62	
184.87702	78	
186.97474	64	
192.88905	72	
193.02071	62	
195.89203	80	
195.95732	74	
196.88642	66	
197.96149	82	
198.90235	94	
199.88569	68	
201.04866	68	
201.89736	86	
203.95617	70	
205.95479	124	
206.95187	72	
207.04877	60	
209.89099	68	
212.34653	70	
212.87588	80	
215.88313	82	
217.97613	62	
220.87472	92	
220.89534	68	
221.19123	70	
221.94433	76	
222.14790	66	
222.95546	132	
223.96172	226	
224.97338	126	
227.95560	70	
228.86282	60	
228.88697	66	
229.83936	70	
230.83723	104	
230.85199	66	
234.13874	70	
235.07921	76	
235.88775	76	
236.83431	74	
236.94486	72	
237.13205	74	
237.84347	70	
238.55023	68	
238.82207	244	1+
238.94231	300	
239.07933	64	
239.78365	62	
240.54413	76	
240.94131	2816	
241.94271	2590	
242.82477	66	
242.94236	6844	1+
243.13030	162	1+
243.79271	66	
243.82176	140	
244.40066	104	
244.81943	132	
244.84017	72	
244.94024	1804	1+
245.05955	76	
246.97785	96	
247.35030	84	
247.90491	82	
247.95319	78	
247.97660	78	
247.99388	68	
248.86084	68	
248.97829	66	
249.09328	80	
249.83836	72	
250.95533	66	
251.04094	92	
251.39128	72	
251.78650	60	
252.95499	82	
254.83722	60	
254.86639	142	
254.90748	70	
256.04433	78	
256.85469	72	
256.90055	122	
258.10397	76	
258.83304	160	
258.92529	78	
260.83688	276	
260.87298	90	
261.15682	78	
261.82985	140	
262.04448	64	
262.82709	70	
262.82852	262	1+
262.83702	234	1+
262.96950	74	
263.98062	124	
264.79449	78	
264.91077	60	
266.06873	70	
266.84448	60	
266.86393	192	
267.55506	80	
268.84843	68	
269.79711	64	
269.85783	64	
271.83418	64	
272.84615	60	
272.92710	86	
273.81785	74	
273.84251	218	1+
274.79487	112	
274.81859	60	
275.40272	72	
277.85213	212	1+
279.09189	1148	1+
281.99150	60	
282.16474	118	
282.27792	72	
282.43883	78	
282.80633	70	
283.06629	158	
283.20892	70	
284.29312	668	1+
284.85553	250	1+
284.88376	76	
284.90587	74	
285.94302	68	
285.96796	68	
286.14561	72	
287.04059	66	
289.52165	98	
291.80695	112	
292.87833	82	
294.86133	110	
296.81051	70	
297.75696	86	
297.79006	174	1+
297.83783	68	
298.40552	84	
299.47549	76	
301.86127	148	
302.48797	104	
302.88532	132	
303.93329	72	
305.82443	92	
306.87964	86	
308.03834	60	
310.80455	190	1+
311.85751	74	
312.12687	72	
312.80540	330	1+
313.80859	258	1+
314.36728	102	
314.80261	62	
314.88771	78	
316.85834	64	
319.39277	66	
320.01819	66	
322.73884	76	
322.77183	84	
324.90263	72	
325.84352	66	
326.12742	72	
326.88016	62	
326.89485	88	
328.00150	100	
END IONS

###FS:    #m/z: 363.95745 #charge 1+
###MS: 126
###MSMS: 128
BEGIN IONS
TITLE=Cmpd 95, +MS2(363.9575), 28.0-35.0eV, 2.8min #128
RTINSECONDS=164.647
SCANS=126,128
PEPMASS=363.95745	463236
CHARGE=1+
72.39529	84	
181.93526	76	
189.86398	116	
191.85856	380	1+
196.88300	80	
200.88157	94	
206.04122	86	
207.94931	90	
208.88822	86	
209.94365	848	1+
210.88459	242	
212.87958	962	1+
214.89778	108	
215.09065	80	
215.88732	80	
217.82927	78	
218.07213	98	
222.95326	464	1+
224.88316	238	1+
224.95085	778	1+
226.94760	6664	1+
226.97460	118	
227.93130	104	
228.89569	162	
228.94273	6148	1+
228.98391	148	
229.10396	84	
230.83018	158	1+
230.84862	128	
230.88842	1124	1+
232.88894	114	
233.83634	150	1+
233.90728	78	
234.86561	90	
234.88129	140	
235.82361	132	
235.94783	78	
238.06808	94	
238.42158	80	
239.89888	82	
240.82994	82	
240.91169	94	
240.94116	466	
240.96101	536	1+
241.83190	176	
241.94374	534	
242.08897	92	
242.81692	178	
242.83774	294	1+
242.86161	92	
242.94139	1996	1+
242.96000	556	
243.82032	196	1+
243.88380	256	1+
244.07260	112	
244.95810	3696	1+
245.93945	156	
246.58805	82	
246.80993	114	
246.95279	4326	1+
247.03111	86	
248.84265	100	
248.89961	816	
250.80170	92	
250.89398	172	
250.97091	172	
251.99506	120	
252.07618	120	
252.89509	102	
252.98433	78	
253.05089	76	
253.08620	88	
253.90630	82	
254.90816	76	
258.83367	166	
258.86366	84	
258.97616	80	
260.83204	278	1+
260.96943	256	1+
262.01629	84	
262.83213	258	1+
264.87437	84	
264.95636	92	
264.97863	80	
265.82057	76	
265.92859	92	
265.97207	156	
266.81517	292	
266.89669	104	
267.06516	92	
267.81406	130	
267.85434	96	
267.97483	816	1+
268.79871	104	
268.95369	128	
269.96972	426	
270.78631	86	
270.83510	200	1+
270.92563	232	1+
271.10114	144	
274.86029	144	
274.95857	78	
275.03439	76	
275.90941	156	1+
276.84737	98	
278.09935	224	1+
278.79826	160	
278.84505	168	
279.81236	126	
279.84508	90	
280.79629	404	
281.79436	244	
281.89527	162	
281.97215	240	1+
282.15193	248	1+
282.79351	174	
282.86052	98	
283.84936	140	
283.88292	228	1+
284.79584	164	1+
285.82260	92	
285.84789	352	
286.91783	84	
287.40049	78	
288.94324	82	
289.87596	236	1+
290.02512	88	
290.16465	96	
290.79566	106	
291.10524	108	
293.93631	100	
294.82746	82	
294.90543	88	
296.81475	178	
296.84100	80	
297.03925	88	
297.88630	84	
298.80436	636	1+
300.80046	134	
300.88200	98	
301.80148	134	
301.86519	218	1+
302.21660	86	
302.96656	92	
303.85639	480	
304.95084	86	
305.42501	78	
305.82720	172	
307.87409	130	
308.87833	144	
308.94164	76	
309.87755	252	1+
312.86234	80	
314.42391	80	
315.55514	96	
315.81238	272	1+
315.96301	84	
319.86604	110	
320.13242	80	
320.82174	152	
321.81989	158	
321.86676	202	1+
322.79629	92	
322.81964	90	
322.85153	78	
322.92728	78	
324.89756	84	
325.94978	78	
329.56232	100	
329.96348	104	
330.23207	92	
335.12741	80	
335.34059	94	
335.78378	76	
336.33326	116	
336.94698	128	
338.94354	76	
339.83413	130	
340.94163	138	
342.94410	154	
346.85185	78	
351.77080	132	
355.79569	112	
358.15259	76	
358.95472	90	
361.72416	170	1+
368.82570	208	1+
369.04654	86	
END IONS

###FS:    #m/z: 336.94616 #charge 1+
###MS: 126
###MSMS: 129
BEGIN IONS
TITLE=Cmpd 96, +MS2(336.9462), 28.0-35.0eV, 2.8min #129
RTINSECONDS=165.419
SCANS=126,129
PEPMASS=336.94616	48284
CHARGE=1+
173.73190	74	
183.87309	74	
196.89772	72	
198.95433	94	
206.96252	98	
207.08455	72	
210.03340	74	
210.90151	110	
211.01305	90	
211.94394	2708	1+
212.87896	422	
213.94019	1374	
215.89001	158	
215.93977	90	
217.85469	82	
217.93287	98	
221.04122	76	
221.42511	78	
222.54146	76	
222.82516	80	
223.95936	138	
224.84170	140	
224.89736	74	
225.86090	114	
226.01655	94	
226.94266	70	
228.89410	108	
229.95539	1974	1+
230.86429	102	
230.89021	1078	1+
231.95013	1246	1+
232.82732	142	
233.82322	276	1+
233.89609	116	
234.09399	72	
235.48035	78	
235.89364	92	
237.04706	88	
239.84489	76	
240.06438	102	
240.83930	476	1+
240.94211	72	
241.84212	394	1+
242.89216	90	
243.45537	72	
244.87184	76	
245.39436	70	
246.07955	82	
246.39917	76	
246.98158	72	
247.96585	680	
248.90137	344	
249.82454	92	
249.88882	70	
249.96220	250	
250.83255	76	
250.90387	150	1+
250.95313	196	
250.97508	78	
251.05177	76	
251.83471	202	
251.85101	94	
251.96980	1378	1+
252.83620	88	
253.83980	140	
253.90848	188	
254.47709	70	
254.96664	638	1+
255.07312	154	
255.37269	76	
255.91692	76	
256.55735	86	
256.87003	72	
256.88990	70	
256.96436	304	1+
257.50034	90	
257.79394	80	
257.89857	72	
257.94186	108	
258.84837	694	1+
259.41128	70	
259.80695	72	
259.96367	76	
261.83375	74	
263.98174	72	
264.84266	98	
264.86638	86	
266.84869	186	
267.83653	620	1+
267.89024	78	
268.10981	88	
268.84075	530	1+
268.85903	90	
269.11018	72	
269.90203	106	
271.78353	70	
271.84945	300	1+
272.97353	106	
273.79764	70	
274.90149	70	
275.87444	104	
275.93360	110	
276.85689	638	1+
276.87401	98	
278.83554	348	1+
280.86678	332	1+
281.26376	70	
281.84093	118	
282.79774	72	
285.85250	86	
286.00566	78	
286.85274	576	
286.93398	122	
286.98842	82	
287.34238	98	
287.85445	616	1+
289.22683	72	
289.78502	82	
290.52591	78	
290.88111	88	
290.89599	74	
291.80783	82	
291.86274	148	
293.10714	302	
293.86680	84	
294.11071	200	
294.86768	74	
294.89298	88	
295.89512	134	
296.97778	70	
297.06458	82	
298.30767	106	
298.88985	72	
299.05723	76	
299.87082	136	
299.91982	86	
303.37263	76	
303.87541	78	
303.94614	110	
306.00912	72	
306.87565	70	
307.80136	130	
307.87604	88	
308.84014	102	
309.73402	108	
309.86237	96	
310.86449	146	
311.86310	138	
311.88349	72	
312.86043	72	
313.85039	74	
313.94518	72	
316.43671	72	
320.80289	72	
320.83357	80	
320.92820	86	
321.89484	72	
322.95086	130	
325.92913	102	
329.87012	90	
331.83220	118	
332.79136	72	
332.80921	80	
336.74989	74	
336.90554	72	
340.26963	90	
341.02000	70	
341.27632	96	
342.01365	88	
END IONS

###FS:    #m/z: 322.93084 #charge 1+
###MS: 130
###MSMS: 131
BEGIN IONS
TITLE=Cmpd 97, +MS2(322.9308), 28.0-35.0eV, 2.8min #131
RTINSECONDS=169.093
SCANS=130-131
PEPMASS=322.93084	2892148
CHARGE=1+
109.11200	72	
184.11144	72	
194.00117	72	
194.04359	88	
196.88515	74	
197.78366	76	
198.91105	78	
200.37040	82	
200.83808	88	
201.04211	172	
202.04923	68	
205.94844	142	
207.42353	82	
207.98107	74	
209.94620	68	
210.89895	64	
217.84203	78	
217.88553	86	
218.84566	64	
219.06165	84	
220.17526	76	
220.82637	80	
220.88085	62	
220.95756	62	
221.96620	66	
222.39821	72	
222.95118	228	1+
224.81845	74	
225.88210	78	
226.83858	168	
229.90977	74	
230.84725	78	
233.95484	64	
235.43885	100	
236.11394	78	
236.93533	66	
237.90057	80	
238.83686	66	
238.88273	66	
238.93837	122	
239.07484	64	
239.90714	134	
240.94121	2610	
241.58516	84	
241.83885	74	
241.93984	7802	1+
242.81771	330	1+
242.94181	5350	1+
242.99025	92	
244.84021	64	
244.87698	68	
244.91328	74	
244.94126	1426	1+
245.00181	70	
245.82650	78	
246.97176	88	
247.58016	98	
247.85412	104	
248.85986	150	
248.89580	88	
249.04107	98	
251.86866	92	
253.16802	98	
254.14011	80	
254.84128	72	
254.86898	70	
255.79682	84	
256.86030	74	
256.90012	154	
257.55367	88	
257.98726	80	
258.83400	72	
258.85046	112	
260.03275	80	
260.82906	308	1+
260.89650	78	
261.84445	70	
262.38039	72	
262.91760	72	
263.85243	86	
263.97934	90	
264.77099	64	
266.03876	70	
266.15126	66	
267.14334	72	
268.91247	76	
268.95930	70	
269.11976	72	
269.34358	78	
269.86573	66	
270.76441	76	
270.85135	66	
271.18868	80	
271.95173	70	
272.92187	70	
273.77900	78	
273.84649	70	
273.87847	70	
274.80787	180	1+
275.01969	100	
276.07970	66	
279.09325	830	1+
280.85201	78	
280.94471	112	
281.06608	64	
281.84670	72	
281.96771	182	1+
281.98874	68	
282.27604	68	
282.86829	98	
283.06955	150	
284.06517	96	
284.20777	84	
284.29372	470	1+
284.86554	64	
285.16932	64	
285.86875	80	
286.43965	80	
290.85809	72	
291.79945	70	
292.86136	80	
293.07212	64	
296.87186	68	
297.79120	66	
298.80602	66	
298.91277	74	
299.77874	104	
300.20125	62	
301.80724	66	
302.10560	66	
302.78926	204	1+
302.91506	78	
303.82181	120	
303.86712	64	
304.81592	94	
305.87276	90	
307.59380	68	
307.79979	110	
307.88742	114	
308.88998	72	
309.87060	62	
309.91864	112	
310.86941	170	1+
310.88019	188	1+
310.91195	70	
312.05515	68	
313.02095	66	
313.73623	66	
313.76458	66	
314.80626	142	
315.19708	64	
315.80175	64	
315.90634	74	
317.82004	118	
318.10563	88	
319.01536	64	
319.83360	66	
319.86039	62	
321.76267	62	
324.89791	62	
325.75468	82	
325.90695	78	
326.89343	68	
END IONS

###FS:    #m/z: 363.95768 #charge 1+
###MS: 130
###MSMS: 132
BEGIN IONS
TITLE=Cmpd 98, +MS2(363.9577), 28.0-35.0eV, 2.9min #132
RTINSECONDS=169.865
SCANS=130,132
PEPMASS=363.95768	456442
CHARGE=1+
187.86425	74	
189.86252	240	
190.92613	74	
191.85852	336	1+
193.93946	76	
198.88843	82	
200.88742	122	
207.94900	168	
209.94450	670	
210.88284	282	
210.94694	402	
212.87896	846	1+
214.88013	90	
214.89814	114	
219.41246	84	
221.96440	88	
222.95140	124	
223.49477	86	
223.95327	120	
224.82387	84	
224.89773	92	
224.94997	902	1+
226.94779	6040	1+
228.84265	78	
228.89610	270	
228.94311	6454	1+
229.84091	84	
230.85062	124	
230.89043	1278	1+
232.88113	350	1+
233.84656	142	
234.55799	80	
235.84812	86	
237.88738	96	
238.94192	118	
240.82574	108	
240.90348	212	1+
240.94137	664	
240.96051	304	
241.08714	118	
241.82376	84	
241.84654	78	
241.88851	98	
241.94247	428	
241.96639	270	
242.07185	84	
242.40276	74	
242.94180	1248	1+
242.96009	324	1+
244.83007	110	
244.95804	3438	1+
245.93980	214	
246.84996	84	
246.95361	3898	1+
247.39057	86	
247.99954	82	
248.80308	132	
248.83777	90	
248.89903	486	1+
250.90063	98	
250.90748	102	
250.97189	144	
253.91051	158	
254.85696	88	
257.94587	76	
258.84460	150	
258.97239	138	
259.44024	84	
259.55950	84	
259.89982	122	
260.80934	78	
260.84914	142	
261.83407	224	1+
262.07112	146	
262.55335	80	
263.88289	116	
263.98114	110	
264.81809	92	
264.96664	74	
265.81430	644	1+
265.97504	82	
266.05481	80	
267.97305	1028	1+
268.80752	104	
268.83558	384	1+
268.95459	214	
269.08193	76	
269.96911	632	
271.91692	90	
272.84607	192	1+
275.85437	226	1+
276.08795	80	
276.80880	122	
276.84101	78	
277.03317	94	
277.08450	88	
278.84207	380	1+
278.92702	88	
280.79467	764	1+
281.85866	104	
281.87969	92	
282.79032	280	1+
282.82264	80	
283.01202	100	
283.77756	86	
283.84792	100	
283.88699	100	
285.84438	272	1+
286.81939	78	
286.90736	80	
289.86958	100	
290.83146	86	
290.85128	130	
291.86279	212	1+
293.30116	94	
294.90580	76	
295.92700	102	
296.81456	118	
297.80319	98	
297.94155	88	
298.80606	652	
299.80424	654	1+
300.87562	124	
301.18014	76	
301.86241	258	
302.37678	78	
302.86153	130	
302.96852	78	
303.81058	100	
303.85835	354	
304.43023	76	
304.96390	76	
305.48511	78	
305.81808	86	
306.85374	84	
307.79434	76	
308.86597	78	
310.41957	90	
311.13077	150	
312.83658	84	
313.86445	82	
313.87678	84	
314.11283	74	
315.88006	74	
316.81289	222	
317.55158	78	
317.81677	98	
318.81336	96	
318.87721	84	
319.09842	74	
319.93279	84	
321.76489	74	
321.81727	172	
322.81336	78	
322.93027	168	
323.09396	78	
324.04817	86	
325.89433	76	
326.87311	210	1+
328.91626	102	
336.94580	124	
338.83276	80	
340.94186	202	
341.77201	120	
344.34314	94	
344.74860	80	
344.83310	90	
346.91343	78	
350.79174	78	
351.38295	88	
353.82685	96	
354.33989	86	
354.87113	104	
357.15652	118	
361.87553	94	
365.06387	86	
END IONS

###FS:    #m/z: 507.84672 #charge 1+
###MS: 130
###MSMS: 133
BEGIN IONS
TITLE=Cmpd 99, +MS2(507.8467), 28.2-35.2eV, 2.9min #133
RTINSECONDS=170.637
SCANS=130,133
PEPMASS=507.84672	132426
CHARGE=1+
196.01738	128	
214.88848	250	
216.88626	140	
223.98446	112	
224.04593	118	
232.89690	474	1+
236.89021	110	
237.85984	116	
238.06137	112	
240.08347	134	
257.10439	120	
264.92729	122	
266.16674	194	
267.94600	272	1+
270.38788	108	
271.86725	188	1+
278.83206	196	
282.82882	168	
285.86931	114	
287.82770	106	
287.85218	346	
289.03573	116	
289.88257	204	
290.88202	122	
293.87442	532	
294.87673	266	
296.85676	122	
297.90201	132	
298.83610	468	1+
299.83878	382	1+
300.80986	140	
302.86240	662	1+
303.86604	554	1+
304.91118	134	
305.86462	1130	1+
307.82614	236	1+
307.87127	612	1+
307.89413	122	
308.13988	464	1+
308.87559	534	1+
310.15731	238	
310.35862	274	1+
310.96581	252	1+
311.16517	168	
311.83023	122	
311.88494	1288	1+
312.18063	184	
312.86870	304	
313.88277	196	
314.86869	484	1+
314.91401	202	1+
315.37095	150	
316.23231	114	
316.87804	228	1+
316.93667	118	
317.36093	184	
318.93508	168	
321.78830	182	1+
321.87044	140	
323.87585	274	
324.85959	218	
325.83285	148	
325.89299	224	
326.88443	1256	1+
327.81351	138	
327.90545	250	
328.86491	132	
329.89369	204	
330.16697	162	
330.46561	106	
330.82339	150	
330.87791	114	
331.87385	442	1+
331.89202	136	
332.87678	336	1+
333.85023	128	
335.83679	128	
337.88463	462	1+
337.95890	118	
338.84975	108	
343.83640	178	
346.55926	112	
346.78559	110	
347.77816	486	
347.84253	308	1+
347.86837	110	
348.73314	156	1+
348.77168	226	
348.83790	296	1+
349.75714	490	1+
350.82147	150	
350.86311	144	
351.02576	188	1+
351.18177	178	1+
351.77317	132	
351.85298	140	
351.89137	114	
353.38973	112	
353.85165	244	
354.87786	142	
355.02503	144	
356.78943	192	
356.85475	116	
358.78798	218	1+
360.89275	114	
361.77394	132	
363.79389	124	
364.78247	142	
366.73369	118	
366.84506	342	1+
367.71477	338	1+
367.73588	134	
367.76987	630	1+
368.89826	112	
369.83671	540	1+
370.80064	144	
371.72014	208	1+
371.80330	140	
372.82677	202	1+
373.77900	122	
373.90949	124	
374.81345	268	1+
377.83561	124	
380.85799	224	
381.78556	156	
381.84532	174	
382.86249	106	
382.87482	120	
383.71244	122	
384.85290	328	
385.85128	246	
386.83227	126	
387.20772	116	
387.73597	152	
387.84773	312	1+
389.20216	394	1+
389.73148	196	1+
390.84146	970	1+
391.73432	114	
391.84416	614	1+
392.82865	270	1+
393.76243	180	1+
393.80441	150	
395.79859	132	
395.82313	154	
398.73149	460	1+
398.87358	124	
399.85053	324	
403.82812	172	
403.86971	374	1+
404.80542	132	
405.79289	136	
405.86502	228	
406.85575	174	
407.74203	224	
407.86837	496	
408.06667	188	1+
408.75716	370	1+
408.85263	588	
409.87446	174	
410.83534	678	1+
410.86059	258	1+
412.83851	194	
413.76713	300	1+
415.84447	110	
415.87260	126	
417.74808	292	1+
417.86337	134	
418.75051	298	1+
420.88253	422	1+
421.72896	174	
421.88717	272	1+
422.86543	130	
423.77184	546	1+
423.87187	136	
424.67577	112	
425.75418	772	1+
426.77549	198	
426.86309	830	1+
427.73848	1408	1+
427.82272	106	
428.09896	158	
428.84280	850	1+
428.87695	132	
429.69575	274	1+
429.80689	156	
431.77377	110	
431.80133	184	1+
431.87143	238	1+
432.68839	138	
433.86176	210	
434.70321	166	1+
439.90570	120	
440.84985	106	
442.23162	108	
443.76981	442	1+
444.87372	1224	1+
445.75676	208	
446.31584	122	
446.74466	192	
446.77733	146	
446.78584	134	
447.71111	394	1+
448.77370	662	1+
449.71092	356	1+
449.87832	144	
450.74923	246	
451.75911	124	
457.66392	116	
457.90392	152	
460.22547	142	
462.88193	582	1+
464.22840	138	
465.72777	152	
466.70328	134	
466.72010	176	1+
467.88927	768	1+
472.20340	124	
485.89482	178	
486.89766	202	
504.18000	136	1+
509.28600	128	
510.25955	124	1+
510.75657	106	
END IONS

###FS:    #m/z: 340.94140 #charge 1+
###MS: 134
###MSMS: 135
BEGIN IONS
TITLE=Cmpd 100, +MS2(340.9414), 28.0-35.0eV, 2.9min #135
RTINSECONDS=174.343
SCANS=134-135
PEPMASS=340.94140	952440
CHARGE=1+
190.94826	260	1+
192.92754	250	1+
193.95002	74	
196.88659	138	
200.83282	80	
200.87902	124	
205.94609	72	
206.93585	80	
208.95755	94	
210.87942	80	
210.93721	298	
211.88617	76	
212.89927	92	
213.87839	192	1+
213.91538	86	
213.93861	688	1+
215.88407	326	1+
215.94311	72	
217.85769	86	
217.94095	108	
218.44421	88	
219.98209	72	
220.87841	116	
221.89117	86	
222.37437	86	
222.97751	80	
223.96234	216	
224.06040	102	
224.89036	74	
224.97829	96	
225.54245	88	
226.83916	114	
226.94696	216	
226.97506	120	
228.87770	72	
230.94804	74	
231.88676	120	
231.95074	854	1+
232.35361	72	
233.83447	78	
233.94835	136	
234.03577	86	
234.92126	118	
237.88330	74	
237.90634	82	
238.42905	72	
238.72711	88	
239.11036	84	
240.83797	72	
241.84067	524	1+
241.94310	244	1+
242.53839	72	
242.86338	80	
243.06466	74	
243.83446	112	
243.89974	100	
244.83383	100	
244.94099	176	
245.39628	98	
245.93281	74	
246.83680	90	
246.98273	88	
248.89968	76	
249.90122	118	
249.95982	246	1+
249.98058	102	
250.94945	74	
250.97692	80	
251.89404	92	
254.11457	74	
254.39052	88	
254.90673	106	
254.96663	378	1+
255.07651	78	
255.78314	90	
256.84466	92	
256.87187	218	1+
256.91777	98	
256.95999	94	
257.44732	82	
257.83536	90	
257.86348	128	
258.84781	284	
259.58730	84	
259.80505	88	
259.85146	130	
259.95563	114	
260.83324	456	1+
260.85645	184	
262.92944	304	1+
263.07312	72	
263.88959	374	1+
263.95222	80	
264.80073	80	
264.86754	134	
265.80454	82	
265.87018	72	
266.85044	82	
266.86526	98	
267.13736	82	
267.79617	78	
268.83792	338	
269.79515	78	
270.83048	92	
270.85351	86	
270.89960	74	
271.43358	74	
271.85585	242	1+
272.93016	186	
272.97948	72	
274.89739	76	
275.81105	150	
275.86957	72	
275.92260	72	
275.94718	90	
276.85816	1104	1+
276.87429	98	
276.94148	92	
277.86307	740	1+
278.84895	1146	1+
278.97043	232	1+
279.88552	80	
279.93181	164	
281.04498	168	1+
281.40155	72	
281.86396	224	
281.99944	76	
283.03143	92	
284.10220	78	
284.93291	94	
285.44430	74	
287.81079	78	
287.86170	130	
287.91297	96	
289.04135	74	
290.44986	82	
291.41561	84	
291.85466	114	
294.86652	270	1+
295.96949	78	
296.91616	74	
297.22103	76	
297.37369	80	
297.89481	84	
298.85761	74	
299.01601	128	
299.12717	80	
299.86908	94	
300.98005	76	
301.86506	148	
302.19321	78	
302.87188	74	
302.94158	122	
304.45143	80	
310.85244	80	
310.88148	90	
310.96720	74	
311.83710	124	
312.80151	80	
313.00368	96	
314.19081	90	
319.82737	80	
320.01604	72	
325.79682	84	
327.12593	90	
329.78972	72	
329.87391	78	
330.81618	76	
334.82376	72	
342.90942	206	1+
343.85774	88	
346.41062	90	
END IONS

###FS:    #m/z: 507.84623 #charge 1+
###MS: 134
###MSMS: 136
BEGIN IONS
TITLE=Cmpd 101, +MS2(507.8462), 28.2-35.2eV, 2.9min #136
RTINSECONDS=175.115
SCANS=134,136
PEPMASS=507.84623	118964
CHARGE=1+
196.01718	224	
224.97995	114	
232.90017	286	1+
234.89225	110	
239.86285	148	
249.96949	190	1+
271.80951	126	
272.85128	116	
272.87148	148	
275.85737	124	
276.89960	164	
278.94384	166	1+
280.88996	150	
285.86292	132	
287.85061	714	1+
288.87571	790	1+
289.88002	688	1+
290.03418	228	1+
290.13309	106	
290.86410	352	1+
292.86964	798	1+
293.87385	698	1+
299.88198	116	
300.84641	424	1+
300.94383	124	
301.84686	310	1+
303.86704	552	1+
305.86520	990	1+
306.12830	140	
307.13353	128	
307.83745	286	1+
307.89331	218	
308.14194	458	1+
308.87073	718	
308.90883	110	
309.34450	342	1+
309.88930	238	
310.15625	366	1+
311.88415	1606	1+
312.17467	136	
314.86855	454	1+
314.87922	262	
315.80942	184	1+
316.00438	108	
316.86001	398	1+
318.93382	218	1+
319.86245	222	1+
321.04290	106	
321.85569	170	1+
322.88441	250	
323.84953	358	1+
323.87988	104	
324.89938	134	
326.88084	2016	1+
327.84580	116	
328.80706	126	
328.85777	138	
328.90202	146	
328.99422	110	
329.86986	114	
331.89402	164	
332.87432	356	1+
333.76750	256	1+
334.83474	206	
335.82509	120	
335.84248	114	
335.88644	154	
336.94267	144	
337.87810	106	
338.40808	122	
340.86540	118	
346.81461	106	
347.77751	320	
348.79744	254	1+
349.75507	180	
350.77077	134	
350.80110	116	
350.83058	120	
350.88679	364	1+
351.85997	144	
353.78505	156	
353.85326	346	
356.78203	282	1+
356.83717	164	
357.84909	138	
358.76862	258	1+
359.82178	120	
360.32515	148	
360.89296	114	
362.73887	110	
364.81182	178	1+
365.78429	708	1+
366.84112	514	1+
366.88456	120	
367.71035	174	
367.76933	194	
367.88083	124	
368.77364	122	
368.83104	426	1+
369.04343	172	
369.23445	108	
369.74024	120	
369.85643	114	
369.90113	252	1+
370.03543	140	
370.82320	124	
371.18838	108	
371.79841	160	
371.82425	114	
373.77963	174	
373.83766	156	
373.90388	192	
374.81619	312	
375.03885	114	
375.71923	128	
377.75027	148	
378.77318	138	
380.73174	148	
380.86060	112	
381.71963	304	1+
381.84002	106	
383.77878	252	1+
384.84987	626	1+
384.88646	150	
386.75396	138	
387.74299	160	1+
387.82479	108	
388.79120	114	
388.84777	278	
389.20361	190	
390.73304	150	
390.75820	292	1+
390.83911	786	1+
392.82870	532	1+
393.79726	128	
396.82905	154	
397.72649	538	1+
398.73061	480	1+
399.85060	454	1+
400.81139	178	1+
402.86782	146	
403.76149	110	
403.82746	138	
403.85904	270	1+
403.87584	156	
404.87850	106	
405.78241	114	
405.86008	222	
406.81005	124	
406.85773	106	
406.87410	110	
407.74541	626	1+
407.86965	164	
408.76947	144	
408.85419	732	1+
408.86574	734	1+
409.72390	426	1+
410.84068	834	1+
411.74247	166	
411.80995	136	
412.74744	106	
412.80533	292	1+
412.83729	202	
413.75400	144	
413.80664	204	1+
413.88345	124	
416.88302	118	
417.73223	150	
417.86206	166	
418.74039	202	1+
418.81602	156	
421.77479	118	
422.80655	112	
422.86611	346	1+
422.88763	168	
423.77891	238	
424.77432	216	
424.84032	110	
425.76063	424	
425.79391	146	
426.75437	400	
426.81623	240	1+
426.86472	844	1+
427.73956	376	
428.73958	268	
428.84815	1336	1+
428.87311	186	
429.69210	182	
429.72609	134	
430.70268	178	
430.74003	222	1+
431.77163	110	
431.80501	198	1+
431.86759	228	
432.87879	180	
435.71398	106	
439.88825	190	
441.11969	122	
441.79816	108	
443.76932	200	
444.87680	1066	1+
445.75609	202	
446.72281	112	
446.75133	112	
446.79469	242	
446.87439	148	
447.70687	166	1+
448.76416	180	
448.77936	176	
449.71706	110	
449.87975	286	
450.76576	258	1+
450.87516	136	
451.71142	128	
451.77300	152	1+
462.88330	536	1+
464.73376	140	
465.72504	124	
466.70416	220	1+
467.89262	704	1+
468.80562	136	
485.90240	314	1+
508.91553	198	1+
509.29321	178	1+
END IONS

###FS:    #m/z: 336.94627 #charge 1+
###MS: 134
###MSMS: 137
BEGIN IONS
TITLE=Cmpd 102, +MS2(336.9463), 28.0-35.0eV, 3.0min #137
RTINSECONDS=175.887
SCANS=134,137
PEPMASS=336.94627	49954
CHARGE=1+
195.00605	86	
196.99531	76	
199.11738	72	
203.93512	82	
205.94969	78	
207.94750	84	
208.06451	78	
210.88107	90	
211.94380	2596	1+
212.87824	1052	1+
213.94098	1036	1+
215.88660	130	
215.93363	240	
216.87713	70	
217.02353	78	
220.84825	78	
220.87637	118	
223.84302	78	
223.95844	150	
226.94619	186	
226.99067	76	
228.84514	108	
228.89723	158	
229.89334	78	
229.95518	1552	
230.84884	72	
230.88999	1342	1+
231.95081	1010	1+
233.82764	124	
233.95489	78	
234.82536	74	
234.89311	118	
235.62740	82	
235.88965	74	
237.05451	74	
237.11883	94	
237.85108	72	
238.84759	116	
239.45218	82	
239.85166	104	
239.86754	74	
239.92174	74	
240.84225	674	1+
241.05096	76	
241.84379	444	1+
242.94388	92	
243.86737	76	
245.96177	72	
247.85269	82	
247.96517	310	
248.89940	528	1+
249.36475	78	
249.82680	74	
249.95898	136	
250.82606	506	1+
250.84237	78	
250.86193	76	
250.95093	332	
251.07106	196	
251.87035	78	
251.90933	72	
251.95730	154	
252.95048	208	
252.97186	1060	1+
253.90862	182	
254.90680	148	
254.96678	440	
255.07366	116	
255.10415	78	
256.86359	104	
256.96232	148	
257.16942	96	
257.85031	74	
258.69768	94	
258.84956	142	
258.96929	72	
259.85213	186	
260.82553	114	
260.85375	136	
261.85678	82	
262.83110	98	
262.84404	98	
262.87395	72	
263.83466	96	
263.84914	116	
263.94192	88	
264.06752	74	
264.86507	128	
265.08805	114	
266.98970	76	
267.80420	78	
267.83754	712	1+
270.05334	94	
270.84295	464	1+
270.86103	72	
270.98190	134	
271.39079	72	
271.55885	96	
271.91282	148	
272.17640	78	
272.97918	136	
273.82978	88	
274.02925	86	
274.87963	90	
275.85482	84	
275.86778	112	
275.88852	100	
275.94677	90	
276.85952	238	
277.19271	78	
277.41978	92	
277.82472	144	
277.86631	310	
278.84076	168	
278.95370	78	
279.85678	174	
280.43018	72	
280.63193	90	
280.98351	94	
282.87001	244	1+
283.79157	72	
286.38578	106	
286.41063	92	
286.85129	392	1+
286.87968	98	
287.85471	268	1+
288.04431	98	
288.41102	82	
290.09215	94	
290.15087	74	
290.85766	184	
290.88334	82	
291.85290	220	1+
292.81097	84	
293.11752	74	
294.43343	88	
294.87074	136	
295.13721	84	
295.36766	80	
295.89322	186	1+
296.84857	74	
297.53228	76	
300.82852	94	
301.88383	92	
304.40853	98	
305.79850	76	
305.87169	76	
307.80105	92	
307.91282	84	
308.76050	94	
309.87214	96	
310.03012	80	
310.87548	150	
311.86648	76	
312.72142	74	
312.87337	90	
313.89738	78	
318.92765	76	
320.94255	106	
323.88483	84	
328.39754	78	
329.81422	76	
329.87454	84	
332.09490	74	
336.05405	72	
336.81964	84	
342.08888	74	
END IONS

###FS:    #m/z: 340.94123 #charge 1+
###MS: 138
###MSMS: 139
BEGIN IONS
TITLE=Cmpd 103, +MS2(340.9412), 28.0-35.0eV, 3.0min #139
RTINSECONDS=179.569
SCANS=138-139
PEPMASS=340.94123	985834
CHARGE=1+
163.60491	80	
180.87018	78	
184.05816	110	
189.86556	178	
191.95550	74	
192.92624	136	
193.93601	72	
203.07702	90	
208.92253	82	
208.95812	274	
209.94604	108	
209.97291	82	
210.93837	90	
212.88135	84	
213.87845	108	
213.94226	652	1+
214.93434	72	
215.88589	258	1+
215.93773	126	
216.41068	98	
216.94224	78	
217.88107	118	
218.84379	78	
218.88353	74	
222.06511	78	
223.59566	106	
224.84403	80	
224.95635	76	
228.84620	126	
230.84396	118	
230.89064	320	
230.96480	88	
231.83905	82	
231.89174	194	
231.95236	940	1+
232.88612	186	
233.83911	84	
233.90305	146	
234.89299	344	1+
235.89364	218	1+
237.86245	100	
237.89777	82	
239.87025	84	
239.91038	78	
239.93895	88	
240.83634	78	
240.89084	84	
240.96625	136	
241.51250	98	
241.84095	210	
241.89235	76	
241.96638	76	
242.84348	114	
242.86186	74	
242.96677	74	
243.82953	448	1+
243.90019	128	
244.88860	84	
244.96154	72	
245.52529	102	
245.57673	94	
247.08406	76	
248.87055	82	
249.96656	82	
251.90563	134	
252.87297	100	
253.79968	76	
253.91109	80	
254.90684	138	
254.96862	352	1+
256.86787	186	1+
256.88780	88	
257.78997	74	
258.84402	456	1+
259.39541	76	
259.80492	84	
259.85772	160	
259.89996	76	
259.91725	124	
259.95904	134	
260.64112	72	
260.83439	888	1+
262.79234	78	
262.89134	98	
262.96744	78	
263.85747	112	
263.88637	76	
265.03633	74	
266.01691	116	
266.80035	76	
268.84200	280	1+
268.85835	182	1+
269.88333	82	
270.84437	222	1+
272.93701	78	
272.95876	84	
272.97867	156	
274.85989	210	1+
274.87601	140	
275.81069	118	
275.83913	90	
276.85586	410	
276.87737	124	
277.86316	408	1+
277.90052	88	
278.84497	1066	1+
278.88814	80	
279.80528	72	
279.93601	308	1+
279.96043	126	
281.05055	120	
281.79110	118	
281.89276	158	
282.86712	102	
283.43202	92	
284.83644	126	1+
285.88292	80	
285.90270	122	
285.94526	84	
287.88364	124	
288.84293	134	
289.86838	102	
290.41429	92	
290.77685	74	
291.79068	72	
292.88068	74	
293.98386	176	1+
294.87190	198	
295.81928	84	
295.84787	210	1+
295.88335	182	
297.89357	142	
298.31663	80	
299.05494	90	
299.78376	76	
299.87311	170	
300.85435	98	
300.94936	102	
301.85830	78	
301.90933	84	
302.86690	112	
302.94097	146	
303.85404	76	
304.85881	80	
305.87490	72	
305.89200	74	
306.87956	78	
308.43445	90	
311.88147	100	
313.80981	124	
316.01983	80	
317.99653	76	
319.74176	72	
322.74115	82	
322.82701	78	
323.15390	82	
323.92475	84	
324.88885	74	
324.92234	80	
327.89700	74	
329.87314	102	
330.18679	80	
330.81678	246	1+
330.91005	124	
331.77955	92	
335.18358	74	
337.84354	76	
338.57777	74	
339.02039	84	
343.91706	94	
345.70463	78	
END IONS

###FS:    #m/z: 507.84618 #charge 1+
###MS: 138
###MSMS: 140
BEGIN IONS
TITLE=Cmpd 104, +MS2(507.8462), 28.2-35.2eV, 3.0min #140
RTINSECONDS=180.342
SCANS=138,140
PEPMASS=507.84618	115816
CHARGE=1+
142.99340	112	
196.01755	236	1+
213.88459	312	1+
222.97658	124	
223.97235	114	
224.04709	208	
224.97579	186	
232.89372	132	
234.89555	188	
236.89297	140	
238.06346	170	
248.89632	228	1+
252.08004	204	
254.90173	132	
254.92211	148	
256.87247	270	1+
265.88878	120	
266.16927	194	
267.88870	198	1+
271.85778	142	
275.08083	122	
275.84278	120	
275.85758	116	
278.83083	210	1+
279.88698	240	1+
280.85421	120	
285.10275	190	1+
285.86399	128	
287.85382	894	
288.84453	152	
289.03494	106	1+
289.79828	148	
290.86102	554	1+
290.88534	186	
291.84548	122	
291.86399	394	1+
293.87362	634	1+
295.87855	124	
295.94718	120	
296.83079	178	1+
296.86023	160	
299.80859	370	1+
300.84805	212	1+
302.88314	188	
303.86823	318	
304.87818	204	
305.86494	932	1+
307.89159	356	
308.13959	516	
308.87271	700	
309.89267	226	
310.15819	538	1+
310.81196	146	
311.88596	1392	1+
312.87068	298	
314.74510	118	
314.86327	184	
314.92270	132	
315.36653	122	
315.81382	220	1+
316.89241	220	1+
318.86171	174	
319.43742	150	1+
322.83058	248	1+
323.87425	672	1+
325.89847	276	
326.88232	2366	1+
328.87109	534	1+
329.90589	192	1+
330.16131	226	1+
330.78766	114	
330.82019	196	
331.06534	120	
331.88150	126	
332.87818	462	
333.87904	300	
334.84195	520	1+
337.88103	116	
342.85895	150	
343.87051	136	
345.78185	120	
346.76813	344	1+
347.71797	202	1+
349.75841	380	1+
350.88516	170	
351.77258	126	
351.82534	220	
351.89109	114	
352.84090	114	
353.85220	136	
354.82172	132	1+
355.36477	120	
355.90020	132	
357.78344	202	1+
357.87363	172	1+
357.89542	238	1+
363.13907	128	
365.78209	252	1+
366.80337	158	
366.83907	226	
367.76676	238	
367.84776	128	
368.76619	118	
368.83549	382	1+
369.90820	134	
370.73314	166	
370.80425	222	1+
371.37161	128	
374.81673	132	
374.88374	318	1+
375.77541	128	1+
380.71658	168	
381.72400	142	
381.83992	122	
382.80152	168	
382.85874	148	
382.89696	154	
383.77950	236	1+
383.79947	134	
384.85136	436	
385.73394	302	1+
385.77682	206	
385.85475	242	
385.88478	298	1+
386.84877	130	
389.19692	114	
389.79901	130	
390.19874	142	
390.79249	200	1+
390.84187	276	
391.75981	126	
391.83301	750	1+
393.79728	280	1+
396.77048	232	1+
396.86532	192	1+
397.81979	150	
398.73163	740	1+
398.84230	146	
399.85092	494	1+
401.72876	142	
401.75235	190	1+
402.86354	130	
403.80120	164	1+
403.82387	196	
403.87723	166	
405.76030	150	
405.87207	246	
406.86026	134	
407.73572	230	
407.78557	128	
407.86755	560	
408.74684	282	
408.85581	788	
409.72902	316	
409.76397	136	
409.80376	318	1+
409.85165	392	
410.73432	228	
410.83827	878	1+
410.87240	176	
411.74308	164	
411.75647	130	
411.79014	124	
411.85530	156	
412.08457	120	
412.20173	116	
412.73343	130	
413.84460	130	
414.75161	114	
416.81903	168	
417.83859	258	1+
420.73503	232	1+
421.34772	154	
421.79086	124	
421.88128	150	
422.86680	634	1+
423.78025	332	
423.82062	140	
423.86838	454	1+
424.77705	146	
425.75782	662	1+
425.78141	194	
426.86231	858	1+
427.73723	320	
427.77965	148	
428.73385	376	
428.76626	136	
428.81407	144	
428.84625	670	1+
429.69990	134	
429.73214	286	
429.75297	278	
429.76999	176	1+
430.73921	170	
431.86674	582	1+
433.85449	190	
439.81335	118	
442.76672	278	1+
442.78816	174	
444.87159	936	1+
445.74837	474	1+
447.71565	260	
447.79001	208	
447.84638	136	
448.72160	118	
448.76197	178	
449.87660	430	1+
450.69899	236	
450.75089	160	1+
450.77551	182	1+
452.08142	148	
452.75863	156	
457.90679	300	1+
462.88606	226	
465.72033	114	
467.88791	686	1+
471.89725	126	
485.90029	392	1+
486.26356	122	
501.01854	114	
505.77580	156	1+
505.81332	142	
509.86098	166	
END IONS

###FS:    #m/z: 336.94605 #charge 1+
###MS: 138
###MSMS: 141
BEGIN IONS
TITLE=Cmpd 105, +MS2(336.9460), 28.0-35.0eV, 3.1min #141
RTINSECONDS=181.113
SCANS=138,141
PEPMASS=336.94605	47570
CHARGE=1+
183.87491	92	
204.97801	82	
210.88262	114	
211.94424	3448	
212.14671	78	
212.87943	792	1+
212.94856	92	
213.43175	80	
213.93924	1828	1+
214.38522	84	
214.88424	448	1+
215.88758	308	1+
217.93468	82	
218.87986	80	
219.83284	86	
220.02234	86	
220.88275	74	
221.89307	72	
222.98099	86	
223.83181	124	
223.87117	80	
223.96110	78	
223.97531	162	
224.85147	90	
224.97786	84	
227.89639	78	
228.84350	142	
228.89359	154	
228.93900	90	
229.95523	2032	1+
229.99014	144	
230.88952	1166	
231.95001	1778	1+
231.97923	72	
232.84053	76	
232.88588	148	
233.82346	386	1+
233.90087	102	
233.93208	116	
233.94951	206	
234.82472	272	1+
234.88487	80	
235.84806	76	
236.89216	90	
237.06029	76	
238.12779	88	
238.85511	96	
239.80590	114	
239.86654	78	
239.90564	130	
240.78994	72	
240.84650	90	
240.95957	72	
241.84020	196	
242.83907	204	1+
246.97683	114	
247.03000	84	
247.96494	526	
248.85363	88	
248.90291	504	1+
248.98870	108	
249.96055	1078	1+
249.99317	166	1+
250.83193	614	1+
250.84294	92	
251.83761	392	1+
251.96916	120	
252.97193	1656	1+
253.90701	326	1+
254.37488	72	
254.96668	452	
255.41782	88	
256.80714	84	
256.85875	82	
256.96537	302	1+
257.41164	82	
257.86323	72	
258.03071	78	
258.46678	78	
258.84891	298	
258.90896	138	
259.85202	170	
259.95523	190	
260.85571	152	
260.94315	84	
261.84809	86	
262.04440	82	
262.62490	108	
262.82805	74	
262.94906	114	
263.88434	72	
265.87656	72	
266.84617	98	
266.87252	112	
266.97894	72	
267.84884	114	
268.84385	182	
268.86527	74	
268.95496	82	
269.08396	92	
269.83359	72	
269.85863	162	
270.35432	88	
270.84220	138	
270.98345	144	
271.84458	108	
272.97511	166	
274.85945	204	
275.86545	86	
276.86019	854	1+
276.99010	82	
277.83441	120	
277.86567	484	1+
277.91087	96	
278.83467	592	1+
279.83427	328	1+
280.93327	110	
283.39711	88	
283.89984	84	
285.85051	906	1+
286.81794	86	
286.85203	652	1+
288.85551	128	
288.88433	78	
290.86028	72	
290.88046	80	
291.80559	74	
292.80469	134	
293.10899	98	
293.36598	72	
293.85485	154	
294.86060	300	1+
295.97539	170	
296.84651	72	
297.03909	72	
298.76637	74	
300.03477	74	
300.22844	72	
300.84790	90	
300.87671	150	
302.03335	74	
302.79889	72	
302.92230	102	
303.86475	72	
304.86166	168	
304.87770	86	
306.93991	90	
308.86987	122	
308.94799	98	
309.86726	94	
311.87093	94	
312.10080	98	
314.95517	104	
316.86674	104	
317.82611	72	
317.86245	72	
320.38961	82	
320.54983	98	
320.83355	84	
321.21735	94	
323.08998	90	
323.88747	108	
325.70173	98	
327.13695	72	
327.23492	114	
327.28369	80	
331.87338	102	
332.39473	78	
333.73038	92	
334.29373	118	
336.62395	88	
336.90069	72	
338.82164	76	
339.00715	76	
END IONS

###FS:    #m/z: 322.93068 #charge 1+
###MS: 142
###MSMS: 143
BEGIN IONS
TITLE=Cmpd 106, +MS2(322.9307), 28.0-35.0eV, 3.1min #143
RTINSECONDS=184.773
SCANS=142-143
PEPMASS=322.93068	3478150
CHARGE=1+
79.20137	84	
114.02339	68	
160.09799	68	
186.91799	92	
192.01982	110	
192.89094	94	
196.01936	74	
197.88718	76	
200.84148	76	
201.04466	212	
206.94669	66	
206.97649	94	
208.58892	74	
209.94784	92	
214.88920	72	
219.91492	82	
220.17889	60	
220.95786	64	
221.96815	74	
226.84072	66	
226.93339	62	
227.45172	88	
227.78307	64	
227.82219	86	
227.95365	76	
228.94850	64	
229.91031	84	
230.83175	80	
232.83327	88	
233.16501	64	
234.86123	60	
235.79527	70	
236.89598	62	
236.94812	74	
237.02988	68	
237.85317	74	
238.87146	78	
238.94086	88	
240.78806	82	
240.83350	100	
240.94102	3602	
241.94295	2560	
242.81956	66	
242.94190	8620	1+
243.09400	62	
243.83080	70	
243.91523	78	
244.81663	184	1+
244.90770	92	
244.94001	2422	
244.97898	72	
244.99614	74	
245.01554	126	
245.10971	58	
245.95996	80	
246.81044	140	1+
246.97687	180	
247.38533	86	
247.84911	62	
248.85716	170	
250.83496	80	
251.07277	108	
251.87627	72	
252.43020	84	
253.90517	62	
254.78651	64	
255.88528	94	
256.89815	64	
257.40979	84	
257.50445	90	
257.81368	62	
257.87719	62	
258.82964	358	1+
260.93504	192	1+
261.01341	62	
261.83611	366	1+
261.91894	66	
262.02661	64	
263.13061	72	
263.97790	72	
263.99371	90	
265.06212	60	
266.03688	68	
266.84993	182	
266.86879	78	
266.92070	72	
266.95687	86	
267.15339	64	
268.38347	110	
270.79633	76	
270.85919	142	
271.79553	82	
271.89508	76	
272.85188	100	
272.87366	82	
273.75882	60	
274.08129	92	
274.75138	86	
274.84891	60	
275.20304	130	
275.93499	66	
276.17159	70	
276.81913	168	1+
276.84871	100	
279.09041	804	1+
279.84696	246	1+
279.95318	60	
281.09912	66	
281.12799	72	
282.22850	62	
282.27365	78	
282.93407	94	
283.06588	94	
283.79009	136	
284.29379	486	
284.79194	84	
284.85625	152	
284.89771	78	
286.16782	76	
287.88165	90	
288.05659	66	
289.81399	92	
289.87892	78	
290.85694	88	
291.80165	64	
292.91665	74	
294.87620	86	
295.94170	70	
296.81245	60	
296.95259	70	
297.85844	68	
298.13841	100	
299.81540	102	
300.92681	80	
301.41883	62	
302.02665	66	
302.25089	68	
303.92875	78	
306.11599	64	
306.83430	64	
306.90097	84	
307.07525	70	
307.89460	130	
308.11770	108	
311.80158	90	
312.98889	74	
313.87219	78	
316.03534	66	
316.40405	76	
317.45122	82	
318.82436	78	
318.91414	76	
320.17632	72	
320.95936	60	
322.11485	72	
322.94204	76	
324.85794	64	
325.89697	70	
327.77006	72	
END IONS

###FS:    #m/z: 340.94137 #charge 1+
###MS: 142
###MSMS: 144
BEGIN IONS
TITLE=Cmpd 107, +MS2(340.9414), 28.0-35.0eV, 3.1min #144
RTINSECONDS=185.546
SCANS=142,144
PEPMASS=340.94137	1189258
CHARGE=1+
50.19681	72	
105.84550	82	
142.85254	92	
182.87549	84	
190.94790	74	
191.95307	142	
203.92638	80	
205.09955	72	
206.95205	86	
209.87918	80	
209.95875	86	
210.94572	90	
212.87677	276	1+
213.94043	910	1+
214.42114	88	
214.89792	106	
215.88501	414	1+
222.83993	76	
222.94920	158	
222.97214	212	1+
224.04567	98	
226.12548	88	
226.97400	84	
227.79431	78	
228.84075	76	
229.99013	88	
230.84750	128	
230.86366	196	1+
230.88916	370	1+
231.02283	76	
231.95081	976	1+
233.90026	180	
233.94841	340	
235.08106	76	
236.88572	74	
237.43657	94	
237.84359	76	
237.86421	210	1+
238.04995	76	
238.11467	78	
239.03447	84	
239.93894	74	
239.99781	86	
240.96483	120	
241.84109	490	1+
243.83597	148	
244.77506	94	
246.80409	78	
247.86040	72	
248.18545	72	
248.99672	82	
249.90784	128	
249.96116	330	1+
250.01238	100	
250.99815	80	
251.88018	78	
251.95978	78	
253.96224	906	1+
254.33779	84	
254.83726	74	
254.96526	754	1+
255.90292	74	
255.93050	72	
256.11513	98	
256.84637	80	
256.88132	88	
256.96463	102	
257.83935	76	
257.93792	86	
258.12722	96	
258.84857	682	1+
259.83023	580	1+
259.89002	92	
259.91184	74	
260.83286	522	1+
261.05938	72	
261.43237	90	
262.92643	76	
263.84935	72	
264.93045	72	
265.97716	76	
266.82859	78	
268.83916	378	1+
268.95709	72	
272.44362	84	
272.79055	100	
272.97782	210	1+
273.40747	94	
274.88042	294	1+
274.89667	148	
275.85199	80	
275.86878	102	
275.92285	70	
276.05964	74	
276.83681	76	
276.85811	470	
277.86288	542	
277.92110	80	
278.84721	970	1+
278.90056	88	
279.88401	138	
279.92876	88	
280.84613	160	
280.89911	80	
280.93580	76	
280.95498	90	
281.86935	78	
285.94217	150	
286.86577	96	
286.89912	100	
287.80052	88	
288.03815	86	
288.84279	78	
288.86803	70	
289.87847	228	
290.17202	82	
290.90456	70	
291.08031	80	
291.34618	106	
291.44072	106	
292.86886	90	
293.05480	100	
293.80616	76	
293.86042	80	
294.83826	80	
294.85865	144	
295.84004	98	
295.87311	116	
295.99666	80	
296.85409	162	
296.86687	234	1+
296.98171	78	
297.43313	84	
297.89089	88	
297.99849	82	
298.30751	104	
298.88981	80	
298.94912	80	
300.77741	76	
300.87211	128	
301.85932	198	1+
305.00454	88	
305.80832	90	
305.93227	74	
306.04117	76	
306.43425	74	
307.79479	154	
309.77739	76	
310.82008	72	
311.85347	96	
312.38353	72	
313.36676	88	
315.41976	70	
318.94264	116	
319.38799	70	
319.98567	72	
321.87052	94	
322.86470	80	
323.00245	80	
324.90460	92	
329.87404	120	
330.20459	84	
330.81356	72	
334.10341	74	
338.80275	82	
340.95873	100	
341.03110	92	
342.31801	92	
342.95471	70	
343.91038	76	
344.76051	72	
345.91003	196	1+
END IONS

###FS:    #m/z: 363.95749 #charge 1+
###MS: 142
###MSMS: 145
BEGIN IONS
TITLE=Cmpd 108, +MS2(363.9575), 28.0-35.0eV, 3.1min #145
RTINSECONDS=186.318
SCANS=142,145
PEPMASS=363.95749	567174
CHARGE=1+
110.07748	94	
115.37149	88	
153.76091	110	
174.01719	82	
189.86451	356	1+
191.85733	174	
197.91489	76	
205.59386	76	
207.87263	192	
207.94416	120	
209.88046	90	
209.94362	966	1+
210.88143	310	1+
211.90667	88	
212.87868	1184	1+
218.88910	128	
222.95890	192	
223.95826	90	
224.89691	122	
224.95038	712	1+
225.88336	218	1+
225.92434	80	
226.10681	216	1+
226.94772	7200	1+
227.05087	82	
227.97950	72	
228.05741	78	
228.89318	234	
228.94272	7286	1+
229.14083	86	
230.83186	142	
230.88835	2076	1+
231.95316	76	
232.95590	100	
234.88330	348	
234.96083	94	
236.90720	78	
240.83290	110	
240.93997	612	
240.96244	324	
241.93949	2648	1+
241.96199	144	
242.82113	82	
242.94164	1900	1+
243.82432	358	1+
244.85526	88	
244.92096	72	
244.95798	3694	1+
246.39147	76	
246.43785	84	
246.81010	114	
246.90611	272	1+
246.95306	4010	1+
247.08917	86	
247.38899	76	
247.87761	96	
248.63809	74	
248.80537	326	1+
248.90060	622	
249.09363	84	
250.79841	90	
250.94548	154	
250.96897	202	
252.82047	76	
252.84379	72	
252.92000	90	
253.86035	92	
253.91707	80	
255.95412	98	
256.45113	100	
257.50814	82	
257.83094	458	1+
258.60099	94	
258.83730	324	1+
258.97150	108	
260.83020	316	1+
260.96769	140	
262.09793	96	
262.83433	234	1+
263.98006	74	
264.82434	282	1+
264.93773	158	1+
265.08348	156	
265.88471	92	
265.96667	76	
266.09398	108	
266.79771	298	1+
266.81315	526	1+
267.38060	76	
267.97336	708	
268.43158	82	
269.00514	82	
269.97215	888	1+
270.85299	98	
271.14051	76	
271.91692	502	1+
276.52271	126	
276.55323	74	
276.84771	94	
277.11944	72	
277.83726	76	
277.84853	284	1+
278.43528	106	
278.81225	106	
278.84506	250	1+
279.10395	88	
279.91852	78	
280.79653	570	1+
280.83136	112	
281.89380	124	
282.04995	80	
282.83040	140	
283.78912	250	1+
283.85189	136	
284.28851	80	
284.82951	108	
285.84386	406	1+
285.87270	86	
286.79154	300	1+
286.81404	106	
287.41115	86	
287.92557	90	
289.82448	76	
290.97120	78	
292.11495	176	1+
296.80991	132	
297.07505	88	
297.80984	126	
298.80434	1026	1+
298.92562	90	
300.79935	220	
301.79369	132	
301.82003	88	
301.85990	80	
302.10979	78	
302.86348	92	
302.89370	78	
303.04397	90	
303.80053	144	
303.85500	390	1+
303.88012	72	
303.95369	154	
304.82373	232	1+
307.87826	98	
307.89911	80	
308.88797	128	
310.38480	78	
311.12318	82	
311.88380	124	
312.87433	110	
314.81498	296	1+
315.95446	84	
317.77324	118	
317.80956	230	1+
319.95438	72	
320.13478	80	
320.17404	78	
321.40340	92	
321.81662	138	
322.09375	94	
322.82433	202	1+
322.84926	78	
322.93016	396	1+
324.90454	74	
325.75275	82	
325.85271	72	
326.40471	88	
326.81963	76	
326.87210	146	
329.38616	94	
329.62280	72	
330.87204	128	
333.86724	78	
336.07653	88	
339.10435	90	
339.62005	88	
339.76238	86	
339.85867	80	
340.10887	102	
340.94401	308	
342.90017	76	
345.59267	80	
346.75806	76	
349.96679	90	
356.03856	78	
357.35341	72	
357.37920	92	
359.96394	140	
362.85178	84	
363.95753	84	
366.79248	84	
END IONS

###FS:    #m/z: 322.93067 #charge 1+
###MS: 146
###MSMS: 147
BEGIN IONS
TITLE=Cmpd 109, +MS2(322.9307), 28.0-35.0eV, 3.2min #147
RTINSECONDS=189.979
SCANS=146-147
PEPMASS=322.93067	3113408
CHARGE=1+
155.65325	84	
186.90600	68	
190.09742	90	
194.88779	72	
200.83559	112	
200.94429	106	
204.94287	74	
205.95394	90	
205.96900	68	
206.91663	74	
207.97238	80	
209.92300	68	
212.11157	80	
213.93073	78	
215.84958	88	
219.37259	82	
221.94454	64	
222.95178	62	
223.06174	100	
225.86702	70	
227.83282	92	
227.93315	68	
229.84882	68	
229.93029	78	
230.84726	192	
230.88691	60	
233.88725	86	
234.03171	60	
234.86457	70	
235.82581	68	
236.85530	66	
237.05298	72	
238.02775	134	
238.45380	90	
238.79747	74	
238.88251	64	
238.93855	234	
239.00965	68	
239.03813	70	
239.08084	124	
240.82631	266	1+
240.94034	2612	
241.05297	82	
241.08371	76	
241.93939	9264	1+
242.88064	194	1+
242.94152	6654	1+
243.82111	534	1+
244.82408	328	1+
244.94035	1976	1+
246.24329	96	
246.85618	90	
246.97666	72	
247.15023	84	
247.96491	78	
248.16404	74	
250.90116	74	
250.94263	76	
251.84123	94	
252.95904	94	
253.79580	78	
254.83340	78	
254.84919	72	
254.89020	62	
256.26038	72	
256.86222	68	
257.79883	108	
258.83258	152	
258.85373	102	
259.58128	104	
259.85042	72	
259.90771	238	1+
260.84450	168	
261.47429	92	
261.82957	162	
262.37414	70	
262.85020	68	
263.01497	76	
263.84075	92	
264.05795	80	
264.82844	62	
264.87648	148	
264.90442	60	
264.98437	82	
265.05808	76	
265.92906	64	
266.86653	62	
266.90453	98	
267.85431	68	
268.10770	90	
269.00508	70	
269.79814	84	
270.86937	92	
271.81791	82	
271.94164	72	
272.44766	84	
272.79251	70	
272.83903	68	
274.90399	66	
275.04035	104	
275.11346	86	
276.83899	62	
276.98238	64	
277.02571	72	
278.12531	60	
278.81234	72	
278.83269	66	
279.09213	810	1+
281.91107	72	
282.81217	90	
282.95056	76	
283.02938	68	
283.06954	118	
283.85203	74	
284.12751	90	
284.29399	190	
284.48317	128	
284.84774	62	
285.82483	74	
285.84604	134	
285.85891	98	
286.79335	68	
286.85769	84	
289.88707	72	
291.10313	64	
293.95959	72	
294.16985	66	
294.84649	74	
295.93370	158	1+
297.78886	70	
297.81222	66	
298.01769	74	
298.04080	76	
299.36933	74	
300.80109	112	
302.24864	76	
302.87675	82	
305.01979	74	
305.16369	80	
306.94014	78	
309.25900	86	
310.03246	76	
311.88793	78	
312.75394	58	
312.83190	70	
312.86464	168	
313.40820	72	
314.82473	70	
316.83201	66	
317.84274	88	
319.81951	234	1+
319.90856	78	
320.61834	80	
320.89517	74	
322.89578	72	
323.13173	64	
324.08369	66	
324.88912	60	
325.89899	74	
326.83736	104	
327.88415	62	
END IONS

###FS:    #m/z: 363.95766 #charge 1+
###MS: 146
###MSMS: 148
BEGIN IONS
TITLE=Cmpd 110, +MS2(363.9577), 28.0-35.0eV, 3.2min #148
RTINSECONDS=190.751
SCANS=146,148
PEPMASS=363.95766	499772
CHARGE=1+
60.66215	80	
97.90617	90	
102.98619	86	
106.77378	84	
177.93277	74	
183.08138	84	
183.91980	96	
189.86161	188	
189.95179	92	
191.85733	154	
195.92974	86	
196.95549	86	
197.02277	86	
198.84870	76	
206.91635	88	
207.87400	294	1+
207.95018	152	
209.94485	714	
210.12054	80	
212.87902	1316	1+
212.90282	74	
212.96742	84	
218.54574	96	
222.95102	380	1+
224.95099	864	1+
225.88735	122	
226.94732	6242	1+
226.96867	174	
226.98704	76	
227.91823	156	
227.97595	78	
228.89635	332	1+
228.94227	7344	1+
229.12764	90	
230.89049	1438	1+
232.88528	262	
234.87790	256	1+
235.83486	88	
236.10643	78	
236.83343	86	
237.93664	122	
238.93754	116	
240.51535	98	
240.82181	174	
240.94074	712	
240.96156	282	
241.82944	82	
241.85131	106	
241.93951	2000	1+
242.86727	78	
242.94176	1354	1+
242.96256	474	1+
243.83666	252	1+
244.95713	3984	1+
245.05931	110	
246.03147	116	
246.83398	174	1+
246.86025	80	
246.90387	360	
246.95255	4770	1+
247.80839	112	
247.89655	612	1+
248.80484	84	
248.90123	530	1+
250.89561	76	
250.94782	156	
250.96958	110	
251.07041	82	
251.16753	86	
251.88808	76	
251.90552	80	
252.08085	82	
253.90521	122	
254.52569	88	
255.85789	112	
256.84079	128	
258.83279	450	1+
258.97578	108	
259.86199	92	
260.39533	136	
260.42076	88	
260.83011	456	1+
260.96936	294	
261.05340	80	
261.41456	78	
261.46226	80	
261.85618	80	
262.98033	266	1+
263.03247	84	
263.07108	94	
264.81771	288	1+
265.03434	132	
265.98010	230	1+
266.81506	250	
266.88287	76	
267.97355	616	1+
268.10387	76	
268.81042	220	1+
268.95667	170	
269.96947	802	1+
271.91839	122	
272.84542	84	
273.35741	124	
275.90963	200	1+
276.13343	92	
276.84137	126	
278.80775	92	
278.84409	514	1+
280.04172	88	
280.79189	762	1+
281.11559	122	
282.96752	78	
283.06606	118	
283.81853	86	
283.85218	138	
284.36093	90	
284.82455	282	1+
284.87189	114	
285.79668	82	
285.84738	186	1+
286.41476	78	
286.82305	138	
288.86148	108	
289.40033	90	
290.02550	78	
291.80353	78	
291.91051	78	
292.34076	98	
292.47921	116	
292.94128	74	
293.11032	124	
293.85251	228	1+
294.37666	76	
296.81438	238	1+
297.41372	84	
298.80451	1056	1+
300.03672	82	
300.80085	396	1+
301.39961	82	
301.85959	268	
302.86089	144	
303.80396	126	
303.85720	918	1+
304.18954	86	
305.44444	80	
305.87379	80	
307.13131	144	
307.52727	80	
307.83546	94	
307.95814	90	
308.35252	84	
309.31930	78	
310.82420	82	
313.83636	76	
313.94296	124	
315.83217	104	
316.31222	88	
316.81543	200	
318.43413	74	
320.13888	86	
321.81994	172	
321.86289	178	
321.97729	104	
322.92865	112	
324.83357	80	
324.88904	84	
326.13190	78	
326.87220	190	
328.83814	74	
329.87310	300	1+
330.87439	250	1+
337.87070	88	
340.83558	138	
340.93736	196	
340.96176	80	
341.83230	78	
346.82453	76	
346.85387	80	
346.88183	74	
350.00784	74	
350.76689	222	1+
350.85823	92	
353.94269	106	
354.78855	76	
356.92868	78	
359.85516	94	
364.29052	74	
366.79734	76	
369.14351	82	
END IONS

###FS:    #m/z: 336.94649 #charge 1+
###MS: 146
###MSMS: 149
BEGIN IONS
TITLE=Cmpd 111, +MS2(336.9465), 28.0-35.0eV, 3.2min #149
RTINSECONDS=191.523
SCANS=146,149
PEPMASS=336.94649	51846
CHARGE=1+
49.62438	80	
93.50621	72	
182.87208	98	
191.95470	128	
203.96160	72	
205.96933	72	
209.93987	72	
210.88317	196	
211.94519	2258	
212.87799	494	1+
213.94009	700	1+
215.88635	366	
215.93971	146	
217.93653	156	
217.95077	78	
218.83925	156	
220.54907	100	
223.93914	86	
223.96287	84	
224.97492	98	
225.90026	84	
226.92601	76	
226.94995	102	
226.97254	224	
227.87983	74	
228.93185	82	
228.95765	76	
229.84302	88	
229.95485	2004	1+
230.43165	78	
230.84919	74	
230.89141	854	1+
231.88538	74	
231.95039	1586	1+
233.82623	168	1+
233.89540	340	
233.95460	100	
234.84597	74	
234.95494	78	
235.94809	84	
236.82228	72	
236.85044	74	
237.04340	80	
237.87211	74	
239.46365	98	
239.84591	142	
239.86567	102	
240.83862	94	
240.86553	72	
240.93654	80	
241.84146	290	
242.09873	82	
242.79289	70	
243.13920	78	
243.84611	224	
246.97969	84	
247.96567	808	1+
248.05947	78	
248.89966	346	1+
248.98679	94	
249.05839	80	
249.83228	134	
249.95447	450	1+
250.83058	80	
250.90209	108	
250.95355	252	1+
251.13278	78	
251.83652	172	
251.88221	78	
252.08110	78	
252.59730	98	
252.83730	92	
252.89856	70	
252.97166	1242	1+
253.84713	82	
253.90428	268	1+
254.96458	742	1+
255.07271	72	
255.85103	414	1+
255.87328	82	
255.92635	84	
256.37052	86	
256.85383	346	1+
256.86896	82	
257.15956	72	
259.77634	72	
259.84996	352	1+
259.95427	140	
260.82889	76	
263.07078	84	
265.01663	92	
265.08632	132	
266.84489	106	
267.00001	90	
267.84402	198	
267.89875	94	
268.09164	82	
268.83956	896	1+
269.99488	98	
270.79840	72	
270.88739	92	
270.98166	194	
271.54078	84	
271.83615	84	
271.90912	82	
272.43770	92	
274.86410	116	
274.97641	198	1+
275.86188	90	
275.88307	106	
276.86051	804	1+
276.91585	190	1+
276.94736	72	
277.81454	86	
277.83486	206	
278.24674	72	
278.83404	478	1+
279.10140	80	
279.88346	74	
279.96998	72	
280.85724	134	
281.95782	72	
282.05281	74	
284.83981	72	
284.94566	82	
285.85049	118	
286.85088	540	1+
286.87628	78	
287.85461	318	1+
289.43586	74	
289.78889	86	
289.87760	92	
290.85829	130	
290.88350	72	
291.40894	72	
292.81128	76	
293.07166	78	
293.43764	116	
293.80157	84	
293.99912	178	
294.85227	180	
294.86611	90	
295.87900	90	
296.30515	70	
296.85485	82	
296.96724	96	
297.39910	86	
297.55345	84	
298.85944	160	
300.38594	76	
300.88621	72	
300.93535	84	
302.94948	104	
305.82871	86	
305.94028	72	
306.90291	234	1+
309.86162	76	
310.86787	160	
313.89280	72	
317.07720	82	
319.80544	76	
320.43134	74	
320.81825	76	
323.88699	94	
325.97005	90	
326.04533	86	
328.95861	70	
329.87028	70	
332.40832	86	
333.87156	86	
333.97084	72	
334.80359	72	
337.20055	82	
339.82832	76	
END IONS

###FS:    #m/z: 322.93071 #charge 1+
###MS: 150
###MSMS: 151
BEGIN IONS
TITLE=Cmpd 112, +MS2(322.9307), 28.0-35.0eV, 3.3min #151
RTINSECONDS=195.188
SCANS=150-151
PEPMASS=322.93071	2849260
CHARGE=1+
190.73624	90	
191.95080	82	
194.11880	94	
195.91930	76	
196.88753	104	
198.92849	84	
200.86585	80	
201.04540	74	
202.92489	64	
204.91845	66	
205.99893	66	
206.95007	60	
207.97960	92	
210.94536	74	
211.90056	88	
213.94159	62	
215.89624	62	
217.01121	80	
219.13068	70	
219.87850	92	
220.98305	66	
221.94542	144	
222.94806	64	
223.96477	94	
224.37310	72	
224.81672	150	
224.89043	62	
225.82295	92	
227.84254	82	
228.89274	86	
230.83226	64	
230.84580	106	
230.91273	70	
231.78277	76	
232.82757	72	
232.85948	72	
232.89879	76	
234.47179	104	
236.95835	74	
237.79244	80	
238.06675	78	
238.83744	86	
238.94020	338	
239.79046	76	
239.82718	60	
240.81458	66	
240.94081	2508	
241.94212	2106	
242.09478	68	
242.81991	158	
242.94211	8056	1+
243.81962	210	
243.83141	186	
244.82719	134	
244.91918	100	
244.94027	1548	1+
246.97488	82	
247.13264	64	
248.86053	134	
248.89779	92	
249.97231	84	
250.05978	64	
250.10618	92	
250.97123	76	
251.83531	74	
252.17247	84	
252.96710	72	
254.91969	96	
254.95887	74	
256.84984	66	
256.97264	78	
257.09249	68	
258.39968	70	
258.83194	74	
260.24865	84	
260.33560	76	
260.84096	66	
261.83290	146	
262.05433	80	
262.29905	66	
262.83297	86	
266.05667	76	
266.78861	96	
266.85945	142	1+
268.00526	72	
268.02327	82	
269.89209	84	
270.90972	72	
271.77929	66	
271.84647	66	
271.86249	100	
271.89064	108	
273.79721	68	
273.92318	76	
274.80614	86	
275.81509	276	1+
276.11446	72	
276.90655	86	
278.84555	148	1+
278.92722	80	
279.09141	1028	1+
279.91044	68	
279.96599	66	
281.92105	76	
282.79159	72	
282.85517	140	
282.88259	92	
282.92160	84	
282.97733	68	
283.06836	104	
283.96570	128	
284.29217	440	
284.86191	66	
285.97083	68	
286.07849	76	
287.85078	74	
287.90653	84	
289.78892	70	
289.86628	82	
290.41472	72	
290.74741	70	
290.85616	72	
291.80231	92	
292.80675	78	
292.87607	70	
293.40191	66	
293.85833	60	
296.88255	80	
297.39466	74	
297.81013	66	
299.75314	144	
300.86752	184	1+
301.23371	64	
302.82388	72	
303.41115	72	
303.86212	76	
303.94597	84	
304.93850	72	
306.76985	84	
307.79680	138	
307.89037	82	
310.19455	72	
310.80743	182	1+
311.77565	66	
311.88399	78	
313.90399	72	
316.76247	66	
317.81888	64	
318.82660	66	
321.14354	66	
321.86835	74	
322.81396	64	
323.81217	60	
324.06599	72	
324.90040	106	
327.80367	68	
328.06406	66	
328.25718	80	
END IONS

###FS:    #m/z: 363.95753 #charge 1+
###MS: 150
###MSMS: 152
BEGIN IONS
TITLE=Cmpd 113, +MS2(363.9575), 28.0-35.0eV, 3.3min #152
RTINSECONDS=195.96
SCANS=150,152
PEPMASS=363.95753	454928
CHARGE=1+
76.47037	104	
82.07487	74	
189.86325	358	1+
191.86204	202	
192.85764	126	
193.85458	112	
193.98381	74	
196.88320	140	
207.87312	114	
207.95019	278	1+
208.92097	104	
209.94521	866	1+
210.88072	288	
210.90062	76	
210.93777	100	
212.87840	700	1+
215.40947	72	
218.91082	86	
222.94967	150	
223.89156	84	
223.95480	154	
224.94961	670	1+
225.97369	120	
226.94805	5166	1+
227.81651	72	
228.06122	76	
228.89223	388	1+
228.94275	7304	1+
230.83237	82	
230.85143	112	
230.88938	1588	1+
231.05992	100	
231.93108	80	
232.88439	302	1+
234.88201	104	
237.10595	78	
240.06101	82	
240.82814	76	
240.94012	762	
240.96290	128	
241.83516	92	
241.94423	402	
242.87279	92	
242.94091	1838	1+
242.96340	468	
244.82832	142	
244.95751	3360	1+
245.03465	84	
245.93766	150	
246.86388	92	
246.95259	3216	1+
246.97829	100	
247.83724	74	
248.86014	126	
248.89659	756	1+
250.94946	90	
250.97303	106	
251.80145	144	
253.91117	344	1+
254.65524	78	
256.90761	76	
258.94079	78	
259.87418	74	
260.79944	84	
260.83409	116	
260.96893	202	
261.88339	74	
262.83338	202	
263.88238	74	
264.87431	88	
264.91069	74	
265.81744	104	
266.81204	138	
267.01516	72	
267.82022	86	
267.97479	788	1+
268.83709	156	
269.80875	120	
269.97075	638	1+
270.11199	78	
270.80129	114	
271.09587	82	
271.78380	74	
271.90888	88	
271.97948	98	
272.85168	202	1+
272.89208	272	
273.87054	76	
274.03714	106	
276.80263	74	
276.85726	262	
277.81047	78	
278.84438	326	
279.58568	78	
279.79737	72	
279.84440	144	
280.05498	168	
280.37291	90	
280.79028	844	1+
280.83276	92	
281.89501	124	
282.81872	76	
283.06845	74	
283.85207	142	
283.96604	138	
283.98535	138	
284.82316	242	1+
285.79589	82	
285.84273	284	1+
285.89087	184	1+
286.84312	190	1+
291.40315	84	
291.85391	132	
293.42086	92	
294.11944	76	
295.86474	266	
296.11924	74	
296.80866	234	
297.15113	70	
297.80251	980	1+
297.97724	72	
298.80158	618	1+
299.89017	72	
300.12647	86	
300.79954	448	1+
300.92242	158	
301.11407	78	
301.86148	392	1+
301.92638	80	
301.99949	72	
303.85686	288	
303.89066	112	
305.89539	92	
306.92038	76	
307.13253	116	
307.88272	70	
308.87893	74	
312.13964	80	
313.43854	84	
315.91497	76	
316.82130	120	
317.82747	76	
317.84723	78	
318.39909	108	
320.14352	78	
320.89737	72	
321.82328	84	
322.93260	194	
323.87509	84	
324.02400	80	
324.87529	74	
326.33806	92	
326.87038	98	
327.07608	132	
329.87394	184	
329.89219	110	
334.76552	82	
336.83789	92	
336.94553	164	
337.94077	98	
339.09112	72	
339.81444	80	
340.94554	232	1+
342.95002	72	
343.84193	88	
345.86662	76	
347.72150	82	
347.90677	82	
349.11240	74	
353.83863	72	
356.77227	102	
357.15179	76	
357.94809	72	
358.05477	78	
364.03732	86	
365.80365	80	
366.75067	72	
366.84283	124	
END IONS

###FS:    #m/z: 507.84651 #charge 1+
###MS: 150
###MSMS: 153
BEGIN IONS
TITLE=Cmpd 114, +MS2(507.8465), 28.2-35.2eV, 3.3min #153
RTINSECONDS=196.732
SCANS=150,153
PEPMASS=507.84651	126436
CHARGE=1+
47.05212	134	
196.01695	154	
210.02899	144	
213.89284	166	
222.97383	114	
223.97772	130	
230.89093	116	
232.89811	498	
232.93247	114	
236.88932	272	
238.13611	116	
241.85504	160	
250.97328	112	
271.37715	106	
278.12156	100	
280.12736	102	
283.79821	110	
285.86269	106	
286.80045	216	1+
287.85398	640	1+
289.04133	118	
289.88171	406	1+
290.81267	162	1+
290.87013	130	
290.94054	100	
291.89100	154	
292.01743	104	
293.87053	484	1+
294.87242	344	1+
296.84372	190	
296.91906	100	
298.80185	136	
298.84084	138	
299.00615	106	
299.32968	108	
299.80331	214	1+
299.90072	170	
300.36148	130	
300.83953	156	
303.57571	112	
303.86750	288	
304.39804	168	1+
304.44945	102	
304.85706	162	
305.12405	198	1+
305.86365	476	1+
307.87014	724	1+
307.89048	370	
308.14125	732	1+
308.87319	604	1+
310.15794	290	
310.85252	114	
311.88425	1916	1+
312.34928	180	
312.40231	158	
314.86408	388	1+
315.89627	144	
316.86448	204	
318.93630	124	
320.86690	102	
321.88302	186	
323.87465	520	1+
325.82863	194	
325.86064	164	
325.89855	138	
326.81274	184	1+
326.88354	1894	1+
328.87117	210	
328.87713	186	
328.89728	178	1+
330.16310	238	
330.30311	104	
330.87157	158	
331.01166	196	1+
331.38819	134	
331.87321	370	1+
332.79153	128	
332.81271	110	
332.87477	256	1+
334.78686	134	
335.79339	118	
335.85441	114	
337.88691	144	
338.00075	200	1+
338.77796	110	
341.91734	128	
342.88483	104	
347.77679	624	1+
348.84802	138	
349.75654	338	1+
350.71611	142	
350.90122	152	
351.80008	124	
351.82531	118	
351.85496	372	1+
351.88233	244	
352.44252	108	
352.82287	110	
353.79430	152	
355.78896	184	1+
355.85813	196	
355.89306	154	
357.81744	192	1+
357.84894	212	
358.86974	102	
358.90133	102	
361.84867	132	
362.83730	184	1+
365.78841	490	1+
366.89932	112	
367.70920	202	
367.76428	136	
368.70590	106	
368.82128	184	
368.84569	104	
369.83560	418	1+
369.87935	250	1+
370.79948	144	
370.90699	106	
371.71579	202	1+
371.79818	226	
372.78903	128	
373.87711	126	
373.99823	98	
374.82983	164	
376.04790	110	
376.76372	142	
376.78116	188	
378.73942	268	1+
378.83963	124	
379.75989	126	
379.86359	280	1+
379.92247	100	
380.71848	422	1+
380.76030	102	
383.78205	132	
384.85441	230	
385.84397	138	
388.79915	126	
389.19580	146	1+
389.21292	150	
389.77479	290	1+
389.85329	122	
390.84040	666	1+
390.87022	116	
392.82534	404	1+
393.76631	110	
394.84034	192	
398.73031	152	
398.80896	242	1+
399.72869	154	
399.77405	184	
399.85103	466	1+
400.72180	102	
403.86637	180	
404.11993	116	
405.75384	140	
405.87327	104	
406.81009	126	
407.73699	400	1+
407.77446	198	
407.86942	604	
408.07003	334	1+
408.85406	716	1+
409.72661	790	1+
410.83823	774	1+
412.73032	176	
412.87971	104	
413.70623	158	
413.75385	116	
416.37004	114	
416.81416	166	1+
416.87808	100	
417.85914	244	
419.75746	134	
419.84882	144	
420.83324	152	
421.87353	112	
422.76684	460	1+
422.86347	666	1+
423.86387	388	1+
424.71238	114	
425.74948	512	
426.75363	642	1+
426.83641	208	1+
426.86571	676	1+
427.73697	232	
428.73893	232	
428.80188	128	
428.84657	1080	1+
428.86870	106	
429.73417	130	
429.82200	134	
430.74103	208	
430.85532	196	
430.87820	126	
431.86354	238	
434.91731	114	
435.71558	242	1+
436.88507	106	
437.74628	130	
440.89443	104	
441.77988	134	
442.68150	124	
443.77198	110	
444.76292	266	1+
444.78438	206	1+
444.87390	1022	1+
447.70977	272	1+
449.69376	340	1+
449.76581	454	1+
449.87589	442	1+
450.76695	342	1+
451.71573	124	1+
462.88315	484	1+
467.88810	642	1+
470.72481	148	
485.89649	270	1+
END IONS

###FS:    #m/z: 340.94131 #charge 1+
###MS: 154
###MSMS: 155
BEGIN IONS
TITLE=Cmpd 115, +MS2(340.9413), 28.0-35.0eV, 3.4min #155
RTINSECONDS=200.413
SCANS=154-155
PEPMASS=340.94131	940606
CHARGE=1+
91.04811	86	
171.41874	86	
187.00668	82	
190.94935	182	
192.92845	380	1+
193.94795	88	
194.00261	72	
197.92517	74	
206.98930	76	
207.89089	74	
208.88867	104	
208.90848	70	
208.96306	124	
209.05048	86	
209.93707	76	
210.94883	70	
211.90767	90	
211.93730	160	
212.84212	72	
212.87768	118	
212.94746	78	
213.87932	308	1+
213.93885	1058	1+
215.88189	278	1+
217.93637	186	
217.95051	72	
218.00358	76	
219.80372	74	
220.06969	72	
221.87860	80	
223.86565	92	
223.95884	158	1+
226.94838	148	
227.88131	72	
228.94777	160	
230.39266	78	
230.84002	188	1+
230.89144	432	1+
231.95305	366	1+
232.83900	146	
233.89820	186	
235.90853	106	
236.85042	94	
236.88277	84	
237.79444	102	
239.85695	80	
239.88400	206	1+
240.82978	90	
240.84801	124	
241.84491	426	1+
241.90395	128	
242.13076	102	
242.94214	70	
243.82955	200	
248.85127	80	
248.89203	72	
248.98317	72	
249.89916	328	1+
249.95867	268	1+
249.98127	78	
250.97695	106	
251.83548	72	
251.87836	92	
252.37952	96	
252.88093	72	
253.80937	76	
253.96323	588	1+
254.94354	80	
256.81564	114	
256.86432	72	
256.96719	268	
257.85140	100	
258.01905	94	
258.84586	306	
258.87824	72	
259.85238	348	1+
259.95927	222	
259.99884	74	
260.83407	246	
261.10478	98	
261.84069	282	
261.88646	76	
262.85485	128	
263.85427	76	
264.10555	96	
265.09059	92	
265.87090	122	
266.92690	80	
266.99233	70	
267.09531	72	
268.85151	128	
268.87735	160	
269.15015	74	
269.84163	164	
270.95432	70	
272.80480	72	
272.92161	174	
272.93639	224	
272.98316	96	
274.86144	140	
275.80202	178	1+
275.84112	78	
275.86146	82	
276.85547	800	1+
278.84400	724	1+
278.92851	96	
278.96196	72	
279.00128	70	
279.86102	156	
279.93207	110	
280.87150	70	
281.48197	98	
281.90253	72	
282.14984	70	
282.86933	148	
282.91160	80	
282.97340	74	
283.10100	76	
283.85821	78	
283.87473	82	
284.57636	72	
284.93622	150	
285.40565	80	
285.89786	76	
285.93930	76	
287.95454	80	
288.88034	74	
290.88126	80	
292.87830	70	
293.85186	100	
293.87475	72	
294.83377	94	
294.86676	292	1+
296.04762	72	
296.89012	106	
297.86927	82	
298.34634	108	
298.87628	130	
298.98719	72	
299.06773	74	
299.87586	232	
300.86436	76	
300.94181	98	
301.51718	86	
301.86096	244	
302.86299	206	
304.87942	100	
307.89185	74	
308.86507	150	
308.89125	102	
309.87034	72	
310.95438	74	
318.82873	86	
319.82949	76	
319.85369	72	
324.04636	72	
324.76542	76	
326.18715	78	
327.02150	82	
329.80456	202	1+
331.77271	72	
331.84892	78	
337.76248	70	
338.16664	98	
340.36078	94	
340.91990	96	
341.28330	84	
342.31596	72	
345.16604	88	
END IONS

###FS:    #m/z: 507.84637 #charge 1+
###MS: 154
###MSMS: 156
BEGIN IONS
TITLE=Cmpd 116, +MS2(507.8464), 28.2-35.2eV, 3.4min #156
RTINSECONDS=201.185
SCANS=154,156
PEPMASS=507.84637	106414
CHARGE=1+
196.01458	234	
223.97821	116	
224.04369	126	
225.88290	140	
232.89695	246	
234.89360	256	1+
236.88669	226	
237.85504	134	
246.97806	120	
250.90780	136	
251.87905	126	
259.89784	126	
264.93653	144	
266.16706	170	1+
272.13628	140	
276.96821	118	
278.82228	174	1+
285.85801	152	
287.85379	700	
288.87420	128	
290.13227	220	
290.86487	260	1+
291.86734	164	1+
292.05282	112	
293.87407	916	1+
295.87293	178	
296.85751	124	
297.85685	132	
298.01985	124	
298.81615	120	
299.31504	112	
300.80537	140	
300.84664	248	
301.85055	192	
303.86764	376	1+
305.84763	168	
305.86411	782	1+
307.89194	402	1+
308.14245	618	1+
308.87346	912	1+
310.15586	478	1+
311.88448	1600	1+
311.90925	148	
314.86417	552	1+
314.98054	144	
316.81840	298	1+
316.85865	128	
320.38475	114	
323.87392	178	
324.80600	108	
324.86466	172	
325.90348	108	
326.88200	1416	1+
328.87543	506	1+
331.81544	410	1+
332.80143	112	
332.87685	340	1+
332.89509	130	
334.78142	334	1+
335.80314	114	
337.53107	124	
337.88170	278	1+
339.82142	116	
339.87053	184	
341.10810	136	
341.76356	188	1+
341.81768	162	
341.90517	162	
343.86309	130	
345.77810	198	
345.83442	118	
345.86556	202	1+
346.79230	124	
347.77612	488	1+
348.82270	146	
348.84420	236	
348.87967	138	
349.75811	224	1+
349.84601	118	
350.89224	152	
352.84754	640	1+
352.91351	220	1+
353.79418	106	
353.85344	472	1+
355.92108	148	1+
356.23562	108	
356.83402	164	
358.77999	162	
360.75758	134	
360.78373	206	1+
362.37289	150	
362.84220	200	
365.77767	108	
366.18969	134	
366.79137	154	
367.77063	480	1+
367.91119	110	
368.71183	122	
368.85335	116	
368.89905	166	
369.89402	110	
370.18456	114	
370.79859	154	
371.81077	134	
371.83622	114	
372.79637	158	
374.81842	142	
376.79652	194	1+
376.88275	174	
380.83305	204	1+
380.85989	200	
384.75029	128	
384.85250	216	
385.78060	368	1+
387.85496	156	
388.74037	112	
390.75599	152	
390.83938	214	
391.85217	122	
392.73696	108	
392.82883	302	
393.80156	166	
393.82764	404	1+
393.86705	258	1+
396.75245	132	
397.75864	200	1+
398.72806	756	1+
398.87535	134	
399.84893	154	
399.85672	250	1+
400.82637	140	
401.78504	108	
402.78570	112	
402.85832	146	
403.85187	106	
403.87617	182	
404.85651	510	1+
405.75901	110	
405.78876	186	
405.85859	438	1+
406.76680	148	
406.81079	122	
407.74758	256	
407.78141	118	
407.86785	482	
408.75161	282	1+
408.85619	728	1+
409.72568	266	1+
410.08665	128	
410.83659	978	1+
411.73886	164	
411.94333	120	
412.74048	132	
413.74186	126	
413.81004	120	
416.78692	118	
418.74197	248	1+
420.87910	114	
421.78444	108	
421.82131	210	1+
421.88237	160	
422.75084	118	
423.77893	492	
423.86737	310	
424.77950	300	
425.75798	304	
426.75489	154	
426.85668	116	
426.92296	150	1+
427.73714	748	1+
428.84987	370	
428.88906	150	
429.70251	216	1+
429.75045	200	1+
429.82500	110	
429.84869	166	
431.86811	336	1+
433.80955	140	
433.85966	138	
435.86243	110	
439.89711	114	
440.89906	134	
441.76814	126	
441.79723	146	
442.68693	202	
443.35316	124	
443.68788	120	
443.76671	170	
444.87743	346	
445.71791	156	
445.75251	148	
445.78493	416	1+
445.88256	358	1+
446.73879	126	
446.78958	278	1+
447.68593	156	1+
447.71225	502	1+
448.77581	244	1+
449.74626	294	1+
449.87795	306	1+
462.88445	118	
464.67176	116	
464.71749	132	
464.88655	134	
465.70617	178	
465.73838	144	
467.89205	318	
468.90419	138	
485.89780	272	1+
495.72929	128	
508.81013	110	
508.90521	200	1+
END IONS

###FS:    #m/z: 336.94626 #charge 1+
###MS: 154
###MSMS: 157
BEGIN IONS
TITLE=Cmpd 117, +MS2(336.9463), 28.0-35.0eV, 3.4min #157
RTINSECONDS=201.957
SCANS=154,157
PEPMASS=336.94626	44968
CHARGE=1+
146.88392	72	
185.86827	74	
189.91973	86	
198.09102	88	
200.87817	68	
202.08576	64	
204.92542	78	
208.87990	70	
210.88474	82	
211.89167	88	
211.94439	2212	
212.87928	372	1+
213.93858	506	
215.88047	132	
215.93799	152	
216.89240	78	
217.93647	108	
218.84178	88	
219.06550	84	
220.53252	104	
223.95798	288	1+
224.97725	64	
226.83514	142	
228.84021	72	
228.89902	116	
229.95493	2184	
230.89008	1042	1+
231.00972	98	
231.95060	1398	1+
232.82678	206	
232.89104	212	1+
233.94846	136	
234.83939	82	
235.89631	112	
236.07255	84	
236.12343	86	
236.37441	64	
236.53116	78	
236.82272	70	
236.90333	70	
237.06570	68	
239.93703	92	
240.84649	152	
241.84451	332	
242.84444	174	
243.01087	98	
244.83864	68	
244.90150	118	1+
245.84463	64	
247.96501	456	1+
248.89633	92	
249.83595	250	1+
249.89058	88	
249.90630	70	
249.95936	176	
250.95357	98	
250.97238	140	
250.99333	112	
251.07120	170	
251.86595	70	
251.93863	80	
251.96365	202	
252.83217	84	
252.97085	1512	1+
253.91000	112	
254.90709	126	
254.96671	596	1+
255.08088	74	
255.84562	374	1+
256.26056	76	
256.86944	114	
256.88411	144	
256.91171	68	
257.00017	80	
257.44700	84	
257.84637	780	1+
257.86929	104	
258.84883	678	1+
260.42713	74	
261.83303	270	1+
262.83084	230	1+
264.22327	102	
268.40304	130	
268.84124	554	
269.83324	64	
269.85977	140	
269.94846	84	
270.85927	196	
270.93648	78	
271.09726	136	
271.85196	108	
271.94361	88	
272.43787	84	
272.91830	66	
274.85915	98	
275.20518	74	
275.40457	68	
276.85901	1144	1+
276.95968	68	
277.90264	88	
277.98654	76	
278.83409	414	1+
279.01133	68	
279.43375	96	
280.07283	84	
280.93459	68	
281.42872	72	
283.50674	88	
284.81070	90	
285.07630	70	
285.84826	86	
285.86200	142	
286.15940	72	
286.84935	568	1+
287.90246	98	
288.35258	82	
288.46750	66	
288.81566	70	
288.87858	70	
290.85967	68	
293.10482	68	
294.11099	64	
294.84855	90	
294.99813	108	
295.85899	100	
295.93531	82	
295.98854	76	
296.22897	70	
296.27444	102	
297.01361	86	
297.44749	84	
297.83332	68	
297.87694	102	
297.90100	66	
298.86060	82	
298.88656	122	
298.99176	78	
299.05714	74	
299.91362	80	
301.91804	88	
302.88098	72	
303.95039	92	
304.44939	74	
305.86412	118	
305.92334	106	
306.84523	98	
307.43684	80	
308.86933	142	
310.99124	62	
311.85577	70	
311.87978	74	
312.84730	74	
312.86468	66	
313.47752	100	
315.38934	90	
317.12952	88	
319.13382	82	
321.86588	72	
324.35364	76	
324.81369	68	
324.88489	72	
328.88268	76	
330.88772	112	
331.89813	84	
332.81138	92	
332.91684	76	
336.12830	64	
338.31333	82	
END IONS

###FS:    #m/z: 340.94134 #charge 1+
###MS: 158
###MSMS: 159
BEGIN IONS
TITLE=Cmpd 118, +MS2(340.9413), 28.0-35.0eV, 3.4min #159
RTINSECONDS=205.658
SCANS=158-159
PEPMASS=340.94134	895230
CHARGE=1+
132.00498	80	
175.92558	72	
189.96042	76	
190.93065	154	
190.94512	226	
191.95159	142	
192.95398	76	
200.87458	82	
200.97720	74	
208.94015	72	
208.95759	116	
210.93272	122	
212.87921	114	
213.88227	80	
213.93858	868	1+
215.93720	256	
216.88484	78	
217.93810	92	
223.95052	74	
223.96483	84	
224.84586	76	
225.84775	98	
226.95009	140	
228.85574	262	1+
228.95620	156	
230.84564	78	
230.88946	472	1+
230.95707	76	
231.89175	288	1+
231.95081	924	1+
232.82757	84	
232.88380	82	
232.93256	92	
236.90633	132	
237.06788	98	
239.07408	104	
239.84924	164	
239.86494	74	
240.03959	100	
240.83793	76	
240.94618	130	
241.84435	656	1+
242.94050	98	
243.83501	248	1+
244.88198	114	
244.95417	134	
245.85210	98	
246.85608	74	
246.98163	128	
248.90025	144	
249.90091	116	
249.96036	122	
250.88385	76	
250.96988	132	
251.96587	92	
252.07158	80	
254.44554	88	
254.92543	84	
254.96367	96	
255.97390	86	
256.86482	140	
256.88397	94	
256.96572	152	
257.85537	118	
257.94898	94	
258.84477	338	
258.89340	82	
259.85213	204	
259.89683	136	
259.94590	88	
260.05631	80	
260.83184	518	1+
260.85741	132	
261.05551	84	
261.85564	100	
262.93565	100	
265.07412	80	
266.84789	74	
266.86187	100	
267.79425	100	
268.84196	252	
270.83525	118	
271.33429	76	
271.79965	108	
271.84621	92	
272.02230	80	
272.82686	74	
272.93383	136	
274.86502	256	
274.90241	76	
275.86195	158	
276.82070	74	
276.85774	420	
276.92535	74	
277.86226	370	
277.89031	76	
278.84743	640	1+
279.01140	74	
280.79454	96	
281.05396	76	
281.83626	78	
281.86925	92	
281.89527	74	
282.87630	78	
282.90212	94	
282.98596	78	
283.86377	124	
285.03860	82	
285.94318	76	
286.93876	108	
287.78599	104	
288.20296	76	
288.84595	142	
289.80571	92	
290.78896	78	
291.87248	72	
294.86956	172	
294.91838	86	
295.02011	80	
296.85374	306	1+
296.97601	72	
297.57974	92	
297.89047	72	
298.44183	102	
298.79183	84	
298.85567	136	
299.85730	92	
299.87295	190	
299.89656	72	
300.84993	74	
301.86003	214	
302.17251	84	
302.80198	76	
302.85320	76	
302.87024	82	
302.93758	96	
303.04333	72	
304.85054	72	
304.87367	78	
305.87384	84	
308.89865	84	
311.81320	78	
312.03587	88	
312.79739	78	
312.82806	74	
315.85397	94	
317.43804	104	
319.35964	76	
320.92152	78	
323.91801	96	
324.86466	92	
326.89045	86	
326.95293	98	
328.83150	84	
329.79894	74	
329.87466	172	1+
330.81649	132	
330.90108	74	
332.83598	76	
338.18025	82	
338.76740	106	
END IONS

###FS:    #m/z: 507.84620 #charge 1+
###MS: 158
###MSMS: 160
BEGIN IONS
TITLE=Cmpd 119, +MS2(507.8462), 28.2-35.2eV, 3.5min #160
RTINSECONDS=206.43
SCANS=158,160
PEPMASS=507.84620	102632
CHARGE=1+
196.01675	238	
232.89653	186	
238.06086	252	1+
238.07836	108	
250.90859	268	1+
250.97308	230	1+
252.08738	150	
253.08614	114	
255.91663	108	
259.84627	124	
260.88442	174	
269.89210	138	
278.08766	112	
281.39554	110	
282.95468	112	
286.79446	124	
286.87353	152	
287.84984	574	1+
288.87001	150	
288.88506	118	
289.88300	134	
290.86522	152	
293.87248	316	
294.87518	208	
294.89406	114	
295.89012	176	
296.87987	142	
297.81641	220	
298.81846	140	
300.86905	108	
301.84968	196	
303.86711	274	
305.86164	674	1+
306.79589	134	
307.89087	298	
308.14328	934	1+
308.79392	128	
308.87201	972	1+
309.89136	186	
310.34848	166	
311.88362	1386	1+
312.00529	172	
314.86656	310	
315.82306	122	
318.77951	136	
319.85503	298	1+
320.89432	150	
322.80883	144	
323.87484	180	
325.90282	156	
326.88167	1380	1+
327.80965	164	
328.87966	328	1+
330.84004	156	
330.87185	138	
330.95124	120	
333.86548	120	
334.79924	128	
334.85347	148	
335.84244	318	1+
337.77305	246	1+
337.87835	258	
338.02458	116	
338.88726	130	
340.89563	122	
341.83974	112	
341.88153	232	1+
343.79504	126	
345.78122	126	
347.77672	382	1+
347.83539	168	1+
349.75380	260	
349.77898	168	
350.76496	308	1+
350.78498	130	
350.85727	138	
350.88680	254	
350.96419	112	
351.88171	142	
352.79462	110	
353.77394	316	1+
353.85493	134	
354.80904	166	
355.89295	138	
356.35779	184	1+
364.81505	194	1+
364.85224	110	
365.73987	112	
365.78887	290	1+
366.79308	196	1+
366.83794	542	1+
367.70658	146	
367.76814	660	1+
368.87578	158	
369.81011	130	
369.83607	176	
371.18461	122	
371.80201	186	
371.84041	110	
373.77892	130	
374.81593	136	
374.85226	172	
375.79367	146	
375.81262	116	
377.72818	194	1+
380.81292	114	
381.71914	254	
381.83559	300	1+
382.72067	164	
382.89861	204	1+
383.71248	166	
384.85247	348	
385.77166	136	
385.79127	178	
385.84797	202	
385.86363	144	
387.84675	146	
388.74170	140	
388.84762	122	
389.72488	116	
390.75052	336	1+
390.84036	424	1+
390.86064	120	
391.75267	210	1+
392.82934	256	
393.89475	114	
394.30163	188	
394.78270	118	
395.81675	188	1+
396.68118	150	1+
398.78436	124	
399.85427	120	
400.72797	150	
402.86545	386	1+
402.88222	142	
404.80504	118	
404.85380	442	1+
405.76885	162	
406.83625	124	
407.68628	110	
407.74706	186	
407.86735	432	
408.75162	140	
408.77310	160	
408.85428	470	
409.72829	260	
409.85304	224	
410.73199	300	1+
410.83862	798	1+
410.87507	156	
411.76877	168	
412.08578	118	
412.21921	116	
412.85207	318	1+
413.72880	164	
413.75670	252	1+
413.83037	112	
416.76015	132	
421.81424	236	1+
421.88778	136	
422.72916	112	
422.81990	168	1+
422.86420	576	1+
423.77747	436	1+
425.75259	598	
425.87435	148	
426.75763	656	1+
426.86114	554	1+
427.73258	702	1+
428.73444	540	1+
428.84808	628	
429.70831	266	1+
430.85096	204	
431.86634	516	1+
432.69860	156	1+
439.89221	152	
442.78956	110	
443.77212	140	
444.76563	124	
444.82386	132	
444.87247	802	1+
445.74626	206	
446.69472	186	
446.70888	562	1+
446.74567	116	
447.71096	470	1+
447.88090	142	
448.75731	188	
448.81220	160	1+
449.87802	192	
450.75676	282	
450.88287	138	
451.75518	122	
451.87068	142	
462.88560	416	1+
465.71915	162	
467.89265	218	
468.88818	130	
470.72699	196	
471.73977	176	
475.05796	270	1+
485.90107	120	
491.78750	216	
507.53687	114	
509.29101	108	
END IONS

###FS:    #m/z: 336.94602 #charge 1+
###MS: 158
###MSMS: 161
BEGIN IONS
TITLE=Cmpd 120, +MS2(336.9460), 28.0-35.0eV, 3.5min #161
RTINSECONDS=207.202
SCANS=158,161
PEPMASS=336.94602	47748
CHARGE=1+
173.12866	72	
177.22596	72	
183.86661	82	
196.88489	102	
197.07468	68	
202.91068	70	
206.88483	78	
208.88562	70	
208.98484	74	
209.95168	102	
211.94450	1926	1+
212.87817	1004	1+
213.93968	868	1+
214.87898	112	
215.88374	112	
215.89623	74	
215.93909	226	
217.88751	92	
218.84556	72	
219.90372	76	
222.94800	88	
224.83806	138	
224.97551	180	1+
225.92828	68	
227.83857	68	
228.89559	214	
229.84310	76	
229.95518	2760	
229.98250	86	
230.88831	922	1+
231.95137	1070	
232.04682	94	
232.82466	92	
233.82856	210	
233.89504	376	1+
233.95054	212	
234.79128	72	
234.82429	108	
235.84411	184	1+
235.94543	150	
240.83683	88	
240.89070	106	
241.84397	434	1+
244.79448	94	
244.87316	76	
245.39053	74	
246.97597	124	
246.98940	86	
247.96549	820	1+
248.89873	462	1+
249.83164	74	
249.96177	210	
250.82914	70	
250.85846	80	
250.95145	96	
250.98977	142	1+
251.82271	74	
251.83630	310	1+
251.90760	76	
252.13546	72	
252.85052	258	1+
252.97210	1020	1+
253.01382	70	
253.08785	74	
253.90072	216	
254.16459	96	
254.88111	92	
254.91664	118	
254.96864	402	
255.96856	176	
256.07374	72	
256.86823	72	
256.96320	116	
257.15755	100	
257.83708	150	
257.85400	108	
257.87179	110	
258.84579	594	1+
258.87546	76	
260.38326	96	
260.84470	74	
261.85803	80	
262.93368	68	
266.12513	74	
266.86573	112	
267.38637	80	
267.83954	656	1+
267.97488	68	
269.00081	98	
270.98076	72	
271.84331	116	
271.91496	122	
271.93443	72	
271.98810	66	
272.85745	72	
272.92249	80	
274.85859	144	
274.96924	76	
275.89321	82	
276.85728	296	
277.84139	140	
277.86056	526	1+
277.92081	68	
278.83779	230	
278.86215	322	1+
279.83278	126	
282.80434	66	
282.86600	78	
285.07799	74	
285.85117	206	
286.85144	656	1+
286.92218	80	
287.25306	72	
287.41152	104	
287.83164	74	
287.93204	80	
288.85299	140	
289.95616	76	
290.49838	106	
290.85828	260	1+
291.06132	78	
292.84259	86	
293.10826	182	
293.39341	106	
293.91094	70	
294.11622	94	
294.85144	116	
294.86630	140	
294.88617	88	
295.99264	68	
296.85749	68	
299.42290	66	
299.87179	112	
300.31824	66	
300.88328	90	
301.64500	88	
301.95208	84	
302.14623	92	
302.73591	70	
304.06828	80	
304.92302	86	
304.94884	70	
306.07328	70	
308.82287	98	
308.87488	146	
309.87457	74	
310.87262	120	
315.79285	88	
319.61214	108	
320.89948	84	
321.16589	68	
323.04992	84	
323.45893	96	
323.86077	92	
323.90030	76	
324.92878	72	
325.81471	76	
326.90842	98	
327.96368	78	
329.83652	80	
330.65089	70	
331.72383	68	
332.56047	76	
332.88085	76	
333.04688	72	
337.38782	74	
337.57728	108	
338.29329	68	
339.75792	76	
340.80019	78	
END IONS

###FS:    #m/z: 322.93063 #charge 1+
###MS: 162
###MSMS: 163
BEGIN IONS
TITLE=Cmpd 121, +MS2(322.9306), 28.0-35.0eV, 3.5min #163
RTINSECONDS=210.883
SCANS=162-163
PEPMASS=322.93063	2409938
CHARGE=1+
51.74513	58	
57.20391	98	
191.93689	72	
195.91607	78	
196.11384	62	
196.88180	110	
201.04411	126	
205.06434	92	
205.95314	80	
207.88381	66	
209.43577	74	
209.89271	60	
210.91898	72	
211.89884	66	
214.95390	68	
215.83861	76	
215.97945	76	
218.90540	62	
220.89373	60	
220.95575	76	
222.95191	130	
223.55886	94	
224.96225	96	
226.89987	72	
227.93049	208	1+
236.38195	84	
236.88620	100	
237.98748	84	
238.88676	96	
239.07611	152	
240.81786	214	1+
240.88898	80	
240.94095	2254	
241.88828	96	
241.94273	1650	
242.94216	6192	1+
243.82023	566	1+
244.36799	76	
244.82156	332	1+
244.93985	1244	
245.85053	72	
246.84850	72	
246.88315	94	
246.97690	138	
247.39332	142	1+
248.84557	176	
248.91292	72	
249.04118	64	
249.06065	72	
250.80398	68	
251.07590	60	
251.10136	74	
251.88834	128	
252.92790	62	
253.04319	78	
253.50250	84	
253.53748	114	
253.83864	66	
253.90502	104	
253.97574	76	
255.90886	70	
255.95405	66	
256.03043	66	
257.84957	62	
258.83554	394	1+
258.89964	94	
260.82720	474	1+
261.17668	80	
262.10791	62	
263.83329	120	
265.05831	66	
265.09370	82	
265.12005	60	
265.81839	100	
265.84064	62	
266.81473	60	
267.79423	88	
267.83829	82	
267.89659	78	
267.91862	62	
267.97309	64	
269.80309	70	
269.85847	114	
269.95275	68	
270.91366	104	
271.17241	66	
272.16447	90	
272.84805	150	
272.89826	112	
274.98355	74	
278.84718	72	
279.09159	480	
280.09579	234	
280.82715	78	
281.79321	82	
281.86308	90	
283.00862	62	
283.78602	62	
283.82078	72	
283.96266	136	
284.06714	72	
284.29132	186	
284.80880	70	
284.87007	68	
285.26464	84	
285.85469	76	
286.13442	100	
286.41281	72	
288.93052	80	
289.79121	66	
291.80329	60	
291.87294	62	
292.12853	72	
295.85677	134	
296.81914	68	
298.93193	60	
299.78596	66	
299.80520	64	
299.84535	62	
299.94972	100	
299.99592	90	
300.12863	70	
300.48386	74	
300.78827	62	
300.82008	68	
301.18015	96	
301.87522	92	
301.89024	62	
302.08452	78	
303.86043	76	
307.74486	78	
307.79457	68	
308.84451	98	
308.87901	74	
308.90910	78	
309.80932	156	1+
309.87050	72	
309.90701	92	
310.87406	70	
310.96725	114	
311.91838	70	
314.87456	66	
318.35332	86	
318.93382	68	
320.21172	92	
320.82728	60	
320.90870	70	
321.17255	74	
321.28253	68	
324.09030	76	
324.20653	84	
324.36001	62	
324.80463	98	
324.84910	74	
324.89454	110	
325.38473	108	
325.83020	78	
325.90009	118	
326.92184	68	
END IONS

###FS:    #m/z: 340.94132 #charge 1+
###MS: 162
###MSMS: 164
BEGIN IONS
TITLE=Cmpd 122, +MS2(340.9413), 28.0-35.0eV, 3.6min #164
RTINSECONDS=211.655
SCANS=162,164
PEPMASS=340.94132	852836
CHARGE=1+
192.92685	82	
192.95220	72	
193.95130	72	
197.86493	80	
202.87576	68	
208.95443	90	
210.93663	120	
212.87801	108	
213.88493	120	
213.94013	662	1+
214.88462	110	
215.88752	100	
215.93630	150	
217.88285	240	
221.05987	76	
222.58314	84	
222.95164	114	
223.95576	106	
224.84252	68	
224.96208	68	
226.95241	136	
228.84235	118	
228.93815	180	
229.47259	74	
229.94519	82	
230.84544	70	
230.88931	430	1+
231.94901	490	
232.88913	80	
233.89082	68	
233.90961	96	
234.86648	82	
235.83127	72	
238.85779	80	
238.88807	88	
239.88367	80	
240.83404	238	
241.84205	194	
242.87489	68	
243.40361	80	
243.83510	178	
244.14154	82	
244.82499	70	
244.84618	88	
244.87898	72	
244.96098	92	
246.02936	84	
246.85456	136	
246.89678	84	
249.95841	84	
250.97196	182	1+
251.11111	82	
254.07355	120	
254.83368	140	
254.90606	104	
254.96746	558	1+
255.91432	96	
255.94991	98	
256.81333	68	
256.85169	396	1+
256.89335	72	
256.96047	288	
258.84243	290	
258.88747	88	
259.83406	96	
259.85463	268	1+
259.95728	144	
260.83176	556	1+
261.07737	72	
262.92706	228	
262.96931	98	
264.01390	92	
264.07961	94	
264.83462	76	
264.90430	92	
264.96034	72	
265.18057	68	
266.84068	74	
266.86285	84	
267.82820	70	
268.84183	204	
268.98308	84	
269.84013	206	
270.82572	94	
272.44792	76	
272.79852	70	
272.93693	166	
273.88059	92	
273.91129	70	
275.56993	70	
275.81255	84	
275.86455	170	
276.85723	378	
277.84319	70	
277.86532	198	
277.92723	78	
278.85040	786	1+
278.92745	70	
280.83359	80	
280.88270	72	
280.93433	226	1+
281.86904	72	
281.88037	196	1+
281.89608	72	
281.97659	86	
282.81011	136	
283.85003	72	
284.86239	84	
284.93867	120	
286.91596	70	
287.13849	92	
288.83666	124	
289.61359	92	
290.37893	88	
292.86472	104	
292.93521	78	
294.87244	164	
295.86406	192	
295.97186	110	
296.85497	84	
296.87273	106	
298.80556	144	
299.40592	70	
300.23050	88	
300.95099	90	
301.19522	86	
301.82824	70	
301.88368	86	
302.17210	84	
302.85829	134	
303.81329	74	
303.94835	70	
304.85037	70	
304.92435	112	
307.80151	118	
308.86730	146	
310.88085	90	
313.81230	96	
316.86925	68	
317.15139	82	
318.00948	92	
319.10938	104	
319.12688	76	
322.84257	82	
325.81693	72	
326.16752	70	
326.35992	98	
330.81433	92	
332.05475	70	
332.17999	68	
333.15620	76	
333.89196	70	
337.95186	80	
338.98463	70	
340.24481	72	
340.76844	72	
341.87300	82	
342.90393	134	
344.91094	84	
345.71842	72	
END IONS

###FS:    #m/z: 363.95741 #charge 1+
###MS: 162
###MSMS: 165
BEGIN IONS
TITLE=Cmpd 123, +MS2(363.9574), 28.0-35.0eV, 3.6min #165
RTINSECONDS=212.427
SCANS=162,165
PEPMASS=363.95741	383110
CHARGE=1+
57.41488	74	
128.43482	76	
182.86399	78	
189.86504	148	
191.86009	306	
191.97782	82	
196.88408	118	
207.87400	268	
208.88875	88	
209.86767	84	
209.92465	80	
209.94401	510	
211.94539	76	
212.87763	650	1+
215.38984	102	
218.90375	88	
222.95165	342	1+
224.94860	488	1+
225.88290	208	
225.97185	114	
226.86127	86	
226.94780	5910	1+
227.05020	90	
228.00365	76	
228.89769	114	
228.90147	134	
228.94213	5664	1+
229.89614	110	
229.91729	88	
230.83272	94	
230.88968	1376	1+
231.03019	92	
231.81314	74	
232.88627	428	
235.10946	94	
235.88025	82	
236.92975	76	
238.93578	80	
239.07226	148	
240.08545	80	
240.80323	114	
240.93912	470	
240.96129	378	
241.08909	128	
241.80459	72	
241.93873	1794	1+
242.84607	82	
242.89741	116	
242.94033	1256	1+
242.96187	262	
243.96012	130	
244.05309	78	
244.08200	78	
244.81981	100	
244.83838	92	
244.85305	150	
244.95732	2468	1+
245.94038	204	
246.13720	102	
246.43772	78	
246.80438	72	
246.90859	172	
246.95366	3508	
248.80203	122	
248.89639	872	1+
249.03735	80	
249.80052	80	
250.95145	72	
250.97116	272	
251.03937	74	
251.07533	78	
252.07734	96	
252.88772	124	
254.84726	88	
254.88043	96	
258.13907	74	
258.85912	174	
259.02186	96	
260.83402	174	
260.96640	188	
261.83995	108	
262.82844	126	
263.58691	94	
263.82785	74	
263.84597	88	
264.96656	76	
265.09825	78	
265.82641	80	
266.41157	80	
266.81555	262	1+
266.88593	192	1+
267.97251	620	
268.80125	122	
268.82168	86	
268.84319	156	
269.97005	748	1+
270.42698	90	
271.80578	80	
272.45598	96	
276.85879	124	
278.80044	186	
278.84629	348	
278.90446	74	
279.02742	84	
279.10981	176	1+
279.79199	768	1+
280.79422	652	1+
281.85717	144	
282.78877	124	
283.85420	124	
284.80227	158	
284.82363	110	
284.89962	76	
285.18437	136	
285.78968	84	
285.84454	186	
288.01091	84	
289.86762	150	
292.41006	72	
292.44076	158	
292.81312	82	
293.11769	196	
294.85690	92	
296.81220	162	
297.11947	96	
297.80201	838	1+
298.07909	82	
298.80522	706	1+
298.99789	80	
300.80415	348	1+
301.86364	84	
302.79686	306	1+
303.85670	394	1+
303.94402	136	
306.42817	78	
308.07915	104	
308.58111	86	
308.89530	96	
309.87485	82	
310.11894	74	
311.94010	102	
312.82551	94	
312.84308	78	
314.50452	88	
316.81196	142	1+
316.98846	106	
318.82204	90	
318.88345	82	
318.93387	94	
321.82198	204	
322.82948	78	
322.93208	196	
324.23212	74	
324.87779	76	
326.87216	228	1+
331.77277	116	
333.77097	82	
335.87390	84	
336.83997	74	
336.94252	132	
339.01403	100	
340.76257	126	
340.94002	128	
347.77158	78	
348.79612	78	
349.77119	74	
350.88978	112	
351.17352	74	
352.31111	76	
355.44828	96	
356.09404	78	
358.82687	82	
358.84767	116	
END IONS

###FS:    #m/z: 322.93065 #charge 1+
###MS: 166
###MSMS: 167
BEGIN IONS
TITLE=Cmpd 124, +MS2(322.9307), 28.0-35.0eV, 3.6min #167
RTINSECONDS=216.098
SCANS=166-167
PEPMASS=322.93065	2467494
CHARGE=1+
184.86686	62	
195.92007	110	
196.01581	84	
197.89068	64	
201.04255	122	
201.05728	66	
205.09432	68	
205.19640	58	
212.87892	108	
213.88991	76	
216.00999	88	
218.81659	56	
219.81675	64	
220.87176	92	
220.96500	70	
222.13094	72	
222.93524	82	
223.96002	198	
223.98324	64	
225.95934	72	
227.42928	74	
227.95542	72	
228.83246	194	1+
230.44826	70	
231.02088	74	
232.91535	68	
233.90578	70	
235.88222	70	
236.83570	86	
237.00924	74	
237.92694	68	
238.83339	194	1+
238.92034	72	
238.94032	230	
239.07986	88	
239.99244	66	
240.90624	74	
240.94146	2472	
241.82168	60	
241.94281	2054	
242.02437	62	
242.89520	62	
242.94179	6808	1+
242.97714	66	
243.81888	410	1+
243.83465	74	
243.87487	68	
244.39473	80	
244.91556	58	
244.93987	1444	
246.85025	66	
247.93030	104	
247.98024	58	
248.86022	142	
249.79376	70	
249.83239	60	
249.84824	70	
250.91066	66	
250.96135	86	
251.89579	78	
252.18445	78	
254.45326	104	
254.86961	72	
255.98134	62	
256.85240	70	
256.89297	140	
256.94914	66	
257.32921	84	
258.44706	100	
258.64466	198	
258.83250	126	
259.88029	98	
260.82561	76	
261.20030	60	
261.83459	164	
262.82488	82	
262.84073	82	
263.83047	64	
264.34897	100	
265.05631	60	
265.98458	62	
266.86170	126	
266.87654	66	
267.11928	72	
267.84435	84	
268.91641	74	
269.88396	82	
269.93053	58	
271.09549	56	
271.17868	64	
272.85834	150	
274.36910	102	
276.04301	68	
277.13200	66	
277.42628	70	
279.09252	754	1+
279.86502	68	
280.83849	88	
280.86691	68	
281.85524	62	
282.83292	58	
282.85775	78	
283.07478	72	
283.10607	84	
283.22760	58	
283.84164	86	
284.29374	276	1+
284.88003	140	
286.18007	86	
286.91444	68	
287.85486	64	
287.88676	148	
288.36108	84	
288.39451	74	
288.41516	78	
289.86979	148	
289.88456	58	
291.06337	60	
291.90433	74	
293.86482	76	
294.87702	130	
295.01712	92	
295.08452	66	
296.89745	68	
298.08354	98	
298.83843	82	
300.42658	72	
305.15711	76	
306.91188	82	
307.89053	166	
308.86609	78	
308.89421	74	
309.81068	116	
310.89161	64	
310.95624	66	
311.89459	74	
313.84297	58	
313.88001	62	
313.95823	88	
314.76797	94	
318.02484	86	
319.12049	68	
319.28298	104	
319.72158	60	
319.78554	66	
319.88770	126	
320.77219	64	
320.82511	66	
321.72728	58	
322.79174	74	
322.88675	62	
323.85382	84	
325.90544	72	
327.04377	70	
328.06371	66	
328.17054	56	
END IONS

###FS:    #m/z: 363.95743 #charge 1+
###MS: 166
###MSMS: 168
BEGIN IONS
TITLE=Cmpd 125, +MS2(363.9574), 28.0-35.0eV, 3.6min #168
RTINSECONDS=216.87
SCANS=166,168
PEPMASS=363.95743	382918
CHARGE=1+
87.93040	86	
146.51826	88	
152.38141	84	
183.92667	104	
189.86161	242	
191.85833	268	
196.88652	86	
199.96207	74	
207.94926	92	
207.97583	74	
208.95528	120	
209.08762	82	
209.94444	748	1+
210.87950	74	
212.87905	606	1+
218.91802	72	
222.95108	364	1+
224.95182	938	1+
225.88366	78	
226.94767	5670	1+
227.93148	132	
228.83324	90	
228.89429	298	1+
228.94297	5814	1+
230.12422	70	
230.84549	86	
230.88885	1118	1+
232.92655	76	
234.01857	72	
234.88106	136	
234.89879	72	
235.98216	72	
237.92322	80	
238.01993	70	
238.88814	86	
239.90496	74	
240.83889	128	
240.93879	590	
240.96310	172	
241.83521	76	
241.88100	74	
241.94079	1694	1+
242.00972	74	
242.94344	1172	1+
243.97049	72	
244.82168	114	
244.95750	2598	1+
245.80972	108	
246.95352	3970	1+
248.80389	360	1+
248.90027	412	1+
249.85749	80	
250.01291	78	
250.78711	152	
250.80372	132	
250.96911	144	
251.39932	72	
251.84507	76	
251.93479	76	
252.89265	122	
253.08645	82	
253.51216	102	
253.90798	124	
254.09318	116	
255.64549	72	
258.84008	148	
258.95495	76	
258.97220	144	
259.03752	92	
259.84829	122	
260.85106	96	
260.87697	250	1+
260.96929	286	1+
261.83554	100	
262.96827	98	
263.03323	74	
263.81745	76	
264.87841	90	
266.81535	208	
267.09325	94	
267.81644	92	
267.97390	396	
268.81331	182	1+
268.84356	102	
268.95698	78	
269.96768	572	1+
270.42298	82	
272.75823	94	
273.91661	102	
275.81007	114	
275.92286	94	
276.10623	80	
278.13419	78	
278.81031	92	
278.84456	282	
278.89413	80	
279.10334	204	
279.87932	76	
280.79339	532	1+
282.02075	140	
282.79597	220	
283.85541	150	
284.78982	74	
284.83067	112	
284.86444	84	
284.88944	88	
285.79982	72	
285.84548	262	1+
286.86421	70	
286.88319	70	
287.44248	80	
288.75874	72	
289.20428	80	
289.86924	176	
290.05659	76	
290.78289	98	
290.79968	84	
291.10411	252	1+
292.93093	76	
294.81688	76	
295.13987	72	
295.35041	72	
295.43075	72	
296.81280	154	
297.43490	94	
298.79878	930	1+
298.87895	94	
298.94683	142	
300.76894	88	
300.85685	488	1+
300.87651	126	
301.08855	70	
301.79841	226	1+
303.41575	78	
303.56106	72	
303.59081	92	
303.85778	578	1+
304.13434	80	
305.09905	92	
306.05621	88	
307.02376	104	
307.13173	74	
309.87195	168	
309.92451	72	
316.80782	182	1+
317.88034	82	
319.93732	130	
319.95425	106	
320.92962	126	
321.13060	78	
321.81707	120	
321.86645	114	
321.92131	72	
322.15684	76	
322.93015	376	
323.15449	112	
324.82927	84	
324.84843	78	
324.86534	94	
325.89230	74	
326.87493	244	
326.90189	72	
327.17711	74	
328.81318	134	
333.06452	74	
333.14078	76	
336.80403	84	
343.71728	140	
344.97672	78	
346.07904	76	
348.79169	86	
354.75159	82	
356.82002	70	
358.41490	96	
360.79260	88	
362.41518	80	
END IONS

###FS:    #m/z: 336.94603 #charge 1+
###MS: 166
###MSMS: 169
BEGIN IONS
TITLE=Cmpd 126, +MS2(336.9460), 28.0-35.0eV, 3.7min #169
RTINSECONDS=217.642
SCANS=166,169
PEPMASS=336.94603	42622
CHARGE=1+
92.11525	72	
125.97389	176	
185.86658	70	
197.93363	78	
201.86431	70	
207.96865	70	
209.95298	86	
210.88547	180	1+
211.94381	2186	1+
212.87888	810	
213.93964	862	1+
215.88637	110	
215.93780	174	
216.83024	92	
218.84909	72	
223.38637	76	
225.82851	82	
227.19429	92	
227.49438	76	
227.95723	102	
228.84203	96	
228.89638	70	
229.95480	1738	1+
230.83732	150	
230.88989	1038	1+
231.95119	1136	1+
232.42089	74	
233.83388	144	
233.84784	102	
233.89629	214	
233.94872	78	
234.82512	104	
236.82222	80	
237.05611	76	
238.03692	70	
239.84542	70	
240.83741	568	1+
240.97484	74	
241.84210	410	1+
243.83786	130	
244.43892	76	
245.07495	94	
245.84058	70	
246.90376	214	
247.96645	852	
247.98657	90	
248.90142	402	
249.89207	82	
249.96174	212	
250.83127	136	
250.95303	128	
251.83915	218	
251.91156	124	
251.97198	78	
252.83719	140	
252.85352	70	
252.97019	1120	1+
254.02279	76	
254.79427	78	
254.90689	236	1+
254.96627	436	
255.07267	92	
255.49246	78	
256.85373	104	
256.89584	90	
256.93952	232	1+
257.79807	74	
257.85727	120	
258.84641	218	
258.96050	200	1+
259.84689	144	
259.86867	102	
260.92870	72	
260.94789	96	
261.37035	90	
261.41252	92	
261.47603	92	
261.85405	76	
262.33471	70	
262.95743	74	
263.10485	98	
264.45094	80	
265.01654	94	
265.09628	78	
266.02880	72	
266.85021	160	
266.87185	156	
267.84362	122	
268.84032	932	1+
269.80333	82	
270.82496	68	
270.98254	70	
271.09966	92	
271.86743	146	
271.91819	116	
272.92581	132	
273.05221	70	
273.80205	188	1+
273.81967	78	
274.87360	130	
275.86756	124	
275.90010	72	
276.85806	670	1+
277.01499	74	
277.08679	74	
277.83314	88	
277.86319	398	1+
277.93133	76	
278.80640	82	
278.83437	280	1+
279.80557	74	
279.85477	128	
280.01495	76	
280.02938	72	
280.85148	108	
281.84762	82	
281.86235	74	
282.84126	92	
283.80237	82	
284.42518	88	
285.03043	72	
285.85116	120	
285.95983	78	
286.41274	90	
286.84955	694	1+
287.92115	76	
289.84146	74	
290.01880	72	
291.79919	74	
291.85385	142	
292.80289	68	
292.87009	116	
292.88903	72	
292.94964	68	
293.06753	84	
293.85540	202	1+
295.98949	106	
298.91085	92	
299.06181	90	
299.86899	84	
300.86297	202	1+
302.88093	96	
303.80490	78	
304.80522	78	
304.86006	98	
304.89103	124	
305.86934	78	
306.77452	80	
306.88775	236	1+
307.43936	88	
307.85689	78	
307.87415	68	
307.91708	94	
308.23401	80	
309.40790	82	
310.87290	128	
311.88611	98	
313.84766	74	
314.94014	76	
315.77346	70	
315.82566	104	
317.05954	84	
317.85140	70	
325.56010	92	
328.39948	96	
328.88973	76	
330.31642	90	
334.77659	72	
339.81002	76	
339.82809	72	
339.98423	86	
END IONS

###FS:    #m/z: 322.93069 #charge 1+
###MS: 170
###MSMS: 171
BEGIN IONS
TITLE=Cmpd 127, +MS2(322.9307), 28.0-35.0eV, 3.7min #171
RTINSECONDS=221.303
SCANS=170-171
PEPMASS=322.93069	2333524
CHARGE=1+
70.68369	80	
189.91791	58	
195.91950	162	
200.84150	70	
200.90439	74	
201.04268	170	
205.90572	90	
207.06487	94	
207.08248	74	
207.92651	70	
208.40678	64	
209.91081	66	
213.91988	72	
220.06603	96	
220.10445	68	
220.87562	60	
221.94979	64	
222.95751	66	
223.96070	180	
225.81363	88	
227.79601	72	
227.95277	132	
228.93563	74	
230.84069	58	
231.91009	72	
232.82766	80	
233.97937	104	
234.84205	66	
235.08314	76	
235.82204	64	
235.88003	88	
238.05395	90	
238.89506	80	
238.93829	116	
238.97374	70	
239.95601	64	
240.08513	82	
240.81960	76	
240.94139	3266	
241.06624	80	
241.87923	80	
241.94255	2340	
242.01361	72	
242.18304	74	
242.39887	102	
242.94228	6350	1+
242.97475	72	
243.82150	272	1+
244.85177	140	
244.93866	1292	
245.89773	110	
246.14503	82	
246.97758	122	
246.98839	108	
247.97980	120	
248.87046	84	
249.83028	72	
251.13260	72	
252.87305	72	
253.10155	88	
253.85448	76	
254.07545	78	
254.88849	62	
255.17484	74	
256.26436	72	
256.83880	66	
256.90538	242	1+
257.08556	78	
258.83509	112	
260.83357	112	
261.83215	290	
262.83081	174	
263.97580	80	
264.93441	72	
265.81047	60	
266.18519	70	
266.85840	112	
266.89092	64	
266.96724	66	
267.04549	78	
267.78813	76	
269.86593	78	
270.07963	72	
270.79852	90	
271.36042	68	
271.90286	66	
272.95705	66	
273.85411	78	
275.80838	66	
275.99643	58	
277.82279	74	
277.88022	66	
278.24661	78	
279.09125	670	
279.86727	64	
280.09572	348	
280.14652	78	
280.83579	66	
280.85681	148	
281.18128	80	
281.96728	116	
282.95081	70	
283.07065	78	
283.50456	94	
283.86020	90	
283.88941	102	
284.23481	90	
284.29616	384	1+
284.87611	60	
284.93496	72	
285.82234	88	
285.96602	64	
286.19244	68	
286.84931	80	
289.78640	96	
289.89582	60	
290.85821	82	
291.79592	86	
292.79903	62	
294.49018	84	
294.83591	74	
294.85288	88	
296.85731	66	
296.94598	72	
297.82046	76	
300.78600	58	
301.18664	66	
301.81452	112	
301.87564	58	
302.03557	58	
302.88532	134	
303.73422	66	
304.83086	64	
304.88932	124	
306.03368	116	
306.87993	66	
307.94088	68	
308.80120	88	
309.79794	194	1+
309.88500	90	
311.17992	60	
312.01398	98	
312.88082	62	
313.85567	66	
314.82261	92	
314.86380	66	
316.81942	64	
318.75652	74	
321.14835	70	
321.75148	60	
323.25313	72	
325.05703	60	
325.90563	74	
326.87935	72	
327.83485	74	
END IONS

###FS:    #m/z: 363.95744 #charge 1+
###MS: 170
###MSMS: 172
BEGIN IONS
TITLE=Cmpd 128, +MS2(363.9574), 28.0-35.0eV, 3.7min #172
RTINSECONDS=222.076
SCANS=170,172
PEPMASS=363.95744	370494
CHARGE=1+
189.86465	236	
191.85853	150	
200.94418	76	
205.88013	116	
207.87308	178	
207.95129	110	
209.09496	78	
209.94354	960	1+
210.88365	150	
211.89174	78	
212.10982	80	
212.88005	1590	1+
214.89383	144	
215.92700	114	
217.90756	88	
218.91256	80	
222.57048	94	
222.95291	218	
223.95232	102	
224.95041	940	1+
225.02984	86	
226.94752	6378	1+
226.96919	124	
228.84958	76	
228.89822	220	
228.94284	5152	1+
230.79310	80	
230.84698	134	
230.88941	1202	1+
231.90740	148	1+
234.88835	94	
236.02713	76	
238.83987	160	
238.94087	150	
239.06867	76	
239.90304	84	
240.83408	82	
240.93981	946	1+
240.96440	206	
241.81999	126	
241.96225	82	
242.82120	162	
242.94187	1424	1+
242.96410	326	
243.07979	74	
243.82280	126	
244.45251	90	
244.82262	114	
244.91555	84	
244.95739	2790	1+
245.84443	74	
245.89099	94	
245.92048	106	
245.94609	204	
246.52468	76	
246.80804	78	
246.90457	86	
246.95447	2742	1+
247.80109	328	1+
248.80382	280	1+
248.84649	128	
248.85930	162	
248.90120	350	1+
250.97366	126	
252.10229	158	
252.82850	92	
252.87544	116	
253.91169	206	
258.83407	146	
260.83261	124	
260.96877	492	1+
261.83345	138	
262.82430	82	
264.39106	74	
264.82320	128	
264.98031	80	
265.78452	76	
266.81424	182	
266.97183	548	1+
267.79844	108	
267.81725	120	
267.93427	82	
267.97461	464	1+
268.80551	92	
268.83802	90	
268.95138	104	
269.81650	130	
269.96976	584	1+
270.84807	96	
270.91181	78	
271.87102	86	
271.91657	82	
272.91442	74	
273.87459	92	
276.81221	78	
276.89029	84	
278.07247	86	
278.84372	124	
278.88611	76	
278.97625	94	
279.09920	88	
279.85433	196	1+
279.97001	108	
280.79442	744	1+
282.33578	76	
283.79009	218	1+
283.85021	150	
283.88259	86	
284.04660	92	
284.82712	132	
285.84594	220	1+
285.92647	76	
286.50201	82	
287.82251	220	1+
287.88052	116	
288.83428	72	
289.12060	94	
289.41513	92	
289.79962	94	
291.19352	72	
291.86895	96	
292.10760	74	
294.86859	132	
295.82107	72	
296.80867	108	
297.80977	116	
298.80375	990	1+
299.87141	242	
300.80497	566	1+
301.09091	76	
301.85572	228	
302.80052	314	1+
302.85324	110	
303.85855	318	1+
305.11568	120	
306.87812	160	
306.92265	104	
309.81238	112	
313.93852	92	
314.40860	82	
314.82265	126	
315.93487	92	
316.14646	72	
316.81013	170	
317.39884	74	
317.93070	80	
318.80019	80	
318.92801	116	
319.87569	72	
321.82207	88	
321.86552	222	
322.02258	72	
322.92731	132	
323.81924	118	
323.99540	76	
324.77634	78	
326.87235	284	
329.40172	80	
329.82089	78	
330.84308	118	
332.78439	74	
333.85172	72	
336.76781	96	
336.94231	72	
340.94421	96	
347.87039	268	1+
349.81943	98	
350.90211	92	
352.71047	94	
353.39790	100	
353.88038	76	
355.42024	94	
356.77547	80	
359.85823	76	
363.95549	74	
365.34812	80	
366.92449	102	
367.71782	78	
END IONS

###FS:    #m/z: 507.84618 #charge 1+
###MS: 170
###MSMS: 173
BEGIN IONS
TITLE=Cmpd 129, +MS2(507.8462), 28.2-35.2eV, 3.8min #173
RTINSECONDS=222.848
SCANS=170,173
PEPMASS=507.84618	82776
CHARGE=1+
196.01659	244	
197.01820	126	
209.94468	106	
214.88780	178	
222.01409	108	
224.04932	130	
226.83535	102	
232.89866	208	
236.88626	116	
250.90746	110	
252.07930	120	
259.90487	150	
266.12706	132	
267.94916	132	
276.39185	104	
278.82724	222	1+
280.79028	106	
284.90207	146	
287.78960	276	1+
287.85108	634	1+
288.86960	130	
289.04663	110	
290.86487	206	
293.87327	696	1+
296.36754	142	
299.81611	210	
303.83904	122	
303.86840	186	
305.86347	794	
306.12441	122	
306.88117	192	
307.89455	188	
308.14028	254	
308.84410	114	
308.87618	388	
309.14667	160	
309.18536	134	
309.79859	160	
309.87662	214	
310.15643	262	
311.84119	130	
311.88288	1110	1+
311.94826	244	1+
312.83194	120	
314.83719	280	1+
314.86351	184	
314.88812	120	
316.84671	290	1+
316.86983	192	1+
316.88322	132	
320.86874	424	1+
321.04273	110	
321.88784	236	1+
322.82313	236	1+
322.86192	114	
323.16937	118	
324.82484	318	1+
[truncated: 1,763,135 more chars]
