# Supplementary material for: High-Throughput Venomics
Source: J Proteome Res. 2023 Apr 3;22(6):1734–46. doi: 10.1021/acs.jproteome.2c00780 (PMC10243144; doi:10.1021/acs.jproteome.2c00780)
Supplement: Supplementary file 9 — pr2c00780_si_009.zip [file pr2c00780_si_009.zip › Manual files/Calloselasma rhodostoma MGF/210702_Calloselasma_halfplate000040_5.1.201.mgf]

###	D:\Data\Julien\210702_Cr_half_TFA\210702_Calloselasma_halfplate000040.d\ProteinAnalysisResults.mgf
###	D:\Data\Julien\210702_Cr_half_TFA\210702_Calloselasma_halfplate000040.d\analysis.baf
###	210702_Calloselasma_halfplate000040.d
###	Instrument: maXis HD
###	Manufacturer: Bruker
###    PeakWidth 0.30, MiniumIntensity 10, S/N 1Apply threshold 0, Threshold 10
###    Retain Residuals no, Create neutrally no,
###    FullScan Parameters: AdductIon (+)+H (-)-H, LowMass 0, HighMass 8000, MaxCharge charge decon 4, MinPeaks 3
###    Perf. isotope decon yes, Max Charge Istopic decon 6, MW agreement 0.00, Abund. cutoff 2.00, Envelope cutoff 75.00
###    MaxRes   Parameters: AdductIon (+)+H (-)-H, LowMass 0, HighMass 8000 
###    Perf. isotope decon yes, Max Charge Istopic decon 6, Abund. cutoff 2.00
###    MSn      Parameters: AdductIon (+)+H (-)-H, LowMass 0, HighMass 8000 
###    Perf. isotope decon yes, Max Charge Istopic decon 4, Abund. cutoff 0.05
###    Global Charge Limit: no 3, Prefer FullScan Result: yes, Export what: 2 (0=non deconv/1=deconv only/2=mixed), NoMSMSSignals: 150, Intensity threshold: 10, NoMSSignals (deconv): 2, NoMSSignals (non-deconv): 2, NormalizeData: no, SingleCharged: yes
###
COM=210702_Calloselasma_halfplate000040.d
USERNAME=Demo User

###FS:    #m/z: 368.42368 #charge 1+
###MS: 1
###MSMS: 2
BEGIN IONS
TITLE=Cmpd 1, +MS2(368.4237), 28.0-35.0eV, 0.0min #2
RTINSECONDS=1.321
SCANS=1-2
PEPMASS=368.42368	740
CHARGE=1+
183.94668	4746	
189.95940	6560	
193.97125	10826	
195.12049	5150	
198.95496	3918	
206.94013	28964	1+
208.94564	64472	1+
211.94439	173622	1+
213.93981	63830	1+
215.93732	7888	
220.95603	5220	
222.95216	127986	1+
224.95094	27768	
225.19403	4798	
226.12282	4782	
226.94710	412972	1+
227.19797	17990	1+
228.94298	417174	1+
231.95131	17190	
234.97045	16120	
234.99836	18844	
235.12824	5442	
235.20299	6864	
237.12843	4034	
237.18298	3936	
238.14714	4162	
239.01971	4670	
239.07910	7796	1+
239.14666	18948	
239.19858	4410	
239.23138	17686	1+
239.98060	6578	
241.21332	3968	
241.96388	5892	
242.61900	3766	
242.96188	13852	
243.22629	23298	1+
244.95751	244882	1+
245.18497	6624	
245.94274	13314	
246.95236	138684	1+
247.23984	6346	
248.03195	5348	
249.18286	5160	
249.25559	5762	
249.91107	7650	
249.97170	124130	1+
250.94679	68170	1+
250.99794	9848	
251.19804	11862	1+
252.47051	4716	
252.94692	23384	
252.97136	1411334	1+
253.21303	17316	1+
254.90701	3768	
254.94188	339784	1+
254.96545	562448	1+
255.07286	3754	
255.22937	16748	1+
256.26122	15086	1+
257.19006	4012	
258.90876	4848	
258.96459	21790	1+
260.16025	4092	
260.97844	5902	
261.97643	19400	
262.96858	10214	
263.05517	8846	
263.13385	4498	
263.23499	5882	
263.97809	266978	1+
265.25090	7236	
267.19241	4120	
267.26396	15212	1+
267.97355	136416	
268.95994	73460	1+
269.20869	4832	
270.98119	56044	1+
272.88207	6600	
272.95215	87616	1+
272.97675	19736	
273.18517	5048	
274.08976	4442	
274.27191	32360	1+
277.21479	5404	
279.09210	12024	1+
279.22978	17022	1+
280.26158	4816	
281.04485	9154	1+
281.24519	31922	1+
281.98917	10040	
282.17418	3876	
282.27672	38336	1+
283.17294	15446	
283.20537	3836	
283.26094	24996	1+
283.94652	12450	
284.29206	17450	1+
285.20127	4532	
285.22247	9904	1+
285.94194	243262	1+
285.98336	34922	1+
286.27208	4200	
287.25045	30488	1+
287.66012	4098	
288.20374	4956	
288.25107	20362	1+
288.28742	4054	
290.26694	42186	1+
290.89214	7062	
290.96295	4466	
291.09942	7966	
291.16027	4016	
291.19535	7016	
291.21409	5846	
291.97370	20894	1+
292.05978	14758	1+
292.10173	5246	
293.10816	4504	
293.20862	14232	1+
293.24466	4394	
293.97551	32782	1+
293.99734	75008	1+
294.12636	12370	1+
295.13224	12012	1+
295.22463	20278	1+
295.29336	11968	1+
295.99177	36328	1+
296.10371	7130	1+
297.07881	23778	1+
297.23867	26880	1+
298.27204	7696	
299.06010	3982	
299.20115	3914	
299.25535	5654	
300.28762	15048	1+
301.21443	4326	
301.95775	4392	
302.17333	7952	
302.30308	36724	1+
302.94781	108124	1+
303.95157	91380	1+
303.99577	20286	1+
304.18649	4542	
304.28385	4858	
306.90345	8218	
307.08215	4500	
307.18894	3878	
307.24714	69364	1+
308.14116	11296	1+
308.21530	5984	
309.18814	5286	
309.22074	4376	
309.27282	8542	1+
309.67319	3814	
310.15879	5472	
310.30865	25728	1+
311.05351	6568	
311.21961	14614	1+
311.27390	13086	1+
311.86927	16778	1+
312.12221	7568	1+
312.90050	5134	
313.17179	9968	1+
313.22012	11020	1+
313.23367	6590	
313.25021	4504	
313.26669	17440	1+
313.86602	6436	
313.92911	232616	1+
316.28242	25882	1+
316.31845	13584	1+
317.21207	4326	
318.29789	30658	1+
318.93463	131180	1+
320.93408	244040	1+
321.19107	19980	1+
321.23996	4970	
321.27723	11884	1+
321.31371	3986	
322.16356	11858	1+
322.19298	16906	1+
322.87757	10466	1+
322.92987	4744876	1+
323.01683	4204	
323.11420	5398	
323.16894	8728	1+
323.23788	28264	1+
323.28529	16844	1+
323.32482	14686	1+
324.13422	13374	1+
325.25390	73680	1+
326.17243	5330	
326.20114	4942	
326.30316	6418	
326.96878	28128	1+
327.23281	4794	
327.26930	99162	1+
328.31842	13082	1+
328.87376	15784	1+
329.00283	8754	
329.22819	23974	1+
329.28303	20538	1+
330.16868	10774	1+
330.26413	8706	1+
330.33489	67134	1+
330.91073	6446	
331.10511	5336	
331.22734	7654	
331.30174	30294	1+
331.93930	16286	1+
334.95152	30044	1+
335.00226	66598	1+
335.18963	4056	
335.25448	3786	
335.29081	3776	
336.08583	9888	1+
336.13970	12138	1+
336.17288	15228	1+
336.94567	633850	1+
337.21742	10054	1+
337.25273	4502	
337.27050	4102	
338.34004	65162	1+
338.94505	145476	1+
339.23337	14718	1+
339.27135	9914	1+
339.28375	5344	
340.35480	17488	1+
340.94045	2412798	1+
341.19213	5472	
341.21018	4580	
341.24860	75770	1+
341.28548	13884	1+
342.13120	9090	1+
342.33480	4842	
343.02476	8190	
343.21186	3890	
343.22504	3794	
343.26533	96892	1+
343.29560	8216	
343.33180	4042	
343.87451	4918	
344.02764	5030	
344.18182	4526	
344.31150	5534	
344.35058	22228	
345.20589	16136	1+
345.32441	19376	1+
346.32936	16466	1+
347.02601	14696	
347.19903	7118	
349.16986	4384	
349.24000	13786	1+
349.29327	123534	1+
351.20722	21988	1+
351.27329	47870	1+
352.89557	45924	1+
354.09104	42240	1+
354.13680	12124	1+
354.16523	4860	
354.31666	75596	1+
354.95534	7214	
355.14212	9598	1+
355.26934	13304	1+
355.92010	8042	
356.35017	13142	1+
357.24412	19196	1+
357.89093	4742	
357.96706	20902	
358.19682	11462	1+
358.36641	144850	1+
358.95082	116752	
359.25941	14986	1+
359.96035	551464	1+
360.34522	3912	
362.13781	5136	
363.30848	20244	1+
363.95659	1335332	1+
364.13704	3966	
364.16868	8656	1+
364.28284	10424	1+
365.23679	4008	
365.31233	3806	
366.14527	4366	
366.31910	7096	
367.30322	20534	1+
367.33306	24942	1+
368.16603	4658	
368.38525	25074	1+
368.42349	17042	1+
369.18799	3890	
369.27906	7028	1+
369.34931	19694	1+
371.09899	91726	1+
371.22577	10664	1+
371.27515	33964	1+
371.31564	7374	
372.17729	4462	
372.32625	62532	1+
373.09658	20276	1+
373.25350	17972	1+
END IONS

###FS:    #m/z: 322.92998 #charge 1+
###MS: 3
###MSMS: 4
BEGIN IONS
TITLE=Cmpd 2, +MS2(322.9300), 28.0-35.0eV, 0.1min #4
RTINSECONDS=3.444
SCANS=3-4
PEPMASS=322.92998	1447248
CHARGE=1+
183.11486	100	
190.99081	148	
191.95551	510	1+
193.95281	102	
200.01591	100	
201.04355	146	
206.92386	142	
209.91896	112	
211.89027	272	1+
214.02582	206	1+
215.88592	566	1+
218.08476	104	
220.13178	110	
220.86689	186	
221.06966	168	
222.03023	150	1+
222.95273	546	1+
223.04909	118	
224.97936	214	1+
225.05098	134	
226.07242	130	
226.86523	108	
230.94693	122	
231.01162	130	
231.06618	144	
231.89924	138	
231.96227	132	
232.99406	110	
233.04415	162	
233.06277	200	
234.04714	136	
234.97336	104	
235.09815	212	1+
237.92411	126	
238.21161	170	
239.07930	638	1+
239.23989	162	
239.95785	240	1+
240.06477	196	
242.04014	126	
242.94434	174	
243.01020	144	
243.04386	128	
243.87903	380	1+
244.03765	164	
244.97437	142	
245.00710	132	
245.03971	128	
245.22339	136	
245.93737	158	
245.97173	772	1+
248.03454	860	1+
248.98802	370	1+
249.03937	578	1+
250.94397	106	
250.96633	114	
251.03753	246	
251.10473	152	
251.51242	98	
252.06783	374	1+
252.23377	108	
254.87357	112	
256.10493	130	
256.14506	98	
257.06947	114	
257.95167	218	1+
258.18411	128	
258.95226	154	1+
259.24187	104	
260.17121	276	1+
260.88555	286	1+
261.02440	224	
261.05841	160	
261.98524	106	
262.08294	104	
262.15898	256	1+
263.00583	122	
263.02298	140	
263.05591	652	1+
263.11861	240	1+
264.01270	788	1+
264.05981	568	1+
264.26654	156	
264.85533	174	1+
265.01693	778	1+
266.24557	160	
266.99762	844	1+
267.05677	276	1+
267.17190	104	
267.21128	124	
267.25105	130	
267.98885	246	1+
268.95952	104	
269.79510	170	1+
270.21239	104	
270.28171	154	
270.96851	142	
272.84831	188	
273.04404	104	
273.05632	250	1+
275.10489	158	
275.80649	124	
276.19398	114	
277.07138	256	
277.09385	160	
278.07411	124	
278.93928	194	1+
279.03193	142	
279.09337	1010	1+
279.23108	298	
279.27495	176	
280.03842	138	
280.14321	1168	1+
280.25796	108	
281.04823	484	1+
281.18670	390	1+
281.89447	100	
282.27789	236	
283.03160	358	
283.07559	156	
283.26095	410	1+
283.94731	138	
284.05543	106	
284.07703	260	1+
284.29275	2124	1+
285.00865	106	
285.05846	130	
286.00773	136	
286.02448	172	
286.17370	110	
287.05980	408	1+
287.97914	144	
288.19840	110	
289.08331	142	
290.00890	210	
290.79573	178	1+
291.01967	132	
291.07327	162	
292.06098	376	1+
294.86384	130	
294.98213	288	1+
295.01001	124	
295.11266	168	1+
295.44373	110	
296.88662	122	
299.06178	758	1+
300.13780	272	1+
300.93124	150	
301.09241	162	
302.04748	192	1+
302.10949	134	
302.18923	152	
302.24875	112	
303.13027	106	
303.97121	106	
304.11737	150	1+
304.13880	108	
304.17470	388	1+
304.22803	138	
304.26426	174	
306.08063	162	
306.22253	178	1+
306.27480	356	1+
306.94001	110	
307.08296	190	
307.12268	142	
307.20547	180	
307.88964	156	
308.02527	138	
308.08138	124	
308.29276	818	1+
309.12857	106	
309.16762	132	
309.21952	196	
309.87517	200	
310.11176	152	1+
310.27281	162	
310.30902	698	
311.13503	118	
312.03296	150	
313.02191	126	
313.03619	128	
315.05319	166	
318.09388	126	
318.40380	210	1+
319.04314	128	
319.30702	124	
320.08417	124	
320.18169	330	1+
320.30471	112	
320.94617	98	
321.06011	124	
321.12173	122	
321.22285	146	
322.16830	142	
323.03455	126	
323.09577	172	
323.13036	794	1+
323.16168	144	
323.20203	1908	1+
323.23817	8228	1+
323.27152	144	
323.33891	224	1+
324.13430	740	1+
324.20504	1642	1+
324.29154	120	
324.89138	196	
325.04853	266	1+
325.29351	112	
326.09564	112	
326.26654	124	
326.37625	272	
326.88802	220	1+
327.21823	136	
327.25602	240	1+
END IONS

###FS:    #m/z: 340.94066 #charge 1+
###MS: 3
###MSMS: 5
BEGIN IONS
TITLE=Cmpd 3, +MS2(340.9407), 28.0-35.0eV, 0.1min #5
RTINSECONDS=4.2165
SCANS=3,5
PEPMASS=340.94066	653836
CHARGE=1+
199.88150	120	
203.10353	108	
204.95900	134	
213.93973	2710	1+
215.88604	600	1+
215.93772	558	
217.93949	136	
219.04182	114	
222.01698	158	
223.97317	438	1+
224.95945	118	
226.87353	196	
226.95477	166	
227.02264	140	
228.87661	238	1+
229.08556	198	1+
231.95080	2298	1+
233.05797	116	
233.07210	126	
233.08932	120	
233.89651	222	
233.94995	376	1+
234.89898	120	
235.89351	354	1+
235.94871	204	
237.06324	122	
238.04940	158	
238.97791	118	
240.23012	908	1+
240.97559	166	
241.02696	178	1+
241.99323	204	1+
242.99448	140	1+
244.03331	456	1+
244.95562	236	
245.21805	146	
245.97872	124	
247.21275	136	
247.98395	264	1+
248.03155	196	
248.12481	134	
248.98600	218	1+
249.04089	494	1+
249.06539	126	
249.96043	480	
250.95609	370	1+
250.98455	234	1+
251.06652	112	
251.96069	264	1+
252.01296	198	1+
252.05950	110	
252.11093	176	
253.83814	120	
253.92065	138	
253.95665	128	
254.09435	318	1+
254.28458	108	
254.94310	178	
254.96566	1232	1+
255.07587	680	1+
255.14665	158	
255.88934	136	
256.02978	194	1+
256.17799	114	
256.96378	214	
257.17009	120	
258.91388	242	1+
259.93941	108	
260.06877	128	
260.88306	250	1+
260.98971	160	
262.96557	370	1+
263.05505	274	
264.07503	372	1+
264.25170	106	
264.90502	130	
265.01823	600	1+
265.05686	110	
265.19479	132	
265.95686	164	
266.24606	196	
266.28123	196	1+
266.99994	244	1+
267.13725	182	
267.21169	112	
267.96675	114	
268.13353	114	
268.99352	174	
269.11398	122	
269.18989	134	
272.93443	356	1+
272.97758	562	1+
274.06122	120	
275.40116	110	
276.91162	118	
277.01165	314	1+
277.09387	134	
278.01445	252	1+
279.11048	182	
279.21400	212	1+
279.96075	254	
280.01816	236	1+
280.07152	142	
280.25832	142	
280.51083	114	
280.97144	142	
281.04768	1044	1+
281.21568	250	1+
282.27668	1426	1+
282.97438	118	
283.02792	414	1+
283.04265	160	
284.17070	124	
284.29323	474	
285.02981	112	
285.06857	124	
285.63654	118	
286.92194	232	1+
287.02090	144	
287.19560	122	
287.23355	114	
288.06557	646	1+
289.22899	132	
289.93365	154	
290.01546	152	
290.80881	112	
291.01480	116	
291.24622	110	
292.06260	380	1+
292.08309	158	
293.00215	110	
294.01460	156	1+
294.31650	148	
295.06954	166	
295.11430	144	
295.30781	126	
296.06872	130	
296.10489	114	
296.13760	196	
296.29326	190	
296.33229	160	
297.10041	128	
297.97316	178	
298.08236	572	1+
298.30747	154	
299.02051	150	
299.05813	344	
302.17468	246	
302.92443	140	
303.16351	128	
304.26465	204	1+
305.22594	126	
306.12421	144	
306.79136	150	
306.88330	212	1+
307.04694	190	1+
307.08096	128	
307.16294	356	1+
307.28820	410	1+
308.01170	136	
308.16508	292	1+
308.24148	230	1+
308.29257	282	1+
308.30609	120	
308.87469	338	1+
309.10930	144	
309.32381	306	1+
309.87933	276	1+
310.08033	258	1+
310.30811	142	
311.23668	148	
312.02604	370	1+
312.80086	132	1+
312.96873	132	
315.09962	198	1+
318.05086	118	
318.08320	360	1+
318.18015	192	1+
319.28391	184	1+
320.32052	148	
321.11707	200	
321.22237	580	1+
321.99712	118	
322.03838	108	
322.13465	574	1+
323.02753	118	
323.07470	132	
323.20125	134	1+
323.23677	1746	1+
324.11320	190	
324.28464	104	
324.89448	124	
325.03881	112	
325.25602	392	1+
326.30325	470	1+
326.34157	244	
326.60224	112	
327.18490	262	1+
327.26789	310	1+
327.34029	110	
328.16076	108	
328.26861	182	1+
328.31673	444	1+
329.87200	110	
332.08742	374	1+
332.12158	168	
333.16589	118	
335.10469	194	1+
336.98146	110	
337.02243	114	
337.09442	264	1+
337.19892	106	
337.21790	134	
337.25130	278	1+
338.13281	146	
338.15023	130	
338.33532	114	
339.11042	286	1+
339.19282	232	1+
339.23248	244	
339.28923	144	
339.92601	166	1+
340.01411	126	
340.08932	126	
340.36376	182	
340.39235	688	1+
341.24810	314	1+
341.35919	144	
341.79631	154	
342.00556	154	
342.22453	138	
342.28417	170	
342.31652	868	1+
342.99465	126	
343.28593	430	1+
344.09171	186	1+
344.87429	138	1+
345.32771	150	1+
346.12131	256	1+
346.29883	144	1+
END IONS

###FS:    #m/z: 363.95674 #charge 1+
###MS: 3
###MSMS: 6
BEGIN IONS
TITLE=Cmpd 4, +MS2(363.9567), 28.0-35.0eV, 0.1min #6
RTINSECONDS=4.9885
SCANS=3,6
PEPMASS=363.95674	359774
CHARGE=1+
191.85795	200	
193.95350	142	
209.09668	154	
209.94396	848	1+
210.88193	140	
212.88019	216	
222.95304	526	
222.97110	132	
223.95568	266	
224.19980	106	
224.94822	1328	1+
226.94801	3702	1+
227.10578	114	
227.93006	210	
228.89729	148	
228.94246	3790	1+
230.88928	848	1+
233.01221	144	
234.14819	114	
235.03900	404	1+
236.06420	160	
237.11717	124	
237.13340	130	
238.22019	240	
240.96237	894	1+
241.05539	318	1+
241.07531	128	
242.95963	444	
244.04092	460	1+
244.16877	106	
244.95706	2124	1+
244.99079	166	
245.07756	254	1+
245.94238	522	
246.95335	1920	1+
246.97639	342	1+
247.06108	126	
248.89912	154	
249.03803	232	
249.90045	130	
250.08233	122	
250.94555	188	
250.97215	138	
251.24308	128	
251.94139	210	1+
252.02253	170	1+
253.09497	308	1+
253.16659	112	
254.10897	216	1+
254.91659	232	1+
256.02050	224	1+
258.97508	148	
259.97759	126	
260.11469	234	1+
260.89913	210	1+
260.96826	648	
261.05614	156	
261.99361	200	1+
262.05392	138	
263.07622	192	
263.18179	154	
263.97920	144	
265.01378	148	
265.06381	198	
267.06938	158	
267.09985	130	
267.92336	212	1+
267.97421	190	
268.95807	166	
269.00355	116	
269.12056	148	
269.97054	402	
270.09697	130	
271.92694	260	1+
272.09035	136	
272.93166	180	1+
273.18165	184	
274.06390	160	
275.05641	128	
275.08215	146	
275.10071	244	1+
276.91103	124	
277.06693	266	1+
278.24757	158	
279.05340	202	1+
280.13219	188	1+
280.26121	116	
280.86005	106	
280.92313	108	
281.23047	110	
282.09172	274	1+
282.12636	232	1+
283.06959	334	
283.12299	258	1+
283.87130	136	
284.09641	156	
285.91378	134	
288.06580	446	1+
289.10086	184	1+
290.06152	136	
291.11210	142	
291.43995	182	
292.05892	128	
292.92259	288	1+
293.82620	198	1+
294.02840	190	1+
294.13983	156	
294.95636	124	
295.85235	128	
296.10679	118	
296.93642	164	
297.07818	338	1+
299.00565	116	
300.19714	114	
301.13718	214	
302.21993	132	
302.94302	320	1+
303.26596	300	1+
303.85785	272	
304.01698	176	1+
306.43337	306	1+
306.79177	546	1+
306.88063	174	
306.90646	110	
307.04176	130	
307.24385	118	
307.29131	500	1+
307.88517	158	
307.93816	146	
308.29322	424	1+
309.87061	322	1+
309.89523	118	
310.30872	212	
311.08983	116	
311.30961	168	
311.34591	162	
312.93214	110	
315.13924	126	
315.93351	226	1+
316.05398	146	
316.25914	132	
317.06866	112	
318.22003	150	
318.24512	170	1+
318.93910	154	
319.08265	114	
319.99460	112	
320.76881	114	
322.28278	148	
322.30754	138	
322.81173	106	
322.92906	140	
322.96707	242	
323.01481	142	
323.16018	140	
323.23753	446	1+
323.96744	134	
324.09212	202	1+
324.29066	218	1+
324.32691	230	
326.40493	106	
326.96322	156	
327.18045	312	1+
328.18466	244	1+
328.31337	290	
329.14169	116	
329.22963	146	
329.87267	266	1+
330.41254	148	
330.80996	114	
332.08876	482	1+
333.07699	124	
336.08702	212	1+
336.16312	200	1+
336.94322	324	
337.30330	136	
339.06781	124	
340.91690	140	
340.93837	254	1+
341.35932	140	
342.06647	214	
342.28207	264	
343.27013	178	
343.30088	182	1+
344.22406	366	1+
344.27090	204	
344.91011	122	
345.03882	122	
346.96880	120	
347.07499	186	
347.23869	116	
348.14054	298	1+
349.32355	304	1+
350.11046	206	1+
350.18520	338	1+
350.34300	110	
351.23375	116	
351.89962	112	
354.83815	256	1+
355.05500	144	
357.18721	134	
360.18100	142	
361.11123	108	
361.20501	276	1+
361.25014	118	
361.29173	172	
361.33323	122	
362.06484	140	
362.09999	110	
362.15764	146	
362.19860	350	1+
362.23122	120	
363.16161	126	
363.29598	110	
365.28451	562	1+
365.31185	474	1+
366.18596	226	1+
366.23756	176	1+
367.27955	136	
367.31161	188	1+
367.33597	266	1+
367.91170	124	
368.42250	1836	1+
369.34422	152	
END IONS

###FS:    #m/z: 322.93029 #charge 1+
###MS: 7
###MSMS: 8
BEGIN IONS
TITLE=Cmpd 5, +MS2(322.9303), 28.0-35.0eV, 0.2min #8
RTINSECONDS=8.669
SCANS=7-8
PEPMASS=322.93029	1156026
CHARGE=1+
183.41742	100	
191.95490	132	
192.89022	212	
192.95243	140	
197.95623	204	1+
202.85323	114	
205.95213	208	
206.95152	108	
209.92378	144	
209.96778	154	
210.90015	142	
212.89016	294	1+
215.88703	376	1+
216.94073	98	
218.53150	104	
220.86960	108	
221.06839	104	
222.94937	174	
223.95305	234	
224.93087	134	
225.01434	104	
229.95126	96	
230.00245	148	
230.90603	240	1+
231.96592	114	
232.60660	100	
232.96452	108	
233.06889	226	
233.16138	142	
233.89850	246	
233.95885	144	
234.89180	128	
234.92099	98	
235.03357	118	
236.08106	182	1+
238.05669	168	
238.07903	424	1+
238.87578	130	
239.05631	118	
239.08107	360	1+
240.88096	176	
240.93655	96	
240.96555	168	
241.01674	108	
241.94404	194	
242.94214	510	
243.04565	102	
243.20672	138	
243.88239	366	1+
244.03944	130	
244.93610	270	1+
245.39046	106	
246.97698	412	1+
247.03508	144	
249.03904	142	
249.13557	162	
249.44269	98	
249.98874	162	
250.09912	108	
250.90908	96	
250.98526	164	
251.12602	206	1+
252.15311	122	
252.23462	126	
252.65023	254	1+
252.92412	112	
254.90392	112	
255.01009	108	
255.06415	110	
255.99151	100	
256.96053	98	
257.10286	106	
258.14923	104	
258.97350	102	
258.99140	144	
260.16042	138	
260.17526	138	
261.00045	130	
261.07401	232	
261.13373	138	
261.23291	100	
261.89657	202	
262.17483	134	
263.00261	114	
263.05561	356	1+
263.16589	136	
263.83000	148	1+
263.89244	108	
264.85947	150	1+
264.98672	104	
265.06087	192	
266.04606	144	
266.05944	132	
266.13452	142	
266.95072	144	
267.01053	104	
268.00107	138	
268.97637	156	
269.00375	198	
270.39671	96	
271.17116	114	
271.27868	116	
272.01005	96	
272.94109	158	
275.10760	204	1+
275.22919	194	1+
277.07019	280	
277.09202	174	
279.09129	880	1+
279.22702	328	1+
279.24532	94	
280.14251	1068	1+
280.92340	120	
281.04499	248	
281.98418	212	1+
282.05316	142	
282.07295	120	
282.19669	160	
282.27709	152	
283.03046	284	
283.05032	134	
283.07729	106	
283.10305	128	
283.26512	154	
284.29355	1362	1+
284.92500	152	
286.11205	338	1+
286.29697	178	
288.06189	164	
288.24255	106	
289.07156	112	
289.10826	180	1+
289.21487	104	
289.87980	172	
289.98586	118	
292.05933	182	
293.09338	110	
294.00732	146	
294.12013	106	
294.15534	118	
294.27593	122	
295.79904	208	1+
298.08532	196	1+
299.06169	478	1+
300.06628	340	1+
302.24611	240	1+
303.01872	160	
304.19151	102	
304.45183	102	
305.88011	150	1+
306.03887	128	
306.27570	298	1+
307.09850	134	
307.89158	200	
308.03289	102	
308.29545	372	1+
309.02641	184	
309.21788	200	1+
310.30855	498	
310.74473	96	
310.87636	170	
311.12769	124	
311.43879	162	1+
312.03267	112	
313.02538	186	
313.04061	124	
315.90881	94	
316.87370	132	
318.06788	120	
318.30120	216	1+
319.04336	112	
319.08052	112	
319.21109	140	
320.29195	142	
321.03432	98	
321.13353	108	
322.26822	100	
323.16236	102	
323.19201	126	
323.23848	5790	1+
323.31839	120	
323.66494	146	1+
323.88596	392	1+
324.15383	204	
324.20495	754	1+
324.27083	248	1+
325.10481	186	1+
325.13849	174	
326.18738	118	
327.22259	116	
327.88170	196	1+
328.18110	122	
328.26892	230	1+
END IONS

###FS:    #m/z: 340.94091 #charge 1+
###MS: 7
###MSMS: 9
BEGIN IONS
TITLE=Cmpd 6, +MS2(340.9409), 28.0-35.0eV, 0.2min #9
RTINSECONDS=9.4415
SCANS=7,9
PEPMASS=340.94091	633490
CHARGE=1+
186.03279	98	
188.98524	104	
202.98428	92	
205.04766	122	
210.90384	186	
213.93894	3212	1+
214.06046	94	
214.13538	100	
214.88794	600	1+
215.89034	502	1+
217.88197	250	1+
217.93871	196	
218.84951	96	
222.95201	132	
222.97937	126	
223.96078	156	
223.97675	96	
226.87661	286	1+
227.17286	122	
229.95663	100	
231.63395	114	
231.84694	94	
231.95041	2134	1+
232.00396	94	
233.89543	378	1+
233.94765	832	1+
234.98163	100	
235.59777	116	
235.89322	538	1+
235.94795	116	
237.06592	116	
237.21731	94	
238.65118	94	
238.95730	168	1+
240.23074	438	
241.15845	192	
242.94140	104	
245.03373	140	
245.12609	106	
245.72927	100	
246.97752	124	
248.83205	92	
248.89233	108	
248.95645	880	1+
248.99263	120	
249.04147	218	1+
249.96061	736	1+
249.98308	330	1+
250.15860	110	
250.88759	104	
251.07191	128	
251.96003	182	
252.38168	112	
254.09628	104	
254.24793	94	
254.96514	1532	1+
255.07846	116	
255.17421	132	
255.42420	92	
257.07829	124	
257.98719	296	1+
258.04396	202	1+
258.90948	124	
259.96551	214	1+
261.97003	272	1+
262.14499	266	1+
262.92065	144	1+
262.99553	92	
263.02139	120	
263.05126	122	
263.06738	94	
264.02788	102	
264.22954	92	
265.01811	206	
265.95430	144	
266.02201	108	
266.09168	178	1+
267.00127	110	
267.08635	204	1+
267.99897	406	1+
269.00178	284	1+
269.53501	104	
270.57883	98	
270.90256	112	
271.94732	214	1+
272.93201	580	1+
272.97666	140	
273.08692	190	1+
275.06964	124	
276.23509	106	
276.93041	152	
277.06217	124	
277.96437	480	1+
278.91864	200	1+
279.92274	188	1+
280.06789	114	
280.12357	100	
280.88842	136	
280.94192	94	
281.05057	188	
281.30611	256	1+
282.07199	202	1+
282.27827	550	1+
283.03217	140	
284.03015	120	
284.20352	324	1+
285.02396	108	
288.06858	144	
288.98726	102	
289.23368	140	
289.51354	128	
292.14066	96	
293.06767	184	
293.11665	140	
294.28175	112	
295.22995	100	
295.97514	262	1+
296.33072	354	1+
296.97790	174	1+
297.92779	108	
297.95856	176	1+
298.02844	102	
298.08381	94	
298.30887	202	
299.06221	148	
300.05635	140	
301.07757	134	
302.18010	230	
303.17073	116	
303.95687	112	
304.26305	112	
304.99051	108	
305.14450	94	
306.27875	224	
306.88220	114	
307.08015	150	
307.24365	232	
307.28756	404	1+
307.79726	100	
308.29565	382	1+
308.81029	94	
308.89176	102	
309.03119	132	
310.08468	154	
311.03139	234	
311.88286	110	
312.02651	216	
312.19159	108	
313.03244	292	
313.17360	108	
316.82378	108	
318.28673	338	1+
318.97621	100	
320.05653	194	1+
320.09566	186	1+
320.82263	116	
321.21351	176	
322.13228	206	
322.22104	180	
322.87377	124	
323.23936	566	1+
323.31120	94	
324.29068	140	
324.32868	156	
324.83797	92	
324.88842	116	
325.25024	274	
326.17097	114	
326.20081	144	
326.25407	140	
326.30066	156	
326.78958	122	
327.11411	104	
327.26565	194	
327.80322	152	
327.82553	94	
328.19105	100	
328.26544	120	
328.62918	104	
328.95117	96	
329.13926	94	
329.15690	266	1+
329.86814	158	
332.09152	324	1+
334.97447	152	
336.87422	92	
337.03655	92	
337.19929	180	
338.02756	172	1+
338.11605	236	1+
340.39253	400	
341.24979	512	1+
341.39285	300	
342.20307	92	
342.28029	134	
342.31507	176	
343.08725	106	
343.12038	226	1+
343.23968	122	
344.03737	140	1+
344.19870	132	
344.93628	94	
346.10487	248	1+
END IONS

###FS:    #m/z: 363.95713 #charge 1+
###MS: 7
###MSMS: 10
BEGIN IONS
TITLE=Cmpd 7, +MS2(363.9571), 28.0-35.0eV, 0.2min #10
RTINSECONDS=10.2135
SCANS=7,10
PEPMASS=363.95713	345810
CHARGE=1+
185.93062	122	
190.94555	126	
191.86202	112	
205.01310	108	
207.00504	114	
207.87952	380	1+
208.88367	238	1+
208.95847	102	
209.94471	514	1+
210.88507	122	
212.87793	464	1+
222.95160	772	1+
223.96817	114	
224.94754	1024	1+
225.49114	100	
226.89119	202	1+
226.94773	3770	1+
227.93118	210	
228.04246	122	
228.89258	158	
228.94342	5068	1+
229.57500	112	
230.21003	104	
230.89010	766	1+
232.88432	162	
233.03721	166	
233.89970	120	
234.88420	138	
235.09582	290	1+
236.05417	436	1+
238.97081	132	
240.00232	106	
240.10838	154	
240.83212	148	
240.94242	142	
240.96288	710	1+
241.08520	148	
242.94345	184	
242.95921	564	1+
244.95777	2364	1+
245.94029	220	
246.95263	1896	1+
246.97702	250	1+
248.02973	196	
248.86113	124	
248.90092	178	
249.03945	108	
249.11123	102	
249.15765	98	
250.15486	100	
250.96771	376	1+
251.90895	162	
252.22811	98	
253.91076	106	
258.97636	118	
259.56767	118	
260.09291	128	
260.25189	144	1+
260.52802	106	
260.96803	508	1+
262.52003	98	
262.97247	228	1+
263.06028	120	
264.08744	194	1+
265.24733	116	
266.86479	150	
266.97227	136	
267.25666	114	
267.97220	364	
268.95423	116	
269.04283	242	
269.96841	434	
271.80900	132	
271.93782	106	
272.84673	132	
272.93508	258	
275.85347	132	
276.14026	174	
277.09203	126	
278.12800	196	1+
278.82066	102	
278.84746	196	1+
280.26213	144	
282.12360	120	
283.07436	156	
283.09314	124	
283.92037	172	1+
284.10300	220	1+
285.84512	198	
287.13270	106	
287.51356	104	
288.06437	384	1+
288.19861	102	
288.97565	284	1+
291.43497	98	
292.00100	128	
292.05977	236	1+
292.86722	150	
293.85027	148	
294.27780	164	
295.01203	134	
297.09644	216	1+
299.92096	158	1+
301.86573	272	
302.22250	142	
302.86039	122	
302.88519	112	
303.27176	294	1+
303.85706	396	
304.27506	242	1+
304.62992	104	
304.77784	108	
304.80976	104	
305.79090	250	1+
307.13497	114	
307.28694	174	
308.29479	704	1+
308.88228	124	
309.14448	176	
309.82077	102	
311.88090	170	
312.00467	100	
312.95635	142	
313.03284	160	
313.07588	120	
313.88663	114	
314.20568	104	
314.77934	108	
315.79371	116	
315.82661	140	
316.95066	200	1+
318.00591	168	1+
318.59477	130	
320.17661	146	
321.01809	188	1+
321.32125	208	1+
322.29693	102	
322.93034	112	
323.11440	108	
323.23302	276	1+
323.89187	164	
323.92277	102	
324.02275	132	
326.29641	128	
326.96437	128	
327.07298	170	1+
328.19424	178	
328.90539	102	
329.13070	196	1+
329.79088	106	
331.04742	104	
332.09071	322	1+
336.29041	124	
336.94364	238	
338.90989	154	
338.95103	110	
339.95301	120	
341.05895	124	
341.16204	130	
342.27826	398	1+
342.32085	102	
342.88803	140	
343.08581	166	1+
343.18350	210	1+
344.15080	168	1+
346.19755	130	
346.23473	106	
346.29981	112	
346.32208	98	
347.30887	118	
348.27081	114	
348.32485	112	
349.25758	202	
349.31709	328	1+
350.02357	100	
350.28299	152	
352.86935	110	
352.88247	118	
354.12066	100	
355.05302	216	
356.06006	120	
357.05482	326	
359.09451	136	
360.22796	218	1+
361.05783	106	
361.11428	100	
361.20579	230	1+
361.28389	114	
363.37768	136	
364.03650	104	
364.27242	124	
364.36671	104	
365.32327	164	
365.39109	256	
366.28779	144	
367.33187	106	
368.33182	206	
368.38540	178	
368.42379	1100	1+
368.86300	130	
369.33784	144	
END IONS

###FS:    #m/z: 322.93051 #charge 1+
###MS: 11
###MSMS: 12
BEGIN IONS
TITLE=Cmpd 8, +MS2(322.9305), 28.0-35.0eV, 0.2min #12
RTINSECONDS=13.9085
SCANS=11-12
PEPMASS=322.93051	1397416
CHARGE=1+
83.14869	90	
139.48690	102	
170.86325	82	
191.95432	454	1+
191.99679	92	
196.07261	92	
199.00831	98	
201.04020	82	
206.92027	94	
208.07534	98	
209.11631	104	
210.87851	216	1+
210.90189	118	
214.89556	130	
215.88870	640	
215.93992	86	
219.11842	84	
219.13630	90	
220.86785	162	
222.95408	338	1+
222.97484	108	
223.97106	156	
224.04960	86	
224.85186	82	
224.97549	148	
225.41734	90	
226.92657	90	
227.86665	110	
227.93139	148	
228.12184	94	
228.90951	86	
230.95679	152	
231.96304	128	
233.04512	100	
234.43611	90	
235.08131	86	
236.07857	102	
236.43125	88	
236.92433	156	
236.98309	84	
237.03978	84	
238.87694	126	
239.07442	106	
240.06006	156	
240.88277	116	
240.93984	510	
240.95977	242	
241.94279	376	
242.40477	112	
242.94195	1338	1+
243.00179	84	
243.17393	84	
243.88141	606	1+
243.91357	168	
244.03532	138	
244.94166	278	
245.05101	100	
245.43868	90	
245.85541	142	
245.94084	204	
246.18745	82	
246.97730	724	1+
247.02171	170	
247.08658	92	
247.92057	84	
249.01623	92	
249.03839	132	
250.04402	82	
250.89626	124	
251.07255	286	1+
251.97649	140	1+
254.97490	114	
255.11342	112	
257.97562	214	1+
258.92658	116	
259.01774	240	1+
259.67847	90	
260.89690	90	
261.02641	226	1+
261.89286	176	
262.07825	112	
262.98743	86	
263.97988	270	1+
264.22956	84	
264.81273	86	
264.86467	86	
265.01533	364	1+
265.05658	194	1+
265.08945	114	
265.52654	108	
266.13654	90	
266.93998	154	
267.08395	156	
267.17986	84	
268.00123	612	1+
269.00399	392	1+
269.16276	118	
269.80973	82	
271.22953	88	
271.28228	124	
272.17674	92	
272.89477	100	
274.18093	112	
275.42547	94	
276.09235	326	1+
276.65794	86	
277.07205	132	
277.09572	276	1+
277.33429	84	
278.24659	130	
278.89450	86	
279.06482	102	
279.09321	1212	1+
279.21060	88	
280.14467	350	
281.04826	486	1+
281.14526	226	
282.17270	92	
282.87696	82	
282.99529	112	
283.01449	176	
283.02192	348	1+
283.08512	232	1+
284.04642	126	
284.11096	96	
284.21431	86	
284.29257	1048	1+
285.00787	104	
286.13864	82	
287.97637	88	
288.92277	108	
289.12937	206	1+
289.87839	84	
290.88370	122	
291.16878	86	
292.05754	108	
292.85571	184	1+
292.89200	102	
293.05999	100	
293.09444	84	
294.27577	112	
294.86094	264	1+
294.98378	122	
295.96438	126	
296.91323	178	1+
298.05499	130	
298.80061	86	
299.06224	162	
300.04565	150	1+
301.86289	86	
302.27000	124	
303.04803	92	
305.13557	98	
306.28673	124	
307.08628	194	1+
307.30798	84	
307.88433	240	1+
308.29227	604	1+
308.79289	148	
309.46030	84	
310.31218	228	
310.88023	120	
311.02700	124	
312.17683	104	
313.02812	262	1+
319.19855	192	1+
321.12038	144	
321.36636	98	
322.20313	106	
322.26840	154	
322.30911	130	
322.56072	96	
322.94042	114	
322.98630	90	
323.09297	206	1+
323.18767	110	
323.23768	2910	1+
323.31251	112	
324.13731	264	1+
324.20364	952	1+
325.05592	144	
325.86604	86	
325.89763	114	
326.37588	86	
326.70899	94	
327.24741	116	
327.37723	84	
END IONS

###FS:    #m/z: 340.94129 #charge 1+
###MS: 11
###MSMS: 13
BEGIN IONS
TITLE=Cmpd 9, +MS2(340.9413), 28.0-35.0eV, 0.3min #13
RTINSECONDS=14.681
SCANS=11,13
PEPMASS=340.94129	831448
CHARGE=1+
184.96052	94	
205.96735	162	1+
206.91853	154	
210.89212	102	
210.93973	298	1+
212.87866	112	
213.93958	2208	1+
215.88745	382	1+
215.93815	600	1+
216.56670	94	
217.88346	424	1+
222.95511	104	
223.96201	220	
224.06247	94	
224.97646	170	
226.62664	100	
226.94767	132	
227.88891	94	
228.18182	96	
230.88582	118	
231.88936	190	
231.95061	3006	1+
232.79217	110	
233.89894	488	1+
233.94838	588	
234.96564	162	
235.89526	352	1+
235.94750	132	
239.05156	136	
239.11618	146	
239.51320	94	
240.22922	162	
241.49643	142	
241.93965	244	1+
241.96320	240	1+
243.06309	94	
243.83112	146	
243.89188	192	
244.86952	128	
244.95678	192	
246.03534	100	
246.94155	230	1+
246.97613	216	
248.03254	104	
248.90184	166	
248.98404	140	
249.96073	900	1+
250.98760	118	
251.03091	142	
251.95349	152	
252.04451	102	
252.23342	96	
252.57278	96	
252.95884	114	
254.09707	102	
254.28631	180	1+
254.96741	1784	1+
255.07175	532	1+
255.93786	134	1+
256.27069	94	
256.55927	104	
256.60442	104	
256.91343	128	
256.96420	328	
258.91257	242	
260.06554	218	1+
261.12873	114	
261.98627	98	
263.05753	144	
264.07326	238	
264.91281	98	
264.94161	204	
265.42460	98	
266.01883	134	
266.23941	136	
267.00124	290	1+
267.13322	176	
267.89647	112	
268.95934	118	
269.00261	112	
269.11636	136	
271.16613	100	
272.93544	300	
272.97329	460	1+
272.99549	144	
274.80092	98	
277.96052	126	
278.04024	106	
278.24229	126	
278.86011	122	
278.96062	498	1+
279.01322	186	1+
279.96398	350	1+
280.88701	152	
281.04850	522	1+
281.60795	112	
281.94583	94	
282.27734	160	
282.29764	140	
283.02974	248	
283.26323	138	
283.28279	118	
284.03145	102	
284.29603	206	
286.64576	100	
288.06420	96	
288.78963	236	1+
288.89979	98	
290.23293	98	
291.98438	96	
292.87422	106	
293.06523	102	
294.06725	130	
295.94218	122	
295.96872	270	1+
295.99651	138	
296.32982	148	
297.11545	108	
297.93641	144	
297.97518	264	
298.08582	188	
298.30582	134	
298.92654	150	
299.05782	320	1+
301.05529	154	
302.17259	162	
302.24280	184	
302.81277	104	
302.86643	102	
302.94834	114	
303.00293	108	
303.04676	166	
303.09910	126	
305.04793	100	
306.31597	116	
307.08366	230	
307.29154	138	
307.79040	96	
308.29357	588	
308.80142	240	1+
308.95033	118	
309.03352	118	
310.10430	206	1+
310.65371	100	
310.82569	144	
310.87680	414	1+
311.02961	152	
311.86425	168	
312.98468	94	
313.02891	236	
313.04379	142	1+
314.11632	158	
319.10213	126	
319.21149	198	1+
321.04970	94	
321.31024	354	1+
322.14566	144	
322.20138	98	
322.68215	110	
323.13106	164	1+
323.23556	824	1+
324.10798	102	
324.27331	148	
324.88977	184	1+
325.14388	134	
325.95702	112	
326.25618	124	1+
326.31604	94	
327.02698	100	
328.18727	226	
328.27997	96	
328.89077	120	
332.08938	130	
332.81402	116	
337.17909	110	
337.25533	142	
337.35681	168	
338.31474	94	
338.87058	280	1+
339.83031	180	
340.26294	138	
340.39063	422	1+
340.88876	94	
341.06738	122	
341.24439	328	1+
341.29610	118	
342.00533	118	
342.27476	152	
342.31423	152	
344.89362	116	
END IONS

###FS:    #m/z: 363.95725 #charge 1+
###MS: 11
###MSMS: 14
BEGIN IONS
TITLE=Cmpd 10, +MS2(363.9573), 28.0-35.0eV, 0.3min #14
RTINSECONDS=15.453
SCANS=11,14
PEPMASS=363.95725	450494
CHARGE=1+
189.86397	218	1+
191.85736	126	
191.87166	98	
191.95505	114	
193.85178	120	
195.51620	92	
196.87483	120	
205.95158	140	
207.95006	150	
209.94418	762	
210.88263	354	
212.87977	1034	1+
215.97969	102	
222.95256	850	1+
223.88688	146	
224.94860	1170	1+
224.97274	182	
226.94769	3740	1+
226.96945	228	
227.93422	302	
228.87580	140	
228.89497	136	
228.94252	4196	1+
230.88859	2136	1+
232.98306	92	
234.08656	94	
235.03655	196	1+
235.07564	116	
238.22088	152	
240.13027	110	
240.94097	404	1+
240.96405	768	1+
242.94254	406	
242.95791	248	
243.00071	94	
244.05173	106	
244.95859	2300	1+
245.94846	214	
246.90257	152	
246.95418	1964	1+
247.09869	150	
248.04019	262	1+
248.85460	96	
248.90180	476	
248.95030	106	
249.09701	240	1+
250.04147	298	1+
250.89641	178	
250.96922	146	
251.07371	200	
253.90640	112	
254.64561	98	
257.00431	102	
257.13051	158	
258.80391	136	
258.97253	124	
260.13703	148	
260.96963	440	1+
263.02888	106	
263.05364	120	
263.17202	174	
263.80672	92	
264.86392	102	
264.97862	170	
265.06392	218	1+
266.24734	100	
267.89923	110	
267.97201	136	
268.03700	116	
269.97022	214	
270.68378	102	
270.86146	214	
270.96462	110	
272.93129	376	1+
273.91952	216	1+
274.04712	210	1+
277.58053	102	
278.84548	110	
278.97650	96	
279.45595	102	
280.18396	104	
280.26427	250	1+
280.99434	220	1+
281.09060	174	
281.11583	142	
281.42880	94	
282.91909	302	1+
283.86952	94	
284.05825	138	
284.88028	162	
285.93846	240	
287.86216	134	
288.02783	98	
288.05149	414	1+
288.06605	198	
289.26758	120	
290.85598	112	
290.88495	126	
290.91472	96	
293.11622	158	1+
294.27741	120	
294.30125	204	
294.95850	154	
296.02651	134	
296.80334	108	
296.94431	92	
296.99101	92	
297.01854	104	
297.04186	140	
297.88754	228	1+
301.01845	108	
301.22103	92	
301.86091	396	1+
302.10966	186	1+
302.80068	110	
303.80011	208	
303.85395	604	1+
303.91827	114	
303.95467	180	
305.79467	100	
306.27485	140	
307.25036	318	1+
307.29109	134	
307.43729	154	
307.78334	100	
308.12887	118	
308.15236	102	
308.29222	568	1+
309.00446	104	
309.07801	138	
309.16265	100	
309.88800	128	
310.87589	142	
311.24243	112	
311.88509	144	
312.88340	112	
313.03197	160	
314.75292	108	1+
314.81768	104	
315.10049	116	
316.81747	92	
317.84748	116	
319.08541	290	1+
321.11393	134	
321.81904	200	1+
321.86768	308	1+
322.43960	106	
322.92860	194	
323.93027	96	
324.02078	142	
324.13282	114	
324.15953	120	
325.89874	100	
326.87514	394	1+
327.10900	118	
327.80052	272	1+
328.26312	126	
329.80926	192	1+
329.87392	206	
330.14099	92	
332.08778	110	
336.32452	130	
336.80876	98	
336.94462	180	
336.98114	94	
337.36016	114	
338.86600	266	1+
339.28546	100	
339.82676	180	
340.93712	124	
342.27842	118	
342.93661	92	
342.97770	114	
343.18891	188	1+
343.27141	122	
344.06770	136	
348.61399	94	
349.33012	604	1+
352.35524	128	
355.06218	98	
357.05295	162	
360.17989	124	
361.09978	130	
362.20440	364	1+
362.23106	110	
362.30846	94	
363.20890	318	1+
363.83367	94	
365.08320	112	
365.31352	110	
365.79164	92	
366.35447	130	
367.32985	132	
368.42201	440	1+
END IONS

###FS:    #m/z: 507.84687 #charge 1+
###MS: 15
###MSMS: 16
BEGIN IONS
TITLE=Cmpd 11, +MS2(507.8469), 28.2-35.2eV, 0.3min #16
RTINSECONDS=19.1555
SCANS=15-16
PEPMASS=507.84687	152176
CHARGE=1+
189.96133	154	
191.95524	460	1+
199.88622	270	
217.94997	322	
224.12095	208	
227.95423	200	
231.85239	262	1+
231.97861	210	1+
232.87863	164	1+
236.05412	178	1+
240.08323	150	1+
244.03756	278	1+
244.97065	278	1+
246.02017	224	1+
246.96963	276	1+
248.12013	164	
248.16593	512	1+
248.96224	304	1+
249.08921	280	1+
250.03461	194	1+
252.96723	170	1+
254.07318	190	
254.15003	266	1+
255.09988	316	1+
257.09784	216	1+
257.89713	190	1+
258.93594	170	
259.85827	226	1+
260.82667	166	
264.04063	164	
265.16232	370	1+
266.16630	312	1+
266.86821	460	1+
266.93597	290	1+
267.08558	246	
267.98772	214	1+
268.01714	250	1+
268.05327	164	1+
268.10044	248	1+
269.93333	306	1+
270.85588	206	
271.87533	492	1+
272.85324	1488	1+
273.12434	270	1+
273.95605	180	
274.91417	266	1+
275.08437	172	
277.85880	214	1+
277.94310	200	1+
278.83371	290	1+
278.88350	272	1+
279.93612	370	1+
280.11143	186	1+
281.04501	166	1+
282.10280	138	1+
282.86642	342	1+
283.92697	164	
284.95777	354	1+
285.94258	678	1+
286.10464	190	
287.05656	182	
287.88587	184	
288.87118	410	
288.89594	180	
289.88318	1262	
290.86715	1722	1+
293.06702	188	1+
293.15449	256	1+
293.87293	3592	1+
294.12763	202	
294.96544	188	1+
294.98577	156	
295.14125	240	1+
295.52672	136	1+
296.14244	172	1+
296.85920	250	1+
296.88201	478	1+
297.81976	216	
298.80230	200	1+
298.85330	508	1+
298.88179	744	1+
299.08164	202	1+
299.94219	192	1+
300.15785	164	
300.85316	840	1+
300.86453	244	
301.00102	256	1+
301.12919	172	
302.88014	158	
302.98093	276	1+
303.95460	262	1+
304.14960	162	
305.86741	244	
306.92686	192	1+
306.95822	156	1+
307.00526	206	1+
307.18253	214	1+
307.89334	842	
308.14046	372	
308.29262	228	1+
308.88059	1712	1+
309.14573	228	
309.71328	128	1+
309.83809	270	1+
309.88690	1092	1+
309.99520	200	1+
310.15673	690	
311.02313	178	
311.16165	584	
311.58618	186	1+
311.88365	7708	1+
312.17723	176	1+
313.01890	224	
313.03322	270	1+
313.82951	276	1+
313.98149	190	
314.18051	178	1+
314.81485	330	1+
314.83286	232	1+
314.86542	964	1+
314.89211	954	1+
315.15661	154	
316.86502	858	1+
316.89055	826	1+
317.01256	326	1+
317.17505	184	1+
317.79582	162	
318.86244	638	1+
318.89538	168	
318.93254	212	1+
319.17691	188	1+
320.80506	232	1+
320.92281	266	1+
322.11603	390	1+
323.86560	230	1+
323.89148	156	
324.13996	396	1+
324.96671	238	1+
325.03888	252	
325.18293	242	1+
325.90187	718	
326.01161	412	1+
326.04377	156	
326.88677	248	
327.03818	312	
327.13912	286	1+
327.89706	592	
328.18921	326	1+
328.87276	348	
328.89392	290	
328.97439	190	1+
329.05059	188	
329.89495	1010	1+
330.16157	228	1+
330.82589	170	
330.88202	654	
331.02807	184	
331.89668	1552	1+
332.87581	1850	1+
332.90142	1022	1+
333.15884	274	1+
333.97283	244	
334.89968	592	
334.97899	334	1+
335.15585	202	1+
336.01164	268	1+
336.87074	182	
336.94533	156	
337.84303	336	1+
337.88150	614	1+
338.99535	152	
339.08519	198	1+
339.13698	310	1+
339.28735	224	1+
339.87874	364	
340.01159	266	1+
340.06949	240	1+
340.09721	210	1+
340.86444	170	
340.90777	208	
341.38240	236	1+
342.86803	484	1+
343.87528	522	1+
344.90353	310	1+
346.88962	526	1+
347.02376	164	
347.89517	348	1+
347.95053	180	1+
348.17694	282	1+
348.84352	176	
348.86106	156	
348.87822	156	
350.83356	426	1+
350.88691	620	1+
350.91446	472	1+
350.96691	160	
350.99598	174	
352.00376	156	
352.01771	278	1+
352.16820	248	
352.90782	266	
353.04717	164	
353.09937	288	1+
353.85181	294	
353.90715	184	
354.88933	524	1+
355.06195	182	
355.19501	154	
355.89089	440	1+
355.92243	386	1+
356.84438	168	
357.85599	282	1+
357.89050	180	
358.00002	204	1+
358.05994	112	1+
358.16511	342	1+
358.87524	172	
359.90849	216	
360.38499	176	1+
360.75044	162	1+
360.86395	286	1+
361.08693	232	1+
361.13624	208	1+
361.78966	198	1+
362.06796	274	1+
363.07006	214	1+
363.09448	214	1+
363.80174	180	1+
363.96029	396	1+
363.98888	302	1+
364.15157	328	1+
364.96338	286	1+
365.87061	362	1+
366.03724	282	1+
366.84046	1060	1+
368.09777	226	1+
368.12329	162	
368.89630	646	1+
369.07899	194	
369.10164	148	1+
369.83709	328	
370.15552	376	1+
370.19527	420	1+
370.78746	278	
370.84679	210	
371.72903	176	
371.90686	406	1+
372.17249	156	
373.03486	166	
373.38682	154	
373.72188	222	1+
374.81190	380	1+
374.86012	246	1+
375.10988	206	1+
375.18466	226	1+
376.01994	184	1+
376.85970	226	1+
377.88912	248	
377.97242	210	1+
377.99929	266	1+
378.79981	448	1+
378.88496	456	1+
379.71542	180	1+
379.84770	290	1+
380.10386	210	
380.12284	164	
381.03296	160	
381.11561	246	
381.94114	166	1+
382.85263	238	
383.11391	504	1+
383.99162	170	1+
384.85154	2360	1+
385.14622	234	1+
385.21156	312	1+
386.04126	264	1+
386.84624	384	
387.84821	308	
387.91354	166	
388.17952	352	1+
388.79474	482	1+
388.84907	212	
388.89721	254	1+
389.10398	174	1+
389.20292	238	
389.79761	372	1+
389.86448	182	
390.05969	158	
390.21457	224	1+
390.37078	236	1+
390.84093	1598	1+
390.87227	190	
392.10090	374	1+
392.83158	810	1+
392.86302	1442	1+
392.99992	216	1+
393.08452	372	
393.19396	246	1+
393.80259	282	
394.80096	174	
394.83657	204	
394.97168	206	1+
395.06474	162	
395.42338	154	
396.86855	230	
396.98304	268	1+
397.74395	170	1+
398.12434	246	1+
398.19058	198	1+
398.86393	368	1+
401.12636	486	1+
402.86508	3016	1+
403.07178	392	1+
403.87048	2200	1+
403.95358	160	
405.10337	160	
405.86750	816	1+
405.90473	298	1+
405.92684	162	
406.05384	462	1+
407.05570	374	1+
407.26958	154	1+
407.86352	5166	1+
408.73175	204	1+
408.95508	138	1+
409.10387	228	1+
409.12872	222	1+
409.38039	254	1+
410.84007	658	
410.87500	1570	1+
410.91543	230	1+
411.09100	210	1+
411.84196	1212	1+
412.33633	90	1+
412.84752	1170	1+
412.86823	446	
413.07605	814	1+
413.88203	218	
414.90130	256	1+
416.13372	154	
417.14731	188	
418.80652	232	1+
419.85237	254	1+
420.88331	152	
421.13936	160	
421.88488	1182	1+
423.86893	680	1+
424.14087	532	
425.15807	434	1+
425.88068	936	
426.86281	1944	1+
427.08851	258	
427.18305	168	
428.07909	446	1+
428.84704	1208	1+
428.88631	2612	1+
429.08220	324	1+
429.18975	190	
430.74291	224	
430.85550	354	
430.87188	1450	1+
431.82358	154	1+
431.87067	878	1+
432.20429	366	1+
432.42279	176	
433.37766	272	1+
433.86766	188	
434.88505	202	
435.35732	174	1+
436.76563	156	
437.14689	204	
437.21414	248	1+
439.14842	438	1+
439.89282	1140	1+
441.22063	430	1+
442.15297	656	
442.88696	214	
443.15985	358	
443.27934	234	1+
443.88311	268	
444.15014	664	1+
444.37928	160	
444.87517	2360	1+
445.15303	464	1+
445.38373	168	
446.28684	288	1+
446.88289	452	1+
448.88880	248	
449.87825	752	1+
451.87318	182	
451.90318	198	
452.16319	244	1+
453.16678	206	1+
454.88761	242	1+
457.02755	210	1+
457.90306	1348	1+
460.17300	356	1+
461.15489	430	1+
462.15912	336	1+
462.88194	1216	1+
463.06444	260	1+
463.09895	198	1+
464.88549	406	1+
465.16929	202	
465.39727	340	1+
466.11461	150	1+
466.93896	194	1+
467.16896	182	
467.88753	1482	1+
468.89093	892	1+
469.91162	366	1+
470.18429	224	1+
471.08800	220	1+
475.26686	216	1+
485.84343	182	1+
485.89735	824	1+
486.38706	378	1+
486.90063	502	1+
487.45495	322	1+
488.12834	246	1+
488.26123	194	1+
488.29919	204	1+
489.13465	172	1+
490.19730	200	1+
490.25413	214	1+
491.77555	172	1+
494.17772	130	1+
496.91017	174	1+
502.92138	174	1+
503.30280	158	
503.35457	3432	1+
503.92532	118	1+
504.07711	230	1+
504.28896	304	1+
504.32493	700	1+
504.42106	256	1+
504.79057	198	1+
505.32998	596	1+
505.41097	178	1+
505.44623	228	
505.76642	232	1+
506.45733	458	1+
507.37900	226	
507.45370	276	1+
507.48980	240	1+
507.79981	210	1+
507.85803	180	
508.20443	156	1+
508.29449	320	1+
508.43081	182	
508.49228	172	1+
508.80902	170	1+
509.32171	170	
509.38278	310	1+
509.45585	280	1+
510.09045	238	1+
510.77646	110	1+
511.31427	200	
512.23796	162	1+
513.16341	212	1+
END IONS

###FS:    #m/z: 336.94617 #charge 1+
###MS: 15
###MSMS: 17
BEGIN IONS
TITLE=Cmpd 12, +MS2(336.9462), 28.0-35.0eV, 0.4min #17
RTINSECONDS=19.9275
SCANS=15,17
PEPMASS=336.94617	138408
CHARGE=1+
64.43376	84	
196.88500	82	
196.97132	90	
206.97133	82	
207.87273	150	
209.94273	112	
210.88697	84	
210.89902	94	
211.94467	6244	
211.98183	90	
212.87915	560	1+
212.94874	120	
213.94012	2594	1+
213.98825	86	
215.88515	574	1+
215.93512	350	
217.85603	136	
217.88424	136	
217.93767	128	
219.87132	82	
222.95583	366	1+
223.01615	84	
223.96003	212	1+
226.87052	124	
226.92188	110	
229.02107	102	
229.95531	8364	1+
229.98849	204	
230.01357	86	
230.84142	110	
230.88879	782	1+
231.95031	3200	1+
231.97094	124	
232.88322	82	
233.04505	210	
233.89789	566	1+
233.94786	300	1+
235.89223	196	
235.94697	186	
236.08709	158	
237.06175	206	1+
237.90433	110	
238.11480	94	
239.38994	96	
239.80017	92	
239.95341	144	
241.15252	118	
241.27647	96	
241.94549	140	
242.88776	82	
244.13924	110	
245.90642	82	
245.92965	86	
246.04605	150	
246.90401	138	
246.97928	82	
247.02867	440	1+
247.96594	2034	1+
248.05714	338	1+
248.86335	90	
248.90554	124	
249.45053	82	
249.96082	656	1+
250.04336	102	
250.49279	104	
250.90303	120	
250.94698	144	
251.96204	182	
252.05383	94	
252.07662	128	
252.97162	3582	
253.07477	94	
253.96858	124	
254.08835	268	
254.90964	130	
254.96538	1876	1+
255.07451	488	1+
255.91249	84	
256.00543	82	
256.91253	346	1+
258.96471	136	
259.14861	82	
259.18414	88	
259.65863	94	
259.95654	152	
260.01916	88	
263.05574	244	
265.01580	204	
266.10905	100	
266.23948	154	
267.00234	364	1+
268.83807	226	1+
269.97557	522	1+
270.97992	452	1+
273.15905	82	
273.85736	134	
273.93192	142	
274.46651	104	
275.04882	94	
275.86493	150	
276.97776	130	
277.07163	96	
277.82936	312	1+
277.87014	90	
278.13119	176	1+
278.79600	82	
278.96294	126	
280.79654	82	
281.04988	552	1+
281.46592	100	
282.64967	92	
283.02580	146	
283.41397	104	
283.85276	282	1+
284.03254	146	
284.61318	82	
284.92309	94	
285.84882	232	1+
287.91749	100	
289.00830	92	
289.14777	268	
289.41102	104	
289.87722	148	
289.95084	174	
290.04250	94	
292.06177	92	
292.86029	264	1+
293.10556	282	
293.99668	328	1+
294.12366	152	
294.28413	120	
294.83919	90	
295.97294	240	
296.10224	106	
296.86409	118	
296.97388	424	1+
298.30549	126	
299.05844	236	
300.06044	160	
302.86166	120	
303.93166	92	
304.06435	82	
304.86568	90	
304.93203	82	
306.28338	356	1+
308.53434	84	
308.83517	92	
309.86638	106	
310.22296	86	
310.87906	146	
313.04103	86	
314.27413	96	
315.18662	84	
315.84572	90	
317.01550	94	
317.06320	134	
317.14572	84	
317.87631	82	
319.07934	142	
319.09609	98	
321.25998	92	
322.05121	90	
322.13430	276	1+
323.07564	136	
323.23920	204	
324.11811	98	
324.28857	248	1+
324.93156	84	
325.89382	192	1+
331.09332	260	1+
332.05951	86	
333.07260	342	1+
333.40778	104	
334.87476	386	1+
334.89859	114	
335.20855	92	
337.08262	110	
337.43674	92	
338.22485	82	
338.34669	122	
338.41736	100	
338.89979	312	1+
339.01222	188	1+
339.87376	104	
340.18648	130	
340.22944	86	
340.39268	82	
340.60315	84	
342.09599	90	
END IONS

###FS:    #m/z: 359.96194 #charge 1+
###MS: 15
###MSMS: 18
BEGIN IONS
TITLE=Cmpd 13, +MS2(359.9619), 28.0-35.0eV, 0.4min #18
RTINSECONDS=20.6995
SCANS=15,18
PEPMASS=359.96194	99242
CHARGE=1+
67.47520	94	
69.72803	94	
142.38028	192	
172.62513	90	
191.10379	154	
206.03806	98	
207.94789	128	
208.88294	96	
209.94392	306	
211.03714	148	
212.89429	106	
217.04582	88	
219.02766	90	
221.89309	250	1+
222.95268	1086	1+
222.97242	108	
223.88540	194	1+
224.94714	836	1+
225.07848	98	
225.96945	500	1+
226.94704	2522	1+
228.94221	3304	1+
230.37787	102	
231.82320	110	
233.06773	90	
233.96785	96	
234.95384	108	
236.16146	96	
237.09654	124	
238.21321	100	
238.94340	102	
239.89288	306	1+
240.00559	102	
240.84347	92	
240.94084	168	
240.96134	926	1+
240.99793	144	
241.12062	124	
241.78983	90	
241.93751	130	
242.95692	566	1+
243.11023	210	1+
243.48634	96	
244.04395	166	
244.37202	88	
244.95757	1088	1+
245.00985	108	
245.94471	174	
246.04885	90	
246.95337	2052	1+
247.97723	132	
248.03886	142	
249.04261	132	
251.02877	96	
251.96906	212	1+
252.11383	110	
252.20240	100	
252.22493	88	
253.83030	134	
254.07370	172	1+
254.52630	102	
255.02713	150	
255.93858	94	
258.97179	268	1+
260.96833	726	1+
260.98533	88	
262.05213	220	1+
262.93072	88	
263.00879	90	
263.79960	90	
266.02305	96	
267.97168	122	
267.98978	112	
268.07777	128	
268.95791	162	
268.97976	92	
269.15794	118	
269.96797	88	
271.12126	180	
271.44776	104	
271.84527	102	
274.08823	112	
274.41764	88	
275.05475	96	
276.84891	106	
276.89072	90	
277.81041	108	
277.88263	88	
280.26438	138	
280.88625	230	1+
281.26296	132	
281.91728	182	1+
281.93895	108	
283.02758	90	
283.14227	132	
283.93810	94	
283.98516	212	1+
286.91429	160	
288.09918	230	1+
288.58472	90	
290.12798	118	
290.85317	108	
291.15379	138	
291.78912	92	
292.11958	124	
292.43769	154	
292.50469	92	
293.87146	228	
294.85203	114	
295.02408	308	1+
295.17060	162	
295.85464	100	
295.93078	118	
296.65629	92	
296.95149	164	1+
297.13891	92	
297.94870	188	1+
298.92398	220	1+
299.98404	90	
301.51949	88	
302.12669	88	
302.22071	172	
302.88971	94	
304.26656	92	
306.77420	140	
306.89292	92	
307.78834	90	
308.00579	92	
309.14930	184	1+
309.27442	100	
309.29507	148	
309.91495	148	
310.34469	256	1+
310.37044	98	
311.07983	120	
311.80635	106	
311.86511	234	1+
311.88436	106	
311.99909	94	
312.92591	94	
314.18472	88	
314.88262	114	
315.28050	98	
315.75809	88	
317.92694	214	1+
318.86515	202	1+
319.08129	114	
319.98567	98	
320.23179	106	
321.22032	176	
321.42792	100	
322.00291	116	
322.22026	136	
322.31099	160	
322.93390	92	
323.01616	1212	1+
323.09233	108	
323.23379	464	1+
324.89006	94	
325.52644	116	
325.89448	92	
326.11895	96	
327.01410	88	
329.86798	292	1+
329.96348	206	1+
336.94501	526	1+
338.33957	112	
338.39261	120	
339.23917	106	
339.83638	118	
340.18800	142	
340.35575	702	1+
340.93886	122	
341.25069	126	
342.29429	160	
343.91670	164	
345.26925	86	
346.26910	104	
347.11997	94	
348.10995	118	
348.19045	98	
349.05429	104	
357.86472	154	
359.18344	142	
359.35515	130	
359.85662	210	1+
361.21987	110	
361.33130	202	1+
362.13472	166	1+
363.30008	98	
364.82698	236	1+
END IONS

###FS:    #m/z: 507.84681 #charge 1+
###MS: 19
###MSMS: 20
BEGIN IONS
TITLE=Cmpd 14, +MS2(507.8468), 28.2-35.2eV, 0.4min #20
RTINSECONDS=24.371
SCANS=19-20
PEPMASS=507.84681	152740
CHARGE=1+
191.95232	456	1+
192.95402	308	1+
196.01632	204	
199.88951	408	1+
215.88390	146	
217.95589	204	1+
219.89254	208	1+
220.88068	228	
223.97506	416	1+
224.87745	190	1+
225.04684	200	1+
228.85015	154	
230.85001	290	1+
231.89302	250	1+
235.11517	170	1+
235.90710	198	
238.06259	284	
241.07298	264	1+
243.02863	158	1+
243.89832	164	
245.08382	152	
247.08340	260	1+
248.85911	144	
251.14450	180	1+
251.92583	166	1+
252.10801	158	1+
253.91381	196	1+
256.79992	198	1+
256.88833	302	1+
257.07999	154	
257.85164	306	1+
258.85435	262	1+
260.88238	202	
262.05763	238	1+
263.10515	170	
264.98159	198	1+
266.02287	146	
266.16599	216	
266.86893	212	
267.85411	146	1+
267.89878	174	
269.10217	206	1+
269.88916	332	1+
269.91341	314	1+
270.39360	222	1+
270.86149	148	
270.96698	268	1+
271.87285	754	1+
271.93565	308	1+
272.85392	510	1+
273.79981	396	1+
274.10504	178	1+
274.80433	340	1+
275.85155	284	1+
276.79920	148	
280.07798	252	1+
280.10888	176	
281.14930	202	
281.85511	150	
281.86952	146	
281.94037	258	1+
283.06639	250	1+
284.86827	192	1+
285.94208	734	1+
286.96633	280	1+
286.98498	148	
288.02788	148	
288.08136	160	1+
288.11660	194	1+
288.86545	246	
289.12052	236	1+
289.88467	812	
289.92606	156	
290.86774	1420	1+
290.88404	412	
292.06036	262	1+
292.42209	180	
293.87439	2716	1+
294.04495	324	1+
294.96555	258	1+
295.10317	372	1+
295.87226	182	
295.92802	218	1+
296.10605	246	1+
296.13846	160	
296.88069	686	1+
296.93283	180	1+
297.85836	162	
298.85449	298	
298.87718	508	1+
298.89997	162	
299.03339	166	
299.13200	196	1+
299.80646	142	1+
300.00849	164	1+
300.84857	370	
301.85751	190	
302.86636	162	
302.94622	562	1+
303.87644	916	1+
303.94871	414	1+
304.85707	406	1+
305.86071	352	1+
307.15399	182	
307.28641	262	
307.79904	356	1+
307.89095	930	
307.96051	238	1+
308.08426	114	1+
308.14159	694	1+
308.87410	576	
308.88971	622	
309.30092	344	1+
309.81341	306	1+
309.88808	524	
310.15559	816	1+
310.82056	172	1+
310.88166	314	
310.95859	216	1+
311.88358	6664	1+
312.83436	334	1+
312.85327	166	
313.98053	366	1+
314.81545	364	1+
314.86436	1366	1+
314.89167	656	1+
315.07294	210	
316.86374	742	1+
316.88702	394	
316.96161	168	
317.89040	206	
317.99522	274	1+
318.85839	472	1+
318.88639	180	
318.94122	176	
319.08422	246	1+
319.11422	208	1+
321.83928	336	1+
322.86525	174	
322.88599	214	
323.96824	154	
324.19920	152	
324.86497	538	1+
325.14894	150	
325.89617	1602	1+
326.88937	1008	1+
328.04553	270	1+
328.37334	188	
328.41245	146	
328.86597	598	1+
329.00738	146	
329.89561	994	1+
330.00603	162	1+
330.84194	160	1+
330.88258	408	
331.78359	184	1+
331.89781	1520	1+
332.87792	1044	1+
332.90408	1072	1+
333.81880	352	1+
334.87677	242	
334.89748	798	1+
335.02400	206	1+
335.16123	286	1+
335.88539	190	
336.94991	150	
336.99787	246	1+
337.88284	344	
338.05637	144	
338.88406	592	1+
339.88430	422	1+
340.86678	412	1+
341.06541	248	1+
342.03100	222	1+
342.82623	174	1+
343.06562	172	1+
343.87440	494	
345.92697	158	
347.02377	214	1+
347.89425	534	1+
348.00518	184	1+
348.91958	144	
349.80706	236	1+
349.90816	236	
349.96398	168	1+
350.15302	264	1+
350.88815	830	1+
351.83747	144	
352.02162	164	1+
352.85268	300	1+
352.91272	522	1+
353.06608	174	
353.08998	224	1+
353.88364	156	
353.90417	570	1+
354.12973	180	1+
355.04654	154	
355.06200	226	
355.89379	622	1+
359.13263	158	
361.41467	168	
361.79173	194	1+
362.85216	176	
363.14993	246	1+
363.32060	170	1+
364.92919	190	1+
365.18956	296	1+
365.89501	242	1+
366.04546	142	
366.83989	1490	1+
366.90137	150	1+
367.28375	150	
368.18451	208	1+
368.89564	622	1+
369.83527	530	1+
369.95012	218	1+
370.00289	208	1+
370.17792	184	1+
370.78313	246	
370.81471	156	
370.86895	206	1+
370.89718	682	1+
372.08871	162	1+
373.13255	156	1+
373.15557	158	1+
373.84697	202	1+
374.72802	210	1+
374.81237	182	
375.72978	276	1+
375.79232	166	1+
375.81945	256	
376.88511	444	1+
378.98790	220	1+
379.18821	154	
380.15094	242	1+
380.73833	168	
380.85753	340	1+
381.10971	162	
382.01119	136	1+
382.85735	148	
383.11724	302	1+
384.21661	442	1+
384.74668	166	1+
384.79458	190	1+
384.85112	3604	1+
385.09834	274	1+
385.96918	178	
386.39129	242	1+
386.90428	234	1+
387.15170	348	1+
387.85027	606	1+
388.79040	166	
389.19958	180	
389.71847	214	
390.20528	178	
390.79089	154	
390.84157	1178	1+
390.90689	218	1+
391.05322	150	
391.81186	152	
392.23608	146	1+
392.39038	186	1+
392.83180	602	1+
392.86835	916	1+
393.08427	154	
393.19405	212	
393.80227	230	1+
394.09675	260	1+
394.85544	218	
395.06122	262	1+
395.74326	280	1+
395.77622	312	1+
395.80598	158	
396.86947	158	
396.99802	146	
397.19027	118	1+
398.13587	178	
398.86512	264	1+
398.96299	144	
399.85132	302	1+
399.99374	272	1+
400.11967	234	1+
401.86786	186	
402.79958	232	1+
402.86273	344	
403.11730	208	
403.22911	340	1+
403.87302	878	
404.77733	260	1+
404.80834	230	1+
404.87142	582	
405.77742	182	1+
405.87238	734	
405.89739	168	
406.85901	180	
407.86809	2360	
408.68579	134	1+
408.80842	144	
408.85665	1174	
409.85523	660	
409.95867	218	1+
410.08183	316	1+
410.18425	254	1+
410.83610	624	
410.87592	1386	1+
411.08609	198	1+
411.26085	202	1+
411.76133	268	1+
411.81097	472	1+
411.84273	1488	1+
412.73306	158	
412.84739	1066	1+
412.87469	336	
413.07563	812	
413.87047	632	1+
415.12814	186	1+
415.19449	254	
415.84626	308	1+
417.88814	150	
419.85313	220	
420.79272	148	
420.81240	310	1+
421.33250	308	1+
421.88502	884	1+
422.15572	192	1+
422.86114	156	
423.06631	182	1+
423.13718	508	1+
423.87064	1480	1+
424.09731	216	1+
424.19530	250	1+
424.73833	338	1+
426.86426	1638	1+
427.72931	252	1+
428.01985	180	1+
428.74562	158	
428.76850	158	
428.84822	1096	1+
428.88422	1788	1+
429.17106	152	
430.15032	158	
430.25282	188	1+
430.64737	144	1+
430.73476	448	1+
430.86162	1298	1+
431.83977	174	
431.86769	912	1+
432.78174	112	1+
433.12287	156	
433.14763	236	1+
433.85248	278	1+
434.89071	218	
435.86682	292	
437.15341	152	
439.89184	904	1+
439.91996	154	
440.22182	258	1+
440.57764	176	1+
441.22267	184	1+
441.83571	256	1+
442.15384	422	
443.21555	274	1+
443.95048	178	1+
444.37945	146	
444.87208	2608	1+
445.07761	148	
446.15572	206	1+
446.87906	850	1+
446.89096	284	
447.02832	196	1+
447.88743	510	1+
448.11464	174	1+
449.87558	1388	1+
450.77151	202	
451.26300	172	1+
452.87526	162	
455.26562	168	1+
457.90458	804	1+
458.20930	202	1+
459.80018	188	1+
460.16425	208	
460.25643	220	1+
460.76496	210	1+
460.89127	160	1+
462.88472	1088	1+
463.77285	234	1+
464.16746	386	1+
465.21641	154	1+
466.92601	134	1+
467.06680	292	1+
467.17855	396	1+
467.89170	1360	1+
468.74926	168	
469.15508	222	1+
469.78213	228	1+
469.89037	210	
471.75238	204	1+
472.30959	198	1+
478.25665	152	
479.23948	188	1+
485.89801	650	1+
487.28046	216	1+
487.42416	218	1+
489.25499	160	
492.81041	172	1+
492.86774	216	1+
493.77196	200	1+
495.76156	140	1+
499.33956	168	1+
503.35349	1100	1+
503.49104	214	1+
503.80827	170	1+
504.12277	270	1+
504.84622	130	1+
505.12351	186	1+
505.47004	268	
506.18702	230	1+
506.43214	160	
506.47017	226	
507.26660	260	1+
507.49537	176	1+
507.84413	126	1+
508.43855	156	1+
509.28585	146	
511.40484	240	1+
511.46439	214	1+
511.83584	112	1+
512.89944	198	1+
END IONS

###FS:    #m/z: 336.94654 #charge 1+
###MS: 19
###MSMS: 21
BEGIN IONS
TITLE=Cmpd 15, +MS2(336.9465), 28.0-35.0eV, 0.4min #21
RTINSECONDS=25.144
SCANS=19,21
PEPMASS=336.94654	140592
CHARGE=1+
187.86932	90	
193.72945	140	
200.97583	86	
201.04198	86	
203.09482	94	
204.48290	98	
204.96077	102	
205.94896	146	
207.95159	100	
207.97960	134	
211.94511	5814	1+
212.87762	318	
213.87819	228	
213.93994	2086	1+
214.89393	84	
215.88717	534	1+
215.93765	346	
217.93381	98	
222.97913	274	1+
222.99215	262	1+
223.96634	84	
224.04961	88	
224.90899	108	
227.95555	94	
229.88875	102	
229.95540	5748	1+
230.18572	86	
230.58639	106	
230.79371	94	
230.88797	1060	1+
231.95069	2502	1+
233.04755	164	
233.89725	344	1+
233.95026	388	
235.89441	198	
237.06486	122	
238.11851	100	
240.00581	98	
241.05357	364	1+
242.94676	94	
243.16228	100	
243.55499	102	
244.86559	90	
246.97460	294	
247.96542	1310	1+
248.90115	542	
249.04052	228	
249.06760	92	
249.08780	92	
249.90292	254	
249.96283	874	1+
249.98717	366	1+
250.90605	140	
251.06865	314	1+
251.79030	242	1+
251.82811	366	1+
251.91286	128	
251.95756	108	
252.05990	288	1+
252.97170	2694	1+
253.05399	168	1+
253.90565	350	1+
253.93352	246	1+
254.06718	716	1+
254.09021	132	
254.45164	90	
254.96672	1450	1+
255.07356	524	1+
256.26441	86	
256.96401	280	
258.73169	88	
258.88363	84	
258.98595	90	
262.45244	100	
262.87797	86	
263.05375	280	1+
265.35293	90	
266.24166	134	
266.79271	84	
266.94828	196	1+
266.96582	96	
267.00103	238	1+
267.45518	90	
267.97568	140	
268.65333	98	
268.83880	606	1+
268.90978	108	
268.93481	84	
269.07121	214	1+
269.11607	106	
270.01930	140	
270.98301	442	
271.92149	86	
272.97431	114	
273.82844	112	
274.92338	88	
275.03051	100	
276.15759	100	
276.54327	112	
276.85942	124	
277.07078	250	1+
277.83169	146	
277.96182	204	1+
278.25002	126	
278.85536	88	
280.88439	118	
281.86213	96	
282.04592	144	
283.03759	172	
283.09849	142	
284.25561	100	
285.03000	144	
285.11771	88	
285.85227	92	
286.85645	102	
287.37399	94	
287.73424	106	
288.95606	188	1+
289.52423	122	
290.00437	86	
290.24525	90	
290.40487	246	1+
291.10228	146	1+
291.32148	110	
291.85822	290	1+
292.02815	108	
292.05107	100	
293.03613	86	
293.06907	180	
293.29711	158	
293.82834	192	1+
293.99885	136	
294.11934	116	
294.28400	88	
294.70338	100	
294.85191	86	
294.88166	100	
294.91144	98	
294.92969	86	
295.43610	112	
295.97162	124	
295.99152	168	
296.05406	88	
296.07135	440	1+
296.13646	86	
296.27455	88	
296.87659	200	1+
297.07357	360	1+
297.97668	98	
298.45080	92	
298.89182	90	
299.06094	308	
300.51821	150	
300.64180	86	
300.85039	94	
304.72624	84	
305.08133	106	
306.02185	92	
306.87867	140	
308.12869	102	
308.87334	112	
310.87641	312	1+
318.03015	170	1+
318.05558	104	
318.12823	84	
318.79655	130	
318.88183	130	
319.08526	206	1+
319.91541	86	
319.95272	90	
321.30941	86	
322.14052	146	
322.17480	112	
322.82309	86	
323.02036	96	
323.23698	134	
328.30907	106	
328.88560	120	
329.88434	308	1+
329.94836	86	
333.06074	114	
333.45509	104	
333.54239	102	
335.06901	98	
335.28145	220	1+
335.92826	130	
336.34185	124	
337.25505	84	
337.35929	92	
337.77587	140	
339.53444	94	
340.39176	140	
340.83474	88	
341.37217	86	
END IONS

###FS:    #m/z: 359.96201 #charge 1+
###MS: 19
###MSMS: 22
BEGIN IONS
TITLE=Cmpd 16, +MS2(359.9620), 28.0-35.0eV, 0.5min #22
RTINSECONDS=25.9155
SCANS=19,22
PEPMASS=359.96201	111994
CHARGE=1+
69.04975	94	
188.95147	94	
191.10727	152	
197.03149	100	
209.94348	818	
221.96680	98	
222.95229	928	1+
223.04261	108	
224.94896	1326	1+
224.97405	232	
225.13145	122	
226.86907	126	
226.89381	130	
226.94767	3944	1+
226.98605	104	
227.93693	114	
228.94257	2752	1+
232.83411	142	1+
232.86326	96	
233.07889	98	
233.96172	442	1+
235.17267	150	
235.83079	112	
236.90278	148	
239.78482	116	
240.93940	238	
240.96334	1124	1+
241.85466	116	
241.89472	212	1+
241.94490	118	
242.88272	128	
242.96115	636	
243.17195	104	
244.51054	98	
244.90053	112	
244.95796	1426	1+
244.99071	178	1+
245.94162	526	
246.91306	94	
246.95315	2090	1+
247.05315	100	
247.97638	128	
248.88063	96	
249.04794	212	1+
249.97445	100	
250.94757	280	1+
250.97220	166	
251.04082	106	
251.17931	96	
252.38164	92	
252.96051	152	
253.15356	142	
253.85286	124	
255.93141	126	
256.46745	98	
257.10630	132	
258.97315	216	
259.97377	140	
260.97155	218	
261.74279	100	
261.97036	156	
262.84132	140	
262.89158	100	
263.84865	92	
263.97384	320	1+
266.24420	204	1+
267.07643	160	
267.82581	112	
267.86603	126	
267.97376	156	
268.91775	96	
268.95696	164	
269.06188	94	
269.96884	542	1+
270.80776	98	
271.99578	114	
273.79372	190	
273.85024	214	1+
276.06584	92	
276.84070	150	
276.99508	102	
277.88881	92	
280.79462	148	
280.92852	194	
281.11702	198	
282.11525	92	
282.78906	124	
284.00746	252	1+
284.22166	102	
285.01398	202	1+
285.11379	132	
287.79174	92	
288.43013	98	
288.51990	98	
290.86298	118	
293.85067	114	
293.93149	168	
295.03477	96	
296.02883	122	
298.03656	228	1+
298.08696	170	
298.80834	118	
298.82119	122	
300.13109	102	
300.90694	140	
301.78424	132	
301.81966	134	
301.90560	94	
302.24703	124	
302.94141	202	1+
304.09422	118	
304.87430	200	1+
304.92563	108	
305.15190	214	1+
305.74138	138	
306.78799	158	
307.28297	148	
307.80438	104	
307.88203	172	1+
308.29645	170	
308.83415	94	
308.92477	92	
309.03827	92	
309.14650	142	
309.29165	126	
309.32628	158	
309.80283	182	
310.34704	252	1+
310.93344	114	
311.30776	96	
313.14406	142	
313.88375	184	
313.96013	180	1+
314.27985	214	1+
314.79700	212	1+
315.83094	104	
316.19141	114	
317.87587	178	
318.93333	126	
319.86721	156	
320.07350	106	
320.75226	92	
320.83166	138	
320.86625	122	
321.03003	106	
321.28351	102	
321.81976	100	
322.30368	156	
322.93047	184	
323.01674	1068	1+
323.23658	432	1+
327.80399	224	1+
327.87381	148	
328.22214	144	
328.30012	98	
328.40420	130	
329.87481	106	
333.31584	104	
335.14111	98	
336.94561	152	
337.09179	130	
337.83605	120	
337.90597	92	
337.94416	146	
339.22756	116	
339.36064	92	
339.87244	100	
340.35310	354	
342.79459	232	1+
343.31654	102	
345.09347	92	
347.11320	186	
348.19630	174	1+
349.82585	112	
350.14133	92	
355.73310	104	
356.25865	256	1+
357.05291	92	
357.19384	92	
358.36599	122	
358.71177	118	
360.18125	128	
360.87384	98	
361.07648	114	
361.28345	232	1+
363.35544	250	1+
END IONS

###FS:    #m/z: 322.93055 #charge 1+
###MS: 23
###MSMS: 24
BEGIN IONS
TITLE=Cmpd 17, +MS2(322.9305), 28.0-35.0eV, 0.5min #24
RTINSECONDS=29.581
SCANS=23-24
PEPMASS=322.93055	1841114
CHARGE=1+
81.35692	106	
155.45278	98	
185.94537	86	
191.95434	222	
192.88687	266	1+
196.01274	90	
199.00667	96	
201.04255	298	1+
205.01358	108	
205.95176	326	1+
208.88897	238	1+
216.62619	82	
217.86764	88	
218.88563	84	
220.86716	118	
221.94883	100	
223.95461	326	1+
224.54800	84	
224.97578	118	
225.11899	94	
225.86443	88	
228.84848	86	
230.09450	94	
230.86351	84	
230.88903	130	
230.98354	96	
231.86389	102	
231.92553	92	
233.89927	258	
235.92740	86	
236.41061	108	
237.05611	126	
238.89601	88	
238.94939	178	
239.04804	84	
239.07657	130	
240.83416	88	
240.94082	1914	
241.94180	1520	
242.07548	82	
242.94208	4384	1+
243.80235	84	
243.83223	168	
243.88097	328	1+
244.85531	92	
244.93954	1268	1+
244.99863	106	
246.50542	92	
246.89881	128	
246.97570	394	
247.85727	88	
247.89744	82	
248.02750	104	
248.88615	152	1+
249.03995	148	
249.16353	108	
249.91994	94	
250.44842	88	
251.24375	88	
251.41112	92	
251.92604	86	
253.85931	196	1+
254.03746	96	
255.04536	284	1+
256.93753	88	
257.60697	100	
257.89995	184	1+
258.83884	156	
258.86136	104	
259.83293	96	
260.17065	116	
261.47456	112	
261.48790	88	
262.97638	412	1+
263.98157	416	1+
265.01468	146	
265.05783	94	
265.23460	80	
266.06163	120	
266.18402	212	1+
266.39364	112	
266.83942	186	1+
266.89115	90	
268.06186	160	
268.46004	86	
268.91399	138	
268.96043	116	
269.08540	126	
271.11093	150	
271.84648	114	
271.89719	84	
272.80220	286	1+
272.85079	104	
273.07044	88	
273.88003	98	
274.48484	92	
275.85360	82	
276.84516	192	1+
276.86427	146	
278.04615	88	
278.25091	124	
279.03085	188	1+
279.09281	600	
279.12835	86	
280.09505	316	
281.81564	114	
282.05158	142	
283.06727	158	
283.78705	154	
284.29147	396	
284.86056	116	
286.90971	88	
286.91910	98	
286.98671	90	
287.03272	102	
288.03612	86	
289.79157	134	
289.82902	84	
290.85677	120	
290.89207	84	
291.80367	150	
291.99056	80	
294.56424	140	
294.85468	88	
296.80940	126	
296.93131	86	
296.96370	132	
300.77800	86	
300.89720	104	
301.00800	94	
301.24234	80	
302.04292	106	
302.24634	118	
303.81242	108	
303.86492	106	
304.09013	92	
304.15859	94	
304.49495	100	
305.15051	100	
305.80066	116	
305.88131	180	1+
307.28477	148	
307.78807	104	
308.29053	610	1+
309.09283	94	
309.33937	86	
309.92672	106	
310.21658	80	
310.30888	332	
310.87308	128	
311.02253	124	
311.86077	90	
313.02737	372	
313.76694	86	
313.98679	92	
314.87300	86	
320.75245	88	
320.90675	146	1+
321.89318	84	
322.13281	86	
322.30847	148	
323.17837	100	
323.23946	670	1+
324.20821	184	
324.32297	108	
324.89026	190	
325.82864	118	
325.95340	96	
326.37278	122	
326.40039	102	
326.79572	134	
326.91999	86	
327.13055	90	
327.89177	172	1+
END IONS

###FS:    #m/z: 340.94127 #charge 1+
###MS: 23
###MSMS: 25
BEGIN IONS
TITLE=Cmpd 18, +MS2(340.9413), 28.0-35.0eV, 0.5min #25
RTINSECONDS=30.3535
SCANS=23,25
PEPMASS=340.94127	944532
CHARGE=1+
74.81101	98	
110.61814	100	
192.92676	100	
194.89663	110	
203.95669	98	
205.94794	118	
206.88669	124	
206.92387	114	
212.87809	192	
213.88163	138	
213.94012	1170	1+
215.88639	494	1+
215.90523	94	
215.93694	572	1+
217.85886	150	
217.88583	268	
218.88300	136	
223.95710	326	1+
223.97577	108	
224.94574	104	
226.51368	110	
226.95192	176	1+
228.94097	262	1+
230.88933	162	
231.84865	94	
231.88792	146	
231.95026	1808	1+
231.99611	116	
233.04403	126	
233.68836	104	
233.89812	764	
233.94794	446	
234.03216	100	
235.82029	110	
235.89328	226	
236.89366	434	1+
237.05315	142	
239.62157	104	
240.22757	202	
242.87749	194	1+
243.05924	92	
243.83381	130	
244.03668	94	
244.88115	144	
244.95632	102	
246.12224	94	
246.85586	152	
246.95385	144	
247.89724	192	1+
247.98906	128	
248.85446	192	1+
248.98782	140	
249.16098	90	
249.35949	100	
249.67363	102	
249.95992	272	
250.99267	128	
251.03545	148	
252.22606	122	
254.90807	130	
254.96709	834	1+
255.07443	602	1+
255.14053	118	
256.27050	94	
256.91379	130	
258.84871	134	
259.95699	190	
260.82923	168	1+
262.96897	100	
262.98307	110	
263.17428	92	
264.80433	132	
265.01839	98	
265.08466	94	
265.84879	90	
266.10623	90	
266.24348	110	
267.58735	92	
267.91911	90	
268.87521	104	
268.99829	104	
269.11298	134	
271.84694	94	
272.84265	108	
272.86434	122	
272.93360	268	
273.78964	124	
273.91671	94	
274.09463	120	
274.85539	228	1+
275.83053	156	
276.07067	260	1+
277.07350	194	1+
277.95951	122	
278.96362	108	
279.85355	186	
279.90023	98	
279.96459	268	
281.05080	414	
282.09237	122	
282.27752	386	1+
282.85337	170	
283.03551	188	
283.98566	146	
284.02845	116	
284.29718	96	
284.82850	108	
285.80088	184	1+
286.09856	134	
289.01213	96	
290.86309	110	
293.08641	196	1+
293.29179	128	
293.87360	166	
294.85065	104	
295.07067	106	
295.09754	298	1+
295.97568	128	
295.99277	92	
296.22188	96	
296.93790	92	
297.62376	92	
297.97623	348	
298.58437	92	
299.05744	228	
299.14243	116	
299.87484	116	
301.06758	134	
301.93962	196	1+
302.14006	96	
302.24163	116	
303.07395	90	
303.14227	90	
304.77211	162	
304.85640	92	
305.00927	90	
305.29773	136	
306.27575	138	
306.88333	90	
307.30966	236	
307.80042	120	
308.24615	148	
308.29753	260	1+
308.87849	232	
308.94184	90	
310.87710	254	
311.03156	92	
311.12997	92	
311.86382	102	
312.02836	122	
312.07806	198	1+
312.16391	94	
312.86707	138	
313.03038	158	
313.77357	114	
316.07764	122	
320.20105	94	
321.78506	108	
323.24000	364	1+
323.85126	104	
323.99411	170	1+
324.15504	166	1+
324.89296	266	
325.89863	210	
327.18334	306	1+
327.80857	146	
328.88646	246	1+
329.81825	172	
334.29187	104	
335.56817	104	
336.88209	136	
338.87033	170	
340.11805	92	
340.39236	144	
341.25049	172	
343.08532	108	
345.21447	128	
345.26244	92	
345.45628	98	
END IONS

###FS:    #m/z: 363.95715 #charge 1+
###MS: 23
###MSMS: 26
BEGIN IONS
TITLE=Cmpd 19, +MS2(363.9572), 28.0-35.0eV, 0.6min #26
RTINSECONDS=31.1255
SCANS=23,26
PEPMASS=363.95715	572146
CHARGE=1+
73.65671	106	
124.65162	96	
182.12606	106	
184.93056	96	
188.03770	96	
189.86217	504	
191.85883	314	
196.88736	324	1+
205.87865	178	
207.87421	134	
208.87219	308	1+
208.88953	98	
208.94996	156	
209.94503	1058	1+
212.87837	1858	1+
218.91466	102	
222.95303	1266	1+
224.94937	1520	1+
224.97860	108	
226.49550	98	
226.88602	278	
226.92504	102	
226.94748	4680	1+
227.85953	108	
227.89093	990	1+
227.93411	116	
228.89608	818	1+
228.94236	5796	1+
228.99551	130	1+
229.16872	94	1+
230.10370	112	1+
230.88915	3670	1+
233.91930	106	
234.87765	128	
235.82159	96	
235.88437	106	
237.05597	132	
237.56180	98	
238.00477	112	
238.93447	284	1+
240.82435	102	
240.89699	98	
240.94077	320	
240.96461	546	1+
241.93996	1650	1+
242.94246	1156	1+
242.99568	96	
243.82889	110	
244.13790	106	
244.93820	296	
244.95695	2328	
245.81303	256	1+
245.83497	140	
245.89665	126	
245.94357	196	
245.97436	390	1+
246.03331	96	
246.90616	170	
246.95246	2918	1+
246.97602	302	1+
248.89891	1356	1+
249.03982	144	
250.07202	208	1+
250.95038	134	
250.97233	122	
251.02921	170	
253.04166	104	
253.83715	174	1+
253.89861	326	1+
253.91629	124	
254.91754	180	1+
256.45225	160	
258.41587	110	
258.97340	184	
259.04878	98	
260.96925	844	1+
261.40690	106	
264.82793	246	1+
266.24624	162	
266.28232	116	
266.86398	138	
267.11277	120	
267.13282	126	
267.85171	122	
267.97572	410	
268.86311	202	1+
268.96353	678	1+
269.11304	146	
269.92680	122	
269.96961	482	1+
270.83021	112	
271.91460	144	
272.84499	104	
272.92851	106	
272.94497	112	
274.90933	110	
276.81039	254	1+
277.08662	122	
278.80344	144	
278.84841	140	
279.10092	126	
279.26742	188	1+
280.12632	114	
280.23419	140	
280.79421	454	1+
281.10686	178	
282.92765	100	
283.79092	128	
283.85483	114	
283.98437	130	
284.82133	356	1+
284.88928	178	1+
285.42971	170	
285.77116	100	
285.81868	322	1+
285.84720	486	
285.98648	102	
286.03308	176	
286.45445	102	
286.91744	208	1+
287.78604	96	
288.06745	102	
288.09965	138	
288.99666	168	
289.08630	110	
289.88039	140	
291.12721	104	
291.80400	302	1+
293.11399	98	
293.87355	118	
294.06707	278	1+
294.85581	276	1+
295.92090	96	
296.91787	174	1+
296.99351	234	1+
297.11141	112	
297.80902	116	
297.99589	196	1+
298.58203	98	
298.80322	790	1+
299.28281	96	
299.86745	174	1+
300.58421	106	
300.79996	488	1+
301.79985	340	1+
301.81897	126	
301.86177	488	1+
303.31421	142	
303.80581	138	
303.85728	934	1+
305.26561	122	
306.79393	294	1+
306.87755	156	
306.89936	140	
307.29089	392	1+
307.79395	292	1+
310.05219	246	1+
310.31217	110	
310.87447	120	
311.86024	198	1+
312.03683	118	
313.92414	96	
314.16799	114	
314.91841	100	
315.80484	216	1+
318.93711	344	1+
319.08102	100	
319.80957	144	
320.29191	130	
320.81589	374	1+
321.25207	120	
322.04443	108	
322.29123	166	1+
322.32512	124	
322.86543	150	
322.93069	296	
323.01865	100	
323.14418	104	
323.27171	200	1+
324.01880	204	
324.32148	126	
324.46037	102	
324.87131	132	
325.83462	222	1+
326.87288	512	1+
328.80707	168	
329.87186	182	
331.88944	144	
334.88818	188	1+
335.32104	102	
335.40204	96	
336.86979	120	
336.94592	438	1+
338.13857	122	
338.31721	144	
338.86783	104	
338.89782	204	1+
339.82838	540	1+
340.93660	254	1+
342.27995	270	1+
342.96686	128	
344.15324	132	1+
344.89470	130	
345.07204	142	
345.97445	100	
349.32531	104	
350.18634	186	1+
352.89137	128	
353.88872	104	
356.39125	96	
357.90284	206	
360.20205	122	
360.86809	120	
363.06519	126	
364.16568	96	
364.18712	128	
364.27932	196	1+
365.83450	102	
366.21557	198	1+
367.33000	178	
368.42248	120	
369.24760	96	
369.34541	112	
END IONS

###FS:    #m/z: 322.93055 #charge 1+
###MS: 27
###MSMS: 28
BEGIN IONS
TITLE=Cmpd 20, +MS2(322.9306), 28.0-35.0eV, 0.6min #28
RTINSECONDS=34.7945
SCANS=27-28
PEPMASS=322.93055	1935080
CHARGE=1+
123.85356	78	
136.37339	130	
192.89028	208	1+
193.00353	88	
195.49201	82	
196.86144	114	
196.88453	110	
201.03836	80	
201.13075	110	
202.13496	82	
205.94993	248	
206.95140	132	
206.97234	146	
207.01565	98	
207.87771	252	1+
207.97641	94	
209.94465	160	
212.87940	156	
212.89548	82	
213.05363	98	
215.88412	166	
216.88574	124	
217.85764	142	1+
217.92389	92	
220.10828	92	
220.21025	100	
222.95730	366	1+
223.96258	268	1+
224.87543	174	1+
225.80474	82	
227.93158	136	
230.18987	84	
230.90760	88	
231.94588	84	
233.89667	130	
236.86192	80	
236.88840	84	
237.08441	84	
237.89864	98	
238.04642	92	
238.96632	88	
239.07957	150	
239.78946	184	
240.82202	120	
240.94046	2420	
241.94181	1652	
242.94216	5418	1+
243.17963	86	
243.81722	90	
243.88117	286	1+
243.96324	82	
243.98014	198	1+
244.01927	136	
244.93998	996	1+
245.14046	86	
245.71589	86	
245.80037	108	
246.01143	132	
246.84675	112	
246.97603	98	
248.95181	176	
249.05009	150	1+
250.85267	84	
250.89930	84	
251.06769	128	
251.78814	216	1+
251.92888	260	
253.78808	84	
254.08150	94	
254.78471	84	
254.83923	220	1+
254.98456	104	
255.78122	82	
255.84255	262	1+
257.89685	84	
258.97089	100	
259.84475	78	
259.98333	82	
261.19944	128	
261.88497	314	1+
261.94429	138	
262.82852	90	
262.85636	90	
262.98353	96	
263.05794	188	1+
264.41345	82	
264.82493	120	
264.87224	92	
264.97675	80	
265.11685	114	
265.18848	82	
265.95498	82	
266.24723	82	
266.84717	244	1+
266.86881	86	
266.89586	184	1+
267.80259	138	
267.83143	98	
269.00565	240	
270.82013	218	1+
271.15047	98	
271.87913	82	
272.44011	102	
272.84977	126	
273.91145	90	
274.00906	80	
274.86261	126	
275.81114	116	
277.14395	82	
277.80888	136	
279.09145	934	1+
279.16924	100	
279.84823	136	
281.85731	154	
282.27606	130	
282.85983	260	1+
283.06990	134	
283.84959	114	
283.86604	232	1+
284.29383	760	1+
284.92478	96	
285.16543	80	
285.20065	94	
286.82047	92	
286.92445	84	
287.17827	82	
287.86392	132	
288.80770	82	
288.82368	214	1+
289.85185	84	
290.78933	80	
291.80616	582	1+
291.87420	116	
292.06060	90	
292.13207	188	1+
294.85815	140	
296.81116	80	
296.87171	80	
297.44083	154	
297.79196	114	
297.88832	84	
299.80984	110	
300.11881	140	
301.39456	118	
302.38714	120	
302.74037	98	
303.87998	92	
304.12851	104	
305.15664	146	
305.26553	122	
305.56495	86	
306.88423	130	
307.09935	94	
307.27139	140	
307.28459	146	
307.30956	80	
307.79958	204	
308.29667	432	1+
308.79415	212	1+
308.87014	122	
310.30627	244	
310.87948	104	
311.02326	80	
311.81062	92	
311.86513	86	
312.02948	102	
312.06341	114	
314.87492	106	
315.86193	318	1+
316.86584	266	1+
317.05762	80	
318.84118	100	
319.08635	160	1+
319.18023	182	1+
319.87158	80	
319.97712	90	
320.82515	84	
321.33335	102	
322.90677	82	
323.23903	784	1+
324.11510	80	
324.89167	216	1+
325.27445	86	
327.87864	148	
END IONS

###FS:    #m/z: 340.94130 #charge 1+
###MS: 27
###MSMS: 29
BEGIN IONS
TITLE=Cmpd 21, +MS2(340.9413), 28.0-35.0eV, 0.6min #29
RTINSECONDS=35.567
SCANS=27,29
PEPMASS=340.94130	898056
CHARGE=1+
141.53900	96	
158.83294	94	
183.86840	92	
190.43118	92	
190.93072	92	
192.92676	146	
203.53400	110	
205.95190	144	
207.97377	158	
209.99962	100	
210.90361	142	
212.94772	90	
213.87805	136	
213.93960	1128	1+
214.09785	100	
214.89146	130	
215.88738	822	1+
215.93793	316	1+
217.88184	236	
220.83748	100	
221.05300	90	
221.89052	252	1+
221.90993	88	
223.96432	374	1+
223.98152	172	
224.93199	90	
225.09318	106	
225.95141	166	
227.42036	96	
230.88910	352	1+
230.90386	162	
230.95789	114	
231.89308	246	1+
231.95067	1348	1+
232.03446	120	
232.57285	92	
233.89806	376	
233.94931	374	
234.89233	620	1+
235.80287	94	
235.86845	320	1+
236.90920	92	
239.78808	124	
240.22550	134	
240.52908	108	
240.95990	88	
241.93976	340	1+
242.82728	442	1+
243.10484	98	
243.40589	100	
244.63730	100	
245.83517	90	
246.97747	118	
248.90156	152	
248.98947	100	
249.90057	98	
249.96175	172	
250.99558	98	
252.95235	224	1+
254.88085	164	1+
254.96660	1280	1+
255.07358	306	1+
256.84995	114	
256.91266	88	
257.92058	112	
258.88753	184	1+
258.95490	218	1+
259.04996	92	
259.91575	154	
260.00318	92	
260.90707	94	
261.84550	244	
264.95290	90	
265.01859	90	
265.84489	92	
265.96934	90	
266.84102	118	
267.00125	178	
267.13603	136	
267.99749	146	
268.08595	98	
268.99945	90	
269.48498	94	
270.92747	160	
271.84643	98	
272.84577	350	1+
272.93235	426	1+
272.97825	116	
273.44076	90	
275.63370	102	
275.91692	98	
276.81959	92	
277.85076	444	1+
277.96237	136	
278.85411	412	1+
278.96429	138	
279.12849	94	
279.80915	198	1+
279.90692	244	1+
280.84413	140	1+
281.04829	134	
281.08759	90	
281.89223	136	
282.27603	102	
282.80214	142	
282.86836	118	
283.02715	114	
283.78835	136	
284.80142	192	1+
284.89599	98	
285.85211	154	
286.89859	204	1+
287.41535	92	
288.86827	104	
289.06884	92	
289.78589	190	
289.88020	90	
293.01951	94	
293.24032	92	
293.58286	92	
295.02830	160	
295.29106	160	1+
295.42271	122	
295.87494	116	
296.10934	118	
296.92087	146	
296.97538	130	
297.01078	94	
297.07736	94	
297.80908	194	1+
297.83963	98	
297.97204	200	
297.99050	118	
298.08107	240	1+
299.08506	172	1+
299.78135	102	
299.87291	148	
301.05925	100	
301.11633	90	
301.26175	174	
301.86207	254	1+
302.36423	114	
302.94107	92	
303.63815	88	
304.81611	234	1+
305.23647	104	
306.28861	108	
306.77683	98	
307.79715	162	
307.88766	194	
308.29769	90	
308.59468	90	
308.88539	114	
310.37472	104	
310.88178	694	1+
311.68244	104	
311.81184	98	
311.83002	140	
312.79608	174	1+
313.03976	92	
314.82068	96	
315.09957	234	1+
316.80915	148	
322.87838	116	
322.97112	90	
323.23782	170	
323.41475	146	
324.88982	146	
325.14393	94	
325.89310	122	
326.17373	124	
326.30418	162	
327.17877	130	
327.87624	222	1+
328.19435	108	
328.24891	90	
328.76071	98	
328.82754	90	
329.32289	140	
330.81436	138	
330.86268	198	1+
336.12177	94	
338.86856	124	
339.05501	106	
339.16779	130	
339.83021	270	1+
340.89646	168	
342.90879	194	
345.31969	92	
END IONS

###FS:    #m/z: 363.95735 #charge 1+
###MS: 27
###MSMS: 30
BEGIN IONS
TITLE=Cmpd 22, +MS2(363.9574), 28.0-35.0eV, 0.6min #30
RTINSECONDS=36.339
SCANS=27,30
PEPMASS=363.95735	513672
CHARGE=1+
182.86584	262	1+
189.86404	464	1+
191.85571	794	1+
192.92585	110	
196.88366	202	
196.96268	100	
197.88734	94	
200.88717	150	
205.95274	232	
207.87419	306	1+
209.88254	450	1+
209.94273	844	1+
210.88406	372	1+
212.87854	2466	1+
214.89393	270	
215.87949	160	
219.49096	98	
220.89939	198	1+
222.65126	98	
222.95136	974	1+
223.87688	98	
224.04165	106	
224.89475	100	
224.94755	1092	1+
224.97585	94	
225.08391	96	
225.81677	124	
225.89383	134	
226.88476	120	
226.94781	5996	1+
226.97163	386	
227.56125	100	
227.89029	152	
227.93207	342	
228.89443	524	1+
228.94251	6616	1+
230.40265	102	
230.88939	4262	1+
232.11641	110	
234.88462	264	
235.84727	142	
237.06016	102	
238.06366	98	
240.79605	124	
240.94029	554	
240.96127	1106	1+
241.94174	588	
242.00284	132	1+
242.94265	1848	1+
243.75438	98	
243.82118	98	
244.93687	270	
244.95784	3902	1+
245.94011	358	
246.85281	122	
246.90327	112	
246.95286	3396	1+
247.79524	96	
247.93801	100	
248.80408	138	
248.89944	1338	1+
249.03586	154	
250.89608	378	1+
250.95289	312	1+
250.96831	106	
251.07377	126	
252.08196	308	1+
253.90716	268	
255.03428	200	1+
257.07614	98	
257.84687	346	1+
259.89437	258	1+
260.96852	562	1+
261.92825	154	
262.84184	142	
262.96333	144	
263.88908	118	
263.97972	122	
265.26449	106	
265.83003	132	
265.97637	134	
266.78392	226	1+
266.90518	126	
267.13003	98	
267.97267	504	
268.16756	114	
268.81288	212	1+
268.96134	232	
269.83007	196	1+
269.87930	228	1+
269.92145	112	
269.96691	1072	1+
271.79413	210	
272.82345	122	
272.84419	162	
273.84979	138	
276.07722	138	
276.58437	98	
276.84708	174	
277.85223	460	1+
278.85410	298	1+
279.08040	102	
279.90013	138	
280.78767	580	1+
281.87014	238	1+
282.81493	108	
282.82400	118	
283.04399	108	
283.79133	196	1+
283.82953	100	
283.85362	126	
283.98665	278	1+
284.82598	194	
284.86277	96	
284.92907	96	
285.09530	130	
285.78779	148	
285.84565	482	
285.91608	238	1+
288.06584	188	
289.79061	308	1+
290.25585	102	
290.79381	178	1+
290.89409	142	
290.94213	114	
292.03834	106	
292.06061	270	1+
292.82817	102	
292.86182	134	
292.93857	152	
294.09130	126	
294.92702	192	
295.83080	210	1+
296.06786	124	
296.80884	166	
298.80292	434	1+
299.12784	126	
300.80306	258	
301.03800	206	1+
301.80003	112	
301.81857	212	
301.85790	558	1+
302.80725	200	
303.80827	606	1+
303.85600	1194	1+
303.99724	180	1+
304.89141	94	
305.11235	98	
306.03965	112	
306.79817	154	
308.29400	274	
308.86976	142	
310.83069	226	1+
310.88030	200	1+
310.94566	104	
312.87112	114	
313.03304	142	
313.89302	190	
314.12111	122	
314.97968	102	
314.99421	96	
315.45394	98	
315.88349	198	1+
315.92625	122	
316.86778	94	
317.80835	204	1+
317.86199	108	
317.88690	368	1+
318.89019	298	1+
319.87183	154	
320.30387	160	
320.94672	198	
321.81845	528	1+
321.86819	316	1+
322.16059	192	1+
322.31154	138	
322.93023	128	
322.98359	132	
323.09264	118	
323.30740	94	
323.40168	102	
323.81457	102	
323.88251	96	
324.82515	98	
325.42064	102	
325.50036	98	
326.87315	436	
328.80701	236	1+
329.87275	224	
329.89333	114	
330.87709	132	
331.10997	142	1+
332.17460	154	
335.31971	194	1+
335.89932	96	
336.94258	342	1+
337.83717	126	
339.82942	326	1+
340.94129	420	
341.90949	108	
342.82270	198	1+
343.21187	112	
344.90001	142	
347.40133	96	
348.32551	102	
349.32377	398	1+
352.88420	108	
352.94328	100	
353.93384	98	
356.82279	98	
357.31672	102	
360.86531	124	
360.90938	100	
363.84333	112	
364.31885	290	1+
366.76101	126	
367.90809	210	1+
368.42223	120	
END IONS

###FS:    #m/z: 322.93045 #charge 1+
###MS: 31
###MSMS: 32
BEGIN IONS
TITLE=Cmpd 23, +MS2(322.9304), 28.0-35.0eV, 0.7min #32
RTINSECONDS=40.013
SCANS=31-32
PEPMASS=322.93045	2194858
CHARGE=1+
190.89398	88	
192.54181	102	
192.89030	130	
194.87470	192	1+
196.99197	90	
197.01451	88	
198.03240	84	
199.14358	88	
200.87904	178	
203.82162	96	
204.95912	90	
205.94975	328	1+
207.87170	84	
207.97132	126	
212.04558	88	
213.04989	84	
213.88601	342	1+
215.98279	114	
216.87876	100	
218.84753	88	
221.94735	158	
222.49585	100	
222.84006	90	
222.95304	190	
223.95950	368	1+
224.91069	154	
225.86135	124	
226.81714	90	
227.82035	84	
227.93621	162	
228.89333	88	
228.95491	140	1+
230.83638	84	
230.89041	204	
233.92868	98	
234.85392	94	
234.90311	124	
235.82888	274	1+
236.28596	100	
237.22511	92	
238.93924	216	
238.96912	84	
239.07852	126	
239.10492	80	
239.78964	110	
240.04749	80	
240.82076	160	
240.94046	3504	
241.83359	106	
241.94254	2994	
242.82790	88	
242.94120	8724	1+
243.02651	102	
243.81804	190	1+
243.87196	126	
244.93866	1954	1+
246.38980	84	
246.97750	370	
247.39299	150	
247.51080	90	
247.86961	114	
248.99505	82	
249.14790	86	
249.83662	80	
250.95100	180	
250.96659	102	
251.10542	108	
252.00445	90	
252.78452	218	1+
252.85983	88	
257.79636	144	
258.05078	84	
258.83250	268	1+
258.98669	86	
259.05844	86	
259.09520	86	
259.97368	108	
261.47905	168	
262.79713	208	1+
262.88040	204	1+
263.98008	138	
264.24784	94	
264.83960	200	1+
264.92265	132	
264.98356	132	
265.05945	264	
266.00981	88	
266.24302	90	
266.86541	234	
267.00911	106	
267.09954	80	
268.06437	184	1+
268.66530	88	
268.85963	190	1+
269.89857	104	
271.06275	94	
271.84880	154	
272.85124	532	1+
272.92281	84	
272.98550	102	
273.01201	92	
273.79563	186	1+
274.45652	94	
274.80398	202	1+
274.94726	92	
275.05884	158	1+
276.14350	86	
276.90274	80	
277.84309	118	
278.10360	96	
278.81464	150	
278.86022	150	
279.06590	112	
279.09164	958	1+
279.27435	92	
279.79879	238	1+
281.04685	112	
281.18361	80	
281.96470	82	
283.03766	104	1+
283.06996	360	1+
283.86468	96	
283.96724	88	
284.29290	608	1+
284.80163	140	
285.80674	116	
285.84894	140	
285.86084	284	1+
286.91616	256	1+
288.81002	210	1+
289.78869	102	
289.87911	318	1+
289.93954	194	1+
291.80048	166	
291.85838	218	
292.06575	270	1+
292.78614	78	
292.80870	98	
292.87999	164	
292.97927	162	1+
293.85717	248	1+
294.10119	80	
294.85792	170	1+
296.12071	202	1+
297.88656	122	
297.99111	84	
299.05749	140	
299.78718	100	
299.83360	180	1+
300.78000	78	
300.91269	134	
300.97181	92	
301.80942	108	
301.86816	264	1+
302.20859	82	
302.24686	94	
302.90448	116	
303.26281	274	1+
304.93730	108	
305.07379	82	
305.87642	96	
305.89449	108	
306.79723	286	1+
306.88401	178	
307.28949	446	1+
307.31266	170	
307.79653	204	1+
307.89331	154	
308.29255	370	1+
308.86731	166	
308.88814	88	
309.81814	150	
310.30793	516	
310.88020	394	1+
311.17471	142	
311.95553	102	
312.03336	86	
312.80343	144	
312.83056	84	
314.82416	92	
319.83617	86	
319.86066	86	
323.23837	162	
323.83516	80	
324.13862	120	
324.18143	84	
324.20284	190	
324.89265	98	
325.89665	272	1+
326.22731	98	
326.87327	80	
327.31983	118	
327.87749	182	
327.95955	134	
END IONS

###FS:    #m/z: 340.94120 #charge 1+
###MS: 31
###MSMS: 33
BEGIN IONS
TITLE=Cmpd 24, +MS2(340.9412), 28.0-35.0eV, 0.7min #33
RTINSECONDS=40.784
SCANS=31,33
PEPMASS=340.94120	976774
CHARGE=1+
49.25910	88	
100.47686	104	
188.86703	88	
192.92346	180	
201.46711	104	
206.96411	114	
208.13025	114	
208.95857	180	
210.93763	246	1+
212.87533	514	1+
213.89460	268	1+
213.93980	1546	1+
215.88832	810	1+
215.93510	308	1+
217.88223	370	1+
217.93823	168	
219.01083	96	
220.53666	100	
220.94660	256	1+
221.88775	88	
221.94900	182	1+
223.95857	200	
224.93672	86	
224.95960	142	
224.97628	136	
226.89870	140	
226.94632	460	1+
228.89438	188	1+
228.94758	148	
230.88611	376	1+
231.88838	270	1+
231.94971	1076	1+
233.87073	96	
233.89725	370	1+
233.94730	358	
235.86951	244	
235.88973	450	1+
236.07654	86	
238.04931	98	
239.42571	88	
239.90488	142	
239.91841	90	
239.96780	158	
240.22958	442	1+
240.89667	136	
241.08012	88	
241.14080	92	
241.52053	98	
242.94379	184	
243.83118	298	1+
244.02090	88	
244.96175	160	
245.94039	86	
246.96373	106	
247.08625	92	
249.16947	90	
249.47186	92	
249.85517	104	
249.90028	246	
249.96381	514	
250.99648	98	
252.03589	94	
252.22960	88	
253.95829	98	
254.81608	102	
254.93524	114	
254.96591	1042	1+
254.99082	116	
255.03596	118	
255.07411	210	
256.08241	124	
256.85456	114	
256.91088	138	
256.92771	104	
258.84591	194	
258.85225	280	1+
258.88549	100	
258.91626	122	
260.83598	88	
262.03450	288	1+
262.19949	92	
262.86799	88	
263.98393	186	1+
264.07417	92	
264.85271	86	
264.92149	142	
266.12251	142	
266.85797	92	
267.24507	98	
268.13931	110	
269.79401	100	
270.08815	88	
270.64928	102	
270.88372	148	
271.09177	84	
271.43796	250	1+
271.91953	104	
272.84709	196	
272.93388	366	1+
272.97660	190	
273.79703	156	
273.90739	98	
275.80917	288	
276.07315	144	
276.85762	550	1+
276.93673	126	
277.84736	154	
277.96414	166	
278.40273	84	
278.84751	820	1+
278.91623	108	
278.97313	84	
279.09034	104	
279.24523	100	
279.40647	156	
279.85191	562	1+
279.90045	84	
280.05046	246	1+
280.26846	230	1+
280.86885	144	
280.94068	192	
281.27660	296	1+
282.88574	132	
283.87307	302	1+
283.95983	138	
285.92901	86	
286.41430	146	
287.80750	116	
287.91353	92	
288.96987	102	
291.08583	116	
291.39484	94	
291.86912	148	
293.85470	94	
295.97360	100	
296.85224	206	
296.87988	92	
297.01008	284	1+
297.97716	194	
298.06033	92	
299.20616	94	
299.84473	132	
299.99037	84	
300.28189	104	
300.92490	122	
303.94448	146	
305.06727	116	
305.19463	108	
306.07816	100	
306.88376	352	1+
307.28810	170	
307.79788	224	1+
308.88314	218	
309.28930	86	
309.81042	90	
312.79987	94	
313.85074	104	
313.87333	176	
315.15893	158	
315.95471	86	
316.46332	100	
319.31374	88	
321.78911	106	
322.83197	114	
323.23797	120	
323.93930	224	1+
324.15940	86	
324.28467	156	
324.89814	106	
326.17751	92	
327.06646	88	
327.15501	92	
327.30390	106	
328.19084	184	
328.88418	116	
329.37310	92	
330.81355	114	
330.90161	88	
331.92310	90	
334.58841	88	
337.80783	86	
338.28186	90	
340.83820	100	
341.84432	134	
342.90093	254	
END IONS

###FS:    #m/z: 363.95723 #charge 1+
###MS: 31
###MSMS: 34
BEGIN IONS
TITLE=Cmpd 25, +MS2(363.9572), 28.0-35.0eV, 0.7min #34
RTINSECONDS=41.5565
SCANS=31,34
PEPMASS=363.95723	527728
CHARGE=1+
54.69304	98	
186.40212	94	
189.86251	374	1+
191.85720	600	
196.88220	140	
207.87494	246	
208.88553	128	
209.94230	1472	1+
210.88354	980	1+
212.87939	3282	1+
214.89726	142	
216.41164	216	
216.82768	162	
217.89480	102	
218.91397	160	
221.94862	1116	1+
222.95276	960	1+
224.89103	116	
224.94850	1386	1+
224.97421	96	
225.96747	182	
226.88713	308	1+
226.94794	7148	1+
227.93141	206	
228.89627	794	1+
228.94242	6044	1+
230.88989	3952	1+
231.90682	116	
232.01537	94	
232.88426	206	
233.83574	128	
234.87929	366	
236.93844	300	1+
237.06230	250	1+
240.83378	120	
240.94216	1058	
240.96328	900	1+
241.83770	104	
241.94253	862	
242.94298	1350	
243.83052	158	
243.90819	96	
243.93384	134	
243.95986	254	
244.82071	144	
244.95837	3672	1+
245.05281	230	1+
245.90328	410	1+
245.94154	180	
246.90840	338	1+
246.95357	3820	1+
248.89947	1192	1+
249.16160	94	
249.91432	114	
250.89557	260	
250.94215	378	1+
250.96929	348	1+
251.07334	152	
251.92486	112	
252.10875	142	
252.23090	96	
252.80191	124	
253.84311	134	
253.90843	334	1+
254.86908	130	
258.84582	164	
258.97140	134	
260.22314	112	
260.96913	812	1+
261.44096	104	
261.83712	256	1+
261.85782	104	
261.88377	106	
262.97559	92	
263.84648	94	
264.81791	142	
265.80420	304	1+
265.89795	120	
266.86779	172	1+
267.13769	224	
267.97236	746	1+
268.78035	118	
268.81026	272	1+
269.00551	112	
269.96970	508	
270.85978	176	
270.95960	152	
271.79577	274	1+
271.91788	142	
272.86168	102	
272.91539	128	
276.87312	126	
277.08892	114	
278.36613	108	
278.79921	98	
279.10356	130	
279.86970	210	1+
280.79252	216	
280.80594	206	
281.68647	102	
281.79005	176	
281.80468	100	
281.82844	96	
282.08932	104	
282.92922	130	
283.07031	170	
283.36034	94	
283.79097	142	
283.83425	98	
283.85284	304	
283.98888	114	
284.07486	134	
284.79653	124	
284.82542	98	
284.84427	1148	1+
285.40201	112	
285.79477	96	
285.84638	952	1+
285.92264	162	
286.04812	98	
286.80639	164	1+
287.56949	94	
289.88653	148	
290.78892	114	
292.43877	180	
293.12342	342	1+
293.27078	228	1+
293.85989	112	
294.85688	150	
296.81112	216	
296.99393	112	
297.80107	1134	1+
297.97444	104	
298.80269	952	1+
300.80227	114	
300.87380	142	
300.93657	332	1+
301.80067	352	1+
301.86205	852	1+
301.99762	100	
302.83069	214	1+
303.80537	258	
303.85637	1484	1+
305.81700	110	
305.92250	164	1+
306.27556	96	
306.29929	156	
306.88754	314	1+
307.28572	472	1+
307.29115	534	1+
307.42406	100	
307.89064	248	1+
309.00317	94	
309.97349	226	1+
310.11944	94	
310.87606	234	1+
313.95205	98	
317.81551	148	
318.86734	256	1+
318.98041	94	
320.78995	140	
321.82120	288	
321.86810	294	1+
322.93064	174	
323.00734	104	
323.30224	130	
323.76921	122	
324.87713	206	
324.89226	154	
325.89691	112	
326.87137	536	1+
326.90324	152	
327.06155	98	
328.87261	120	
329.31756	94	
329.61838	114	
329.87377	124	
330.14000	128	
330.41263	100	
330.71733	118	
332.79384	110	
333.91034	150	
335.28941	142	
335.31097	152	1+
335.85862	294	1+
336.86307	202	1+
336.94678	510	1+
337.80771	92	
337.97161	222	1+
339.83358	238	
340.94013	116	
341.94795	102	
342.90734	104	
344.18738	134	
344.74915	102	
344.91092	102	
345.71221	152	
346.80885	92	
350.06101	106	
351.33308	122	
354.16231	96	
354.79510	160	1+
355.41608	96	
356.18398	170	
360.87013	138	
360.88696	156	
361.27818	122	
363.72736	128	
364.18561	98	
364.35859	262	1+
366.33893	122	
END IONS

###FS:    #m/z: 336.94674 #charge 1+
###MS: 35
###MSMS: 36
BEGIN IONS
TITLE=Cmpd 26, +MS2(336.9467), 28.0-35.0eV, 0.8min #36
RTINSECONDS=45.2635
SCANS=35-36
PEPMASS=336.94674	133660
CHARGE=1+
81.96598	90	
192.88879	214	
194.88788	152	
195.08376	98	
196.88383	94	
197.95341	104	
203.88354	152	
203.93210	98	
203.95603	124	
205.95006	114	
205.96880	214	1+
207.87080	136	
208.88372	144	
208.98304	190	
209.88529	210	
209.94186	118	
210.88360	314	
211.91791	132	
211.94474	4480	1+
212.87791	2076	1+
213.94035	1828	1+
215.88504	436	1+
215.89966	268	1+
215.93665	400	
217.86229	196	
217.88120	440	1+
217.89564	122	
220.03553	116	
221.97041	94	
222.95275	296	
223.96021	290	
224.04596	88	
224.20246	90	
224.97176	156	
225.39531	92	
225.42651	92	
225.96084	142	
226.89470	216	
226.95071	318	1+
227.89521	566	1+
227.95492	266	1+
228.02248	92	
228.92427	120	
229.03973	100	
229.95520	2330	1+
230.79357	92	
230.89067	2006	1+
231.63199	96	
231.94904	1692	1+
233.82427	516	1+
233.89747	428	1+
234.82713	322	1+
235.89247	248	
236.04838	112	
237.06248	138	
237.84961	118	
238.04864	136	
239.90371	134	
240.55791	88	
240.93909	112	
241.83958	146	
243.89267	152	
244.96047	108	
246.03845	100	
246.97633	228	
247.96671	530	
248.90267	506	1+
248.98712	230	1+
249.94134	188	1+
249.96077	422	
250.83775	186	
250.85130	142	
250.96929	294	
250.99227	124	
251.03694	280	1+
251.24782	134	
251.83136	284	
251.91271	94	
251.97013	188	
252.83296	360	1+
252.92836	90	
252.97113	2930	1+
253.80562	192	1+
253.90391	488	1+
253.92236	110	
254.88636	114	
254.94812	186	
254.96571	1452	1+
255.07429	586	1+
255.11047	114	
256.91237	174	
257.85615	104	
257.91778	132	
258.40801	102	
258.83997	114	
259.18813	92	
259.86865	126	
261.83188	96	
265.02103	104	
266.24449	166	
267.13583	92	
268.81739	116	
268.84283	886	1+
269.80440	146	
269.91044	110	
270.67372	106	
270.86154	138	
270.98003	286	
271.83753	100	
271.91571	264	1+
272.85041	134	
272.87586	124	
273.85468	320	1+
273.95471	150	
274.79026	98	
274.86878	336	1+
275.14421	88	
275.97601	94	
276.85478	282	
277.83232	774	1+
278.05158	88	
278.83333	738	1+
278.95927	116	
279.96279	144	
281.04720	202	
281.11945	220	
282.48265	102	
285.84769	1888	1+
286.85026	1500	1+
287.79775	246	1+
287.82746	100	
290.56947	106	
290.85917	148	
291.14072	208	1+
292.40185	92	
292.80137	142	
292.86735	138	
292.88294	138	
293.86753	124	
294.11002	108	
294.93551	118	
295.83787	94	
295.97501	324	1+
296.86388	90	
297.00410	376	1+
297.38226	102	
297.85916	138	
298.00637	346	1+
298.07956	146	
298.85738	112	
299.06256	136	
299.43770	96	
299.87078	172	
299.98422	104	
301.87768	104	
302.80332	162	
303.17196	92	
303.80387	90	
303.85961	428	1+
304.18011	92	
304.80721	142	
304.86319	348	1+
304.88863	122	
305.04442	176	
305.28181	200	1+
306.79408	148	
307.90350	104	
307.96921	94	
308.29289	106	
308.86593	622	1+
309.86678	466	1+
309.99814	90	
310.31135	134	
311.88072	108	
317.92631	104	
321.31378	96	
321.98298	106	
322.86502	104	
323.88766	306	1+
326.30149	102	
326.80029	100	
328.88472	176	
329.25933	92	
329.87062	114	
334.07742	110	
334.94545	90	
335.88155	106	
336.17104	100	
336.33241	96	
337.09403	100	
338.86986	182	
338.97337	94	
339.82864	102	
340.02758	102	
340.75744	96	
341.89429	314	1+
END IONS

###FS:    #m/z: 507.84669 #charge 1+
###MS: 35
###MSMS: 37
BEGIN IONS
TITLE=Cmpd 27, +MS2(507.8467), 28.2-35.2eV, 0.8min #37
RTINSECONDS=46.044
SCANS=35,37
PEPMASS=507.84669	115782
CHARGE=1+
196.01506	176	
222.97509	146	
224.97464	228	
229.88460	256	1+
230.07685	158	
230.85568	172	
237.06365	220	1+
242.05884	136	
252.07816	158	
254.09574	188	1+
258.87491	230	1+
259.86022	138	
260.88271	224	1+
260.92919	270	1+
261.93553	184	1+
263.05946	206	
266.16693	192	
267.10163	178	
267.87257	316	1+
271.86985	376	1+
271.94282	284	1+
273.05655	168	
273.85998	180	
275.85403	152	
275.95712	184	1+
276.88915	194	1+
276.90882	242	1+
278.83375	374	1+
279.88544	238	1+
280.83092	138	
281.37793	302	1+
284.87918	142	
285.85182	262	1+
285.94394	264	1+
286.79646	156	
287.85458	148	
288.79699	170	
288.87010	250	
289.88170	618	
290.13301	230	1+
290.87003	1032	1+
292.05829	138	
292.92089	210	1+
293.87458	1340	1+
293.92518	192	1+
294.80953	234	
295.86660	402	1+
296.13621	142	
296.85081	216	
297.87330	576	1+
298.96378	154	1+
300.79761	158	
300.86183	198	
301.95150	164	
302.79323	180	1+
303.86862	142	
303.98787	146	
304.85604	590	1+
305.86039	492	1+
307.89020	1180	
308.14261	854	1+
308.16087	158	
308.81245	180	1+
308.87974	666	1+
308.93793	166	1+
309.79152	198	1+
309.95606	136	
310.15763	646	1+
310.97239	318	1+
311.88485	3418	1+
311.90810	164	
313.61075	166	1+
313.88400	838	1+
314.81867	370	1+
314.86473	1164	1+
316.81136	148	
316.86187	368	1+
316.88873	228	
318.86222	286	
318.87813	142	
319.85988	514	1+
320.86095	374	1+
323.85324	586	1+
323.87377	164	
324.85739	512	1+
325.89778	216	
326.88126	934	1+
326.90586	172	
327.89672	304	
328.36954	228	
328.87512	224	
328.89286	528	1+
329.76058	174	1+
329.82386	460	1+
330.82732	352	1+
330.88004	190	
331.89011	224	
332.87725	1024	1+
332.96109	144	
333.76592	190	1+
333.82971	532	1+
334.97183	206	1+
335.88566	396	
336.87691	1020	1+
336.94512	296	
339.19508	206	1+
339.88096	224	
343.87355	144	
344.83854	306	1+
344.90863	136	
346.87865	140	
346.97490	138	
347.07802	210	1+
348.07991	182	1+
348.75395	424	1+
348.89237	242	
349.88317	140	
349.91305	138	
350.02213	150	
350.88548	314	
351.85567	198	
351.89043	186	
352.77251	192	
353.84981	374	1+
353.88852	144	
355.88858	160	
356.78408	278	1+
356.89982	136	
357.91498	214	1+
359.82958	160	
360.90188	136	
361.09560	274	1+
364.85800	174	
366.84252	718	1+
367.71129	402	
368.71032	460	1+
368.85009	166	
368.89598	578	1+
369.05599	246	1+
369.08380	170	
369.37522	222	1+
369.78209	372	1+
369.83853	658	1+
371.72124	182	1+
371.90517	334	1+
372.82454	142	
372.85724	140	
373.82880	140	
374.77669	192	1+
374.81690	278	
376.00817	164	1+
376.39019	162	
379.05286	162	1+
380.72228	182	
380.89269	152	
381.11206	158	1+
381.92001	140	
382.71900	204	1+
382.85980	308	
384.84981	1042	1+
384.89304	346	1+
385.03351	206	1+
385.05859	170	
386.85179	254	
387.37266	148	
387.84993	974	1+
388.79782	156	
389.19926	232	
389.71749	168	
390.20923	156	
390.84254	2168	1+
391.81440	156	
392.06650	198	1+
392.82785	598	1+
393.06739	252	1+
393.80413	146	
394.78309	228	
394.83519	474	1+
394.90271	142	
395.13561	178	1+
395.78560	160	
395.86348	340	1+
396.10738	228	1+
396.39603	200	1+
396.76659	156	1+
396.78154	144	
398.23729	140	
398.72984	446	1+
398.79931	182	
398.89253	170	
399.26408	142	
399.70643	214	1+
399.85439	264	
399.90686	152	
400.74466	220	
400.87498	180	
401.77761	152	1+
402.82115	154	
402.86842	1354	1+
404.07101	182	
405.86265	274	
406.86122	320	
407.17683	146	
407.72656	144	
407.86873	1090	
408.06222	182	1+
408.85425	1698	
409.72567	306	
409.74833	144	
409.85266	880	
410.72198	316	
410.77391	256	1+
410.83875	2476	1+
411.08868	140	
411.19074	164	
411.73490	192	
411.81476	170	
412.72920	458	
412.81741	150	
413.07926	456	
414.87580	140	
415.85727	178	
418.85566	188	
419.85709	162	
420.88227	150	
421.88527	630	
422.21539	152	1+
422.86428	156	
423.79581	222	1+
423.86762	686	1+
423.90796	162	
424.82847	142	
425.74759	200	
426.86294	1906	1+
427.73445	330	
427.77958	174	
428.74418	252	
428.85019	1462	1+
428.88412	534	1+
429.72699	166	
430.74185	402	
430.86155	2068	1+
430.88530	190	
430.97743	92	1+
431.86837	1460	1+
433.85916	296	
434.89760	170	
435.13524	202	1+
435.33641	136	
439.89418	380	
440.89720	194	
441.18351	216	1+
441.22623	236	1+
444.74878	490	1+
444.87402	4014	1+
445.74886	344	1+
449.87817	1072	1+
451.88334	168	
458.20236	170	1+
460.23190	214	1+
462.88200	1442	1+
464.20361	136	
467.11891	160	
467.88991	1972	1+
468.69938	268	1+
472.42440	148	
474.87533	188	1+
483.25387	174	
485.90009	942	1+
486.65531	186	1+
487.38084	236	1+
487.80106	348	1+
488.71646	148	
489.48640	124	1+
492.23229	210	1+
500.74483	148	
505.33618	230	1+
505.39516	188	1+
505.44853	196	
507.39856	252	1+
508.91721	190	
END IONS

###FS:    #m/z: 359.96269 #charge 1+
###MS: 35
###MSMS: 38
BEGIN IONS
TITLE=Cmpd 28, +MS2(359.9627), 28.0-35.0eV, 0.8min #38
RTINSECONDS=46.816
SCANS=35,38
PEPMASS=359.96269	100366
CHARGE=1+
178.93688	96	
187.99062	96	
197.92535	130	
201.93446	100	
203.87949	90	
209.94265	294	
215.90216	98	
218.91654	148	
219.88782	106	
221.89162	98	
222.95244	1232	1+
224.94919	1468	1+
226.88868	168	
226.94747	3992	1+
226.96690	104	
228.89369	230	1+
228.94227	4836	
228.97507	160	
229.94781	136	
232.02096	96	
233.88750	120	
233.95849	128	
234.88559	94	
234.92385	198	1+
235.95001	166	
237.06057	138	
237.94408	94	
238.97101	162	
240.93897	754	1+
240.96366	1222	1+
242.89799	100	
242.95889	870	1+
244.89387	246	1+
244.95835	2256	1+
245.16182	100	
245.83439	98	
245.94037	160	
246.80635	92	
246.95389	2366	1+
247.69821	92	
248.80464	212	1+
248.90191	160	
249.05109	104	
250.90184	94	
250.95222	346	
250.97142	196	
250.98806	106	
251.03192	150	
252.95522	136	
253.83525	200	1+
254.06939	120	
256.88267	140	
258.41796	110	
258.90454	90	
258.97443	146	
259.79475	114	
260.49306	96	
260.86980	142	
260.96895	486	1+
260.98886	90	
261.08918	112	
261.39498	100	
263.10397	154	
263.17721	144	1+
263.83562	102	
264.82033	210	
264.88000	214	1+
264.96536	130	
265.97706	206	
266.03131	100	
266.81274	334	1+
266.91904	100	
267.86307	286	1+
267.97304	318	
268.56918	102	
268.58292	124	
268.85509	288	1+
269.20700	94	
269.96956	288	
271.04343	118	
271.41561	96	
271.84742	162	
271.91932	100	
272.26593	114	
273.97726	180	1+
274.85929	256	1+
275.96929	112	
276.15900	112	
276.81631	94	
276.85065	128	
277.91522	218	1+
277.93174	90	
278.95636	98	
279.10287	138	
279.25870	172	
279.27163	288	1+
280.79409	448	1+
280.85250	308	1+
281.98909	142	
283.42667	88	
283.82798	106	
283.98507	236	1+
284.13576	88	
284.87610	100	
284.91533	150	
285.85018	114	
285.98499	100	
286.63140	92	
286.80454	138	
288.86499	102	
291.55009	90	
291.79108	172	
292.81999	256	1+
292.85337	248	1+
292.93686	164	
293.82723	166	1+
293.91239	94	
295.28492	144	
296.80789	128	
296.87100	128	
296.95446	102	
297.57529	98	
297.80290	756	1+
297.82943	90	
297.86587	210	1+
298.08566	152	
298.80560	636	1+
299.44329	92	
300.85313	236	1+
300.92481	164	
300.98378	252	1+
301.85985	166	1+
303.22771	126	
303.78906	96	
303.80847	96	
304.26576	202	1+
305.92146	126	
307.88888	288	1+
308.30098	120	
308.79889	170	
309.80301	150	
310.90745	114	
311.80328	124	
311.88591	120	
312.06421	136	
314.15215	90	
314.79649	96	
315.85105	144	
316.00491	198	1+
316.81486	256	1+
318.40826	96	
318.74961	212	1+
318.87971	292	1+
318.93303	222	
319.92107	116	
320.13481	162	1+
320.93392	116	
321.81969	346	
321.85371	90	
322.45260	124	1+
322.82109	168	
323.01871	178	
324.88972	138	
325.03772	92	
328.18865	198	
328.81015	164	
328.89182	124	
329.87429	148	1+
332.88447	126	
335.02838	122	
335.88124	128	
336.94608	174	
338.15645	100	
338.41302	90	
340.35653	118	
340.93910	186	
342.20725	110	
342.90124	158	
344.81018	218	1+
345.08239	94	
347.25688	94	
347.30748	92	
347.72056	144	
348.01484	88	
349.90255	98	
352.84867	242	1+
354.77749	140	
355.20195	142	
356.21284	94	
356.77127	104	
356.99307	106	
358.83705	218	1+
358.97852	100	
359.18806	90	
360.87138	156	
361.37146	94	
361.89945	104	
END IONS

###FS:    #m/z: 336.94653 #charge 1+
###MS: 39
###MSMS: 40
BEGIN IONS
TITLE=Cmpd 29, +MS2(336.9465), 28.0-35.0eV, 0.9min #40
RTINSECONDS=50.4985
SCANS=39-40
PEPMASS=336.94653	106580
CHARGE=1+
149.72408	84	
189.86150	150	
192.88596	134	
197.87046	92	
200.89212	84	
203.87921	84	
205.95090	114	
207.87426	202	1+
208.98251	140	
209.02404	84	
209.06299	92	
211.88505	98	
211.94445	2818	1+
212.87960	1302	1+
213.93991	1300	1+
214.00297	92	
214.89605	128	
215.88600	622	1+
215.93507	94	
215.94793	102	
216.83387	116	
217.88224	278	
218.88219	114	
219.97874	108	
222.97286	136	
223.96135	166	
224.12698	96	
224.97645	226	
225.94684	478	1+
226.94888	326	1+
227.07238	86	
227.89558	178	
228.89375	554	1+
229.95589	2304	1+
230.88900	1976	1+
231.43394	118	
231.94849	1502	1+
233.03379	164	
233.89861	378	1+
235.82387	98	
237.40304	94	
239.08966	86	
239.98301	82	
240.09706	92	
240.41285	92	
240.55014	96	
240.83410	150	
240.89992	96	
242.98015	84	
243.07239	84	
243.97321	98	
246.96768	808	1+
247.89464	88	
247.96810	572	1+
248.89991	826	1+
248.91815	104	
249.05105	136	
249.09595	82	
249.84239	100	
249.96316	130	
250.83385	192	
250.94835	304	1+
250.96628	134	
251.06197	88	
251.83193	178	
251.84634	218	
251.87669	88	
252.83855	134	
252.97063	1650	1+
253.09402	118	
253.82653	94	
253.85210	102	
253.90378	510	1+
254.96821	844	1+
255.07506	642	1+
255.16330	84	
256.02427	88	
256.84983	200	1+
258.84396	120	
259.12608	88	
259.82123	84	
259.85134	194	1+
260.89313	92	
261.00018	88	
261.94704	94	
262.06699	236	1+
262.46201	102	
264.44149	88	
265.84887	84	
266.97827	150	
267.07791	88	
267.81138	122	
267.84419	152	
268.00566	114	
268.84340	250	
268.95226	110	
269.06132	112	
269.83721	178	
270.80285	92	
270.84357	102	
270.97886	130	
271.91715	134	
272.03075	86	
272.97822	110	
272.99997	84	
273.79343	172	
273.96842	82	
275.86273	150	
275.95775	214	1+
276.84135	340	1+
277.86208	82	
278.83570	712	1+
279.79306	174	1+
279.85906	94	
280.09492	130	
280.87292	82	
280.96973	88	
281.04122	92	
281.09918	90	
281.86075	206	1+
281.92743	124	
283.03072	132	
283.74252	94	
285.85106	642	
285.93517	96	
286.85080	626	
286.86855	188	
287.39061	90	
287.85119	452	
288.87449	92	
289.87949	126	
289.92004	212	1+
290.40014	98	
290.86496	84	
291.58974	92	
291.85816	212	
292.43563	114	
292.85782	94	
292.87361	120	
293.10841	116	
293.16665	92	
293.85287	412	1+
293.99712	84	
294.10894	114	
294.12146	226	1+
294.85418	264	1+
295.09665	108	
295.97454	84	
296.86770	232	1+
298.30897	122	
299.01555	102	
300.82060	88	
301.26052	130	
304.76892	88	
304.82061	82	
305.27310	102	
305.44062	88	
306.76606	94	
306.88591	132	
307.80129	150	
308.83819	90	
308.86256	174	
309.87326	526	1+
309.94357	104	
310.86265	132	
311.93601	100	
312.99545	108	
314.81967	100	
314.89023	86	
317.32034	102	
318.01780	84	
319.22180	88	
319.90433	92	
320.28672	90	
323.01457	172	
324.89037	90	
325.89162	140	
326.88380	132	
327.88084	108	
328.80957	84	
329.87971	316	1+
336.32634	124	
337.34174	114	
340.84563	82	
341.43101	92	
END IONS

###FS:    #m/z: 507.84635 #charge 1+
###MS: 39
###MSMS: 41
BEGIN IONS
TITLE=Cmpd 30, +MS2(507.8464), 28.2-35.2eV, 0.9min #41
RTINSECONDS=51.271
SCANS=39,41
PEPMASS=507.84635	92272
CHARGE=1+
196.01609	194	
199.88691	140	
227.95329	160	
230.84886	154	
234.10748	234	
234.14781	122	
239.18759	152	
244.09288	152	
249.88661	128	
250.06542	378	1+
253.08446	138	
255.91942	230	1+
264.92597	142	
266.16525	132	
266.91171	194	1+
267.10872	180	1+
270.81346	128	
271.87687	146	
273.85338	438	1+
275.79454	278	1+
278.83608	158	
279.89537	140	
279.94857	164	
280.79157	144	
281.86750	190	1+
285.93996	238	
286.79610	130	1+
287.85242	334	1+
288.87637	910	1+
289.88219	674	1+
290.86523	1062	1+
291.91830	302	1+
292.87615	158	
293.87098	1418	1+
294.10314	124	
294.25838	110	1+
294.87256	916	1+
296.08185	124	
296.85495	354	
299.92504	220	1+
300.86066	306	
301.84796	412	
302.88569	162	
303.87141	178	
304.79558	126	
304.85677	190	1+
305.84113	164	
306.97771	198	1+
307.89204	988	1+
308.14163	620	1+
308.16229	136	
308.29518	370	1+
308.81654	198	1+
308.88225	1052	1+
309.87050	178	
309.88925	638	1+
310.00016	198	
310.15674	554	1+
310.96174	214	1+
311.88419	3048	1+
312.17286	398	1+
313.90605	138	
314.86247	1702	1+
317.87303	554	1+
318.16596	156	1+
318.86841	126	
318.87614	356	1+
318.93589	170	
319.85921	294	1+
320.00296	132	
320.90154	212	
321.88532	124	
321.99613	174	1+
323.86993	220	
323.94974	186	1+
324.86152	714	1+
324.89933	164	
325.90025	140	
326.88303	878	1+
327.82890	124	
327.92047	212	1+
328.17011	148	
328.37626	304	
328.85631	174	
329.90636	160	
330.82158	234	1+
330.88552	216	
331.17230	246	1+
331.82457	288	1+
331.87774	260	
332.87646	940	1+
334.04623	134	
334.87600	198	
336.00494	130	
336.13035	126	
336.86692	182	
336.88470	124	
336.95009	134	
337.40180	136	
337.88108	910	1+
337.94781	142	
338.12024	140	
338.88423	642	1+
339.83827	232	1+
339.91455	188	1+
340.86688	366	1+
344.76327	298	1+
344.91106	184	
346.05905	154	1+
346.88693	146	1+
347.15514	142	
347.85994	140	
348.04939	210	1+
349.83032	142	
349.90673	180	
350.88744	246	
350.90723	130	
351.76576	146	
351.88738	570	1+
352.91069	124	
353.79723	242	1+
353.85352	422	
354.05273	154	
354.79730	170	1+
354.87977	154	
355.89135	242	
356.34071	170	
356.84739	148	
356.89419	184	
357.00461	158	
357.88243	152	
358.87827	206	
361.70460	178	1+
361.90031	208	1+
361.95509	190	1+
362.05346	152	
365.03671	152	
365.08464	140	
365.72177	130	
366.18403	290	1+
366.74111	168	
366.84074	298	
367.71030	678	1+
367.84320	168	
368.73492	146	
368.89740	346	
369.02640	174	1+
369.83670	828	1+
369.89011	126	
369.89976	156	
370.78570	272	1+
371.72424	134	
372.06075	292	1+
372.19716	156	
372.72832	150	
373.71888	134	
373.78460	146	
373.90544	178	
374.73034	134	1+
374.81488	418	1+
374.84481	124	
375.80309	142	
375.86594	218	1+
376.88343	182	
377.90192	210	1+
380.71946	198	
381.72016	386	1+
382.80356	170	
382.83610	136	
382.94970	162	
384.77906	156	
384.85091	1522	1+
385.39440	166	
386.82105	238	1+
387.84707	504	1+
387.90638	248	1+
389.20159	198	
390.73237	184	1+
390.77603	142	
390.78896	476	1+
390.84203	828	
391.05208	140	
391.16119	100	1+
391.84375	816	
391.86689	478	1+
391.91306	126	
392.71620	142	1+
392.82684	1362	1+
392.86685	350	1+
394.68844	170	1+
394.78846	146	
396.10266	322	1+
396.39915	234	1+
396.79726	198	1+
397.73214	402	1+
398.73467	288	1+
398.83743	210	1+
399.07650	108	1+
399.71758	146	
400.73005	210	
400.86557	146	
401.22073	188	1+
401.76157	242	1+
402.86684	1080	1+
403.80983	128	
403.87274	694	1+
404.07926	126	
405.27988	236	1+
405.86046	458	1+
406.17128	286	1+
406.41377	126	
407.17342	236	1+
407.72775	134	
407.74890	228	1+
407.86937	788	
407.99392	144	
408.06655	194	
408.13322	176	1+
408.85330	2412	1+
409.23351	110	1+
409.72460	212	
410.72828	132	
410.74717	124	
410.83815	1888	1+
410.87334	570	1+
410.98677	136	1+
411.73276	486	1+
412.73670	410	1+
412.80896	222	1+
413.87058	216	1+
416.88198	146	
416.95628	140	
417.85678	250	1+
417.95334	146	
421.73957	386	1+
421.88239	624	1+
422.74649	270	1+
422.95903	248	1+
423.87077	956	1+
425.75180	308	1+
426.73781	142	
426.86213	1882	1+
426.89799	308	1+
426.93641	218	1+
427.73046	356	
428.09286	152	
428.75210	342	1+
428.84826	2252	1+
428.88550	264	
429.87971	196	
430.70722	148	1+
430.74099	260	
431.86789	902	1+
432.11642	132	
433.85749	506	1+
435.81074	138	
435.83957	188	1+
436.88915	138	
439.89349	394	1+
441.88199	130	
441.93955	170	
442.14951	234	1+
442.17412	128	
443.73957	240	1+
444.87224	3106	1+
445.74172	226	1+
446.87384	508	1+
446.89214	274	
448.75527	132	
448.85185	142	
449.87705	668	1+
450.75606	126	
451.22592	156	
451.86815	574	1+
452.77202	142	
457.90764	206	
458.07516	150	
460.89284	130	
462.88187	1324	1+
467.88721	1732	1+
468.69883	130	
468.77494	160	1+
475.15980	148	1+
480.76398	162	
485.89929	976	1+
486.24476	192	1+
486.27126	194	1+
486.79653	148	
488.27137	296	1+
508.85571	260	1+
509.85838	254	1+
END IONS

###FS:    #m/z: 359.96204 #charge 1+
###MS: 39
###MSMS: 42
BEGIN IONS
TITLE=Cmpd 31, +MS2(359.9620), 28.0-35.0eV, 0.9min #42
RTINSECONDS=52.0425
SCANS=39,42
PEPMASS=359.96204	78056
CHARGE=1+
59.46143	98	
178.94499	82	
182.04145	94	
183.93345	82	
192.92515	104	
206.91493	96	
208.88379	182	
209.94354	626	1+
210.88258	118	
211.91524	94	
219.03030	138	
222.95278	1024	1+
223.88770	148	
224.94945	756	1+
226.94777	3358	1+
226.97070	196	
227.93091	196	
228.88710	168	
228.89762	158	
228.94280	3712	1+
232.05342	128	
233.95974	102	
236.98105	92	
237.80232	82	
238.96845	126	
239.87455	106	
240.10665	98	
240.63003	84	
240.83777	146	
240.94033	598	1+
240.96211	1000	1+
241.78664	106	
242.95895	566	1+
244.92647	102	
244.95731	1408	1+
245.94248	196	
246.95311	1822	1+
248.65986	92	
250.03260	82	
250.08318	90	
250.94855	278	1+
250.97335	152	
252.10678	82	
252.95145	402	1+
253.83147	202	1+
254.42421	92	
254.93394	98	
257.17762	96	
257.64278	90	
258.79753	194	1+
258.97378	248	
260.83624	192	
260.96962	384	1+
262.07828	88	
263.95451	168	1+
265.81510	88	
266.81212	342	1+
266.92109	110	
267.97297	210	
268.95741	296	
269.12228	118	
269.49335	94	
269.80592	114	
269.93267	88	
269.96521	286	
271.20335	86	
271.87484	94	
271.91654	88	
273.79747	248	1+
273.82337	142	1+
273.97032	190	
274.84949	132	
274.89306	86	
274.91829	98	
275.86358	194	1+
275.88392	90	
276.04115	84	
276.12045	84	
277.80649	130	
279.80523	100	
280.10405	102	
280.79304	300	
281.05267	216	1+
281.79262	136	
282.79563	90	
283.84318	110	
284.67402	86	
284.82140	120	
284.88359	110	
285.08883	94	
285.36236	86	
285.79765	108	
286.05097	88	
286.41916	84	
287.87389	284	1+
290.25344	92	
291.80367	84	
291.98678	96	
292.79318	134	
292.90288	92	
293.06997	86	
293.50984	82	
293.59799	84	
293.89883	88	
294.43576	94	
294.86207	144	
295.02514	116	
295.85359	224	1+
296.03495	82	
296.80579	302	1+
297.94572	84	
298.80308	1104	1+
299.24647	82	
299.87111	124	
300.00395	84	
301.14870	104	
302.17644	88	
302.85814	174	
302.88347	138	
303.10376	96	
303.85876	82	
303.94552	100	
304.07290	94	
304.44481	82	
304.78196	90	
305.60789	82	
306.42417	84	
308.27983	84	
308.80152	104	
308.88188	126	
308.91841	96	
309.30155	132	
309.89222	90	
310.59938	88	
312.87388	138	
315.16109	90	
315.17603	100	
315.75849	110	
316.09243	98	
319.10641	132	
320.42512	96	
321.76286	92	
321.82434	198	
321.87094	130	
322.23659	84	
322.83647	88	
322.92980	92	
325.17564	128	1+
325.89652	92	
327.02181	84	
329.83024	104	
329.88263	130	
331.08289	130	
331.71078	116	
331.88694	136	
334.57713	96	
334.76121	134	1+
334.81508	88	
334.88303	166	1+
336.94446	270	1+
338.75813	180	
338.87263	86	
340.94093	92	
342.20764	132	
342.30716	106	
346.17562	86	
347.03297	86	
347.85444	104	
349.79025	86	
350.34035	176	1+
351.72319	84	
352.90162	86	
354.78848	112	
356.77216	128	
358.70753	222	1+
358.93173	84	
360.27292	86	
360.95776	120	
362.91394	122	
363.34635	132	
363.83149	82	
END IONS

###FS:    #m/z: 322.93056 #charge 1+
###MS: 43
###MSMS: 44
BEGIN IONS
TITLE=Cmpd 32, +MS2(322.9306), 28.0-35.0eV, 0.9min #44
RTINSECONDS=55.724
SCANS=43-44
PEPMASS=322.93056	1812544
CHARGE=1+
99.45421	92	
141.93092	82	
186.00267	78	
188.06818	76	
192.89491	92	
198.07061	84	
205.96919	146	
206.87664	194	1+
210.19194	92	
210.90459	88	
211.89723	180	1+
211.94367	82	
214.89891	160	
215.88023	84	
217.03310	90	
217.88954	132	
217.91133	80	
221.06911	92	
221.94299	132	
222.87848	200	1+
222.95591	464	1+
223.86230	98	
223.96025	288	1+
224.41211	80	
225.43397	88	
225.96082	78	
227.10131	120	
227.84657	90	
227.93609	160	
228.06897	76	
228.86801	108	
230.13924	80	
230.81033	80	
232.82026	84	
232.85575	88	
233.09551	84	
233.49124	82	
233.92509	78	
234.83884	80	
238.01045	84	
238.79844	140	
238.88070	230	1+
238.93881	678	
238.98339	90	
239.08069	240	1+
239.78741	78	
239.83448	102	
240.05312	148	
240.82225	178	
240.94086	4890	
241.01978	76	
241.83204	112	
241.94280	3664	
242.81940	580	1+
242.94216	12336	1+
243.82026	390	1+
244.87369	102	
244.94054	2406	1+
245.04247	80	
245.08853	118	
245.96991	96	
246.97346	96	
248.05913	240	1+
248.95422	76	
249.04318	98	
249.51457	96	
250.96532	94	
251.96416	84	
252.82271	88	
253.16248	88	
255.78215	114	
255.95230	170	
257.79759	158	
258.45115	86	
258.55395	86	
258.83037	236	
258.90542	78	
259.83048	96	
260.83120	134	
261.90896	146	1+
261.94111	82	
262.06067	136	
262.22738	78	
262.83104	116	
263.05649	116	
263.94233	78	
264.85379	124	
265.06374	86	
266.13511	88	
266.15739	78	
266.27146	100	
266.86161	130	
267.06743	78	
267.51932	92	
267.95517	80	
268.35120	116	
268.79607	80	
268.95985	176	
270.00944	78	
271.81621	100	
271.84293	400	1+
272.34863	78	
272.84656	340	1+
273.03683	108	
273.78956	120	
273.81179	156	
273.91213	112	
274.08204	106	
274.80843	374	1+
274.86138	86	
274.92030	84	
274.98783	80	
275.04081	82	
275.80991	318	1+
276.85337	132	
279.09346	938	1+
279.84184	140	
279.85929	200	1+
280.94906	84	
281.00265	90	
282.40989	100	
282.85538	116	
283.79245	168	
283.94364	84	
283.95760	100	
284.29471	356	
284.85539	142	
284.89788	84	
286.93509	76	
287.02007	78	
288.86178	80	
289.87789	264	1+
290.13033	92	
291.80731	166	
292.80679	82	
292.93950	86	
294.24218	92	
294.27796	76	
295.06661	178	1+
295.28572	88	
295.85832	132	
296.10698	94	
296.81743	254	1+
297.19540	126	
299.78437	118	
300.06272	82	
300.87362	86	
301.25930	82	
301.41507	80	
301.85976	382	1+
303.03753	78	
303.92059	202	1+
305.06516	90	
306.84753	94	
306.88657	218	
307.30813	80	
307.79693	316	1+
307.88094	150	
308.29275	520	1+
308.87147	142	
308.88656	104	
310.01775	114	
310.31143	110	
310.87988	186	1+
312.80347	146	
313.32345	84	
317.41207	88	
317.87184	202	1+
317.93300	90	
318.88821	82	
323.23577	90	
324.15698	86	
324.89553	148	
325.35437	92	
325.65553	104	
325.81061	78	
325.90597	96	
327.82512	84	
END IONS

###FS:    #m/z: 340.94131 #charge 1+
###MS: 43
###MSMS: 45
BEGIN IONS
TITLE=Cmpd 33, +MS2(340.9413), 28.0-35.0eV, 1.0min #45
RTINSECONDS=56.4965
SCANS=43,45
PEPMASS=340.94131	705580
CHARGE=1+
85.09822	92	
186.04958	86	
189.86656	148	
191.96381	92	
192.92826	146	
198.88369	80	
200.95306	90	
205.94802	96	
208.95942	174	
209.94365	94	
210.93536	106	
212.87844	278	
213.88128	302	
213.94008	786	1+
214.88188	496	1+
215.93695	158	
217.88453	222	1+
217.93890	106	
219.88044	82	
219.90238	84	
223.97024	120	
224.97974	120	
226.86975	134	
226.95098	148	
228.94046	132	
230.89057	364	
231.89006	256	
231.94910	876	1+
232.89275	580	1+
232.90429	84	
233.89886	346	1+
233.91767	80	
233.95131	254	
234.13566	82	
235.89072	256	1+
236.19725	80	
237.83638	174	1+
239.10323	84	
240.22863	188	
240.78144	102	
240.89278	112	
240.92733	84	
242.94397	120	
242.96305	146	
243.83837	100	
243.90031	82	
244.41435	98	
244.88494	186	
245.61950	102	
246.97926	206	1+
247.86077	80	
248.14685	92	
249.90248	110	
249.95956	200	
250.94716	170	
250.96160	122	
251.13524	92	
251.92727	138	
254.84373	86	
254.90726	108	
254.94542	90	
254.96550	568	1+
255.08187	84	
255.85126	174	1+
255.90763	344	1+
256.08165	114	
257.02585	112	
257.89720	170	
257.94231	84	
258.84630	620	1+
258.89173	90	
258.93479	86	
259.43925	84	
259.90594	188	1+
259.95511	172	
259.96806	140	
260.83159	88	
260.88710	100	
261.84201	118	
261.85963	80	
262.44244	88	
264.38124	82	
264.76280	106	
265.34686	94	
265.75687	92	
266.49615	98	
266.51821	92	
267.01732	80	
267.13687	122	
267.99725	88	
270.83425	184	
271.79618	160	
271.94788	80	
272.84549	242	
272.93337	148	
273.79379	104	
274.86373	144	
274.89757	152	
275.34002	110	
275.97305	140	
276.35369	114	
276.83609	108	
276.85598	404	1+
278.84935	566	1+
278.92564	80	
278.96016	86	
279.90490	206	1+
279.96657	92	
280.26461	96	
281.05098	136	
281.85814	174	1+
285.88233	158	1+
289.78963	118	
290.40023	88	
290.86483	232	1+
291.00094	80	
291.80843	162	
292.37675	92	
292.80664	82	
295.83863	96	
295.97157	98	
296.15333	104	
296.86044	278	1+
296.97445	96	
297.80929	138	
297.97453	182	
299.40596	80	
299.78322	128	
299.86010	248	1+
300.00541	102	
300.42677	114	
301.69893	102	
301.87838	86	
301.91181	80	
302.17698	170	
302.38924	80	
303.95101	130	
304.10127	82	
304.88896	84	
305.03173	100	
306.15427	84	
306.74876	92	
308.29588	114	
310.88014	172	
311.87921	334	
313.10065	88	
313.81681	136	
316.86847	100	
317.90900	82	
320.26252	92	
321.87516	140	
322.42710	168	
322.98660	82	
323.29986	142	
324.89502	134	
325.05528	80	
327.02667	88	
327.14265	108	
327.80743	170	1+
328.17626	80	
328.88761	116	
329.86661	272	1+
329.88635	80	
330.81702	118	
331.12558	80	
331.79557	84	
334.29179	80	
338.11958	82	
338.35429	92	
340.04604	88	
342.31638	80	
342.77752	84	
343.67174	94	
343.72860	84	
END IONS

###FS:    #m/z: 363.95715 #charge 1+
###MS: 43
###MSMS: 46
BEGIN IONS
TITLE=Cmpd 34, +MS2(363.9571), 28.0-35.0eV, 1.0min #46
RTINSECONDS=57.2685
SCANS=43,46
PEPMASS=363.95715	282342
CHARGE=1+
187.44395	100	
187.86772	92	
189.86263	570	1+
191.86018	356	1+
193.85402	118	
198.96168	94	
199.99010	96	
200.88002	90	
205.94946	122	
206.94847	88	
209.86986	88	
209.94485	776	1+
210.88625	368	
212.87907	2276	1+
213.05356	114	
214.89410	222	
214.94512	96	
216.39335	176	
222.95319	868	1+
224.95039	426	
225.88394	290	1+
225.95037	242	
225.97217	106	
226.94800	3984	1+
227.93201	194	
228.89429	514	1+
228.94238	5004	1+
229.98297	86	
230.89010	3292	1+
230.96498	104	
232.88467	270	1+
233.96439	92	
234.88235	466	1+
237.06519	168	1+
240.82970	232	1+
240.94005	928	
240.96164	480	1+
241.94297	486	
242.88561	256	1+
242.94140	2102	1+
243.82175	172	
243.84052	86	
244.81766	136	
244.93865	454	
244.95739	2646	1+
245.04247	96	
245.39827	88	
245.94403	342	
246.80548	130	
246.90873	256	1+
246.95322	2628	1+
246.97485	164	
248.07331	104	
248.80849	160	
248.90105	1446	1+
249.03542	144	
249.80623	124	
249.94058	320	1+
250.41716	94	
250.85847	96	
250.90115	142	
250.97212	140	
251.06276	114	
251.33347	88	
251.57280	90	
252.09501	102	
253.90583	114	
254.20325	140	
258.44137	92	
258.83447	120	
260.07634	88	
260.96780	540	1+
261.83963	148	
264.08304	178	1+
264.64509	106	
264.79466	116	
264.80869	88	
264.83286	114	
265.81495	100	
265.82988	90	
266.06107	100	
266.78057	376	1+
266.81439	308	
266.86113	100	
267.81309	420	1+
267.97232	286	
268.81518	254	1+
268.96425	500	1+
269.89520	142	
269.96972	326	1+
270.82670	86	
271.84287	110	
271.91450	304	
271.97031	96	
272.11611	104	
274.86363	106	
276.85735	126	
277.43243	102	
277.85085	130	
277.94805	98	
278.09611	180	
278.79906	102	
278.84956	108	
279.10140	114	
279.38101	92	
279.79901	216	
280.79285	718	1+
281.85755	132	
282.12580	146	
283.06898	224	1+
283.78816	320	1+
283.85259	286	
283.98217	150	
284.26028	88	
284.82734	166	
284.85403	196	
285.84959	620	1+
287.55900	98	
288.13008	96	
288.81549	214	1+
288.90343	194	1+
289.08548	248	1+
290.68280	100	
290.85726	190	1+
292.28760	98	
292.63065	114	
293.11832	88	
293.80830	102	
294.16192	88	
295.09764	92	
296.80770	134	
297.11014	142	
298.80104	1378	1+
299.93972	114	
300.86199	94	
301.80003	170	
301.86374	282	
302.80828	180	
302.85456	830	1+
303.76949	92	
303.80812	172	
303.85783	788	1+
303.96370	98	
306.42375	138	
307.30486	120	
308.87067	384	1+
310.07180	190	
310.89159	112	
311.12985	92	
311.59362	98	
311.86208	250	1+
311.88198	124	
312.80225	110	
313.60638	96	
313.93734	88	
316.82622	92	
318.93457	222	
319.08562	92	
319.81943	150	
319.87118	86	
321.82099	224	
321.86684	138	
322.82199	164	
322.87003	130	
322.93971	86	
323.89048	178	1+
323.92201	140	
324.00021	96	
325.87511	548	1+
326.87694	436	1+
328.31542	100	
328.91644	92	
329.86741	100	
332.91951	100	
333.29167	110	
333.87555	240	1+
336.87266	146	
336.94117	120	
337.91844	110	
338.87189	106	
339.69038	88	
339.82943	424	1+
340.27449	94	
340.68689	104	
340.94172	234	
342.18666	100	
347.17025	88	
347.91268	158	
349.32156	174	
351.76080	90	
352.83287	98	
354.76959	122	
360.87564	114	
361.72139	198	1+
363.75200	106	
367.08467	88	
367.42273	94	
368.30111	112	
END IONS

###FS:    #m/z: 322.93067 #charge 1+
###MS: 47
###MSMS: 48
BEGIN IONS
TITLE=Cmpd 35, +MS2(322.9307), 28.0-35.0eV, 1.0min #48
RTINSECONDS=60.947
SCANS=47-48
PEPMASS=322.93067	1548726
CHARGE=1+
56.87570	80	
190.01298	84	
190.92705	124	
192.89962	90	
193.89167	78	
195.87495	86	
196.88556	74	
197.86502	80	
203.88469	74	
205.94853	358	1+
206.13855	88	
208.88383	76	
210.82796	74	
211.61478	98	
211.87396	78	
215.92730	90	
217.86699	138	
217.88959	86	
218.02917	90	
218.98023	82	
222.86025	82	
222.91987	82	
222.95556	624	1+
223.07490	76	
223.96038	454	1+
224.15443	72	
226.93354	82	
227.83086	184	1+
227.90185	72	
227.93035	94	
227.95763	90	
228.14692	92	
228.79249	142	
230.89337	192	1+
231.82831	72	
233.55133	74	
233.82934	74	
235.04383	84	
235.05684	90	
238.89835	102	
238.93875	264	
239.07452	90	
239.56456	86	
239.78565	166	1+
240.94138	3308	
241.94308	3006	
242.94227	8940	1+
243.04659	78	
244.44509	96	
244.93966	1920	1+
246.97698	372	
247.84863	202	1+
247.97433	190	
250.15462	124	
250.46954	86	
250.94940	156	
251.07203	156	
251.24948	76	
252.49679	122	
252.82388	140	
253.04724	74	
254.94339	102	
254.97496	94	
255.09831	92	
255.78172	80	
255.89007	218	1+
256.83916	114	
258.85335	88	
258.97319	162	
259.39767	86	
259.84400	206	1+
260.83169	150	
260.93279	114	
261.93930	78	
261.98114	76	
262.83009	140	
262.89590	84	
263.79953	126	
264.83490	72	
264.84853	76	
264.87083	96	
264.95873	96	
265.05693	76	
265.08901	98	
265.12842	78	
266.08674	82	
266.16545	90	
266.79459	80	
267.84881	78	
268.86066	74	
268.90771	90	
270.28197	80	
270.83523	74	
271.79667	114	
271.83205	72	
272.45033	92	
272.84491	114	
272.90674	216	1+
273.79411	296	1+
273.86209	92	
274.41975	76	
275.80654	112	
275.92706	90	
276.80297	88	
276.98679	72	
278.84164	126	
278.92727	82	
279.09008	938	1+
279.80371	82	
280.14268	72	
280.80911	134	
280.84393	86	
280.85844	72	
282.26376	80	
283.63947	94	
283.79264	74	
283.86384	116	
284.29384	192	
284.83001	76	
285.10520	74	
285.29894	90	
286.26550	92	
286.91820	74	
290.85743	108	
292.81212	78	
292.85574	214	1+
294.15336	78	
294.90570	74	
295.85119	76	
296.80678	100	
298.83028	82	
298.90479	122	
300.81932	144	
302.85987	86	
303.79016	84	
304.02370	96	
304.26112	92	
304.37706	88	
304.42423	92	
304.50541	92	
305.42569	94	
305.56263	82	
305.92565	82	
306.88308	432	1+
307.19849	100	
307.79905	182	
308.30587	86	
308.93308	82	
309.43190	92	
310.45268	80	
312.23569	76	
312.84114	88	
313.80571	142	
314.04332	84	
319.81860	196	1+
320.81419	88	
321.26307	88	
321.34033	80	
321.75532	124	
323.23599	122	
323.86003	154	
323.90543	90	
324.20570	76	
324.45806	78	
324.89066	86	
324.99999	92	
325.89265	134	
END IONS

###FS:    #m/z: 340.94134 #charge 1+
###MS: 47
###MSMS: 49
BEGIN IONS
TITLE=Cmpd 36, +MS2(340.9413), 28.0-35.0eV, 1.1min #49
RTINSECONDS=61.727
SCANS=47,49
PEPMASS=340.94134	580386
CHARGE=1+
192.88664	214	1+
193.93786	78	
196.88133	120	
196.96795	82	
198.96292	110	
206.05025	80	
207.94797	90	
208.94208	142	
210.88842	88	
212.87654	380	1+
213.86609	126	
213.88009	260	1+
213.93866	500	1+
215.87390	82	
215.88907	354	1+
215.94238	166	
217.87924	396	1+
223.96164	244	1+
224.02751	84	
224.79463	84	
224.94810	100	
224.97821	82	
227.48872	82	
227.95226	270	1+
228.86889	90	
228.93943	88	
230.89358	138	
231.89297	78	
231.94915	1022	1+
233.00767	78	
233.89837	510	1+
233.91982	92	
233.94928	210	
235.86786	116	
235.89359	128	
238.06941	86	
239.84139	80	
239.90161	202	
239.92565	100	
240.14279	84	
240.83372	160	
241.86012	80	
241.88404	234	1+
242.94067	86	
243.83121	120	
243.86792	162	
244.97589	94	
245.04266	150	
245.44077	86	
246.97977	124	
248.40245	116	
249.40388	82	
249.90433	126	
249.96309	190	
251.17771	118	
252.79829	126	
253.03743	84	
253.19374	82	
254.87499	102	
254.94181	138	
254.96552	760	1+
255.85180	78	
255.91694	82	
256.55959	88	
256.96381	104	
257.79726	202	
257.82900	182	
257.96407	82	
258.14544	96	
258.40473	84	
258.84554	280	
258.88369	96	
258.90897	140	
259.84296	144	
259.89725	102	
259.95709	178	
260.84945	116	
260.96244	92	
261.47642	100	
261.55975	80	
261.83886	168	
261.88253	114	
266.84456	80	
266.93712	82	
267.13722	86	
267.78941	166	1+
267.99640	126	
268.03965	80	
268.22461	78	
268.84097	166	
269.94909	86	
270.67173	78	
271.81292	108	
272.79225	236	1+
272.93191	302	1+
272.97760	202	
274.08613	92	
274.85495	116	
275.45020	96	
275.97228	78	
276.85806	840	1+
277.43429	104	
277.92558	172	
277.96488	98	
278.21032	86	
278.84775	450	1+
278.92770	78	
278.96186	390	1+
279.02527	190	1+
279.10169	86	
279.55925	116	
281.04728	206	
282.91949	88	
283.85311	90	
285.38377	110	
285.79207	80	
287.87576	80	
291.66978	90	
291.80803	112	
292.81011	88	
294.11783	94	
294.84958	176	
295.91692	90	
296.80685	94	
296.86131	288	1+
297.97688	236	1+
298.64823	80	
299.87227	94	
301.80126	126	
301.86254	152	
302.17176	216	
302.80443	90	
302.85751	88	
303.65347	90	
303.94672	94	
304.88335	254	1+
305.91905	92	
307.80053	410	1+
308.09448	90	
308.29237	332	1+
308.82769	78	
308.88696	136	
310.87992	108	
310.91560	82	
311.66283	94	
311.87761	90	
313.41288	80	
313.82569	116	
313.96057	104	
315.10195	90	
315.90434	90	
316.87880	84	
317.15424	88	
317.57188	100	
318.55490	96	
320.22081	82	
320.87298	86	
321.32896	78	
321.49437	80	
321.81483	114	
322.31825	90	
323.37923	86	
324.86163	86	
325.43604	84	
325.54024	84	
325.80772	96	
326.40532	88	
327.29721	80	
329.11714	82	
332.93296	84	
333.86552	98	
335.03570	92	
337.69284	110	
339.43480	84	
END IONS

###FS:    #m/z: 363.95718 #charge 1+
###MS: 47
###MSMS: 50
BEGIN IONS
TITLE=Cmpd 37, +MS2(363.9572), 28.0-35.0eV, 1.1min #50
RTINSECONDS=62.499
SCANS=47,50
PEPMASS=363.95718	226552
CHARGE=1+
46.45532	100	
187.93342	96	
189.86583	386	1+
190.89095	148	
191.85918	388	
194.88934	104	
198.20175	96	
207.87435	332	
209.87531	538	1+
209.94417	806	1+
212.87985	1862	1+
214.89468	120	
215.87531	108	
216.41011	174	
218.91717	114	
222.95168	424	1+
223.89174	112	
224.95062	886	1+
225.88747	152	
226.88777	170	
226.91583	106	
226.94723	5678	1+
227.11109	112	1+
227.89621	90	
227.93075	436	
228.89197	214	
228.94263	5302	1+
229.14282	142	1+
230.83104	122	1+
230.88940	3140	1+
231.81113	90	
232.88349	742	1+
234.88079	304	
235.82102	98	
238.84152	156	
238.94039	150	
239.04423	90	
240.06088	98	
240.07788	96	
240.83510	222	1+
240.89047	136	
240.92044	92	
240.94022	854	
240.96426	508	1+
241.89941	146	
241.93988	2486	1+
242.94220	1782	1+
243.82545	178	
244.05538	188	1+
244.83475	122	
244.90038	98	
244.95751	2766	1+
245.94154	528	
246.80550	138	
246.83591	92	
246.90423	264	
246.95390	2940	1+
248.80461	234	1+
248.90020	726	1+
250.89445	146	
250.94598	198	
251.06658	100	
251.79353	96	
251.80795	168	
251.89793	100	
251.95342	110	
252.09982	126	
252.89565	256	1+
253.84437	114	
255.92276	92	
258.57469	110	
258.84640	208	
258.97671	224	
259.34432	102	
259.96714	642	1+
260.12202	90	
260.84926	174	
260.96836	574	1+
261.83671	144	
262.83283	144	
264.41542	90	
264.82127	124	
264.90876	92	
264.96170	118	
265.08392	96	
265.78674	148	
266.81478	256	
267.78756	94	
267.81733	264	
267.90477	102	
267.97545	712	1+
268.81069	578	1+
268.83980	138	
268.96404	884	1+
269.79810	174	
269.96904	736	1+
271.84985	110	
271.91773	330	1+
272.84369	124	
273.91706	96	
274.86337	94	
275.42156	114	
276.81105	146	
276.85886	188	
277.92098	148	1+
278.09130	128	
278.80186	428	
279.28155	94	
279.79783	340	
280.79464	580	
280.82746	108	
281.79359	390	
283.11482	92	
283.79023	256	1+
283.85285	206	
283.98482	280	
284.08844	94	
284.35535	90	
284.82338	166	
285.43071	104	
285.67769	92	
285.79352	218	1+
285.84672	300	
286.92998	138	
288.81004	224	1+
289.87941	212	1+
290.78792	114	
291.12884	96	
293.12061	124	
293.13955	108	
294.85362	130	
294.91437	126	
295.15910	90	
296.81150	212	
296.85277	114	
296.91036	92	
297.80969	318	
297.96694	100	
298.08359	132	
298.80362	980	1+
299.87099	138	
300.80058	132	
300.87580	92	
301.80208	338	
301.86404	142	
301.98748	100	
302.79495	158	
302.81251	150	
302.86045	112	
303.80196	134	
303.85664	454	1+
306.32959	88	
309.87288	100	
310.87575	258	1+
311.85994	130	
314.81896	94	
316.81478	330	
316.95047	114	
318.93297	224	
319.07836	228	1+
319.82220	280	1+
319.87196	108	
320.90917	90	
321.81925	294	
321.87048	450	1+
322.89605	124	
323.91417	92	
324.89609	156	
325.92240	134	
326.87695	176	
327.47287	90	
327.87840	146	
328.90107	132	
328.95449	104	
330.81013	152	
334.87712	136	
336.94613	248	
337.34706	144	1+
337.83329	214	
340.15368	128	
340.82645	122	
340.94245	314	
345.03765	118	
347.83588	230	1+
348.71722	174	1+
349.46396	94	
350.76441	182	
352.88587	98	
356.05223	96	
356.77733	184	1+
361.72315	112	
365.10263	90	
365.79195	94	
367.41441	100	
369.34553	134	
END IONS

###FS:    #m/z: 322.93063 #charge 1+
###MS: 51
###MSMS: 52
BEGIN IONS
TITLE=Cmpd 38, +MS2(322.9306), 28.0-35.0eV, 1.1min #52
RTINSECONDS=66.1835
SCANS=51-52
PEPMASS=322.93063	1754920
CHARGE=1+
180.86870	82	
191.52388	78	
192.36622	76	
192.89141	168	
196.88307	74	
198.55315	76	
198.92876	90	
200.88168	88	
201.04220	138	
205.94877	232	1+
206.92386	110	
207.97361	134	
208.04168	98	
209.94658	126	
211.82947	94	
212.87979	94	
212.89759	78	
213.02831	78	
216.93349	86	
219.88179	192	1+
219.89799	90	
222.01983	76	
222.38374	92	
222.94935	78	
223.40873	78	
223.96004	290	1+
225.94308	80	
227.98913	84	
228.81514	78	
229.83609	168	1+
229.89724	80	
230.89187	108	
232.95715	92	
234.09958	80	
236.01862	114	
236.89608	140	
236.94912	86	
238.85064	92	
238.94140	454	1+
239.06909	124	
239.08970	108	
239.90144	78	
240.08015	80	
240.82159	110	
240.94125	3840	
241.94266	3108	
242.02443	74	
242.49538	82	
242.94203	9758	1+
244.86754	88	
244.94064	2034	1+
245.79898	94	
245.84678	74	
246.93634	208	1+
246.97444	256	
247.93104	142	1+
248.83717	108	
248.97469	162	
249.88027	124	
250.07135	76	
251.05285	102	
252.14576	74	
253.15897	74	
253.46174	78	
254.14766	124	
254.86793	158	
255.78445	124	
255.80210	116	
258.86605	80	
259.34002	276	1+
260.02531	136	
260.83605	358	1+
260.85655	92	
261.00393	84	
261.97523	74	
262.83228	78	
262.89619	84	
263.50560	82	
264.04463	198	1+
264.07608	80	
265.08213	74	
265.26224	76	
265.85255	114	
265.92102	92	
266.85265	90	
266.86727	120	
266.93107	80	
267.79518	76	
268.28698	84	
268.79229	242	
268.96326	80	
269.05082	172	1+
269.84253	162	1+
270.41521	76	
270.94848	84	
272.01874	92	
272.13398	88	
272.89421	82	
273.79191	74	
273.85286	76	
273.87066	92	
274.83163	126	
275.80686	132	
276.81159	116	
276.84390	206	1+
276.86212	80	
276.87645	74	
277.78423	76	
278.01351	74	
278.21397	84	
279.09097	932	1+
280.13177	76	
280.16126	76	
280.83031	168	
281.09692	122	
281.85270	104	
283.07491	174	
283.09361	124	
283.79018	78	
283.86413	296	1+
284.29470	308	
284.81708	78	
285.29679	162	
287.92146	74	
288.21332	92	
289.81817	140	
289.87894	132	
290.78733	76	
291.80213	134	
291.90237	80	
292.80971	94	
294.81189	164	
294.82709	124	
294.85970	94	
297.81844	180	1+
297.88865	76	
299.88266	330	1+
300.44778	78	
300.85681	98	
300.97596	98	
302.83431	76	
302.85810	76	
303.86712	88	
304.14722	88	
304.23980	78	
305.15946	74	
305.80305	86	
305.92572	88	
307.01568	78	
307.39395	76	
307.80944	88	
308.29833	246	1+
308.83842	84	
308.86413	94	
309.02386	84	
309.81139	120	
310.87655	146	
311.86669	280	1+
312.80199	132	
313.89201	76	
314.77384	194	1+
314.82066	82	
315.18252	80	
315.85997	82	
316.83933	124	
319.77924	82	
323.24318	130	
323.81901	88	
324.12596	78	
325.05752	78	
325.90143	122	
327.34830	76	
END IONS

###FS:    #m/z: 340.94137 #charge 1+
###MS: 51
###MSMS: 53
BEGIN IONS
TITLE=Cmpd 39, +MS2(340.9414), 28.0-35.0eV, 1.1min #53
RTINSECONDS=66.956
SCANS=51,53
PEPMASS=340.94137	653334
CHARGE=1+
106.98829	78	
190.94829	82	
191.89803	78	
192.92691	142	
204.01909	132	
208.94414	92	
208.95918	108	
213.93845	846	1+
214.87135	82	
215.88654	420	
215.94113	234	
216.88946	214	
217.88240	630	1+
218.83663	92	
220.87767	96	
221.89432	78	
223.88269	80	
224.84793	80	
224.97761	130	
226.02598	80	
226.86310	88	
226.88903	102	
226.94332	152	
227.87064	98	
228.83739	222	1+
228.94391	130	
229.06408	78	
230.88931	192	
231.89188	200	
231.94858	1272	1+
232.03036	114	
232.51317	88	
232.89080	132	
233.87045	140	
233.89977	446	
233.92511	80	
233.94971	188	
234.86119	92	
234.98929	78	
235.89388	206	
237.38018	78	
237.88853	130	
238.84135	88	
238.93798	92	
240.10029	84	
240.96797	146	1+
241.00160	80	
241.19238	82	
241.84488	98	
242.82446	278	1+
242.87965	84	
244.88294	136	
244.95587	282	
245.42692	88	
246.85856	86	
248.10825	100	
248.89809	154	1+
248.99698	76	
249.96063	412	
252.95279	146	
253.34844	78	
253.83792	140	
254.96617	700	1+
255.00033	78	
255.91490	80	
256.36729	90	
256.84704	158	
256.91945	118	
257.08129	82	
257.94807	112	
258.84577	622	1+
258.88209	138	
259.96513	148	
260.83579	126	
261.84104	126	
261.88471	138	
262.84055	152	1+
263.34438	78	
263.98403	84	
265.82696	96	
265.87990	78	
266.84575	122	
267.00127	180	
267.14116	104	
268.84415	180	
269.86253	118	
270.03554	84	
270.85286	90	
271.79430	86	
272.82276	78	
272.93427	212	
273.58234	80	
273.86076	78	
273.92248	166	
274.86411	124	
274.88263	126	
275.50526	84	
275.80985	132	
276.85648	198	
277.35498	88	
277.42847	96	
277.81899	76	
277.86667	270	
277.91997	122	
277.96694	78	
278.09532	90	
278.84870	510	1+
278.90093	78	
278.96614	226	1+
279.41794	82	
280.19015	78	
280.86373	126	
281.89234	144	
282.78983	80	
282.84763	80	
287.81333	98	
289.00820	90	
292.78623	78	
294.86791	136	
295.05983	92	
295.80046	80	
295.93999	178	
296.85532	88	
297.97925	180	
299.78125	136	
299.87320	130	
299.99903	94	
300.47128	94	
301.86013	114	
302.17554	98	
302.94223	96	
303.05003	82	
303.87029	230	1+
306.43493	80	
306.78895	102	
306.82160	92	
307.31450	82	
308.02308	80	
309.88053	86	
310.18545	80	
310.81838	130	
310.84188	102	
310.87915	540	1+
312.80199	84	
313.79330	140	
314.88362	260	1+
315.78210	84	
316.82176	86	
316.97716	78	
320.07778	82	
320.83304	160	1+
322.13542	82	
322.31592	80	
322.90915	90	
323.24042	102	
323.88639	150	
324.28919	80	
324.98243	84	
326.89363	226	1+
328.78957	92	
328.88530	154	
329.37777	106	
336.94858	80	
337.83940	84	
337.86873	236	1+
339.89867	90	
340.19079	156	
344.90193	78	
END IONS

###FS:    #m/z: 363.95726 #charge 1+
###MS: 51
###MSMS: 54
BEGIN IONS
TITLE=Cmpd 40, +MS2(363.9573), 28.0-35.0eV, 1.2min #54
RTINSECONDS=67.7285
SCANS=51,54
PEPMASS=363.95726	259110
CHARGE=1+
47.30529	82	
178.93745	86	
184.95718	84	
189.86183	758	1+
191.85996	520	
192.88927	86	
207.87416	274	
208.94237	102	
209.04186	98	
209.94534	742	1+
210.88446	674	1+
210.93600	148	
212.87964	2556	
213.90270	94	
215.00647	104	
215.88045	92	
216.40778	84	
218.92047	100	
222.95501	304	1+
223.97153	444	1+
224.88871	88	
224.94768	742	1+
224.97165	308	1+
226.13656	100	1+
226.88616	196	
226.94725	4596	1+
226.97486	402	1+
227.93051	250	
228.86109	92	
228.89433	482	1+
228.94291	4502	1+
230.14460	88	
230.78895	114	1+
230.83694	132	
230.88927	2732	1+
232.88791	526	1+
234.92994	182	
238.93996	94	
239.11172	84	
240.94087	448	
240.96449	560	
241.94320	518	
242.84104	84	
242.86188	118	
242.94139	1636	1+
243.82100	466	1+
244.82115	324	1+
244.93845	206	
244.95792	2490	1+
245.94204	364	
246.90362	200	
246.95301	2882	1+
247.90615	140	
248.80122	250	1+
248.90102	1074	1+
250.87555	104	
250.89550	110	
250.94391	128	
251.79620	186	
252.01856	84	
252.61178	90	
253.10380	108	
253.19571	126	
253.90792	200	
256.84775	104	
258.83690	138	
258.97324	230	
259.84573	160	
260.39929	94	
260.43774	148	1+
260.83152	440	1+
260.96765	562	1+
261.87173	84	
261.97000	360	1+
262.79811	108	
262.82627	94	
263.05223	110	
264.81997	144	
265.97898	122	
266.81346	340	
267.88919	98	
267.97444	466	
268.84295	200	
268.95550	208	
269.34618	94	
269.96883	298	
270.83665	272	1+
273.50960	190	
273.91452	128	
274.84605	110	
274.87978	86	
275.91359	86	
276.81211	138	
276.85626	228	1+
277.11972	104	
277.66372	94	
278.79659	288	1+
278.84579	126	
278.93576	94	
279.07475	176	1+
279.10338	84	
279.87407	132	1+
279.95381	124	
280.79377	864	1+
280.92646	116	
281.02114	90	
281.11453	118	
281.42671	90	
282.79302	440	1+
283.05004	88	
283.79350	436	1+
283.84900	142	
284.42977	84	
284.82353	330	1+
284.95618	184	1+
285.84558	360	
286.89237	146	
288.86236	120	
288.93064	188	1+
289.87912	94	
290.00490	104	
290.78416	254	1+
290.80622	114	
290.88189	202	
293.12245	88	
294.86764	206	1+
295.92948	86	
295.99288	86	
296.80626	168	
297.81126	104	
298.80279	1252	1+
299.98396	88	
300.43722	94	
300.90974	94	
301.01796	94	
301.80034	106	
301.86473	406	
302.79830	110	
302.86108	194	
303.80375	604	1+
303.85649	1014	1+
304.87702	110	
304.94900	90	
307.13637	158	
307.88842	118	
308.00308	98	
308.29481	98	
308.82311	88	
309.92262	170	
310.87671	262	
311.86330	132	
312.88887	148	
313.16266	102	
313.87342	176	1+
314.32199	88	
314.45061	82	
314.85545	90	
315.82719	118	
317.81670	90	
318.80920	84	
318.93573	130	
320.86383	406	1+
321.05287	122	
321.81953	268	1+
321.86757	296	1+
324.08413	86	
324.36725	110	
324.81538	86	
325.78764	134	
326.86840	208	
326.88637	236	
326.96946	90	
327.87249	88	
327.89448	156	
328.89002	90	
329.81026	100	
331.86613	110	
333.36328	92	
336.94536	246	1+
337.34747	88	
339.83229	424	
340.29525	96	
340.94246	86	
341.93927	142	
344.40502	94	
346.34486	106	
349.03032	154	
352.88509	88	
354.17399	104	
356.77276	146	1+
358.04822	88	
361.38324	84	
361.72222	140	
361.76526	130	
362.30614	226	1+
363.71954	132	
365.94242	96	
366.80857	138	1+
367.32374	122	
367.77463	114	
END IONS

###FS:    #m/z: 507.84629 #charge 1+
###MS: 55
###MSMS: 56
BEGIN IONS
TITLE=Cmpd 41, +MS2(507.8463), 28.2-35.2eV, 1.2min #56
RTINSECONDS=71.4085
SCANS=55-56
PEPMASS=507.84629	133512
CHARGE=1+
196.01713	314	
214.88334	178	
222.97088	478	1+
232.89697	304	
236.88779	134	
241.85679	146	
250.91137	148	
251.07471	224	
252.08207	140	
255.91506	128	
258.78562	130	
260.88079	134	
262.88586	164	
262.90700	132	
266.16633	356	1+
267.78365	140	
270.85947	156	
272.85560	278	1+
275.85069	162	
276.79701	240	1+
278.83275	280	
281.79150	128	
282.38418	168	
287.85243	1150	1+
289.03630	190	
289.88499	296	
290.86519	406	
291.13557	172	
291.86835	206	
292.89670	172	
293.87300	864	1+
293.90258	166	
294.09226	138	
294.12406	192	
294.80783	134	
295.87449	144	
296.85359	396	1+
296.88398	420	1+
298.80061	170	
298.83378	138	
300.85435	268	1+
302.86501	866	1+
303.86852	750	1+
305.82457	290	1+
305.86339	1576	1+
305.88342	162	
306.03802	194	1+
306.13827	128	
307.88923	470	
308.13884	582	1+
308.87494	936	1+
309.15328	424	1+
309.38436	152	
309.80896	294	1+
309.83921	150	
309.89331	268	
310.84968	136	
311.15746	386	1+
311.85504	130	
311.88385	2414	1+
312.17450	134	
312.87052	334	
314.86449	1232	1+
316.88525	166	
317.91202	132	
318.85933	218	
320.87929	518	1+
323.87418	238	
323.97476	166	
324.84186	174	
324.86640	394	1+
325.90153	366	
326.88492	2604	1+
327.83375	176	
328.37240	146	
328.88400	304	
329.85561	132	
329.87858	136	
329.89325	216	
330.79325	158	
330.81828	226	1+
330.83525	146	
330.87987	442	1+
332.80363	338	1+
332.87527	372	
333.81490	268	1+
333.87742	216	
334.84305	376	1+
334.90423	134	
335.88831	156	
336.94490	170	
337.88252	308	
338.86712	136	
338.88012	502	1+
340.86796	216	
343.87465	208	
345.83214	134	
345.86854	230	1+
346.06122	146	1+
347.77635	130	
349.76415	340	1+
350.89297	240	
351.85913	128	
351.89204	134	
352.91095	326	1+
353.77341	132	
353.85646	434	1+
355.77237	182	1+
355.89383	288	
356.88924	332	1+
357.83914	138	
357.86585	382	1+
358.01115	128	
361.04641	144	
362.36553	144	
362.88120	146	
363.70853	214	
364.84373	276	
365.78274	338	1+
366.73825	136	
366.83719	692	1+
366.90360	130	
367.71160	442	
367.81889	142	
368.71187	270	
368.89491	352	1+
369.70643	158	
369.83844	576	1+
370.89897	378	1+
371.80677	140	
372.72601	128	
372.84083	158	
373.90617	160	
374.72256	468	1+
374.81543	632	1+
374.87022	160	
374.89782	192	
379.89581	250	1+
380.72065	554	
380.85909	212	
381.71349	620	1+
381.84017	270	1+
382.88892	318	1+
383.79461	174	
384.74798	130	
384.85105	1018	1+
384.98981	160	1+
386.85044	304	
387.84722	720	1+
389.19978	216	1+
389.75938	142	
389.88457	214	1+
390.05500	230	1+
390.37016	162	
390.84148	1140	1+
391.72437	186	1+
392.06299	174	
392.79021	142	
392.82661	1064	1+
395.82056	138	
398.73205	488	
398.86981	202	
399.73134	252	
399.84876	560	1+
402.86699	1168	1+
403.12507	128	
404.90757	128	
405.85963	408	
405.90505	162	
406.85904	302	
407.72726	216	1+
407.74568	134	
407.77394	178	1+
407.86793	1266	
408.85497	900	
409.72547	304	
409.81260	132	
409.85451	618	
410.08170	268	1+
410.73759	210	
410.83703	1408	1+
410.87340	488	1+
411.73993	200	
412.83838	206	
413.06825	218	1+
413.85613	522	1+
416.87618	166	1+
418.85499	134	
421.78952	142	
421.88283	704	1+
422.86568	174	
423.74433	142	
423.86959	944	1+
424.76850	398	1+
425.74559	382	1+
426.86437	1544	1+
427.73309	1542	1+
428.09388	230	1+
428.69745	216	1+
428.84690	1936	1+
428.89176	374	
430.88395	242	
431.86891	444	
432.86975	264	
433.86492	146	
434.85258	212	1+
435.71418	136	
439.89333	704	1+
441.89172	152	
441.94584	100	1+
444.87327	3306	1+
445.70710	352	1+
445.72127	148	
445.74641	208	
445.78227	128	
446.71246	294	1+
446.74349	166	
446.80936	136	
446.90023	144	
448.76431	132	
449.69457	436	1+
449.87747	330	
450.21405	218	1+
450.76042	452	1+
450.88133	220	
451.86654	164	
453.84147	174	
457.90711	306	1+
462.88457	1202	1+
464.88524	142	
465.28139	172	
465.89814	140	
467.88830	1724	1+
469.76591	154	
478.76969	190	1+
480.71098	138	
481.78788	134	
485.79405	306	1+
485.90015	884	1+
487.89596	272	1+
488.28076	128	
489.27676	128	
494.26717	118	1+
509.86041	134	
END IONS

###FS:    #m/z: 336.94632 #charge 1+
###MS: 55
###MSMS: 57
BEGIN IONS
TITLE=Cmpd 42, +MS2(336.9463), 28.0-35.0eV, 1.2min #57
RTINSECONDS=72.1805
SCANS=55,57
PEPMASS=336.94632	83770
CHARGE=1+
104.31741	78	
186.87422	86	
188.13201	90	
205.92865	96	
205.97461	236	1+
208.93686	76	
209.00426	92	
210.88360	102	
211.94510	2942	
211.97764	80	
212.87791	730	1+
213.08956	78	
213.93836	1260	1+
214.87201	140	
215.88589	524	
217.88441	364	1+
222.90043	96	
226.06499	78	
228.89541	238	
229.89326	112	
229.95556	3190	
230.04036	142	
230.43536	74	
230.86755	84	
230.88895	1870	1+
230.90708	118	
231.83557	74	
231.95005	980	1+
232.28840	82	
232.82606	92	
232.84446	74	
232.89400	900	1+
233.82690	290	1+
233.89874	632	1+
233.94967	240	
235.79438	114	
237.06433	86	
238.89106	272	1+
240.03813	90	
240.97754	88	
241.84352	120	
242.89159	108	
242.92480	76	
243.84673	140	
244.41884	84	
247.87435	88	
247.96643	500	1+
248.82819	212	1+
248.90084	976	1+
249.07426	80	
249.37084	74	
249.95759	372	1+
250.88449	88	
251.03546	76	
251.08482	78	
251.84209	130	
251.88049	86	
252.05404	80	
252.91795	96	
252.97044	1500	1+
253.00145	134	
253.08682	122	
253.50856	98	
253.87093	92	
253.90432	344	1+
254.46335	98	
254.96690	672	1+
255.07592	450	1+
255.84034	74	
255.91465	118	
256.37865	84	
256.85615	182	
257.51072	92	
257.85236	128	
257.98755	74	
258.84687	148	
258.88358	88	
258.91107	84	
259.95979	110	
262.21166	106	
262.89206	86	
263.06119	82	
263.82973	158	
263.84689	186	1+
264.14194	76	
264.59499	78	
264.83081	76	
264.95909	74	
264.97732	80	
265.01710	126	
265.40059	78	
266.84110	74	
266.91927	94	
267.84062	322	
268.84205	1032	1+
269.91079	78	
270.98131	86	
271.91487	144	
272.84600	110	
273.78957	74	
274.40549	86	
274.85664	146	
274.88579	88	
275.85181	80	
275.88172	222	1+
276.98055	82	
277.86516	274	1+
277.92895	126	
277.96845	76	
278.83520	112	
279.84580	82	
280.10778	80	
280.86428	110	
281.04967	162	
282.44314	74	
282.80241	88	
282.85811	80	
284.91261	74	
285.17157	94	
285.85563	122	
286.85085	846	1+
288.86006	204	
289.87146	86	
290.77705	76	
291.39910	82	
292.40179	88	
292.86701	190	
293.10795	172	
293.85857	76	
293.99739	106	
294.75000	74	
294.85428	82	
294.89752	80	
294.93427	104	
295.34876	102	
295.88283	84	
296.97083	144	
297.86554	76	
297.98602	86	
298.43361	98	
299.42705	82	
299.66508	92	
299.87254	226	
300.85668	76	
300.87311	122	
301.91622	82	
303.86308	76	
304.85912	80	
304.89973	96	
306.14213	88	
308.86815	106	
309.15762	86	
309.87771	306	1+
310.58011	94	
311.86005	146	
312.89706	96	
313.82941	156	
314.13490	76	
316.86489	222	1+
316.96181	86	
317.13887	82	
317.86345	218	1+
319.89552	74	
319.92652	80	
321.04012	212	1+
321.81803	88	
325.17260	74	
326.19419	78	
328.88756	124	
328.94563	100	
331.78220	140	1+
334.28919	104	
335.34143	78	
336.87173	88	
337.40354	76	
338.90332	80	
339.88088	88	
341.83480	88	
END IONS

###FS:    #m/z: 359.96213 #charge 1+
###MS: 55
###MSMS: 58
BEGIN IONS
TITLE=Cmpd 43, +MS2(359.9621), 28.0-35.0eV, 1.3min #58
RTINSECONDS=72.9525
SCANS=55,58
PEPMASS=359.96213	58028
CHARGE=1+
46.53145	94	
124.02178	86	
178.87117	84	
190.10941	102	
193.89683	86	
200.94440	124	
204.90269	92	
205.01179	82	
207.94863	136	
209.94495	526	1+
214.41595	88	
218.91466	82	
219.48931	100	
221.30848	102	
221.91078	130	1+
222.95113	700	1+
223.89331	134	
224.89532	124	
224.93089	80	
224.95031	760	1+
224.97092	110	
225.88572	160	1+
225.97042	430	1+
226.91225	114	
226.94730	2476	1+
226.97283	306	1+
227.92995	106	
228.89482	80	
228.94276	3024	1+
232.37624	100	
234.93841	114	
240.82067	162	
240.91007	92	
240.94019	714	
240.96481	572	1+
241.91185	92	
241.94257	444	
242.85784	192	1+
242.95799	708	1+
243.96983	98	
244.95729	2080	
245.94050	306	
245.97767	88	
246.39509	238	1+
246.95338	2122	1+
246.97792	212	
248.80281	440	1+
249.05316	92	
249.06850	108	
249.93737	84	
250.95191	130	
251.10947	100	
251.84761	104	
252.95570	244	
253.19562	82	
253.84071	104	
253.88597	114	
254.05226	98	
257.56578	80	
258.80176	128	
258.84569	212	1+
258.97574	190	
259.10509	86	
259.79831	132	
259.94413	214	1+
260.97109	372	
261.98901	98	
262.40641	96	
264.06201	82	
264.38327	88	
265.97800	84	
266.09241	94	
266.81416	450	1+
267.39666	80	
267.97363	236	
268.96605	368	1+
269.79996	136	1+
269.84293	110	
269.92462	100	
269.96975	236	1+
271.93360	82	
273.42604	96	
273.84999	362	1+
273.97099	222	
274.81258	110	
275.41119	82	
275.81887	100	
275.87187	82	
276.42308	86	
276.80489	106	
277.71478	86	
277.80806	164	
278.51934	110	
278.79821	138	
279.10467	156	
279.43622	86	
279.79605	98	
280.79096	382	
280.83529	362	1+
280.90754	88	
281.11398	88	
281.87789	80	
282.78903	134	
282.85803	84	
282.87449	90	
283.87753	160	1+
283.93296	264	1+
283.98442	100	
284.03635	84	
284.38839	82	
284.82830	94	
284.91049	98	
285.43512	108	
285.86673	94	
285.91028	86	
287.80279	124	
288.87109	270	1+
289.84356	94	
289.93566	118	
290.80405	80	
290.88569	130	1+
290.94239	92	
291.93619	90	
292.86454	106	
293.06988	96	
293.11840	136	
294.80461	80	
295.81344	116	
296.80942	292	
296.93341	94	
297.80903	172	
298.80334	1062	1+
300.80219	208	
301.41062	96	
301.89281	92	
302.19191	112	
302.96898	106	
303.25744	80	
303.80867	108	
303.94664	92	
306.86751	90	
306.88149	232	1+
306.93806	100	
307.44620	92	
309.81498	146	
310.41759	80	
310.87640	222	1+
312.86136	146	
313.43369	86	
314.92331	162	
315.93726	104	
316.81464	186	
316.90942	86	
317.09294	108	
318.12584	112	
318.86239	234	1+
318.93394	152	1+
319.09072	116	
321.81994	82	
322.92562	128	
322.96874	110	
323.01462	146	
325.14704	154	
325.89369	84	
328.18670	84	
328.85644	94	
328.88655	158	
330.82091	92	
332.81974	138	
333.06916	84	
333.83415	86	
335.88638	116	
336.94589	100	
337.95891	120	
344.76045	150	1+
349.76833	124	
358.89677	94	
359.95844	90	
360.75793	82	
360.79516	80	
361.72246	184	1+
362.69150	92	
363.70269	114	
364.75962	96	
END IONS

###FS:    #m/z: 507.84644 #charge 1+
###MS: 59
###MSMS: 60
BEGIN IONS
TITLE=Cmpd 44, +MS2(507.8464), 28.2-35.2eV, 1.3min #60
RTINSECONDS=76.628
SCANS=59-60
PEPMASS=507.84644	158566
CHARGE=1+
196.01511	590	1+
214.88763	284	1+
218.88026	134	
224.97888	150	
232.89704	678	1+
234.10478	130	
236.89430	202	
237.89030	128	
238.06170	122	
239.85956	146	1+
248.85150	132	
249.88672	132	
250.90763	210	
252.08138	396	1+
255.91294	196	
258.87594	180	
261.10155	152	
266.16539	262	1+
266.86457	312	1+
267.78746	180	
269.80400	452	1+
269.88204	372	1+
270.80695	310	1+
272.85056	448	1+
274.41894	166	
275.85315	184	
276.85718	128	
276.91730	128	
280.39241	140	
281.98407	180	1+
285.85617	126	
287.85367	1336	1+
289.03422	190	
289.84860	188	
289.88244	398	1+
289.95146	178	
290.86502	380	
291.86413	364	
292.91255	218	1+
293.38631	150	
293.87539	688	
294.15893	150	
294.87479	442	
296.85514	264	1+
296.87892	142	
297.82000	122	
297.87776	122	
298.09973	132	
298.83827	332	1+
298.95795	208	
299.81070	132	
299.83860	242	1+
301.85012	158	
302.88365	154	
303.87030	510	1+
304.80796	122	
304.90420	190	1+
305.86308	1644	1+
307.88861	402	
308.14302	822	1+
308.87480	2054	1+
309.78500	134	
309.81136	122	
310.15770	730	1+
311.88327	3150	1+
311.97058	190	1+
313.95506	140	
314.86273	1488	1+
314.89393	348	1+
314.95638	142	
316.88740	158	
318.86030	282	
319.86116	134	
322.84938	132	
322.86358	220	
323.82684	142	
323.87199	282	
324.86489	452	1+
324.90424	178	
325.89840	418	
326.17150	146	1+
326.88589	3208	1+
328.87863	330	
329.77919	270	1+
329.86840	252	1+
329.89404	264	
330.78394	224	1+
331.81225	142	
331.89773	162	
332.82053	184	1+
332.87716	708	1+
332.94117	224	1+
334.79287	216	1+
335.84203	174	
335.88961	148	
335.98533	152	1+
336.05284	210	1+
336.09583	134	
336.87293	580	1+
336.89025	158	
336.94593	290	1+
337.05885	206	1+
339.82534	164	
339.87920	266	1+
343.87443	272	1+
344.75766	206	1+
345.90166	134	
346.82697	124	
346.92368	244	1+
347.77700	454	1+
347.84016	222	1+
347.88848	326	1+
350.75995	136	
350.88640	1058	1+
351.76730	188	1+
351.79425	224	1+
351.81869	248	1+
353.85259	296	
354.18720	110	1+
355.14199	122	
355.89375	248	
356.83775	158	
356.89258	124	
360.76503	314	1+
361.36523	236	
361.85397	224	1+
362.36409	158	
363.88420	132	
364.40932	202	1+
364.89671	130	
365.76633	138	
366.18439	168	
366.71646	174	
366.83834	682	1+
367.70634	204	
367.76374	126	
367.84143	410	1+
367.89950	134	
368.77046	146	
368.80979	176	
368.89752	244	
369.83692	576	1+
370.79257	420	1+
370.87907	158	
371.72803	194	
371.79582	306	1+
371.88168	134	
372.82330	142	
373.72018	260	
373.90576	308	1+
374.28318	120	1+
374.71906	288	1+
374.79181	122	
374.81795	270	
375.81319	188	
376.77063	218	1+
376.81597	128	
377.74251	128	
377.77310	182	1+
378.89020	142	
379.79615	236	1+
380.03955	200	1+
380.71751	378	1+
380.73506	152	
380.85974	152	
381.77840	138	
381.84793	520	1+
382.06620	186	1+
383.72414	138	
383.78062	244	1+
384.81324	138	
384.85201	1050	1+
385.83236	208	
386.82233	234	
386.84468	868	1+
387.84622	652	1+
388.75110	168	1+
389.20258	280	1+
389.70869	162	
390.79846	420	1+
390.84220	708	
391.84224	392	
391.86150	430	1+
392.71981	124	
392.82822	1116	1+
392.86519	312	1+
392.88720	122	
394.78515	130	
394.83836	164	
394.86055	198	
395.77004	224	1+
395.81573	264	1+
395.87137	182	
396.90069	124	
397.89430	184	
398.72895	792	1+
399.68573	178	
399.84935	556	1+
402.75145	126	
402.86778	154	
403.87223	792	1+
404.74042	232	1+
405.79951	152	
405.86173	236	
406.80885	126	
407.72244	148	
407.83401	134	
407.86782	1290	
408.74597	192	
408.78939	132	
408.80879	282	1+
408.85559	1646	1+
409.73046	830	1+
409.89473	132	
410.37917	122	
410.73343	542	1+
410.83804	1356	1+
411.75362	124	
412.84434	456	
414.86107	136	
415.81367	128	
416.87426	130	
418.80888	138	
421.88364	378	
422.77243	274	1+
423.77492	234	1+
423.86525	688	1+
423.88697	336	1+
425.75990	456	1+
425.86848	196	
426.74073	738	1+
426.86271	754	
426.89243	184	
427.74324	630	1+
427.86591	746	
427.89609	146	
428.72536	476	1+
428.84992	2106	1+
429.68477	174	1+
429.70606	190	
431.86646	540	1+
433.17533	154	1+
433.85257	164	
438.69892	200	1+
438.76994	264	1+
439.70436	142	1+
439.89355	842	1+
444.75808	496	1+
444.87105	2902	1+
445.71944	148	
445.74190	168	
445.75832	290	1+
447.71297	626	1+
447.88732	150	
448.75664	164	
448.89465	164	
449.69019	246	1+
449.87967	568	
450.74554	126	
450.77030	162	
450.82054	162	
450.88223	296	
451.74424	190	
451.86426	180	1+
457.69049	162	1+
457.90355	882	1+
462.72850	196	1+
462.88605	1078	1+
465.71941	238	
467.79630	214	1+
467.88845	1282	1+
469.89138	256	1+
485.90602	308	
486.89938	638	1+
487.90298	466	1+
490.72484	182	1+
497.74561	180	1+
503.35201	190	1+
508.91863	166	1+
END IONS

###FS:    #m/z: 336.94649 #charge 1+
###MS: 59
###MSMS: 61
BEGIN IONS
TITLE=Cmpd 45, +MS2(336.9465), 28.0-35.0eV, 1.3min #61
RTINSECONDS=77.4005
SCANS=59,61
PEPMASS=336.94649	80248
CHARGE=1+
55.93232	78	
97.40650	74	
182.86902	102	
192.89098	82	
194.88658	76	
195.13331	78	
196.88548	146	
200.14272	74	
200.87606	112	
202.89164	90	
208.98148	72	
210.88121	176	
211.94504	2694	1+
212.10876	108	1+
212.87856	1290	1+
213.93952	1882	1+
215.88513	536	1+
215.93934	116	
216.14557	96	
216.95165	80	
217.88201	230	
217.89859	84	
221.94825	96	
223.95677	132	
223.97530	76	
224.96992	122	
226.89459	144	
226.97237	80	
228.39735	94	
228.89574	308	1+
229.95461	1918	1+
230.88949	1490	1+
230.93131	72	
231.05882	160	1+
231.95094	1598	1+
232.83167	98	
232.89362	500	1+
233.45564	80	
233.90060	324	1+
233.94730	218	
234.03022	86	
234.82828	140	
234.88182	86	
234.94716	92	
235.86542	72	
238.07316	98	
238.86368	78	
240.06264	92	
240.13491	72	
240.78076	84	
240.83369	122	
241.19226	72	
241.90224	90	
242.06639	80	
243.84197	72	
243.87516	88	
243.96927	72	
244.39344	102	
244.96156	72	
246.39575	110	
246.97724	136	
246.99729	78	
247.96739	702	1+
248.00581	110	
248.11033	72	
248.89798	740	1+
249.95984	190	
250.97484	116	
251.82979	404	1+
251.84185	74	
251.90602	84	
252.97147	1290	1+
253.08134	90	
253.52008	76	
253.90506	374	1+
254.01323	76	
254.96726	984	1+
255.02014	72	
255.07539	254	
255.85230	94	
256.78592	72	
257.10276	80	
257.84744	486	1+
258.11568	78	
258.84836	348	1+
258.96506	100	
259.82406	138	
259.89044	82	
259.95482	86	
260.85089	118	
261.47837	84	
261.55994	106	
261.83339	132	
262.75864	80	
265.82849	220	1+
265.86126	274	1+
266.38979	80	
267.92304	80	
268.84083	594	1+
268.90957	296	1+
269.38852	104	
270.80510	72	
270.85909	152	
270.88566	90	
270.98249	72	
271.85138	72	
272.09164	82	
272.40758	80	
272.91333	234	1+
272.97511	106	
273.76341	80	
273.85334	164	
274.86209	102	
275.77240	74	
275.83771	86	
275.86333	170	
275.94353	72	
276.82725	78	
276.85748	726	1+
277.19725	96	
277.83474	142	
278.75933	72	
278.83688	430	1+
279.10630	154	1+
280.80914	148	
280.93873	72	
281.04766	184	1+
284.90223	110	
285.07439	74	
285.85291	170	
286.85297	414	
287.85377	426	
288.42371	104	
288.80157	128	
288.87448	98	
289.41095	92	
289.78728	78	
289.86254	110	
290.40659	100	
291.85982	76	
291.87532	194	1+
293.10915	186	1+
293.43159	92	
293.81258	72	
294.00118	122	
295.97432	178	
295.99067	100	
296.10463	100	
296.62469	84	
298.83027	190	1+
298.95122	82	
299.06176	124	
299.86837	74	
301.98015	88	
303.79260	82	
303.91440	120	
303.94623	78	
305.14656	80	
305.89158	72	
306.88467	156	
309.88759	82	
312.85611	108	
313.11058	96	
315.24348	90	
317.37705	84	
318.74797	98	
320.40743	106	
322.32910	82	
322.96229	88	
323.04174	88	
324.28981	82	
324.89471	144	
326.86660	72	
327.87638	130	
332.70899	100	
332.91248	88	
334.13060	92	
334.89344	164	
337.16081	78	
339.83428	118	
340.48332	104	
342.31381	72	
END IONS

###FS:    #m/z: 359.96244 #charge 1+
###MS: 59
###MSMS: 62
BEGIN IONS
TITLE=Cmpd 46, +MS2(359.9624), 28.0-35.0eV, 1.3min #62
RTINSECONDS=78.173
SCANS=59,62
PEPMASS=359.96244	58084
CHARGE=1+
79.76090	82	
182.87926	84	
187.93656	112	
190.04693	90	
202.87067	78	
203.61282	78	
205.94654	154	
209.94357	640	1+
217.55434	80	
217.84953	96	
221.05282	80	
221.89704	78	
222.95165	456	1+
223.88975	322	1+
223.96837	330	1+
224.94839	706	1+
224.97233	230	1+
226.94695	3750	1+
226.97213	290	1+
227.04468	154	
227.46842	82	
227.92963	120	
228.94293	2604	
230.89451	78	
232.80158	106	
232.93467	88	
233.55901	78	
234.86961	94	
235.43554	76	
237.89172	206	1+
238.93899	120	
240.82451	146	
240.94223	644	1+
240.96214	648	1+
242.86178	108	
242.96594	308	
244.09757	84	
244.92519	120	
244.95849	2210	1+
245.01569	96	
245.93970	144	
246.95379	1816	1+
248.10664	80	
250.79171	242	1+
250.97156	86	
251.03152	84	
252.07768	190	
252.11382	78	
252.95112	108	
255.79114	86	
258.83548	146	
258.91723	102	
260.77792	116	
260.83581	144	
260.97098	494	
262.95090	132	
262.97998	78	
263.91500	132	
265.51254	90	
265.81568	96	
265.97294	138	
266.81480	480	
266.87295	84	
267.46286	118	
267.97207	306	
268.08851	84	
268.81196	98	
268.95963	124	
269.07826	76	
269.85202	118	
269.96753	610	1+
270.86343	92	
270.99509	104	
271.81027	86	
271.84539	114	
271.90933	108	
273.22913	94	
273.92263	146	
274.37910	84	
275.79456	140	
276.80834	84	
276.84768	86	
276.87313	158	1+
278.12439	90	
278.79731	288	
278.85264	226	1+
279.40538	110	
279.46906	86	
279.79230	778	1+
279.89138	214	1+
280.37496	90	
280.79402	544	1+
280.84103	140	
282.83336	86	
282.85801	100	
283.79680	76	
283.98398	260	
284.82856	148	
284.85440	354	1+
285.13660	80	
285.86003	284	1+
286.48588	92	
287.42690	82	
287.81741	76	
287.83599	78	
288.04452	78	
288.80674	100	
288.89112	86	
289.88149	76	
290.96964	76	
291.79304	100	
292.44798	90	
293.85157	114	
293.86628	254	1+
293.94944	74	
294.82793	84	
295.42694	86	
295.81270	76	
296.07089	78	
296.80858	140	
297.80570	128	
298.80517	986	1+
298.83837	90	
299.87263	190	
299.89272	84	
300.13081	74	
300.80178	234	
301.78397	96	
301.87711	142	
302.87850	102	
303.44155	84	
303.88398	76	
303.90133	80	
305.84823	76	
306.44121	80	
307.14881	96	
310.81781	96	
310.87712	84	
311.13298	78	
311.47676	82	
311.86170	294	1+
312.81987	82	
313.93909	88	
315.32542	92	
316.81610	132	
317.86540	84	
317.89704	132	
318.81800	82	
318.88488	132	
318.93209	80	
321.82074	92	
322.07779	92	
326.05949	80	
326.90189	82	
326.93990	82	
327.80943	186	1+
330.00431	78	
332.88588	92	
334.83127	76	
335.74182	138	
335.92162	78	
336.86297	78	
336.94536	458	
337.04545	76	
337.09312	122	
344.13164	86	
344.92461	76	
348.77327	90	
350.12995	84	
351.84853	84	
352.81076	138	
353.73514	80	
354.17865	76	
355.17120	186	1+
355.82596	84	
358.11114	76	
358.16910	76	
END IONS

###FS:    #m/z: 322.93070 #charge 1+
###MS: 63
###MSMS: 64
BEGIN IONS
TITLE=Cmpd 47, +MS2(322.9307), 28.0-35.0eV, 1.4min #64
RTINSECONDS=81.84
SCANS=63-64
PEPMASS=322.93070	2111088
CHARGE=1+
72.72276	76	
187.88447	72	
188.04792	78	
192.83133	78	
192.88934	102	
193.44396	180	
193.91368	102	
197.91152	80	
197.95919	94	
205.95162	72	
205.97364	240	1+
206.97796	198	1+
207.00506	76	
209.89299	92	
209.92168	80	
212.84567	82	
215.90368	76	
215.97072	72	
218.91836	92	
220.38323	70	
221.07176	118	
221.87948	178	
222.94986	140	
223.01243	108	
223.96048	372	
224.81705	216	1+
227.08150	72	
228.84085	72	
228.86698	76	
229.85623	100	
230.07617	98	
230.83034	74	
230.84258	128	
231.86744	80	
231.90515	72	
232.89695	74	
233.89517	104	
234.16368	114	
235.90433	72	
237.05667	88	
238.78624	168	1+
238.90032	256	1+
238.93946	238	
239.78398	202	1+
240.82178	234	
240.87404	80	
240.94143	3106	
241.27048	72	
241.94312	2406	
241.97134	74	
242.51367	98	
242.83165	70	
242.94223	7754	1+
243.81948	72	
244.82135	146	
244.85060	92	
244.94021	1684	
246.04906	72	
246.97596	570	1+
248.84726	174	
249.82864	74	
249.84212	80	
250.61950	118	
250.83429	194	1+
250.89645	76	
250.94871	260	
251.00423	78	
251.06684	78	
251.11125	86	
252.33510	72	
254.05030	78	
254.89054	70	
254.91219	68	
255.83098	250	1+
257.89524	78	
260.83780	274	1+
261.43484	90	
262.83094	70	
263.85261	88	
263.90236	88	
263.97290	100	
264.01006	80	
264.85705	70	
264.93055	80	
265.05507	170	1+
265.85186	256	1+
265.98119	74	
266.13716	90	
266.80682	70	
266.87814	80	
268.84830	70	
268.95741	100	
269.80159	200	1+
269.87268	84	
271.84330	138	
272.00462	70	
272.84774	68	
273.37981	108	
273.79180	188	
273.81535	112	
274.82284	68	
275.81040	214	
275.86194	90	
276.80706	94	
276.84022	170	
276.85818	116	
278.85739	78	
278.92537	100	
279.09217	796	1+
279.27612	102	
279.95780	84	
280.11176	128	
280.91622	366	1+
281.05200	72	
281.39587	86	
281.87960	208	1+
283.06635	98	
283.85760	180	
283.96861	70	
284.07571	78	
284.29286	446	1+
284.31175	72	
284.90035	130	
285.15311	78	
286.36528	108	
286.87069	74	
287.13053	78	
288.20316	70	
289.79857	248	1+
290.85057	70	
292.13646	104	
293.80423	70	
293.82323	76	
294.79404	76	
294.81716	132	
294.85075	72	
295.12328	74	
296.82076	132	
298.40601	82	
298.80015	102	
298.83574	116	
300.86741	80	
301.41521	78	
304.88717	84	
305.89556	78	
306.43694	102	
306.79826	416	1+
306.88328	72	
307.88975	252	1+
308.42627	90	
309.88492	88	
310.38541	110	
311.11053	76	
311.88380	84	
312.96718	78	
314.85356	88	
316.76066	94	
316.95721	92	
317.89135	72	
318.73265	86	
318.87713	78	
320.13050	78	
320.74647	74	
322.20558	70	
322.82882	128	
323.04596	70	
323.83655	78	
324.21000	72	
324.88949	72	
327.13959	84	
327.39306	88	
END IONS

###FS:    #m/z: 340.94140 #charge 1+
###MS: 63
###MSMS: 65
BEGIN IONS
TITLE=Cmpd 48, +MS2(340.9414), 28.0-35.0eV, 1.4min #65
RTINSECONDS=82.62
SCANS=63,65
PEPMASS=340.94140	768404
CHARGE=1+
56.09763	100	
146.78918	78	
185.88033	102	
189.86395	78	
192.92704	158	
201.87155	86	
204.93090	80	
205.41642	90	
208.95873	162	
209.88254	88	
212.87560	396	1+
213.94086	870	1+
214.89515	178	
214.96494	78	
215.88418	340	1+
215.93769	128	
217.94325	112	
219.87911	136	
219.89673	150	
220.87946	84	
221.90998	84	
222.83467	98	
223.95984	102	
225.15582	86	
226.94760	86	
226.98998	82	
228.95108	176	
230.89008	168	
231.88878	426	1+
231.94930	752	1+
233.89819	142	
233.91108	258	1+
233.94808	184	
234.88673	172	1+
237.09646	90	
237.12400	78	
239.78777	124	
239.90317	114	
240.83349	106	
242.43355	84	
242.83889	78	
242.86221	224	1+
243.44238	76	
243.83026	298	1+
245.81410	76	
245.95447	78	
247.38949	92	
248.90027	208	1+
248.98401	78	
249.96236	392	
250.33952	80	
251.95750	182	1+
253.12610	98	
254.80461	76	
254.96574	788	1+
256.85085	202	
256.91236	218	1+
256.96721	178	
257.85358	80	
258.88435	122	
258.91656	112	
258.97063	94	
259.85200	250	
259.95994	168	
260.83499	494	1+
260.89703	76	
261.85073	90	
261.88766	74	
261.91747	78	
262.42634	74	
263.82829	96	
264.79889	86	
264.86384	136	
264.89086	96	
264.93681	76	
265.02359	108	
266.79470	84	
267.42072	78	
267.83841	498	1+
270.83174	102	
271.84667	80	
272.93594	284	
273.89939	148	
274.86028	234	
274.87590	108	
275.84522	78	
275.85723	526	1+
276.99671	80	
277.35890	82	
278.84699	552	1+
278.86484	244	
278.92548	80	
279.42988	92	
279.88240	186	
280.07906	74	
280.83975	120	
281.05285	96	
281.84693	140	
281.89222	126	
282.85535	82	
282.96739	112	
283.02932	82	
283.43044	98	
284.85870	102	
284.93309	82	
285.85123	114	
286.13461	78	
286.87240	78	
288.81812	80	
288.94979	82	
289.00821	80	
289.94301	142	
291.82278	94	
291.90439	80	
292.81678	142	
292.89176	92	
292.90586	78	
294.57154	86	
294.86789	92	
294.93782	78	
295.79862	80	
295.84723	76	
295.88322	76	
295.98997	126	
296.85356	204	1+
296.85807	80	
297.07969	76	
297.42256	94	
297.79532	76	
297.88857	76	
297.97865	94	
298.81557	78	
298.88674	136	
299.05980	140	
299.43991	78	
299.86990	96	
299.88850	98	
301.85854	154	
303.94998	90	
304.06427	104	
304.10069	78	
304.80341	76	
304.87673	132	
306.09094	80	
306.43483	104	
308.29043	88	
308.81253	106	
308.83605	78	
310.81793	94	
310.87742	106	
311.86503	138	
311.88968	100	
311.91245	94	
314.81416	84	
315.92177	104	
316.86974	86	
318.89260	90	
319.78345	86	
322.89747	122	
323.14330	82	
324.88808	78	
328.87854	378	1+
330.83729	166	
339.11119	86	
339.41208	92	
339.79684	76	
343.20066	92	
344.86345	90	
345.18278	78	
END IONS

###FS:    #m/z: 363.95760 #charge 1+
###MS: 63
###MSMS: 66
BEGIN IONS
TITLE=Cmpd 49, +MS2(363.9576), 28.0-35.0eV, 1.4min #66
RTINSECONDS=83.3925
SCANS=63,66
PEPMASS=363.95760	318230
CHARGE=1+
61.40974	162	
120.41906	116	
135.17564	112	
186.93656	100	
187.93838	88	
191.86047	164	
194.04734	82	
196.05394	82	
196.88028	214	
198.94938	102	
202.92473	88	
205.96925	82	
207.94721	98	
209.45188	100	
209.94382	1056	1+
210.88045	154	
212.87900	1780	1+
214.89485	244	1+
215.92385	94	
222.95294	606	1+
224.89349	96	
224.94795	828	1+
224.97408	80	
225.97059	272	
226.81309	118	
226.94752	5476	1+
226.98476	158	
227.04267	212	1+
227.91297	86	
228.79128	80	
228.89679	232	
228.94250	5272	1+
229.81676	110	
229.89745	194	
230.88887	2778	1+
231.85767	100	1+
232.90550	124	
233.88768	210	
234.96793	140	1+
236.04636	88	
237.04914	102	
237.89889	94	
238.00091	80	
238.46144	94	
239.90662	80	
239.95883	374	1+
240.06870	86	
240.82267	132	
240.83584	82	
240.94099	658	
240.96270	312	1+
241.94050	1804	1+
242.84204	228	1+
242.94255	1306	1+
242.96064	420	
243.05846	80	
244.95784	2770	1+
245.81875	186	1+
245.94365	208	
246.90810	436	1+
246.95360	3014	1+
246.99314	142	
247.83347	168	1+
247.90040	86	
248.03638	136	
248.90087	592	1+
248.92264	84	
249.80259	172	1+
250.08136	82	
250.94557	256	
250.96996	130	
251.06914	86	
252.89290	96	
253.90685	254	
254.81221	84	
255.64599	98	
256.80572	138	
257.13610	78	
257.96242	86	
258.83830	184	
260.04988	98	
260.83560	320	
260.87377	88	
260.96881	206	
261.83439	398	1+
261.89766	84	
263.43999	86	
263.85057	84	
264.82379	92	
264.95269	88	
265.08542	134	
265.85645	224	1+
265.98041	104	
266.81070	172	
267.04351	88	
267.81508	98	
267.97409	288	
268.81070	240	
268.96029	176	
269.79502	96	
269.96853	638	1+
270.07829	82	
270.10528	126	1+
272.91656	100	
273.79264	136	
276.81210	118	
276.90075	80	
277.83925	466	1+
277.92034	184	
278.09545	90	
278.12805	92	
278.41096	84	
278.84150	400	1+
279.44446	100	
280.79277	462	1+
281.05404	94	
281.43280	86	
281.84498	306	1+
281.86805	172	
281.89117	184	
282.79134	986	1+
282.84743	250	1+
283.06995	248	
283.97743	252	1+
284.11803	86	
284.82670	222	
285.84839	216	
286.83839	94	
287.43137	168	
290.82011	116	
290.85438	98	
292.05113	88	
292.43578	164	
292.81365	90	
292.86596	138	
293.77680	88	
293.93501	112	
294.40434	98	
294.81093	84	
294.92585	276	1+
297.11996	90	
297.81314	156	
298.80589	1086	1+
299.87343	180	
300.80522	374	
300.86840	132	
301.80017	522	1+
301.86101	584	1+
301.88432	88	
302.88368	100	
303.83907	88	
303.85759	392	
303.87688	96	
304.07826	148	1+
304.91270	82	
305.87629	382	1+
306.37471	86	
306.80020	80	
306.85271	156	
306.87830	268	1+
307.13313	238	1+
307.44591	84	
308.29270	154	
309.04115	96	
310.15164	108	
310.61252	88	
310.81823	90	
310.88847	122	
311.86220	100	
312.08371	86	
314.82151	116	
316.81448	358	
316.86772	82	
317.83881	86	
318.15432	82	
318.93590	174	1+
320.81681	328	1+
321.86684	128	
322.87179	102	
322.94035	92	
323.82318	220	
325.82843	82	
326.86827	112	
328.17751	82	
328.86236	200	1+
328.92113	86	
328.95443	82	
339.83119	180	
340.82877	118	
341.94298	82	
344.39105	118	
347.97815	88	
348.75306	86	
358.72402	186	1+
367.78946	86	
368.95520	94	
END IONS

###FS:    #m/z: 322.93049 #charge 1+
###MS: 67
###MSMS: 68
BEGIN IONS
TITLE=Cmpd 50, +MS2(322.9305), 28.0-35.0eV, 1.5min #68
RTINSECONDS=87.0705
SCANS=67-68
PEPMASS=322.93049	2217408
CHARGE=1+
178.01813	74	
185.88706	78	
192.88766	86	
197.02476	72	
199.86161	90	
202.04952	80	
204.92026	102	
205.94833	128	
206.41033	90	
206.97773	118	
207.87533	76	
207.97593	80	
211.94306	114	
213.93463	86	
214.88966	270	
217.86609	78	
218.04182	84	
218.88748	74	
219.97723	72	
220.87042	80	
221.94472	152	
222.95357	82	
223.95862	496	1+
224.11604	94	
225.89459	78	
227.80595	76	
227.93498	174	
228.82243	74	
229.02675	74	
230.84767	74	
232.90091	118	
233.88355	74	
234.00198	90	
234.82425	204	1+
234.91940	78	
236.79583	98	
237.93852	76	
237.99175	80	
238.94000	392	
239.90513	72	
240.94080	2858	
241.90180	202	1+
241.93944	9448	1+
242.94159	6676	1+
243.57052	82	
243.83281	74	
244.82073	102	
244.88182	186	1+
244.93950	1304	1+
244.98487	76	
246.97508	346	1+
247.02043	80	
247.85150	84	
249.15196	74	
249.43869	82	
249.52224	82	
249.85209	76	
250.97227	134	
251.07263	90	
251.91551	84	
252.01682	82	
254.84827	100	
254.91200	74	
254.93757	78	
256.08008	88	
256.37481	86	
256.93562	78	
257.41405	96	
257.49654	80	
258.83706	176	1+
259.16634	82	
259.85873	76	
260.83277	148	
260.86121	114	
261.82892	94	
261.85587	76	
261.90240	94	
262.83487	198	
262.85613	152	
262.96770	78	
263.01730	84	
263.83682	264	1+
265.08630	110	
266.95306	86	
267.89083	74	
268.81414	80	
268.95705	78	
269.79147	78	
270.84882	74	
270.94844	74	
271.43762	74	
272.84323	98	
272.87209	94	
273.79572	78	
273.81622	150	
274.80862	72	
275.87428	78	
276.00879	86	
276.14737	72	
276.22507	86	
276.47181	80	
276.81670	110	
276.85026	332	1+
277.02571	86	
278.03899	108	1+
278.89041	76	
279.09053	740	1+
279.27624	84	
279.81662	160	
280.13034	80	
280.85675	150	
282.27592	84	
282.91571	78	
282.96549	88	
283.80461	76	
283.97852	166	1+
284.07471	80	
284.29283	244	
284.86903	82	
285.14468	92	
289.82282	86	
289.86873	148	
290.78134	74	
290.85246	108	
290.92569	74	
291.79768	140	
292.53859	100	
293.85448	88	
293.87630	80	
294.20616	78	
294.34509	72	
294.87638	84	
296.78103	98	
296.88619	210	1+
298.06250	72	
298.95975	74	
299.06600	72	
299.40617	108	
300.02234	82	
300.15425	86	
301.85657	80	
303.10580	78	
304.00426	88	
306.75365	72	
307.79773	104	
308.29246	90	
308.79294	72	
309.42571	72	
309.90982	94	
310.87329	156	
311.38781	80	
311.82741	72	
311.89843	142	
311.96028	76	
313.85094	150	
313.88216	104	1+
314.86232	80	
315.76021	84	
318.00120	74	
320.32822	102	
322.01190	96	
323.04394	78	
324.10877	72	
324.76101	72	
325.82407	72	
327.07514	88	
END IONS

###FS:    #m/z: 340.94127 #charge 1+
###MS: 67
###MSMS: 69
BEGIN IONS
TITLE=Cmpd 51, +MS2(340.9413), 28.0-35.0eV, 1.5min #69
RTINSECONDS=87.843
SCANS=67,69
PEPMASS=340.94127	817964
CHARGE=1+
191.01967	94	
194.92588	86	
203.93368	80	
205.89716	100	
205.95091	148	
208.95842	90	
208.98303	124	
209.38798	82	
210.93943	114	
212.87709	126	
213.93984	1158	1+
214.88679	128	
214.90192	78	
215.88706	460	
215.93546	118	
218.89627	118	
219.99144	84	
223.95867	136	
223.97204	128	
224.97777	108	
225.12615	98	
225.88031	76	
226.83758	86	
226.95385	96	
227.84371	202	1+
227.90768	74	
228.89480	92	
230.88841	536	1+
231.94902	1458	1+
233.39203	78	
233.89696	242	
234.89486	154	
235.79542	94	
235.86980	100	
235.89333	112	
235.94858	106	
236.43321	78	
237.89303	72	
239.79003	122	
239.85115	140	
239.91380	114	
240.07048	98	
240.23093	80	
240.37106	90	
241.84288	416	1+
243.83199	188	
244.83368	304	1+
244.95867	94	
245.05689	102	
246.39759	84	
246.97470	140	1+
248.83794	94	
248.90094	140	
249.08418	90	
249.96144	400	
250.44655	112	
251.96014	300	1+
253.15683	74	
254.96494	806	1+
255.07598	160	
256.85092	114	
256.91418	90	
257.83169	82	
257.86533	88	
258.84565	242	
258.90570	106	
259.04973	82	
259.82907	80	
259.85175	174	
259.95603	150	
260.83591	668	1+
260.96235	84	
262.96671	138	
263.40399	124	
263.86032	100	
264.42924	80	
264.79307	76	
264.87005	84	
266.85403	92	
268.84445	134	
268.89501	74	
269.84047	268	1+
270.36863	76	
271.03737	104	
271.79795	80	
271.91352	78	
272.84376	244	1+
272.93590	170	
272.97693	84	
274.89664	100	
275.57429	74	
275.94540	98	
276.85554	428	
277.87036	100	
277.92652	140	
278.04211	88	
278.18164	74	
278.21813	74	
278.84758	1150	1+
279.15293	98	
279.92085	74	
279.96489	112	
281.01065	88	
281.05354	148	
281.45769	88	
281.85771	252	1+
282.79175	216	1+
282.87456	86	
282.91804	78	
283.11622	82	
283.35627	96	
284.37821	86	
284.42583	76	
284.75710	92	
285.03480	72	
286.93405	108	
288.83761	164	
289.40280	82	
289.93166	86	
290.00045	80	
290.78112	126	
291.80360	114	
292.41439	88	
292.45433	78	
292.94196	84	
293.85715	126	
294.06314	90	
295.83434	82	
295.85732	208	
295.97300	140	
296.02885	86	
296.91093	80	
297.09442	78	
297.84866	86	
297.97599	114	
298.84965	86	
299.01826	144	
299.67356	90	
299.87401	220	1+
299.99698	80	
300.24369	74	
301.86080	166	
302.86488	82	
302.94193	248	1+
303.00119	104	
303.14236	88	
303.73351	98	
304.16265	86	
305.79907	90	
307.43734	100	
307.89878	78	
308.29049	72	
308.85346	74	
308.87935	90	
311.87971	90	
312.80481	172	1+
312.86289	152	1+
316.28227	118	
319.95925	82	
320.85195	162	
324.15915	90	
326.31388	86	
326.91773	100	
328.75881	88	
331.83698	80	
332.05992	74	
333.40131	88	
338.00647	76	
344.25243	106	
END IONS

###FS:    #m/z: 363.95725 #charge 1+
###MS: 67
###MSMS: 70
BEGIN IONS
TITLE=Cmpd 52, +MS2(363.9573), 28.0-35.0eV, 1.5min #70
RTINSECONDS=88.615
SCANS=67,70
PEPMASS=363.95725	332640
CHARGE=1+
153.90564	90	
178.93842	118	
189.86387	432	1+
190.92645	98	
191.10288	84	
191.85918	276	
193.09780	80	
196.89362	80	
207.87481	124	
207.94591	118	
208.94573	88	
209.94533	882	1+
210.88303	202	
212.87847	1914	1+
214.89429	128	
216.82509	78	
217.39677	94	
219.92055	78	
220.95424	80	
221.86041	92	
221.89116	144	1+
222.95330	168	
223.83186	138	
223.94867	798	1+
224.89303	138	
224.95123	666	1+
224.96446	196	
225.09016	90	
226.06687	106	1+
226.94758	5826	1+
226.98411	94	
227.93181	228	
228.81918	192	1+
228.89518	362	1+
228.94311	5734	1+
230.88995	2034	1+
232.88616	256	1+
235.47475	100	
236.04264	78	
237.78341	90	
237.98784	78	
238.89115	106	
239.07269	88	
239.41941	284	
239.48858	84	
239.56307	80	
240.94061	474	
240.96136	486	1+
241.83915	80	
241.93840	2004	1+
242.07044	88	
242.94096	1686	1+
243.82208	172	
243.89988	108	
244.95729	2622	1+
246.81799	78	
246.90661	82	
246.95311	3038	1+
248.55900	84	
248.80534	118	
248.90062	592	
249.93378	80	
250.79632	84	
250.89647	130	
250.94881	114	
251.07566	120	
251.80648	78	
253.90689	400	1+
254.34763	80	
258.83578	260	1+
260.78348	94	
260.79992	108	
260.83107	462	1+
260.97074	416	1+
261.83073	324	1+
263.14918	80	
263.86675	84	
264.54166	92	
264.87872	98	
264.96836	92	
265.08560	112	
265.78803	154	
265.85335	142	
265.88693	164	
265.97366	156	
266.79768	162	
266.81577	340	1+
267.44923	92	
267.79785	284	1+
267.96999	794	1+
269.02356	82	
270.76862	90	
270.97070	138	
271.91733	170	
272.16870	80	
272.82526	90	
273.06079	78	
273.84864	112	
273.92064	144	
274.90748	96	
275.07843	84	
275.81421	162	
276.85330	144	
277.85895	112	
277.99507	92	
278.79844	360	1+
278.84593	268	
279.09981	146	
279.85541	130	
280.79347	582	1+
281.83921	156	
281.85504	80	
281.91090	96	
282.78990	144	
283.79097	262	
283.81732	504	1+
283.85151	108	
283.98587	202	
284.04929	78	
284.82196	430	1+
284.86443	106	
285.84453	164	
285.95599	80	
286.82785	148	
286.89840	110	
287.32607	84	
287.81103	86	
287.87377	100	
290.14547	78	
290.78721	78	
291.80278	102	
295.14850	80	
296.80909	268	
296.86610	78	
297.80717	122	
298.80552	600	
299.12546	78	
299.80537	442	
299.86169	84	
300.79725	288	
301.79990	238	
301.86335	162	
301.96531	96	
302.80310	150	
302.85771	110	
303.81483	132	
303.85027	350	1+
304.44545	90	
306.88083	264	1+
308.79950	110	
309.05006	84	
309.87351	136	
309.93111	88	
310.71627	96	
313.85673	192	1+
316.81240	410	1+
318.93651	80	
320.01636	102	
321.81882	532	1+
322.89589	84	
322.92344	106	
323.00859	90	
323.43251	82	
325.14487	130	
325.88364	80	
326.17055	162	1+
329.87071	122	
331.41224	148	
331.77084	84	
331.95424	84	
332.87711	86	
334.16832	92	
334.88283	90	
334.90274	92	
334.94787	82	
337.94364	86	
339.82930	294	1+
340.93516	186	
341.94155	82	
343.27565	126	
343.32123	78	
344.18378	84	
355.42072	78	
357.86952	96	
358.18546	90	
360.71959	150	
361.18133	104	
END IONS

###FS:    #m/z: 322.93059 #charge 1+
###MS: 71
###MSMS: 72
BEGIN IONS
TITLE=Cmpd 53, +MS2(322.9306), 28.0-35.0eV, 1.6min #72
RTINSECONDS=92.304
SCANS=71-72
PEPMASS=322.93059	2210268
CHARGE=1+
116.71154	84	
142.78097	72	
192.89000	174	
195.03401	66	
197.95686	82	
198.88310	76	
199.86474	68	
201.04460	144	
205.89888	80	
206.95021	78	
207.89159	228	1+
207.97122	98	
212.04203	82	
213.92755	76	
214.89130	292	1+
218.88921	72	
219.56391	74	
220.86857	66	
220.88655	78	
222.89633	68	
222.95306	354	1+
223.37733	162	
223.95779	224	1+
224.99136	120	
227.39094	66	
229.97729	68	
230.84643	98	
233.39374	100	
235.05918	70	
237.03419	84	
238.87796	282	1+
238.93886	124	
239.03463	82	
239.08592	72	
239.79684	98	
239.92475	86	
240.82248	128	
240.94104	2618	
241.08349	70	
241.42298	88	
241.85404	90	
241.94254	2178	
242.94168	7028	1+
243.44807	120	
243.82001	68	
244.93996	1840	1+
246.01812	84	
246.10286	74	
246.86152	126	
246.97659	382	1+
247.87460	74	
248.84571	86	
248.89794	134	
249.96859	84	
250.94400	68	
251.84926	70	
252.00727	66	
253.82730	72	
254.09714	72	
254.43408	88	
254.84374	98	
254.90858	66	
255.04541	74	
256.39465	78	
256.83589	116	
256.89738	264	1+
257.79686	78	
258.83361	160	
260.34193	70	
260.82946	74	
260.87942	80	
261.82873	452	1+
262.85039	76	
263.13890	66	
263.89631	70	
263.96258	66	
264.82510	74	
264.97876	72	
265.06760	148	
267.93816	164	
268.42193	92	
268.78604	72	
268.89263	96	
268.95821	206	
268.99761	70	
269.41889	68	
269.91041	82	
270.36041	84	
270.79274	72	
270.83546	74	
271.13630	74	
272.17452	66	
272.44231	80	
272.86346	80	
272.91836	88	
274.79510	230	1+
276.98375	106	
278.86374	84	
278.90132	74	
279.09522	480	1+
279.85279	66	
280.04410	68	
280.83807	110	
281.00868	72	
281.21857	78	
281.82249	68	
281.85538	66	
281.87172	70	
282.27787	68	
283.06838	140	
283.79968	96	
283.86149	72	
283.98083	66	
284.09688	72	
284.29548	410	1+
284.86845	224	
284.98712	72	
286.43599	104	
286.87678	76	
288.75975	78	
289.09188	72	
289.74757	98	
289.78520	76	
289.86720	80	
289.88925	74	
292.86603	80	
293.03196	68	
293.44871	82	
293.84602	74	
293.87218	70	
294.86266	116	
295.34285	74	
295.48392	90	
295.76901	94	
297.09240	90	
297.94393	88	
298.41291	84	
298.79641	74	
299.79559	102	
301.80338	82	
301.82372	66	
301.87974	78	
303.41140	84	
304.87416	192	1+
305.15094	90	
306.03762	80	
307.09925	96	
307.80407	254	1+
308.86028	68	
309.07147	80	
309.87285	76	
311.81074	236	1+
311.85830	66	
311.88249	70	
312.88666	72	
313.09127	80	
315.90024	72	
318.09966	70	
318.84892	76	
318.93435	66	
320.97504	66	
321.89083	68	
324.04004	88	
324.74550	66	
324.89023	140	
325.90883	76	
END IONS

###FS:    #m/z: 340.94131 #charge 1+
###MS: 71
###MSMS: 73
BEGIN IONS
TITLE=Cmpd 54, +MS2(340.9413), 28.0-35.0eV, 1.6min #73
RTINSECONDS=93.0765
SCANS=71,73
PEPMASS=340.94131	828640
CHARGE=1+
84.17753	80	
196.88021	142	
197.87028	78	
201.87142	86	
208.88303	96	
208.94081	78	
210.11006	76	
210.93468	104	
212.87939	362	1+
213.94141	780	1+
215.39722	100	
215.88839	396	
215.91131	78	
215.93783	388	
217.88045	78	
218.88448	162	
219.95318	88	
220.87355	154	
223.83469	78	
224.97389	74	
225.88055	150	
226.84667	82	
226.96873	74	
227.95377	116	
228.84227	186	
228.93926	72	
229.46181	108	
230.89107	200	1+
231.95076	1044	1+
232.88613	166	
233.90007	222	
233.94195	76	
235.89593	82	
235.97117	80	
236.89733	150	
237.89336	142	
238.33270	92	
238.85232	78	
239.83527	726	1+
239.86394	92	
239.88610	84	
239.90310	82	
240.83637	540	1+
240.92956	82	
241.95007	90	
243.83038	188	
244.83267	120	
244.88094	78	
245.89653	78	
246.87958	72	
246.97330	118	
247.85503	74	
249.09963	76	
249.87542	92	
249.90267	164	
249.96002	282	1+
250.89963	82	
250.98946	116	
251.83500	72	
251.96104	134	
253.91646	314	1+
254.14228	72	
254.91794	202	1+
254.96590	870	1+
255.88984	334	1+
255.99380	76	
256.85325	122	
256.96222	154	
258.84499	620	1+
258.93532	90	
258.98229	82	
259.96230	204	
260.83200	298	
260.85144	152	
260.94852	90	
261.84117	278	1+
262.92216	104	
264.87059	304	1+
265.01588	118	
265.03462	82	
266.85636	78	
266.91176	78	
268.84193	108	
269.84073	96	
270.83365	90	
271.79709	72	
272.10566	76	
272.82927	94	
272.93686	312	
272.98053	168	
273.91962	78	
274.90217	148	
275.85940	86	
276.85361	230	
276.91521	92	
277.86045	132	
278.84580	234	
279.01364	72	
279.84672	130	
279.87870	138	
280.40973	72	
280.87499	126	
280.90455	86	
280.93054	88	
281.85671	132	
282.87465	106	
282.97154	88	
283.45940	74	
283.87105	108	
283.91847	74	
284.44014	80	
284.93764	78	
285.86261	76	
285.99323	92	
288.07157	90	
288.84360	84	
288.87044	72	
289.79251	116	
289.88437	130	
290.86355	144	
292.43339	80	
293.03396	84	
293.39153	80	
293.81053	76	
293.85517	128	
294.86781	84	
296.85772	86	
296.91386	140	
297.97593	122	
298.36996	76	
298.78820	76	
299.05649	96	
299.77581	106	
299.99484	74	
300.80773	86	
300.92926	88	
301.86222	298	1+
302.05936	78	
302.86529	196	1+
302.94536	82	
303.94857	80	
304.85469	74	
306.89297	92	
307.86370	284	1+
307.88947	88	
307.92168	74	
308.89221	74	
309.29162	90	
312.02280	74	
322.08028	82	
324.02015	84	
324.79432	76	
324.85177	74	
324.89362	146	
328.73839	78	
328.88090	104	
330.77192	88	
331.88058	72	
333.86676	148	
333.90148	82	
336.77492	98	
337.39521	86	
337.99539	114	
338.18938	72	
342.91242	210	1+
343.44177	80	
343.88198	96	
344.31267	96	
END IONS

###FS:    #m/z: 363.95732 #charge 1+
###MS: 71
###MSMS: 74
BEGIN IONS
TITLE=Cmpd 55, +MS2(363.9573), 28.0-35.0eV, 1.6min #74
RTINSECONDS=93.8485
SCANS=71,74
PEPMASS=363.95732	335054
CHARGE=1+
182.87263	122	
189.86308	266	1+
191.86001	198	
207.87863	94	
209.94411	900	
210.88779	172	
212.87862	1282	1+
212.90846	90	
214.89437	130	
216.41287	94	
222.90638	90	
222.95392	178	
223.03998	82	
223.95770	142	
224.95133	626	
225.88220	100	
226.88726	80	
226.94788	5874	1+
227.93856	184	
228.86408	80	
228.89443	264	
228.94251	7362	1+
229.05100	90	
230.40320	88	
230.88912	2238	1+
232.01684	88	
232.88712	522	
233.02248	88	
236.85146	100	
236.86411	142	
238.93934	78	
239.37471	86	
240.40922	92	
240.94024	1424	1+
240.96254	430	
241.84038	84	
241.89907	94	
242.94134	1094	1+
242.96236	270	
243.08381	80	
243.81874	128	
244.07648	86	
244.95711	3442	1+
245.83145	78	
245.88154	90	
245.94209	376	
246.13165	80	
246.43452	78	
246.85950	86	
246.92258	152	
246.95267	3400	1+
247.46847	80	
248.80512	336	1+
248.89980	660	
248.97946	92	
250.79661	194	1+
252.89255	88	
253.90782	82	
253.96911	86	
256.88363	84	
258.83336	116	
258.87196	80	
258.89585	96	
259.84837	116	
260.87925	104	
260.96816	440	1+
261.83242	572	1+
263.07922	98	
263.92062	78	
264.04014	80	
265.86672	82	
266.08941	90	
266.78589	84	
266.86293	146	
267.01547	104	
267.14373	86	
267.82096	86	
267.92283	144	
267.97397	270	
268.01277	82	
268.96403	662	1+
269.79572	112	
269.91863	102	
269.96868	472	1+
270.06987	94	
272.93725	142	
272.95494	90	
274.42575	92	
275.84315	204	1+
275.93548	82	
276.53732	96	
277.80887	84	
277.84537	332	1+
278.01350	92	
278.11248	94	
278.84609	248	1+
279.01108	88	
279.79127	680	1+
280.79134	756	1+
280.83264	126	
281.15095	84	
282.45756	78	
282.83130	114	
282.91404	88	
283.85026	228	
284.79223	268	1+
284.82338	118	
284.86344	112	
285.12825	92	
285.81076	84	
285.84448	334	
286.41910	86	
286.96825	86	
288.81409	122	
289.94630	82	
290.78844	146	
291.10165	114	
294.92643	232	1+
296.81128	244	
296.85991	182	1+
297.11310	80	
297.80865	138	
298.80193	1308	1+
301.79860	404	1+
301.85941	162	
302.85413	154	
303.85632	548	
305.83769	80	
307.88625	110	
309.13472	138	
309.72812	104	
310.87790	104	
311.12898	112	
313.38452	90	
314.33486	86	
316.80988	162	
316.82157	180	
319.86030	92	
320.92815	80	
321.81845	168	
321.90046	178	1+
322.82140	144	
322.83693	156	
322.92630	198	
323.80562	80	
324.82226	86	
324.94483	80	
326.77561	82	
326.85007	114	
326.86967	250	
326.89137	154	
327.87814	182	
328.94571	86	
329.88841	90	
330.43013	90	
330.86592	84	
332.82068	82	
334.11897	98	
339.82531	150	
340.94047	242	1+
341.90762	88	
344.77421	126	
345.39685	78	
345.74155	78	
349.32312	80	
349.82248	92	
350.77045	78	
350.82665	88	
352.89253	138	
353.20202	94	
358.80878	104	
359.75108	82	
363.99544	82	
366.79787	78	
367.84221	82	
368.03812	92	
368.60133	82	
369.13056	94	1+
END IONS

###FS:    #m/z: 507.84635 #charge 1+
###MS: 75
###MSMS: 76
BEGIN IONS
TITLE=Cmpd 56, +MS2(507.8464), 28.2-35.2eV, 1.6min #76
RTINSECONDS=97.532
SCANS=75-76
PEPMASS=507.84635	184944
CHARGE=1+
50.46973	126	
193.86704	126	
196.01721	140	
199.88787	218	
214.88713	306	
215.88372	130	
222.97352	248	1+
224.97881	252	
227.89129	166	
232.89456	590	1+
236.89095	210	
238.05984	162	
250.90709	200	
252.08445	144	
252.89928	188	1+
254.12752	134	
258.87331	296	1+
260.82068	140	
260.88036	162	
261.84826	126	
264.92292	134	
266.16684	300	1+
271.85390	404	1+
272.85675	344	1+
273.92357	174	
274.41465	132	
276.86456	196	1+
285.85586	398	1+
287.85210	1218	1+
288.87084	140	
289.03667	170	
289.87956	364	
290.13172	248	
290.86303	272	
291.86228	160	
291.87932	312	
292.88441	230	
293.79531	184	1+
293.87429	1654	1+
295.94716	134	
296.86049	304	1+
299.40939	258	1+
300.85044	130	
302.86378	138	
302.91984	146	
303.86623	564	
304.80115	140	
305.86380	1276	1+
307.89125	546	
308.14140	802	1+
308.87193	1484	1+
309.89101	428	1+
310.15813	766	1+
311.88372	2606	1+
312.17423	174	
312.40022	156	
314.82420	148	
314.86450	720	1+
315.88608	448	1+
316.37488	166	
316.86533	222	1+
316.89073	278	1+
318.83038	180	
318.85964	232	
319.91639	190	1+
320.87584	346	1+
323.85949	172	
323.87736	140	
323.88589	218	
324.90658	292	1+
326.81494	170	
326.88349	1882	1+
328.86919	248	
328.88566	212	
329.81279	136	
329.88004	140	
329.89088	140	
330.82185	146	
331.87473	144	
332.87618	510	1+
333.81718	126	
334.77721	296	1+
335.84095	284	1+
335.89153	134	
336.86670	224	
336.91932	140	
337.88295	364	
338.87759	444	1+
338.99836	174	1+
339.88209	276	1+
340.85997	360	1+
342.75902	184	1+
345.78187	154	
345.87170	218	
345.89107	234	1+
347.77806	316	1+
348.82047	128	
349.75718	454	1+
349.89246	176	
349.91728	148	
350.82470	268	1+
350.88739	526	1+
353.85024	270	
355.89448	142	
356.38077	136	
358.78224	154	
359.76079	152	1+
360.00424	184	1+
360.26986	130	
362.36758	294	1+
362.89657	128	
363.82163	214	1+
363.86624	178	1+
365.78382	184	
366.72545	166	
366.84140	338	
367.70707	290	
367.76814	506	1+
367.84297	188	
367.89514	432	1+
367.90874	402	1+
368.83682	274	
369.70900	134	
369.83802	236	
370.83527	208	
371.18923	240	
371.79037	138	
372.77819	186	
373.71825	182	
373.87979	292	1+
374.79588	130	
374.81243	292	1+
379.83778	140	
380.71479	242	
381.71983	244	
381.83917	252	
382.72011	148	
382.82422	162	
382.85386	148	
383.06844	142	1+
383.85922	128	
384.84964	1356	1+
384.92082	140	
385.73036	216	
385.77595	154	
387.84517	508	1+
388.16723	178	1+
388.79082	132	
389.19988	252	
389.80601	126	
390.20677	200	
390.84464	520	
391.72254	188	1+
391.78452	142	
391.84303	360	
392.82771	928	1+
392.86560	132	
394.67636	126	
394.77648	142	
395.74524	160	
396.76596	332	1+
398.73292	392	
399.73029	332	1+
399.85124	688	1+
402.82016	148	
402.86279	188	
403.87199	502	
404.87121	252	
405.72824	464	1+
405.86243	184	
406.24488	92	1+
406.79900	310	1+
406.86251	250	
407.75284	466	1+
407.86951	1056	
408.02559	162	1+
408.85238	636	
408.86863	920	
409.85465	410	
410.73443	216	
410.83760	1798	1+
411.81462	142	
412.73035	180	
412.87111	342	1+
413.75061	160	
414.68186	156	
417.80986	272	1+
417.86419	280	1+
420.73554	182	1+
421.88536	286	
422.87257	624	1+
424.76692	160	
425.75091	538	1+
425.82161	170	1+
426.86416	1402	1+
427.73852	356	
428.73990	722	1+
428.84717	1538	1+
428.89047	166	
429.69785	136	
429.87568	224	
430.21935	134	
430.85732	130	
431.86929	258	
432.69104	226	
434.86884	198	1+
439.83505	186	1+
441.89317	224	
442.87755	128	
444.87458	1922	1+
445.74348	400	1+
446.79418	130	
446.88223	316	1+
447.71024	460	1+
448.77042	388	1+
449.68347	162	
449.77435	256	1+
449.88096	200	
450.70716	246	
450.74758	172	
450.88464	126	
451.76120	164	
452.76927	140	
457.90583	542	1+
462.88225	306	
463.88464	214	
464.88623	128	
465.72708	184	
467.71661	174	
467.88919	824	1+
468.71331	126	
481.79328	134	
482.78696	132	
485.89612	412	1+
485.92441	184	
491.85683	168	
501.78182	164	1+
509.86189	250	
END IONS

###FS:    #m/z: 336.94627 #charge 1+
###MS: 75
###MSMS: 77
BEGIN IONS
TITLE=Cmpd 57, +MS2(336.9463), 28.0-35.0eV, 1.7min #77
RTINSECONDS=98.3045
SCANS=75,77
PEPMASS=336.94627	54284
CHARGE=1+
57.01747	88	
182.86529	74	
187.48595	76	
187.92987	72	
196.88350	74	
207.97086	70	
210.88089	140	1+
211.94473	2750	
212.88007	668	1+
212.94275	78	
213.94068	1210	1+
215.88865	192	
215.93782	414	
217.87693	74	
220.53826	110	
220.87987	76	
221.56083	80	
222.94994	90	
223.97502	160	
223.99641	86	
224.96039	94	
225.88623	72	
225.97638	74	
226.87979	82	
226.97502	80	
227.86685	74	
228.89348	174	
229.54163	76	
229.95535	3126	1+
230.88916	1448	1+
231.85053	84	
231.94987	1098	1+
232.88143	80	
233.82925	154	
233.86523	92	
234.83205	84	
235.89483	146	
235.94754	168	
237.00183	92	
237.83619	72	
237.86094	82	
239.83654	82	
239.85177	140	
239.93727	78	
240.83528	490	1+
241.83962	360	1+
243.83749	112	
244.91130	74	
245.90073	100	
246.90770	90	
246.98108	72	
247.96972	290	
248.89802	550	1+
248.99101	80	
249.83696	78	
249.96053	500	1+
250.05394	82	
250.38421	102	
250.83147	90	
250.93797	72	
251.51232	86	
251.83423	272	1+
251.88042	76	
251.96043	70	
252.97149	1776	1+
253.46755	84	
253.90454	440	1+
254.01911	72	
254.05604	72	
254.09090	126	
254.19217	122	
254.51832	110	
254.94083	74	
254.96539	590	
255.07514	122	
256.89797	144	
256.91178	102	
256.97156	78	
257.85177	108	
258.84688	412	1+
259.93969	84	
260.86743	74	
260.92677	90	
263.91061	74	
264.80099	92	
265.01494	70	
265.45255	74	
265.88104	96	
266.86180	164	
266.99729	72	
267.84143	602	1+
268.84325	444	1+
269.08297	128	
270.79687	72	
270.83538	88	
270.88376	76	
270.98196	476	1+
271.84957	184	
271.91822	94	
272.33473	80	
272.84797	140	
273.86080	80	
273.92604	96	
274.14119	80	
274.87815	102	
274.88913	154	1+
275.42760	84	
275.85408	730	1+
276.85475	500	1+
277.88546	142	
278.83712	86	
278.86580	74	
278.97669	74	
279.83789	370	1+
279.86164	78	
279.98443	70	
280.36475	82	
280.39156	86	
281.05061	136	
281.34636	70	
285.85164	94	
286.80000	88	
286.85344	350	
286.87484	76	
287.84848	242	
288.86025	132	
289.01848	70	
289.15845	72	
290.15527	84	
290.40021	90	
290.94012	70	
291.86831	252	1+
291.90851	96	
291.94666	70	
292.85359	94	
293.10848	168	
294.87987	190	1+
295.79626	76	
297.28702	78	
297.88881	74	
298.30587	82	
298.92168	84	
299.86613	158	
299.88304	234	1+
300.12018	70	
300.85882	80	
301.87808	132	
301.91600	92	
304.92130	72	
306.89698	72	
309.85985	118	
309.91600	80	
310.86200	74	
310.88310	82	
311.88867	236	1+
313.38878	72	
316.87660	86	
321.09140	84	
322.08893	102	
322.90421	86	
324.88656	116	
325.04671	82	
326.14904	92	
326.88557	100	
327.80197	78	
329.75890	104	
329.89044	72	
330.89947	158	
331.14505	94	
331.86704	74	
333.88144	72	
334.42710	80	
337.56426	84	
340.90014	74	
341.08638	80	
END IONS

###FS:    #m/z: 359.96220 #charge 1+
###MS: 75
###MSMS: 78
BEGIN IONS
TITLE=Cmpd 58, +MS2(359.9622), 28.0-35.0eV, 1.7min #78
RTINSECONDS=99.0765
SCANS=75,78
PEPMASS=359.96220	44220
CHARGE=1+
78.88712	86	
187.40191	78	
191.94259	80	
200.94109	76	
201.94632	92	
206.93807	90	
207.40548	152	
207.94603	78	
208.94125	106	
209.94541	476	1+
211.94561	78	
214.41989	80	
218.00373	74	
218.42073	80	
218.85680	100	
219.02573	96	
220.37783	102	
220.96160	80	
220.99071	82	
221.88812	78	
222.95300	1206	1+
223.90447	132	
224.94770	926	1+
224.96939	82	
226.94864	3306	1+
226.96747	144	
227.03172	106	
227.93177	132	
228.94258	2878	
228.98606	110	
229.60155	126	
229.94533	82	
231.88423	86	
232.82498	148	
232.94932	210	1+
234.06790	90	
234.86529	108	
236.88381	228	1+
238.94686	90	
239.11648	76	
240.86661	76	
240.88755	76	
240.94133	786	1+
240.96257	206	1+
241.90204	132	
242.86302	110	
242.95841	512	1+
243.97303	76	
244.87536	78	
244.95766	1838	
245.44668	136	
245.94228	92	
246.81162	134	
246.95253	1530	
247.81285	178	
248.01740	110	
248.05940	114	
248.80360	438	1+
249.04327	74	
250.97143	122	
251.03230	120	
251.15216	84	
251.83760	74	
251.96919	160	
252.55706	92	
252.95339	242	
256.10738	82	
257.47517	78	
257.85160	98	
258.07850	106	
258.83394	186	
259.88826	76	
260.83504	180	
260.86925	124	
260.96998	242	
261.08357	94	
261.83813	98	
263.10315	94	
264.81735	204	
264.96555	182	
265.97716	140	
266.12110	74	
266.37988	86	
266.81442	284	
267.10151	190	1+
267.18796	80	
267.78517	148	
267.81062	150	
267.94314	112	
267.97425	128	
268.84449	202	1+
268.97550	80	
269.96850	600	
271.84495	76	
272.84770	154	
273.96422	168	
274.95760	102	
275.92500	74	
275.97096	436	
276.40046	78	
276.41878	78	
276.84672	92	
277.11146	80	
277.58371	82	
278.79733	280	1+
278.84175	238	
279.10367	138	
279.91883	82	
280.79306	542	1+
281.12112	132	
282.82406	130	
283.90193	96	
284.82614	274	
285.43094	114	
286.37561	88	
287.85075	92	
290.85636	80	
291.36748	84	
291.88334	86	
292.38285	108	
292.86540	84	
293.11625	84	
294.86751	160	
296.80942	156	
297.42687	100	
298.80593	540	1+
299.27445	78	
299.87337	134	
301.79464	76	
301.81176	126	
302.83204	82	
303.47157	80	
304.44123	76	
305.82252	80	
306.85196	92	
308.13316	98	
311.12329	84	
311.95133	114	
313.81707	94	
314.81391	84	
315.73659	92	
315.85856	74	
316.80942	118	
317.86947	128	
319.86147	114	
320.78960	128	
321.81732	288	1+
322.82036	226	1+
323.02401	100	
324.92704	98	
328.89208	112	
328.95441	92	
329.77451	80	
329.81894	82	
329.86797	92	
329.89284	82	
333.15449	78	
336.86310	78	
336.94470	324	
340.99294	98	
343.90339	112	
348.17966	78	
355.06208	132	
355.73571	82	
358.61549	102	
359.90016	100	
364.18505	74	
END IONS

###FS:    #m/z: 507.84660 #charge 1+
###MS: 79
###MSMS: 80
BEGIN IONS
TITLE=Cmpd 59, +MS2(507.8466), 28.2-35.2eV, 1.7min #80
RTINSECONDS=102.74
SCANS=79-80
PEPMASS=507.84660	181362
CHARGE=1+
196.01658	354	1+
209.94027	138	
214.88641	264	
222.97619	146	
223.97699	164	
224.97525	336	
232.89730	486	1+
238.06380	250	
250.90703	134	
252.08183	454	1+
252.85083	166	
252.88740	212	1+
256.90751	192	1+
257.41221	162	
258.87224	132	
268.88565	160	
272.85064	310	1+
279.83398	154	
279.84898	146	
279.95663	196	1+
280.11128	128	
280.82962	264	1+
280.85777	206	1+
280.89246	166	
284.01092	218	1+
284.87299	134	
285.86048	364	1+
287.85083	1120	1+
289.87756	150	
290.12282	124	
290.86532	304	
291.87156	230	
292.07732	148	
292.83438	332	1+
293.87232	1244	1+
294.11786	142	
294.81992	116	
294.85633	148	
296.85338	136	
299.86493	152	
300.84405	548	1+
303.86767	736	
305.86310	1556	1+
305.96202	152	
307.89226	642	
308.14265	748	1+
308.87290	1310	1+
310.16126	244	
310.82012	116	
310.84365	218	
310.87679	216	
311.16541	134	
311.88386	2112	1+
312.17968	300	1+
312.81531	190	1+
314.86631	838	1+
315.81268	410	1+
316.81385	252	1+
316.86525	254	1+
316.88614	144	
318.86039	324	1+
320.87564	240	1+
323.00672	160	1+
323.87560	490	
324.86152	314	1+
324.89495	126	
324.91636	162	
325.82191	154	
326.88427	2684	1+
328.88261	510	
330.83016	192	
330.88093	216	1+
331.80129	274	1+
332.87809	684	1+
333.84652	126	
335.88709	398	
336.87487	474	1+
339.88107	164	
339.90311	142	
340.85914	290	1+
342.82982	180	1+
343.88266	136	
345.39354	166	
348.72792	126	
348.77470	222	
348.84728	160	
348.88910	144	
349.75191	212	
349.76865	322	1+
350.75412	142	
350.82814	256	
350.89009	282	1+
350.94509	118	
351.83651	152	
353.78706	134	
353.85685	246	
354.83992	172	
354.87811	132	
354.91542	192	1+
355.86777	128	
355.89028	134	
356.73489	128	
356.84331	208	1+
357.89552	130	
361.12518	158	
363.71916	264	1+
363.79130	222	1+
363.84692	234	1+
366.79021	134	
366.84139	820	1+
367.70188	204	1+
367.76804	366	1+
367.90599	218	
368.83251	450	1+
369.89663	280	1+
369.96293	126	
371.85220	280	1+
372.72136	310	1+
372.76674	126	
372.78337	202	
373.78362	124	
373.83195	134	
374.79098	188	
378.88084	118	
380.71989	300	
381.71631	156	
381.84434	154	
381.92269	172	
382.15547	142	
384.85151	732	1+
385.77644	282	1+
386.84737	682	1+
387.32757	120	
387.84807	516	1+
388.12839	134	
388.78186	172	
388.98432	118	1+
389.82009	208	
390.05827	274	1+
390.18505	130	
390.77890	126	
390.84234	1000	1+
392.82830	984	1+
393.80149	144	
393.87453	120	
394.78827	142	
395.74441	310	1+
395.83212	152	
396.90142	196	
398.72776	632	1+
399.69429	130	
399.84998	616	1+
400.77480	148	
402.85871	184	
403.87041	744	1+
404.73502	158	
405.75442	206	
405.79242	124	
405.81559	206	
406.79150	164	
406.85759	156	
407.73094	358	
407.75223	178	
407.86880	844	
408.74928	178	
408.85625	1796	1+
409.88813	142	
410.73797	120	
410.75995	254	1+
410.83831	766	
411.73202	226	1+
411.84193	752	1+
413.88051	260	1+
414.78677	160	1+
415.85222	162	
416.87709	170	
417.85865	306	
418.84830	196	
421.88285	374	
422.87452	224	
423.75196	224	
423.77785	192	
423.80524	170	
423.86914	828	1+
424.09263	160	1+
424.67015	148	1+
425.06896	120	
425.09496	210	1+
425.75586	570	1+
425.87242	124	
426.86004	600	
427.74934	424	
427.86333	280	
428.74443	232	
428.84669	972	1+
429.70737	120	
429.73901	124	
429.75388	164	
429.86626	140	
430.70525	254	
430.73729	180	
430.85380	180	
431.68814	262	1+
431.84848	138	
431.87081	546	
433.85636	152	
434.89104	122	
435.71593	314	1+
435.86787	138	
439.72868	280	1+
439.89705	146	
440.90016	334	
441.78130	136	
443.77455	148	
444.75708	130	
444.87350	2036	1+
445.71864	118	
445.74438	308	1+
446.83955	130	1+
446.87567	242	
446.90274	240	1+
447.70913	604	1+
447.88338	126	
448.87434	658	1+
449.87560	548	1+
451.86366	274	1+
457.89977	290	
460.22623	160	
462.88775	836	1+
463.69136	196	1+
465.72421	160	
467.70086	208	1+
467.89121	920	1+
467.93648	104	1+
470.74313	122	
478.22723	148	
485.89742	742	1+
508.92719	166	
509.29138	124	
509.85530	116	
510.86504	142	
END IONS

###FS:    #m/z: 336.94621 #charge 1+
###MS: 79
###MSMS: 81
BEGIN IONS
TITLE=Cmpd 60, +MS2(336.9462), 28.0-35.0eV, 1.8min #81
RTINSECONDS=103.512
SCANS=79,81
PEPMASS=336.94621	57464
CHARGE=1+
162.04616	70	
185.12775	74	
186.86625	72	
191.98511	72	
194.87945	82	
195.94020	78	
205.92546	74	
207.97065	72	
210.88467	180	
211.94397	3042	
211.98433	72	
212.87924	1264	1+
213.08753	72	
213.94023	972	1+
214.90320	76	
215.94026	186	
216.94088	138	
217.88020	78	
219.44913	84	
223.95748	130	
226.94314	86	
226.98087	110	
228.41366	80	
228.89483	110	
229.95461	2668	
230.88941	1378	1+
231.94969	1262	1+
232.89153	154	
233.83335	98	
233.89957	172	
233.94905	348	1+
234.39286	80	
234.82497	104	
235.12101	72	
235.43531	74	
235.86710	74	
235.89561	122	
236.15031	76	
237.04933	104	
239.05752	80	
239.81758	144	
239.86104	106	
240.88730	72	
240.90238	70	
241.05226	70	
241.84257	134	
242.84079	82	
243.17196	86	
246.37456	80	
246.97990	74	
247.86641	70	
247.94016	72	
247.96622	464	
248.87232	92	
248.89862	292	1+
249.11563	74	
249.83340	320	1+
249.96094	246	
250.97336	198	1+
250.99463	114	
251.35458	76	
251.90973	144	
252.04078	154	1+
252.07326	76	
252.81796	88	
252.90859	90	
252.97168	1394	1+
253.83453	108	
253.90478	448	1+
254.09542	72	
254.84792	86	
254.96568	920	1+
255.38500	74	
255.41236	72	
256.26309	68	
256.52227	84	
256.78393	80	
256.96987	144	
257.84601	516	1+
257.96398	118	
258.84613	376	1+
258.96075	76	
260.64306	76	
260.81970	82	
261.84157	150	
261.88162	92	
262.89224	72	
262.95035	114	
265.15253	84	
265.99917	76	
266.80684	104	
267.84504	114	
267.90501	106	
268.83675	362	1+
269.88235	74	
270.85045	216	1+
270.98470	92	
271.98417	92	
272.44035	80	
272.92339	104	
273.13648	88	
274.04576	72	
274.85515	142	
275.42765	88	
275.70703	76	
275.84267	84	
275.95184	198	
276.85743	704	1+
276.88667	74	
277.83355	106	
278.83691	564	1+
279.00543	76	
279.82836	136	
279.86721	74	
285.84966	226	
285.96494	86	
286.84927	726	1+
286.87677	70	
287.81067	106	
288.87313	110	
290.79592	82	
291.85739	148	
292.86741	78	
293.10816	296	
293.30976	76	
294.00183	130	
294.07586	86	
295.99841	84	
296.87514	284	1+
296.97823	100	
297.34240	72	
297.93735	72	
298.00763	70	
298.41021	74	
299.05319	80	
299.86777	220	1+
302.92175	72	
303.74943	76	
304.86439	102	
306.88380	84	
309.87177	112	
310.86994	112	
311.38129	82	
314.07622	90	
314.88816	70	
315.11719	94	
315.76241	78	
316.88520	68	
318.23293	86	
318.83343	78	
321.41258	74	
321.93263	70	
322.34454	90	
322.96441	90	
324.11513	72	
324.75780	84	
324.89386	72	
326.17886	90	
326.77599	70	
327.37301	80	
330.81449	88	
332.43894	152	
332.83407	100	
332.88783	74	
332.90847	76	
332.93287	84	
335.81811	74	
336.94628	74	
338.76117	80	
339.29898	100	
339.88178	294	1+
341.96639	88	
END IONS

###FS:    #m/z: 359.96192 #charge 1+
###MS: 79
###MSMS: 82
BEGIN IONS
TITLE=Cmpd 61, +MS2(359.9619), 28.0-35.0eV, 1.8min #82
RTINSECONDS=104.285
SCANS=79,82
PEPMASS=359.96192	41958
CHARGE=1+
143.90092	80	
182.86571	84	
199.88238	76	
200.94436	76	
202.80438	128	
203.87597	102	
204.93078	84	
206.95188	86	
207.90518	92	
209.94507	920	1+
212.82802	76	
218.91489	84	
222.95433	692	1+
223.89143	160	
224.94852	670	1+
224.97518	174	
226.94668	3530	1+
228.39898	74	
228.94356	3458	1+
231.90659	90	
231.98747	84	
233.87415	82	
233.90063	86	
233.96203	136	
234.86649	210	
236.90172	78	
239.42585	84	
240.81968	160	
240.83367	130	
240.88166	76	
240.93933	730	1+
240.96226	484	1+
241.78958	82	
241.85460	80	
242.95996	440	
243.61815	92	
243.90008	78	
244.88950	180	1+
244.95702	2556	1+
245.94183	150	
246.36884	76	
246.80936	110	
246.95481	1718	1+
248.80183	252	1+
250.83324	84	
250.85781	132	
250.91283	94	
250.94846	188	
251.03362	76	
251.84049	112	
251.91745	76	
251.93130	80	
251.97210	82	
252.95752	174	
253.79192	76	
253.83320	110	
254.14431	80	
255.89146	78	
257.86946	80	
257.90983	160	
258.84898	206	
258.89577	82	
258.97245	130	
259.86860	96	
260.10199	76	
260.87506	80	
260.96625	232	1+
263.86639	98	
264.81882	296	
264.93486	94	
264.96274	86	
265.79242	110	
265.97317	80	
266.81263	204	
267.81453	94	
267.93706	74	
267.97407	412	
268.84440	106	
269.90841	76	
269.96793	260	
270.86370	98	
271.85604	118	
271.91336	80	
271.92983	92	
272.86000	76	
272.91654	84	
273.02634	82	
273.79377	82	
273.91971	76	
273.99064	92	
275.06079	132	
275.97220	206	1+
276.80969	264	1+
277.81079	186	1+
277.82707	86	
277.87704	218	1+
278.39643	90	
279.45673	78	
279.80701	104	
280.04002	88	
280.79397	598	1+
280.83423	76	
281.85679	292	1+
282.89609	102	
282.98323	214	1+
283.07464	76	
283.79667	86	
284.82668	234	
286.86566	92	
287.12859	80	
291.40130	84	
291.99858	120	
292.92344	198	1+
294.55388	84	
295.86029	350	1+
296.80581	192	
296.82149	76	
297.81337	104	
298.04546	84	
298.42297	78	
298.80493	846	1+
298.93993	118	
299.43580	98	
299.83330	78	
300.79436	90	
301.78754	140	
301.82237	94	
301.86394	90	
305.11878	84	
305.36748	82	
306.43912	76	
307.02633	82	
308.88725	92	
310.87730	174	
311.38360	86	
312.81218	198	1+
312.94779	82	
314.87288	78	
316.81643	308	1+
318.92180	110	
321.82062	122	
321.87526	92	
322.93078	118	
323.01734	130	
324.88485	78	
325.43156	80	
327.14420	74	
328.29318	92	
329.87381	118	
330.90825	74	
332.83213	88	
335.43139	106	
336.94416	284	
340.37893	98	
341.77517	114	
342.12978	80	
344.10889	86	
344.76982	88	
346.21225	84	
347.16344	84	
348.15593	122	
350.10925	76	
351.91307	80	
352.73342	100	
353.13004	74	
355.76675	234	1+
358.29552	96	
359.71385	82	
361.78743	80	
362.36693	84	
363.00299	92	
363.04502	84	
363.85004	78	
364.97076	76	
365.41390	74	
END IONS

###FS:    #m/z: 322.93070 #charge 1+
###MS: 83
###MSMS: 84
BEGIN IONS
TITLE=Cmpd 62, +MS2(322.9307), 28.0-35.0eV, 1.8min #84
RTINSECONDS=107.946
SCANS=83-84
PEPMASS=322.93070	2419200
CHARGE=1+
52.14693	78	
72.16670	74	
188.98530	70	
191.00262	86	
192.89508	82	
196.88158	66	
197.91246	78	
198.44385	64	
201.04197	78	
201.87847	72	
205.00825	82	
205.95352	72	
207.86986	74	
208.93686	68	
211.97240	84	
212.61648	94	
212.90849	90	
213.86448	66	
215.92206	68	
218.95657	88	
220.08623	68	
220.87493	124	
222.87893	66	
222.95094	172	
223.87154	94	
223.95865	220	
224.96165	130	
225.37688	80	
225.96345	66	
227.81848	76	
228.83372	66	
230.79373	86	
230.89063	94	
232.46044	100	
232.83042	82	
232.86152	70	
233.85950	68	
233.89485	74	
238.07705	94	
238.94177	100	
239.07832	136	
239.78309	78	
240.08368	66	
240.82246	70	
240.94009	2840	
240.96202	152	
241.79851	80	
241.94271	2182	
242.07404	84	
242.58650	72	
242.81698	484	1+
242.94213	6376	1+
243.81917	412	1+
243.87700	128	
244.94024	1746	1+
244.98872	76	
245.39237	90	
246.85470	78	
246.94615	148	
246.97559	90	
247.89002	66	
248.57076	78	
248.84018	152	
249.38450	78	
250.90693	66	
250.94880	162	
251.53589	66	
251.91788	80	
252.84410	72	
253.35047	70	
254.85496	84	
255.78177	70	
255.90907	76	
256.13314	66	
256.96121	78	
258.80090	186	1+
258.83530	136	
258.89586	86	
259.86302	72	
260.33816	76	
260.83066	116	
261.03601	92	
261.43481	70	
261.80054	200	1+
261.82915	382	1+
262.35681	80	
262.87805	76	
263.06547	80	
263.98240	134	
265.02449	70	
265.14780	70	
266.04312	68	
267.80853	74	
267.96137	78	
268.83670	64	
268.97467	92	
269.34421	74	
272.44200	88	
272.92067	74	
275.00186	76	
275.84769	82	
276.13919	74	
276.50276	76	
276.81298	74	
276.84220	72	
278.83425	224	1+
279.09242	496	1+
280.03592	72	
280.59317	70	
282.31717	70	
282.85576	238	1+
282.96600	72	
282.97950	66	
283.06708	88	
283.79029	108	
283.87918	84	
284.09432	74	
284.29428	500	1+
286.78945	72	
286.89343	98	
288.94134	66	
289.85390	66	
289.88246	192	1+
290.86273	76	
291.80454	90	
291.86237	66	
293.06567	80	
293.79855	72	
294.86167	70	
294.94591	98	
295.80276	66	
296.06468	76	
296.92934	92	
297.03737	78	
297.06299	76	
297.79152	66	
298.20042	66	
298.40788	90	
298.76458	98	
298.80278	80	
301.86490	132	
301.93129	64	
302.74882	74	
302.87893	278	1+
303.59775	68	
303.91646	72	
304.82505	72	
307.80116	78	
307.89623	116	
308.82332	68	
308.86196	66	
311.74780	80	
314.82747	70	
314.89281	148	
316.94609	70	
317.82154	68	
319.88681	92	
320.61660	82	
320.83409	72	
324.75865	74	
324.89428	118	
325.50480	72	
326.40521	82	
326.88322	254	1+
END IONS

###FS:    #m/z: 340.94144 #charge 1+
###MS: 83
###MSMS: 85
BEGIN IONS
TITLE=Cmpd 63, +MS2(340.9414), 28.0-35.0eV, 1.8min #85
RTINSECONDS=108.719
SCANS=83,85
PEPMASS=340.94144	877992
CHARGE=1+
59.67555	94	
182.86754	80	
197.88391	76	
198.89758	112	
202.86905	74	
205.97288	98	
206.96098	78	
208.88372	70	
211.94393	72	
212.87943	224	
212.89484	74	
213.87949	184	
213.94011	698	1+
215.88612	296	1+
215.93930	154	
217.88121	376	1+
217.93457	88	
220.89394	92	
221.87080	78	
225.89131	74	
227.84445	78	
228.89116	94	
228.93786	156	
228.94950	190	
229.94871	84	
230.88719	558	1+
231.56118	86	
231.95007	1030	1+
232.85027	94	
233.87422	94	
235.43155	94	
235.89376	86	
236.83749	78	
238.83093	194	1+
238.88488	140	
239.52673	74	
239.84994	124	
239.89353	84	
239.90897	84	
240.86435	74	
241.15272	70	
241.84672	222	
242.83987	106	
242.94231	88	
243.83043	182	
244.36262	96	
244.87084	280	1+
244.96055	76	
245.89895	224	1+
246.09320	84	
246.11611	72	
249.96248	178	
249.98816	86	
250.96222	122	
252.85398	92	
252.95580	70	
253.91898	80	
254.49285	84	
254.83847	120	
254.96591	732	1+
256.38069	74	
256.90995	80	
256.96713	476	
257.07747	72	
257.79815	76	
257.83191	108	
258.00960	80	
258.84540	176	
258.96291	78	
259.16851	72	
259.86032	220	
259.96070	120	
260.83598	298	1+
262.35892	84	
262.83761	152	
262.87993	72	
262.93983	74	
263.83466	70	
263.89726	80	
264.79348	78	
265.81673	70	
266.87300	70	
267.82884	74	
267.84015	82	
268.84127	314	1+
270.83614	126	
270.93604	72	
272.80119	212	1+
272.81283	70	
272.93442	194	
272.97309	292	1+
273.94308	118	
274.84120	70	
274.89650	170	
274.95077	78	
275.06493	80	
275.86730	80	
276.85762	338	
276.95811	70	
277.83465	74	
277.86103	186	
278.84408	1186	1+
278.87823	80	
278.93135	90	
279.96511	130	
280.93865	76	
281.48840	80	
281.86073	154	
281.89269	74	
282.27905	106	
283.81518	98	
284.35938	98	
286.83688	76	
287.59037	90	
288.91220	88	
289.81250	88	
289.82910	80	
290.85836	146	
291.88972	76	
292.85980	134	
294.86575	154	
294.97352	202	1+
295.23903	72	
296.84590	126	
297.85052	72	
297.87155	78	
297.97930	196	
298.42535	72	
299.00877	76	
299.06592	76	
299.40817	102	
299.81391	70	
299.87174	144	
300.31201	82	
300.85728	76	
301.85939	120	
303.82014	74	
303.90782	84	
303.99775	78	
304.81403	78	
304.85514	80	
305.85498	74	
306.88540	106	
311.13644	82	
311.85992	100	
312.86054	72	
313.83018	74	
315.72773	74	
317.74716	72	
320.61867	88	
320.92302	78	
320.94417	70	
321.03412	80	
323.89175	82	
325.89259	108	
327.17981	80	
328.81409	70	
330.81855	130	
330.87597	78	
334.97252	114	
338.87401	70	
340.03890	72	
341.83143	138	
342.90826	144	
342.93667	86	
END IONS

###FS:    #m/z: 363.95739 #charge 1+
###MS: 83
###MSMS: 86
BEGIN IONS
TITLE=Cmpd 64, +MS2(363.9574), 28.0-35.0eV, 1.9min #86
RTINSECONDS=109.491
SCANS=83,86
PEPMASS=363.95739	359608
CHARGE=1+
100.23598	86	
174.79078	90	
182.86753	124	
189.86426	410	
191.85781	164	
196.88413	132	
202.13843	86	
203.89338	78	
207.40265	106	
207.87431	198	
207.94970	104	
208.86597	80	
209.94298	826	
210.88295	328	1+
212.87951	1144	1+
214.89345	120	
216.55197	94	
218.90906	154	
220.08108	80	
221.41088	90	
222.95334	470	1+
224.90330	104	
224.94927	1180	1+
225.41925	94	
225.84906	82	
226.94699	5932	1+
227.93085	190	
228.89459	656	1+
228.94213	5766	1+
230.88921	1844	1+
232.83970	144	1+
232.88499	406	1+
233.96600	90	
234.09034	80	
234.88108	126	
235.23783	116	
239.05206	98	
239.06561	122	
239.91440	84	
240.81467	198	1+
240.83606	216	1+
240.94101	658	
240.96188	242	
241.89552	146	
241.93936	2236	1+
241.96258	140	
242.94111	1506	1+
242.96143	544	1+
243.90024	96	
244.82103	120	
244.85335	110	
244.91575	100	
244.95751	2464	1+
245.94020	192	
245.99295	88	
246.81322	198	
246.87990	78	
246.95302	2990	1+
248.06949	80	
248.80025	140	
248.90006	764	1+
248.98165	80	
249.95495	84	
250.40170	90	
250.80206	84	
250.95163	114	
252.84611	78	
253.08530	108	
253.83615	158	
253.90967	124	
254.03258	84	
255.86014	92	
258.10007	228	1+
258.83471	94	
258.97412	198	
259.83364	320	1+
259.93388	90	
259.96522	444	1+
260.96931	432	1+
261.89757	84	
262.06263	86	
262.83449	84	
263.02567	78	
264.83424	88	
264.87887	88	
264.96571	134	
265.08883	80	
265.79087	84	
266.08325	84	
266.81436	152	
267.13977	96	
267.81352	150	
267.89469	106	
267.91714	88	
267.97360	546	
268.01561	90	
268.95969	118	
269.87226	142	
269.96916	1054	1+
271.86521	154	
271.91124	80	
272.85970	92	
273.00575	84	
274.42462	98	
276.80994	108	
277.81290	92	
277.85553	130	
277.93373	106	
278.80098	132	
278.84339	86	
279.10994	118	
279.79747	90	
279.84882	140	
280.10315	234	1+
280.79504	384	1+
281.96943	98	
282.07056	84	
282.78987	142	
283.80047	106	
283.84898	102	
283.88007	190	1+
283.98456	80	
284.79706	82	
284.82276	82	
284.98924	140	
285.81060	290	1+
285.84482	184	
285.93521	82	
286.85076	150	
289.79164	80	
290.79956	92	
291.97367	116	
293.11521	90	
294.98402	94	
298.80301	836	1+
300.79955	378	1+
300.81819	84	
301.55596	78	
301.85994	124	
302.88863	110	
303.85574	518	1+
303.94036	78	
304.40272	80	
305.80737	86	
305.93943	104	
306.12896	198	1+
306.81544	98	
306.84767	80	
310.83912	98	
310.95432	112	
311.12994	80	
311.45269	114	
311.88283	116	
311.95152	82	
314.85358	84	
316.15951	80	
317.81593	180	
318.80025	152	
318.93028	92	
320.50420	78	
320.85380	112	
321.81969	158	
321.86694	148	
321.88771	78	
322.93230	116	
323.01961	88	
323.13422	90	
323.82716	102	
325.79538	94	
326.87439	446	1+
326.90441	94	
328.83010	92	
328.91168	146	
329.42672	88	
334.87463	102	
340.94371	208	
343.33036	82	
343.50093	98	
350.90834	82	
352.80727	84	
360.86950	200	1+
361.90854	84	
364.37727	102	
END IONS

###FS:    #m/z: 322.93045 #charge 1+
###MS: 87
###MSMS: 88
BEGIN IONS
TITLE=Cmpd 65, +MS2(322.9305), 28.0-35.0eV, 1.9min #88
RTINSECONDS=113.155
SCANS=87-88
PEPMASS=322.93045	2355966
CHARGE=1+
178.92716	76	
185.92374	82	
188.93466	74	
192.88945	66	
197.87971	68	
203.88178	70	
206.03625	74	
206.97711	92	
207.97549	148	
210.90133	66	
214.89192	192	
216.88842	72	
218.05976	88	
218.37004	88	
218.88192	288	1+
220.87311	66	
220.90163	72	
222.91526	80	
222.95371	72	
223.95914	340	1+
224.97702	66	
227.82961	82	
227.93204	244	
228.01309	66	
228.05969	76	
230.84216	68	
230.88995	72	
231.11078	68	
232.46416	90	
233.95672	66	
234.02835	82	
235.90126	90	
236.87757	68	
238.02772	68	
238.89617	66	
238.94765	128	
239.06729	92	
239.61226	92	
239.90677	76	
240.82237	66	
240.94054	1912	
241.42498	76	
241.88132	202	1+
241.94225	2012	
242.33782	124	
242.84652	76	
242.94143	6068	1+
243.23345	90	
243.45175	66	
243.82325	140	
243.84590	70	
244.94006	690	
246.94513	68	
246.97426	118	
247.16825	88	
247.85143	92	
248.40807	74	
248.84180	80	
248.90192	150	
249.03937	70	
250.90718	80	
250.94987	74	
251.83961	94	
252.06794	76	
254.09536	74	
254.81222	72	
256.16452	70	
256.90597	72	
256.94740	86	
257.79471	80	
257.85363	82	
258.15520	76	
258.83279	244	1+
259.91416	66	
260.44296	100	
260.82488	172	
260.89724	66	
261.15492	64	
261.82898	450	1+
262.83121	282	1+
262.96752	76	
263.10517	82	
263.98828	100	
264.11196	82	
265.39454	70	
265.59684	90	
265.85690	154	
266.17142	64	
266.81117	64	
266.95731	72	
267.16995	78	
267.42077	84	
267.84491	70	
267.97926	66	
268.01950	66	
268.93912	74	
268.99362	68	
269.12027	70	
269.89645	72	
271.78992	82	
272.94545	86	
274.06368	68	
274.86757	72	
276.81914	82	
279.09284	738	1+
280.86064	80	
282.80672	74	
283.02330	68	
283.06904	78	
283.78608	74	
284.29400	298	
284.86706	86	
284.92694	82	
284.95637	76	
284.97881	72	
285.37077	72	
286.17851	66	
286.81205	88	
286.87020	82	
286.92050	98	
288.21966	94	
289.07909	90	
289.87878	138	
291.02972	64	
291.86253	78	
292.09543	70	
293.88006	74	
294.40457	70	
294.85730	88	
294.88082	64	
296.81082	68	
296.84224	96	
299.77807	82	
299.84214	136	
300.78865	82	
300.81625	88	
300.84295	70	
303.95722	84	
304.43463	90	
306.80060	66	
307.89287	126	
308.87933	114	
310.24522	70	
311.79526	72	
314.86446	66	
315.94384	76	
316.81772	72	
316.84577	90	
317.84980	80	
317.88472	84	
318.73707	96	
320.73276	94	
320.75919	78	
322.03400	68	
323.44573	80	
324.88494	134	
325.90383	122	
327.86854	66	
END IONS

###FS:    #m/z: 340.94119 #charge 1+
###MS: 87
###MSMS: 89
BEGIN IONS
TITLE=Cmpd 66, +MS2(340.9412), 28.0-35.0eV, 1.9min #89
RTINSECONDS=113.927
SCANS=87,89
PEPMASS=340.94119	874466
CHARGE=1+
79.93846	74	
179.05174	130	
197.89262	74	
197.92211	74	
204.49687	94	
207.35160	80	
210.93589	154	
212.87833	348	1+
213.87738	364	1+
213.94054	786	
214.93257	82	
215.93634	264	
217.90652	78	
220.43449	92	
223.42888	78	
223.97733	106	
224.09756	92	
224.97440	100	
226.94559	140	
228.84488	176	
228.94460	216	
230.88819	76	
231.37611	96	
231.89142	122	
231.95217	750	1+
232.89726	160	
233.90000	152	
233.94933	250	
235.82190	84	
235.89464	70	
235.92187	82	
237.06721	122	
237.90245	86	
238.51307	96	
238.83935	74	
239.78145	84	
239.82155	70	
239.84599	78	
240.40916	82	
240.95403	78	
241.84176	290	1+
241.94447	78	
243.83397	200	
243.87724	84	
243.95354	80	
244.13618	72	
244.37612	78	
244.84844	74	
244.95981	74	
246.85654	118	
246.90182	142	
246.97681	200	
248.11799	78	
248.90009	74	
249.89449	70	
249.90673	78	
249.95878	74	
250.92472	88	
251.96106	320	1+
252.16898	80	
252.88310	72	
254.86521	70	
254.92210	76	
254.96233	400	1+
255.10625	88	
255.91307	142	
257.48693	72	
257.84815	160	
258.17896	74	
258.84531	542	1+
258.93935	72	
259.95730	444	
260.83335	648	1+
261.88176	76	
262.85169	76	
262.90805	80	
263.88071	70	
264.87300	112	
266.84581	116	
268.84594	186	1+
268.92084	82	
269.82682	76	
270.44125	84	
270.82884	134	
271.37096	74	
271.85433	86	
271.91526	74	
272.84523	126	
273.79303	98	
274.09674	76	
274.86068	132	
274.87857	126	
274.89822	74	
275.84566	102	
276.85356	296	
276.87871	78	
277.86383	396	
277.93018	130	
278.84452	918	1+
278.98440	126	
279.87905	102	
279.96803	74	
280.86804	76	
281.44312	70	
281.85266	104	
281.88448	78	
282.87643	70	
283.05137	98	
285.92065	74	
285.94348	80	
288.84957	78	
289.19476	78	
289.79183	100	
292.23383	98	
292.37894	72	
292.43925	80	
293.86314	72	
293.88167	100	
294.40832	94	
295.75828	70	
295.86522	228	1+
296.33320	90	
296.83418	80	
297.97174	112	
298.19220	76	
298.30449	168	
298.91514	72	
299.87086	458	1+
300.90787	80	
300.94183	70	
302.02946	72	
302.95239	88	
303.94848	144	
304.04268	72	
305.44462	92	
305.87186	80	
306.38516	82	
306.93836	92	
308.30573	76	
308.88334	196	1+
309.98539	72	
310.81196	86	
311.72154	86	
312.81954	86	
312.89568	196	1+
317.77787	78	
317.87187	74	
321.93659	82	
321.98324	74	
323.88336	108	
324.92282	78	
327.05549	94	
329.86825	136	
330.82147	76	
333.81192	78	
334.79721	72	
334.88042	70	
335.62245	90	
339.75416	72	
340.79951	116	
341.83385	80	
341.97321	92	
342.64563	72	
342.90109	78	
END IONS

###FS:    #m/z: 363.95717 #charge 1+
###MS: 87
###MSMS: 90
BEGIN IONS
TITLE=Cmpd 67, +MS2(363.9572), 28.0-35.0eV, 2.0min #90
RTINSECONDS=114.699
SCANS=87,90
PEPMASS=363.95717	365724
CHARGE=1+
53.34821	100	
62.23610	90	
189.86202	84	
191.85626	108	
196.88667	184	
196.94217	94	
200.94435	90	
207.87187	218	
209.94482	956	
210.88568	362	1+
210.93574	168	
212.87958	1108	1+
214.04960	82	
214.89226	96	
215.88646	102	
216.92093	100	
219.98236	82	
222.87497	86	
222.95344	576	1+
224.95157	1058	1+
225.98197	102	
226.94751	5794	1+
227.87265	126	
227.92862	126	
228.89299	466	
228.94263	5952	1+
230.88871	1720	1+
231.84424	108	
232.43567	94	
232.88384	288	1+
232.90448	92	
237.96306	88	
238.06570	90	
238.91517	78	
240.37863	86	
240.94082	428	
240.96423	320	
241.93876	1278	1+
242.81991	88	
242.85769	226	1+
242.91816	114	
242.94093	956	1+
242.95621	302	
243.83141	138	
243.95821	130	
244.39323	106	
244.95777	3058	1+
245.82089	154	
245.94252	326	
245.97945	90	
246.89020	80	
246.90366	140	
246.95315	3548	1+
246.97417	198	
247.39116	102	
248.80143	474	1+
248.89901	398	
249.26628	86	
250.79781	146	1+
250.94654	114	
253.90623	146	
254.91208	90	
255.91919	84	
255.98314	104	1+
258.04473	78	
258.90402	92	
260.83261	130	
260.84890	110	
260.93280	88	
260.97340	272	1+
261.00613	76	
261.83798	98	
262.83294	136	
263.83554	132	
263.85056	116	
263.88265	78	
263.98118	126	
264.07215	94	
264.98268	80	
265.08724	178	
265.79014	116	
265.82155	144	
265.84929	152	1+
265.97294	116	
266.01776	134	
266.09213	94	
266.81329	416	1+
267.78254	182	
267.97646	336	1+
268.79937	242	1+
268.82345	156	
268.96272	92	
269.92060	88	
269.97016	454	1+
271.86421	118	
271.91617	336	1+
272.85067	124	
275.40946	90	
275.92069	102	
276.43327	84	
276.79871	82	
277.13802	76	
277.85175	76	
278.44987	78	
278.57680	88	
278.84387	398	1+
278.91883	106	
279.10126	140	
280.79443	422	
281.79452	472	1+
283.36203	76	
283.54656	92	
284.82435	340	1+
284.84949	366	1+
284.94974	86	
285.07654	78	
287.80528	78	
288.92461	118	
289.86474	152	
291.09681	78	
291.78706	84	
291.83098	78	
291.85523	90	
292.43735	76	
293.12068	116	
293.47174	102	
293.84396	82	
295.43951	82	
296.81226	96	
297.80853	278	
298.34857	96	
298.80352	870	1+
299.10834	82	
300.25413	90	
300.80478	324	1+
301.36378	88	
301.85954	494	1+
301.88014	90	
303.09971	108	
303.85575	654	1+
304.47760	78	
304.94704	94	
305.29240	78	
305.88285	78	
310.56507	92	
310.87610	90	
311.51569	94	
314.81169	288	1+
317.80770	92	
317.94192	78	
318.38875	78	
319.93531	76	
321.41255	76	
321.43910	90	
321.81865	128	
322.09150	76	
322.15937	92	
322.76753	88	
322.92759	264	
326.87165	116	
327.19320	88	
327.85074	80	
328.81632	80	
329.87044	98	
330.91116	78	
330.95760	86	
332.90605	94	
334.87621	78	
336.94580	188	
337.81248	84	
342.87326	92	
343.77158	78	
349.82091	160	
358.03194	84	
358.18071	80	
360.15417	84	
364.85831	80	
364.96147	78	
367.72515	80	
368.38936	100	
368.62053	102	
369.21252	96	
END IONS

###FS:    #m/z: 322.93034 #charge 1+
###MS: 91
###MSMS: 92
BEGIN IONS
TITLE=Cmpd 68, +MS2(322.9303), 28.0-35.0eV, 2.0min #92
RTINSECONDS=118.366
SCANS=91-92
PEPMASS=322.93034	2144050
CHARGE=1+
185.92636	62	
189.03613	74	
189.91990	72	
190.93507	72	
194.05597	80	
196.01591	80	
196.88336	84	
198.44567	78	
199.30095	72	
201.04144	288	1+
201.88891	70	
206.97191	88	
208.83228	72	
209.92484	66	
210.94201	78	
214.88229	86	
214.89651	72	
215.89113	74	
218.88193	72	
220.87459	74	
222.06952	88	
224.90159	76	
226.11124	74	
226.87426	60	
227.93040	118	
228.92441	78	
230.83325	324	
230.84954	62	
230.88749	206	1+
231.02503	74	
232.93442	86	
233.84409	80	
234.22550	66	
236.52003	92	
237.00016	78	
237.79643	72	
237.82691	76	
238.93906	164	
239.88573	94	
239.92393	106	
239.95078	66	
240.81626	120	
240.94038	2198	
241.93937	7506	1+
242.79076	58	
242.88308	104	
242.90232	82	
242.94141	5436	1+
243.83209	146	
243.86984	94	
243.88415	74	
244.83368	106	
244.93988	1410	1+
244.96833	122	
245.08725	122	
245.82199	60	
245.87545	92	
246.97748	274	1+
247.85149	76	
248.85121	230	1+
248.89025	86	
248.90745	68	
249.96873	58	
250.94750	60	
251.07050	148	
251.82418	76	
252.78365	98	
253.06701	74	
254.78868	74	
254.83820	202	1+
255.15551	70	
256.88158	78	
256.93744	68	
258.83332	228	
258.84989	160	
258.95487	60	
259.83530	126	
259.87263	64	
260.82550	68	
261.88071	66	
262.83167	326	1+
262.84807	80	
262.95332	80	
262.97180	98	
265.03471	80	
265.05918	132	
265.84885	64	
266.11733	64	
267.94369	60	
268.86266	64	
268.95814	70	
269.82191	82	
269.87625	64	
269.98107	70	
271.81605	76	
271.83985	206	1+
273.91951	64	
274.08003	70	
275.03474	66	
275.37270	60	
275.78831	74	
275.80834	74	
276.84376	68	
278.71890	66	
278.92944	78	
279.09230	480	
279.79166	60	
280.09654	222	
281.83467	94	
283.15969	66	
283.78930	134	
283.92677	84	
284.20652	68	
284.29308	464	1+
286.09514	68	
286.17415	76	
288.20491	94	
288.77642	72	
288.80786	60	
288.90166	78	
289.81249	60	
289.87786	146	
289.90875	64	
291.05341	78	
291.80335	88	
293.08248	66	
293.87869	122	
294.86204	120	
295.80764	196	1+
295.85773	128	
295.88361	82	
298.79864	66	
302.21724	76	
302.81965	68	
303.73668	72	
304.74749	80	
304.87632	76	
306.32107	76	
306.42183	82	
307.79925	72	
307.87693	86	
309.81652	58	
309.87235	138	
310.80934	78	
310.87905	68	
311.85409	70	
312.59795	66	
312.86728	70	
313.83244	64	
316.76948	90	
317.16488	58	
317.82750	70	
321.03221	68	
321.11345	66	
321.88637	86	
322.14644	64	
323.88369	86	
324.14424	74	
324.87375	58	
325.75658	128	
325.80451	58	
327.89068	82	
END IONS

###FS:    #m/z: 340.94108 #charge 1+
###MS: 91
###MSMS: 93
BEGIN IONS
TITLE=Cmpd 69, +MS2(340.9411), 28.0-35.0eV, 2.0min #93
RTINSECONDS=119.138
SCANS=91,93
PEPMASS=340.94108	828362
CHARGE=1+
181.87585	76	
192.92866	122	
196.86259	78	
200.86461	76	
207.82727	84	
213.93896	548	1+
214.88210	86	
215.41692	94	
215.88817	326	1+
217.85533	76	
218.88398	92	
223.02892	70	
223.97569	116	
226.86720	74	
226.95237	112	
228.79067	80	
230.88917	504	1+
231.94993	1092	1+
232.55229	72	
233.83301	72	
233.91016	94	
235.86883	82	
235.88962	130	
237.90299	80	
238.87866	158	1+
238.89908	144	
239.84217	98	
239.90293	86	
240.13881	82	
240.83942	542	1+
242.82775	360	1+
242.96149	94	
243.79827	80	
243.83135	250	1+
243.90019	74	
244.05565	74	
244.84538	72	
245.43107	94	
245.86019	70	
246.56912	76	
246.83119	76	
246.90283	72	
246.97070	88	
247.39315	76	
247.60559	76	
248.83061	86	
248.84379	80	
248.90139	134	
249.79773	84	
249.96030	262	1+
250.85252	94	
251.40320	76	
251.84750	84	
252.88211	122	
253.84867	78	
253.95098	80	
254.14444	72	
254.90651	130	
254.96388	354	1+
255.07836	180	
255.14393	74	
256.85018	80	
256.88328	144	
258.79710	74	
258.84772	702	1+
258.91734	84	
259.95900	124	
260.83462	370	1+
262.84184	72	
263.00960	88	
263.88471	74	
264.07612	82	
264.81895	96	
264.86505	94	
265.91285	80	
265.92700	78	
268.11582	92	
268.38965	96	
268.84079	242	
269.79966	118	
269.83849	286	1+
272.43829	74	
272.91278	92	
272.94195	220	
272.95930	80	
274.03772	82	
274.87215	112	
274.90465	136	
274.95492	78	
275.84641	150	
275.95076	218	
276.36788	80	
276.85837	686	1+
277.91521	72	
278.06466	104	
278.84539	430	1+
279.09358	74	
279.36235	98	
280.03618	82	
280.82541	104	
280.84530	168	
280.93457	74	
281.83884	72	
281.87315	120	
281.88859	70	
283.03083	108	
284.94181	84	
286.42957	80	
286.47740	84	
287.13253	70	
287.21580	84	
287.41551	78	
287.76527	84	
289.87496	78	
290.85627	72	
291.00946	72	
291.90240	74	
292.82733	76	
293.90743	74	
295.42906	96	
295.85560	200	1+
295.96857	100	
298.81778	70	
299.78434	70	
299.84128	74	
299.86963	214	1+
299.88596	126	
301.04620	80	
301.85925	126	
301.87382	96	
302.94339	86	
302.98391	104	
303.37322	76	
303.94432	72	
304.88488	162	
305.87937	128	
307.00815	144	
307.80984	76	
308.86726	142	
310.13446	76	
310.82222	142	
310.86384	82	
311.86450	74	
311.88630	78	
312.80873	74	
312.93048	94	
318.89045	86	
319.75500	102	
320.82979	86	
324.28756	70	
324.78105	88	
324.97574	86	
326.90289	148	
328.82746	74	
328.88980	70	
329.83901	108	
330.86339	74	
331.00235	98	
333.90369	84	
334.92089	90	
335.79257	202	1+
336.28845	104	
337.19908	74	
337.76749	70	
338.86714	70	
342.90492	76	
343.77437	76	
344.28199	72	
END IONS

###FS:    #m/z: 363.95703 #charge 1+
###MS: 91
###MSMS: 94
BEGIN IONS
TITLE=Cmpd 70, +MS2(363.9570), 28.0-35.0eV, 2.0min #94
RTINSECONDS=119.911
SCANS=91,94
PEPMASS=363.95703	333154
CHARGE=1+
82.39002	86	
156.25125	86	
189.86172	288	
191.85778	210	
199.85445	74	
207.87448	148	
208.88665	80	
209.94343	1182	1+
210.88234	270	1+
211.41329	82	
211.94196	84	
212.87922	1060	1+
215.41876	76	
222.95155	182	
223.91549	82	
223.95623	72	
224.83714	78	
224.88242	198	1+
224.94907	560	1+
225.88774	138	1+
226.02628	98	
226.94752	4868	1+
227.11214	80	
227.93158	130	
228.84455	74	
228.89513	192	
228.94180	5072	1+
230.88925	1326	1+
232.88318	308	
232.90207	74	
233.01897	84	
233.41823	102	
233.92137	100	
234.92781	84	
236.80368	78	
237.88251	74	
237.91390	76	
239.91382	136	
240.48364	78	
240.94096	208	
240.96309	236	
241.82963	78	
241.88305	78	
241.93889	1644	1+
242.86901	82	
242.94065	1254	1+
242.96227	366	
243.82860	108	
244.81928	100	
244.95788	2644	1+
245.45403	78	
245.94791	146	
246.03947	124	
246.39394	82	
246.80428	72	
246.90602	154	
246.95370	2118	1+
247.38911	112	
247.89446	400	1+
248.80307	110	
248.81843	96	
248.84048	132	
248.86030	126	
248.96162	84	
249.05700	84	
249.80403	90	
250.94860	128	
250.96954	72	
251.04917	72	
252.84403	78	
253.90734	142	
255.91304	96	
256.21200	76	
256.79800	76	
256.86947	116	
257.07731	158	
257.91271	88	
258.83907	284	1+
258.94110	90	
260.42709	82	
260.82674	578	1+
260.96657	342	1+
261.82874	476	1+
263.06529	84	
263.88385	252	1+
264.07989	136	
265.08535	92	
265.81139	382	1+
266.36991	80	
266.81427	324	1+
266.85459	84	
267.78233	74	
267.97379	342	
268.80728	96	
269.80379	144	
269.84819	76	
269.97094	474	1+
271.40553	82	
271.63820	78	
271.91947	92	
274.45430	80	
274.85286	82	
275.81927	88	
276.85667	546	1+
278.55423	84	
278.80954	132	
278.83909	124	
279.04704	138	1+
279.10540	180	
279.40750	94	
280.05087	108	1+
280.10344	80	
280.79602	492	1+
280.83933	196	
281.03993	162	1+
281.43274	84	
282.94099	78	
283.06737	280	
283.78818	74	
283.84782	306	1+
283.97248	154	1+
284.86896	90	
285.84249	198	
286.15128	74	
288.83919	82	
289.08544	76	
289.35493	82	
289.84409	116	
289.86885	108	
290.87661	108	
292.80313	134	
292.97538	72	
293.85329	194	
293.93028	100	
294.86599	88	
296.80581	258	
297.80825	214	
298.80424	984	1+
299.87175	146	
300.80132	320	
301.79684	138	
301.85414	148	
301.89406	192	1+
302.86237	72	
303.80184	100	
303.85759	454	1+
303.88232	154	
303.96353	78	
304.91906	86	
305.89789	90	
306.43293	98	
306.80448	172	1+
307.88875	112	
308.91389	80	
310.05498	102	
310.87677	74	
311.92959	76	
313.38653	94	
313.86725	78	
316.81005	470	1+
318.93671	150	
319.80906	84	
319.82133	174	1+
321.86874	164	1+
322.93320	92	
325.15300	74	
325.88828	120	
326.84999	128	
326.86885	80	
328.17769	72	
329.87613	84	
330.90153	76	
331.06451	94	
334.76577	78	
339.84458	90	
340.93292	232	1+
342.05720	80	
343.40525	76	
348.87670	94	
351.92699	92	
354.76141	76	
357.77869	74	
358.28287	100	
361.18273	78	
361.89222	82	
361.97391	72	
366.83342	128	
END IONS

###FS:    #m/z: 507.84597 #charge 1+
###MS: 95
###MSMS: 96
BEGIN IONS
TITLE=Cmpd 71, +MS2(507.8460), 28.2-35.2eV, 2.1min #96
RTINSECONDS=123.618
SCANS=95-96
PEPMASS=507.84597	149598
CHARGE=1+
196.01804	426	
209.94034	180	
214.88421	184	
222.97254	256	1+
227.39449	236	
232.89602	300	
236.11805	140	
250.90791	134	
251.91562	150	
254.09496	108	
254.89755	110	
258.86116	106	
261.04588	150	
269.84802	128	
273.85172	122	
278.79954	152	1+
278.83401	372	1+
278.84570	162	
279.98351	138	
283.93318	106	
287.85389	716	1+
287.93777	110	
289.87878	412	
290.86581	356	1+
293.87411	1010	1+
295.84743	358	1+
296.85306	366	1+
298.84241	200	
299.85231	228	
300.80045	272	1+
300.86214	162	
303.86672	470	1+
304.07467	124	
305.86368	906	1+
305.88481	162	
306.03955	118	
306.12637	106	
307.37857	152	
307.81029	124	
307.85863	118	
307.89085	498	
308.14217	618	1+
308.87374	1096	1+
309.89538	278	
310.15747	390	1+
310.34841	188	1+
310.86273	122	
311.88357	1368	1+
312.82417	284	1+
312.90414	200	
313.17455	114	
313.81077	228	1+
313.88389	240	
313.89755	292	1+
314.86559	636	1+
316.32787	106	
316.40866	122	
316.86731	148	
319.89376	118	
320.87961	176	
321.87079	290	1+
323.87594	256	
324.86215	176	
325.83134	152	
325.86470	138	
325.90266	236	
325.99002	102	1+
326.34949	108	
326.88449	1552	
327.90051	188	
328.87360	498	1+
330.16455	194	
330.81121	164	
332.75215	144	1+
332.85610	158	
332.87445	314	
333.87294	308	1+
334.81953	120	
334.89748	126	
335.78078	164	
335.84099	110	
336.81795	114	
337.34873	116	
337.79038	118	
337.88687	110	
338.88622	266	1+
338.99393	110	
343.87585	120	
344.77943	228	1+
347.72992	136	
347.77282	558	1+
347.85584	112	
348.82997	196	
348.89035	278	1+
349.75528	218	
349.81289	224	1+
350.83364	122	
350.89657	252	1+
351.76849	424	1+
353.85359	208	
353.90519	336	1+
353.92003	152	
355.85541	160	
356.89629	198	
358.82857	148	
359.77836	130	
364.84854	108	
365.76068	128	
365.78934	162	
366.79384	126	
366.84302	206	
366.86692	108	
367.71059	170	
367.76645	422	1+
367.83031	120	
368.83680	106	
368.89416	268	1+
369.83859	334	1+
370.79946	218	1+
371.90437	244	1+
372.72211	108	
373.78515	268	1+
374.78904	172	1+
374.81785	492	
375.75183	128	
378.81618	166	
378.91603	144	
380.71720	500	1+
380.85614	208	
382.03895	182	1+
382.87725	106	
383.71516	316	1+
383.77991	182	
384.77255	414	1+
384.85601	470	1+
384.90427	380	1+
385.77556	346	1+
385.80138	112	
386.82310	192	
386.85538	174	
387.77511	136	
387.85136	176	
388.72444	274	1+
388.78354	156	
389.20187	182	
390.84462	520	
391.84066	290	
392.72804	266	1+
392.82761	612	1+
392.86274	150	1+
393.78669	114	
393.89867	136	
394.77789	106	
394.83807	170	
395.40897	178	
396.73249	122	
396.97140	132	
398.73284	788	1+
399.69033	128	
399.84995	496	1+
400.79482	184	
402.81966	192	1+
402.85347	162	
403.87500	590	1+
404.72383	140	
405.76225	392	1+
405.85800	288	
406.03179	148	
406.85516	138	
407.74711	728	1+
407.81224	194	1+
407.86603	640	
407.89539	178	
407.91499	168	
408.07154	146	
408.74969	428	1+
408.85226	1232	1+
409.72213	138	
409.87721	288	
410.73687	142	
410.83717	854	1+
411.73776	126	
412.72714	128	
412.84442	240	1+
413.75568	128	
413.87763	184	
414.75673	124	
414.86641	110	
415.81164	242	1+
415.83947	458	1+
416.81330	192	1+
416.87617	190	
421.88433	470	1+
423.77602	208	
423.82984	340	1+
423.87124	438	1+
424.91843	158	1+
425.75539	674	1+
426.86359	866	1+
427.73221	1062	1+
427.75633	254	1+
428.09954	150	1+
428.84772	938	1+
429.72170	206	
430.68849	154	
430.74198	348	1+
430.85211	198	
431.86853	590	1+
433.86851	124	
437.73708	168	1+
439.89270	178	
440.68605	312	1+
441.22074	132	
441.77686	208	
441.87802	116	
442.22614	170	
443.75458	146	
443.77625	120	
444.87235	900	1+
445.71358	194	
445.74789	616	1+
446.87535	458	1+
447.71419	430	1+
447.89236	190	1+
449.69590	132	
449.77227	134	
449.87921	332	1+
450.70575	288	
450.74852	108	
451.76248	110	
457.90609	440	1+
462.88232	520	1+
464.77912	118	
465.72201	190	
466.72238	136	
467.89069	694	1+
469.71868	232	1+
471.07681	114	
485.90106	458	1+
490.17796	158	
END IONS

###FS:    #m/z: 336.94590 #charge 1+
###MS: 95
###MSMS: 97
BEGIN IONS
TITLE=Cmpd 72, +MS2(336.9459), 28.0-35.0eV, 2.1min #97
RTINSECONDS=124.39
SCANS=95,97
PEPMASS=336.94590	49328
CHARGE=1+
96.34293	88	
177.68762	78	
185.86876	102	
198.83855	86	
207.91240	86	
209.89511	68	
209.94664	74	
210.88141	106	
211.88747	130	
211.94441	1436	1+
212.87915	1074	1+
213.94056	710	
214.97018	92	
215.88552	196	
216.89199	78	
217.88477	184	1+
217.93470	72	
217.96931	78	
218.83676	70	
221.13517	72	
222.97464	146	
223.96392	244	1+
224.91064	74	
224.98085	76	
225.03423	66	
226.89467	70	
228.84068	84	
228.89385	188	
229.95586	1736	1+
230.88837	1392	1+
231.95109	1038	1+
232.10491	86	
233.04875	72	
233.95326	70	
234.82195	88	
236.85066	90	
238.35720	86	
239.78498	66	
239.82491	68	
240.83915	572	1+
240.96221	110	
241.84354	354	1+
241.90433	84	
243.61819	72	
243.84831	72	
243.86556	70	
244.03859	72	
244.82742	72	
244.91380	78	
245.86769	66	
246.90281	112	
247.05909	78	
247.10533	72	
247.96578	510	
247.98829	80	
248.34625	104	
248.83428	78	
248.90059	638	1+
249.82810	464	1+
249.95959	486	
250.90326	124	
250.94357	80	
250.97346	74	
251.86314	72	
251.89269	80	
252.97049	1204	1+
253.01793	68	
253.84164	96	
253.90719	304	1+
253.92306	78	
254.96465	302	1+
255.07522	74	
255.87576	86	
256.89323	72	
256.96431	132	
257.86108	76	
257.88993	66	
258.84483	258	1+
260.85365	132	
260.91507	68	
261.83572	68	
262.83228	78	
262.91003	66	
263.87447	70	
263.97433	72	
266.86500	80	
266.99813	122	
267.83839	652	1+
268.83956	464	1+
269.79964	72	
271.09715	164	
271.84591	72	
271.87077	76	
271.91552	138	
272.15868	82	
273.92236	92	
273.97652	74	
274.14327	68	
274.82054	84	
274.85536	74	
274.88081	136	
275.84631	136	
276.85884	282	1+
277.19513	78	
277.83589	118	
278.84495	108	
278.98298	68	
279.81191	124	
279.83524	162	
279.89411	80	
280.75137	122	
280.87035	110	
280.93283	68	
280.95753	66	
281.00486	92	
282.04862	138	
283.86248	74	
284.88145	76	
284.94783	86	
285.85674	160	
286.85284	574	1+
290.85781	120	
291.86272	92	
291.98194	70	
292.88408	182	
293.10565	166	
293.79772	72	
293.85505	66	
293.86729	176	1+
296.97193	70	
297.85039	100	
298.04149	70	
298.86472	190	1+
300.06482	68	
300.79908	72	
302.90690	76	
303.94861	72	
304.21231	78	
304.85719	68	
305.37372	68	
306.79597	154	1+
308.81920	92	
308.86763	166	
309.38674	82	
309.86936	80	
310.84644	82	
310.87205	118	
311.89297	70	
314.45023	94	
319.09666	80	
320.34842	88	
321.12672	70	
322.88964	68	
325.22795	74	
325.32758	84	
325.79951	68	
325.89522	70	
326.00563	66	
326.87944	194	1+
327.37059	98	
328.73406	84	
329.90795	82	
332.82551	66	
333.77476	146	
337.28687	86	
337.58034	98	
338.29798	78	
338.89842	82	
338.94662	78	
340.87758	88	
340.95886	90	
341.29035	74	
342.43893	100	
END IONS

###FS:    #m/z: 359.96178 #charge 1+
###MS: 95
###MSMS: 98
BEGIN IONS
TITLE=Cmpd 73, +MS2(359.9618), 28.0-35.0eV, 2.1min #98
RTINSECONDS=125.162
SCANS=95,98
PEPMASS=359.96178	37880
CHARGE=1+
51.76461	74	
103.71891	78	
121.18583	72	
181.93721	84	
191.93566	96	
208.89655	236	1+
209.94443	396	1+
216.40953	80	
217.94034	90	
218.90568	88	
219.13279	96	
220.95592	78	
221.94647	84	
222.95138	596	1+
223.90261	72	
224.89412	118	
224.94879	518	1+
225.90436	98	
225.97076	84	
226.94746	3180	1+
226.97110	168	
227.88710	76	
228.39802	108	
228.94227	3088	1+
233.84245	88	
233.88374	88	
234.93086	72	
235.88447	72	
236.42603	86	
238.42934	90	
238.79173	92	
238.93556	102	
239.13343	72	
240.87011	72	
240.93885	624	1+
240.96183	360	1+
241.90226	160	
242.08731	78	
242.87328	102	
242.90115	142	
242.96139	696	1+
243.85412	74	
244.95695	2158	
245.94215	132	
246.81157	120	
246.95274	1580	1+
247.11883	76	
247.80228	468	1+
247.90151	82	
248.80421	396	1+
250.95309	274	
250.97706	82	
251.97554	74	
252.09684	94	
252.43245	82	
252.95258	228	
255.05722	72	
255.44573	86	
255.77757	72	
256.84404	146	
258.40574	98	
258.83140	110	
258.91870	74	
259.79326	90	
259.84901	86	
259.92011	72	
260.40916	96	
260.80194	80	
260.82355	72	
260.97005	282	
262.95572	92	
263.49953	76	
263.97727	124	
263.99435	78	
264.38165	92	
264.84808	100	
264.95261	74	
265.09266	90	
266.61213	96	
266.81714	490	1+
266.84788	160	
266.86516	82	
267.50732	88	
267.97397	516	
267.99067	84	
268.44408	80	
268.84456	82	
268.92528	74	
269.96905	470	
273.78565	84	
273.96168	82	
275.42168	102	
275.79562	140	
276.80082	74	
276.81546	164	
278.82780	88	
278.85030	126	
279.84641	222	1+
280.79215	630	1+
280.87369	102	
280.91194	76	
281.11975	72	
282.36888	88	
283.98529	100	
286.45861	74	
287.43003	76	
293.11756	134	
293.98308	72	
295.13359	78	
296.11018	212	1+
296.41147	92	
296.81288	120	
296.93149	92	
297.14324	94	
297.42722	84	
297.80173	76	
298.40813	78	
298.80439	1122	1+
300.80332	152	
300.88027	84	
301.76559	136	
301.79888	164	
302.00777	76	
302.58232	76	
303.39441	104	
303.41391	94	
303.94664	94	
306.81129	74	
306.84762	74	
306.87957	90	
307.88959	84	
310.27951	88	
310.42884	84	
311.01739	84	
311.12117	78	
311.91656	84	
314.81117	212	1+
314.91223	98	
315.95009	86	
316.85886	76	
318.88609	72	
318.93594	118	
320.80891	80	
321.21676	72	
321.32026	84	
326.90233	76	
327.91528	98	
328.89639	76	
332.81394	74	
333.11206	108	
334.87854	76	
336.01158	86	
336.93922	74	
339.76748	98	
341.78480	78	
343.82292	92	
344.38216	84	
344.56217	82	
344.80139	80	
344.84275	100	
345.20514	78	
346.20747	80	
347.79024	72	
348.76256	202	1+
355.87448	76	
361.79195	72	
361.86195	74	
363.84794	100	
365.27792	78	
END IONS

###FS:    #m/z: 507.84633 #charge 1+
###MS: 99
###MSMS: 100
BEGIN IONS
TITLE=Cmpd 74, +MS2(507.8463), 28.2-35.2eV, 2.2min #100
RTINSECONDS=128.839
SCANS=99-100
PEPMASS=507.84633	143136
CHARGE=1+
196.01692	434	
209.94333	144	
210.03088	128	
214.88681	206	
224.97651	250	
232.89864	134	
236.88957	202	
241.85380	158	
252.07736	190	
258.88293	128	
266.16923	134	
267.79341	186	
269.04151	120	
270.86662	164	
271.88139	118	
272.87395	136	
278.83231	122	
285.39148	126	
287.85153	904	
288.94274	168	1+
289.88287	258	
290.86034	506	1+
290.93101	120	
291.86396	340	1+
291.88242	126	
293.87462	908	1+
296.85142	310	1+
297.00571	118	
299.85762	124	
300.86025	146	
303.86731	444	1+
305.86318	1608	1+
307.89324	396	
308.14271	678	1+
308.87389	534	
309.83044	132	
309.86611	300	1+
309.88933	298	
309.97094	114	
310.15651	322	
310.88222	140	
311.15925	188	
311.88528	1190	1+
314.86614	708	1+
315.85562	124	
316.86214	138	
321.89315	182	
322.80583	188	1+
322.85851	184	
323.35715	114	
323.87255	204	
324.87345	184	
325.86878	176	
325.90362	296	1+
326.88396	1870	1+
327.83504	134	
328.87980	462	1+
329.38258	138	
329.84616	140	
330.07257	144	
330.82482	292	1+
330.85107	114	
330.87147	150	
332.87766	580	1+
335.84380	268	
335.88683	130	
336.77454	120	
336.94292	122	
337.87813	464	1+
338.79922	236	1+
341.77901	218	1+
341.83565	186	1+
344.89067	120	
346.82713	268	1+
347.78009	286	
348.76773	140	
348.84913	116	
348.89289	146	
349.75469	284	
349.79040	346	1+
350.76511	146	
350.83132	250	
350.89415	124	
350.94724	126	
351.76008	190	1+
351.78346	126	
352.91109	136	
353.85153	298	1+
355.89171	422	1+
356.78453	168	1+
356.83926	352	1+
362.86711	222	1+
365.77052	258	
365.78505	236	
366.81579	112	
366.84746	148	
367.71135	300	
367.76544	184	
367.83942	350	
368.79117	112	
368.82056	250	1+
369.83825	634	1+
369.89334	128	
369.89957	136	
370.71805	114	
370.78809	450	1+
372.86553	142	
374.81524	334	
375.73357	258	1+
375.81831	184	
375.86234	170	1+
377.75264	118	
379.88694	180	
380.71732	422	
381.83885	182	
382.78584	120	
383.40387	158	
384.85172	388	1+
385.77711	122	
385.88129	224	1+
386.82909	116	
386.84814	166	
387.77265	260	1+
387.84219	388	1+
388.74437	162	1+
388.77340	172	1+
388.80959	142	
388.95937	132	
389.19296	180	1+
389.26618	154	
389.71684	144	
389.94279	126	
390.84370	972	1+
392.78069	158	
392.82674	760	1+
392.87513	116	
394.73785	274	1+
394.82501	238	1+
395.80356	126	
395.85834	324	1+
396.78413	262	1+
397.73438	456	1+
399.85311	282	1+
400.73460	198	
402.86556	390	1+
404.36797	148	
404.79583	128	
405.76420	250	1+
405.86963	262	
406.86221	172	
407.72210	138	
407.74953	452	1+
407.86826	1182	
408.06201	134	
408.85230	1226	1+
409.72863	230	
410.72447	210	
410.83826	682	1+
411.74187	184	
412.73649	150	
412.84561	208	
413.85684	162	
413.87660	260	1+
415.84206	168	
416.84857	132	
417.81206	136	
417.86469	140	
420.73300	138	
420.83903	126	
421.77270	182	
421.88440	378	1+
422.87156	150	
423.75307	140	
423.77178	550	1+
423.86861	486	1+
424.82659	126	
425.75655	1004	1+
425.82994	114	
425.86766	184	
426.86403	1252	1+
427.73375	916	1+
428.84950	1000	1+
428.88644	178	
429.69809	198	
429.73792	196	1+
430.76708	186	1+
430.85809	264	
431.87089	196	
432.17004	142	
432.84093	472	1+
432.86919	132	
433.84606	350	1+
439.89603	164	
440.74186	124	
441.88935	192	
443.76597	120	
444.78459	162	
444.87138	916	
445.71586	270	1+
445.74601	208	
445.87421	482	
446.89307	146	
447.71176	714	1+
447.73810	166	
448.78021	118	
449.76774	334	1+
449.87644	300	
450.70354	228	
450.87988	156	
451.70220	116	
451.80260	146	
455.71832	162	
457.90569	198	
462.88440	592	1+
463.78150	294	1+
465.72342	276	1+
465.89201	156	
467.89201	510	
468.89160	276	
469.91443	142	
472.70391	114	
485.89898	396	1+
487.28650	210	
END IONS

###FS:    #m/z: 336.94598 #charge 1+
###MS: 99
###MSMS: 101
BEGIN IONS
TITLE=Cmpd 75, +MS2(336.9460), 28.0-35.0eV, 2.2min #101
RTINSECONDS=129.612
SCANS=99,101
PEPMASS=336.94598	49042
CHARGE=1+
170.47361	74	
196.88324	72	
203.05969	78	
208.88443	114	
211.94493	2432	1+
212.87882	994	1+
213.49131	92	
213.94063	1024	1+
215.88722	290	
215.93665	232	1+
216.97746	72	
217.85508	72	
217.93648	142	
220.87752	84	
221.02727	74	
223.97722	134	
226.97587	76	
227.45183	92	
229.95496	1598	1+
230.00867	86	
230.88915	1364	1+
231.95167	950	1+
232.82912	200	1+
233.95174	212	
234.88583	88	
234.94206	82	
235.86726	86	
235.88056	82	
237.06056	96	
237.84391	76	
239.80599	78	
239.84417	160	
240.83197	82	
240.84734	82	
241.84507	244	
242.84300	114	
243.01872	80	
243.73135	98	
243.90204	84	
244.05923	100	
245.57729	86	
245.83515	94	
246.98321	72	
246.99942	80	
247.96671	618	1+
248.05785	72	
248.20120	80	
248.90069	354	1+
248.95385	448	1+
248.98909	74	
249.95781	382	1+
249.98475	72	
250.82982	84	
251.07045	90	
251.83889	120	
251.93314	88	
252.83119	198	1+
252.84827	70	
252.88722	80	
252.97208	1188	1+
253.01403	72	
253.09472	84	
253.96041	472	1+
254.96378	406	1+
255.09056	78	
255.38483	96	
256.39435	80	
256.80938	82	
256.86364	100	
256.89237	92	
256.92187	92	
257.40613	72	
257.83163	76	
257.84948	88	
257.91051	70	
258.84438	72	
258.89693	78	
259.95864	88	
261.85116	108	
261.86990	88	
262.83643	70	
262.95341	74	
265.85713	78	
266.85868	94	
266.94211	110	
267.85394	92	
268.03581	82	
268.17859	88	
268.84146	402	
268.88462	70	
268.97152	72	
269.84345	438	1+
272.84323	160	
272.90434	70	
272.97800	80	
273.07696	78	
273.78645	126	
274.87912	110	
275.86418	100	
275.97925	92	
276.85860	176	
276.89082	108	
277.83254	70	
277.86835	260	
277.98482	80	
278.83867	146	
279.11630	96	
279.84198	112	
280.80896	72	
280.85938	252	1+
281.36493	120	
285.85193	72	
286.43156	84	
286.85353	712	1+
288.33441	84	
288.97883	90	
289.85600	80	
290.85869	74	
291.85693	158	
291.97392	80	
292.99630	88	
293.10726	174	
293.62072	82	
293.86104	342	1+
293.99804	218	
295.96117	78	
296.94239	86	
297.11407	86	
297.39296	76	
297.88908	100	
297.97963	152	
298.88558	96	
299.87828	90	
300.00963	76	
300.88427	86	
300.93383	78	
301.99519	80	
303.90167	92	
304.83562	74	
304.86061	90	
305.06926	74	
305.44678	110	
306.82832	86	
306.87666	102	
306.91020	78	
308.13095	84	
308.30977	82	
309.86643	114	
310.04135	82	
310.55598	70	
310.86300	98	
311.81465	110	
311.88015	74	
314.83390	82	
317.19358	88	
317.89344	72	
320.02287	70	
320.42731	78	
320.86472	78	
320.92205	72	
321.05412	114	
324.93569	78	
325.89046	94	
326.77552	76	
326.89098	72	
333.36541	96	
337.39725	90	
337.79883	78	
339.40774	86	
339.90147	72	
END IONS

###FS:    #m/z: 359.96197 #charge 1+
###MS: 99
###MSMS: 102
BEGIN IONS
TITLE=Cmpd 76, +MS2(359.9620), 28.0-35.0eV, 2.2min #102
RTINSECONDS=130.384
SCANS=99,102
PEPMASS=359.96197	36644
CHARGE=1+
47.88048	114	
77.38486	78	
182.86233	78	
188.52478	96	
194.88282	92	
202.87401	72	
203.93041	72	
204.10753	72	
209.94624	652	1+
215.92732	88	
220.92703	76	
222.95258	526	1+
223.88721	166	1+
224.95070	642	1+
224.97128	86	
225.97076	74	
226.82460	82	
226.90715	100	
226.94772	3488	1+
226.96835	126	
228.02083	92	
228.19705	98	
228.42139	98	
228.94311	2736	
229.57110	74	
231.96480	100	
232.82780	132	
233.99818	74	
234.87114	76	
235.89192	82	
236.03317	76	
236.87526	94	
236.98300	80	
238.93889	86	
240.31589	120	
240.94320	242	1+
240.96330	506	
241.08626	72	
241.89645	78	
242.95934	276	1+
243.94820	72	
244.03831	86	
244.95621	1772	1+
245.91783	72	
246.81078	188	1+
246.89088	76	
246.95261	1384	1+
247.87648	80	
248.80348	234	
250.05778	74	
250.83710	78	
250.95270	94	
250.97328	118	
251.83586	72	
252.95651	144	
253.03945	88	
253.92321	72	
253.95521	76	
254.08919	72	
255.38124	94	
255.87955	96	
256.00335	88	
256.05642	100	
258.04671	76	
259.84288	72	
259.88258	78	
260.09633	72	
260.83312	656	1+
260.95192	154	
260.98618	96	
261.83606	512	1+
262.89410	80	
264.81737	334	1+
264.91597	96	
264.96687	72	
265.38891	86	
265.79659	78	
265.96903	82	
266.08507	80	
266.45599	72	
266.81399	396	1+
266.91325	90	
267.37467	82	
267.97352	224	
268.96182	542	1+
269.06616	94	
269.84925	126	
269.96678	356	1+
271.85074	80	
271.88896	74	
272.92258	78	
273.03026	92	
273.39342	92	
273.79614	260	1+
275.97371	198	1+
276.84560	122	
276.88430	72	
276.90499	84	
277.80670	178	
278.80101	120	
278.88014	74	
279.85301	88	
280.79297	762	1+
280.83720	132	
280.96754	74	
281.86172	74	
281.90890	102	
282.78991	96	
283.03378	80	
283.78607	78	
284.34277	102	
284.82305	112	
287.42816	82	
287.90292	90	
287.93824	78	
288.85996	72	
289.83730	72	
293.80640	76	
293.85243	128	
294.85311	206	1+
294.87880	174	1+
296.80866	164	
297.80498	84	
297.82526	94	
297.89723	92	
298.80607	656	1+
299.78219	146	
300.05422	92	
301.03781	96	
301.77795	76	
301.88942	204	1+
302.81083	76	
305.44247	100	
306.41572	78	
307.84634	80	
309.80785	84	
311.14331	74	
311.93177	104	
315.15625	74	
315.28063	78	
315.91320	76	
316.81174	150	
316.84342	74	
317.81906	84	
317.86925	106	
318.84871	80	
318.87855	90	
318.93672	90	
321.89483	92	
322.79186	90	
322.93045	146	
326.38722	82	
328.40262	92	
328.81429	92	
328.89206	146	
330.81893	78	
331.03995	80	
334.76880	72	
336.29542	80	
336.94378	388	1+
337.11305	76	
337.14251	78	
340.94010	150	
342.77086	72	
344.18385	76	
344.55753	100	
344.89297	74	
347.07395	72	
357.87400	76	
358.74109	74	
360.77892	86	
361.18202	78	
361.71194	100	
365.31763	98	
END IONS

###FS:    #m/z: 322.93057 #charge 1+
###MS: 103
###MSMS: 104
BEGIN IONS
TITLE=Cmpd 77, +MS2(322.9306), 28.0-35.0eV, 2.2min #104
RTINSECONDS=134.049
SCANS=103-104
PEPMASS=322.93057	2335670
CHARGE=1+
178.93540	94	
191.92542	66	
192.89019	142	
194.98073	70	
195.08556	76	
196.88679	76	
200.83748	136	
200.88868	78	
201.04333	74	
205.94930	200	
207.92837	72	
207.94775	70	
207.97617	152	
211.94913	82	
212.88811	86	
213.46441	98	
214.88742	74	
218.88107	72	
220.01553	68	
220.86657	64	
221.06919	74	
222.55062	72	
222.95273	130	
224.04049	86	
224.18030	70	
225.86015	76	
226.87618	84	
227.09662	78	
227.81129	84	
228.88377	64	
230.81970	66	
230.84189	98	
230.85716	88	
230.90736	64	
231.86026	76	
233.95343	88	
236.01466	88	1+
237.96120	68	
238.93910	170	
239.03073	78	
239.08021	150	
239.94966	126	
240.82173	160	
240.90405	114	
240.94082	2420	
241.93943	8012	1+
242.81577	72	
242.83075	72	
242.87519	86	
242.94132	5434	1+
243.14479	98	
243.82829	72	
243.88490	70	
243.89830	90	
243.95625	70	
244.91617	84	
244.93984	1040	1+
246.94140	68	
247.39096	80	
247.52073	78	
248.90012	70	
249.00023	80	
250.12787	66	
250.44625	66	
250.83708	74	
250.96754	70	
251.06699	88	
251.84114	224	1+
251.90973	76	
253.16837	86	
254.34398	96	
254.42620	88	
255.84465	72	
256.03661	72	
256.89989	62	
257.79832	274	1+
257.90474	66	
258.83436	336	1+
258.87612	70	
259.89707	182	1+
260.83467	124	
261.79925	150	1+
261.83117	404	1+
261.88965	70	
262.34323	80	
263.83845	68	
263.97428	78	
264.07388	64	
264.10845	74	
265.06482	92	
266.80501	74	
266.85783	144	
266.87723	70	
266.91307	72	
268.95919	94	
268.97928	82	
270.99306	88	
271.87503	104	
272.42977	68	
272.69161	88	
272.81327	94	
272.84958	72	
273.91959	64	
275.80941	92	
275.82560	98	
276.81701	82	
276.84908	206	1+
278.09771	68	
279.09178	866	1+
279.39730	92	
279.80796	96	
280.83383	70	
280.85673	70	
281.05814	74	
281.09240	180	1+
281.89548	222	1+
282.05337	90	
282.76925	96	
282.92820	76	
283.00504	76	
284.00564	66	
284.29385	128	
284.86838	246	1+
284.90656	64	
286.12778	70	
287.80068	74	
288.11766	76	
288.84150	78	
288.85568	74	
289.09787	78	
289.80735	198	1+
289.86241	80	
289.87232	74	
290.78512	74	
292.03460	66	
292.86226	66	
297.78736	64	
297.86557	76	
300.91019	76	
302.79804	88	
303.87816	72	
304.08779	78	
305.87399	68	
306.73596	66	
307.08557	88	
308.87488	134	
309.93332	78	
310.87019	78	
312.80136	84	
312.86941	76	
316.85034	72	
317.86507	98	
318.49619	72	
318.76126	90	
318.81828	74	
319.43672	90	
320.73065	64	
320.88683	104	
321.73624	102	
322.22993	76	
323.24030	68	
323.93374	70	
324.89627	74	
326.74920	72	
326.88252	66	
327.07505	68	
END IONS

###FS:    #m/z: 340.94125 #charge 1+
###MS: 103
###MSMS: 105
BEGIN IONS
TITLE=Cmpd 78, +MS2(340.9413), 28.0-35.0eV, 2.3min #105
RTINSECONDS=134.83
SCANS=103,105
PEPMASS=340.94125	888592
CHARGE=1+
124.72010	92	
192.92506	82	
207.95309	86	
208.95825	84	
211.89915	72	
212.42513	90	
212.88124	158	
212.93384	118	
213.87717	144	
213.93682	870	1+
214.88706	78	
214.89761	118	
215.85961	90	
215.88597	476	1+
216.92262	80	
217.88057	124	
220.87387	78	
222.97413	72	
224.90324	104	
225.84728	94	
226.85422	74	
226.93160	78	
228.84455	132	
228.94284	214	
229.85807	74	
229.91020	86	
230.84953	78	
230.88787	500	1+
231.95192	368	
233.89269	104	
233.95277	80	
234.09988	80	
234.88379	424	1+
234.90102	88	
236.85645	78	
237.06246	72	
237.83845	88	
237.88373	84	
237.95758	82	
239.03459	98	
239.47324	80	
239.82131	74	
239.84821	74	
239.90303	84	
240.83150	140	
240.93514	80	
241.84793	198	
241.89859	90	
242.84216	102	
243.14312	72	
243.34084	90	
243.39995	80	
243.45190	88	
243.82761	356	1+
244.89841	76	
244.91381	82	
244.95804	128	
246.38618	90	
246.89317	82	
246.97440	72	
247.10343	84	
248.06787	76	
248.86120	74	
248.90236	194	
248.92326	76	
249.84135	146	
249.90094	72	
249.96373	126	
249.99147	76	
251.79279	118	
251.86678	82	
251.96554	116	
252.94964	78	
254.96616	544	1+
255.84618	80	
255.85972	76	
256.89246	78	
257.84759	80	
258.84636	788	1+
258.86277	172	
258.88177	168	
258.97855	76	
259.85150	434	1+
259.89708	94	
259.95727	282	
260.83534	538	1+
260.93077	128	
261.90728	80	
262.96175	92	
264.07580	226	1+
264.11184	92	
264.34767	94	
264.86673	78	
264.89978	72	
266.84752	90	
266.85780	90	
267.84457	74	
267.99156	102	
268.43395	82	
268.84138	266	
270.82740	122	
271.91556	96	
272.93491	128	
274.86945	288	1+
275.80922	74	
275.99246	78	
276.85723	502	
277.85660	298	
277.96354	110	
278.39045	78	
278.42941	74	
278.84555	926	1+
278.99713	70	
279.93818	76	
281.05182	74	
281.86085	88	
281.89467	92	
282.91382	74	
283.36231	84	
284.93872	140	
285.93335	96	
286.79545	80	
286.91613	74	
291.20232	76	
291.80156	116	
291.95489	74	
293.73268	78	
294.86331	72	
294.90374	74	
295.03241	76	
295.84316	80	
295.86953	216	
295.89218	96	
296.85831	72	
297.85720	116	
297.99899	72	
298.86815	172	1+
301.12901	82	
301.88660	80	
304.02135	72	
306.93145	86	
309.88113	86	
309.90329	84	
311.93415	72	
312.80628	78	
315.93733	74	
320.38795	90	
325.12405	72	
326.17310	124	
326.62896	86	
328.85222	72	
328.88442	114	
330.88423	106	
331.88330	128	
334.35702	80	
334.62431	96	
334.84255	140	
338.17794	74	
338.88976	72	
340.29952	72	
341.08362	72	
342.77968	152	
345.50639	98	
END IONS

###FS:    #m/z: 363.95733 #charge 1+
###MS: 103
###MSMS: 106
BEGIN IONS
TITLE=Cmpd 79, +MS2(363.9573), 28.0-35.0eV, 2.3min #106
RTINSECONDS=135.602
SCANS=103,106
PEPMASS=363.95733	377564
CHARGE=1+
115.76378	84	
186.93807	104	
189.86350	180	
191.01457	80	
191.86122	200	
196.87992	78	
200.89055	146	
207.87431	158	
207.94707	138	
208.94226	80	
209.86740	90	
209.94375	930	1+
210.88310	224	1+
212.87941	842	
214.89155	194	
219.94083	90	
222.92811	80	
222.94924	218	
223.94861	742	1+
223.97451	82	
224.95030	626	1+
225.04533	86	
226.94761	6012	1+
226.97543	116	
228.89661	386	1+
228.94226	6376	1+
229.11665	94	
230.88824	2018	1+
234.13730	82	
234.88167	176	
235.79169	78	
238.92288	80	
239.81003	78	
239.91623	104	
240.83284	122	
240.93961	554	
240.95692	304	
241.93992	1522	1+
242.85000	120	
242.94225	1086	1+
242.95914	396	
243.82247	206	
244.83293	98	
244.95752	3660	1+
245.79293	92	
245.94105	140	
246.81131	98	
246.90561	156	
246.95331	3678	1+
248.80197	156	
248.85602	146	
248.90117	828	1+
248.94554	122	
248.97127	220	1+
249.95657	88	
252.80312	88	
252.92128	100	
253.90383	106	
253.94729	116	
254.84548	82	
255.91699	80	
256.42195	84	
257.05563	84	
257.84022	198	1+
259.98637	82	
260.10826	86	
260.84045	96	
260.88904	82	
260.96992	434	1+
261.41486	88	
261.83421	450	1+
262.41865	94	
263.47568	90	
263.86664	90	
263.93017	84	
264.79548	178	
264.96672	216	
265.80009	174	
265.98391	116	
266.81562	316	1+
266.90320	84	
267.00137	88	
267.97533	530	
268.83324	80	
268.96511	102	
269.97082	870	1+
271.42979	84	
271.85301	112	
271.87957	90	
271.91808	132	
272.93513	84	
273.43608	78	
273.80105	190	1+
275.39304	92	
276.84843	86	
277.90655	122	
278.79941	154	
278.84510	172	
278.92351	94	
279.10069	158	
279.79471	174	
279.85278	110	
280.02982	80	
280.10776	204	
280.79192	236	
280.82649	84	
280.85801	256	1+
281.79139	154	
281.80829	150	
282.03058	106	
282.78179	88	
282.80047	96	
282.88705	84	
283.78745	170	
283.79717	336	1+
283.85185	128	
285.49743	92	
285.84491	214	1+
285.89328	202	1+
285.93624	122	
288.84544	80	
289.87996	116	
290.84415	80	
293.85067	200	1+
294.97534	90	
295.86602	88	
295.94430	88	
295.98211	80	
296.80894	88	
296.84483	86	
297.80269	186	
298.80416	706	1+
299.01284	82	
299.86605	122	
300.79597	688	1+
300.80810	134	
300.95038	86	
301.80059	608	1+
301.86586	134	
303.85789	660	1+
304.30420	106	
306.81527	104	
306.83159	98	
308.87381	144	
309.86871	92	
311.76053	94	
311.89085	78	
312.86780	80	
315.86215	146	
316.81352	380	1+
317.03373	80	
317.93966	80	
319.42589	78	
320.82370	148	
321.82274	82	
321.87067	104	
322.88453	206	1+
322.92911	154	
325.81635	124	
326.83330	86	
326.87446	174	
328.88394	82	
328.93902	86	
329.88830	86	
330.99548	82	
332.38841	88	
336.76861	80	
337.81456	80	
338.43353	84	
339.41661	92	
339.83659	188	
340.94077	242	
342.91008	116	
344.43925	88	
348.39985	86	
348.72855	84	
352.11798	80	
356.01364	90	
357.71860	82	
367.88298	80	
368.83528	82	
END IONS

###FS:    #m/z: 322.93050 #charge 1+
###MS: 107
###MSMS: 108
BEGIN IONS
TITLE=Cmpd 80, +MS2(322.9305), 28.0-35.0eV, 2.3min #108
RTINSECONDS=139.277
SCANS=107-108
PEPMASS=322.93050	2608328
CHARGE=1+
55.87078	68	
60.27268	72	
182.06473	88	
189.14045	72	
195.91694	134	
197.95802	72	
199.98460	86	
200.89583	78	
201.04151	128	
202.95284	80	
205.95162	96	
206.94679	84	
207.89305	90	
210.03022	72	
212.83167	64	
215.00819	86	
215.86811	68	
220.87769	74	
221.89886	66	
222.94820	142	
223.95982	188	
223.97808	72	
224.97167	72	
227.10750	82	
227.93134	72	
228.38238	68	
228.95047	68	
230.83438	68	
231.90170	98	
232.90067	78	
232.98306	100	
233.84221	66	
234.01129	68	
234.89126	66	
235.53910	72	
238.05978	78	
238.90191	104	
238.93798	206	
239.07634	172	
239.84103	78	
239.88575	70	
240.08005	98	
240.27021	72	
240.82439	402	1+
240.88914	66	
240.94096	2320	
240.97021	156	
241.94261	1846	
242.79129	66	
242.82241	350	1+
242.94187	6616	1+
243.92174	72	
244.79249	72	
244.94014	1636	
246.81561	66	
247.85429	64	
247.97379	70	
248.04435	76	
248.89799	76	
248.94689	70	
249.11326	68	
249.92774	78	
249.97053	72	
250.97511	94	
251.07045	72	
252.00543	82	
252.47063	124	
252.87363	90	
254.34411	94	
254.50849	70	
254.79476	64	
254.91354	152	
254.95562	72	
255.07487	100	
255.79928	64	
256.89576	68	
257.62888	92	
258.91136	98	
259.79934	68	
259.83383	114	
261.83306	424	1+
262.82541	66	
263.05493	254	1+
263.83286	88	
263.97358	142	
265.08444	78	
266.85158	86	
267.37357	106	
268.86057	92	
270.44539	68	
270.86773	72	
271.78612	64	
271.85691	64	
272.44232	66	
272.79899	82	
273.79454	238	
274.83699	80	
275.57213	98	
276.46778	90	
276.84865	164	
277.84159	78	
277.88082	68	
278.81266	70	
278.85393	138	
278.87007	108	
279.09156	522	1+
279.79119	68	
279.94135	64	
280.83361	64	
281.09754	66	
281.86658	78	
282.28168	78	
282.80841	72	
283.07082	94	
283.78912	72	
284.20606	116	
284.29114	518	1+
284.88578	84	
285.39137	76	
285.84390	66	
286.87673	72	
290.85853	84	
291.81023	66	
292.43756	64	
293.44410	76	
293.79986	74	
293.85680	110	
298.02855	90	
299.78627	204	
299.87815	66	
299.89710	64	
300.93793	86	
302.78894	68	
305.81137	110	
305.92165	88	
306.04367	66	
306.88685	124	
307.09935	80	
307.79813	134	
307.88956	132	
308.80587	78	
308.87990	70	
309.08231	96	
310.88410	98	
311.86455	132	
312.80241	66	
312.83042	92	
312.87137	72	
314.77944	66	
315.80007	68	
317.86946	70	
320.90220	66	
321.37313	82	
323.76152	76	
324.21668	82	
327.89819	152	
327.97075	74	
END IONS

###FS:    #m/z: 340.94127 #charge 1+
###MS: 107
###MSMS: 109
BEGIN IONS
TITLE=Cmpd 81, +MS2(340.9413), 28.0-35.0eV, 2.4min #109
RTINSECONDS=140.049
SCANS=107,109
PEPMASS=340.94127	955794
CHARGE=1+
188.95143	72	
189.03579	80	
191.95088	72	
197.92717	118	
200.87039	72	
207.47555	82	
208.84654	80	
208.94052	74	
210.93495	150	
212.10131	80	
213.88191	126	
213.93953	538	1+
215.88706	304	
215.93968	358	
216.87025	80	
217.94038	82	
219.88326	156	
223.37390	96	
223.97444	88	
224.97987	118	
226.88723	72	
226.90010	78	
226.94768	154	
226.99647	76	
227.84097	72	
227.88183	78	
228.93853	134	
230.88602	524	1+
231.88791	358	1+
231.94972	660	1+
233.90989	140	
233.94894	256	
233.98877	74	
236.93810	76	
237.06376	96	
237.90440	76	
237.92859	76	
238.85174	114	
238.91002	118	
239.84742	148	
240.83615	504	1+
240.85631	126	
240.87278	74	
241.83941	386	1+
241.94500	80	
243.83049	264	1+
244.02476	72	
244.44527	80	
245.05790	74	
245.83509	98	
245.96184	100	
246.15431	90	
246.39188	84	
246.98373	76	
247.02639	80	
248.30194	74	
248.89451	74	
249.96477	194	
251.93151	134	
251.95807	156	
252.92414	92	
254.91330	150	
254.96494	330	
254.98019	82	
255.91124	74	
256.85143	278	1+
256.88170	130	
256.96451	124	
257.79797	98	
258.81078	94	
258.84599	272	
258.89971	74	
259.81134	82	
259.84683	198	
259.91257	98	
260.00941	98	
260.41949	88	
260.83579	398	1+
261.43272	74	
261.51256	88	
262.14580	74	
263.83077	86	
265.02099	72	
265.89690	82	
267.32649	78	
267.81244	82	
267.88315	72	
268.84269	172	
268.86475	72	
269.83562	114	
270.83745	78	
272.87114	98	
272.93549	170	
272.97882	166	
273.05259	86	
274.38121	84	
274.84705	90	
274.99947	82	
275.86226	182	
276.85972	776	1+
276.90123	72	
277.07249	106	
277.80689	72	
277.98693	88	
278.09352	104	
278.84569	1026	1+
279.96291	104	
280.88200	128	
280.90787	154	
281.43298	80	
281.84522	126	
282.87540	134	
283.03379	82	
283.44268	76	
284.52106	88	
285.41869	78	
285.81077	78	
286.06429	82	
286.11795	94	
288.02368	74	
288.06755	88	
290.91707	86	
291.80703	122	
293.85028	180	1+
294.44860	92	
296.25659	86	
296.87453	278	1+
296.89130	82	
297.01095	106	
297.98064	224	
298.01171	72	
299.12359	76	
299.16800	74	
299.26992	82	
299.88668	276	
299.91175	80	
300.87186	126	
300.92540	80	
301.60043	80	
301.86060	224	1+
302.17254	140	
302.96124	76	
304.44572	100	
305.87629	76	
306.03935	74	
306.92104	90	
307.80100	72	
307.88967	92	
308.29482	90	
310.82243	84	
314.16743	74	
314.32638	100	
318.91018	92	
319.89594	76	
326.62029	94	
328.89206	110	
329.04563	76	
332.81430	74	
333.80954	78	
334.60208	82	
338.35444	88	
339.28763	74	
344.79887	74	
346.39974	122	
END IONS

###FS:    #m/z: 363.95726 #charge 1+
###MS: 107
###MSMS: 110
BEGIN IONS
TITLE=Cmpd 82, +MS2(363.9573), 28.0-35.0eV, 2.4min #110
RTINSECONDS=140.822
SCANS=107,110
PEPMASS=363.95726	416672
CHARGE=1+
115.20537	88	
177.93806	88	
187.87873	78	
188.86721	86	
188.93306	100	
189.86263	300	
191.85739	250	1+
196.88525	126	
198.03426	76	
203.49046	90	
207.87237	110	
207.94791	80	
208.96528	92	
209.94239	686	1+
210.88160	154	
211.88411	114	
212.01880	74	
212.87920	1006	1+
217.82233	92	
222.95323	288	
224.94883	1004	1+
225.96495	280	1+
226.83021	78	
226.94774	5634	1+
227.09551	86	1+
227.93175	100	
228.10418	102	1+
228.89376	188	
228.94269	6816	1+
229.13369	92	
230.84237	82	
230.88894	1766	1+
231.03288	102	
232.02257	84	
234.88194	134	
236.87138	110	
238.06738	78	
238.13578	86	
238.91125	84	
239.06791	122	
239.99637	78	
240.94233	444	
240.96470	226	1+
241.83572	98	
241.94123	372	
242.89284	80	
242.94200	1096	1+
243.82084	238	1+
244.07083	74	
244.88671	80	
244.95731	3372	1+
245.59089	106	
245.86988	78	
245.94212	266	
246.06490	98	
246.90500	148	
246.95373	4112	1+
246.97443	250	
248.80588	420	1+
248.83826	192	1+
248.90046	632	1+
250.03359	142	
250.79290	104	
250.96848	238	1+
252.10072	88	
252.88898	80	
252.95536	152	
253.90608	94	
254.91212	82	
255.44385	82	
256.06643	106	
256.88230	84	
258.39596	90	
258.83681	196	
260.83764	90	
260.96597	170	1+
261.83109	76	
261.84317	152	
261.86894	180	
261.89148	84	
262.83119	166	
262.85433	86	
263.06164	94	
263.87387	76	
264.07478	88	
266.81240	546	1+
267.03348	84	
267.81126	312	1+
267.83453	94	
267.97343	460	
268.95951	158	
269.79889	216	1+
269.86230	78	
269.97011	588	1+
271.50856	98	
271.52492	78	
273.05875	86	
274.78798	76	
275.14230	88	
276.05341	88	
277.82143	126	
278.09754	208	1+
278.79817	150	
278.85693	84	
278.99332	74	
279.42011	82	
280.79590	276	1+
280.81167	96	
280.86072	114	
281.85959	160	
281.88856	74	
282.35447	110	
282.80890	110	
282.89203	140	
283.06564	98	
283.85190	176	
284.82727	182	
285.84463	396	
286.79363	188	1+
286.91393	84	
292.06829	84	
292.45219	92	
292.85975	78	
295.99487	106	
296.80879	134	
296.87038	74	
296.93367	78	
297.80287	1026	1+
297.96410	140	
298.61202	110	
298.80523	868	1+
298.82800	122	
300.80230	204	
301.80627	180	
301.86422	262	1+
302.79940	90	
303.80926	142	
303.85614	718	1+
304.43920	88	
305.42547	88	
305.92140	74	
306.83926	80	
306.88633	80	
307.86362	274	1+
307.87859	76	
308.42642	74	
308.44387	82	
308.79529	76	
309.58973	78	
311.63506	76	
314.82735	144	
315.81280	76	
315.86299	78	
316.81146	210	1+
318.81049	102	
319.00477	96	
319.81214	74	
320.87902	138	
321.82071	186	
321.86655	76	
322.38858	140	1+
322.92771	118	
323.01968	114	
323.81915	132	
324.87540	140	
324.89353	232	1+
326.87513	128	
327.87756	82	
328.50698	94	
331.87382	170	1+
334.62654	106	
334.87600	84	
336.94134	108	
337.83738	74	
340.94117	216	
341.83377	110	
347.83629	92	
348.81496	86	
349.76959	80	
351.11400	74	
353.66583	90	
357.19369	74	
357.83687	76	
357.87190	80	
359.89306	82	
363.18767	82	
END IONS

###FS:    #m/z: 322.93067 #charge 1+
###MS: 111
###MSMS: 112
BEGIN IONS
TITLE=Cmpd 83, +MS2(322.9307), 28.0-35.0eV, 2.4min #112
RTINSECONDS=144.491
SCANS=111-112
PEPMASS=322.93067	2629492
CHARGE=1+
72.23882	70	
189.06109	72	
192.89634	74	
195.91759	64	
197.87028	66	
197.96018	72	
200.83652	68	
202.04791	66	
204.99243	74	
205.95203	192	
208.90686	148	
209.94475	68	
210.90207	156	
215.88230	68	
220.88139	70	
222.82555	76	
222.93710	66	
222.95201	146	
224.37510	92	
224.96411	68	
225.00851	66	
225.93656	64	
227.92750	108	
228.10225	78	
228.91154	122	
229.86204	70	
229.89760	68	
229.98669	76	
230.06869	72	
230.84834	218	
230.90520	72	
230.94888	68	
234.35714	80	
234.91396	94	
235.83122	66	
235.88066	208	
236.89719	104	
236.91685	72	
238.02769	90	
238.83904	86	
238.94124	76	
239.07733	226	
240.82875	126	
240.94077	2328	
241.94206	2066	
242.84197	88	
242.94151	6096	1+
243.87349	66	
244.05072	78	
244.85414	74	
244.88696	80	
244.93999	1236	1+
245.83139	122	
246.90099	88	
246.97477	188	
247.38544	90	
247.86462	84	
247.92269	86	
248.85697	124	
248.93360	90	
249.85589	80	
250.94784	76	
250.97126	84	
252.88122	84	
254.15796	72	
254.80281	70	
255.09062	82	
256.83325	88	
258.16325	74	
258.79709	64	
258.83387	364	
258.97259	72	
258.99632	82	
260.83131	162	
260.84796	78	
261.18462	116	
261.89166	104	
262.01296	78	
262.80046	68	
262.82827	270	1+
263.46387	92	
264.67489	78	
264.88524	64	
265.80108	90	
265.84635	98	
266.06314	68	
266.11908	68	
266.85127	92	
266.86705	116	
267.80849	68	
267.84437	72	
268.95480	64	
269.87420	90	
269.90675	74	
271.81423	78	
271.88093	74	
272.02687	66	
272.96940	94	
273.10141	70	
275.11800	92	
275.97202	86	
276.81733	76	
276.91113	88	
276.96238	76	
277.82937	72	
277.85924	104	
277.88239	88	
278.24500	82	
278.85757	70	
278.96454	68	
279.09297	690	1+
280.81922	70	
281.96689	88	
282.27622	106	
283.06601	188	
283.85274	118	
283.94043	82	
283.97452	84	
284.27639	74	
284.29407	540	
286.91614	206	1+
286.93697	66	
287.90699	74	
287.94670	72	
289.22339	86	
289.81848	68	
289.86483	78	
290.80184	74	
292.83262	68	
293.06134	66	
294.86151	72	
297.41229	92	
299.02577	82	
299.05778	70	
299.90550	88	
302.92854	66	
303.73018	68	
305.88048	76	
306.78104	78	
307.48892	76	
307.74523	72	
307.81405	76	
307.88970	150	
307.90468	74	
307.92432	98	
309.81871	80	
310.07602	96	
312.86512	82	
313.87144	70	
315.16755	72	
315.92867	82	
320.88464	78	
324.13532	84	
325.32556	76	
325.37641	80	
END IONS

###FS:    #m/z: 340.94139 #charge 1+
###MS: 111
###MSMS: 113
BEGIN IONS
TITLE=Cmpd 84, +MS2(340.9414), 28.0-35.0eV, 2.4min #113
RTINSECONDS=145.263
SCANS=111,113
PEPMASS=340.94139	963050
CHARGE=1+
64.54141	74	
109.40858	80	
123.61997	88	
147.49826	72	
185.89699	78	
192.92574	114	
192.94566	104	
204.93082	74	
205.95172	100	
206.91508	102	
206.94852	148	
208.88741	74	
208.95817	142	
209.97061	118	
211.89557	78	
211.94194	92	
213.88219	106	
213.93949	1130	1+
214.88137	74	
215.88990	336	
215.93886	152	
217.82617	94	
217.88730	208	
218.88557	80	
222.95324	92	
223.95961	132	
224.95888	72	
226.95383	140	
227.49445	80	
227.84077	82	
228.05599	70	
228.84302	156	
228.93687	134	
231.88928	144	
231.95083	1324	1+
233.89676	160	
233.94936	266	
234.00599	92	
234.83274	70	
234.93666	110	
237.06639	100	
240.42077	94	
240.85504	70	
241.84656	158	
241.95019	98	
242.82673	462	1+
242.84489	166	
243.07622	72	
243.82956	384	1+
243.86958	72	
244.00382	76	
244.91578	82	
245.11193	70	
245.82717	120	
246.83915	72	
246.89528	134	
246.97622	74	
247.02661	88	
249.89804	198	
249.95979	214	
250.94988	232	1+
253.42628	78	
253.83974	72	
254.90979	270	1+
254.96825	454	
255.07435	118	
255.88161	98	
256.84718	168	
256.90100	134	
256.96663	156	
257.44966	76	
258.80065	92	
258.84835	874	1+
259.89823	72	
259.92611	96	
259.97206	88	
260.83487	676	1+
261.00212	86	
261.42900	92	
261.46662	74	
261.85778	94	
261.91352	104	
264.08211	90	
265.86512	80	
266.79262	76	
266.84626	134	
266.99530	70	
267.97761	90	
268.83710	142	
269.18878	72	
269.83328	224	1+
271.41357	72	
271.99246	142	
272.93436	128	
272.97538	194	
273.79946	72	
274.86127	86	
274.90127	126	
274.96715	70	
275.81289	78	
275.86765	130	
276.83586	86	
276.85998	1040	1+
276.99340	74	
278.09164	74	
278.84983	782	1+
278.98736	80	
279.88169	70	
279.90855	74	
280.31740	86	
280.78682	72	
280.84007	124	
280.93969	184	1+
281.33412	70	
282.87280	150	
286.86444	78	
288.83945	98	
289.87291	72	
290.80187	70	
290.85670	72	
290.94641	94	
292.10801	88	
294.86356	146	
295.83032	72	
295.84516	72	
296.85752	120	
297.01415	72	
297.88359	108	
297.97553	250	
298.79614	120	
298.84746	86	
298.88975	74	
299.86638	296	1+
300.01596	72	
300.83313	70	
300.89068	140	
301.85510	124	
302.17592	112	
302.94377	214	1+
303.18044	78	
303.76692	74	
305.92541	88	
307.80127	70	
309.45811	72	
309.82554	74	
310.81157	72	
311.86252	152	
312.33968	90	
314.88654	100	
318.38411	76	
318.85096	70	
325.75524	82	
326.12776	74	
326.62239	106	
326.88458	76	
326.90632	86	
328.01754	78	
333.39889	98	
336.85650	90	
338.85589	90	
340.89110	80	
342.95485	90	
343.90639	70	
344.71957	72	
END IONS

###FS:    #m/z: 363.95741 #charge 1+
###MS: 111
###MSMS: 114
BEGIN IONS
TITLE=Cmpd 85, +MS2(363.9574), 28.0-35.0eV, 2.5min #114
RTINSECONDS=146.036
SCANS=111,114
PEPMASS=363.95741	403842
CHARGE=1+
91.20992	92	
153.50394	80	
189.86244	320	1+
200.13747	82	
200.83668	100	
207.94897	220	
208.88571	114	
208.97405	96	
209.86832	208	
209.94409	876	1+
210.88486	336	
212.87919	1168	1+
216.41101	88	
217.94196	78	
218.85903	214	1+
218.91006	168	
220.10819	88	
221.90984	94	
222.95203	214	
223.95570	266	
224.94849	754	1+
225.41195	80	
226.87068	84	
226.94748	6510	1+
228.85945	156	1+
228.89686	376	1+
228.94252	6818	1+
229.10510	76	
229.25837	90	
230.89005	1640	1+
232.41215	78	
232.88535	284	1+
235.85748	76	
238.56143	84	
239.07073	86	
239.99089	80	
240.83735	104	
240.93944	576	
240.96352	382	
241.83521	120	
241.94271	278	
241.98138	150	1+
242.94125	1032	1+
242.96014	500	1+
243.83688	82	
244.20966	114	1+
244.95738	2850	1+
245.94261	244	
246.95398	3412	1+
247.10915	96	
248.00792	78	
248.41809	94	
248.80441	82	
248.84807	114	
248.89996	538	1+
249.80794	116	
249.92120	124	
250.89982	162	
250.97045	110	
251.04041	184	
251.07499	110	
253.83437	198	1+
253.91057	128	
254.90930	90	
255.86001	76	
257.41205	84	
258.83983	126	
258.88374	86	
259.91811	98	
259.96766	78	
260.83068	108	
260.92287	92	
260.96885	252	
262.38257	92	
262.97088	140	
264.82094	104	
264.97577	120	
265.46653	94	
265.81869	140	
265.98496	82	
266.81470	134	
267.92908	86	
267.97405	824	1+
268.07166	76	
268.81433	134	
268.91402	226	1+
268.95626	178	
269.81162	84	
269.96952	1250	1+
270.15294	82	
270.83226	184	1+
270.86407	160	
271.86085	76	
271.95635	100	
273.79166	80	
275.91092	88	
276.00459	92	
276.35560	80	
276.80599	164	
276.85499	182	
277.00299	92	
277.84291	346	1+
277.86184	90	
277.92755	104	
278.37597	76	
279.79834	122	
280.11027	190	
280.79056	416	1+
280.90387	100	
281.89893	82	
282.82367	202	1+
283.84845	128	
283.86471	142	
283.93932	92	
284.42353	92	
284.87640	102	
285.84449	278	
287.01211	78	
287.13258	86	
287.41748	82	
287.85494	80	
287.88706	178	1+
288.40931	80	
288.78913	80	
289.08737	88	
289.13356	76	
289.80006	82	
289.96290	80	
290.42089	82	
290.86189	86	
293.88203	78	
295.42728	82	
295.80806	346	1+
298.80382	1118	1+
299.11052	80	
299.35929	102	
300.79943	284	
301.79686	146	
301.85822	78	
303.38582	94	
303.85681	380	1+
304.80577	106	
306.93253	76	
307.87220	162	
308.87316	124	
309.22024	88	
309.81435	194	1+
310.89808	80	
310.96535	76	
311.44206	96	
311.89304	78	
314.83604	140	
316.29951	80	
316.81721	94	
318.60151	92	
318.88198	132	
319.84071	142	
320.81203	86	
320.86929	90	
320.97920	76	
321.81869	110	
322.92787	180	
323.85169	122	
324.19037	84	
324.81196	82	
324.87205	80	
324.88683	82	
325.89595	96	
326.87088	132	
328.72737	86	
328.90533	78	
329.75978	90	
330.93945	96	
337.38630	84	
339.82958	100	
340.94238	368	1+
344.79249	78	
345.86495	78	
346.74472	76	
358.75040	92	
364.18496	76	
368.10441	78	
END IONS

###FS:    #m/z: 507.84613 #charge 1+
###MS: 115
###MSMS: 116
BEGIN IONS
TITLE=Cmpd 86, +MS2(507.8461), 28.2-35.2eV, 2.5min #116
RTINSECONDS=149.711
SCANS=115-116
PEPMASS=507.84613	132046
CHARGE=1+
196.01775	348	1+
209.94206	150	
214.88706	168	
224.97477	116	
232.88376	118	
232.89624	432	1+
245.07633	134	
250.90453	126	
259.86629	150	
260.87928	190	
262.90601	152	
270.87955	158	
278.94950	128	
280.89016	236	1+
282.12497	126	
284.89361	118	
285.85733	132	
285.91700	176	1+
287.85436	242	
288.84003	138	
290.87091	354	1+
293.87335	1246	1+
293.92626	172	
297.81418	138	
303.86874	224	
305.86270	776	1+
306.12826	200	
307.85987	130	
307.88803	456	
307.98121	126	
308.14224	814	1+
308.80141	242	1+
308.87250	954	1+
310.15828	372	
310.86106	140	
311.88488	1588	1+
312.17779	246	
312.79136	220	1+
312.87069	172	
312.97618	128	
313.88186	226	
314.86631	520	1+
314.97740	174	1+
315.37836	128	
315.78874	120	
316.37826	146	
316.82648	148	1+
317.78394	130	
322.78798	136	
322.85771	144	
323.87716	358	1+
325.82810	266	1+
325.90394	196	
326.15553	118	
326.88351	1738	1+
327.75745	148	
327.85171	174	
328.87136	168	
329.96344	228	1+
330.16158	130	
330.87829	124	
331.80004	118	
332.71869	156	
332.82243	328	1+
332.84258	328	1+
332.87302	580	1+
336.89280	126	
337.88050	180	
338.01840	126	
340.81688	164	
340.86101	292	1+
342.90891	126	
344.82231	148	
346.77737	128	
347.77642	538	1+
347.82982	162	
347.85616	132	
348.85102	126	
348.91573	130	
349.75617	382	1+
349.77240	128	
349.79170	156	
349.81307	314	1+
350.81466	230	1+
350.88850	158	
353.78814	168	
353.88438	226	1+
354.83995	254	1+
355.17905	118	
355.89938	126	
356.80473	116	
357.85593	332	1+
358.78147	260	1+
358.79696	122	
359.72023	120	
359.82269	116	
361.72911	120	
361.86681	124	
362.88431	316	1+
363.46835	126	
365.35934	134	
365.78434	216	
365.81696	128	
366.78593	120	
366.84225	188	
367.71268	384	1+
367.76256	264	
367.79157	368	1+
368.84670	142	
368.89379	160	
369.83769	206	
369.89810	130	
370.84002	172	
371.72325	118	
371.80210	202	
372.80305	118	
373.71382	122	
373.83086	172	
374.81387	200	1+
378.78049	180	
380.71661	236	
381.72058	136	
382.71535	194	1+
382.82886	140	
382.87396	134	1+
383.79076	220	1+
384.85105	950	1+
385.31770	238	1+
385.77966	126	
387.84424	402	1+
387.92715	194	1+
388.72133	202	1+
388.79568	120	
390.84006	844	1+
392.07152	126	
392.73392	184	
392.82746	596	1+
393.72748	114	
394.84939	160	
395.77693	114	
396.79710	158	
398.73085	280	
398.86756	274	1+
399.73375	194	
399.84746	322	
402.87152	202	
403.87379	148	
404.85913	382	1+
405.76310	412	1+
407.73952	522	1+
407.86626	716	
408.85102	616	
409.72335	204	
409.86087	382	
410.83839	1316	1+
410.87835	166	
412.71420	130	
412.83567	144	
413.76176	128	
413.83890	120	
414.70308	184	1+
414.79593	158	1+
416.06298	142	
417.74536	142	
417.85908	124	
417.87153	116	
418.19839	138	
418.85915	134	
421.88007	148	
422.68921	116	
422.86595	584	1+
423.77783	554	1+
425.75500	394	
426.77037	554	1+
426.86171	498	
427.73111	210	
427.75273	306	
427.86800	286	
428.73355	288	
428.75211	256	
428.84984	470	
428.88501	254	
429.70276	118	
429.75404	150	
429.84478	266	
429.89152	120	
430.85280	196	
430.86851	638	1+
431.14754	130	
431.86958	452	1+
432.69021	236	
433.85831	124	
434.85251	146	
435.70802	144	
440.76536	168	1+
443.76728	222	1+
444.87303	2014	1+
445.75112	332	
446.75550	146	
447.70043	500	1+
447.71261	168	
448.75394	262	1+
448.77635	322	1+
449.87838	468	1+
450.75031	212	
452.86302	142	
454.77530	170	1+
457.90526	328	1+
461.20606	182	1+
462.88410	332	
463.72521	130	
463.87889	194	
467.89005	500	1+
470.72907	138	
479.76741	152	
484.77588	116	
485.89758	256	
508.19787	136	
509.85667	188	1+
END IONS

###FS:    #m/z: 336.94620 #charge 1+
###MS: 115
###MSMS: 117
BEGIN IONS
TITLE=Cmpd 87, +MS2(336.9462), 28.0-35.0eV, 2.5min #117
RTINSECONDS=150.484
SCANS=115,117
PEPMASS=336.94620	46754
CHARGE=1+
138.33190	92	
182.86956	142	
191.95446	72	
194.89835	78	
196.88159	114	
201.93446	92	
205.44974	92	
209.88396	90	
209.94457	84	
210.88314	74	
210.90082	114	
211.49191	84	
211.94416	2918	
212.87728	1112	1+
212.90194	76	
213.94055	994	1+
215.88486	134	
215.89871	72	
215.93570	154	
217.99448	72	
218.84404	80	
223.96137	86	
227.95499	204	
228.83902	72	
228.89439	96	
229.01177	72	
229.95638	2258	
230.89130	486	
231.41892	88	
231.82837	78	
231.94938	1100	1+
232.86812	94	
233.06582	88	
233.82832	170	
233.87758	108	
233.96624	80	
235.89942	84	
236.86783	138	
236.91313	72	
237.54481	78	
237.89520	80	
239.05923	72	
239.56280	96	
240.82922	132	
241.84333	302	1+
242.05346	74	
243.84323	114	
245.72716	74	
246.85180	134	
247.96431	482	1+
247.97922	142	
248.83255	92	
248.90043	272	1+
249.83452	80	
249.95617	796	1+
251.07248	70	
251.83666	72	
251.85335	76	
252.06182	74	
252.17923	70	
252.83261	80	
252.93489	98	
252.97082	1202	1+
253.08452	94	
253.90752	154	
254.05037	94	
254.85908	146	
254.90540	80	
254.92788	82	
254.96720	646	1+
255.92101	76	
256.26121	100	
256.84707	86	
256.88842	70	
256.96569	196	
256.99060	88	
257.84529	584	1+
257.86815	90	
258.84750	506	1+
258.97885	86	
259.96202	126	
260.83539	84	
260.85523	82	
261.82943	120	
263.00743	78	
263.83076	120	
264.81244	108	
265.39465	94	
266.82677	78	
266.86389	134	
267.83679	642	1+
268.83880	530	1+
268.88268	76	
270.97869	276	1+
271.84904	72	
272.84366	72	
273.79151	86	
274.58272	106	
274.82066	88	
274.87403	148	
276.05336	76	
276.83755	72	
276.85985	772	1+
276.89487	126	
277.83711	110	
278.45405	92	
278.75530	82	
278.81585	84	
278.83295	492	1+
278.85734	198	
278.94000	74	
279.97205	80	
283.87495	74	
285.84763	1128	1+
286.84875	836	1+
287.78839	72	
287.84833	448	1+
288.83493	78	
292.83858	70	
292.86653	90	
293.10608	212	
293.18979	72	
293.82520	88	
293.87251	134	
294.00009	122	
294.06304	76	
294.30943	72	
294.86338	102	
295.41405	102	
295.86553	78	
295.97865	116	
296.80662	126	
297.92265	86	
297.97350	70	
298.80526	112	
302.85574	82	
307.81457	76	
307.88642	146	
307.97376	74	
308.34456	92	
308.53425	82	
308.91402	80	
309.87024	102	
312.90854	68	
313.87160	72	
314.07165	94	
314.40684	94	
314.84705	206	1+
315.82583	68	
317.76898	92	
319.38194	96	
319.41722	72	
320.03624	92	
321.92388	72	
322.83677	74	
322.87416	84	
323.79466	76	
323.88766	72	
324.84732	70	
325.94814	84	
330.82080	114	
332.18519	72	
332.75136	84	
332.91041	72	
335.42012	80	
336.76409	80	
339.87613	84	
339.91020	120	
341.33782	74	
342.08925	70	
END IONS

###FS:    #m/z: 359.96150 #charge 1+
###MS: 115
###MSMS: 118
BEGIN IONS
TITLE=Cmpd 88, +MS2(359.9615), 28.0-35.0eV, 2.6min #118
RTINSECONDS=151.256
SCANS=115,118
PEPMASS=359.96150	37668
CHARGE=1+
116.35243	80	
172.91250	80	
184.87555	82	
185.35995	90	
203.89859	82	
207.95021	130	
208.88753	76	
209.94420	448	
211.91546	100	
212.85121	78	
214.87652	72	
215.41366	76	
216.39486	80	
218.92048	76	
221.88820	126	
222.95323	576	1+
224.06804	72	
224.94959	674	
224.97567	90	
225.86926	80	
225.89891	82	
225.97754	80	
226.94738	4852	1+
226.97552	108	
227.57053	80	
227.79615	88	
227.93002	98	
228.45832	76	
228.94262	3836	1+
231.86948	100	
233.96068	78	
234.86544	190	
234.94214	78	
235.91056	108	
238.96463	82	
240.82641	82	
240.90674	86	
240.94172	458	
240.96397	334	
241.94306	222	
241.96783	148	
242.95926	250	
243.47859	70	
243.83224	140	
243.90001	226	1+
244.95780	1796	1+
245.94097	190	
246.80440	74	
246.95314	2534	
247.36616	70	
248.81245	122	
248.92341	76	
249.80373	130	
250.80789	72	
250.94831	186	
250.96937	74	
251.04517	94	
251.06063	106	
251.44040	70	
252.93009	92	
252.95607	106	
253.03187	74	
255.90135	70	
256.97696	72	
258.44143	76	
258.84707	162	
258.97134	104	
260.12434	82	
260.83012	316	1+
260.94490	74	
260.96846	102	
260.98229	98	
261.96329	74	
264.96827	130	
265.01477	94	
265.08369	134	
265.98750	190	1+
266.81181	160	
266.95738	72	
267.97428	318	
268.39989	72	
268.41392	90	
269.85217	74	
269.97080	480	1+
271.06982	90	
271.81021	74	
273.96871	94	
274.81000	332	1+
275.97316	114	
276.10656	74	
278.79530	98	
279.82654	84	
280.79450	566	1+
280.84821	78	
281.00462	96	
283.82522	392	1+
286.93862	120	
287.79935	82	
288.81409	72	
291.97374	142	
296.81220	476	1+
297.97564	78	
298.80513	954	1+
299.00441	82	
299.44867	92	
299.57368	78	
299.78871	76	
299.86636	132	
300.99941	86	
301.01850	82	
301.17819	78	
301.87331	76	
301.90122	78	
302.84067	78	
302.86411	70	
302.95115	110	
303.94330	158	
304.00876	94	
306.88233	70	
306.93400	104	
307.84867	86	
308.12989	76	
308.78663	72	
309.89930	70	
310.87005	72	
311.10392	72	
311.89945	78	
313.02158	78	
313.74366	76	
315.98297	74	
316.85971	122	
316.89845	88	
317.72270	78	
317.87819	78	
319.40815	88	
319.43476	76	
320.14167	84	
320.88923	72	
320.94183	94	
321.82830	134	
322.95163	72	
323.01519	112	
323.85223	78	
324.89160	116	
326.87786	84	
327.03526	80	
328.75393	86	
329.76770	90	
329.84600	76	
332.41096	92	
336.72378	76	
338.11256	74	
340.93853	192	
343.96296	98	
344.54609	90	
347.91863	76	
350.13005	86	
350.78094	80	
352.89249	90	
355.42072	98	
356.70200	74	
359.75357	80	
359.86389	88	
END IONS

###FS:    #m/z: 507.84625 #charge 1+
###MS: 119
###MSMS: 120
BEGIN IONS
TITLE=Cmpd 89, +MS2(507.8462), 28.2-35.2eV, 2.6min #120
RTINSECONDS=154.93
SCANS=119-120
PEPMASS=507.84625	120484
CHARGE=1+
196.01607	412	1+
216.90457	114	
222.97137	174	1+
224.04740	112	
226.12417	102	
227.95639	140	
232.90192	142	
236.88666	188	1+
245.11366	100	
246.92018	106	
260.88391	138	
263.13015	206	1+
265.84992	160	
266.16694	108	
266.38489	106	
271.39065	164	
272.85558	114	
276.86533	166	
278.83457	380	1+
282.98941	204	1+
285.86741	186	
287.85144	860	1+
287.93519	118	
288.79305	200	
288.87167	144	
289.01015	100	
289.88955	294	1+
290.01118	102	
290.86256	880	1+
291.78847	150	1+
293.89096	104	
296.86131	124	
297.84873	222	1+
297.88188	102	
300.84616	200	1+
303.87168	344	1+
305.86326	1448	1+
306.12678	122	
307.80357	134	
307.89021	346	
308.14320	864	1+
308.87772	588	1+
309.37339	212	
309.84056	314	1+
310.15513	492	1+
310.87178	116	
311.88360	1566	1+
312.18025	116	
313.97328	168	1+
314.83148	124	
314.86312	598	1+
314.88506	136	
315.17940	86	1+
315.37022	102	
315.81169	184	1+
316.88244	100	
317.85554	314	1+
317.86847	114	
318.35999	100	
319.82353	202	
320.82355	98	
322.86848	416	1+
322.89041	144	
323.87276	268	1+
323.89775	300	1+
324.85206	112	
326.88484	1890	1+
327.81001	120	
328.87461	162	
328.99293	150	
329.17949	102	
329.89040	230	1+
331.85664	196	
331.87554	190	
332.88144	230	
333.87185	288	
334.86025	130	
335.83932	140	
336.78965	98	
336.85434	122	
336.87900	262	1+
337.02691	118	
337.98864	128	
339.82550	118	
340.86380	398	1+
341.40570	104	
343.75719	134	
346.85254	108	
347.77737	156	
347.82819	142	
348.16448	108	
348.77567	338	
348.83897	116	
349.75620	188	
349.86301	178	1+
350.76028	292	
350.81721	114	
350.88860	152	
351.76706	160	
351.80261	132	
352.77627	326	1+
353.85553	300	1+
353.89645	130	
355.86503	118	
355.89484	218	
357.79268	208	1+
360.76266	130	1+
360.95944	104	
361.82732	104	
364.98488	106	
365.78970	110	
366.84139	370	
366.88127	140	
367.70774	192	
367.77105	204	1+
367.84640	170	
367.89876	106	
367.94536	232	1+
368.70953	114	
368.80900	128	
368.90153	240	
369.78259	106	
369.80331	122	
369.83667	188	
370.83627	356	1+
371.19478	124	
371.76222	124	
371.80448	230	
372.04709	118	
372.82282	368	1+
372.88692	310	1+
373.72275	138	
373.77504	116	
378.73544	130	
380.72126	174	
381.39128	112	
381.78601	330	1+
382.71594	228	1+
383.75782	226	1+
384.85071	646	1+
385.78340	128	
386.81837	114	
387.77230	198	1+
387.85181	158	
388.81523	290	1+
389.20398	248	
389.83950	670	1+
390.72853	150	
392.82692	720	
393.55345	116	
393.80327	136	
394.77577	270	1+
394.83076	114	
395.73385	128	
396.80670	222	1+
397.00920	130	
398.72974	174	
399.70274	114	
399.73174	164	
399.84921	362	1+
400.72883	118	
401.74181	198	1+
402.82140	116	
403.76876	132	
403.80783	154	
403.87127	508	1+
404.90664	222	1+
405.75451	156	
405.87186	150	
406.76839	116	
406.82445	126	
407.72681	130	
407.74728	238	
407.86801	648	
408.72482	484	1+
408.74282	246	
408.76396	368	1+
408.85543	1258	1+
410.83999	636	1+
411.73066	352	1+
412.73267	236	1+
412.84095	348	1+
412.86380	164	
413.87085	114	
414.69581	180	1+
416.74505	194	1+
417.86418	108	
421.88434	456	
422.86683	138	
423.77310	508	1+
423.86964	404	
424.87005	224	
425.75592	894	1+
426.86001	652	1+
427.73731	296	
428.75193	296	1+
428.84763	1176	1+
429.73870	492	1+
430.69937	116	
430.78988	112	
430.84689	196	
431.79837	144	
431.86666	808	1+
433.84455	118	
435.71413	256	1+
439.89308	154	
440.89875	104	
441.78931	170	1+
441.88006	198	
443.68310	98	
443.76368	180	1+
443.88630	116	
444.87481	1514	1+
445.74408	282	1+
445.80636	116	
446.88523	348	1+
447.69172	120	
447.71543	332	
447.85967	138	
448.72276	172	
448.77141	214	
449.69594	582	1+
449.77018	100	
449.79045	348	1+
449.87727	418	1+
450.70228	374	1+
450.74213	130	
450.75952	194	
452.75618	116	
462.88326	920	1+
465.72593	380	1+
467.89026	696	1+
468.77519	158	1+
485.90449	524	1+
500.81593	114	
509.29437	192	1+
END IONS

###FS:    #m/z: 336.94643 #charge 1+
###MS: 119
###MSMS: 121
BEGIN IONS
TITLE=Cmpd 90, +MS2(336.9464), 28.0-35.0eV, 2.6min #121
RTINSECONDS=155.702
SCANS=119,121
PEPMASS=336.94643	47436
CHARGE=1+
141.99517	88	
203.88100	72	
205.95023	68	
208.91050	76	
208.97773	72	
209.94681	80	
209.95851	66	
210.88360	80	
211.04190	98	
211.94496	1566	1+
212.00082	72	
212.40897	80	
212.87914	464	1+
213.94051	982	1+
214.41634	94	
215.88555	364	1+
215.93892	142	
217.88138	126	
219.83697	72	
220.84121	84	
222.97018	70	
223.96102	212	
224.84288	76	
224.97608	142	
226.12427	80	
226.39014	86	
226.94856	66	
227.78725	72	
228.47148	96	
228.89013	128	
229.95499	2046	
230.88942	1542	1+
231.86995	104	
231.91055	76	
231.95063	748	1+
232.82399	140	
232.90456	70	
233.39942	78	
233.89917	180	
233.94548	92	
235.38855	76	
235.86745	78	
235.94459	68	
236.85070	90	
236.90180	112	
237.09639	70	
238.87335	80	
238.89609	142	
239.84233	188	
240.83788	134	
241.84144	130	
242.85260	106	
242.93086	114	
243.83706	94	
244.56399	84	
247.96584	690	1+
248.06125	74	
248.86861	72	
248.89921	512	1+
250.83200	180	
250.95359	100	
250.96616	116	
251.82551	78	
252.90741	144	
252.97179	924	1+
253.90329	94	
254.96520	630	1+
255.38312	82	
255.94481	72	
256.85092	92	
256.91397	100	
257.85088	70	
257.91654	82	
258.80661	68	
258.86323	116	
259.85885	80	
260.83503	66	
260.85765	66	
261.84983	68	
262.84213	72	
263.83070	68	
265.10165	104	
267.02165	72	
267.51510	92	
267.84439	176	
268.84175	480	1+
268.87859	96	
270.84653	152	
270.86351	74	
271.84863	78	
271.91939	104	
271.95293	150	
272.05538	100	
272.39556	68	
272.45034	72	
272.86412	66	
272.89013	88	
273.85290	66	
273.86878	94	
273.99308	76	
274.89771	74	
275.99778	90	
276.85941	642	1+
276.95402	82	
277.83582	268	
278.83294	400	1+
279.05769	76	
279.83570	286	1+
280.13270	100	
282.93245	78	
284.13169	80	
285.42895	88	
285.84744	888	1+
286.87324	70	
287.06380	74	
288.20144	76	
290.86061	78	
290.97769	66	
292.86676	80	
293.10433	84	
293.85936	118	
293.99563	136	
294.86318	70	
295.90429	94	
297.90562	82	
298.24704	88	
298.86897	72	
299.78742	156	
299.85433	110	
299.88218	68	
301.01869	88	
303.20216	72	
304.57834	70	
304.94691	68	
306.28027	82	
306.88691	222	1+
309.05437	106	
309.86472	130	
309.89438	90	
310.38787	106	
310.87138	142	
311.51559	72	
311.86452	68	
312.99751	92	
314.82050	74	
316.81715	66	
317.87090	118	
317.93107	104	
320.75917	82	
320.96459	66	
321.79619	76	
321.88842	96	
323.85639	76	
324.89770	78	
325.42075	78	
328.81220	68	
328.87662	100	
329.25932	74	
329.33782	90	
329.83699	76	
330.81664	114	
332.89035	78	
333.86304	78	
338.76682	130	
339.81268	94	
341.80305	78	
END IONS

###FS:    #m/z: 359.96203 #charge 1+
###MS: 119
###MSMS: 122
BEGIN IONS
TITLE=Cmpd 91, +MS2(359.9620), 28.0-35.0eV, 2.6min #122
RTINSECONDS=156.475
SCANS=119,122
PEPMASS=359.96203	34998
CHARGE=1+
125.42618	78	
144.99739	70	
158.97550	90	
182.86423	72	
183.95003	90	
190.53793	90	
191.94942	114	
200.06632	70	
202.09484	82	
208.88298	134	
209.94350	794	1+
214.93619	74	
218.84759	76	
218.88757	70	
218.91370	152	
219.94617	76	
222.95157	256	
223.84016	74	
223.95182	148	
224.95044	950	1+
226.94813	3558	1+
227.04423	72	
228.04112	74	
228.58440	92	
228.94279	3998	1+
228.97897	82	
235.86426	76	
237.05115	72	
238.94091	104	
238.95234	104	
239.06706	84	
240.82264	136	
240.94061	250	
240.96143	278	1+
241.90148	144	
241.93915	108	
242.79484	74	
242.86272	158	
242.96063	520	1+
244.95765	1956	
245.94136	230	
246.95285	2114	1+
247.81050	86	
248.80714	88	
249.80275	140	
250.80403	80	
250.84504	70	
250.87985	80	
250.90701	82	
250.95134	126	
250.97088	118	
252.44026	90	
252.87160	120	
252.95727	112	
253.06881	92	
253.08232	78	
254.40283	76	
254.85159	86	
254.90843	94	
255.90553	82	
255.95658	72	
258.85073	112	
258.97266	136	
260.89698	76	
260.97308	390	1+
261.98400	98	
263.81895	82	
263.86621	106	
264.07798	72	
264.96923	190	1+
264.98295	136	
264.99870	74	
266.86519	126	
267.40485	92	
267.92694	88	
267.97374	480	1+
268.81009	74	
268.84341	110	
268.95871	140	
269.96942	116	
271.84343	130	
272.85166	80	
272.86679	138	
274.81450	70	
274.85813	74	
274.93240	72	
275.97206	76	
276.81086	74	
277.91949	80	
278.79751	192	
278.84430	198	
279.01552	74	
279.65996	98	
280.10988	146	
280.79290	394	1+
280.84988	214	1+
288.01738	74	
289.01438	76	
289.34662	72	
290.79368	78	
291.85841	72	
291.97407	140	
292.41039	78	
293.04270	72	
293.11565	94	
293.85266	200	1+
295.14208	76	
295.93512	172	
296.41771	78	
296.80602	186	
296.92110	78	
296.94436	90	
297.18148	82	
297.80344	836	1+
297.83065	74	
297.86815	72	
297.90336	134	
297.95896	80	
298.80567	696	1+
300.84591	108	
301.39560	78	
301.78208	218	
301.86532	72	
301.89053	90	
302.90271	80	
306.88012	72	
306.98107	86	
309.84479	78	
309.88219	192	1+
310.93526	72	
313.84652	116	
314.45056	94	
315.80626	80	
316.66433	84	
318.15876	72	
318.73492	78	
318.94097	72	
319.95061	110	
320.13942	74	
320.82324	76	
321.61965	82	
321.94560	76	
322.38208	74	
322.92873	84	
323.79501	134	
332.71767	70	
333.77117	72	
333.78924	86	
335.89688	84	
336.94373	252	
337.94586	114	
340.91664	92	
340.94246	72	
341.40362	78	
341.74844	72	
342.05048	78	
343.75161	76	
348.90201	90	
357.23109	96	
357.76935	86	
360.75814	76	
361.03790	76	
361.15728	76	
361.73803	74	
362.81780	96	
365.13018	74	
END IONS

###FS:    #m/z: 322.93059 #charge 1+
###MS: 123
###MSMS: 124
BEGIN IONS
TITLE=Cmpd 92, +MS2(322.9306), 28.0-35.0eV, 2.7min #124
RTINSECONDS=160.136
SCANS=123-124
PEPMASS=322.93059	2413034
CHARGE=1+
154.12213	88	
155.03500	72	
180.88522	64	
182.02481	62	
184.93212	74	
190.93320	68	
191.03829	70	
192.34047	72	
192.89278	64	
199.89087	70	
200.89228	58	
201.01074	66	
201.04105	154	
201.91156	66	
205.94996	78	
206.87078	74	
207.94790	92	
209.00271	78	
209.91807	78	
209.97479	70	
212.89377	56	
215.38653	76	
215.84259	56	
216.86331	66	
217.94926	60	
220.87756	92	
221.79462	64	
222.95375	58	
223.83312	98	
223.96322	200	
226.97800	78	
227.10390	62	
227.94848	64	
228.90818	70	
229.89536	84	
230.83331	184	
234.88407	88	
234.89689	92	
236.80539	80	
236.95484	80	
238.89220	72	
238.94003	378	
239.07667	76	
240.82037	270	1+
240.83763	64	
240.94073	2606	
241.01498	74	
241.85446	74	
241.94246	2006	
242.01913	60	
242.94159	6290	1+
243.82084	262	
244.81980	142	
244.88297	70	
244.94057	1490	1+
244.97046	78	
245.31556	92	
245.87755	66	
246.97571	162	
247.85595	66	
248.85882	116	
249.79138	208	1+
250.05410	124	
250.96971	60	
252.81483	64	
253.86089	68	
254.34796	64	
254.82984	72	
255.95430	84	
256.89552	106	
257.05557	62	
257.91653	72	
258.43351	78	
258.80665	80	
258.83836	258	
260.89685	76	
261.08735	60	
261.83901	78	
262.84376	130	
263.84693	118	
263.95636	84	
265.89105	84	
266.04135	74	
266.87905	88	
268.14041	58	
268.96013	78	
269.84388	64	
269.98511	84	
271.79421	288	1+
271.88093	84	
272.15281	60	
272.82146	60	
272.87997	62	
272.98367	80	
273.81642	66	
274.85107	64	
275.46841	94	
276.83373	58	
277.91771	74	
279.09133	968	1+
280.83473	72	
281.19624	72	
281.85532	66	
282.27172	70	
283.06873	140	
283.88544	82	
284.04088	92	
284.13184	72	
284.16702	76	
284.29183	386	1+
284.86519	130	
284.87744	128	
285.03266	78	
285.85047	120	
285.97375	118	
288.09693	96	
288.23427	68	
288.87257	88	
289.78720	66	
290.85655	64	
290.88257	66	
291.06110	62	
294.81714	66	
296.80677	84	
296.86954	130	
297.83350	66	
297.85706	56	
298.78571	120	
299.78882	66	
300.10958	66	
300.77572	62	
300.91458	60	
301.82671	70	
302.83639	60	
304.89376	70	
306.00280	64	
306.16406	86	
306.89493	62	
307.87484	70	
307.92840	72	
308.89643	156	
309.85738	62	
309.88457	230	1+
311.05634	72	
315.82622	76	
316.07667	96	
316.82047	68	
318.81739	100	
323.10998	66	
323.75708	74	
324.21048	80	
324.76313	102	
324.89630	66	
325.89975	146	
326.83739	58	
326.90217	70	
327.71521	68	
328.16780	138	
END IONS

###FS:    #m/z: 340.94135 #charge 1+
###MS: 123
###MSMS: 125
BEGIN IONS
TITLE=Cmpd 93, +MS2(340.9414), 28.0-35.0eV, 2.7min #125
RTINSECONDS=160.906
SCANS=123,125
PEPMASS=340.94135	898178
CHARGE=1+
81.67954	72	
190.94910	86	
191.95725	130	
192.92804	132	
195.95056	82	
200.83814	70	
205.97277	70	
206.88689	98	
206.96802	74	
208.96066	156	
210.93809	104	
212.88041	272	
212.93615	78	
213.87784	150	
213.94027	484	1+
214.87305	86	
214.89175	86	
214.92914	80	
214.95944	88	
215.08906	88	
215.88826	288	1+
215.93810	94	
216.02105	108	
216.06993	74	
223.95499	68	
224.94933	70	
224.97159	74	
225.46710	84	
226.83920	90	
226.94109	80	
226.96498	84	
228.93615	98	
230.89109	248	1+
231.95244	546	1+
232.81080	100	
233.75407	90	
233.88248	96	
233.95094	182	
234.13182	70	
234.94234	84	
235.88800	84	
237.13621	80	
237.33300	82	
238.91690	74	
239.78507	92	
240.83473	192	
240.85241	296	
241.84221	188	
242.85224	150	
243.57818	78	
243.83696	318	1+
246.95217	72	
248.90402	94	
249.93740	92	
249.96241	136	
250.96586	96	
250.99672	84	
251.38997	72	
251.88427	72	
252.88164	82	
252.90495	244	1+
252.96744	94	
253.50248	82	
253.90769	176	1+
253.94061	86	
253.97006	88	
254.60452	72	
254.84702	122	
254.96829	370	1+
255.15621	72	
256.38700	78	
256.88057	76	
257.03974	72	
257.83665	126	
257.94212	90	
258.84862	662	1+
258.99938	84	
259.95850	166	
260.83624	444	1+
261.13685	82	
262.92799	78	
263.88457	78	
264.90420	88	
265.09255	74	
267.84440	96	
269.00660	76	
269.16459	80	
270.53226	88	
270.83718	168	
272.93924	118	
272.95714	112	
273.79365	76	
273.97053	200	1+
275.83935	72	
275.86180	110	
275.88640	98	
275.98913	82	
276.85487	384	
276.92358	82	
277.86113	360	
278.84333	482	
279.85012	368	
279.93245	182	
279.96211	84	
280.05251	72	
280.22520	74	
280.85165	318	
280.88127	98	
280.90581	74	
280.94310	70	
281.86102	304	1+
282.87652	80	
282.91819	78	
283.94138	86	
284.83090	82	
285.84184	80	
286.45032	96	
287.91133	104	
288.40111	90	
292.37067	118	
292.44406	72	
292.81761	82	
293.95976	70	
294.85708	166	
294.90782	114	
296.79208	76	
296.86096	110	
296.93468	126	
297.85829	86	
297.87828	202	
297.97766	368	
298.41045	74	
298.87915	78	
299.09393	70	
299.78748	108	
300.86862	192	
300.88651	70	
300.93752	76	
303.82039	74	
303.87537	80	
303.98733	70	
304.95581	70	
305.01135	72	
306.18331	78	
308.86857	76	
310.87881	86	
314.87378	98	
316.87642	98	
317.84585	72	
319.40838	76	
323.80227	118	
325.76183	70	
326.96421	70	
328.88413	116	
329.89306	102	
330.88379	76	
332.90855	74	
340.45797	76	
340.77077	84	
342.56842	72	
343.55123	78	
343.75569	70	
END IONS

###FS:    #m/z: 363.95731 #charge 1+
###MS: 123
###MSMS: 126
BEGIN IONS
TITLE=Cmpd 94, +MS2(363.9573), 28.0-35.0eV, 2.7min #126
RTINSECONDS=161.678
SCANS=123,126
PEPMASS=363.95731	367598
CHARGE=1+
78.18848	86	
173.17765	82	
187.86766	140	
189.86296	184	
189.87673	76	
190.86697	78	
191.85963	302	1+
196.88386	116	
200.95127	86	
207.05287	78	
207.95105	234	
208.05758	76	
209.94385	978	1+
210.88192	98	
211.82952	78	
212.88021	1238	1+
218.91291	106	
222.95244	490	1+
223.92294	76	
224.95323	688	1+
225.09304	76	
226.94805	5282	1+
226.98868	110	
227.04088	90	
227.10121	142	1+
227.88350	204	
228.89679	432	1+
228.94324	5494	1+
229.25733	80	
230.83188	156	
230.88866	1172	1+
230.94174	80	
232.84082	78	
232.88673	344	1+
233.96635	86	
234.05269	88	
234.88132	280	1+
234.92727	80	
235.49775	84	
237.42956	80	
238.13373	82	
240.08195	94	
240.83193	88	
240.93918	324	
240.96465	162	
241.93897	1672	1+
242.81720	122	
242.94106	1170	1+
243.86166	78	
244.07857	78	
244.86376	82	
244.95840	4198	1+
245.94097	120	
246.81050	80	
246.90557	204	
246.95455	2808	
247.38927	82	
247.95650	316	1+
248.80675	164	
248.89939	712	1+
249.93356	108	
250.94654	86	
251.10154	90	
251.92743	80	
253.08938	82	
253.90469	250	
254.81823	82	
256.88247	106	
257.45336	86	
258.84122	204	1+
258.97483	76	
259.09729	118	
260.82865	120	
260.97428	74	
261.83648	156	
261.96642	272	1+
262.83261	78	
262.86022	76	
264.96168	146	
265.97355	98	
266.81897	236	
266.86491	198	1+
267.78435	112	
267.81627	138	
267.97290	472	1+
268.90962	170	1+
269.81198	82	
269.96813	308	
271.56534	84	
271.91436	340	1+
272.14661	100	
272.80093	82	
275.91076	76	
276.85523	138	
277.53070	76	
277.81326	94	
277.94207	80	
278.80122	130	
278.83996	188	
279.05458	88	
279.45074	82	
279.84917	94	
280.79171	400	
280.88746	78	
281.78951	508	1+
281.86086	126	
282.79077	328	1+
282.82535	74	
283.06746	96	
283.85672	146	
283.98514	152	
284.82544	208	
285.80018	116	
285.84501	182	
285.91046	114	
285.93973	82	
287.86546	96	
289.86697	126	
293.84897	104	
295.01687	198	1+
295.93571	78	
295.96128	78	
296.38196	88	
297.79129	90	
298.43569	92	
298.80208	1228	1+
300.87472	102	
301.86023	400	1+
303.81828	84	
303.85899	824	
304.87890	238	1+
305.91287	78	
307.13548	98	
307.88347	116	
308.00041	78	
308.85957	98	
309.87408	146	
310.82466	84	
312.07752	74	
316.50740	76	
316.81073	340	1+
316.83080	126	
317.95054	78	
318.88824	82	
319.46520	114	
319.87057	162	
320.82325	76	
320.83852	80	
321.82338	106	
321.86582	292	1+
321.93017	78	
322.15962	104	
322.81485	182	1+
322.93569	244	1+
322.94803	80	
324.79864	80	
324.87981	198	
324.99735	74	
325.88832	92	
326.86318	156	
326.90670	78	
326.95304	106	
327.50621	102	
328.90546	92	
330.23861	104	
331.12499	88	
331.40426	100	
331.96798	108	
332.77831	78	
336.95306	84	
340.88898	76	
340.94491	104	
341.83256	82	
342.90345	124	
343.23915	80	
346.91650	84	
348.39062	78	
350.78085	74	
351.02902	88	
351.88067	84	
359.82840	76	
361.25262	82	
362.95376	92	
END IONS

###FS:    #m/z: 322.93062 #charge 1+
###MS: 127
###MSMS: 128
BEGIN IONS
TITLE=Cmpd 95, +MS2(322.9306), 28.0-35.0eV, 2.8min #128
RTINSECONDS=165.34
SCANS=127-128
PEPMASS=322.93062	2386386
CHARGE=1+
93.05322	66	
104.04178	54	
140.23315	88	
190.93136	86	
194.97564	76	
195.91802	56	
201.05009	58	
201.87849	92	
202.04748	98	
205.94628	88	
206.62008	60	
210.04277	66	
213.39771	80	
214.89279	138	
217.86949	74	
220.87540	62	
221.86794	70	
221.89521	62	
222.94842	132	
222.97762	86	
223.87337	94	
223.95200	64	
225.84008	74	
228.84807	74	
228.89548	218	1+
228.93933	58	
229.89847	168	1+
230.82906	128	
230.86068	84	
231.83762	64	
232.94057	66	
233.04915	82	
234.03393	72	
235.43746	76	
235.90856	66	
236.37865	94	
236.90356	56	
238.83155	66	
238.89228	74	
238.93726	184	
238.96658	64	
240.02476	76	
240.83693	132	
240.94094	3118	
241.85701	118	
241.87923	56	
241.94261	1616	
242.09709	74	
242.82580	136	
242.94234	5526	1+
243.61493	56	
243.91634	68	
244.82495	168	
244.84258	58	
244.88233	58	
244.93968	976	1+
245.43895	74	
247.83216	68	
247.85103	64	
247.93830	66	
248.83975	164	
249.92986	72	
249.99448	84	
250.06548	94	
250.94859	62	
251.07000	92	
251.37417	102	
251.42879	70	
253.01412	110	
253.81150	74	
253.83695	74	
255.91133	80	
256.89607	60	
258.84465	58	
259.84356	126	
260.65118	84	
260.83067	94	
260.88122	62	
261.79831	60	
261.83585	72	
262.03512	78	
262.05287	68	
262.15783	74	
262.82992	260	1+
262.90976	66	
263.86238	58	
264.34574	56	
264.86284	96	
265.96107	84	
266.68477	56	
266.81666	72	
266.84906	64	
266.88797	124	
266.92133	68	
268.79234	68	
268.85045	104	
268.95320	60	
269.76350	76	
271.83710	212	1+
272.78887	72	
274.42579	72	
274.79220	64	
276.19454	64	
276.80911	70	
277.00735	64	
277.50200	98	
278.84389	68	
279.03439	72	
279.09278	822	1+
279.41166	82	
279.91264	66	
280.12854	58	
280.42251	88	
282.88069	66	
283.07309	62	
283.87491	68	
284.29185	278	1+
284.85883	62	
284.87963	112	
285.15948	70	
287.04296	58	
287.89681	76	
288.78918	72	
289.78836	234	1+
289.87150	140	
289.91054	68	
290.80643	72	
293.85853	104	
294.85318	144	
295.10833	58	
296.93592	74	
297.82945	80	
302.86003	76	
303.29612	80	
303.73666	108	
305.16175	64	
305.80115	78	
306.80270	70	
306.88311	112	
308.82335	76	
308.87281	54	
309.81463	58	
309.87285	102	
310.42416	106	
313.76074	76	
313.77610	76	
314.19141	92	
314.81672	74	
316.90923	58	
317.76665	64	
317.84761	58	
320.09752	58	
320.25585	82	
320.95721	72	
322.27424	64	
322.74830	66	
323.23170	68	
326.06110	68	
326.82893	80	
END IONS

###FS:    #m/z: 340.94138 #charge 1+
###MS: 127
###MSMS: 129
BEGIN IONS
TITLE=Cmpd 96, +MS2(340.9414), 28.0-35.0eV, 2.8min #129
RTINSECONDS=166.113
SCANS=127,129
PEPMASS=340.94138	894030
CHARGE=1+
178.93353	90	
182.86759	76	
187.87945	72	
190.94596	142	
192.93399	138	
193.93612	80	
193.94979	72	
205.94949	74	
208.93905	78	
209.89666	76	
210.95270	72	
212.87782	122	
213.94050	568	1+
215.50532	96	
215.88580	318	
217.43128	102	
217.49828	92	
218.01991	80	
223.96581	70	
224.97865	100	
225.89506	78	
226.97055	88	
227.89862	102	
228.84465	164	
228.93825	108	
230.89097	136	
230.99354	78	
231.88802	74	
231.95048	542	1+
232.88531	76	
233.89762	152	
233.94938	70	
235.89313	280	
236.16519	72	
237.83046	72	
238.97015	80	
239.91810	72	
240.83869	658	1+
241.84387	452	1+
241.90602	114	
242.83019	134	
242.94515	118	
243.14136	80	
243.83463	126	
243.96385	140	
244.84508	86	
244.95878	166	
245.85239	88	
246.44180	72	
246.85457	74	
247.97875	86	
248.90064	174	1+
248.99313	70	
249.09577	80	
249.95989	128	
249.98809	74	
251.83592	92	
251.84953	108	
253.90719	100	
254.40659	72	
254.96581	290	
255.77765	72	
256.20207	80	
256.85009	84	
256.96575	282	
257.85047	142	
258.55599	80	
258.84354	506	1+
258.87979	70	
258.89737	72	
259.89840	170	
259.94983	74	
260.84124	498	1+
261.14328	100	
261.98097	78	
262.93060	126	
262.96592	70	
265.01467	80	
265.64665	86	
265.99703	94	
266.84280	88	
268.84386	114	
269.84140	118	
270.83678	118	
271.40335	94	
271.84864	368	1+
271.88707	72	
272.10598	76	
272.50728	76	
272.93913	140	
273.87496	82	
274.36285	86	
274.89610	74	
275.82106	72	
275.89122	74	
276.85659	646	1+
277.00310	72	
277.36712	86	
277.85942	386	1+
277.88026	70	
278.09538	80	
278.84419	946	1+
279.08750	88	
279.93926	80	
280.35443	74	
281.05187	78	
281.13662	90	
281.89099	124	
281.90693	84	
282.85492	130	
282.87934	78	
284.85754	76	
285.95204	108	
286.08292	78	
286.50468	80	
287.39081	70	
289.00184	92	
290.06134	92	
291.78900	70	
292.43968	112	
292.85776	70	
292.87246	78	
294.87041	142	
296.87404	226	1+
297.05636	68	
297.07338	80	
297.30209	72	
297.97464	110	
298.21966	70	
298.89628	72	
298.93669	112	
299.85435	76	
300.78424	82	
300.84605	72	
301.86045	98	
301.87436	88	
301.89696	82	
301.91630	82	
302.17654	72	
302.93899	80	
303.86267	88	
304.36840	86	
307.37467	70	
307.79929	84	
308.80163	78	
309.42767	74	
309.95530	90	
312.86294	182	1+
313.19362	72	
315.44877	74	
316.76289	84	
320.72198	94	
322.80584	72	
324.87710	90	
329.87429	144	
330.93290	70	
331.81643	78	
331.93432	76	
333.84082	70	
335.67215	84	
336.59741	70	
341.63515	94	
343.20730	78	
END IONS

###FS:    #m/z: 363.95743 #charge 1+
###MS: 127
###MSMS: 130
BEGIN IONS
TITLE=Cmpd 97, +MS2(363.9574), 28.0-35.0eV, 2.8min #130
RTINSECONDS=166.885
SCANS=127,130
PEPMASS=363.95743	369896
CHARGE=1+
72.51240	76	
83.51412	92	
183.93501	84	
189.86084	326	
191.85854	318	
200.95307	80	
202.86714	74	
202.89191	114	
208.96005	98	
209.94321	1280	1+
210.88533	126	
211.94551	98	
212.87867	1042	1+
213.03594	72	
214.89296	114	
215.88211	88	
218.90919	90	
220.94351	108	
222.95145	326	1+
223.87692	94	
224.94947	968	1+
226.91814	124	
226.94755	6172	1+
227.04472	84	
227.93064	198	
228.79643	76	
228.89489	386	1+
228.94211	6606	1+
230.27335	82	
230.83652	156	
230.88901	1454	1+
231.81894	80	
232.40247	82	
232.84587	80	
232.88739	260	
235.81451	78	
236.08233	74	
236.44278	94	
239.08596	76	
239.10883	72	
240.86480	76	
240.93930	766	
240.96108	324	1+
241.82952	72	
241.93952	1606	1+
242.94100	1078	1+
243.82250	118	
244.44333	134	
244.95765	2648	1+
245.01767	84	
245.44392	254	
245.90076	72	
245.94702	188	
246.95391	2716	1+
247.93237	80	
248.80348	204	
248.90254	446	1+
250.02690	76	
250.40346	80	
250.89886	264	1+
251.86861	72	
251.94298	86	
253.91046	104	
254.47719	88	
255.02969	80	
258.44922	72	
258.83323	320	1+
258.97462	136	
259.09342	82	
260.83197	200	
261.96913	98	
261.99288	84	
262.82589	126	
262.84647	80	
263.83485	132	
263.84475	122	
264.88081	76	
264.96915	216	1+
265.82074	128	
265.86111	90	
266.00503	84	
266.81360	430	1+
266.83512	78	
266.86914	78	
267.01751	86	
267.09981	74	
267.81574	260	1+
267.97331	308	1+
268.36166	76	
268.96480	928	1+
269.11846	102	
269.97009	784	1+
270.43331	88	
271.91750	264	
272.34292	98	
273.12174	78	
273.39990	90	
275.51932	74	
275.90488	74	
276.80984	132	
276.85415	122	
276.97858	72	
278.80057	136	
278.84653	190	
279.10762	192	1+
279.80246	110	
279.93096	88	
280.79305	366	1+
280.88820	260	1+
282.79649	72	
282.86471	88	
282.93039	74	
282.97787	110	
283.78929	128	
283.84802	88	
283.98677	168	
284.78943	126	
284.82736	78	
284.88431	120	
285.42247	86	
285.84366	246	1+
286.81221	132	1+
289.80961	154	
289.86514	174	
290.79097	108	
290.91939	84	
292.16233	92	
293.40220	76	
295.81093	254	1+
295.96722	76	
298.11359	90	
298.80115	1152	1+
298.94516	88	
299.07891	96	
300.84804	76	
301.80044	144	
301.83086	72	
301.86163	270	1+
301.99521	94	
302.24684	74	
302.91788	76	
302.94369	74	
303.85745	388	
304.80114	74	
305.83322	76	
306.84003	212	1+
306.86914	76	
307.88053	120	
308.75201	84	
310.80933	72	
310.85283	100	
310.87874	92	
310.96759	76	
316.41770	104	
316.81530	120	
316.86351	72	
318.04044	96	
318.24635	88	
318.80983	96	
319.81456	90	
319.94378	104	
321.82123	174	
323.93166	100	
325.83403	116	
327.12857	72	
329.81461	74	
333.95750	74	
337.95455	80	
339.82740	184	
340.94048	292	
341.28142	76	
341.77182	74	
342.26168	72	
344.91327	78	
344.96363	72	
355.04819	82	
356.76931	76	
364.36079	84	
364.77397	74	
367.77428	88	
368.84675	72	
END IONS

###FS:    #m/z: 322.93032 #charge 1+
###MS: 131
###MSMS: 132
BEGIN IONS
TITLE=Cmpd 98, +MS2(322.9303), 28.0-35.0eV, 2.9min #132
RTINSECONDS=170.568
SCANS=131-132
PEPMASS=322.93032	2359622
CHARGE=1+
68.15592	74	
118.40772	66	
190.88907	92	
192.06506	74	
193.07546	78	
198.84392	98	
199.97796	86	
202.04425	76	
202.06171	88	
205.92028	74	
205.94948	218	
205.97079	280	1+
207.97672	118	
210.42162	70	
211.89209	58	
213.08595	70	
214.89718	146	
215.85343	66	
217.83884	72	
220.96000	58	
221.96841	68	
222.95366	70	
223.04373	80	
223.96369	144	
224.96436	72	
225.08986	64	
225.88444	64	
226.91134	70	
227.93727	76	
227.95759	86	
229.90833	58	
230.83256	162	
230.84027	120	
231.41893	78	
232.90675	58	
234.92532	74	
235.83520	82	
236.05015	82	
237.04162	62	
238.88669	124	
238.94042	362	
239.08034	76	
240.13681	60	
240.81863	78	
240.94227	2440	
241.08037	64	
241.93836	9450	1+
242.02438	66	
242.94025	7012	1+
242.99526	76	
243.81807	490	1+
244.83511	70	
244.85053	72	
245.21188	84	
246.98019	136	
248.84582	106	
250.10848	78	
250.90530	74	
251.87088	70	
251.92085	110	
252.95370	64	
253.00422	84	
253.89372	70	
255.00640	94	
256.84472	124	
256.90278	148	
256.99296	72	
258.83691	130	
260.83245	132	
261.40684	86	
261.82899	510	1+
262.95387	90	
265.81094	74	
266.85733	262	1+
267.83892	78	
268.13430	76	
268.84046	82	
269.79754	86	
270.82934	68	
270.85388	70	
270.90909	66	
270.95676	58	
271.99056	58	
272.44020	114	
273.07872	66	
275.80871	58	
276.10269	66	
276.84732	58	
277.81501	72	
279.09171	950	1+
279.12650	74	
280.83784	86	
280.85454	82	
281.13860	62	
281.81400	88	
281.83890	76	
283.06588	106	
283.36625	90	
283.78853	102	
283.84723	144	
283.88742	66	
284.21237	72	
284.29642	262	
284.87240	74	
284.90203	92	
285.16541	72	
285.81678	80	
285.86811	132	
286.91593	66	
287.86746	70	
289.87454	82	
290.41709	72	
290.85855	80	
291.41606	66	
291.79329	78	
291.80993	60	
291.86697	74	
292.10386	80	
292.81553	62	
292.93756	80	
293.15434	70	
293.76432	72	
294.50772	68	
294.85076	64	
295.12113	92	
296.81110	76	
299.78500	78	
299.80574	58	
299.89015	96	
300.90807	108	
300.94437	64	
301.87566	86	
302.88131	68	
303.55313	66	
304.88264	78	
305.81858	60	
305.95573	66	
306.73354	70	
307.80836	104	
307.88535	70	
308.40698	66	
308.80611	62	
308.86994	70	
309.93775	74	
310.08021	64	
312.14994	92	
313.09107	70	
314.79676	78	
315.80418	82	
315.82356	78	
315.97892	66	
316.87200	62	
321.09145	72	
321.14628	60	
326.95081	60	
327.75746	68	
328.17784	96	
END IONS

###FS:    #m/z: 340.94099 #charge 1+
###MS: 131
###MSMS: 133
BEGIN IONS
TITLE=Cmpd 99, +MS2(340.9410), 28.0-35.0eV, 2.9min #133
RTINSECONDS=171.341
SCANS=131,133
PEPMASS=340.94099	895326
CHARGE=1+
191.95365	120	
192.92699	136	
193.94319	88	
194.99789	80	
200.95687	72	
205.13318	72	
205.94960	170	
210.89927	68	
210.93877	172	
213.88690	248	1+
213.94059	766	1+
215.88949	288	1+
215.93929	128	
216.86856	76	
220.88123	80	
223.95813	74	
224.04600	88	
226.89638	70	
226.94286	78	
227.91122	76	
228.89659	94	
229.39668	82	
230.89050	262	1+
230.96904	76	
231.95043	750	1+
232.88727	70	
233.03583	76	
233.95295	110	
235.38657	72	
235.95984	72	
236.47864	78	
236.79997	78	
236.89567	68	
237.85468	168	1+
238.06363	80	
238.88385	88	
239.10135	80	
240.22949	134	
240.46240	92	
240.83692	656	1+
240.94456	76	
241.84257	382	1+
243.21015	76	
243.83267	130	
244.84213	70	
244.91990	80	
244.95515	72	
246.89923	98	
246.97836	240	
248.97747	94	
249.90477	78	
249.95909	126	
250.99109	68	
251.92939	76	
251.95664	94	
252.09514	74	
252.93868	74	
254.96732	500	1+
255.08672	84	
255.14171	78	
255.82977	110	
255.85605	82	
255.89169	214	1+
255.90540	84	
256.25301	68	
256.85481	82	
256.90797	104	
256.96698	262	
258.84480	314	
258.86470	130	
258.96376	116	
259.06357	78	
259.79560	70	
259.85132	222	
260.06076	80	
260.83490	604	1+
260.96998	70	
261.40112	76	
261.90169	130	
261.91937	78	
262.82721	102	
262.84831	124	
263.90060	70	
264.08817	72	
264.96268	76	
266.85542	72	
267.14978	72	
267.99179	68	
268.69978	72	
268.84066	110	
270.86966	70	
271.00519	104	
271.79002	70	
271.83036	70	
272.85005	92	
272.97439	88	
273.10937	76	
274.79235	72	
274.85244	72	
274.87719	218	
275.84880	68	
276.03356	76	
276.81492	70	
276.85883	912	1+
276.88470	74	
277.96869	120	
278.84577	1156	1+
278.95414	78	
279.91419	130	
279.96434	112	
280.85476	126	
282.82933	82	
284.06156	74	
284.93322	76	
286.79537	70	
290.85820	154	
290.94248	68	
291.14795	94	
293.85059	68	
293.96407	80	
294.86853	294	1+
295.20949	82	
296.85778	120	
297.07113	78	
297.86312	70	
297.89525	92	
297.97997	70	
298.31737	72	
298.87487	124	
299.03845	74	
299.86944	226	1+
301.06364	72	
301.78167	72	
302.80891	78	
302.85984	84	
302.93286	70	
303.33902	82	
304.43908	100	
306.11460	86	
307.40713	80	
307.88622	108	
308.05356	80	
308.98329	80	
310.87257	88	
315.78438	94	
319.89329	74	
320.83656	70	
323.02387	96	
323.86440	80	
323.88967	78	
324.89386	106	
325.76439	88	
325.84420	78	
326.91114	92	
328.81884	134	
328.89457	100	
329.87050	74	
334.42229	68	
336.96220	84	
338.16704	78	
341.04755	76	
342.83663	72	
343.13473	94	
344.18205	78	
345.86626	84	
END IONS

###FS:    #m/z: 363.95694 #charge 1+
###MS: 131
###MSMS: 134
BEGIN IONS
TITLE=Cmpd 100, +MS2(363.9569), 28.0-35.0eV, 2.9min #134
RTINSECONDS=172.113
SCANS=131,134
PEPMASS=363.95694	364424
CHARGE=1+
109.42019	92	
186.93827	86	
189.86469	144	
189.96717	84	
191.86132	106	
192.89095	84	
196.88461	202	
199.91532	92	
203.95649	88	
206.91145	88	
207.87159	220	
207.94874	202	
209.94312	818	1+
210.88322	90	
211.89382	82	
212.87945	1150	
216.11499	88	
218.90941	98	
222.45349	94	
222.95841	140	
224.89041	78	
224.95109	756	1+
226.90267	94	
226.94737	4852	1+
226.97298	136	
227.81612	82	
228.20419	90	1+
228.85622	108	
228.89574	242	
228.94196	5658	1+
230.88959	2322	1+
231.79845	100	
232.01695	106	
232.88734	256	1+
234.79966	94	
235.84430	252	1+
236.02664	82	
237.05673	78	
239.97173	76	
240.94093	706	
240.96232	350	
241.93993	1938	1+
242.82776	78	
242.94212	1184	1+
242.96028	148	
243.96521	120	
244.93927	302	
244.95746	3526	1+
245.84326	232	1+
245.93909	152	
246.95368	3416	
246.97520	306	1+
247.79859	288	1+
248.84496	110	
248.90116	652	1+
248.95955	184	
249.00464	80	
250.78879	82	
251.91370	86	
252.96336	120	
253.90910	142	
255.95412	94	
256.90815	76	
257.40805	82	
258.83317	322	1+
258.84815	152	
258.90729	98	
259.93787	78	
260.83380	238	1+
260.96979	190	1+
261.89182	90	
261.98689	84	
262.83734	94	
262.88134	216	1+
263.42796	98	
264.79286	90	
265.08728	206	
266.11321	78	
266.81535	236	
267.79072	78	
267.92508	84	
267.97487	410	
268.16335	88	
268.80892	92	
268.95825	156	
268.97795	238	
269.11858	76	
269.96796	908	1+
270.81310	82	
270.84215	92	
271.85931	190	
271.89736	82	
272.99766	88	
273.84005	74	
273.91394	104	
275.85793	90	
276.42205	184	
278.12619	112	
278.79994	216	
278.84182	136	
278.88433	76	
279.10374	140	
279.85330	88	
280.10783	76	
280.79094	510	1+
280.83694	160	
280.85518	174	1+
281.05622	92	
282.48454	88	
283.79201	98	
283.83409	134	
283.85440	142	
283.94540	80	
284.80255	78	
284.86626	116	
284.99756	76	
285.84716	136	
286.88074	78	
290.87515	82	
291.93378	98	
292.93509	128	
295.88293	112	
296.24014	78	
296.80950	312	1+
298.78362	86	
298.80558	750	1+
300.80675	420	
301.80220	224	
301.85883	92	
302.04245	88	
302.86468	78	
303.85785	586	1+
303.93371	92	
304.80993	122	
306.47120	92	
307.88231	130	
310.87445	148	
311.88641	128	
312.33973	74	
313.36700	78	
316.81592	182	
316.83440	80	
317.81514	76	
319.43905	130	
319.82387	176	1+
319.92627	78	
320.14253	124	
320.75522	90	
321.74548	90	
321.81691	96	
321.87151	218	1+
322.92751	106	
323.82219	130	
324.81843	84	
325.90832	80	
326.08338	98	
329.05899	76	
329.89034	84	
333.82734	86	
336.35174	88	
336.79312	104	
336.94824	206	
337.12256	76	
337.40890	80	
337.87129	86	
339.82519	112	
340.94060	130	
341.94130	84	
342.80624	94	
345.28743	86	
358.82735	86	
359.96101	84	
363.95353	90	
364.82273	80	
365.19125	84	
366.28579	104	
368.42233	92	
END IONS

###FS:    #m/z: 507.84603 #charge 1+
###MS: 135
###MSMS: 136
BEGIN IONS
TITLE=Cmpd 101, +MS2(507.8460), 28.2-35.2eV, 2.9min #136
RTINSECONDS=175.789
SCANS=135-136
PEPMASS=507.84603	100244
CHARGE=1+
196.01494	398	1+
207.96912	134	
224.97731	232	
232.89724	204	
236.88482	162	
238.05831	326	1+
242.90778	124	
243.94041	120	
249.79984	130	
251.89031	102	
256.08781	120	
256.79385	120	
258.85741	108	
265.89254	238	1+
267.16901	160	
277.86402	188	1+
278.83174	146	
279.39526	370	1+
279.94663	128	
280.39972	324	1+
283.79322	140	
285.84517	180	
287.85214	934	1+
287.95235	118	
289.84679	140	
289.87517	120	
290.12765	244	
290.86407	386	1+
291.13079	122	
293.87338	454	
294.86333	142	
295.13305	106	
295.87879	118	
296.85853	174	
298.85053	322	1+
300.87073	124	
303.86430	338	1+
305.86365	848	1+
305.95244	144	
307.89139	114	
307.98522	158	
308.14281	398	1+
308.87500	336	
309.80587	120	
309.84905	112	
309.87239	158	
309.88985	176	
310.15849	372	
310.86664	172	
311.88290	1022	1+
313.88434	186	
314.86669	652	1+
315.37009	106	
316.86767	144	
318.86233	290	1+
319.79475	120	
320.09645	114	
321.87274	166	
323.86603	134	
323.92093	102	
324.82783	398	1+
324.84783	204	1+
325.83246	278	1+
325.90480	118	
326.88410	1900	1+
327.81869	120	
328.85246	114	
330.79459	386	1+
330.82943	284	1+
332.87514	312	
332.89939	122	
333.87380	164	
333.90228	134	
335.84171	218	1+
336.94544	116	
337.88149	132	
343.82295	234	1+
345.77510	118	
345.81413	292	1+
345.88147	176	1+
347.75509	216	
347.77609	298	1+
348.84373	146	
349.17379	130	
349.75696	122	
350.83244	164	
350.87620	136	
351.80379	144	
351.85301	106	
351.88610	238	1+
352.76725	134	
353.86227	210	
355.33994	120	
356.74169	100	
357.75051	184	1+
357.78454	120	
358.35051	104	
359.30611	106	
366.18825	160	
366.78770	150	
366.83916	186	
366.90131	122	
367.71086	416	1+
367.76708	298	1+
367.79816	128	
367.84502	256	
367.87988	110	
368.80431	102	
368.83511	134	
368.89597	192	
369.81632	176	
369.83626	150	
370.79782	420	1+
370.83659	142	
371.16733	138	
373.72029	214	1+
374.80535	104	
375.80120	274	1+
375.89790	120	
377.73598	114	
378.36328	154	1+
379.76942	210	1+
380.72361	152	
381.84366	130	
382.06199	104	
382.72781	104	
383.79795	142	
384.85098	180	
384.86979	106	
385.80316	254	1+
385.85485	128	
387.84842	222	
388.79853	120	
389.72900	360	1+
389.83827	782	1+
390.73004	272	1+
390.75044	126	
392.82725	646	1+
393.72829	146	
394.68514	156	
394.82402	242	
397.77417	100	
398.73135	110	
398.84556	466	1+
399.85027	398	1+
400.72656	126	
402.81919	180	1+
402.86596	464	1+
405.74998	162	
405.80408	174	1+
405.85894	300	
406.85768	144	
407.74729	388	1+
407.86761	808	
408.85238	930	1+
409.72952	598	1+
409.88003	114	
410.79433	118	
410.83640	850	1+
410.85986	240	
411.91358	214	1+
413.83237	126	
416.75276	126	
418.84660	108	
421.88197	214	
422.75815	146	
422.86573	718	1+
423.77424	662	1+
423.86858	628	1+
424.82610	102	
425.75399	1234	1+
426.86220	746	1+
427.70455	126	
427.73389	332	
428.09200	118	
428.73935	644	1+
428.81955	124	
428.84760	1056	1+
430.33200	110	
431.74789	122	
431.77977	102	
431.86905	334	1+
435.72734	146	
435.86611	156	
436.85192	132	
439.69510	106	
439.89494	300	1+
441.22060	134	
441.77167	126	
442.88409	132	
443.76884	334	
444.87404	1422	1+
445.71935	112	
445.75579	166	
446.68072	110	
446.71200	174	
446.74129	184	
446.79558	118	
447.69618	168	
447.71658	240	
447.73776	180	
447.79615	100	
448.71627	188	
448.76139	110	
449.79181	106	
449.88324	104	
450.74513	114	
451.85593	158	
457.90570	194	1+
462.88415	484	1+
465.71374	224	1+
465.73391	120	
467.88811	684	1+
473.28582	102	
485.89757	344	1+
492.77001	180	1+
END IONS

###FS:    #m/z: 336.94630 #charge 1+
###MS: 135
###MSMS: 137
BEGIN IONS
TITLE=Cmpd 102, +MS2(336.9463), 28.0-35.0eV, 3.0min #137
RTINSECONDS=176.56
SCANS=135,137
PEPMASS=336.94630	45272
CHARGE=1+
121.09656	72	
164.43397	78	
196.88524	82	
202.01467	92	
203.98622	70	
204.08796	72	
205.96046	90	
205.97986	82	
206.94857	82	
206.97167	88	
210.88347	66	
210.90287	66	
211.94462	1826	1+
212.00103	88	
212.87773	492	
212.91021	92	
213.94003	792	
214.88557	94	
215.88938	122	
216.89737	76	
219.82276	90	
221.93550	74	
222.84561	94	
223.83415	72	
225.88584	76	
226.02244	70	
227.93912	84	
227.95394	70	
228.89308	258	1+
228.94150	70	
229.78926	70	
229.95516	1622	
230.86086	66	
230.88881	1090	1+
231.94991	944	1+
232.03591	84	
233.82729	66	
233.87117	66	
233.89637	216	1+
236.00698	98	
237.05885	66	
238.06940	76	
238.85826	80	
238.87146	84	
238.89982	92	
238.94166	72	
239.02911	74	
239.07259	70	
239.85129	118	
239.88801	66	
240.13687	68	
240.15222	78	
240.83330	156	
241.84446	592	1+
244.83860	66	
244.95424	72	
245.87356	70	
246.97253	98	
247.85003	214	1+
247.96402	438	1+
248.88440	128	
248.90025	352	1+
248.98347	84	
249.96281	518	1+
250.83460	160	
250.88893	80	
250.95095	246	1+
251.07827	94	
251.83012	132	
251.85136	80	
252.83875	210	
252.97223	1200	1+
253.90185	366	1+
254.12275	78	
254.96531	410	1+
255.07559	148	
256.86680	100	
256.89410	78	
256.93364	78	
257.03233	66	
257.41225	86	
257.80229	74	
258.85429	90	
260.10839	90	
261.56405	88	
262.92825	110	
263.84674	124	
264.07199	86	
265.08662	128	
265.36091	94	
266.85490	82	
267.84131	300	1+
268.59293	100	
269.08637	68	
269.83516	158	
270.80731	78	
270.85212	136	
270.98096	208	
271.91631	164	1+
272.40980	90	
272.81733	70	
272.86809	92	
273.38534	106	
273.85404	242	1+
274.91641	80	
275.36400	72	
275.98837	70	
276.81510	74	
276.86070	204	
276.87537	130	
276.89879	78	
277.82971	70	
277.86424	156	
278.83519	444	1+
278.96021	70	
278.99549	100	
279.10228	192	1+
280.93052	84	
281.86279	70	
281.87589	92	
285.81073	80	
285.85490	142	
286.85158	296	
286.93081	68	
286.96188	74	
287.84797	216	
287.96153	106	
288.42619	72	
288.85621	320	1+
289.79157	80	
291.80598	66	
291.85626	68	
292.40632	74	
293.10781	334	1+
293.88337	78	
293.91987	70	
294.00423	82	
295.83848	70	
297.07125	68	
297.09463	66	
297.13072	66	
298.94290	66	
299.87166	156	
300.84173	106	
300.87838	118	
302.41144	104	
303.81359	74	
303.83318	74	
304.51818	76	
305.80966	76	
305.85815	158	
306.11049	70	
308.27101	94	
309.86875	538	1+
310.91339	94	
312.87393	70	
315.16928	68	
316.38706	90	
319.96370	90	
321.62858	98	
322.90027	78	
324.89376	68	
327.28641	70	
329.87724	76	
330.16259	78	
334.11708	66	
337.72229	78	
338.74313	74	
338.86730	86	
339.85822	70	
339.88045	68	
341.03602	88	
END IONS

###FS:    #m/z: 359.96191 #charge 1+
###MS: 135
###MSMS: 138
BEGIN IONS
TITLE=Cmpd 103, +MS2(359.9619), 28.0-35.0eV, 3.0min #138
RTINSECONDS=177.332
SCANS=135,138
PEPMASS=359.96191	32840
CHARGE=1+
130.96603	78	
146.76834	78	
186.94163	100	
192.89106	86	
195.91791	104	
200.94383	136	
201.16210	82	
206.94703	116	
207.94698	100	
208.88718	76	
209.94694	436	
212.88161	80	
212.90308	90	
215.94169	78	
222.95239	364	
223.89001	122	
224.83334	86	
224.89068	72	
224.94863	420	1+
224.97146	106	
225.05823	160	
225.95666	146	
226.94787	4068	1+
227.81503	108	
228.94199	3902	1+
233.02465	76	
235.82481	112	
235.94932	80	
236.00105	78	
237.05874	94	
237.55835	90	
238.93996	116	
240.93896	426	1+
240.96365	382	1+
241.78748	92	
242.49289	108	
242.81805	76	
242.89207	192	1+
242.96080	322	1+
243.86925	78	
244.95798	1956	1+
245.07627	82	
245.39236	94	
246.95355	2218	1+
247.00725	86	
248.80055	76	
249.39795	124	
249.95105	150	
250.80830	74	
250.95177	348	
252.87871	126	
252.95529	306	
252.97297	78	
253.08740	128	
253.83602	138	
254.11706	74	
254.48926	76	
255.09718	72	
257.46132	76	
257.90669	74	
258.10000	80	
258.84789	112	
258.87869	130	
258.97286	196	
260.40539	96	
260.83418	240	
260.95048	166	
261.79236	76	
261.81605	78	
261.88224	76	
262.82631	78	
262.95549	72	
263.53159	76	
264.81761	114	
264.96679	74	
265.08884	82	
266.81632	260	
267.97427	342	1+
268.10813	98	
268.90625	140	
269.85422	80	
269.89229	72	
269.97343	190	
270.45544	94	
270.88795	150	
270.96299	80	
271.85169	140	
272.41188	108	
272.87406	90	
274.79231	78	
275.07719	72	
275.97097	72	
276.89497	76	
276.93763	72	
278.79672	120	
278.84304	294	1+
279.82228	80	
280.79540	648	1+
281.02718	76	
281.08703	84	
281.85145	126	
281.87521	114	
281.99147	78	
282.80453	88	
282.85860	88	
284.85459	86	
287.20016	74	
287.37840	80	
287.91341	94	
288.12166	98	
288.13836	88	
288.87875	76	
289.85601	72	
290.83587	116	
292.94612	98	
293.08883	100	
295.04076	76	
295.38676	78	
296.80661	364	
296.87859	90	
297.80846	234	
298.80949	794	1+
299.80169	202	
300.09493	72	
300.40325	84	
302.91193	130	
307.44600	74	
310.79653	74	
315.29271	132	
318.46521	106	
318.91539	204	1+
320.16358	76	
322.04935	88	
322.26981	106	
322.93136	98	
323.13865	82	
324.86923	74	
326.83551	114	
330.81021	106	
330.82659	78	
330.91296	86	
331.43142	74	
332.77782	72	
333.84541	72	
334.00270	98	
336.94351	194	
337.79701	220	1+
340.94094	178	
343.43025	80	
347.31652	82	
347.80884	126	
350.54828	78	
350.87719	108	
350.90019	90	
352.79802	82	
353.11447	78	
354.31022	84	
356.33110	84	
356.60922	94	
357.86731	80	
358.80644	86	
360.21709	78	
360.82109	86	
364.15946	82	
365.00087	72	
END IONS

###FS:    #m/z: 507.84628 #charge 1+
###MS: 139
###MSMS: 140
BEGIN IONS
TITLE=Cmpd 104, +MS2(507.8463), 28.2-35.2eV, 3.0min #140
RTINSECONDS=181.01
SCANS=139-140
PEPMASS=507.84628	120948
CHARGE=1+
197.89183	140	
214.88725	108	
224.97628	118	
232.89824	136	
236.89419	118	
248.85389	122	
260.88232	136	
272.79982	234	1+
272.85289	164	
273.85671	114	
277.83562	140	
278.86078	134	
285.85890	156	
287.79539	128	
287.85057	736	
288.86680	108	
289.83972	154	
289.88035	438	1+
291.87288	174	
292.84312	140	
293.87263	670	1+
293.89165	114	
293.96532	208	1+
296.80909	138	
296.85315	298	1+
297.98959	114	
299.91088	176	
301.87709	156	
302.86456	500	1+
303.86833	422	1+
304.37503	108	
305.11473	116	
305.86357	904	1+
307.13235	162	
307.89545	572	1+
308.14261	176	
308.50194	108	
308.82309	116	
308.87583	1102	1+
309.14684	222	
309.86518	328	1+
310.15925	322	
310.34942	120	
311.88592	606	
312.18013	130	
312.84969	144	
312.88871	292	
314.86398	774	1+
314.89392	226	
315.76052	150	
318.85784	176	
320.85511	224	1+
320.88958	200	1+
321.87395	122	
323.87477	456	
324.85501	324	1+
325.83318	182	1+
326.32719	108	
326.88317	1552	1+
327.38206	162	
327.90010	302	1+
328.87785	208	
329.82176	120	
329.92141	192	1+
330.06457	142	
330.87475	144	
331.89234	148	
332.82945	306	1+
332.87725	272	1+
333.85559	182	1+
334.80545	118	
335.77593	124	
335.83902	244	1+
336.94944	112	
337.88629	114	
338.88910	108	
341.89057	114	
342.01644	114	
347.78167	332	1+
347.88678	240	1+
348.84296	420	1+
349.75849	434	1+
349.77574	134	
349.88677	398	1+
350.76322	310	1+
351.85568	126	
352.85752	120	
352.87536	122	
353.85072	452	1+
353.91083	110	
354.91315	110	
355.78432	162	
355.89500	196	
357.84452	138	
361.85190	206	1+
365.75908	138	
365.78573	182	
365.83789	262	1+
366.78890	166	
367.70887	110	
367.76447	348	1+
367.78860	152	
368.97462	300	1+
369.83622	194	
369.90028	152	
370.80788	138	
370.84057	114	
370.89937	226	1+
371.79870	124	
372.78282	156	
373.80767	188	1+
375.85702	226	
378.78004	126	
381.84072	542	1+
382.36415	148	
383.71348	136	
383.78248	108	
383.79906	116	
384.85050	926	1+
384.90182	122	
385.77420	166	
385.85283	688	1+
387.82829	146	
387.85084	208	
388.73701	132	
388.78098	128	
389.19980	208	
390.84361	890	1+
392.58455	108	
392.82533	648	1+
392.87906	248	1+
394.78780	130	
394.81024	122	
395.74971	134	
395.86871	132	
396.74228	152	
398.73110	384	1+
398.78310	190	1+
398.86729	132	
399.84945	550	
401.78613	138	
403.87208	412	1+
404.80463	254	1+
405.75087	176	
405.78132	152	
405.85408	146	
405.87687	246	
406.75906	364	1+
406.86086	190	
407.74487	342	
407.86710	652	
408.38952	114	
408.74070	236	
408.85562	368	
408.86626	452	
409.72606	574	1+
409.85320	262	
410.83580	854	1+
411.04153	116	
411.87045	150	
412.81621	138	
412.83854	172	
413.74551	114	
413.85529	138	
416.78185	212	1+
417.74373	198	
417.87397	138	
418.73613	120	
418.84614	146	
419.86282	112	
421.74025	240	1+
421.77781	286	1+
421.82432	232	1+
421.88213	234	
422.86564	808	1+
423.77341	452	
424.75795	126	
424.78599	246	
425.75473	902	1+
426.86190	338	1+
427.74022	794	1+
428.84772	1092	1+
428.88650	244	
429.83509	192	
430.74495	258	
430.85592	142	
431.86965	250	
432.21741	108	
432.68887	148	1+
433.87125	170	
435.75073	172	1+
439.90127	172	
440.90070	136	
441.88220	174	
442.68054	122	
443.76538	214	
444.76785	114	
444.87571	828	1+
445.75336	120	
446.68453	114	
447.71168	318	
448.71800	324	
448.76431	230	
448.89300	118	
449.69718	302	1+
449.88085	536	1+
457.90431	226	
462.88229	294	
463.88075	132	
465.72138	178	
467.89046	550	1+
469.79870	120	
470.73857	116	
485.90149	602	1+
509.28742	150	
END IONS

###FS:    #m/z: 336.94622 #charge 1+
###MS: 139
###MSMS: 141
BEGIN IONS
TITLE=Cmpd 105, +MS2(336.9462), 28.0-35.0eV, 3.1min #141
RTINSECONDS=181.783
SCANS=139,141
PEPMASS=336.94622	41938
CHARGE=1+
182.87232	106	
184.00320	74	
186.66322	68	
198.08422	92	
209.94292	72	
211.94425	2488	
212.88005	642	1+
213.93995	1344	1+
215.93954	220	
218.84207	144	
220.45275	78	
220.84446	84	
221.10401	78	
221.96110	86	
222.88230	80	
222.89517	96	
223.83657	76	
223.96160	158	
223.97624	88	
224.83977	82	
224.97508	100	
226.94950	162	
226.97470	138	
227.89835	76	
228.00756	68	
228.41947	106	
228.89346	122	
229.95540	2228	1+
229.97637	72	
230.88985	1032	1+
231.94890	1984	1+
232.79766	68	
232.82772	68	
233.82733	70	
233.89206	108	
233.90448	248	1+
234.82340	72	
234.84280	130	
234.88942	86	
235.85373	84	
235.94823	138	
236.79432	72	
237.87064	76	
238.89226	68	
239.90326	68	
240.84083	104	
240.96205	134	
241.84564	400	1+
241.95148	102	
242.83797	112	
244.95810	68	
245.96062	80	
246.82763	70	
247.39310	90	
247.96673	814	1+
248.07769	68	
248.85736	78	
248.90032	478	
249.11314	68	
249.83496	306	1+
249.96279	264	
249.99077	72	
250.95204	68	
250.96851	140	
251.82188	68	
251.90897	140	
251.95774	100	
252.03271	70	
252.83002	126	
252.95295	318	
252.97067	1790	1+
253.08641	90	
253.90484	118	
254.96847	634	
255.07579	116	
256.00378	70	
256.91577	76	
256.96468	184	
257.56571	74	
257.80044	72	
257.86716	68	
258.85784	138	
259.07355	68	
259.84848	270	1+
260.94457	70	
261.90730	68	
262.40043	80	
263.11137	80	
264.89075	100	
267.83998	122	
267.86099	84	
268.84068	440	1+
268.88259	74	
268.99395	74	
270.98371	202	
271.01741	84	
271.09401	78	
271.91336	162	
271.98216	82	
272.16862	68	
272.86849	194	1+
272.91023	74	
272.93932	78	
272.99184	74	
274.86162	72	
275.88319	170	
276.85851	390	1+
277.83450	634	1+
277.90112	78	
278.48897	84	
278.83791	402	1+
278.86690	126	
279.79137	82	
279.92947	72	
280.22115	66	
281.13846	66	
282.92214	70	
283.82370	68	
285.84734	788	1+
286.84869	540	1+
287.87943	78	
289.01454	90	
290.87759	130	
291.86292	130	
292.84038	68	
292.93552	76	
293.10561	204	
293.28020	68	
294.00098	160	
294.02725	68	
294.10807	176	
296.10289	92	
296.17052	78	
297.91842	70	
298.86248	334	1+
299.06200	84	
300.92706	70	
301.06976	94	
305.86705	72	
306.88573	96	
308.80172	84	
309.86538	104	
311.89036	70	
312.88459	88	
313.87353	72	
314.05650	80	
318.20060	68	
321.42194	88	
322.38436	92	
322.85587	250	1+
323.02384	76	
323.79498	80	
324.33296	98	
325.89439	230	1+
326.62029	100	
326.96439	92	
327.02004	78	
327.32630	92	
328.82309	70	
329.39335	80	
332.90040	102	
333.54949	80	
334.88055	100	
335.83627	122	
336.30225	68	
338.15796	76	
338.87163	78	
339.87399	78	
340.88401	76	
340.90705	70	
341.82773	92	
END IONS

###FS:    #m/z: 359.96215 #charge 1+
###MS: 139
###MSMS: 142
BEGIN IONS
TITLE=Cmpd 106, +MS2(359.9622), 28.0-35.0eV, 3.1min #142
RTINSECONDS=182.555
SCANS=139,142
PEPMASS=359.96215	32352
CHARGE=1+
63.11388	68	
66.14644	80	
113.24993	78	
200.87477	70	
208.95639	68	
209.24764	68	
209.94345	572	1+
217.50727	96	
222.95347	376	1+
223.89008	68	
224.89836	72	
224.95062	724	1+
225.94799	106	
225.97051	88	
226.86702	88	
226.90071	150	
226.94802	4684	1+
228.94251	4678	
229.94475	138	
230.90366	76	
230.98777	136	
231.84877	80	
232.88540	84	
233.95856	106	
234.86672	180	1+
235.04413	70	
235.93727	72	
238.05823	70	
238.90351	80	
239.03640	90	
239.08019	74	
240.82364	68	
240.94086	816	1+
240.96306	282	
241.00103	84	
242.96113	446	1+
243.84445	84	
244.81572	84	
244.95739	1866	1+
245.11763	68	
245.44524	84	
245.94012	202	
246.95278	2374	1+
247.11547	80	
248.80487	224	
248.97747	74	
249.80363	130	
250.95101	318	
250.96930	142	
251.06941	72	
251.86514	76	
251.96846	76	
252.86763	74	
252.95337	256	1+
252.97036	72	
253.05730	68	
253.93297	76	
255.45172	68	
257.88147	72	
257.93840	74	
258.83451	118	
258.85466	88	
259.03783	94	
259.10928	74	
259.94178	88	
260.83002	232	1+
260.85331	74	
260.97297	106	
261.09128	68	
262.04063	72	
262.41640	80	
262.94912	120	
263.96813	196	1+
265.90341	182	1+
266.81251	184	
267.50908	98	
267.84610	74	
267.86679	72	
267.97312	370	
268.82062	72	
268.84334	126	
268.96189	126	
269.97025	770	1+
270.40104	94	
271.87297	78	
272.98752	68	
273.36113	68	
275.47256	82	
275.97421	196	
276.80290	282	1+
276.85560	156	
277.42426	94	
277.48758	100	
277.84235	156	1+
278.88468	74	
279.10367	136	
279.95594	76	
280.18817	66	
280.79256	584	1+
280.91077	78	
281.42907	72	
282.03153	106	
282.96784	74	
283.05026	92	
283.06883	74	
283.98682	94	
284.86235	132	
285.82301	88	
286.81446	92	
287.07836	88	
290.36234	104	
291.79848	132	
291.85222	80	
292.00048	70	
295.93158	72	
296.80976	130	
297.81267	98	
297.97226	82	
298.80351	996	1+
299.13204	74	
299.86625	94	
300.39512	74	
300.78801	92	
300.80514	210	
302.78531	134	
302.80179	232	1+
303.80490	182	1+
305.92337	78	
306.88859	86	
308.31633	76	
308.87943	92	
309.80163	122	
310.81712	156	
310.99778	82	
311.81797	120	
313.87357	78	
315.40983	78	
315.82361	86	
316.14662	68	
316.81565	106	
316.88504	88	
317.81460	80	
317.89379	72	
317.94389	86	
318.11806	136	
318.80501	72	
319.81882	262	1+
320.42295	74	
320.94605	70	
321.27863	84	
322.30067	68	
323.93403	78	
327.28617	98	
328.81354	130	
330.90381	76	
334.77031	72	
336.94335	232	1+
338.86980	68	
340.02308	74	
340.93747	214	
341.81651	106	
342.79604	80	
343.76807	78	
343.85833	68	
344.72190	84	
344.76294	84	
346.81106	108	
357.78096	72	
359.72354	78	
359.84667	102	
360.75567	78	
360.78097	170	1+
363.94858	122	
END IONS

###FS:    #m/z: 322.93055 #charge 1+
###MS: 143
###MSMS: 144
BEGIN IONS
TITLE=Cmpd 107, +MS2(322.9306), 28.0-35.0eV, 3.1min #144
RTINSECONDS=186.241
SCANS=143-144
PEPMASS=322.93055	2962016
CHARGE=1+
45.34641	82	
52.94439	74	
108.11526	90	
185.92669	62	
186.93133	92	
188.73416	68	
192.11102	70	
192.88734	134	
193.77070	72	
194.94117	72	
198.99802	100	
200.88882	76	
201.04554	146	
207.97673	164	
208.94048	82	
211.89026	78	
212.15472	82	
212.82594	96	
215.03674	104	
215.88507	72	
217.99472	82	
218.00941	78	
218.88575	84	
220.87946	84	
221.87905	64	
222.90611	84	
222.97249	68	
223.02717	80	
223.95753	70	
223.98182	66	
226.02239	72	
227.81173	66	
229.93448	90	
230.82767	236	1+
230.90911	76	
233.96248	90	
234.00395	76	
234.12248	74	
234.82436	64	
234.86124	76	
234.88371	68	
235.88643	90	
236.14838	68	
237.08127	82	
238.03139	90	
238.93656	98	
239.06903	88	
239.88965	82	
240.82436	158	
240.94075	3446	
241.93959	9082	1+
242.81655	172	
242.94192	6386	1+
243.82359	68	
243.89443	86	
244.82272	110	
244.94026	2014	1+
245.86414	86	
247.80661	62	
247.85702	92	
247.99644	66	
248.01544	100	
248.85033	128	
249.85219	78	
250.97153	82	
251.78945	78	
251.89621	86	
253.38142	70	
253.78645	66	
253.82929	82	
253.84307	68	
255.88358	86	
256.05253	62	
256.85387	72	
256.89015	66	
257.16390	84	
257.91010	80	
258.83485	166	
259.06948	72	
260.83314	72	
261.56421	70	
261.86394	72	
262.83135	436	1+
263.97551	122	
264.84374	254	1+
265.08462	68	
265.84749	224	1+
266.87211	138	
266.96760	264	1+
267.03160	84	
267.91076	116	
269.08011	84	
269.18481	68	
269.84001	74	
269.92058	66	
271.17096	74	
271.84852	134	
272.82539	66	
272.84666	142	
272.98613	76	
273.79363	110	
274.83558	190	1+
275.80654	86	
275.83854	236	1+
277.81901	84	
279.04048	66	
279.09216	892	1+
279.19802	72	
281.02531	64	
282.85554	232	1+
282.97373	76	
283.06390	136	
283.39752	78	
284.29525	114	
284.88035	120	
285.29609	68	
287.13459	66	
287.84326	74	
291.79967	130	
291.87097	74	
291.97183	72	
292.85963	78	
293.01153	64	
293.80635	62	
294.15803	84	
294.28002	76	
296.81377	68	
296.83278	126	
297.84639	74	
298.80064	88	
299.13608	66	
301.13402	60	
301.87583	68	
302.82560	66	
302.94570	76	
303.88427	92	
305.66593	78	
306.06320	74	
306.23485	84	
307.80572	114	
307.88871	154	
308.16777	76	
308.18293	64	
309.81875	66	
310.41578	78	
312.27912	80	
313.15384	64	
313.89583	62	
314.80822	78	
317.76272	62	
318.82515	66	
319.77504	78	
319.81647	72	
321.77717	64	
322.81697	62	
323.88512	80	
324.89595	88	
325.82630	62	
325.90144	60	
326.86006	64	
326.89877	94	
327.82219	72	
END IONS

###FS:    #m/z: 340.94131 #charge 1+
###MS: 143
###MSMS: 145
BEGIN IONS
TITLE=Cmpd 108, +MS2(340.9413), 28.0-35.0eV, 3.1min #145
RTINSECONDS=187.012
SCANS=143,145
PEPMASS=340.94131	1103398
CHARGE=1+
100.23841	86	
190.92835	102	
190.94339	86	
191.95754	156	
192.92757	228	
199.85820	68	
204.90102	88	
205.87431	72	
208.96015	140	
209.07209	70	
210.93847	158	
212.87631	392	1+
213.87876	254	1+
213.94006	1410	1+
214.00453	78	
215.88897	172	
215.93807	134	
217.94119	96	
218.88578	74	
220.87964	74	
221.89358	74	
222.82097	92	
222.95201	96	
223.97360	104	
224.97705	162	
226.87561	104	
226.94732	76	
227.87047	92	
228.94553	156	
229.93825	88	
230.88876	74	
231.84434	228	1+
231.89195	228	
231.94984	786	1+
233.89253	326	1+
233.94828	336	1+
234.90826	74	
235.00275	76	
235.90132	78	
237.90624	136	
238.90183	86	
238.92227	78	
239.86111	68	
240.00749	72	
240.85288	82	
240.88930	100	
240.95843	74	
241.84273	570	1+
242.87941	92	
243.07827	68	
243.83242	214	
243.84507	228	1+
243.86768	74	
243.89827	94	
244.04802	80	
244.18404	68	
244.38943	92	
244.89711	68	
245.91780	72	
246.94713	116	
248.89882	152	
249.10754	94	
249.96014	362	1+
249.97832	78	
250.46963	106	
250.90329	78	
250.94246	84	
250.99074	82	
251.88390	102	
252.98505	68	
253.86251	72	
254.96511	630	1+
255.07118	72	
256.16267	84	
256.25697	76	
256.85014	124	
256.89604	74	
257.85056	142	
258.84724	358	
259.83244	84	
259.85460	262	
259.95931	148	
260.83216	226	
261.47834	80	
261.84149	98	
262.51007	70	
262.80047	78	
262.97177	68	
263.38215	110	
263.97647	102	
264.41756	70	
264.49104	70	
264.53529	74	
264.86432	104	
267.83984	394	1+
271.60163	82	
272.88369	126	
272.93514	144	
273.92984	72	
274.86106	158	
274.91249	198	1+
275.81010	132	
275.84435	152	
275.85920	202	
275.97399	94	
276.03323	74	
276.85622	1080	1+
277.48773	104	
277.95747	114	
278.84447	798	1+
279.45467	72	
279.88129	188	1+
282.12113	68	
282.85293	214	1+
283.92280	80	
285.19664	72	
285.81701	100	
286.82246	78	
289.83549	68	
290.86100	80	
292.43988	70	
293.86111	70	
294.02751	80	
294.82591	88	
294.85264	118	
294.87518	182	
295.85781	72	
295.90617	70	
296.97410	114	
297.11126	74	
297.87804	240	1+
297.97765	80	
299.27426	80	
299.87250	72	
299.96285	70	
301.54279	84	
301.96741	96	
302.91298	80	
302.94350	68	
304.55486	68	
305.87216	72	
305.92546	100	
306.88420	68	
308.71760	90	
310.91549	74	
311.87970	88	
313.96074	74	
314.11091	76	
314.88210	68	
315.89142	72	
316.84601	96	
318.20490	80	
320.82988	80	
321.87110	78	
321.90201	76	
322.89403	68	
324.37186	100	
325.90249	74	
328.78301	90	
328.85660	88	
328.88775	104	
335.80924	76	
335.90135	78	
337.39721	86	
338.78843	88	
338.93058	84	
341.28121	68	
342.90408	82	
END IONS

###FS:    #m/z: 363.95737 #charge 1+
###MS: 143
###MSMS: 146
BEGIN IONS
TITLE=Cmpd 109, +MS2(363.9574), 28.0-35.0eV, 3.2min #146
RTINSECONDS=187.784
SCANS=143,146
PEPMASS=363.95737	460106
CHARGE=1+
47.45168	116	
173.86991	74	
184.95096	80	
185.86703	100	
189.86349	268	
191.86157	356	1+
192.02579	88	
203.99685	88	
207.06701	86	
207.87290	80	
207.94829	138	
208.55036	104	
209.94419	1104	1+
210.88691	238	1+
211.43283	78	
212.87843	870	1+
215.91650	82	
218.02013	78	
218.90643	110	
222.95524	216	1+
224.94836	526	1+
224.97279	102	
225.97424	74	
226.94792	5958	1+
227.93144	240	
228.89290	482	1+
228.94277	6598	1+
229.08945	78	
230.88956	1260	
232.88723	296	
233.98242	84	
234.06058	82	
234.42713	96	
234.88199	80	
234.94023	74	
237.04933	74	
239.96775	126	
240.37860	96	
240.82158	126	
240.83714	92	
240.94248	616	
240.96241	386	1+
241.94221	558	
242.02635	84	
242.94376	1824	1+
243.81935	252	1+
244.95788	3308	1+
245.84284	386	1+
245.93785	142	
246.90294	154	
246.95383	3898	1+
247.03563	100	
248.80109	244	1+
248.90134	462	
250.56288	90	
250.83869	200	1+
251.04721	84	
251.91395	74	
252.87153	92	
253.90663	174	
254.08577	78	
256.12808	124	
257.91059	74	
258.13952	78	
258.85193	88	
259.83766	108	
259.96365	82	
260.76623	90	
260.83296	320	
261.83305	152	
261.85204	200	1+
262.82656	98	
262.83837	82	
262.88015	100	
263.33432	84	
263.88047	76	
263.94824	76	
263.97985	258	
264.96306	140	
266.36966	96	
266.81693	170	
266.83881	80	
267.97258	610	1+
268.38553	90	
269.04174	80	
269.97138	630	1+
270.80743	120	
270.87905	216	1+
271.40762	98	
271.91433	210	
273.90746	92	
273.92561	100	
274.91026	98	
275.89038	74	
277.08552	164	
278.79991	102	
278.85228	100	
279.10396	80	
279.92282	84	
280.79567	522	1+
280.89356	220	1+
281.86112	164	
282.79407	234	1+
283.77998	92	
283.84750	306	
283.97759	136	
284.29740	74	
285.79569	116	
285.84656	212	
286.41509	78	
286.82257	76	
286.85157	88	
287.12859	90	
287.85083	82	
289.87528	196	1+
292.43334	86	
293.84719	116	
294.89780	118	
295.84892	80	
296.80920	204	
296.93640	76	
298.02033	74	
298.80456	522	1+
300.80228	98	
301.79493	74	
301.81154	74	
301.86427	206	
302.80419	162	
303.80692	114	
303.85927	294	
304.52062	76	
304.91075	82	
306.44117	82	
307.86703	74	
308.87730	86	
308.98287	84	
309.86741	284	1+
314.87092	94	
316.81384	134	
317.32457	90	
317.39681	106	
318.93333	146	
319.93968	86	
320.81091	294	1+
321.87043	108	
321.91623	88	
322.93641	76	
323.14542	76	
324.88670	186	1+
325.03777	92	
326.26317	86	
326.87133	72	
327.82860	82	
328.95208	92	
329.88804	152	
330.39048	80	
334.00490	98	
334.97948	74	
336.94801	142	
339.95778	100	
340.09329	82	
343.89461	72	
344.77684	80	
346.82876	74	
347.14967	80	
349.85659	74	
351.77758	76	
351.83953	72	
352.88789	82	
354.41894	94	
356.43547	92	
357.72561	78	
359.78162	74	
360.28463	82	
361.02399	88	
362.16119	72	
362.84124	74	
363.88312	92	
369.01460	76	
END IONS

###FS:    #m/z: 322.93059 #charge 1+
###MS: 147
###MSMS: 148
BEGIN IONS
TITLE=Cmpd 110, +MS2(322.9306), 28.0-35.0eV, 3.2min #148
RTINSECONDS=191.455
SCANS=147-148
PEPMASS=322.93059	2680136
CHARGE=1+
100.79220	80	
107.96855	68	
121.67817	76	
192.88866	134	
194.89798	62	
195.97824	68	
199.88944	56	
203.04745	74	
205.94480	68	
205.97418	92	
207.88766	68	
207.94557	112	
207.98671	74	
209.08449	62	
212.91375	84	
214.89645	78	
216.32811	82	
218.84597	58	
219.37815	70	
221.94291	56	
222.95207	100	
223.96767	100	
225.83796	96	
226.03911	56	
227.84651	84	
227.93341	202	1+
228.85291	264	1+
230.34264	72	
232.14242	62	
233.83884	64	
235.15145	72	
237.04525	66	
238.89450	58	
238.93903	112	
239.07132	56	
239.78694	62	
240.14637	56	
240.94031	2980	
241.08968	84	
241.93959	7870	1+
242.83173	182	
242.94218	5540	1+
243.08960	56	
243.81791	74	
243.87737	78	
244.82045	268	1+
244.94052	954	1+
245.11965	70	
245.90777	78	
246.90307	70	
246.97259	84	
247.93066	68	
247.97974	68	
248.04429	68	
248.85156	140	
249.96871	82	
251.06991	108	
251.90843	62	
252.09538	62	
254.86704	64	
254.91848	72	
255.07315	72	
255.78240	124	
255.82882	70	
256.84900	98	
256.90017	132	
256.96888	66	
257.05741	78	
257.80315	102	
257.92051	82	
258.83398	272	
260.03311	72	
260.09454	80	
260.83377	198	
261.82763	554	1+
261.85233	72	
262.02497	60	
262.82953	364	1+
263.84237	232	1+
263.98021	70	
265.06250	84	
267.93918	72	
268.13648	78	
268.34968	72	
268.95737	64	
269.88028	72	
270.86801	122	
271.08401	64	
271.84134	126	
272.34694	108	
272.84559	66	
274.04584	86	
274.41180	72	
275.01220	76	
276.14740	78	
276.85204	92	
277.93569	68	
278.84454	134	
278.90291	82	
279.09157	976	1+
279.85498	108	
279.91273	72	
280.79257	100	
280.83391	64	
280.85830	94	
282.86408	62	
282.88489	74	
283.03422	70	
283.07080	88	
283.78628	58	
284.22285	76	
284.29462	482	1+
284.89869	124	
285.02046	58	
285.38310	72	
285.85464	64	
286.86176	130	
286.97652	56	
287.90095	72	
288.05700	70	
288.11529	68	
288.34477	128	
288.81200	68	
288.87084	82	
289.86632	88	
290.83759	60	
290.85824	58	
291.88967	68	
292.80115	66	
293.85708	68	
294.40230	74	
294.86654	136	
295.12090	60	
295.83665	62	
295.89362	78	
296.98881	62	
297.82628	156	
302.83457	70	
302.86429	92	
303.02864	68	
303.95524	102	
304.85709	58	
307.79679	124	
308.80406	66	
308.87294	124	
308.88885	74	
309.12135	72	
309.25051	66	
309.38689	90	
310.00731	60	
310.87257	86	
310.89815	62	
312.80669	66	
315.14319	86	
321.80465	80	
322.06920	84	
324.20669	72	
324.22260	70	
324.76090	80	
325.90422	88	
326.26312	70	
END IONS

###FS:    #m/z: 340.94137 #charge 1+
###MS: 147
###MSMS: 149
BEGIN IONS
TITLE=Cmpd 111, +MS2(340.9414), 28.0-35.0eV, 3.2min #149
RTINSECONDS=192.228
SCANS=147,149
PEPMASS=340.94137	977286
CHARGE=1+
189.86245	70	
190.94571	98	
191.07223	88	
192.92515	72	
193.93460	78	
195.52991	96	
200.38774	98	
208.95655	96	
209.88588	70	
211.88851	106	
212.97647	88	
213.94012	798	1+
214.87898	418	1+
215.88286	368	1+
215.93922	150	
216.39320	74	
217.94232	92	
222.44278	74	
223.96170	156	
223.99646	88	
224.83526	72	
224.93840	78	
225.06924	72	
225.84189	102	
226.94436	140	
228.94555	114	
229.91592	72	
229.95488	70	
230.89004	78	
231.89135	126	
231.94948	836	1+
233.90107	162	
233.94804	92	
237.56767	90	
238.05587	70	
238.87901	94	
239.83652	90	
240.83915	396	1+
241.13127	72	
241.84308	328	1+
241.94440	70	
242.01890	98	
243.83211	544	1+
244.05576	70	
244.95694	178	
246.85867	82	
246.97623	76	
248.90042	94	
249.89795	128	
249.96266	96	
250.99762	134	
251.88268	146	
251.95656	74	
252.11056	72	
253.95281	74	
254.90245	70	
254.92410	72	
254.94383	68	
254.96666	674	1+
255.07215	86	
255.40650	80	
255.87317	94	
256.07643	68	
256.37081	78	
256.88661	74	
256.91792	72	
256.96663	150	
257.44362	96	
257.86032	88	
258.79904	82	
258.84934	230	
259.34038	86	
259.85605	176	
259.95378	92	
260.83573	308	
260.86241	108	
261.57575	72	
261.84403	300	1+
262.85817	72	
263.89454	138	
264.78730	242	1+
267.13391	70	
267.95121	102	
268.84581	198	
269.84091	90	
269.86009	92	
270.86285	138	
272.98148	76	
274.86327	102	
274.88080	142	
275.83987	122	
275.86230	102	
275.88646	126	
275.94768	70	
276.85846	780	1+
277.88086	122	
277.91680	104	
278.84760	1014	1+
279.88789	70	
279.91473	84	
280.92642	70	
280.93122	72	
281.85556	108	
282.95112	72	
283.79036	100	
283.87401	82	
287.90658	156	1+
289.02489	68	
290.86284	74	
292.36430	78	
292.43883	158	
293.06982	92	
293.86145	262	1+
294.82793	78	
295.97393	72	
296.14083	72	
296.40695	88	
296.82593	86	
296.85901	206	1+
296.91887	80	
297.89251	76	
297.97612	98	
298.82291	80	
298.87996	104	
299.87317	334	1+
300.85871	74	
301.08676	76	
301.85966	168	
302.08049	72	
302.40936	74	
303.36889	68	
304.10498	78	
304.94696	82	
305.13561	68	
305.80327	70	
305.89352	70	
307.89504	86	
308.01507	72	
308.86755	202	1+
309.04782	78	
311.90577	84	
311.98178	72	
314.19172	72	
315.90010	90	
318.85993	68	
318.89053	80	
319.38414	82	
321.14189	72	
321.80552	72	
321.85115	70	
322.82535	76	
322.84510	70	
324.89575	118	
324.95345	88	
325.03745	70	
325.08882	88	
325.75516	74	
327.80860	74	
328.44693	84	
328.83518	134	
329.91489	74	
330.87049	70	
331.85601	70	
335.79804	68	
337.30029	106	
341.25831	80	
342.90720	72	
END IONS

###FS:    #m/z: 363.95739 #charge 1+
###MS: 147
###MSMS: 150
BEGIN IONS
TITLE=Cmpd 112, +MS2(363.9574), 28.0-35.0eV, 3.3min #150
RTINSECONDS=193
SCANS=147,150
PEPMASS=363.95739	414570
CHARGE=1+
66.37037	74	
73.16960	90	
103.81903	106	
185.86997	72	
189.86232	394	1+
191.86025	162	
195.09370	72	
196.88340	188	
201.87499	76	
206.31304	88	
207.87454	140	
209.91830	72	
209.94416	966	1+
211.91200	102	
212.87965	954	1+
213.86296	88	
213.90749	76	
216.41646	100	
218.90729	144	
222.95426	356	1+
223.88877	334	1+
224.95091	924	1+
225.91180	88	
226.04607	232	1+
226.11216	76	
226.94730	5238	1+
226.97288	314	
227.04530	138	1+
227.92955	152	
228.89474	424	1+
228.94215	6236	1+
230.88911	1584	1+
231.45093	84	
232.10702	72	
232.85581	76	
232.88468	328	1+
233.97755	76	
234.88203	250	
235.75610	120	
236.06920	80	
236.86397	78	
240.82536	112	
240.89329	72	
240.94026	702	
240.96053	616	1+
241.91370	72	
241.94005	1910	1+
242.82302	116	
242.86898	108	
242.94153	1194	1+
243.00160	72	
243.73921	72	
243.82043	124	
243.84149	178	
244.13611	80	
244.95757	4056	1+
245.94104	126	
246.85059	82	
246.95290	3516	1+
246.98001	90	
247.82866	188	1+
247.90484	80	
248.81063	110	
248.89924	564	1+
248.94582	102	
249.10160	94	
249.80441	82	
250.97221	132	
251.64815	76	
252.10864	156	
253.08826	86	
253.83515	72	
253.90173	160	
257.05190	74	
257.93620	92	
258.83421	520	1+
258.88490	236	1+
259.13077	82	
259.93197	76	
260.97222	76	
261.83292	88	
261.84654	106	
261.96576	98	
262.83187	120	
263.88359	110	
263.98313	130	
264.81702	108	
265.07521	88	
265.81815	156	
265.96904	76	
266.81450	762	1+
266.86335	104	
267.97357	710	1+
268.80212	82	
269.96587	480	1+
271.06764	86	
271.36694	74	
271.86747	92	
271.91682	140	
273.06485	104	
273.79255	120	
273.92760	78	
275.42142	92	
275.80895	158	1+
276.85549	246	1+
276.94993	72	
277.02756	72	
277.96644	84	
278.04566	76	
278.79707	72	
278.92146	72	
279.41180	74	
280.03619	78	
280.06682	80	
280.79234	622	1+
280.82781	90	
282.79069	530	1+
282.90049	134	
283.61657	102	
283.85846	344	1+
283.88613	112	
283.98946	88	
284.82581	332	
285.84399	326	1+
285.92904	104	
289.88376	112	
290.34366	86	
291.80364	98	
291.86240	84	
292.86184	82	
294.85531	76	
296.05645	76	
296.80849	224	1+
296.85781	78	
296.93138	94	
298.70973	92	
298.80468	830	1+
298.87063	94	
299.01301	72	
300.80190	404	1+
301.86723	118	
301.90560	84	
302.80490	122	
303.13564	78	
303.80856	80	
303.85513	338	1+
304.10501	74	
304.21231	78	
306.43412	80	
307.89688	98	
309.22039	102	
310.90061	88	
311.79971	76	
311.89084	76	
314.90165	74	
316.78868	82	
316.81960	80	
317.97785	84	
318.78769	72	
318.81109	368	1+
318.85561	100	
320.14404	94	
321.33352	76	
321.86476	146	
322.04910	84	
322.93206	92	
324.36067	86	
324.81641	72	
326.87415	222	
328.10421	84	
331.20125	80	
332.40212	88	
334.95915	94	
336.94282	280	1+
337.99056	110	
339.83138	76	
340.93624	198	
341.94370	84	
346.97129	102	
347.85454	72	
349.71707	80	
353.35195	74	
357.85792	76	
359.72088	78	
365.81803	88	
368.72409	86	
368.83691	166	
END IONS

###FS:    #m/z: 322.93055 #charge 1+
###MS: 151
###MSMS: 152
BEGIN IONS
TITLE=Cmpd 113, +MS2(322.9305), 28.0-35.0eV, 3.3min #152
RTINSECONDS=196.658
SCANS=151-152
PEPMASS=322.93055	2474690
CHARGE=1+
95.95031	74	
130.86337	68	
178.93046	82	
184.84234	68	
194.89153	56	
201.90832	72	
204.02145	84	
204.77649	58	
205.95019	72	
206.58138	94	
207.97442	66	
208.94601	52	
211.10966	86	
212.05988	98	
212.94065	90	
213.89482	56	
215.92564	80	
218.88580	68	
218.98918	82	
220.05371	56	
221.89192	92	
222.95188	62	
223.11190	66	
223.95975	78	
224.95843	122	
224.97352	96	
226.49908	98	
226.83950	86	
227.95036	76	
228.85764	68	
230.82527	80	
230.84213	114	
230.85557	142	
230.90748	72	
232.88961	84	
235.05129	68	
235.10049	80	
235.23593	66	
236.01653	70	
236.86005	58	
236.94701	78	
237.05320	64	
238.94253	64	
238.98921	92	
239.39353	80	
240.81883	72	
240.94197	2322	
241.81723	324	1+
241.93913	8844	1+
242.10096	80	
242.94182	7250	1+
242.99236	74	
243.86979	74	
244.85746	84	
244.94021	1200	1+
245.05418	66	
245.37325	74	
246.90313	72	
246.98019	66	
247.81807	56	
248.00380	52	
248.84313	56	
248.85558	112	
249.09950	90	
252.81507	78	
252.85209	76	
253.15272	82	
254.90458	70	
256.03689	56	
256.89442	76	
256.91972	78	
258.83272	234	
258.90742	58	
259.13314	50	
260.82993	132	
260.84560	106	
261.82729	312	1+
261.88177	88	
261.92953	54	
262.35869	76	
262.82869	204	1+
262.84609	74	
262.96017	64	
264.97483	90	
265.05482	68	
265.07872	66	
267.03143	82	
267.04562	76	
267.80667	64	
267.85778	128	
267.94317	98	
268.78749	236	1+
269.81179	66	
271.11210	54	
271.38336	90	
271.92768	74	
273.79002	56	
273.81629	70	
274.82666	72	
275.80874	58	
277.85186	56	
277.92351	64	
278.85575	92	
278.90913	90	
278.95834	64	
279.09306	766	1+
279.84068	68	
280.79669	78	
282.27831	52	
282.99455	80	
283.07105	58	
283.96712	122	
284.07386	72	
284.29377	296	
284.89814	52	
285.77535	80	
285.79890	76	
285.84809	86	
288.04046	54	
288.86661	72	
289.87015	66	
291.86274	74	
292.80732	74	
292.84511	76	
293.72877	66	
293.85662	52	
293.88017	92	
295.05176	72	
295.77527	70	
296.85567	80	
297.19823	52	
299.83546	56	
300.88645	54	
301.68562	52	
303.03097	58	
303.80458	166	1+
304.73515	54	
306.86497	78	
306.97474	76	
307.80178	196	
307.98041	74	
308.87945	70	
311.88411	52	
311.90004	160	1+
312.86749	50	
313.81079	58	
316.76721	72	
317.78410	52	
318.43054	108	
321.81805	70	
324.37612	94	
324.86935	58	
324.87790	56	
324.89097	80	
325.89727	144	
326.26305	86	
326.59355	82	
326.87312	56	
326.88987	140	
327.06631	84	
END IONS

###FS:    #m/z: 340.94125 #charge 1+
###MS: 151
###MSMS: 153
BEGIN IONS
TITLE=Cmpd 114, +MS2(340.9412), 28.0-35.0eV, 3.3min #153
RTINSECONDS=197.43
SCANS=151,153
PEPMASS=340.94125	911540
CHARGE=1+
70.09133	90	
187.86274	90	
190.93303	86	
191.95610	210	
192.92469	136	
197.12470	96	
203.93377	84	
206.89134	80	
208.93912	84	
210.93491	176	
212.87709	100	
213.93975	320	1+
215.88613	70	
215.93698	246	
217.93544	96	
221.88343	138	
222.83103	72	
222.95200	76	
222.99812	72	
223.61793	84	
224.82783	88	
224.84092	92	
225.84888	102	
226.85957	80	
226.94852	280	1+
226.96692	78	
228.84795	120	
228.94062	158	
230.89265	200	
231.89123	136	
231.94869	1158	1+
232.10984	82	
232.82945	72	
232.90080	88	
233.89642	72	
234.89800	140	
235.89733	76	
235.95314	146	
236.88566	118	
237.01903	80	
237.44275	82	
237.84577	76	
238.86582	70	
238.90375	106	
239.37263	102	
240.24351	84	
240.54629	86	
240.83759	678	1+
243.07431	72	
243.83300	78	
243.87930	72	
244.17473	80	
244.83330	102	
244.95864	74	
246.85500	90	
249.08218	102	
249.96056	378	1+
249.97901	122	
250.90009	140	
251.91217	74	
251.95920	114	
252.35046	76	
252.86769	76	
252.95965	114	
253.90545	78	
254.05621	82	
254.91040	102	
254.96415	168	
255.97014	84	
256.26195	136	
256.85038	78	
256.91177	78	
256.96603	120	
257.67608	78	
257.87866	80	
258.84900	478	1+
258.90690	122	
259.83698	74	
259.90025	84	
259.95474	154	
260.08639	86	
260.83792	128	
260.87356	72	
260.89108	80	
260.93101	112	
261.86404	126	
262.83345	120	
262.92496	138	
264.86114	76	
265.90309	84	
266.35976	84	
267.83567	688	1+
267.95124	78	
268.84015	560	1+
268.91333	78	
269.86436	112	
271.04356	78	
271.91160	266	1+
272.93928	76	
274.85892	72	
274.87563	126	
275.86830	154	
276.81102	116	1+
276.85669	348	
277.86156	268	
278.84311	556	
278.90491	130	
279.37072	76	
279.84941	522	1+
279.93036	90	
280.93900	120	
281.87808	98	
282.88430	138	
283.86778	138	
283.90621	72	
284.92997	124	
286.89127	72	
286.94965	72	
287.60306	94	
288.41581	98	
291.93381	82	
292.95675	72	
293.87682	84	
293.92825	92	
294.81100	72	
294.90720	106	
295.93783	94	
296.32898	76	
296.86064	208	
296.88087	158	1+
296.89780	70	
297.06511	84	
297.93740	90	
297.97685	180	
299.05763	76	
299.64184	76	
299.78118	160	
299.86835	452	1+
299.92071	72	
300.88678	92	
300.94821	148	
300.97371	78	
301.85730	142	
302.17250	108	
302.47564	106	
305.82485	78	
305.88903	134	
307.83805	78	
308.66144	90	
311.06739	72	
312.80638	78	
313.90850	72	
316.88313	78	
320.88605	74	
322.86955	108	
326.80870	72	
328.97254	84	
329.87134	98	
332.80998	82	
336.17384	74	
337.91173	74	
341.80749	72	
343.28921	72	
END IONS

###FS:    #m/z: 363.95727 #charge 1+
###MS: 151
###MSMS: 154
BEGIN IONS
TITLE=Cmpd 115, +MS2(363.9573), 28.0-35.0eV, 3.3min #154
RTINSECONDS=198.202
SCANS=151,154
PEPMASS=363.95727	389586
CHARGE=1+
53.07853	86	
186.93493	82	
189.86474	124	
191.85836	254	
194.94465	72	
196.88362	80	
206.93794	92	
207.88237	70	
207.94955	78	
207.96996	146	
209.94474	1074	1+
210.83329	72	
211.88833	102	
212.87923	868	1+
214.89472	84	
217.10545	98	
222.95176	582	1+
222.97209	74	
223.06737	80	
224.95140	654	1+
224.97034	166	
226.89002	116	
226.94750	5966	1+
227.82419	88	
228.89419	376	
228.94311	7152	1+
229.01621	96	
230.83025	146	
230.89009	1538	1+
230.91874	84	
232.88800	142	
233.88371	80	
234.92894	76	
238.94287	122	
239.42415	80	
239.88391	72	
240.79419	74	
240.82213	108	
240.94223	450	
240.96462	148	
241.80735	72	
241.93863	1656	1+
242.94074	1122	1+
242.96207	512	
243.82137	118	
243.84049	76	
243.98448	86	
244.82266	146	
244.95791	4038	1+
245.85440	90	
245.94177	238	
246.80887	74	
246.87203	72	
246.91360	86	
246.95346	2820	1+
247.85331	86	
248.80461	206	
248.84189	70	
248.90060	490	1+
249.05523	138	
249.79861	118	
250.02691	82	
250.90455	264	1+
250.97369	278	
251.05132	80	
252.89222	162	
252.98688	84	
256.84371	72	
257.09560	134	
257.89898	88	
258.84463	272	1+
260.83721	120	
260.96998	394	1+
261.55979	84	
263.84857	86	
264.83054	76	
264.96974	72	
264.98533	78	
265.05299	84	
266.81216	476	1+
266.96935	472	1+
267.78441	78	
267.97428	394	1+
268.37943	72	
268.91084	76	
269.96729	632	1+
271.86776	78	
271.91888	140	
275.80713	84	
275.90657	86	
275.97844	72	
276.07412	74	
276.80991	178	1+
276.84058	72	
276.85368	86	
277.84826	96	
278.84846	420	1+
278.94596	74	
280.79160	408	
280.82151	88	
280.92678	80	
281.78808	728	1+
281.86028	252	
282.05528	80	
283.27536	76	
283.85204	154	
283.98491	70	
284.87938	108	
285.82510	182	
285.84643	220	
287.88788	78	
289.87355	94	
289.90869	118	
290.78318	72	
292.00936	74	
292.09173	72	
296.06690	102	
296.80739	128	
297.12427	70	
297.80321	848	1+
298.06903	76	
298.80403	606	1+
299.87518	96	
300.80921	362	1+
300.85310	580	1+
303.80894	88	
303.99350	76	
304.78612	86	
304.85273	144	
305.88689	94	
306.44165	82	
307.88331	82	
309.41253	90	
310.87887	80	
311.29444	80	
312.55486	82	
316.81996	72	
317.43213	84	
318.94037	76	
319.82964	104	
319.87577	76	
319.94189	74	
320.84529	70	
321.37554	94	
321.81783	198	1+
321.87038	148	1+
322.80267	80	
322.93216	124	
323.17233	70	
323.86089	86	
324.03110	70	
324.88404	74	
325.96589	70	
326.82893	76	
328.03330	76	
329.87931	236	1+
333.78966	72	
334.14861	72	
335.42453	94	
336.94425	122	
337.14482	80	
338.82441	80	
340.94272	126	
341.45575	88	
347.14972	92	
348.38167	90	
349.76210	216	1+
351.88993	80	
352.78930	74	
353.15843	88	
354.17194	94	
354.22721	98	
355.77272	84	
356.79127	108	
359.82336	90	
361.79757	118	
361.88073	80	
362.18901	78	
363.89009	74	
369.04719	84	
END IONS

###FS:    #m/z: 507.84637 #charge 1+
###MS: 155
###MSMS: 156
BEGIN IONS
TITLE=Cmpd 116, +MS2(507.8464), 28.2-35.2eV, 3.4min #156
RTINSECONDS=201.875
SCANS=155-156
PEPMASS=507.84637	94726
CHARGE=1+
196.01718	328	
209.94538	140	
211.87260	144	
214.02500	138	
214.88778	130	
224.97908	196	
228.89684	118	
232.82814	108	
232.89734	424	
236.88699	134	
238.05824	164	
246.10241	130	
251.07322	132	
254.39501	112	
266.96315	120	
269.89457	134	
276.04133	110	
284.11307	112	
284.88504	216	1+
286.86899	212	
287.85252	464	1+
289.87907	128	
290.33313	104	
290.87437	452	1+
293.87573	1156	1+
296.81816	138	
296.85168	114	
298.88149	102	
299.38050	182	
299.40180	118	
303.86625	416	
305.86297	820	
306.79704	186	
307.86818	188	
307.89226	182	
308.14109	370	
308.87270	928	1+
309.10610	104	1+
309.15083	528	1+
309.89265	130	
310.15576	342	1+
310.35840	160	
311.88338	1382	1+
312.81698	164	
312.84891	140	
313.86425	538	1+
314.83100	226	1+
314.86746	472	1+
314.89177	102	
314.97403	102	
315.82489	206	1+
319.89209	116	
321.40878	114	
321.85416	130	
323.85206	136	
323.86991	344	1+
324.16304	116	
325.87895	176	
325.90154	184	
326.88686	1222	1+
328.87404	140	
330.16723	158	
330.88221	194	
331.75305	252	1+
331.87452	106	
333.87583	152	
335.84319	118	
337.88285	358	1+
340.31802	110	
345.86659	124	
346.79273	114	
346.81099	174	
346.87394	138	
347.75924	204	
347.77874	164	
348.78264	236	
348.82758	328	1+
349.75579	430	1+
349.79734	118	
350.88833	112	
350.90427	160	
352.77331	122	
352.88063	212	1+
353.85360	126	
356.74900	368	1+
357.10815	114	
357.84775	116	
357.90038	384	1+
359.77980	226	1+
361.51408	108	
362.83689	252	1+
363.36684	118	
363.80003	128	
365.78352	222	
366.18340	174	
366.78622	270	
366.84220	672	1+
367.71225	360	1+
367.76707	546	1+
367.79138	228	
367.81578	172	
368.37077	104	
368.89533	306	1+
368.99894	142	
369.83463	276	1+
370.80306	254	
371.79699	104	
372.78989	214	
373.83998	118	
374.79464	114	
374.81686	210	1+
376.87904	146	
379.48582	108	
379.84724	184	1+
380.76267	138	
380.80956	182	1+
381.71500	232	1+
381.84142	302	1+
383.77939	220	1+
383.79906	290	
384.85158	620	1+
385.73458	230	1+
385.77621	160	
386.83162	142	
387.84895	352	1+
389.20305	346	1+
389.81460	118	
390.05837	162	1+
390.74157	274	1+
390.78711	138	
390.84619	434	1+
392.82810	516	1+
393.76077	114	
393.88128	108	
395.74510	202	1+
398.72881	106	
398.86069	202	1+
399.72722	142	
399.84574	226	
401.73084	128	
401.79063	134	
401.87939	302	1+
402.34083	146	
402.86381	274	
403.80704	192	
404.80867	164	
404.82483	198	1+
405.73432	282	1+
405.79303	180	
405.85856	210	
406.76140	124	
407.72691	128	
407.84151	126	
407.86302	820	1+
408.75801	144	
408.78373	126	
408.78731	128	
409.72159	638	1+
409.83312	630	1+
410.75923	124	
410.83469	526	1+
411.76423	132	
411.80727	144	
412.68268	238	1+
412.84365	162	
413.75600	178	
413.81126	184	1+
415.76174	122	
415.83995	114	
419.35577	104	
420.72864	144	1+
420.87725	420	1+
421.70247	132	
421.88175	348	1+
423.73960	108	
423.77215	386	
423.82753	120	
424.77400	284	
424.78160	214	
425.75684	900	1+
425.87055	122	
426.86379	468	1+
427.73612	234	
427.78677	114	
428.73444	276	
428.84959	676	1+
429.72255	124	
429.77046	168	
430.74449	142	1+
430.79823	182	1+
430.84534	124	
431.86648	148	
439.73308	116	
439.89543	286	1+
441.78183	214	
443.76267	162	
444.87327	888	1+
445.75034	118	
445.79294	298	1+
445.88558	552	1+
446.75536	190	
447.71266	600	
449.88410	176	
450.75195	200	
453.72662	258	1+
458.90237	218	
460.29360	146	
460.90317	208	1+
462.88447	176	1+
465.72362	104	
467.79008	138	
467.88322	406	1+
467.90199	140	
468.71232	118	
468.75061	102	
471.71491	112	
471.73575	102	
487.29256	108	
504.21685	134	
504.23916	108	
507.83423	112	1+
END IONS

###FS:    #m/z: 336.94649 #charge 1+
###MS: 155
###MSMS: 157
BEGIN IONS
TITLE=Cmpd 117, +MS2(336.9465), 28.0-35.0eV, 3.4min #157
RTINSECONDS=202.648
SCANS=155,157
PEPMASS=336.94649	42664
CHARGE=1+
45.97608	90	
194.98264	72	
197.88284	122	
205.97236	244	1+
207.82736	74	
209.94281	74	
210.88308	78	
211.94498	2030	1+
212.87799	760	1+
213.93888	538	1+
214.90007	84	
215.93961	182	
216.94081	84	
222.91191	76	
223.01796	72	
223.88736	88	
224.97530	98	
226.38459	92	
226.96860	74	
227.95900	68	
228.84833	72	
229.91605	70	
229.95560	2124	1+
230.39824	90	
230.88974	586	1+
231.06977	94	
231.10353	70	
231.95036	854	1+
233.82584	298	1+
233.84988	80	
233.90362	110	
234.82801	174	1+
234.87377	68	
234.89707	92	
236.88565	104	
237.01695	70	
237.05124	70	
237.88947	84	
239.05581	74	
239.85352	82	
240.83283	92	
241.84271	312	1+
243.01885	68	
243.89820	86	
243.97342	78	
244.48919	74	
244.83580	78	
245.82937	86	
245.89096	78	
246.90290	94	
246.95309	82	
246.97886	208	
247.88424	92	
247.96564	674	1+
248.04657	72	
248.90028	474	1+
248.99048	110	
249.96177	542	
250.83212	160	
250.94968	78	
251.02985	70	
251.07662	72	
251.83244	130	
252.82827	74	
252.97133	1064	
253.83890	70	
253.90991	270	
253.96350	532	1+
254.09423	88	
254.42055	80	
254.96693	454	1+
255.06911	78	
255.86201	70	
256.86267	68	
256.96162	90	
257.82797	90	
257.93758	70	
258.84996	820	1+
258.89579	76	
259.83495	70	
259.85375	486	1+
259.87307	110	
259.89622	70	
261.83441	326	1+
261.85209	74	
261.98507	78	
264.79883	90	
264.82875	86	
265.78476	76	
265.86928	88	
266.01508	68	
266.87134	120	
267.83934	128	
268.84254	780	1+
269.00560	82	
269.37437	86	
269.43071	86	
270.80996	118	
270.98409	190	
271.92042	108	
272.01598	80	
272.11379	86	
272.86646	76	
272.92270	72	
273.87106	74	
273.90367	72	
273.98075	92	
274.84126	96	
274.86266	72	
275.81275	70	
275.86751	86	
275.94543	74	
275.95959	128	
276.85429	166	
276.88128	94	
277.83409	642	1+
277.86099	170	
278.83561	478	1+
278.86444	94	
279.86102	234	1+
281.03744	102	
283.13947	86	
283.83371	68	
285.84458	110	
286.84975	764	1+
286.90086	72	
288.44105	74	
288.81354	104	
288.92262	96	
289.85560	124	
291.86882	80	
293.10461	132	
293.43223	102	
293.85234	86	
293.87737	72	
294.81320	74	
294.87098	112	
294.92692	78	
296.72630	78	
297.05243	88	
297.22795	76	
297.40807	90	
297.87596	84	
298.14100	74	
298.77993	70	
298.85618	90	
300.86987	132	
301.87800	80	
302.39871	78	
303.35393	86	
305.85686	76	
305.93439	76	
306.40488	76	
306.87477	90	
310.79636	70	
310.86144	184	1+
314.82937	72	
316.09647	108	
321.65960	78	
321.86700	102	
323.85641	82	
324.05984	80	
324.90664	76	
325.39635	74	
325.91042	78	
326.94423	74	
329.82367	90	
331.88062	68	
333.75117	70	
334.77295	72	
336.63302	82	
339.06428	68	
339.96935	78	
END IONS

###FS:    #m/z: 359.96220 #charge 1+
###MS: 155
###MSMS: 158
BEGIN IONS
TITLE=Cmpd 118, +MS2(359.9622), 28.0-35.0eV, 3.4min #158
RTINSECONDS=203.428
SCANS=155,158
PEPMASS=359.96220	32968
CHARGE=1+
183.93186	92	
192.89296	84	
192.95755	92	
198.94251	70	
204.96086	68	
207.95042	110	
209.94502	1048	1+
211.16342	68	
216.41149	90	
216.85572	74	
216.90829	72	
218.88555	80	
222.95170	470	1+
223.04182	74	
223.89149	74	
223.97985	74	
224.94901	798	1+
224.97665	70	
226.90401	80	
226.94704	3334	1+
226.97208	182	
227.91123	70	
227.93264	154	
228.84659	68	
228.94162	3744	1+
230.89283	230	1+
232.09374	74	
232.94192	82	
234.86738	126	
234.94829	78	
234.97238	80	
237.93075	84	
237.99938	78	
240.83583	194	1+
240.94398	194	
240.96294	262	
241.94245	190	1+
242.96397	352	1+
243.86946	84	
244.95798	1544	1+
245.15039	68	
245.94103	124	
246.48056	82	
246.90048	82	
246.95348	1872	
247.38945	84	
247.91102	84	
247.97147	82	
248.80311	104	
249.25077	84	
249.80769	74	
249.92613	112	
250.80226	68	
250.89157	70	
250.95704	326	1+
251.84226	136	
252.05595	74	
252.95810	210	
253.90559	100	
256.84404	72	
256.98414	126	
257.94829	100	
258.83237	88	
258.84826	92	
258.97281	208	
260.83349	84	
260.96712	202	
260.98443	80	
261.97126	118	
262.95382	72	
263.88042	72	
263.97165	244	1+
264.41936	102	
266.81598	512	1+
267.79657	92	
267.96119	80	
268.85049	72	
269.07826	80	
269.16697	72	
269.97111	234	
270.41306	72	
270.97186	122	
271.81617	70	
271.93184	100	
273.96808	246	
274.81244	96	
275.89042	70	
275.96702	98	
276.84694	102	
278.80529	82	
278.84857	122	
278.88105	160	1+
279.04846	98	
279.09983	108	
280.11404	84	
280.40370	70	
280.79369	340	
281.85165	68	
282.79219	74	
282.85395	92	
283.97641	70	
286.85892	124	
286.91155	74	
288.36988	90	
291.91917	72	
292.86314	104	
293.97897	68	
294.43789	84	
294.86440	282	1+
295.92515	102	
296.81151	102	
296.91035	78	
296.93434	78	
297.11772	86	
297.80623	118	
297.88906	138	
298.80462	886	1+
299.84292	88	
300.03111	104	
300.12879	74	
300.43761	84	
300.80420	242	
302.82180	82	
304.52480	82	
305.46180	74	
308.01915	98	
308.84676	74	
309.42760	86	
311.14521	114	
312.93472	86	
314.11301	80	
314.81857	112	
314.90121	86	
316.81623	456	1+
318.05995	84	
318.46506	88	
318.93440	150	
319.59265	96	
319.88895	74	
320.82989	70	
321.81665	144	1+
323.01862	130	
323.23148	74	
325.86192	92	
327.21049	70	
328.88996	74	
328.95673	100	
329.87707	70	
330.87503	74	
331.99245	78	
332.39541	84	
333.80725	80	
336.94782	132	
339.05258	104	
339.10901	104	
339.87608	70	
340.01658	68	
340.75268	92	
340.94646	82	
343.06877	92	
345.82152	82	
348.82159	68	
354.77972	74	
356.26145	68	
356.78422	106	
358.19838	104	
359.28327	86	
363.17372	106	
END IONS

###FS:    #m/z: 507.84606 #charge 1+
###MS: 159
###MSMS: 160
BEGIN IONS
TITLE=Cmpd 119, +MS2(507.8461), 28.2-35.2eV, 3.5min #160
RTINSECONDS=207.128
SCANS=159-160
PEPMASS=507.84606	88818
CHARGE=1+
196.01662	318	1+
212.04924	182	
223.98106	136	
226.06095	140	
232.89801	300	
271.79562	188	1+
275.96317	146	1+
279.40972	112	
280.13359	108	
282.37917	112	
285.85534	230	
285.94472	130	
287.85298	664	
289.86265	198	1+
293.87139	768	1+
297.85064	124	
297.88816	308	
299.85290	192	
302.41135	104	
303.87041	372	1+
305.86267	762	1+
305.88355	112	
305.96853	110	
307.85757	134	
307.88894	168	
308.14106	576	1+
308.87067	714	1+
309.35223	106	
309.79582	124	
310.15799	362	
310.89462	112	
311.16039	220	
311.40325	200	1+
311.81017	320	1+
311.88206	942	1+
312.19530	212	
314.86519	272	
316.86285	122	
320.82256	158	
322.79020	108	
323.85491	282	1+
323.87311	124	
324.37485	162	
325.03041	142	
325.83935	260	
326.76669	118	
326.88618	1274	1+
327.80746	340	
328.87139	384	1+
330.06382	108	
330.74631	124	
330.93395	238	1+
331.14862	142	1+
332.87518	182	
334.88325	110	
335.75246	114	
335.77910	142	
335.83938	270	
336.39335	138	
339.79309	208	1+
342.11645	106	
345.78163	106	
345.81920	268	1+
347.77696	232	
348.73192	120	
348.78430	214	
348.80265	116	
348.84911	362	1+
349.76051	158	
349.78543	144	
350.76246	236	
350.88187	602	1+
351.76601	390	1+
352.79194	118	
353.85977	166	
354.84480	264	1+
355.89180	118	
355.90376	128	
356.89469	232	1+
358.77738	134	
358.87877	106	
360.78422	112	
361.04638	114	
361.82372	156	1+
365.73132	226	1+
365.76972	120	
365.78947	142	
366.84257	374	1+
366.86566	260	1+
367.70938	254	
367.76543	234	
367.79769	170	
367.92609	130	
368.71712	118	
368.80730	134	
368.89826	198	
369.80074	128	
369.83895	222	
370.80364	192	
370.84651	120	
371.80853	126	
371.90828	114	
373.72449	186	1+
373.86967	202	
374.81939	158	
375.81850	106	
376.73051	120	1+
376.76065	192	1+
380.71812	278	1+
380.85787	196	
381.79259	254	1+
381.84284	308	1+
382.71562	118	
382.76523	118	
383.71194	116	
383.77674	108	
383.85040	154	
384.79053	180	
384.85017	660	1+
384.87919	184	1+
385.75335	130	
385.77618	318	1+
385.79852	150	
385.83427	140	
386.82961	126	
387.72321	110	
387.84908	136	
388.79922	108	
389.20296	330	1+
390.75380	120	
390.78291	110	
390.84584	242	
391.84082	232	
392.08491	110	
392.82595	322	1+
393.75098	128	
393.77775	310	1+
393.80359	118	
393.90290	156	1+
394.78193	262	1+
397.12726	140	
397.39246	138	
398.72936	148	
399.78462	248	1+
399.82405	132	
399.84860	130	
400.72826	238	1+
400.86061	142	
403.87284	132	
404.11416	126	
405.76228	534	1+
406.09967	94	1+
406.14581	130	
406.85973	834	1+
407.74286	444	1+
407.86380	716	1+
409.72007	498	1+
410.83371	282	
410.85638	214	
410.87532	110	
411.75860	170	1+
411.84035	132	
412.79848	168	
412.83589	116	
413.07843	136	
414.76793	154	
416.87394	126	
420.72868	124	
421.74998	116	
421.88167	154	
422.73457	112	
422.86536	130	
423.77948	254	
423.82169	132	
423.87071	106	
424.77502	108	
424.78719	104	
424.87027	168	
425.75024	414	
425.86809	120	
426.76193	252	
426.86414	488	1+
427.73626	620	1+
428.85113	574	1+
428.88579	126	
429.70290	354	1+
429.74290	332	1+
430.84716	120	
431.77790	156	1+
431.81028	114	
431.87069	170	
432.70242	240	1+
432.87554	110	
433.87820	160	
434.89390	150	
439.73812	118	
441.88357	156	
443.67844	188	1+
443.76723	178	
444.77102	122	
444.87201	1394	1+
445.75186	136	
446.76673	178	1+
446.87685	218	
447.71482	362	1+
447.77940	278	1+
448.77310	372	1+
449.88218	412	1+
450.75446	112	
451.84319	202	1+
451.86708	222	1+
457.90519	172	
459.82235	118	
462.88763	256	
463.88560	124	
465.76383	148	
485.89854	206	1+
507.24393	222	1+
512.71549	104	
END IONS

###FS:    #m/z: 336.94599 #charge 1+
###MS: 159
###MSMS: 161
BEGIN IONS
TITLE=Cmpd 120, +MS2(336.9460), 28.0-35.0eV, 3.5min #161
RTINSECONDS=207.899
SCANS=159,161
PEPMASS=336.94599	43862
CHARGE=1+
154.95128	66	
180.70195	78	
187.04217	88	
193.00360	82	
196.88195	82	
198.11383	70	
199.11596	68	
199.95363	80	
203.93882	84	
205.97116	66	
208.38356	80	
209.94484	86	
211.94425	1780	1+
212.88022	428	1+
213.94053	608	1+
215.88724	212	
215.93494	170	
217.88280	136	
223.83291	172	
223.96144	70	
223.97611	154	
224.84491	84	
226.89642	68	
226.97089	66	
228.83186	64	
228.89221	152	
229.00063	90	
229.85446	70	
229.95493	2156	1+
230.88932	670	1+
231.95094	1092	1+
232.89144	306	1+
233.79932	74	
233.82368	344	1+
233.89659	186	1+
233.94962	174	
234.82608	234	1+
234.88208	72	
234.95237	88	
235.95145	124	
236.86208	74	
237.16646	70	
238.06736	76	
240.84088	496	1+
240.95709	88	
241.80878	78	
243.14510	74	
243.83320	78	
243.96355	80	
244.39342	120	
244.95427	66	
246.86011	90	
246.90415	118	
247.85180	98	
247.96249	398	1+
248.89913	254	
249.14599	72	
249.43316	106	
249.82693	110	
249.87742	86	
249.96102	266	
250.82853	80	
250.95243	130	
250.97536	94	
251.07440	74	
251.83382	270	1+
251.91177	76	
251.95994	114	
252.97099	1062	1+
253.12680	64	
253.90561	152	
254.40286	96	
254.91839	118	
254.94392	98	
254.96758	272	
256.88440	80	
257.12051	68	
257.91659	72	
258.85002	130	
258.96881	128	
259.84938	468	1+
260.05308	74	
260.88898	66	
260.94858	72	
261.83013	76	
262.34671	90	
262.82229	76	
263.07328	74	
264.07804	74	
264.41540	78	
264.85585	178	1+
264.91304	92	
266.84296	80	
267.02137	76	
267.84147	98	
268.84040	390	
269.84713	400	1+
270.84518	128	
270.98076	174	
271.91819	194	
272.39959	104	
272.48914	72	
272.84993	92	
272.98810	146	
274.85445	694	1+
274.87815	116	
275.84050	114	
276.85776	708	1+
277.83008	478	1+
277.88508	118	
277.96042	68	
278.79419	72	
278.98223	92	
281.83887	100	
282.79830	70	
284.86694	84	
285.85206	130	
286.85072	432	
287.84832	254	
288.76627	66	
288.94558	76	
289.85674	72	
290.00690	92	
291.85614	66	
292.11464	72	
292.86669	136	
293.10689	334	1+
293.87136	84	
294.86525	138	
294.93754	84	
295.87869	66	
295.97379	116	
295.99090	66	
297.00957	188	1+
298.22779	70	
298.86450	216	1+
299.06613	70	
299.85535	150	1+
300.90607	74	
300.92071	72	
301.91748	126	
302.13610	74	
304.86245	96	
305.15745	70	
306.14175	66	
308.80162	74	
308.86655	112	
309.94342	72	
310.76181	64	
311.83660	132	
312.94548	106	
314.90341	86	
316.87404	78	
317.87056	106	
320.86300	64	
320.88484	84	
321.89071	86	
322.88521	80	
323.73709	80	
323.81904	74	
324.89429	132	
326.61794	94	
327.76643	86	
328.28660	92	
330.89970	78	
331.88499	66	
332.96412	68	
333.06973	74	
333.72005	66	
333.89482	78	
334.02253	70	
336.94425	134	
338.26398	70	
339.88297	72	
END IONS

###FS:    #m/z: 359.96193 #charge 1+
###MS: 159
###MSMS: 162
BEGIN IONS
TITLE=Cmpd 121, +MS2(359.9619), 28.0-35.0eV, 3.5min #162
RTINSECONDS=208.671
SCANS=159,162
PEPMASS=359.96193	32468
CHARGE=1+
171.02213	74	
178.93036	98	
188.86208	74	
192.56558	80	
194.98580	68	
198.96017	68	
207.94775	92	
209.94496	466	
215.94333	66	
218.89675	82	
222.82548	92	
222.95450	312	
222.97587	68	
223.96022	220	
224.95077	370	1+
225.88501	266	1+
226.94773	3216	1+
228.82607	72	
228.94237	2564	
232.87085	126	
234.92898	88	
234.94220	72	
235.83140	66	
236.07869	78	
236.84321	72	
237.10033	84	
238.51288	94	
239.47541	94	
240.82056	84	
240.83594	122	
240.93899	514	1+
240.96234	126	
241.85636	70	
241.89838	72	
241.96529	154	
242.84673	82	
242.96113	206	
244.95720	1664	
245.07903	76	
245.37527	96	
245.89663	72	
245.94092	130	
246.95332	1230	1+
247.80671	66	
248.07730	80	
250.45803	84	
250.92686	86	
250.94974	336	1+
250.97915	92	
251.04848	212	
252.95748	270	
253.08857	70	
253.92319	86	
254.87899	66	
255.37495	96	
255.83661	72	
255.85600	70	
256.06447	88	
256.48092	72	
257.79840	66	
258.84678	130	
258.97120	240	
260.07246	78	
260.96774	270	
261.85029	66	
263.82866	118	
263.88441	76	
263.97645	74	
264.42536	98	
264.81738	202	1+
265.42879	84	
266.81223	198	
266.88514	102	
267.81757	114	
267.97364	404	
268.95534	76	
269.97384	434	1+
272.11619	70	
272.18915	72	
273.00174	72	
273.85170	132	
273.92551	76	
273.96727	180	
275.97755	116	
276.38612	78	
276.46366	108	
277.81424	118	
278.80101	122	
278.84490	486	1+
278.95808	68	
279.10586	104	
280.79503	590	1+
280.87011	84	
281.12046	104	
281.40261	92	
282.95319	96	
283.82066	240	1+
284.79843	68	
285.98946	96	
286.85788	72	
287.55914	74	
289.92350	82	
290.97578	82	
292.02169	66	
294.91635	74	
295.13805	70	
295.88746	106	
296.81023	298	1+
298.80524	772	1+
299.22318	102	
300.57776	92	
300.80792	208	1+
301.02521	78	
303.77127	68	
304.37471	74	
304.94711	76	
307.13597	166	
308.83842	86	
308.86426	68	
309.87775	88	
309.99822	74	
310.52803	72	
310.78344	74	
310.87761	76	
310.99336	74	
311.99251	70	
313.88235	90	
314.76503	66	
314.85206	70	
315.87631	98	
316.04666	74	
317.81703	78	
318.00742	80	
318.93720	222	
319.21093	66	
319.84499	68	
320.11749	78	
321.83657	126	
322.20148	76	
322.88719	66	
322.93412	334	1+
323.01322	72	
325.81083	90	
332.36393	82	
333.94631	74	
334.76130	66	
334.79538	98	
337.76989	76	
339.85370	74	
340.85694	80	
340.94312	78	
341.89159	70	
343.18697	82	
346.48212	80	
348.16140	76	
356.29438	74	
357.78840	86	
359.86286	72	
360.13641	98	
360.21035	98	
360.84910	86	
361.25489	72	
363.73521	66	
364.04546	66	
364.77142	74	
END IONS

###FS:    #m/z: 322.93074 #charge 1+
###MS: 163
###MSMS: 164
BEGIN IONS
TITLE=Cmpd 122, +MS2(322.9307), 28.0-35.0eV, 3.6min #164
RTINSECONDS=212.342
SCANS=163-164
PEPMASS=322.93074	2267962
CHARGE=1+
84.36360	66	
126.71792	72	
182.85262	90	
185.86176	74	
185.92714	112	
190.93004	56	
192.02255	52	
195.91787	72	
196.88422	98	
198.84037	72	
198.96510	54	
201.04425	92	
205.97038	214	1+
209.38095	74	
211.82935	74	
213.02125	58	
213.91816	54	
215.84249	72	
215.88223	56	
218.88758	74	
220.65522	84	
220.87471	122	
220.96142	72	
222.88446	76	
225.50225	88	
226.82319	134	
228.05217	92	
228.91150	68	
230.85083	186	
234.88195	88	
236.89630	66	
237.01528	80	
237.89874	66	
238.82224	64	
238.85799	52	
238.88921	70	
238.94221	114	
239.07756	54	
240.81896	66	
240.94071	2716	
240.99603	70	
241.03595	70	
241.88322	92	
241.94160	2346	
242.83474	92	
242.84845	68	
242.94197	6552	1+
243.82144	72	
243.88107	64	
243.90018	66	
244.05566	92	
244.82106	178	
244.93912	1618	1+
245.07152	82	
245.46194	92	
246.84898	66	
246.96791	90	
247.04294	52	
247.85692	70	
250.11038	82	
250.83858	64	
251.11167	68	
251.37624	58	
251.86488	70	
251.88856	90	
252.82839	66	
252.87169	58	
253.23473	58	
254.02485	106	
256.84686	78	
257.08309	54	
257.80031	78	
258.83659	250	
258.93149	60	
260.83712	58	
260.89726	58	
260.99060	78	
261.10323	68	
261.82911	402	1+
262.05057	92	
262.96190	72	
263.90250	76	
264.84402	122	
264.98056	66	
265.06425	158	
266.80023	98	
266.85507	52	
266.88116	78	
267.18609	60	
267.80484	164	1+
267.93739	78	
268.09822	64	
270.15916	62	
272.13854	92	
272.82335	54	
272.84509	118	
273.04879	62	
273.18478	56	
273.56823	76	
273.78941	82	
273.86486	64	
274.91109	154	
275.80660	70	
277.06048	54	
277.89074	94	
278.86585	58	
279.03413	52	
279.09118	884	1+
279.24535	54	
280.83710	140	
281.13216	54	
282.83538	62	
283.07158	54	
283.78786	150	
283.85490	68	
283.92885	68	
284.09447	66	
284.29170	374	1+
284.86691	66	
284.88589	58	
287.97595	66	
288.04034	54	
288.06330	82	
288.20107	72	
288.97906	54	
289.11042	84	
289.78334	68	
289.87505	78	
289.93168	124	
289.98808	90	
292.93971	72	
296.81153	58	
298.17723	86	
300.81790	54	
300.94406	72	
301.84799	62	
302.12956	82	
302.81510	72	
303.79266	90	
304.21648	54	
305.99874	72	
306.42639	74	
307.85087	88	
307.89153	74	
310.80545	74	
311.88891	64	
312.86990	54	
313.00633	100	
316.82849	62	
316.89196	80	
317.94000	82	
320.75482	66	
324.13075	70	
324.88705	52	
325.26343	60	
327.26390	104	
327.88577	70	
END IONS

###FS:    #m/z: 340.94140 #charge 1+
###MS: 163
###MSMS: 165
BEGIN IONS
TITLE=Cmpd 123, +MS2(340.9414), 28.0-35.0eV, 3.6min #165
RTINSECONDS=213.115
SCANS=163,165
PEPMASS=340.94140	833474
CHARGE=1+
183.87010	80	
188.95149	100	
190.94620	118	
192.92527	146	
193.93449	110	
201.88718	102	
208.92289	66	
208.96196	72	
209.94124	70	
212.88099	134	
213.87886	138	
213.94144	834	1+
214.88003	136	
215.88851	114	
215.93536	136	
217.12175	82	
217.88576	66	
220.87765	104	
220.94345	68	
222.97409	66	
223.89176	68	
223.96156	120	
226.94380	146	
227.86508	72	
228.93197	84	
228.94463	288	1+
229.85842	70	
230.88685	354	1+
231.94953	466	1+
233.90205	236	1+
233.95422	120	
235.89403	72	
235.92381	92	
237.23074	88	
239.92456	62	
240.87216	72	
241.84199	294	1+
241.90041	142	
243.83413	242	1+
245.37313	86	
246.98021	106	
248.85737	78	
248.97377	72	
249.03561	66	
249.90446	78	
249.96176	178	
250.06770	72	
250.83984	102	
253.70796	104	
253.83510	72	
253.96001	560	1+
254.89845	82	
254.93979	70	
255.83439	70	
255.91278	66	
256.86183	140	
256.90928	78	
256.92932	66	
257.26256	78	
257.40605	78	
257.84982	88	
257.87305	66	
258.07799	68	
258.12004	66	
258.44756	66	
258.84667	154	
259.85026	204	
259.91090	164	1+
260.15938	76	
260.83586	662	1+
261.43072	92	
261.88751	74	
263.87927	106	
263.89922	118	
264.90082	72	
264.95276	68	
265.97523	70	
266.04929	80	
266.56424	82	
266.84721	70	
268.49411	86	
268.84266	330	
268.99758	74	
269.82318	116	
269.83333	98	
270.03967	86	
270.82612	122	
271.57151	104	
272.80068	92	
272.93557	134	
274.86270	120	
275.04683	74	
275.86093	172	
276.85823	530	1+
276.94582	76	
276.98617	70	
278.16418	84	
278.84347	776	1+
278.96282	240	1+
279.07238	92	
279.86016	122	
279.92053	84	
280.00755	64	
280.22509	70	
280.86660	90	
281.10554	66	
281.89444	68	
284.01376	84	
284.93425	122	
286.88430	186	1+
287.91118	80	
287.92794	100	
288.95579	70	
289.16463	70	
289.80611	144	1+
291.13910	94	
291.85421	68	
293.09713	68	
294.00611	68	
294.86698	230	
295.87165	100	
295.99804	106	
296.85242	140	
297.84427	184	1+
298.22596	68	
298.30879	74	
298.84153	282	1+
298.88617	62	
299.06230	136	
299.86801	120	
300.88409	80	
302.94326	74	
304.80802	72	
304.91277	88	
305.81390	80	
305.88290	86	
307.80369	90	
308.35947	72	
308.87386	134	
309.05417	84	
310.59755	90	
310.93516	86	
314.14142	74	
315.89822	68	
318.85755	68	
320.84290	66	
322.47023	82	
322.89167	80	
323.86341	68	
323.98507	86	
325.90586	66	
325.97710	76	
327.15729	76	
327.32400	72	
328.26674	74	
329.94402	78	
330.81407	64	
330.83927	74	
332.87487	72	
335.78872	90	
338.81088	82	
339.82867	80	
340.26569	70	
341.01580	68	
341.80547	70	
345.07533	66	
346.23301	64	
END IONS

###FS:    #m/z: 363.95748 #charge 1+
###MS: 163
###MSMS: 166
BEGIN IONS
TITLE=Cmpd 124, +MS2(363.9575), 28.0-35.0eV, 3.6min #166
RTINSECONDS=213.887
SCANS=163,166
PEPMASS=363.95748	347854
CHARGE=1+
95.98292	94	
130.13972	74	
189.86448	220	
192.86529	94	
193.39485	76	
196.88415	106	
197.95658	86	
198.88549	86	
204.58139	110	
207.95057	186	
209.87516	94	
209.94333	966	1+
210.88757	136	
212.87832	1164	1+
212.89455	94	
221.83123	76	
222.95247	630	1+
224.95178	872	1+
225.11506	98	
225.58986	154	1+
226.88534	94	
226.94774	5254	1+
227.03741	86	
227.84085	78	
228.89415	78	
228.94306	6112	1+
229.89544	82	
230.89043	1620	1+
231.90149	114	
231.93653	74	
232.88502	144	
232.97195	80	
234.88568	136	
237.05318	80	
237.57690	82	
239.56076	86	
239.91081	80	
240.07820	92	
240.54273	76	
240.94086	454	
240.96139	372	
241.13848	80	
241.88454	78	
241.89499	88	
241.93973	1862	1+
242.03596	78	
242.94169	1234	1+
242.95854	256	1+
243.82462	218	
243.85412	86	
244.08806	80	
244.82566	88	
244.95738	2940	1+
246.95351	3238	1+
248.07147	74	
248.80576	194	
248.83803	92	
248.89973	632	1+
249.03746	84	
249.84259	80	
250.91926	90	
250.94887	186	
250.97124	148	
252.07700	82	
252.80915	72	
252.88914	118	
254.91032	84	
255.07328	74	
255.93166	78	
256.86176	78	
258.83786	192	
259.91419	74	
260.84349	200	
260.93264	78	
260.96708	182	
261.83142	146	
261.97887	84	
263.07533	88	
265.81084	418	1+
265.97535	74	
266.81288	360	1+
267.85750	90	
267.97310	514	1+
269.97319	282	
270.97402	128	
272.00250	90	
274.81052	74	
274.86950	76	
274.94928	76	
275.08335	86	
275.81329	186	
276.81079	80	
276.85085	74	
278.80598	74	
278.84669	134	
279.09983	74	
279.80375	78	
280.41420	90	
280.79379	330	
280.83916	122	
280.94666	90	
280.99857	102	
281.78425	432	1+
281.89981	118	
282.86582	88	
282.89727	124	
282.92652	92	
283.05660	84	
283.87320	90	
284.09016	74	
284.84874	282	1+
285.85250	258	1+
286.13261	102	
292.89560	84	
293.11302	78	
293.87550	84	
295.89143	78	
295.96138	80	
296.06925	82	
296.86720	142	
296.95040	86	
297.80328	1240	1+
297.84638	72	
298.80413	870	1+
298.87218	88	
299.86560	88	
299.92046	180	
300.78891	74	
300.85914	318	1+
300.91427	76	
301.79299	148	
301.86154	232	1+
303.80731	76	
303.85729	364	
304.76097	124	
306.18137	80	
306.89296	88	
307.56000	78	
307.87449	80	
308.14009	120	
308.43947	110	
308.89028	74	
310.86785	102	
313.82169	88	
314.88818	74	
315.40712	80	
315.81941	120	
316.81584	140	
317.82093	92	
318.86415	100	
319.82556	78	
321.81643	156	
321.97884	80	
322.11097	90	
322.93201	132	
323.82036	180	1+
324.01802	86	
325.86327	210	1+
326.94879	82	
327.28638	90	
329.88225	136	
331.96134	80	
336.77322	78	
336.93983	76	
337.76731	82	
339.29040	78	
339.48461	72	
339.83299	78	
340.93442	176	1+
344.18413	80	
345.92220	88	
347.81281	74	
348.93408	78	
355.75865	80	
363.03321	78	
366.33259	150	
369.18406	84	
END IONS

###FS:    #m/z: 322.93074 #charge 1+
###MS: 167
###MSMS: 168
BEGIN IONS
TITLE=Cmpd 125, +MS2(322.9307), 28.0-35.0eV, 3.6min #168
RTINSECONDS=217.548
SCANS=167-168
PEPMASS=322.93074	2191560
CHARGE=1+
57.90468	64	
115.80865	68	
192.88922	72	
193.03288	50	
194.04050	68	
196.88676	64	
199.95376	68	
201.04484	136	
203.05429	76	
205.94841	54	
205.97450	54	
206.92734	66	
209.92000	74	
211.94397	62	
212.87799	70	
215.84333	162	1+
218.91337	60	
219.89147	90	
220.86483	56	
221.94471	66	
222.87495	76	
222.94304	66	
223.11530	86	
223.82541	86	
223.95697	136	
226.89640	70	
227.81323	94	
228.85388	114	
228.90955	64	
229.85067	54	
230.84389	144	
230.92983	90	
231.02677	78	
231.82439	70	
231.89034	56	
233.03570	60	
233.10342	74	
233.13861	68	
233.85538	60	
233.90445	68	
234.83682	72	
237.07405	82	
238.94014	208	
239.11634	64	
240.08299	64	
240.23417	72	
240.26610	52	
240.46807	82	
240.82251	60	
240.94032	4574	1+
241.08028	76	
242.81914	282	1+
242.94224	6194	1+
242.98269	88	
243.88009	110	
244.10527	52	
244.89299	56	
244.91941	150	
244.94108	1764	
245.97093	356	1+
246.85994	62	
247.31222	68	
247.85072	72	
248.84310	152	
250.85061	80	
251.07108	190	
251.86695	68	
251.90245	64	
251.92537	52	
251.99375	86	
254.11285	64	
254.96935	92	
257.01605	68	
257.80039	74	
258.83732	60	
258.91119	60	
258.97665	86	
260.83630	112	
260.90731	50	
261.83363	104	
262.82274	60	
262.84210	72	
265.05849	68	
265.85101	68	
266.84843	94	
266.86927	120	
267.84848	64	
267.93312	62	
268.85597	188	1+
268.95940	64	
269.26524	72	
269.89242	52	
271.11030	78	
271.85094	58	
272.80735	74	
273.08919	72	
273.38089	80	
274.79615	70	
275.81783	122	
276.14091	58	
276.81767	52	
276.84557	128	
278.04453	68	
278.16918	54	
279.09242	880	1+
279.94164	86	
280.22900	64	
280.61393	70	
280.81518	56	
281.05181	70	
281.96474	80	
282.27636	70	
282.93895	70	
283.07115	70	
283.11857	62	
283.93717	88	
283.96195	84	
284.29322	348	
284.87814	110	
285.35007	100	
286.30074	60	
286.96818	80	
289.95040	78	
290.16403	72	
290.85466	108	
292.80966	58	
295.86636	64	
297.08210	62	
298.80480	60	
300.88863	80	
300.90820	86	
301.87364	52	
302.85563	68	
303.41810	64	
303.81583	84	
305.73221	72	
308.06620	58	
308.81934	72	
308.86675	52	
308.88373	198	1+
310.82241	74	
311.16069	50	
312.87277	80	
313.41938	88	
315.15430	58	
315.97443	56	
316.90707	80	
317.21996	70	
318.39945	84	
318.88388	62	
319.75319	78	
323.27772	80	
324.00265	56	
324.88421	68	
326.06573	70	
326.24536	98	
326.77778	112	
326.87964	66	
END IONS

###FS:    #m/z: 340.94142 #charge 1+
###MS: 167
###MSMS: 169
BEGIN IONS
TITLE=Cmpd 126, +MS2(340.9414), 28.0-35.0eV, 3.7min #169
RTINSECONDS=218.32
SCANS=167,169
PEPMASS=340.94142	802588
CHARGE=1+
92.60255	72	
152.31936	78	
199.96392	82	
203.88624	82	
203.94262	86	
208.84295	86	
208.89613	84	
209.94540	124	
210.93600	120	
211.14035	74	
211.95631	76	
212.95669	104	
213.87958	210	
213.93990	830	
215.88223	72	
215.94059	164	
217.84446	72	
217.85656	68	
217.88578	100	
218.88952	68	
220.42551	100	
220.87964	88	
221.40534	112	
222.95302	92	
223.51532	118	
223.88252	76	
223.95867	138	
225.84165	130	
226.84866	74	
226.86090	72	
226.94704	156	
228.84313	92	
230.88658	110	
231.89428	124	
231.95090	750	
232.12465	70	
232.88829	88	
233.89500	76	
233.95060	208	
234.94046	70	
235.00800	74	
237.87941	204	1+
238.05245	82	
238.91209	84	
239.17334	68	
239.79078	78	
239.85811	70	
240.83871	74	
241.13874	70	
241.84323	478	1+
241.89247	88	
243.83186	336	1+
243.91756	92	
244.88104	90	
245.13176	72	
246.85565	194	
248.98748	88	
249.89791	126	
249.96247	310	
250.89706	212	1+
250.96601	148	
250.99085	108	
251.81239	82	
251.96174	120	
253.00038	74	
253.83693	140	
254.02906	74	
254.96655	796	1+
255.13506	84	
255.85364	222	1+
255.92487	74	
256.25745	74	
256.83862	88	
256.89551	174	1+
256.91376	92	
256.93632	78	
257.16398	100	
258.34867	84	
258.80876	76	
258.84478	556	
259.35554	72	
259.85613	336	1+
259.95445	212	
260.84065	514	1+
260.98180	92	
262.92846	146	
263.05358	78	
263.06734	70	
263.87262	70	
264.10792	74	
264.39552	96	
264.87556	114	
265.86491	80	
265.89102	70	
266.59612	80	
267.41700	92	
267.83611	710	1+
267.84828	78	
268.84128	550	1+
271.85687	94	
272.79919	78	
272.92952	74	
272.97447	142	
274.86077	120	
274.87386	160	1+
275.84461	144	
276.85398	400	
277.86342	330	
277.90240	76	
277.93370	80	
277.96847	144	
278.04018	74	
278.84394	446	
279.85719	230	1+
279.96802	146	
280.88102	110	
280.91805	72	
280.93282	78	
281.53380	70	
281.86872	120	
282.88109	72	
283.86081	80	
285.94376	70	
286.93882	134	
288.84537	74	
289.88799	140	
290.36654	88	
290.85046	74	
291.85824	82	
292.91641	96	
293.85044	110	
294.86988	126	
295.83447	80	
295.88541	204	1+
296.80452	110	
296.87271	114	
296.98449	126	
297.98202	82	
298.86961	124	
298.91751	74	
299.87449	102	
299.89752	140	
300.04389	84	
302.88348	82	
303.00338	72	
305.81661	72	
307.88968	128	
308.87251	70	
310.87921	158	
310.98289	82	
311.88843	122	
315.91089	70	
318.83397	82	
320.76836	74	
321.28748	96	
321.51973	84	
323.83713	86	
324.85165	80	
329.84417	68	
330.81669	92	
336.90131	72	
337.88461	82	
338.28199	72	
344.36179	104	
END IONS

###FS:    #m/z: 363.95752 #charge 1+
###MS: 167
###MSMS: 170
BEGIN IONS
TITLE=Cmpd 127, +MS2(363.9575), 28.0-35.0eV, 3.7min #170
RTINSECONDS=219.092
SCANS=167,170
PEPMASS=363.95752	349684
CHARGE=1+
129.69329	80	
187.86940	74	
189.86313	88	
191.85729	388	
196.88850	72	
205.87581	72	
208.95661	78	
209.86734	138	
209.94295	786	1+
210.88812	106	
211.85261	74	
212.88028	462	1+
217.90428	78	
219.45928	92	
222.95555	146	
223.95389	176	
224.43985	92	
224.92379	74	
224.95150	386	
224.97149	190	
225.01042	74	
225.95102	234	
226.94768	5066	1+
226.97776	104	
227.56667	80	
227.88085	84	
228.86889	102	
228.89725	516	1+
228.91772	84	
228.94287	5266	1+
230.89010	1420	1+
231.85078	78	
234.89657	148	
234.92566	74	
238.06398	72	
238.85818	74	
239.06610	72	
240.94016	590	
240.96389	302	
241.82205	134	
241.85426	76	
241.94060	1978	1+
242.94265	1202	1+
243.96147	82	
244.00764	102	
244.83623	154	
244.95753	3438	1+
245.83719	76	
245.94169	174	
246.43804	114	
246.90675	84	
246.95289	2838	1+
248.80455	198	
248.85780	142	
248.90057	372	
249.81185	84	
250.90103	272	1+
251.02990	76	
251.39736	74	
252.88906	72	
253.02204	82	
257.87538	74	
258.83860	118	
259.84552	136	
260.81168	80	
260.83778	98	
260.96891	72	
261.96728	154	
262.82969	164	
262.88810	94	
264.38953	76	
265.81239	710	1+
266.79481	70	
266.81417	596	1+
267.88287	86	
267.91538	100	
267.97556	448	
268.86679	80	
269.08627	84	
269.87233	78	
269.96835	484	1+
269.99536	80	
270.80691	80	
270.90590	100	
273.10940	74	
274.43802	88	
276.63327	80	
276.85718	184	
278.80247	94	
278.85794	98	
278.87829	74	
279.10017	78	
279.83831	108	
280.04223	74	
280.78971	872	1+
281.79190	596	1+
281.85911	408	1+
281.88904	98	
282.12643	88	
282.81087	280	1+
283.06939	162	
284.05303	88	
284.87534	104	
285.84530	106	
285.89569	92	
288.01115	80	
288.02587	78	
288.80149	72	
289.87329	112	
290.86661	72	
291.79757	76	
291.99681	72	
292.85566	72	
292.92512	86	
293.12253	80	
293.86775	78	
295.84495	88	
295.92568	80	
297.80458	200	
297.82201	88	
297.94797	80	
298.34015	100	
298.80465	602	1+
299.78414	74	
299.87621	84	
299.99046	76	
300.80282	210	
300.82885	76	
301.80509	142	
301.86218	160	
302.40720	84	
302.65472	88	
302.80690	70	
302.94554	82	
303.82059	180	
303.85457	472	1+
305.87360	110	1+
306.85414	94	
307.83369	78	
308.89016	76	
311.10844	86	
312.13421	144	
312.83477	78	
312.92170	86	
313.87815	84	
314.81643	72	
315.75585	76	
316.81202	378	1+
317.14795	76	
319.13642	76	
320.81498	246	1+
320.83397	84	
320.86700	72	
321.00808	76	
322.05603	76	
322.99323	84	
324.88984	88	
327.87080	88	
328.62261	86	
328.89027	200	1+
330.11816	82	
330.61343	74	
331.38855	84	
332.84107	78	
332.87702	86	
336.95104	112	
339.83112	114	
343.09389	84	
343.90412	72	
344.14547	78	
344.23179	76	
349.85907	72	
352.34420	76	
359.35064	78	
END IONS

###FS:    #m/z: 322.93090 #charge 1+
###MS: 171
###MSMS: 172
BEGIN IONS
TITLE=Cmpd 128, +MS2(322.9309), 28.0-35.0eV, 3.7min #172
RTINSECONDS=222.748
SCANS=171-172
PEPMASS=322.93090	2259932
CHARGE=1+
154.11605	58	
178.92864	78	
185.92559	106	
187.95856	72	
191.84190	66	
197.97029	78	
201.04570	66	
202.10184	84	
203.97400	80	
205.97042	112	
212.83136	62	
212.89785	80	
213.40859	80	
215.86406	70	
215.89516	82	
218.15427	64	
220.88689	62	
220.96172	66	
221.06408	118	
221.97053	64	
222.80344	68	
222.95024	86	
223.03624	78	
223.96061	220	
224.97707	68	
226.90558	64	
227.93525	66	
227.95934	64	
228.81896	60	
228.84087	80	
230.85156	132	
230.91505	78	
232.00399	74	
233.88772	78	
235.38856	76	
237.93132	58	
238.06024	64	
238.21925	72	
238.82779	104	
238.88579	146	
238.93920	182	
239.07924	118	
239.78914	74	
240.14113	74	
240.81729	116	
240.83246	64	
240.94105	2202	
241.03805	82	
241.59310	92	
241.85826	76	
241.94252	1884	
242.81485	160	
242.94181	7120	1+
242.97710	78	
243.10887	60	
243.81776	138	
243.83727	84	
244.12701	60	
244.82136	136	
244.85242	58	
244.93990	1562	1+
246.18281	74	
246.97868	84	
247.40098	98	
247.61174	66	
247.85056	70	
248.84025	76	
249.36161	76	
250.96741	68	
250.98126	96	
251.07168	76	
252.94365	76	
254.83767	58	
255.81488	66	
256.89361	116	
256.95350	62	
257.79589	94	
257.84372	84	
258.83173	320	1+
258.85409	122	
258.89306	72	
259.40169	98	
260.00332	64	
260.33984	66	
260.82798	386	1+
261.18270	62	
261.85764	88	
262.10042	64	
262.85657	82	
262.93031	60	
264.39372	88	
264.87492	68	
264.92472	68	
267.35068	94	
268.94123	70	
268.95667	100	
270.12436	62	
270.83758	60	
271.81236	64	
271.84926	128	
272.02524	80	
272.13204	60	
272.84954	60	
273.79565	60	
275.44801	110	
278.03596	66	
278.06298	70	
278.11425	66	
278.83111	66	
278.84956	76	
279.09144	822	1+
279.72407	70	
279.85899	62	
280.81937	72	
280.91609	80	
281.85342	98	
282.07805	60	
282.27624	58	
282.80884	74	
283.40181	76	
283.84505	60	
284.29121	152	
284.79851	72	
285.29210	100	
285.88949	74	
286.14716	82	
286.86191	110	
289.80719	132	
289.86087	58	
290.80207	86	
290.86020	174	
294.80283	78	
296.85308	68	
297.80419	88	
298.37845	96	
299.77011	62	
300.86130	222	1+
303.43737	74	
303.86548	64	
304.81230	72	
305.75857	70	
306.89518	68	
307.80991	72	
307.88597	216	
308.88257	120	
310.02642	98	
311.88564	154	
313.88029	78	
314.12843	76	
316.81297	78	
319.85838	70	
320.84052	60	
321.04535	70	
323.88749	144	
324.07530	76	
324.88983	66	
END IONS

###FS:    #m/z: 340.94161 #charge 1+
###MS: 171
###MSMS: 173
BEGIN IONS
TITLE=Cmpd 129, +MS2(340.9416), 28.0-35.0eV, 3.8min #173
RTINSECONDS=223.52
SCANS=171,173
PEPMASS=340.94161	823912
CHARGE=1+
45.27849	86	
77.58377	76	
192.95944	84	
197.70448	82	
197.96495	68	
206.94855	82	
206.97869	86	
208.95835	154	
209.93756	70	
210.93692	72	
211.88505	92	
212.88043	214	
213.93919	582	1+
215.88757	316	1+
215.93459	142	
216.41143	88	
218.00392	70	
218.88598	90	
223.96431	68	
224.95118	72	
226.83388	76	
228.84282	84	
228.88738	82	
228.94874	176	
231.84314	70	
231.89045	134	
231.95094	748	1+
233.41257	88	
233.89754	384	1+
233.94457	90	
233.98137	74	
236.89706	142	
238.87320	70	
239.92239	72	
240.96172	70	
241.84219	584	1+
242.93328	70	
243.54175	114	
243.57047	84	
243.83111	76	
244.42425	102	
245.88894	86	
246.10093	70	
246.95291	68	
246.97575	134	
247.01119	100	
248.90319	106	
249.90479	72	
249.96172	256	1+
250.83127	76	
252.03649	70	
253.56939	72	
253.83118	98	
254.96671	446	1+
255.87784	74	
255.90154	134	
256.15869	72	
256.84906	68	
256.90102	76	
257.41592	92	
258.85089	658	1+
258.90971	72	
259.85538	466	1+
259.87653	80	
259.89253	94	
259.91605	92	
259.95941	120	
260.83553	286	
261.36734	76	
261.84116	242	
262.39880	68	
263.85910	72	
264.07600	118	
264.86687	90	
264.90877	80	
265.01263	104	
265.03057	92	
266.07159	72	
266.86086	116	
267.10264	68	
268.81980	86	
268.84677	118	
269.84368	192	
270.83463	142	
270.94064	78	
270.97473	76	
271.82238	82	
272.92259	70	
272.98365	80	
273.88727	74	
274.40955	90	
274.79501	68	
274.86242	122	
275.14658	76	
275.85649	218	
275.88086	88	
275.91077	80	
276.85640	1010	1+
277.42020	76	
277.46928	90	
277.93184	86	
277.96355	206	
278.84529	958	1+
278.88799	78	
279.92661	134	
280.84535	74	
280.88725	82	
281.85825	154	
282.85476	86	
282.87078	72	
284.43019	68	
286.87463	88	
288.04457	72	
289.03541	70	
292.38078	118	
292.81358	76	
292.86185	74	
293.86809	132	
294.86578	114	
295.00945	78	
296.20234	74	
296.33765	70	
296.90181	72	
297.77656	78	
297.88802	108	
298.31478	74	
298.85571	104	
298.89634	74	
301.39807	86	
301.85657	88	
301.87721	120	
306.80708	78	
306.95112	78	
307.88337	76	
307.94121	96	
308.93536	70	
310.00691	84	
310.77488	74	
310.88465	108	
311.01521	70	
311.88560	134	
312.87384	68	
313.80863	72	
313.87822	68	
314.13079	68	
314.89692	68	
320.77726	80	
322.83889	106	
323.75498	72	
323.88561	84	
328.19564	68	
328.90553	78	
332.82758	74	
333.06744	92	
333.84816	76	
334.87601	74	
335.78220	70	
335.81122	80	
340.16608	72	
340.89567	78	
342.90706	72	
END IONS

###FS:    #m/z: 363.95770 #charge 1+
###MS: 171
###MSMS: 174
BEGIN IONS
TITLE=Cmpd 130, +MS2(363.9577), 28.0-35.0eV, 3.8min #174
RTINSECONDS=224.293
SCANS=171,174
PEPMASS=363.95770	357168
CHARGE=1+
79.42251	72	
100.87880	74	
167.94659	78	
189.86087	256	1+
191.85948	174	
196.88259	88	
196.94372	76	
199.88964	74	
202.94769	78	
203.41686	100	
204.13193	78	
205.39876	100	
207.87187	142	
209.94486	832	1+
210.88414	82	
211.88354	92	
212.87936	712	1+
215.10699	82	
221.86227	82	
222.86040	90	
222.95742	184	
224.95134	480	1+
224.96937	170	
225.13549	84	
225.88512	78	
226.06125	88	
226.89915	120	
226.94830	4830	1+
228.79843	84	
228.89351	340	
228.94237	5628	1+
230.89125	1182	1+
232.88659	256	
233.96631	82	
234.87590	164	1+
235.89533	106	
235.95228	92	
237.05285	76	
237.06248	80	
238.82037	72	
238.93517	140	
239.90683	76	
240.81921	122	
240.84155	86	
240.94091	332	
240.96597	174	
241.93822	1412	1+
241.96898	76	
242.94080	1176	1+
243.05811	78	
243.82302	154	
243.96732	74	
244.89838	78	
244.95768	3560	1+
245.88143	78	
245.94217	148	
246.83945	78	
246.95363	3128	1+
246.97997	124	
247.39191	76	
248.80402	206	
248.90072	564	1+
249.80354	126	
251.91058	120	
252.79709	132	
252.96539	78	
253.90596	92	
253.98180	74	
256.97872	84	
258.85177	80	
258.87791	82	
259.39602	132	
259.44128	80	
260.96999	124	
260.99686	98	
261.83313	266	
262.83121	186	
262.85043	100	
263.83379	124	
263.88270	74	
264.81802	130	
264.96437	92	
265.02867	78	
265.05688	78	
265.85906	86	
265.97254	150	
266.05512	74	
266.81625	100	
266.89306	76	
267.92487	108	
267.97208	536	1+
268.59207	132	
268.81125	136	
268.84409	336	1+
268.90876	74	
268.95934	124	
269.97020	686	
271.14437	78	
271.91259	100	
272.96943	84	
273.78138	74	
274.39126	78	
275.80631	86	
276.86112	132	
277.14011	78	
278.84626	356	1+
279.09857	150	
280.79791	482	1+
280.83586	84	
281.86004	152	
282.79326	374	1+
282.82320	88	
282.84329	322	1+
283.79403	226	1+
284.83416	102	
285.79623	80	
285.84516	166	
286.41301	86	
286.80609	78	
286.86404	100	
289.87153	100	
290.92976	76	
291.82260	74	
291.85871	78	
296.80573	74	
296.84934	74	
296.93172	94	
297.81005	180	
298.34660	78	
298.80113	890	1+
298.82054	138	
298.91509	78	
298.94084	92	
299.88074	100	
301.80106	302	1+
301.85939	186	
302.86178	104	
303.85642	402	
304.11988	80	
304.94274	78	
309.76032	86	
310.87042	90	
315.36349	74	
316.81560	260	
319.82435	92	
321.82511	210	
321.86561	102	
322.92635	214	
323.81994	94	
323.99824	74	
326.62677	80	
326.87188	118	
327.09551	76	
327.25758	78	
330.81658	72	
331.14276	72	
333.40140	92	
333.89262	76	
340.16778	94	
340.77346	108	
340.94163	150	
341.38536	90	
343.17119	92	
343.90645	78	
348.05169	86	
349.37480	94	
349.75094	72	
350.91637	76	
352.26820	158	
359.96320	98	
360.75583	76	
368.84217	74	
END IONS

###FS:    #m/z: 507.84594 #charge 1+
###MS: 175
###MSMS: 176
BEGIN IONS
TITLE=Cmpd 131, +MS2(507.8459), 28.2-35.2eV, 3.8min #176
RTINSECONDS=227.962
SCANS=175-176
PEPMASS=507.84594	77330
CHARGE=1+
45.75165	116	
196.01643	344	1+
214.88741	144	
232.89758	244	
234.88972	180	
236.89004	172	
238.05780	122	
239.85686	216	1+
252.07770	282	1+
258.87006	164	1+
259.92263	138	
264.17066	130	
267.78070	132	
268.78397	126	
273.79711	220	
273.85661	106	
277.89564	140	
278.82898	242	1+
280.82824	118	
287.85306	776	1+
290.86493	116	
293.87597	358	
294.78719	108	
296.84882	160	
297.85193	108	
298.80550	128	
299.85887	112	
301.84115	160	1+
302.77195	164	1+
303.86658	724	1+
304.10780	142	
305.86431	882	
306.00101	176	
307.79943	136	
307.89174	226	
308.14132	606	
308.81317	136	
308.87300	984	1+
310.15974	404	1+
310.84712	244	1+
311.88524	684	1+
312.34405	136	
314.86716	378	1+
318.85876	140	
323.79342	150	
323.87574	334	
324.38258	160	
324.85903	152	
324.90013	126	
325.83434	112	
325.90458	116	
326.88554	1466	1+
326.91420	150	
328.82956	294	1+
328.87181	168	
330.77518	130	
330.87683	176	
331.77796	216	1+
331.88540	132	
332.75570	206	1+
332.87500	192	
332.91874	130	
334.85419	164	
337.88185	164	
339.72468	124	
339.88731	120	
340.80031	134	
343.82014	252	1+
345.86268	212	1+
346.78770	134	
346.82967	106	
347.77568	894	1+
348.84046	176	
349.75781	590	1+
349.80170	218	
349.88611	518	1+
350.84427	138	
351.76384	116	
352.77847	116	
353.17153	130	
353.77731	126	
353.84793	144	
354.90832	138	
355.84320	162	
355.90199	126	
357.85785	120	
360.75502	198	1+
364.77834	160	
365.41308	144	
365.78942	270	
366.18630	192	
366.78479	196	
367.70991	408	1+
367.76431	226	1+
368.90160	110	
369.84027	152	
369.88515	226	1+
370.84058	132	
371.80020	218	
371.82944	110	
372.04920	128	
373.79565	108	
374.80119	180	
375.78421	228	1+
377.89440	226	1+
378.77348	128	
378.83077	220	
379.79781	180	1+
380.71751	308	1+
380.79387	176	1+
381.84728	114	
383.77868	136	
383.79899	172	1+
384.85052	494	1+
384.91381	124	
385.38470	118	
385.77660	118	
388.73443	132	
389.20021	220	
389.78021	140	
390.77597	130	
390.85099	168	
391.83922	156	
392.82454	246	
392.84993	152	
393.72590	178	1+
394.82752	108	
394.87028	162	
396.75762	142	
397.75287	124	
398.21947	112	
398.73622	126	
398.83410	114	
400.73007	134	
400.85190	314	1+
402.78582	120	
403.78982	128	
403.87153	156	
404.87212	202	
405.76109	290	
405.78480	318	1+
405.85868	178	
405.89007	114	
407.74550	148	
407.86652	588	
408.06828	110	
408.35834	144	
408.75207	126	
408.84957	768	1+
409.76584	164	
410.74891	130	
410.83910	376	
412.84649	190	
413.78188	170	1+
417.83056	194	1+
417.86214	150	
418.78491	142	
419.72971	110	
420.95150	106	
421.73743	316	1+
[truncated: 1,813,996 more chars]
