# Supplementary material for: High-Throughput Venomics
Source: J Proteome Res. 2023 Apr 3;22(6):1734–46. doi: 10.1021/acs.jproteome.2c00780 (PMC10243144; doi:10.1021/acs.jproteome.2c00780)
Supplement: Supplementary file 9 — pr2c00780_si_009.zip [file pr2c00780_si_009.zip › Manual files/Calloselasma rhodostoma MGF/210702_Calloselasma_halfplate000041_5.1.201.mgf]

###	D:\Data\Julien\210702_Cr_half_TFA\210702_Calloselasma_halfplate000041.d\ProteinAnalysisResults.mgf
###	D:\Data\Julien\210702_Cr_half_TFA\210702_Calloselasma_halfplate000041.d\analysis.baf
###	210702_Calloselasma_halfplate000041.d
###	Instrument: maXis HD
###	Manufacturer: Bruker
###    PeakWidth 0.30, MiniumIntensity 10, S/N 1Apply threshold 0, Threshold 10
###    Retain Residuals no, Create neutrally no,
###    FullScan Parameters: AdductIon (+)+H (-)-H, LowMass 0, HighMass 8000, MaxCharge charge decon 4, MinPeaks 3
###    Perf. isotope decon yes, Max Charge Istopic decon 6, MW agreement 0.00, Abund. cutoff 2.00, Envelope cutoff 75.00
###    MaxRes   Parameters: AdductIon (+)+H (-)-H, LowMass 0, HighMass 8000 
###    Perf. isotope decon yes, Max Charge Istopic decon 6, Abund. cutoff 2.00
###    MSn      Parameters: AdductIon (+)+H (-)-H, LowMass 0, HighMass 8000 
###    Perf. isotope decon yes, Max Charge Istopic decon 4, Abund. cutoff 0.05
###    Global Charge Limit: no 3, Prefer FullScan Result: yes, Export what: 2 (0=non deconv/1=deconv only/2=mixed), NoMSMSSignals: 150, Intensity threshold: 10, NoMSSignals (deconv): 2, NoMSSignals (non-deconv): 2, NormalizeData: no, SingleCharged: yes
###
COM=210702_Calloselasma_halfplate000041.d
USERNAME=Demo User

###FS:    #m/z: 322.93022 #charge 1+
###MS: 1
###MSMS: 2
BEGIN IONS
TITLE=Cmpd 1, +MS2(322.9302), 28.0-35.0eV, 0.0min #2
RTINSECONDS=1.3455
SCANS=1-2
PEPMASS=322.93022	1412014
CHARGE=1+
182.86175	116	
189.92332	114	
189.96228	134	
190.92377	144	
191.95343	540	1+
192.50604	118	
192.88941	274	
192.97861	158	
194.01303	114	
195.00461	256	1+
200.00810	194	1+
200.02495	132	
201.04359	130	
204.00233	364	1+
205.94743	280	1+
212.89680	160	
215.88946	456	
215.96816	128	
217.00017	280	1+
219.05750	154	
219.45238	122	
220.03653	130	
223.95714	462	1+
224.92714	166	
224.96045	330	1+
225.94203	184	1+
227.10467	142	
227.92927	114	
228.90991	220	
232.04904	110	
232.08227	134	
232.95616	116	
233.04485	170	
233.07769	192	
233.88222	132	
233.89893	368	1+
234.08282	152	
236.07766	142	
237.06505	120	
239.02906	228	1+
239.07848	466	1+
240.04152	218	1+
240.06106	114	
240.99725	304	1+
242.07116	214	1+
242.93860	416	1+
243.87941	292	1+
243.96570	114	
244.05240	272	1+
244.91692	118	
244.98991	378	1+
245.03618	290	1+
245.86733	188	1+
245.93884	150	
245.97080	118	
246.05813	128	
246.97418	442	1+
247.07498	312	1+
247.23018	144	
248.03573	630	1+
248.11425	162	1+
248.98857	308	
249.04122	416	1+
249.06044	130	
249.96736	218	1+
249.98485	160	
250.94779	244	
251.07502	162	
251.10997	122	
252.17998	114	
252.98121	124	
253.16351	138	
253.63180	132	
254.96304	156	
255.28568	128	
257.18802	216	1+
258.97693	292	1+
259.12688	224	1+
259.97937	178	1+
260.01781	132	
260.06788	462	1+
260.17852	194	
260.89600	126	
261.16886	108	
261.89244	262	
262.04197	112	
262.98488	144	
263.05482	780	1+
263.17466	120	
263.20005	106	
263.53204	124	
264.26391	106	
264.79409	134	
264.84262	180	1+
264.98085	122	
265.01848	266	
265.10441	214	1+
265.20434	272	1+
266.02251	134	
266.08098	166	
266.20828	218	1+
266.28083	136	
266.86494	190	
267.00825	294	1+
267.99663	112	
268.97071	176	
269.00016	194	
269.02859	166	1+
269.99662	106	
270.99187	248	1+
271.06219	118	
271.17819	124	
271.28106	296	1+
272.17344	168	1+
273.62517	112	
274.09126	320	1+
275.06295	390	1+
275.13106	128	
275.98134	214	1+
276.14254	138	
276.25376	148	
276.88695	122	1+
277.09208	110	
278.28093	290	1+
278.87079	142	
279.08890	1136	1+
279.15581	168	
279.23511	110	
279.90419	110	
280.07317	298	1+
280.14301	1446	1+
280.23683	182	
280.25984	180	
280.94011	146	
281.04741	502	1+
281.22142	154	
281.24614	256	
281.28924	108	
282.02244	566	1+
282.10891	170	
282.27984	172	
283.02610	480	1+
283.04224	356	1+
283.06844	338	1+
283.26060	206	
283.27981	134	
284.26322	134	
284.29227	1176	1+
285.05213	148	
285.85521	110	
285.95007	126	
286.10586	152	
286.14625	262	1+
287.06919	586	1+
287.13095	188	
287.21810	120	
290.85732	186	1+
291.01816	116	
292.06137	638	1+
292.11994	146	
292.26233	138	
293.06605	434	1+
293.09649	108	
295.06800	272	1+
295.28159	146	
295.88008	242	1+
295.97200	152	
296.29032	136	
296.86556	128	
298.11388	110	
299.04086	128	
299.05756	488	1+
299.09268	196	1+
300.09364	214	1+
302.02628	246	1+
302.05835	172	
302.90831	142	
303.13908	162	
303.87287	288	1+
304.25979	472	1+
304.87596	230	1+
305.22821	152	
305.93000	120	
306.06785	132	
306.16960	112	
306.88471	336	1+
307.07970	134	
307.13002	160	
307.16718	304	1+
307.20112	226	1+
307.24715	164	
307.78105	148	
307.88953	252	1+
308.13201	128	
308.26040	162	1+
308.29360	1000	1+
309.14643	116	
309.21840	180	
310.04288	204	
310.30872	768	
310.88653	120	
311.02707	228	1+
311.86260	214	1+
311.88915	118	
312.08692	304	1+
313.03473	112	
313.09121	256	1+
314.13285	286	1+
315.03289	200	1+
315.16348	118	
316.11104	112	
317.19933	110	
319.08084	158	
319.11111	136	
319.14675	114	
319.30791	138	
320.18369	402	1+
320.28711	160	1+
320.31587	242	1+
321.12823	186	1+
321.22315	170	
321.65281	126	
322.10594	120	
322.16487	112	
322.58235	108	
323.01736	216	1+
323.18189	108	
323.23836	7596	1+
324.13534	626	1+
324.20551	2710	1+
324.28899	154	
324.98910	106	
325.32205	292	
325.90026	144	
326.18295	124	
326.28436	164	
326.37454	192	
326.96312	206	
327.08167	126	
327.25351	360	1+
327.27225	214	
END IONS

###FS:    #m/z: 340.94073 #charge 1+
###MS: 1
###MSMS: 3
BEGIN IONS
TITLE=Cmpd 2, +MS2(340.9407), 28.0-35.0eV, 0.1min #3
RTINSECONDS=2.1175
SCANS=1,3
PEPMASS=340.94073	711556
CHARGE=1+
192.92703	158	
203.99692	138	
204.02081	162	
205.95119	116	
208.98527	200	1+
213.94008	2866	1+
215.88810	314	
215.93811	380	
217.88350	234	
217.93762	168	
218.88128	166	
221.89382	252	1+
224.97704	116	
226.94799	218	
228.86740	184	
231.95034	2506	1+
232.03355	140	
233.04461	236	1+
233.89980	138	
233.94684	408	
234.05361	276	1+
234.88358	124	
235.09678	192	1+
235.13811	238	1+
235.86623	134	
235.92703	108	
236.88967	166	1+
237.16125	110	
238.03868	236	1+
238.06927	240	1+
239.05581	110	
239.14242	140	
240.22996	2422	1+
241.11089	226	1+
242.94154	110	
243.01187	152	
243.89631	362	1+
243.97691	256	1+
244.03941	414	1+
244.44349	108	
244.95512	106	
245.06249	234	1+
246.06532	162	1+
246.98569	170	
247.23782	152	
247.94186	236	
248.04345	126	
248.98294	498	1+
249.03942	650	1+
249.51083	108	
249.95871	890	1+
250.25029	108	
250.99560	298	1+
251.90925	198	1+
251.99734	226	1+
252.23894	144	
253.04833	142	
253.12248	140	
253.19019	122	
254.08104	126	
254.28137	112	
254.96564	1012	1+
255.04575	168	
255.07688	558	1+
255.10391	126	
255.16944	114	
256.05620	290	1+
256.19906	156	
256.26437	226	1+
256.91112	124	
256.96419	252	
257.17642	140	
257.23370	192	1+
260.05760	110	
260.98922	180	
261.79948	112	
262.02618	130	
263.00096	180	1+
263.04122	166	
263.05782	264	
263.09651	132	
263.13195	114	
264.07540	264	1+
264.26991	134	
264.98269	270	1+
265.01647	310	
266.02074	218	
266.12611	164	
266.28207	128	
267.00225	436	1+
267.10496	140	
267.13749	132	
268.00383	280	1+
268.12831	174	
268.97935	114	
272.85219	120	
272.93406	258	
272.98145	168	
273.97794	164	
274.02460	216	1+
274.97160	128	
275.05732	282	1+
275.08971	152	
276.03508	334	1+
276.11476	222	1+
276.85013	152	
276.99611	240	1+
277.07097	246	1+
277.20159	172	
280.80101	294	1+
281.05059	666	1+
281.19082	304	1+
282.14746	150	
282.27867	1368	1+
282.91171	194	1+
283.02712	322	1+
283.04677	464	1+
285.05952	176	
286.96316	158	
288.06121	368	
288.26717	120	
288.91209	132	
289.07721	252	
289.16291	242	1+
290.01209	110	
290.50907	114	
292.05725	166	
294.27396	112	
294.80986	108	
294.86021	256	1+
295.06357	162	
296.26126	146	
296.32772	110	
296.99908	132	
298.04920	172	
298.08538	352	1+
298.25001	150	
298.30759	168	
298.67569	120	
299.06012	662	1+
299.11102	172	
300.10157	258	1+
300.13343	134	
300.19546	206	1+
300.93845	162	
301.05827	144	
301.08506	212	1+
301.83697	212	1+
302.03369	154	
302.24247	112	
302.94446	164	
303.94304	136	
305.15588	144	
306.30658	426	1+
306.79492	280	1+
306.88446	158	
307.08199	212	1+
307.24574	264	1+
307.28717	544	1+
307.88446	126	
308.12057	142	
310.08194	122	
310.87650	358	1+
311.02316	140	
311.16273	122	
311.35141	148	
311.86208	180	
313.02928	308	1+
313.06067	126	
314.86578	156	
314.94844	122	
317.58960	106	
318.59257	110	
318.97029	130	
319.09235	116	
319.09459	358	1+
319.11906	140	
319.15338	108	
320.23811	108	
320.42876	126	
321.22225	514	1+
322.13666	510	
322.20032	260	1+
322.27341	132	
322.30916	170	
322.34332	174	1+
323.23790	1400	1+
323.30500	166	
323.99217	106	
324.13605	162	
324.28856	388	1+
324.32126	134	
324.89008	290	
325.14236	162	
325.25292	620	1+
325.81301	114	
326.02027	232	1+
326.05585	172	1+
326.12587	108	
326.34186	462	
328.00821	118	
328.18967	150	
329.87704	274	1+
330.28778	258	1+
330.98695	108	
332.08759	310	
333.06732	210	1+
336.08273	196	
337.01550	124	
337.17728	114	
337.22007	150	
337.25542	144	
337.35699	216	
338.11417	130	
339.22935	150	
340.13795	158	
340.26761	112	
340.35544	176	
340.39393	934	1+
341.09265	158	
341.25071	266	
342.01522	180	
342.17911	114	
342.20123	562	1+
342.24187	326	1+
342.27942	444	1+
342.31344	540	1+
343.09561	284	1+
343.20198	376	1+
344.28682	116	
345.29587	142	
END IONS

###FS:    #m/z: 363.95694 #charge 1+
###MS: 1
###MSMS: 4
BEGIN IONS
TITLE=Cmpd 3, +MS2(363.9569), 28.0-35.0eV, 0.1min #4
RTINSECONDS=2.8895
SCANS=1,4
PEPMASS=363.95694	391878
CHARGE=1+
189.86392	290	
191.95517	132	
192.97858	132	
196.88182	140	
206.95679	146	
209.86840	124	
209.94086	488	1+
212.87752	380	
214.02619	254	
217.95580	112	
221.99337	152	
222.95053	850	1+
224.94817	1080	1+
224.97725	120	
226.94651	3666	1+
227.92947	212	
228.94237	3486	1+
229.21475	114	
230.88968	748	1+
233.04546	378	1+
234.97367	290	1+
238.06740	308	1+
240.08026	258	1+
240.96411	268	
241.95689	672	1+
242.16461	200	1+
242.95837	546	1+
243.03526	464	1+
244.03840	390	1+
244.95786	1878	
245.12468	120	
245.94855	3188	1+
248.03238	168	
248.04746	124	
248.89809	170	
248.96475	112	
248.98694	252	
249.04042	404	
249.09388	124	
249.89807	116	
250.90979	110	
250.94874	196	
250.96893	268	
251.04179	240	
251.24606	148	
251.99080	142	
252.08558	202	1+
252.23543	160	
252.96522	192	
253.51253	126	
253.90925	140	
255.07022	142	
256.08602	296	1+
258.92637	122	
258.97246	274	1+
259.04540	136	
259.14362	172	
259.89370	196	1+
260.82117	120	
260.97006	1044	1+
261.08879	184	1+
261.13095	130	
261.95327	128	
262.15924	120	
263.05679	228	
263.97798	204	
264.06138	212	
265.05761	130	
265.97609	222	
266.11225	126	
266.17079	234	1+
266.24609	178	
266.90554	266	1+
267.04802	152	
267.24783	118	
267.97358	242	
268.96011	750	1+
268.98078	196	
269.12947	198	1+
269.91189	180	1+
270.99603	148	
271.13322	188	1+
275.05498	196	
275.12836	130	1+
276.99685	208	1+
277.91666	114	
279.11008	290	1+
280.25982	130	
281.88147	140	
282.07505	318	1+
282.13803	164	
282.20236	194	1+
283.02272	132	
283.09798	142	
283.12875	114	
285.00404	140	
285.84328	142	
286.07110	160	
286.86182	126	
287.05813	138	
287.13003	212	
287.73565	134	
288.00801	288	1+
288.06381	1066	1+
288.90696	136	
290.07793	128	
290.94423	124	
291.93049	164	
291.97834	174	1+
292.06041	548	1+
292.10928	130	
292.25847	116	
292.43922	148	
293.06536	402	1+
293.15196	270	1+
293.91382	146	
294.13369	330	1+
294.28059	122	
295.93195	134	
296.41215	274	1+
297.44485	156	
298.08050	198	
299.09485	164	
299.15355	124	
299.96632	214	1+
300.15467	130	
300.81768	146	
300.93525	194	1+
301.10015	138	
301.28509	120	
302.08579	266	1+
302.22292	282	
303.27195	122	
303.85645	184	
303.95527	252	1+
303.97616	130	
304.26585	118	1+
305.04061	118	
305.16933	122	
306.79077	370	1+
307.08385	212	
307.89799	180	1+
308.21064	140	1+
308.25353	128	
308.28988	544	1+
308.88284	152	
309.07593	90	1+
310.31072	410	1+
311.10809	120	
311.88594	348	1+
312.02876	392	1+
313.03228	342	1+
316.96366	134	
317.92607	232	1+
318.08015	402	1+
319.06054	140	
319.08385	346	1+
319.10643	140	
319.28737	198	1+
321.01125	140	
321.09740	258	1+
321.12796	110	
321.53194	114	
321.78319	116	
321.86274	182	
322.02870	140	
322.31546	114	
323.01828	160	
323.09134	132	
323.23827	688	1+
323.32037	492	1+
324.02172	294	
324.22023	144	
324.32254	410	1+
325.15705	208	
325.18348	268	1+
326.18242	150	1+
326.33817	146	
326.87044	164	
327.14088	120	
328.10950	236	1+
328.19390	174	
329.87253	146	
330.32367	116	
332.03025	104	1+
332.08777	468	1+
334.07401	112	
335.86173	232	1+
336.94405	308	1+
337.32431	140	
339.11912	156	
341.29396	126	
341.35679	126	
342.20323	310	1+
342.27910	178	1+
342.35681	152	
342.90314	130	
342.98997	134	
343.11591	144	
344.14884	216	1+
344.18107	128	
344.27803	242	1+
344.90322	152	1+
344.97640	194	
346.23089	200	
347.17718	200	1+
347.24308	308	1+
348.31438	584	1+
349.18040	242	1+
350.26717	328	1+
350.33986	116	
351.08207	132	
351.17554	112	
351.24354	116	
351.27092	236	1+
351.33375	368	1+
357.05104	172	
357.21733	132	
359.19171	160	
359.28699	366	1+
359.36578	314	1+
359.91084	186	1+
360.11403	114	
360.14588	138	1+
360.17913	172	
360.25800	252	1+
360.28921	292	1+
360.32603	212	
363.10311	128	
363.23246	114	
364.16075	134	
364.24514	146	
364.27886	492	1+
365.12087	126	
365.28256	420	1+
365.31076	164	
365.39040	272	1+
366.14141	126	
366.31326	162	
367.33162	676	1+
368.12307	254	1+
368.16931	154	1+
368.29795	122	
368.38378	136	
368.42377	1882	1+
END IONS

###FS:    #m/z: 363.95673 #charge 1+
###MS: 5
###MSMS: 6
BEGIN IONS
TITLE=Cmpd 4, +MS2(363.9567), 28.0-35.0eV, 0.1min #6
RTINSECONDS=6.577
SCANS=5-6
PEPMASS=363.95673	392014
CHARGE=1+
184.95252	132	
189.86355	380	1+
191.85698	238	
191.95550	124	
196.88696	156	
200.88821	182	1+
204.03028	134	
205.94857	124	
206.97183	124	
207.87281	172	
208.88871	134	
208.94480	194	
209.94378	1148	1+
210.88253	238	
212.87861	1274	1+
219.86708	144	
222.86335	118	1+
222.95204	5276	1+
224.94770	5182	1+
225.08821	162	
225.97027	156	
226.86394	244	1+
226.90059	256	
226.94722	8648	1+
227.04099	142	
227.08132	252	1+
227.10033	176	
227.54821	114	
227.92779	170	
228.89467	376	1+
228.94190	9602	1+
230.61033	198	1+
230.88904	1390	1+
231.01807	202	1+
231.96178	158	
234.14635	164	1+
235.10188	140	
236.10939	190	1+
239.20344	166	1+
239.90216	122	
239.93154	134	
240.01990	224	1+
240.96231	3070	1+
241.09466	126	
242.79243	136	
242.95915	1926	1+
244.04180	478	1+
244.07157	132	
244.88041	164	
244.95758	4862	1+
245.94118	288	
246.04977	130	
246.90542	130	
246.95325	4152	1+
246.97577	242	
247.01517	132	
247.05653	266	1+
248.03661	646	1+
248.89867	692	1+
249.87103	140	1+
250.89378	308	1+
250.95007	122	
250.96989	142	
250.98815	150	
251.04642	124	
251.10730	226	1+
252.23623	168	
252.95409	232	1+
253.02419	132	
253.90542	138	
255.02718	116	
256.08997	140	
256.91475	180	1+
258.90174	176	
258.97199	312	1+
260.96862	3156	1+
261.06384	166	
261.15478	200	1+
263.05508	172	
263.26270	148	1+
264.07267	138	
265.83585	132	
265.97106	634	1+
266.07301	162	
266.24436	262	1+
266.87105	120	
267.06587	118	
268.06088	118	
268.10315	256	1+
268.87699	128	
268.95815	264	
269.00111	120	
269.12159	184	1+
269.96721	778	1+
270.06906	156	
271.91636	180	
272.17127	148	1+
272.93562	122	
273.05890	126	
273.07803	134	
274.89287	156	1+
274.91386	174	1+
275.01101	174	1+
276.07470	192	
276.13517	382	1+
276.85521	152	
277.09421	170	
278.93709	208	1+
280.84751	228	1+
280.87759	198	1+
282.04919	136	
282.27516	116	
282.95857	118	
282.98346	466	1+
283.09598	146	
283.26516	118	
284.05612	306	1+
284.08173	128	
285.08388	138	
285.12323	134	
285.17082	122	
286.15618	156	1+
286.26974	218	1+
287.23376	122	
287.80499	248	1+
287.86752	284	1+
288.06231	642	1+
290.23761	188	1+
291.03418	182	1+
291.82112	176	1+
291.88073	202	1+
292.05577	112	
292.09311	132	
292.15025	184	1+
292.85961	246	1+
292.96719	132	
293.02055	298	1+
293.06615	166	
293.11692	164	
294.04930	116	1+
297.14887	128	
298.08383	166	
298.15959	200	1+
299.05574	166	
299.09276	166	
301.99709	172	
302.22073	360	1+
302.92056	120	
303.21207	214	1+
303.85934	234	
303.96007	144	1+
304.26046	150	
305.04757	192	1+
305.15607	144	
306.07408	182	1+
306.15860	122	
306.43627	130	
306.79280	188	
307.03046	204	
307.28759	844	1+
307.31054	136	
307.78163	188	1+
307.88695	406	1+
308.14893	248	1+
308.29252	496	1+
308.32032	176	1+
309.00115	168	
309.04083	138	
310.06120	228	1+
310.11816	278	1+
310.30695	314	
310.87637	164	
311.12504	164	1+
311.34709	146	
311.85562	272	1+
312.02771	360	1+
312.35328	194	
312.85674	168	1+
313.02931	236	1+
315.06686	208	1+
315.23204	132	
316.00642	128	
316.06591	222	1+
317.22059	136	
318.93543	312	1+
319.13682	312	1+
319.17847	132	
319.24395	114	
320.07896	232	1+
320.29799	150	
321.11965	118	
321.25753	122	
322.21911	170	1+
322.30855	152	
322.89193	172	
323.04616	120	
323.12443	130	
323.23855	392	1+
324.02067	478	1+
324.22166	250	1+
324.32797	130	
324.89206	202	1+
324.98670	214	1+
325.24436	402	1+
326.25077	246	1+
326.87498	354	1+
326.96503	194	
327.94035	124	
328.82346	192	
329.06241	294	1+
329.15909	186	1+
329.82539	144	
329.87164	222	1+
332.09130	610	1+
335.31453	192	1+
336.88994	218	1+
336.94644	538	1+
337.10445	332	1+
337.12780	138	
337.17399	184	1+
337.21152	138	
338.93288	150	
339.94217	132	
340.35736	178	1+
340.99455	130	
341.19311	156	
342.05753	238	1+
342.27835	134	
344.39601	114	
344.97609	146	
346.16310	194	
347.07629	120	
347.13614	144	
348.29110	138	
349.25368	162	
349.32250	318	
350.18955	132	
350.24821	146	
350.34751	142	
351.14075	194	1+
352.18715	286	1+
353.89226	132	
355.05282	276	1+
355.08669	164	
357.05530	136	
357.16823	136	
358.18246	360	1+
359.18456	316	1+
359.36703	132	
359.92056	230	1+
360.11080	124	
360.27961	152	
360.36325	388	1+
361.02007	126	
361.21334	156	
361.27409	418	1+
362.23208	222	1+
362.34470	156	
362.90515	128	
363.12716	166	1+
363.78595	160	
364.17555	140	
364.26521	120	
365.28915	238	
365.32078	238	1+
365.83649	114	
366.27742	144	
368.29392	140	
368.42258	2000	1+
369.26571	142	
END IONS

###FS:    #m/z: 336.94625 #charge 1+
###MS: 5
###MSMS: 7
BEGIN IONS
TITLE=Cmpd 5, +MS2(336.9463), 28.0-35.0eV, 0.1min #7
RTINSECONDS=7.3495
SCANS=5,7
PEPMASS=336.94625	167928
CHARGE=1+
197.08704	100	
204.94448	326	1+
205.01358	166	
207.03106	104	
211.07774	102	
211.94412	9086	
212.87816	348	1+
212.94678	254	
213.88188	238	1+
213.89560	114	
213.94002	4092	1+
214.07037	98	
215.88697	438	
215.93704	486	1+
217.88495	112	
217.93635	230	
219.02709	120	
221.13889	154	
223.97850	186	
229.11369	154	1+
229.95494	8552	1+
230.89116	162	
231.95042	3972	1+
232.89762	486	1+
233.04055	176	1+
233.90606	434	1+
233.94763	850	
234.97397	96	
235.89107	160	
235.95456	104	
236.07955	230	1+
236.13672	108	
239.90770	122	
240.06717	96	
240.92749	120	
240.96795	98	
241.04786	534	1+
241.96428	98	
243.95613	100	
244.03312	136	
245.83628	134	
247.10759	202	1+
247.96510	2190	1+
247.98712	522	1+
248.03650	742	1+
248.14330	96	
248.90048	174	
248.91923	110	
248.98793	384	1+
249.04074	472	1+
249.18895	116	1+
249.71178	96	
249.86432	102	
249.96006	1260	1+
250.07790	160	1+
250.98278	294	
251.95711	268	
252.09274	102	
252.97132	5314	1+
253.00413	122	1+
253.07325	114	
253.90389	116	
254.23653	102	
254.96629	2298	1+
255.07461	684	1+
255.64154	104	1+
256.91241	256	1+
256.96716	244	1+
258.94527	102	
258.98933	108	
259.13355	100	
260.06023	202	1+
261.90561	130	
262.05505	552	1+
262.16019	110	
262.98385	164	
263.05735	466	1+
263.15917	100	
263.17383	216	1+
264.01432	862	1+
264.23072	120	
265.01719	750	1+
265.15390	114	
266.86862	172	1+
266.97649	118	
266.99721	320	1+
267.06973	112	
268.66954	100	
268.97658	132	
269.00566	112	
269.05444	240	1+
269.12469	168	
270.01171	198	
270.98293	488	1+
271.15725	288	1+
272.16201	196	1+
272.85066	182	
272.97808	376	1+
274.04947	126	
274.19168	118	
275.05398	178	
275.98846	118	
276.07065	392	1+
276.23173	98	
277.14069	116	
277.18897	96	
278.11791	128	
278.14109	244	1+
278.90867	216	1+
278.96341	160	
279.06637	196	1+
279.10150	118	
279.18004	222	1+
280.00604	180	1+
280.09072	180	1+
281.04587	498	1+
281.22715	142	
282.10456	188	1+
283.02469	270	
283.98335	140	
284.02702	166	
284.91732	144	1+
285.02363	104	
287.00128	198	1+
288.06758	184	
288.15726	98	
288.20063	124	
288.22826	142	
288.84230	238	1+
288.93904	232	1+
288.96901	152	1+
290.00888	142	
291.11471	134	
292.05973	736	1+
292.43912	104	
293.10936	140	
293.19021	140	
293.24815	146	
293.27198	436	1+
293.85631	194	1+
293.88975	168	
294.00374	294	1+
295.90817	158	1+
295.98174	134	
296.03905	202	1+
298.07974	154	
298.24981	114	
298.30762	108	
298.58445	250	
298.99942	116	
299.06028	536	1+
299.19078	312	1+
301.03156	178	
303.39454	106	
303.77325	108	
304.39423	110	
305.04573	206	1+
307.03215	122	
307.08318	138	
307.12499	152	
307.28826	356	1+
308.88443	186	
309.33370	170	1+
309.87424	162	
309.94539	114	
310.87265	158	
310.94723	178	1+
311.85909	202	1+
311.88540	136	
312.14626	122	
312.20602	104	
313.03401	146	
313.41737	164	
313.98010	146	1+
314.17407	138	
314.53137	116	
315.15775	218	
315.84644	240	1+
316.09090	180	
316.21488	126	
316.63619	122	
316.85167	204	1+
317.19364	114	
318.04641	124	
318.08488	344	1+
318.28319	98	
319.17104	228	1+
319.20762	134	
320.04498	124	
320.13017	118	
320.22096	102	
320.24015	112	
321.09769	142	
321.22155	292	
322.13758	502	1+
322.30320	100	
323.02461	102	
323.23949	474	1+
324.89235	134	
328.05577	100	
329.40008	102	1+
330.07612	128	
332.07309	118	
332.09056	100	
333.10740	102	
333.16522	310	1+
334.31482	164	
335.01159	256	1+
335.23690	122	
335.29646	176	
335.34028	160	
336.09356	188	1+
336.24169	140	
336.32453	160	1+
336.35935	234	1+
337.09229	212	1+
337.17107	118	
337.21762	116	
337.25936	172	
338.22492	124	
338.24584	124	
339.13440	100	
339.22936	196	
339.25001	128	
339.30641	356	1+
340.08209	106	
340.15588	124	
340.24549	104	
340.39175	370	
341.08968	120	
341.23822	152	
341.25468	220	
341.39899	192	
342.15798	120	
END IONS

###FS:    #m/z: 359.96196 #charge 1+
###MS: 5
###MSMS: 8
BEGIN IONS
TITLE=Cmpd 6, +MS2(359.9620), 28.0-35.0eV, 0.2min #8
RTINSECONDS=8.1215
SCANS=5,8
PEPMASS=359.96196	120146
CHARGE=1+
78.03114	102	
192.97385	108	
205.01484	142	
205.92716	106	
209.94467	362	1+
210.88161	122	
219.03012	124	
222.95378	1168	1+
223.88726	142	
224.15852	96	
224.94794	548	
224.97793	102	
225.94808	414	
226.94739	1826	1+
227.03745	96	
227.10029	132	
227.92823	238	
228.94198	1558	1+
230.07248	104	
230.98972	116	
231.84477	248	1+
231.91172	102	
232.84785	164	1+
233.97151	276	1+
234.49471	104	
234.84073	118	
236.02703	140	
240.93618	138	
240.96496	274	
241.96586	112	
242.95946	594	1+
244.95737	1412	1+
245.94285	118	
246.95249	966	
246.97838	168	1+
247.02461	102	
248.02932	220	
248.43006	98	
249.03934	206	
250.54945	110	
250.94794	188	
250.98970	294	1+
251.03598	340	1+
251.92359	96	
252.08433	206	1+
252.11749	232	1+
252.98304	96	
255.06326	104	
255.96008	216	1+
255.98886	176	
256.22448	136	
258.97884	378	1+
259.96709	622	1+
263.00257	134	
263.05874	148	
263.23385	102	
263.98066	136	
264.10439	122	
264.16061	126	
265.85510	114	
265.99023	136	
266.02461	106	
266.24381	196	
267.97491	180	
268.00314	120	
269.12178	138	
269.18982	330	1+
270.40120	106	
270.97621	118	
272.15695	100	
275.05474	140	
276.84860	142	
276.92371	100	
277.06750	164	
277.55551	102	
278.24812	118	
278.99756	124	
279.10412	494	1+
279.56777	118	
279.92110	168	
280.26318	142	
281.21908	128	
283.28059	108	
283.87861	96	
287.00039	134	1+
287.07677	114	
287.14100	110	
287.27227	142	
288.07159	144	
289.14497	126	
291.86240	206	1+
292.05843	346	1+
294.28876	122	
294.96940	132	
295.02050	142	
298.08376	256	
299.10288	252	1+
299.13750	130	
299.99168	138	
300.93484	160	
301.14050	458	1+
301.87901	138	
302.21733	116	
302.24724	114	
302.96267	98	
303.16913	118	
303.22570	206	
303.85959	134	
305.08969	104	
305.10518	102	
305.23963	98	
306.07064	130	
306.69429	144	1+
306.78911	176	
307.28489	520	1+
307.30545	136	
307.97453	230	
308.11588	100	
308.28785	364	1+
308.79327	176	
308.88193	152	
309.01011	126	
309.33302	152	
310.08962	154	
310.30899	200	
310.34508	1524	1+
310.94786	252	1+
311.02883	208	1+
311.97295	104	1+
312.06344	146	
312.10156	104	
312.13758	156	1+
316.07071	98	
316.13503	118	
318.08472	350	1+
318.95038	172	
319.13053	218	1+
319.31756	328	1+
320.07238	120	
320.80404	174	1+
321.09425	148	
321.22104	508	
322.04163	172	1+
322.11279	126	
322.23218	1016	1+
322.27189	98	
322.34764	146	
323.01689	1272	1+
323.23853	708	1+
323.34775	134	
324.29301	124	
324.89631	128	
324.92063	190	1+
325.29291	172	
327.81138	188	1+
328.19228	120	
332.87888	132	
333.16835	200	
336.28798	114	
336.94745	590	1+
337.08808	128	
337.36564	236	1+
338.34241	156	
339.23284	184	
339.34656	136	
340.23586	198	
340.26689	100	
340.29933	188	
340.35638	1748	1+
340.93768	112	
341.04177	162	
341.08851	172	
341.12942	220	1+
341.15608	272	1+
341.22937	128	
341.25300	102	
342.03214	156	
342.28023	280	1+
343.02562	102	
344.29305	156	
347.11997	272	
348.13886	182	
349.09072	98	
349.11461	456	1+
349.32911	210	1+
353.88527	196	1+
356.29440	290	1+
356.34681	132	
356.38819	130	
357.26684	162	
358.17215	142	
358.23401	208	1+
358.26450	96	
358.36604	732	1+
358.91098	252	1+
359.11065	274	1+
359.18237	128	
360.20869	158	
361.07829	98	
361.18352	124	
362.22388	102	
362.34443	108	
363.10495	130	
363.21361	102	
363.26930	182	
364.04752	150	
END IONS

###FS:    #m/z: 363.95718 #charge 1+
###MS: 9
###MSMS: 10
BEGIN IONS
TITLE=Cmpd 7, +MS2(363.9572), 28.0-35.0eV, 0.2min #10
RTINSECONDS=11.815
SCANS=9-10
PEPMASS=363.95718	413784
CHARGE=1+
187.86702	124	
189.86171	254	
190.92819	114	
191.85854	346	
191.95059	136	
192.02088	146	
196.88316	138	
197.95973	118	
201.12567	108	
203.55004	116	
205.01395	164	
208.88493	210	
208.95398	134	
209.94350	1616	1+
210.88497	442	
212.88132	1214	1+
213.00463	120	
222.95321	3300	1+
224.94830	4730	1+
224.97317	280	1+
225.01769	102	
226.89627	368	1+
226.94740	8450	1+
227.93197	284	
228.89362	526	1+
228.94282	11368	1+
229.09238	220	1+
229.12514	118	
230.88941	2394	1+
231.92951	128	
231.96142	130	
231.98822	112	
232.88292	304	1+
234.97657	362	1+
235.98078	260	1+
240.00098	220	1+
240.90558	166	
240.96219	2834	1+
242.15739	106	
242.88682	98	
242.95811	1630	1+
244.03803	200	
244.23977	100	
244.40355	138	1+
244.95769	3288	1+
245.02819	104	
245.06175	102	
246.11640	100	
246.90660	306	1+
246.95298	3690	1+
248.03297	308	1+
248.90016	396	
249.01836	108	
249.92579	236	1+
249.97926	134	
250.89699	350	1+
250.96923	238	1+
251.04337	122	
251.13869	100	
252.03292	196	
253.09729	142	
253.90980	196	
254.95862	330	1+
255.05454	114	
256.08362	224	1+
257.83058	122	
258.84391	112	
258.97096	286	1+
260.08199	138	1+
260.82509	98	
260.93379	136	
260.96864	1486	1+
262.00164	206	1+
262.21309	214	1+
262.88907	232	1+
263.05494	270	
263.97564	456	1+
264.00543	190	1+
264.08654	278	1+
264.89726	112	
265.05689	258	1+
265.13037	260	1+
265.25479	208	1+
266.13478	202	1+
267.97369	830	1+
268.05842	316	1+
268.96255	588	1+
269.00419	184	
269.79464	120	
269.96814	376	1+
270.79708	100	
270.94261	148	
272.10362	196	
272.93711	126	
274.92852	174	1+
275.07631	142	
275.83758	218	1+
276.08871	106	
276.88917	166	1+
277.92204	210	1+
278.05077	136	
279.09659	460	1+
280.16895	162	
280.26018	104	
280.79438	102	
280.81210	142	
280.90414	104	
280.98929	108	
281.04184	116	
281.22662	120	
281.99290	150	
282.06744	398	1+
282.80559	192	1+
282.88365	108	
282.92370	180	
283.03885	112	
283.06954	268	1+
283.84599	110	
283.95812	102	
283.98304	336	1+
285.67610	126	
285.84422	148	
286.10568	118	
288.06673	190	
288.90134	102	
289.07642	122	
289.09034	122	
289.88366	100	
292.06158	188	
292.45876	108	
293.86095	174	1+
295.19796	130	
295.92765	106	
295.98477	114	
297.12182	136	
298.08174	340	1+
298.12201	240	1+
298.77139	124	
298.80445	108	
300.98123	100	
301.05536	148	
301.08420	194	1+
301.85935	186	
301.99738	146	
302.82948	110	
302.86229	102	
303.26693	212	
303.85657	672	1+
304.87778	102	
304.93360	132	
305.10627	120	
306.14229	184	1+
306.27546	204	
306.43152	132	
307.28905	468	1+
307.89118	144	
307.93326	124	
308.29233	314	1+
310.30272	184	
310.32318	116	
310.42228	106	
310.87810	144	
311.02784	202	
311.87138	436	1+
312.02784	476	1+
312.83319	210	1+
312.87173	296	1+
313.14526	108	
315.80059	148	
315.98641	210	1+
316.90884	130	
317.15735	224	1+
317.94413	130	
318.05294	104	
318.08262	118	
318.24124	108	
319.07144	200	1+
319.11607	108	
320.13564	192	
320.16223	198	1+
320.29355	148	
321.69532	100	1+
321.81915	154	
321.86562	100	
322.88427	266	1+
322.93581	234	1+
323.01994	202	
323.23558	104	
324.02050	170	
324.32424	446	1+
324.40251	104	
324.96670	202	1+
326.13313	110	
326.17364	148	
326.87372	116	
327.12013	108	
328.18814	156	
328.88380	318	1+
329.10910	194	1+
331.09094	124	
331.22668	116	
331.76617	114	
332.09142	398	1+
332.26370	136	1+
332.97094	110	
336.94694	370	1+
338.83243	214	1+
340.94411	194	
342.23211	122	
344.97670	192	
348.32845	224	
349.04653	100	
349.25598	162	
349.32605	494	1+
350.18545	110	
351.11118	142	
352.89178	120	
355.05286	216	
356.05997	112	
356.14616	204	1+
356.37298	100	
357.05117	216	
358.06013	128	
359.11040	240	1+
360.11409	306	1+
360.17463	156	
361.15225	214	1+
361.25106	158	
361.33497	370	1+
362.33911	222	1+
363.10249	116	
364.24527	288	1+
364.31439	352	1+
365.12203	102	
365.15791	190	
365.24535	180	1+
365.28797	164	
365.31565	356	1+
366.08298	134	1+
366.28472	116	
366.37762	188	1+
367.26288	118	
368.13429	218	1+
368.19219	142	1+
368.38061	258	1+
368.42340	1362	1+
369.11003	104	
END IONS

###FS:    #m/z: 336.94622 #charge 1+
###MS: 9
###MSMS: 11
BEGIN IONS
TITLE=Cmpd 8, +MS2(336.9462), 28.0-35.0eV, 0.2min #11
RTINSECONDS=12.5855
SCANS=9,11
PEPMASS=336.94622	138762
CHARGE=1+
201.99917	102	
205.01184	106	
208.97978	214	1+
210.88076	146	
211.42042	94	
211.94441	8458	
212.87895	264	1+
212.94522	270	
213.93953	3822	1+
215.89047	130	
215.93632	516	1+
216.01789	94	
217.01259	116	
217.88197	212	
218.05468	92	
221.89265	128	
222.96658	236	1+
229.95484	8014	1+
230.05366	94	
230.07843	112	
230.89043	318	1+
231.62296	94	
231.94993	2948	
233.89819	280	
233.94658	428	
235.86716	128	
235.94393	122	
235.96446	102	
236.04750	100	
236.07672	108	
237.04127	162	
237.06470	166	
237.95759	100	
238.62299	112	
238.91903	92	
239.10777	116	
239.95162	122	
240.90207	126	
240.96007	112	
241.07249	90	
241.98828	96	
243.02183	114	
244.13434	146	
244.99843	94	
245.53489	100	
245.97583	134	
246.05292	96	
246.97705	258	
247.96537	1838	1+
248.03341	534	1+
248.90019	202	
248.98392	326	1+
249.96108	1380	1+
250.83436	114	
251.24318	98	
251.95762	338	
252.97078	4864	1+
254.09260	556	1+
254.50584	114	
254.85418	82	1+
254.90851	152	1+
254.93706	146	
254.96548	2016	1+
255.07548	236	
255.11534	124	
255.23160	100	1+
256.07754	152	
256.96233	418	
257.98248	144	1+
258.88423	160	
258.91377	94	
258.96198	202	
259.40744	102	
259.73437	116	
259.84314	102	
259.95782	130	
262.05183	566	1+
263.05337	486	1+
263.19723	116	
265.00773	252	1+
265.96150	98	
266.09792	126	
266.11497	114	
266.99711	224	1+
267.13868	102	
268.40186	114	
268.95676	106	
270.08796	168	1+
270.85785	102	
270.98113	574	1+
272.97245	282	1+
273.07815	200	1+
275.05655	138	
275.07234	116	
275.89370	262	1+
276.02461	206	1+
276.06314	328	1+
279.00465	326	1+
279.83494	90	
280.25896	118	
280.71044	98	
281.04960	526	1+
281.22584	110	
282.93183	100	
283.02865	138	
283.04433	184	
283.14850	98	
284.40875	130	
285.02898	90	
286.17735	94	
287.12964	130	
288.06568	140	
288.55981	92	
289.14339	106	
289.51991	90	
289.57003	90	
292.06289	768	1+
293.06827	740	1+
293.11148	108	
293.14825	98	
293.87415	116	
293.99527	136	
294.86090	138	
295.05592	94	
295.21201	232	1+
295.66140	90	
295.97754	226	
295.99143	152	
296.96544	444	1+
297.18152	92	
297.40816	94	
298.08786	224	1+
298.30155	116	
298.91978	152	
299.01897	144	
299.05677	726	1+
300.91248	116	
301.87802	210	1+
303.94529	106	
304.43937	92	
305.29904	92	
306.22558	178	
307.28269	154	
307.30852	194	
308.88248	146	
309.02658	92	
309.30885	100	
309.33306	108	
310.87523	96	
310.93204	154	
311.02966	400	1+
312.85131	142	
314.01322	92	
314.05335	262	1+
314.13929	140	
318.59456	106	
319.04498	134	
319.08303	148	
319.19272	104	
321.21919	152	
322.01868	90	
322.03433	102	
322.13270	160	
323.01580	142	
323.14017	114	
323.23651	336	1+
323.31189	144	
323.87911	92	
324.89341	130	
326.02611	110	
326.73588	98	
327.28867	102	
327.89989	104	
328.22005	110	
328.83327	162	
328.89460	124	
329.05483	92	
331.31745	92	
332.06451	92	
334.30034	260	1+
334.32068	210	
334.96541	174	1+
335.23421	174	1+
335.27412	98	
336.09535	114	
336.87679	118	
337.35786	114	
339.09597	92	
339.30051	116	
340.17051	136	
340.35165	152	
340.39141	114	
340.85136	90	
341.24901	256	1+
341.28609	90	
END IONS

###FS:    #m/z: 359.96203 #charge 1+
###MS: 9
###MSMS: 12
BEGIN IONS
TITLE=Cmpd 9, +MS2(359.9620), 28.0-35.0eV, 0.3min #12
RTINSECONDS=13.3575
SCANS=9,12
PEPMASS=359.96203	102404
CHARGE=1+
63.04585	118	
191.10441	238	
192.96134	96	
193.93470	96	
196.04883	110	
208.95861	114	
209.94307	744	1+
211.88308	108	
215.05492	100	
216.83317	138	
221.88762	178	
222.95261	694	1+
224.94822	1346	1+
224.96922	122	
226.94731	3862	1+
226.97215	250	
227.92999	146	
228.66282	106	
228.94195	3776	1+
231.03261	138	
233.85674	174	
235.82475	114	
237.55820	102	
237.97300	120	
238.56073	96	
239.07654	154	1+
239.89979	130	
240.37139	100	
240.96246	738	1+
241.90088	94	
242.96152	640	1+
244.02737	392	1+
244.04859	136	
244.95715	1526	1+
245.94279	124	
246.95206	1792	1+
246.97472	152	
247.23618	104	
249.03986	346	
250.00750	100	
251.03460	162	
251.51253	102	
251.96058	198	1+
253.83657	132	
254.92430	96	
258.97501	258	
259.96675	362	1+
260.92389	102	
260.97055	312	1+
261.15715	94	
261.88986	106	
262.47841	100	
262.99761	130	
263.05661	214	
264.25010	96	
266.24406	254	
267.97257	160	
268.87564	232	1+
269.11524	154	
269.90126	204	1+
269.96677	140	
270.10708	104	
270.23485	126	1+
272.93051	204	
273.85319	108	
276.99977	102	
277.06783	154	
277.91543	114	
279.90485	94	
280.10942	102	
280.25702	164	
280.29737	102	
281.87738	108	
282.27992	150	
283.12690	112	
283.28179	94	
283.83642	134	
283.96590	114	
287.43689	106	
289.07490	100	
290.90741	270	1+
291.99541	260	1+
292.05534	178	
293.11644	136	
293.17492	106	
294.27808	120	
294.67216	100	
294.86329	280	1+
294.91587	148	
295.02383	282	1+
295.09361	116	
295.58334	124	
297.26011	130	
297.83404	100	
297.91408	250	1+
299.20289	108	
301.12665	146	
301.25852	140	
301.86377	94	
302.06374	132	
302.08591	96	
302.22370	122	
302.24139	110	
303.12410	130	
305.40741	156	
305.87869	120	
306.04985	216	1+
306.79499	142	
307.09586	112	
307.29130	130	
307.80071	130	
307.88185	130	
308.32443	254	1+
308.79427	120	
309.18398	96	
309.79920	114	
310.31000	212	
310.34596	1004	1+
311.87459	160	1+
312.95211	96	
315.19549	240	1+
316.87779	144	
318.12523	118	
318.59591	122	
318.93400	206	
319.05764	132	
319.09343	136	
319.27404	144	
319.86436	100	
319.88047	96	
320.08262	120	
320.93321	146	
321.22808	98	
322.02527	106	
322.20816	96	
322.34370	310	
322.92622	184	1+
323.01638	1474	1+
323.23843	302	
324.35850	144	
327.14082	154	
329.88320	96	
331.13541	210	1+
331.88490	106	
332.20780	100	
335.10989	142	
336.59980	100	
336.94308	396	
337.08234	126	
337.33400	486	1+
337.90079	98	
338.34046	304	1+
338.79398	118	
338.90960	148	
339.08978	112	
339.23778	166	
339.83015	106	
340.18538	130	
340.26625	124	
340.35575	944	1+
341.03417	108	
341.25504	130	
342.18389	254	1+
342.28028	176	
342.32009	164	
342.88953	126	
343.16774	124	
344.25500	94	
345.21708	122	
347.11885	428	1+
347.16185	132	
349.10906	356	1+
350.83127	94	
351.10867	278	1+
353.18766	118	
355.05192	166	
355.33911	390	1+
356.09768	162	
356.29525	150	
357.10300	224	1+
357.22912	232	
357.25512	160	
358.13783	136	
358.20599	168	
358.27569	138	
358.36965	166	
359.13002	134	
359.18394	282	1+
359.23853	176	1+
360.36347	218	1+
363.11530	182	
365.14227	100	
END IONS

###FS:    #m/z: 322.93037 #charge 1+
###MS: 13
###MSMS: 14
BEGIN IONS
TITLE=Cmpd 10, +MS2(322.9304), 28.0-35.0eV, 0.3min #14
RTINSECONDS=17.03
SCANS=13-14
PEPMASS=322.93037	1955070
CHARGE=1+
137.76644	100	
188.05812	110	
191.95390	386	
195.99031	86	
196.14189	98	
199.88974	280	1+
200.01109	92	
201.04408	138	
203.95401	106	
205.95007	134	
206.08926	94	
208.11430	102	
209.13961	112	
214.00455	90	
215.88661	400	1+
217.88387	138	
220.86723	236	
221.94199	160	
222.95542	230	
223.96036	178	
224.96050	88	
224.97532	110	
226.86259	226	1+
227.11299	82	
227.84267	124	
227.93151	136	
229.07152	92	
230.84331	100	
230.85977	270	1+
230.93857	126	
232.05871	118	
232.62758	88	
233.04810	148	
233.06629	114	
233.13170	92	
233.66061	84	
233.89445	90	
233.91617	110	
235.09548	126	
237.22530	100	
238.21715	110	
238.87440	112	
239.07855	458	1+
240.90184	118	
240.94083	800	
241.94197	820	
242.94131	2320	1+
243.04568	86	
243.88227	232	
244.93867	614	1+
245.87568	138	
246.01973	116	
246.90183	148	1+
246.97333	342	1+
247.06217	88	
247.24278	116	
248.11246	106	
248.98493	210	1+
249.04425	144	
249.96866	86	
250.94805	100	
250.97169	92	
251.03962	92	
252.16143	90	
252.24325	90	
253.92231	110	
256.14127	86	
256.84703	82	
258.01548	114	
259.13097	82	
259.94002	84	
260.17471	120	
261.89273	140	
262.83076	104	
263.23592	226	1+
263.86102	116	
263.98454	228	1+
264.07427	92	
264.11625	100	
264.34966	84	
265.01739	136	
265.05912	276	
265.07964	128	
265.85462	102	
266.05141	288	1+
268.00121	134	
268.95577	384	
269.00374	244	
269.11442	120	
269.79889	196	1+
272.00875	84	
272.44427	90	
272.84767	94	
274.04499	156	
274.08257	132	
274.99959	152	
277.06164	110	
277.19125	130	
278.00594	208	1+
279.09110	710	1+
280.13939	224	
280.37144	86	
281.15069	94	
282.05885	88	
282.25226	96	
283.02283	106	
283.06825	164	
283.25936	112	
284.15445	84	
284.29204	658	1+
284.97989	142	
285.07667	88	
286.74160	84	
288.06276	104	
288.86912	114	
288.93733	148	
289.06130	160	1+
289.08781	122	
289.43231	82	
289.79150	118	
289.86430	128	
291.85231	86	
293.06154	172	
293.86090	216	1+
295.18229	86	
296.04595	122	
296.12835	114	
297.81408	196	
299.34879	88	
299.78865	88	
300.77807	100	
301.87602	94	
302.24814	190	
302.93110	134	
304.26063	120	
304.27681	94	
305.19011	122	
306.28258	210	
307.08808	158	
307.11901	84	
307.28167	128	
307.31491	96	
307.88924	162	
308.29256	740	1+
308.79781	108	
309.18169	120	
309.89308	122	
310.30893	496	1+
310.87873	164	
310.92435	124	
311.02606	458	1+
311.12708	98	
311.85940	130	1+
311.88445	144	
311.92591	86	
313.10849	106	
314.07334	102	
314.99086	84	
315.05607	84	
318.67830	106	
319.20463	94	
319.33397	84	
320.18571	138	
320.92516	106	
322.32043	154	
323.15679	154	
323.20193	844	1+
323.23919	1628	1+
324.13703	96	
324.20480	732	1+
324.31451	98	
325.14183	140	
325.23124	148	
325.89736	84	
327.24593	86	
327.27280	84	
327.87464	182	1+
END IONS

###FS:    #m/z: 340.94103 #charge 1+
###MS: 13
###MSMS: 15
BEGIN IONS
TITLE=Cmpd 11, +MS2(340.9410), 28.0-35.0eV, 0.3min #15
RTINSECONDS=17.8025
SCANS=13,15
PEPMASS=340.94103	1158546
CHARGE=1+
188.08156	100	
192.88941	86	
198.07949	88	
205.19471	98	
205.94831	204	1+
213.04648	96	
213.93990	2860	1+
214.96001	130	
215.88667	856	1+
215.93695	840	
217.85694	146	
217.88321	224	
217.91702	160	
217.93627	284	
218.88503	94	
219.35323	86	
221.05479	118	
221.88995	98	
224.97511	222	
226.94811	324	1+
228.92294	142	
229.08831	94	
230.89074	320	1+
231.94990	2530	1+
233.89935	258	
233.94623	830	1+
234.90702	118	
235.69023	100	
235.89402	132	
235.94755	280	
236.06261	90	
237.06568	118	
237.61145	104	
239.00457	140	
239.10241	112	
240.22982	574	
241.91160	100	
242.22181	86	
242.94253	132	
243.13763	112	
243.83222	180	
243.89455	144	
244.03786	240	1+
244.14216	100	
245.44267	86	
246.00470	104	
246.97458	140	
247.09019	94	
247.86779	114	
247.94301	138	
247.96893	98	
249.03898	112	
249.96288	724	1+
252.00930	98	
252.04240	100	
252.96925	126	
254.96547	1252	1+
255.07173	208	
255.09123	106	
256.41050	104	
256.91035	140	
256.96449	474	1+
259.95760	176	
259.98765	92	
260.91187	98	
261.13713	86	
262.93215	110	
262.96528	176	
263.88591	188	1+
264.74103	98	
265.01777	134	
266.11466	104	
266.99545	170	
267.13795	172	
268.00586	124	
268.95560	94	
269.00173	180	
269.23342	86	
269.79790	156	
270.02914	144	
270.45783	94	
270.84779	92	
270.89019	126	
272.84674	134	
272.93431	348	
272.97822	326	
274.97143	102	
275.04909	98	
275.20588	100	
276.00489	128	
276.84682	92	
277.08560	132	
278.28185	88	
278.61596	98	
279.96571	340	1+
280.38153	90	
280.95558	342	1+
281.04852	310	1+
281.11596	92	
282.28145	186	
284.79040	100	
285.43131	92	
285.49141	90	
286.01443	132	1+
286.11755	94	
286.85908	98	
287.86341	142	
288.06179	390	
288.56214	98	
289.00410	232	1+
289.07866	180	
291.93296	102	
292.94207	90	
293.87688	144	
294.08654	96	
294.28225	140	
294.78801	106	
295.43759	94	
295.97698	104	
296.23806	94	
296.97644	104	
297.85923	88	
297.97539	434	1+
298.05329	138	
299.04310	192	1+
299.06111	256	
299.78215	136	
300.86332	122	
301.06298	148	
302.03012	104	
302.04869	100	
302.75761	100	
304.26168	112	
305.02693	94	
305.85943	194	1+
306.27383	88	
306.77273	88	
307.28552	86	
308.05244	110	
308.29690	290	1+
309.32590	114	
310.87969	318	1+
312.02694	106	
312.12682	212	1+
313.02968	158	
313.30018	88	
313.87452	162	1+
315.52068	92	
317.55883	100	
318.03104	110	
318.59248	140	
319.08508	144	
320.12034	96	
322.14518	122	
323.24088	260	
324.13592	158	1+
324.24024	136	
324.32903	202	
324.89464	130	
325.25241	106	
326.79579	90	
327.21333	140	
327.80387	88	
328.31479	182	
329.31815	192	
329.87124	134	
333.10673	150	
335.28770	98	
337.08908	114	
341.39059	114	
342.20574	338	1+
342.27933	212	
342.32251	88	
343.24914	130	
343.27359	134	
345.13941	210	1+
346.05463	88	
END IONS

###FS:    #m/z: 507.84665 #charge 1+
###MS: 13
###MSMS: 16
BEGIN IONS
TITLE=Cmpd 12, +MS2(507.8467), 28.2-35.2eV, 0.3min #16
RTINSECONDS=18.575
SCANS=13,16
PEPMASS=507.84665	200406
CHARGE=1+
193.95162	152	
217.95344	474	1+
230.07263	180	
230.84964	392	1+
232.99143	186	1+
234.02892	200	1+
234.06496	154	
234.89284	240	1+
236.12195	176	
240.07971	164	
242.07373	160	
244.95196	238	1+
246.02890	288	1+
246.08335	180	
247.00806	184	1+
249.86540	152	
249.88950	264	
250.97231	168	
252.90191	166	
256.95578	162	
257.86091	232	1+
258.89953	170	
266.13025	162	
266.16677	184	
266.86763	182	
269.12731	170	
270.05400	164	
270.86139	344	
271.87014	154	
272.85340	876	1+
272.97373	204	
274.80185	170	1+
275.84385	256	1+
275.98251	190	1+
276.89253	240	1+
278.83125	278	1+
280.10771	230	1+
280.83796	220	1+
280.86146	170	
280.93751	264	
281.87678	172	
281.93714	164	
284.89594	178	1+
284.95558	152	
285.93712	268	
286.11938	258	1+
287.85825	650	1+
287.97444	230	1+
288.06812	246	1+
289.88260	764	
289.91909	156	1+
290.12948	298	1+
290.86450	1330	1+
291.88322	506	1+
292.06477	208	1+
293.40534	152	
293.87262	3158	1+
293.92110	160	
294.12580	234	
294.80401	170	1+
295.10722	176	1+
296.85395	378	
296.87981	360	
297.00852	174	
297.40405	154	
297.88216	218	
298.85348	228	
298.87936	728	
299.78985	230	1+
299.81321	164	
299.91369	306	
300.85239	660	1+
300.87309	238	
301.86309	552	1+
301.88414	304	1+
302.04143	170	
303.87453	602	1+
303.95500	450	1+
304.44540	238	1+
305.85997	204	
305.94546	154	
306.15871	210	1+
307.88944	718	
307.98018	258	1+
308.14584	952	1+
308.80781	352	1+
308.88265	1232	1+
309.87090	334	
309.89024	690	1+
310.31029	250	
310.87482	228	
311.02159	332	1+
311.05005	140	1+
311.88305	5698	1+
311.97847	360	1+
312.11697	168	1+
312.17641	504	
312.77846	160	
314.10015	268	1+
314.86453	1480	1+
314.89267	1296	1+
316.81903	212	1+
316.86592	586	
316.88649	1034	1+
317.80288	292	1+
318.05535	166	1+
318.86095	256	
318.97083	160	
319.38905	284	1+
319.94202	172	
320.11433	234	1+
322.85110	172	
323.86721	162	
324.81011	220	1+
324.85930	198	
325.03850	436	1+
325.34524	202	1+
325.88184	174	
325.90154	318	
325.96569	164	1+
326.04044	282	1+
326.88069	336	
327.02079	292	1+
327.87937	440	
327.89709	278	
328.88524	988	1+
329.32207	224	1+
330.91325	332	1+
331.17232	160	
331.39236	206	1+
331.89595	802	1+
332.08911	276	1+
332.87634	786	1+
332.90236	514	1+
333.99490	232	1+
334.16365	190	1+
334.90060	724	
335.10388	172	1+
335.80589	194	1+
335.88613	260	
335.96806	180	1+
336.04902	344	1+
336.60748	158	
336.87287	190	
336.94583	380	1+
337.02102	450	1+
337.88161	714	1+
338.38484	274	1+
339.88054	188	
340.86851	272	1+
340.89180	192	
341.01770	160	
341.12014	176	1+
342.01622	312	1+
343.08786	330	1+
343.87564	430	1+
344.96759	358	1+
345.19124	236	1+
345.96940	224	1+
347.03334	260	1+
347.89587	426	1+
349.76892	232	1+
349.82401	156	
349.90009	164	
350.13173	230	1+
350.88603	306	
351.88606	152	
351.97090	190	
352.78029	338	1+
352.87504	304	1+
352.90864	502	1+
353.06250	278	1+
353.84794	186	
354.11273	326	1+
355.79909	244	1+
355.90898	242	
356.02268	256	1+
356.07374	160	
357.02404	186	1+
357.17115	148	1+
360.07351	408	1+
366.78967	182	1+
366.83793	1464	1+
366.93066	270	1+
367.33383	318	1+
367.87974	596	1+
368.07822	370	1+
368.78745	258	1+
369.07816	400	1+
370.84220	186	
371.19363	204	
372.17094	272	1+
372.22895	238	1+
373.04326	196	1+
373.83528	216	
374.86740	168	1+
376.08623	248	1+
376.88989	170	
378.21019	176	1+
379.99708	294	1+
380.85618	302	
380.96897	362	1+
381.11161	156	
381.15483	188	
381.88987	190	1+
382.05253	186	
382.79678	180	
382.85881	312	
383.11541	352	1+
383.85382	174	
384.85022	2816	1+
385.03064	276	1+
385.10287	240	
385.91303	178	
386.09087	160	
386.11791	300	1+
387.16408	296	1+
387.85248	206	
388.79025	170	1+
389.20007	484	1+
389.87064	236	
389.96242	272	1+
389.99847	150	
390.84481	584	
391.83750	338	
392.11432	164	
392.79274	394	1+
392.82793	802	
392.86380	1310	1+
393.39952	364	1+
393.79729	344	1+
393.91512	154	
394.83548	174	
394.85646	428	1+
394.88875	276	1+
397.11401	224	
397.18896	200	1+
397.37459	210	1+
398.12930	482	1+
398.86556	334	1+
399.13127	346	1+
399.79475	162	
400.81193	254	1+
401.12630	214	
402.07178	142	1+
402.11967	408	1+
402.86571	338	
403.23772	186	
403.86983	1324	1+
403.93307	212	1+
404.07137	228	1+
405.74714	204	1+
405.87337	772	
407.05795	222	1+
407.81947	182	
407.86378	5842	1+
408.12994	340	1+
408.80109	316	1+
408.85616	1380	
408.93052	194	1+
410.10631	170	1+
410.84019	490	
410.90989	328	1+
411.73024	252	1+
411.80690	696	1+
411.84179	1058	1+
411.87571	624	
412.84630	712	1+
412.87018	588	1+
413.07442	742	1+
413.81846	146	1+
414.19113	414	1+
415.19218	298	1+
415.87224	174	
416.13799	254	
416.80326	160	
416.87734	246	
417.82605	160	
419.14152	156	
421.14445	134	1+
421.88586	1024	1+
422.06477	168	
422.82489	222	1+
423.19320	174	
423.22100	240	1+
423.86894	364	
424.11648	230	
424.87371	214	
425.82571	166	
425.88079	1096	1+
426.13313	192	
426.86141	1714	1+
426.88556	760	1+
427.76432	212	1+
428.07648	374	1+
428.84853	1626	1+
428.88689	2512	1+
429.37427	202	1+
430.22313	210	1+
430.74241	354	1+
430.83594	234	
430.88085	694	
431.86853	544	
432.41839	238	
432.86015	600	1+
433.20152	154	
434.88873	226	
435.15569	164	
435.37449	216	
435.85950	336	1+
437.14981	318	1+
439.89233	1046	1+
440.86850	382	1+
441.14043	166	
442.15311	646	1+
444.15024	232	
444.24469	174	
444.27616	224	1+
444.38215	222	
444.87227	1880	1+
445.80270	204	1+
445.89462	226	
446.87560	234	
446.89433	400	
447.84402	158	
447.89782	242	
448.15574	204	1+
448.21360	168	1+
448.80298	212	1+
448.88833	214	
448.91964	152	
449.40463	130	1+
449.87609	552	1+
450.76404	160	
451.16312	232	1+
452.26071	232	1+
453.87775	240	1+
454.77746	198	1+
455.23987	184	1+
456.27249	234	1+
457.41421	132	1+
457.90350	572	1+
458.18219	168	
459.20982	174	1+
460.16468	502	1+
461.24646	148	1+
462.16167	304	1+
462.88312	778	1+
464.17859	412	1+
464.79187	174	
464.88726	408	1+
465.10767	128	1+
465.18121	286	1+
467.16409	308	1+
467.40421	200	
467.88908	1550	1+
468.34130	388	1+
470.90763	104	1+
472.77429	184	1+
475.14157	168	
485.90292	664	1+
486.31305	226	1+
487.28252	192	
488.43722	144	1+
489.69446	116	1+
490.89697	168	1+
491.79576	280	1+
500.08741	118	1+
500.81020	156	1+
502.11406	128	1+
503.23065	274	1+
503.35428	3036	1+
503.44939	238	1+
504.17860	226	1+
504.23537	210	1+
504.32725	1056	1+
504.35680	1754	1+
504.48515	174	1+
505.17987	150	1+
505.33191	896	1+
505.45709	322	1+
506.43333	458	1+
506.48217	246	1+
508.25319	344	1+
508.45955	236	
508.77185	148	1+
509.30261	386	1+
510.10184	190	1+
510.80866	172	1+
511.24411	126	1+
511.70020	170	1+
512.20047	182	1+
END IONS

###FS:    #m/z: 322.93032 #charge 1+
###MS: 17
###MSMS: 18
BEGIN IONS
TITLE=Cmpd 13, +MS2(322.9303), 28.0-35.0eV, 0.4min #18
RTINSECONDS=22.254
SCANS=17-18
PEPMASS=322.93032	1651892
CHARGE=1+
185.88035	82	
188.48613	102	
189.01749	88	
191.95610	362	
192.88847	154	1+
193.07575	84	
197.96025	140	
199.04822	98	
199.85812	84	
199.89020	140	
202.85506	130	
205.95096	142	
206.97341	82	
207.97769	112	
210.89898	204	1+
212.89970	138	
213.02694	84	
214.88681	552	1+
217.87740	82	
218.86757	92	
218.99678	84	
219.02308	82	
220.86943	120	
222.95335	232	
222.97323	106	
223.03461	126	
223.05307	84	
223.95760	138	
224.12353	82	
224.95131	84	
226.97720	84	
227.95947	90	
228.03214	82	
228.68893	88	
229.09295	110	
230.86279	230	
231.88940	142	
233.04235	132	
233.06604	124	
233.89568	234	
234.13376	84	
234.91906	172	
235.13459	86	
236.00978	114	
236.83007	82	
237.23659	108	
238.20990	84	
238.88045	84	
239.08044	376	
239.19242	82	
239.59160	106	
240.19637	84	
240.94029	702	
240.96488	176	
241.94306	954	
242.94104	2774	1+
243.87978	484	1+
244.94047	536	1+
246.44215	90	
246.94436	222	
246.97557	106	
247.04378	86	
247.24650	204	
247.97700	156	
248.98417	136	
250.95086	238	1+
254.15994	86	
254.83162	96	
257.22506	88	
257.93971	92	
257.96018	92	
258.90006	110	
259.99559	104	
260.16410	96	
261.02050	90	
261.89332	232	
262.96874	82	
263.03490	128	
263.05494	202	
263.83521	114	
263.88812	100	
264.80303	94	
264.84901	86	
265.88134	88	
266.04045	134	
266.99787	564	1+
267.54363	84	
268.03804	96	
268.05625	84	
268.95292	112	
270.94636	82	
271.06912	98	
271.21057	176	1+
271.39333	84	
272.42194	94	
272.84763	152	
273.58262	92	
273.94476	168	1+
276.06629	112	
278.04239	84	
279.09280	876	1+
279.79575	86	
279.84720	88	
279.87600	134	
279.96446	88	
280.14237	114	
280.27513	142	
280.91422	96	
281.00284	140	
281.06070	84	
281.81458	114	
282.29081	104	
283.04833	88	
283.06721	92	
283.86197	178	
284.29349	848	1+
284.91879	116	
286.89975	86	
287.22207	108	
288.07916	118	
288.79602	164	1+
289.06577	156	
289.82850	144	
291.05314	246	1+
291.94236	94	
292.85598	92	
292.87708	82	
295.41862	90	
296.86532	154	
299.82665	138	
299.91190	174	1+
300.80921	150	
300.87258	102	
301.86320	136	
303.39904	90	
303.94687	94	
304.23580	82	
304.26007	230	1+
304.86079	114	
305.85948	86	
305.87579	106	
306.20748	84	
307.11280	178	1+
307.17286	92	
307.31383	124	
307.88223	276	1+
308.11872	148	1+
308.29655	170	
308.80948	134	
308.97879	102	
309.29469	154	
310.30906	524	1+
310.87381	134	1+
311.02768	190	
312.02886	92	
312.57429	108	
313.03137	272	
313.42147	98	
314.81951	180	
315.84367	96	
319.09714	114	
320.28029	112	
320.30946	90	
321.14916	276	1+
322.31914	148	
323.23764	1676	1+
324.13351	114	
324.20746	160	
324.89267	192	
326.20827	132	
326.37343	208	
327.14985	150	1+
327.27095	114	
328.29137	92	
END IONS

###FS:    #m/z: 340.94103 #charge 1+
###MS: 17
###MSMS: 19
BEGIN IONS
TITLE=Cmpd 14, +MS2(340.9410), 28.0-35.0eV, 0.4min #19
RTINSECONDS=23.026
SCANS=17,19
PEPMASS=340.94103	984138
CHARGE=1+
92.24267	92	
192.88925	120	
193.01224	88	
205.94816	208	
207.97174	172	
211.94532	100	
213.93992	1748	1+
214.89850	90	
215.88889	560	
215.93766	484	
217.86246	100	
217.88506	208	
217.93867	294	
221.89195	132	
222.95450	314	1+
222.97630	92	
223.95853	268	1+
224.97981	174	
225.95155	262	1+
226.86994	136	
227.88766	196	1+
228.93192	136	
230.88533	144	
231.95054	1778	1+
233.89790	568	1+
233.94626	578	1+
235.04600	100	
235.89462	284	
235.94857	166	
236.39203	88	
237.01209	90	
238.18147	106	
238.85659	96	
239.93177	96	
239.95178	410	1+
240.23085	338	1+
240.95469	282	1+
241.93892	190	1+
242.42998	90	
243.83328	102	
244.94640	192	1+
245.65435	92	
245.82753	92	
246.86907	202	1+
246.97651	232	
247.08063	190	1+
247.60415	118	
247.94209	122	
249.03856	152	
249.31886	92	
249.89708	162	
249.95837	850	1+
250.94332	164	
250.97825	100	
251.02784	94	
252.11921	100	
253.91954	98	
254.96829	710	1+
255.07435	418	
255.09027	108	
255.17479	108	
256.07894	196	
256.90134	114	
256.96622	492	
257.94259	88	
258.02626	90	
258.88311	132	
258.90206	120	
258.96819	118	
259.95844	112	
260.04690	106	
260.60586	94	
262.85930	90	
263.06428	116	
263.82734	100	
264.07234	92	
264.87180	132	
265.01884	106	
266.14551	92	
266.21758	90	
266.80836	94	
267.01477	170	
267.13876	154	
267.96266	102	
268.00186	168	
269.00405	276	
269.80156	170	1+
272.07818	102	
272.12711	126	
272.85093	158	
272.93457	492	1+
272.98034	138	
274.08659	88	
275.05528	104	
275.81022	142	1+
276.85017	150	
278.42755	90	
278.92458	114	
279.00982	172	1+
279.85220	104	
279.96631	356	
280.03022	88	
280.23129	90	
280.43912	98	
280.92384	246	1+
281.05139	302	
281.97127	94	
281.98557	96	
282.02378	332	1+
282.23082	90	
282.53220	88	
282.82946	92	
283.20749	120	
284.12591	98	
284.64548	88	
286.79087	196	1+
287.41275	96	
288.06155	300	1+
288.85625	148	1+
290.80166	106	
292.05487	240	1+
293.05796	134	1+
293.80679	234	1+
294.13616	118	
294.88383	140	
295.84927	112	
295.96870	156	
296.10092	92	
297.92279	86	
297.97609	112	
298.05282	240	1+
299.05998	152	
300.11846	110	
301.42366	106	
302.17449	190	
303.94471	88	
304.16567	98	
305.04003	122	
305.77039	188	
306.27831	274	1+
306.30189	122	
307.79677	148	
308.29623	366	1+
308.31031	98	
308.79072	192	
309.89348	236	1+
310.27333	88	1+
310.87555	174	
311.02699	146	
311.88539	116	
312.87440	114	
313.22061	154	
313.84628	134	
314.77509	94	
314.93193	102	
318.12072	168	
319.06506	122	
320.08922	196	1+
322.75537	94	
323.13524	140	
323.23479	136	
324.02468	128	
324.06793	130	
324.23963	206	1+
324.32352	108	
324.89510	220	1+
325.07551	90	
325.21264	92	
325.34731	104	
326.17301	96	
327.89232	108	
328.66997	92	
330.82575	142	
331.88296	152	1+
332.02551	142	
332.10247	128	
332.95228	130	
335.16596	162	
336.87484	114	
336.97176	90	
337.08582	100	
337.16884	182	1+
337.24989	174	1+
338.96625	132	
340.29980	96	
340.56943	94	
340.79842	92	
342.32096	108	
342.90736	88	
343.24409	106	
END IONS

###FS:    #m/z: 507.84618 #charge 1+
###MS: 17
###MSMS: 20
BEGIN IONS
TITLE=Cmpd 15, +MS2(507.8462), 28.2-35.2eV, 0.4min #20
RTINSECONDS=23.7975
SCANS=17,20
PEPMASS=507.84618	134050
CHARGE=1+
191.95419	188	
199.02141	254	1+
222.87709	206	1+
224.04385	296	1+
224.97684	190	
230.84790	490	1+
231.00664	186	1+
232.07274	158	
238.06669	158	
239.00157	278	1+
240.97245	218	1+
244.05371	184	
246.00199	168	
246.94291	176	
248.85622	276	
249.08846	164	
253.88215	160	
253.89803	180	1+
253.93137	214	1+
253.94275	246	1+
254.09343	190	
256.86360	244	1+
260.10669	244	1+
261.88162	208	1+
261.92904	206	1+
263.03431	230	1+
263.11272	202	1+
266.87152	340	1+
267.78324	276	1+
268.11057	254	
268.97691	212	
269.88114	220	1+
269.92906	350	1+
270.01204	166	1+
270.12584	152	
270.85914	224	
271.87365	418	1+
272.89058	226	
273.11837	234	1+
273.85515	430	1+
276.79383	162	
277.13704	228	1+
278.84313	236	1+
280.87678	384	1+
281.37098	164	
281.94826	186	
281.97649	216	1+
285.93993	570	1+
286.78666	256	1+
286.96574	250	1+
287.05681	206	1+
289.88429	874	
290.86607	752	
291.10387	244	1+
291.86653	382	
292.03548	232	1+
292.06203	210	1+
292.11027	164	1+
292.86620	242	
292.88592	198	
293.55955	260	1+
293.87379	1706	1+
294.12760	234	
295.02018	234	1+
295.88495	264	
295.98144	156	
296.85882	362	1+
296.88498	218	1+
297.00327	374	1+
298.80004	298	1+
298.85108	148	
298.87632	410	1+
299.03379	268	1+
299.91458	178	
300.85686	304	
301.00426	172	
301.08834	506	1+
301.85693	202	
303.87036	170	
304.85958	156	
304.95580	150	
305.18666	200	
305.84961	196	
305.85989	176	
305.94992	142	1+
306.92707	362	1+
307.28667	368	1+
307.78631	258	1+
307.89059	718	
308.14067	776	1+
308.87883	1152	1+
308.90668	148	
310.15850	540	1+
310.90046	186	
311.02622	170	
311.88465	4540	1+
312.96077	236	
313.88508	1128	1+
313.93135	158	1+
313.97885	206	
314.86599	1134	1+
314.95712	212	1+
315.23083	156	1+
315.87975	572	1+
316.86327	324	
317.03178	310	1+
317.40902	270	1+
318.05454	152	
318.85889	178	
319.95715	164	
320.86906	340	1+
321.97266	228	
322.01651	240	1+
322.12567	170	
323.02169	174	1+
323.20488	148	1+
323.85832	376	1+
324.78462	262	1+
325.08715	180	1+
325.89969	370	
325.96574	212	1+
326.40693	250	1+
326.88347	846	1+
327.03571	152	
327.89982	374	
328.19371	230	1+
329.03209	150	
329.07150	324	1+
329.20877	196	1+
329.89604	356	
329.97674	208	
330.16485	170	
330.40532	226	1+
330.86728	196	
330.89664	216	
331.89759	878	1+
332.87451	1444	1+
332.90134	752	1+
332.92869	158	
334.04893	234	1+
334.90160	634	1+
335.84612	218	
335.88460	450	1+
336.76877	208	1+
337.84875	216	1+
337.88304	444	
337.94913	176	
338.11515	154	
338.87798	482	1+
340.00556	180	
340.99552	158	
342.86824	196	
342.90311	182	
343.87541	156	
344.02100	222	1+
344.81094	302	1+
344.86824	152	
344.97237	184	1+
345.13576	186	
347.02449	180	1+
347.90814	174	
348.17371	178	
348.83361	178	
348.86134	240	
349.14707	224	1+
349.80463	170	1+
350.88371	758	1+
351.40937	184	
352.16434	488	1+
352.33239	160	1+
352.91074	556	1+
353.07526	192	
353.13549	140	1+
353.16585	294	1+
353.85054	154	
355.39966	198	1+
355.89310	334	
355.92299	198	
356.02517	180	1+
356.07331	120	1+
356.19317	260	1+
356.40309	130	1+
356.88160	192	
356.91922	158	1+
357.80258	208	1+
357.85273	182	1+
357.88752	170	
359.00068	170	1+
359.02263	152	
359.20948	164	1+
361.86769	254	
361.97700	170	1+
364.12740	206	
365.08259	148	
366.17954	194	
366.81549	188	1+
366.84270	872	1+
367.08838	174	
367.14630	244	1+
367.70787	520	1+
367.89248	348	1+
368.08621	534	1+
368.20699	168	
369.08506	276	1+
369.83924	550	1+
370.18017	254	1+
370.78688	438	1+
370.90390	542	1+
371.02576	152	
371.18644	176	1+
371.90925	388	1+
372.93858	152	
373.71642	162	
373.89740	350	1+
374.81590	248	1+
376.88281	318	1+
377.86541	152	
379.09972	492	1+
379.78689	224	1+
380.12055	154	
380.20633	226	1+
380.89702	152	
380.94928	186	
382.00219	100	1+
382.78780	172	1+
382.85606	326	1+
383.10174	154	
383.12113	230	
383.78444	276	1+
384.11822	166	
384.37502	170	
384.71164	202	
384.85067	2234	1+
385.10452	340	1+
385.21755	258	1+
385.35195	216	
385.82545	168	
386.16262	328	1+
386.72498	150	1+
386.96931	224	1+
387.84773	530	1+
388.80072	278	1+
389.19963	206	
390.05186	278	1+
390.84204	1448	1+
391.19240	292	1+
392.07654	326	1+
392.82736	926	1+
393.80026	160	
394.79341	284	
394.82959	402	1+
394.85961	282	1+
395.05474	446	1+
395.12304	188	1+
395.80220	164	
396.85847	282	1+
397.81121	256	1+
398.13430	178	1+
398.18984	156	
398.40524	196	
398.86687	390	1+
399.89840	226	
400.12892	444	1+
400.91444	200	
401.13037	372	1+
402.86411	1176	1+
403.13036	202	1+
403.23369	184	
403.82001	168	1+
403.86881	832	1+
403.92043	188	1+
403.93447	240	1+
404.13105	142	1+
404.72494	162	1+
404.74563	190	1+
405.06767	180	1+
405.87346	588	1+
406.80318	158	
406.86040	246	
406.97165	124	1+
407.11306	234	1+
407.16765	262	1+
407.86881	1642	
408.28841	176	1+
408.79482	332	1+
408.85799	3064	1+
410.00943	232	1+
410.73030	316	1+
410.80630	874	1+
410.83728	1718	1+
411.81014	738	1+
412.13569	210	1+
413.07665	638	
413.85465	240	
414.19116	400	1+
415.19482	336	1+
415.87262	216	
416.88003	378	1+
418.12061	176	1+
419.84886	360	1+
420.42079	312	1+
420.88644	186	
421.13106	150	
421.17968	158	
421.42421	266	1+
421.82499	212	1+
421.88222	848	1+
422.10609	218	1+
423.82254	238	1+
423.87019	376	
424.14775	210	
424.86605	296	
425.07904	188	1+
425.88597	234	
425.94932	406	1+
426.86255	1808	1+
426.94827	266	1+
427.73827	488	1+
428.09044	292	
428.84676	924	
428.88603	636	
429.84790	472	
430.73783	234	
430.86194	1248	1+
430.87783	248	
431.11619	270	1+
431.20592	156	1+
431.86893	886	1+
432.11946	190	1+
433.72763	142	1+
433.85110	232	
434.00725	92	1+
434.08724	208	1+
434.14750	366	1+
434.85502	170	
434.89031	478	1+
434.93913	180	
435.86407	374	
439.15686	330	1+
439.89372	448	
440.86612	148	
440.89316	532	
441.87569	376	1+
441.92085	166	
442.15475	304	
443.40759	228	1+
444.14754	310	1+
444.82311	150	
444.87314	3306	1+
445.94937	222	1+
446.14739	192	
446.16808	186	1+
447.88877	202	
448.89565	284	
449.09175	166	1+
449.87917	868	1+
451.14325	168	1+
451.88418	226	
452.79111	198	1+
457.03849	180	1+
457.15314	278	1+
457.90440	1062	1+
460.16620	370	
462.16207	270	1+
462.88325	916	1+
463.96681	130	1+
465.17908	206	
466.16972	236	1+
467.22759	222	1+
467.78545	428	1+
467.88760	1966	1+
468.83636	162	1+
470.77730	270	1+
471.39098	206	1+
474.77405	148	
480.79865	220	1+
483.76026	270	1+
483.79464	138	1+
484.76013	152	1+
485.89771	616	1+
487.89897	274	1+
488.44014	522	1+
492.72171	184	1+
492.82912	178	
501.76509	186	1+
503.35527	1058	1+
504.22761	266	1+
505.39155	196	1+
505.47320	174	1+
507.28851	208	1+
507.40252	220	1+
507.44317	174	1+
507.78172	184	1+
508.91692	188	
509.11376	218	1+
509.23553	356	1+
509.48483	134	1+
510.23652	232	1+
510.31360	266	1+
511.20305	130	1+
511.73281	206	1+
512.20686	100	1+
END IONS

###FS:    #m/z: 322.93037 #charge 1+
###MS: 21
###MSMS: 22
BEGIN IONS
TITLE=Cmpd 16, +MS2(322.9304), 28.0-35.0eV, 0.5min #22
RTINSECONDS=27.483
SCANS=21-22
PEPMASS=322.93037	1904890
CHARGE=1+
153.09044	112	
187.03756	82	
187.53308	98	
189.45835	104	
191.95247	100	
192.88724	218	
196.85781	90	
196.88511	104	
197.97323	82	
203.61850	80	
207.94812	92	
208.05588	80	
209.91973	136	
210.01415	88	
210.89963	122	
211.13511	92	
213.06285	84	
215.88720	436	1+
220.86425	264	1+
221.06958	88	
222.07473	88	
222.49049	92	
222.95238	90	
223.96064	468	1+
224.41751	94	
227.88574	80	
227.93457	178	
231.83222	84	
233.04603	124	
233.83599	150	
233.89368	262	
234.14997	90	
234.50390	108	
234.92738	92	
236.97957	94	
237.07013	92	
238.82973	88	
238.94324	108	
239.07883	308	
239.89209	84	
239.90715	82	
239.96591	102	
240.89345	100	
240.94160	1198	
241.94279	1324	
242.94277	3818	1+
243.82646	136	
243.88268	334	
244.03868	100	
244.78915	92	
244.94011	842	1+
245.44295	88	
245.84329	146	
246.97754	484	
248.85434	98	
248.90304	132	
251.03819	82	
251.93160	102	
252.13034	80	
253.95116	82	
254.01338	222	1+
254.12737	84	
254.20230	194	1+
254.86956	80	
254.91237	90	
255.09420	92	
255.95467	80	
258.38660	84	
258.83443	86	
259.44154	84	
261.43309	80	
261.89124	214	1+
262.98832	84	
263.06133	106	
263.97458	232	1+
265.05942	158	
265.85135	130	
266.01327	88	
267.00112	92	
267.03991	84	
268.91025	142	
268.95847	248	
269.00263	250	
269.79687	206	
270.86189	134	
270.95897	184	1+
271.05936	126	1+
272.85071	96	
273.11163	140	
274.84357	112	
275.00740	90	
275.54590	86	
275.91715	84	
277.05120	126	
277.07531	142	
279.09109	1358	1+
279.23339	138	
280.80451	110	
281.87509	122	
281.90520	98	
281.92786	82	
281.97093	92	
282.91321	94	
282.95458	150	
283.84955	196	1+
283.97249	100	
284.06909	80	
284.21044	120	
284.28990	444	1+
284.87828	88	
285.87921	164	1+
285.94840	88	
286.14916	86	
289.10923	104	
289.89015	86	
290.83777	86	
290.86112	126	
291.08594	134	
291.93807	86	
292.06172	462	1+
292.84905	114	
292.86212	176	
293.87456	102	
294.85217	106	
294.93330	96	
294.99046	82	
295.87243	90	
296.91178	134	
297.95679	104	
298.84773	86	
299.06735	138	
301.81617	92	
301.90366	102	
302.13189	80	
302.36045	82	
302.86154	158	
303.01562	144	
303.81073	174	1+
304.17274	106	
304.90567	106	
306.78642	260	1+
306.88381	394	1+
306.93521	108	
307.28803	134	
307.88759	274	1+
307.98912	88	
308.29419	602	1+
308.95082	80	
310.08283	86	
310.31018	430	1+
310.87834	418	1+
313.02908	280	1+
313.75867	84	
314.91476	82	
316.31724	104	
317.44956	92	
317.79998	94	
317.87459	140	
320.27429	92	
320.29593	240	
321.61771	104	
321.88475	324	1+
322.29222	84	
322.88640	252	1+
322.95933	102	
323.23981	436	
323.30696	110	
323.77417	100	
324.13581	86	
324.21106	82	
324.23888	340	
325.28385	80	
325.90060	138	
326.13700	84	
326.17228	256	
328.26318	100	
END IONS

###FS:    #m/z: 340.94106 #charge 1+
###MS: 21
###MSMS: 23
BEGIN IONS
TITLE=Cmpd 17, +MS2(340.9411), 28.0-35.0eV, 0.5min #23
RTINSECONDS=28.2555
SCANS=21,23
PEPMASS=340.94106	1051038
CHARGE=1+
190.63836	158	
191.85249	96	
192.92661	228	
202.98124	92	
212.87749	736	1+
213.93721	2260	1+
213.97949	122	
215.88652	1054	1+
215.91653	88	
217.88479	100	
217.93582	136	
222.95359	278	1+
224.97961	104	
226.94383	184	
227.35775	104	
228.01146	88	
228.08022	102	
228.89773	92	
230.07048	88	
230.89182	556	1+
231.54819	148	
231.94950	1126	1+
232.08851	134	
233.89793	778	
233.94891	250	
234.05105	86	
235.86714	150	
235.89288	174	
237.07733	122	
237.19679	88	
237.86671	94	
238.04500	96	
238.06384	134	
238.16435	100	
238.20020	112	
238.21591	128	
238.43708	118	
239.05946	86	
239.50984	92	
239.56064	124	1+
239.89496	120	
240.23084	198	
240.96380	198	
241.85552	104	
243.82825	240	
244.03966	126	
244.21321	92	
244.81976	90	
245.38805	156	
246.06456	150	
246.97931	358	1+
247.94329	218	
248.89859	168	
248.93894	96	
249.03705	122	
249.96267	220	
250.97176	116	
252.22723	122	
253.21170	86	
253.72172	112	
254.96736	356	
255.07589	186	
255.13800	92	
255.17333	94	
255.97080	190	
256.90845	118	
256.96569	236	1+
257.83023	92	
258.13974	106	
258.84723	86	
258.90441	186	
259.00662	92	
259.48309	92	
260.84794	96	
261.72102	92	
264.02634	86	
264.08118	168	
264.12634	88	
265.01796	400	
266.01506	300	1+
267.13577	250	1+
268.05367	120	
269.00813	96	
269.80002	188	
269.83478	258	1+
269.95236	86	
270.79571	114	
271.21421	126	
272.93272	228	1+
273.79189	100	
274.80213	348	1+
274.84650	426	1+
274.96882	196	1+
276.07436	100	
277.01383	88	
277.07035	92	
277.84517	100	
277.96621	154	
278.85036	376	1+
279.01206	92	
281.00202	114	
281.04899	140	
281.54874	94	
281.92350	98	
282.27853	102	
282.91852	104	
283.02369	184	
283.28010	126	
283.66012	92	
287.95347	86	
288.06425	210	1+
289.79119	114	
289.88060	110	
291.94308	116	
292.84997	176	1+
293.03303	90	
293.06722	372	1+
295.09837	98	
295.39200	212	1+
295.87523	86	
295.91157	100	
296.94095	88	
297.00934	96	
297.94314	166	
297.97502	150	
298.08453	94	
299.05671	324	1+
299.43642	164	
302.01611	92	
303.96543	96	
305.88941	92	
306.03320	134	
306.06107	92	
306.28374	430	1+
306.79449	380	1+
306.87881	242	1+
307.30839	90	
308.25972	120	
308.87143	158	
312.79908	138	
312.87450	250	1+
313.02892	178	
314.86456	126	
315.82853	92	
318.17177	90	
319.88658	100	
320.31343	92	
320.92698	88	
321.14286	104	
321.81990	142	
322.90879	118	
323.88681	520	1+
324.15972	110	
324.27626	106	
324.91391	88	
325.06200	92	
325.13923	118	
328.81229	86	
328.83007	92	
329.83606	106	
330.82816	92	
332.09316	94	
333.37458	90	
333.76718	88	
335.27191	90	
336.80650	122	
337.30377	92	
337.33208	88	
339.17257	114	
340.39389	116	
342.25752	170	
342.30712	138	
342.72550	86	
342.90899	192	
343.91307	150	
345.28769	86	
346.11845	86	
END IONS

###FS:    #m/z: 363.95716 #charge 1+
###MS: 21
###MSMS: 24
BEGIN IONS
TITLE=Cmpd 18, +MS2(363.9572), 28.0-35.0eV, 0.5min #24
RTINSECONDS=29.028
SCANS=21,24
PEPMASS=363.95716	625132
CHARGE=1+
184.95075	92	
189.86201	364	1+
191.85508	322	1+
195.89613	98	
207.87477	236	
208.01896	92	
208.94082	118	
209.92249	164	
209.94320	918	1+
210.13070	108	
210.88331	210	
211.88313	128	
212.88010	1548	1+
214.89596	120	
217.91855	94	
220.92342	94	
222.95345	830	1+
224.94806	1742	1+
226.89188	142	
226.94772	5554	1+
226.97119	244	
227.05385	108	
227.93142	256	
228.18041	96	
228.89257	450	1+
228.94221	5960	1+
230.88943	3496	1+
232.00376	94	
232.88487	398	1+
235.38491	104	
237.05896	206	
238.21432	130	
238.94185	104	
239.03379	124	
239.06951	120	
239.90438	130	
240.94006	296	
240.96164	568	1+
241.55326	92	
241.83432	156	
241.94176	546	
242.94268	412	
242.96025	762	1+
244.53930	100	
244.95735	2682	1+
245.94152	882	
246.90231	188	
246.95251	4898	1+
248.89827	1142	1+
249.03891	100	
249.80433	148	
250.89241	206	
250.94487	152	
251.06698	118	
251.79869	138	
251.91031	116	
252.89336	94	
253.06695	216	1+
253.37791	92	
253.90553	134	
254.90177	112	
256.05037	278	1+
257.08429	142	
258.91561	208	1+
259.63720	92	
260.00482	248	1+
260.08182	280	1+
260.97002	624	1+
262.82759	138	
262.96658	154	
263.84243	134	
263.97380	284	1+
264.05563	212	1+
264.96697	108	
265.85839	256	1+
266.81462	256	1+
267.97298	444	1+
269.11921	184	1+
269.84311	124	
269.92106	148	
269.96846	366	
269.99113	98	
270.85917	98	
271.06878	100	
271.10865	136	
271.84598	150	
271.91387	102	
272.84819	116	
272.91647	136	
272.93506	108	
273.79389	158	
273.84781	500	1+
275.06724	114	
275.81072	186	1+
277.04207	102	
278.84124	112	
278.99410	108	
279.10223	132	
279.14209	132	
279.85368	188	
280.79598	164	
280.91188	236	1+
281.00287	100	
281.79463	96	
281.93402	198	1+
281.98747	218	
282.28449	132	
283.07255	214	
283.78844	396	1+
283.85323	248	1+
283.98508	246	1+
285.80889	170	
285.84463	362	
285.87639	226	1+
285.92761	120	
287.82712	128	
289.43050	96	
290.78786	322	
292.05846	98	
292.10300	96	
292.51333	96	
293.43495	156	
294.14978	96	
294.86622	456	1+
295.87188	266	1+
296.20643	94	
296.37142	98	
297.80504	450	1+
297.85169	108	
298.08380	202	1+
298.58866	96	
298.80546	298	1+
299.76958	154	
299.86104	172	
300.86466	194	
301.80131	144	
301.86259	344	
302.22337	108	
302.85539	1426	1+
303.80731	194	
303.85659	1190	1+
304.80847	170	
305.06622	142	
306.24156	308	1+
306.88429	310	1+
307.02864	198	1+
307.28638	548	1+
307.80656	176	1+
308.01056	100	
308.79519	94	
308.87355	262	
308.89131	92	
309.32558	106	
310.12808	96	
311.13067	148	
312.87185	148	
312.94803	98	
313.03481	104	
313.10452	92	
315.76947	118	
316.79707	144	
316.81604	176	1+
318.88577	118	
319.27809	108	
319.80779	120	
319.82309	128	
320.04566	116	
321.34939	106	
321.86346	340	
323.01628	148	
323.73094	100	
324.01859	126	
325.90058	196	
326.29671	120	
326.42954	96	
326.87102	230	
328.81172	232	1+
329.87344	238	1+
330.97231	102	
334.92365	98	
336.88064	104	
336.94324	526	1+
337.74531	116	
338.87399	108	
339.82931	408	
340.90721	100	
340.94040	316	
343.91121	196	
344.29835	114	
347.19664	120	
347.30014	100	
347.42678	104	
349.32079	330	1+
351.35624	100	
356.05923	152	1+
356.19481	104	
357.16885	98	
357.81665	116	
357.86775	168	
358.98909	126	
359.72085	96	
359.79960	196	1+
360.86406	130	
363.30601	92	
365.73378	102	
366.32558	466	1+
368.42294	342	1+
END IONS

###FS:    #m/z: 363.95714 #charge 1+
###MS: 25
###MSMS: 26
BEGIN IONS
TITLE=Cmpd 19, +MS2(363.9571), 28.0-35.0eV, 0.6min #26
RTINSECONDS=32.705
SCANS=25-26
PEPMASS=363.95714	511208
CHARGE=1+
58.65822	96	
182.87008	122	
189.86284	726	
191.46819	106	
191.85749	574	1+
191.95446	118	
196.88610	322	
200.94886	128	
205.94777	260	1+
207.87342	348	
208.88660	192	
208.94481	136	
209.86683	150	
209.88381	160	
209.94401	1398	1+
210.88443	1020	1+
212.87925	3966	1+
214.89582	114	
216.41098	172	
218.91673	94	
221.89552	128	
222.43548	98	
222.95288	3088	1+
224.94821	3152	1+
225.88629	188	
225.96990	146	
226.89646	328	
226.94739	10170	1+
226.97201	280	
227.93163	332	
228.89407	752	1+
228.94231	9862	1+
230.14407	110	
230.88948	5226	1+
231.36309	100	
232.01630	148	
232.88613	626	1+
233.04123	96	
234.87840	238	
235.82302	104	
237.88248	116	
238.15602	98	
239.07437	160	
239.26263	94	
239.42797	100	
239.80421	96	
240.94048	260	
240.96206	2604	1+
241.94011	1534	1+
242.07682	182	1+
242.94234	1016	1+
242.95880	1296	1+
243.83115	188	
244.84438	230	1+
244.95715	4108	1+
245.13193	98	
245.86764	142	
245.94020	472	
246.90576	206	
246.95321	4602	1+
247.12770	194	1+
247.83583	134	
248.80702	112	
248.85231	116	
248.89956	1834	1+
250.04169	236	1+
250.89718	404	
250.97167	174	
251.25000	102	
251.91062	226	
252.01884	108	
253.08454	116	
253.10452	108	
253.90416	348	
255.09473	94	
258.84464	162	
258.97281	526	1+
259.92418	128	
260.83653	198	1+
260.96914	1164	1+
262.97225	538	1+
263.05570	144	
263.97809	352	1+
264.96219	126	
265.15695	98	
265.57088	100	
265.97370	254	
266.84406	210	1+
266.97431	154	
267.78228	248	1+
267.97231	922	1+
268.81694	104	
269.85423	122	
269.92562	140	
269.96887	882	1+
270.83239	126	
271.79512	102	
271.91314	576	1+
271.96547	96	
274.80665	138	
275.92299	112	
276.85461	124	
276.92362	110	
277.80895	166	
277.84676	304	1+
278.79942	120	
279.02637	96	
279.10197	230	
280.40414	104	
280.79696	328	1+
280.82657	96	
281.99757	98	
282.85123	156	
282.94440	106	
282.98215	264	1+
283.86271	104	
283.97245	98	
284.05658	110	
284.88058	124	
284.90631	208	1+
284.95536	174	
285.22678	132	
285.25912	142	
285.82135	114	
285.84454	586	
286.04974	178	1+
287.91173	272	1+
288.86884	144	
290.78553	310	
292.81799	120	
293.12192	168	
293.86253	128	
293.92643	166	
294.27388	108	
294.86203	102	
295.13511	106	
296.03098	132	1+
296.81052	142	
297.09673	102	
298.80122	442	1+
298.86492	106	
299.10886	132	
299.80387	278	1+
301.80039	274	
301.86277	694	1+
301.91183	102	
302.80362	504	1+
302.89055	174	1+
302.94751	240	1+
303.06563	104	
303.24745	136	
303.85708	1000	
305.04509	222	1+
305.92477	194	1+
307.30087	142	
307.89405	118	
308.29107	272	1+
308.30621	106	
309.02185	132	
310.30744	150	
310.42029	102	
311.88609	258	1+
313.80317	214	1+
313.87734	164	1+
317.16071	100	
317.93340	690	1+
318.93518	596	1+
319.81464	140	
319.86946	134	
319.92093	130	
319.99755	102	
320.13638	144	
320.87917	138	
321.81593	314	1+
321.86282	246	1+
322.41536	96	
322.92978	106	
324.87869	262	
324.89720	102	
325.91504	222	1+
326.87300	260	
327.87488	332	1+
333.88589	132	
336.94464	468	1+
337.82778	136	
338.87749	150	
339.83150	282	
340.94455	96	
341.34289	100	
342.31450	158	
343.27390	304	
344.87809	102	
345.65314	110	
345.88730	126	
346.29698	124	
346.97723	98	
348.34293	104	
349.17614	190	1+
349.32090	182	
350.33535	310	1+
351.33447	190	1+
359.78677	112	
359.89827	98	
360.85933	122	
362.19893	100	
364.42665	100	
364.84401	104	
365.19539	118	
365.38612	100	
366.38617	114	
366.75104	134	
367.32907	266	1+
369.33251	132	
END IONS

###FS:    #m/z: 336.94631 #charge 1+
###MS: 25
###MSMS: 27
BEGIN IONS
TITLE=Cmpd 20, +MS2(336.9463), 28.0-35.0eV, 0.6min #27
RTINSECONDS=33.477
SCANS=25,27
PEPMASS=336.94631	145900
CHARGE=1+
69.69011	88	
189.86152	146	
189.92342	84	
190.96732	104	
196.88255	106	
200.20199	120	
200.97237	88	
201.04041	90	
204.90108	88	
208.88340	152	
208.98247	112	
209.88502	128	
210.88358	348	
211.94453	3858	1+
212.06541	84	
212.88065	1124	1+
213.94024	1412	1+
214.87385	94	
215.02099	86	
215.88792	392	1+
215.97446	84	
217.88144	142	
223.96017	236	
223.97618	222	
224.83344	86	
224.97592	160	
226.95232	94	
227.06163	164	1+
228.91452	150	
229.95496	2848	
230.88891	1116	1+
230.93770	82	
231.95026	1248	1+
231.98351	92	
232.89260	618	1+
233.89836	412	1+
234.91408	92	
235.86836	168	
235.89723	140	
235.94476	226	
236.08397	172	
238.21179	86	
239.07859	94	
239.95323	102	
240.04020	88	
240.93704	108	
241.04676	128	
241.12016	146	
242.19661	92	
243.89275	94	
246.39588	110	
246.44393	84	
246.90893	86	
246.97925	260	
247.80687	90	
247.96669	812	1+
248.89834	698	1+
248.98979	94	
249.03948	138	
249.96107	140	
250.97055	186	
251.83773	272	1+
252.92761	184	1+
252.97170	2096	1+
253.16695	84	
253.44382	100	
253.90756	270	
254.90281	132	
254.96504	668	1+
255.07617	672	1+
255.09598	118	
256.50474	94	
256.85322	124	
256.96463	146	
257.01416	90	
258.03508	94	
258.39234	102	
258.85376	108	
258.90595	126	
261.40508	90	
263.82479	86	
264.81914	82	
264.84522	86	
264.95962	104	
265.02694	150	
265.11297	98	
266.04729	114	
266.23982	92	
267.00038	114	
268.84189	614	1+
269.96539	84	
270.98392	294	1+
270.99729	168	
271.23976	84	
271.87136	84	
271.91741	200	
272.07019	182	1+
272.97727	308	1+
274.01119	88	
274.84668	152	
274.86282	208	1+
274.92444	94	
276.10395	92	
276.21733	84	
276.84562	120	
277.83415	424	1+
278.83710	280	1+
279.04262	174	1+
279.10009	194	1+
279.22946	86	
280.26123	192	
280.82623	150	
280.86896	86	
281.50183	92	
282.27943	158	
282.43084	90	
283.06922	100	
285.42908	106	
285.84885	724	1+
286.85076	544	1+
288.41552	100	
288.52841	238	1+
289.01801	172	
289.86413	216	1+
290.06985	106	
290.85336	152	
290.89593	184	1+
291.80859	144	1+
291.91740	84	
292.16082	98	
292.26567	92	
293.06583	86	
293.10845	142	
293.12916	168	
293.85361	216	
294.11776	102	
294.29693	128	
294.86134	108	
295.05354	88	
295.98535	254	1+
296.87801	112	
297.89729	200	
297.95884	100	
298.21967	82	
298.30756	196	
298.85831	130	
299.01384	266	1+
299.05882	290	1+
299.80799	86	
301.57351	98	
301.87985	266	
304.03076	94	
305.82598	136	
305.88309	132	1+
307.28253	100	
307.80086	138	
308.07748	90	
308.29060	84	
308.87123	178	
309.67007	94	
309.87423	158	
310.87903	520	1+
311.88578	308	1+
313.00286	186	1+
313.08971	84	
313.60209	82	
313.87318	104	
319.13190	92	
320.38147	90	
321.76321	88	
322.84778	86	
323.23847	148	
323.30911	84	
324.01829	126	
324.77225	92	
326.49381	110	
327.30894	100	
328.38027	88	
328.52269	88	
328.88802	174	
331.09010	186	1+
331.32424	94	
331.38438	84	
332.01287	94	
332.11362	118	
333.16788	170	1+
336.32492	200	1+
337.09612	128	
339.20428	94	
341.19051	94	
341.24435	112	
END IONS

###FS:    #m/z: 359.96216 #charge 1+
###MS: 25
###MSMS: 28
BEGIN IONS
TITLE=Cmpd 21, +MS2(359.9622), 28.0-35.0eV, 0.6min #28
RTINSECONDS=34.249
SCANS=25,28
PEPMASS=359.96216	119256
CHARGE=1+
193.02264	92	
194.93472	100	
195.07849	88	
197.87369	90	
209.94500	296	
210.93686	100	
220.96191	100	
221.89183	112	
222.13865	96	
222.95087	1024	1+
223.88613	120	
224.94796	1828	1+
225.01038	94	
225.97182	120	
226.85798	88	
226.88713	362	1+
226.94764	3456	1+
226.97396	154	
227.93697	286	
228.94205	2770	
231.03128	98	
231.88554	102	
232.07516	108	
232.82333	204	1+
232.85401	236	1+
233.96168	188	
235.19078	100	
240.14679	88	
240.88966	122	
240.94228	292	
240.96462	972	1+
241.94253	164	
242.95929	844	1+
243.07260	88	
243.89650	210	
244.06643	138	
244.95822	1814	
245.86088	144	
245.90696	150	
245.94209	388	
246.03626	112	1+
246.95258	1658	1+
246.97561	130	
248.95257	94	
249.02133	250	1+
250.46608	94	
250.95186	212	
250.96746	126	
251.97246	134	
252.95545	186	
253.01440	146	
254.02330	98	
255.05557	94	
257.44383	98	
258.02324	88	
258.91161	128	
258.97194	124	
258.98318	134	
259.96575	410	1+
260.43320	96	
260.82406	110	
260.94411	144	
260.96794	346	1+
262.01326	92	
263.82899	240	1+
263.98341	208	
265.25992	148	
265.78697	140	
265.86659	202	1+
266.99162	102	
267.97309	134	
268.09619	98	
268.90582	92	
268.96361	864	1+
270.12285	140	
271.04790	92	
271.84499	144	
271.92205	304	1+
272.85284	136	
272.92400	300	1+
273.78958	188	
273.96616	156	
274.88135	194	1+
275.81212	100	
275.91308	120	
275.97800	116	
276.85603	110	
277.88803	222	1+
278.92144	128	
279.09946	204	
280.79151	446	1+
281.85754	186	1+
281.87396	114	
283.98151	174	
285.43342	88	
285.92306	196	1+
285.95531	102	
286.24693	90	
286.48806	88	
288.56175	92	
290.41404	174	
290.85655	102	
290.87588	112	
291.86259	166	
292.85786	130	
293.15132	134	
293.79934	158	
294.02860	172	
294.27667	114	
294.92579	238	1+
295.86842	100	
295.92848	150	1+
296.24241	88	
296.80683	98	
296.89680	110	
297.11398	100	
297.83378	92	
298.08165	272	
298.58133	146	
298.80754	196	
298.83261	88	
299.00085	152	
299.80790	160	
300.87203	136	
301.78210	112	
301.83316	86	
303.01605	92	
303.88689	86	
305.84209	228	1+
306.88719	350	1+
307.29414	392	1+
307.79894	90	
309.87322	94	
310.34715	222	
310.87926	92	
311.04137	88	
311.34992	88	
311.81099	160	1+
311.88672	134	
312.43549	106	
312.94350	114	
313.88052	100	
314.07024	92	
314.30273	100	
315.15410	118	
315.85707	104	
316.82071	118	
317.87346	122	
318.81621	100	
318.87786	124	
318.93405	98	
319.93306	188	
320.05848	126	
320.33524	94	
322.90787	106	
322.92772	188	
323.01654	388	1+
323.23515	96	
328.18936	124	
328.81340	152	
328.95025	94	
330.16625	242	1+
333.13030	98	
336.92541	154	
336.94714	448	1+
338.33145	90	
338.76587	220	1+
338.92842	88	
339.23348	102	
340.13994	194	1+
340.94256	142	
342.05124	224	1+
342.10141	208	1+
342.67586	98	
342.90165	138	
343.27273	204	
347.81130	98	
347.91024	132	1+
348.41033	146	
349.35268	154	1+
351.33985	86	
354.17000	96	
356.34292	100	
358.36414	90	
359.18761	196	1+
361.28242	90	
361.82009	94	
361.83365	186	1+
363.96051	96	
365.44709	90	
END IONS

###FS:    #m/z: 363.95718 #charge 1+
###MS: 29
###MSMS: 30
BEGIN IONS
TITLE=Cmpd 22, +MS2(363.9572), 28.0-35.0eV, 0.6min #30
RTINSECONDS=37.9355
SCANS=29-30
PEPMASS=363.95718	399906
CHARGE=1+
178.94538	134	
185.60264	98	
187.86426	262	1+
189.86249	1214	
190.94021	92	
191.85830	936	1+
193.85478	162	
194.88762	112	
194.93442	92	
196.88598	444	1+
200.88106	108	
205.94895	190	
207.87381	378	
208.88556	276	
208.94580	122	
209.86797	248	
209.92067	102	
209.94360	2048	1+
210.88417	1266	1+
212.04671	122	
212.87886	4620	1+
212.90312	140	
212.96044	98	
213.05340	118	
214.89618	196	
215.88707	152	
222.95201	3832	1+
223.88586	198	
224.89571	138	
224.94849	5774	1+
225.04809	102	
225.88423	380	1+
225.96859	136	
226.57299	92	
226.89976	204	
226.94759	11978	1+
227.04947	102	
227.93109	164	
228.19474	96	1+
228.79362	102	
228.85256	130	1+
228.89465	1212	1+
228.94270	12746	1+
229.00423	240	1+
230.88970	6094	1+
232.88421	838	1+
233.90808	94	
233.96461	106	
233.99987	94	
234.88355	260	
235.11695	130	
238.01448	112	
238.21335	240	
239.06836	116	
240.88739	118	
240.93836	482	
240.96215	2946	1+
241.87077	130	
241.88177	130	
241.94149	406	
242.90011	238	1+
242.95963	2328	1+
243.94357	152	
244.95717	5096	1+
245.10538	98	
245.84038	200	1+
245.94189	542	
246.90516	404	
246.95313	5534	
247.95523	462	1+
248.03179	98	
248.80565	276	1+
248.90028	2386	1+
250.81624	172	
250.89868	364	1+
250.97181	232	1+
251.22694	178	1+
252.23033	150	1+
252.89902	436	1+
252.95234	106	
253.90741	364	1+
255.00239	102	
258.84910	138	
258.97387	504	
259.97066	298	
260.96913	1856	1+
261.84306	116	
262.97027	324	
263.05640	134	
263.87672	286	1+
263.98649	180	
264.08339	370	1+
264.97478	346	1+
265.08734	314	1+
265.86064	276	1+
265.97550	224	1+
266.77824	466	1+
266.80653	448	1+
266.86171	184	1+
267.97265	922	1+
268.09354	98	
268.84389	274	
268.93084	98	
268.96205	1066	1+
269.01985	110	
269.51129	106	
269.96798	752	1+
270.85798	240	1+
271.81029	102	
271.91584	534	1+
273.89986	212	1+
275.07326	92	
275.57479	102	
276.85180	448	1+
277.02241	198	1+
277.18906	102	
278.24754	102	
279.09762	202	1+
279.25393	116	
279.84931	114	
279.96344	92	
280.53157	98	
280.79337	544	
280.85754	206	
281.16399	92	
281.79068	652	1+
281.84751	134	
281.93768	300	1+
281.99175	264	
282.09705	102	
283.06695	124	
283.09203	126	
283.85163	456	1+
283.89540	118	
283.98739	486	1+
284.79422	500	1+
284.82520	186	
284.99097	272	1+
285.79531	384	1+
285.84893	474	1+
286.47293	104	
290.78748	128	
291.07226	96	
293.29255	96	
294.86953	106	
294.93467	164	
295.02314	228	1+
296.11840	246	1+
296.80957	282	
297.80537	116	
298.80345	986	1+
298.88710	96	
300.85806	154	
301.05145	144	
301.80227	356	
301.86156	422	
301.91514	228	1+
301.96571	114	
302.80085	186	
302.85484	1618	1+
303.80558	170	
303.85636	1344	1+
304.80801	136	
304.97945	96	
305.12363	314	1+
305.85983	242	1+
305.91082	136	
306.27746	146	
306.81413	128	
307.79729	252	1+
307.89310	280	
308.29650	354	1+
308.64242	96	
309.89888	94	
310.30547	134	
310.96293	182	1+
311.88449	228	
312.83619	98	
313.82324	130	
314.02947	260	1+
316.81111	130	
316.84215	110	
317.36526	94	
317.81657	132	
317.95659	104	
318.93206	248	1+
319.81580	158	
319.83495	108	
320.93877	116	
320.98911	94	
321.81688	288	1+
321.86346	170	1+
322.92999	264	
322.96197	128	
323.30889	98	
323.88849	134	
324.01695	184	
324.82801	174	1+
324.88181	104	
324.90498	128	
325.88293	94	
325.90594	116	
326.87155	648	1+
328.88983	146	
329.31883	132	
329.82732	106	
335.30290	130	
336.80711	102	
336.94585	562	1+
337.88941	154	
338.33414	104	
339.82698	296	
340.93893	368	1+
341.89674	164	1+
341.90791	190	1+
342.20568	168	
342.27773	154	
343.20911	130	
343.77832	162	1+
343.97014	210	1+
344.16978	98	
345.21466	96	
346.88001	96	
348.32147	110	
348.89785	156	1+
349.31731	192	
349.33228	208	
350.33977	342	1+
351.12305	128	
356.88434	104	
360.86749	188	1+
362.26606	176	1+
365.28658	134	
366.32723	280	1+
366.92548	92	
367.76463	178	1+
368.42236	94	
368.76849	214	1+
END IONS

###FS:    #m/z: 336.94662 #charge 1+
###MS: 29
###MSMS: 31
BEGIN IONS
TITLE=Cmpd 23, +MS2(336.9466), 28.0-35.0eV, 0.7min #31
RTINSECONDS=38.7085
SCANS=29,31
PEPMASS=336.94662	135392
CHARGE=1+
76.48570	90	
102.57409	88	
189.86198	256	1+
192.98342	108	
196.88092	254	1+
206.88692	82	
206.97528	188	
207.97453	92	
208.07010	88	
208.98195	150	
210.88052	192	
211.94417	3758	1+
212.87937	874	1+
213.94078	1468	1+
214.01724	94	
214.88291	466	1+
215.88724	318	1+
215.93798	198	
217.88119	146	
217.89227	110	
220.88351	134	
222.95621	406	1+
222.96968	124	
223.96077	270	1+
223.97311	92	
224.52076	96	
227.90056	110	
227.96160	84	
228.89450	558	
229.95471	3276	
230.01397	134	
230.88956	1782	1+
230.98516	88	
231.95093	1322	1+
232.55816	82	
232.82602	318	1+
232.98539	82	
233.89640	436	1+
233.94590	152	
234.13192	92	
235.04386	84	
235.87138	208	
235.89254	196	
235.94274	86	
236.82913	122	
238.06001	168	1+
238.18973	120	
238.92525	132	
238.97993	92	
239.90173	138	
242.05052	146	
242.86441	146	1+
242.88209	138	
243.36171	98	
243.95817	94	
243.99199	106	
246.11382	90	
246.90713	86	
246.97852	162	
247.07308	92	
247.96646	802	
248.07571	90	
248.90216	568	1+
248.98356	106	
249.02581	84	
249.04594	102	
249.96266	792	1+
250.82335	92	
250.94934	138	
250.98861	146	
251.57094	84	
251.83815	106	
252.07270	126	
252.83005	114	
252.97084	1218	1+
253.00743	168	
253.90496	812	1+
254.96715	716	1+
255.07559	420	1+
256.84522	180	1+
256.96162	258	1+
258.90968	108	
258.97429	122	
259.84577	140	
260.05313	92	
260.19738	98	
260.94550	82	
261.98283	178	1+
262.83856	236	1+
262.92617	152	
262.95393	82	
263.05650	116	
263.46596	104	
264.26801	84	
265.02113	102	
265.08330	130	
266.85330	218	1+
266.91120	92	
267.90738	84	
268.13941	150	
268.43633	98	
268.84284	502	1+
269.43067	110	
270.98595	122	
271.92111	98	
271.94668	214	1+
272.74660	92	
272.95198	174	1+
272.97566	278	1+
275.84243	148	
276.03339	92	
276.46696	88	
276.85963	118	
276.93990	152	
277.07186	144	
277.85556	166	
278.83529	680	1+
279.06928	86	
280.00783	124	
280.26338	102	
280.76224	92	
280.93398	134	
280.97603	92	
281.00501	88	
281.23340	86	
282.88323	84	
283.09468	116	
283.85586	136	
285.12438	88	
286.85069	684	1+
287.95257	98	
288.82553	84	
289.79175	102	
290.41069	82	
290.69559	86	
292.03491	108	
292.86114	104	
293.10722	146	
293.85490	118	
293.94682	184	1+
294.86633	408	1+
295.84467	174	1+
295.97390	194	1+
296.13112	114	
296.15368	84	
297.01539	92	
297.03449	84	
298.42116	94	
300.52081	110	
301.95237	82	
304.77574	84	
304.87004	92	
305.82357	174	
305.89232	82	
306.79639	98	
308.80122	142	
308.87022	516	1+
309.38034	104	
311.86297	124	
311.88564	88	
312.13406	106	
312.87571	100	
313.95661	96	
314.87439	118	
315.40966	88	
315.80607	198	1+
317.38641	90	
317.48243	88	
318.07984	82	
319.09921	98	
320.79030	92	
321.79748	128	
322.92932	102	
323.23909	92	
323.37535	106	
324.89174	318	1+
325.86171	108	
328.31602	94	
329.06167	82	
330.41065	88	
331.94346	88	
335.15730	94	
336.33574	118	
336.75264	84	
337.14064	90	
337.25415	122	
337.32300	142	
339.09365	86	
339.88558	92	
END IONS

###FS:    #m/z: 359.96198 #charge 1+
###MS: 29
###MSMS: 32
BEGIN IONS
TITLE=Cmpd 24, +MS2(359.9620), 28.0-35.0eV, 0.7min #32
RTINSECONDS=39.4805
SCANS=29,32
PEPMASS=359.96198	108068
CHARGE=1+
93.67408	92	
204.90108	88	
207.40743	152	
209.94396	576	
218.02377	106	
221.89745	86	
222.95325	1068	1+
224.89034	144	
224.94895	2040	1+
225.86586	98	
226.02999	94	
226.89048	146	
226.94725	2908	1+
227.07659	88	
227.93139	138	
228.89331	106	
228.94308	3432	1+
233.96001	124	
238.22399	94	
240.82651	98	
240.94073	780	1+
240.96274	1242	1+
242.95880	248	
243.03812	148	
243.08408	104	
243.96275	148	
244.91401	126	
244.95768	1452	1+
245.94203	222	
246.87878	104	
246.95404	2040	1+
246.97894	134	
248.13354	92	
248.80961	120	
248.89529	154	
248.94403	110	
250.95293	136	
250.96859	122	
252.23778	102	
252.95717	118	
253.01658	100	
253.56918	98	
253.83053	154	1+
256.44209	86	
256.88742	140	
258.46940	96	
258.97344	158	
260.96896	462	
261.06571	88	
263.08932	128	
263.83278	118	
263.84395	126	
263.98053	238	
264.81661	154	
264.83472	86	
264.94290	108	
265.48119	92	
265.97549	102	
266.81368	126	
267.10799	100	
267.41433	146	
267.80694	86	
267.86095	100	
267.97559	216	
268.78841	86	
269.96879	534	
269.99358	92	
270.68394	90	
270.80491	202	1+
270.84158	152	
271.84927	152	
271.92945	104	
272.43424	108	
272.82773	88	
272.84667	308	1+
273.96732	120	
276.06004	86	
276.80202	214	1+
276.84742	368	1+
276.86631	232	1+
277.07128	144	
278.00546	86	
278.55645	98	
279.79202	374	1+
280.15600	86	
280.79654	316	1+
281.27454	86	
281.87695	180	
282.82337	88	
282.85382	244	1+
283.83706	306	1+
283.91072	90	
283.98540	88	
285.00087	148	
286.25985	90	
288.91057	106	
288.93949	92	
289.80985	140	
289.86691	112	
290.58640	90	
291.02157	192	1+
291.52294	88	
291.97806	138	
292.46917	96	
293.98317	100	
294.81413	98	
294.85747	148	
295.02064	114	
295.91696	210	
296.80556	344	1+
296.84716	102	
296.92556	112	
299.80621	334	
300.04532	92	
301.12186	98	
301.79186	144	
301.87840	188	1+
301.92280	90	
302.17582	130	
304.26357	96	
304.85540	92	
304.92303	130	1+
305.37864	86	
305.82956	190	1+
306.27682	130	
306.43400	194	
306.88258	186	
306.93235	124	
307.29007	496	1+
307.89536	106	
308.29745	310	1+
308.79799	134	
309.79966	108	
310.31144	202	
310.37938	88	
310.84003	92	
310.87502	114	
311.46803	96	
315.09120	114	
315.41662	104	
315.80178	108	
319.08348	228	1+
319.82273	186	
319.93769	124	
320.62769	130	
322.14373	88	
322.92913	298	
323.01942	192	
323.89125	130	
324.02036	106	
324.89485	126	
325.29124	108	
326.23000	90	
328.31145	92	
329.87203	258	1+
331.77435	204	1+
333.41711	98	
335.34153	104	
336.94375	468	
336.98377	130	
337.81850	164	
338.33479	118	
338.87418	118	
339.82797	144	
340.35395	126	
340.90055	86	
342.10990	120	
343.27812	92	
346.05727	86	
350.74407	90	
351.34478	88	
351.79692	94	
355.92612	94	
356.77207	160	
357.42880	98	
362.74817	88	
363.76151	88	
365.34896	90	
END IONS

###FS:    #m/z: 322.93042 #charge 1+
###MS: 33
###MSMS: 34
BEGIN IONS
TITLE=Cmpd 25, +MS2(322.9304), 28.0-35.0eV, 0.7min #34
RTINSECONDS=43.1595
SCANS=33-34
PEPMASS=322.93042	1589896
CHARGE=1+
88.06309	86	
100.44012	80	
201.04550	88	
205.89903	80	
205.94910	460	
207.97433	108	
208.97842	162	
209.39355	84	
210.84231	78	
211.94408	92	
212.69899	86	
212.89784	154	
214.85532	92	
214.88835	260	1+
215.39196	84	
216.39321	88	
217.02045	76	
219.14577	78	
222.87872	102	
223.05672	78	
223.95724	326	
224.94044	90	
226.00984	80	
228.89486	78	
228.90994	80	
229.89829	112	
233.89970	174	
233.91260	150	
234.88406	92	
235.64133	94	
235.95434	80	
236.04648	80	
237.95396	98	
238.94157	186	
238.98342	138	
239.07761	112	
240.06719	84	
240.94031	3162	
241.45961	90	
241.75062	110	1+
241.93963	9088	1+
242.82129	106	
242.94220	6384	1+
243.88139	318	1+
244.94047	1572	1+
246.95334	124	
246.97660	266	1+
248.14325	80	
248.83608	154	
248.90589	76	
248.96620	150	
248.98545	198	
249.04353	94	
249.96494	98	
250.03856	80	
250.97145	96	
251.11053	244	1+
251.90804	80	
251.92753	126	
251.98843	82	
252.03481	80	
254.83395	172	
254.86348	104	
254.92094	232	1+
255.09059	100	
255.92340	180	1+
256.10503	134	
257.55016	90	
257.91412	86	
258.83541	172	
259.08147	86	
259.61971	98	
259.85706	82	
260.84777	168	
261.82318	360	1+
261.83186	98	
262.80090	120	
262.82997	256	1+
263.80680	104	
263.97673	120	
265.05445	294	1+
266.23984	86	
266.86317	80	
267.01364	78	
267.13496	110	
268.85677	76	
268.95754	162	
268.98578	96	
269.03109	100	
270.90011	94	
271.38763	88	
271.75577	88	
272.08257	76	
272.88406	92	
275.15500	108	
275.53168	80	
275.79693	82	
276.81155	166	
276.84680	362	1+
277.85312	254	1+
278.13607	178	1+
278.38275	84	
278.90673	100	
279.09121	664	
279.79530	192	1+
280.09959	312	
280.18002	76	
280.93899	78	
280.98697	140	
281.70908	82	
281.97205	146	
282.27840	80	
283.07055	118	
283.79127	112	
283.85566	106	
284.29056	710	1+
284.95195	150	
285.02541	86	
285.90978	96	
286.87255	98	
288.09253	78	
288.40323	94	
288.89387	102	
288.93341	128	
289.08992	78	
289.79203	408	1+
290.74766	84	
290.85815	178	1+
292.81309	90	
292.97024	102	
295.85739	220	
296.94541	94	
298.42093	80	
298.79648	84	
299.05938	94	
299.78091	132	
300.81799	156	
301.60287	86	
302.77057	80	
302.88836	84	
302.91579	84	
305.81001	84	
305.88285	82	
306.27622	84	
306.88969	156	
307.03502	80	
307.08801	80	
307.79819	296	1+
307.89030	80	
308.28834	228	
308.88060	78	
309.29552	132	
309.81835	96	
310.30881	406	1+
310.53705	92	
312.84632	110	
312.98364	140	
315.88490	78	
318.83158	82	
320.09919	98	
321.32293	82	
322.19353	194	1+
323.24053	274	
324.15309	76	
324.23971	182	
324.89061	158	
325.45190	78	
325.86793	104	
326.46278	138	
326.96357	176	
327.12213	78	
327.30644	92	
327.75544	82	
END IONS

###FS:    #m/z: 340.94099 #charge 1+
###MS: 33
###MSMS: 35
BEGIN IONS
TITLE=Cmpd 26, +MS2(340.9410), 28.0-35.0eV, 0.8min #35
RTINSECONDS=43.932
SCANS=33,35
PEPMASS=340.94099	676440
CHARGE=1+
85.68479	90	
189.86620	92	
192.93400	102	
197.89175	86	
208.44571	92	
208.88397	148	
212.82912	92	
212.88091	346	1+
213.93767	1074	1+
214.49959	104	
215.88839	412	1+
216.40951	116	
217.88194	366	1+
221.97422	106	
222.95031	222	
223.42356	102	
223.89346	138	
223.96268	144	
223.97724	128	
224.96243	86	
225.89551	86	
225.93053	102	
226.94943	192	
227.95565	128	
228.94786	136	
230.88885	224	
230.94664	86	
231.89122	326	
231.95074	816	1+
232.89207	474	1+
233.04713	110	
233.89640	290	1+
233.94661	172	
234.91603	88	
235.86879	268	
235.89269	310	1+
235.94315	88	
238.05729	104	
238.50541	86	
238.86407	134	
238.98622	192	1+
239.78837	132	
240.22899	124	
241.84027	112	
241.85633	126	
242.49673	88	
242.85260	94	
242.94210	224	
245.83531	160	
246.09523	96	
247.09790	92	
247.94072	196	
247.97613	110	
248.83236	88	
248.88497	86	
248.90174	238	
249.65446	92	
249.89956	102	
249.96132	266	1+
250.22175	148	1+
250.33018	90	
251.95277	116	
251.98815	88	
252.98020	130	
253.23839	118	
254.88775	232	1+
254.96629	646	1+
255.07489	428	1+
255.09855	96	
255.17137	98	
255.91318	90	
256.91499	152	
256.96050	144	
258.39220	86	
258.40620	88	
258.84416	162	
258.88498	134	
258.96725	196	1+
259.84476	114	
259.90739	250	1+
261.50851	86	
261.84033	286	
261.89348	100	
263.10673	90	
263.83075	90	
264.74713	88	
264.79895	90	
264.81292	90	
265.02541	170	
266.97581	90	
267.13481	120	
267.85117	90	
268.84055	122	
272.44238	170	
272.84645	148	
272.91075	92	
272.93714	86	
273.54616	118	
273.81239	278	1+
273.84010	90	
273.91093	120	
274.79049	112	
275.61965	98	
275.83962	92	
275.94772	92	
275.99036	120	
276.85663	196	
277.85918	128	
277.96504	190	
278.48062	106	
278.84514	214	
278.89368	100	
279.84769	112	
280.06913	128	
281.05326	140	
281.89827	96	
282.96561	86	
283.82398	112	
285.81717	84	
286.88329	84	
291.02643	204	1+
292.92941	112	
294.86411	188	
295.17167	88	
295.84933	118	
295.97386	242	1+
298.79688	90	
299.06276	150	
299.86761	94	
302.94014	90	
303.77766	90	
304.26078	146	1+
305.70458	90	
305.88714	84	
307.30925	166	
307.79736	280	1+
307.89169	108	
308.09256	94	
308.20406	116	
308.29078	282	1+
309.91308	246	1+
310.58709	98	
310.87618	110	
311.88345	260	
312.80441	160	
312.87549	120	
314.77939	100	
314.81734	126	
319.82515	120	
323.24068	104	
324.21514	92	
324.24954	102	
325.46515	104	
325.81166	98	
325.91761	86	
326.28987	98	
327.34648	100	
328.81449	282	1+
328.88645	138	
328.90593	84	
329.87491	100	
331.16321	86	
331.88656	108	
332.87814	84	
335.33992	190	
337.03021	114	
337.09215	132	
338.81868	90	
338.86549	92	
340.36618	92	
342.20631	138	
342.90282	120	
344.87746	88	
345.91533	102	
END IONS

###FS:    #m/z: 336.94630 #charge 1+
###MS: 33
###MSMS: 36
BEGIN IONS
TITLE=Cmpd 27, +MS2(336.9463), 28.0-35.0eV, 0.8min #36
RTINSECONDS=44.704
SCANS=33,36
PEPMASS=336.94630	105528
CHARGE=1+
100.71736	96	
133.57731	114	
182.86846	84	
195.41662	102	
196.88374	132	
198.95314	94	
203.93743	90	
206.97912	100	
209.52521	90	
210.87974	116	
210.90134	82	
211.94429	2662	1+
212.87980	1664	1+
213.45012	84	
213.94068	1302	1+
214.87682	134	
215.43874	90	
215.88706	566	1+
215.93771	306	
217.87590	106	
224.97742	90	
226.06157	168	
226.89448	182	
226.97283	168	
227.89487	82	
228.39369	96	
228.89293	336	1+
229.95510	2820	1+
230.88825	2030	1+
231.09532	128	1+
231.53484	82	
231.95197	1674	
232.82676	122	
233.89960	260	
233.94697	172	
234.83491	100	
235.86886	130	
235.89105	194	
236.07672	96	
238.45807	80	
239.90305	104	
240.79795	94	
243.87592	124	
245.03511	82	
246.83938	82	
246.97746	286	
247.96413	656	
248.02838	92	
248.80150	84	
248.89830	880	1+
249.04056	96	
249.38299	84	
249.96160	414	1+
250.47000	84	
250.83245	90	
250.95019	156	
251.06961	108	
251.11159	92	
251.82383	238	1+
251.87622	166	1+
251.97295	104	
252.42859	80	
252.53020	82	
252.91214	82	
252.97060	2098	1+
253.90946	170	
254.06784	272	1+
254.09264	120	
254.94090	116	
254.96619	488	
255.80503	194	1+
256.03590	88	
256.91598	210	
257.84128	344	1+
258.43782	94	
258.84556	292	1+
259.96174	84	
260.08669	88	
260.82923	100	
261.88377	90	
262.83478	104	
263.54182	86	
265.01462	186	
267.83863	116	
268.17281	88	
268.24493	92	
268.83841	274	
268.86002	148	
269.01801	82	
269.79015	84	
269.84777	120	
269.95745	84	
270.96132	128	
270.98429	136	
271.09836	96	
272.84724	106	
272.91536	160	
272.97348	404	1+
273.79295	144	
274.01137	100	
274.84338	116	
274.86571	130	
276.85593	284	
277.83852	118	
277.92786	168	
278.83692	342	
279.83452	230	
279.85359	130	
280.36513	92	
280.76621	84	
281.05415	138	
282.88718	148	
283.02883	136	
283.42645	84	
283.86688	88	
284.44438	82	
284.90856	84	
285.36281	80	
285.94408	94	
285.96036	88	
286.85134	734	1+
288.27624	86	
288.82932	194	1+
288.86143	112	
289.00862	88	
289.04384	88	
289.05854	180	1+
289.83377	210	1+
290.14415	142	
291.27426	82	
291.86319	228	1+
292.06602	240	1+
294.11161	284	
294.86025	344	1+
295.41051	92	
295.90232	88	
296.20026	98	
296.87476	122	
297.41452	88	
298.08288	136	
298.86145	142	
299.01483	132	
299.05906	104	
299.25105	88	
299.97825	84	
300.82080	108	
303.07180	90	
304.27023	84	
304.86168	294	1+
306.88166	94	
306.92324	118	
307.31060	80	
307.83823	104	
309.32102	142	
309.87015	278	1+
310.36834	98	
311.41845	90	
311.84094	90	
311.97321	98	
313.86739	116	
316.43543	84	
316.82800	100	
317.43201	86	
318.97444	86	
320.14577	102	
321.11826	100	
324.89552	140	
326.81503	96	
326.85814	86	
329.32896	80	
330.64262	110	
336.84226	110	
336.90843	92	
337.76590	134	
338.09138	118	
339.82753	94	
339.87711	240	1+
341.76125	134	
END IONS

###FS:    #m/z: 322.93044 #charge 1+
###MS: 37
###MSMS: 38
BEGIN IONS
TITLE=Cmpd 28, +MS2(322.9304), 28.0-35.0eV, 0.8min #38
RTINSECONDS=48.3705
SCANS=37-38
PEPMASS=322.93044	1632472
CHARGE=1+
74.64752	94	
192.88971	134	
193.89023	80	
195.05109	84	
196.88291	152	
196.93891	102	
199.89124	116	
201.88391	78	
203.02510	94	
207.95688	92	
207.97460	196	
209.55711	100	
210.06584	76	
214.11781	92	
215.10542	92	
215.88379	120	
217.86560	122	
219.01315	108	
220.88489	208	1+
222.95326	166	
223.95990	468	1+
224.89979	82	
226.78684	184	1+
227.91844	84	
227.93119	90	
229.85847	162	1+
230.43031	92	
230.48056	92	
230.82171	94	
233.89721	80	
235.86574	84	
235.88264	84	
236.07391	138	
238.54521	108	
238.79774	78	
238.82618	90	
238.93888	412	
239.07808	126	
239.78994	300	1+
240.94087	3994	
240.96672	110	
241.46343	94	
241.83569	88	
241.94159	3012	
242.82434	104	
242.88855	88	
242.94192	9074	1+
243.06470	88	
243.07140	76	
243.49230	92	
243.82035	164	
243.83606	94	
244.94006	1642	1+
246.94731	82	
246.97557	386	
247.84182	174	1+
248.32460	146	
249.81624	94	
250.94225	88	
250.97166	86	
251.07677	92	
253.44229	90	
254.01714	78	
254.84575	84	
254.91240	76	
255.01624	78	
255.06139	76	
255.79538	78	
256.71154	82	
258.82553	240	1+
260.43730	84	
260.83194	224	1+
261.39944	80	
261.47466	84	
261.80444	86	
262.85390	90	
262.94997	78	
263.83133	152	
263.97738	134	
264.94082	84	
265.04267	234	1+
267.84338	174	1+
267.92768	76	
267.99961	88	
268.53276	102	
269.11274	78	
269.79679	92	
269.93318	80	
272.84465	128	
273.02657	78	
273.79558	298	1+
276.80980	88	
277.85212	96	
277.98514	78	
278.85983	144	
279.06627	76	
279.09134	1018	1+
279.81413	78	
279.85521	78	
279.91297	110	
280.25210	80	
281.04565	110	
281.90739	82	
282.04097	86	
282.81006	112	
283.02909	154	
283.04424	80	
283.06809	100	
283.85320	76	
283.91046	80	
284.07420	98	
284.29242	456	1+
284.80090	84	
284.98813	88	
285.89202	78	
286.00819	78	
287.88439	82	
287.93857	78	
290.75013	94	
290.87547	74	
291.85354	254	1+
291.88080	144	
292.85596	196	1+
293.15025	88	
293.80012	96	
294.27655	84	
295.05192	76	
296.88339	90	
297.41033	78	
299.80076	148	
299.82413	158	
300.76786	102	
301.98031	90	
302.18128	94	
303.24915	84	
303.81396	76	
304.39848	94	
304.91346	110	
306.87832	140	
307.28044	74	
307.31448	136	
307.80918	94	
307.88130	242	1+
307.97409	80	
308.28824	142	
308.80883	258	1+
310.30898	110	
310.52857	88	
310.88277	90	
311.02186	86	
311.85871	132	
311.93212	80	
312.86427	112	
312.93140	76	
313.02993	92	
313.82261	166	1+
314.78814	96	
315.27207	106	
316.86132	80	
317.04495	80	
318.86256	78	
319.94856	76	
320.29126	82	
322.93825	82	
323.23839	456	1+
324.20390	180	1+
324.89663	194	
325.14661	84	
325.89166	128	
326.03928	78	
327.19093	84	
327.87985	76	
END IONS

###FS:    #m/z: 340.94108 #charge 1+
###MS: 37
###MSMS: 39
BEGIN IONS
TITLE=Cmpd 29, +MS2(340.9411), 28.0-35.0eV, 0.8min #39
RTINSECONDS=49.1435
SCANS=37,39
PEPMASS=340.94108	680446
CHARGE=1+
189.86422	134	
195.95774	148	
204.99617	90	
205.94832	130	
208.88691	100	
208.94072	140	
209.08110	94	
209.86917	90	
210.93926	138	
211.93504	116	
212.87957	248	
213.87908	290	
213.93843	796	1+
214.89121	184	
215.11427	96	
215.88787	250	
215.93946	152	
216.94099	94	
216.98611	94	
217.88143	204	
221.89203	126	
223.96394	136	
223.98926	86	
224.95771	110	
224.97818	148	
226.92998	336	1+
226.94772	226	
227.86003	184	1+
230.88895	118	
231.88819	410	1+
231.95012	826	1+
233.89685	196	
234.89836	134	
235.22462	106	
235.86564	98	
235.89599	222	
236.83376	96	
237.16664	96	
237.88781	124	
238.01667	86	
238.82975	130	
240.23072	348	
241.03441	94	
242.09355	88	
242.94418	96	
243.83253	344	1+
244.86038	96	
245.93033	94	
246.44408	94	
246.94978	194	
246.97595	334	1+
247.14229	86	
247.52667	100	
248.90494	240	1+
249.96375	148	
250.51440	106	
250.90232	114	
251.87783	126	
252.80237	166	1+
254.96682	722	1+
255.07370	184	
255.88990	156	
255.99006	92	
256.07746	146	
256.85686	92	
256.96651	120	
257.01679	86	
257.07347	90	
257.27631	142	
257.79840	116	
257.84742	142	
257.91281	92	
257.94492	90	
257.96163	114	
258.84293	460	1+
258.90470	186	1+
259.44145	90	
260.82998	132	
261.84104	240	
262.11828	86	
263.05461	154	
264.07679	160	
265.08510	94	
265.98337	130	
266.05511	90	
268.84177	218	
269.12640	94	
272.50908	94	
272.86008	100	
272.91474	134	
273.43844	86	
275.05324	128	
276.07405	94	
276.85283	256	
277.85486	114	
277.92415	118	
277.96526	162	
279.84839	134	
280.80873	156	
280.95339	100	
281.89290	98	
282.29060	88	
282.80791	112	
284.42790	86	
286.80307	142	
288.91408	96	
290.05547	116	
290.85891	140	
291.43936	86	
292.82114	132	
293.86061	258	1+
293.87410	112	
294.27695	90	
294.75004	94	
295.39554	114	
295.97536	118	
296.81017	126	
297.18578	104	
297.40392	96	
297.85838	122	
297.88089	132	
297.90452	94	
297.98527	94	
298.08385	98	
298.92012	140	
298.97955	88	
299.41125	120	
303.93389	90	
304.02873	126	
304.95192	102	
306.86820	112	
306.88450	124	
307.88836	174	
308.29391	174	
309.43675	92	
309.91964	120	
310.87864	204	
311.88075	120	
312.80239	196	
313.99352	108	
315.80217	144	
317.91792	100	
318.85286	188	
319.32302	92	
320.13489	118	
321.30531	92	
321.61785	92	
321.87237	290	1+
322.90068	130	
323.28054	110	
325.14407	178	
325.27505	88	
326.87837	110	
328.12537	116	
328.18474	92	
328.82327	102	
328.88668	200	
329.87292	218	
330.81713	246	1+
330.87412	102	
334.84147	128	
335.87869	120	
336.77473	96	
338.27753	92	
340.37262	94	
END IONS

###FS:    #m/z: 507.84607 #charge 1+
###MS: 37
###MSMS: 40
BEGIN IONS
TITLE=Cmpd 30, +MS2(507.8461), 28.2-35.2eV, 0.9min #40
RTINSECONDS=49.916
SCANS=37,40
PEPMASS=507.84607	87300
CHARGE=1+
196.01684	356	1+
223.97638	136	
224.97462	204	
231.84740	152	
232.87885	252	1+
243.89818	130	
243.98135	180	
249.88409	176	1+
250.97087	126	
256.85531	128	
263.07705	180	1+
266.09261	184	
268.80039	232	1+
270.86776	436	1+
272.11899	128	
272.85475	156	
275.85194	132	
278.83357	146	
283.13139	138	
283.92476	196	1+
284.08723	132	
284.97257	214	1+
285.79380	144	
286.14914	150	
287.85346	160	
288.82769	148	
289.03413	126	
289.87902	536	1+
290.08033	230	1+
290.86415	132	
291.86154	132	
293.87374	1200	1+
294.85542	324	
295.85381	142	
295.97316	204	1+
296.80589	144	
296.85438	286	
298.87833	128	
301.08714	136	1+
301.77730	132	
301.84554	174	
303.80097	178	
303.94451	134	
305.13699	128	
307.28439	154	
307.89057	494	
308.09756	158	
308.14056	546	
308.16037	242	
308.80509	168	
308.88099	682	1+
309.15467	952	1+
309.87427	274	
309.91093	142	
310.16077	682	1+
310.97072	380	1+
311.79572	174	1+
311.88360	1868	1+
312.17298	554	1+
313.86222	218	
314.81588	166	
314.86573	494	
315.85757	140	
315.88050	146	
316.86400	412	1+
317.98292	128	1+
318.81350	126	
318.85720	178	
321.86268	338	1+
322.96805	128	
322.99277	140	
324.86134	634	1+
324.90054	184	
326.88478	1104	1+
328.04406	136	
328.37249	130	
328.86893	200	
329.82962	154	1+
329.87555	146	
330.87182	186	
330.88663	298	
330.99784	210	1+
331.12444	148	
331.88608	230	
332.87537	790	1+
332.92349	188	1+
335.00946	218	1+
335.88121	196	
336.16834	138	
336.87374	164	
336.88630	196	
336.90209	342	1+
336.94437	140	
337.87892	164	
338.88437	292	1+
340.85223	152	
340.86885	264	1+
343.13891	142	
343.87508	202	
344.89367	206	1+
347.88707	282	1+
348.79696	146	
350.88594	808	1+
353.85067	452	
353.87309	186	
353.89227	182	
353.93086	138	
354.79063	132	
354.94103	252	1+
355.20580	158	
355.88998	302	
358.37186	170	
362.84570	252	1+
364.04402	156	
364.90359	166	1+
365.02496	188	1+
365.77003	148	
366.37036	174	
366.70548	134	
366.84285	172	
367.18882	142	
367.70985	436	1+
367.84017	254	
367.87538	162	
367.89450	582	1+
368.83425	174	
368.89646	494	1+
369.14667	184	1+
369.70423	182	
369.83787	852	1+
371.07106	140	
371.18685	130	
371.40071	164	
371.83221	128	
371.90433	172	
372.38685	184	1+
372.80175	150	
373.72261	200	
373.83066	196	
373.89919	154	
374.24364	146	
374.71821	232	
374.81726	454	1+
375.73321	310	
375.86298	134	
378.38307	154	
379.37948	272	1+
379.88971	180	1+
380.19573	178	1+
380.72149	356	
381.71455	242	
382.71744	156	
383.20883	350	1+
383.71994	360	1+
384.75174	126	
384.84989	1082	1+
385.03262	200	
385.85273	634	1+
386.82142	216	
387.84728	556	1+
387.94956	182	
388.17269	210	1+
389.20348	148	
389.71683	350	
389.84981	308	
389.91615	128	
390.84114	998	
391.83807	510	
391.90697	202	
392.73668	212	1+
392.82721	688	
392.87121	220	1+
393.84492	206	
394.78922	252	1+
394.83244	544	1+
394.89216	128	
395.81846	154	
397.14724	178	1+
397.25615	150	1+
398.33658	152	1+
398.72650	570	1+
398.79625	236	1+
398.86862	142	
399.72729	376	1+
401.22163	198	1+
402.85714	200	
403.87225	440	1+
405.72812	138	
405.86002	438	1+
406.87382	128	
406.94966	290	1+
407.73949	230	1+
407.86973	942	
408.85483	2104	1+
409.72260	612	1+
410.19584	140	
410.83741	860	
411.83943	1404	1+
412.72859	206	
412.84409	838	1+
413.07279	498	1+
413.85993	146	
413.87881	286	1+
415.85904	192	
418.85041	354	1+
420.87551	128	
421.87825	346	
422.88378	148	
423.86952	886	1+
425.75061	146	
425.87919	256	
426.06631	190	1+
426.75232	186	
426.86065	1728	1+
427.73507	764	1+
428.84807	2230	1+
429.21706	226	1+
430.74156	552	1+
430.84925	164	
431.86614	1368	1+
432.84391	142	
433.85717	312	
434.85401	384	1+
439.89459	482	1+
441.21393	130	
442.87372	208	
443.37467	132	
444.87184	2832	1+
445.74125	152	
447.75700	238	1+
447.88739	508	1+
448.84111	166	1+
449.87803	1074	1+
451.75582	126	
457.90361	212	
458.89387	148	
462.88152	1150	1+
466.23211	162	1+
467.88887	708	
468.78508	238	
468.88900	944	1+
470.77081	168	1+
483.90693	150	
485.89766	1192	1+
489.20698	290	1+
498.78193	240	1+
502.78717	250	
503.26464	198	1+
504.22817	126	
504.26854	164	1+
504.40727	132	
507.83316	220	
507.91508	300	1+
END IONS

###FS:    #m/z: 322.93043 #charge 1+
###MS: 41
###MSMS: 42
BEGIN IONS
TITLE=Cmpd 31, +MS2(322.9304), 28.0-35.0eV, 0.9min #42
RTINSECONDS=53.579
SCANS=41-42
PEPMASS=322.93043	1578034
CHARGE=1+
54.85750	92	
192.89108	98	
197.86626	114	
197.89973	78	
199.89225	152	
200.48367	86	
200.98981	144	
201.02989	82	
205.94903	176	
205.96806	126	
207.97428	110	
211.88137	78	
211.89995	132	
212.88960	96	
213.89880	82	
214.87502	80	
221.90660	106	
223.96411	376	1+
227.17246	84	
227.78182	136	
227.89858	84	
227.93041	124	
232.85972	80	
233.07150	80	
234.92931	78	
235.81734	90	
236.20500	80	
236.95895	80	
237.04561	82	
237.94452	322	1+
237.98238	84	
238.97598	80	
239.02548	82	
239.08052	76	
239.78575	144	
240.94050	3564	
241.93951	12346	1+
242.81730	84	
242.94177	9022	1+
242.97885	98	
243.14482	106	
243.20474	86	
243.84858	80	
243.88346	124	
244.83951	168	1+
244.93994	2194	1+
244.99318	84	
245.04485	78	
245.87928	126	
246.97671	378	1+
248.03315	202	
248.91195	94	
249.03793	134	
249.52470	104	
249.85690	136	
249.93241	100	
250.83729	78	
250.95026	194	
251.56903	104	
251.83400	222	1+
252.41523	100	
253.17267	76	
254.09553	88	
255.91331	94	
256.37025	136	
256.41644	84	
257.79863	178	1+
258.83347	142	
259.09350	78	
260.06875	94	
260.15209	86	
260.34795	78	
260.59785	84	
261.15710	76	
261.83511	106	
261.93556	138	
262.06236	198	1+
264.36147	90	
264.86200	96	
265.05288	80	
266.41630	94	
266.80305	82	
266.86608	160	
266.97154	96	
266.99553	88	
267.44510	82	
267.79381	110	
268.95740	90	
269.79818	104	
269.85342	216	1+
270.80512	76	
271.79641	128	
271.90541	86	
272.25395	88	
272.74273	78	
272.82353	122	
272.84998	146	
273.92384	86	
274.79709	194	
274.81447	160	
275.80926	202	1+
276.77657	80	
276.84716	496	1+
276.90138	102	
276.91647	206	1+
277.09123	80	
277.26487	92	
278.10171	76	
278.48267	78	
279.09160	850	1+
280.26468	82	
280.85502	184	1+
280.95699	140	
281.82061	250	1+
281.86558	198	1+
283.07021	156	
283.79047	242	1+
284.29175	288	1+
284.89565	150	
285.13040	76	
288.19619	120	
288.59551	82	
288.79539	88	
288.81237	104	
289.79287	126	
289.87074	80	
291.14978	84	
292.05607	76	
292.85361	80	
292.90619	188	
293.80874	196	1+
294.10521	82	
294.42138	102	
294.86090	302	1+
295.07927	78	
295.65739	118	
298.80093	134	
298.91550	76	
299.05751	122	
299.41692	84	
300.87187	84	
301.08864	98	
301.98891	76	
302.24534	114	
302.86352	238	1+
302.88502	144	
304.37934	100	
304.83376	82	
307.06522	92	
307.79255	98	
307.88712	140	
308.29393	258	
308.31457	78	
308.92503	84	
309.80694	168	
309.88734	112	
310.30803	160	
311.85605	102	
311.87616	250	1+
311.90384	76	
312.80447	128	
313.85004	80	
314.84425	142	
314.92145	84	
315.01946	98	
315.18282	104	
315.36595	96	
316.80578	162	
317.17201	98	
319.62134	94	
320.26706	78	
321.09856	76	
323.03306	82	
323.23952	432	1+
324.24334	310	1+
324.89393	132	
327.90230	214	1+
END IONS

###FS:    #m/z: 340.94097 #charge 1+
###MS: 41
###MSMS: 43
BEGIN IONS
TITLE=Cmpd 32, +MS2(340.9410), 28.0-35.0eV, 0.9min #43
RTINSECONDS=54.3515
SCANS=41,43
PEPMASS=340.94097	639654
CHARGE=1+
183.93194	90	
189.86171	176	1+
190.92904	128	
190.95386	98	
192.92795	122	
193.89458	80	
196.88532	92	
202.89014	84	
210.93620	240	
211.99773	94	
212.54693	82	
212.88040	172	
213.88056	190	
213.94139	766	
214.88183	110	
215.86249	88	
215.88680	968	1+
215.93927	142	
217.85507	158	
217.88314	570	1+
220.87751	122	
222.95215	96	
223.95945	122	
224.02786	80	
224.97968	168	
226.00411	82	
226.88439	88	
230.88800	108	
231.89706	124	
231.94988	912	1+
232.89025	166	
233.89925	530	1+
233.95140	358	
234.12614	86	
235.87495	112	
235.89320	496	1+
235.95080	156	1+
237.06641	138	
238.88679	94	
239.78809	300	1+
239.80128	144	
239.88380	90	
240.10297	90	
240.23028	208	
240.83238	218	
240.84602	294	1+
240.94046	176	1+
240.96022	144	
242.22712	102	
242.83298	84	
243.83690	160	
244.82714	262	1+
245.92784	84	
248.85943	82	
248.88049	82	
249.19276	88	
249.90117	302	
249.96163	132	
250.90051	156	
251.95877	198	1+
252.23085	132	
253.45620	80	
254.06473	86	
254.96694	468	
255.07258	118	
255.84639	80	
255.92034	106	
256.06857	88	
256.91394	356	1+
256.96134	186	
257.86759	92	
258.84679	244	1+
258.88136	138	
259.95800	128	
260.02136	102	
260.14818	120	
260.83918	104	
261.47676	102	
261.56604	114	
261.84335	106	
263.91670	94	
264.87904	82	
265.01634	106	
267.15205	84	
268.06220	92	
268.84111	184	
270.83589	146	
271.02954	86	
272.50112	82	
272.82401	92	
272.84606	118	
272.97630	178	1+
274.36319	84	
275.05095	82	
275.82861	114	
275.84186	174	
275.98649	156	
276.85669	616	1+
277.80994	184	1+
278.05959	114	
278.20422	80	
278.59744	82	
278.85271	586	1+
279.07123	80	
279.63759	98	
279.91612	232	1+
279.96423	94	
280.78906	102	
281.00688	118	
281.14064	84	
281.84951	88	
281.89467	116	
282.88615	118	
283.07543	106	
284.77932	82	
284.89615	80	
286.07897	88	
286.99338	90	
289.07527	92	
289.40928	80	
290.09078	106	
290.79037	104	
290.86007	144	
290.87672	114	
293.81268	82	
294.17498	90	
294.85354	116	
294.86709	122	
294.88925	184	1+
295.18658	80	
295.83889	236	1+
296.86198	90	
298.80924	84	
298.82855	84	
299.50590	82	
299.87449	184	
301.88733	94	
302.17314	178	
304.77914	120	
306.88238	88	
307.24838	84	
307.28479	88	
307.31038	82	
307.80225	82	
307.94151	84	
308.29309	86	
309.81628	122	
310.87622	270	1+
315.93495	182	1+
316.28884	88	
318.59684	96	
319.81599	102	
321.76338	84	
322.25570	134	
322.83231	86	
324.87403	92	
324.89192	414	1+
325.01833	84	
326.17104	110	
327.29107	86	
327.86223	84	
328.88445	88	
330.81846	130	
330.83029	136	
330.90171	100	
331.39143	94	
331.81107	90	
332.91547	98	
337.94592	90	
340.82908	158	
342.20514	146	
342.40051	84	
342.90279	176	
343.69699	100	
END IONS

###FS:    #m/z: 363.95700 #charge 1+
###MS: 41
###MSMS: 44
BEGIN IONS
TITLE=Cmpd 33, +MS2(363.9570), 28.0-35.0eV, 1.0min #44
RTINSECONDS=55.1235
SCANS=41,44
PEPMASS=363.95700	234648
CHARGE=1+
146.86799	86	
182.86829	120	
183.93339	90	
187.87025	132	
189.86236	450	1+
189.87595	112	
191.85885	530	
193.85948	92	
196.88540	232	
200.13593	90	
204.90457	238	
208.94081	140	
209.86849	130	
209.94443	390	
210.88338	204	
210.94590	210	
212.88004	2076	1+
213.91125	94	
217.40761	98	
221.42567	94	
222.89348	94	
222.95118	862	1+
223.55774	92	
224.88546	326	1+
224.94896	750	1+
225.87134	84	
225.97088	262	1+
226.86755	90	
226.94754	5004	1+
227.82496	170	1+
227.93166	206	
228.89543	480	
228.94245	4298	1+
229.21478	88	1+
230.88967	3366	1+
231.09161	104	
232.88220	762	1+
233.91946	84	
234.02501	84	
235.82404	100	
236.50139	94	
237.82700	90	
237.91042	86	
238.84123	94	
239.06897	216	
239.43937	104	
240.63425	88	
240.84004	158	
240.94016	634	
240.96147	682	
241.08216	138	
241.82799	212	1+
241.93927	2542	1+
242.06497	78	1+
242.90366	140	
242.94159	1824	1+
243.83228	188	1+
244.78935	94	
244.93783	450	
244.95770	2318	1+
245.87203	88	
245.94152	734	
246.80640	86	
246.85219	284	1+
246.90639	96	
246.95221	2658	1+
246.97324	200	1+
247.80788	112	
248.00831	130	
248.80138	384	1+
248.90180	870	1+
249.93541	104	
250.89943	410	1+
250.94583	286	
250.96918	134	
251.04897	170	
251.61387	106	
251.94943	130	
252.57891	98	
253.36032	94	
253.83855	198	1+
253.90407	124	
253.92325	90	
254.10710	90	
254.16013	92	
255.84382	162	1+
256.06642	146	
256.41040	100	
258.84200	226	1+
259.86644	214	1+
260.96898	416	1+
261.83375	250	1+
262.99770	88	
264.08305	200	1+
265.97246	134	
266.78789	114	
266.81547	278	1+
267.02129	86	
267.78511	110	
267.83248	240	1+
267.97286	824	1+
268.96241	980	1+
269.81652	140	
269.96698	826	1+
270.11239	88	
270.41320	100	
270.80334	118	
271.84968	182	
271.91257	232	1+
271.96067	86	
272.71599	86	
272.80690	196	
272.84393	92	
273.92590	98	
275.06914	90	
275.81326	150	
275.89699	86	
276.85942	116	
278.01792	84	
278.80092	218	
279.10120	220	
279.79789	136	
279.81499	182	1+
279.85006	400	1+
279.98910	100	
280.10086	86	
280.79183	816	1+
283.80228	140	
283.86411	352	1+
283.98680	150	
284.79365	200	1+
284.82362	180	
285.04755	88	
285.81801	158	
285.84738	292	
285.92839	202	1+
287.79885	110	
288.88376	198	1+
290.85205	210	1+
293.11882	136	
295.85613	88	
296.80581	436	1+
297.02481	96	
297.42732	88	
298.80246	1536	1+
299.12036	84	
299.86941	172	
301.42830	92	
301.75658	86	
301.80344	218	
301.86088	536	1+
302.80527	678	1+
303.14033	120	
303.28128	104	
303.85745	840	
303.94671	94	
304.66635	92	
305.11362	168	1+
305.76896	198	1+
306.27948	104	
307.85549	84	
308.29630	120	
309.29831	140	
310.87777	130	
311.88506	218	
314.81681	96	
315.90692	86	
316.10902	90	
316.80964	236	1+
317.88584	92	
318.89517	98	
318.93510	112	
320.81693	324	1+
320.95869	122	
321.86482	296	
322.01418	88	
322.93108	350	
324.02551	212	
324.82036	164	
324.90095	122	
325.87397	816	1+
326.87417	624	1+
327.79796	84	
328.06020	98	
334.95946	92	
336.16269	86	
336.31600	84	
336.94894	244	1+
337.62551	92	
338.82020	100	
338.87447	86	
338.92841	110	
339.83069	106	
340.94369	120	
342.89971	98	
343.05081	100	
343.90806	156	
344.33270	100	
348.95040	88	
349.31383	272	1+
351.77025	210	1+
352.88911	262	1+
360.86701	196	
361.25540	86	
361.71681	84	
362.11259	88	
366.34723	104	
366.62446	84	
366.89256	88	
END IONS

###FS:    #m/z: 363.95717 #charge 1+
###MS: 45
###MSMS: 46
BEGIN IONS
TITLE=Cmpd 34, +MS2(363.9572), 28.0-35.0eV, 1.0min #46
RTINSECONDS=58.7845
SCANS=45-46
PEPMASS=363.95717	230370
CHARGE=1+
180.86204	126	
182.86902	152	
189.86246	1056	1+
191.85714	862	
196.88326	350	
199.56653	84	
207.87642	502	1+
207.94821	244	
209.86681	232	
209.88112	186	
209.94338	1824	1+
210.43246	98	
210.88236	686	1+
212.41969	124	
212.87925	4270	1+
215.88304	128	
218.38490	98	
218.86340	126	
220.89237	86	
221.10230	106	
222.95284	2934	1+
224.52804	84	
224.89451	120	
224.94852	3352	1+
224.97653	204	
225.96906	462	1+
226.06150	96	
226.89365	296	1+
226.94756	8328	1+
227.91797	164	
227.93510	214	
228.89503	492	1+
228.94291	8094	1+
229.14629	88	1+
229.29323	92	1+
230.88931	6442	1+
230.92151	106	
231.90995	104	
232.88637	860	1+
233.96098	120	
234.88229	138	
237.43133	84	
237.93317	192	1+
238.84036	92	
238.90516	116	
240.39979	114	
240.82865	86	
240.86531	160	1+
240.94075	978	
240.96394	1314	1+
241.16772	120	
241.83404	164	
241.94029	2052	1+
242.15439	152	1+
242.94298	1426	1+
243.01201	100	
243.59958	82	
243.96129	376	
244.89763	166	
244.95792	3614	1+
245.94197	238	
246.49891	102	1+
246.81112	132	
246.90439	490	1+
246.95381	4540	1+
247.39441	106	
248.80188	156	
248.89989	1382	
249.80583	88	
250.89825	678	1+
251.07559	140	
251.11565	96	
252.11850	92	
252.78983	86	
252.84336	198	
252.89072	160	
253.90811	204	
257.91109	144	
257.97027	498	1+
258.83196	332	1+
258.93138	86	
258.97334	426	1+
259.85043	112	
260.13432	84	
260.78415	96	
260.87451	268	1+
260.96827	1046	1+
261.83448	158	
263.84236	154	
263.86023	100	
263.97545	184	
265.94442	158	1+
265.97915	134	
266.81527	538	1+
267.84116	336	1+
267.97502	686	1+
268.79158	92	
268.80555	542	1+
268.96163	284	
269.96999	1002	1+
271.84239	104	
271.92033	170	1+
275.03674	88	
275.38496	94	
275.79866	190	1+
278.79744	338	1+
278.85333	124	
279.10721	84	
279.85152	84	
279.87377	94	
280.03756	104	
280.55006	88	
280.79343	732	1+
280.83165	84	
280.85117	198	1+
280.99336	100	
281.11679	142	
282.78491	828	1+
282.80786	148	
283.78643	608	1+
283.84802	114	
283.98376	314	1+
284.06297	114	
284.82768	108	
284.88662	112	
285.26114	94	
285.82887	106	
285.84892	352	1+
285.98337	146	
286.83980	98	
288.23863	86	
289.09180	104	
289.87976	132	
292.34362	92	
292.43739	192	
292.81207	130	
293.11745	220	1+
294.81031	94	
294.85543	160	
294.92842	150	
295.85809	104	
296.81063	356	
296.91702	84	
296.93189	92	
297.80190	1644	1+
298.80322	1590	1+
300.86337	92	
301.79796	712	1+
301.86009	406	1+
301.91794	88	
303.85328	966	1+
304.29804	88	
304.81082	118	
305.82711	112	
306.12600	88	
306.89664	114	
307.28251	84	
307.84162	118	
308.88401	386	1+
309.47145	84	
310.28590	92	
310.87562	172	
311.77175	96	
311.86358	188	1+
314.91019	84	
315.25937	100	
315.40217	202	
315.85885	84	
315.94161	162	
316.81860	444	
318.12395	106	
318.44559	100	
318.59699	86	
319.05217	222	1+
319.87726	120	
320.57509	86	
320.81688	560	1+
320.91785	130	
321.87353	134	
322.86979	124	
322.93161	308	
323.77465	88	
324.04041	90	
324.89381	128	
325.13850	100	
326.87536	432	1+
328.81091	250	1+
328.89194	218	
329.83561	110	
329.87334	120	
333.32871	106	
335.41799	100	
336.94387	482	1+
337.94597	296	1+
338.77321	92	
339.16152	88	
339.83089	358	1+
340.39741	82	
340.77139	224	1+
340.93957	190	
344.14423	114	
346.80003	94	
348.34415	96	
349.95698	136	
350.34197	86	
351.12589	114	
352.98283	96	
356.23408	104	
356.82267	88	
358.07663	86	
360.87125	84	
363.71925	94	
367.02652	88	
END IONS

###FS:    #m/z: 336.94620 #charge 1+
###MS: 45
###MSMS: 47
BEGIN IONS
TITLE=Cmpd 35, +MS2(336.9462), 28.0-35.0eV, 1.0min #47
RTINSECONDS=59.557
SCANS=45,47
PEPMASS=336.94620	85010
CHARGE=1+
85.46219	84	
182.88092	90	
188.01593	80	
196.95850	110	
205.95299	188	
207.97735	134	
209.94196	134	
210.88331	108	
211.94409	2652	1+
212.87938	1498	1+
213.94016	974	1+
213.96225	96	
214.90009	80	
215.88909	306	
215.93580	158	
217.88284	682	1+
223.89386	86	
223.95813	152	
223.97127	102	
224.19891	80	
224.87399	100	
227.89646	180	
227.95590	136	
228.78360	82	
228.89721	422	
229.95469	2502	1+
230.89112	1840	1+
231.12226	108	
231.95066	1558	1+
232.86930	210	1+
232.88212	90	
233.89857	510	1+
233.94839	182	
234.82946	92	
235.10837	132	
235.87786	132	
236.03285	102	
237.06346	84	
237.24304	112	
237.88773	158	
239.14868	92	
239.84803	84	
240.93592	106	
241.83862	306	1+
241.98483	110	
245.15411	88	
245.57363	84	
245.92582	82	
246.91274	92	
246.97636	302	
247.04423	178	1+
247.96417	586	
248.09699	90	
248.16469	86	
248.84583	86	
248.89960	994	1+
249.84071	110	
250.82756	106	
250.84317	90	
250.95057	122	
250.96632	100	
251.83405	128	
251.93359	86	
252.82314	90	
252.97251	1324	1+
253.08723	118	
253.12352	80	
253.90511	464	1+
253.98388	88	
254.80073	84	
254.96647	778	
255.07390	324	
255.66710	84	
256.07608	146	
256.89012	98	
256.96424	92	
257.24288	82	
257.96191	82	
258.03704	94	
258.84576	132	
259.95585	88	
260.84447	120	
261.82860	324	1+
262.05683	86	
262.13039	98	
262.65372	102	
262.83000	218	1+
265.84914	86	
266.90313	148	
267.11427	86	
268.84017	232	
269.83754	360	1+
270.29434	82	
270.41315	104	
270.97953	94	
271.17734	86	
271.84234	328	1+
271.91483	294	1+
272.44631	80	
272.97624	96	
274.81019	272	1+
275.85151	346	1+
275.97756	132	
276.39250	98	
277.08931	90	
277.84001	82	
278.83467	384	
279.09837	80	
279.83325	310	
281.02598	138	
281.05243	80	
281.86267	300	1+
282.43513	84	
283.39141	82	
284.04717	80	
284.59146	94	
285.06393	94	
285.84588	1070	1+
286.93178	130	
289.76665	86	
290.85608	136	
291.85249	120	
292.04701	182	1+
292.09737	136	
292.88511	88	
293.10675	268	
293.35433	122	
293.86770	98	
293.99880	140	
294.85669	138	
296.42965	134	
296.87250	92	
297.36590	82	
297.40587	80	
298.08622	108	
299.05827	80	
300.87130	116	
300.97397	88	
301.01661	82	
301.80821	220	1+
303.27941	88	
303.34973	84	
303.94446	84	
304.44636	140	
304.80869	166	1+
304.99085	80	
305.92388	80	
306.27834	100	
306.79627	82	
306.88293	122	
308.03423	82	
308.29713	82	
308.86876	116	
310.87567	258	
311.86476	150	
311.88313	190	
312.80234	84	
313.84789	84	
314.84375	88	
315.35297	100	
318.82503	92	
319.12976	88	
322.21060	84	
322.30763	80	
323.09927	88	
324.94056	86	
325.14651	92	
326.77898	116	
327.87880	100	
329.88965	114	
332.90831	100	
334.76172	116	
336.32526	94	
336.39690	88	
336.74827	92	
340.78709	94	
END IONS

###FS:    #m/z: 507.84608 #charge 1+
###MS: 45
###MSMS: 48
BEGIN IONS
TITLE=Cmpd 36, +MS2(507.8461), 28.2-35.2eV, 1.0min #48
RTINSECONDS=60.329
SCANS=45,48
PEPMASS=507.84608	71586
CHARGE=1+
196.01689	212	
212.87907	124	
224.97775	294	
232.89530	180	
242.07256	134	
246.10874	132	
246.97492	162	
248.85563	128	
255.92246	178	1+
258.87434	140	
260.89270	140	
269.92211	126	
271.80715	168	
272.85420	170	
273.85467	138	
278.83396	230	
279.86477	154	
281.36457	218	1+
281.87261	138	
282.39719	132	
282.79634	170	1+
283.78863	222	1+
285.13165	198	1+
287.85455	276	1+
287.89395	146	
289.88193	194	
290.86111	218	
290.87997	156	
291.81647	162	1+
291.86862	132	
291.88093	226	
293.87460	748	1+
295.86910	458	1+
296.13817	226	1+
296.97990	180	
299.81011	142	
299.97129	128	
300.85892	234	
300.87975	338	1+
301.39719	128	
301.79794	124	
301.82412	138	
301.85983	168	
302.86294	132	
303.86711	390	
303.95282	148	
305.86268	648	1+
307.88932	286	
308.14074	422	
308.87175	800	1+
308.96517	152	
309.15254	778	1+
309.88854	198	
309.95345	136	
310.88846	122	
311.88283	2176	1+
312.17991	320	1+
312.86919	344	
313.92919	130	
314.86554	1072	1+
314.89047	174	
315.10171	154	1+
316.86332	600	1+
316.97922	142	
317.83460	152	
317.89181	250	
318.05613	148	1+
318.81917	298	1+
318.90131	174	
320.87290	132	
321.88548	342	1+
323.50247	166	
324.86441	334	
325.90143	572	
326.89000	1100	1+
328.86497	176	
328.94180	200	1+
329.81348	262	1+
330.87725	382	1+
332.87563	880	1+
332.90359	188	
335.84407	196	1+
335.88256	134	
336.88157	454	1+
336.94812	200	
337.88148	298	1+
338.10870	148	
338.84726	206	
339.88109	264	
340.00190	210	
340.38814	192	
340.88043	276	1+
343.88247	164	
346.88510	296	1+
347.77186	174	1+
348.17483	178	
348.40127	190	1+
349.07412	146	1+
349.72493	160	
349.75540	264	
350.83338	176	
350.88413	258	
351.76548	228	1+
351.89054	122	
352.86679	218	
353.85245	266	
353.89499	172	
354.01491	196	
355.89800	224	
357.86316	146	
358.87587	158	
362.04824	134	
366.74518	238	1+
367.70610	588	1+
367.76989	160	
367.84868	248	
368.15401	138	
368.70937	368	1+
368.86520	148	
368.89722	332	
368.96408	132	
369.83575	688	1+
369.90694	154	
371.55031	150	1+
371.72759	150	
371.83610	138	
371.87329	146	
373.79067	222	1+
373.83150	388	1+
373.90040	524	1+
374.71924	312	1+
374.81454	376	1+
374.85667	138	
376.88850	346	1+
377.82023	206	1+
378.75691	152	
379.39275	170	
379.79423	210	1+
380.71628	754	1+
380.97076	166	
381.76343	134	
381.84127	396	1+
383.71207	312	1+
383.85447	142	
384.85496	386	
385.84993	208	
386.82734	158	
387.84623	632	1+
389.16945	186	
389.20027	162	
389.71661	294	1+
390.84258	1364	1+
391.76880	188	
392.82496	1010	1+
393.08496	158	
393.80013	122	
393.88911	190	1+
394.83267	174	
396.77077	218	1+
396.87755	150	
398.73606	474	1+
398.86696	238	1+
399.16340	132	
399.71401	140	
399.85285	224	
400.72955	152	
400.79858	134	
401.85428	148	
402.86301	150	
403.87080	534	1+
404.83185	128	
405.85517	678	1+
405.91262	266	1+
406.88388	138	
407.72553	192	
407.86910	1078	
408.85160	1774	1+
409.72219	188	
410.83745	1404	1+
410.88604	194	
412.83552	196	
413.07102	198	1+
413.85576	290	1+
415.83448	212	1+
416.74009	234	1+
416.76025	142	1+
418.06898	126	
418.87578	210	
421.88053	320	
423.78214	152	
423.86972	378	
424.19912	190	1+
424.82313	168	
424.86840	230	
425.75218	130	
425.82801	124	
425.88505	134	
426.74893	210	
426.86277	828	
427.73243	636	1+
427.80602	152	1+
427.86356	400	
428.85053	1448	1+
429.74214	664	1+
429.83398	198	
429.87801	142	
430.85906	1262	1+
430.87152	142	
431.08117	134	
431.86548	922	1+
433.86242	430	
434.88498	190	
436.76197	194	1+
439.89448	214	
441.15040	174	
442.86984	126	
442.88819	150	
443.88669	194	
444.87338	2746	1+
446.74443	178	
449.88492	408	
450.75170	140	
450.88269	352	
451.78027	190	
457.70942	132	
458.90641	158	
459.89500	160	1+
462.88282	966	1+
464.88006	230	
465.78934	276	1+
467.89016	678	
468.78772	220	1+
468.88951	1048	1+
485.89931	1274	1+
485.92789	142	
491.81701	158	1+
505.19966	206	1+
END IONS

###FS:    #m/z: 363.95691 #charge 1+
###MS: 49
###MSMS: 50
BEGIN IONS
TITLE=Cmpd 37, +MS2(363.9569), 28.0-35.0eV, 1.1min #50
RTINSECONDS=63.9945
SCANS=49-50
PEPMASS=363.95691	231548
CHARGE=1+
130.35855	88	
176.88656	96	
182.86688	108	
185.86965	168	
187.87229	158	
189.86196	892	
191.85903	816	1+
192.92704	98	
193.85346	126	
196.88242	226	
196.89618	166	
199.89623	88	
199.98842	92	
200.42441	102	
202.95482	88	
203.87397	286	1+
204.00219	110	
207.11471	98	
207.87493	294	
208.88267	168	
209.86758	252	
209.92349	92	
209.94456	1764	1+
210.00003	98	
210.88396	912	1+
212.87897	3154	1+
214.89633	306	1+
222.95239	2256	1+
222.97731	108	
223.42492	92	
224.94898	2314	1+
225.88221	184	
225.97374	152	
226.88969	90	
226.94721	9008	1+
227.39554	102	
228.78802	90	
228.89407	570	1+
228.94283	8718	1+
230.88955	5108	1+
231.04502	86	
232.88478	704	1+
234.88050	244	
235.93336	94	
238.06273	220	1+
239.06621	194	1+
239.90124	86	
240.66461	90	
240.93922	988	
240.96246	1474	1+
241.93949	1604	1+
242.82153	452	1+
242.94111	1034	1+
242.95953	1070	1+
243.00162	90	
243.06684	94	
243.82566	302	1+
243.88983	156	1+
244.93826	586	1+
244.95719	3462	1+
244.99838	100	
245.83375	134	
246.40703	114	
246.83687	206	1+
246.90541	286	1+
246.95299	4374	1+
247.23328	90	
247.80153	400	1+
248.79813	310	1+
248.90124	1294	1+
249.43930	92	
250.89724	426	1+
250.94809	272	
250.96924	270	1+
251.84519	118	
252.79941	118	
252.89896	380	1+
254.05256	92	
254.83384	122	
258.44361	94	
258.83613	314	1+
258.97485	300	1+
260.83207	98	
260.96824	750	1+
262.91217	88	
262.97177	348	1+
265.05702	86	
265.08263	148	
265.37505	94	
265.94076	88	
265.97717	174	
266.81188	302	
267.10416	92	
267.81387	204	
267.97251	458	1+
268.80764	104	
268.95736	384	
269.89863	104	
269.97181	632	
270.80482	92	
270.82523	134	
270.84667	106	
271.91434	138	
271.93372	100	
272.98549	144	
273.89771	94	
276.85619	244	
277.82536	136	
277.85425	320	1+
278.41732	108	
278.79900	146	
279.09796	120	
280.10789	88	
280.79281	918	1+
280.83324	118	
281.79478	552	1+
281.85633	96	
282.35864	88	
283.79142	384	1+
283.85404	120	
283.97536	144	
283.99282	136	
284.82740	278	
284.84603	92	
285.82050	212	1+
285.84507	602	
286.69505	112	
287.84466	94	
288.84652	132	
289.10043	88	
289.86981	94	
292.43385	106	
293.11866	94	
294.86658	112	
294.99046	96	
295.80358	432	1+
295.86285	154	
295.90004	94	
295.92975	126	
296.63761	124	
296.80802	370	1+
296.85469	104	
297.13940	92	
298.80481	628	
298.89003	88	
299.80569	412	
299.87184	168	
300.79802	582	1+
301.81696	128	
301.86551	286	
301.94854	214	1+
302.85942	140	
303.80967	218	1+
303.85548	1200	1+
305.25067	96	
306.12770	94	
306.43523	86	
306.89920	86	
307.10539	88	
307.78676	102	
308.29934	136	
308.87611	108	
310.87691	152	
310.91588	96	
311.86354	122	
312.86780	96	
312.88749	144	
314.86691	116	
316.81375	174	
317.95940	198	1+
318.81957	290	1+
318.90606	92	
318.93199	118	
320.80425	130	
320.88055	150	
321.81527	448	1+
321.86859	384	
322.89868	146	
322.93118	146	
323.02200	88	
324.01587	100	
324.28573	92	
324.90356	142	
326.00383	88	
326.87347	308	1+
328.89173	124	
329.86759	124	
330.87045	92	
334.90055	250	1+
335.88152	196	
336.94610	320	
337.17767	138	1+
339.82492	406	1+
340.94368	134	
343.91308	260	1+
345.12543	90	
348.73930	114	
350.40744	178	
352.06088	100	
352.34643	94	
353.76495	90	
354.83739	146	
359.71816	148	
360.86844	178	
361.72089	102	
363.71489	102	
367.33105	104	
368.78859	166	1+
END IONS

###FS:    #m/z: 507.84582 #charge 1+
###MS: 49
###MSMS: 51
BEGIN IONS
TITLE=Cmpd 38, +MS2(507.8458), 28.2-35.2eV, 1.1min #51
RTINSECONDS=64.7665
SCANS=49,51
PEPMASS=507.84582	92656
CHARGE=1+
196.01479	178	
224.97257	122	
232.89500	202	
241.85376	146	
241.88018	120	
244.84161	196	
250.97389	254	
252.89149	190	
254.88294	122	
264.79338	154	
266.09357	290	1+
267.16318	126	
269.92786	136	
270.79107	210	1+
273.85165	126	
275.85057	202	
276.83509	130	
278.83315	222	
278.86719	124	
279.10603	182	
279.85467	236	1+
280.82656	278	1+
282.98350	140	
286.87076	168	
287.80280	124	
287.85255	572	1+
288.86768	124	
289.87862	460	
289.95621	216	1+
290.86294	486	1+
291.87874	330	1+
293.87253	508	
294.87762	358	
295.86632	132	
296.85494	500	1+
296.88226	138	
296.94619	232	1+
296.98286	126	
297.16355	136	1+
298.85639	128	
301.84745	140	
302.85361	244	
303.86874	286	
304.87891	238	
305.86216	660	1+
307.88867	140	
308.14002	508	1+
308.87015	1100	1+
309.88737	294	
310.15890	554	1+
310.89198	126	
311.88436	1214	
312.17616	176	
312.79376	202	1+
312.86700	278	
312.88521	716	
312.95534	132	
312.98181	158	
313.87299	170	
314.86521	968	1+
315.84486	152	
316.81996	276	1+
316.86377	340	1+
316.89229	170	
318.85972	394	1+
319.83151	120	
321.86190	242	1+
324.85585	548	1+
325.89829	244	
326.88393	1022	1+
326.97343	206	1+
327.38578	142	
328.16271	220	1+
328.87763	772	1+
330.79127	124	
331.88429	292	
332.87558	460	
333.87607	230	
334.32943	136	
334.86739	180	
334.90081	172	
335.84271	146	
335.88591	246	1+
335.97455	136	
336.04130	214	1+
336.87258	156	
336.94999	138	
337.04799	260	1+
337.88248	486	1+
339.85150	188	1+
339.88084	294	1+
340.90360	126	
341.85971	140	
341.87528	432	1+
342.87403	374	1+
346.82790	210	1+
347.77928	178	1+
348.07131	132	
348.38718	142	
348.89117	118	
349.75383	134	
350.88430	572	1+
353.85154	294	
353.89616	134	
354.83771	120	
355.89052	500	1+
356.83637	288	1+
356.85966	206	1+
357.75180	204	1+
359.11572	142	
360.39720	136	
361.86545	208	
364.86378	148	
365.83834	120	
366.18570	370	1+
366.78275	136	
366.83924	464	1+
367.71047	516	1+
367.73547	132	
367.76598	220	
367.84148	258	1+
368.81448	156	
368.90437	360	1+
369.78182	310	1+
369.83663	632	1+
369.88617	144	
370.15499	202	1+
371.70833	254	1+
371.72903	216	
371.83895	164	
371.93156	144	
372.89887	136	
373.72034	294	1+
373.81457	488	1+
373.90293	188	
373.93108	136	
374.05909	190	1+
374.81902	410	1+
374.88076	148	
375.86016	152	
376.72820	276	1+
376.79719	126	
376.81671	146	
376.88358	188	
377.27856	126	
378.90204	154	
379.87435	250	1+
379.98166	140	
380.72358	160	
381.29698	134	
381.71679	218	1+
381.73378	208	1+
383.91625	124	
384.77832	284	1+
384.82566	132	
384.85181	732	1+
385.07686	142	
385.83026	144	
386.81955	176	
386.86383	196	
386.99583	190	1+
387.77242	160	1+
387.84597	580	1+
387.88516	248	1+
389.72205	146	
390.83783	2040	1+
392.93669	162	
393.82310	172	
394.83289	186	
395.05633	194	1+
396.87331	128	
398.72786	586	1+
399.79561	128	
399.85069	442	1+
401.19939	124	
401.73597	122	
401.86882	138	
402.86871	792	1+
403.87244	658	1+
404.72200	314	1+
404.78852	410	1+
405.79117	344	1+
405.86025	460	1+
405.90369	182	
407.75778	150	1+
407.86688	986	
408.06841	152	
408.85170	2062	1+
409.72888	784	1+
410.73081	594	1+
410.83815	1788	1+
410.90908	116	1+
411.77938	128	1+
411.87930	126	
412.84474	488	
413.07082	152	
413.87639	144	
414.83834	320	1+
416.87435	154	
416.94859	248	
417.85597	198	
417.88082	152	
418.85225	248	
420.71441	266	1+
421.89582	156	
422.86905	640	1+
423.82169	396	1+
424.77578	134	
425.75253	230	
425.87319	188	
426.86100	2112	1+
427.74190	484	
428.09037	264	
428.73972	954	1+
428.84856	1792	1+
428.87966	410	1+
430.85781	322	
431.68491	132	
431.86775	1176	1+
433.85902	346	1+
435.84066	220	1+
438.74764	198	1+
439.89224	396	1+
442.87830	248	
443.83892	126	
444.35550	134	
444.87366	2946	1+
445.74365	424	1+
446.88076	470	1+
448.87940	1216	1+
449.87744	908	1+
450.22601	156	1+
450.74885	166	
450.76388	152	
453.89516	132	
457.90550	232	
458.90960	130	
461.21124	166	
462.88536	1624	1+
464.76005	122	
464.79326	152	
464.88602	472	1+
466.89554	120	
467.88808	2008	1+
468.78071	128	
473.21424	158	
482.79562	190	
483.69598	232	1+
485.89888	1078	1+
486.79604	180	
489.25308	154	
489.79884	124	
491.77402	150	
492.81991	168	1+
498.23099	134	
501.04951	94	1+
504.28031	176	1+
507.48683	120	
508.91395	224	1+
END IONS

###FS:    #m/z: 336.94601 #charge 1+
###MS: 49
###MSMS: 52
BEGIN IONS
TITLE=Cmpd 39, +MS2(336.9460), 28.0-35.0eV, 1.1min #52
RTINSECONDS=65.5385
SCANS=49,52
PEPMASS=336.94601	82808
CHARGE=1+
64.15319	78	
140.69331	80	
147.95652	80	
182.86879	174	
192.88713	108	
195.65176	96	
196.88505	78	
202.09525	84	
209.88227	274	1+
211.94478	1956	1+
211.97171	92	
212.87859	1184	1+
213.93960	1154	1+
215.88776	332	1+
215.93620	314	
216.99546	94	
217.88115	212	
218.84039	124	
219.48032	112	
220.12843	102	
221.06231	82	
221.95027	208	1+
223.99005	116	
224.97780	102	
225.91926	96	
226.03550	84	
228.89477	152	
229.89000	104	
229.95495	1958	1+
230.88892	1808	1+
231.34850	82	
231.95013	950	1+
232.82842	104	
233.82967	122	
233.89685	594	1+
233.94494	186	1+
234.59422	78	
235.86845	116	
235.89316	124	
236.00688	92	
237.94449	88	
239.89777	84	
241.07800	86	
241.84634	80	
241.86022	82	
241.97503	116	
245.40235	84	
245.83533	136	
245.87785	88	
246.13176	82	
246.39389	82	
246.81262	88	
246.97684	228	
247.96490	630	1+
248.16756	78	
248.54611	106	
248.89913	558	1+
249.23085	94	
249.52434	98	
249.95512	290	1+
250.83017	130	
250.95665	172	1+
250.99421	120	
251.07167	134	
251.83580	108	
252.83229	202	
252.90775	110	
252.97141	1462	1+
253.26032	88	
253.83788	174	
253.90796	546	1+
254.96663	380	1+
255.02028	82	
255.07696	308	
255.87025	84	
256.53233	140	
256.78754	88	
256.85010	106	
256.96392	238	1+
258.84855	234	
258.91613	150	
259.85280	116	
259.95525	88	
260.03120	80	
260.44936	112	
260.85551	88	
261.83471	84	
264.13815	102	
265.02041	86	
266.86223	132	
267.06811	130	
267.84811	90	
268.84279	428	1+
268.95752	108	
269.01281	80	
269.92275	80	
270.84281	128	
270.88398	80	
271.84371	380	1+
272.44231	80	
272.92619	82	
273.05882	82	
274.87219	116	
276.52328	92	
276.85853	530	1+
277.83330	92	
278.83280	388	1+
278.90943	84	
280.00144	94	
280.26859	80	
280.40220	98	
280.80545	82	
281.00052	86	
281.04866	106	
281.86103	158	
281.95669	92	
282.88724	102	
283.78900	112	
285.85127	250	
286.36755	108	
286.84773	762	1+
287.08719	112	
289.86060	118	
290.93207	88	
291.89492	120	
292.88716	84	
293.10457	136	
293.84759	134	
294.12697	80	
295.17462	96	
295.86243	92	
295.99217	168	
296.11125	76	
296.87047	76	
297.83188	198	1+
298.08620	76	
298.31058	126	
298.80507	84	
299.02156	138	
299.06502	130	
299.54232	84	
299.87695	112	
300.80918	242	1+
303.16362	104	
304.15012	106	
304.81226	84	
304.97318	92	
305.86070	196	
306.88682	80	
307.00493	82	
307.17942	78	
307.79746	104	
307.86780	84	
307.88498	78	
309.39141	86	
310.87060	100	
315.40733	94	
320.61878	100	
321.78748	80	
322.91169	86	
323.11030	76	
324.13753	76	
324.82362	76	
324.89117	282	1+
325.27149	94	
325.93564	120	
327.24898	92	
329.87058	286	1+
329.90206	84	
333.80316	76	
334.87433	86	
336.97395	92	
337.36579	84	
337.73156	98	
337.82180	98	
338.24611	94	
339.06644	78	
340.76331	180	1+
342.29152	102	
END IONS

###FS:    #m/z: 322.93036 #charge 1+
###MS: 53
###MSMS: 54
BEGIN IONS
TITLE=Cmpd 40, +MS2(322.9304), 28.0-35.0eV, 1.2min #54
RTINSECONDS=69.2225
SCANS=53-54
PEPMASS=322.93036	1696570
CHARGE=1+
134.96909	82	
152.19524	78	
160.99130	94	
178.11670	74	
191.89691	72	
193.43910	84	
196.02478	88	
196.88176	72	
196.97327	82	
197.88502	150	
197.98793	78	
205.94931	92	
205.97338	186	
206.92792	114	
206.94715	74	
208.89642	80	
209.94266	174	
211.00674	94	
211.90472	82	
212.89064	250	1+
215.88943	130	
221.89212	96	
222.89531	88	
222.95468	100	
223.88286	78	
223.89568	74	
223.95828	302	1+
224.04244	92	
224.87497	118	
225.01582	76	
227.82809	102	
227.93264	212	
228.93414	94	
229.39313	76	
229.89376	72	
230.82015	80	
230.88902	114	
230.91005	112	
231.03451	92	
231.90730	76	
233.03956	76	
233.82935	72	
233.95709	80	
235.96187	78	
236.83950	72	
236.88110	80	
236.92284	82	
237.00405	82	
237.05392	134	
238.02645	94	
238.93941	200	
239.78717	128	
239.90135	78	
240.08011	74	
240.65324	98	
240.82388	126	
240.94073	4020	
241.94212	2996	
242.82363	96	
242.88349	100	
242.94154	9316	1+
243.07166	90	
243.81880	196	1+
243.85807	82	
243.87810	182	1+
244.94037	2032	1+
245.85842	88	
246.97568	304	1+
247.09036	72	
247.38961	78	
248.85397	156	
248.98538	92	
249.83468	82	
250.99284	78	
251.06889	78	
251.87061	88	
251.92758	82	
252.79564	84	
253.85208	74	
254.07004	92	
254.90676	82	
255.10191	112	
256.90620	96	
257.79952	184	
257.89916	92	
258.83307	260	
260.83480	124	
261.82849	386	1+
262.48433	78	
262.80712	84	
262.83126	250	1+
262.95462	78	
263.98400	82	
265.05421	206	1+
265.85063	232	1+
267.02969	76	
267.84486	80	
267.86371	200	1+
268.96205	78	
269.79507	122	
269.95599	110	
271.03149	90	
272.78950	258	1+
272.87009	74	
272.93507	92	
273.23174	82	
274.80373	370	1+
275.73976	78	
275.80583	312	1+
277.85795	74	
278.84456	218	1+
278.91912	82	
279.09236	1028	1+
279.62135	84	
279.78868	96	
279.84826	146	1+
280.79527	82	
280.81544	82	
282.78840	90	
282.86681	184	1+
282.88821	78	
283.06664	178	
284.06992	92	
284.20674	76	
284.29482	208	
286.84167	72	
289.78563	76	
289.88528	260	
290.09286	88	
290.80668	140	
290.85877	74	
290.87757	156	
291.04112	98	
291.41804	92	
291.80319	146	
292.80463	128	
292.86178	274	1+
295.88110	80	
296.06703	76	
298.81538	72	
298.93688	92	
299.78355	124	
299.91444	82	
300.03137	84	
300.05526	86	
300.42296	86	
300.79873	118	
300.81677	86	
301.80528	108	
301.86419	158	
302.32191	74	
302.84525	96	
303.94280	86	
304.73741	76	
305.88335	84	
307.84458	80	
307.89223	132	
308.80107	108	
309.03929	76	
310.82518	100	
311.80389	224	1+
311.88165	202	1+
315.45348	104	
318.62153	80	
319.13018	78	
322.98667	102	
323.09712	80	
323.76154	74	
323.90562	76	
323.97399	72	
324.88460	474	1+
326.13911	82	
326.20787	72	
END IONS

###FS:    #m/z: 340.94101 #charge 1+
###MS: 53
###MSMS: 55
BEGIN IONS
TITLE=Cmpd 41, +MS2(340.9410), 28.0-35.0eV, 1.2min #55
RTINSECONDS=69.995
SCANS=53,55
PEPMASS=340.94101	673938
CHARGE=1+
192.92368	152	
197.88241	118	
198.87171	80	
205.95188	116	
206.93607	114	
206.97871	86	
207.87540	86	
210.93696	84	
212.13160	106	
212.87991	96	
212.94992	92	
213.87836	248	
213.93851	970	1+
214.87308	82	
214.88741	120	
215.88740	572	1+
216.41299	80	
217.88417	268	
217.93755	128	
218.86034	82	
218.92217	80	
221.88095	194	
221.90994	104	
223.54648	110	
223.96254	430	1+
224.83463	134	
224.93335	224	1+
227.08348	108	
227.92988	96	
227.95053	238	1+
230.89084	750	1+
231.94786	1182	1+
235.86979	184	
235.89378	156	
236.89938	198	
237.06447	84	
237.89182	88	
238.00305	80	
239.11457	80	
240.23039	122	
240.78188	80	
240.83612	514	1+
240.94677	98	
241.84138	368	1+
241.93890	106	
242.94139	120	
243.13220	86	
243.83167	418	1+
243.89465	100	
244.88254	120	
244.95804	192	
245.05164	84	
245.41010	102	
245.82757	84	
245.99886	132	
246.98045	146	
247.89413	278	1+
249.96295	122	
250.94543	98	
251.79298	118	
251.97248	202	
252.91861	80	
253.86626	154	
254.87927	80	
254.90936	138	
254.96785	680	
255.90015	372	1+
256.07158	102	
256.85540	142	
256.91833	88	
257.79864	138	
257.83635	82	
258.84337	284	1+
259.41769	82	
259.43945	80	
259.89348	154	
259.95752	132	
260.34293	138	
260.55059	86	
260.83323	242	
260.86130	102	
261.35564	88	
261.84064	296	1+
261.90847	96	
262.84670	186	1+
264.93500	80	
264.98285	86	
267.10407	94	
267.13569	130	
267.45938	102	
268.84532	346	
269.83811	190	
270.15311	94	
270.82353	82	
270.84868	104	
271.79723	116	
272.80221	112	
272.83908	94	
272.93314	280	
273.80241	106	
273.84357	132	
274.85927	158	
275.84177	94	
275.88666	82	
276.85754	544	1+
276.98155	86	
277.46122	128	
277.89537	114	
278.84211	406	
278.86279	354	1+
280.00078	116	
281.04965	160	
281.84869	146	
281.86137	266	1+
282.27416	80	
282.97409	112	
283.79892	126	
285.85602	80	
286.17873	90	
286.82686	80	
288.83981	132	
289.03156	86	
289.85620	270	1+
292.42965	98	
293.11846	80	
293.79592	80	
294.84827	84	
294.86653	328	
295.80504	84	
295.84947	82	
297.26396	88	
297.88161	154	
297.94419	96	
297.97466	160	
298.42321	94	
299.43367	90	
299.78296	152	
299.87381	178	
300.87332	140	
300.90603	86	
301.02172	114	
301.08285	84	
302.16615	148	
303.25154	102	
304.82435	142	
304.91929	92	
306.87437	200	
307.80549	92	
308.42440	88	
309.82023	106	
311.86596	130	
311.93002	108	
311.94517	94	
311.96031	80	
313.38909	80	
313.77037	114	
313.81947	84	
313.84470	104	
316.43317	82	
322.02192	82	
324.88988	148	1+
325.75578	84	
328.40493	88	
328.88971	220	
330.81966	246	1+
331.80048	100	
335.03353	82	
339.96248	96	
340.19203	110	
340.40630	86	
345.42493	82	
END IONS

###FS:    #m/z: 507.84577 #charge 1+
###MS: 53
###MSMS: 56
BEGIN IONS
TITLE=Cmpd 42, +MS2(507.8458), 28.2-35.2eV, 1.2min #56
RTINSECONDS=70.767
SCANS=53,56
PEPMASS=507.84577	125632
CHARGE=1+
196.01797	134	
214.88551	490	1+
222.97385	158	
224.04655	194	
224.97835	146	
232.89806	372	
234.89074	346	1+
235.92114	156	
236.88632	206	
237.05726	262	1+
238.06100	154	1+
250.97438	160	
252.90010	130	
254.09395	212	
258.88150	386	1+
259.88643	280	1+
265.89321	154	
266.16617	174	
268.80834	268	1+
268.88511	194	1+
272.85288	198	
275.79699	390	1+
276.85639	134	
278.83327	492	1+
279.94671	234	1+
282.83574	126	
285.85525	276	
287.85407	606	
288.79857	196	1+
288.87319	1160	1+
289.84129	222	
289.87892	810	1+
289.96533	144	
290.86427	228	
291.86814	200	
293.87459	1108	1+
293.92484	270	1+
293.96558	130	
294.11743	146	
294.86154	182	
295.87306	262	
296.85320	234	
296.87788	214	
297.85462	138	
297.87822	134	
298.84989	194	
300.82080	142	
300.86726	476	1+
301.85003	284	1+
303.86768	738	1+
305.86298	1220	
306.12509	264	1+
307.84809	146	
307.88964	828	
308.14132	730	1+
308.80924	310	1+
308.84497	458	1+
308.87502	1850	1+
310.15569	416	1+
311.17375	388	1+
311.88327	3356	1+
312.17569	334	1+
312.85608	168	
314.86764	1042	1+
314.91034	230	1+
316.86481	714	1+
316.88637	186	
317.12616	132	
317.76324	182	1+
317.81556	266	1+
318.81387	264	1+
318.86350	504	1+
322.85179	140	
322.90075	132	
323.87350	608	
324.85912	174	
324.93192	140	
325.86329	246	
325.88320	132	
325.90253	258	
326.79261	168	1+
326.82386	206	1+
326.88391	2580	1+
326.99095	126	
327.05387	194	1+
328.86898	232	
329.37724	124	
329.89412	500	1+
330.16331	148	
330.81188	200	
330.87323	176	
331.80121	186	
331.87547	540	1+
332.81612	216	1+
332.87780	454	1+
335.84021	238	1+
335.88092	228	
335.89381	142	
336.87595	928	1+
336.89946	196	
337.81723	310	1+
337.88268	774	1+
339.39880	156	
339.86930	156	
340.77162	138	
342.77109	136	
342.87129	402	1+
342.89062	128	
343.87655	282	1+
343.90866	146	
347.75712	190	
348.07254	138	
348.75243	326	1+
348.84099	128	
348.87304	156	
348.89246	284	1+
349.78419	130	
350.82684	196	
350.88625	692	1+
351.79232	154	
353.10289	228	1+
353.76201	328	1+
353.85149	412	
354.76838	314	1+
354.88931	548	1+
355.77480	240	1+
357.34035	144	
357.71353	142	
360.89521	206	1+
361.86325	142	
362.87239	328	1+
364.81053	210	1+
364.83982	168	
365.73298	132	
365.87082	206	1+
366.18516	434	1+
366.76523	368	1+
366.83938	298	
366.85801	160	
367.70538	244	
367.76851	320	1+
367.84473	156	
368.71096	138	
368.73934	212	1+
368.87148	190	1+
368.90634	174	1+
369.83845	170	
370.04351	236	1+
370.78341	158	
370.84622	168	
371.72775	226	1+
371.90956	174	
372.78075	144	
373.72316	296	1+
373.83121	174	
373.90595	240	
374.78729	216	1+
374.81412	474	1+
374.85418	182	
376.07966	140	
377.78670	178	1+
379.39775	162	
380.72055	608	1+
381.79531	202	
381.83394	172	
382.92206	148	
383.71398	148	
383.88289	204	1+
384.66679	152	
384.80055	178	1+
384.81840	156	
384.84949	1610	1+
385.77629	226	1+
387.39626	142	
387.85046	690	1+
388.75318	144	1+
389.20178	176	
389.72306	168	
390.06325	182	
390.84145	1148	1+
391.86672	138	
391.91793	150	
392.67470	196	1+
392.82611	788	1+
392.86339	206	
393.74523	168	1+
393.79864	220	
393.86854	168	
394.16804	130	
394.82466	146	
394.83940	132	
395.83770	136	
397.78332	118	1+
398.72675	1010	1+
398.89965	132	
399.72727	656	1+
399.81211	302	
399.84993	664	1+
401.72237	318	1+
402.22921	144	
402.86355	238	
403.86993	726	1+
404.06486	142	1+
404.80803	162	
404.85436	162	
405.75941	138	
405.86266	460	1+
406.87898	176	
407.59386	84	1+
407.72423	304	1+
407.86658	1276	
408.78158	144	
408.85354	2124	1+
409.72328	498	1+
409.88092	250	1+
410.08364	126	
410.83761	1604	1+
412.73168	286	1+
413.07746	180	
415.79597	172	1+
416.88037	198	
417.70282	192	
419.70985	208	1+
419.85473	126	
421.88555	472	1+
422.86781	188	
423.72512	348	1+
423.82551	138	
423.87284	432	
424.72697	288	1+
424.82576	172	
424.86910	244	
425.76014	300	
425.86495	126	
425.88324	608	1+
426.77178	286	
426.86223	1910	1+
426.94213	196	
427.74001	580	
428.73530	696	1+
428.84677	2296	1+
428.88820	480	1+
431.86676	1382	1+
433.84802	614	1+
439.88899	412	1+
442.23788	130	
443.68170	190	1+
443.76912	136	
444.87273	2760	1+
445.75039	436	1+
447.88585	264	
448.75302	296	1+
448.89498	172	
449.87889	574	
450.70656	180	
450.76733	168	
450.87637	272	
451.20158	168	1+
451.85789	362	1+
452.69866	132	
454.77555	132	
456.78348	136	
457.90053	352	1+
458.69131	126	
462.70683	202	1+
462.88357	1002	1+
464.88341	358	1+
467.88940	1556	1+
470.73174	214	
472.87310	134	
473.78875	138	
485.89854	552	1+
487.89986	142	
488.81638	148	1+
491.79382	288	1+
505.81066	126	
509.85566	214	1+
END IONS

###FS:    #m/z: 322.93032 #charge 1+
###MS: 57
###MSMS: 58
BEGIN IONS
TITLE=Cmpd 43, +MS2(322.9303), 28.0-35.0eV, 1.3min #58
RTINSECONDS=74.4595
SCANS=57-58
PEPMASS=322.93032	1982212
CHARGE=1+
105.80904	78	
190.88401	74	
190.89775	142	
193.44419	76	
196.50990	74	
196.97308	86	
196.99371	88	
198.89238	72	
199.88802	136	
203.01074	78	
205.94777	340	
207.92686	72	
207.95354	76	
207.99145	76	
208.46192	102	
209.92166	80	
209.95183	74	
210.90230	112	
210.92079	76	
211.94032	78	
214.89293	210	1+
215.03181	78	
220.86508	226	1+
221.94411	152	
222.95312	266	
223.96035	536	1+
225.91320	228	1+
226.83447	78	
229.56060	72	
230.82006	92	
230.88810	130	
230.90811	100	
231.42106	106	
234.10546	78	
235.82777	72	
236.84519	80	
236.91111	102	
237.98983	78	
238.00718	78	
238.79369	76	
238.88831	230	1+
238.93938	146	
239.07529	188	
239.78872	72	
239.90689	94	
240.79132	146	
240.81706	80	
240.94078	4340	
241.12699	134	
241.91205	70	
241.94237	3158	
242.87007	200	1+
242.94184	8650	1+
243.97340	72	
244.82113	438	1+
244.94087	1762	1+
246.79908	86	
246.85164	274	1+
246.97475	200	
247.43962	72	
248.84910	158	
251.92895	76	
254.34626	100	
254.43419	102	
254.81433	72	
254.90661	92	
256.89625	116	
258.01371	72	
258.83258	174	
259.83714	80	
260.83293	286	1+
260.85571	72	
262.83543	96	
263.99440	86	
264.85775	94	
266.85686	70	
267.39089	90	
267.83749	102	
267.93541	132	
268.80682	174	1+
268.95541	82	
269.08653	96	
269.14262	76	
270.42153	72	
272.36522	74	
272.85809	172	
273.79135	320	1+
274.80872	86	
274.85158	106	
275.81420	160	
275.95392	78	
276.84312	104	
276.99113	84	
277.85231	318	1+
277.92861	110	
278.07737	72	
278.41317	72	
278.84234	138	
279.09445	652	1+
280.84322	180	1+
281.09883	76	
282.11324	74	
282.82891	76	
282.92428	92	
283.79606	80	
283.85166	142	
283.94805	74	
283.98081	76	
284.21685	144	
284.29149	192	
284.79639	98	
284.81057	102	
284.90835	212	1+
284.95206	72	
285.17375	76	
285.29242	104	
285.39607	72	
285.43122	108	
286.07685	88	
287.84262	78	
287.91114	76	
289.78765	112	
289.88787	74	
290.77392	102	
290.80244	296	1+
290.85532	126	
291.78726	82	
291.80531	176	1+
292.86578	154	1+
293.15434	86	
294.86384	80	
296.57855	80	
296.81309	98	
298.77355	74	
298.80093	96	
298.92698	88	
299.78928	276	1+
299.86531	74	
300.16103	72	
300.18025	80	
301.83556	78	
302.89202	80	
302.95882	72	
304.19083	72	
304.60017	84	
304.88698	78	
305.79632	88	
306.87602	78	
307.40745	82	
307.81145	112	
307.88948	284	
308.29280	202	
309.12992	94	
310.87900	84	
311.67844	72	
311.88280	122	
312.80407	90	
314.79282	80	
314.81286	248	1+
314.86028	92	
314.94727	116	
315.89820	74	
316.75352	124	
318.88137	94	
319.94630	72	
321.83085	88	
324.11097	94	
324.68381	72	
324.89035	132	
325.81309	120	
325.88539	208	1+
326.17363	130	
327.80294	120	
END IONS

###FS:    #m/z: 340.94103 #charge 1+
###MS: 57
###MSMS: 59
BEGIN IONS
TITLE=Cmpd 44, +MS2(340.9410), 28.0-35.0eV, 1.3min #59
RTINSECONDS=75.2315
SCANS=57,59
PEPMASS=340.94103	763758
CHARGE=1+
185.86440	132	
190.95190	106	
191.94091	88	
192.88636	84	
192.92599	178	
206.42276	88	
208.95672	90	
210.93786	78	
212.88023	114	
213.87896	86	
213.93926	822	1+
215.88868	186	
215.98703	76	
216.88112	76	
216.92285	80	
217.89237	112	
220.87634	142	
224.97254	92	
226.95034	76	
227.11692	100	
227.94553	304	1+
229.84161	76	
230.89111	336	
231.89186	250	
231.94993	840	1+
233.89864	230	
233.94786	372	
234.41185	80	
234.90083	102	
235.89591	78	
236.64684	84	
238.82197	96	
239.84747	150	
240.23617	154	
240.83502	82	
241.84570	162	
243.83399	272	1+
243.88287	102	
244.95502	110	
245.08886	76	
245.44085	90	
246.88373	86	
248.85484	116	
248.89689	100	
249.82907	104	
249.90328	92	
249.96336	334	
250.95825	162	
251.96081	142	
252.04633	80	
253.35831	102	
253.92528	84	
253.95610	130	
254.96527	640	1+
255.07551	336	1+
255.90258	142	
255.94248	86	
256.26462	88	
256.83828	102	
256.90186	248	1+
256.96003	104	
258.84663	466	1+
258.93538	84	
259.83592	76	
259.95300	134	
260.10037	82	
260.83450	512	1+
262.84849	98	
263.84787	326	1+
264.07355	86	
264.47556	84	
264.86754	114	
265.02286	78	
265.97928	84	
267.14111	112	
268.84360	192	
268.95549	78	
269.84901	84	
270.79914	98	
270.82464	140	
272.35728	76	
272.93202	278	1+
273.39153	76	
273.46071	84	
274.80307	94	
274.86530	104	
275.35152	262	1+
275.86089	92	
275.87291	90	
275.89079	80	
276.85465	298	
277.78663	82	
277.82346	88	
277.86332	248	
277.92166	78	
278.79965	102	1+
278.84533	1204	1+
278.86859	204	
279.91297	112	
279.96096	94	
282.89084	154	
284.42593	98	
287.61773	80	
287.86134	82	
287.90523	88	
288.39952	86	
288.83650	108	
289.78857	246	
289.86064	80	
290.85439	76	
291.15410	86	
293.87068	130	
294.86195	148	
294.88714	80	
295.86472	204	
296.86843	148	
296.97276	370	1+
298.78620	86	
300.87328	118	
301.16813	86	
301.86534	116	
301.91095	126	
302.86137	116	
306.39409	76	
307.59686	186	
307.79620	146	
308.29486	80	
308.43735	104	
308.80230	78	
308.82353	76	
308.93140	82	
310.87947	268	
312.87393	78	
314.81664	80	
316.03283	124	
317.38839	92	
320.82119	100	
321.15108	82	
322.95165	98	
323.89439	104	
324.34536	94	
325.82410	88	
325.89499	242	1+
325.93758	94	
326.17244	84	
326.42965	80	
326.75355	86	
326.95784	84	
328.18523	148	
328.88429	106	
330.81417	184	
331.34034	96	
331.74363	140	
331.87328	88	
331.96608	88	
333.02369	78	
338.40691	100	
338.86746	146	
338.95328	94	
340.14124	84	
340.84149	100	
341.90425	120	
342.31437	88	
342.58234	92	
342.90509	84	
344.82710	118	
END IONS

###FS:    #m/z: 336.94614 #charge 1+
###MS: 57
###MSMS: 60
BEGIN IONS
TITLE=Cmpd 45, +MS2(336.9461), 28.0-35.0eV, 1.3min #60
RTINSECONDS=76.004
SCANS=57,60
PEPMASS=336.94614	85098
CHARGE=1+
185.95574	82	
189.86583	78	
197.09205	86	
197.97065	92	
201.04730	84	
206.41224	86	
207.87876	92	
209.04180	84	
210.89227	82	
211.94412	2204	1+
212.87967	468	1+
213.94073	1188	1+
215.87852	86	
215.93554	128	
216.42409	106	
216.89249	96	
217.08953	78	
217.88156	152	
221.89573	92	
222.89342	82	
223.98145	128	
224.00942	94	
228.89562	138	
229.95410	2218	1+
230.88850	1842	1+
231.95034	1332	1+
233.82660	304	1+
233.89834	342	1+
233.94707	258	
233.97130	92	
234.92723	76	
235.89218	136	
237.90472	88	
238.88510	78	
239.84017	278	1+
241.79942	96	
241.94651	82	
242.86420	80	
246.90516	78	
246.98010	104	
247.86112	86	
247.96499	616	1+
248.89992	898	1+
248.93379	78	
249.00672	82	
249.83483	252	1+
249.96087	524	
250.03854	82	
250.95171	112	
251.78969	132	
251.82964	206	1+
251.87790	124	
251.95655	88	
252.95282	202	
252.97059	1706	1+
253.00680	100	
253.42082	100	
253.90427	332	1+
253.94925	90	
254.77138	90	
254.96751	186	
255.08733	298	
255.92421	118	
256.25919	82	
256.46149	80	
256.94055	86	
258.52083	90	
258.55798	114	
258.84458	642	1+
258.91272	78	
259.82353	88	
259.95668	84	
260.80797	82	
260.93302	94	
260.94914	80	
261.44905	84	
261.83043	134	
263.80891	96	
264.46552	92	
264.81323	78	
264.86529	78	
265.02478	76	
265.92611	92	
267.14595	114	
267.56989	104	
268.84399	248	
269.07774	76	
269.79463	124	
269.84787	138	
270.78653	94	
270.85154	76	
270.98131	136	
271.84473	118	
272.09574	76	
272.91882	86	
272.97973	134	
273.64344	82	
273.84479	88	
273.89967	138	
273.93749	118	
274.87304	112	
275.06527	76	
275.38918	88	
275.84167	110	
275.89257	80	
276.84042	126	
276.85815	502	1+
277.83123	558	1+
277.91867	102	
279.10606	80	
279.86782	94	
280.10362	126	
280.41861	78	
282.11779	78	
282.94497	80	
284.83191	78	
285.85296	228	
286.48813	100	
286.85245	862	1+
286.91842	84	
287.85364	532	1+
287.90080	98	
287.93653	84	
290.92596	90	
292.86131	90	
293.00521	86	
293.13329	88	
293.85361	162	
294.00878	78	
294.11150	112	
294.81953	78	
294.84497	86	
294.86908	110	
295.87061	118	
298.65444	84	
299.89833	156	
301.88041	88	
303.80569	78	
303.86412	114	
303.98304	78	
305.43647	98	
307.79902	172	
308.19395	80	
308.87304	338	1+
309.30270	76	
310.85784	118	
310.87727	294	1+
311.86291	178	
312.93500	82	
312.97758	76	
313.96536	106	
317.22210	76	
320.92468	76	
321.92196	114	
324.89595	78	
326.83343	78	
327.06656	80	
327.80782	102	
328.62289	92	
328.88853	212	
329.87325	94	
330.80768	82	
333.90184	94	
334.04755	78	
334.80210	76	
337.70884	106	1+
337.83881	92	
338.04085	84	
338.88187	150	
339.36287	88	
339.85131	80	
341.31327	148	
341.62151	84	
END IONS

###FS:    #m/z: 322.93038 #charge 1+
###MS: 61
###MSMS: 62
BEGIN IONS
TITLE=Cmpd 46, +MS2(322.9304), 28.0-35.0eV, 1.3min #62
RTINSECONDS=79.6785
SCANS=61-62
PEPMASS=322.93038	1933094
CHARGE=1+
191.93909	74	
193.96541	90	
196.88517	100	
198.03089	70	
200.87856	84	
201.04562	70	
202.04579	72	
203.38186	82	
203.89697	98	
205.95911	92	
206.49853	92	
206.97516	74	
207.97405	214	
208.99564	96	
209.89505	86	
211.90808	78	
212.90320	90	
221.83485	90	
222.87557	134	
222.95451	368	1+
223.95838	260	1+
224.87437	74	
224.98073	88	
225.86309	140	
225.90628	72	
225.95811	88	
226.91714	78	
228.85963	88	
229.13099	94	
230.83893	130	
230.90399	78	
232.89338	80	
233.79778	74	
233.82403	76	
234.16359	96	
237.11940	102	
238.94108	72	
240.81815	120	
240.94108	2900	
240.96541	110	
241.87994	96	
241.93962	9612	1+
242.82971	82	
242.94182	6838	1+
243.08442	164	1+
243.82414	74	
244.82051	78	
244.93980	1944	1+
245.81815	142	
246.44312	82	
246.85256	108	
246.97804	230	
247.97439	96	
248.90026	82	
249.35725	80	
249.78636	78	
249.80381	74	
249.93172	70	
250.84532	72	
250.94518	120	
251.07082	98	
251.85196	74	
253.40339	70	
256.01135	90	
257.75557	70	
257.77683	80	
257.83629	70	
260.82877	132	
262.34934	82	
262.83092	166	
263.01569	82	
263.83496	84	
264.87692	80	
265.88782	202	1+
266.86383	118	
267.08776	78	
267.51349	84	
267.84695	76	
268.80588	188	1+
268.86671	100	
268.95618	76	
269.08237	90	
271.41014	70	
271.79108	110	
272.84431	92	
273.48304	82	
273.79536	174	
273.99922	80	
276.83923	106	
277.89495	80	
278.83359	78	
278.85258	78	
279.09019	1058	1+
279.80406	310	1+
280.10823	80	
280.83405	72	
280.85449	126	
281.79895	70	
282.85498	126	
283.04024	92	
283.07053	150	
283.97990	80	
284.29472	254	
284.86773	100	
284.88605	70	
285.30050	130	
285.54938	90	
286.79588	86	
286.87433	202	1+
287.41569	88	
288.12847	82	
288.96481	80	
289.04178	76	
289.78341	70	
290.85963	138	
291.80830	98	
292.03696	84	
292.06025	70	
293.84879	86	
293.87744	108	
294.93158	72	
297.79385	334	1+
298.79657	256	1+
298.82013	72	
299.85068	70	
300.66986	78	
303.40109	88	
303.80520	84	
305.00079	80	
306.88362	138	
306.91028	76	
307.80067	100	
307.88573	94	
308.13108	78	
308.36837	72	
308.79869	74	
308.88723	138	
309.28986	80	
309.87992	86	
310.04195	90	
310.13899	86	
311.87723	120	
312.04047	94	
312.80443	136	
313.81624	140	
313.88053	72	
314.89962	76	
316.18654	72	
316.75549	146	
317.78439	80	
318.81207	108	
321.06572	70	
322.16858	98	
322.99135	72	
323.27154	80	
323.73685	204	1+
323.75445	188	1+
323.88116	92	
324.88878	114	
325.80730	72	
325.82298	162	
326.81325	70	
326.88741	144	
327.39547	82	
327.88189	80	
END IONS

###FS:    #m/z: 340.94103 #charge 1+
###MS: 61
###MSMS: 63
BEGIN IONS
TITLE=Cmpd 47, +MS2(340.9410), 28.0-35.0eV, 1.4min #63
RTINSECONDS=80.451
SCANS=61,63
PEPMASS=340.94103	731572
CHARGE=1+
191.11318	84	
197.89448	82	
205.94626	98	
210.93780	158	
212.87984	388	1+
213.93856	1340	1+
215.88656	420	
217.88374	244	
219.89178	80	
221.05846	90	
221.54072	84	
223.89851	78	
223.96155	146	
223.99508	82	
226.94188	80	
227.69625	96	
228.78922	92	
228.85218	88	
228.93775	78	
229.43405	74	
231.01965	94	
231.89035	236	
231.95011	990	1+
232.88050	98	
233.89845	302	
233.95000	112	
234.07615	80	1+
234.39698	86	
235.89255	138	
236.83753	76	
236.89509	100	
237.00176	90	
237.06275	88	
237.90480	76	
238.86770	78	
239.96042	78	
240.23042	144	
240.83193	154	
241.85328	144	
242.79136	90	
243.59960	82	
243.83484	288	1+
244.88509	74	
245.87183	76	
246.44792	78	
246.50185	82	
246.82598	80	
246.98402	80	
248.80158	86	
249.89736	216	
249.96280	104	
250.90072	180	
251.95558	120	
252.07978	92	
253.38751	74	
254.78695	94	
254.90972	124	
254.96535	788	1+
255.07431	524	1+
255.83076	82	
255.89959	76	
255.91987	118	
255.98581	78	
256.85793	110	
256.89222	74	
257.08538	84	
257.79271	78	
257.81206	100	
258.84635	236	
259.41772	84	
259.84923	152	
259.95614	150	
260.83570	340	
260.93908	80	
261.44103	114	
261.84329	264	
262.39670	80	
263.79853	78	
264.86316	84	
265.12296	84	
266.84622	116	
267.13538	112	
267.83934	440	1+
268.00358	88	
268.13853	84	
268.95542	88	
268.99979	96	
271.78419	84	
271.80868	78	
272.15870	104	
272.84710	82	
272.93266	120	
272.97795	98	
275.95583	74	
276.85600	222	
277.08932	80	
277.86457	222	
278.11013	82	
278.57501	92	
278.84422	894	1+
278.95582	210	1+
279.81869	86	
280.02219	130	
280.84692	276	1+
281.12835	76	
287.79866	84	
288.86653	76	
289.44737	80	
289.79020	80	
290.50497	100	
291.93407	82	
293.03662	78	
294.31818	78	
294.86747	88	
295.01348	124	
295.96942	96	
296.03729	76	
296.80859	82	
297.78843	124	
298.30577	132	
298.85800	78	
298.90080	74	
299.05375	88	
299.77960	108	
299.86962	102	
299.89043	140	
301.84686	124	
301.88016	76	
301.94470	200	1+
302.17877	102	
302.86013	80	
305.87675	104	
307.44393	92	
307.79973	154	
308.82469	132	
309.67006	114	
309.80640	76	
311.88186	94	
313.12855	80	
313.87784	210	1+
314.81173	98	
317.82356	100	
318.88635	76	
319.90269	92	
321.83584	78	
321.92380	88	
322.98460	76	
325.81959	80	
326.41843	104	
328.29566	78	
328.95260	112	
329.80751	200	1+
329.83534	146	1+
329.87318	76	
330.20552	80	
334.73036	88	
335.29215	94	
335.76879	96	
338.25742	76	
338.83379	74	
341.73081	90	
342.20974	86	
343.84295	86	
344.73797	126	
346.13929	76	
END IONS

###FS:    #m/z: 363.95704 #charge 1+
###MS: 61
###MSMS: 64
BEGIN IONS
TITLE=Cmpd 48, +MS2(363.9570), 28.0-35.0eV, 1.4min #64
RTINSECONDS=81.223
SCANS=61,64
PEPMASS=363.95704	289790
CHARGE=1+
95.29723	100	
137.64264	90	
189.86337	492	
191.12178	96	
191.85953	116	
192.86410	92	
195.93548	88	
196.88223	210	
200.81762	94	
206.03831	82	
206.88338	86	
207.40131	114	
207.94796	154	
208.87571	116	
209.86896	84	
209.94475	716	1+
210.88431	200	
212.84241	92	
212.87936	1368	1+
213.86296	88	
214.89697	116	
218.90956	242	
222.95160	312	1+
223.10800	102	
224.06310	82	
224.94975	926	1+
224.96611	336	1+
226.90044	116	
226.94721	5478	1+
226.97077	324	
227.11143	82	
228.89764	558	1+
228.94251	5356	1+
230.79831	206	1+
230.88999	2684	1+
233.88080	422	1+
233.96978	84	
234.09367	92	
235.41134	110	
236.06551	98	
236.88812	136	
239.42790	84	
240.94093	488	
240.96432	432	1+
241.11838	94	
241.93871	1882	1+
242.94089	1272	1+
242.96441	144	
243.87182	100	
244.58376	90	
244.81983	106	
244.95718	2330	1+
245.44478	92	
245.93990	174	
246.87723	84	
246.90390	128	
246.95301	3032	
247.86561	92	
248.80461	238	1+
248.89976	998	1+
248.95459	88	
250.94893	164	
250.96883	228	
252.83001	190	1+
252.90324	342	1+
253.35232	88	
255.90324	102	
256.14104	98	
256.96916	94	
258.97684	122	
259.85114	106	
260.74049	94	
260.87408	158	1+
260.96801	638	1+
261.83140	334	1+
262.08454	86	
263.88287	174	
265.83169	142	
265.85519	140	
265.87970	94	
265.92878	90	
266.09027	130	
266.81467	174	
266.83334	280	1+
266.90140	94	
267.78872	102	
267.97448	512	1+
268.86485	90	
269.96830	398	
270.82943	84	
271.91563	156	
272.84315	120	
274.86244	98	
275.81913	136	
275.88879	88	
276.86032	104	
277.80521	102	
277.85777	176	
278.80007	166	
278.84328	502	1+
278.88214	222	
279.12059	90	
279.79285	802	1+
280.79489	678	1+
280.83489	214	1+
280.85831	156	
281.11613	82	
282.15883	100	
282.79360	238	
282.92839	230	1+
283.78739	184	
283.85519	136	
283.90243	88	
284.80566	164	
284.82756	112	
284.86129	136	
285.84369	424	
286.91260	82	
289.80321	96	
290.78607	188	
290.80014	148	
293.87363	138	
295.86764	132	
296.81219	154	
297.80824	262	
298.08392	82	
298.80347	1354	1+
298.87938	90	
299.42954	94	
300.79329	178	
301.79986	514	1+
301.81945	244	1+
301.86469	198	
302.06527	94	
302.86865	140	
303.77555	110	
303.85551	674	1+
303.94141	86	
303.96415	84	
304.94716	172	
306.12511	196	1+
306.81372	178	1+
306.87927	128	
307.92867	82	
308.84534	94	
309.87100	90	
309.88799	288	1+
312.83718	90	
312.87241	114	
314.36161	100	
317.35312	88	
317.82208	144	
318.80450	220	1+
318.93801	308	1+
319.05116	94	
319.86871	94	
320.83104	122	
320.90695	150	
320.95765	134	
321.82136	394	1+
321.87013	84	
323.82275	90	
323.83858	124	
324.89575	206	
326.87231	290	
326.94596	90	
327.88074	148	
328.88950	106	
329.75706	88	
332.90189	210	1+
334.76604	82	
334.87585	104	
336.94900	128	
337.11825	84	
337.94546	114	
338.84361	96	
339.82775	402	1+
340.32013	92	
340.42662	84	
340.94078	226	
341.91930	94	
342.20466	122	
343.79692	90	
348.74273	106	
356.73253	88	
359.07902	84	
359.99357	90	
361.83180	90	
362.79486	104	
365.27370	86	
365.33687	152	1+
368.11631	88	
END IONS

###FS:    #m/z: 363.95712 #charge 1+
###MS: 65
###MSMS: 66
BEGIN IONS
TITLE=Cmpd 49, +MS2(363.9571), 28.0-35.0eV, 1.4min #66
RTINSECONDS=84.896
SCANS=65-66
PEPMASS=363.95712	295296
CHARGE=1+
81.36245	84	
115.23334	88	
126.59511	104	
177.93314	92	
181.46393	86	
185.86443	94	
186.93506	102	
189.86403	438	
191.85715	850	
195.10125	94	
196.88386	176	
196.95244	82	
196.99200	150	1+
203.92859	90	
205.92890	82	
207.87302	230	
207.95035	290	
208.87759	120	
208.89384	186	
208.94343	162	
209.85246	84	
209.94443	1608	1+
210.85857	90	
210.88150	468	1+
212.88004	3382	1+
214.89667	132	
215.92201	92	
216.41151	92	
218.91027	176	
222.95184	2440	1+
223.88898	140	
224.83703	130	
224.89050	122	
224.94826	3176	1+
225.05393	124	
225.84918	112	
225.88660	328	1+
226.15651	86	1+
226.87378	148	
226.91732	118	
226.94729	10312	1+
226.97510	166	
227.78941	94	
227.88044	114	
227.92930	264	
228.85104	102	1+
228.89388	974	1+
228.94267	9818	1+
230.88923	5084	1+
231.90141	244	1+
232.88649	696	1+
233.93682	166	1+
233.96393	152	
234.88222	340	
237.06127	160	
238.00130	92	
240.94052	978	
240.96269	1422	1+
241.93987	1752	1+
242.94226	1238	1+
242.95827	1122	1+
243.82253	272	
243.90241	180	1+
244.82873	126	
244.85699	88	
244.92086	150	
244.95755	5818	1+
245.83179	88	
245.94312	332	
246.43476	208	1+
246.95334	5060	1+
246.98099	168	
248.80627	172	
248.90008	1304	1+
249.89215	632	1+
249.93631	98	
250.89652	554	1+
250.97176	196	
251.82981	84	
253.90728	316	
258.82494	90	
258.84393	272	1+
258.97145	344	
259.83150	86	
259.97858	210	
260.83975	306	1+
260.97040	800	1+
261.92294	96	
262.82989	100	
262.97425	524	1+
263.88534	138	
263.98066	342	1+
264.08021	112	
264.79426	110	
264.81833	112	
265.81492	392	1+
265.92730	106	
265.97530	144	
266.78317	84	
266.85371	110	
267.97100	736	1+
268.14746	146	
268.79068	116	
268.81414	242	1+
268.84331	112	
269.92275	90	
269.96974	884	1+
270.79314	122	
271.02940	86	
271.91550	132	
272.91565	84	
273.90996	82	
274.79156	104	
274.85239	176	
275.90699	86	
276.35178	82	
276.85183	112	
277.10892	144	
277.68640	88	
277.85756	136	
278.79604	180	
278.84806	246	
279.10208	92	
279.79189	636	1+
279.84120	170	1+
280.12532	90	
280.79389	546	1+
281.34859	86	
281.85865	152	
282.58575	86	
282.79277	284	
282.83087	88	
283.07142	258	1+
283.78822	168	
283.85012	284	
283.98391	144	
284.79553	128	
284.82501	234	
285.79073	112	
285.84463	326	
286.81360	92	
286.91631	92	
288.84937	104	
290.79248	144	
290.85539	122	
291.81253	92	
293.10897	104	
294.43600	84	
294.86472	128	
295.42730	86	
296.80889	178	
296.99301	96	
297.05900	88	
297.80996	216	
298.80467	696	
298.86048	86	
299.80167	1262	1+
300.80267	868	1+
300.85884	556	1+
300.92500	112	
301.86191	466	1+
303.81201	250	1+
303.85577	882	1+
305.91762	88	
307.87077	86	
307.88246	418	1+
308.43964	84	
309.08207	132	
309.86259	88	
310.86316	332	1+
311.99744	90	
312.48127	90	
316.11417	104	
316.81513	590	1+
318.81426	96	
318.95939	96	
319.77617	164	
321.39329	100	
321.82232	372	1+
321.86596	374	
322.92891	196	
323.43268	86	
323.80367	82	
323.86565	88	
326.87464	138	
329.88559	180	
330.71526	104	
330.81847	106	
333.60775	90	
336.94499	470	1+
338.87429	90	
339.82678	476	1+
340.94124	212	
345.12143	88	
345.18987	84	
349.39115	82	
351.71505	86	
351.89179	200	1+
356.87399	86	
356.90702	96	
359.23216	84	
360.16187	88	
363.95447	118	
END IONS

###FS:    #m/z: 507.84614 #charge 1+
###MS: 65
###MSMS: 67
BEGIN IONS
TITLE=Cmpd 50, +MS2(507.8461), 28.2-35.2eV, 1.5min #67
RTINSECONDS=85.6685
SCANS=65,67
PEPMASS=507.84614	178074
CHARGE=1+
196.01531	274	1+
214.88942	540	1+
224.05171	126	
232.89650	574	1+
234.89100	142	
234.92233	202	1+
238.06494	192	
241.57608	124	
242.59859	142	
246.99086	134	
248.85206	124	
250.90032	186	
250.96950	298	1+
258.87783	270	
265.88601	220	1+
265.91311	142	
268.18577	156	
272.79817	128	
272.85701	150	
274.38462	130	
275.84822	178	
280.82756	234	1+
281.39450	116	
285.86065	292	
285.89536	150	
287.85275	1770	
287.89509	160	
288.86704	160	
289.03593	246	
289.88293	394	
290.36886	130	
290.86786	584	1+
293.87372	1344	1+
294.39808	294	1+
296.85401	140	1+
297.92041	120	
298.80215	162	
298.82342	144	
299.84265	120	
300.84652	374	1+
301.84799	256	1+
302.88763	168	
303.87052	824	1+
305.86319	1854	
306.12453	132	
306.88448	518	1+
307.86456	146	
307.97822	234	1+
308.14235	678	1+
308.87153	2096	1+
309.84229	212	1+
310.15791	426	1+
310.86055	192	
311.06095	130	
311.88478	2342	1+
312.17198	184	
312.40776	224	1+
312.76161	154	1+
313.88374	496	
314.86603	922	1+
315.37033	196	
315.39509	130	
315.88993	192	1+
316.86042	490	1+
318.86181	348	1+
318.93270	280	1+
321.86476	146	
323.87572	580	1+
324.82809	266	1+
324.86047	194	
325.83358	174	1+
325.89750	128	
326.88366	2502	1+
328.83447	150	
328.88028	538	1+
329.88214	336	1+
330.81877	278	1+
331.83985	122	
332.87709	330	
333.88378	232	
334.89948	300	1+
334.93653	342	1+
335.87836	184	
335.94110	326	1+
337.88233	520	1+
338.39657	152	
339.88150	330	1+
340.87289	124	
341.92848	140	
343.83396	282	1+
343.87297	136	
344.83835	232	1+
345.86487	152	
347.01924	120	
347.77423	228	
348.07425	114	
348.17893	152	
348.77531	154	
348.84185	146	
348.90480	122	
348.96278	128	
349.75517	430	1+
350.76737	128	
350.82059	252	1+
350.88901	236	
351.88638	188	
352.00898	160	
352.84766	330	1+
352.88902	130	
352.90371	118	
353.79779	162	1+
355.89221	262	
356.88171	138	
357.55384	138	
358.77615	144	
359.76777	230	1+
359.88257	142	
363.31270	118	
363.88856	124	
364.75784	330	1+
364.84742	296	
366.18922	162	
366.83851	460	1+
366.90903	146	
367.73867	234	1+
367.77090	436	1+
368.89802	256	1+
369.03923	222	1+
369.70280	118	
369.83493	560	1+
372.78105	126	
373.83464	126	
373.87775	142	
374.82052	174	
374.88124	118	
375.88273	404	1+
376.77456	236	1+
378.76110	116	
380.71803	590	1+
380.81569	212	1+
380.84874	162	
381.71722	384	1+
381.84052	438	1+
382.06583	122	
384.79427	362	1+
384.84868	1160	1+
385.77560	140	
385.79304	296	1+
385.88801	138	
386.77524	128	
386.81927	210	1+
387.74170	128	
387.75896	202	1+
387.84782	684	1+
388.80079	176	
389.15665	182	1+
389.20055	274	
390.78474	146	
390.80390	122	
390.84187	534	
391.84564	266	
391.92159	116	
392.06946	160	
392.82718	774	1+
392.86499	200	
393.74023	142	
393.79716	118	
394.83397	230	1+
395.74462	278	1+
397.72578	864	1+
398.72938	762	1+
399.85126	508	1+
402.81771	118	
402.86315	186	
403.87381	602	1+
405.79368	140	
405.86124	506	1+
407.74273	280	1+
407.86593	1484	1+
408.85214	814	
409.72795	176	
409.75320	248	1+
409.85284	398	
410.72364	208	
410.83682	1200	1+
411.72601	122	
411.86853	136	
412.72879	178	
412.84349	210	
413.07583	224	1+
414.87892	134	
416.81990	458	1+
416.87538	250	
417.69790	150	
417.76959	136	
417.86466	150	
418.85954	126	
421.74156	282	1+
422.86691	156	
422.88840	216	
423.77447	290	
423.79794	276	1+
423.87091	512	1+
424.76523	126	
425.75985	352	
425.87022	226	
426.56244	140	
426.75549	274	
426.86459	1248	1+
427.73308	928	1+
427.79806	280	1+
428.79950	212	1+
428.84740	1594	1+
429.70225	322	1+
430.74384	324	1+
431.86947	702	1+
432.69178	140	
432.85839	152	
433.85691	190	
434.85449	208	1+
437.72418	146	1+
439.89515	168	
440.70668	142	
442.67992	226	1+
443.77093	172	
444.68677	118	
444.78012	144	
444.87368	2576	1+
445.74102	252	
446.67685	248	
446.71818	118	
446.75229	136	
447.71232	334	
447.76209	272	1+
448.70660	182	
449.69040	144	
449.87709	504	1+
450.76598	126	
450.82013	126	
451.10534	116	
451.75918	134	
451.86825	120	
457.70964	146	
457.90555	220	
462.88592	666	1+
463.76658	160	1+
466.72271	204	
467.88921	1638	1+
468.78012	184	1+
470.72435	134	
482.66316	148	
485.90050	964	1+
509.86320	116	
END IONS

###FS:    #m/z: 336.94628 #charge 1+
###MS: 65
###MSMS: 68
BEGIN IONS
TITLE=Cmpd 51, +MS2(336.9463), 28.0-35.0eV, 1.5min #68
RTINSECONDS=86.4405
SCANS=65,68
PEPMASS=336.94628	70140
CHARGE=1+
76.76289	76	
132.01664	94	
140.02978	108	
193.89879	78	
194.89703	88	
195.00657	78	
199.88606	78	
200.87855	74	
203.13174	76	
205.95213	192	
209.88258	74	
211.03863	84	
211.94470	2914	1+
212.87797	1492	1+
213.94027	1022	1+
214.44698	84	
215.88565	250	
215.93659	208	
216.89427	108	
217.84056	90	
218.84407	74	
218.88222	92	
220.46933	92	
223.96137	198	
224.14010	88	
225.79207	84	
227.79280	72	
227.89505	100	
227.95232	86	
228.89724	136	
228.91195	94	
229.87260	82	
229.95514	3698	1+
230.86238	80	
230.89016	1158	1+
231.94932	1224	1+
232.82846	92	
233.89690	514	1+
233.91212	128	
233.94311	106	
235.83367	114	
235.85029	72	
235.89102	136	
238.83924	74	
238.99313	74	
239.82315	92	
239.85010	76	
239.92606	80	
240.02873	74	
240.83300	110	
241.84249	360	
241.93756	92	
241.98642	90	
243.83422	78	
245.79689	104	
246.97825	152	
247.96543	732	1+
248.90117	288	1+
248.99195	130	
249.95959	372	1+
251.06768	260	
252.94998	118	
252.97088	1582	1+
253.78654	76	
253.90424	260	
254.88115	78	
254.92228	88	
254.96737	614	1+
255.44215	74	
255.86034	72	
255.90762	72	
255.95639	96	
256.89424	214	
256.91496	140	
256.96595	172	
257.08168	80	
257.84880	102	
257.89413	86	
257.93279	78	
258.84205	442	1+
258.87214	86	
258.93355	74	
260.83100	172	1+
261.43327	82	
261.94343	84	
261.95744	76	
263.18679	92	
263.51189	74	
264.82707	78	
265.42077	98	
265.97521	88	
267.84306	176	
268.84354	764	1+
268.93915	72	
270.83953	78	
270.98355	118	
271.87335	104	
271.92196	74	
272.95182	94	
272.99389	94	
273.79583	78	
273.83152	120	
273.86972	122	
274.36734	72	
274.86362	130	
274.89135	72	
274.97391	76	
275.47068	80	
275.87441	78	
275.94689	152	
276.85742	786	1+
277.83355	140	
277.93190	114	
278.83671	572	1+
280.82880	126	
280.93615	100	
281.37741	72	
282.40327	158	
282.80464	78	
283.79051	74	
283.87508	84	
286.84808	776	1+
286.89979	84	
287.17649	72	
287.92177	102	
289.10027	76	
289.40759	76	
289.79120	84	
289.89430	86	
289.93590	96	
290.38564	72	
291.82034	104	
291.85918	274	1+
292.83677	72	
293.11156	92	
294.82170	72	
295.84989	222	1+
295.99539	140	
297.87779	386	1+
297.89522	80	
299.30609	72	
299.86674	142	1+
299.89244	172	1+
300.40979	74	
300.42442	76	
300.77589	84	
300.81858	76	
300.96282	82	
301.05718	78	
301.41309	86	
301.85150	112	
302.90945	106	
303.80761	72	
304.43524	94	
304.86370	100	
305.07618	94	
307.80821	82	
309.86787	414	1+
309.88870	72	
318.40419	92	
320.88714	78	
324.04035	86	
324.89447	268	1+
325.82866	76	
327.04455	92	
327.87534	84	
328.90661	72	
329.90429	78	
329.95108	72	
331.87668	72	
333.42658	84	
335.42239	78	
339.86505	88	
340.74148	78	
342.39182	76	
END IONS

###FS:    #m/z: 363.95724 #charge 1+
###MS: 69
###MSMS: 70
BEGIN IONS
TITLE=Cmpd 52, +MS2(363.9572), 28.0-35.0eV, 1.5min #70
RTINSECONDS=90.113
SCANS=69-70
PEPMASS=363.95724	319708
CHARGE=1+
189.86051	348	
190.86359	180	
191.85866	840	1+
193.85539	182	
194.88890	142	
196.05922	98	
196.88331	186	
200.88710	80	
207.87475	460	1+
207.94370	136	
209.86659	138	
209.94451	1336	1+
210.88511	616	1+
211.94397	78	
212.87853	2872	1+
214.88523	108	
221.90468	76	
222.05853	92	
222.95161	1044	1+
223.38343	102	
224.86999	218	1+
224.94901	1858	1+
224.97242	218	
225.37536	84	
225.97668	90	
226.89788	120	
226.94752	9324	1+
226.97284	330	
227.87258	172	1+
228.89218	436	1+
228.91053	186	
228.94264	11522	1+
229.00506	164	1+
230.78969	92	
230.83000	202	
230.88971	4638	1+
230.98981	80	
231.02066	90	
231.55726	100	1+
231.90545	86	
232.88920	230	
233.86210	98	
234.43638	84	
234.88236	156	
237.01145	106	
240.82469	148	
240.83377	354	1+
240.89906	96	
240.93968	756	
240.96036	1118	1+
241.93985	1998	1+
242.13540	94	
242.82316	120	
242.94170	1276	1+
242.95935	1048	1+
243.89892	142	
244.95765	4818	1+
245.93994	246	
246.90512	254	
246.95359	5404	1+
247.80015	346	1+
248.90058	1324	1+
250.89432	190	
250.96980	198	
252.88970	172	
253.39543	94	
253.90726	188	
254.90469	84	
255.91233	78	
256.83590	134	
256.85214	100	
257.08543	90	
258.83043	360	1+
258.97218	146	
259.96889	772	1+
260.97035	648	1+
261.91777	80	
262.83806	104	
262.97292	80	
263.09132	78	
263.97956	100	
264.90687	92	
265.08586	300	1+
265.79270	86	
266.81431	206	
266.91861	274	1+
267.78839	78	
267.81207	154	
267.85500	86	
267.97383	740	1+
268.96591	872	1+
269.02598	86	
269.05402	92	
269.22314	80	
269.95025	92	
269.97094	712	1+
270.88283	102	
271.14616	106	
273.78578	78	
273.91014	136	
274.90667	94	
276.80697	154	
276.85520	198	1+
276.95934	160	
278.84095	776	1+
278.88068	88	
279.10322	138	
279.79615	208	
279.81515	104	
280.79386	776	1+
281.81839	88	
281.87840	78	
281.89459	94	
281.99164	80	
282.18153	84	
282.40215	106	
282.60427	78	
282.79124	782	1+
283.07135	120	
283.09580	84	
283.17257	80	
283.98384	132	
284.05795	88	
284.85019	104	
285.84278	372	1+
285.86239	264	1+
286.80390	90	
286.88091	94	
287.83424	78	
288.79238	114	
289.81064	256	1+
289.85873	78	
291.04751	80	
293.44024	76	
293.90332	100	
294.86173	86	
295.92434	114	
296.81133	184	
297.80968	146	
298.80386	1154	1+
299.15966	86	
299.83558	78	
299.99085	92	
300.43531	78	
300.80262	574	1+
301.86622	308	1+
301.87862	88	
301.93564	138	
302.43966	88	
303.85544	620	
304.80632	182	1+
304.92374	80	
305.89394	90	
305.97058	86	
307.80377	82	
307.94595	82	
308.94223	84	
310.42028	84	
313.06302	80	
314.79719	76	
315.81404	332	1+
316.81593	200	1+
318.81758	140	
318.93371	240	
319.88724	84	
319.98152	78	
321.81705	216	1+
321.86466	78	
322.15751	80	
322.93032	312	
324.00704	78	
324.87317	430	1+
325.87586	358	1+
327.86732	80	
329.87160	104	
333.40834	86	
336.94533	150	
339.83631	120	
339.87411	90	
340.93999	380	1+
343.27276	110	
343.32846	86	
343.91003	170	
344.18446	80	
344.88156	146	
347.23674	76	
353.21365	102	
355.73513	84	
359.86561	106	
360.95886	88	
361.90657	80	
362.70840	80	
363.95423	156	
364.19483	86	
365.09625	114	
365.57176	80	
366.16345	78	
367.20093	96	
368.83537	80	
END IONS

###FS:    #m/z: 507.84636 #charge 1+
###MS: 69
###MSMS: 71
BEGIN IONS
TITLE=Cmpd 53, +MS2(507.8464), 28.2-35.2eV, 1.5min #71
RTINSECONDS=90.8855
SCANS=69,71
PEPMASS=507.84636	190012
CHARGE=1+
196.01548	254	
209.88112	120	
210.02860	128	
214.88452	242	
222.97515	128	
224.97549	448	1+
225.88714	198	1+
232.89913	436	
236.88937	178	
249.96509	186	1+
250.90438	146	
254.88417	120	
255.83684	176	1+
255.91586	122	
257.92060	240	1+
260.88330	130	
268.86318	210	1+
270.81043	150	
272.85388	202	
276.86037	124	
277.85107	180	
278.83258	540	1+
279.88373	254	1+
285.85589	134	
286.79418	212	1+
287.85272	1046	1+
287.89475	118	
289.87911	176	
290.12932	128	
290.86426	380	1+
293.87241	306	
294.80661	174	1+
294.87678	210	
295.14497	140	
295.87073	130	
296.80212	286	1+
296.85038	280	1+
297.88016	204	
298.85109	128	
298.87780	116	
299.84121	308	1+
301.84923	118	
302.84595	138	
302.86408	872	1+
303.86797	724	1+
305.86321	1464	1+
307.89062	480	
308.14332	240	
308.87299	1764	1+
309.14975	724	1+
310.15565	498	1+
310.88916	186	
311.85082	152	
311.88364	2306	1+
312.81760	316	1+
313.15980	144	1+
314.86491	518	1+
315.36128	128	
315.81036	194	1+
315.87994	374	1+
316.86183	176	
317.78015	146	
318.81359	518	1+
318.85305	254	1+
321.91188	186	
322.88866	130	
323.87448	392	
323.91520	156	
324.85957	372	
324.89838	140	
325.88407	142	
325.90377	166	
326.88356	2940	1+
327.78485	244	1+
327.82610	150	1+
329.81496	132	
329.89213	226	
330.06268	132	
330.87695	206	
331.76876	150	
331.89625	358	
332.78689	190	1+
332.82691	126	
332.87628	254	
333.88194	122	
334.76874	278	1+
334.90315	186	
338.88258	210	1+
339.83028	142	
343.15429	126	
344.38875	168	
346.82116	356	1+
347.79234	160	
349.75541	336	
349.78209	122	
349.80955	360	1+
349.90401	156	
350.83708	130	
350.88904	130	
351.88752	116	
352.91540	174	
353.36137	156	
353.84899	126	
355.88930	166	
359.85270	188	1+
360.76835	154	
363.78092	128	
364.90925	118	
365.79535	174	
365.83808	378	1+
366.37961	128	
366.84077	322	1+
367.70842	598	1+
367.90797	134	
368.83682	362	1+
368.89776	382	1+
369.84171	308	1+
370.80095	198	1+
371.72743	218	1+
372.03710	120	
372.78065	118	
372.83495	116	
373.36520	166	
373.89321	212	1+
374.77604	134	
374.81809	136	
375.81960	196	
376.81224	168	
376.89036	182	
379.09332	178	1+
380.72888	156	
380.75785	198	1+
381.71876	194	
381.80631	130	
381.83575	138	
381.85574	124	
382.71925	144	
383.77763	160	
383.79720	146	
384.85054	888	1+
384.89473	222	1+
385.77464	330	
385.85380	504	1+
387.84852	248	1+
388.73081	130	
388.89434	146	
389.20489	166	
390.78526	264	
390.84122	602	
391.84050	464	
392.82494	632	1+
392.86558	130	
394.73198	300	1+
394.75173	132	
394.78514	458	1+
394.82696	230	
396.69206	180	1+
397.72990	358	1+
398.73505	300	1+
399.85169	572	
400.72730	154	
402.86590	868	1+
403.81808	170	
403.87165	502	1+
404.84914	324	1+
405.73495	136	
405.75937	308	1+
405.87272	406	1+
407.73909	174	
407.77765	120	
407.86671	840	
408.73955	522	1+
408.85298	1496	1+
409.72195	492	1+
409.77710	138	
410.83676	1570	1+
410.87274	294	1+
412.82264	122	
413.07743	230	1+
413.72160	122	
414.67682	122	
414.85783	176	
415.19925	124	
415.84609	270	1+
418.85729	122	
420.88781	136	
421.72858	304	1+
421.76483	164	
421.88213	370	
422.87497	280	
423.77396	336	1+
423.86719	220	
424.82430	254	1+
424.87267	206	
425.75230	752	1+
425.87530	134	
426.76999	334	
426.81605	126	
426.86228	690	1+
427.70111	124	
427.74100	288	
428.74123	122	
428.77167	194	1+
428.84888	1480	1+
429.70091	302	
429.87440	138	
430.73076	122	
430.85216	390	
430.87624	228	
431.86913	134	
433.85298	346	1+
436.70547	124	
436.88423	274	1+
437.73696	240	1+
438.74123	204	1+
441.22665	126	
444.74163	374	1+
444.87389	2006	1+
445.68516	172	1+
445.74650	316	1+
446.87856	412	1+
447.71237	702	1+
448.75598	246	1+
449.88042	508	
450.70062	342	1+
450.88530	254	
451.75367	140	
451.86969	120	
452.83489	120	
457.90540	282	
458.90548	118	
461.70962	154	
462.75752	302	1+
462.88440	484	
463.75798	208	1+
463.88922	222	
465.71844	204	
467.70592	194	1+
467.88747	1094	1+
470.71232	364	1+
471.75701	156	
482.79290	120	
485.89959	1130	1+
503.28664	126	
504.80721	182	
508.85666	202	1+
509.86412	140	1+
509.91588	132	
END IONS

###FS:    #m/z: 336.94620 #charge 1+
###MS: 69
###MSMS: 72
BEGIN IONS
TITLE=Cmpd 54, +MS2(336.9462), 28.0-35.0eV, 1.6min #72
RTINSECONDS=91.658
SCANS=69,72
PEPMASS=336.94620	67694
CHARGE=1+
182.88255	78	
183.86757	70	
189.86242	70	
197.88240	74	
207.02658	70	
209.88752	138	
210.88018	246	1+
210.89857	168	
211.90825	76	
211.94407	2192	1+
212.87722	574	1+
212.90160	68	
213.93997	1002	1+
214.87853	70	
215.88735	466	1+
215.93801	90	
216.93457	192	1+
217.88181	88	
218.42464	92	
220.87355	120	
221.89136	94	
222.95066	70	
222.98029	126	
224.95512	82	
227.20752	82	
228.84109	96	
228.89667	340	
228.93980	70	
229.95544	2270	
230.88991	1046	1+
231.95004	2124	1+
233.91409	70	
233.98197	68	
240.83978	470	1+
240.84885	164	
240.88560	82	
240.96459	138	
241.88335	68	
242.87169	88	
243.84280	98	
244.59294	86	
244.95632	84	
245.04068	164	
246.14161	72	
246.85507	74	
247.96709	482	
248.90112	268	1+
249.82842	176	1+
249.96084	642	1+
250.84576	110	
250.91522	80	
250.94668	84	
251.06904	68	
251.10183	74	
251.37247	82	
251.78906	78	
251.83625	316	1+
252.94974	172	
252.97097	1530	1+
253.04947	76	
253.87635	84	
253.90724	134	
254.09221	116	
254.11937	70	
254.91164	216	
254.96656	738	1+
255.78402	102	
256.36926	136	1+
256.85036	108	
256.96725	80	
258.37250	68	
258.81272	68	
258.84735	538	1+
258.97102	70	
259.02261	82	
259.08937	96	
261.83348	114	
262.05288	88	
262.94818	78	
264.45742	106	
265.01817	160	
265.08979	110	
265.40670	108	
266.87537	82	
266.97759	76	
267.00390	72	
267.85319	72	
268.83884	828	1+
269.01619	70	
269.74143	88	
270.07223	76	
270.09227	72	
270.98184	236	
271.91558	68	
272.84831	182	1+
272.87068	68	
272.91473	72	
272.99073	76	
273.75348	68	
273.79516	104	
274.87822	92	
275.98538	88	
276.01913	68	
276.81694	76	
276.85865	304	
276.87691	120	
277.84130	114	
277.86201	186	
278.83551	804	1+
278.96236	68	
279.10211	70	
280.40014	92	
281.05626	126	
281.89682	72	
282.80340	72	
283.56706	88	
283.93552	80	
285.84908	1062	1+
286.00399	106	
287.94478	76	
288.89971	76	
289.34691	108	
289.85676	126	
290.15974	98	
290.80446	68	
291.88804	74	
292.80756	76	
292.88948	84	
294.11419	158	
294.39804	72	
294.84926	72	
294.86364	348	1+
296.81312	70	
296.97444	74	
298.02666	72	
298.42110	70	
298.94054	98	
299.82505	68	
300.88688	82	
301.91454	92	
302.87414	130	
303.72393	70	
306.72970	80	
307.93930	82	
308.85199	72	
308.98091	74	
309.95294	80	
310.74709	68	
311.87845	164	
312.82858	182	1+
315.98355	98	
317.26385	90	
317.75625	80	
318.88628	88	
323.08585	82	
324.28833	68	
324.89124	142	
325.84418	76	
326.81352	70	
327.89108	80	
328.88480	74	
329.81249	80	
329.83055	76	
329.84834	90	
330.83946	84	
331.91215	74	
332.33062	80	
333.82775	82	
334.33040	114	
335.92986	72	
338.87675	70	
339.75219	80	
342.38947	74	
END IONS

###FS:    #m/z: 322.93039 #charge 1+
###MS: 73
###MSMS: 74
BEGIN IONS
TITLE=Cmpd 55, +MS2(322.9304), 28.0-35.0eV, 1.6min #74
RTINSECONDS=95.344
SCANS=73-74
PEPMASS=322.93039	2018288
CHARGE=1+
181.89408	74	
195.97475	72	
197.95849	88	
198.94617	74	
201.04446	256	1+
203.89887	68	
205.94888	116	
207.86843	88	
207.97688	172	
208.88747	88	
209.94494	130	
212.82788	68	
213.92926	112	
214.88398	76	
215.88584	80	
216.97705	78	
217.19246	76	
217.88052	74	
218.84223	74	
221.94220	210	
222.03838	88	
222.95332	228	
223.84259	72	
223.96258	172	
224.87028	82	
225.85849	96	
226.85060	74	
226.89670	74	
227.00779	86	
227.81927	80	
227.83733	68	
227.92750	178	
229.06619	68	
229.78738	66	
229.85759	72	
230.83364	104	
230.89017	82	
230.90389	86	
232.82393	76	
233.46155	78	
234.80324	76	
236.83958	70	
237.06836	78	
237.88582	70	
237.96361	72	
238.06184	66	
238.38796	76	
238.89251	72	
238.94055	224	
239.07716	170	
239.13953	68	
239.78414	290	1+
240.08413	80	
240.82361	112	
240.94155	2680	
241.07077	84	
241.86228	94	
241.93987	8794	1+
242.90096	128	
242.94223	6316	1+
243.03823	72	
243.82668	334	1+
243.87329	142	
243.88750	80	
244.91235	74	
244.94005	1880	1+
245.04203	72	
245.90070	80	
246.22056	82	
247.01705	88	
247.84954	240	1+
249.09199	80	
249.90298	246	1+
249.92681	98	
250.94937	78	
251.92968	74	
253.90980	88	
256.78460	106	
256.85273	258	1+
258.83112	166	
259.38404	84	
260.33826	92	
260.86150	72	
261.83059	396	1+
262.44438	68	
262.85008	72	
262.94031	88	
263.85201	196	1+
264.14206	72	
264.79501	98	
265.05750	208	
266.86322	144	
267.13767	76	
267.78951	326	1+
268.85108	84	
268.95963	68	
269.08092	102	
269.85139	118	
270.86177	86	
270.91425	70	
272.16694	78	
274.36310	90	
275.80699	100	
276.84677	70	
277.83843	202	1+
278.86723	268	1+
279.09303	866	1+
280.81374	70	
281.10105	72	
281.29921	80	
282.80916	70	
282.90793	74	
283.04624	78	
283.06746	106	
283.85424	108	
284.29179	144	
284.35768	86	
284.85906	102	
285.29225	80	
289.80426	72	
289.87775	72	
290.78552	78	
290.88606	84	
291.86029	70	
292.80656	134	
294.82843	76	
295.12349	86	
297.78533	78	
298.85337	90	
299.78529	122	
299.95886	66	
300.45470	82	
300.78014	66	
300.84616	66	
302.12119	84	
302.88572	88	
304.19523	84	
304.92797	74	
304.96456	80	
306.88386	344	1+
307.80313	112	
307.91366	72	
309.03944	68	
309.93794	78	
310.42023	68	
311.41851	90	
312.91982	74	
313.84347	72	
315.94852	106	
316.76092	74	
318.86900	68	
320.89152	82	
321.06729	82	
321.80735	78	
321.92633	70	
323.25054	74	
323.72224	90	
325.31908	86	
325.81348	70	
325.89990	82	
325.93741	106	
326.35637	86	
326.99330	82	
327.26211	68	
327.89766	78	
328.39819	90	
END IONS

###FS:    #m/z: 340.94102 #charge 1+
###MS: 73
###MSMS: 75
BEGIN IONS
TITLE=Cmpd 56, +MS2(340.9410), 28.0-35.0eV, 1.6min #75
RTINSECONDS=96.116
SCANS=73,75
PEPMASS=340.94102	776044
CHARGE=1+
54.59773	72	
71.75106	72	
88.32134	194	
188.93643	84	
189.86090	72	
190.93157	80	
190.94801	210	
192.88954	90	
198.12463	80	
205.90077	84	
205.95023	78	
210.93828	72	
213.93954	832	1+
214.87865	90	
215.88918	320	
215.93695	534	
217.93675	112	
218.88162	76	
220.87778	82	
223.96449	114	
224.98032	132	
226.52133	96	
226.88540	72	
228.82431	74	
230.89015	318	1+
231.90736	78	
231.95156	980	1+
232.89170	216	1+
233.86895	80	
233.94769	90	
234.89065	328	1+
235.04395	92	
235.86873	150	
237.89136	96	
239.84309	442	1+
240.84609	338	1+
241.83440	108	
242.06118	84	
242.50054	84	
242.94949	96	
243.83255	90	
244.06148	78	
244.82995	150	1+
245.95854	78	
246.95013	102	
247.12509	86	
248.87877	86	
249.89908	76	
249.95923	268	1+
250.89980	74	
250.94464	76	
250.98728	76	
251.78931	80	
251.87207	72	
251.95610	116	
252.97512	72	
254.90638	94	
254.92619	76	
254.96817	594	1+
255.07422	132	
256.85694	112	
256.94968	86	
256.96863	148	
257.85289	134	
257.89905	72	
258.84626	400	
259.04220	80	
259.84951	214	
259.87391	78	
259.89861	84	
259.95593	130	
260.33807	88	
260.83686	296	
260.85779	120	
260.96254	72	
261.43681	86	
261.80197	76	
261.84465	748	1+
262.51598	90	
263.87827	108	
265.12579	120	
266.08161	76	
266.80318	74	
266.94132	76	
267.01179	84	
267.86328	122	
268.80627	90	
268.84338	132	
269.82015	78	
270.83818	124	
270.86294	142	
272.44434	100	
272.74045	118	
272.84562	156	
272.92422	80	
272.97697	338	1+
273.51765	82	
273.79710	96	
273.85300	76	
274.83683	74	
274.86161	136	
274.87579	114	
274.91400	76	
276.81141	168	
276.85656	876	1+
276.88461	180	
278.84505	1140	1+
278.98912	78	
279.09378	72	
281.79381	74	
281.85676	114	
282.85005	76	
282.87807	90	
282.97864	102	
283.40189	82	
283.81324	78	
284.43003	84	
285.01222	78	
286.94564	80	
287.86355	80	
288.85618	80	
290.80856	72	
290.85881	76	
291.87812	118	
292.79842	92	
292.85677	72	
293.86037	476	1+
293.87273	82	
294.88500	100	
295.46716	88	
296.85161	104	
297.01857	94	
297.40585	94	
297.97428	134	
298.85553	86	
298.88127	370	1+
298.92126	118	
299.82917	78	
301.38322	76	
301.86324	150	
302.81522	72	
302.94340	78	
306.80274	80	
307.88996	124	
308.79968	86	
308.86617	248	1+
309.53403	74	
309.83442	88	
310.91390	72	
312.39192	106	
313.86927	84	
314.79696	86	
319.79494	78	
320.86939	200	1+
322.89659	74	
322.94058	92	
323.30677	98	
323.92526	78	
324.89192	84	
325.77978	72	
328.44484	86	
328.89000	126	
329.81486	82	
330.82088	150	
332.82338	92	
333.87245	84	
337.87165	110	
342.90278	72	
END IONS

###FS:    #m/z: 507.84615 #charge 1+
###MS: 73
###MSMS: 76
BEGIN IONS
TITLE=Cmpd 57, +MS2(507.8462), 28.2-35.2eV, 1.7min #76
RTINSECONDS=96.8965
SCANS=73,76
PEPMASS=507.84615	170942
CHARGE=1+
81.24274	146	
196.01625	226	
197.01960	130	
199.88775	156	
214.88563	324	1+
217.94584	138	
222.97582	120	
223.97858	126	
224.97173	214	1+
231.88936	134	
232.89675	672	
236.88718	216	
238.05923	216	
239.88235	124	
250.06341	226	1+
250.90878	164	
251.91068	176	
257.01623	172	1+
258.87728	166	
260.88284	152	
262.38209	354	1+
266.16824	240	
268.93487	114	
270.89382	224	1+
272.85716	148	
273.85554	118	
276.39023	124	
278.83460	170	
279.85030	238	1+
282.80582	160	
283.89067	114	
287.85131	776	1+
288.87073	152	
289.88046	296	
289.89713	160	
290.86804	376	
291.81317	186	1+
291.86445	166	
292.86794	1352	1+
293.87230	1182	1+
295.12471	170	
296.85743	122	
297.79952	206	1+
297.81415	218	1+
298.83884	138	
298.86042	120	
298.87818	218	
298.90908	208	1+
300.84784	642	1+
301.80649	244	1+
301.84984	454	1+
303.86588	452	
305.80946	224	1+
305.86454	1484	1+
306.12491	130	
306.15203	118	
306.16847	130	
307.85206	116	
307.88932	272	
308.14160	678	1+
308.87326	1350	1+
309.88580	236	
310.15546	360	1+
310.87926	228	
311.15894	222	1+
311.88333	2334	1+
312.92406	126	
314.86453	648	1+
314.89015	286	
316.86333	534	1+
316.92312	122	
317.87980	218	1+
321.87582	118	
322.87150	582	1+
324.36107	126	
324.85916	194	
325.82631	202	1+
326.83286	214	1+
326.88162	3068	1+
328.77866	272	1+
329.16611	216	1+
330.87661	158	
332.39261	296	1+
332.82726	190	
332.87639	188	
332.89893	144	
333.35823	124	
333.76679	184	1+
333.81765	144	
333.89066	276	1+
336.88596	146	
337.82294	158	
337.86355	150	
337.87893	596	1+
339.77800	118	
339.90267	150	
341.63527	112	
343.83139	152	
343.87253	182	1+
344.76814	158	1+
346.40452	134	
347.77863	212	
348.73025	140	
348.84832	140	
348.89171	210	1+
349.75776	220	
350.76581	146	
350.88651	338	1+
350.96247	138	
351.81096	124	
352.88695	418	1+
353.84865	490	1+
353.89122	358	1+
355.89243	320	1+
357.85507	134	
357.92824	140	1+
359.89635	164	1+
361.86445	360	1+
363.78893	112	
364.16111	146	
365.77474	162	
365.79093	258	1+
366.18693	136	
366.84113	408	1+
366.92442	132	
367.70851	368	1+
367.73908	116	
367.76390	386	
368.78314	228	1+
368.81643	136	
368.89653	156	
369.83632	766	1+
370.78762	250	1+
372.19335	190	
373.71953	152	
373.79450	264	1+
373.87911	134	
373.89255	114	
374.81231	364	1+
375.73372	116	
376.81965	124	
376.88610	198	
378.73095	204	1+
378.76392	190	1+
380.78158	224	1+
380.88608	116	
381.84068	286	1+
383.77310	224	1+
384.84882	1038	1+
385.79554	132	
385.83544	172	
386.73023	124	
387.84599	320	1+
388.72552	432	1+
388.74694	132	
388.79510	250	1+
389.19545	166	
390.84121	380	
391.04173	116	
391.78741	274	1+
391.84263	328	
391.90770	228	1+
392.07225	114	
392.74594	268	1+
392.78858	214	1+
392.83498	446	1+
392.87892	188	
394.83673	132	
394.87181	234	1+
395.78068	112	
395.83977	128	
397.76684	124	
398.72834	708	1+
399.84997	474	1+
401.81983	170	1+
402.87293	120	
403.87340	354	
405.78361	198	1+
405.85821	320	
407.68576	110	1+
407.74835	282	1+
407.78072	234	1+
407.86765	900	
408.85240	1442	1+
409.73266	154	
410.66849	120	
410.73327	134	
410.83889	1164	1+
410.88176	220	1+
411.81002	314	1+
412.72518	246	1+
412.82879	296	1+
413.75349	246	1+
413.85555	226	1+
413.88242	150	
416.69788	232	1+
416.87758	140	
417.81727	114	
417.85881	164	
419.84394	200	
420.78955	218	1+
421.74801	114	
421.78973	142	1+
421.88551	266	
422.86334	806	1+
423.77170	348	1+
423.86754	518	1+
424.82471	272	1+
425.75060	776	1+
426.86074	758	
427.74760	394	1+
427.86380	454	
428.09077	196	1+
428.72281	138	
428.80493	112	
428.84735	1304	1+
429.70221	318	
429.74090	186	
430.70814	180	
430.74100	356	
430.79681	118	
430.85387	278	
431.86704	146	
432.69096	140	
432.86744	214	
433.85468	118	
434.79976	130	
434.90144	190	
435.85597	346	1+
439.89303	186	
443.76400	112	
444.87255	1622	1+
445.72254	138	
445.74232	544	1+
446.77019	124	
446.79138	146	
446.87999	286	1+
447.71478	426	
447.76983	508	1+
448.71164	258	
448.77457	440	1+
448.89530	132	
449.68966	152	
449.87997	174	
450.75128	140	1+
450.83482	182	1+
450.88519	172	
452.76234	124	
457.90889	392	1+
462.88595	742	1+
464.19690	120	
465.70776	152	
465.89388	130	
466.72020	130	
467.70204	234	1+
467.89052	764	
468.89064	466	
470.73729	130	
473.71667	146	1+
485.89815	498	1+
504.84889	138	1+
505.20366	144	1+
506.20685	100	1+
509.85655	228	1+
END IONS

###FS:    #m/z: 322.93038 #charge 1+
###MS: 77
###MSMS: 78
BEGIN IONS
TITLE=Cmpd 58, +MS2(322.9304), 28.0-35.0eV, 1.7min #78
RTINSECONDS=100.577
SCANS=77-78
PEPMASS=322.93038	2154468
CHARGE=1+
126.07737	80	
185.86883	64	
190.88917	64	
190.93317	104	
195.90601	64	
196.88398	118	
198.85285	104	
201.04319	142	
203.88116	72	
205.95179	80	
206.97357	84	
207.97996	74	
214.87882	70	
215.88676	98	
218.84221	76	
220.87961	76	
220.94547	82	
221.06970	94	
221.94482	118	
222.10581	74	
222.88258	76	
222.95435	232	
223.96023	154	
225.06372	72	
225.10811	76	
225.86221	96	
225.94507	68	
226.14849	64	
227.92842	80	
228.85793	70	
228.93642	150	
229.90316	86	
230.84068	68	
230.90758	74	
232.50776	80	
233.83654	140	
233.85602	76	
234.96110	80	
235.82478	70	
238.49053	66	
238.89163	138	
238.94200	292	1+
239.07960	140	
239.81302	322	1+
240.07652	70	
240.94056	3028	
240.96750	82	
241.87990	64	
241.94284	2192	
242.06467	68	
242.18728	98	1+
242.94146	6662	1+
243.82195	70	
244.93989	1408	1+
245.97202	80	
246.78848	62	
246.97058	86	
247.39166	62	
247.40871	78	
247.97890	66	
248.15115	64	
248.93689	68	
249.83495	62	
249.91367	64	
250.90617	174	1+
250.94996	66	
251.03953	80	
251.78139	120	
251.92733	122	
252.39577	78	
252.82501	84	
253.83520	166	
254.01925	74	
254.91055	106	
255.80342	80	
256.89834	74	
257.79841	68	
257.82671	192	1+
261.79486	90	
261.83464	140	
262.83107	298	
263.85908	70	
264.02854	88	
264.87718	70	
264.91926	72	
265.83851	74	
266.23388	72	
266.85646	156	
266.92903	76	
267.84455	86	
268.95937	68	
270.84349	66	
271.35720	98	
271.84491	70	
272.11048	68	
272.49701	84	
272.96742	96	
273.81244	68	
274.09281	88	
274.79684	214	1+
274.90462	74	
274.98797	66	
276.84480	118	
278.09814	68	
278.82486	62	
279.05484	86	
279.09197	658	1+
279.85646	240	1+
279.94585	66	
280.16557	76	
281.90716	78	
281.99151	66	
282.28251	94	
282.86875	70	
282.88540	80	
283.07142	296	1+
283.85160	114	
283.99534	80	
284.29364	332	1+
284.43014	104	
284.86754	114	
285.84429	64	
288.06157	70	
290.79597	78	
291.77867	72	
291.80341	196	
293.37749	102	
293.81924	76	
293.87417	72	
294.86730	80	
295.79073	66	
295.80926	84	
296.88313	72	
297.77448	64	
298.22629	70	
298.87730	70	
298.89389	136	
298.94537	66	
299.78350	194	
301.87833	66	
302.87597	224	1+
303.80756	68	
304.17989	86	
307.79954	86	
307.81881	74	
307.89262	102	
308.76702	70	
308.88211	68	
309.15815	64	
309.80203	66	
309.81784	76	
311.88020	134	
312.87201	70	
313.79835	66	
313.83280	78	
316.10760	84	
319.94415	68	
321.27871	70	
322.85156	66	
323.00666	70	
324.86112	104	
324.88922	118	
326.90013	70	
END IONS

###FS:    #m/z: 340.94107 #charge 1+
###MS: 77
###MSMS: 79
BEGIN IONS
TITLE=Cmpd 59, +MS2(340.9411), 28.0-35.0eV, 1.7min #79
RTINSECONDS=101.349
SCANS=77,79
PEPMASS=340.94107	827748
CHARGE=1+
129.00911	72	
182.87259	72	
186.85940	70	
187.84258	72	
190.94678	104	
192.92762	206	
196.88416	168	
197.89441	70	
207.86848	76	
208.95487	88	
210.93852	86	
211.94942	96	
212.93013	76	
213.93961	886	1+
214.87950	692	1+
215.93773	448	
216.91395	106	
217.93669	76	
218.88319	126	
221.89365	90	
222.84243	72	
223.88830	74	
223.95802	80	
226.84115	78	
226.94628	192	
226.97317	114	
228.96943	68	
229.87703	88	
230.88761	138	
230.96167	80	
231.63413	106	
231.88763	80	
231.94993	786	1+
232.00383	100	
232.88659	186	
233.90021	106	
233.94691	260	
235.89577	188	
237.84979	74	
238.90571	74	
239.79491	142	
239.89993	190	
240.83456	362	1+
240.91046	96	
241.96534	80	
242.32867	86	
242.94810	68	
243.82886	134	
244.99854	104	
247.07873	74	
247.94786	70	
248.83060	70	
248.90034	72	
249.06486	72	
249.97179	94	
250.94236	76	
250.96509	126	
251.89247	74	
251.96127	70	
252.88152	76	
254.87742	84	
254.92434	86	
254.96651	234	
255.07911	74	
256.85284	134	
256.89333	80	
258.34905	70	
258.80316	72	
258.84576	188	
259.84976	126	
259.88266	88	
259.95338	426	
259.99555	100	
260.83741	744	1+
260.92715	86	
262.17636	86	
264.04027	72	
264.86217	306	1+
264.90485	126	
265.78926	70	
265.87608	76	
265.95115	82	
266.85116	70	
267.02561	72	
267.13372	110	
267.99146	74	
269.79240	86	
269.84005	76	
269.93904	90	
270.98218	100	
271.79436	86	
271.83209	78	
271.84893	86	
271.90812	162	1+
272.97376	96	
274.86003	148	
275.83970	98	
275.86347	124	
275.95379	92	
276.85670	838	1+
277.12605	98	
278.08959	70	
278.84388	1228	1+
280.89208	88	
280.97734	120	
281.85784	82	
281.92168	72	
283.86913	74	
283.94379	82	
284.97299	134	
285.85044	120	
288.35754	92	
288.86559	152	
289.78798	148	
290.00614	72	
291.74546	88	
292.79732	70	
292.84987	240	1+
293.90974	70	
294.87157	168	
294.92503	76	
299.01553	96	
299.78737	116	
300.88393	74	
301.51333	80	
301.81301	140	
301.86126	74	
302.17355	188	
302.92208	92	
304.76086	82	
304.92392	98	
305.87243	72	
307.79583	114	
307.82227	76	
309.79319	72	
309.89033	76	
310.88545	72	
313.80662	70	
315.05224	74	
315.80458	76	
321.92410	86	
322.90196	70	
323.04847	82	
323.88779	74	
325.82967	84	
326.42313	80	
327.93130	92	
331.71082	72	
331.87206	70	
332.83235	84	
332.96681	72	
333.87375	92	
336.16953	70	
336.87680	98	
340.90287	86	
343.26696	84	
344.44648	80	
344.66971	102	
344.82825	82	
345.17376	76	
END IONS

###FS:    #m/z: 336.94593 #charge 1+
###MS: 77
###MSMS: 80
BEGIN IONS
TITLE=Cmpd 60, +MS2(336.9459), 28.0-35.0eV, 1.7min #80
RTINSECONDS=102.124
SCANS=77,80
PEPMASS=336.94593	54976
CHARGE=1+
68.50594	72	
119.70065	82	
185.86525	74	
187.88472	76	
189.86608	88	
192.88950	72	
193.96364	80	
205.94655	84	
211.94512	1938	1+
212.87810	998	1+
213.94048	1020	1+
215.88550	286	1+
215.93624	364	
216.87405	76	
217.39320	88	
217.43495	80	
217.85871	90	
217.93492	72	
219.37682	88	
221.83872	88	
222.95851	148	
223.52621	92	
224.84301	138	
225.88437	76	
226.90600	82	
226.94842	72	
226.97900	92	
227.78724	74	
227.90227	70	
228.84677	114	
229.95532	2482	1+
230.88957	1412	1+
231.83381	118	
231.94910	1160	1+
232.52435	84	
233.82523	94	
233.89890	140	
233.94396	510	1+
234.09433	82	
234.84069	118	
235.86762	72	
237.05593	80	
238.97602	84	
239.90507	80	
240.93897	76	
241.84439	178	
241.88738	94	
242.45092	92	
242.84875	104	
243.84925	72	
244.36851	88	
246.94761	82	
247.96584	884	1+
248.90055	368	1+
249.12102	92	
249.19837	78	
249.43042	78	
249.82973	330	1+
249.95875	234	
249.97529	76	
250.83309	228	1+
250.90352	88	
250.94639	74	
250.96631	110	
250.99215	156	
251.82235	72	
251.87796	306	1+
252.97116	1682	1+
253.86466	76	
253.90590	320	1+
253.94874	74	
254.07030	74	
254.96627	964	1+
255.06621	106	
255.35383	106	
255.78040	86	
255.79812	134	
256.07122	180	
256.26229	76	
256.84877	178	
256.91146	146	
257.85589	78	
258.84658	272	1+
258.86426	82	
259.96995	74	
260.83397	72	
260.90313	78	
260.94956	130	
262.83373	98	
262.94617	72	
263.83078	72	
264.84921	78	
264.86494	76	
265.01494	82	
265.09280	70	
266.02121	90	
266.84157	70	
267.83086	74	
267.89113	82	
268.83851	762	1+
268.88910	94	
269.89184	164	
270.36287	74	
270.84486	244	1+
270.98036	222	
271.81728	206	1+
272.87726	162	
272.97480	138	
273.79320	92	
274.85946	92	
274.88797	76	
275.08724	84	
275.85632	622	1+
277.83627	732	1+
278.83834	516	1+
279.10812	72	
279.85752	178	
282.86266	80	
282.94733	72	
283.04220	78	
283.95176	80	
284.15255	106	
284.87349	92	
285.81102	78	
286.85090	894	1+
286.92057	86	
287.07448	72	
287.09315	80	
287.81975	70	
287.90316	78	
289.50966	82	
289.78209	102	
290.85384	114	
292.86772	98	
293.10608	172	
293.84932	102	
293.96226	78	
293.98323	72	
294.00214	100	
294.86182	292	1+
295.97508	122	
296.12626	88	
296.81534	78	
296.97473	124	
297.84308	84	
298.01835	82	
298.30883	80	
298.81166	88	
299.87077	88	
299.89317	84	
300.86985	72	
301.01475	78	
302.94568	76	
303.98049	72	
304.86239	80	
305.86582	86	
308.81734	90	
308.87863	74	
309.93379	80	
310.87587	166	
313.83220	144	
313.87191	70	
314.87757	70	
316.82770	72	
317.87231	76	
321.30741	88	
323.74645	84	
326.88346	88	
327.61336	122	
328.88789	82	
334.20717	74	
334.53262	74	
338.15159	82	
340.81659	86	
342.28248	88	
END IONS

###FS:    #m/z: 322.93028 #charge 1+
###MS: 81
###MSMS: 82
BEGIN IONS
TITLE=Cmpd 61, +MS2(322.9303), 28.0-35.0eV, 1.8min #82
RTINSECONDS=105.796
SCANS=81-82
PEPMASS=322.93028	2533136
CHARGE=1+
190.89936	70	
195.93022	72	
198.03087	94	
201.04186	192	
205.89734	68	
205.94930	134	
206.92587	76	
207.89308	78	
209.89504	90	
210.90490	80	
212.94451	66	
213.61510	80	
213.87563	68	
213.89503	68	
216.87769	66	
218.85141	80	
218.88248	122	
219.07119	64	
221.87417	84	
221.88608	78	
222.95237	82	
223.95963	154	
224.01131	64	
225.95858	84	
226.12270	66	
226.89764	134	
226.97759	74	
227.95245	66	
228.91730	86	
230.82738	80	
230.89098	70	
230.90817	108	
232.88049	94	
233.88954	78	
234.90482	72	
235.82571	70	
235.93337	82	
236.91060	184	1+
238.00529	94	
238.02229	80	
238.06007	74	
238.87827	192	1+
238.93778	110	
239.80624	80	
239.87750	166	1+
239.95362	122	
240.08207	66	
240.81511	288	1+
240.94048	2442	
241.94147	2288	
242.94181	6576	1+
243.82015	274	1+
243.86622	72	
244.04435	80	
244.90465	78	
244.94127	1636	
245.14744	66	
245.89498	88	
246.85427	72	
246.94373	72	
246.97605	142	
247.23905	68	
247.98080	80	
248.00979	68	
248.84568	128	
248.89610	76	
248.98809	76	
249.03389	72	
249.82535	70	
250.05599	72	
250.94631	72	
251.01443	98	
253.00258	84	
253.06899	98	
253.16459	84	
254.84652	78	
256.84030	66	
256.89402	142	
256.94590	66	
258.04693	76	
259.87663	70	
260.82651	82	
260.89117	70	
260.93436	98	
261.82620	72	
262.83183	294	
262.86059	76	
262.97394	68	
263.83242	282	
263.93291	70	
264.88928	76	
265.06293	74	
265.91734	76	
266.84614	286	1+
266.93629	80	
267.94950	80	
268.90512	74	
270.48004	82	
270.56104	106	
270.82758	76	
272.84171	86	
272.87208	72	
273.25570	68	
273.84464	170	
273.95059	90	
274.79234	64	
274.86588	74	
276.22101	82	
276.84090	120	
278.84976	64	
278.87245	82	
279.00756	76	
279.09010	910	1+
280.82978	70	
282.01032	78	
282.09085	66	
282.86053	72	
283.06877	90	
283.09847	70	
284.27076	114	
284.29572	392	1+
284.87276	116	
284.95028	66	
285.06234	70	
286.09129	64	
287.85115	246	1+
289.79183	64	
290.32258	114	
290.81478	64	
291.21937	72	
291.80115	72	
292.80564	72	
297.17524	74	
297.88496	66	
298.40870	108	
299.41681	76	
299.84200	70	
299.94211	78	
301.86764	76	
304.79517	82	
305.87252	74	
305.90210	70	
306.88451	64	
307.00909	66	
308.81473	154	1+
308.87867	112	
310.88143	84	
311.80461	70	
311.84947	64	
312.80442	74	
313.73263	88	
318.12172	68	
318.76400	64	
318.79020	64	
319.83655	78	
320.79275	82	
323.76440	64	
324.78113	72	
324.88312	74	
326.16781	90	
326.88678	64	
END IONS

###FS:    #m/z: 340.94100 #charge 1+
###MS: 81
###MSMS: 83
BEGIN IONS
TITLE=Cmpd 62, +MS2(340.9410), 28.0-35.0eV, 1.8min #83
RTINSECONDS=106.569
SCANS=81,83
PEPMASS=340.94100	938304
CHARGE=1+
117.83271	74	
185.91541	74	
192.94247	78	
193.98259	102	
196.88534	74	
198.89270	76	
203.54645	84	
205.99938	86	
207.98085	112	
208.95863	106	
210.89960	74	
210.93707	80	
212.92671	90	
213.88228	150	
213.93912	1020	1+
215.88815	238	1+
215.93579	256	
217.90795	82	
217.94957	82	
224.94597	154	
225.87871	76	
226.86529	78	
226.89684	74	
228.83956	74	
228.93887	186	
229.91046	88	
230.02777	84	
230.88803	356	1+
230.95979	82	
231.82898	114	
231.95175	860	1+
233.40364	96	
233.84260	72	
233.89452	258	
234.90119	138	
237.40308	84	
237.93463	72	
238.84828	182	1+
238.88480	80	
239.88561	96	
239.90811	106	
240.45131	82	
240.83804	74	
240.96173	86	
241.84286	230	
242.60217	100	
243.83434	214	1+
244.59889	94	
245.05609	104	
246.84369	92	
246.85715	76	
246.98747	78	
248.89900	128	
248.91968	94	
248.98821	86	
249.07254	74	
249.95944	296	1+
250.99388	316	1+
251.90134	142	
251.98413	76	
254.91160	156	
254.96617	370	1+
255.07298	102	
255.81116	84	
256.84728	78	
256.86761	76	
256.96452	156	
257.79765	114	
257.98372	72	
258.85217	202	
258.93732	84	
258.96302	142	
259.85132	188	
259.95800	130	
260.83946	496	1+
261.09543	86	
262.91596	82	
263.34243	114	
264.86409	98	
266.84608	192	1+
268.84422	326	1+
269.51584	78	
270.82548	74	
271.44197	92	
271.47234	118	
271.79236	84	
272.93563	92	
273.41207	74	
274.87278	82	
274.89889	142	
274.91735	148	
275.35660	88	
275.86417	76	
276.85813	782	1+
277.01435	74	
277.90114	90	
278.01398	86	
278.84628	1442	1+
279.91493	148	
280.79778	106	
280.95334	86	
281.05341	136	
281.89901	134	
282.84819	78	
282.91735	76	
283.05052	74	
283.86952	84	
284.29166	78	
286.40903	74	
286.80835	84	
286.86423	76	
287.89489	78	
288.83793	120	
289.85235	72	
291.85020	76	
292.87341	206	1+
293.06789	76	
293.11009	96	
294.84866	180	
296.85857	94	
296.89570	76	
296.92137	102	
297.10535	90	
298.17736	80	
298.43637	74	
298.58025	90	
298.75421	88	
299.05952	104	
299.78473	236	1+
299.87367	106	
300.05446	74	
300.36515	90	
302.36475	78	
302.87418	306	1+
302.94573	132	
303.74773	76	
309.89691	72	
310.87919	130	
311.79798	94	
311.93209	84	
312.81897	136	
312.84553	72	
312.94779	86	
313.53892	74	
315.32464	92	
318.92146	88	
319.91558	74	
320.12652	94	
323.66678	76	
324.84778	80	
326.17239	118	
326.88907	80	
327.85765	84	
327.88439	76	
328.18486	74	
329.77726	74	
329.92640	84	
331.85650	104	
332.97111	72	
335.46517	92	
335.80960	72	
336.36981	74	
338.11304	92	
338.86970	104	
341.97333	86	
342.90739	158	
344.12735	80	
END IONS

###FS:    #m/z: 363.95713 #charge 1+
###MS: 81
###MSMS: 84
BEGIN IONS
TITLE=Cmpd 63, +MS2(363.9571), 28.0-35.0eV, 1.8min #84
RTINSECONDS=107.341
SCANS=81,84
PEPMASS=363.95713	386858
CHARGE=1+
134.28651	82	
189.86856	144	
191.86047	324	
191.94075	124	
192.01730	78	
196.88194	100	
206.82653	112	
207.87728	80	
207.94835	186	
208.02775	80	
209.87721	182	1+
209.91798	82	
209.94374	1206	1+
211.79559	86	
212.87889	1562	1+
214.89770	94	
216.40771	98	
219.90821	92	
222.95352	322	1+
223.79272	78	
224.55194	92	
224.94972	840	1+
224.96806	98	
225.40090	80	
226.89366	80	
226.94738	6074	1+
226.97212	436	
227.86682	100	
227.93113	220	
228.48273	86	
228.89407	516	1+
228.94243	6140	1+
230.83282	94	
230.88912	2342	1+
232.88365	432	1+
234.88260	178	
236.02400	96	
237.05389	100	
238.93834	84	
240.81978	224	1+
240.94167	626	
240.96261	398	
241.93964	2112	1+
242.94115	1244	1+
243.82364	322	1+
243.88495	86	
243.91574	118	
244.83978	118	
244.89075	84	
244.95799	3628	1+
245.94183	458	
246.83800	112	1+
246.95291	2986	1+
246.97809	88	
247.41467	134	
247.80833	116	
247.86510	90	
248.80175	160	
248.89922	842	1+
248.95279	116	
249.80180	126	
250.97173	340	1+
251.06630	94	
251.37069	92	
252.87745	80	
253.90865	308	1+
254.86346	86	
255.09868	112	
255.37522	144	
255.87409	82	
258.83722	140	
258.93133	92	
259.45708	82	
260.38586	92	
260.40352	92	
260.82920	626	1+
260.97244	166	
262.85595	84	
263.86704	136	
263.90676	90	
263.98852	96	
264.96029	158	
265.08501	122	
265.79728	84	
266.81442	298	1+
266.85485	86	
267.78524	86	
267.97329	544	
268.81167	104	
268.90789	190	
268.95731	180	
269.82517	124	
269.96989	484	
270.92973	78	
271.10477	120	
271.85504	126	
271.91587	110	
271.94800	82	
272.19518	80	
272.98793	92	
276.80992	146	
276.85649	94	
277.08858	82	
277.85704	130	
278.84687	96	
279.10148	122	
279.79673	190	
279.85370	142	
280.79265	202	
280.84764	122	
281.79516	180	
281.84651	84	
281.86042	86	
282.36713	84	
282.79316	344	
282.86154	140	
282.89382	226	1+
283.79259	270	
283.84973	208	
284.05322	84	
284.82559	80	
284.93120	144	
285.03288	94	
285.09524	78	
285.78628	78	
285.84122	350	1+
285.86957	230	1+
286.80608	78	
287.79065	80	
289.65379	92	
290.79117	230	1+
290.86433	136	
292.93578	86	
293.12121	78	
293.87805	102	
294.12426	78	
294.81433	236	1+
294.86391	104	
295.83455	78	
296.81031	96	
298.80483	1362	1+
299.86716	166	
300.80134	478	1+
300.85816	484	1+
301.15748	82	
301.86138	414	1+
303.85699	684	1+
303.87418	96	
304.17362	88	
304.89165	84	
305.88273	84	
308.87589	138	
309.43236	98	
311.86577	378	1+
311.88669	82	
312.14042	100	
312.34459	94	
312.95044	122	
314.60113	106	
314.82353	96	
315.81287	550	1+
316.81304	374	1+
318.80999	132	
318.93355	164	
321.81839	82	
322.82063	82	
323.84572	80	
323.90779	140	
324.81465	218	1+
324.87869	162	
326.87436	274	1+
327.26215	82	
327.28647	84	
334.02970	90	
334.32819	88	
336.94592	126	
337.35274	118	
340.93723	110	
344.76991	114	
351.76837	120	
352.78710	78	
354.66227	94	
354.87718	80	
354.89575	80	
362.81937	84	
366.04616	96	
367.28985	92	
END IONS

###FS:    #m/z: 363.95699 #charge 1+
###MS: 85
###MSMS: 86
BEGIN IONS
TITLE=Cmpd 64, +MS2(363.9570), 28.0-35.0eV, 1.9min #86
RTINSECONDS=111.015
SCANS=85-86
PEPMASS=363.95699	365458
CHARGE=1+
60.58493	100	
68.79093	80	
122.09464	96	
171.84880	94	
186.86812	84	
187.86889	110	
189.86502	484	
191.85959	306	
196.88497	350	1+
199.01722	104	
206.87805	82	
207.87234	272	
207.94711	100	
208.88481	138	
208.89786	84	
209.87004	88	
209.94378	1748	1+
210.88469	308	1+
212.01556	84	
212.83713	122	1+
212.87892	2604	1+
212.89887	102	
214.89546	262	
217.86620	80	
217.93694	88	
220.02827	84	
222.95286	1798	1+
224.94840	2514	1+
224.97939	94	
225.86848	210	1+
225.88625	140	
226.89651	126	
226.94734	12008	1+
227.93138	178	
228.89587	658	1+
228.94249	13302	1+
230.83805	92	
230.88953	3590	1+
232.83587	108	
232.88483	540	1+
232.95861	106	
233.94762	90	
234.87932	134	
238.89836	92	
239.06731	114	
239.08025	78	
240.39034	100	
240.93999	838	1+
240.96358	904	
241.83446	138	
242.82766	130	
242.89866	82	
242.94100	1162	1+
242.96070	1212	1+
243.87739	86	
244.88273	88	
244.95717	5592	1+
245.16325	104	1+
245.83585	122	1+
245.89697	102	
245.93938	186	
246.90522	228	
246.95264	6202	1+
246.97869	212	
248.80198	264	1+
248.90032	1108	1+
249.91843	80	
250.79109	280	1+
250.89965	248	1+
250.94867	296	1+
250.96773	80	
252.09322	84	
253.89705	104	
254.90944	94	
255.11450	90	
256.84042	128	
256.91198	100	
257.04920	86	
257.07365	88	
258.84160	100	
258.97368	122	
259.89860	92	
259.97164	78	
259.98572	100	
260.83213	168	
260.96855	462	1+
261.83038	296	1+
262.85851	88	
262.97632	96	
263.95329	86	
263.97461	108	
264.96734	520	1+
265.05903	80	
265.53075	90	
265.91139	92	
265.93119	92	
266.81397	378	
266.86401	80	
267.07791	100	
267.09593	88	
267.81166	372	1+
267.97349	800	
268.84010	268	
269.11248	80	
269.90071	94	
269.96941	932	1+
271.57364	102	
271.84463	130	
271.91554	534	1+
272.32272	80	
272.84575	104	
272.94518	82	
274.85511	112	
274.92710	82	
274.98802	88	
276.36391	80	
276.59072	84	
276.85685	96	
277.80334	130	
277.94634	82	
278.79996	310	
278.84291	124	
279.09709	136	
279.79808	226	
279.85338	138	
280.33214	90	
280.79373	712	1+
280.81955	182	1+
282.78913	128	
283.79142	280	1+
283.84721	146	
283.98668	170	
284.83123	90	
285.84826	486	1+
290.37959	82	
290.78473	114	
290.80860	106	
292.05996	80	
292.11556	226	1+
293.85133	164	1+
296.80938	316	
297.10565	80	
297.42321	80	
297.80801	174	
297.98015	84	
298.80416	1496	1+
300.80285	242	
301.80864	142	
301.83030	86	
301.86088	164	
302.79888	94	
302.85924	172	
303.00976	86	
303.10378	82	
303.80965	230	
303.85521	510	
306.17110	112	
306.85939	174	
307.12989	84	
307.88762	90	
308.87625	210	
308.92508	88	
313.91296	92	
314.82127	102	
316.09215	108	
316.81664	118	
319.46762	80	
321.81842	188	
321.87040	210	
322.93275	140	
324.06670	82	
324.23706	98	
324.88837	168	
326.87396	140	
327.07052	102	
327.87872	160	
328.87474	80	
329.86981	90	
331.50542	78	
334.87328	130	
336.94738	416	1+
339.82792	148	
340.93852	150	
341.82811	92	
349.76787	110	
352.76975	124	
364.74594	90	
365.92869	80	
369.17726	88	
END IONS

###FS:    #m/z: 507.84601 #charge 1+
###MS: 85
###MSMS: 87
BEGIN IONS
TITLE=Cmpd 65, +MS2(507.8460), 28.2-35.2eV, 1.9min #87
RTINSECONDS=111.787
SCANS=85,87
PEPMASS=507.84601	171218
CHARGE=1+
209.94612	130	
217.90410	166	
224.04720	144	
236.89038	116	
238.06388	184	
238.13025	114	
252.39110	192	1+
254.09560	130	
254.90593	276	1+
255.88489	152	
260.87850	184	
264.79656	230	
266.16854	174	
266.86732	150	
267.91333	134	
269.85369	184	1+
269.92179	122	
271.80719	200	1+
272.85598	250	
278.83447	296	
280.10930	118	
280.84569	152	
281.83923	140	
285.85534	192	
287.78732	118	
287.85197	880	1+
289.87697	568	1+
290.86205	130	
290.91362	154	
293.11534	222	1+
293.87582	592	
294.87611	570	1+
296.85353	144	
297.87922	112	
298.85126	170	
300.85044	336	1+
301.84943	210	1+
302.88529	168	
303.86757	476	
305.86389	1204	
306.12993	114	
307.88896	606	1+
308.14386	522	1+
308.87097	864	1+
310.15805	568	1+
310.87346	130	
311.88390	2174	1+
311.97990	128	
312.17318	120	
314.84693	120	
314.86466	690	1+
316.76412	186	1+
316.84817	126	
316.86240	176	
318.87323	132	
319.86362	120	
321.87428	122	
322.86645	152	
322.88875	210	
323.84131	138	
323.87435	146	
324.77552	150	
324.89700	412	1+
325.14919	162	1+
326.88272	2214	1+
327.10475	112	
328.79581	114	
328.87984	334	
330.82827	112	
330.88099	254	1+
331.75449	120	
331.87096	310	1+
332.78915	192	1+
332.87486	264	1+
332.90482	152	
333.75388	226	1+
333.82740	202	1+
334.86160	126	
334.90869	210	
335.88356	118	
336.78799	116	
337.88247	422	1+
337.94505	118	
339.89024	150	
339.95375	128	
340.81164	314	1+
340.86518	208	1+
340.89262	146	
342.01906	122	
344.86351	368	1+
345.89889	212	
347.77828	356	
347.81723	218	1+
348.73121	116	
348.89431	136	
349.75875	116	
349.78312	214	
349.88544	534	1+
350.75495	112	
350.84090	178	
350.88998	384	1+
351.87667	122	
352.77419	274	1+
352.90647	140	
354.87999	118	
356.74019	124	
359.77043	184	
360.10338	122	
363.37517	364	1+
363.88790	192	1+
364.84601	126	
365.76357	170	
365.78493	474	1+
366.18290	120	
366.84162	272	
367.77067	368	1+
367.84491	200	
367.90684	146	
368.81354	182	
368.84248	262	
369.70688	146	
369.79619	320	1+
369.80737	122	
369.83541	480	1+
371.18793	158	
372.78331	132	
373.71878	128	
373.78956	116	
373.82415	118	
373.90530	114	
374.79283	292	1+
374.81282	320	
376.77805	150	
379.79988	178	1+
380.71609	128	
380.77704	236	1+
384.85127	836	1+
384.88480	358	1+
385.74452	182	1+
385.82719	172	
386.75324	200	1+
386.77364	116	
386.84873	206	
387.85204	156	
388.79759	296	1+
389.20202	126	
389.39346	148	
389.72946	128	
389.80032	264	1+
389.83750	964	1+
390.74280	132	
390.83995	834	1+
392.82712	864	1+
392.86471	250	1+
396.73218	142	
398.72562	486	1+
399.78503	172	
399.85059	646	
400.69291	120	
402.86199	222	
403.86518	718	1+
405.76580	638	1+
406.80110	122	
407.72964	208	
407.86737	798	
408.74202	116	
408.85589	1782	1+
409.72420	164	
409.75851	290	1+
409.88105	232	
410.07567	124	
410.09331	130	
410.73870	206	
410.83562	1252	1+
411.73507	136	
412.22268	116	
412.73400	188	
412.83195	192	
413.85633	112	
415.01774	202	1+
417.82329	128	
417.85926	146	
418.72452	156	1+
420.73510	210	1+
421.77728	146	
422.85336	116	
422.87666	148	
423.77359	284	
423.86695	506	1+
423.92845	112	
424.79901	160	
424.83687	390	1+
425.10243	118	1+
425.75355	558	1+
425.81221	256	1+
425.88090	166	
426.86468	890	1+
427.73791	1052	1+
428.74010	622	1+
428.84664	1520	1+
430.73973	152	
431.87007	234	
432.86332	512	1+
433.75865	136	
439.90053	166	
442.68388	196	1+
443.77487	140	
444.08144	142	1+
444.76536	142	
444.87355	1998	1+
445.74185	274	1+
447.71471	530	1+
447.78037	134	
449.69874	144	
449.87895	372	1+
450.69462	178	
450.71025	128	
450.74862	170	
450.77578	186	
453.74867	172	1+
457.89781	316	1+
458.88005	128	
459.69722	140	
462.88272	992	1+
467.88737	440	
468.89307	310	
470.87028	210	1+
475.73497	158	1+
484.80126	142	1+
485.90162	262	
487.90391	128	
493.79127	130	
496.78229	112	
505.24749	104	1+
508.92095	148	
509.25404	168	1+
END IONS

###FS:    #m/z: 336.94591 #charge 1+
###MS: 85
###MSMS: 88
BEGIN IONS
TITLE=Cmpd 66, +MS2(336.9459), 28.0-35.0eV, 1.9min #88
RTINSECONDS=112.56
SCANS=85,88
PEPMASS=336.94591	51228
CHARGE=1+
128.28759	76	
187.87132	70	
196.88266	106	
207.89478	80	
208.84151	72	
210.88390	142	1+
211.94436	1506	1+
212.06412	72	
212.87942	268	
213.87724	114	
213.94051	1012	1+
214.91100	78	
215.88689	450	
215.94433	170	
217.85423	108	
217.93694	88	
219.71332	104	
221.89378	202	
224.04435	84	
224.83168	72	
224.97632	124	
227.04497	72	
227.82630	76	
227.89403	80	
228.89516	88	
229.95537	2498	1+
229.98038	76	
230.88843	1098	1+
231.90512	72	
231.95013	1322	1+
232.03240	72	
233.89720	128	
233.94719	190	
235.42458	72	
235.83342	74	
235.85222	82	
235.86446	72	
235.89466	86	
236.04312	90	
236.88302	72	
237.43716	86	
238.01434	98	
238.06500	122	
238.88879	80	
238.91327	80	
240.83791	440	1+
240.85672	74	
241.84213	296	1+
244.96579	74	
246.97878	188	
247.89805	74	
247.96354	484	
248.89986	582	1+
249.88567	106	
249.96164	222	
250.07178	70	
250.95137	128	
251.87717	88	
251.90804	76	
252.97183	1354	1+
253.54782	100	
253.83619	70	
253.90636	520	1+
254.96739	556	
255.07337	184	
255.95641	106	
256.85260	308	1+
256.96596	120	
257.83023	80	
257.95623	82	
258.84692	288	
258.88404	146	
258.93895	138	
259.83245	192	1+
259.85108	122	
259.95109	108	
260.93894	80	
262.82752	72	
263.97680	72	
264.86528	70	
265.08352	92	
266.97755	72	
267.51755	118	
267.83950	130	
268.84251	974	1+
269.94109	76	
271.09476	92	
271.84611	136	
271.91694	214	
271.97230	78	
272.84919	128	
272.97666	126	
274.02778	78	
274.86321	254	1+
276.10692	80	
276.85712	294	
277.83655	122	
277.86352	204	
278.84319	140	
278.86470	126	
278.95019	76	
279.05270	86	
279.09815	96	
279.83529	324	1+
279.85942	74	
279.88112	98	
280.39990	76	
281.04802	72	
281.93186	90	
282.87753	104	
283.01107	72	
284.93954	76	
285.85149	186	
286.06839	78	
286.80189	72	
286.84856	962	1+
286.94530	70	
287.41792	84	
287.85018	580	1+
288.10718	80	
291.85516	162	
291.95498	72	
292.28051	74	
293.11025	232	1+
293.85966	70	
293.87357	80	
295.11895	94	
295.21820	82	
295.92516	74	
295.98795	118	
296.79650	88	
296.82796	92	
297.89754	80	
300.85288	128	
300.95697	70	
301.01462	80	
301.85010	80	
301.86972	74	
304.67513	84	
304.86007	74	
304.89823	72	
305.16401	78	
305.84443	104	
306.88349	82	
306.90163	106	
307.97179	72	
308.86669	284	1+
308.88909	92	
308.94876	70	
309.10876	78	
309.74340	78	
309.86932	192	1+
310.80626	122	
311.88027	136	
312.12516	84	
312.88936	80	
316.79578	76	
316.85074	82	
317.70354	72	
320.38386	102	
321.37337	80	
321.76555	72	
321.84695	82	
321.88658	82	
323.41942	92	
324.43618	100	
324.80803	72	
328.89681	72	
330.85040	86	
331.88069	72	
339.88658	282	1+
341.25898	82	
END IONS

###FS:    #m/z: 363.95702 #charge 1+
###MS: 89
###MSMS: 90
BEGIN IONS
TITLE=Cmpd 67, +MS2(363.9570), 28.0-35.0eV, 2.0min #90
RTINSECONDS=116.236
SCANS=89-90
PEPMASS=363.95702	345054
CHARGE=1+
80.05734	80	
118.74065	92	
143.04933	80	
146.67321	90	
182.89080	82	
189.86298	950	1+
191.85893	610	
191.94752	80	
193.93455	98	
194.40682	80	
194.88739	102	
195.86840	86	
196.88662	272	1+
207.87391	638	1+
209.94350	1874	1+
210.03892	98	
210.88460	108	
212.87863	2394	1+
214.89847	204	
219.86527	126	
220.40900	90	
221.04956	132	
222.95261	1582	1+
222.97384	80	
223.03460	94	
224.04718	126	
224.82981	94	
224.94968	2118	1+
225.61114	92	
225.88120	186	
226.89360	156	
226.94650	10700	1+
226.97346	342	
227.89760	84	
227.90984	112	
228.89494	390	1+
228.94261	11124	1+
228.98775	122	
229.09339	102	1+
229.14189	92	
229.16554	86	
230.15595	80	1+
230.84921	80	
230.88913	2992	1+
232.02560	86	
232.88533	360	
232.95451	128	
233.82056	78	
233.96100	88	
234.88124	142	
236.05549	196	1+
238.43558	80	
239.07172	106	
240.93998	440	
240.96339	620	1+
241.06281	124	
241.89465	88	
241.93987	2214	1+
242.83395	130	
242.88729	84	
242.94190	1580	1+
243.81723	104	
243.95993	214	
244.95787	4602	1+
245.82944	78	
245.94745	112	
246.90646	332	1+
246.95220	5600	1+
248.80144	442	1+
248.83632	264	1+
248.90065	758	1+
248.92520	82	
250.89601	150	
250.97216	324	
251.07791	80	
251.11004	144	
252.10491	80	
252.89905	446	1+
253.90425	374	1+
257.84329	228	1+
258.83294	136	
258.97418	254	
259.86501	92	
260.82620	124	
260.87973	90	
260.89329	80	
260.96882	864	1+
261.83258	182	
262.82870	122	
263.83126	80	
263.97919	122	
264.39756	80	
264.96505	86	
265.97565	108	
266.04968	150	
266.09744	82	
266.81686	368	1+
267.97412	416	
268.51651	78	
268.81538	146	
268.97357	232	
269.97070	1264	1+
271.87457	96	
271.91300	126	
272.91655	116	
272.95538	100	
273.79496	160	
273.92600	82	
276.85755	416	1+
277.83827	336	1+
277.86556	422	1+
278.80556	256	
279.10735	304	1+
280.79412	710	1+
280.93277	96	
281.91755	80	
281.98991	112	
282.79226	208	
283.07314	84	
283.79547	344	1+
283.85509	232	
283.98600	90	
284.82392	588	1+
284.84873	134	
285.84471	410	1+
286.79931	88	
286.92836	98	
288.78722	86	
288.92484	94	
288.99313	90	
290.83383	80	
291.92586	92	
292.12735	82	
293.91827	80	
293.93706	94	
294.00625	100	
294.12239	86	
295.42705	80	
295.92587	78	
296.80862	90	
297.80740	126	
297.87635	82	
298.72949	82	
298.79998	1352	1+
301.34921	82	
301.86076	402	1+
302.87978	78	
303.34546	92	
303.80614	94	
303.85705	674	1+
304.38184	92	
304.43728	94	
304.80660	92	
307.96748	82	
309.86348	80	
310.03988	92	
311.12210	80	
311.63511	78	
311.86297	96	
314.81881	172	
315.83272	82	
315.88949	90	
316.81428	406	1+
317.89608	78	
318.81173	78	
319.93275	134	
320.97096	82	
321.82194	286	
321.87092	218	
322.92906	356	
323.81175	298	1+
326.87391	292	1+
327.01462	88	
327.77401	110	
331.80732	82	
336.94139	268	1+
338.73410	82	
339.83506	124	
340.82846	78	
343.21456	86	
343.78360	92	
344.88069	122	
345.11465	88	
348.73242	80	
349.90523	78	
352.88970	140	
353.88930	124	
354.15136	82	
356.77658	140	
358.79486	82	
361.79903	96	
365.71953	92	
366.93260	88	
368.83777	106	
END IONS

###FS:    #m/z: 507.84610 #charge 1+
###MS: 89
###MSMS: 91
BEGIN IONS
TITLE=Cmpd 68, +MS2(507.8461), 28.2-35.2eV, 2.0min #91
RTINSECONDS=117.007
SCANS=89,91
PEPMASS=507.84610	171510
CHARGE=1+
189.87501	142	
196.01620	178	
209.94424	120	
214.88408	474	1+
217.89779	164	
224.97427	188	
227.95504	220	
232.89544	192	
233.93614	122	
236.88816	166	
238.06464	216	
244.90608	120	
252.08140	198	1+
254.79800	114	
258.87471	254	1+
264.87336	128	
266.16565	196	
267.10665	120	
267.87696	126	
272.38861	140	
273.91929	118	
274.85145	144	
275.85119	194	
276.04931	196	1+
283.89669	112	
285.86035	208	
286.86763	290	
287.85249	882	1+
287.93846	108	
289.87885	174	
290.86640	568	
291.88043	136	
292.86092	188	
293.87619	222	
294.87554	650	1+
296.08873	150	
296.84555	124	
296.87083	134	
298.89008	188	1+
299.34124	332	1+
300.84466	202	1+
303.86716	334	1+
304.79296	140	
305.86209	950	1+
307.88808	690	1+
308.14183	494	1+
308.87235	1266	1+
309.08880	150	1+
310.15879	360	1+
310.40853	128	
311.88486	1166	1+
313.88348	170	
314.86303	278	
314.89207	108	
315.78684	122	
315.86275	246	
316.86850	180	
316.88542	148	
317.77777	112	
317.87622	498	1+
318.88037	360	1+
319.85793	150	
321.82834	170	
322.82035	156	
323.87272	344	
324.86054	204	
325.82429	134	
326.88364	2242	1+
327.81265	416	1+
328.79286	116	
328.87468	258	
330.15989	278	1+
331.81407	310	1+
332.87325	448	
332.90175	146	
333.07638	108	
334.79803	226	1+
334.86480	136	
336.82399	134	
336.94423	146	
337.00457	196	1+
337.77279	186	1+
337.88098	130	
338.84043	116	
338.88917	114	
340.84489	242	1+
340.90007	188	1+
341.82782	148	
341.87217	244	1+
341.97785	120	
344.42236	144	
345.86220	264	1+
346.89651	160	
347.77517	418	1+
348.84327	230	
348.88691	112	
349.75567	472	1+
350.81925	116	
350.88561	350	1+
352.89428	184	
352.91452	210	
353.85502	430	1+
354.76669	136	
355.84002	156	
355.88793	262	1+
356.83745	280	1+
362.37381	148	
362.84971	264	1+
362.89679	108	
364.83420	396	1+
365.77435	126	
367.76922	584	1+
367.81515	130	
367.84174	306	1+
369.84159	120	
369.89873	184	1+
371.71661	220	1+
371.79802	182	
372.06091	244	1+
372.78574	108	
373.82910	220	
374.81738	204	
375.75164	142	
375.78323	326	1+
375.81982	148	
376.88501	148	
380.71921	244	
381.72167	192	
381.84445	192	
382.74021	218	1+
382.86139	130	
382.90158	114	
384.84691	844	1+
385.39492	134	
385.77723	134	
385.79537	186	
387.84522	588	1+
388.16225	112	
388.73019	336	1+
389.20180	334	
389.72081	252	1+
390.84021	708	1+
391.91615	152	
392.82394	902	1+
393.74427	112	
393.77065	126	
394.86060	210	1+
395.78195	108	
395.79958	160	
398.72728	238	
399.73986	156	
399.85245	520	1+
400.72880	116	
402.72454	182	1+
402.85501	120	
403.87684	248	
405.76326	196	
405.85597	308	
405.87565	134	
406.76766	112	
406.80157	150	
406.85862	160	
407.74183	602	1+
407.76055	328	
407.87157	314	
408.85340	1194	1+
409.72536	166	
410.08147	122	
410.73095	156	
410.83716	888	1+
411.77108	192	1+
411.88613	134	
412.72695	126	
413.07695	162	
413.85802	288	1+
413.87843	354	
414.86188	250	1+
415.72590	170	
415.75007	192	1+
417.86913	150	
418.72663	150	1+
421.88416	138	
422.72225	108	
422.78603	146	
422.87845	258	
423.78094	300	
423.86807	474	1+
424.77124	144	
425.75577	984	1+
426.86112	438	
427.73408	440	
427.81244	222	1+
427.86265	306	
428.75051	342	1+
428.84870	1726	1+
429.07619	108	
429.70173	276	
429.73136	312	1+
430.79379	124	
430.84703	118	
431.86558	542	1+
433.85959	340	1+
433.88725	290	1+
434.74778	146	
436.83703	216	1+
439.89345	216	
440.89420	208	
441.77220	144	
442.22368	218	1+
442.68406	124	
444.87436	1934	1+
445.74090	280	1+
445.83620	110	
446.78789	128	
447.71026	742	1+
448.75980	148	
449.79419	110	
449.88256	390	1+
451.87876	116	
452.73365	122	
457.05010	112	
457.90738	148	
460.88386	190	1+
462.88399	668	1+
463.90272	120	
465.72729	342	1+
466.78540	112	
467.82896	190	1+
467.89007	550	
468.89253	288	
470.73614	196	
485.89743	544	1+
491.80637	204	1+
END IONS

###FS:    #m/z: 336.94580 #charge 1+
###MS: 89
###MSMS: 92
BEGIN IONS
TITLE=Cmpd 69, +MS2(336.9458), 28.0-35.0eV, 2.0min #92
RTINSECONDS=117.787
SCANS=89,92
PEPMASS=336.94580	49050
CHARGE=1+
180.87065	90	
193.89200	98	
193.95526	72	
198.96512	78	
207.97819	104	
208.09506	70	
208.88052	78	
211.88491	138	
211.94420	2308	
212.01167	72	
212.88057	402	
213.93908	1016	1+
214.87580	106	
215.86068	90	
217.87714	150	
217.94232	86	
218.87530	136	
223.41446	92	
224.95332	72	
224.97370	108	
225.97044	76	
226.86356	80	
226.88574	72	
226.97177	138	
228.01328	78	
228.79839	86	
228.89115	134	
229.95473	1792	1+
230.82135	86	
230.88958	1266	1+
231.95105	842	1+
232.82527	410	1+
232.89142	312	1+
233.94547	362	1+
234.90221	112	
235.83131	72	
236.80572	82	
238.85700	70	
238.89066	80	
239.95277	72	
239.97773	78	
240.82659	74	
240.84196	74	
241.84714	392	1+
242.81615	102	
242.95968	76	
243.89393	96	
244.39916	84	
245.44095	92	
246.50596	80	
246.85302	76	
246.94932	72	
246.97474	72	
247.96488	478	1+
248.90049	272	1+
249.94218	112	
249.96365	158	
250.83099	138	
250.90252	216	1+
250.96049	134	
251.83153	78	
251.95679	72	
252.95329	138	
252.97259	842	1+
253.90456	154	1+
254.86308	244	1+
254.96664	494	1+
255.07413	162	
256.07051	88	
256.90604	78	
258.85335	142	
258.88513	72	
259.85734	226	
259.94260	254	1+
260.97455	106	
261.85139	104	
262.40861	80	
262.42681	82	
262.83051	80	
267.84445	116	
268.78837	138	
268.83875	652	1+
268.95204	82	
269.86050	198	1+
270.98056	200	
271.84307	80	
271.91656	106	
272.82148	84	
272.88378	154	
272.94128	106	
273.79987	74	
273.85372	82	
275.04487	92	
275.85797	170	
275.88426	72	
275.95619	94	
275.97656	72	
276.86021	784	1+
276.91736	72	
277.08906	72	
277.82775	72	
277.86364	504	1+
278.75365	76	
278.83559	714	1+
278.90715	78	
279.08980	78	
280.37699	72	
280.83897	84	
281.00622	104	
283.88765	80	
284.81151	80	
285.85107	162	
285.86891	72	
286.44045	78	
286.85106	674	1+
288.03034	74	
288.87573	130	
290.85283	148	
291.57565	80	
291.84817	70	
291.87910	138	
291.92368	76	
292.43802	78	
292.83712	80	
293.10336	168	
294.10752	84	
294.84802	84	
294.86450	198	
295.80929	74	
298.30651	88	
298.95815	82	
299.78866	86	
299.87367	154	
300.86627	84	
303.18954	80	
304.39461	80	
304.84025	78	
304.85727	180	
304.91289	98	
306.81153	84	
306.87831	72	
307.01134	70	
307.86443	294	1+
307.89629	76	
308.12047	74	
309.91653	70	
310.35306	76	
310.42252	92	
311.44018	70	
311.80862	86	
311.88236	74	
313.60894	92	
317.87799	228	1+
319.05515	98	
320.85442	72	
321.12008	74	
322.09794	86	
322.37388	72	
324.46496	78	
324.90501	84	
325.42791	94	
326.36323	86	
326.88469	78	
328.36514	114	
328.81015	90	
328.88966	110	
330.82138	74	
330.87753	74	
333.88262	238	1+
334.00712	72	
336.64915	102	
338.11068	98	
340.36547	142	
341.35630	86	
342.08252	82	
END IONS

###FS:    #m/z: 322.93030 #charge 1+
###MS: 93
###MSMS: 94
BEGIN IONS
TITLE=Cmpd 70, +MS2(322.9303), 28.0-35.0eV, 2.0min #94
RTINSECONDS=121.482
SCANS=93-94
PEPMASS=322.93030	2169212
CHARGE=1+
106.69532	80	
111.87049	82	
184.90744	84	
185.92741	72	
187.31127	76	
189.86589	66	
192.44637	74	
192.88886	72	
194.91220	80	
199.41228	66	
199.89458	84	
200.88159	86	
201.04421	136	
203.08594	68	
216.05913	82	
218.88953	168	1+
221.94871	436	1+
223.03884	88	
223.86987	84	
224.88887	70	
225.93854	216	1+
226.90214	76	
228.92509	68	
229.04751	68	
230.88937	68	
230.90753	72	
233.16334	78	
234.05290	70	
234.06616	80	
234.85010	80	
237.05878	82	
237.88806	188	1+
238.93934	164	
239.08097	134	
240.82014	166	
240.94099	2272	
241.44051	74	
241.83379	80	
241.94161	1828	
242.81971	84	
242.83183	74	
242.87443	276	1+
242.90795	68	
242.94025	6382	1+
243.82393	186	
244.82447	162	
245.00037	78	
245.43912	72	
245.85653	72	
246.97874	146	
247.90734	94	
248.21315	68	
248.90211	66	
249.03389	88	
249.86086	84	
251.07074	76	
251.33727	84	
252.87366	66	
252.97148	82	
253.90974	70	
254.91042	88	
255.20853	104	
255.77868	68	
256.45183	90	
256.83552	70	
256.89249	96	
257.07780	110	
258.83586	198	
259.89193	140	
260.04919	72	
260.84738	70	
261.43117	80	
261.83363	108	
261.84495	94	
262.80258	94	
262.82757	234	
264.85924	98	
264.93916	120	
265.00479	68	
265.91926	66	
266.03932	66	
267.35882	82	
267.48950	116	
267.78878	82	
268.05393	84	
268.85258	74	
268.95543	182	
269.88160	106	
269.89887	84	
269.91693	84	
271.12456	84	
272.35114	76	
273.80806	74	
275.79589	184	
277.95851	84	
278.09582	76	
278.42356	86	
278.87435	80	
278.91337	72	
279.09207	1132	1+
279.40985	98	
281.09866	176	
281.81841	96	
281.85002	122	
281.86768	100	
282.79142	96	
283.02972	88	
283.06876	182	
283.78915	204	
284.13404	74	
284.29341	194	
284.35566	94	
284.76171	94	
284.81336	106	
284.84426	128	
284.86390	152	
284.90237	72	
285.82321	74	
287.79682	78	
288.19704	88	
288.41176	98	
289.78734	106	
291.89226	66	
292.80555	68	
292.89604	82	
292.95249	66	
294.83241	78	
294.88306	100	
295.03898	66	
296.85976	78	
296.95212	78	
300.79689	70	
302.07447	80	
302.45868	90	
304.84051	82	
304.86413	146	
306.09546	70	
306.82204	66	
306.88131	194	1+
307.11036	74	
307.79536	82	
310.38587	74	
311.37058	94	
311.99084	84	
313.89803	70	
314.00443	78	
314.81344	128	
315.84869	66	
316.38709	68	
317.14325	98	
318.94564	68	
321.90227	92	
322.07825	72	
322.37559	70	
324.80551	82	
324.89025	188	1+
325.22611	68	
326.89668	100	
327.77385	104	
END IONS

###FS:    #m/z: 340.94104 #charge 1+
###MS: 93
###MSMS: 95
BEGIN IONS
TITLE=Cmpd 71, +MS2(340.9410), 28.0-35.0eV, 2.1min #95
RTINSECONDS=122.255
SCANS=93,95
PEPMASS=340.94104	822294
CHARGE=1+
70.75100	88	
187.98560	78	
189.50576	110	
190.93274	104	
191.95261	100	
192.92874	72	
202.94263	70	
203.07367	86	
206.96009	72	
208.95756	164	
209.94674	70	
212.88027	364	1+
213.88146	242	1+
213.93872	822	
215.88696	192	
216.88244	352	1+
217.88339	230	1+
218.46850	104	
219.88247	88	
221.94148	80	
222.97385	182	1+
223.56152	84	
228.83938	100	
228.93968	274	
229.89363	78	
230.82403	72	
230.89262	376	1+
231.95028	788	1+
233.40905	72	
233.94551	284	1+
234.87857	86	
235.89193	142	
236.47895	88	
237.59603	102	
238.44667	84	
238.89476	72	
239.79016	138	
239.90522	70	
240.23501	78	
240.83601	130	
241.84400	184	
242.84013	160	
242.94135	140	
243.83151	282	1+
243.84785	104	
244.87952	78	
244.96222	300	1+
245.39860	102	
245.93908	112	
246.39211	86	
246.80074	92	
248.90345	104	
248.98340	74	
249.89967	70	
249.96479	154	
250.95780	182	1+
252.47539	92	
252.84453	102	
254.92108	88	
254.96561	708	1+
255.13777	74	
255.81500	74	
257.40854	72	
257.85711	162	
258.57584	80	
258.84841	328	
258.98560	82	
259.44336	88	
259.85219	230	
259.96916	156	
260.84020	810	1+
261.84596	504	1+
263.83880	74	
264.84099	70	
264.90695	88	
266.41034	80	
266.94735	82	
267.08384	72	
267.38889	70	
267.83324	74	
267.86925	72	
268.84094	146	
268.90711	74	
270.82827	110	
272.84373	72	
273.90911	90	
273.93354	158	
274.45475	82	
274.87009	78	
274.89209	168	
275.85235	690	1+
275.97631	100	
276.81949	94	
276.87661	154	
277.07882	120	
277.89709	74	
277.97151	134	
278.50329	70	
278.84609	740	1+
280.83945	70	
281.85037	86	
282.03519	72	
282.24330	88	
282.27609	152	
282.87408	122	
282.94097	76	
283.79230	96	
283.91067	84	
284.87785	72	
285.05992	92	
286.86655	92	
288.84293	194	
289.53690	84	
289.79831	70	
289.87947	84	
290.87126	82	
293.87620	306	1+
294.07399	72	
295.74178	70	
297.09302	72	
297.79823	116	
297.88891	86	
297.92051	98	
298.01019	72	
298.26668	78	
298.80300	72	
298.89637	72	
299.04278	90	
299.05873	152	
299.87389	140	
299.98014	86	
300.37619	112	
301.85686	134	
301.91216	80	
302.17031	90	
302.21947	76	
302.86775	98	
302.94148	72	
303.08909	70	
304.98818	90	
305.03518	82	
306.10835	88	
306.27171	84	
306.44798	80	
307.80160	172	
307.89405	136	
307.93095	70	
309.61599	104	
310.43755	96	
311.88661	138	
312.88342	102	
312.95230	80	
314.81225	80	
316.88791	82	
318.12586	74	
318.89742	80	
322.13552	72	
322.83689	74	
324.89228	72	
326.88449	78	
327.37095	72	
328.93701	88	
329.85058	80	
332.89853	74	
336.87142	102	
338.04110	72	
338.08111	76	
END IONS

###FS:    #m/z: 507.84610 #charge 1+
###MS: 93
###MSMS: 96
BEGIN IONS
TITLE=Cmpd 72, +MS2(507.8461), 28.2-35.2eV, 2.1min #96
RTINSECONDS=123.027
SCANS=93,96
PEPMASS=507.84610	173074
CHARGE=1+
196.01592	130	
214.88391	204	
232.89533	224	
236.88993	110	
238.06357	202	
245.07420	110	
253.37890	146	
254.09630	126	
258.96695	116	
259.86621	108	
260.88814	138	
266.16374	118	
268.10913	130	
268.97190	146	
274.07042	124	
277.87893	116	
278.83471	156	
279.09973	136	
279.83523	146	
280.82893	118	
280.85395	178	1+
285.86076	112	
287.04199	170	
287.85109	608	
288.86643	138	
289.03525	186	
289.87841	202	
290.86264	144	
290.88044	170	
291.88155	242	
293.87316	1298	1+
294.09697	104	
294.12573	114	
296.81010	218	1+
303.86758	622	1+
305.86499	1368	1+
306.12445	206	
307.88905	206	
308.14044	332	
308.16435	172	
308.38246	234	1+
308.87347	862	1+
308.89348	198	
309.15099	162	
310.15763	600	1+
310.88023	256	
311.83878	106	
311.88549	1604	1+
312.17603	118	
313.87576	132	
314.86685	286	
315.87811	486	1+
316.86190	216	
317.86256	158	
318.03614	144	
320.99186	220	1+
321.41553	104	
321.94615	110	
323.85597	350	1+
323.87351	230	
324.38371	166	
325.88658	160	
326.88524	2062	1+
327.80500	104	
328.80204	150	
328.87381	302	
329.88809	244	
330.88148	190	
331.88883	112	
332.87579	336	1+
334.84179	124	
334.88888	120	
337.88353	344	1+
337.95485	122	
338.85449	110	
339.39938	112	
339.89674	326	1+
341.97367	118	
342.87287	354	1+
343.83607	112	
344.78439	132	
345.82199	114	
347.77844	446	1+
347.81603	136	
348.84134	282	1+
348.91378	168	
349.75718	716	1+
349.80703	192	1+
349.89893	166	
350.88692	414	1+
352.81239	254	1+
353.84763	294	1+
354.91100	208	
355.84755	276	1+
355.89273	120	
356.01719	106	
356.79433	212	1+
361.80614	126	
361.86853	116	
363.88984	162	
364.85254	116	
365.78661	266	
366.70804	318	1+
366.78631	120	
366.84029	228	
367.76657	304	1+
367.84530	126	
368.70561	258	1+
368.83390	538	1+
369.77073	152	
369.83859	462	1+
369.90432	120	
372.78833	124	
372.81298	124	
373.83166	132	
373.90486	136	
374.81034	114	
375.85006	146	
376.74240	178	1+
376.77204	120	
376.81106	432	1+
377.86395	144	
379.88677	246	1+
381.71262	248	1+
381.79141	106	
382.85496	166	
383.78633	180	
383.86581	126	
384.85099	412	
385.77877	364	1+
385.85276	258	
386.84635	500	1+
387.84773	364	1+
388.20104	262	1+
389.84635	152	
390.05279	122	
390.38391	108	
390.79542	254	1+
390.84045	772	1+
392.82426	792	1+
394.08060	116	
394.86322	204	
395.79006	230	1+
395.86903	110	
396.88837	138	
398.18019	122	
398.72645	812	1+
399.75928	106	
399.85975	250	1+
401.73934	232	1+
403.87935	212	
404.87220	246	1+
405.08520	128	
405.74506	126	
405.80209	144	
405.85345	160	
406.75951	140	
407.74058	476	1+
407.87014	368	
408.36935	154	
408.85024	1122	1+
409.73193	528	1+
410.83682	1006	1+
410.87658	116	
411.86135	120	
413.15390	120	
413.75388	106	
413.78332	178	
416.87566	104	
417.46697	108	
419.75618	206	1+
421.87850	170	
421.89784	150	
422.87975	240	
423.77142	298	
423.86524	384	1+
424.77459	172	
425.75340	918	1+
426.84130	124	
426.86302	1034	1+
427.68210	112	
427.73147	850	1+
428.09415	126	
428.77238	364	1+
428.79767	134	
428.84809	280	
428.88235	174	
429.69946	436	1+
429.80686	110	
429.84936	254	
430.73876	130	
430.85141	238	
431.87035	704	1+
432.69464	116	
435.83067	230	1+
438.32696	110	
439.89956	152	
441.21971	106	
441.85749	206	1+
444.74190	122	
444.76909	140	
444.87376	1320	1+
445.73898	328	
446.74782	158	
446.79169	178	1+
446.88433	216	1+
447.70679	280	1+
448.76850	424	1+
449.75334	278	1+
449.87467	424	1+
450.70096	160	
450.75748	218	1+
450.78808	246	1+
451.86974	158	
456.70357	220	1+
457.90291	298	1+
462.88578	566	1+
465.72493	262	
467.70287	158	
467.83185	206	1+
467.88806	620	1+
467.91211	122	
470.72868	108	
482.72367	128	
485.89739	516	1+
486.70993	126	
END IONS

###FS:    #m/z: 322.93043 #charge 1+
###MS: 97
###MSMS: 98
BEGIN IONS
TITLE=Cmpd 73, +MS2(322.9304), 28.0-35.0eV, 2.1min #98
RTINSECONDS=126.708
SCANS=97-98
PEPMASS=322.93043	2086146
CHARGE=1+
131.71636	68	
141.90338	86	
145.56309	66	
185.92390	72	
191.93771	68	
192.88957	202	1+
197.96291	84	
201.04913	92	
202.98456	92	
207.43464	74	
207.97808	98	
209.40783	102	
212.89594	78	
218.90235	70	
219.88794	68	
219.94804	70	
220.87422	80	
221.05687	76	
222.94831	270	
223.82388	80	
223.88448	82	
224.97650	78	
225.81810	70	
225.90079	74	
227.00036	84	
227.88187	64	
227.93030	66	
228.09314	64	
228.89156	72	
230.10402	76	
230.83505	68	
230.89229	122	
232.92903	76	
234.03032	82	
238.02008	64	
238.86810	70	
238.93927	188	
239.43556	94	
239.89739	68	
240.07827	74	
240.14674	70	
240.81904	82	
240.86648	72	
240.90595	72	
240.94098	1912	
241.00395	74	
241.94285	1674	
242.16052	64	
242.83041	138	
242.94176	5190	1+
243.42880	92	
243.81618	82	
244.82078	224	
244.93887	1200	
245.06955	86	
245.83761	76	
246.83760	68	
246.94589	114	
246.97718	264	1+
248.19738	70	
248.85642	166	
248.87524	74	
249.04371	68	
249.83539	324	1+
249.93956	66	
250.06221	78	
250.83608	238	1+
250.91723	72	
250.94824	66	
251.01059	72	
251.86395	74	
253.89216	68	
254.92631	86	
256.83742	86	
256.89815	124	
257.05397	64	
257.79809	196	1+
258.83514	392	1+
258.97274	84	
259.42951	94	
259.94634	78	
260.33618	92	
261.83068	284	1+
261.85977	94	
262.05887	82	
262.10068	66	
262.94400	70	
263.42004	90	
263.97872	64	
264.07927	84	
265.23898	104	
266.85950	88	
266.89119	88	
266.99543	94	
268.82034	70	
268.95589	70	
269.80810	68	
269.85458	66	
270.79493	252	1+
270.84576	72	
271.44631	84	
271.79568	180	1+
271.85828	66	
272.84724	178	1+
273.79077	178	
275.08375	80	
275.90099	72	
275.98847	78	
276.80714	82	
278.84107	84	
279.09171	858	1+
282.27653	112	
282.85776	168	1+
282.88384	114	
282.91625	142	
283.04344	150	
283.06684	128	
283.13092	80	
283.90648	66	
284.29353	362	
285.29357	186	
285.79657	72	
285.92332	90	
288.80354	64	
289.79137	174	
290.76677	72	
291.80248	102	
293.85419	112	
294.08414	74	
294.85423	126	
294.95659	88	
295.85178	70	
296.88108	88	
297.10949	106	
298.43173	76	
298.83320	82	
299.78248	118	
300.78699	72	
301.27246	64	
301.85154	70	
303.86322	68	
304.78248	72	
304.82731	88	
306.11525	72	
309.91671	84	
310.88019	78	
312.77671	78	
312.87130	114	
313.83063	74	
313.93907	66	
315.11726	82	
316.75208	84	
317.59209	66	
317.82179	72	
317.89402	80	
318.90610	68	
321.59158	76	
321.81804	66	
322.42419	84	
325.86637	72	
326.17952	72	
326.89615	86	
327.94885	78	
END IONS

###FS:    #m/z: 340.94118 #charge 1+
###MS: 97
###MSMS: 99
BEGIN IONS
TITLE=Cmpd 74, +MS2(340.9412), 28.0-35.0eV, 2.2min #99
RTINSECONDS=127.481
SCANS=97,99
PEPMASS=340.94118	816568
CHARGE=1+
190.93661	76	
197.90664	74	
199.86354	90	
201.88398	78	
208.94664	236	1+
208.95728	214	1+
210.42000	74	
210.90136	86	
210.93801	166	
212.87758	362	1+
213.93881	714	
214.98300	98	
215.89961	74	
215.93725	180	
216.89033	168	
217.82610	80	
217.87894	94	
220.87652	78	
221.68544	88	
224.91264	78	
224.95330	80	
224.97373	234	
226.94941	122	
227.83722	96	
228.89894	72	
228.93946	76	
229.86953	82	
230.89063	98	
231.00300	72	
231.95028	440	1+
233.80506	80	
233.89588	148	
233.94874	150	
234.88398	142	
235.89992	364	1+
238.88497	150	
239.78999	138	
239.82505	72	
240.22886	104	
240.25907	78	
240.83318	158	
240.85302	88	
240.88826	88	
241.83874	134	
241.85295	76	
241.86985	82	
242.84176	80	
243.83317	132	
246.37297	88	
246.83376	88	
246.97645	82	
248.40453	86	
248.99121	74	
249.00677	100	
249.90362	132	
250.38253	76	
250.94629	106	
251.83020	104	
251.84981	92	
252.91869	128	
253.87449	208	1+
254.63612	88	
254.85883	112	
254.96637	372	1+
255.07466	152	
255.41050	92	
255.80712	80	
256.06282	96	
256.79624	90	
256.85058	174	
256.86611	152	
256.96217	254	1+
257.89613	112	
258.84971	102	
258.88781	80	
259.44158	88	
259.82717	76	
259.85687	156	
260.83624	534	1+
261.42717	102	
261.82986	228	1+
261.90192	78	
261.92302	90	
262.14879	98	
265.21281	72	
265.42880	76	
266.08550	124	
266.81098	82	
266.96021	202	1+
267.84709	78	
268.12242	82	
268.84218	384	1+
270.93743	106	
272.84506	104	
272.93587	340	1+
272.95367	110	
272.98144	226	
273.03451	78	
273.82237	78	
273.92186	72	
275.87442	154	
276.85554	338	
277.86063	636	1+
278.84099	698	1+
279.92939	72	
280.84802	100	
280.93945	72	
281.04714	110	
281.90700	82	
282.00249	136	
282.40418	78	
282.85430	102	
282.88100	84	
283.46625	72	
283.89641	80	
283.93136	102	
288.05949	80	
288.86027	86	
288.99385	78	
289.87098	76	
290.77707	90	
290.81506	74	
290.86124	176	1+
292.43376	72	
292.45898	122	
292.98834	74	
294.85253	112	
295.86771	94	
296.20026	86	
296.95079	72	
297.97222	142	
298.98129	74	
299.41884	98	
299.79753	80	
299.87147	262	1+
300.43751	78	
302.94543	86	
303.81400	80	
304.86826	72	
307.24377	80	
307.80384	74	
307.89010	118	
309.91628	94	
310.81201	72	
311.88665	72	
312.79942	84	
315.76943	88	
316.76509	84	
316.80888	84	
318.11954	92	
319.22866	102	
319.88057	80	
321.76584	78	
322.39380	84	
328.06025	78	
328.19266	112	
328.88943	120	
329.88361	102	
329.92548	78	
330.81938	198	
331.81940	120	
333.29400	94	
333.86346	72	
336.40350	92	
342.82593	72	
345.61445	78	
345.72599	80	
END IONS

###FS:    #m/z: 336.94612 #charge 1+
###MS: 97
###MSMS: 100
BEGIN IONS
TITLE=Cmpd 75, +MS2(336.9461), 28.0-35.0eV, 2.2min #100
RTINSECONDS=128.253
SCANS=97,100
PEPMASS=336.94612	47976
CHARGE=1+
182.87096	74	
185.86787	132	
185.92558	76	
189.86427	76	
193.87465	68	
196.88192	68	
201.37466	92	
206.93634	66	
206.97436	98	
207.95532	84	
210.88168	76	
210.90057	144	
210.96379	74	
211.94493	1982	1+
212.88004	970	1+
212.93720	70	
213.93948	942	1+
215.88720	204	
215.93673	202	
217.88252	78	
217.93315	72	
218.89399	152	
223.83884	100	
223.93230	108	
224.83892	118	
228.40300	98	
228.89301	88	
229.95618	1680	1+
230.88884	1194	1+
231.95024	1320	1+
232.82575	194	1+
232.89023	316	1+
234.09048	72	
234.79939	80	
234.89287	184	1+
235.94475	152	
236.09777	94	
237.05880	72	
237.85125	144	
238.83963	100	
239.88258	94	
239.89569	68	
240.84248	128	
241.49791	82	
241.83892	464	1+
243.02501	108	
243.58800	88	
244.96404	78	
245.98357	76	
246.13375	72	
246.97396	132	
247.10181	90	
247.33928	100	
247.91757	72	
247.96424	446	
248.89987	404	
248.95631	70	
248.98366	86	
249.96105	504	1+
250.83715	118	
250.99548	96	1+
251.38031	74	
251.82923	90	
251.96660	70	
252.83483	92	
252.97017	946	1+
253.90571	278	
254.96798	560	1+
255.01629	76	
255.07524	66	
255.86268	176	1+
255.93514	66	
256.08429	74	
256.86149	316	1+
256.89446	68	
256.91181	124	
256.96242	114	
257.79875	78	
257.84544	108	
257.85976	388	1+
257.88493	68	
257.96430	242	1+
259.84266	98	
259.85504	138	
259.94591	72	
260.16041	66	
261.37586	70	
261.83284	240	1+
261.89190	86	
263.52972	80	
263.80296	86	
263.83222	126	
264.14452	98	
264.82493	72	
264.86122	68	
265.08680	118	
267.91938	84	
268.09023	66	
268.83897	594	1+
269.08052	86	
270.11261	76	
270.81736	68	
270.89402	76	
270.97969	96	
271.91186	66	
272.42598	68	
272.97388	190	
273.96648	72	
273.98094	92	
274.85953	68	
274.92482	78	
274.98367	84	
275.10581	76	
275.85675	98	
276.85808	180	
277.83065	400	1+
277.85864	460	1+
278.91135	82	
279.96434	80	
281.85685	138	
282.86889	70	
282.88534	82	
283.88150	72	
285.85214	132	
286.78897	94	
286.84942	702	1+
287.04112	92	
288.87694	80	
290.85950	240	1+
292.70059	100	
293.10885	340	
294.05292	82	
294.86004	134	
294.87804	104	
295.37652	80	
296.02035	72	
296.84517	88	
296.86633	84	
297.89415	144	
298.88605	66	
299.87478	130	
299.94419	66	
300.87856	74	
304.86251	112	
307.79725	68	
307.89163	68	
308.29285	78	
309.86948	224	
310.87739	94	
311.79099	70	
311.84975	88	
311.87381	66	
312.78077	110	
314.87136	72	
315.91369	84	
316.12740	66	
316.81751	68	
319.94010	72	
319.96637	70	
320.61457	72	
321.98134	68	
322.28345	92	
323.81683	66	
326.12801	70	
326.86473	74	
327.80018	68	
331.04950	68	
332.88832	78	
333.88385	68	
335.00866	78	
337.21537	82	
337.41779	80	
340.63041	72	
340.87339	86	
END IONS

###FS:    #m/z: 322.93049 #charge 1+
###MS: 101
###MSMS: 102
BEGIN IONS
TITLE=Cmpd 76, +MS2(322.9305), 28.0-35.0eV, 2.2min #102
RTINSECONDS=131.925
SCANS=101-102
PEPMASS=322.93049	2077176
CHARGE=1+
56.98132	66	
158.29025	78	
178.93201	90	
190.93161	84	
192.89250	64	
197.85486	86	
197.88234	94	
200.83656	72	
201.90498	84	
205.94930	232	1+
205.97023	186	1+
209.39016	82	
209.94721	128	
212.89976	80	
215.89864	72	
217.89542	66	
218.42302	82	
219.07666	76	
219.94630	86	
220.17402	76	
222.94581	84	
223.04955	80	
223.96047	124	
225.89447	112	
227.82710	86	
227.86881	76	
227.92277	88	
228.55146	74	
228.85237	74	
229.92001	76	
233.89729	78	
235.83550	88	
236.80027	82	
237.91801	72	
238.03174	80	
238.83546	74	
238.93958	258	
239.08118	154	
239.80817	102	
239.89059	250	1+
240.79421	68	
240.82237	124	
240.83154	146	
240.94012	2036	
241.87587	74	
241.93880	6368	1+
242.83137	84	
242.94104	4644	1+
243.24890	66	
243.82210	124	
243.84702	66	
243.87194	68	
244.82444	182	
244.85203	82	
244.89908	68	
244.94011	1294	1+
246.97656	396	
248.40278	94	
248.85122	198	
249.82525	84	
250.94807	168	
251.07678	80	
252.76815	66	
254.42059	100	
254.86727	78	
255.90142	78	
255.97422	96	
256.50492	80	
256.89661	126	
257.80056	116	
259.97992	68	
260.33838	118	
260.84055	172	
261.00049	68	
261.83318	336	1+
263.83085	68	
263.98448	66	
264.87692	76	
265.05700	72	
265.08482	72	
266.03163	74	
266.05157	74	
266.84331	76	
268.95947	156	
269.84826	72	
269.88252	68	
271.84673	96	
272.43951	84	
272.79035	196	1+
272.86241	70	
273.15415	74	
274.85371	68	
274.92086	78	
276.80921	66	
276.84394	86	
276.86449	74	
277.16690	72	
278.85801	146	
279.09082	824	1+
279.23138	74	
279.44915	72	
279.81266	86	
279.84106	70	
280.91257	72	
281.85585	84	
282.32577	66	
282.92890	72	
282.98630	72	
283.07502	124	
283.11860	78	
283.88269	84	
284.29231	250	
284.81762	84	
284.87127	76	
284.90025	92	
285.29175	100	
286.16805	86	
286.92042	72	
287.85941	66	
289.11499	84	
289.77108	72	
289.78782	70	
289.88192	66	
290.74997	104	
290.85263	70	
291.80420	66	
292.41708	82	
292.43881	76	
292.76353	88	
293.90527	70	
294.11611	66	
294.65513	86	
294.85623	68	
296.11578	78	
296.98491	78	
297.99065	70	
299.80581	72	
301.85694	72	
306.88808	120	1+
307.79830	138	
307.85751	66	
308.82354	78	
309.88331	128	
310.37271	92	
310.80207	80	
310.83335	70	
310.86825	74	
310.99172	84	
312.16025	66	
312.63087	74	
313.89558	70	
314.79292	66	
317.88748	68	
318.40419	68	
319.10792	94	
320.61230	100	
321.05430	70	
321.75898	68	
324.77436	88	
325.90306	140	
END IONS

###FS:    #m/z: 340.94127 #charge 1+
###MS: 101
###MSMS: 103
BEGIN IONS
TITLE=Cmpd 77, +MS2(340.9413), 28.0-35.0eV, 2.2min #103
RTINSECONDS=132.706
SCANS=101,103
PEPMASS=340.94127	803404
CHARGE=1+
189.87426	74	
190.95541	70	
192.92280	178	
195.91994	74	
208.96249	112	
212.87847	72	
213.87559	176	
213.93917	754	1+
215.88727	232	
215.93764	334	
216.88587	148	
217.88605	108	
218.88106	146	
219.92995	92	
221.86996	84	
221.89367	72	
223.96156	76	
224.95691	76	
226.39018	96	
227.88345	70	
228.94361	72	
230.89085	96	
231.89131	102	
231.94970	568	
232.89146	78	
233.89659	148	
233.95149	150	
234.02301	80	
234.44985	72	
234.88305	158	
235.07413	78	
235.89275	140	
235.94494	82	
235.99364	76	
236.89151	86	
237.06261	82	
238.35202	90	
238.87554	84	
239.78520	70	
240.84093	116	
240.93310	104	
241.84272	222	
242.02110	84	
242.84379	144	
243.83419	152	
245.82942	142	1+
245.88362	78	
246.44199	92	
246.97757	180	
247.86306	70	
247.87653	74	
247.95694	74	
248.99098	92	
249.33243	80	
249.90041	132	
249.95957	372	1+
251.79495	80	
251.95314	68	
252.87956	78	
253.84316	74	
253.90881	90	
254.96463	388	1+
255.91934	74	
256.26104	136	
256.89243	78	
256.91181	102	
257.15043	74	
258.84470	346	
258.88209	76	
259.85767	210	
259.96087	134	
260.33838	74	
260.83725	186	
260.89739	72	
260.91727	78	
260.92811	224	1+
261.15329	84	
261.84383	104	
262.84255	86	
263.88858	84	
264.07839	74	
265.87818	168	
266.85936	68	
268.84329	498	1+
269.42479	88	
270.12283	70	
270.82943	84	
270.85173	118	
271.06402	80	
271.80626	78	
271.92816	104	
272.83977	74	
272.93623	168	
273.84658	234	1+
273.92210	80	
274.89697	70	
275.81119	134	
275.86839	134	
276.10476	78	
276.85652	290	
277.84050	72	
277.86092	202	
277.97105	92	
278.84654	1058	1+
278.96380	92	
279.44489	68	
279.87782	70	
279.91894	78	
280.86543	120	
281.00687	72	
281.37536	78	
282.85271	74	
282.87333	76	
283.05036	72	
283.85674	84	
287.42869	78	
290.06381	92	
290.85638	278	1+
291.42026	86	
293.08752	70	
293.42555	92	
293.97911	72	
294.86882	112	
295.13188	78	
295.87864	84	
295.95994	72	
296.57661	82	
297.88486	70	
298.24090	94	
299.78060	78	
299.87583	104	
300.92318	86	
300.97861	70	
301.81839	76	
301.85459	78	
302.86321	98	
302.94550	192	1+
303.85476	78	
304.44993	98	
304.84240	68	
308.90759	74	
309.82131	74	
310.88578	92	
311.87732	82	
315.38766	74	
315.88992	70	
316.07058	74	
317.78226	92	
318.84939	90	
318.86661	92	
321.64859	102	
322.89649	76	
323.32930	72	
324.82765	100	
328.88334	112	
330.82047	106	
335.87943	86	
339.83575	104	
340.90935	74	
343.93579	70	
END IONS

###FS:    #m/z: 363.95731 #charge 1+
###MS: 101
###MSMS: 104
BEGIN IONS
TITLE=Cmpd 78, +MS2(363.9573), 28.0-35.0eV, 2.3min #104
RTINSECONDS=133.478
SCANS=101,104
PEPMASS=363.95731	326456
CHARGE=1+
178.93193	84	
182.83785	108	
189.86163	396	
191.85377	108	
196.88281	354	1+
200.94976	90	
204.93107	78	
205.85849	76	
205.89713	88	
207.88204	84	
208.88037	118	
209.94381	540	1+
210.03209	84	
210.91938	118	
212.87863	1514	1+
214.38033	82	
214.89275	142	
218.91148	96	
221.53899	84	
222.95053	190	
223.90103	100	
223.97742	96	
224.94770	494	1+
224.97161	86	
225.12830	76	
225.97081	138	
226.94723	6232	1+
226.97650	90	
228.00269	76	
228.83240	104	
228.85768	82	
228.89355	590	1+
228.94240	5324	1+
230.83343	160	
230.85716	106	
230.89008	1424	1+
232.88645	246	1+
234.88666	138	
236.06531	78	
236.83396	86	
237.82337	80	
237.86700	90	
238.92682	90	
240.88945	94	
240.94088	692	
240.96696	488	
241.93921	1628	1+
242.94129	1134	1+
242.96304	190	
243.83138	102	
243.96909	108	
244.57777	84	
244.81774	232	1+
244.95744	2758	1+
245.06247	82	
245.94363	174	
246.80402	182	1+
246.85130	76	
246.95227	2798	1+
247.03251	120	
248.90101	622	1+
249.80617	246	
250.52638	88	
250.90080	114	
250.97733	108	
252.88962	76	
253.08088	94	
253.83531	80	
253.85310	90	
253.90407	78	
254.40504	96	
254.87924	88	
255.92110	104	
256.87270	88	
257.08745	90	
257.83786	82	
258.84339	226	
258.96980	82	
259.84627	114	
260.96736	414	
261.34771	92	
261.82956	214	
262.92001	76	
263.83735	92	
264.81843	112	
264.85899	80	
265.08969	78	
265.81156	366	1+
265.90476	120	
266.81622	304	1+
267.97296	390	
268.07412	80	
268.80249	112	
268.94823	86	
269.88051	104	
269.96677	290	1+
271.91424	434	1+
272.91803	298	1+
274.86614	76	
276.81101	136	
276.85444	116	
276.96840	100	
276.98712	86	
278.79834	270	1+
278.84570	164	
279.08794	80	
280.79491	322	1+
281.96076	80	
282.79170	376	
282.81705	100	
282.86353	88	
283.07200	128	
283.85915	130	
284.82482	114	
284.89822	84	
285.84503	352	
286.81456	148	
287.88860	84	
288.78696	174	1+
289.87032	84	
290.45250	78	
293.12069	84	
294.11665	108	
296.10301	82	
296.80802	122	
297.11593	80	
297.80027	1114	1+
297.84345	106	
297.95044	82	
298.80249	1000	1+
299.01751	78	
299.37460	84	
299.42531	94	
299.86394	106	
301.80711	350	
301.86056	152	
302.86681	88	
303.80910	118	
303.85801	518	
304.89251	90	
304.94956	102	
306.84046	166	
306.93305	120	
307.46572	84	
307.79749	76	
307.88978	78	
308.91636	88	
310.43098	94	
312.07100	90	
312.88073	92	
314.82111	132	
315.81614	96	
316.80569	264	1+
320.01670	80	
320.61890	104	
321.82712	78	
324.87869	140	
325.14565	78	
325.32373	98	
326.17235	106	
326.36536	92	
326.86692	106	
331.38907	84	
333.84093	80	
334.41717	112	
335.43369	100	
339.77676	90	
339.82900	138	
340.93847	90	
347.33513	76	
354.79396	90	
355.37968	88	
359.72581	78	
360.40867	114	
363.95615	148	
367.12283	78	
367.77059	76	
END IONS

###FS:    #m/z: 363.95720 #charge 1+
###MS: 105
###MSMS: 106
BEGIN IONS
TITLE=Cmpd 79, +MS2(363.9572), 28.0-35.0eV, 2.3min #106
RTINSECONDS=137.162
SCANS=105-106
PEPMASS=363.95720	328934
CHARGE=1+
81.32151	92	
134.95620	90	
177.93471	76	
186.03627	104	
187.92846	78	
189.86392	600	1+
191.85899	556	1+
196.88268	154	
197.88419	78	
200.94818	86	
203.04058	80	
205.95180	90	
207.87234	432	1+
207.94869	184	
207.97585	84	
209.87199	216	
209.94441	1516	1+
210.88618	200	
211.88128	196	
212.54676	78	
212.87931	2630	1+
214.89673	74	
216.89326	130	
217.89890	80	
218.93308	104	
222.95251	1250	1+
223.91224	80	
224.05708	76	
224.94984	1786	1+
224.97563	90	
226.89224	226	1+
226.94760	10488	1+
226.97149	290	
227.34321	92	1+
228.05751	156	1+
228.89291	630	1+
228.94227	10224	1+
230.52898	84	
230.54962	94	
230.83658	136	1+
230.88943	3488	1+
231.68686	90	
231.91096	80	
232.88551	254	
234.93289	78	
235.85243	90	
235.87874	82	
237.05326	78	
240.94044	588	
240.96151	712	1+
241.08473	126	
241.82993	78	
241.93941	1330	1+
242.82045	78	
242.94232	926	1+
242.96034	1296	1+
243.91939	86	
244.95741	5850	1+
245.84496	80	
245.88461	76	
245.94094	180	
246.90541	308	1+
246.95297	5828	1+
248.89812	1130	1+
249.02625	84	
250.96915	104	
251.93948	90	
252.85228	84	
252.90038	530	1+
253.08917	86	
253.64377	84	
253.87915	222	1+
253.90584	384	1+
253.92169	122	
255.89946	78	
256.89808	78	
257.88925	84	
257.98562	76	
258.00173	84	
258.83539	370	1+
258.97477	338	1+
259.08372	88	
260.83148	194	
260.96739	558	1+
261.83415	442	1+
262.83698	300	1+
263.98034	114	
264.81746	110	
264.86309	86	
264.96350	120	
265.82978	200	
265.97834	86	
266.80680	526	1+
266.94214	130	1+
266.95562	82	
267.80944	382	1+
267.92549	92	
267.97290	854	1+
269.84564	248	1+
269.96846	1062	1+
270.87204	74	
271.92222	84	
272.23974	78	
273.79439	100	
274.81491	130	
276.80665	184	
276.85923	124	
276.92563	86	
277.00286	80	
277.41033	92	
277.92059	104	
278.80567	106	
278.86245	172	1+
279.10621	148	
279.79941	160	
279.83060	88	
280.79343	232	
281.79356	158	
281.90756	100	
282.79212	100	
282.83928	126	
282.88247	192	1+
282.92455	96	
283.43098	96	
283.80065	156	
283.85086	316	1+
284.82197	344	1+
285.84826	202	
286.16794	90	
286.81349	142	
286.98910	94	
288.41181	80	
288.80379	94	
289.87113	74	
290.80358	118	
291.11885	138	
292.21338	76	
293.11867	138	
293.40056	86	
293.86955	76	
294.33712	82	
295.86024	170	
295.93263	98	
296.04385	98	
296.35446	112	
296.81135	342	1+
296.85617	154	
297.94637	80	
298.80287	824	1+
298.82047	190	
298.98567	80	
299.87254	136	
299.94397	76	
300.79894	542	1+
301.86411	174	
301.89882	80	
303.81507	138	
303.85514	558	
304.83627	84	
304.88312	82	
305.95630	74	
306.84076	86	
307.13407	74	
307.86714	76	
307.88393	90	
307.92209	82	
309.89225	110	
310.82066	142	
310.99176	74	
312.86088	124	
313.76011	96	
314.81985	116	
315.94175	82	
316.81240	340	1+
317.11500	76	
317.87332	230	1+
318.86940	246	1+
318.93450	196	1+
319.82470	144	
319.84750	78	
321.81755	250	
321.86317	294	
322.90741	80	
324.87642	150	
325.14515	100	
326.87158	106	
335.83655	80	
336.79581	84	
336.94275	240	
337.94380	128	
338.94990	194	
339.82703	222	1+
340.90942	76	
340.93755	416	1+
342.79595	84	
342.85071	76	
360.86971	122	
364.40803	82	
364.88639	74	
367.77662	84	
END IONS

###FS:    #m/z: 507.84590 #charge 1+
###MS: 105
###MSMS: 107
BEGIN IONS
TITLE=Cmpd 80, +MS2(507.8459), 28.2-35.2eV, 2.3min #107
RTINSECONDS=137.935
SCANS=105,107
PEPMASS=507.84590	148424
CHARGE=1+
196.01711	266	
201.01427	98	
212.88345	114	
214.88669	158	
224.87004	112	
224.97799	180	
232.89641	352	
236.89341	136	
246.04426	102	
250.14748	116	
250.90538	272	1+
250.97040	130	
254.09377	126	
258.87571	128	
260.87701	222	
264.15130	126	
272.85153	140	
278.83525	278	
280.82479	128	
283.94560	100	
285.85907	158	
287.85252	756	1+
287.89196	270	1+
289.88088	116	
290.86573	166	
291.87579	132	
292.11123	322	1+
293.82978	124	
293.87510	1026	1+
295.87364	98	
296.85391	168	
298.80505	256	1+
300.40672	224	1+
301.84865	186	
302.86143	104	
302.88615	104	
303.86827	380	1+
305.83569	282	1+
305.86401	946	1+
307.89021	294	
308.14116	454	
308.87138	1332	1+
308.97480	98	
309.15283	660	1+
309.88607	192	
311.88187	1568	1+
312.18407	98	
312.75192	206	1+
312.82185	132	1+
314.35285	114	
314.86354	538	1+
314.88755	158	
316.40676	168	
316.86137	198	1+
316.88352	164	
317.80090	98	
318.88218	150	
319.82129	124	
320.79914	136	
322.89472	306	1+
323.87208	328	1+
325.89826	122	
326.85981	110	
326.88444	1926	1+
327.87607	240	
328.87809	314	
329.16078	364	1+
329.42026	112	
330.16449	354	1+
332.89877	98	
333.78650	134	
333.87500	270	1+
335.82325	98	
335.88707	138	
336.84670	104	
337.88045	198	
338.72752	102	
338.90385	102	
339.88066	114	
343.90963	126	
347.77456	308	
347.83370	240	1+
348.78178	156	
348.83915	158	1+
348.89078	190	
348.91621	162	
349.72526	136	
349.75659	674	1+
350.83249	126	
350.88642	194	
351.87802	230	1+
353.78058	312	1+
353.85345	162	
355.89143	338	1+
356.74254	114	
357.78284	152	
357.84624	156	
359.12152	252	1+
359.76547	100	
360.76171	148	
362.84935	256	1+
365.77848	106	
366.18227	296	
366.78314	104	
367.70887	168	
367.76500	386	1+
367.83947	104	
368.71425	150	
368.81555	146	
369.16076	162	1+
369.83561	620	1+
369.87595	134	
370.81171	108	
372.03903	174	
372.78113	302	1+
374.40498	96	
374.79084	98	
374.82263	168	
374.89336	142	
376.77621	116	
376.86255	122	
377.78850	230	1+
378.73860	136	
380.71508	358	1+
380.75782	116	
381.37754	114	
381.84697	146	
383.78213	132	
384.84923	686	1+
385.77350	142	
385.79172	204	1+
387.73558	236	1+
387.76262	104	
387.84885	164	
388.84723	136	
389.20121	422	1+
389.72325	136	
389.79989	136	
390.76240	116	
390.84310	436	
391.83930	420	1+
392.73249	134	
392.77467	144	
393.83335	118	
394.82358	168	
395.11204	118	
395.84152	116	
396.74333	136	
396.85637	168	
397.72182	386	1+
398.72639	336	1+
399.85153	168	1+
399.89267	116	
400.73875	246	1+
402.02320	132	1+
402.86950	668	1+
403.87619	452	1+
405.75921	134	
405.85964	120	
406.74005	396	1+
406.87416	146	
407.74319	338	1+
407.87052	608	
408.85597	660	1+
409.74024	360	
410.08169	102	
410.73531	170	
410.80803	170	1+
410.83633	984	1+
411.72358	236	1+
411.85500	150	
412.74876	98	
412.84249	116	
413.03822	102	
413.07423	146	
414.86358	124	
416.83307	306	1+
421.73767	124	
421.88325	400	1+
422.86532	572	1+
423.77414	652	1+
423.82075	212	1+
425.65563	100	
425.75266	578	
426.09992	208	
426.75868	320	
426.86089	1068	1+
427.01441	98	
427.73928	584	1+
428.68326	208	1+
428.84737	1590	1+
428.89644	146	
429.72821	104	
430.74026	124	
430.83406	164	
431.84005	166	
431.86900	428	
432.69533	106	
433.87133	130	
435.71327	126	
436.71556	104	
439.89361	438	1+
441.78701	168	
441.92008	104	
443.73398	98	
443.76804	282	1+
444.75714	480	1+
444.87168	1914	1+
445.74237	148	
445.76230	434	1+
446.80758	116	
447.71162	594	
449.87732	648	1+
450.74480	192	
451.86108	208	
462.09094	110	
462.88128	374	1+
464.71785	380	1+
465.71905	320	1+
467.88729	478	1+
468.78242	98	
472.73484	132	
485.89959	284	
486.90708	126	
END IONS

###FS:    #m/z: 336.94595 #charge 1+
###MS: 105
###MSMS: 108
BEGIN IONS
TITLE=Cmpd 81, +MS2(336.9459), 28.0-35.0eV, 2.4min #108
RTINSECONDS=138.707
SCANS=105,108
PEPMASS=336.94595	49948
CHARGE=1+
93.41623	86	
125.43586	70	
168.39728	80	
201.88040	82	
204.40780	72	
210.88350	184	
211.94341	1384	1+
212.88022	602	1+
213.94069	1292	1+
215.89074	106	
215.93438	166	
217.41862	74	
217.88488	140	
218.94222	98	
219.46230	78	
222.94664	74	
222.96500	80	
223.84586	82	
223.87157	108	
226.38893	68	
226.94519	96	
227.11156	76	
227.39120	74	
228.89391	314	
229.95449	1634	
230.88821	1238	1+
231.90625	82	
231.95061	1090	
232.89111	128	
233.82954	84	
234.04182	94	
235.35111	100	
235.82203	70	
235.89447	96	
238.85095	76	
239.94332	72	
240.83632	344	1+
241.83970	288	1+
242.88145	82	
244.84083	180	1+
244.90830	92	
246.92032	72	
246.97512	94	
247.96627	700	1+
248.00807	90	
248.04075	74	
248.08524	80	
248.16289	68	
248.37551	74	
248.84062	68	
248.89973	560	1+
248.99728	82	
249.06479	94	
249.95795	270	
250.82707	128	
250.95836	152	
250.99111	108	
251.07083	132	
251.83826	278	1+
251.88464	72	
251.90228	78	
252.79949	80	
252.82902	72	
252.86196	70	
252.95249	166	
252.97138	1076	1+
253.08663	116	
253.78833	74	
254.86455	88	
254.94607	76	
254.96504	502	1+
255.07563	240	1+
255.90760	72	
256.79616	94	
256.86327	124	
256.89064	76	
257.77678	74	
257.84518	72	
257.95824	70	
258.84688	626	1+
260.81677	134	
260.95268	72	
261.82223	72	
261.83931	68	
262.92617	76	
264.57944	94	
265.01222	94	
265.08342	88	
265.41483	74	
266.01736	68	
266.03468	74	
266.57626	78	
267.41527	82	
267.43103	78	
267.83855	84	
267.86006	104	
268.06836	92	
268.84165	662	1+
269.80040	72	
270.80131	96	
271.87121	74	
271.91400	188	
271.93818	70	
272.97981	92	
275.87685	104	
276.81153	108	
276.83543	112	
276.85802	468	1+
277.84400	122	
277.91381	76	
278.39884	84	
278.83851	252	
279.83274	272	
279.96744	128	
283.10007	78	
283.81950	94	
284.01394	84	
284.86085	72	
284.98553	74	
286.36550	82	
286.84709	698	1+
286.88946	78	
287.84914	402	1+
288.52435	70	
288.83168	74	
289.50968	84	
290.12629	76	
291.86009	180	
292.87096	84	
293.86306	144	1+
293.99798	138	
294.19187	76	
295.90252	68	
295.97409	86	
295.99523	122	
296.92761	78	
297.15625	80	
297.82554	92	
297.88170	102	
298.06937	78	
298.87080	94	
299.88037	78	
299.90326	70	
300.78239	84	
302.85307	300	1+
302.88794	70	
303.85667	240	1+
308.84086	90	
309.86471	84	
310.87475	76	
311.86076	70	
312.36600	74	
315.83922	80	
317.93558	100	
319.84307	72	
323.88436	124	
324.80593	72	
324.87629	84	
325.88999	148	
327.89541	84	
328.91480	74	
332.89942	80	
333.89953	68	
335.35744	72	
336.33612	78	
337.19933	96	
338.82477	70	
339.27011	82	
339.87183	96	
341.89529	132	
342.40753	74	
END IONS

###FS:    #m/z: 363.95731 #charge 1+
###MS: 109
###MSMS: 110
BEGIN IONS
TITLE=Cmpd 82, +MS2(363.9573), 28.0-35.0eV, 2.4min #110
RTINSECONDS=142.382
SCANS=109-110
PEPMASS=363.95731	317710
CHARGE=1+
71.59367	80	
116.38547	78	
117.88984	92	
182.86764	160	
183.86695	80	
187.86614	78	
189.86190	382	1+
191.41398	82	
191.85963	518	1+
196.88637	258	
197.91703	86	
199.92579	94	
200.89583	92	
205.95372	336	1+
207.87570	256	1+
207.95178	96	
209.94437	1256	1+
209.96388	88	
210.88451	348	1+
211.03868	78	
212.87910	1928	1+
214.89300	90	
215.88425	102	
216.41311	102	
222.95142	1336	1+
224.88688	84	
224.95023	2186	1+
224.97233	118	
225.89136	342	1+
225.97243	204	
226.88684	126	
226.94707	10702	1+
227.89068	78	
227.93000	194	
228.55635	86	1+
228.89551	494	1+
228.94274	9466	1+
229.06738	112	1+
230.13227	96	
230.88995	2622	1+
232.41969	122	
232.88531	474	1+
232.90000	134	
234.39489	102	
234.88231	208	
237.89883	86	
238.94552	76	
239.91095	78	
240.82168	124	
240.94095	1136	1+
240.96260	1260	1+
241.08059	202	1+
241.82960	262	1+
241.89083	90	
242.94075	1190	1+
242.95951	1120	1+
243.44826	96	
244.92300	80	
244.95781	4440	1+
245.88115	118	
245.91390	84	
245.94049	128	
246.80080	214	1+
246.90755	156	
246.95341	7046	1+
247.19879	80	
248.85001	90	
248.90085	984	1+
249.00467	184	1+
249.94581	258	1+
250.89714	246	
250.94969	206	1+
250.96817	218	
251.05722	94	
251.90885	130	
251.97071	94	
253.83327	78	
253.90776	274	1+
257.80477	92	
258.83521	208	
258.97436	254	1+
259.43581	90	
259.83855	96	
260.43708	82	
260.83393	162	
260.96940	954	1+
261.83092	108	
262.82752	332	1+
264.07835	124	
264.98693	76	
265.38286	82	
265.97451	206	
266.81437	298	
266.85431	110	
267.78496	86	
267.81335	124	
267.85498	80	
267.91133	104	
267.97432	844	1+
268.80836	98	
269.96966	578	1+
270.41547	84	
271.91905	120	
272.88453	122	
273.18074	76	
273.79381	106	
274.40182	94	
274.83001	78	
276.81259	124	
276.85833	116	
277.90763	104	
277.92586	112	
278.08838	174	1+
278.84208	280	1+
278.92754	80	
279.87809	86	
280.79040	692	1+
281.79162	498	1+
283.06843	90	
283.09578	80	
283.79226	124	
283.84247	82	
284.82181	78	
285.84715	244	
285.87297	104	
286.42776	78	
286.82072	76	
286.91418	106	
290.86876	132	
291.68240	78	
291.91213	82	
292.80782	76	
293.12275	86	
293.30378	82	
293.87810	156	
294.84727	78	
294.90406	78	
295.80740	76	
296.81043	280	1+
296.85574	80	
298.76332	84	
298.80356	476	1+
299.83083	176	
299.86760	90	
300.09714	84	
300.80135	474	1+
301.86142	266	
302.86444	124	
302.89130	84	
303.10163	78	
303.80742	130	
303.85581	504	1+
305.22423	90	
305.43238	90	
305.78434	80	
305.92158	78	
306.84787	94	
309.32210	78	
312.00364	86	
314.08961	84	
314.94094	78	
315.07595	84	
315.42922	92	
316.81508	246	
317.66225	84	
318.94074	224	
321.38904	88	
321.43092	76	
321.81664	234	1+
321.86650	156	
322.84991	80	
322.93000	168	
323.81613	126	
323.88092	166	1+
323.92783	76	
324.82137	78	
326.87058	258	1+
326.96240	80	
328.31396	88	
329.90410	84	
331.53908	82	
331.76257	76	
331.81395	104	
336.94412	494	1+
337.94842	282	1+
340.93858	332	1+
342.07365	90	
342.90774	76	
349.23700	76	
350.39712	78	
354.83082	88	
360.78641	78	
360.86948	92	
361.71512	84	
363.79428	80	
364.17165	82	
364.80930	80	
365.93336	98	
367.77465	80	
368.74089	82	
END IONS

###FS:    #m/z: 507.84606 #charge 1+
###MS: 109
###MSMS: 111
BEGIN IONS
TITLE=Cmpd 83, +MS2(507.8461), 28.2-35.2eV, 2.4min #111
RTINSECONDS=143.154
SCANS=109,111
PEPMASS=507.84606	146112
CHARGE=1+
61.44620	146	
196.01587	364	
214.88609	358	1+
222.97075	308	1+
232.89695	120	
234.89413	246	
237.05918	182	
238.06291	124	
247.87737	120	
248.85866	150	
252.07925	166	
254.09535	132	
261.89089	154	1+
265.08673	132	
266.09540	126	
266.16653	126	
268.10892	122	
269.92713	120	
270.06990	124	
270.85497	120	
273.79074	122	
276.84591	150	
277.84414	126	
279.10671	120	
280.83120	128	
285.85249	132	
286.79554	230	1+
287.85229	836	1+
289.85082	128	
289.87850	362	
289.96812	178	1+
290.86574	576	1+
291.83866	158	
291.86732	372	1+
293.87459	424	
294.87617	220	
296.85588	302	1+
298.83710	116	
299.85304	292	1+
301.84524	206	
301.88297	192	1+
303.86765	584	1+
303.97124	140	
305.83507	154	
305.86189	478	1+
307.13832	466	1+
307.86054	190	
307.88820	248	
308.14327	392	1+
308.87224	840	1+
308.88922	222	
309.85941	132	
310.15549	468	1+
310.39507	120	
311.88403	1798	1+
311.97555	130	
312.17779	112	
312.82239	320	1+
313.88074	194	
314.86801	562	1+
315.84960	128	
316.82711	244	1+
316.86619	326	1+
319.43422	106	
320.42534	134	
320.78813	138	
323.87498	332	
324.86040	184	
325.85225	110	
325.87240	102	
325.90320	176	
326.16512	106	
326.85873	132	
326.88356	2068	1+
327.83286	200	1+
329.81092	124	
329.87153	316	1+
330.82912	250	1+
331.80841	132	
332.87516	210	
333.42241	118	
333.87601	144	
333.90969	190	1+
335.88683	120	
336.72526	132	
337.81043	272	1+
337.87769	326	1+
339.39683	148	
344.79132	180	1+
345.94076	142	
346.80646	332	1+
347.77798	402	1+
347.93141	120	
348.16729	304	1+
348.78327	458	1+
348.85933	202	
349.76697	144	
349.88909	512	1+
350.73503	104	
350.89125	434	1+
351.76869	108	
353.79637	150	
355.83350	152	
355.88811	242	
356.87941	136	
359.40119	178	
360.75485	112	
361.89432	160	
362.86668	210	1+
363.80143	196	1+
365.78086	144	
366.82733	130	
366.84376	126	
366.86256	122	
367.76541	522	1+
368.70769	118	
368.81620	130	
369.84008	162	
370.03204	200	1+
370.78738	112	
370.81679	110	
370.83943	146	
371.80520	208	
371.86549	116	
372.79636	192	
372.82117	154	
372.89789	206	1+
373.86318	216	1+
374.72738	126	
374.80905	366	1+
375.81370	238	1+
376.86810	184	1+
376.88592	138	
380.71249	336	1+
380.89244	108	
381.84905	436	1+
382.53398	106	
383.71891	116	
383.79757	164	
384.79305	320	1+
384.85036	932	1+
386.84636	566	1+
386.90935	148	1+
387.73498	204	
387.84787	356	1+
387.89012	184	
388.10890	106	
388.79593	110	
389.20517	148	
390.20719	146	
390.78176	114	
390.84174	374	
390.90754	200	1+
391.84196	268	
392.82737	804	1+
393.77349	238	1+
396.85341	112	
398.72929	116	
398.77153	116	
398.86784	292	1+
399.73555	132	
399.80022	134	
399.84881	346	
402.81961	154	
402.86128	120	
403.72312	120	
403.81248	172	1+
403.87644	376	1+
405.76648	120	
405.86981	254	
406.85886	400	
407.74530	186	
407.78488	166	1+
407.84211	106	
407.86892	644	
408.85517	954	1+
409.72845	134	
410.74208	160	
410.83723	1142	1+
411.77404	152	
412.87409	228	1+
413.87997	154	1+
417.78713	156	1+
417.86065	268	1+
420.81916	154	1+
421.87567	146	
422.72879	172	
423.77277	688	1+
423.86560	304	1+
424.75303	678	1+
424.82934	172	
425.75527	576	1+
425.88387	116	
426.08412	104	
426.86095	1326	1+
426.93251	128	
427.73639	516	1+
427.78544	168	
428.80106	122	
428.84624	972	1+
428.89300	114	
429.70851	364	1+
429.73265	292	1+
429.83752	138	
430.77167	114	
431.86322	472	1+
436.76929	136	
442.77691	140	
443.74368	108	
444.78412	116	
444.87344	628	
445.74071	390	
445.87752	356	
446.74381	202	
446.78678	264	1+
446.82811	110	
446.87458	300	1+
447.71270	376	
447.74917	134	
448.77364	280	1+
449.69052	208	1+
449.87739	622	1+
451.77912	108	
451.85698	222	1+
457.90453	316	1+
459.72646	140	
462.88486	544	
464.87713	106	
464.90008	128	
465.71860	154	
467.89341	508	
468.70199	108	
468.88830	524	1+
485.90152	504	1+
507.83155	116	
END IONS

###FS:    #m/z: 336.94586 #charge 1+
###MS: 109
###MSMS: 112
BEGIN IONS
TITLE=Cmpd 84, +MS2(336.9459), 28.0-35.0eV, 2.4min #112
RTINSECONDS=143.927
SCANS=109,112
PEPMASS=336.94586	48194
CHARGE=1+
150.82145	86	
155.81590	68	
189.86421	76	
198.88712	82	
198.95159	70	
204.87144	86	
205.07006	76	
207.97270	80	
208.02067	72	
209.02058	94	
209.94648	78	
210.88466	178	
211.94392	1474	1+
212.87859	892	
213.93850	714	1+
215.88486	194	
222.98227	78	
223.97458	82	
224.12723	78	
224.85186	104	
224.96578	166	
226.87443	86	
226.95814	80	
227.89098	304	1+
229.92530	82	
229.95430	2174	1+
230.88796	1080	1+
231.95076	910	1+
233.82775	138	
235.86956	72	
238.82373	212	1+
240.10882	68	
240.83823	532	1+
240.95607	76	
240.97147	78	
241.84193	454	1+
242.91392	82	
243.45564	68	
245.84687	78	
246.85415	120	
246.90326	70	
246.96516	484	1+
247.50147	88	
247.85547	72	
247.89963	518	1+
247.96744	406	1+
248.90173	428	1+
249.96093	210	
250.08512	72	
250.83120	164	
250.88220	88	
250.95029	188	
250.98345	82	
251.24605	76	
251.83077	72	
251.95668	114	
251.97426	68	
252.84758	138	
252.92250	72	
252.96989	1170	1+
253.77473	72	
254.83027	76	
254.96862	768	1+
255.07340	138	
257.84377	128	
257.86365	76	
258.09144	76	
258.84412	338	
258.85618	302	1+
259.10939	68	
259.82736	100	
259.95579	74	
260.84262	122	
260.88558	94	
261.83109	80	
263.83283	132	
264.86115	68	
265.08939	82	
265.86521	76	
266.79480	74	
266.84915	76	
266.90344	82	
267.84099	178	
268.84470	642	1+
270.96542	94	
270.98176	226	
271.85930	74	
272.84977	100	
272.95359	78	
272.96993	74	
273.11381	68	
273.79367	68	
273.86517	72	
274.87607	68	
275.21213	76	
275.42674	68	
275.84513	74	
275.87040	92	
275.99428	76	
276.06413	78	
276.24783	94	
276.83804	86	
276.85895	320	
277.80560	72	
277.83569	232	
277.86700	202	
278.84015	360	
279.03134	90	
279.09377	80	
279.83481	224	
279.85619	80	
279.91703	84	
280.00517	74	
280.84754	118	
281.86400	92	
282.23715	94	
284.80537	70	
285.85445	134	
286.85294	484	1+
286.88716	74	
287.52630	74	
287.91763	88	
288.86026	78	
289.85591	80	
289.94442	90	
290.81066	72	
292.83794	72	
293.10564	172	
294.82618	68	
296.46219	72	
296.97211	82	
297.87779	100	
297.89524	88	
297.97803	70	
298.04377	74	
299.78659	68	
299.87128	112	
300.85722	76	
300.88737	68	
301.81426	82	
301.87186	80	
302.87739	68	
303.80546	96	
305.87427	70	
306.88903	68	
306.90828	84	
307.42238	68	
308.86963	84	
309.35661	68	
309.86812	170	
311.34693	68	
312.87655	72	
313.08069	86	
320.89605	70	
324.89409	72	
325.90513	100	
326.16582	70	
326.97802	82	
327.40194	68	
328.89923	82	
329.83069	70	
331.82746	70	
332.85038	108	
332.88628	86	
334.91220	72	
338.13782	72	
338.21693	100	
340.85392	132	
END IONS

###FS:    #m/z: 322.93036 #charge 1+
###MS: 113
###MSMS: 114
BEGIN IONS
TITLE=Cmpd 85, +MS2(322.9304), 28.0-35.0eV, 2.5min #114
RTINSECONDS=147.613
SCANS=113-114
PEPMASS=322.93036	2065048
CHARGE=1+
135.57036	84	
154.34022	72	
160.53845	68	
184.93264	64	
185.30524	66	
186.96883	70	
191.86418	74	
192.11273	66	
197.91177	84	
201.04238	126	
205.94483	78	
208.88238	78	
208.97790	70	
209.01185	82	
209.12541	88	
210.01403	72	
216.00878	72	
216.89060	68	
217.96763	70	
218.84603	64	
218.98560	72	
219.42230	84	
222.03276	72	
222.06751	72	
222.89161	92	
223.87354	90	
223.92328	86	
223.96025	158	
224.84304	70	
224.96257	74	
225.45091	118	
227.93390	66	
228.03954	88	
228.84162	284	1+
228.93435	122	
230.83319	140	
230.88882	88	
231.04209	80	
231.93314	72	
232.89383	216	1+
233.08295	116	
234.09811	70	
235.12314	92	
235.88255	70	
236.11270	78	
237.04968	64	
238.89248	70	
238.94456	108	
239.07647	66	
239.88333	166	
239.91266	76	
240.06279	78	
240.94099	2276	
241.82231	64	
241.94235	1198	
242.79126	78	
242.90220	68	
242.94190	4770	1+
243.81786	158	1+
243.86413	72	
244.93959	1386	1+
245.01510	66	
245.38905	70	
245.62585	62	
246.37871	80	
246.84723	70	
246.86262	94	
246.97310	326	1+
248.85101	92	
249.79409	66	
249.89036	66	
250.01167	66	
250.95005	86	
251.07273	72	
252.56541	98	
252.83101	278	1+
253.19218	96	
253.97440	84	
254.86927	88	
254.91653	72	
255.80557	74	
255.86397	62	
256.85720	74	
257.03429	64	
257.08146	78	
257.89514	68	
258.01169	76	
258.83689	136	
260.83250	98	
260.96648	70	
262.18006	68	
262.81071	68	
262.83669	206	
263.83350	112	
263.89084	74	
263.99445	120	
264.84504	90	
264.94502	68	
265.08686	74	
266.06607	76	
266.08925	64	
266.78512	70	
266.85353	134	
266.99804	96	
270.80323	78	
270.84592	70	
271.84651	102	
274.02380	68	
274.05391	62	
275.91405	74	
275.98887	66	
276.18208	62	
276.82348	136	
276.84215	68	
276.86431	88	
276.91365	66	
278.82120	72	
279.09116	1052	1+
279.15354	64	
280.50290	94	
280.93489	78	
281.24777	92	
283.07348	78	
283.12887	80	
283.96830	62	
284.29462	554	1+
284.78867	144	
286.86644	70	
289.79382	80	
289.88386	100	
291.74955	66	
292.42110	94	
296.82818	98	
298.42332	66	
299.78046	72	
299.80148	78	
299.97607	68	
300.78052	62	
302.85976	66	
304.00692	72	
306.01579	66	
306.87716	116	
307.93953	72	
309.76707	72	
310.90447	132	
311.89296	62	
312.86754	64	
313.80230	72	
316.87243	68	
320.76600	82	
321.76126	102	
321.81616	68	
322.78804	64	
326.09503	82	
326.14829	62	
326.28100	94	
327.51132	80	
328.04314	74	
328.32265	66	
END IONS

###FS:    #m/z: 340.94090 #charge 1+
###MS: 113
###MSMS: 115
BEGIN IONS
TITLE=Cmpd 86, +MS2(340.9409), 28.0-35.0eV, 2.5min #115
RTINSECONDS=148.385
SCANS=113,115
PEPMASS=340.94090	789722
CHARGE=1+
197.93086	74	
200.15339	76	
205.94509	76	
206.96448	70	
208.95802	192	
210.93569	116	
211.93674	102	
212.87705	180	
213.88506	142	
213.94032	454	
214.89496	72	
215.88896	148	
215.93631	132	
217.88226	166	
217.93614	124	
220.89681	84	
222.95038	84	
223.83272	174	1+
223.95963	84	
227.95966	86	
228.84451	96	
228.93601	180	
229.86008	70	
230.85560	70	
230.88919	144	
231.84919	82	
231.92029	74	
231.95093	596	
233.89637	106	
233.91219	88	
234.88420	92	
234.92011	146	
235.89213	74	
235.95621	72	
236.90213	72	
239.78941	134	
240.23328	148	
240.84643	116	
241.12598	72	
241.81481	78	
241.84666	386	1+
241.90258	78	
242.88963	188	
243.83321	330	1+
244.82415	76	
246.12427	72	
246.85684	192	
246.97948	148	
248.89938	136	
248.93890	80	
248.98149	72	
249.44169	130	
249.51856	80	
249.96021	98	
249.98651	72	
250.05430	94	
250.09703	98	
250.96795	84	
251.82866	70	
251.88104	140	
252.83650	192	1+
252.91477	82	
253.10804	90	
254.96637	262	
255.80522	76	
255.97157	190	
256.85127	88	
256.89733	100	
256.97055	98	
257.83317	128	
257.87354	72	
258.84704	672	1+
258.87317	194	1+
258.96236	88	
259.00458	90	
260.83328	294	
261.84359	142	
261.91402	204	1+
262.80473	74	
262.84315	128	
263.04979	76	
263.85853	70	
263.88259	74	
264.90701	72	
266.41220	84	
266.84378	70	
266.86963	100	
267.13373	72	
267.82690	118	
268.83830	92	
268.87684	70	
269.34633	70	
269.81029	72	
269.86233	78	
270.99350	70	
271.82496	84	
271.85852	76	
272.93806	94	
272.97882	300	1+
273.84431	112	
274.79455	80	
274.85863	80	
275.80717	148	
275.85913	70	
276.84570	130	
277.43082	76	
277.86470	124	
277.96506	76	
278.84506	696	1+
278.87858	90	
279.96637	130	
281.86395	120	
281.88895	74	
282.79375	72	
282.97444	70	
284.84035	84	
286.94335	82	
287.35737	96	
291.09341	106	
293.85524	128	
294.87072	160	
294.89577	76	
295.02664	72	
295.88897	276	1+
297.87839	70	
297.99496	70	
298.88357	74	
299.01459	70	
299.87331	294	1+
300.84016	72	
301.85965	176	
301.92277	78	
302.85379	72	
302.94581	96	
303.95960	74	
304.18421	88	
304.44776	88	
304.55705	122	
305.11470	74	
306.88053	76	
310.36181	88	
310.80810	72	
310.87424	78	
314.00885	76	
316.39371	74	
323.90099	82	
324.18162	76	
324.89203	86	
327.82898	94	
328.82547	126	
328.85019	82	
331.82055	86	
331.84201	106	
333.89758	72	
335.90388	94	
337.77715	70	
340.19552	74	
342.39846	90	
343.77481	82	
343.91375	106	
344.88623	82	
END IONS

###FS:    #m/z: 507.84594 #charge 1+
###MS: 113
###MSMS: 116
BEGIN IONS
TITLE=Cmpd 87, +MS2(507.8459), 28.2-35.2eV, 2.5min #116
RTINSECONDS=149.165
SCANS=113,116
PEPMASS=507.84594	135548
CHARGE=1+
196.01262	292	1+
210.02758	180	
214.88733	114	
222.97296	148	
232.89453	336	
240.87698	312	1+
241.94549	108	
252.07963	238	
253.79312	132	
254.05084	120	
255.91059	234	1+
257.87441	242	1+
266.16672	210	
268.88289	168	
270.85772	184	
273.85432	136	
281.11896	162	
281.37997	104	
281.87231	112	
287.85536	494	1+
287.93965	140	
288.88931	110	
289.03750	134	
289.88345	250	
290.86578	292	1+
292.43804	104	
293.87314	490	1+
294.24860	118	
294.39201	174	
296.40733	116	
296.86621	160	1+
298.88408	218	
300.34526	176	
301.34871	104	
301.37703	158	
301.85048	192	
303.86795	600	1+
305.86260	746	1+
307.40369	212	1+
307.89134	386	
308.13977	596	1+
308.87308	1148	1+
309.84336	122	
310.15736	450	
310.87854	148	
311.16108	304	
311.88523	1748	1+
312.17943	174	
312.35959	122	
313.86225	822	1+
313.88364	416	
314.86562	702	1+
314.88695	204	
316.86567	312	1+
317.84236	164	
318.93651	118	
319.89723	108	
320.86306	126	
321.41111	172	
323.20997	108	
323.87529	296	
324.90084	144	
325.89645	146	
326.88443	1994	1+
327.76336	162	
328.87940	436	1+
329.17198	118	
330.76908	118	
331.89911	126	
332.87577	328	
333.75862	106	
334.87858	194	
335.83962	120	
335.93885	192	1+
337.99189	128	1+
338.32742	112	
338.90442	116	
340.85856	202	1+
346.78073	132	
346.86230	116	
347.77567	166	
348.76999	116	
348.79925	134	
348.84144	176	
349.76462	176	
349.78474	182	
350.77413	154	
350.88293	184	
351.76555	234	
352.88859	108	
353.73727	104	
353.85539	176	
354.16989	114	
355.88922	166	
356.85959	116	
356.88811	154	
358.87194	156	
360.83956	114	
361.36620	142	
361.75567	144	
362.86939	134	
364.78156	416	1+
365.78638	270	1+
366.73393	126	
366.90188	274	1+
367.70436	248	1+
367.76742	192	1+
367.84251	222	
367.89227	306	1+
368.79243	112	
368.82060	110	
369.83622	452	1+
370.80681	168	
371.79979	440	1+
371.95163	120	
372.72953	128	
372.77840	132	
373.72396	186	1+
373.89825	122	
374.83043	316	1+
375.34185	108	
376.74241	114	
376.81352	166	
377.85390	206	1+
378.73914	106	
380.71996	202	
381.12707	110	
381.83789	290	
384.71774	184	1+
384.84691	626	1+
384.87386	118	
385.77550	322	1+
386.92580	176	
387.85733	356	1+
388.75389	212	1+
388.78143	200	
389.20227	142	
390.05497	152	
390.20180	162	
390.78424	396	1+
390.84042	584	1+
392.82750	590	1+
393.75341	134	
393.89884	306	1+
394.83701	252	1+
395.07560	106	
396.74381	120	
397.82150	194	1+
398.72897	476	1+
399.69179	164	
399.85083	438	1+
400.72218	122	
400.81917	270	1+
401.82133	268	1+
402.85915	146	
403.78656	124	
403.80832	126	
403.86935	610	1+
405.76192	464	1+
407.73859	216	
407.82430	138	
407.86776	536	
408.74486	110	
408.85286	844	1+
409.72971	578	1+
410.71727	138	
410.83604	792	1+
411.86361	116	
412.73380	114	
415.83830	112	
417.85317	150	
420.87767	150	
421.73595	114	
421.88131	334	
422.83097	158	
422.88030	200	
423.09979	176	1+
423.77999	204	
423.87021	446	1+
424.82916	106	
425.75416	772	1+
425.86651	120	
426.78306	132	
426.86309	1062	1+
427.73370	548	1+
427.90778	122	
428.79995	152	
428.84920	1024	1+
429.68596	118	
429.71523	162	
430.74588	284	1+
430.84806	168	
430.86276	148	
431.68316	110	
431.87057	130	
433.86298	124	
434.85100	110	
438.78023	180	1+
439.71380	108	
440.90119	150	
443.76651	282	1+
444.87444	1752	1+
445.70942	130	
445.75604	160	
446.86616	192	
447.71336	490	1+
447.75064	114	
447.89167	104	
448.77436	166	
449.87921	424	1+
450.75683	120	
457.90402	330	1+
460.88579	104	
462.88135	906	1+
467.80441	110	1+
467.88906	724	1+
468.71613	184	
480.72322	104	
485.90087	580	1+
509.86092	200	
END IONS

###FS:    #m/z: 322.93045 #charge 1+
###MS: 117
###MSMS: 118
BEGIN IONS
TITLE=Cmpd 88, +MS2(322.9304), 28.0-35.0eV, 2.6min #118
RTINSECONDS=152.851
SCANS=117-118
PEPMASS=322.93045	2036708
CHARGE=1+
174.63825	178	
181.92407	74	
185.92066	74	
192.89215	128	
193.84138	58	
194.89342	70	
196.88714	70	
197.91201	92	
200.85265	74	
200.99183	62	
201.04515	316	1+
202.87467	66	
205.97386	194	1+
209.94302	68	
210.90131	70	
215.89518	70	
216.89380	88	
219.40037	88	
220.87762	70	
220.95629	76	
221.94670	82	
223.95995	78	
224.04895	82	
224.97726	78	
225.05102	84	
225.89902	92	
226.04655	64	
227.10579	102	
228.84781	94	
229.04217	68	
230.90761	82	
235.87686	72	
236.54685	68	
237.06861	72	
238.83958	86	
239.07751	168	
239.11268	60	
239.79008	118	
240.79022	74	
240.82307	206	1+
240.91616	66	
240.94118	2354	
241.93958	6160	1+
242.94149	4148	1+
243.07267	94	
243.82887	176	
244.81621	68	
244.93945	1182	1+
245.87571	60	
246.85521	272	1+
246.97531	194	
247.99277	58	
248.78265	54	
249.01826	66	
249.81171	54	
249.96875	108	
250.01742	60	
251.50863	68	
253.82945	68	
253.92141	68	
254.02906	84	
254.12721	70	
254.87534	68	
255.62051	76	
256.87270	68	
256.91016	54	
257.79467	112	
257.86159	68	
257.89921	86	
258.79886	66	
258.83327	108	
258.89560	72	
261.82845	66	
262.83545	96	
263.92069	58	
264.85147	72	
264.97894	78	
265.06096	70	
265.85329	266	1+
266.78746	110	1+
266.88921	68	
266.92239	134	
266.96368	72	
268.12691	80	
268.99355	68	
269.46122	70	
270.10065	76	
271.16876	60	
271.84068	70	
273.79409	84	
273.84667	58	
274.90844	72	
275.98491	58	
276.84012	70	
277.97114	68	
279.09116	756	1+
279.81038	58	
279.92357	86	
280.82155	102	
282.10059	56	
282.78616	58	
282.86690	74	
283.04202	68	
283.78669	106	
283.97321	70	
284.29236	162	
284.43018	76	
284.84299	66	
284.86786	118	
285.29638	66	
285.91685	60	
286.88124	60	
286.90797	68	
286.92469	90	
288.79345	72	
289.81281	74	
290.01751	88	
290.85665	78	
290.91361	64	
292.05776	76	
292.86428	76	
293.99394	60	
294.80745	70	
294.85346	68	
294.91880	82	
295.84944	70	
296.87908	62	
297.83622	82	
298.02276	78	
298.81969	86	
299.14271	64	
300.78088	56	
307.79536	72	
307.82329	82	
307.90475	54	
308.72862	86	
308.92295	54	
308.97440	70	
310.87905	60	
310.97063	64	
312.86864	72	
313.86726	54	
314.82119	66	
315.82637	56	
315.89379	72	
316.39410	74	
316.75658	56	
317.57912	72	
318.05840	64	
319.12335	64	
321.22835	68	
321.35568	80	
325.76019	68	
326.14359	58	
326.79347	94	
326.89798	84	
327.26462	56	
327.48214	56	
327.88309	208	1+
327.94472	84	
328.43604	98	
END IONS

###FS:    #m/z: 340.94109 #charge 1+
###MS: 117
###MSMS: 119
BEGIN IONS
TITLE=Cmpd 89, +MS2(340.9411), 28.0-35.0eV, 2.6min #119
RTINSECONDS=153.624
SCANS=117,119
PEPMASS=340.94109	796906
CHARGE=1+
185.92255	82	
190.92912	146	
192.92321	142	
197.95851	76	
198.87178	70	
200.86987	68	
203.93217	92	
206.84823	68	
206.93096	72	
208.84324	92	
208.96224	70	
209.94300	76	
210.94043	92	
211.91395	80	
211.93368	68	
212.87754	134	
213.88889	200	1+
213.94108	500	1+
215.88521	142	
215.93485	150	
216.89163	66	
217.88067	132	
223.83143	66	
223.98168	72	
224.97573	92	
226.39025	106	
226.94698	66	
227.88375	84	
227.90834	66	
228.84813	212	
229.95160	126	
230.94127	80	
231.89467	102	
231.95037	596	1+
232.84477	66	
234.03279	72	
234.82028	68	
235.88821	66	
235.94851	166	
236.79993	76	
238.84036	166	
238.90192	90	
238.93626	80	
239.90749	70	
240.83491	68	
240.86854	66	
240.93693	72	
241.84448	230	
243.83213	422	1+
244.95854	128	
246.85872	80	
246.97458	70	
249.89335	230	1+
249.96119	304	
250.00754	80	
250.83245	72	
251.88095	78	
251.91983	82	
252.84711	194	1+
252.93257	74	
253.90767	148	1+
253.94696	72	
254.53794	72	
254.96629	442	
255.07493	128	
256.26264	80	
256.86886	204	
257.91089	70	
258.83032	72	
258.84543	264	
258.93353	80	
259.84861	198	
259.91293	96	
259.94460	72	
259.96086	188	
260.83533	448	1+
261.91572	70	
262.83973	206	
262.91408	66	
264.88908	92	
265.01719	68	
267.82877	70	
267.97367	78	
268.84018	314	1+
269.82620	72	
270.82945	100	
271.80812	66	
272.91527	70	
272.93245	274	
273.82645	78	
273.86924	76	
274.86118	140	
274.87781	170	
275.04299	66	
275.86518	190	
275.92957	78	
276.40675	104	
276.80917	72	
276.85701	554	
276.91384	84	
277.86240	252	
277.88679	70	
278.39468	68	
278.84717	1070	1+
279.96248	66	
280.89998	68	
281.02572	66	
281.04121	70	
281.85472	124	
281.91113	68	
282.42498	100	
282.87706	114	
283.75533	68	
283.87105	100	
284.84226	70	
284.87571	74	
284.92523	92	
285.86554	244	
287.10605	70	
287.80825	112	
288.81649	78	
289.82330	68	
290.85526	106	
291.80507	128	
292.34550	88	
293.84820	76	
293.86737	178	1+
294.85029	170	
294.92735	92	
295.84974	74	
296.81129	78	
296.86717	80	
297.13101	68	
297.38893	76	
297.89298	206	
298.04810	76	
298.30904	68	
299.87542	260	1+
300.05441	76	
300.86566	72	
302.00618	74	
302.94138	76	
303.81194	70	
304.98279	80	
308.87397	220	1+
310.25596	74	
314.33766	94	
315.40955	68	
315.97709	76	
328.19396	66	
328.88586	76	
330.81494	72	
330.97790	68	
331.06505	76	
335.18620	74	
336.16049	140	
338.05199	66	
338.73488	82	
338.80210	90	
341.02750	72	
342.31965	130	
343.24425	66	
344.18464	68	
END IONS

###FS:    #m/z: 336.94606 #charge 1+
###MS: 117
###MSMS: 120
BEGIN IONS
TITLE=Cmpd 90, +MS2(336.9461), 28.0-35.0eV, 2.6min #120
RTINSECONDS=154.396
SCANS=117,120
PEPMASS=336.94606	45548
CHARGE=1+
192.88806	66	
196.54078	94	
200.83870	66	
201.88739	78	
206.96938	142	1+
211.94349	2356	
212.87813	444	1+
213.93893	564	1+
214.90389	80	
215.88603	236	
215.93835	170	
218.84594	72	
220.42374	78	
220.87590	86	
223.00718	76	
223.99117	82	
224.04621	78	
224.97198	90	
225.97292	82	
227.89242	84	
228.89516	130	
229.95546	2120	1+
230.88899	818	1+
231.95067	802	
232.93662	72	
233.89898	226	
233.94784	180	
234.88765	220	1+
234.92378	70	
235.83536	92	
237.06081	76	
238.13407	76	
238.32538	72	
238.89466	78	
239.82299	68	
239.84832	140	
239.90518	76	
240.05730	78	
240.84050	530	1+
241.00947	74	
241.87774	76	
243.82711	74	
243.84330	80	
245.88159	134	
246.10097	90	
246.39039	76	
246.82981	82	
247.96637	944	
248.89927	190	
249.05435	86	
249.89900	144	
249.96253	396	
250.85517	90	
250.95483	134	
251.83466	194	
251.91416	70	
252.19961	78	
252.84921	78	
252.97141	1316	1+
253.07335	114	
253.84020	80	
253.90522	298	
254.78697	80	
254.83970	204	1+
254.96493	612	
255.07332	238	
255.37736	86	
256.80583	76	
256.89174	126	
256.92031	72	
257.02231	86	
257.84705	96	
257.90900	84	
258.84504	268	
259.85293	144	
260.83028	254	1+
260.86425	94	
262.92823	74	
262.95413	80	
263.82469	72	
263.84897	176	
265.01510	92	
265.08316	202	
265.30698	108	
266.52444	76	
267.81608	70	
267.83698	940	1+
268.83975	690	1+
269.07412	72	
270.92048	104	
270.98093	200	
271.05816	72	
271.79028	92	
272.41813	66	
272.80549	78	
272.84582	84	
273.86830	124	
274.01749	68	
274.86406	118	
274.89457	126	
275.88511	166	
276.86126	674	1+
276.96640	68	
277.84218	116	
277.86566	444	1+
278.05896	80	
278.83353	618	1+
278.89792	66	
279.09369	70	
280.85736	84	
281.90701	88	
282.86656	96	
283.87330	72	
284.79068	78	
285.85357	176	
286.84929	660	1+
287.12250	80	
287.80738	66	
287.85139	450	1+
288.07415	80	
288.90820	68	
290.87126	86	
292.86362	76	
293.10807	248	1+
293.84745	210	1+
293.98852	70	
294.66777	90	
294.82581	70	
296.21959	72	
296.89651	208	
296.94036	70	
298.30665	172	
298.85988	78	
299.32146	98	
299.87269	166	
300.80490	68	
300.86777	88	
301.39392	70	
301.53491	68	
302.83267	70	
303.86973	78	
305.85937	86	
306.04182	78	
306.34271	72	
306.87845	72	
307.41637	70	
308.80412	150	
308.87365	114	
309.86901	600	1+
309.92705	112	
310.87488	424	1+
312.80237	78	
315.78933	92	
316.87231	72	
319.95065	76	
321.75902	82	
321.93723	94	
325.90848	76	
326.25457	74	
326.62514	70	
326.86712	82	
328.89041	86	
328.95929	72	
329.79066	68	
329.86872	74	
330.95346	92	
331.90371	66	
337.88508	68	
338.09035	74	
338.28249	70	
340.90022	66	
END IONS

###FS:    #m/z: 322.93050 #charge 1+
###MS: 121
###MSMS: 122
BEGIN IONS
TITLE=Cmpd 91, +MS2(322.9305), 28.0-35.0eV, 2.6min #122
RTINSECONDS=158.061
SCANS=121-122
PEPMASS=322.93050	2329484
CHARGE=1+
49.21971	70	
193.03970	74	
193.08063	72	
195.89756	70	
201.04880	118	
205.95067	110	
205.97146	72	
206.97710	62	
207.97790	100	
216.01764	114	
217.42598	68	
218.88236	74	
218.89624	88	
219.88802	86	
220.89794	82	
221.08059	66	
221.89321	114	
221.94339	82	
223.91563	72	
223.96031	150	
224.97927	66	
227.17989	72	
227.93136	118	
227.95615	76	
230.84238	84	
230.86669	74	
232.86546	98	
233.05856	86	
233.16381	102	
234.93479	64	
235.82069	76	
235.86921	70	
236.01257	122	
237.06081	68	
238.82422	66	
238.89446	172	
238.93655	216	
238.96606	118	
239.08025	62	
240.94053	2582	
240.96284	80	
241.40047	86	
241.93995	7420	1+
242.81841	350	1+
242.94244	5152	1+
243.82042	244	1+
244.85655	134	
244.88891	82	
244.94024	1526	1+
246.90503	60	
246.97668	186	
248.12020	98	
248.84714	104	
248.85974	142	
250.46789	72	
250.84105	66	
251.06674	66	
251.92936	72	
253.87846	74	
254.40503	66	
256.26521	70	
256.84519	106	
256.86285	86	
257.07945	84	
258.06501	72	
258.85479	76	
259.91312	92	
260.83146	74	
260.95884	72	
261.47871	98	
261.56604	106	
261.83209	584	1+
261.93374	78	
262.05285	98	
262.35139	90	
262.82272	64	
262.90249	60	
263.94649	62	
264.00457	64	
265.05868	134	
266.41226	74	
266.86759	216	
267.84230	140	
268.84813	84	
269.79785	92	
271.17716	62	
271.80446	80	
271.84761	120	
271.86007	96	
272.17514	74	
272.77091	72	
272.84105	68	
272.85396	80	
272.94137	72	
273.78785	76	
276.85623	162	1+
276.87065	70	
276.91765	78	
277.80623	78	
277.83532	66	
277.89748	78	
277.96903	88	
278.13467	72	
278.24715	62	
279.00571	74	
279.09272	1124	1+
279.80182	62	
279.84118	78	
280.06917	68	
281.11426	68	
282.27844	88	
282.80719	72	
282.85699	106	
283.05047	82	
283.06859	120	
283.35647	86	
284.06619	66	
284.29504	588	1+
284.86924	76	
285.84422	74	
286.79164	72	
287.87853	68	
287.90737	72	
288.19713	66	
288.39725	68	
289.10680	76	
289.38425	84	
289.78787	68	
289.86699	74	
290.06557	76	
291.80605	80	
291.93446	86	
292.86028	64	
293.80462	62	
294.85136	60	
298.42102	72	
298.80865	230	1+
301.75890	70	
301.86153	112	
302.17289	68	
304.11382	76	
305.80178	80	
307.88555	84	
308.79982	72	
308.88215	70	
310.41609	90	
311.86091	76	
312.80888	68	
313.82190	82	
315.88752	66	
315.91582	86	
318.90836	76	
320.75918	150	1+
321.00598	74	
324.89410	312	1+
325.78227	66	
325.81756	66	
325.92182	98	
326.34302	64	
326.76487	62	
327.35790	70	
327.89106	82	
END IONS

###FS:    #m/z: 340.94122 #charge 1+
###MS: 121
###MSMS: 123
BEGIN IONS
TITLE=Cmpd 92, +MS2(340.9412), 28.0-35.0eV, 2.7min #123
RTINSECONDS=158.834
SCANS=121,123
PEPMASS=340.94122	899176
CHARGE=1+
187.86627	68	
190.95188	80	
191.93229	76	
192.89630	68	
207.87547	76	
208.95669	74	
210.93537	80	
213.87745	72	
213.94034	676	1+
214.89376	146	
215.01529	68	
215.88935	204	
215.93685	182	
218.88422	144	
221.07531	76	
223.96233	138	
224.97772	136	
225.95095	84	
226.94909	108	
228.94994	220	
229.08623	70	
229.39141	84	
230.89018	114	
230.94869	78	
231.88948	240	
231.95043	1218	1+
233.89824	276	1+
234.07920	72	
235.89690	114	
236.02970	72	
238.42217	82	
238.82069	72	
238.89062	72	
238.99291	80	
239.82139	88	
240.23074	78	
240.84075	626	1+
240.94874	80	
241.84484	470	1+
241.92180	72	
243.83110	264	1+
244.95266	74	
246.85860	98	
246.95149	78	
246.98239	78	
248.05646	68	
248.88468	72	
248.98537	154	
249.96208	234	
249.98781	74	
250.99356	108	
251.40168	80	
253.11019	68	
253.92328	72	
254.81253	72	
254.96742	484	1+
255.00262	88	
255.06954	82	
255.20652	70	
255.82887	80	
255.86633	74	
256.02343	74	
256.39875	78	
256.85417	254	
256.89614	108	
256.91216	72	
256.96324	68	
258.84733	614	1+
258.96111	86	
260.49327	78	
260.83355	296	1+
261.96721	74	
262.83805	146	
262.90018	124	
262.95010	76	
264.90530	188	
265.01939	96	
265.08508	68	
265.80931	80	
266.39415	82	
266.85120	194	1+
266.86901	76	
267.97073	98	
268.79028	68	
268.84145	106	
270.83144	96	
270.88406	98	
271.81445	76	
272.79519	70	
272.85015	72	
272.91506	74	
274.86314	106	
274.90038	88	
275.86823	78	
276.85799	290	
277.21178	72	
277.86289	190	
277.97112	122	
278.84399	654	1+
279.09195	84	
279.92935	68	
279.94803	94	
279.96805	114	
280.85592	206	1+
280.88578	100	
280.93481	68	
284.37016	118	
284.81115	68	
284.93145	80	
289.50986	68	
290.91762	72	
291.98037	72	
292.38112	84	
292.43771	84	
292.55354	72	
293.89261	94	
294.80951	68	
295.97395	72	
296.93612	74	
297.83197	68	
297.90583	74	
297.96246	68	
297.97584	68	
298.08414	84	
299.43815	80	
299.78273	68	
299.87506	80	
300.81755	86	
300.85505	282	1+
300.89213	112	
301.88567	70	
302.17810	114	
303.79048	74	
303.87254	274	1+
304.39445	88	
306.95582	70	
307.79874	70	
308.89258	70	
309.90999	88	
311.81269	78	
311.88017	70	
312.88508	76	
314.87584	92	
315.42995	76	
315.86556	66	
316.76953	78	
317.85996	66	
318.43472	90	
320.43457	82	
320.72198	68	
321.06964	96	
324.89310	88	
325.89958	74	
326.05936	80	
327.17099	94	
328.90795	76	
331.06029	78	
331.82503	74	
331.97925	70	
332.97122	94	
336.72796	74	
337.43603	94	
340.80525	78	
342.38927	68	
END IONS

###FS:    #m/z: 363.95724 #charge 1+
###MS: 121
###MSMS: 124
BEGIN IONS
TITLE=Cmpd 93, +MS2(363.9572), 28.0-35.0eV, 2.7min #124
RTINSECONDS=159.606
SCANS=121,124
PEPMASS=363.95724	362572
CHARGE=1+
74.30430	82	
122.18973	88	
180.88216	78	
189.86197	354	1+
191.85953	200	
196.88532	192	1+
198.87861	90	
207.87223	164	
207.94926	204	
208.95860	80	
209.94345	870	1+
210.78720	86	
210.88991	136	
211.95303	80	
212.87922	1278	1+
219.90612	98	
222.95314	588	1+
224.84278	78	
224.95100	896	1+
225.08762	94	
226.90107	130	
226.94744	6032	1+
227.89678	78	
227.92903	280	
228.89915	372	
228.94228	6018	1+
229.83790	80	
230.07792	82	
230.83223	172	
230.88870	1648	1+
232.88358	362	
232.90647	82	
233.87277	80	
234.88218	156	
235.87886	104	
236.54871	100	
236.92466	80	
237.90373	80	
238.43911	88	
239.32911	78	
239.93387	104	
240.83570	138	
240.93864	398	
240.96025	556	1+
241.93881	1606	1+
242.94071	1088	1+
243.39824	100	
243.82021	80	
244.82306	208	1+
244.95799	2458	1+
245.94217	138	
246.91439	128	
246.95257	3248	1+
247.27928	96	1+
248.08359	102	
248.80412	532	1+
248.84837	98	
248.89968	920	1+
249.86976	106	
250.79417	124	
250.89457	158	
250.95096	122	
250.97170	378	1+
251.32404	100	
253.08246	314	1+
253.57506	84	
253.92739	96	
254.84212	96	
254.91853	92	
255.37139	96	
256.88254	138	
256.93202	86	
257.99996	106	
258.80294	86	
258.82502	114	
258.85059	122	
259.06788	86	
259.90656	142	
260.83439	160	
260.96806	298	
262.83072	102	
263.87470	78	
264.96794	136	
265.86511	76	
266.81717	224	
266.84926	132	
267.91647	264	1+
267.97537	534	
268.13256	92	
268.81278	112	
268.96270	118	
269.80037	78	
269.96981	546	
270.90220	88	
271.84957	88	
273.06289	80	
273.82440	82	
273.91064	108	
274.50393	82	
275.81104	74	
275.91300	84	
276.81131	114	
276.85975	174	
277.43288	106	
277.86230	80	
278.09794	170	1+
278.80009	346	1+
278.84181	122	
278.85680	106	
278.89865	76	
279.02656	88	
280.79318	308	1+
280.82373	78	
281.35715	82	
281.85925	328	1+
282.83000	98	
282.88671	158	1+
283.80291	112	
283.84678	100	
284.78823	94	
284.82789	334	1+
285.85301	150	
286.84584	128	
286.86329	182	
286.91863	84	
290.87687	256	1+
291.87916	220	1+
292.43786	80	
293.85189	134	
294.86822	78	
296.80479	130	
296.85595	118	
296.97213	76	
297.80567	156	
298.80435	506	
298.92003	102	
299.80462	614	1+
299.87269	112	
301.79576	120	
301.86152	218	
302.96216	106	
303.36054	88	
303.80314	230	1+
303.85918	238	
304.83351	76	
305.15355	152	
305.35492	78	
307.88377	204	
308.13996	76	
310.79889	92	
311.79788	78	
314.41824	80	
314.81626	90	
315.30722	90	
315.44429	98	
315.81620	156	
316.81614	102	
317.82151	208	1+
318.87337	76	
320.92244	84	
321.81666	188	
321.86804	110	
321.98565	84	
322.81615	78	
322.93091	120	
323.92844	132	
324.01858	126	
324.83276	210	1+
325.86863	252	1+
333.76033	82	
335.40669	92	
337.09569	82	
337.89316	80	
337.95261	76	
340.94521	132	
342.90766	94	
343.81716	76	
349.86628	100	
358.73006	76	
360.77224	82	
360.90308	94	
362.21992	82	
363.78276	94	
369.42970	76	
END IONS

###FS:    #m/z: 363.95694 #charge 1+
###MS: 125
###MSMS: 126
BEGIN IONS
TITLE=Cmpd 94, +MS2(363.9569), 28.0-35.0eV, 2.7min #126
RTINSECONDS=163.264
SCANS=125-126
PEPMASS=363.95694	384946
CHARGE=1+
46.76467	80	
187.87159	154	
189.85994	240	
191.85783	170	
196.88232	112	
199.10212	98	
199.89358	78	
202.88646	74	
203.89898	78	
205.99809	84	
208.87943	108	
209.87292	154	
209.94423	1712	1+
210.00193	98	
210.88570	406	
212.87888	2754	1+
214.89519	168	
215.41713	80	
215.88154	126	
218.90580	94	
220.57693	106	
220.91064	78	
222.95209	926	1+
224.87588	84	
224.94943	1848	1+
225.88444	118	
226.06333	80	
226.10870	102	1+
226.89544	98	
226.94761	10976	1+
226.97151	326	
227.89629	86	
227.92681	88	
228.80252	80	
228.89515	802	1+
228.94263	12504	1+
229.33929	98	
229.83310	78	
229.84414	78	
230.84794	94	
230.89000	2960	1+
232.88771	470	1+
234.87963	212	
238.94364	78	
240.82252	208	1+
240.83409	84	
240.94100	860	
240.96235	1028	1+
241.94260	412	
242.58111	82	
242.82124	264	1+
242.94301	1562	1+
242.95963	684	
243.00830	84	
243.93746	144	
244.91676	90	
244.95763	4532	1+
245.94078	248	
246.87025	90	
246.89838	76	
246.95325	5922	1+
248.79991	612	1+
248.90155	1214	1+
250.89740	254	
250.94732	156	
250.97450	132	
250.99487	94	
252.07456	100	
252.56748	88	
252.90024	388	1+
252.95583	88	
253.09277	76	
253.90558	300	1+
253.92337	94	
253.95267	80	
256.84176	140	
258.79903	76	
258.83949	200	1+
258.97350	362	1+
260.84033	138	
260.96806	238	
261.79287	78	
261.83171	130	
261.97030	132	
263.97460	242	
264.09808	76	
264.96324	90	
265.05765	94	
265.42703	82	
265.81657	214	
265.97931	90	
266.35602	96	
266.81692	668	1+
266.85265	164	
267.85006	98	
267.97249	506	1+
268.81249	94	
269.41276	94	
269.80857	110	
269.96979	1000	1+
271.91188	264	
272.02395	76	
272.05150	80	
272.59264	88	
272.85570	316	1+
275.81113	76	
276.85454	142	
277.03403	78	
277.81132	84	
277.85308	94	
278.84589	362	1+
279.09993	132	
280.79212	336	
281.79068	492	1+
282.94112	90	
283.81676	76	
283.85914	366	1+
284.79283	86	
284.82498	172	
285.03725	78	
285.42269	82	
285.84626	274	1+
286.81414	104	
286.98320	84	
287.80701	98	
287.85886	228	
287.89482	78	
287.92607	84	
288.82386	96	
289.53042	104	
290.79180	100	
292.93592	94	
293.87175	176	1+
294.89174	74	
296.02493	76	
296.85383	248	1+
297.75152	74	
297.80859	116	
298.41898	88	
298.80401	898	1+
299.46357	80	
299.88227	88	
300.80126	438	1+
300.89976	80	
301.86205	346	1+
301.95527	86	
303.85678	702	1+
304.84211	84	
307.13577	112	
308.13885	96	
310.93346	82	
311.35363	84	
311.42270	80	
314.39868	104	
316.81416	234	
317.38641	90	
318.82570	136	
318.93417	132	
319.94662	84	
321.81856	262	1+
321.84264	84	
321.86954	140	
321.93503	82	
321.98011	80	
322.93089	258	1+
323.80602	76	
324.31430	76	
324.88130	170	
325.26370	94	
325.89452	186	1+
326.87603	90	
331.39780	74	
331.82732	242	1+
333.00480	78	
336.80261	78	
336.94098	152	1+
338.94456	92	
339.82904	76	
339.85841	104	
339.94899	80	
340.93654	126	
341.39494	116	
342.86662	78	
344.19604	76	
344.92540	78	
346.11229	90	
358.05790	86	
360.21073	92	
362.70415	94	
363.95131	128	
365.20075	74	
END IONS

###FS:    #m/z: 507.84565 #charge 1+
###MS: 125
###MSMS: 127
BEGIN IONS
TITLE=Cmpd 95, +MS2(507.8456), 28.2-35.2eV, 2.8min #127
RTINSECONDS=164.036
SCANS=125,127
PEPMASS=507.84565	141426
CHARGE=1+
195.86073	150	
196.01663	498	
207.89155	108	
209.94173	124	
224.97359	144	
232.89561	276	
234.88501	154	
236.89058	106	
242.85908	140	
249.86545	186	1+
250.91256	214	1+
250.97245	122	
251.38704	166	
259.84728	126	
260.81889	138	
262.92208	110	
264.89819	210	1+
272.85223	278	1+
274.80031	106	
278.07603	130	
278.83860	136	
279.09913	300	1+
280.91956	138	
282.93657	168	1+
284.09167	106	
285.85765	114	
286.85040	610	1+
287.85238	518	1+
288.82792	118	
291.86815	132	
292.87179	188	
293.08720	194	1+
293.81071	114	
293.87226	758	1+
294.85769	232	
296.85613	306	1+
297.98870	106	
300.85010	148	
302.84647	142	
303.86848	790	1+
305.81540	186	1+
305.86202	880	
306.88026	174	
307.88924	122	
308.02791	216	1+
308.14170	582	
308.87656	1034	1+
309.14248	306	
310.16167	258	
311.15903	154	
311.88282	1410	1+
312.35649	198	1+
313.82526	122	
313.87758	210	
314.86520	396	
315.86693	206	
316.86534	136	
318.86198	112	
318.88608	132	
318.93215	316	1+
319.83946	146	
319.86920	124	
322.98903	182	
323.82692	116	
323.87507	438	1+
324.90288	160	
326.82924	120	
326.88390	2120	1+
327.81077	194	
328.86708	124	
328.88297	218	
328.93561	242	1+
329.77751	108	
329.79710	190	1+
329.88019	402	1+
330.06424	112	
330.88548	254	1+
332.85423	118	
332.87412	580	1+
333.14849	112	
333.76767	124	
333.81541	160	
334.87987	350	1+
334.89831	144	
335.36758	120	
335.39107	120	
335.78302	146	
335.85122	186	
337.87856	232	
338.83383	134	
338.88362	154	
341.88208	124	
343.87548	210	
343.90194	122	
344.89809	196	1+
345.78083	314	1+
347.77224	424	1+
349.03679	114	
350.72243	116	
350.76562	282	1+
350.88855	158	
351.78197	142	
351.87491	110	
353.78698	136	
353.85266	196	
355.83376	180	1+
355.88446	182	1+
356.79512	240	1+
356.90734	184	1+
357.31481	148	
365.78368	414	1+
365.87205	156	
366.84327	246	
367.76430	150	
367.83987	156	
368.76338	144	
368.83899	116	
368.89871	208	
369.83781	452	1+
369.89016	142	
371.80066	246	1+
372.78246	306	1+
373.06394	116	
374.82547	154	
375.81662	144	
375.88755	254	1+
376.75835	128	
376.79317	190	1+
377.78153	208	1+
380.71458	152	
381.83052	124	
381.84639	252	1+
382.07025	132	
383.79833	172	
384.84990	714	1+
384.89324	248	1+
385.77609	192	1+
386.26554	114	
388.17096	128	
388.75039	118	
388.77222	286	1+
388.84347	166	
389.19920	170	
389.77412	270	1+
390.84167	618	1+
392.82722	694	1+
392.85650	120	
393.80021	110	
394.82378	214	
396.79402	154	
397.72932	398	1+
399.72992	236	1+
399.84926	456	
400.35400	146	
402.82067	170	
402.86929	196	
402.90711	124	
403.87270	140	
404.79261	574	1+
404.86311	580	1+
405.75971	180	
405.79522	434	1+
407.75052	260	
407.86905	384	
408.73963	196	
408.85481	906	1+
409.72682	212	1+
410.76405	128	
410.83607	804	1+
411.80477	216	
411.86668	108	
412.72818	128	
413.75457	250	1+
413.86350	118	
414.85682	336	1+
415.76588	154	
415.84245	118	
417.84899	120	
418.85590	116	
419.74033	296	1+
420.87905	238	1+
422.80516	118	
422.86085	160	
423.77421	204	
423.87322	214	
424.77817	154	
424.87029	138	
425.75271	602	
426.75546	448	
426.82262	110	
426.86297	690	1+
427.74130	726	1+
428.84682	918	1+
428.87716	166	
430.73703	406	1+
431.86702	510	1+
432.67848	180	1+
433.85577	106	
437.81000	132	
439.91630	164	
441.77969	122	
441.88036	128	
443.76827	134	
444.77979	152	
444.87236	1450	1+
445.74075	410	1+
445.76459	216	
445.80914	148	1+
446.74306	270	1+
447.71502	364	1+
448.77978	140	
449.69620	268	
449.87809	394	
450.70417	176	
450.74536	146	
450.87308	220	
451.86481	132	
451.88333	142	
462.88030	770	1+
463.76957	220	1+
465.72630	212	
467.88762	724	1+
469.77883	136	
485.90176	618	1+
509.28752	126	
509.86053	142	
END IONS

###FS:    #m/z: 336.94573 #charge 1+
###MS: 125
###MSMS: 128
BEGIN IONS
TITLE=Cmpd 96, +MS2(336.9457), 28.0-35.0eV, 2.8min #128
RTINSECONDS=164.809
SCANS=125,128
PEPMASS=336.94573	45302
CHARGE=1+
181.37465	86	
187.99094	76	
194.86270	84	
197.96530	72	
198.88386	70	
205.96070	80	
208.86084	82	
210.88252	116	
211.94450	2578	
212.87955	788	1+
213.93988	1716	1+
214.08029	90	
214.89453	184	
215.88345	210	
215.93499	148	
216.92860	74	
217.88418	72	
217.94025	72	
218.84405	70	
218.87860	82	
220.92363	80	
223.95956	128	
223.97990	78	
224.84159	112	
224.97818	120	
226.89050	74	
227.93393	78	
228.89571	96	
229.05111	74	
229.89159	98	
229.95528	2070	1+
230.88829	986	1+
231.91182	144	1+
231.95064	1264	1+
233.80908	70	
233.82663	130	
233.89726	242	1+
233.94527	584	1+
234.88038	74	
235.89571	88	
236.82241	82	
237.06261	86	
240.83609	72	
241.08759	72	
241.84346	224	
242.84936	278	1+
244.97535	98	
246.39011	76	
246.85294	84	
247.90735	74	
247.96415	728	
248.90066	554	1+
249.07845	84	
249.13656	78	
249.43326	80	
249.84084	146	
249.96039	494	1+
250.83319	104	
250.90371	98	
250.95172	102	
251.03799	88	
251.87775	112	
251.91199	78	
252.56746	68	
252.97170	1412	1+
253.08689	108	
253.90337	168	
253.98869	74	
254.90853	136	
254.92303	132	
254.93984	80	
254.96716	528	
256.81376	90	
256.84879	320	1+
256.90044	68	
256.96122	146	
257.83978	72	
257.93654	76	
259.85646	72	
260.84647	68	
260.99463	94	
261.74509	100	
261.85196	310	1+
261.97961	102	
262.55810	78	
262.94968	218	
263.07537	72	
263.83308	70	
265.08323	76	
265.90315	92	
267.82685	70	
267.84322	94	
268.84152	408	
268.86742	118	
268.96350	78	
269.02998	86	
269.08034	68	
269.82245	70	
269.85622	158	
269.92108	100	
270.83150	72	
271.84767	78	
272.44236	104	
272.97498	98	
273.44245	72	
273.84050	80	
274.87475	82	
274.92493	118	
275.86001	114	
275.94968	72	
276.85210	236	
276.95738	96	
277.83552	652	1+
277.86070	378	1+
277.87147	74	
277.94855	74	
278.83646	478	1+
278.87559	270	1+
278.96651	168	
279.15388	68	
281.04882	80	
281.08508	70	
282.11765	74	
282.36309	108	
282.39356	84	
285.08906	70	
285.40430	86	
285.84825	936	1+
286.48817	116	
288.85340	174	1+
289.88502	144	
292.85708	102	
293.88300	76	
293.99818	78	
294.85415	114	
295.87256	72	
296.00806	90	
296.37855	100	
296.89590	70	
296.97436	78	
297.01278	76	
297.89490	112	
297.97793	80	
298.88800	240	
300.12259	72	
300.86375	76	
300.96560	78	
301.40238	108	
301.86812	88	
306.87673	148	
308.86305	348	1+
309.86614	302	1+
311.34684	82	
311.99716	70	
313.88082	78	
321.88271	106	
323.86135	72	
324.44043	96	
325.30153	82	
326.05068	72	
327.86654	88	
328.89029	140	
330.18305	70	
330.84171	72	
331.82939	76	
331.89885	82	
334.37308	72	
336.01901	84	
337.83285	84	
340.05106	76	
340.79596	70	
342.28023	68	
END IONS

###FS:    #m/z: 363.95722 #charge 1+
###MS: 129
###MSMS: 130
BEGIN IONS
TITLE=Cmpd 97, +MS2(363.9572), 28.0-35.0eV, 2.8min #130
RTINSECONDS=168.476
SCANS=129-130
PEPMASS=363.95722	435428
CHARGE=1+
107.63853	78	
171.85202	76	
182.03505	108	
182.86458	138	
185.92738	88	
189.86270	698	
191.85959	650	
196.88273	290	
196.91302	84	
196.95429	80	
198.02928	78	
200.88555	80	
200.94918	146	
206.03641	78	
207.87158	424	1+
207.94465	126	
209.86831	78	
209.94385	2706	1+
210.00389	76	
210.88601	568	1+
212.81372	78	
212.87853	2996	1+
214.89653	88	
215.92571	90	
219.86608	80	
222.95220	1462	1+
223.79659	78	
223.97140	306	1+
224.95029	2410	1+
225.87342	106	
226.89257	266	1+
226.94785	13790	1+
228.05561	92	1+
228.86581	100	
228.89415	594	1+
228.94295	16216	1+
229.09130	102	1+
229.13737	84	
229.19789	84	
230.16819	96	1+
230.81347	86	
230.88942	3836	1+
230.95738	108	
231.03601	96	
232.02394	118	
232.07180	100	
232.88551	638	1+
233.85576	104	
233.91218	92	
233.99296	90	
234.88006	210	
235.43214	80	
237.91221	80	
240.88784	86	
240.94183	620	
240.96153	806	1+
241.09357	78	
241.94067	288	
242.94547	1034	1+
242.95955	842	
243.82714	110	
243.93621	274	
244.95777	6454	1+
245.05942	76	
245.83748	262	1+
246.81016	80	
246.95302	7546	1+
247.42880	82	
247.90880	92	
248.80571	172	
248.89980	1202	1+
249.09883	88	
249.80249	94	
250.02911	78	
250.82561	88	
250.89804	222	
250.96964	110	
251.07396	100	
251.90028	138	
251.97627	84	
252.89343	122	
253.88404	76	
253.90499	84	
253.92155	152	
254.86941	94	
255.37726	104	
255.86430	86	
256.91827	96	
258.84102	474	1+
258.97117	252	1+
260.82994	520	1+
260.87949	84	
260.96866	894	1+
261.83327	368	1+
262.79898	78	
263.83480	82	
263.98341	122	
264.82568	222	1+
264.85425	86	
264.89129	106	
264.96434	114	
265.85784	304	1+
266.78296	126	
266.81681	172	
266.85867	226	1+
267.79541	76	
267.82325	114	
267.97416	764	1+
268.81540	84	
269.09369	106	
269.84165	160	1+
269.94122	82	
269.96927	1108	
271.91991	74	
273.89344	80	
275.05722	114	
275.66054	100	
276.84603	314	1+
277.39792	80	
277.84991	250	1+
278.52397	88	
278.79966	398	1+
279.10859	76	
280.79558	234	
280.84653	80	
281.79212	248	
282.07960	190	1+
282.36124	80	
282.78523	394	1+
282.85608	124	
283.84459	310	1+
283.86911	94	
284.82293	150	
285.84672	312	1+
286.79987	84	
286.82578	140	1+
288.91665	82	
291.39717	76	
291.97405	78	
293.89293	86	
294.85102	98	
294.86559	198	1+
294.96945	86	
295.92005	224	1+
296.80917	230	
297.81865	198	
297.87167	230	1+
298.15632	86	
298.80276	1324	1+
300.85726	346	1+
301.86189	290	1+
303.80163	104	
303.85539	422	1+
305.05125	148	
305.82242	78	
305.87386	86	
305.90021	88	
305.94729	78	
307.88502	160	1+
309.87565	86	
310.56727	78	
310.98943	102	
311.01540	84	
311.88235	126	
313.42177	82	
315.96150	76	
316.81832	130	
316.84770	82	
317.94856	76	
318.93490	128	
318.95905	76	
321.81754	102	
321.86799	122	
322.92920	300	1+
323.81401	102	
323.89961	198	1+
324.81018	96	
326.79154	76	
326.83456	76	
326.87434	362	1+
327.39800	96	
331.99511	94	
333.89059	102	
334.97542	76	
338.30269	82	
338.76006	128	
338.94441	106	
338.98531	102	
339.82669	186	1+
340.93799	336	1+
342.90559	74	
342.99351	100	
344.90440	94	
345.87442	78	
346.05037	78	
348.78310	92	
351.78677	104	
353.76342	86	
358.77255	176	1+
359.16382	86	
361.71689	130	
363.75481	92	
367.91855	114	
368.83702	84	
END IONS

###FS:    #m/z: 507.84616 #charge 1+
###MS: 129
###MSMS: 131
BEGIN IONS
TITLE=Cmpd 98, +MS2(507.8462), 28.2-35.2eV, 2.8min #131
RTINSECONDS=169.256
SCANS=129,131
PEPMASS=507.84616	150084
CHARGE=1+
85.30914	112	
196.01709	222	
223.97327	202	
224.97487	162	
232.90430	172	1+
234.89215	122	
236.89674	174	
237.05559	144	
245.38558	114	
248.11689	142	
250.90780	256	
251.07301	122	
252.09344	132	
252.90116	114	
252.92757	146	1+
266.16819	158	
270.86171	116	
272.85703	198	1+
273.89234	178	
278.83324	224	
279.32177	120	1+
281.95730	182	1+
282.12368	156	1+
285.85603	138	
286.89367	128	
287.85211	834	
290.07580	116	
290.13013	118	
290.86388	418	1+
291.80974	154	
291.88035	294	
294.87360	280	
297.34145	152	
297.43146	114	
297.85603	132	
298.80493	222	1+
299.85289	152	
300.84838	130	
302.80962	140	
303.86589	374	1+
305.86339	1160	1+
307.88994	308	
308.13898	482	1+
308.87099	758	1+
308.88909	206	
309.79865	130	
309.90463	158	
309.99469	122	
310.15832	436	1+
311.84305	132	
311.88651	812	1+
312.17640	128	
313.88416	264	
314.86613	428	1+
317.90195	162	
319.82424	186	1+
320.88448	134	
322.37527	150	
322.88952	156	
323.87554	414	1+
323.89672	128	
324.86145	124	
324.90075	122	
325.85094	138	
325.93157	150	
326.88257	2818	1+
327.82622	126	
329.87512	594	1+
330.00692	122	
330.80760	312	1+
330.88115	380	1+
331.86626	142	
332.82634	242	1+
332.87596	250	
333.86755	280	1+
337.82014	232	
337.88251	130	
338.82905	154	
340.86359	144	
340.90768	134	
343.87698	202	
345.81755	116	
345.87044	136	
346.11985	124	
346.23563	128	
346.89086	302	1+
347.77790	298	
348.75067	154	
348.77505	218	
348.80253	120	
349.76288	258	
350.08894	98	1+
350.76362	250	
350.84826	124	
350.97313	120	
351.80822	240	1+
351.88720	262	
353.84931	348	1+
353.90061	250	1+
355.84883	246	1+
355.89317	338	
360.08483	116	
360.91113	144	
362.85771	170	
363.89484	130	
365.75966	116	
365.79171	130	
365.83447	116	
366.76570	404	1+
366.78683	206	
367.71178	262	1+
367.76819	280	1+
368.81214	122	
368.90033	118	
369.76292	116	
369.84099	426	1+
371.71168	238	1+
371.80116	146	
371.86858	146	
371.90473	142	
372.79594	138	
374.75047	114	
374.81694	118	
374.83799	190	1+
379.74241	124	
379.83290	270	1+
380.72107	156	
380.85832	126	
381.72239	168	
382.14749	112	
382.19805	118	
382.77479	480	1+
382.85537	324	
383.77713	322	1+
383.79605	166	
384.84997	808	1+
385.74717	196	1+
385.78462	352	1+
385.82738	174	
386.73261	182	1+
386.81737	114	
387.85425	136	
389.20150	186	
389.79596	116	
390.74285	166	
390.78993	132	
390.84087	396	
391.77592	216	1+
391.84667	260	
392.82673	380	1+
393.88326	118	
394.82406	202	1+
398.72946	272	
398.80712	112	
399.72556	282	1+
399.84817	574	1+
402.79585	398	1+
403.79838	342	1+
403.87479	502	1+
404.73525	136	
405.17363	160	
405.76626	246	
405.86005	226	
406.73927	502	1+
407.78553	232	1+
407.86617	812	
408.85166	1106	1+
409.72364	154	
410.72796	136	
410.74923	278	1+
410.83399	430	
410.87640	232	1+
411.74988	224	1+
411.78523	112	
411.83795	222	
412.83965	182	
414.74864	116	
414.77854	116	
417.70818	240	
418.72642	178	1+
421.88535	354	1+
423.77596	166	
423.86787	414	1+
424.77755	168	
425.75725	792	1+
426.86647	558	1+
427.69350	112	
427.73710	296	
428.12467	116	1+
428.74347	168	
428.84632	864	1+
428.88931	140	
429.69041	120	
429.74918	152	
430.73350	136	
431.77941	152	
431.86838	480	1+
433.85242	130	
439.89529	216	1+
440.78021	246	1+
441.78302	202	1+
443.69043	222	1+
444.77891	144	
444.87134	1190	1+
445.72692	130	
445.74002	128	
445.76453	116	
446.73391	128	
446.76241	152	
447.71309	330	
447.80601	166	
448.72925	144	1+
448.77796	216	
449.78192	380	1+
449.87868	240	1+
450.70379	210	
451.75886	116	
453.88176	192	1+
454.85690	142	
455.62595	148	
457.90728	166	
462.88531	356	1+
464.88979	162	1+
467.88655	862	1+
478.67801	118	
485.90023	168	
489.80508	180	1+
498.68169	176	1+
509.86337	156	1+
END IONS

###FS:    #m/z: 336.94590 #charge 1+
###MS: 129
###MSMS: 132
BEGIN IONS
TITLE=Cmpd 99, +MS2(336.9459), 28.0-35.0eV, 2.9min #132
RTINSECONDS=170.028
SCANS=129,132
PEPMASS=336.94590	47080
CHARGE=1+
136.24160	78	
181.48369	82	
182.16257	86	
192.88644	88	
200.87863	80	
205.89898	72	
209.02773	80	
209.88432	78	
211.94412	3172	1+
212.87921	628	1+
213.94120	860	
214.88405	80	
215.88883	178	
215.93774	172	
217.94232	124	
219.83882	82	
223.39076	80	
224.00951	82	
224.84281	188	
224.95870	108	
226.89317	74	
226.97641	116	
228.89801	204	
229.95564	2756	1+
230.85025	68	
230.88962	1504	1+
231.70883	78	
231.95005	1436	1+
231.97837	72	
233.94609	174	
234.82542	162	
234.89732	138	
235.81159	70	
235.94561	140	
236.85389	70	
236.88513	136	
237.05122	80	
237.56034	74	
239.78934	88	
240.84618	106	
241.84549	332	1+
241.94637	70	
243.83814	152	
246.97374	114	
247.87473	100	
247.96660	372	
248.42976	96	
248.90079	478	1+
249.84462	72	
249.95163	362	1+
249.97154	100	
250.83227	116	
252.84059	166	
252.97019	1154	
253.83398	90	
253.90360	366	
254.83788	72	
254.96660	496	1+
255.07270	112	
256.85482	158	
256.88527	128	
256.95949	86	
257.83019	132	
257.85371	158	
258.84749	606	1+
258.98379	82	
259.95846	126	
260.94583	126	
261.37344	90	
261.84650	74	
262.83153	108	
262.94906	124	
263.03580	68	
263.47214	70	
263.82687	80	
263.84675	72	
265.15285	70	
265.80711	76	
266.85719	84	
267.09816	88	
267.83305	78	
267.94142	78	
268.84197	734	1+
268.96358	78	
269.84669	532	1+
270.00163	72	
270.09394	90	
270.98329	248	
271.95211	104	
272.84381	72	
272.93307	74	
272.97833	132	
275.11635	76	
275.85650	648	1+
275.87424	88	
275.93403	70	
275.94797	68	
276.41512	72	
276.81244	168	1+
276.86043	552	1+
276.93986	72	
276.98885	218	1+
277.84591	146	
277.97297	84	
278.40935	86	
278.83821	458	1+
278.86852	172	1+
280.86702	82	
281.86607	78	
282.87491	76	
283.02969	68	
285.42908	96	
285.46041	92	
286.85264	818	1+
286.94766	70	
288.92709	76	
289.37608	80	
289.87783	80	
291.03679	82	
291.85497	128	
292.84803	118	
292.86814	78	
293.03040	88	
293.10763	192	
293.22152	100	
293.85084	70	
294.86374	404	1+
295.11297	102	
295.83473	68	
296.15588	94	
296.80501	80	
297.06510	76	
297.89497	128	
298.00764	78	
298.03352	72	
299.05475	138	
300.48360	90	
300.88627	114	
301.35596	76	
301.85727	92	
301.91733	162	
303.80777	68	
304.89102	188	1+
305.13602	82	
305.86104	106	
308.53242	96	
308.86609	104	
309.87226	116	
310.87294	88	
311.89539	76	
312.86947	118	
312.90886	72	
313.05015	76	
316.89427	78	
317.85928	68	
319.38216	80	
319.43501	92	
319.58426	72	
319.82546	86	
321.28526	78	
322.72238	82	
322.90746	82	
323.76833	70	
324.89227	72	
329.15317	98	
334.16428	86	
334.92365	82	
335.90378	72	
340.81616	82	
340.88427	122	
341.28593	76	
END IONS

###FS:    #m/z: 322.93033 #charge 1+
###MS: 133
###MSMS: 134
BEGIN IONS
TITLE=Cmpd 100, +MS2(322.9303), 28.0-35.0eV, 2.9min #134
RTINSECONDS=173.72
SCANS=133-134
PEPMASS=322.93033	2742148
CHARGE=1+
58.47603	66	
59.83509	66	
180.28137	66	
182.86631	72	
185.27680	66	
192.88944	72	
194.96058	66	
199.88438	68	
200.84360	74	
201.04515	118	
204.02490	66	
206.03621	70	
207.97399	156	
212.57722	100	
213.01779	88	
213.88462	62	
215.38840	68	
215.88697	100	
215.90418	72	
216.89955	64	
218.88603	66	
219.02430	76	
221.02199	72	
221.06413	72	
222.95361	104	
224.94765	76	
224.97392	66	
225.82355	68	
225.95664	68	
227.92644	68	
227.95966	64	
229.13654	76	
229.78221	94	
229.83803	66	
229.87313	72	
229.90113	72	
230.84890	114	
230.88937	230	1+
230.90578	78	
234.34425	120	
234.82589	62	
235.05729	70	
235.86745	114	
236.90589	62	
237.92753	76	
238.88315	68	
238.93979	226	
239.06501	68	
239.07721	68	
239.78536	78	
240.82268	280	
240.88917	78	
240.94108	3810	
241.94222	1914	
242.24816	74	
242.73770	66	
242.81842	376	1+
242.89160	108	
242.94166	5850	1+
243.81899	270	1+
244.88631	150	
244.93930	1378	1+
245.39452	104	
246.89550	74	
246.97649	70	
247.97473	112	
248.84843	66	
248.91400	94	
250.96958	76	
251.83027	70	
252.82862	68	
252.97330	80	
254.86848	82	
256.79403	60	
256.82350	76	
256.90008	66	
257.06172	84	
257.79993	80	
258.83785	186	
258.91187	70	
258.98212	84	
260.34014	72	
260.83135	130	
261.82692	442	1+
263.97670	72	
264.88084	226	1+
264.93526	68	
264.97709	64	
265.05794	74	
265.41701	96	
265.84721	364	1+
267.94943	72	
268.79231	78	
268.92104	84	
271.82731	68	
271.84260	98	
271.92975	72	
272.84382	68	
272.86115	142	
273.06226	68	
273.78749	70	
273.80876	66	
273.84650	124	
274.93069	74	
275.83983	74	
276.81146	72	
276.85097	144	
277.82976	104	
278.24730	84	
278.89276	80	
279.09188	908	1+
279.85140	62	
280.13918	74	
281.05001	84	
281.36544	80	
281.96663	138	1+
283.07111	72	
283.87556	78	
284.29438	68	
284.84870	70	
284.86880	66	
285.29654	62	
285.31513	62	
287.03314	78	
288.19717	68	
289.78766	60	
289.92348	100	
291.87772	84	
294.81754	68	
300.91431	72	
301.40887	94	
302.81963	86	
302.86056	70	
302.88067	118	
304.82086	66	
306.91224	64	
307.79444	214	1+
307.81670	82	
307.89388	124	
308.89263	70	
309.17540	62	
311.93647	70	
312.81207	82	
312.94386	76	
314.81639	64	
316.76100	64	
316.82666	64	
317.70137	78	
318.04493	72	
318.85364	80	
318.88870	66	
322.12873	78	
322.86125	68	
323.81022	72	
323.85914	78	
324.11989	86	
324.89385	72	
325.77130	66	
325.90550	62	
326.73616	68	
326.79562	66	
END IONS

###FS:    #m/z: 340.94101 #charge 1+
###MS: 133
###MSMS: 135
BEGIN IONS
TITLE=Cmpd 101, +MS2(340.9410), 28.0-35.0eV, 2.9min #135
RTINSECONDS=174.492
SCANS=133,135
PEPMASS=340.94101	1021002
CHARGE=1+
187.86965	82	
188.94993	86	
190.94684	84	
192.06151	70	
196.08833	100	
199.97961	92	
202.52488	76	
208.94090	72	
208.95917	158	
209.97328	92	
212.87602	104	
213.93796	944	1+
214.87686	180	
215.88880	200	
215.93541	230	
217.88250	72	
218.06015	106	
218.94609	78	
219.01308	74	
219.76799	78	
222.82747	76	
224.51144	74	
225.95084	68	
226.83714	210	1+
226.89685	72	
226.95492	70	
228.04301	80	
228.91183	78	
229.95692	144	
230.89134	98	
231.95015	738	1+
232.89844	186	1+
233.94794	318	1+
235.98637	80	
237.06442	72	
237.90717	78	
239.11088	80	
240.84240	210	
240.86644	78	
241.84266	218	
242.05334	76	
242.85843	152	
242.94192	72	
243.50739	76	
243.83074	454	1+
244.88142	132	
245.82549	72	
245.85285	80	
246.85866	126	
248.39316	76	
249.96124	70	
250.92886	78	
250.95103	318	1+
251.95403	250	1+
252.37408	92	
252.85244	72	
252.96936	72	
254.96492	240	
254.99118	74	
255.07403	114	
256.25536	88	
256.39689	96	
256.84916	72	
256.90639	92	
258.09217	78	
258.84637	284	
259.02231	84	
259.38847	78	
259.84996	334	
259.90432	134	
259.91577	308	1+
259.95895	162	
260.34210	82	
260.83390	364	
260.89331	84	
261.42898	72	
261.83777	160	
261.90797	76	
261.95954	72	
264.79670	168	
264.96692	82	
265.02096	76	
266.99635	76	
268.83924	400	1+
270.27810	82	
270.82460	84	
270.88627	112	
272.92852	98	
272.97649	114	
273.93226	98	
274.86339	88	
274.89708	162	
275.36259	88	
275.84384	84	
275.86145	86	
276.48437	76	
276.85718	412	
277.86053	234	
277.91960	84	
278.09590	72	
278.34767	80	
278.41513	86	
278.84731	660	1+
278.86880	126	
279.47176	74	
280.06428	80	
280.22534	74	
280.26450	94	
280.85437	244	
280.93593	100	
281.00093	84	
282.28037	78	
283.79325	120	
288.81222	78	
289.88369	92	
290.78364	138	
290.83568	70	
290.87362	70	
290.90690	80	
294.86809	78	
294.89552	92	
294.91282	84	
295.09396	92	
295.86312	140	
296.80082	76	
296.97157	82	
297.85747	76	
297.89673	104	
299.03880	74	
299.87651	430	1+
299.94948	78	
300.23354	86	
301.85746	80	
302.94462	110	
303.04843	88	
303.85077	76	
303.86512	72	
304.88976	90	
305.79939	86	
307.79789	160	
309.98556	72	
311.86317	72	
312.81453	106	
314.81990	144	
315.76288	78	
317.88293	70	
318.12386	70	
318.92156	102	
321.81836	90	
322.42667	84	
327.39759	72	
328.94363	88	
331.40704	80	
332.78108	76	
334.83150	108	
340.79592	88	
340.96161	86	
341.30434	72	
342.31462	82	
342.91443	80	
343.89974	76	
345.89056	76	
END IONS

###FS:    #m/z: 507.84600 #charge 1+
###MS: 133
###MSMS: 136
BEGIN IONS
TITLE=Cmpd 102, +MS2(507.8460), 28.2-35.2eV, 3.0min #136
RTINSECONDS=175.264
SCANS=133,136
PEPMASS=507.84600	134292
CHARGE=1+
196.01718	160	
214.88449	338	
222.88813	116	
222.97588	110	
224.97768	182	
232.89487	348	1+
236.88845	124	
241.85866	126	
255.88335	118	
258.87303	116	
261.90862	158	
263.88867	176	
266.16693	148	
267.38628	178	
270.85898	112	
273.85666	130	
273.93825	120	
279.83963	156	
280.83008	108	
281.08272	132	
283.84833	114	
284.85951	324	1+
287.85094	536	
289.34022	116	
289.85710	280	1+
289.88023	122	
289.95724	118	
290.88044	120	
291.80011	112	
293.87436	526	1+
296.86223	108	
297.81293	258	1+
298.88575	132	
301.84975	186	
303.86360	270	
304.87913	126	
305.86492	932	1+
306.12357	154	
307.89173	266	
308.14306	788	1+
308.87353	906	1+
309.84424	174	
310.01288	96	1+
310.15496	678	1+
311.15855	398	1+
311.88519	1756	1+
312.17521	144	
312.82327	154	1+
313.88356	522	1+
314.57713	104	
314.86531	224	
315.76355	400	1+
315.86730	118	
317.81817	138	1+
318.85718	108	
318.88170	120	
319.87537	154	
323.87646	286	
325.90026	236	
326.88349	2072	1+
327.81431	138	
328.36488	102	
328.86903	280	1+
330.16305	138	
330.81174	148	
330.84370	100	
332.87119	154	
332.99041	262	1+
336.88909	106	
337.87431	166	
339.80493	116	
339.83239	142	
343.90882	146	
344.71731	104	
344.83996	202	
346.59862	116	
346.88098	106	
346.90139	134	
347.18433	102	
347.77484	408	1+
348.77981	238	1+
348.85366	208	1+
348.89485	322	1+
349.29679	104	
349.75616	316	1+
349.89951	236	1+
350.77678	170	
350.80157	200	1+
350.82861	126	
350.88450	130	
351.82820	128	
351.85471	138	
353.85597	284	1+
356.85902	150	
360.90290	106	
361.75848	138	
362.86564	104	
364.83817	168	
365.28816	168	
365.78754	264	
365.82224	110	
366.78899	222	
366.84691	216	
367.12305	106	
367.70871	490	1+
367.77217	268	1+
367.81862	112	
367.83904	160	
367.86281	126	
368.83960	610	1+
369.87685	194	
370.79682	242	
371.82820	312	1+
371.91950	118	
372.74730	302	1+
372.78521	108	
372.83160	246	1+
376.86530	114	
377.89145	122	
379.79712	102	
380.71668	398	1+
381.73427	120	
381.84018	294	1+
384.79996	150	
384.85103	256	
385.79439	118	
385.85115	120	
386.82521	112	
387.03098	154	
388.78656	106	
388.84442	198	
389.77272	276	1+
390.73346	168	
390.84368	460	
391.84341	264	
391.90944	116	
392.72146	124	
392.82839	704	1+
393.71723	206	1+
393.87178	224	1+
394.69495	106	
397.72570	470	1+
398.73037	398	1+
399.85166	256	
399.98955	164	1+
400.73003	180	
400.80189	142	
402.86797	710	1+
403.77613	332	1+
404.75566	328	1+
404.85689	472	1+
405.85720	292	1+
405.87190	138	
406.82857	130	
407.73436	154	
407.75982	522	1+
407.86674	344	
408.74713	520	1+
408.85339	802	1+
408.92547	122	
409.66640	112	
409.71919	248	
409.90260	126	
410.08519	120	
410.72720	384	1+
410.80922	110	
410.83800	644	1+
411.87247	242	1+
412.83565	166	
413.77123	108	
414.75693	152	
415.80722	188	
417.85916	308	1+
418.73500	102	
421.88818	166	
422.78291	144	
422.86731	378	1+
423.74943	122	
423.77318	356	
424.77774	180	
425.75738	460	
426.75766	226	
426.85932	680	1+
427.73700	300	
428.73900	432	1+
428.80238	240	1+
428.84643	944	1+
428.88244	122	
429.70275	264	
429.73961	288	1+
430.77648	140	
430.83955	178	
430.86072	122	
431.86624	378	1+
432.69589	130	
433.85823	232	
433.88847	124	
434.82968	132	
435.71327	304	1+
439.89030	152	
442.87598	102	
443.76156	154	
444.76306	106	
444.87180	1620	1+
445.74199	388	1+
447.69406	136	
447.71442	564	1+
447.79328	124	
448.76164	112	
448.77176	150	
449.77913	126	
449.87556	522	1+
450.74627	240	
460.22368	120	
462.88138	596	1+
465.73076	110	
466.72061	138	
467.88762	630	1+
469.88829	244	1+
485.78192	202	1+
485.90115	332	1+
END IONS

###FS:    #m/z: 322.93046 #charge 1+
###MS: 137
###MSMS: 138
BEGIN IONS
TITLE=Cmpd 103, +MS2(322.9305), 28.0-35.0eV, 3.0min #138
RTINSECONDS=178.934
SCANS=137-138
PEPMASS=322.93046	2713590
CHARGE=1+
56.17682	112	
110.13971	62	
133.86281	62	
141.81989	66	
157.90124	82	
183.11501	78	
192.88951	70	
194.88660	92	
195.99049	68	
197.67353	84	
198.03280	62	
198.84229	66	
199.06761	66	
201.05106	76	
201.12393	64	
202.04823	68	
209.11673	70	
213.04790	64	
214.94893	76	
215.85009	72	
217.83895	68	
222.91909	68	
223.95448	80	
224.16210	82	
224.50055	78	
224.81893	84	
225.84202	86	
227.84106	66	
227.90238	62	
227.93588	128	
230.84799	74	
231.90309	66	
233.05841	72	
233.16515	78	
235.88531	100	
237.83274	84	
238.92865	90	
239.01975	80	
239.08019	146	
240.89895	106	
240.94150	3254	
241.89302	84	
241.93955	10132	1+
242.82973	92	
242.94189	7150	1+
242.99024	64	
243.82022	400	1+
244.88780	98	
244.93978	1944	1+
246.43825	70	
246.84858	172	
246.86215	136	
247.24115	80	
247.96498	84	
248.21626	80	
248.84272	184	
249.86592	66	
250.80420	66	
250.84116	92	
250.89556	72	
250.94843	64	
251.82433	70	
251.86535	80	
252.82889	90	
252.86190	68	
253.84004	200	1+
254.91276	64	
255.88385	86	
256.05074	88	
256.86170	66	
258.83567	72	
258.85424	64	
259.39993	74	
259.83563	80	
259.87871	70	
260.04720	66	
260.82904	598	1+
260.88939	82	
261.47870	98	
261.89584	68	
264.42967	82	
264.80302	80	
264.87709	66	
264.91718	96	
264.95712	66	
265.82548	66	
266.85134	66	
267.85516	86	
268.19089	68	
268.95764	84	
269.93091	72	
271.15711	66	
271.54940	96	
273.46900	76	
275.79090	82	
275.80454	192	1+
275.92110	72	
276.85831	64	
277.86678	64	
279.09208	874	1+
279.21886	66	
280.14539	62	
280.83017	80	
281.90553	62	
282.93790	62	
283.77622	80	
283.85291	76	
283.97263	90	
284.01593	80	
284.29415	82	
284.87863	68	
284.92330	82	
286.86036	90	
287.91361	76	
287.97414	66	
288.11578	72	
291.85664	84	
291.88135	92	
291.98869	64	
292.80753	68	
292.96313	72	
293.06217	74	
293.11642	72	
294.08269	72	
294.19094	68	
297.85734	72	
297.88694	74	
298.18787	66	
299.78770	118	
300.92932	80	
301.04461	92	
302.80897	72	
302.85381	72	
303.73147	80	
304.11602	64	
304.75658	70	
305.80589	116	
306.78353	72	
307.89018	160	
308.86698	172	
309.82116	62	
309.86451	78	
310.80756	64	
313.80419	62	
313.90450	98	
315.36858	70	
315.54706	98	
316.84734	124	
317.79553	70	
318.04070	76	
318.87994	152	
321.80487	62	
323.88112	64	
324.10868	70	
324.88537	66	
325.18843	78	
325.90142	106	
326.07513	62	
END IONS

###FS:    #m/z: 340.94113 #charge 1+
###MS: 137
###MSMS: 139
BEGIN IONS
TITLE=Cmpd 104, +MS2(340.9411), 28.0-35.0eV, 3.0min #139
RTINSECONDS=179.714
SCANS=137,139
PEPMASS=340.94113	1028478
CHARGE=1+
89.43862	78	
127.02099	70	
190.94710	362	1+
192.92872	78	
195.07530	78	
202.60863	72	
205.96783	74	
207.80471	82	
208.96420	72	
210.86920	74	
212.87708	170	1+
213.93856	1442	1+
215.88746	388	
217.93512	74	
218.88232	84	
218.94242	72	
224.89826	84	
224.97671	148	
226.86903	72	
226.94565	208	
226.96582	196	
227.95427	160	
228.94918	152	
229.83965	72	
230.88942	596	1+
231.95003	944	1+
233.40904	80	
233.44473	74	
233.89507	158	
233.94884	306	
235.89316	150	
236.82382	108	
236.88306	68	
237.88791	68	
238.80178	70	
238.90966	78	
238.94003	68	
239.84042	68	
239.90541	86	
240.22658	88	
240.83624	162	
240.88378	92	
240.92673	68	
241.84395	468	1+
242.04193	78	
242.83148	128	
243.83216	218	
244.91588	68	
245.94929	76	
246.96973	86	
248.90402	86	
248.98589	72	
249.96103	228	
250.88597	82	
251.90505	124	
251.96408	108	
254.91008	190	1+
254.93835	74	
254.96914	282	1+
255.05353	74	
256.86178	74	
256.96323	92	
257.40639	108	
257.79862	96	
258.44551	100	
258.84383	218	
258.89502	120	
259.85312	108	
259.95603	258	1+
260.83175	132	
260.85820	306	
261.83379	132	
262.84929	104	
263.88491	72	
265.08367	90	
265.83128	78	
265.84499	78	
267.14394	72	
268.84151	154	
269.83992	106	
270.83213	124	
272.84005	72	
272.92986	130	
272.97878	172	
274.85887	112	
274.87777	94	
274.90361	88	
275.44216	88	
275.80905	84	
275.86616	74	
275.93782	74	
276.42527	80	
276.86115	706	1+
277.92158	70	
278.38867	76	
278.84640	482	1+
278.96689	76	
279.93432	112	
280.56016	98	
280.85290	114	
280.92264	86	
281.85224	86	
282.79443	74	
282.94332	92	
284.93128	72	
289.41576	76	
293.17323	92	
294.08177	70	
294.80956	70	
294.85921	208	
296.89378	94	
296.94057	80	
297.84730	106	
297.89106	70	
297.97017	166	
298.30264	76	
298.90934	82	
299.41585	74	
299.56365	90	
299.81851	70	
299.98686	68	
300.91414	106	
301.86180	292	1+
302.86558	246	1+
304.84430	90	
304.94519	88	
305.04377	74	
305.80183	246	1+
306.94040	72	
307.88070	118	
308.19820	78	
308.81790	70	
309.81709	84	
309.93143	100	
310.99191	82	
311.88224	102	
311.92780	80	
312.16881	82	
314.17894	76	
314.95823	78	
317.87643	70	
317.89593	68	
318.87121	78	
318.88870	72	
321.74545	78	
322.95148	78	
323.15904	104	
325.07145	80	
325.90400	72	
325.95505	112	
327.83555	100	
328.12706	70	
328.89015	72	
329.86997	98	
330.02912	78	
330.79480	84	
330.81638	198	
331.85621	92	
333.12588	74	
336.92194	72	
340.91183	90	
341.78503	78	
342.90303	96	
343.91122	78	
END IONS

###FS:    #m/z: 336.94613 #charge 1+
###MS: 137
###MSMS: 140
BEGIN IONS
TITLE=Cmpd 105, +MS2(336.9461), 28.0-35.0eV, 3.0min #140
RTINSECONDS=180.486
SCANS=137,140
PEPMASS=336.94613	45810
CHARGE=1+
73.50722	74	
182.86616	78	
185.00100	108	
196.88599	68	
197.88269	64	
203.89888	74	
205.95342	70	
209.88084	78	
210.88543	126	
211.94408	3080	1+
212.03862	96	
212.87928	708	1+
213.93904	1156	1+
214.89668	84	
215.88564	216	
216.89584	90	
217.98954	68	
218.84234	94	
222.08207	86	
222.97130	270	1+
223.95474	80	
224.41024	80	
225.91194	70	
227.90040	88	
228.89555	240	
229.84345	86	
229.95579	2164	1+
230.88894	1212	1+
231.38746	78	
231.85644	96	
231.95002	1078	1+
232.84797	72	
233.94843	288	
234.83162	92	
235.82419	98	
235.88033	84	
235.89400	118	
236.45437	66	
238.04876	92	
238.83397	68	
238.87666	132	
239.90327	74	
240.39784	82	
240.84470	154	
241.84173	496	1+
241.93898	80	
241.97494	82	
242.01170	72	
243.82581	78	
243.96971	94	
245.38893	76	
246.84899	102	
247.83599	74	
247.90159	76	
247.96474	358	1+
248.89202	260	1+
249.92828	70	
249.95954	638	1+
250.06945	248	1+
250.83084	388	1+
251.88020	126	
251.94842	68	
252.50664	94	
252.90308	290	1+
252.97099	1604	1+
253.10045	100	
253.59095	84	
253.95679	66	
254.96723	592	1+
255.08106	76	
256.85039	152	
256.90076	66	
256.96528	74	
257.84490	544	1+
258.84767	422	1+
258.96343	124	
259.82110	64	
259.95802	184	
261.84221	166	
263.87267	68	
264.11237	66	
264.82528	66	
264.86275	94	
266.11143	64	
268.84057	1296	1+
269.00511	104	
269.05021	80	
269.91748	74	
270.98170	184	
271.08411	72	
271.87329	70	
272.43863	76	
272.92016	110	
272.98096	66	
273.79934	74	
274.41617	80	
274.87401	68	
275.86215	70	
275.88333	140	
275.99650	118	
276.50693	66	
276.85808	464	1+
277.35293	72	
277.83890	116	
278.83539	680	1+
279.39134	112	
280.85878	222	1+
280.93472	66	
281.21518	64	
281.98786	72	
282.05987	66	
282.94113	66	
285.44365	90	
285.85451	192	
286.85043	614	1+
287.85388	348	1+
289.87754	72	
290.80555	218	1+
290.86565	74	
292.86175	110	
293.10801	238	
294.00034	122	
294.02368	78	
294.11331	114	
294.89574	76	
295.02891	80	
295.87049	74	
296.82600	72	
297.79229	114	
298.87128	66	
299.01959	78	
299.81686	72	
299.88188	66	
300.00987	74	
302.82171	82	
303.43951	70	
303.72204	72	
305.59340	82	
305.78003	70	
305.85973	80	
305.98618	78	
306.88933	106	
306.98793	78	
307.88774	140	
308.86781	144	
310.87334	162	
312.77670	64	
313.89385	80	
315.84147	72	
317.89596	64	
318.95846	80	
319.11216	74	
319.84991	70	
320.61465	100	
320.73513	66	
321.13793	82	
322.02084	86	
324.89402	116	
325.90849	104	
325.95298	80	
326.80547	86	
329.50511	84	
329.72599	76	
329.78965	70	
329.86869	66	
330.81620	102	
331.70465	66	
331.83860	66	
332.88638	66	
334.12394	68	
334.94393	84	
337.94346	66	
340.77162	66	
340.79612	94	
340.91414	74	
END IONS

###FS:    #m/z: 322.93023 #charge 1+
###MS: 141
###MSMS: 142
BEGIN IONS
TITLE=Cmpd 106, +MS2(322.9302), 28.0-35.0eV, 3.1min #142
RTINSECONDS=184.159
SCANS=141-142
PEPMASS=322.93023	3040300
CHARGE=1+
67.04222	84	
192.89455	66	
194.89360	76	
200.84174	66	
200.88738	70	
200.96729	72	
205.95012	156	
205.97232	106	
209.88979	70	
212.88705	74	
214.89308	84	
215.84457	72	
215.89864	68	
220.05935	72	
220.86731	68	
222.94844	76	
223.79284	72	
223.90380	72	
223.95922	298	1+
225.05289	90	
227.93652	60	
229.89576	62	
230.84809	76	
230.88540	66	
231.85275	68	
232.83182	64	
233.03724	152	
233.16889	72	
236.14090	80	
237.05694	76	
238.47144	70	
238.92090	84	
238.94105	102	
238.95421	72	
239.01206	74	
239.07099	160	
240.81329	68	
240.89702	62	
240.94131	2650	
241.81995	114	
241.93863	8906	1+
242.40517	92	
242.86541	90	
242.94088	6580	1+
243.00025	72	
243.45955	68	
243.82204	410	1+
244.89139	60	
244.93978	1932	1+
244.99483	158	
245.84809	68	
246.92238	64	
246.97581	332	1+
247.38963	64	
247.93464	76	
248.84981	146	
251.07087	62	
252.01416	64	
253.78654	88	
255.91515	72	
256.01542	80	
256.89340	102	
257.57975	78	
257.91507	74	
258.82878	68	
258.88404	62	
259.80155	74	
260.02731	68	
261.83019	110	
262.83767	124	
262.89042	68	
262.96403	76	
263.82470	72	
264.00037	62	
264.79694	66	
264.82497	106	
264.84708	66	
265.08482	172	
265.98343	74	
266.01158	82	
266.82107	94	
266.84327	88	
266.86424	128	
267.25652	78	
267.93969	92	
268.93543	88	
269.51581	68	
270.80524	78	
271.84703	62	
272.84606	146	
273.79516	102	
273.84917	100	
274.04387	134	
274.81903	90	
275.05304	116	
276.00287	76	
278.09560	70	
279.09110	994	1+
279.85159	90	
280.83518	122	
280.92869	86	
281.05559	68	
281.80390	182	1+
281.85945	72	
282.84193	68	
282.85834	154	
283.94969	60	
284.07425	80	
284.29525	210	
284.88071	96	
285.29107	136	
285.96230	64	
286.12793	72	
287.05587	68	
287.76788	66	
287.93421	70	
288.86224	68	
289.87010	146	
290.85460	78	
291.75811	62	
292.10827	68	
292.36009	80	
292.86637	72	
294.80076	214	1+
295.19940	84	
295.83042	64	
296.09482	90	
296.85161	70	
297.81313	68	
299.05178	60	
299.78462	66	
300.80203	122	
300.89529	74	
304.39247	80	
304.80314	68	
304.88933	78	
305.13170	66	
307.80199	120	
308.02344	72	
309.47118	96	
310.75360	86	
310.87712	90	
310.94619	64	
311.77197	64	
312.08215	82	
313.36529	74	
314.76680	70	
314.81749	62	
314.84024	208	1+
317.86792	74	
321.15336	70	
322.45741	94	
323.72646	80	
323.92754	78	
324.23265	94	
324.89183	66	
325.89124	66	
325.95313	68	
326.16600	64	
327.88750	120	
END IONS

###FS:    #m/z: 340.94087 #charge 1+
###MS: 141
###MSMS: 143
BEGIN IONS
TITLE=Cmpd 107, +MS2(340.9409), 28.0-35.0eV, 3.1min #143
RTINSECONDS=184.932
SCANS=141,143
PEPMASS=340.94087	1099194
CHARGE=1+
158.10350	106	
170.46875	94	
183.86530	88	
189.87791	90	
189.95404	80	
190.92824	78	
191.95271	102	
196.94242	84	
203.92688	92	
207.97102	114	
208.96065	108	
210.90126	90	
210.93781	136	
213.94047	984	1+
214.87842	82	
215.88665	322	1+
215.93911	262	
217.88020	222	1+
217.93681	86	
220.87418	86	
220.90901	80	
222.89168	70	
222.94900	76	
223.04930	80	
224.97759	130	
225.94647	80	
226.89603	132	
226.91154	72	
226.94710	132	
228.84079	90	
228.93844	246	
229.85465	144	
231.12409	74	
231.88904	114	
231.95013	872	1+
235.91837	76	
236.08044	72	
237.84223	80	
238.84364	100	
238.89637	88	
239.95453	82	
240.04213	78	
240.19633	70	
240.83583	106	
240.93818	136	
241.07634	84	
241.84370	176	
242.84539	118	
242.88347	72	
243.83245	80	
244.83319	106	
244.86696	72	
244.91042	82	
245.87515	74	
246.82222	84	
246.85936	134	
248.85868	94	
249.96031	788	1+
250.84505	98	
251.84393	72	
251.91461	100	
253.35264	72	
253.79215	78	
254.84677	72	
254.96699	268	
256.41442	96	
256.85898	72	
256.89729	202	
256.96745	94	
257.93244	98	
258.83888	282	1+
258.85426	258	1+
258.92489	88	
258.96488	78	
259.49699	86	
259.92167	280	1+
259.95380	194	
260.83374	312	
261.84022	136	
262.84471	74	
263.35644	98	
264.86901	72	
264.91900	116	
265.86312	98	
265.92719	72	
266.84739	88	
266.86915	72	
267.13442	90	
267.97462	112	
268.85065	104	
268.90498	80	
270.83143	104	
271.63859	96	
272.93388	154	
273.91780	76	
274.79861	82	
274.84114	96	
274.85993	98	
274.89837	138	
275.86472	132	
275.88295	108	
276.85746	804	1+
277.87931	72	
277.98317	78	
278.84498	1040	1+
278.91555	70	
279.91394	124	
280.86056	172	
280.93544	204	
282.35676	80	
282.85802	74	
282.87516	96	
283.86774	118	
284.83428	102	
284.93226	136	
285.74885	84	
285.85445	112	
286.91128	116	
287.07031	70	
289.78922	160	
290.15787	74	
290.57429	86	
291.80572	216	
291.86692	162	1+
294.85114	78	
295.87617	120	
296.85500	74	
296.87013	76	
297.91023	74	
297.97799	82	
298.95779	76	
299.01372	104	
299.78509	142	
299.89297	84	
300.84656	74	
300.87855	166	
301.85872	90	
301.89223	74	
301.94202	78	
302.86925	102	
302.95866	100	
303.94056	76	
303.99831	74	
304.74381	72	
307.81171	88	
309.86880	76	
310.87467	96	
312.80739	194	1+
315.06310	78	
316.88119	76	
317.87883	78	
320.12710	76	
324.28388	72	
325.84678	72	
326.95366	86	
327.90210	90	
328.15831	76	
328.20690	96	
329.01471	94	
330.82156	90	
337.74503	86	
340.43117	82	
END IONS

###FS:    #m/z: 363.95699 #charge 1+
###MS: 141
###MSMS: 144
BEGIN IONS
TITLE=Cmpd 108, +MS2(363.9570), 28.0-35.0eV, 3.1min #144
RTINSECONDS=185.704
SCANS=141,144
PEPMASS=363.95699	466392
CHARGE=1+
162.50151	84	
164.84680	86	
177.96927	102	
182.86761	110	
189.86209	776	1+
192.35099	112	
196.88358	214	
197.00438	74	
205.87868	154	
205.94936	142	
207.87121	124	
207.94908	164	
209.87044	92	
209.94310	1024	1+
210.88223	160	
211.89039	84	
212.87966	1426	1+
214.89555	94	
215.00645	76	
216.35538	90	
216.92092	86	
222.95103	442	1+
223.92875	80	
224.88659	218	1+
224.95001	706	1+
225.05517	100	
225.83267	80	
225.96952	112	
226.94707	5544	1+
227.79112	78	
227.93100	242	
228.79411	88	
228.89451	426	1+
228.94266	7704	1+
228.98643	90	
230.88809	1862	1+
234.85469	74	
234.88020	132	
235.84276	74	
237.34067	98	
238.82605	96	
239.84250	94	
240.82121	146	
240.94243	734	
240.96976	124	
241.85305	78	
241.89880	88	
241.94122	472	
242.88519	106	
242.94205	1306	1+
242.96084	526	1+
243.82594	142	
243.87160	124	
244.83068	160	1+
244.95760	4370	1+
245.90468	98	
246.90392	80	
246.95250	4672	1+
248.84389	112	
248.89968	692	1+
248.92529	74	
249.07718	82	
250.94542	134	
250.96993	196	
251.90892	82	
251.97136	134	
253.83341	78	
253.90623	310	
257.82623	82	
258.84261	116	
258.97143	168	
260.03117	82	
260.82899	336	1+
260.96660	76	
263.96456	78	
264.09716	116	
265.82208	110	
265.97666	164	
266.81364	370	1+
266.84503	76	
267.86718	76	
267.97271	304	
268.95535	78	
269.79527	110	
269.91923	104	
269.97048	872	1+
271.12051	80	
271.87414	110	
272.38373	88	
272.85669	196	1+
274.81675	84	
275.90311	120	
275.97033	84	
276.41507	82	
276.80815	146	
277.94457	96	
278.79838	168	
278.83919	92	
279.10008	86	
279.79757	76	
280.12874	82	
280.79366	466	1+
281.85647	116	
281.88969	80	
282.78471	258	1+
282.83359	82	
282.85919	78	
283.84969	116	
283.87976	74	
284.82414	174	
285.82462	100	
285.86400	234	1+
285.93341	88	
286.82723	76	
286.93715	74	
289.09507	126	
291.85879	306	1+
291.88796	86	
291.93659	82	
293.11860	122	
293.92271	118	
294.12229	96	
296.81415	240	1+
297.56063	90	
297.93185	102	
298.80286	994	1+
298.87226	120	
298.98777	90	
299.38935	82	
299.85262	82	
300.86136	78	
301.31736	86	
301.80208	128	
301.85993	188	
301.95067	86	
302.85557	108	
302.91480	84	
303.85698	654	1+
304.92823	98	
305.02060	86	
305.39791	86	
305.93879	76	
306.44160	92	
306.80065	78	
307.89006	76	
310.00312	88	
311.73258	80	
311.85861	82	
316.06203	82	
316.81552	194	
317.95093	84	
318.59516	128	
318.81358	88	
318.85147	96	
321.83234	98	
321.86619	200	
322.81634	294	1+
322.92630	230	
325.88975	204	1+
326.87070	188	
326.92367	134	
327.87691	98	
333.87701	80	
334.86948	80	
336.94847	102	
338.13362	90	
339.83253	172	
340.31374	90	
341.82765	112	
344.17533	84	
352.32373	82	
352.60951	92	
352.89324	92	
355.18982	110	
359.92402	122	
362.22687	80	
364.48306	88	
364.83007	92	
367.40531	100	
END IONS

###FS:    #m/z: 363.95707 #charge 1+
###MS: 145
###MSMS: 146
BEGIN IONS
TITLE=Cmpd 109, +MS2(363.9571), 28.0-35.0eV, 3.2min #146
RTINSECONDS=189.366
SCANS=145-146
PEPMASS=363.95707	472014
CHARGE=1+
48.42936	96	
60.59356	100	
63.93211	86	
68.22991	82	
87.45798	104	
92.07182	78	
135.04047	90	
177.93494	86	
178.95010	90	
189.86198	424	1+
191.85932	220	
191.93581	170	1+
192.85895	106	
194.88932	114	
196.88273	138	
205.12096	114	
206.94512	90	
207.87414	280	
207.95001	194	
208.83422	90	
208.87758	170	
209.94347	2462	1+
210.88156	420	
212.87861	2414	1+
216.40239	80	
219.40016	88	
220.42731	94	
220.94725	88	
221.94311	88	
222.89306	122	
222.95186	1666	1+
223.88488	148	
224.89260	84	
224.94776	1772	1+
226.52339	146	
226.94730	13694	1+
226.96984	224	
228.85700	106	
228.89292	396	1+
228.94251	13730	1+
228.99660	102	
229.02169	104	
229.04055	128	
229.36353	102	
230.84881	140	
230.88934	3046	1+
231.67339	92	
231.90347	162	
232.88453	454	1+
233.85415	80	
236.85643	82	
237.05312	126	
240.04090	154	
240.13176	152	1+
240.82118	192	
240.93995	488	
240.96513	672	
241.39846	94	
241.83569	164	
241.93866	1932	1+
241.96639	318	
242.81956	100	
242.94002	1310	1+
242.95941	1360	1+
243.84574	142	
244.83059	204	
244.95771	6380	1+
245.93843	292	
246.90655	152	
246.95273	7242	1+
248.80257	108	
248.84234	144	
248.89999	1070	1+
250.89773	334	1+
250.94793	98	
250.97037	188	
251.02203	90	
251.07091	80	
251.97695	182	
252.07591	120	
252.37425	90	
253.08680	88	
255.92330	82	
258.19285	106	
259.82949	80	
259.96794	484	1+
260.10053	84	
260.49703	84	
260.61576	94	
260.93054	194	1+
260.96823	470	1+
260.98872	118	
262.82966	150	
263.79520	104	
264.81814	124	
264.96686	286	1+
265.09084	82	
265.39881	82	
265.82099	132	
265.93934	90	
266.81680	190	
266.97759	120	
267.81776	182	
267.93962	82	
267.97423	724	
268.81074	130	
269.39253	96	
269.92136	126	
269.96846	1058	1+
270.08775	170	1+
270.95075	94	
271.91284	238	1+
272.54795	98	
273.85015	86	
274.87899	154	
275.06522	102	
277.85330	116	
277.94448	80	
278.44392	84	
278.84170	364	1+
279.79199	822	1+
280.79452	574	1+
281.85836	222	1+
282.12159	78	
282.78987	318	1+
282.83150	78	
282.88147	118	
282.91503	88	
283.85042	312	1+
283.98504	172	
284.82487	238	
285.84753	394	
285.93741	92	
289.87131	110	
290.79176	132	
292.33717	96	
293.26582	108	
293.39606	84	
293.92224	90	
294.13081	90	
294.37280	92	
294.83558	116	
294.87052	88	
294.99291	114	
295.86217	84	
295.91991	104	
296.80500	126	
297.79967	1228	1+
297.86767	80	
298.80205	1076	1+
298.82615	92	
299.87320	114	
301.80658	138	
301.85986	498	1+
302.79079	114	
302.80696	100	
303.80914	130	
303.85649	926	1+
307.85326	88	
307.87970	154	
308.86682	140	
310.87038	128	
311.60725	98	
312.94580	102	
314.81894	132	
316.80814	542	1+
317.95755	86	
321.81564	202	
322.34713	88	
322.87284	138	
322.92849	322	1+
323.85677	132	
325.87082	498	1+
326.87326	440	1+
328.18902	82	
328.83356	138	
333.17738	82	
336.88924	130	
339.82535	130	
339.84478	86	
340.83350	104	
340.94540	160	
342.72516	192	1+
342.78838	88	
346.93722	86	
350.88896	90	
351.19524	100	
351.78208	100	
354.78919	94	
361.47474	102	
362.68027	86	
END IONS

###FS:    #m/z: 507.84609 #charge 1+
###MS: 145
###MSMS: 147
BEGIN IONS
TITLE=Cmpd 110, +MS2(507.8461), 28.2-35.2eV, 3.2min #147
RTINSECONDS=190.137
SCANS=145,147
PEPMASS=507.84609	138772
CHARGE=1+
196.01673	328	
222.97346	204	1+
224.11894	132	
224.97451	166	
234.89374	118	
238.06403	178	
240.94102	126	
246.97942	220	
252.90559	108	
260.87942	158	
261.89306	122	
266.16703	132	
267.78466	174	
269.86347	214	1+
269.89332	146	
274.79359	110	
277.80458	108	
277.89506	114	
277.90937	110	
280.83212	114	
281.87253	286	1+
281.92361	164	
287.84990	632	1+
288.87465	148	
289.88255	332	
290.86575	282	1+
292.97384	108	
293.87372	804	1+
295.85834	128	
303.81889	114	
303.86614	322	1+
304.79731	112	
305.86141	956	
306.12148	132	
306.84375	258	1+
307.89606	122	
307.98032	112	
308.13942	656	1+
308.87275	470	
309.88797	168	
310.15926	430	1+
310.87163	118	
311.35826	282	1+
311.88453	1260	1+
312.17964	132	
314.86582	214	
314.89153	144	
316.86640	200	1+
317.76299	114	
321.40218	114	
323.76192	156	
323.85123	338	1+
323.87273	330	
324.83155	290	1+
325.87755	144	
325.90104	214	
326.81882	140	
326.88377	1536	1+
327.38578	236	
327.80855	416	1+
327.90089	122	
328.87765	218	
328.90135	150	
329.17749	154	
329.85916	114	
329.88981	190	
332.82206	124	
332.87905	238	
333.82169	228	1+
333.86149	188	1+
336.94543	140	
337.87854	186	1+
342.92240	144	
343.76570	108	
343.87384	190	
346.83962	152	
347.77673	618	1+
347.81102	110	
348.84135	120	
348.87686	166	
349.77223	160	
349.89194	114	
350.78757	114	
350.88536	214	1+
351.16305	144	
353.77417	110	
353.80405	118	
353.85342	370	1+
354.75558	130	1+
355.80875	120	1+
355.89150	188	
357.84972	168	
359.76724	144	
360.75755	138	
365.78548	136	
366.84193	148	
367.70815	158	
367.76161	364	1+
367.78877	158	
367.85821	242	
367.90616	136	
368.70707	390	1+
368.80513	110	
368.89187	262	
369.83116	186	
369.89798	184	
370.79888	310	1+
370.83962	156	
371.81677	134	
372.05294	144	
372.74350	316	1+
372.78325	346	1+
372.83412	320	1+
373.83786	230	1+
374.81288	124	
375.78957	138	
375.89236	126	
376.07587	112	
376.74140	124	
377.72442	126	
377.74046	198	1+
378.80045	164	1+
380.71992	178	1+
380.74888	118	
380.86555	138	
381.83318	150	
383.79907	144	
384.77883	398	1+
384.80166	132	
384.85121	454	1+
385.78034	290	1+
385.82513	168	
385.85428	340	1+
387.74407	184	
387.84178	156	
389.20393	140	
390.20783	114	
390.77786	138	
390.84196	518	1+
391.15446	108	
392.07734	144	
392.82455	474	1+
392.86388	166	
394.82951	160	
397.74047	118	
398.72874	402	1+
399.85161	222	
400.80452	192	1+
402.79958	228	1+
402.86114	118	
403.87491	154	
404.83418	138	
404.86525	426	1+
405.75686	116	
405.78168	172	
405.86966	278	1+
406.75394	254	
407.74215	514	1+
407.87069	646	
408.85292	1114	1+
409.73686	244	
409.87005	344	1+
410.73050	122	
410.83528	990	1+
410.87108	246	1+
411.74239	232	1+
411.80541	256	1+
414.81816	178	1+
416.87843	146	
417.85791	172	
422.73572	114	
422.87186	298	
423.77080	536	1+
423.79365	160	
423.86956	170	
425.75443	848	1+
426.74474	134	
426.86353	554	1+
427.73251	468	
427.74753	522	1+
428.09400	126	
428.74874	300	1+
428.84570	1078	1+
428.88988	132	
429.86598	206	
430.88507	136	
431.86888	686	1+
435.71183	170	
435.89571	170	
438.77435	126	
438.86011	126	
439.74570	132	
439.89353	364	1+
440.83443	138	
441.78280	128	
443.77111	234	
444.76431	244	
444.87194	1378	1+
445.74654	454	1+
445.84877	112	
446.79101	166	
447.71429	186	
447.74322	132	
447.77091	136	
448.69903	226	1+
448.77255	136	
448.87643	198	
449.87766	688	1+
450.69910	440	1+
450.74859	406	1+
456.89532	372	1+
457.89895	332	1+
462.88753	228	
463.90012	144	
465.72614	110	
467.88944	450	1+
470.72626	124	
470.75941	126	
478.72673	110	
486.84023	122	
507.83215	144	1+
510.49398	144	
END IONS

###FS:    #m/z: 336.94582 #charge 1+
###MS: 145
###MSMS: 148
BEGIN IONS
TITLE=Cmpd 111, +MS2(336.9458), 28.0-35.0eV, 3.2min #148
RTINSECONDS=190.91
SCANS=145,148
PEPMASS=336.94582	46140
CHARGE=1+
76.21519	74	
98.70274	72	
110.13290	76	
114.46337	100	
148.01632	104	
172.98086	68	
179.22139	88	
197.02339	74	
206.97689	82	
209.15576	82	
211.94422	2706	1+
212.87654	784	1+
213.93822	1004	1+
213.95617	96	
215.88734	100	
215.93295	270	1+
217.07119	110	
218.79352	68	
218.87495	78	
220.40900	94	
220.58977	94	
220.87613	70	
222.95402	76	
225.97103	122	
226.83403	84	
226.85794	90	
226.96838	110	
227.95352	80	
228.89518	296	
229.95475	1814	1+
230.88994	940	1+
231.02896	100	
231.43416	84	
231.95037	1170	1+
233.82852	170	
233.89341	242	1+
233.94741	196	
234.84636	72	
235.87302	80	
236.83784	104	
237.91047	74	
238.17793	80	
238.79223	70	
239.82008	70	
239.84633	90	
241.37763	106	
241.86119	72	
241.94866	72	
242.91611	72	
245.37198	70	
246.97628	114	
247.96513	562	1+
248.80337	82	
248.90025	214	
249.89982	176	
249.96274	362	1+
249.97891	76	
250.15322	74	
250.83305	214	1+
250.95075	104	
251.96056	156	
252.97048	1276	1+
253.08710	114	
253.43438	86	
253.90399	216	1+
254.09778	72	
254.96792	492	1+
255.07605	108	
255.37360	74	
255.91910	80	
256.85821	320	1+
256.89487	86	
257.41225	76	
258.84666	566	1+
259.83244	124	
259.91253	106	
259.95604	76	
260.95476	108	
261.47476	86	
262.95206	80	
263.03574	98	
265.05854	166	
266.57060	98	
266.84909	72	
267.83996	256	
268.84061	866	1+
269.81400	72	
270.88198	80	
270.98118	144	
271.84434	80	
271.91648	210	
272.97212	80	
273.03446	94	
273.92002	68	
274.86080	132	
275.80990	122	
275.88201	124	
275.94472	102	
275.99466	88	
276.12128	78	
276.85650	168	
277.86460	544	1+
277.90729	72	
278.83970	96	
279.43235	78	
279.83171	120	
279.99725	130	
280.96969	74	
281.37371	98	
285.85305	336	
286.84983	1078	1+
288.81651	80	
289.87782	170	1+
290.10740	76	
290.80001	72	
291.85521	84	
291.86860	88	
292.80771	76	
293.11142	144	
293.43613	114	
293.85340	222	
293.87801	116	
293.99534	182	
294.11178	116	
294.84201	88	
294.85962	144	
294.88709	80	
295.82483	108	
297.07183	84	
298.04814	80	
298.41483	76	
298.87318	80	
299.85052	84	
299.87412	170	
300.87884	90	
300.94642	82	
301.14251	78	
301.88224	68	
302.12821	74	
302.91808	72	
305.10818	76	
305.87657	98	
305.92159	84	
306.02896	88	
306.45858	78	
307.72833	72	
307.82032	98	
308.85341	148	
308.86742	168	
308.89652	88	
309.87207	134	
309.91642	70	
315.20258	82	
320.41898	80	
320.93113	82	
325.14001	78	
325.89102	70	
326.87157	80	
327.72431	100	
332.81480	70	
333.64628	102	
334.52854	70	
335.73076	72	
336.75023	130	
337.19720	100	
337.25560	70	
337.89172	72	
338.95602	72	
340.98678	82	
341.62201	94	
END IONS

###FS:    #m/z: 363.95703 #charge 1+
###MS: 149
###MSMS: 150
BEGIN IONS
TITLE=Cmpd 112, +MS2(363.9570), 28.0-35.0eV, 3.3min #150
RTINSECONDS=194.568
SCANS=149-150
PEPMASS=363.95703	433956
CHARGE=1+
62.43975	76	
128.44072	82	
180.87401	76	
189.86325	332	
191.85735	464	
196.88266	110	
205.95185	80	
206.94156	78	
207.04075	88	
207.87595	266	1+
207.94773	156	
209.86908	128	
209.89485	100	
209.94366	1736	1+
210.88832	272	1+
211.91361	94	
212.04404	76	
212.87894	2314	1+
214.89503	178	
218.88786	108	
222.95151	1432	1+
223.88628	76	
224.44166	84	
224.94996	1976	1+
225.03433	90	
226.94734	11052	1+
226.97345	186	
227.02541	76	
227.09064	194	1+
227.87787	74	
228.89356	544	1+
228.94279	11830	1+
229.59554	100	1+
230.04125	102	
230.84242	98	
230.88882	3234	1+
230.93068	86	
231.77460	78	
232.07183	128	
233.07921	92	
234.02892	78	
234.87573	74	
235.85669	200	1+
236.00331	102	
237.47901	82	
238.97792	80	
239.82143	82	
240.82368	130	
240.94091	626	
240.96357	682	1+
241.94052	2238	1+
242.81620	362	1+
242.94178	1422	1+
242.96064	1038	1+
244.46471	82	
244.95695	5152	1+
245.83423	90	
245.93795	184	
246.03558	80	
246.82069	92	
246.90350	122	
246.95299	6136	1+
246.98619	76	
247.38506	78	
247.80734	76	
248.80364	316	1+
248.87121	104	
248.90018	860	1+
250.02818	118	
250.90237	216	1+
250.94738	296	
250.97049	314	1+
251.33360	172	
253.90338	206	
253.92341	74	
257.32175	96	
257.83373	200	1+
257.91717	104	
259.97469	112	
260.84326	110	
260.90901	82	
260.96767	786	1+
261.82759	428	1+
261.93161	84	
263.09982	86	
263.88376	240	1+
263.97939	148	
264.07767	178	
264.87255	142	
265.78735	82	
265.98129	118	
266.01550	94	
266.38194	78	
266.81339	136	
266.84126	102	
267.81765	136	
267.97276	1050	1+
267.99385	76	
268.80328	188	
269.92885	100	
269.96981	778	1+
270.81157	78	
271.06590	84	
271.86928	74	
271.91858	190	
272.91581	100	
274.79807	98	
274.81606	130	
275.85491	306	1+
276.15173	78	
276.86037	238	1+
277.11179	82	
277.84407	318	1+
278.79468	242	
279.10164	132	
279.42312	146	
279.79242	666	1+
280.11428	86	
280.82883	76	
280.88545	82	
280.91632	104	
281.84967	96	
282.79302	194	
282.83576	86	
282.86058	124	
282.95960	78	
283.79604	84	
283.84965	250	
283.98874	106	
284.82542	154	
285.82355	134	
285.84723	76	
286.48004	88	
286.81314	82	
286.84503	182	
287.04353	88	
289.77922	88	
289.84335	132	
290.78995	92	
292.80139	134	
293.11886	250	1+
296.80840	134	
296.91286	90	
296.93597	90	
297.10772	88	
297.80870	72	
297.87203	74	
298.80183	798	1+
299.87596	76	
300.86988	148	
301.80437	328	1+
301.86273	218	
302.86301	112	
303.85511	388	
303.91944	96	
306.85033	86	
308.80212	98	
312.87700	132	
314.82101	110	
315.81382	122	
316.81223	166	
317.81283	116	
318.81622	200	
318.93114	194	1+
320.13985	76	
321.81800	112	
321.88352	78	
322.81742	126	
322.92703	126	
322.94281	80	
323.93441	234	1+
324.87870	114	
325.82456	74	
326.87383	164	
329.12085	82	
331.70439	88	
333.92623	78	
336.94879	350	1+
340.93956	168	
343.89526	96	
350.85472	74	
350.88455	80	
351.76382	134	1+
357.86759	76	
359.97278	104	
360.89141	100	
362.71060	74	
364.21835	74	
364.90567	74	
368.47476	88	
368.53824	96	
END IONS

###FS:    #m/z: 507.84581 #charge 1+
###MS: 149
###MSMS: 151
BEGIN IONS
TITLE=Cmpd 113, +MS2(507.8458), 28.2-35.2eV, 3.3min #151
RTINSECONDS=195.341
SCANS=149,151
PEPMASS=507.84581	113530
CHARGE=1+
196.01567	308	1+
224.03766	232	1+
224.98719	134	
227.95523	108	
232.89678	402	
236.88899	222	1+
238.13297	154	
252.07757	118	
261.88905	140	
262.83669	104	
265.93330	152	
266.09198	166	
266.16693	282	1+
271.86069	176	1+
274.41606	156	
275.55239	122	
277.03986	102	
278.83324	154	
280.87655	130	
285.85506	200	
287.85314	526	
288.84601	172	
288.89371	142	
289.85008	104	
289.88136	206	
290.13110	106	
290.86658	540	1+
291.89754	126	
293.87328	650	1+
293.92441	162	
293.96325	150	
295.86009	126	
296.81354	110	
297.87452	216	1+
298.38928	128	
299.85160	142	
300.85019	288	1+
301.33971	166	
303.86384	168	
304.37236	102	
304.85016	128	
305.86314	608	1+
307.88934	240	
308.14010	276	
308.43298	114	
308.79517	104	
308.87484	462	
309.14291	226	
309.87205	260	
309.88751	112	
310.15743	374	1+
310.87916	168	
311.88182	1108	1+
311.89995	206	
313.86833	134	
314.86307	406	
314.89714	120	
315.35710	130	
316.76254	252	1+
317.86321	102	
320.80962	140	1+
322.35615	102	
322.85121	132	
323.87338	428	
325.89864	194	
326.88344	1504	1+
327.81119	122	
327.89916	204	
328.88056	156	
328.89044	252	1+
329.80768	234	1+
330.16378	110	
330.78256	180	1+
330.88012	146	
332.87634	284	
332.89609	152	
333.77490	166	
333.87506	232	1+
335.33648	134	
335.77841	164	1+
335.82623	280	1+
336.83994	208	1+
337.88463	120	
338.80482	182	1+
338.87560	152	
339.05692	124	
345.77025	112	
347.78949	168	
347.84078	318	1+
348.84506	258	1+
348.91248	110	
350.76507	136	
350.88978	242	
351.89710	164	
352.38809	152	
353.78156	282	1+
353.85645	316	1+
353.90901	216	1+
357.87255	200	1+
359.76240	170	
362.36278	104	
365.78612	330	1+
366.73121	134	
366.83883	456	1+
367.70973	224	
367.73602	110	
367.76781	618	1+
368.89575	284	1+
369.80430	156	
369.83781	202	
369.91848	132	
370.79702	168	
370.84038	110	
371.73095	154	
371.80319	514	1+
372.78048	194	
373.83312	128	
374.76228	110	
374.86842	230	1+
375.38699	108	
376.79873	142	
377.75772	194	1+
377.80676	116	
377.88932	122	
379.73956	106	
379.79416	120	
380.71982	292	1+
381.79608	142	
381.84320	146	
383.79292	392	1+
384.75964	110	
384.85160	356	
385.74858	128	
385.82445	176	
385.85028	198	
386.84591	442	1+
388.79106	180	
389.82269	116	
389.84112	120	
390.80945	160	
390.84185	350	
391.84005	172	
392.24683	114	
392.72830	174	
392.82761	510	1+
394.75841	156	
394.84309	110	
395.75409	186	1+
396.82759	146	
397.72995	340	1+
398.06272	150	
398.73285	288	1+
399.81263	150	
399.84992	536	
400.06349	118	1+
400.71756	146	
401.33880	108	
403.87399	240	
403.89847	132	
404.84691	226	1+
404.86795	456	1+
405.76503	186	
405.86998	324	1+
406.77268	112	
407.73774	602	1+
407.86838	366	
408.85092	902	1+
408.86847	372	
410.74942	126	
410.83585	446	1+
411.24717	126	
411.76621	118	
412.72723	176	
413.87648	110	
417.86113	188	1+
418.98631	102	
420.73888	190	1+
421.77931	140	
421.88547	292	1+
423.77880	348	
423.88278	148	
424.78289	160	
425.75433	518	
425.85571	706	1+
426.75833	498	1+
426.86083	588	1+
427.73277	886	1+
428.70508	120	
428.84377	1040	1+
428.88452	106	
429.73563	518	1+
429.86713	142	
430.77139	224	1+
431.87049	384	1+
433.84799	162	
435.71785	128	
439.74017	206	
439.89689	372	1+
443.76732	128	
444.77964	176	
444.87337	1188	1+
445.74421	162	
446.75888	118	
447.71699	568	1+
447.78539	208	1+
448.69704	104	
449.88383	252	
450.74710	570	1+
450.88005	186	
451.87677	148	
457.90931	264	1+
459.37620	102	
462.88365	408	1+
463.84537	108	
465.71373	118	
467.88679	786	1+
472.71006	106	
480.72331	134	
485.75454	106	
485.90063	406	1+
END IONS

###FS:    #m/z: 336.94596 #charge 1+
###MS: 149
###MSMS: 152
BEGIN IONS
TITLE=Cmpd 114, +MS2(336.9460), 28.0-35.0eV, 3.3min #152
RTINSECONDS=196.113
SCANS=149,152
PEPMASS=336.94596	41782
CHARGE=1+
77.35141	76	
180.03263	72	
182.86758	76	
183.87184	68	
194.98955	66	
196.88369	72	
198.95832	72	
205.94824	72	
208.91618	100	
209.01178	76	
210.88629	104	
211.94553	2264	
212.87614	804	1+
213.93977	1350	1+
214.89843	72	
215.90579	78	
215.93559	190	
217.88239	92	
220.87379	204	
221.95099	188	1+
222.52727	106	
223.97930	164	
224.84293	72	
224.88075	84	
224.97914	72	
226.93021	94	
226.97475	66	
228.83968	74	
228.89636	188	
229.95451	3114	
230.88915	834	1+
231.95163	972	
232.89125	356	1+
233.02652	68	
233.83875	70	
233.95069	218	
234.95245	132	
235.06490	66	
235.36621	80	
235.82442	170	
235.95301	66	
236.82639	94	
237.05702	90	
238.88713	66	
239.85007	86	
240.83466	122	
240.86113	92	
240.89533	78	
240.94474	72	
241.84128	142	
242.85274	74	
244.84278	68	
244.86762	184	1+
245.79708	74	
246.04719	72	
246.90691	96	
247.96506	770	1+
248.82661	80	
248.89885	430	1+
248.98916	80	
249.83019	68	
249.95805	488	1+
250.83428	190	
250.97769	80	
251.03393	70	
251.16607	68	
251.83659	92	
251.92450	84	
252.83832	158	
252.89544	70	
252.96926	1476	1+
253.08860	74	
253.90385	66	
253.92344	72	
254.08932	178	
254.91609	100	
254.96649	496	1+
255.82884	70	
256.85492	78	
256.89633	136	
257.51270	92	
257.85246	70	
258.84321	208	
258.85230	508	1+
259.85106	288	1+
260.82820	248	1+
261.84776	90	
264.86280	96	
265.07480	80	
267.83682	874	1+
268.83781	684	1+
269.08244	82	
269.87633	68	
270.85988	84	
270.98463	168	
271.83882	72	
271.85913	72	
271.91405	174	
272.83039	68	
272.84595	68	
273.02862	66	
274.86975	162	
275.25271	114	
275.95142	96	
276.07857	66	
276.62966	66	
276.85630	278	
276.89214	100	
277.86324	238	
278.83739	656	1+
279.88243	78	
280.10630	78	
281.05053	66	
282.14241	106	
284.04297	92	
284.12791	78	
284.87741	66	
285.85370	70	
286.85062	790	1+
288.83315	70	
289.00854	72	
289.51156	68	
289.78752	74	
289.87975	78	
290.85949	102	
291.14561	72	
293.10696	112	
293.85546	98	
294.00448	86	
294.10761	76	
296.15818	70	
298.31080	134	
299.05587	134	
299.86758	68	
300.17366	72	
300.89568	74	
301.37937	76	
301.72887	92	
302.97980	78	
303.89979	68	
305.79500	72	
306.88472	70	
308.75483	68	
309.01357	104	
309.85834	76	
309.87528	152	
310.37738	68	
310.84887	72	
310.87488	72	
311.90396	86	
313.83853	70	
314.89289	78	
315.04155	80	
316.09467	80	
317.95321	80	
318.86878	84	
318.95217	70	
321.14002	66	
322.88735	106	
323.38433	72	
325.39667	86	
325.82887	92	
327.87319	66	
329.87299	76	
331.90098	74	
337.84030	74	
338.80456	90	
339.12971	84	
END IONS

###FS:    #m/z: 322.93032 #charge 1+
###MS: 153
###MSMS: 154
BEGIN IONS
TITLE=Cmpd 115, +MS2(322.9303), 28.0-35.0eV, 3.3min #154
RTINSECONDS=199.8
SCANS=153-154
PEPMASS=322.93032	2612282
CHARGE=1+
185.41039	72	
189.86075	70	
191.84780	68	
193.88841	68	
195.91637	80	
196.88394	76	
197.02155	74	
198.95842	74	
199.10912	66	
199.85993	76	
200.83872	80	
201.04620	80	
202.04958	64	
203.39588	82	
205.95552	74	
205.97558	72	
207.97250	72	
209.91989	74	
210.90044	108	
211.15084	68	
213.86494	70	
214.89209	106	
215.04237	62	
218.85126	70	
219.91535	78	
220.87599	96	
221.07214	118	
222.05438	92	
222.06680	68	
222.10970	84	
222.95040	150	
223.96014	170	
226.97279	82	
229.05881	70	
229.89742	72	
230.83141	68	
230.86079	138	
230.89194	220	1+
230.91324	92	
231.88081	72	
232.82596	64	
233.91393	144	
234.88427	72	
238.02611	66	
238.79747	64	
238.89248	78	
238.94040	358	
239.60109	112	
239.79110	108	
239.81559	66	
240.94068	2886	
241.00581	78	
241.15832	64	
241.93940	9602	1+
242.82379	282	1+
242.88514	72	
242.94127	6716	1+
243.89560	140	
244.81626	100	
244.94071	1626	1+
245.81921	110	
246.85193	78	
247.38773	70	
248.86224	64	
248.98203	62	
250.03282	68	
250.92699	84	
251.07406	94	
252.16056	60	
252.79363	94	
252.86202	82	
252.93796	160	
253.85872	70	
256.39718	60	
256.83931	78	
256.86087	106	
256.90425	98	
256.97329	86	
257.89320	68	
258.83127	230	
258.94911	70	
259.95615	88	
260.83469	102	
262.49056	102	
262.82895	402	
263.94885	76	
264.33561	62	
264.57936	104	
265.10067	68	
266.95287	66	
266.97521	66	
267.02968	124	
267.90138	84	
268.80448	80	
268.84475	68	
268.91736	68	
269.01010	94	
269.91288	62	
273.78858	84	
274.80238	64	
275.95995	72	
278.09596	66	
278.79115	162	1+
278.87437	74	
278.95646	70	
279.09260	636	1+
280.17016	64	
280.82227	70	
281.09680	94	
281.84067	78	
281.86381	64	
282.30916	78	
283.06969	116	
283.10426	96	
283.80313	94	
283.88572	104	
284.21488	72	
284.29236	844	1+
284.87766	86	
284.94824	86	
285.04748	62	
285.85534	66	
287.88890	68	
287.90768	88	
288.76680	70	
288.92688	76	
289.20261	62	
289.87958	114	
290.86750	72	
291.97188	72	
293.15019	78	
294.85574	64	
297.85096	72	
299.78333	70	
299.81358	166	1+
300.41876	78	
301.85631	60	
303.73299	82	
304.40506	86	
304.95183	78	
305.87648	68	
307.76077	74	
308.87520	74	
309.88642	78	
310.58498	110	
310.82496	62	
310.84238	106	
311.88888	72	
312.82007	66	
315.16323	76	
315.86106	96	
317.81550	70	
322.11813	74	
323.01328	68	
323.07949	72	
323.16147	66	
324.90283	74	
326.03108	62	
327.78031	66	
END IONS

###FS:    #m/z: 340.94091 #charge 1+
###MS: 153
###MSMS: 155
BEGIN IONS
TITLE=Cmpd 116, +MS2(340.9409), 28.0-35.0eV, 3.4min #155
RTINSECONDS=200.572
SCANS=153,155
PEPMASS=340.94091	970716
CHARGE=1+
190.86394	78	
190.93262	170	
192.92456	136	
194.88330	74	
196.88010	74	
201.87345	72	
202.03394	72	
206.97070	108	
209.96805	76	
212.87833	352	1+
213.93968	546	1+
215.93751	92	
217.88707	132	
217.90972	96	
217.93569	86	
220.87781	84	
220.89620	82	
221.92498	74	
222.95787	74	
223.82891	134	
224.97488	102	
225.10504	72	
225.89348	132	
226.94808	130	
228.94539	112	
229.84546	70	
230.88842	100	
231.89258	284	1+
231.95067	484	1+
233.94755	114	
235.58472	88	
237.13263	72	
237.85375	92	
237.88621	184	1+
238.83765	76	
238.85557	96	
239.06525	92	
239.84757	108	
241.79165	74	
241.84748	304	
242.84391	130	
242.99812	74	
243.83219	272	
244.83913	140	
244.88504	92	
245.82097	108	
245.87778	72	
245.98174	76	
246.89739	72	
246.94566	132	
247.85340	72	
249.84287	94	
249.90059	120	
249.96305	258	
250.51096	102	
250.99142	136	
251.09813	90	
251.84597	72	
251.96861	72	
252.06392	74	
252.78619	78	
254.55191	94	
254.85423	124	
254.96670	328	
255.07141	128	
255.91421	76	
256.14107	100	
256.16491	72	
256.83341	90	
256.89872	76	
256.91286	180	
256.96334	132	
257.86006	72	
258.08673	92	
258.84885	736	1+
258.89727	122	
258.96421	96	
260.83461	440	1+
261.86384	98	
261.89999	298	1+
261.93957	96	
263.53379	100	
266.86688	220	
267.87921	78	
268.84065	200	
268.92131	80	
269.85641	94	
270.83769	144	
271.88947	72	
272.79737	86	
272.84710	122	
272.93547	152	
272.97756	82	
273.85914	72	
274.86060	198	1+
274.88000	76	
274.89421	142	
274.97575	72	
276.85447	292	
276.90921	80	
277.86623	292	
278.84567	710	1+
278.96045	114	
279.87207	168	
279.93146	100	
280.07749	76	
281.89514	168	
282.78608	80	
282.85215	100	
282.86632	74	
284.80073	72	
287.43053	76	
288.84661	210	1+
289.79795	78	
289.90254	88	
290.79004	88	
291.86072	82	
293.85413	118	
293.86580	134	
294.06126	78	
294.86837	88	
294.89128	80	
295.89197	96	
295.93646	84	
296.85758	102	
297.16256	78	
297.91657	78	
298.86676	80	
298.88177	90	
299.82715	104	
299.90148	70	
301.01073	76	
301.86402	126	
302.13641	72	
302.79182	72	
302.84730	82	
303.81697	90	
303.94326	90	
304.37091	86	
306.27840	86	
307.79733	82	
307.98892	76	
308.88641	120	
310.80346	76	
310.88211	168	1+
315.37285	90	
315.83732	78	
317.88890	78	
319.86726	70	
322.88746	94	
324.89247	120	
325.18396	84	
325.81332	76	
325.89542	176	
325.96196	78	
326.92030	82	
330.80833	72	
336.40143	92	
338.21715	74	
340.79397	76	
345.55503	70	
345.75821	72	
END IONS

###FS:    #m/z: 507.84569 #charge 1+
###MS: 153
###MSMS: 156
BEGIN IONS
TITLE=Cmpd 117, +MS2(507.8457), 28.2-35.2eV, 3.4min #156
RTINSECONDS=201.344
SCANS=153,156
PEPMASS=507.84569	112306
CHARGE=1+
196.01444	210	
232.89836	218	
236.04661	108	
239.86000	132	
240.07640	120	
256.86878	110	
257.88537	214	1+
265.92655	144	
268.95749	146	
270.85784	122	
272.13032	142	
272.85894	114	
273.80446	256	1+
277.83635	186	1+
278.87190	148	
279.53301	106	
279.94656	138	
284.91143	108	
286.86969	204	
287.04226	106	
287.85226	382	
289.03659	114	
289.84927	132	
289.88749	154	
290.13042	144	
290.80843	194	1+
293.87441	400	
294.85151	132	
294.87040	240	
294.91252	198	1+
297.59458	126	
297.97407	142	
301.84485	190	1+
302.86771	608	1+
304.98750	110	
305.86329	732	
307.78245	116	
307.89046	246	
308.14020	330	1+
308.79791	128	
308.87321	728	1+
309.88885	242	
310.15918	712	1+
310.34730	198	1+
310.83115	138	1+
311.88658	652	
312.40823	196	
312.88450	538	
312.91860	156	
314.86807	438	1+
316.88499	146	
316.94638	132	
318.85812	124	
320.72252	102	1+
321.40955	146	
323.87168	322	1+
325.82504	172	
325.89706	174	
326.88262	1328	1+
327.76552	110	
327.80597	106	
327.85736	114	
328.88567	428	1+
329.80069	210	1+
330.82601	120	
332.87460	334	
333.86427	218	1+
334.85830	178	1+
335.79562	248	1+
335.83278	148	
335.88641	148	
336.80064	198	1+
336.94508	220	
337.83513	112	
338.87686	194	
345.76126	178	
346.85273	132	
346.93182	258	1+
347.77692	248	
347.89535	158	
348.78429	296	
348.84345	164	
348.89339	126	
349.75783	242	
350.05946	142	
350.76666	120	
350.88568	400	1+
351.80940	192	
351.88718	256	1+
353.85392	160	
354.86659	446	1+
357.83407	238	1+
358.77773	116	
359.92061	110	
365.79987	150	
366.78176	368	1+
366.80635	110	
366.84005	136	
366.85746	160	
367.71138	126	
367.76547	222	
367.91011	190	
368.70502	126	
368.89849	280	
369.03606	128	
369.82128	108	
370.72583	238	1+
370.77036	138	
371.79577	448	1+
371.83214	184	
372.79525	390	1+
372.85266	144	
373.77634	272	1+
375.81317	132	
378.87292	108	
379.74228	118	
380.72445	106	
380.85659	202	
381.83763	108	
382.70747	218	1+
382.85770	108	
383.77819	238	1+
384.85269	698	1+
386.18417	112	
386.31639	112	
387.84550	448	1+
387.86365	114	
388.85068	272	1+
390.73267	142	
390.84298	282	
391.77359	226	1+
391.84003	408	
392.82685	288	1+
393.73322	150	
393.86171	150	
396.40609	106	
396.73818	130	
398.72877	288	
398.77161	194	1+
398.85946	116	
399.73165	142	
399.85190	392	
400.72879	138	
400.79713	126	
402.85890	124	
403.75484	128	
403.81254	290	1+
403.86290	118	
405.75439	182	
405.87034	174	
406.76505	184	
406.87433	146	
407.75071	172	
407.86556	648	1+
408.88643	112	
409.71983	370	1+
409.86657	440	1+
410.77120	118	
410.83720	736	1+
411.76042	140	
412.73446	132	
412.78830	140	
412.81753	110	
414.68411	182	
416.85246	308	1+
420.88225	182	1+
422.86520	486	1+
423.77363	972	1+
425.75159	566	
426.52596	142	1+
426.75866	586	1+
426.86391	456	1+
427.73932	772	1+
428.84881	802	1+
429.72784	130	
429.82850	110	
430.70084	218	
430.74920	130	
430.87373	142	
431.79631	110	
431.86464	188	
432.76427	114	
432.81019	150	
432.87200	146	
433.85512	186	1+
435.70971	122	
435.79156	106	
439.88856	152	
443.76855	110	
443.83038	120	
444.87044	1266	1+
445.75203	220	
446.74902	122	
447.70996	514	1+
447.89446	110	
448.77923	116	
449.77363	152	
449.87928	282	1+
450.71261	164	
450.78128	128	
462.88567	352	
463.88644	152	
465.72653	120	
467.89037	684	1+
468.70179	106	
471.77852	108	
485.90044	258	
486.90766	140	
504.11797	132	
508.28302	224	1+
509.28645	166	1+
END IONS

###FS:    #m/z: 322.93050 #charge 1+
###MS: 157
###MSMS: 158
BEGIN IONS
TITLE=Cmpd 118, +MS2(322.9305), 28.0-35.0eV, 3.4min #158
RTINSECONDS=205.029
SCANS=157-158
PEPMASS=322.93050	2425704
CHARGE=1+
184.02537	80	
193.89789	70	
195.92268	64	
195.94214	70	
195.95612	74	
196.91101	84	
200.83516	68	
201.04361	92	
206.83923	72	
208.42643	104	
209.46652	72	
209.85043	70	
210.90304	78	
212.88190	80	
212.89796	66	
215.89340	68	
216.88476	74	
219.97168	90	
221.94509	80	
223.95705	112	
224.98828	74	
225.06029	106	
225.85867	92	
226.87085	62	
228.45684	74	
229.87696	60	
230.07797	72	
230.84381	132	
231.84271	92	
231.89206	70	
233.92288	230	1+
234.48922	56	
236.38437	88	
237.04930	70	
238.02967	68	
238.93885	126	
238.95907	74	
239.08053	94	
239.78906	72	
239.84999	64	
240.82401	180	
240.85328	92	
240.90638	96	
240.94076	2264	
241.03376	60	
241.09912	108	
241.94268	1730	
242.81744	120	
242.88952	92	
242.94166	6204	1+
243.82035	358	1+
244.07895	68	
244.84206	76	
244.93940	1486	1+
246.97634	304	1+
247.85340	72	
248.42012	88	
248.84042	64	
248.91745	74	
248.94206	68	
249.00691	62	
249.89780	156	1+
251.96253	64	
252.82244	110	
252.92463	70	
253.04187	68	
253.83538	64	
253.88247	72	
253.90766	88	
254.84023	110	
255.07120	84	
256.03519	74	
256.85901	72	
256.89746	204	1+
256.94563	92	
256.97153	66	
257.95645	70	
258.83380	122	
258.97793	118	
259.80185	68	
260.52846	78	
260.82885	150	
261.04257	66	
261.83613	130	
262.83142	330	1+
263.06169	84	
263.83399	222	1+
263.88797	164	1+
264.86984	102	
265.13289	100	
265.35882	88	
266.11795	66	
266.85725	70	
267.20617	68	
267.79690	74	
267.87742	58	
267.90354	70	
268.80219	112	
268.90147	66	
268.96775	62	
269.02613	58	
269.87869	66	
270.83149	62	
272.17295	64	
272.84539	92	
272.87635	92	
272.91302	66	
275.07544	66	
275.80088	56	
275.83955	68	
275.91296	86	
276.38868	74	
277.81116	86	
277.92811	66	
278.33753	68	
279.05883	58	
279.09183	992	1+
280.83895	116	
280.95903	58	
281.87241	66	
282.06800	64	
282.27414	108	
283.85861	70	
284.29458	516	1+
284.87783	60	
285.31553	60	
287.61378	110	
289.88635	66	
291.79794	90	
291.85666	82	
292.04968	72	
293.87588	76	
294.85753	72	
297.78406	146	
297.98228	66	
298.80092	90	
298.96047	56	
299.78334	190	
300.03333	62	
300.42090	96	
300.78059	84	
304.04100	82	
304.79509	74	
304.91104	78	
304.93257	84	
305.04400	70	
305.87854	72	
306.88233	68	
307.80601	122	
308.79989	66	
312.76566	62	
317.89625	86	
317.91816	80	
318.88866	86	
322.04313	68	
322.75745	58	
323.19632	60	
324.23061	58	
324.81680	68	
324.89499	188	1+
326.82936	242	1+
327.05780	88	
327.77329	64	
327.88220	68	
END IONS

###FS:    #m/z: 340.94120 #charge 1+
###MS: 157
###MSMS: 159
BEGIN IONS
TITLE=Cmpd 119, +MS2(340.9412), 28.0-35.0eV, 3.5min #159
RTINSECONDS=205.802
SCANS=157,159
PEPMASS=340.94120	892416
CHARGE=1+
96.41404	118	
177.04504	70	
179.98817	84	
190.94960	204	1+
192.92463	74	
196.88272	142	
203.86199	74	
205.95037	78	
213.87859	118	
213.93885	356	
214.90048	84	
215.85019	72	
215.89132	170	
215.93864	198	
217.88613	86	
218.89784	138	
225.80147	82	
226.84300	86	
226.87098	106	
226.95155	126	
228.84452	252	1+
228.93482	86	
230.88654	680	1+
231.88952	378	1+
231.95215	660	1+
232.97457	86	
233.89710	218	
233.94794	92	
234.89602	270	1+
236.88517	92	
238.71784	94	
240.22974	140	
240.79426	94	
240.84461	116	
241.22505	88	
241.81854	78	
241.84244	526	1+
243.35234	106	
243.91209	90	
244.79011	108	
246.06283	70	
246.85412	128	
246.97618	148	
248.80330	78	
248.84790	80	
248.90094	154	
249.90405	72	
249.96279	166	
250.95828	150	
251.96451	80	
252.79574	68	
253.94087	76	
254.04697	68	
254.90424	144	
254.94396	72	
254.96596	484	
255.07656	124	
255.09483	78	
255.87187	78	
255.89187	78	
256.37105	70	
256.85548	104	
256.89674	106	
256.96835	124	
257.79664	80	
257.85968	78	
258.84623	230	
258.89556	154	
258.93540	84	
258.96225	120	
259.17462	70	
259.85308	322	
260.83369	494	1+
260.86303	202	
260.93078	90	
261.36178	68	
261.84591	116	
261.95939	74	
262.78681	96	
262.83460	72	
262.92617	126	
263.83875	70	
264.08464	68	
264.90496	70	
265.83107	72	
266.02380	72	
266.86005	106	
267.82685	76	
267.86295	80	
268.84023	344	1+
268.88502	72	
270.09865	72	
270.80031	88	
270.88799	68	
271.05380	86	
271.83985	128	
272.85195	68	
272.97663	114	
273.10395	76	
273.82223	86	
273.90356	78	
273.97666	70	
274.87913	152	
274.91683	136	
275.94576	78	
276.03146	86	
276.85914	652	1+
278.84607	578	1+
280.86504	76	
281.86401	84	
282.97423	76	
283.79085	138	
284.94607	72	
286.80025	72	
287.11200	92	
288.84074	140	
288.91231	70	
289.11495	88	
289.78442	148	
290.57834	76	
291.86072	70	
292.43807	98	
294.86596	86	
295.53053	92	
296.81524	126	
296.99743	100	
297.85075	68	
297.89225	120	
300.41236	94	
300.87986	116	
301.86280	270	1+
302.12268	78	
307.44220	80	
307.79867	112	
307.82111	80	
309.42805	72	
309.87317	76	
310.87644	192	
311.04408	72	
311.81728	76	
311.89773	72	
314.87787	78	
314.98222	78	
316.87728	238	1+
318.90194	88	
319.81698	92	
321.83375	74	
322.89866	84	
323.42598	86	
323.75545	80	
324.21282	74	
325.16429	92	
328.39412	82	
328.86384	68	
330.79284	72	
330.80986	90	
337.19365	132	
337.39315	80	
340.15097	70	
341.58573	86	
341.81009	86	
341.90110	78	
342.31193	86	
END IONS

###FS:    #m/z: 336.94581 #charge 1+
###MS: 157
###MSMS: 160
BEGIN IONS
TITLE=Cmpd 120, +MS2(336.9458), 28.0-35.0eV, 3.5min #160
RTINSECONDS=206.574
SCANS=157,160
PEPMASS=336.94581	41280
CHARGE=1+
189.86269	68	
191.95958	82	
197.89043	74	
199.89642	72	
199.97276	70	
209.94656	98	
211.94426	2276	1+
212.87878	606	1+
213.03417	96	
213.94036	1148	1+
214.87331	76	
215.88398	118	
215.93139	84	
216.86333	66	
217.38988	120	
217.88402	112	
219.83708	72	
220.83956	70	
221.08980	74	
224.83917	88	
224.97534	178	
226.97439	110	
227.20967	86	
228.84005	66	
228.89393	204	
229.95580	1984	1+
230.88987	1246	1+
231.95094	1254	1+
231.98553	72	
232.84697	96	
233.56314	72	
233.82788	76	
233.89561	68	
233.94694	238	1+
234.05704	106	
234.84632	74	
234.89082	72	
238.03917	68	
238.85265	294	1+
239.06894	70	
240.84226	122	
241.84324	454	1+
241.99787	70	
243.84535	80	
243.92550	82	
243.97150	66	
246.85316	136	
246.98000	186	
247.45908	72	
247.96610	602	
248.90087	330	
248.94498	72	
248.98587	72	
249.37153	78	
249.41003	84	
249.83977	154	
249.90155	162	
249.96185	122	
250.00758	68	
250.83246	362	1+
250.88790	74	
250.95212	162	
250.98521	80	
251.98410	74	
252.09524	92	
252.11846	86	
252.97029	1072	1+
253.08867	208	1+
253.87272	110	
253.90514	250	
254.96718	416	
256.84750	68	
256.86680	100	
256.96606	122	
257.85965	68	
257.88243	122	
258.84520	254	1+
258.89976	66	
262.93025	68	
263.91068	68	
264.86489	74	
265.09297	72	
265.88738	76	
266.05961	68	
266.92038	66	
267.40550	74	
267.83611	772	1+
268.94969	68	
269.87229	66	
269.91584	78	
269.95356	66	
270.00552	74	
270.77693	70	
270.84792	236	
270.97847	82	
271.86230	70	
271.91997	110	
272.06557	76	
274.86105	120	
274.87472	146	
275.86397	216	
276.85711	322	
276.89316	78	
277.86106	520	
278.83501	640	1+
279.88660	72	
280.86735	224	1+
281.59405	80	
281.82464	80	
282.15476	80	
283.41022	84	
283.80911	72	
283.91888	76	
283.96437	84	
284.89189	74	
285.01508	82	
285.86281	92	
285.88569	76	
286.20138	84	
286.44669	80	
286.85140	1164	1+
286.95633	72	
287.80190	122	
287.88846	68	
287.94079	80	
288.13449	78	
288.66840	82	
288.84868	96	
289.01266	94	
291.80406	92	
291.85876	70	
292.11989	130	
293.10611	138	
293.43603	66	
294.11067	152	
294.86676	98	
294.89541	66	
295.16340	72	
295.84137	68	
297.00827	66	
297.87507	96	
298.89731	114	
299.86924	68	
300.46311	86	
303.84620	150	
304.87852	68	
306.88672	72	
307.80863	118	
307.89013	70	
308.86589	148	
308.98119	76	
309.76499	66	
309.86775	220	1+
309.89687	66	
312.85919	76	
314.81251	134	
315.07180	68	
325.16414	76	
325.35245	112	
329.04592	76	
329.07508	68	
333.87736	88	
334.30797	84	
335.43812	82	
336.80476	68	
338.64862	98	
339.00094	72	
340.81665	72	
END IONS

###FS:    #m/z: 322.93030 #charge 1+
###MS: 161
###MSMS: 162
BEGIN IONS
TITLE=Cmpd 121, +MS2(322.9303), 28.0-35.0eV, 3.5min #162
RTINSECONDS=210.238
SCANS=161-162
PEPMASS=322.93030	2487754
CHARGE=1+
190.93349	68	
195.91601	58	
197.86889	80	
198.03222	130	
200.88567	66	
201.04403	74	
205.97407	102	
210.02676	64	
211.88895	64	
213.92916	66	
215.84198	118	
217.88235	68	
219.05483	64	
219.89002	68	
220.87427	58	
221.92673	62	
222.86774	60	
222.95221	192	
223.95915	210	
227.82639	102	
227.84788	194	1+
227.88915	80	
230.83426	182	
230.84833	328	
230.87799	84	
230.97116	66	
234.79562	86	
235.82409	68	
236.11858	72	
236.82266	62	
236.91148	86	
238.88485	78	
238.91154	94	
238.93992	152	
238.99515	66	
239.03677	74	
239.87852	66	
240.78668	88	
240.82290	182	1+
240.94030	2756	
240.98129	64	
241.94242	2290	
242.07761	64	
242.16036	82	
242.94185	6186	1+
243.08995	126	
243.82570	66	
244.82053	256	1+
244.93942	1634	1+
245.89886	82	
246.97331	154	
247.39183	92	
247.84779	60	
248.82496	86	
248.84021	82	
248.87688	72	
249.05713	88	
250.95002	92	
252.82870	84	
252.92569	58	
254.41678	64	
254.86471	122	
254.91378	114	
256.84326	126	
256.89577	110	
258.83534	140	
258.89206	58	
259.82346	60	
260.83476	120	
260.85996	92	
261.83107	94	
262.83768	132	
263.80902	72	
263.85084	84	
264.85840	78	
264.93909	66	
265.03924	62	
266.25385	82	
266.37411	82	
268.96100	116	
269.86667	78	
269.89080	60	
270.06630	62	
270.79749	64	
272.36553	84	
272.87852	126	
272.94519	94	
273.34926	88	
273.79194	154	
273.81614	66	
273.83633	72	
273.92410	62	
273.99923	66	
274.80058	66	
274.82295	76	
275.92507	72	
276.03977	74	
277.02983	60	
277.36726	78	
277.39191	74	
277.81180	60	
277.82539	58	
279.09221	756	1+
279.79403	66	
280.35930	66	
280.83291	62	
280.85261	76	
281.99612	74	
282.18792	72	
282.47651	62	
282.86273	224	1+
283.80292	70	
284.29163	488	1+
285.13680	70	
285.85651	74	
286.82726	82	
286.88011	124	
287.90311	64	
288.00299	72	
289.05435	66	
289.79240	140	
289.87838	86	
290.03663	60	
291.12268	64	
292.10003	58	
293.84437	72	
293.87778	60	
293.91391	88	
294.03164	70	
294.16880	86	
295.88271	86	
300.73578	72	
300.86968	152	1+
301.83102	68	
303.06107	66	
303.17237	68	
304.81433	58	
304.87885	74	
305.89818	58	
305.95802	62	
306.87794	70	
307.89095	150	
308.81177	130	
308.86724	120	
309.81948	62	
310.87730	136	1+
312.80887	70	
313.02428	68	
314.89505	78	
315.86794	66	
315.92230	70	
317.85893	72	
319.16956	64	
320.85194	72	
320.91352	66	
321.80534	72	
322.09387	72	
322.27483	60	
323.75767	64	
326.92722	62	
END IONS

###FS:    #m/z: 340.94094 #charge 1+
###MS: 161
###MSMS: 163
BEGIN IONS
TITLE=Cmpd 122, +MS2(340.9409), 28.0-35.0eV, 3.5min #163
RTINSECONDS=211.019
SCANS=161,163
PEPMASS=340.94094	938112
CHARGE=1+
185.96075	74	
188.94495	68	
190.92987	92	
191.96091	210	
192.92709	74	
194.91946	74	
208.94079	80	
210.93568	206	
212.88363	68	
213.90443	72	
213.93724	604	1+
214.86748	72	
214.87893	70	
215.88645	208	
215.93560	150	
217.83896	80	
217.88461	182	
218.84990	68	
218.87896	104	
223.82975	66	
223.97490	140	
224.83920	136	
224.97966	78	
226.94855	78	
228.10043	66	
228.83505	72	
228.89144	72	
230.04078	100	
230.55328	82	
230.85171	82	
231.89940	82	
231.94981	454	1+
233.87496	102	
233.89656	164	
233.94651	316	1+
235.89001	144	
235.95061	106	
238.44089	124	
238.85648	72	
239.86160	72	
239.95844	76	
240.83512	76	
240.84668	106	
240.88393	66	
240.96360	70	
241.84246	526	1+
242.94074	70	
243.82634	356	1+
244.95626	76	
245.60046	68	
245.87767	72	
245.94392	188	1+
246.07244	98	
246.09923	72	
246.85732	70	
248.85404	156	
249.96295	404	1+
251.24229	120	
251.96334	146	
252.76254	70	
254.91844	96	
254.96390	400	
255.07634	132	
256.89827	74	
256.94118	92	
257.26637	68	
257.85691	90	
258.84887	212	
259.85379	240	
259.92222	72	
259.95473	188	
260.83453	358	
260.85455	136	
261.83730	240	
261.86487	66	
262.83123	132	
262.85419	148	
262.92808	70	
264.86338	82	
265.90746	114	
267.00572	82	
267.84908	98	
267.87503	102	
268.84078	332	
268.85662	70	
270.37697	90	
270.83102	202	1+
272.42648	74	
272.93708	190	
273.03053	72	
273.79397	82	
273.86136	286	1+
275.11043	68	
275.83567	126	
276.85624	976	1+
277.83916	564	1+
278.84239	490	1+
278.89685	106	
279.82850	66	
280.85021	304	1+
280.90219	80	
280.93610	208	
281.87147	76	
281.89718	72	
282.87284	76	
283.79882	124	
283.82791	68	
284.80790	90	
286.88324	70	
287.39749	86	
287.86490	68	
289.78984	80	
291.85050	80	
292.28896	82	
292.85811	68	
292.87586	134	
293.09984	68	
293.86419	256	1+
294.80503	74	
294.86529	182	1+
296.81040	68	
297.87324	108	
298.86129	126	
299.87171	70	
300.41213	98	
300.87322	106	
301.68837	84	
301.85971	120	
302.02113	104	
302.86460	106	
303.86144	66	
304.13307	78	
304.41162	90	
306.85905	76	
307.03414	72	
308.07945	68	
308.84547	72	
308.86883	150	
310.87894	74	
313.08931	76	
313.87875	88	
314.58391	92	
315.85028	68	
317.39081	76	
317.58548	82	
317.83485	68	
318.73537	100	
320.80779	80	
322.92719	72	
324.20160	82	
327.17778	76	
328.88793	68	
330.45781	78	
330.81082	94	
331.81380	84	
334.87411	106	
335.77799	66	
337.87367	76	
338.40895	100	
338.85178	72	
338.87426	76	
340.18436	70	
340.40643	84	
343.91314	88	
345.18316	66	
END IONS

###FS:    #m/z: 363.95700 #charge 1+
###MS: 161
###MSMS: 164
BEGIN IONS
TITLE=Cmpd 123, +MS2(363.9570), 28.0-35.0eV, 3.6min #164
RTINSECONDS=211.791
SCANS=161,164
PEPMASS=363.95700	389816
CHARGE=1+
67.31396	106	
178.93042	94	
185.86726	72	
189.86531	236	
191.86040	134	
202.52292	76	
209.94448	1060	
210.88423	326	1+
211.94401	136	
212.87924	890	1+
213.25823	92	
214.88858	140	
215.83373	72	
215.84639	72	
216.83422	90	
222.95451	328	
223.04212	74	
223.88893	74	
223.94890	1040	1+
224.92550	78	
224.95103	870	1+
225.89477	78	
225.98422	74	
226.94729	6604	1+
226.97193	178	
227.07251	104	1+
227.93119	206	
228.89300	388	1+
228.94289	6132	1+
229.83055	84	
230.82932	84	
230.84894	124	
230.88983	1016	1+
231.98004	92	
232.05862	90	
235.15133	86	
235.85231	90	
238.05827	118	
239.11472	80	
240.94090	776	
240.96315	256	1+
241.93995	1452	1+
242.85833	90	
242.94193	998	1+
243.47886	92	
243.82101	138	
244.77777	100	
244.81840	140	
244.95761	3758	1+
245.85474	88	
245.94518	148	
246.49708	94	
246.80957	160	
246.90635	216	
246.95323	3418	1+
246.98157	72	
247.82239	70	
247.89578	78	
248.41449	72	
248.80346	148	
248.90094	486	1+
249.02865	92	
249.47606	78	
250.89666	180	
250.97344	184	
251.04547	76	
252.37042	108	
252.89057	148	
253.90601	80	
254.34839	74	
254.99289	86	
258.83014	226	
258.84731	154	
260.82948	532	1+
260.96765	250	1+
261.83238	332	1+
261.98316	214	1+
263.10140	72	
263.81925	132	1+
264.84738	72	
265.86501	78	
265.98049	94	
266.81452	334	1+
266.86827	110	
267.97485	344	
268.14054	76	
268.90311	76	
269.97048	538	1+
270.92452	74	
271.38963	78	
271.91186	108	
271.96419	72	
272.95336	86	
276.86128	110	
277.42883	80	
278.84830	212	1+
278.94644	72	
279.10399	196	
280.79837	162	
281.01104	90	
281.11798	78	
281.79031	322	1+
281.82454	72	
281.84762	104	
281.89680	84	
281.91977	74	
282.43310	82	
282.85084	250	1+
283.06637	78	
283.48686	78	
284.77697	72	
284.83121	178	
285.84552	122	
287.82821	74	
289.11482	102	
289.15287	84	
289.42002	86	
289.87412	74	
290.75826	74	
290.78762	124	
291.03273	74	
291.10387	74	
291.86073	72	
292.78571	82	
292.85814	102	
293.86766	222	1+
295.95499	78	
297.80771	194	
297.89427	100	
298.80310	564	
298.87083	200	1+
299.80625	302	
299.85060	96	
300.52066	92	
300.79776	590	1+
301.86455	140	
303.09748	72	
303.85405	436	1+
305.82764	96	
306.83705	118	
307.87948	72	
310.09381	94	
310.89123	104	
311.12821	72	
311.85641	72	
313.90247	88	
314.82554	130	
315.01290	82	
315.18488	72	
317.82040	84	
318.95709	78	
319.82570	280	1+
319.87063	178	
321.12254	72	
321.88194	78	
322.15918	72	
322.77274	78	
322.92562	170	
324.12646	82	
325.11559	74	
326.28132	72	
326.87248	156	
327.07562	72	
328.18909	78	
329.84390	142	
330.83183	76	
331.87881	74	
334.09275	94	
335.79799	72	
336.94415	132	
338.18980	76	
340.94123	166	
343.41042	78	
349.71947	78	
354.76436	76	
360.76786	80	
363.78769	72	
363.95386	76	
367.17485	72	
367.87183	74	
END IONS

###FS:    #m/z: 363.95719 #charge 1+
###MS: 165
###MSMS: 166
BEGIN IONS
TITLE=Cmpd 124, +MS2(363.9572), 28.0-35.0eV, 3.6min #166
RTINSECONDS=215.464
SCANS=165-166
PEPMASS=363.95719	364710
CHARGE=1+
112.66670	78	
150.04438	88	
183.87020	76	
185.93566	76	
187.86916	204	
189.86249	358	
191.85744	274	
191.93253	76	
194.55620	74	
198.91362	90	
200.89061	84	
203.93393	88	
204.06012	84	
207.87414	74	
207.94312	76	
208.88808	92	
209.87900	86	
209.94364	1592	1+
210.88625	266	
212.87809	1848	1+
222.92294	76	
222.95254	996	1+
224.64968	86	
224.95007	1406	1+
225.88610	78	
226.84431	104	
226.94726	9444	1+
227.82061	76	
227.92866	118	
228.83677	100	
228.89381	486	
228.94227	10794	1+
229.37416	94	
230.82945	74	
230.88886	2914	1+
234.88479	100	
235.85235	74	
235.92024	74	
236.89638	92	
236.93240	94	
238.06572	86	
239.78715	84	
239.84272	286	1+
240.81918	110	
240.86688	78	
240.93939	880	
240.96089	324	
241.55341	72	
241.94087	1968	1+
241.96437	178	
242.90666	78	
243.82872	98	
243.87124	84	
243.93279	124	
244.95794	5184	1+
245.05618	78	
245.82391	116	
246.95341	6768	1+
246.97611	170	
247.80317	76	
247.87470	88	
247.89594	78	
247.96958	104	
248.80330	210	
248.90119	684	1+
249.80598	138	
250.80452	78	
250.89194	80	
250.94423	98	
250.96763	348	
251.04268	122	
251.90826	104	
252.88964	98	
253.90465	164	
255.47746	82	
258.83095	104	
260.19761	78	
260.83025	730	1+
260.96688	662	1+
261.83593	374	1+
262.87442	74	
263.88283	244	
264.82209	162	
264.96738	356	1+
265.08275	156	
265.43090	72	
265.81987	124	
265.87370	134	
265.90335	94	
265.97553	202	1+
266.81203	550	1+
267.78379	76	
267.97392	834	1+
268.93344	100	
268.95943	96	
269.91435	110	
269.96801	834	
271.05593	82	
271.53716	82	
271.91367	222	1+
271.95209	80	
272.85067	136	
274.92892	86	
275.85292	218	1+
275.92936	88	
277.79886	86	
278.81924	218	1+
278.84423	118	
279.80193	172	
280.79276	918	1+
281.85242	180	1+
281.98634	208	1+
283.79142	228	1+
283.88373	94	
283.96649	100	
285.84618	364	1+
286.81821	176	1+
286.86672	162	
287.14785	78	
287.16223	102	
287.25561	78	
288.79864	104	
289.88913	170	
289.95504	90	
290.78657	106	
292.86435	76	
292.88329	76	
293.11761	116	
294.86293	174	
295.86430	78	
296.80920	148	
297.80677	138	
298.80265	570	
298.85641	76	
299.80630	334	
299.86952	86	
300.79659	638	1+
301.87019	144	1+
303.05010	102	
303.11685	100	
303.85750	134	
305.90752	74	
306.43746	110	
306.93659	76	
307.26765	74	
311.13024	84	
312.18384	72	
313.83738	88	
314.09624	76	
316.81778	262	
317.81665	308	1+
318.59514	88	
318.92101	204	1+
319.88049	78	
320.98842	80	
321.81432	150	
321.86750	248	
322.81861	74	
322.93214	142	
323.85462	90	
324.87804	98	
326.78693	92	
326.84164	76	
326.87125	84	
326.89828	92	
328.11118	78	
329.06834	98	
336.94200	202	
337.95028	88	
340.93660	176	
341.95528	78	
345.85624	74	
347.11255	86	
348.97825	108	
349.76774	142	
349.90622	240	1+
351.78551	134	
354.81712	74	
356.77707	74	
359.83786	92	
361.96046	74	
363.19958	80	
368.38282	74	
END IONS

###FS:    #m/z: 507.84598 #charge 1+
###MS: 165
###MSMS: 167
BEGIN IONS
TITLE=Cmpd 125, +MS2(507.8460), 28.2-35.2eV, 3.6min #167
RTINSECONDS=216.236
SCANS=165,167
PEPMASS=507.84598	98022
CHARGE=1+
196.01467	134	
214.88362	112	
232.89603	350	1+
236.89270	116	
237.85728	106	
248.85186	100	
249.50323	100	
250.90640	150	
250.92772	148	
258.87767	108	
259.89230	122	
266.17266	144	
267.78681	170	1+
269.89526	172	
271.94592	114	
272.85546	138	
273.88346	150	
278.08016	182	1+
285.81100	152	
285.89514	134	
286.79404	126	
287.85448	576	
289.88181	320	
290.86453	128	
291.89427	116	
292.86355	124	
293.81576	196	1+
293.87191	468	1+
293.96443	108	
297.85307	126	
298.88049	166	1+
299.88214	186	1+
300.85957	124	
303.86954	450	
305.86173	694	
307.89214	150	
308.13854	542	1+
308.87491	600	1+
310.15582	276	
310.86970	116	
311.16554	192	
311.88382	1148	1+
312.17861	106	
313.86917	144	
314.00338	102	
314.87041	272	
317.76459	184	
320.86433	128	
321.84290	168	
323.84151	128	
323.87916	102	
325.82417	146	
325.91712	128	
326.88292	1440	1+
327.80738	104	
328.87643	270	1+
329.81718	192	1+
329.89399	166	1+
332.86227	130	
332.87357	408	1+
334.99979	108	
335.36710	100	
336.89962	152	
337.88537	106	
340.79333	264	1+
343.86001	136	
345.85546	100	
346.77449	118	
347.02162	136	
347.77556	324	
348.07249	130	
348.72641	186	1+
348.78630	164	
348.82547	114	
349.75610	392	1+
349.79314	102	
349.91482	102	
350.31881	104	
350.88947	164	
350.91567	152	
351.77344	134	
351.82487	120	
351.89212	120	
352.84475	342	1+
352.85621	100	
352.90511	256	1+
353.84971	286	1+
354.77872	168	1+
354.87899	164	
360.89833	112	
361.14321	102	
361.73188	122	
364.84671	116	
365.78655	280	1+
366.73920	108	
366.84107	252	
367.71098	198	
367.77251	170	
368.57371	104	
368.71801	138	
368.81079	178	
368.83477	114	
368.89950	220	1+
369.78519	140	
369.83427	172	
370.79932	356	1+
372.78631	156	
373.12634	156	1+
373.72666	184	
374.81696	192	
375.49203	102	
375.77211	124	
375.85034	210	
376.40604	102	
378.92862	108	
380.07109	214	1+
380.86116	158	
381.84750	242	1+
382.71853	118	
382.78810	204	1+
384.85040	712	1+
387.84853	154	
388.84806	124	
389.79868	128	
390.78185	148	
390.83942	364	
391.83987	416	1+
393.73439	244	1+
394.83360	106	
398.72826	630	1+
399.80538	202	1+
399.85088	306	
401.73925	234	1+
403.73459	220	1+
403.75973	106	
403.88060	168	
404.87181	320	1+
405.78103	196	
405.87727	184	1+
406.75496	116	
407.74092	296	
407.86877	522	
408.72114	608	1+
408.73366	138	
408.75841	292	1+
408.77125	178	1+
408.85269	344	
408.86648	444	
409.85456	204	
410.84009	600	1+
411.73606	136	
412.72650	200	
412.84208	238	
413.07767	106	
413.76100	110	
413.85877	122	
414.76607	206	1+
415.87270	156	
416.83830	162	
417.81329	126	
417.85436	116	
418.74415	186	1+
418.81739	136	
421.78099	158	
421.87711	110	
423.77151	510	1+
423.86821	242	
424.18814	128	
425.75118	600	1+
426.58633	102	
426.81631	134	
426.86628	210	
427.74003	672	1+
428.85043	238	
429.69566	136	
429.77283	270	1+
429.84390	130	
430.68871	136	
431.86561	224	1+
434.76791	104	
439.78316	206	1+
441.79629	228	1+
443.77146	148	
444.74488	354	1+
444.87106	834	1+
445.86988	590	1+
446.71766	126	
446.79580	166	
447.70946	398	
447.73574	180	1+
448.55856	102	
448.77403	294	
448.86934	280	1+
449.78880	252	
450.70520	114	
450.74245	148	
450.76407	142	
457.90397	140	
462.88207	354	1+
467.70232	166	
467.88968	986	1+
468.64195	106	
468.71746	118	
485.90492	140	
486.79144	120	
486.89764	132	
492.77038	120	
509.28523	138	
END IONS

###FS:    #m/z: 336.94589 #charge 1+
###MS: 165
###MSMS: 168
BEGIN IONS
TITLE=Cmpd 126, +MS2(336.9459), 28.0-35.0eV, 3.7min #168
RTINSECONDS=217.009
SCANS=165,168
PEPMASS=336.94589	41438
CHARGE=1+
60.64606	114	
182.86857	148	
183.87026	72	
195.97339	68	
208.99058	66	
210.89060	94	
211.94448	2226	
212.87774	732	1+
213.94041	718	1+
215.88758	188	
215.90951	66	
215.93782	76	
222.50849	66	
223.93605	64	
224.83324	80	
224.97028	162	
225.88697	218	1+
228.85247	68	
229.95552	1518	1+
230.88834	992	1+
231.95020	890	1+
233.39402	98	
233.82768	80	
233.89448	126	
233.94788	252	
234.01739	82	
234.22025	82	
234.82590	162	
236.34669	110	
238.13218	76	
238.88222	142	
239.83849	72	
239.85569	86	
239.90509	80	
240.83875	72	
240.95988	120	
241.84145	540	1+
242.92181	72	
243.84943	188	1+
244.87746	80	
244.95433	70	
245.90281	86	
246.90315	76	
246.97846	76	
247.96470	868	1+
248.89725	284	1+
249.96287	406	
250.06609	64	
250.83304	202	
250.96129	214	
250.99000	134	
251.83710	126	
251.96460	124	
252.97007	1132	1+
253.90615	184	
254.05066	70	
254.86742	70	
254.90850	100	
254.96681	416	1+
255.07210	98	
255.10078	76	
255.84093	86	
256.26111	66	
256.42813	86	
256.80206	82	
256.84959	68	
256.96430	108	
257.83247	66	
257.84911	108	
257.86591	106	
257.94158	130	
257.98201	86	
258.84641	366	1+
259.83666	72	
260.83525	112	
260.87333	72	
260.94864	78	
261.44108	70	
262.92019	74	
262.94841	110	
263.88052	200	1+
265.94737	74	
267.83790	146	
268.84148	412	1+
268.86226	170	
269.86827	70	
269.91283	68	
269.95914	84	
270.98378	88	
271.81448	66	
272.86867	66	
272.95535	72	
274.79458	86	
274.85912	134	
274.87307	134	
275.87418	84	
276.55182	68	
276.85508	278	
277.03422	66	
277.83460	146	
277.86729	134	
278.83669	500	1+
279.82061	66	
280.93234	80	
281.05348	112	
281.38379	90	
281.80067	72	
282.87507	80	
282.89163	94	
284.05946	94	
285.14939	100	
285.81315	72	
286.84969	452	1+
287.01653	68	
288.85176	66	
289.19659	68	
289.50791	94	
289.85464	84	
292.81185	68	
292.88653	196	
293.11221	150	
294.43184	74	
294.86471	274	
294.88403	126	
294.90404	116	
295.88463	98	
297.86856	176	1+
297.90457	66	
298.84683	124	
299.93976	64	
300.08853	102	
300.85760	86	
302.02111	64	
304.88527	64	
305.86355	174	
306.86520	94	
307.35151	66	
307.85995	70	
308.79786	70	
309.81494	74	
310.86812	118	
310.92238	98	
314.87992	76	
314.90186	74	
315.91808	80	
316.79798	74	
317.16522	72	
318.10634	78	
318.80990	82	
318.88873	72	
319.88911	70	
320.75524	72	
320.88070	72	
320.90146	110	
322.84135	80	
323.00229	78	
324.88962	78	
326.04612	82	
326.87799	78	
327.41339	72	
329.80839	90	
330.14292	102	
334.22729	64	
334.68081	94	
334.83126	70	
337.83074	92	
339.80858	86	
340.38348	66	
END IONS

###FS:    #m/z: 363.95702 #charge 1+
###MS: 169
###MSMS: 170
BEGIN IONS
TITLE=Cmpd 127, +MS2(363.9570), 28.0-35.0eV, 3.7min #170
RTINSECONDS=220.666
SCANS=169-170
PEPMASS=363.95702	361586
CHARGE=1+
55.20548	104	
89.49424	202	
179.62927	100	
187.87023	140	
187.93521	88	
189.86456	268	
190.03529	84	
191.85801	320	1+
196.88242	154	
201.93978	80	
207.87208	212	
207.94903	270	
209.87832	280	1+
209.94500	1606	
210.88444	202	1+
210.93518	98	
211.94950	100	
212.87922	1922	1+
214.04977	88	
214.16840	90	
214.89290	180	
215.88421	80	
216.82720	78	
219.86620	120	
222.95287	1178	1+
224.94963	1872	1+
224.97491	102	
225.89344	110	
226.88882	82	
226.90190	86	
226.94748	10692	1+
226.97005	192	
227.93109	168	
228.89384	496	1+
228.91366	84	
228.94225	11602	1+
229.04513	88	
229.08239	98	
230.42275	104	
230.88969	2586	1+
232.88425	362	
233.13002	86	
233.92071	144	
234.87950	136	
240.94025	750	
240.96287	818	1+
241.08789	106	
241.11816	88	
241.93952	1870	1+
242.81915	74	
242.94179	1228	1+
243.82762	84	
243.96016	82	
244.84208	92	
244.87172	80	
244.95696	5360	1+
245.04957	80	
245.82449	122	
245.94251	112	
246.90238	172	1+
246.95269	5534	1+
247.15577	104	
248.06246	74	
248.80427	488	1+
248.84622	324	1+
248.86448	98	
248.90181	606	1+
249.03201	80	
250.81406	92	
250.97402	188	
253.90593	124	
255.02802	86	
256.85067	78	
256.89328	116	
258.85635	74	
258.97840	78	
259.84573	136	
259.90291	140	
259.97062	82	
260.83248	314	
260.96729	738	1+
261.83313	142	
263.83331	156	
264.82325	80	
265.03905	94	
265.97699	98	
266.79002	104	
266.81447	352	1+
266.97765	88	
267.15636	78	
267.97389	238	
268.61935	88	
268.88945	90	
268.97292	184	
269.07916	106	
269.96835	884	
270.05189	78	
270.15910	98	
270.81555	78	
271.01330	92	
271.91522	160	
273.84678	82	
276.35814	92	
276.80720	86	
276.84392	86	
277.85965	82	
277.92182	94	
278.42577	86	
278.84857	250	1+
279.10224	76	
279.79564	82	
279.89861	80	
280.10782	100	
280.78948	646	1+
280.95546	98	
281.81563	84	
281.84943	160	
281.88522	80	
281.98559	76	
282.80913	120	
283.78872	272	
283.84969	146	
283.98478	160	
284.82330	212	
285.37662	98	
285.64301	108	
285.84573	226	1+
286.82096	78	
286.89706	94	
289.09226	90	
289.86807	118	
289.88740	102	
293.11693	130	
295.93587	174	
296.79440	86	
296.81683	88	
297.81007	138	
298.80423	514	
298.86076	130	
298.92186	88	
299.80076	736	1+
300.65910	74	
300.93169	80	
300.95095	78	
301.06366	80	
301.15957	76	
301.86022	208	
303.80953	222	1+
303.85607	648	1+
303.93421	76	
304.87777	202	1+
307.83771	100	
308.13363	118	
308.92710	102	
309.89932	78	
312.89155	86	
317.81175	488	1+
317.87686	100	
317.90711	102	
318.87355	78	
320.47815	80	
321.10959	84	
321.81602	186	1+
322.86826	98	
322.93274	348	1+
324.88955	86	
326.87120	228	
329.87244	84	
329.91969	74	
330.83039	76	
335.87271	88	
336.94684	136	
340.93716	100	
341.74469	74	
344.02609	142	
349.84587	78	
350.90064	88	
353.89249	160	
363.96749	106	
366.75594	92	
367.16286	76	
END IONS

###FS:    #m/z: 507.84569 #charge 1+
###MS: 169
###MSMS: 171
BEGIN IONS
TITLE=Cmpd 128, +MS2(507.8457), 28.2-35.2eV, 3.7min #171
RTINSECONDS=221.438
SCANS=169,171
PEPMASS=507.84569	95278
CHARGE=1+
196.01536	236	
210.03278	116	
214.88772	160	
224.97458	124	
232.89639	318	
234.88146	118	
236.88791	112	
238.06343	232	1+
267.16930	116	
275.84690	198	
278.73493	114	
280.82778	124	
285.85439	130	
286.82089	150	
287.85405	584	
290.87160	174	
293.87625	246	
294.87483	118	
295.82020	192	1+
295.91583	204	1+
299.86076	134	
303.86457	256	1+
305.86459	810	
307.88445	114	
308.14121	538	
308.82185	118	
308.84244	122	
308.87485	682	1+
309.14376	248	
310.15603	250	1+
311.80883	140	
311.88560	812	1+
311.98250	112	
312.40886	126	
313.88572	222	
314.86578	334	1+
316.85502	144	
317.87746	252	1+
318.77350	116	
318.85649	150	
319.38880	114	
319.76248	114	
321.41215	150	
321.87252	136	
323.84954	260	
323.87269	248	
324.86371	242	1+
324.88890	122	
325.84395	136	
325.90069	192	
326.88278	1508	1+
328.80774	128	
328.86676	140	
329.89257	132	
330.88142	122	
332.87709	304	
332.89848	112	
335.84065	136	
337.82385	184	1+
338.84416	120	
338.88247	124	
339.87250	174	
342.99195	116	
343.77197	148	
345.85473	208	1+
347.77633	246	
348.39965	222	1+
348.78708	140	
349.75384	198	
349.80981	136	
349.88006	398	1+
350.76101	138	
350.82645	156	
351.77311	190	
351.85768	122	
352.77213	112	
353.79475	128	
353.85252	180	
354.72251	126	
354.86162	114	
357.84403	190	
363.78811	130	
363.88110	166	1+
364.77041	140	
365.79472	244	1+
365.85821	112	
366.84283	292	1+
367.76469	182	
368.77005	210	1+
368.79023	130	
370.80089	300	1+
371.76178	132	
372.78247	146	
372.86259	110	
373.18278	128	
373.72615	150	
374.36541	124	
374.78691	130	1+
374.81288	314	
377.74849	140	
380.71957	118	
380.85796	196	
381.71951	168	
384.80642	120	
384.84815	426	1+
386.89132	114	
387.84828	244	
388.80295	134	
389.19886	178	
390.06074	114	
390.78247	156	
390.83723	116	
392.82422	178	
392.91266	120	
393.78628	210	1+
393.82765	244	1+
396.74750	144	
398.72800	344	1+
399.85022	360	
402.86392	136	
403.80057	116	
405.72115	156	
405.74828	308	1+
405.87478	140	
407.74385	110	
407.76679	258	1+
407.86996	528	
408.74686	242	
408.85514	586	1+
409.72610	432	1+
409.89432	144	
410.83749	622	1+
411.76628	150	1+
411.81479	116	
412.88627	140	
413.73155	114	
413.80299	120	
415.84187	138	
416.81217	196	1+
417.85382	240	1+
421.74393	186	
421.78188	244	1+
421.90269	114	
422.75179	122	
422.86183	186	
423.77364	244	
423.86827	196	
424.77080	248	
424.79636	168	
424.86720	134	
425.74623	714	1+
425.76825	184	
426.76629	342	1+
426.86373	504	
427.73465	208	
427.86148	228	
428.73639	130	
428.74966	150	
428.84562	540	1+
428.88671	130	
429.70396	126	
429.73676	222	
429.75919	228	
430.74565	122	
430.86910	154	1+
431.86715	190	1+
432.79135	130	
438.80658	136	
441.05339	112	
443.75646	384	1+
444.87441	660	
445.74292	202	
445.79671	112	
445.87894	320	
446.86701	130	
447.71637	118	
447.75809	132	
448.75099	240	1+
450.71663	186	
450.75110	504	1+
451.87316	130	
457.90333	116	
462.88342	190	
463.88115	134	
464.77000	128	
467.88968	124	
468.89613	146	
469.84887	242	1+
469.88671	122	
473.71963	162	
486.90683	112	
487.90152	152	
490.90500	116	
509.28446	242	1+
END IONS

###FS:    #m/z: 336.94569 #charge 1+
###MS: 169
###MSMS: 172
BEGIN IONS
TITLE=Cmpd 129, +MS2(336.9457), 28.0-35.0eV, 3.7min #172
RTINSECONDS=222.211
SCANS=169,172
PEPMASS=336.94569	38910
CHARGE=1+
135.73031	78	
194.13133	86
[truncated: 2,132,230 more chars]
