# Supplementary material for: High-Throughput Venomics
Source: J Proteome Res. 2023 Apr 3;22(6):1734–46. doi: 10.1021/acs.jproteome.2c00780 (PMC10243144; doi:10.1021/acs.jproteome.2c00780)
Supplement: Supplementary file 9 — pr2c00780_si_009.zip [file pr2c00780_si_009.zip › Manual files/Calloselasma rhodostoma MGF/210702_Calloselasma_halfplate000042_5.1.201.mgf]

###	D:\Data\Julien\210702_Cr_half_TFA\210702_Calloselasma_halfplate000042.d\ProteinAnalysisResults.mgf
###	D:\Data\Julien\210702_Cr_half_TFA\210702_Calloselasma_halfplate000042.d\analysis.baf
###	210702_Calloselasma_halfplate000042.d
###	Instrument: maXis HD
###	Manufacturer: Bruker
###    PeakWidth 0.30, MiniumIntensity 10, S/N 1Apply threshold 0, Threshold 10
###    Retain Residuals no, Create neutrally no,
###    FullScan Parameters: AdductIon (+)+H (-)-H, LowMass 0, HighMass 8000, MaxCharge charge decon 4, MinPeaks 3
###    Perf. isotope decon yes, Max Charge Istopic decon 6, MW agreement 0.00, Abund. cutoff 2.00, Envelope cutoff 75.00
###    MaxRes   Parameters: AdductIon (+)+H (-)-H, LowMass 0, HighMass 8000 
###    Perf. isotope decon yes, Max Charge Istopic decon 6, Abund. cutoff 2.00
###    MSn      Parameters: AdductIon (+)+H (-)-H, LowMass 0, HighMass 8000 
###    Perf. isotope decon yes, Max Charge Istopic decon 4, Abund. cutoff 0.05
###    Global Charge Limit: no 3, Prefer FullScan Result: yes, Export what: 2 (0=non deconv/1=deconv only/2=mixed), NoMSMSSignals: 150, Intensity threshold: 10, NoMSSignals (deconv): 2, NoMSSignals (non-deconv): 2, NormalizeData: no, SingleCharged: yes
###
COM=210702_Calloselasma_halfplate000042.d
USERNAME=Demo User

###FS:    #m/z: 322.93060 #charge 1+
###MS: 2
###MSMS: 3
BEGIN IONS
TITLE=Cmpd 1, +MS2(322.9306), 28.0-35.0eV, 0.0min #3
RTINSECONDS=1.8905
SCANS=2-3
PEPMASS=322.93060	1533132
CHARGE=1+
206.94064	4082	
208.94587	8346	1+
211.94504	21316	
213.93926	22520	1+
217.94148	6812	
222.95225	28962	1+
224.95158	6940	
226.94720	120770	1+
227.19930	6602	
228.94301	197328	1+
229.45500	2390	
231.95222	10780	
233.94933	2348	
234.97167	6840	
234.99849	6856	
235.12951	3942	
235.20463	4888	
237.12986	2608	
238.14843	2598	
238.45475	7974	
239.07972	3054	
239.14728	15668	1+
239.23485	2696	
239.98170	2926	
240.23149	4216	
240.62440	5740	
240.96275	21082	1+
241.46359	2392	
242.14718	4114	
242.61954	2716	
242.96260	3804	
243.23012	5556	
244.16408	11264	
244.95778	80354	1+
245.13070	4360	
245.18486	2710	
245.22452	2834	
245.63161	6996	
245.94279	7744	
246.13385	2874	
246.24140	9586	1+
246.95306	63010	1+
246.97549	5488	
248.03243	3200	
248.95298	4020	
249.18328	2966	
249.91156	4358	
249.97211	64870	1+
250.94724	44874	1+
250.99891	7600	
251.19940	4860	
252.63835	2550	
252.94730	12040	
252.97199	815312	1+
253.21423	6418	
253.90592	11172	1+
254.94240	182988	1+
254.96716	286040	1+
255.07467	2720	
255.17614	2772	
255.23020	6736	
256.26225	8842	1+
256.91465	5560	
256.96446	39534	1+
258.88544	2482	
258.96411	11478	1+
260.16133	2814	
260.97942	3186	
261.97495	15936	1+
263.05605	4736	
263.13360	3778	
263.23561	2428	
263.97906	109518	1+
265.25074	2804	
265.97641	11608	1+
267.26731	2848	
267.64455	3118	
267.97399	51490	
268.96002	28182	1+
270.98139	17922	1+
272.88184	4330	
272.95275	35440	1+
272.97687	5782	
274.27252	15928	1+
274.65249	2646	
277.21526	2574	
279.09192	5140	
279.22988	6720	
281.04993	3416	
281.24645	16424	1+
281.99024	2488	
282.17581	2576	
282.27789	18686	
283.17369	12122	1+
283.26207	14552	1+
283.94765	9184	
284.29320	9592	1+
285.20235	2536	
285.22322	4286	
285.94239	164606	1+
285.98368	21138	1+
286.27367	2398	
287.25189	17402	1+
287.48144	3270	
287.66080	2530	
288.06430	2508	
288.15613	6908	1+
288.20592	2568	
288.25202	10210	1+
288.48731	2366	
289.65856	4004	
290.16209	2376	
290.26754	24588	1+
290.89326	2592	
291.10033	10288	1+
291.16105	3076	
291.19721	5398	
291.21222	3410	
291.23124	2332	
291.97460	12032	1+
292.05945	10316	1+
292.15743	7132	1+
293.20923	8372	1+
293.24700	2684	
293.97584	25904	1+
293.99818	45150	1+
294.12759	2502	
294.16332	6654	1+
294.24217	2564	
294.93707	6414	
295.12891	5080	
295.18991	3374	
295.22587	13594	1+
295.26177	3070	
295.29331	10062	1+
295.96952	7298	
295.99331	19106	1+
296.14611	9418	1+
296.29599	7990	1+
296.48115	3384	
296.66611	3122	
297.08145	11952	1+
297.24045	15338	1+
297.90488	4322	
298.27324	4558	
298.96850	2688	
299.06234	3074	
299.20316	2568	
299.23986	3104	
299.25564	4016	
299.66918	2660	
300.28764	11280	1+
302.15045	7660	
302.17336	9374	1+
302.30453	21678	1+
302.48483	4136	
302.94627	9204	
303.95272	40276	1+
303.99624	11388	1+
304.18762	3686	
304.28353	3338	
304.92483	3586	
305.18034	3876	
305.24567	2802	
305.26752	5240	
305.95316	5150	
306.90510	4936	
307.08450	3450	
307.13754	9266	1+
307.18920	2708	
307.24674	44418	1+
308.14302	6808	1+
308.21648	4736	
308.87210	6304	1+
309.18872	3530	
309.20383	3000	
309.22085	3556	
309.25956	9718	1+
309.27506	4304	
309.67321	3808	
310.17421	16550	1+
310.30935	16692	1+
311.05514	3686	
311.16660	11592	1+
311.22064	8656	1+
311.27464	8372	1+
311.67264	3672	
311.86988	12672	1+
311.93593	6776	
311.98668	20750	1+
312.25682	10804	1+
312.32423	8378	1+
312.90175	2796	
312.94800	7432	
313.21808	6810	
313.26889	11294	1+
313.29205	9212	1+
313.86627	5124	
313.92987	159728	1+
314.89324	3632	
315.18053	2632	
316.28291	16442	1+
316.31991	9052	1+
316.94003	4658	
317.21228	2914	
318.15630	6652	1+
318.29960	24530	1+
318.48859	5776	
318.82251	3150	
318.93521	94158	1+
319.28401	2430	
320.93500	168412	1+
321.19081	12118	1+
321.24080	2766	
322.16263	12132	1+
322.87985	5328	
322.93057	3403764	1+
323.01836	2666	
323.12002	4018	
323.16686	9524	1+
323.23893	19330	1+
323.29247	3148	
323.32493	12808	1+
324.13689	3196	
324.20651	3366	
324.29097	13014	1+
324.87900	4898	
325.20089	2690	
325.25476	52072	1+
325.30968	2828	
325.90173	2562	
326.13073	2552	
326.16546	14416	1+
326.20213	2990	
326.49649	5890	
326.87251	45630	1+
326.96909	13842	1+
327.00761	7008	
327.14939	8622	1+
327.20006	13108	1+
327.27036	66418	1+
327.65368	5166	
327.91417	2364	
328.31982	9812	1+
END IONS

###FS:    #m/z: 340.94131 #charge 1+
###MS: 2
###MSMS: 4
BEGIN IONS
TITLE=Cmpd 2, +MS2(340.9413), 28.0-35.0eV, 0.1min #4
RTINSECONDS=2.6625
SCANS=2,4
PEPMASS=340.94131	740818
CHARGE=1+
204.13296	266	1+
205.09534	172	
207.08415	148	
208.04233	136	
213.94010	2356	1+
215.88738	514	1+
215.93896	350	
216.01252	218	1+
217.88343	208	
218.88513	252	
221.89405	152	
222.95180	182	1+
223.10879	286	
226.07545	146	
226.13857	136	
226.15207	136	
226.95829	122	
230.88864	350	1+
230.90630	160	
230.96060	140	
231.11136	332	1+
231.95110	2382	1+
232.00599	238	1+
233.04675	126	
233.89724	342	1+
233.94822	968	1+
235.10665	124	
235.89350	150	
237.06856	210	
238.05341	142	
238.21623	170	
239.03404	124	
239.22681	992	1+
240.08742	130	
240.23076	852	1+
241.03768	136	
241.13609	176	
241.16378	250	
242.11460	140	
243.14498	178	
244.03842	194	
244.16196	410	1+
244.90096	142	
245.03973	126	
245.07957	126	
246.97427	494	1+
247.24329	128	
247.94326	170	
248.03229	202	
248.98751	440	1+
249.04243	178	
249.13808	148	
249.96027	518	1+
250.10763	186	1+
250.16528	208	1+
251.08271	420	1+
251.23814	214	
252.08333	252	1+
252.16824	334	
253.06053	186	
254.96635	1272	1+
255.07402	632	1+
255.10477	390	1+
255.14423	254	1+
256.12914	126	
256.26221	144	
256.96544	248	
257.19412	142	
258.07118	196	
258.08926	252	1+
258.15105	144	
258.95792	152	
259.06761	142	
259.09193	208	1+
259.17287	150	
259.89612	316	1+
260.13878	296	1+
262.11580	344	
262.96705	156	
262.98324	254	1+
262.99921	186	
263.05979	132	
263.96728	160	
264.07513	370	1+
265.01865	728	1+
265.11457	344	1+
265.20064	256	1+
265.85825	174	
266.91193	168	
267.00045	182	
267.04411	140	
267.13495	266	1+
267.93070	204	1+
267.99802	146	
268.08724	270	1+
269.00448	256	
269.05774	184	1+
269.11564	284	1+
269.98390	200	1+
271.13489	152	
271.13850	720	1+
272.13934	524	1+
272.93749	412	1+
272.97874	136	
274.08269	160	
274.11921	140	
275.07719	134	
275.13687	188	1+
275.20782	226	1+
276.07693	366	1+
276.96411	146	1+
277.00436	124	
277.05816	266	1+
277.12545	132	
278.03420	140	
278.08274	124	
278.10635	168	
278.18503	250	
279.17089	152	
280.09476	290	1+
280.16660	136	
280.29862	164	
280.93262	136	
280.99899	124	
281.05043	1166	1+
281.15660	234	
282.07181	130	
282.16256	132	
282.27898	1036	1+
282.31013	138	
283.03122	466	1+
283.13151	264	1+
284.04848	178	
284.29318	350	1+
284.94458	194	
285.18546	166	
285.92133	128	
287.20246	184	
288.01777	432	1+
288.06478	796	1+
288.13414	210	
289.02066	312	1+
289.10596	150	
290.14843	1240	1+
290.85546	264	1+
292.06153	458	1+
292.17977	436	1+
293.09688	146	
293.14788	150	
293.18312	360	1+
294.07407	228	1+
295.19220	238	1+
296.01287	232	1+
296.10124	196	1+
296.33085	596	1+
297.07898	146	
297.15652	166	
297.85753	140	
297.97816	208	1+
298.05474	600	1+
298.08080	658	1+
298.30917	360	1+
298.58535	340	
299.06054	434	1+
299.11678	140	
300.13249	138	
300.17432	134	
300.51481	200	1+
301.04794	248	1+
301.57097	146	
302.08648	230	1+
302.09840	416	1+
304.77826	138	
305.13411	284	1+
305.18621	192	
306.07834	272	1+
306.23813	212	1+
306.27927	180	
306.30831	230	1+
306.79463	226	
307.04947	184	
307.11594	244	1+
307.28608	178	
307.88243	330	1+
308.29523	700	1+
309.07360	246	1+
309.18086	128	
310.14288	154	
310.17212	208	
310.30884	268	
310.97067	164	1+
311.87776	136	
313.08666	146	
314.15268	206	
315.05441	128	
315.07075	204	1+
315.13069	142	
315.15914	150	
316.02961	170	1+
317.94241	158	1+
318.09819	130	1+
318.14474	644	1+
318.18479	420	1+
318.59403	168	
320.33118	124	
321.13273	386	1+
321.22232	240	
321.25381	184	
322.15748	148	
322.23386	154	
322.30532	218	
323.02527	126	
323.10946	154	
323.16812	130	
323.23864	1558	1+
323.27409	170	
323.88760	126	
323.98538	188	1+
324.09434	198	1+
324.11726	178	
324.15552	146	
324.32668	540	1+
324.89856	132	
325.15997	144	
325.25382	376	1+
326.17727	124	
326.27454	130	
326.30236	336	
326.34031	570	1+
327.26469	342	1+
327.80120	154	
328.13385	286	1+
328.16796	132	
328.19038	138	
331.08860	710	1+
332.09411	414	1+
333.79576	132	
334.16010	144	
334.78029	142	
334.80311	158	
335.05799	128	
335.14028	132	
335.30628	244	1+
337.03611	170	1+
338.14563	136	
338.17271	266	
338.28582	126	
339.11538	140	
339.26388	128	
340.22723	248	1+
340.29517	138	
340.35519	342	1+
340.39548	740	1+
340.86764	198	1+
341.08592	170	1+
341.14341	362	1+
341.17248	316	1+
341.24960	264	
341.35855	224	1+
341.86736	234	1+
341.98836	200	1+
342.14585	268	1+
342.25311	154	
342.27860	514	1+
342.31626	714	1+
343.20438	242	
344.07197	168	
344.13970	260	1+
344.17101	374	1+
344.20759	302	1+
344.91016	206	1+
345.17550	378	1+
END IONS

###FS:    #m/z: 363.95743 #charge 1+
###MS: 2
###MSMS: 5
BEGIN IONS
TITLE=Cmpd 3, +MS2(363.9574), 28.0-35.0eV, 0.1min #5
RTINSECONDS=3.435
SCANS=2,5
PEPMASS=363.95743	416516
CHARGE=1+
145.66869	118	
189.86393	336	1+
190.92509	130	
191.85880	216	
195.11563	162	
197.96070	128	
209.94392	718	1+
212.87967	482	1+
222.95225	1272	1+
224.94859	1426	1+
226.94799	3458	1+
227.93578	160	
228.89424	164	
228.94283	3870	1+
229.92263	110	1+
230.89129	736	1+
231.05499	126	
231.10943	220	
232.88498	174	
232.95186	152	
233.03254	130	
234.89609	186	
238.25303	202	1+
239.08755	236	1+
239.90387	144	
240.96302	1272	1+
241.05401	136	
241.52841	126	
242.96112	392	
243.13230	292	1+
243.18285	150	
243.88100	128	
244.03872	216	
244.95736	1830	
245.04574	182	
245.94364	420	
245.98280	132	
246.06100	188	1+
246.95283	2388	1+
247.96722	168	
248.03444	644	1+
248.90087	146	
249.04021	460	1+
250.06871	124	
250.94543	200	
251.05154	120	
252.00778	266	1+
252.14226	124	
254.09400	130	
255.06358	140	
256.39915	166	1+
257.05135	130	
258.97372	178	
259.10212	216	1+
260.06401	122	
260.13539	190	
260.97018	430	1+
261.13778	126	
261.15216	140	
262.06297	120	
262.92945	136	
263.10331	332	1+
263.98667	166	
264.08543	210	1+
265.99867	374	1+
266.24723	118	
266.92019	278	1+
266.97165	146	
267.25765	128	
267.97726	182	
268.22651	122	
268.95454	194	
269.96793	292	1+
270.22492	144	
271.10283	142	
272.07416	190	1+
273.17098	134	
274.04718	118	
276.02051	330	1+
277.04794	124	
277.07119	210	
277.14472	166	
278.13417	218	1+
279.01215	124	
280.26370	138	
281.04611	196	1+
282.10134	336	1+
282.13291	316	1+
283.06924	272	1+
283.10172	242	1+
283.28329	138	
283.99051	242	1+
285.18245	318	1+
288.06666	382	
288.12528	292	1+
289.06491	174	
289.16917	132	
290.15111	418	1+
291.24996	146	
292.05923	134	
292.99702	126	
293.06900	370	1+
293.09358	136	
293.12217	128	
293.87574	278	1+
294.27409	270	
294.85929	126	
294.91697	122	
295.00038	186	1+
295.79537	250	1+
295.86089	184	
297.11467	132	
297.15177	228	
298.08182	224	1+
298.96256	128	
299.05346	228	1+
300.99751	136	1+
301.86113	126	
302.10779	126	
302.88106	258	1+
303.06406	118	
303.15417	204	1+
303.26537	170	1+
303.85820	298	
303.95113	224	
304.10747	194	
304.22241	126	
305.10897	162	1+
306.08333	270	1+
306.79498	260	
306.99404	152	
307.03703	116	
307.06781	286	1+
307.08746	198	1+
307.29013	750	1+
307.80077	226	
308.03074	144	
308.29560	492	1+
309.17270	142	
309.32393	130	
309.92726	152	1+
309.99242	118	
310.10834	130	
310.30962	344	1+
310.34106	380	1+
311.20205	182	1+
311.34573	276	1+
312.02867	398	1+
313.03197	268	1+
313.09951	280	1+
313.17045	138	
313.60031	166	
314.10778	436	1+
315.11355	346	1+
316.93813	218	1+
317.08406	142	
318.05516	154	
318.14223	324	1+
318.93158	166	
318.95290	208	1+
319.06460	146	
319.08228	242	1+
319.20163	156	
320.30536	144	
321.14725	338	1+
322.05824	126	
322.10251	182	
322.18426	284	1+
322.93024	276	1+
323.01464	280	
323.11489	140	
323.23983	938	1+
323.31708	770	1+
324.00355	242	1+
324.01683	354	1+
324.07288	124	
324.16441	126	
324.24153	654	1+
324.98651	118	
325.29030	128	
326.17697	252	1+
328.29729	140	
328.80740	244	
328.88913	196	
329.32320	184	
329.87518	138	
330.10014	150	
331.18030	132	
331.30676	122	
332.09201	600	1+
333.17233	154	
333.79546	266	1+
334.11558	224	1+
334.29842	198	1+
336.94233	424	1+
337.35515	122	
337.98376	154	
341.03607	216	1+
341.13050	182	1+
341.35889	520	1+
342.18829	294	1+
342.28367	160	
342.90126	414	1+
343.19198	266	1+
343.23514	140	
343.27135	132	
344.08596	122	
344.16896	146	
344.22131	118	
344.25694	196	1+
344.31907	218	1+
344.98372	148	
345.00881	156	
345.13310	246	1+
345.22567	118	
346.94670	140	
347.17099	130	
347.25403	146	
348.21055	208	1+
349.25539	176	1+
349.32276	448	1+
350.04579	138	
350.10268	118	
351.26616	172	
352.15964	270	1+
353.09993	136	
353.15873	174	1+
353.89511	186	
355.04741	134	
358.09590	126	
358.12809	310	1+
358.91745	170	1+
360.16379	140	
360.25058	126	
360.91632	246	1+
361.00033	132	
362.20123	130	
362.23036	176	
363.21669	162	
364.24858	234	1+
364.36062	124	
365.08716	278	1+
365.13138	182	1+
365.28956	316	
365.31475	126	
365.36927	128	
366.28615	158	
366.62922	152	
367.33350	438	1+
368.10303	186	1+
368.22717	156	
368.38592	206	
368.42476	2066	1+
369.24276	124	
369.34978	198	
END IONS

###FS:    #m/z: 336.94685 #charge 1+
###MS: 6
###MSMS: 7
BEGIN IONS
TITLE=Cmpd 4, +MS2(336.9469), 28.0-35.0eV, 0.1min #7
RTINSECONDS=7.1275
SCANS=6-7
PEPMASS=336.94685	166336
CHARGE=1+
189.02097	116	
192.88523	196	1+
193.02891	132	
195.00834	114	
196.06014	140	
205.02139	200	1+
210.89722	116	
211.94487	7342	1+
212.87819	272	1+
213.03286	124	
213.94051	3938	1+
215.88639	578	1+
215.93902	528	
216.01428	202	1+
216.86078	124	1+
217.88182	294	
217.93592	280	
219.02895	326	1+
220.89130	262	1+
223.10644	126	
223.95850	130	
223.97533	256	
225.05590	114	
226.15565	340	1+
226.61778	124	
227.02069	126	
229.95526	6306	1+
229.99159	164	
230.89025	312	
231.02879	124	
231.11442	246	1+
231.95082	2982	1+
233.04639	420	1+
233.89869	306	
233.94869	580	1+
234.98554	206	1+
235.89187	400	1+
236.06212	172	
236.07844	182	
237.05873	126	
238.08435	126	1+
239.03494	142	
239.84337	218	1+
240.04444	360	1+
240.96848	192	
240.99461	138	
241.10034	130	
241.12775	120	
244.16197	324	1+
244.88260	162	
245.13548	256	1+
245.89351	146	
245.98495	162	
246.05469	314	1+
246.11589	114	
246.97635	386	
247.06641	278	1+
247.18400	138	
247.96609	1474	1+
248.03251	468	
248.90074	160	1+
248.98807	314	
249.04100	640	
249.09981	178	1+
249.96177	1300	1+
249.98480	162	
251.04360	396	1+
251.06676	456	1+
251.18299	120	
251.23964	202	1+
251.98793	110	
252.06907	320	1+
252.16804	288	
252.97190	4670	1+
253.03411	162	
253.09829	274	1+
253.23376	116	
254.16549	346	1+
254.96767	1970	1+
255.02737	256	1+
255.07444	1068	1+
256.91500	268	1+
256.96513	314	1+
257.17154	272	1+
258.00899	200	1+
258.97518	202	1+
259.04433	140	
259.11101	228	1+
259.43983	114	
259.96069	160	
260.01629	192	1+
260.13861	156	
261.06091	200	
261.16701	126	
262.04707	124	
262.12076	210	1+
263.00698	134	
263.05527	432	1+
263.10053	246	1+
263.14899	134	
263.98924	310	1+
264.07944	134	
264.17151	136	
265.01540	172	
266.01170	418	1+
266.15338	130	
266.99503	206	
267.01374	332	1+
267.05642	128	
268.88866	140	
268.99974	112	
269.79932	174	
269.92121	268	1+
270.98139	550	1+
271.13875	386	1+
271.18460	134	
271.84445	170	1+
271.95457	136	
272.03417	278	1+
272.10160	142	
272.16077	140	1+
273.09636	142	
273.79015	174	1+
275.02965	204	1+
275.05896	1136	1+
275.11807	126	
276.01692	196	1+
276.08716	148	1+
276.43159	114	
276.89008	212	1+
277.24757	192	1+
278.11565	162	1+
278.85528	128	
279.05798	142	
280.01023	132	
280.04984	652	1+
280.13011	154	
280.16629	132	
281.05141	534	1+
281.18984	140	
282.07796	220	1+
282.12467	146	
282.27903	188	
283.02754	324	
283.04796	130	
283.20816	138	
284.06511	136	
284.92780	176	1+
284.98465	126	
285.15960	258	1+
285.85760	194	1+
286.09537	202	1+
287.13484	364	1+
287.44501	158	1+
288.07200	370	1+
289.01019	142	
289.16672	132	
289.51123	184	
289.93075	144	
290.14793	294	
291.17565	270	1+
291.26500	238	1+
292.04040	130	
292.06179	324	
292.99103	160	1+
293.06868	200	
293.10128	120	
293.11667	116	
293.27254	274	1+
293.29442	134	
293.89815	268	1+
294.06246	274	1+
294.85524	138	
294.98987	326	1+
295.22911	138	
295.26227	138	
296.10127	126	
297.03593	114	
297.05993	118	
297.18295	310	1+
297.23112	116	
297.89567	306	1+
298.30591	132	
299.05987	578	1+
299.09153	114	
300.13280	172	
300.17528	332	1+
300.51904	116	
300.92971	116	
301.03133	116	
301.06452	212	1+
301.92777	224	1+
302.16025	132	
302.20577	114	
303.15787	132	
305.11238	126	
305.14294	320	1+
305.15673	114	
305.18788	132	
307.08106	220	
307.21760	200	1+
307.28303	174	
307.86468	240	1+
308.29415	114	
309.08954	112	
309.17078	124	
310.01637	174	1+
311.94894	436	1+
312.05436	346	1+
312.08268	246	1+
313.02604	226	1+
313.05772	294	1+
314.92725	204	1+
315.07708	304	1+
315.16333	348	1+
317.04615	146	
317.14176	448	1+
318.10644	196	1+
318.20208	110	
319.08227	598	1+
319.86805	122	
321.09441	134	
321.22447	236	
321.31160	196	
322.13630	214	
322.15926	176	
322.22562	150	
323.14073	164	
323.24124	1028	1+
324.89377	236	
325.09491	124	
326.13305	302	1+
327.07081	226	1+
327.20135	164	
327.89365	122	
328.07504	174	1+
328.12610	258	1+
329.87397	120	
330.06827	242	1+
330.16528	244	1+
331.28641	130	
332.16852	464	1+
332.24724	190	1+
333.21410	116	
334.14085	122	
334.23351	172	
334.30847	188	
335.23541	124	
335.33663	110	
336.17650	110	
336.90627	134	
337.09386	246	
337.12930	284	1+
337.16490	122	
337.25749	794	1+
337.94302	112	
338.09541	552	1+
338.22362	126	
338.28578	116	
338.33594	128	
339.09582	382	1+
339.16193	160	
339.23538	112	
340.13586	140	
340.15817	112	
340.18920	174	
340.35735	144	1+
340.39123	610	1+
341.07128	190	1+
341.09603	292	1+
341.25571	160	1+
342.19104	154	
END IONS

###FS:    #m/z: 557.24571 #charge 1+
###MS: 6
###MSMS: 8
BEGIN IONS
TITLE=Cmpd 5, +MS2(557.2457), 29.4-36.7eV, 0.2min #8
RTINSECONDS=7.8995
SCANS=6,8
PEPMASS=557.24571	120160
CHARGE=1+
219.92951	196	1+
231.96352	248	1+
232.05607	242	1+
232.86125	348	1+
233.03193	318	1+
238.10053	262	
243.13550	188	1+
243.96255	626	
245.98175	232	1+
246.14307	228	1+
247.04400	226	
247.94699	854	1+
248.03493	1370	1+
252.11773	360	1+
252.13532	272	1+
253.12030	304	1+
255.23101	328	
257.00740	288	1+
257.12477	304	1+
258.95045	438	
259.99557	612	1+
261.15213	216	
261.97624	914	1+
262.24997	178	1+
262.92688	290	
263.05991	282	1+
263.97938	160	1+
264.26978	234	
264.90920	412	1+
265.91326	348	1+
265.95938	1664	1+
266.12835	212	
266.16967	302	1+
266.86333	216	1+
267.31503	88	1+
267.95491	310	
268.02990	238	1+
268.14316	326	1+
268.92222	326	1+
268.94022	212	1+
269.89066	318	1+
270.12557	1446	1+
271.87231	268	1+
272.03461	226	1+
273.05324	440	1+
273.08144	296	1+
273.97444	424	1+
274.11802	242	1+
274.13841	272	1+
274.88644	156	1+
275.20780	254	1+
277.99302	280	
279.92591	182	1+
280.14766	388	1+
280.26554	210	
282.17285	186	1+
282.27921	690	1+
283.26297	592	1+
283.42828	130	1+
283.87253	186	1+
283.98226	266	
284.14662	216	
285.00502	204	
285.10256	260	1+
285.15545	232	1+
285.93802	740	1+
287.03472	294	1+
287.13361	274	1+
287.99132	1192	1+
288.06441	416	1+
288.88097	432	1+
288.92443	532	1+
289.09490	530	1+
290.92899	546	1+
291.02390	386	1+
291.17081	206	1+
292.02629	324	1+
292.05763	334	
293.06700	506	1+
293.87716	552	1+
293.96526	348	1+
294.16622	394	1+
296.08927	380	1+
296.15129	182	1+
296.22689	184	1+
296.87690	368	1+
297.99161	212	
298.00771	532	1+
298.14017	450	1+
299.01106	430	1+
299.04340	216	1+
300.28967	380	1+
301.09463	202	
301.87402	396	1+
301.90118	202	
301.94883	376	
302.00442	1028	
302.04219	330	1+
302.10277	244	1+
302.14305	382	1+
302.24237	192	1+
302.94895	822	1+
303.18213	290	
303.95178	742	1+
305.00126	140	1+
305.27941	296	1+
306.19986	248	
306.93597	690	1+
307.05070	296	1+
307.14183	438	1+
307.86832	472	1+
308.02389	392	1+
308.29213	344	
308.87168	402	1+
308.93387	460	1+
309.05346	274	1+
309.07080	212	
309.11088	260	
310.17702	356	1+
310.31077	222	
311.07920	390	1+
311.15237	434	1+
311.29357	1144	1+
311.88283	746	1+
311.99854	204	
312.04168	288	1+
312.13602	540	1+
312.15726	290	1+
312.41962	116	1+
312.86807	372	
312.97872	258	1+
313.29869	210	
313.91088	408	1+
314.13457	272	
314.15247	208	
314.86286	342	1+
314.96077	538	1+
316.01992	320	
316.07034	318	1+
316.10788	484	1+
317.13653	670	1+
317.16662	158	1+
317.99928	298	
319.95978	1310	1+
320.87554	414	1+
321.98616	278	1+
322.02065	266	1+
322.19480	602	1+
322.94012	418	1+
323.87848	212	
324.01434	452	1+
324.04191	222	1+
324.24297	208	1+
325.84247	382	1+
325.89816	294	1+
326.13017	550	1+
326.94371	242	
327.03019	278	
327.13363	350	1+
327.15068	210	
327.17698	294	
327.88075	208	
328.17071	746	1+
328.19135	200	
328.32324	276	1+
328.97506	318	1+
330.07680	438	1+
330.17903	278	1+
330.87737	396	1+
330.92938	190	1+
331.14169	232	1+
331.96022	212	
332.01678	654	
333.01362	398	1+
333.04793	308	1+
333.84377	154	1+
333.97421	278	
334.10269	304	1+
334.14539	232	1+
334.88084	364	1+
335.16804	458	1+
336.03090	238	1+
337.08737	210	
337.15134	258	1+
339.05321	332	1+
339.88602	410	1+
340.02989	266	
340.15629	280	1+
341.01488	448	1+
341.16858	274	1+
342.07628	310	1+
342.88778	522	1+
342.98599	316	
343.89126	432	1+
344.86430	644	1+
344.97507	340	1+
345.91863	222	1+
346.02951	676	1+
346.12083	202	
346.22488	228	1+
346.94503	186	1+
347.11275	300	1+
348.89440	174	1+
349.21575	264	1+
349.99868	208	1+
350.05594	348	
350.16193	264	1+
351.03176	386	1+
351.90270	312	1+
352.17063	336	1+
352.19401	236	1+
353.03874	592	1+
353.12320	304	1+
353.82832	184	1+
353.89719	372	1+
354.02459	442	1+
354.04464	420	1+
354.12855	348	1+
354.88526	218	1+
356.10351	272	
356.18160	372	1+
356.90142	294	1+
357.08937	212	
357.33570	182	1+
357.88324	506	1+
358.07996	394	1+
358.11763	308	
358.18226	1560	1+
359.03796	320	
359.89994	600	1+
360.02828	356	1+
360.05951	324	1+
361.00442	330	1+
361.89921	226	
363.13091	250	
363.16360	244	1+
363.88843	600	1+
363.95460	264	1+
364.13520	374	1+
364.97436	214	
365.12199	224	
366.88554	204	
367.00436	386	1+
367.06437	484	1+
367.87163	256	1+
368.05418	354	1+
368.22357	222	1+
368.83908	310	
369.17550	498	1+
369.84192	202	
369.89401	226	
370.08940	260	1+
370.93191	218	
372.05983	322	1+
372.18860	284	
372.26080	246	
372.97964	284	1+
373.65678	214	1+
374.18523	208	
375.11004	282	1+
375.14592	574	1+
375.88867	468	1+
376.04217	228	
376.11022	174	1+
377.91044	608	1+
378.17073	446	1+
380.20860	252	
381.11890	336	1+
381.87262	376	1+
382.19370	400	1+
382.21093	328	
382.84812	212	
382.91196	738	1+
383.16887	316	1+
383.84509	616	1+
384.11840	984	1+
384.19916	316	
384.21215	302	
384.90724	432	
385.15854	522	1+
386.13395	230	
386.21376	224	
386.84820	376	1+
386.92046	372	1+
386.96519	456	1+
387.13799	218	
387.19887	498	1+
387.21991	280	
387.40025	198	1+
387.86541	252	1+
387.88665	432	1+
388.17268	360	
388.84509	476	1+
389.03624	258	1+
389.15232	280	
389.18070	290	
389.24945	466	1+
390.19884	820	1+
390.56227	320	1+
391.15945	242	
392.35164	220	1+
393.07971	182	1+
393.11314	310	1+
393.15511	202	
393.19899	236	1+
394.83572	246	
395.14333	218	
395.17268	490	1+
396.22095	358	1+
396.25053	190	1+
396.89606	206	
397.08122	282	1+
397.90182	416	1+
398.19725	266	
399.04683	230	
399.21359	784	1+
399.86338	400	1+
400.21326	474	1+
400.92350	542	
401.92735	306	
402.03434	224	
402.09141	306	1+
402.12973	686	1+
402.18078	254	
402.21477	2452	1+
402.91612	1032	1+
402.96410	242	1+
403.09427	262	1+
403.21600	1650	1+
403.41378	218	1+
403.57729	210	1+
403.86543	606	1+
404.41517	134	1+
405.21084	1080	1+
406.77442	124	1+
406.85816	306	
407.21176	264	1+
407.86205	292	
407.89797	194	1+
408.02316	228	1+
408.10411	310	1+
408.30364	200	
408.85543	658	1+
410.97692	322	1+
410.99371	342	1+
411.15419	330	1+
412.15590	194	1+
412.20711	366	1+
412.29393	202	1+
412.84687	652	1+
413.02979	232	1+
413.07196	258	1+
413.18218	588	1+
414.86810	432	1+
415.14597	262	1+
415.99953	166	1+
416.79724	186	1+
417.83425	224	
418.05522	248	
420.06106	248	1+
420.17870	426	1+
421.88948	206	
422.11840	224	
422.15797	342	1+
422.37670	650	1+
423.15868	250	1+
423.18697	720	1+
423.21843	298	1+
423.87931	450	
424.13195	236	
424.19723	610	1+
424.87287	388	1+
425.14227	580	1+
425.26146	260	1+
426.02590	226	1+
426.86369	648	1+
426.99803	276	
427.07743	266	
427.12610	670	1+
427.19642	206	
427.30484	192	1+
428.20238	500	1+
428.88402	284	
428.93500	308	1+
429.14749	258	1+
429.20448	366	1+
429.88126	844	1+
430.09667	216	
430.41073	160	1+
431.86221	212	
432.03446	390	1+
432.84697	540	1+
433.10842	152	1+
433.13741	348	1+
434.01276	230	1+
435.17955	394	1+
435.86752	524	1+
436.05614	198	1+
437.25506	450	1+
437.85537	368	1+
438.12799	506	1+
438.25738	386	1+
438.85523	210	1+
439.00923	238	1+
439.88459	320	1+
439.90347	230	
440.66756	250	1+
441.19316	210	
441.21403	226	
442.16363	508	1+
442.20008	240	
442.88065	710	1+
443.14391	260	
443.21094	702	1+
444.21382	468	1+
444.33358	142	1+
444.80992	274	1+
444.87472	1578	1+
445.13651	1032	1+
445.17829	298	1+
445.44619	234	1+
445.73641	212	1+
446.24160	1894	1+
446.36970	178	1+
448.12604	272	1+
449.06593	212	1+
449.24274	230	
449.30825	162	1+
449.79751	172	1+
450.06815	146	1+
451.10963	294	1+
451.16783	240	
451.24855	220	1+
451.88173	320	1+
452.18990	216	
453.13911	228	
453.65303	102	1+
453.83103	250	1+
453.88699	258	
454.05658	426	1+
454.11305	540	1+
454.20296	638	1+
454.89145	228	
455.11701	464	1+
455.17235	204	
456.02746	242	1+
456.17082	302	
456.78204	236	1+
456.87485	634	1+
457.02922	204	1+
457.10094	392	1+
457.14171	362	1+
457.19175	252	
457.22343	266	
457.26410	290	1+
457.90790	254	
458.10912	348	1+
458.21887	684	1+
459.14580	444	1+
459.20209	356	
459.22088	404	1+
460.14938	278	1+
460.25734	226	
461.12374	274	1+
461.21954	1250	1+
461.24736	422	1+
461.89493	208	
461.91892	266	1+
462.08231	326	1+
462.19699	212	1+
462.82878	242	
463.99964	222	1+
465.85485	244	1+
465.90578	206	1+
466.37043	172	1+
466.77422	146	1+
467.22962	266	1+
467.89249	274	
468.09143	236	1+
468.29108	246	1+
468.33365	150	1+
469.13280	608	1+
469.26007	254	1+
469.89754	478	1+
470.18287	218	
470.22110	454	1+
470.80895	160	1+
470.89883	374	1+
472.17299	2752	1+
472.25275	452	1+
472.86739	288	
472.89994	280	1+
474.11644	426	1+
474.18973	256	
474.32026	276	
475.11737	360	1+
475.21612	218	
475.22821	232	
476.90428	280	1+
477.15672	308	1+
477.20319	400	1+
478.89208	172	1+
479.05962	258	1+
479.22533	550	1+
480.12678	222	1+
480.22688	434	1+
480.24966	236	1+
482.17466	476	1+
482.35444	908	1+
482.39687	294	1+
482.95805	184	1+
483.86957	246	
484.20337	244	
486.21293	714	1+
486.74854	154	1+
487.16123	240	1+
487.18697	362	1+
488.14041	180	1+
490.07988	154	1+
490.88127	264	
492.24489	316	1+
493.08227	364	1+
493.12605	304	1+
493.24911	224	1+
494.19262	232	1+
494.84325	230	1+
495.56607	160	1+
495.87484	212	1+
496.27176	368	1+
497.77804	282	1+
498.77799	210	1+
498.85101	192	1+
499.13132	228	1+
499.22495	218	
499.45090	220	1+
499.84969	130	1+
500.24565	284	1+
500.29546	256	1+
500.45513	170	1+
500.97383	186	1+
501.01416	172	1+
501.23893	444	1+
501.27608	254	
501.35774	466	1+
501.76752	268	1+
502.24494	364	1+
502.81807	168	1+
503.08958	772	1+
503.28287	402	1+
503.32438	138	1+
503.37622	246	1+
503.46530	204	1+
503.85273	288	
504.15551	194	1+
504.22741	610	1+
505.43778	216	1+
506.83497	234	1+
507.25519	192	1+
507.40882	190	1+
507.97877	194	1+
508.11679	246	1+
508.24848	270	1+
508.87692	202	1+
509.04635	242	1+
509.25638	288	1+
510.03260	342	1+
511.03142	232	1+
511.22299	264	1+
511.73385	122	1+
512.35357	302	1+
512.44077	290	1+
512.85546	386	1+
513.13277	210	1+
513.16742	174	1+
513.27927	168	1+
513.41403	264	1+
513.44063	184	1+
513.90915	298	1+
513.96511	240	1+
514.21096	202	
514.29589	364	1+
514.91019	216	1+
515.04471	222	1+
515.11658	356	1+
515.25904	256	1+
515.29660	234	1+
515.37983	194	1+
516.12152	220	1+
517.21884	358	1+
517.30486	580	1+
517.33569	364	1+
517.36554	460	1+
517.40092	376	1+
517.44966	404	1+
517.91776	140	1+
517.97169	182	1+
518.21773	226	1+
518.36928	282	1+
518.45649	268	1+
519.10667	218	1+
519.14141	334	1+
520.10937	164	1+
520.27990	224	1+
520.38337	230	1+
520.87329	236	1+
520.93021	148	1+
521.28221	182	1+
521.38921	178	1+
522.12688	180	1+
522.34109	272	
523.21630	292	1+
523.39883	226	1+
524.36952	176	1+
524.43640	376	1+
524.58229	124	1+
525.07849	168	1+
525.37678	116	1+
526.82222	126	1+
527.82839	98	1+
528.39600	216	1+
528.77789	164	1+
529.13328	244	1+
529.18196	104	1+
529.40321	132	1+
529.75427	108	1+
530.13834	204	1+
531.30097	206	1+
532.15779	346	1+
532.87242	198	1+
533.34128	114	1+
533.47698	164	1+
535.24666	292	1+
535.28862	350	1+
535.39356	360	1+
535.88007	302	1+
536.14475	196	1+
536.34094	170	1+
536.41229	460	1+
536.46722	208	
537.41229	332	1+
538.22630	158	1+
538.51758	770	1+
539.05219	222	1+
539.42703	490	1+
540.01885	556	1+
540.09256	288	1+
540.13151	262	1+
540.42666	294	1+
540.54962	242	1+
541.36794	272	1+
542.01517	300	1+
542.37375	268	1+
542.44243	264	1+
543.16006	132	1+
543.41784	182	1+
544.01580	324	1+
544.10056	160	1+
544.22726	220	1+
544.54658	242	1+
548.21616	238	1+
549.11686	150	1+
552.16461	264	1+
552.25645	302	1+
552.51664	498	1+
553.16337	172	1+
553.22286	146	1+
553.31042	344	1+
553.37208	202	
553.41238	272	
553.47040	732	1+
553.56320	686	1+
553.70888	160	1+
554.31007	248	1+
554.35465	202	1+
554.43850	384	1+
554.46899	516	1+
554.56939	526	1+
555.17071	168	1+
555.41735	606	1+
555.76397	214	1+
556.23954	370	1+
556.42916	426	1+
556.46512	456	1+
556.49082	240	
556.54176	616	1+
556.58603	286	
557.01692	204	
557.32739	242	1+
557.36622	388	
557.51707	1482	1+
557.57145	336	
557.63039	144	1+
558.11159	240	1+
558.28484	338	1+
558.43950	408	
558.49667	1066	1+
558.52585	964	1+
558.89421	124	1+
559.41853	548	1+
559.46218	270	
559.78755	146	1+
560.15411	214	1+
560.20144	142	1+
560.48689	730	1+
560.74464	216	1+
561.03772	172	1+
561.20694	104	1+
561.30452	666	1+
561.45172	232	1+
561.52907	326	1+
561.56436	344	1+
561.75034	134	1+
562.56711	294	1+
562.71772	164	1+
END IONS

###FS:    #m/z: 359.96266 #charge 1+
###MS: 6
###MSMS: 9
BEGIN IONS
TITLE=Cmpd 6, +MS2(359.9627), 28.0-35.0eV, 0.2min #9
RTINSECONDS=8.68
SCANS=6,9
PEPMASS=359.96266	117484
CHARGE=1+
209.94373	254	
213.09050	122	
218.91229	154	
219.02682	130	
219.41163	164	
221.88892	106	
222.95253	1032	1+
224.19802	128	
224.94851	1370	1+
226.94709	2144	1+
226.97212	114	
227.13250	130	
227.93147	150	
228.94414	1868	1+
230.02906	128	
233.96557	174	
234.12159	108	
239.90910	130	
240.12507	106	
240.96468	594	1+
241.12440	172	
242.88345	138	
242.95601	356	
243.96167	182	
244.16424	256	1+
244.95786	1282	1+
245.10943	106	
245.94055	240	
246.10109	154	1+
246.40236	304	1+
246.95350	1550	1+
247.13266	126	
248.03615	162	
249.03999	532	1+
250.12037	134	
250.95146	138	
251.03866	268	1+
251.11454	486	1+
251.97129	114	
252.12252	402	1+
253.83328	278	1+
254.09499	110	
255.92338	144	
256.05380	180	1+
256.90805	220	1+
258.14028	350	1+
258.15623	114	
258.97359	138	
259.64574	106	
259.99565	114	
260.97004	848	1+
260.99255	140	
261.11169	136	
262.15175	166	
263.05564	190	
263.98468	186	
264.09220	132	
265.01968	196	
265.19023	124	
266.24654	578	1+
267.01387	130	
267.17578	108	
267.97379	280	1+
269.02274	128	
269.05225	176	1+
269.09873	146	
269.11965	108	
269.53775	112	
271.20584	228	1+
273.11971	138	
273.92390	112	
275.05540	128	
276.12692	110	
276.15744	130	
276.85486	134	
277.06599	290	1+
278.15478	122	
278.24747	120	
279.04076	270	1+
279.25506	428	1+
280.93441	156	1+
280.98133	234	1+
281.89999	168	
282.03530	150	
282.05717	120	
282.27702	156	
283.85353	118	
283.98980	172	
284.99186	112	
285.21776	166	
285.39301	154	
286.78881	122	
287.04295	172	1+
287.14177	116	
288.06407	252	
288.16521	240	1+
288.85684	222	1+
289.14273	406	1+
290.14770	342	1+
292.05967	160	
292.22851	136	
292.43807	108	
293.07259	312	1+
293.15103	122	
293.26511	162	
293.91738	122	
294.86405	212	1+
295.00626	228	1+
295.02310	218	
295.32667	434	1+
297.05300	250	1+
297.18751	152	
298.08092	194	
298.58438	124	
299.02783	154	
299.14922	170	
300.13398	260	
301.15557	150	
302.96516	210	1+
303.11592	158	
303.25390	148	
304.02512	132	
304.16017	136	
304.22522	118	
304.92678	116	
305.08614	148	
305.18603	122	
307.03575	134	
307.07623	136	
307.28661	292	
308.15072	124	
308.29315	308	
308.79501	160	
309.32620	110	
310.31214	240	
310.34557	1074	1+
310.97121	126	
313.06666	182	1+
313.11197	240	1+
313.18792	248	1+
313.88478	106	
315.16038	336	1+
315.23857	214	1+
317.78119	120	1+
318.14327	414	1+
318.59630	128	
318.90425	104	
319.02228	158	
319.08620	130	
321.22549	542	1+
322.03353	186	
322.06548	104	
322.08248	122	
322.31547	356	1+
322.34603	546	1+
322.89684	184	
322.92906	188	
323.01689	1252	1+
323.23880	1194	1+
323.31835	284	1+
324.04136	236	1+
325.04562	206	1+
327.08268	122	
327.16450	142	
328.09267	120	
328.19352	114	
328.89219	108	
329.08500	118	
329.32255	126	
329.82199	124	
329.87077	168	
330.17443	142	
330.27618	246	1+
331.17807	158	
332.04930	194	1+
333.29993	142	
334.85485	122	
335.94152	332	1+
336.94461	278	1+
338.22977	432	1+
338.33962	610	1+
339.23376	366	1+
340.26863	180	
340.35629	2144	1+
340.94068	180	
341.15471	144	
341.87546	120	
342.09459	234	1+
342.28339	432	1+
342.90196	158	
343.16657	124	
344.88504	106	
345.08896	108	
345.13308	130	
346.07944	116	
346.91768	178	
347.12087	584	1+
347.30489	120	
348.33436	284	1+
349.11636	134	
350.11974	140	
351.11079	156	
352.09618	122	
352.88703	192	
355.05263	200	
355.21611	118	
356.22366	218	
356.29433	414	1+
357.25531	234	1+
357.87733	122	
358.22230	116	
358.36663	864	1+
360.31398	138	
361.11876	112	
361.17574	108	
361.35884	136	
361.37339	110	
363.09629	126	
363.23312	260	1+
364.33499	146	
365.28200	180	
END IONS

###FS:    #m/z: 336.94702 #charge 1+
###MS: 10
###MSMS: 11
BEGIN IONS
TITLE=Cmpd 7, +MS2(336.9470), 28.0-35.0eV, 0.2min #11
RTINSECONDS=12.3675
SCANS=10-11
PEPMASS=336.94702	161124
CHARGE=1+
183.11357	102	
186.87817	100	
189.86504	140	
196.06169	116	
199.99374	98	
205.94795	148	
207.10121	184	1+
209.01210	124	
211.17579	92	1+
211.94476	8238	
212.04409	104	
212.87791	366	
212.94972	360	
212.97221	124	
213.87708	158	
213.89073	110	
213.94020	4036	1+
215.88760	854	1+
215.93820	332	
217.85987	138	
217.88449	272	
217.96489	146	
218.97547	100	
219.01532	106	
221.89261	128	
222.97374	418	1+
223.96027	190	
223.97500	280	1+
228.89363	136	
229.95577	6210	
230.05896	212	
230.07577	130	1+
230.14989	138	
230.89013	536	1+
230.95809	258	
231.11151	244	
231.15499	118	
231.95112	2754	1+
232.86106	128	
233.04885	426	1+
233.89993	314	
233.94975	508	1+
234.14441	172	
235.14958	112	
236.08024	266	1+
238.96878	222	1+
239.95518	312	1+
240.91648	126	
241.15625	152	
242.94029	120	
243.21476	100	
244.03859	124	
244.08635	138	
244.16285	176	
245.12585	218	1+
245.94437	196	1+
246.97260	124	
247.04240	114	
247.96576	1842	
248.03390	258	
248.98841	134	
249.03620	256	
249.07703	226	1+
249.48387	102	
249.96174	1410	1+
249.99137	138	
250.05732	118	
250.15552	100	
250.71112	106	
250.99171	114	
251.95466	120	
251.96945	264	
252.89393	100	
252.94981	140	
252.97170	4464	1+
253.08999	330	1+
253.14301	240	1+
253.90424	170	
254.96870	1924	1+
255.02699	114	
255.07582	548	1+
255.28575	100	1+
256.16835	108	
256.81220	116	
256.96504	600	1+
258.14441	188	
258.90922	180	
259.91652	106	
260.13981	124	
260.94907	108	
261.90672	106	
263.05610	202	
263.23251	464	1+
264.03255	156	
264.13823	106	
265.01897	460	1+
265.15391	268	1+
265.98994	586	1+
266.99703	346	1+
267.01335	202	
267.13892	168	
267.20280	98	
268.03788	136	
268.09204	316	1+
268.19890	218	
268.89226	146	
269.00288	148	
270.04701	124	
270.16578	118	
270.98518	264	1+
272.95419	150	
272.98068	278	
273.13571	162	
275.05560	358	1+
275.20564	104	
276.84399	130	
277.07306	130	
277.83694	122	
278.16335	104	
279.21525	126	
280.87466	200	1+
280.98908	264	1+
281.04951	628	1+
281.12454	138	
283.02954	280	1+
284.10182	252	1+
284.82261	104	
286.07278	98	
288.06345	256	1+
288.57470	176	
289.00272	106	
290.14549	102	
290.85817	106	
291.14630	186	1+
292.05917	598	1+
293.06770	338	1+
293.10301	728	1+
294.21722	210	1+
295.20649	128	
295.93947	130	
295.97265	382	1+
295.99554	178	
296.07378	122	
296.19517	122	
296.68894	98	
297.91996	112	
298.07952	216	
298.25801	100	
299.05733	452	1+
299.11318	134	
300.16598	142	
300.19754	168	
301.01230	158	
302.15363	116	
303.09021	100	
303.21712	234	1+
304.77606	102	
306.06435	144	
306.96675	136	
307.08306	266	1+
307.12871	106	
307.30984	104	
307.81048	106	
308.29718	110	
308.52856	110	
309.04005	104	
309.11710	114	1+
309.31338	104	
310.57616	110	
310.88135	116	
312.87363	164	
313.02552	130	
315.05289	198	1+
315.16515	122	
316.01969	140	
316.08858	288	1+
316.19870	136	
316.27135	106	
317.05084	212	1+
318.13707	120	
319.08489	186	
320.24710	168	1+
321.15211	206	1+
321.22318	320	1+
322.08092	100	
323.23714	286	
324.89623	116	
324.96866	120	
326.96581	136	
327.32023	100	
328.16241	260	1+
333.07817	126	
333.15539	108	
333.18132	144	
333.28877	232	1+
334.05234	124	
334.07162	206	1+
334.14237	134	
334.21382	104	
336.24725	362	1+
336.94749	266	1+
337.09590	218	1+
337.16839	102	
337.25280	256	1+
338.15760	104	
338.34221	106	
340.03382	114	
340.14082	132	
340.39207	266	
341.09031	114	
341.24620	126	
341.39391	124	
END IONS

###FS:    #m/z: 507.84734 #charge 1+
###MS: 10
###MSMS: 12
BEGIN IONS
TITLE=Cmpd 8, +MS2(507.8473), 28.2-35.2eV, 0.2min #12
RTINSECONDS=13.1395
SCANS=10,12
PEPMASS=507.84734	114544
CHARGE=1+
191.95602	656	1+
216.87906	206	1+
217.95230	378	1+
224.89449	170	
225.11115	226	1+
230.84740	256	1+
232.89998	354	1+
236.06578	202	1+
237.11978	256	1+
244.07367	230	
244.10904	320	1+
245.08098	164	
246.08927	248	
247.09014	180	
248.03263	262	1+
248.98134	172	
250.11910	422	1+
251.00581	174	
251.07964	542	1+
251.12203	334	1+
252.08203	444	1+
252.14338	332	1+
252.97102	286	1+
254.03816	178	
254.14398	222	1+
256.92549	290	1+
256.96119	186	
257.06600	228	1+
260.02259	242	1+
260.05138	198	
260.10795	366	1+
262.11615	818	1+
263.09742	164	
264.99977	210	1+
265.03347	226	1+
265.11456	198	1+
266.05550	250	1+
266.16785	200	
266.86296	186	
267.97251	270	1+
268.93195	274	1+
269.93188	262	1+
270.93238	222	1+
271.87683	404	1+
272.85681	340	
273.03860	160	1+
273.11214	212	
273.85515	224	1+
273.95725	242	1+
275.08139	264	1+
275.86665	178	
277.02145	364	1+
277.89176	176	
277.93859	168	1+
278.13032	176	
278.92221	294	1+
279.84436	262	1+
281.00860	306	1+
282.13875	214	1+
282.88435	172	
282.93400	214	1+
283.10480	370	1+
283.97210	290	1+
284.08716	274	1+
284.87649	274	1+
284.98792	164	
285.05738	174	
285.85439	170	
285.94264	856	1+
286.13032	194	1+
286.89212	556	1+
287.85673	188	
287.89308	306	1+
288.05019	256	
288.09289	492	1+
288.86939	426	
289.09593	426	1+
289.17784	162	
289.88308	1252	
290.15094	380	1+
290.86778	1476	1+
292.06051	402	1+
292.13829	306	1+
292.89135	184	
293.09234	242	1+
293.52712	174	1+
293.87429	2718	1+
294.14245	412	1+
295.14469	296	1+
296.85657	346	1+
296.88291	1112	1+
297.12296	336	1+
298.09874	194	
298.14532	368	1+
298.83691	188	
298.85498	512	1+
298.87928	1202	1+
299.03299	248	1+
299.58299	204	1+
300.09195	300	1+
300.13984	584	1+
300.85550	272	
300.89713	218	
301.14377	450	1+
301.86256	194	
301.99324	254	1+
302.01476	268	1+
302.16104	224	1+
302.95681	204	
303.85711	316	1+
303.95468	450	1+
304.07474	242	1+
305.78001	260	1+
306.04097	226	1+
306.12018	204	
307.28591	486	1+
307.88990	1596	1+
308.03803	212	1+
308.06234	500	1+
308.14304	648	1+
308.94191	212	1+
309.06469	410	1+
309.88804	656	1+
309.98932	258	1+
310.15654	236	
311.02245	240	
311.11384	268	1+
311.88420	6742	1+
311.98978	324	1+
312.02620	164	
312.17402	316	
312.94791	188	
313.01704	390	1+
313.16098	186	
314.45504	166	
314.86811	886	1+
314.89408	870	
315.03238	244	1+
315.17217	278	1+
315.81935	446	1+
315.96781	164	1+
316.05448	220	
316.86460	800	1+
316.88802	948	1+
318.86469	520	1+
318.88560	760	1+
319.11664	440	1+
319.97033	202	1+
319.99403	210	1+
320.91951	364	1+
321.97798	282	1+
322.88823	268	1+
324.86058	196	
325.03672	458	1+
325.86671	164	
325.90098	808	
326.03866	290	1+
326.08072	250	1+
326.88867	856	1+
326.99893	162	
327.16545	390	1+
328.03106	390	1+
328.12174	322	1+
328.16791	234	1+
328.87173	188	
329.00634	316	1+
329.88495	1554	1+
330.20329	216	1+
330.91477	524	1+
331.12431	184	
331.17476	874	1+
331.89626	1736	1+
332.09080	190	
332.87677	624	
332.93252	262	1+
333.87680	348	
334.04730	232	1+
334.90269	676	
335.84413	306	
335.88810	238	
336.08666	516	1+
336.12710	332	1+
336.87399	814	1+
336.94786	246	1+
336.98812	270	1+
337.02122	188	
337.05630	230	
337.09200	370	1+
338.15898	308	1+
338.90367	164	
339.05957	236	1+
340.18802	350	1+
340.79722	288	1+
342.07811	362	1+
342.15433	360	1+
343.04262	176	
343.16128	222	1+
343.87639	260	
343.96703	246	1+
344.11659	224	1+
344.90934	220	1+
345.15712	354	1+
345.17102	314	1+
346.82049	310	1+
346.99472	184	1+
347.20983	328	1+
347.38188	230	1+
348.04427	236	1+
348.16362	164	
348.21360	208	1+
348.61168	138	1+
348.89088	250	1+
349.12484	270	1+
349.91886	512	1+
350.17051	458	1+
350.18579	390	1+
350.88758	412	
350.91833	342	1+
350.94528	316	
351.07383	370	1+
351.83620	258	1+
351.87874	356	1+
352.91128	196	
353.07242	224	
353.91372	184	
354.09469	422	1+
354.33182	270	1+
354.90324	188	
355.06731	356	
355.10077	284	1+
355.13612	204	
355.18299	722	1+
355.89108	228	
355.91556	164	
356.05428	242	1+
357.16906	162	1+
357.91078	352	1+
359.95090	200	1+
361.01313	230	1+
361.86896	168	
362.89888	180	1+
363.12870	386	1+
363.16690	150	1+
363.92339	140	1+
364.07648	192	
364.20054	212	
365.18226	318	1+
366.04042	186	1+
366.84078	1378	1+
367.08737	396	1+
367.10738	172	
367.80923	152	1+
368.07840	370	1+
368.89931	272	1+
369.08380	312	1+
369.84017	670	1+
369.88029	396	1+
371.02912	268	
371.08404	180	
371.12684	208	
371.18786	176	
372.79369	216	1+
373.07725	240	1+
373.73942	100	1+
373.83917	290	1+
375.20066	268	1+
375.26178	230	1+
377.18465	192	1+
377.20418	170	1+
378.25740	170	1+
379.06554	260	1+
380.11221	168	
380.85714	296	
380.89826	166	
381.09914	222	
381.21015	164	
381.39344	164	
382.06245	440	1+
382.10537	208	
382.11621	880	1+
382.85532	184	
383.77349	98	1+
383.86771	182	
384.21803	634	1+
384.34354	288	1+
384.85153	2252	1+
384.89495	170	
385.11522	560	1+
385.34436	234	1+
386.85147	362	
387.20274	152	1+
387.85258	282	
387.90024	188	
388.14408	286	1+
388.18413	754	1+
388.85168	178	
389.80216	250	1+
389.86909	880	1+
390.08715	334	1+
390.84090	894	
391.11500	354	1+
391.84323	588	
392.65597	166	1+
392.83068	340	1+
392.86574	1746	1+
392.91274	206	
392.94788	218	1+
393.19785	238	
393.39905	220	1+
393.79200	446	1+
394.19441	330	1+
394.83227	428	1+
394.86506	172	
395.04037	306	1+
395.07053	162	
395.14826	218	1+
396.80289	344	1+
396.86222	258	1+
398.87380	530	1+
398.90734	350	1+
399.12177	226	1+
399.21968	258	1+
399.90941	204	1+
400.15195	226	1+
400.74381	206	1+
401.12968	190	
402.15469	252	1+
402.86374	226	
403.23241	286	
403.87173	1408	1+
404.10212	412	1+
404.12603	222	
404.20617	198	
405.86754	1310	1+
406.07430	442	1+
406.20751	234	1+
407.13790	362	1+
407.86517	4798	1+
409.18118	170	
409.35475	214	1+
410.28281	170	1+
410.84456	842	1+
410.87622	1130	1+
410.91889	202	
411.02955	352	1+
411.19509	328	
411.30266	242	1+
411.73066	226	1+
411.81321	556	1+
412.18266	232	1+
412.22367	164	
412.84572	440	1+
412.87414	590	1+
413.07849	808	1+
413.13043	268	1+
413.41687	170	1+
414.36557	258	1+
415.19749	676	1+
415.24210	220	1+
415.87766	414	1+
416.09271	186	1+
416.87240	176	
416.88156	254	1+
417.14279	244	
417.98401	184	
418.09072	190	1+
418.13889	534	1+
420.21443	306	1+
421.88436	1036	1+
423.87088	904	1+
424.09171	302	1+
424.14716	716	1+
424.21237	380	1+
425.00766	222	1+
425.09804	246	1+
425.74352	128	1+
425.88723	762	
426.14037	456	1+
426.86349	1534	1+
426.89082	518	
426.94001	170	
427.06284	196	
427.34161	188	1+
427.44269	226	1+
428.26936	212	1+
428.80043	270	1+
428.84770	974	1+
428.88719	3770	1+
429.09114	170	
429.13826	170	
429.40436	300	1+
429.94554	260	
430.86344	1590	1+
430.88426	782	
431.86840	1098	1+
431.92142	180	
432.09071	284	1+
432.12315	348	1+
432.19212	174	
433.25936	238	
433.77288	94	1+
433.86872	330	
434.16022	416	1+
434.21954	308	1+
434.88968	358	1+
435.86258	250	
437.15002	798	1+
439.14827	574	1+
439.89504	892	1+
439.92188	170	
440.23846	174	
440.86872	232	1+
440.92185	236	1+
441.22460	174	
441.97418	170	1+
442.15437	556	1+
443.09861	254	1+
444.14738	800	1+
444.35025	152	1+
444.42126	216	1+
444.87412	3138	1+
445.29750	174	
446.89744	384	
447.10321	222	1+
447.87941	188	
448.19849	184	1+
449.87971	1168	1+
450.33042	200	
450.90542	444	1+
451.09664	114	1+
451.23366	164	
451.90777	366	1+
452.37562	100	1+
453.14678	232	1+
453.87917	246	
454.12645	266	1+
455.04273	142	1+
457.90365	1072	1+
460.16545	816	1+
462.88530	942	1+
464.16141	462	1+
464.20286	218	
464.67862	124	1+
465.01375	186	1+
465.07905	202	1+
465.16397	322	1+
465.19898	166	
465.24450	314	1+
466.24668	206	1+
466.42124	242	1+
466.80092	134	1+
467.34862	292	1+
467.89024	1886	1+
467.97117	212	1+
469.16960	308	
469.24353	182	
469.28566	172	
469.91288	318	1+
470.34971	208	1+
471.26361	224	1+
471.86319	178	
471.88050	180	
474.43330	212	1+
475.10624	200	1+
475.21926	216	1+
475.25259	228	1+
479.87545	172	1+
481.23398	140	1+
484.65081	214	1+
485.43847	426	1+
485.89765	1014	1+
486.10538	344	1+
486.75442	238	1+
487.18750	172	1+
487.21452	270	1+
487.40722	204	1+
488.07833	198	1+
488.34598	242	1+
488.48183	320	
490.03665	266	1+
490.10828	216	1+
491.31049	288	1+
492.08575	266	1+
492.20925	224	1+
492.79436	200	1+
492.81311	240	1+
493.14710	264	1+
494.48939	172	
497.11228	122	1+
500.12837	242	1+
501.12943	252	1+
501.20526	144	1+
502.18483	92	1+
502.46389	224	1+
503.35540	8504	1+
503.40768	242	1+
504.08575	256	1+
504.27983	342	1+
504.28920	166	
504.40848	170	1+
504.43791	412	1+
504.50776	252	1+
504.83555	122	1+
505.10184	196	1+
505.32995	340	1+
505.44136	328	1+
506.23237	240	1+
506.47463	184	
506.53275	182	1+
507.27219	364	1+
507.33524	160	1+
507.37627	404	1+
507.41317	362	1+
507.44233	258	
507.49365	176	
507.90570	248	1+
508.19399	220	1+
508.25076	228	
508.41886	294	1+
508.47731	168	
508.91029	202	1+
509.13211	188	1+
509.30642	722	1+
509.46191	274	1+
509.57239	138	1+
510.18901	234	1+
510.24034	336	1+
510.30959	572	1+
510.46926	192	1+
510.84317	186	1+
511.05241	144	1+
511.36382	180	
END IONS

###FS:    #m/z: 359.96247 #charge 1+
###MS: 10
###MSMS: 13
BEGIN IONS
TITLE=Cmpd 9, +MS2(359.9625), 28.0-35.0eV, 0.3min #13
RTINSECONDS=13.912
SCANS=10,13
PEPMASS=359.96247	111196
CHARGE=1+
201.81944	98	
209.94368	558	
210.59509	110	
212.89556	128	
215.15073	110	
219.07916	112	
222.95398	748	
223.03679	128	
224.94955	1790	1+
224.97368	162	
225.96873	414	1+
226.88887	144	
226.94883	2574	1+
227.93383	216	
228.94287	3154	1+
233.83610	118	
235.90313	122	1+
235.96564	132	
236.94875	124	
239.03174	106	
240.96084	586	1+
241.16014	174	
241.21180	104	
242.96026	550	1+
243.16063	204	1+
243.87782	112	
244.11371	252	1+
244.18526	96	
244.95819	1556	1+
245.09038	144	
245.91443	98	
245.94174	374	
246.42102	96	
246.95318	1530	1+
246.97519	152	
247.04235	112	
248.03657	260	1+
248.99261	116	
250.97095	286	1+
251.00276	100	
251.03471	176	
252.02715	136	
252.51402	118	
253.27646	96	
253.98130	128	
255.09790	148	
255.14053	236	1+
256.10300	136	
258.86137	122	
260.14775	128	
260.89411	206	1+
260.96993	218	
261.10734	188	
261.96865	124	
262.11916	96	
262.93244	94	
263.04299	104	
263.07185	98	
263.10581	100	
263.83017	98	
264.23979	178	1+
265.15479	136	
265.40330	110	
265.96572	440	1+
266.57678	124	
266.86456	96	
266.96990	352	1+
267.03030	212	
267.13842	128	
267.15620	104	
267.55991	94	
267.98591	110	
268.96279	458	1+
269.00759	134	
269.05448	202	1+
269.11689	128	
269.85191	106	
269.96758	312	1+
269.99805	252	1+
270.15726	110	
271.05706	240	1+
271.84660	206	
271.87753	100	
271.93474	360	1+
272.09891	166	
273.14319	122	
274.85138	226	1+
277.02546	130	
277.85049	98	
278.24650	114	
278.71456	104	
278.86812	116	
279.02623	100	
279.09067	108	
280.87176	108	
280.97546	104	
281.04608	118	
283.02894	204	1+
284.79916	124	
286.86321	180	1+
287.93448	134	
288.13260	122	
290.07455	318	1+
290.14901	246	1+
290.27748	200	1+
291.16899	112	
291.24867	160	
292.06272	550	1+
292.60599	98	
292.87849	222	1+
293.06644	416	1+
293.17154	122	
294.01937	112	
294.27849	142	
294.93369	206	1+
295.02655	156	
296.33206	166	
297.10440	122	
297.13636	130	
298.58681	96	
298.90585	116	
300.02326	112	
300.13094	138	
300.29107	106	
300.92756	174	
302.87823	126	
304.27347	400	1+
304.44805	94	
305.00235	172	1+
305.22859	96	
305.29220	164	
306.79124	104	
306.89570	150	
307.08499	212	
307.27844	106	
308.02888	104	
308.15272	132	
308.18410	236	1+
308.29360	224	
309.29671	112	
309.81507	174	1+
310.24727	120	
310.34509	822	1+
310.87381	128	
310.92641	150	
311.31152	128	
312.16927	104	
312.45086	96	
312.96947	200	1+
313.89172	172	1+
315.16275	162	
315.44829	92	1+
316.86293	226	1+
317.09463	100	
318.12176	170	1+
318.14167	140	
319.30790	142	
320.08315	292	1+
320.13984	186	1+
321.05946	220	1+
321.22455	430	1+
321.32822	100	
321.80546	96	
323.01817	1756	1+
323.23476	346	1+
324.14256	180	1+
324.89441	126	
327.10182	162	
327.16720	160	
328.12352	100	
328.31078	96	
328.88715	122	
331.94244	168	1+
332.09032	130	
332.98613	104	
336.31503	196	1+
336.94919	152	
337.09038	264	1+
337.25820	108	
337.94129	122	
339.19696	196	1+
340.12886	116	
340.26033	142	
340.35488	1012	1+
340.37876	114	
341.06627	166	
341.91401	136	
342.28009	250	
343.27524	130	
348.11508	124	
349.11531	184	
350.94215	104	
352.88845	124	
356.28985	172	
357.05348	98	
357.25714	112	
357.97732	230	1+
358.19764	138	
358.23824	96	
358.36869	126	
359.18812	168	
359.78058	128	
360.45544	96	
361.08825	226	1+
362.00216	256	1+
363.18962	102	
363.36994	104	
364.22471	100	
365.12492	198	
END IONS

###FS:    #m/z: 322.93095 #charge 1+
###MS: 14
###MSMS: 15
BEGIN IONS
TITLE=Cmpd 10, +MS2(322.9309), 28.0-35.0eV, 0.3min #15
RTINSECONDS=17.5975
SCANS=14-15
PEPMASS=322.93095	1557478
CHARGE=1+
179.51251	90	
183.02543	88	
184.06532	82	
189.86364	102	
191.95644	88	
196.14020	94	
205.01571	104	
206.95334	122	
207.03546	98	
208.15919	90	
209.12365	84	
215.88979	332	1+
216.88037	228	1+
216.99193	86	
221.19943	94	
221.94315	86	
222.95459	446	1+
222.97707	238	1+
224.97647	140	
225.06052	82	
225.55811	86	
227.85823	136	
227.93455	218	1+
228.95343	296	1+
228.99645	138	
229.14064	90	
231.04951	86	
233.04302	170	
233.06914	204	1+
233.89875	158	
235.14955	88	
237.10819	96	
238.06241	86	
238.09812	84	
238.88115	122	
238.95547	112	
239.08093	490	1+
240.88114	112	
240.94062	598	
240.96523	132	
241.08520	122	
241.80719	92	
241.88893	112	
241.94058	3180	1+
242.09095	90	
242.94270	2204	1+
243.11909	120	1+
243.88119	450	1+
244.93913	664	
244.97269	238	1+
245.05752	144	
245.14319	86	
245.87401	154	
246.99879	150	
247.85339	100	
248.13978	92	
248.15916	82	
248.98993	208	1+
250.01452	86	
250.09402	92	
250.94972	98	
251.48756	92	
251.73282	110	
253.14042	114	
253.83751	102	
254.24451	98	
255.13621	84	
256.12961	84	
257.05759	164	
257.07580	82	
257.79875	84	
257.99828	84	
258.11820	94	
259.08338	86	
261.04224	98	
262.13142	210	1+
262.17861	84	
262.83079	84	
263.05436	168	
263.11002	116	
263.18128	130	
263.89901	84	
264.79946	82	
265.06328	142	
266.15976	84	
266.88988	86	
266.99966	114	
267.02897	160	
268.06074	168	
268.96202	86	
269.00319	184	
270.86602	94	
271.17339	90	
273.02769	210	1+
274.11118	88	
274.16210	88	
275.17955	88	
275.20193	86	
276.11373	90	
277.05480	98	
277.16505	98	
277.87470	94	
279.09311	848	1+
279.27698	98	
280.02345	174	1+
280.07947	88	
280.14077	288	
280.27400	124	
280.93310	102	
281.05471	114	
281.23698	118	
282.04698	120	
283.07078	150	
283.86622	192	
283.97455	148	
283.99766	94	
284.14867	86	
284.16755	98	
284.29478	706	1+
284.97931	94	
285.94156	124	
286.06651	86	
286.15801	250	1+
286.24317	94	
286.84888	104	
286.91688	84	
287.81806	82	
289.03405	92	
290.15471	186	
291.01466	128	
293.15669	88	
294.07632	264	1+
294.13305	88	
294.81300	110	
295.28433	94	
297.01237	82	
297.85317	90	
297.90640	94	
300.17381	90	
300.97812	98	
302.15355	98	
302.20064	102	
303.13846	82	
303.20343	84	
304.18403	150	
304.25839	108	
305.18251	130	
306.23969	86	
306.28072	132	
307.08120	196	1+
307.88906	132	
308.29890	582	1+
308.88918	138	
310.30813	360	1+
310.87636	124	
311.02628	560	1+
312.90779	102	
313.12410	102	
313.26568	84	
317.82638	84	
318.72194	84	
320.13700	100	
321.08836	86	
321.18373	116	
321.64010	108	
322.04153	236	1+
323.23835	1488	1+
323.27455	88	
323.72225	90	
323.87712	98	
324.20786	524	1+
324.28834	84	
324.89316	280	1+
325.14512	92	
325.23500	114	
325.32147	142	
327.04919	94	
327.24681	132	
327.26503	140	
END IONS

###FS:    #m/z: 340.94169 #charge 1+
###MS: 14
###MSMS: 16
BEGIN IONS
TITLE=Cmpd 11, +MS2(340.9417), 28.0-35.0eV, 0.3min #16
RTINSECONDS=18.3695
SCANS=14,16
PEPMASS=340.94169	932822
CHARGE=1+
75.39208	102	
205.95106	168	
205.97413	106	
212.88057	120	
213.09351	102	
213.89416	188	
213.94122	3000	1+
215.88850	350	
215.93786	364	
217.88137	500	1+
217.94127	194	
222.97129	220	1+
223.10591	146	
224.17243	140	
224.89220	232	1+
224.97577	130	
230.89021	150	
230.95883	120	
231.88903	174	
231.95083	2250	1+
233.89793	610	
233.94794	534	
233.99234	146	
234.47990	104	
235.86679	190	
235.89304	120	
235.94798	202	
239.90241	124	
239.95030	286	1+
240.04270	106	
240.22982	362	1+
241.14511	98	
244.03533	158	
244.16635	286	
244.95831	162	
245.02201	106	
245.07215	148	
246.96992	128	
248.98935	182	
249.89982	108	
249.96255	658	1+
249.99487	110	
250.08328	128	
251.42526	106	
251.95486	198	
252.13154	112	
252.16865	136	
252.94861	104	
254.90948	100	
254.93818	158	
254.96645	2016	1+
255.07545	378	
255.11883	100	
256.07544	214	
258.17954	148	
258.84933	184	1+
258.95838	576	1+
259.18467	102	
259.95780	336	1+
260.13680	148	
261.08723	120	
262.07274	110	
262.11748	98	
262.96170	124	
263.97440	112	
263.99503	134	
264.98428	146	
265.04204	118	
266.02253	134	
266.22784	114	
266.86760	166	
266.99941	240	
267.13631	156	
267.42323	108	
268.91062	114	
269.00486	272	
269.02815	116	
269.17530	96	
269.20298	226	
269.57439	98	
271.05876	112	
271.13443	116	
272.13952	202	
272.89494	110	
272.94827	180	
272.97787	188	
273.14552	150	
274.00881	96	
274.09644	106	
274.22087	280	1+
275.20629	266	
276.06876	150	
276.86050	146	
277.07513	102	
277.87142	146	
277.97332	112	
278.25991	106	
278.84590	202	
279.96660	108	
281.05121	200	
281.85626	124	
282.03875	98	
282.27933	114	
282.99858	120	
283.02843	130	
283.18404	106	
283.27596	192	
284.29206	114	
284.92058	216	1+
286.10190	122	
286.16450	210	1+
287.12566	134	
287.14269	112	
287.42957	164	
288.06433	122	
289.01697	112	
290.14618	596	1+
292.12455	138	
293.02418	180	1+
293.85536	230	1+
294.99211	132	1+
295.95840	158	1+
295.97643	114	
297.08723	100	
298.02868	228	1+
298.31229	110	
299.05656	318	
300.05351	134	
301.05767	114	
302.04082	110	
302.10661	98	
302.17328	124	
305.22556	112	
306.05837	114	
307.31337	162	
308.29516	168	
309.80393	170	1+
310.87628	160	
311.02578	182	
312.02848	110	
313.02928	422	
313.07645	100	
314.80996	146	
315.03022	110	
315.27727	116	
316.91292	100	
318.14653	152	
318.87935	288	1+
319.14953	126	
320.13185	178	1+
321.21627	144	
322.16630	190	1+
323.01674	112	
323.09554	106	
323.13724	184	1+
323.23893	550	1+
324.28224	100	
324.31118	106	
325.05106	108	
325.22179	100	
326.17712	156	
326.34029	126	
327.12101	152	
327.15983	120	
328.14723	108	
328.88749	212	
329.17897	170	
331.13001	108	
333.09499	190	1+
335.15021	252	1+
337.09848	108	
337.25480	138	
338.25568	162	
339.14292	300	1+
340.33641	98	
341.07061	98	
341.28110	222	1+
342.33211	100	
342.89386	110	
343.24283	276	
346.18088	102	
END IONS

###FS:    #m/z: 363.95784 #charge 1+
###MS: 14
###MSMS: 17
BEGIN IONS
TITLE=Cmpd 12, +MS2(363.9578), 28.0-35.0eV, 0.4min #17
RTINSECONDS=19.1415
SCANS=14,17
PEPMASS=363.95784	518552
CHARGE=1+
50.89716	98	
187.43924	120	
189.86101	326	1+
191.86362	102	
191.95711	118	
200.88647	142	
205.94702	160	
207.87330	98	
208.94134	270	
209.94331	850	1+
210.88233	418	
212.87990	1112	1+
214.89469	194	
222.95330	716	1+
224.09265	110	
224.94838	900	1+
224.96722	138	
226.88638	244	1+
226.94805	4584	1+
226.97587	212	
227.93427	312	
228.90399	178	
228.94315	4468	1+
230.89018	1946	1+
231.90704	120	
232.88769	258	
233.96114	200	1+
234.88369	138	
235.11464	96	
238.11192	228	1+
240.94511	270	1+
240.96373	634	1+
241.06108	96	
241.08404	114	
242.12875	140	
242.94574	372	
242.95811	650	1+
242.98745	112	
243.80691	116	
244.02829	366	1+
244.95810	2982	1+
245.04376	148	
245.44312	150	
245.94587	322	
246.90600	138	
246.95356	2446	1+
248.06689	126	
248.09507	164	
248.89854	190	
249.03945	154	
249.60027	120	
249.87450	98	
249.89642	320	1+
250.94854	96	
250.96891	112	
251.05921	118	
251.06984	118	
251.25205	116	
251.57122	104	
252.11906	100	
252.89278	122	
253.91303	196	
254.81850	96	
255.35194	98	
255.89774	104	
258.05467	280	1+
258.84640	112	
258.97547	120	
259.24418	106	
259.96764	500	1+
260.52071	104	
260.96997	418	1+
262.11807	148	
262.96728	124	
262.98796	102	
263.00974	114	
265.05791	150	
265.87410	216	1+
266.06940	134	
266.13652	124	
267.83822	118	
267.97648	280	
268.96420	828	1+
269.08175	104	
269.96914	586	1+
271.87194	126	
271.92076	118	
272.13485	196	
272.93432	110	
273.79238	100	
274.40617	96	
275.24290	94	
275.42809	98	
276.02587	246	1+
276.20655	362	1+
278.60828	100	
280.10737	106	
281.41900	100	
283.07058	134	
283.78717	118	
283.98179	160	
284.22224	154	
284.85467	106	
284.89329	158	1+
285.02590	214	1+
285.79861	96	
285.84498	340	
286.09885	118	
286.41960	98	
286.92841	128	
287.93573	120	
288.06446	260	1+
288.91334	190	1+
290.14703	138	
290.86165	102	
293.06834	116	
293.29477	110	
293.88322	154	
294.11201	174	
294.94893	112	
296.80811	134	
296.82524	194	1+
296.91098	154	1+
298.07671	128	
298.12901	168	1+
298.79762	256	1+
299.89070	140	1+
300.04656	96	
300.17201	100	
300.91818	406	1+
301.09002	148	1+
301.84200	116	
301.85805	136	
301.91810	258	1+
302.22164	138	
303.04975	150	
303.80495	96	
303.85698	574	
303.94963	94	
304.06954	94	
305.76778	102	
307.28612	426	1+
307.30468	170	
307.78581	274	1+
308.29052	246	1+
309.14993	140	
310.01178	106	
310.30805	130	
310.87399	210	
311.02829	116	
313.02684	114	
314.95108	130	
316.07342	108	
318.14372	250	
318.81184	110	
319.13462	106	
320.18269	302	1+
320.92628	122	
320.96083	114	
321.29767	248	1+
321.81619	116	
322.81543	102	
322.93348	236	
323.01505	448	1+
323.23393	138	
324.04863	114	
324.11252	270	1+
324.24724	284	1+
324.82063	96	
325.16115	140	
326.87256	138	
326.89500	128	
328.32087	100	
328.89179	140	
329.38279	102	
330.54950	128	
333.29260	96	
335.32366	100	
336.16070	98	
336.86325	236	1+
336.94319	166	1+
337.10028	228	1+
338.00719	98	
338.10814	176	1+
338.76720	144	
339.83030	262	1+
340.94250	126	
341.30453	122	
342.20937	222	1+
342.27709	140	
343.28163	118	
343.89724	248	1+
347.30448	156	
347.32394	244	1+
351.33651	156	
353.76483	194	1+
353.84444	264	1+
359.21205	118	
360.10607	124	
360.17928	202	
360.37284	122	
361.28362	170	
362.23728	146	
363.23998	206	1+
363.78392	114	
365.31531	184	
367.13146	98	
367.33063	184	1+
368.42299	520	1+
END IONS

###FS:    #m/z: 322.93086 #charge 1+
###MS: 18
###MSMS: 19
BEGIN IONS
TITLE=Cmpd 13, +MS2(322.9309), 28.0-35.0eV, 0.4min #19
RTINSECONDS=22.8235
SCANS=18-19
PEPMASS=322.93086	1789488
CHARGE=1+
187.63576	84	
191.95509	178	
197.09214	94	
201.52132	90	
204.13077	92	
205.95007	178	
206.95290	132	
207.00177	98	
207.93071	86	
207.97333	138	
209.96828	150	
212.89474	186	1+
215.88584	146	
215.97099	84	
215.98939	88	
216.88813	108	
218.84057	84	
219.17641	104	
219.92667	100	
220.86410	84	
221.88448	88	
221.94792	124	
222.86084	92	
222.95123	136	
223.96339	124	
224.92964	168	1+
224.97629	182	
226.95810	88	
227.11158	82	
227.95588	296	1+
232.98913	84	
233.06793	86	
233.89891	138	
235.05166	84	
237.06417	146	
239.79317	196	
240.88609	130	
240.94114	1040	
240.96197	246	
240.98671	92	
241.06629	88	
241.88596	102	
241.94007	3590	1+
242.94250	2556	1+
243.88247	122	
244.03701	120	
244.16726	104	
244.20587	154	
244.94080	1026	1+
245.05269	86	
246.97791	228	1+
247.33949	96	
247.44180	90	
249.04185	184	
249.98083	86	
250.89675	104	
250.94473	214	
251.18218	94	
251.55558	88	
251.89341	88	
254.41680	100	
256.00570	84	
256.85619	212	1+
256.89513	88	
256.97137	118	
257.12688	100	
257.98390	86	
258.89415	88	
259.99502	266	1+
261.89693	116	
262.21214	96	
263.98600	198	1+
264.01096	86	
264.05750	86	
265.15385	124	
265.17734	120	
266.04573	88	
266.18312	90	
266.26105	138	
267.00854	90	
267.93771	98	
268.87087	110	
268.95936	156	
269.00199	300	
269.67104	106	
270.03209	84	
271.84640	390	1+
271.97671	86	
272.93549	92	
273.00222	104	
273.06483	198	
273.87805	172	1+
273.90424	90	
273.98223	220	1+
274.81766	142	
276.86214	128	
277.15071	84	
278.42177	84	
278.86237	116	
279.09204	1644	1+
279.24273	88	
280.14458	184	
281.14318	112	
282.24735	122	
283.02940	104	
283.06692	142	
283.85293	106	
284.05138	90	
284.29220	742	1+
286.15435	128	
286.92437	142	
287.05652	86	
287.10558	118	
287.13897	96	
287.91793	86	
288.09803	110	
288.13899	90	
288.20141	92	
289.54365	84	
290.06040	282	1+
291.80659	126	
291.95758	98	
292.99164	88	
293.02096	160	1+
293.04633	136	
294.18141	84	
294.85814	114	
295.82256	194	1+
296.41413	90	
297.12032	100	
297.15406	146	
300.06097	136	
300.17510	198	
303.71837	120	
304.12088	96	
304.19278	132	
304.90901	88	
305.79523	94	
306.27837	102	
306.80747	90	
306.89971	108	
307.13257	140	
307.31210	128	
307.60140	86	
307.89361	248	
308.04465	106	
308.13534	86	
308.29047	264	
308.80866	82	
309.06514	100	
309.32776	82	
309.86678	94	
310.30917	468	1+
310.88889	136	
310.97454	112	
312.10176	86	
313.02961	322	1+
313.13892	134	
313.78536	94	
319.04151	116	
320.04792	98	
320.80833	88	
322.16030	136	1+
322.28323	106	
323.08619	90	
323.19664	100	
323.24077	1068	1+
323.42191	100	
324.13545	224	1+
324.20287	138	
325.21002	100	
325.89224	160	
327.27380	144	
END IONS

###FS:    #m/z: 340.94157 #charge 1+
###MS: 18
###MSMS: 20
BEGIN IONS
TITLE=Cmpd 14, +MS2(340.9416), 28.0-35.0eV, 0.4min #20
RTINSECONDS=23.6035
SCANS=18,20
PEPMASS=340.94157	1050454
CHARGE=1+
189.86508	198	1+
192.58631	106	
197.12852	86	
202.00384	220	1+
206.97413	90	
213.87912	122	
213.94090	2074	1+
215.88730	826	1+
215.93876	694	1+
217.85900	88	
217.88505	188	
217.93575	310	1+
223.95978	336	1+
224.62567	84	
224.98448	100	
229.39910	104	
229.94938	100	
230.85109	162	
231.89062	120	
231.95012	2816	1+
232.61469	104	
232.85429	88	
232.90696	150	
233.08687	86	
233.10368	84	
233.90016	162	
234.88972	534	1+
235.89088	500	1+
235.94770	128	
236.06204	92	
236.82644	86	
237.06554	340	1+
237.13891	170	
238.12257	140	
238.99717	96	
239.04643	92	
240.23052	116	
240.95098	86	
241.90542	114	
241.94368	124	
243.89294	86	
244.16443	104	
246.06527	138	
246.13210	130	
246.97228	110	
247.11941	94	
248.21722	94	
249.96029	584	1+
250.89418	136	
251.95920	366	
252.17176	124	
252.24105	100	
253.04458	118	
253.94728	98	
254.00394	92	
254.13090	108	
254.96747	1096	1+
255.07949	264	1+
256.03133	138	
256.10297	102	
256.91202	114	
256.96395	310	
258.89679	134	
258.96692	96	
260.03429	150	
260.13685	122	
260.17003	98	
261.84406	100	
261.92782	112	
262.96322	158	
263.05390	184	
263.11458	146	
263.82924	88	
265.01766	184	1+
265.40526	84	
266.08776	136	
266.97724	156	1+
266.99781	310	1+
267.14337	216	
268.07119	94	
268.81477	86	
269.00436	88	
271.15738	102	
272.03724	88	
272.13996	132	
272.44279	86	
272.93430	178	
275.20314	112	
275.81149	92	
275.84810	116	
275.97666	90	
276.05395	180	1+
276.13354	90	
276.85105	116	
277.25690	102	
277.86059	110	
277.96821	94	
278.97006	142	
279.83107	86	
279.85158	94	
279.96025	110	
280.08270	130	
281.04837	354	1+
281.89811	92	
281.91165	134	
282.00029	86	
282.29086	134	
282.96973	98	
283.03637	96	
283.17717	152	
284.65798	92	
287.86386	86	
287.90298	126	
289.37621	84	
289.88197	100	
290.14940	522	1+
290.18231	102	
290.57852	92	
291.17946	102	
291.82528	86	
293.08539	96	
293.85950	278	1+
294.14737	220	1+
294.16261	108	
294.86333	224	1+
295.13267	98	
295.97602	426	1+
296.15482	224	1+
296.27155	138	
298.93066	112	
299.06251	170	
299.10261	168	1+
299.87345	164	
300.06266	400	
300.85793	104	
302.06485	86	
302.08402	214	1+
302.17794	142	
302.25448	164	
302.95039	130	
304.16749	132	
304.21968	94	
305.79332	112	
306.28895	100	
306.82675	86	
307.28939	92	
307.80392	90	
308.29510	130	
308.44884	148	
309.32414	200	
310.17452	256	1+
310.30694	112	
311.86607	162	1+
311.88113	88	
314.86473	122	
317.03872	86	
317.94317	102	
318.14290	206	
318.88575	116	
319.15869	84	
320.25620	140	
323.13068	134	
323.23495	88	
324.14681	102	
324.24127	268	1+
324.28636	162	
324.88601	218	1+
325.77574	106	
326.17894	148	
326.78403	88	
326.90928	90	
327.16218	286	1+
328.19123	122	
328.26442	114	
328.87274	158	1+
330.71244	86	
332.03354	92	
335.83438	92	
338.13991	220	1+
339.06709	88	
339.40712	138	
339.74990	100	
340.12581	102	
341.19496	164	1+
341.25667	90	
END IONS

###FS:    #m/z: 363.95775 #charge 1+
###MS: 18
###MSMS: 21
BEGIN IONS
TITLE=Cmpd 15, +MS2(363.9578), 28.0-35.0eV, 0.4min #21
RTINSECONDS=24.376
SCANS=18,21
PEPMASS=363.95775	639990
CHARGE=1+
189.86191	198	1+
190.93238	148	
191.85761	258	
196.88403	190	
207.87543	256	
207.94647	160	
207.97172	150	
209.07881	96	
209.94458	600	
210.93603	276	
212.87976	1430	1+
218.91363	102	
222.95278	932	1+
223.88716	226	1+
224.94907	1286	1+
225.96877	146	
226.89794	140	
226.94758	5326	1+
227.05172	98	
228.89525	736	1+
228.94234	4972	1+
230.89049	2534	1+
232.88450	340	
234.88198	206	
236.13593	122	
237.71552	100	
240.94168	330	
240.96264	680	1+
241.10580	172	1+
241.94015	1130	1+
242.94260	798	1+
243.12936	266	1+
244.03160	220	1+
244.07158	148	
244.95723	3292	1+
245.87909	160	
245.94346	186	
246.90771	154	
246.95249	3354	1+
247.83126	98	
248.89959	472	
249.04036	118	
249.49743	112	
249.79289	204	1+
250.02439	236	1+
250.89554	340	1+
250.95022	340	1+
250.96984	136	
252.22990	134	
253.08845	116	
253.22630	124	
253.94807	126	
254.09013	266	1+
254.83021	122	
254.90515	184	
255.91942	110	
256.04121	98	
256.08591	260	1+
257.89926	126	
258.97315	150	
259.01526	192	1+
260.97023	782	
261.48453	128	
262.97101	128	
263.17822	180	1+
264.08229	140	
264.11906	242	1+
264.24044	112	
264.58783	112	
264.79886	114	
265.08660	190	
266.52453	104	
267.00441	106	
267.02467	118	
267.06474	100	
267.13915	156	
267.78116	110	
267.97514	596	
268.08637	124	
268.10567	136	
269.07239	102	
269.96802	674	1+
270.80578	112	
271.09461	162	
271.84292	120	
271.91952	256	
271.95699	98	
272.10317	234	1+
272.13903	106	
274.99298	194	1+
275.04916	160	1+
275.10823	226	1+
276.85361	182	
277.42672	104	
277.85755	142	
279.10190	246	
280.10157	112	
280.79120	282	1+
280.95925	104	
282.93806	198	1+
283.78970	264	
283.85388	142	
284.16995	182	1+
285.84810	630	1+
285.95491	104	
286.41348	96	
287.05502	108	
289.90540	146	
290.14688	388	1+
291.19829	98	
291.85631	208	1+
292.41270	100	
293.11631	102	
293.93097	128	
294.84866	112	
295.12037	188	1+
295.93285	166	
296.03579	162	1+
297.80257	246	1+
298.08220	96	
298.80356	194	1+
299.03887	252	1+
299.09732	102	
300.72746	100	
301.85834	310	
301.95097	104	
302.86590	130	
303.80459	490	1+
303.82440	100	
303.85838	456	
304.10217	290	1+
304.76849	126	
304.86107	206	
305.43662	154	
306.27184	118	
306.42953	118	
307.10964	174	
307.28862	582	1+
307.79952	240	
307.89271	296	
307.93200	120	
308.87950	230	
309.02216	206	1+
310.30680	100	
310.50696	98	
311.87984	284	1+
312.92874	120	
313.03207	126	
314.53388	98	
314.63820	124	
314.95111	110	
315.76117	106	
316.13315	150	
316.81452	100	
318.14530	228	
318.93979	132	
320.43896	104	
320.81644	146	
320.95479	104	
321.86602	230	1+
321.94658	204	1+
323.02014	130	
323.12930	96	
323.19692	100	
323.24036	182	
324.78696	178	
325.86848	334	1+
327.35789	100	
328.81268	244	1+
329.87245	198	1+
332.08957	126	
334.80964	130	
336.94604	184	
337.13075	138	
337.83548	164	
338.87308	302	1+
339.62352	98	
339.82828	196	
340.93987	290	
342.28178	122	
345.29619	106	
346.30754	234	1+
348.04985	112	
348.13341	166	
348.19205	102	
349.32255	294	1+
350.15629	226	1+
350.19738	110	
350.33767	296	1+
351.10683	122	
352.89454	132	
352.94779	110	
353.64078	102	
353.78444	118	
355.31134	194	
358.44397	118	
361.19279	96	
362.15982	112	
362.84446	132	
363.75490	104	
363.88521	190	1+
364.28274	256	1+
364.37612	144	
365.31398	110	
367.32916	156	
368.10417	118	
368.40180	98	
368.42166	310	1+
368.92986	100	
369.01974	110	
END IONS

###FS:    #m/z: 322.93094 #charge 1+
###MS: 22
###MSMS: 23
BEGIN IONS
TITLE=Cmpd 16, +MS2(322.9309), 28.0-35.0eV, 0.5min #23
RTINSECONDS=28.0725
SCANS=22-23
PEPMASS=322.93094	1950242
CHARGE=1+
164.77769	100	
186.99365	128	1+
191.95397	148	
195.40643	96	
196.89114	130	
197.02682	102	
197.10440	88	
197.88358	240	1+
201.04484	226	
201.96266	90	
205.95466	128	
206.94710	116	
206.97732	168	
207.97390	102	
210.41155	130	
212.04971	92	
215.79079	106	
215.88938	210	
216.88874	282	1+
220.09416	84	
220.86863	196	1+
222.18325	106	
222.95188	252	
223.96593	414	1+
224.95031	168	
225.88523	114	
226.05981	90	
227.92897	100	
229.09675	150	
229.45314	108	
230.84989	100	
230.89222	128	
233.16655	90	
233.89623	122	
233.90685	110	
233.93099	108	
235.89455	106	
236.02992	104	
237.06475	138	
237.08360	82	
237.44489	88	
238.88656	114	
238.94360	144	
239.08051	314	1+
239.13776	112	
239.36352	96	
239.96244	116	
240.33935	104	
240.94202	1782	
241.87568	122	
241.94009	5202	1+
242.09388	82	
242.48735	82	
242.84143	100	
242.94176	3498	1+
243.11926	94	
243.42921	86	
243.82839	84	
243.87976	372	1+
244.16573	84	
244.93957	1212	1+
245.86022	94	
246.93945	144	
246.97793	434	1+
247.02912	364	1+
247.94037	162	
248.85591	106	
249.20856	98	
250.94912	92	
252.16088	98	
252.79965	90	
252.90329	96	
253.83399	82	
255.08134	86	
257.04051	92	
257.79881	90	
258.79353	148	
260.79537	120	
260.84618	142	
261.83385	156	
261.89355	130	
263.53211	86	
263.90276	174	
263.97965	126	
264.05454	414	1+
264.23024	96	
264.96121	84	
265.05712	302	1+
267.25277	82	
267.84177	188	1+
267.99893	110	
268.90953	84	
269.00229	152	
269.79918	170	1+
270.06988	84	
271.88368	82	
272.02333	108	
272.37588	96	
272.84595	130	
272.98409	82	
274.01644	258	1+
274.84621	94	
275.20544	188	
276.81475	148	
276.84215	102	
276.88951	84	
276.97483	152	1+
277.00478	106	
278.85794	208	1+
279.09266	474	1+
279.27998	130	
279.43297	84	
279.86012	146	1+
279.95430	82	
280.01876	218	1+
281.02197	186	1+
281.81035	96	
282.05170	90	
282.09823	94	
282.28211	92	
282.80453	82	
282.88309	286	
283.07284	378	1+
284.27309	84	
284.29287	578	1+
284.97738	98	
286.79896	166	1+
286.91614	118	
287.88680	92	
288.00260	248	1+
288.85693	180	1+
288.88879	136	
289.14138	142	
289.84741	126	
289.86319	198	1+
289.87779	112	
290.51753	84	
290.79417	158	
291.80651	102	
293.05974	114	
293.85494	176	
293.87709	188	
294.28880	144	
294.85188	84	
294.99502	84	
295.60476	90	
295.89210	84	
296.92251	172	1+
297.10350	84	
298.94854	114	
299.07359	86	
302.86101	88	
305.15751	128	
305.90089	166	
306.04009	90	
306.88069	146	
307.02273	210	1+
307.29850	98	
308.10435	86	
308.29505	486	1+
308.81112	88	
309.79922	96	
310.30926	276	
310.87719	112	
311.02868	108	
311.86354	172	
312.48593	90	
312.87045	120	
313.03642	126	
313.12881	142	
313.88625	134	
314.89833	90	
320.18552	110	
320.25775	130	
321.12293	84	
321.15427	104	
321.80295	108	
322.07431	146	1+
322.20282	112	
323.16158	220	1+
323.24023	558	
324.20381	472	1+
324.89734	136	
325.18353	192	1+
325.89927	126	
326.37254	94	
END IONS

###FS:    #m/z: 340.94164 #charge 1+
###MS: 22
###MSMS: 24
BEGIN IONS
TITLE=Cmpd 17, +MS2(340.9416), 28.0-35.0eV, 0.5min #24
RTINSECONDS=28.845
SCANS=22,24
PEPMASS=340.94164	1052154
CHARGE=1+
186.98581	100	
194.92166	114	
195.99398	92	
198.12275	92	
202.05406	92	
205.41308	102	
208.88425	94	
210.89754	224	1+
212.87948	132	
213.93869	1496	1+
215.88790	624	1+
215.93860	426	
217.85728	142	
217.88306	322	1+
217.93580	178	
217.96429	98	
223.95830	404	1+
224.97661	222	
225.19864	128	
226.15424	98	
228.91212	126	
228.94520	94	
229.56460	124	
229.95717	106	
230.85574	140	
230.88887	260	
231.11034	196	
231.89019	218	
231.95156	2200	1+
232.09248	120	
232.89085	174	
233.89818	964	
233.95066	404	
234.91951	132	1+
235.52280	92	
235.87052	366	1+
235.89638	172	
238.04916	156	
238.21283	110	
240.13390	144	
240.22625	284	1+
240.35447	108	
240.93848	182	1+
241.05651	204	1+
242.18679	140	
242.89044	100	
243.82844	146	
243.94933	142	
244.16395	280	1+
244.95616	118	
245.84746	100	
246.97917	508	1+
249.41597	96	
249.96321	584	1+
250.99247	94	
251.96080	142	
252.15377	188	1+
253.97461	94	
254.94737	92	
254.96751	1088	1+
255.02961	112	
255.07315	394	
256.41865	106	
256.90801	94	
256.96713	312	
258.96127	134	
259.95535	106	
261.20894	102	
261.84560	318	1+
262.06567	146	
262.11822	166	
262.96569	110	
264.08600	134	
264.11748	156	1+
265.01861	216	
265.85734	132	
266.24476	186	
267.00019	146	
267.09731	144	
267.13670	294	
267.51758	92	
267.86017	242	1+
268.09099	386	1+
269.80226	128	
271.95445	108	
272.12146	134	
272.14219	164	
272.93355	276	1+
275.20680	504	1+
275.42404	92	
275.81798	202	1+
276.22866	122	
276.85505	110	
277.96858	238	1+
278.85214	132	
278.87309	192	1+
279.43069	98	
279.90861	142	
279.95184	94	
279.96791	242	1+
281.11592	106	
281.19367	104	
281.84909	184	1+
282.27676	172	
282.80403	116	
282.97043	140	
284.51133	100	
285.84823	190	1+
285.89013	102	
286.83539	98	
287.79070	110	
289.25219	124	
289.87659	226	1+
290.14841	252	1+
290.90496	116	
291.05835	124	
291.49399	104	
291.59684	94	
292.89744	130	
293.28423	122	
294.06941	228	1+
294.28041	140	
294.85151	164	
295.84569	100	
296.20138	134	
296.80956	198	
296.97179	404	1+
297.01291	160	
297.84378	128	
298.00968	122	
299.06362	128	
300.62289	114	
300.95139	156	
301.26128	192	1+
302.04696	114	
304.79541	120	
305.96912	150	
306.88381	128	
307.04568	166	1+
307.28874	190	
307.85583	104	
307.87629	372	1+
308.25669	98	
308.29259	230	
308.89613	176	
309.15183	98	
309.29959	130	
309.32546	168	
309.86684	92	
310.17013	140	
310.88168	142	
311.02897	92	
311.85940	194	1+
311.88386	116	
313.03019	118	
313.45676	116	
315.15929	186	
315.24175	102	
315.36858	114	
317.86995	92	
317.98399	94	
318.11666	118	
318.14385	182	
318.88427	184	1+
321.01966	230	1+
321.22941	190	
322.96256	136	
323.16436	100	
323.23751	236	
323.30698	140	
324.19647	100	
324.77043	102	
324.89569	180	
326.89278	130	
327.18079	380	1+
327.20727	94	
328.31613	104	
328.40992	100	
328.89457	164	1+
329.05961	104	
329.13806	122	
329.87682	134	
330.18336	134	
330.81418	160	
331.36917	92	
337.04681	220	1+
337.31934	172	1+
340.13032	92	
341.25330	168	
341.73554	106	
342.13555	96	
342.27957	94	
END IONS

###FS:    #m/z: 363.95783 #charge 1+
###MS: 22
###MSMS: 25
BEGIN IONS
TITLE=Cmpd 18, +MS2(363.9578), 28.0-35.0eV, 0.5min #25
RTINSECONDS=29.617
SCANS=22,25
PEPMASS=363.95783	639204
CHARGE=1+
170.08749	106	
183.93178	152	
186.63473	112	
189.86306	362	1+
190.92339	152	
191.86010	486	1+
196.88513	132	
198.89452	102	
200.88083	220	1+
207.40694	110	
207.87896	170	
207.94911	120	
209.92132	114	
209.94261	898	1+
210.88229	582	1+
212.87971	2202	1+
212.98889	142	
214.89035	292	1+
218.91681	106	
219.15230	92	
222.95171	506	
223.95608	236	
224.94849	1596	1+
225.88354	240	1+
226.15621	130	
226.94793	5488	1+
226.97392	142	
226.99944	102	
227.93213	480	
228.09906	148	
228.83904	102	
228.89570	794	1+
228.94256	5704	1+
229.07123	114	1+
230.88967	3096	1+
232.61829	108	
232.88562	310	1+
232.90826	112	
233.92944	262	1+
234.12454	102	
234.88001	386	
234.93208	178	1+
235.84690	92	
240.94114	752	1+
240.96153	1294	1+
242.94267	1334	1+
242.95952	1118	1+
244.95781	3234	1+
245.13280	92	
245.90539	342	1+
245.94255	724	
246.95323	3992	1+
247.80026	220	1+
247.93750	152	
248.85636	122	
248.90100	1184	1+
249.04294	238	1+
250.02983	206	
250.97173	108	
252.90082	344	1+
252.96753	122	
253.92611	136	
254.11126	126	
254.83259	198	
254.87166	112	
258.84491	156	
258.91767	124	
258.97934	122	
260.41781	96	
260.96674	634	1+
261.82963	226	1+
262.87976	182	1+
262.89385	100	
264.79499	104	
264.96285	136	
265.15019	224	1+
265.84089	158	1+
266.09182	102	
266.24470	152	
266.81436	136	
267.78770	108	
267.97376	426	1+
269.46136	106	
269.78267	92	
269.80254	100	
269.84667	108	
269.94769	106	
269.97104	406	
270.95360	104	
271.84396	124	
271.91576	244	
272.85110	208	1+
274.37341	94	
276.81887	178	
276.85247	334	1+
279.10494	202	
280.26104	156	
280.79492	614	1+
280.86446	210	
280.88571	106	
281.85548	156	
282.85373	144	
283.84900	140	
284.05066	254	1+
284.74520	92	
284.79252	118	
284.85552	94	
285.01063	102	
285.83990	290	1+
287.18964	118	
287.85112	158	1+
288.06696	244	
288.87870	272	1+
289.06698	108	
289.81137	130	1+
290.05226	144	
290.14935	212	
290.78813	98	
291.61782	94	
292.85446	298	1+
292.87497	92	
293.15873	102	
294.07996	392	1+
294.43554	178	
294.86971	240	1+
294.93786	104	
296.80719	260	1+
297.92204	152	
298.12092	116	
298.42135	128	
298.80438	534	1+
299.42583	104	
299.86757	152	
301.26649	94	
301.80151	660	1+
301.85999	506	1+
303.70924	90	1+
303.80762	400	1+
303.85740	672	1+
303.92350	110	
304.22208	100	
305.09769	148	
306.87946	136	
307.28594	194	
307.79840	148	
307.82523	100	
307.89022	108	
308.07332	168	
308.29565	224	1+
308.87167	220	
309.86421	430	1+
309.88842	168	
310.11238	138	
311.88994	136	
312.30315	94	
312.94728	142	
316.62144	108	
316.80912	188	
318.82571	300	1+
318.93827	108	
319.27935	96	
320.08965	132	
321.32331	126	
321.81928	276	
321.86611	242	
321.88560	106	
322.03787	98	
322.83105	144	
322.93235	260	1+
324.02418	198	
324.89080	246	1+
326.02437	120	
326.87455	348	1+
329.97355	106	
332.27924	104	
332.77007	92	
332.87909	246	1+
334.12226	148	
335.29452	118	
336.94748	436	1+
337.30178	154	
339.83056	390	1+
340.80587	214	1+
342.04558	282	1+
342.20577	168	
342.33726	144	
342.35707	104	
342.75659	120	
343.04928	224	1+
343.26979	136	
344.19235	146	
344.35796	94	
344.71669	102	
345.10479	282	1+
345.32123	120	
346.29906	178	
347.20268	146	
347.30941	118	
348.00409	182	1+
350.42006	154	
351.33714	110	
354.82940	118	
355.74309	106	
355.89864	94	
356.04935	124	
357.40800	92	
357.87504	98	
359.21404	144	
360.35990	116	
360.89410	142	
362.27163	96	
363.09925	98	
364.00282	184	1+
365.31687	120	
365.36085	92	
367.33836	222	1+
368.41777	182	
368.77664	160	
END IONS

###FS:    #m/z: 336.94671 #charge 1+
###MS: 26
###MSMS: 27
BEGIN IONS
TITLE=Cmpd 19, +MS2(336.9467), 28.0-35.0eV, 0.6min #27
RTINSECONDS=33.308
SCANS=26-27
PEPMASS=336.94671	175496
CHARGE=1+
55.20915	92	
189.86129	140	
192.88705	350	1+
195.03018	184	1+
195.10292	92	
199.88614	160	
199.93313	86	
206.88100	146	1+
206.97591	360	1+
207.98013	310	1+
211.91407	110	
211.94462	5324	1+
212.04635	90	
212.87859	1080	1+
213.41455	104	
213.91696	128	
213.94023	1778	1+
214.88609	708	1+
215.88803	594	1+
215.93993	240	
217.03369	86	
217.85836	128	
217.88096	298	1+
217.92057	94	
218.01116	90	
221.89555	116	
221.94307	90	
222.62612	92	
222.70111	96	
222.95132	136	
222.97368	112	
223.06527	86	
224.97271	134	
225.01071	88	
225.96747	92	
226.15157	200	
226.38962	154	
226.86832	122	
226.89780	264	
227.89220	144	
228.89468	192	
229.90043	110	
229.95485	4410	1+
230.15207	138	1+
230.84948	220	1+
230.88937	1792	1+
231.03008	98	
231.95109	2034	1+
232.12974	92	
233.89731	284	
233.94662	332	
235.89631	426	
236.05335	94	
237.12479	108	
238.21132	232	1+
240.96274	124	
244.97294	166	1+
246.08205	90	
246.86474	98	
246.97875	132	
247.96672	1108	1+
248.03076	178	
248.10953	204	1+
248.44507	94	
248.87980	112	
248.89992	556	1+
248.92601	94	
249.03980	128	
249.96263	194	
250.83338	100	
250.89863	126	
250.93082	210	1+
250.98176	338	
251.07479	132	
251.17597	94	
251.87857	104	
251.96950	112	
252.07879	282	1+
252.97167	2678	1+
253.08494	260	1+
253.90945	136	
254.81170	132	
254.94055	236	1+
254.96662	1212	1+
255.07281	318	1+
255.99610	86	
256.88279	120	
256.91494	166	
257.85502	140	
258.14606	206	1+
258.92168	96	
259.10651	258	1+
259.95422	124	
260.93140	160	
264.86142	88	
265.01818	144	
265.23616	88	
265.51228	104	
266.69486	102	
266.99990	218	1+
267.01235	216	1+
267.82818	88	
268.19842	98	
268.84105	838	1+
269.11350	146	
269.92305	110	
270.86018	112	
270.98087	300	
271.09235	88	
271.14706	94	
271.85262	100	
272.00186	100	
272.79342	92	
272.80680	280	1+
272.84504	124	
272.97370	140	
273.43280	90	
273.89795	100	
273.91646	90	
274.20376	224	1+
274.84768	90	
275.05409	196	1+
275.89439	424	1+
275.95013	150	1+
276.07823	90	
276.85039	184	
276.89761	346	1+
277.83520	366	1+
277.96460	110	
278.83937	234	1+
280.83116	262	1+
281.79413	92	
283.79211	168	
285.56033	88	
285.85465	260	
286.84783	518	1+
286.91274	150	
287.84905	372	1+
287.90339	90	
289.85822	296	1+
290.14319	116	
290.85916	218	1+
290.88209	88	
290.90502	96	
291.03521	94	
292.81210	232	1+
293.10565	330	1+
293.30194	122	
294.06148	94	
294.96580	126	
295.80456	168	1+
297.87631	134	
297.97884	128	
298.14329	90	
298.43564	128	
298.80352	112	
298.83544	106	
299.06287	128	
299.87878	92	
300.94004	196	1+
301.88054	94	
302.75590	86	
302.88053	150	
303.85975	112	
304.81605	140	
304.85988	88	
305.07513	172	1+
305.10442	240	1+
305.32309	108	
306.88387	152	
307.30429	156	
307.89220	134	
308.29581	122	
308.86889	282	1+
308.99648	88	
309.42176	106	
310.87105	318	1+
312.80621	100	
312.84708	90	
313.03144	148	
313.86538	374	1+
318.14362	224	
319.12485	114	
320.23808	114	
320.29162	114	
321.04174	204	1+
322.13960	198	1+
323.13710	228	1+
323.23841	158	
323.30255	310	1+
324.53803	92	
325.91133	110	
326.19139	214	1+
326.88998	146	
327.42899	106	
328.81029	128	
328.88772	448	1+
329.72980	94	
332.31551	232	1+
333.01972	156	
334.19610	102	
334.98900	96	
336.01438	92	
336.18354	92	
336.94597	126	
337.25222	208	1+
338.19502	114	
338.86550	116	
339.29996	86	
339.75909	86	
341.25578	134	
342.18945	86	
342.20791	90	
END IONS

###FS:    #m/z: 507.84659 #charge 1+
###MS: 26
###MSMS: 28
BEGIN IONS
TITLE=Cmpd 20, +MS2(507.8466), 28.2-35.2eV, 0.6min #28
RTINSECONDS=34.08
SCANS=26,28
PEPMASS=507.84659	151356
CHARGE=1+
196.01456	156	
199.89001	230	
214.02721	154	
222.91200	164	
224.94734	150	
224.97850	142	
229.86849	152	
230.84671	376	
231.84931	206	
234.06215	252	1+
240.07463	156	
244.13266	150	
248.85674	198	
250.97088	228	1+
251.07484	322	1+
252.08031	228	1+
255.89452	176	1+
257.86104	152	
260.08532	216	1+
260.10391	146	
262.11465	712	1+
264.05914	172	1+
266.86543	260	1+
268.14551	176	1+
270.80773	188	1+
270.85770	202	
271.87480	626	1+
272.80245	252	1+
272.85074	262	1+
275.86680	142	
278.83444	194	
279.03410	272	1+
279.13115	146	
279.94527	212	1+
281.37979	218	
283.95353	160	
284.13728	182	
285.85523	148	
285.94175	290	
286.93527	344	1+
287.39568	216	1+
289.88316	1306	
290.02642	284	1+
290.13017	172	
290.86717	1014	1+
291.88258	194	
292.16819	192	1+
293.87314	2024	1+
296.85456	178	
296.88362	202	
298.85261	486	1+
299.02800	234	1+
300.85347	336	1+
301.00428	246	1+
301.11377	230	1+
301.62014	152	
302.08518	168	
302.79683	206	1+
303.85578	172	
303.95599	246	
304.77202	258	1+
304.95457	290	1+
305.00071	304	1+
305.86249	232	
306.08340	174	
307.29067	434	1+
307.89269	460	
308.14343	666	1+
308.83858	244	1+
308.87612	200	
308.88999	922	1+
309.19140	142	
309.38825	180	
309.86966	372	1+
309.89110	638	1+
309.97166	240	1+
310.03195	176	
310.15766	546	1+
311.88353	4002	1+
311.96644	156	1+
312.30584	114	1+
313.11452	312	1+
314.86443	1662	1+
315.36748	184	
315.81599	362	1+
315.89039	390	1+
316.13182	276	1+
316.86905	288	
316.89101	246	1+
318.11846	226	1+
318.86039	196	
318.89489	174	
320.38621	142	
321.06124	214	
321.09686	146	1+
321.80343	144	
321.82455	170	1+
321.95847	154	
322.28581	108	1+
322.85499	250	1+
323.87585	158	
324.86227	244	
325.90074	422	
326.81649	162	
326.88383	348	
327.37478	252	
327.88326	504	
328.87010	454	1+
329.32148	144	
329.90173	504	1+
330.17290	222	
330.87812	560	1+
331.11760	236	1+
331.17439	174	
331.82543	244	1+
331.97194	292	1+
332.17489	184	1+
332.87689	924	1+
332.95366	166	
333.08438	460	1+
333.90190	268	1+
334.87264	566	1+
334.97999	262	1+
335.10620	204	1+
335.84017	210	
336.94825	382	1+
337.87765	676	1+
338.85012	382	1+
340.18592	142	
340.86269	234	
341.13718	178	
341.90026	200	1+
341.93361	204	1+
342.07204	190	
342.20061	192	
342.84220	174	1+
343.40010	234	1+
343.87546	446	1+
345.06772	256	1+
345.81209	240	1+
346.81178	320	1+
347.83431	250	1+
347.89496	184	
348.13658	156	
348.88820	538	1+
350.76266	224	1+
350.88759	516	1+
350.95988	154	
352.84667	554	1+
353.35072	152	1+
353.84985	382	1+
354.00504	150	
354.06404	330	1+
354.82858	228	1+
355.06785	284	1+
355.11405	184	1+
355.89618	562	1+
356.05447	166	1+
356.86398	340	1+
357.05323	174	1+
357.38819	248	1+
358.14457	242	1+
358.17188	182	1+
360.01137	284	1+
360.88495	158	
363.16965	256	1+
363.86884	240	1+
364.17256	214	1+
365.85751	258	1+
366.19785	144	
366.83873	740	1+
367.08475	176	
367.11726	214	
367.18839	152	
368.01453	186	1+
368.08046	434	1+
368.70785	196	
368.89759	674	1+
369.71052	198	
369.83463	718	1+
370.94830	206	1+
371.15065	166	1+
371.18195	382	1+
371.78827	288	1+
372.18764	266	1+
372.85236	170	
373.72007	378	1+
374.82078	144	
374.90707	208	1+
375.20489	184	
376.38708	188	
376.81447	152	
376.88666	468	1+
380.10732	410	1+
380.86273	336	1+
381.84211	326	1+
382.06894	156	
382.08964	260	1+
382.66493	116	1+
383.09375	186	1+
383.72289	152	
384.77999	242	1+
384.85169	1490	1+
385.13653	146	
385.81636	228	1+
387.15783	188	1+
387.85142	438	
389.20004	148	
390.05314	146	
390.84109	1546	1+
390.87985	218	1+
392.00916	190	1+
392.07149	250	
392.82554	892	1+
393.19366	282	1+
393.79861	444	1+
393.91041	210	
394.83550	430	
394.86387	204	
395.86401	208	
398.10459	288	1+
399.22571	152	
399.81152	202	
402.21123	242	1+
402.86461	264	
403.87155	866	1+
404.04069	246	1+
404.41474	172	
404.73035	258	1+
405.87252	352	
406.85987	200	
407.72861	316	1+
407.86917	1132	
408.85537	1380	
408.93546	138	1+
409.85474	686	
410.73413	182	
410.80875	162	
410.83762	1276	1+
410.87757	154	
411.18483	336	1+
411.81470	200	
411.90404	192	
412.07656	782	1+
412.72733	298	
412.75713	184	
412.84613	770	1+
413.18379	238	1+
415.84512	192	
415.87458	218	
416.07289	156	
416.84896	168	
417.73163	202	1+
417.81954	166	
418.07365	152	
418.13483	198	1+
418.84836	180	1+
421.13696	506	1+
421.88171	696	1+
422.94858	154	
423.86919	728	1+
424.02547	270	1+
424.07339	260	1+
425.07849	206	1+
425.74024	238	
425.88243	334	
426.80295	240	1+
426.86362	2280	1+
427.73851	630	1+
427.81000	284	1+
428.09149	178	
428.84884	2000	1+
428.88573	640	
429.09272	256	1+
429.87320	262	
430.74166	416	
430.86086	2728	1+
430.89307	144	
431.86978	1622	1+
433.21072	278	1+
434.89216	176	
435.86567	348	
437.72220	142	
439.14629	144	
439.89905	502	1+
442.87799	252	
444.18568	142	
444.39293	176	
444.78507	238	1+
444.87353	4152	1+
445.39837	162	
445.78658	228	1+
446.14693	144	
448.89602	146	
449.12160	212	1+
449.22463	142	
449.87768	1066	1+
451.89899	202	1+
454.22803	172	1+
457.90744	280	
458.90457	182	
460.16691	300	
460.25454	146	
462.88345	1198	1+
462.96376	144	
465.89311	224	1+
466.19389	238	1+
466.42566	164	1+
467.88754	1572	1+
468.19309	224	
468.72066	164	
470.73066	188	1+
470.89141	146	
471.30961	160	
472.86960	170	
475.39477	102	1+
479.40419	150	
482.15783	144	
483.11157	154	
483.90954	156	
485.90050	1266	1+
487.24280	252	1+
487.28048	330	
488.24644	184	1+
490.35947	318	1+
492.05769	190	1+
494.12077	284	1+
498.15520	116	1+
498.26140	192	
498.93781	158	
505.32333	212	1+
505.47234	420	1+
507.98837	96	1+
508.91205	286	1+
509.80858	184	1+
509.85898	204	
510.19394	118	1+
END IONS

###FS:    #m/z: 359.96250 #charge 1+
###MS: 26
###MSMS: 29
BEGIN IONS
TITLE=Cmpd 21, +MS2(359.9625), 28.0-35.0eV, 0.6min #29
RTINSECONDS=34.852
SCANS=26,29
PEPMASS=359.96250	147352
CHARGE=1+
162.60201	108	
164.36660	108	
184.93431	128	
187.01917	102	
200.87057	94	
206.94821	98	
209.94336	372	
212.87532	116	
213.09357	98	
216.41077	190	
221.04802	104	
222.95268	1296	1+
224.90098	104	
224.94856	1172	1+
224.96827	126	
225.89269	228	1+
226.89551	160	1+
226.94836	2858	1+
227.93284	182	
228.89818	138	
228.94236	3440	
228.97724	98	
229.94443	106	
230.89248	112	
231.87905	100	
233.95907	166	
234.97027	128	
235.85239	98	
236.02034	102	
238.21379	142	
238.96701	176	
239.91491	96	
240.08412	196	1+
240.93952	336	1+
240.96333	1370	1+
241.16270	112	1+
241.83928	114	
242.89688	106	
242.95848	532	1+
244.01926	138	1+
244.81420	100	
244.95732	1716	1+
245.08919	176	1+
245.93868	120	
246.95427	1800	1+
247.83029	94	
248.02700	106	
248.80537	288	1+
248.95768	150	
250.03312	302	1+
250.83846	136	
250.90539	114	
251.12050	126	
251.52438	100	
251.97007	118	
253.22762	112	
255.58363	104	
256.84431	116	
257.51715	98	
258.44779	102	
258.97288	536	
259.80186	124	
260.13520	94	
260.96913	828	1+
262.11960	136	
263.97900	114	
264.96265	122	
265.25975	122	
265.85932	96	
266.81556	172	
266.91751	106	
267.00815	114	
267.97049	234	
268.90348	98	
268.96524	1062	1+
269.11657	96	
269.79982	140	
269.97106	786	1+
271.84389	526	1+
272.80596	104	
273.65215	94	
273.79951	220	1+
275.06785	118	
276.84798	170	
277.92021	114	
278.04264	110	
280.02628	270	1+
280.26162	228	1+
280.79463	266	
280.91174	128	
281.11910	154	
281.85812	196	1+
282.99686	182	1+
284.79956	106	
284.82602	184	
285.08895	142	1+
285.79989	116	
285.93386	132	
286.41499	94	
286.85220	188	1+
286.87497	106	
287.17667	100	
287.83657	98	
288.91048	94	
288.96052	94	
290.14841	262	
291.39328	94	
291.79786	98	
292.05714	94	
292.81406	208	1+
293.07487	94	
293.14896	160	
293.40771	124	
294.28098	120	
294.93153	126	
295.01591	98	
295.92857	206	
296.87181	126	
297.52688	98	
298.37925	98	
298.80474	654	1+
300.16015	98	
300.88684	94	
301.88217	228	1+
302.06707	222	1+
302.24771	278	1+
302.86072	112	
302.92500	100	
303.21028	160	
305.03049	272	1+
305.27413	220	1+
305.76930	124	
306.88536	254	1+
309.30376	132	
310.35427	114	
310.87695	178	
311.14304	108	
311.87054	106	
313.88375	138	
315.11225	108	
317.20735	100	
317.44794	98	
317.81715	244	1+
317.91415	98	
318.14276	130	
318.36934	94	
318.86069	98	
318.93659	398	1+
319.10171	136	
319.14564	128	
320.08383	152	
321.22901	168	
321.91960	98	
323.01534	602	1+
325.82110	118	
327.81353	104	
329.01615	96	
330.91574	94	
332.97585	98	
336.94619	494	1+
337.78813	122	
338.31313	136	
339.23598	146	
340.26868	96	
340.88694	100	
340.94822	116	
341.13668	142	
341.36044	238	1+
342.13406	132	
343.46974	100	
343.82920	112	
343.90821	106	
344.25851	116	
345.03500	166	
345.30049	98	
347.16828	96	
350.11403	92	
350.38130	94	
350.83876	104	
351.38125	98	
352.48963	96	
355.05094	94	
355.18683	222	1+
355.31740	102	
358.30234	102	
358.37064	158	
359.18755	134	
359.85761	130	
360.02148	180	1+
361.36449	100	
361.98977	116	
362.33918	196	1+
363.26646	126	
END IONS

###FS:    #m/z: 336.94660 #charge 1+
###MS: 30
###MSMS: 31
BEGIN IONS
TITLE=Cmpd 22, +MS2(336.9466), 28.0-35.0eV, 0.7min #31
RTINSECONDS=38.529
SCANS=30-31
PEPMASS=336.94660	129894
CHARGE=1+
192.88727	110	
203.45226	90	
205.01405	90	
205.07197	84	
205.40633	88	
205.95174	348	
206.97872	100	
207.01768	94	
210.88544	154	
211.94483	3216	
212.87907	1032	1+
212.94712	104	
213.94082	1156	1+
213.98897	80	
214.88144	1102	1+
215.51119	82	
215.88610	924	1+
215.93608	302	
216.90027	128	
217.88253	280	1+
221.88940	128	
222.95796	78	
223.95749	340	1+
223.98324	84	
226.89199	598	1+
226.98399	98	
229.47514	88	
229.95524	3440	1+
230.04930	100	
230.88847	2174	1+
231.95165	1148	
232.40505	88	
232.82719	132	
233.89521	468	1+
233.94909	198	
235.87149	118	
235.89429	100	
235.96410	234	1+
236.11295	86	
237.90639	106	
239.14343	92	
239.95301	80	
240.96012	84	
241.05546	88	
242.18570	92	
242.90061	80	
243.57100	84	
243.89560	94	
244.16653	284	1+
244.89791	136	
246.10153	208	1+
246.97366	196	
247.16462	98	
247.96465	736	
248.03397	82	
248.06262	84	
248.90159	276	
248.95079	414	1+
249.01262	92	
249.90763	242	1+
250.97323	214	
251.07415	206	1+
251.20734	92	
251.97010	124	
252.45550	82	
252.83719	164	
252.97086	1388	1+
253.90329	110	
254.06954	90	
254.90697	92	
254.96802	644	
255.07556	658	
255.11418	80	
255.98368	102	
256.39293	122	
256.87697	86	
256.91140	146	
256.97010	82	
258.04965	190	1+
258.12820	100	
258.84866	300	1+
258.87902	226	1+
258.91897	108	
261.08965	104	
261.87554	286	1+
262.15245	88	
262.79572	192	1+
263.07588	88	
263.98065	80	
264.24805	94	
265.10716	92	
266.84906	88	
266.95763	80	
267.01745	80	
267.13559	86	
267.83747	660	1+
268.78889	86	
268.83832	384	1+
268.86276	106	
269.92104	84	
270.40127	176	
270.85071	146	
272.74678	80	
272.85207	194	
272.89498	84	
272.97931	118	
273.79156	124	
274.85163	120	
274.88009	94	
275.05134	88	
275.09389	92	
275.24852	204	
276.85827	338	1+
277.07323	92	
277.83975	144	
278.83526	190	
279.83504	166	
280.86408	280	1+
281.05031	156	
281.19684	100	
281.84232	86	
282.07274	92	
285.84788	702	1+
286.58626	86	
286.85045	460	1+
287.19526	82	
289.12778	80	
289.57043	106	
289.80454	324	1+
290.12639	270	1+
290.85954	272	1+
290.98890	90	
293.11040	210	1+
293.29970	86	
294.02563	92	
294.75469	88	
294.86473	296	1+
294.88043	94	
294.96884	170	1+
295.26889	80	
297.97608	140	
299.88029	126	
300.06179	160	
300.08058	116	
300.17625	122	
301.98083	86	
304.19956	84	
304.77877	272	1+
304.86499	90	
305.94416	140	
306.27853	82	
306.93878	92	
307.29461	102	
307.31777	80	
307.89351	230	
308.29111	186	
310.87634	230	
311.44043	106	
311.89148	312	1+
312.02620	80	
313.17625	98	
314.85929	314	1+
315.15975	98	
315.87289	200	1+
316.14942	80	
316.82906	98	
318.07168	114	
318.24071	86	
319.82818	98	
321.16674	80	
322.13610	114	
322.89997	142	
323.23764	90	
324.89167	104	
325.14650	90	
327.12249	144	
327.30355	98	
327.80549	144	1+
328.16721	106	
329.81180	214	1+
329.87690	124	
330.86435	86	
333.33892	94	
334.03220	180	1+
334.95534	80	
337.08670	82	
338.06805	84	
338.17427	82	
339.23181	98	
339.93920	142	
341.12523	88	
END IONS

###FS:    #m/z: 359.96264 #charge 1+
###MS: 30
###MSMS: 32
BEGIN IONS
TITLE=Cmpd 23, +MS2(359.9626), 28.0-35.0eV, 0.7min #32
RTINSECONDS=39.301
SCANS=30,32
PEPMASS=359.96264	105678
CHARGE=1+
130.82732	88	
191.10379	102	
203.87983	140	
206.06657	132	
208.96047	94	
209.94026	670	1+
221.89105	170	
222.95103	1112	1+
223.89280	128	
224.94783	1020	1+
225.88678	276	1+
225.93722	96	
226.94678	2964	1+
228.08457	92	
228.84133	86	
228.94190	3126	1+
229.04647	100	
229.87706	190	1+
230.44344	94	
233.06606	94	
233.83138	102	
233.85617	88	
235.82842	86	
237.05884	118	
238.89392	106	
238.96925	128	
238.99721	96	
240.22788	122	
240.62850	94	
240.94223	352	
240.96236	916	1+
241.13276	146	
241.79456	160	
241.94496	242	
242.78574	92	
242.96063	382	
243.09971	110	
244.09423	90	
244.16656	128	1+
244.43995	118	
244.86487	132	
244.95744	1618	
245.02195	92	
245.81952	100	
245.94091	90	
246.95210	1790	1+
246.97412	140	
248.90004	214	1+
249.04126	90	
249.95231	374	1+
250.09262	100	
250.65678	98	
252.03973	174	1+
252.87209	92	
252.95364	176	
253.83884	106	
254.86637	88	
256.40900	100	
258.04540	90	
258.85852	88	
258.97306	390	1+
259.07516	152	
259.12627	104	
259.79644	134	
259.94348	108	
260.96805	486	1+
263.10563	92	
263.17352	98	
263.98356	132	
265.19321	90	
265.82477	218	
266.54287	92	
266.66294	122	
266.81038	144	
267.81613	128	
267.97430	582	
268.03418	110	
268.57909	100	
268.96438	540	1+
269.11577	194	
269.36332	114	
269.97054	312	1+
270.11980	146	
270.99332	86	
274.88647	104	
275.84853	90	
275.86246	90	
276.42628	102	
276.84695	146	
276.89163	136	
277.86150	296	1+
278.83778	86	
279.06093	94	
279.41845	114	
279.92143	88	
279.96779	90	
280.16810	94	
280.20702	104	
280.79386	266	1+
283.03755	90	
283.11267	88	
283.70994	86	
283.92610	240	1+
285.82362	114	
286.10594	94	
286.46116	94	
287.81134	98	
288.06591	134	
288.91062	102	
290.17495	98	
290.96811	98	
291.60300	90	
291.90823	308	1+
292.13750	190	1+
292.45083	96	
292.64178	86	
292.81417	100	
293.11923	114	
294.86242	156	
294.97336	212	1+
296.80849	110	
296.93873	92	
298.07863	114	
298.14032	94	
298.41292	88	
298.80388	806	1+
299.12998	206	1+
299.74335	102	
299.86974	276	1+
301.54966	94	
301.80105	146	
302.53609	96	
302.85156	94	
302.97707	108	
303.21088	86	
303.80966	94	
304.88025	128	
306.88919	180	1+
307.28501	104	
308.80020	174	
309.80150	112	
310.32755	92	
310.34500	126	
310.42878	100	
310.87181	202	
312.85931	88	
314.93727	184	1+
315.42520	96	
316.80907	86	
318.88780	120	
319.81930	92	
320.80847	86	
321.78879	188	
321.95741	88	
322.02779	88	
322.30247	142	
322.81094	88	
322.92670	170	
323.01641	496	
324.89327	156	
326.88552	122	
327.40025	86	
327.87249	106	
328.94623	84	
331.19023	94	
331.64866	92	
333.86492	172	
335.30139	100	
336.94474	276	1+
338.34425	164	1+
341.08141	110	
342.15874	90	
342.79848	132	
345.06814	140	
347.97894	86	
348.93002	88	
351.78444	186	1+
352.88780	286	
353.75660	86	
359.96668	130	
361.35987	140	1+
363.19145	98	
END IONS

###FS:    #m/z: 507.84652 #charge 1+
###MS: 30
###MSMS: 33
BEGIN IONS
TITLE=Cmpd 24, +MS2(507.8465), 28.2-35.2eV, 0.7min #33
RTINSECONDS=40.073
SCANS=30,33
PEPMASS=507.84652	101124
CHARGE=1+
196.01543	268	1+
199.88789	200	
209.94806	164	
231.85528	190	
232.89841	234	1+
234.84285	144	
238.07215	302	1+
245.07522	274	1+
249.88639	212	1+
252.07889	180	
257.86220	272	1+
260.08152	206	1+
261.88911	224	1+
262.13238	270	
265.91664	170	
266.16713	200	
267.78768	206	1+
268.07763	190	1+
269.94970	152	1+
271.85682	360	1+
272.85968	236	1+
273.89068	172	
275.07576	184	
275.12359	152	
276.91590	140	
277.01685	126	1+
277.08845	178	1+
278.83979	206	
279.83348	166	
281.07613	156	
281.38121	392	1+
283.11303	232	1+
283.90522	192	
283.94670	170	
284.87329	148	
285.94129	148	
286.80191	144	
287.84963	252	1+
287.93721	164	
289.88349	616	
290.87085	932	1+
290.88295	404	
293.87434	1436	1+
293.90634	324	1+
293.96083	226	1+
294.05689	292	1+
294.14560	220	
294.28103	142	
294.86309	164	
294.96175	160	1+
295.88775	152	
296.80326	154	
296.82336	220	1+
296.84185	162	
296.85875	232	
297.85616	142	
298.79962	212	1+
298.85264	204	
298.89222	150	
298.96750	240	1+
299.13871	212	1+
299.85800	434	1+
299.90084	152	
300.80303	144	
300.85954	516	1+
301.85055	204	
305.06084	170	
305.86126	310	1+
307.89018	1018	1+
307.95950	156	1+
308.10871	150	
308.14138	562	1+
308.29792	156	
308.87353	346	
309.87127	198	
309.89039	394	
310.15764	532	1+
310.87539	154	
311.88545	2068	
312.04372	298	1+
312.19135	166	
312.88352	1782	1+
312.93803	238	1+
314.15134	168	
314.86414	1380	1+
316.81849	210	1+
317.98226	164	
318.14176	178	
318.85989	298	1+
318.93151	338	1+
319.79374	152	1+
320.98478	152	
323.80720	196	1+
324.90705	166	
325.39279	150	
325.90181	304	
326.89767	748	1+
327.06640	140	
327.15891	156	
327.88058	640	1+
328.17167	228	1+
328.76961	132	1+
329.89492	186	
330.15900	142	
330.87732	158	
331.88696	284	
331.98626	188	1+
332.10245	198	
332.87796	690	1+
333.76687	268	1+
334.77005	206	1+
334.87849	532	1+
334.89764	224	
335.83955	210	
335.91028	168	
336.06127	204	1+
337.88130	718	1+
339.87556	490	1+
340.12733	244	
343.87362	190	
344.72020	110	1+
344.90038	210	
345.15696	162	
345.76512	146	
347.00178	152	1+
347.88464	326	1+
348.87713	184	
348.92068	170	1+
350.14729	170	1+
350.88740	628	1+
350.91443	196	
353.85344	480	
354.93071	146	
355.03790	198	1+
356.87680	234	
357.89750	156	
358.87583	226	1+
361.14615	172	1+
361.86496	282	1+
362.89695	140	
365.03449	164	
366.84164	388	1+
367.70969	440	
367.93541	134	1+
368.70738	394	
368.84449	188	
368.89655	330	
369.84110	230	
369.89503	182	
370.83967	226	1+
370.89947	282	1+
371.03748	250	1+
371.17134	162	
371.18269	168	
371.39463	156	
373.86486	150	
373.90044	144	
374.81644	156	
375.16225	176	1+
375.20385	236	
375.36698	148	
375.38935	140	
375.80979	144	
375.90144	160	
376.09489	262	1+
376.78278	158	
376.88586	204	
380.85685	270	1+
381.72074	210	1+
382.85452	230	
383.71170	186	
384.77480	184	1+
384.85030	1104	1+
385.93394	154	
386.07126	158	1+
386.84713	676	1+
386.87287	238	
386.89825	198	1+
387.84881	470	1+
388.15912	142	
388.37686	250	1+
388.79867	428	1+
389.05937	262	1+
389.19985	238	1+
390.79637	252	1+
390.84091	930	
390.86613	164	
391.84173	822	
391.86691	148	
392.83000	820	1+
392.86859	276	
393.08430	142	
393.15943	152	
393.80075	404	1+
394.04802	142	
394.20628	144	
397.90757	184	1+
399.73061	246	1+
399.85143	230	
401.91664	150	
402.86420	1374	1+
403.86845	882	1+
403.95725	182	1+
405.73806	186	
405.85791	462	1+
405.89296	142	
406.39185	212	1+
406.81211	146	
407.73177	172	
407.76718	146	
407.86758	1030	
408.80839	146	
408.85251	1402	1+
409.72208	226	
410.73624	170	
410.83918	1136	1+
411.08184	182	
411.81028	290	
411.87925	166	
412.72996	336	
412.84404	678	1+
413.07860	368	1+
413.87519	198	
414.80309	202	1+
415.11622	260	1+
415.80392	142	1+
415.89832	148	
416.74613	168	1+
417.13522	312	1+
419.81266	214	1+
421.87663	230	
422.38824	158	
422.88601	238	
423.86959	636	1+
423.98294	174	
425.87536	240	
426.07150	136	1+
426.86245	2110	1+
426.97330	182	1+
427.73333	376	
428.09203	166	
428.74252	310	
428.84864	1912	1+
428.88067	378	
429.74732	258	
429.87582	196	
430.74056	300	1+
430.88087	180	
431.86711	782	1+
432.88259	220	
433.85700	232	
434.89025	170	
435.85970	318	
437.14760	196	1+
437.38537	170	
438.89129	562	1+
439.09676	308	1+
439.89423	482	1+
442.15377	302	1+
442.87528	158	
443.08175	234	1+
443.85336	154	
444.87245	3464	1+
445.74738	208	
446.89602	192	
447.87764	178	
449.17823	226	1+
449.87961	972	1+
450.75204	334	1+
452.87350	190	
454.12818	104	1+
457.90648	610	1+
460.15639	136	1+
462.88438	1156	1+
467.88927	1128	1+
468.78269	284	1+
469.88780	450	1+
470.76553	192	1+
471.36004	140	
485.89810	790	1+
488.44101	132	1+
490.78984	220	1+
503.41258	240	1+
504.39302	134	1+
508.14758	146	
510.50446	100	1+
END IONS

###FS:    #m/z: 322.93055 #charge 1+
###MS: 34
###MSMS: 35
BEGIN IONS
TITLE=Cmpd 25, +MS2(322.9306), 28.0-35.0eV, 0.7min #35
RTINSECONDS=43.7405
SCANS=34-35
PEPMASS=322.93055	1679552
CHARGE=1+
79.77537	86	
189.92191	80	
192.08395	94	
192.88969	120	
196.88613	78	
198.87566	202	1+
202.06374	92	
202.22616	82	
205.94852	116	
206.03111	118	
207.97057	92	
208.98879	92	
212.90694	82	
213.03977	80	
213.88457	84	
215.88797	134	
216.87950	168	1+
220.86801	134	
221.05752	110	
222.95173	104	
223.96253	194	
223.97493	124	
224.95905	102	
226.16505	88	
227.01755	86	
227.89275	236	1+
227.93123	184	
228.43305	102	
230.07656	80	
230.79426	92	
230.84754	120	
230.89237	94	
231.07228	90	
231.89407	168	
232.82742	96	
233.89376	138	
235.03662	94	
236.85878	88	
237.93129	92	
238.91757	88	
238.93724	176	
239.07932	270	
239.19656	96	
240.90308	88	
240.94143	2942	
241.94186	2488	
242.94131	8960	1+
243.07655	82	
243.71769	80	
244.88451	100	
244.93977	2592	1+
245.08742	94	
246.85547	100	
246.97681	366	1+
248.05780	180	1+
249.97674	88	
250.94670	104	
251.12250	96	
252.85476	84	
253.83727	120	
255.39321	78	
256.83942	108	
256.86322	108	
256.88065	96	
257.79977	198	
260.17791	90	
260.82751	348	1+
261.89405	168	
262.91267	90	
263.87899	78	
266.00348	84	
266.85757	86	
267.04737	134	
267.24484	114	
268.92961	82	
269.08048	82	
271.77817	96	
271.84269	364	1+
272.12456	84	
273.05928	88	
273.07550	100	
274.04618	78	
274.85346	80	
275.81663	120	
276.06138	166	
276.16675	84	
276.83913	140	
279.09260	790	1+
280.16182	114	
280.81373	276	1+
281.49523	102	
282.93307	94	
283.06963	146	
283.78688	126	
283.94820	78	
284.12196	152	
284.29356	222	
284.79154	144	
285.29852	218	
285.85660	78	
286.02214	96	
287.79918	82	
288.83763	142	
289.79121	126	
289.88723	88	
290.80682	136	
291.79842	224	
291.85827	116	
292.49886	90	
292.80056	128	
293.06412	176	
293.85623	140	
294.94853	94	
295.84039	108	
295.85725	108	
295.90902	92	
296.82413	118	
297.43594	82	
299.78416	116	
300.18011	82	
300.21015	86	
300.89337	92	
301.16128	152	
301.86636	168	1+
301.89243	94	
304.81240	114	
306.87741	142	
307.11642	232	1+
307.80016	292	1+
308.29466	196	
308.88187	94	
309.29236	176	
309.33553	80	
309.74607	86	
309.91629	82	
310.30848	348	
312.03326	86	
312.14933	86	
312.16700	80	
312.94919	152	
313.03329	82	
314.91085	100	
316.35045	84	
316.43759	88	
318.03081	208	
318.87805	150	
319.87644	114	
321.89080	156	
322.40909	90	
322.76429	80	
322.90269	120	
323.01794	140	
323.23742	206	
324.10020	82	
324.22323	86	
324.24426	132	
324.83007	78	
324.89378	276	1+
324.98056	84	
325.23525	88	
325.85559	80	
325.87738	226	1+
326.88071	192	1+
327.17107	98	
327.35377	98	
327.82032	78	
328.42058	94	
END IONS

###FS:    #m/z: 340.94122 #charge 1+
###MS: 34
###MSMS: 36
BEGIN IONS
TITLE=Cmpd 26, +MS2(340.9412), 28.0-35.0eV, 0.8min #36
RTINSECONDS=44.512
SCANS=34,36
PEPMASS=340.94122	704896
CHARGE=1+
183.08395	88	
192.92449	262	
197.88506	148	
204.90325	102	
205.95186	142	
207.86322	94	
210.94051	132	
212.87961	232	
212.89979	118	
213.09166	110	
213.88048	208	
213.93991	1058	1+
214.89538	212	
215.88583	622	1+
215.93650	88	
216.20734	98	
217.38622	94	
217.85334	104	
217.87687	198	1+
223.99683	88	
224.17791	88	
227.95265	92	
228.93632	188	1+
230.88851	140	
230.90489	124	
231.89212	544	1+
231.94982	1160	1+
233.89652	604	1+
233.94898	262	
235.16492	86	
235.86894	162	
235.89566	244	
235.94983	152	
237.06199	158	
237.88881	328	1+
238.04411	106	
239.79072	96	
240.88400	94	
241.84098	176	1+
242.11878	92	
242.18466	136	
242.88919	120	
243.82896	234	1+
244.16269	200	
244.95730	192	
246.95256	178	1+
246.97586	268	1+
248.40083	102	
248.90213	112	
249.90024	156	
249.99182	100	
250.11805	182	
250.89569	102	
250.96281	212	
251.96093	86	
252.05055	86	
252.57218	90	
254.84062	124	
254.94034	88	
254.96563	836	1+
255.08116	88	
256.85247	204	1+
256.88269	86	
256.91343	106	
256.98157	244	1+
257.79516	132	
258.84527	228	1+
258.89203	90	
259.03859	132	
260.19521	86	
260.34063	92	
260.84984	104	
261.15360	88	
262.04521	94	
262.82392	318	1+
262.89020	88	
263.37844	92	
263.96440	92	
264.07464	174	
264.53962	86	
265.01641	156	
266.40856	102	
266.49264	106	
266.99604	150	
267.13420	146	1+
268.62973	100	
269.09473	86	
270.99555	86	
272.07790	88	
272.84672	180	
272.93451	178	
272.94867	160	1+
272.97926	130	
274.84949	90	
275.91941	94	
276.53399	102	
276.84094	158	
276.85884	142	
277.85485	254	
278.24537	86	
278.84801	578	1+
278.93019	92	
278.95782	200	1+
279.85170	350	1+
280.26670	146	
280.87358	92	
280.93178	152	
281.03111	202	1+
281.04749	124	
281.80491	192	1+
283.79206	90	
285.43366	100	
287.80939	122	
288.16257	96	
289.12061	90	
289.78793	124	
289.88247	136	
290.15230	328	1+
290.79445	164	
290.85231	122	
291.80382	232	1+
292.24503	88	
292.37584	88	
293.87756	164	
294.86247	102	
296.15985	108	
296.38440	86	
296.87086	296	1+
296.97380	222	1+
298.08421	100	
298.15655	114	
298.43413	100	
298.90748	90	
299.05309	148	
300.07430	110	
300.79362	88	
300.95541	92	
301.82162	96	
302.17352	158	1+
303.44626	96	
305.27586	100	
306.80206	138	
306.88139	218	1+
307.80183	158	
308.30597	146	
308.33843	96	
308.81090	90	
309.92225	162	
310.17721	116	
310.87322	154	
311.82183	90	
311.86465	122	
311.89396	108	
312.30338	96	
312.80479	438	
312.86921	134	
313.04828	86	
316.07522	106	
316.79536	134	
318.14067	132	
318.97791	98	
320.30913	90	
321.82101	102	
322.87719	186	1+
323.01682	144	
323.14388	116	
323.24098	112	
324.89556	94	
325.08897	90	
325.86974	198	1+
326.15258	88	
326.17715	146	
328.11116	108	
328.18757	172	
329.31165	86	
330.81148	170	
337.25930	122	
337.72525	126	
340.24570	88	
340.91222	86	
346.18752	100	
346.21741	88	
END IONS

###FS:    #m/z: 363.95737 #charge 1+
###MS: 34
###MSMS: 37
BEGIN IONS
TITLE=Cmpd 27, +MS2(363.9574), 28.0-35.0eV, 0.8min #37
RTINSECONDS=45.2845
SCANS=34,37
PEPMASS=363.95737	308310
CHARGE=1+
104.22745	106	
189.86361	426	1+
190.06281	104	
191.85682	482	
194.88677	100	
196.88374	442	1+
200.94721	122	
206.04571	94	
207.87095	534	1+
209.89501	106	
209.91688	174	1+
209.94241	870	1+
210.88289	506	
212.87881	2072	1+
214.89388	208	
216.41259	182	
222.95208	642	1+
223.00134	124	1+
224.89649	120	
224.94877	1096	1+
225.88361	96	
226.89475	346	1+
226.94703	4620	1+
226.97521	218	1+
227.05488	174	1+
227.93272	296	
228.79430	92	
228.89570	520	1+
228.94241	5228	1+
230.79183	132	
230.88976	3378	
231.89074	110	
232.88666	308	1+
234.88590	366	1+
235.40950	108	
235.57536	112	
235.70731	92	
235.82672	106	
235.86449	120	
236.05540	296	1+
238.21202	98	
238.39006	108	
238.80196	90	
238.94004	148	
240.12982	90	
240.49919	112	
240.83563	304	1+
240.89108	106	
240.94022	840	
240.96071	788	1+
241.93975	2518	1+
242.90495	242	1+
242.94213	1646	1+
244.79031	102	
244.83454	388	1+
244.95762	3308	1+
245.83698	324	1+
245.94280	290	
246.90687	220	
246.95288	3254	
247.95748	234	1+
247.98018	148	
248.80361	96	
248.90018	924	1+
249.79713	226	1+
249.82256	130	
250.04205	98	
250.79858	162	1+
250.89809	176	
253.09345	136	
253.22542	90	
253.90588	342	
254.14953	182	1+
255.51301	100	
258.85147	162	
260.13901	180	
260.97005	584	1+
261.83249	182	
262.82869	130	
263.03430	98	
264.22712	156	
264.84008	164	
265.43058	102	
266.78113	220	1+
266.81424	202	
267.13647	134	
267.81553	94	
267.97351	448	1+
268.84743	102	
269.96833	306	1+
270.48453	94	
271.09278	108	
271.84177	200	1+
272.10122	134	
272.12800	182	1+
272.24206	102	
272.87239	94	
272.95786	92	
276.74602	108	
277.14263	92	
277.40250	94	
277.83632	186	1+
277.85782	256	1+
277.87706	118	
278.03052	90	
278.05101	100	
278.55710	98	
278.79874	144	
279.17215	90	
279.88030	98	
280.79173	962	1+
280.85326	146	
280.95166	168	
281.00910	94	
281.86161	142	
282.15289	106	
282.85575	418	1+
283.78923	312	1+
283.81137	110	
283.98554	134	
284.91391	90	
284.98384	108	
285.41035	104	
285.84609	568	1+
287.13319	90	
287.81164	118	
288.06084	184	
289.01781	152	
289.07139	146	
289.85287	162	1+
290.11350	218	1+
290.14817	146	
290.51567	98	
290.78562	124	
291.40910	150	
291.80359	248	1+
292.00988	108	
293.11989	138	
293.43419	92	
294.22366	96	
295.42644	196	
295.93718	142	
296.09676	100	
296.80686	554	1+
298.80612	564	1+
298.89597	118	
299.79893	120	
299.86980	96	
300.03670	126	
300.40189	94	
300.80273	124	
300.86277	118	
301.02852	164	1+
301.80270	656	1+
301.86230	320	
302.85579	870	1+
303.08389	186	
303.85572	532	1+
304.75029	94	
304.77726	142	
304.81417	140	
305.83675	220	1+
306.12545	134	
306.88267	266	1+
307.79090	262	
308.29738	272	1+
309.80211	100	
309.87455	128	
310.06579	96	
310.30986	132	
310.87923	286	1+
310.98742	92	
311.03737	90	
314.16315	110	
315.82013	180	
316.81584	430	
316.87279	322	1+
318.81110	106	
319.82049	186	
321.82078	242	1+
321.86960	328	1+
322.16170	156	1+
322.93156	316	1+
323.16626	186	1+
323.38234	92	
324.01866	100	
324.88394	108	
325.89087	102	
326.86847	178	
327.08035	106	
329.83075	90	
329.87267	376	1+
332.99406	106	
333.15282	104	
334.96930	160	1+
335.41165	98	
335.88683	152	
336.94660	284	1+
337.74590	184	1+
337.83518	178	1+
338.93682	90	
339.82724	222	1+
340.93965	216	1+
341.86554	90	
341.96287	110	
343.13975	90	
343.20996	136	
345.10783	108	
347.82106	92	
348.03141	104	
351.79876	112	
352.88868	146	
356.86537	204	1+
363.11338	92	
363.37047	94	
365.32868	112	
366.80581	104	
366.92714	144	
367.32933	134	
367.77348	94	
368.96343	142	1+
END IONS

###FS:    #m/z: 322.93058 #charge 1+
###MS: 38
###MSMS: 39
BEGIN IONS
TITLE=Cmpd 28, +MS2(322.9306), 28.0-35.0eV, 0.8min #39
RTINSECONDS=48.9635
SCANS=38-39
PEPMASS=322.93058	1670090
CHARGE=1+
177.37041	78	
183.96534	94	
184.85969	108	
187.93723	84	
189.86443	104	
190.86062	78	
191.96320	90	
192.88871	324	1+
196.88559	356	1+
201.04588	200	
204.07268	82	
205.95134	298	
207.97426	246	
208.03686	106	
208.10220	80	
209.88963	244	1+
210.96815	90	
212.87763	148	
215.88744	120	
216.53068	86	
219.44772	88	
220.88528	80	
221.06414	102	
222.11173	92	
222.95525	728	1+
222.97076	92	
223.45854	90	
224.22289	92	
224.87607	84	
225.39772	86	
226.34058	108	
226.84723	80	
226.89375	166	
227.13932	88	
233.89822	188	1+
234.03488	108	
235.06706	90	
235.82455	254	
235.87720	86	
235.94294	86	
236.47151	96	
238.21690	166	
238.25191	84	
238.79227	92	
238.94104	300	1+
239.07838	162	
240.80225	80	
240.81790	326	1+
240.94099	2790	
241.88886	86	
241.93928	13832	1+
242.49180	82	
242.94187	9792	1+
243.06531	92	
243.88236	130	
244.81747	134	
244.94038	1836	1+
245.01018	90	
246.90725	98	
246.97670	294	1+
247.41874	82	
249.02253	80	
250.22341	132	
251.21701	88	
251.83822	84	
252.23209	86	
252.33332	94	
253.80223	80	
255.90437	116	
256.16304	144	
257.97027	92	
258.13563	204	1+
258.83451	192	
260.83852	148	
261.83694	94	
262.82686	118	
263.83100	82	
263.98095	102	
264.82144	80	
265.05149	110	
265.84995	88	
266.03753	82	
266.25024	92	
266.83680	104	
266.87941	88	
267.10831	222	1+
267.20650	92	
268.20172	96	
268.26539	78	
268.46260	86	
269.80115	92	
270.93717	112	
272.44046	98	
272.84854	128	
272.86643	88	
272.91268	240	1+
273.79301	160	
275.91550	84	
275.93369	94	
276.13996	82	
276.83903	106	
276.85756	214	1+
276.89309	84	
277.83188	112	
278.82768	80	
279.09206	1244	1+
279.81240	118	
280.77255	80	
280.85287	88	
280.89084	220	1+
281.80056	132	
282.50169	84	
282.86198	336	1+
282.96474	84	
283.07082	130	
283.43499	82	
283.78721	150	
283.86748	236	1+
283.97457	100	
284.05991	78	
284.29504	296	
285.30097	132	
285.80424	200	1+
286.92026	166	
286.98314	96	
287.80960	224	1+
289.88135	142	
290.02013	82	
290.21365	112	
290.85164	282	1+
291.36406	84	
291.80194	142	
291.85357	222	1+
292.81313	122	
293.85197	218	1+
294.07001	80	
296.00179	90	
297.86608	124	
297.88498	80	
299.78443	304	
300.17619	82	
302.45476	78	
302.82067	80	
303.80129	300	1+
304.26654	100	
305.88050	358	1+
305.96501	78	
306.30019	112	
306.88381	314	1+
307.28751	628	1+
307.78456	78	
308.29152	442	1+
308.41401	94	
308.86722	174	
309.05482	188	
309.43043	82	
310.04874	254	1+
310.30918	282	
310.41621	80	
310.88202	270	1+
310.92266	78	
311.84474	196	1+
311.86594	122	
312.80647	138	
312.88879	78	
313.03305	140	
314.16576	98	
315.14620	80	
315.16548	78	
315.81111	90	
316.27637	90	
317.07635	80	
317.89289	112	
321.82751	90	
323.23813	462	1+
324.20449	102	
324.89783	214	
324.96290	82	
325.01184	100	
326.09942	100	
327.00256	78	
327.11918	132	
327.88260	142	
328.16748	180	1+
END IONS

###FS:    #m/z: 340.94130 #charge 1+
###MS: 38
###MSMS: 40
BEGIN IONS
TITLE=Cmpd 29, +MS2(340.9413), 28.0-35.0eV, 0.9min #40
RTINSECONDS=49.7355
SCANS=38,40
PEPMASS=340.94130	672592
CHARGE=1+
180.86578	90	
185.88233	92	
189.86254	94	
190.94710	106	
192.92388	138	
193.94534	130	
196.05753	90	
205.67758	92	
206.95095	202	1+
209.94848	88	
210.93892	90	
212.87653	472	1+
213.87837	294	1+
213.93955	1020	1+
215.88638	716	
215.93750	296	
217.85890	238	
217.88355	320	1+
220.05019	88	
221.54636	94	
221.94797	244	1+
222.95265	166	1+
223.10289	96	
224.97708	276	
225.88510	136	
226.89096	98	
226.91927	98	
227.87819	132	
227.95741	136	
228.94674	108	
230.88810	904	1+
231.11495	94	
231.94734	1598	1+
232.01751	110	
233.89937	378	1+
235.89514	254	
235.91833	92	
235.94681	90	
236.54897	118	
236.79519	126	
238.21265	106	
239.11672	92	
239.78606	106	
239.82259	102	
239.89513	186	
239.93339	212	1+
241.21364	90	
241.23470	152	
242.17396	90	
242.83831	92	
242.85845	94	
243.66299	92	
243.83179	100	
246.58917	90	
246.97496	334	1+
247.05197	112	
247.44201	104	
248.87840	264	
248.89766	554	1+
248.97353	240	
248.99013	98	
249.89999	408	1+
249.96236	288	1+
251.03224	88	
251.40008	124	
251.87503	134	
251.96485	164	
252.17079	106	
254.80881	106	
254.87550	104	
254.96665	826	1+
255.01836	88	
255.07249	448	1+
255.17236	122	
256.91657	154	
257.79702	160	
257.91499	118	
257.99614	100	
258.14004	122	
258.84358	568	1+
259.89310	124	
259.95639	164	
260.89340	92	
261.84332	144	
262.12637	158	
262.93037	94	
262.97315	258	1+
263.05345	112	
263.84192	114	
264.86390	88	
264.91017	88	
265.20117	106	
266.14687	152	
266.54661	90	
266.89753	92	
267.89993	128	
268.84396	376	1+
269.79861	266	1+
271.91721	92	
272.14707	170	
272.34727	92	
272.97914	108	
273.80818	240	1+
273.97868	118	
275.20127	108	
275.84409	132	
275.86662	88	
276.06258	136	
276.85568	650	1+
278.84701	672	1+
279.54372	94	
279.85236	428	1+
279.96702	184	
280.16233	106	
281.04777	110	
282.85629	124	
283.03722	140	
283.62532	106	
283.94934	140	
284.17575	88	
284.41990	102	
286.76304	88	
287.07890	90	
289.45359	108	
289.78681	136	
290.15298	128	
291.90702	90	
293.00519	96	
293.85391	108	
294.84548	90	
294.86528	102	
295.90467	94	
296.17085	94	
296.27251	96	
296.97515	366	1+
297.97864	302	1+
298.07247	100	
298.31030	122	
298.80194	154	
299.06132	150	
299.14542	90	
299.90394	90	
300.08244	88	
304.94064	128	
305.37873	100	
305.44738	98	
305.85273	132	
306.04852	102	
306.38599	90	
306.88277	368	1+
307.06108	94	
307.28656	266	
307.80547	126	
308.29220	196	
310.87779	624	1+
310.91421	104	
310.95967	96	
311.65492	88	
312.94154	98	
313.87318	96	
313.88347	112	
314.82096	120	
314.89307	88	
316.81209	130	
317.78508	92	
318.13996	216	
318.97887	116	
322.87937	136	
323.96120	106	
324.89648	198	
326.18380	102	
328.19701	122	
328.82181	236	1+
329.86928	102	
330.81844	122	
333.07040	90	
335.43874	96	
339.76510	212	1+
341.29663	138	
342.16292	208	1+
343.82692	92	
346.31096	92	
END IONS

###FS:    #m/z: 363.95738 #charge 1+
###MS: 38
###MSMS: 41
BEGIN IONS
TITLE=Cmpd 30, +MS2(363.9574), 28.0-35.0eV, 0.9min #41
RTINSECONDS=50.507
SCANS=38,41
PEPMASS=363.95738	278292
CHARGE=1+
178.03974	94	
189.86326	268	
191.85769	278	1+
194.85790	174	
196.87699	126	
196.93555	92	
200.94911	102	
202.06755	104	
205.88182	98	
205.95091	102	
207.87482	352	
209.86879	152	
209.94172	742	1+
210.88481	480	1+
212.87916	2020	1+
214.89691	94	
217.04959	90	
220.05771	100	
222.95307	896	1+
224.94720	918	1+
224.96891	338	1+
226.89529	180	
226.94708	5006	1+
227.92992	192	
228.89396	756	1+
228.94281	4558	1+
228.97706	96	
230.15844	106	1+
230.88863	4318	1+
232.05098	174	1+
234.14131	152	
234.88238	150	
235.43587	104	
235.82072	156	
238.93862	104	
240.82316	90	
240.94135	844	
240.96468	478	
241.07848	104	
241.26139	98	
241.94176	496	
242.81994	106	
242.94154	1812	1+
243.82265	142	
243.95898	110	
244.16650	106	
244.95767	3424	
245.94186	538	
246.43865	98	
246.91622	146	
246.95345	3472	1+
247.92992	116	
247.96897	274	1+
248.89991	1244	1+
249.64699	92	
250.03346	90	
250.12734	116	
250.79000	140	
250.94433	266	
251.06993	146	
252.03890	94	
252.89441	128	
253.83831	180	1+
253.90470	366	1+
253.95262	96	
257.50721	90	
257.97253	116	
258.84154	92	
258.97513	180	
259.84526	100	
260.13838	124	
260.83470	104	
260.89551	120	
260.96831	756	1+
261.83261	122	
265.08656	104	
266.78685	154	
266.81267	298	1+
266.94964	90	
267.10574	106	
267.78670	118	
267.97368	394	
269.36271	94	
269.97054	760	1+
270.66208	92	
271.46279	96	
271.91506	134	
273.12483	114	
273.85205	108	
274.80954	146	
275.53846	100	
276.81224	100	
276.85108	410	1+
278.79851	540	1+
279.05934	90	
279.10546	184	
280.79186	394	1+
281.05244	94	
281.52806	98	
281.86112	124	
283.09641	98	
283.78627	130	
283.79346	92	
283.85332	142	
284.49266	92	
284.79464	258	1+
284.82504	246	
285.82495	122	
285.84844	388	1+
286.82820	92	
287.08320	92	
288.91053	94	
290.14433	112	
290.79209	116	
291.04551	94	
291.15147	164	
292.02054	106	
292.86411	246	1+
293.48347	96	
293.79127	148	
293.93745	96	
295.85984	110	
296.80920	238	
296.83924	98	
297.81127	122	
298.80387	1148	1+
299.87439	144	
300.11348	146	
300.80210	132	
300.81716	218	
301.47517	90	
301.80187	192	
301.86035	792	1+
302.80468	440	1+
303.85571	1060	1+
304.12666	90	
306.43585	140	
306.89339	130	
306.92565	124	
307.00869	168	
307.13981	218	1+
307.29037	100	
307.85355	90	
307.93545	96	
308.28774	260	1+
308.81491	212	1+
309.92980	94	
310.87602	300	1+
310.89881	100	
311.03944	92	
312.02808	108	
313.15464	94	
314.15080	106	
315.40130	118	
316.81574	198	
318.81002	308	1+
319.43078	104	
319.87087	150	
320.70289	92	
321.81904	180	
321.86612	160	
322.82230	252	1+
322.93118	276	1+
324.14230	246	1+
325.90234	112	
326.87345	268	
327.87870	140	
327.90114	114	
328.14662	172	
328.31184	96	
328.88785	114	
329.31386	158	
333.05881	96	
336.94541	208	
337.95186	162	
338.19130	230	1+
339.82686	104	
340.08735	90	
340.82843	124	
340.94156	106	
341.82169	96	
347.30254	102	
349.31109	278	1+
351.69274	100	
352.88869	108	
356.79778	116	
357.71702	90	
361.78540	118	
362.28872	114	
364.73685	104	
365.04313	144	1+
366.31197	142	
367.33352	98	
END IONS

###FS:    #m/z: 322.93069 #charge 1+
###MS: 42
###MSMS: 43
BEGIN IONS
TITLE=Cmpd 31, +MS2(322.9307), 28.0-35.0eV, 0.9min #43
RTINSECONDS=54.2
SCANS=42-43
PEPMASS=322.93069	1688212
CHARGE=1+
191.40548	84	
193.89025	84	
197.12328	88	
197.91432	84	
197.95928	80	
198.44260	78	
200.48903	82	
201.04497	84	
203.95332	78	
204.13583	88	
205.95065	158	
211.88704	134	
214.89209	92	
215.89447	104	
216.48571	84	
221.06971	102	
221.94116	134	
222.95535	76	
223.96084	564	1+
224.95418	130	
225.15988	90	
225.88398	98	
226.01027	80	
226.83896	136	1+
227.93078	138	
228.90663	94	
229.84549	84	
230.86187	88	
231.64349	86	
233.85805	78	
234.09857	206	1+
234.18848	80	
235.98752	138	
236.80405	122	
237.05394	208	1+
237.89725	84	
238.93599	90	
238.95143	124	
239.07528	244	1+
239.79314	78	
240.00244	82	
240.26892	78	
240.94091	3464	
240.96589	246	
241.94235	3684	
242.94203	9850	1+
243.89874	78	
244.04213	84	
244.88388	84	
244.93995	2430	1+
245.60099	106	
245.82969	90	
245.87820	76	
246.06805	110	
246.39064	88	
246.40954	96	
246.97555	354	1+
247.84873	82	
248.02974	76	
248.94896	94	
249.05766	80	
249.09616	86	
249.96785	374	1+
250.89603	76	
251.79054	152	
252.17018	110	
253.78649	84	
254.83423	80	
254.85471	148	
254.91564	128	
255.78488	124	
256.16521	80	
256.90758	180	
257.00432	166	
257.40873	86	
257.79638	276	1+
257.95471	84	
258.89790	122	
259.97395	98	
260.02155	78	
260.33855	158	
260.82796	402	1+
261.78635	112	
261.83015	282	1+
261.88616	78	
262.79195	158	1+
263.21340	92	
263.94292	86	
264.23055	120	
264.54954	94	
265.05807	120	
265.85258	122	
266.25746	92	
266.85467	108	
267.97975	76	
268.91060	76	
268.96164	196	1+
269.79832	196	
270.06025	88	
270.80959	92	
271.78437	80	
271.85942	102	
271.93417	86	
272.92111	88	
273.01042	80	
273.79068	216	
274.38779	76	
274.42453	78	
274.84761	112	
275.07774	76	
275.80847	274	1+
275.87079	138	
276.02277	90	
276.85255	176	1+
278.81319	130	
278.85467	194	1+
279.09269	570	1+
279.27926	154	
279.95413	100	
281.04885	124	
282.27255	86	
283.27602	80	
283.74731	92	
283.78953	326	1+
283.85893	96	
284.06595	78	
284.29455	470	1+
284.52367	100	
284.56704	104	
286.89421	80	
286.92069	136	
286.96669	82	
287.03520	76	
287.88696	82	
288.85960	318	1+
289.06917	92	
289.80904	136	
289.92666	88	
290.11618	78	
290.78772	110	
291.81071	180	1+
292.06042	86	
294.04858	132	
296.85340	208	1+
297.79257	188	
298.82452	94	
299.04112	84	
299.78543	222	1+
300.05502	82	
301.89015	88	
302.81356	86	
303.07842	84	
304.95184	88	
305.81566	140	
306.88171	82	
307.29049	468	1+
307.30862	98	
307.80372	156	
307.88918	292	
308.29622	306	1+
308.89172	210	
309.03320	84	
310.31270	138	
310.80651	104	
311.88373	192	
311.90409	96	
313.87472	178	1+
315.18516	80	
316.77213	84	
317.27284	84	
318.15464	80	
319.94095	210	1+
320.19716	94	
323.24033	198	
324.24067	96	
325.01401	78	
328.16485	130	
328.19172	82	
END IONS

###FS:    #m/z: 340.94142 #charge 1+
###MS: 42
###MSMS: 44
BEGIN IONS
TITLE=Cmpd 32, +MS2(340.9414), 28.0-35.0eV, 0.9min #44
RTINSECONDS=54.972
SCANS=42,44
PEPMASS=340.94142	665804
CHARGE=1+
175.91641	80	
189.86085	86	
196.88597	96	
197.88016	156	
205.95222	80	
205.97170	102	
210.94060	86	
212.88103	222	
213.01990	102	
213.87988	174	
213.93988	1132	1+
215.88720	592	1+
217.88592	422	
217.91888	104	
219.88184	124	
220.87672	128	
222.97997	88	
223.10555	128	
223.95728	132	
226.15626	138	
226.51049	104	
226.87209	140	
226.95127	120	
227.89882	82	
228.94675	142	
230.88841	292	1+
231.95098	624	
231.99971	84	
232.89548	514	1+
233.89817	374	1+
234.91426	86	
235.89400	542	1+
237.89062	158	
239.21746	82	
239.78862	118	
239.82692	208	1+
240.86685	84	
241.11978	104	
241.90081	92	
242.14685	88	
243.10148	82	
244.16638	126	
244.83345	146	
245.94357	82	
246.97331	188	1+
247.45771	84	
248.89872	344	1+
249.96579	112	
250.11842	90	
250.97199	168	
250.99832	108	
251.92683	136	
251.95800	118	
252.52869	92	
252.91108	86	
252.97558	86	
253.97831	94	
254.00966	100	
254.96674	294	
255.07610	304	1+
255.50313	102	
255.97043	136	
256.85780	106	
256.91461	156	
256.96008	128	
257.52688	84	
258.04513	90	
258.89040	226	1+
259.41405	150	
259.88093	80	
259.95629	240	1+
260.83905	278	1+
260.86755	130	
260.92993	98	
262.43295	86	
262.80181	84	
262.83914	120	
267.13642	216	
267.90981	88	
268.84528	102	
270.05050	94	
270.84374	366	1+
271.81962	126	
272.13848	178	
272.93643	130	
273.25202	100	
275.20835	88	
275.85407	772	1+
276.12468	92	
276.81430	88	
276.85618	656	1+
276.90768	88	
277.11418	140	
277.89754	104	
278.85185	126	
278.95879	86	
279.84882	202	
280.12481	118	
280.84583	114	
282.85545	188	1+
284.18393	84	
285.91702	80	
286.80067	288	1+
288.32233	80	
288.69381	102	
289.79744	128	
290.15109	348	1+
290.85755	274	
291.35554	98	
292.16732	82	
292.43594	86	
292.81189	108	
293.01618	84	
293.38190	82	
293.84935	190	1+
294.07861	88	
294.83234	160	
294.86867	88	
295.03536	108	
295.38524	106	
296.15624	94	
297.14998	80	
297.22610	88	
297.97248	150	
298.09054	84	
299.06200	134	
299.78642	84	
300.88935	90	
303.14070	88	
303.86870	116	
304.00066	82	
304.83620	94	
304.88789	80	
305.87474	82	
307.29795	96	
307.79408	88	
307.89146	120	
308.80664	86	
308.87472	114	
309.79570	84	
310.05518	102	
310.13282	92	
310.43136	104	
310.88244	354	1+
313.02750	96	
317.16560	80	
317.87267	94	
318.12343	110	
318.14306	108	
318.85620	96	
319.62384	88	
322.17281	82	
323.24279	108	
324.12218	86	
324.89427	278	1+
325.22323	80	
326.20837	88	
326.92940	82	
327.79976	86	
328.19269	112	
329.88342	140	
330.91994	94	
335.82993	92	
337.11138	88	
338.83867	82	
338.87634	110	
340.19143	110	
340.30925	84	
341.00740	84	
341.25222	92	
341.71052	84	
342.90112	102	
END IONS

###FS:    #m/z: 363.95741 #charge 1+
###MS: 42
###MSMS: 45
BEGIN IONS
TITLE=Cmpd 33, +MS2(363.9574), 28.0-35.0eV, 1.0min #45
RTINSECONDS=55.744
SCANS=42,45
PEPMASS=363.95741	256784
CHARGE=1+
88.75017	96	
177.93656	110	
191.85847	602	1+
194.90217	94	
195.86355	102	
196.88276	316	1+
205.89385	88	
206.95346	146	
207.40847	160	
207.87459	302	
207.94732	456	1+
208.89012	174	
209.87198	154	
209.94303	478	1+
210.88593	448	1+
212.87928	1518	1+
214.89226	138	
215.13451	122	
220.07946	120	
222.95231	902	1+
224.20829	88	
224.94763	1392	1+
224.97335	248	
225.86255	132	
225.97267	158	
226.88566	98	
226.94813	4118	1+
226.97732	132	
227.93578	274	
228.89294	486	1+
228.94212	4996	1+
229.13324	138	
229.82710	156	1+
230.88993	3340	1+
231.59153	90	
232.88236	706	1+
234.91442	98	
237.05433	136	
237.93156	100	
238.06213	92	
238.43355	94	
238.83837	88	
240.94214	986	
240.96062	778	1+
241.42162	92	
241.93923	2286	1+
242.94136	1536	1+
243.81734	108	
244.47122	90	1+
244.84120	98	
244.89407	90	
244.95762	2012	1+
245.81326	316	1+
245.94207	536	
246.90681	168	
246.95297	2170	1+
247.80130	512	1+
247.93296	94	
248.03526	92	
248.80395	436	1+
248.90138	1182	1+
250.89643	348	1+
251.80407	138	
252.79630	96	
253.08975	142	
253.90749	310	
254.11163	92	
258.83425	124	
258.84796	140	
258.97293	182	
259.09959	90	
260.83589	256	1+
260.97053	586	
261.95384	92	
263.63566	96	
263.85180	346	1+
263.88686	88	
264.82172	182	
264.91299	92	
264.96102	132	
264.98202	144	
265.81251	828	1+
265.97721	128	
266.78620	120	
266.81356	598	1+
267.84035	228	1+
267.97184	140	
268.05369	234	
268.95815	134	
269.03935	94	
269.92226	144	
269.96781	516	1+
270.55884	92	
270.90459	92	
271.91521	386	1+
273.91516	140	
274.50995	92	
275.12109	150	
275.90507	150	
276.80971	90	
276.82386	90	
276.85094	116	
277.34927	94	
277.86668	94	
278.35425	100	
278.88935	96	
279.10135	200	
279.81280	98	
280.10112	154	
280.28389	92	
280.79497	294	
281.08915	106	
281.79026	676	1+
282.06851	98	
282.82971	88	
282.86263	116	
282.97843	224	1+
283.09615	104	
283.85425	198	
284.78701	270	1+
284.82174	94	
285.84468	454	
286.91281	92	
287.82317	136	
288.02866	106	
288.81329	216	
289.84038	88	
289.87485	116	
290.14940	186	
290.78930	270	
293.11694	148	
294.15821	98	
295.57548	94	
296.80739	432	1+
298.80445	574	
299.80623	330	
300.79890	782	1+
300.85300	114	
301.80017	512	1+
301.86341	254	
302.85784	1022	1+
303.80488	100	
303.94761	156	
304.90258	106	
305.15061	110	
305.88114	104	
306.27885	110	
306.93783	206	
307.04210	100	
307.89253	148	
308.29315	236	1+
309.95577	100	
311.12189	92	
311.86302	186	1+
313.81554	92	
316.81702	354	1+
318.13095	122	1+
318.75750	92	
318.88505	112	
319.82628	236	1+
320.10049	88	
320.91601	90	
321.82082	116	
321.86562	148	
322.82246	144	
324.87742	94	
324.89392	108	
325.82231	102	
326.11274	92	
326.87456	102	
327.00272	106	
328.87936	398	1+
329.31835	100	
329.44279	88	
329.87983	292	1+
330.14289	110	
330.18116	130	
332.85951	92	
334.78573	98	
336.94478	848	1+
338.87335	138	
339.82871	224	
342.96228	88	
344.83658	100	
347.77295	116	
352.70409	102	
353.67818	116	
355.30122	94	
355.83922	116	
359.86071	140	
360.86395	118	
361.56135	114	
362.10682	170	
366.76621	98	
367.32967	114	
367.77183	128	
368.84149	100	
END IONS

###FS:    #m/z: 507.84680 #charge 1+
###MS: 46
###MSMS: 47
BEGIN IONS
TITLE=Cmpd 34, +MS2(507.8468), 28.2-35.2eV, 1.0min #47
RTINSECONDS=59.4185
SCANS=46-47
PEPMASS=507.84680	93592
CHARGE=1+
196.01473	612	1+
210.03234	136	
214.88711	156	
220.04953	152	
223.97493	194	
232.89847	138	
237.88258	194	1+
239.06744	148	
239.78950	144	
246.06569	146	
249.08362	148	
250.97340	164	
252.08137	134	
252.11328	132	
252.14838	180	1+
253.09078	134	
254.10079	142	
254.88614	258	1+
259.92635	188	1+
262.11752	266	
263.10722	228	1+
264.92734	176	
266.86749	138	
267.13729	132	
270.80506	288	1+
272.13428	156	
272.85880	144	
273.91180	330	1+
275.85225	158	
278.83299	198	
278.99556	202	1+
279.10618	184	1+
279.84062	134	
280.82913	300	1+
283.94895	150	
284.87845	146	
287.04654	132	
289.88085	668	
290.14994	192	1+
290.87092	426	1+
293.87503	1244	1+
295.10701	300	1+
295.15436	174	1+
295.87186	304	
295.93387	242	1+
296.85455	592	1+
298.09253	258	
298.80280	208	
298.85616	342	
300.85200	140	
302.92988	236	1+
303.95101	184	
305.86529	392	1+
306.12719	148	
307.71042	136	1+
307.89150	640	1+
308.14195	494	1+
308.79661	172	
308.87052	848	1+
309.86995	456	1+
309.89105	238	1+
310.16136	164	
310.98986	202	1+
311.40757	254	1+
311.83527	152	
311.88378	2156	1+
312.17819	288	1+
313.14698	282	1+
314.86598	1082	1+
316.86655	450	1+
318.86082	158	
319.14925	174	1+
321.96869	198	1+
322.86197	146	
322.88625	188	
323.07671	214	1+
324.85995	518	1+
324.89801	776	1+
326.11276	130	
326.88230	540	
327.82882	130	1+
327.90042	452	
328.37498	328	1+
328.86794	276	
328.89629	278	
329.98384	128	
330.16985	482	1+
330.88268	606	1+
331.17486	406	1+
331.76942	162	
331.84700	138	
332.84230	358	1+
332.87704	782	
333.38943	152	
334.95059	144	
335.88170	142	
336.04945	142	
336.88695	200	
337.12605	140	
337.88063	658	1+
338.38923	188	
338.82746	146	
338.99080	302	1+
340.88626	132	
341.15715	234	1+
342.00238	138	
343.87508	140	
345.15761	360	1+
345.81726	172	1+
345.86987	138	
346.77664	236	1+
347.05538	128	
348.84907	134	
348.89107	170	
349.14355	176	1+
349.75696	146	
349.77424	186	
349.80929	140	
350.88220	404	1+
350.94877	268	1+
351.80335	138	
352.81282	132	
353.85109	244	1+
355.89570	132	
356.10843	156	
356.79080	130	
356.89298	176	
357.19965	150	
357.77429	172	1+
359.87804	164	
361.84488	130	
363.12436	158	1+
364.14184	210	1+
366.70801	748	1+
366.84119	184	
367.10992	196	1+
367.76611	244	
367.78167	144	
367.84273	242	
368.83056	856	1+
368.89703	188	
369.70793	156	
369.83516	742	1+
369.89496	144	
370.02504	192	1+
370.90898	390	1+
371.18861	402	1+
371.83429	160	
371.91097	278	1+
372.19266	266	1+
372.80094	146	
373.72068	400	1+
373.83142	236	
374.74599	136	
374.82026	460	1+
375.76451	138	
376.88556	202	
377.91582	148	
378.20812	140	
379.82553	212	1+
379.93241	148	
380.72029	736	1+
380.85513	478	1+
381.12312	130	
383.71900	178	
383.84701	1000	1+
384.85064	894	1+
384.89323	226	1+
386.82363	172	
387.77992	292	1+
387.84949	358	
388.17517	140	
388.85024	188	
389.20194	196	
389.72665	148	
389.93576	136	1+
390.10861	160	
390.84223	792	
390.91166	382	1+
391.84196	674	
391.91248	268	1+
392.06959	198	
392.19553	214	1+
392.82721	1100	1+
394.83672	186	
397.37018	248	1+
398.73070	296	
399.73056	238	
399.85254	330	1+
399.87264	188	
400.72958	168	
400.89857	130	
401.07735	162	
401.72156	128	
402.14787	188	1+
402.82632	272	1+
403.87188	452	
404.86451	790	1+
405.90759	134	
406.18373	136	
407.81745	158	
407.86750	1118	
408.04831	214	1+
408.13255	182	1+
408.85482	1072	
408.90613	318	1+
409.72479	558	1+
409.85268	612	
410.83745	1658	1+
411.14395	160	1+
412.22113	126	1+
412.73207	362	
412.80411	154	
412.84203	410	
412.87520	446	1+
413.07680	260	1+
414.85939	294	1+
415.89841	136	
416.87768	194	
417.21579	238	1+
417.36849	210	1+
417.82515	272	1+
418.92894	138	
419.73672	224	1+
420.13791	226	1+
421.88380	336	
422.85326	128	
422.88690	178	
423.87205	134	
424.86591	340	
425.75391	196	
425.87443	276	
426.10555	186	
426.75483	150	
426.86221	1574	1+
426.93793	130	
427.07040	126	
427.73628	694	
427.79853	230	1+
428.74481	484	
428.84848	1616	1+
429.16767	160	
430.74068	510	1+
430.84785	216	
431.86778	1290	1+
433.85984	264	1+
433.89520	246	1+
434.38887	222	1+
434.83898	240	1+
435.86140	128	
436.19429	172	1+
439.74731	138	
439.89190	638	1+
440.12944	130	
443.80790	184	1+
444.12435	206	1+
444.87406	3326	1+
445.74478	196	
449.69888	222	1+
449.87834	940	1+
450.75483	252	1+
452.75851	350	1+
457.90347	588	1+
458.12257	222	1+
460.10335	160	1+
462.14647	154	1+
462.88425	1110	1+
467.88905	1846	1+
468.13289	202	1+
468.20444	154	1+
469.77612	248	1+
473.72204	164	1+
477.17526	178	1+
479.76659	180	
485.90577	258	
487.23813	156	1+
487.89975	158	
489.74908	142	1+
492.27119	244	1+
497.74037	162	
504.19200	254	1+
506.73443	96	1+
510.25040	170	
511.33415	166	
END IONS

###FS:    #m/z: 336.94658 #charge 1+
###MS: 46
###MSMS: 48
BEGIN IONS
TITLE=Cmpd 35, +MS2(336.9466), 28.0-35.0eV, 1.0min #48
RTINSECONDS=60.1905
SCANS=46,48
PEPMASS=336.94658	91724
CHARGE=1+
189.86206	190	
197.89135	96	
201.01265	88	
205.95074	142	
207.87404	132	
207.97213	102	
210.89426	112	
211.06197	114	
211.94437	2246	1+
212.87884	1348	1+
213.94058	1272	1+
215.12550	84	
215.88711	410	1+
215.93577	82	
217.81575	92	
217.88226	186	
218.84031	126	
218.96245	88	
224.95983	132	
225.90673	86	
226.47003	96	
226.94338	92	
227.95244	84	
228.07686	82	
228.89402	342	
229.95525	2112	1+
230.88897	1754	
231.90402	298	
231.95114	1552	1+
232.82626	122	
232.89217	720	1+
233.89557	626	1+
233.95620	188	
234.09824	80	
234.83002	120	
236.11479	88	
236.96088	130	
239.85598	88	
239.97939	86	
240.83972	250	1+
241.98574	110	
243.89107	82	
244.56259	104	
247.43023	120	
247.90832	146	
247.96584	758	
248.90139	718	1+
248.98822	94	
249.03976	124	
249.83428	198	
249.96185	322	1+
250.54204	98	
250.83370	112	
250.95199	100	
251.80303	82	
251.97101	112	
252.90464	460	1+
252.97115	1398	
253.07891	84	
253.35056	92	
253.90717	394	1+
254.09171	210	
254.85809	104	
254.96767	806	
255.07332	318	
255.96111	182	1+
256.07387	148	
256.90251	102	
257.05831	88	
257.19596	120	
257.39856	110	
257.85986	140	
258.80524	96	
258.84704	344	1+
258.90920	134	
261.00266	86	
261.84364	174	1+
262.13123	168	
263.06841	114	
263.92096	84	
265.09530	82	
267.84083	188	
267.86211	162	
268.27365	90	
268.83871	636	1+
269.16512	84	
269.20453	90	
269.87257	82	
270.98243	260	
271.07430	92	
271.91469	492	1+
272.14892	84	
272.97791	86	
273.79423	82	
273.84698	82	
274.55447	82	
274.97595	86	
275.21129	130	
275.86041	116	
276.05470	130	
276.37050	90	
276.85749	388	1+
277.03623	84	
277.83335	134	
277.88068	128	
278.83982	126	
278.85666	276	1+
279.04493	106	
279.40980	98	
280.03452	102	
280.81182	82	
280.89152	104	
281.00101	82	
281.05223	140	
281.27257	90	
282.91670	122	
283.03274	94	
283.79191	82	
284.38886	88	
284.80931	82	
285.85885	194	
285.87174	216	1+
286.53392	84	
286.74815	84	
286.84871	1014	1+
287.90538	86	
289.51016	90	
290.85343	322	1+
291.12283	84	
293.10822	140	
293.99027	206	1+
294.85652	430	1+
296.09048	84	
297.15639	82	
297.38511	100	
297.59895	92	
297.90131	146	
298.80352	86	
298.88307	188	1+
301.12518	100	
303.80808	84	
303.94373	148	
306.87720	210	1+
307.79372	80	
308.15560	82	
308.17892	118	
309.36368	84	
309.86545	170	
310.86735	324	
311.44471	84	
311.86209	200	
313.53073	84	
313.87356	194	
318.14318	116	
320.38852	82	
321.31019	118	
323.30003	84	
324.89427	158	
327.22448	86	
327.28920	84	
328.34304	84	
328.88130	230	
328.93978	86	
329.87199	136	
330.88511	110	
331.28675	88	
332.03810	88	
332.26621	92	
333.38391	84	
334.75959	104	
335.64077	90	
336.11375	82	
337.83310	100	
338.76834	94	
339.75842	84	
339.88117	124	
341.18451	130	
END IONS

###FS:    #m/z: 359.96260 #charge 1+
###MS: 46
###MSMS: 49
BEGIN IONS
TITLE=Cmpd 36, +MS2(359.9626), 28.0-35.0eV, 1.1min #49
RTINSECONDS=60.963
SCANS=46,49
PEPMASS=359.96260	66506
CHARGE=1+
150.20086	84	
177.93814	84	
205.87814	112	
205.94547	96	
208.16957	96	
209.94116	398	1+
210.98906	90	
217.16908	84	
221.83352	90	
222.95246	1296	1+
223.88803	336	1+
224.95028	1108	1+
225.91780	92	
225.97348	106	
226.94777	2264	1+
226.96922	236	
227.12465	88	
227.93449	174	
228.85080	90	
228.94204	3730	
230.15483	88	
231.96511	100	
233.96044	158	
234.83344	92	
234.92966	82	
235.82462	202	
238.91565	90	
239.97216	86	
240.94127	398	
240.95895	998	1+
241.94223	224	
242.05374	84	
243.95717	118	
244.95843	1598	1+
245.94038	292	
246.80692	82	
246.95410	1266	1+
248.80324	124	
250.95217	196	
251.04367	242	1+
251.07468	82	
252.95146	118	
255.08517	100	
255.86927	100	
255.88556	84	
256.03908	84	
256.38126	100	
258.16699	92	
258.83680	118	
258.97464	270	
259.80640	88	
259.96933	764	1+
260.11269	134	
260.83548	102	
260.94543	98	
261.03832	92	
261.83627	96	
261.88230	92	
262.94298	88	
263.11780	96	
263.84318	216	1+
263.98102	114	
264.82284	178	
264.89531	92	
264.97128	88	
265.97561	106	
266.00506	90	
266.81387	452	1+
267.04196	82	
267.77581	84	
267.97584	162	
268.50679	84	
268.85099	92	
269.96956	164	
271.95759	168	1+
272.13480	148	
272.86437	158	
273.31900	84	
275.42597	94	
275.97665	190	
276.44579	110	
276.80634	178	
276.85515	108	
277.03207	82	
277.55369	88	
277.79888	382	1+
278.74132	90	
278.92724	84	
279.09684	142	
279.85917	222	1+
280.04047	94	
280.79140	668	1+
282.86066	80	
282.94520	100	
284.82927	228	
284.91931	88	
286.03016	88	
286.13308	98	
286.54019	90	
286.86034	96	
290.14756	244	
290.85304	88	
291.78758	164	
292.85461	122	
293.97615	208	1+
294.28245	94	
294.41533	102	
294.85547	138	
296.81024	272	
296.86564	126	
297.80868	236	
298.80285	952	1+
299.08369	84	
299.86525	150	
300.79607	176	
302.16636	100	
302.85625	84	
303.94496	166	
304.16228	202	1+
305.94551	82	
306.88635	310	1+
307.17039	136	1+
307.84481	86	
309.79419	252	
310.12147	184	1+
310.87795	94	
311.80410	316	1+
311.86265	422	1+
312.44872	96	
312.90399	218	1+
316.11908	82	
316.81673	230	
316.89358	82	
317.81331	130	
318.08712	86	
318.47910	104	
318.81552	122	
318.88644	88	
318.93251	100	
319.14647	114	
319.81078	96	
319.83677	90	
320.14103	156	
322.81890	144	
322.90118	90	
323.15264	94	
323.23473	98	
324.05614	84	
324.89070	186	
325.05616	114	
325.15728	214	1+
326.81838	82	
327.32004	92	
327.84829	102	
328.88868	162	
334.77692	92	
334.87870	222	1+
335.16889	84	
336.88521	164	1+
336.89736	148	1+
336.94236	148	
337.93961	92	
338.37319	92	
340.29798	92	
341.15507	110	
341.87655	116	
342.27909	164	
344.45792	84	
346.40744	90	
347.02890	84	
348.74899	136	
349.71953	98	
350.82968	88	
352.88851	144	
353.03178	84	
354.71789	94	
359.89150	100	
361.76446	80	
364.84208	82	
END IONS

###FS:    #m/z: 507.84658 #charge 1+
###MS: 50
###MSMS: 51
BEGIN IONS
TITLE=Cmpd 37, +MS2(507.8466), 28.2-35.2eV, 1.1min #51
RTINSECONDS=64.637
SCANS=50-51
PEPMASS=507.84658	102040
CHARGE=1+
196.01666	160	
218.06262	136	1+
224.97674	432	
230.08017	156	
234.88892	156	
240.08086	158	
242.07875	178	1+
245.04949	170	1+
250.90998	220	1+
252.07797	356	
260.80553	130	
265.13319	204	1+
266.16668	252	1+
271.13504	132	
271.88921	254	1+
271.94881	136	
272.06908	164	1+
272.85555	244	
273.85642	148	
275.85230	162	
276.84208	172	1+
278.07925	242	1+
278.11308	156	
278.83235	204	
279.12342	226	1+
280.02769	196	1+
280.83305	398	1+
282.89975	188	
283.82610	150	
284.85099	144	
284.87556	222	
285.85534	232	
286.14714	186	1+
286.79624	140	
287.85281	370	
288.17003	208	1+
288.86393	164	
289.88235	344	
290.86753	258	
291.87998	178	
292.13339	134	
293.87460	804	
293.96242	220	
294.39200	264	1+
294.80658	190	1+
294.85747	228	
294.87255	494	1+
296.85369	316	1+
296.87404	250	
297.13722	248	1+
298.85414	294	
299.92313	216	
301.41193	136	
301.85097	258	
301.95089	138	
302.84128	142	
303.87389	312	1+
305.86487	488	
306.88594	138	
307.89094	406	
308.14276	568	
308.80341	200	1+
308.87388	490	1+
308.89621	290	
309.15316	878	1+
309.88988	228	
309.95349	188	
310.16232	754	1+
310.82497	172	1+
311.88468	2560	1+
313.16396	140	
313.88474	454	1+
314.86441	1386	1+
315.82353	226	1+
316.86352	476	
318.80995	156	
318.86266	172	
318.88654	142	
319.86442	138	
321.85375	428	1+
323.85899	410	1+
324.86120	344	1+
325.90052	380	
326.88372	1144	1+
328.87648	216	
329.06261	166	1+
329.89614	196	
330.17508	160	
330.87856	356	
330.89910	290	1+
331.17480	226	1+
332.87400	858	1+
333.05828	170	1+
333.39843	132	
334.16146	144	
334.87305	136	
335.82289	202	1+
335.88675	190	
336.87509	736	1+
336.94777	150	
337.87850	624	1+
339.82786	172	
339.87871	246	
341.10858	146	
342.87066	232	1+
344.82966	138	
345.76102	132	
347.80278	178	
347.88083	200	
348.89271	134	
349.75730	256	
350.88487	602	1+
350.96402	192	1+
352.78247	300	1+
353.85001	166	
353.91498	140	
355.12501	166	1+
355.89305	204	
356.37925	192	
356.81896	284	1+
356.86071	168	
358.77759	164	1+
360.86811	320	1+
362.91848	236	1+
363.77848	250	1+
366.14283	150	
366.84007	776	1+
366.90362	138	
367.70986	908	1+
367.76893	518	1+
368.12698	362	1+
368.86458	132	
368.89683	396	1+
369.80167	176	1+
369.83687	526	1+
369.87711	232	1+
372.77745	214	1+
373.89982	144	
374.72723	356	1+
374.81679	196	
374.91992	186	1+
375.81718	138	
376.88096	318	1+
377.73123	304	1+
380.71521	202	
380.85755	206	
381.71231	416	1+
381.78913	152	
381.84354	136	
383.16807	132	
384.85049	764	1+
386.38794	142	
386.86805	264	1+
387.84684	294	
388.85210	198	
389.19990	152	
389.91284	148	
390.73034	204	1+
390.83878	666	
391.84061	496	
392.06785	218	1+
392.82719	1210	1+
392.84700	288	
393.79972	134	
393.86368	142	
394.79878	130	
394.83385	414	
395.10732	162	1+
395.47029	144	
395.78652	224	1+
395.85302	276	1+
396.20387	152	1+
397.81350	160	
398.72843	660	1+
399.70794	154	
399.80777	146	
399.85046	238	
401.72727	172	
401.84846	140	
402.75393	172	1+
402.80163	182	
402.81677	136	
402.86870	1042	1+
403.87360	748	1+
404.89700	160	
405.78565	158	
405.85943	720	1+
407.73194	192	
407.86737	782	
408.85230	1802	1+
409.72675	288	
410.83905	1872	1+
410.87040	226	
412.73518	226	
413.07746	136	
413.85562	158	
414.60638	134	1+
415.84554	136	
416.73180	198	1+
417.84466	182	1+
421.88600	588	1+
422.94259	138	
423.79447	150	
423.87057	612	
424.85845	138	
425.75375	156	
425.87026	228	
426.15868	190	1+
426.86223	1894	1+
427.73388	278	
428.74189	196	
428.84806	2082	1+
429.78779	282	1+
429.87994	132	
430.21411	140	
430.74139	376	1+
431.86524	418	
432.87263	496	1+
433.85154	618	1+
439.89596	490	1+
441.20618	134	
441.88897	140	
442.23354	152	
443.76879	160	
444.87440	3468	1+
445.74704	140	
446.09759	196	1+
446.74443	136	
447.72492	138	
447.88501	294	1+
448.75431	202	1+
449.87896	1106	1+
450.74967	284	
452.20249	136	
453.49781	138	
457.90622	784	1+
458.17505	142	
458.70559	142	
462.88467	714	
463.88334	374	
464.88935	218	
465.00375	134	
467.88989	2364	1+
468.67370	150	1+
468.78115	240	
474.14040	216	1+
475.94631	128	1+
479.71162	174	1+
482.24511	146	
485.90047	894	1+
486.84947	168	
487.90087	136	
490.90705	132	
493.19167	130	
505.11480	214	1+
506.11922	156	1+
508.17925	182	1+
508.91603	298	1+
509.86572	154	
510.32417	132	
END IONS

###FS:    #m/z: 336.94633 #charge 1+
###MS: 50
###MSMS: 52
BEGIN IONS
TITLE=Cmpd 38, +MS2(336.9463), 28.0-35.0eV, 1.1min #52
RTINSECONDS=65.417
SCANS=50,52
PEPMASS=336.94633	88720
CHARGE=1+
183.87038	78	
189.86031	138	
192.88976	94	
193.88690	228	1+
200.93797	102	
201.11893	82	
204.13570	82	
205.94749	236	
206.51829	90	
210.88487	256	
211.94476	3232	1+
211.99750	116	
212.87845	1308	1+
213.93954	1352	1+
215.88820	716	1+
216.38471	80	
216.94304	88	
217.88439	276	1+
217.93864	140	
220.84165	84	
221.89108	132	
223.95805	198	1+
224.98490	150	
227.89635	180	
228.08623	110	
228.68910	114	
228.89818	156	
229.03633	116	
229.11930	92	
229.91518	88	
229.95506	2352	
230.05782	82	
230.88865	2752	1+
231.95108	1482	1+
233.04569	102	
233.10565	88	
233.82733	156	
234.83011	114	
235.92795	98	
235.94791	118	
236.13744	86	
238.80156	82	
239.40564	92	
240.79394	80	
241.83733	222	1+
242.05534	92	
242.92165	90	
244.06948	120	
244.16974	308	
245.12540	104	
246.39418	82	
246.97672	112	
247.05782	78	
247.42647	82	
247.96551	932	1+
248.89919	776	1+
248.99007	130	
249.40826	114	
249.82865	192	
249.95984	294	
250.83269	408	1+
250.88231	102	
250.95387	136	
251.03219	108	
252.97249	1488	1+
253.03132	106	
253.04907	84	
253.90749	376	1+
254.96715	328	
255.07492	172	
255.94451	160	
256.08281	86	
256.90336	292	1+
256.96923	148	
257.79585	80	
257.96652	80	
258.05910	120	
258.84724	194	
258.86100	262	1+
259.03643	104	
260.04644	90	
260.14000	240	1+
260.94797	132	
261.10987	90	
262.11894	80	
262.84094	78	
262.94558	80	
263.82994	154	
265.01920	158	
266.84445	144	
266.89162	82	
267.83898	296	
267.88352	78	
268.09933	94	
268.51484	86	
268.78761	138	
268.84200	494	1+
268.86644	114	
269.44713	82	
269.84573	334	1+
270.97839	90	
271.79573	240	1+
271.83999	220	1+
271.91948	180	
272.86449	86	
274.35539	86	
274.45703	96	
274.86389	128	
275.17742	84	
275.47307	108	
275.81328	82	
275.86234	126	
275.87776	170	
275.96515	106	
276.85997	446	1+
277.80107	90	
277.83496	134	
277.85170	308	1+
278.83585	484	1+
280.82013	84	
281.04694	240	1+
282.98277	88	
285.42936	84	
285.85383	272	
286.80270	80	
286.85080	714	1+
287.40350	80	
288.85162	126	
289.01314	82	
289.04665	80	
289.84979	92	
289.88189	158	
290.85720	88	
290.88181	122	
291.07331	80	
292.86092	420	1+
292.90457	86	
293.08102	92	
293.10727	148	
293.85488	118	
295.82215	164	1+
295.86418	108	
296.65492	82	
297.85532	96	
298.30719	126	
298.44287	98	
299.06387	154	
299.81447	88	
299.87509	94	
300.36134	84	
300.86655	254	1+
303.80373	78	
303.86298	150	
304.05859	78	
304.87174	80	
305.06570	82	
306.82875	92	
306.88421	148	
307.21319	196	
307.80624	110	
308.19406	94	
308.86222	482	1+
309.86593	412	1+
309.91228	92	
311.88509	270	1+
314.72975	86	
314.81917	106	
315.12698	194	1+
316.43769	106	
317.08237	92	
318.12417	86	
318.59298	98	
320.61261	90	
323.30305	116	
324.89128	100	
326.89409	126	
328.16925	104	
331.40044	78	
332.40608	102	
333.90872	80	
334.78655	94	
335.94466	90	
340.91422	104	
342.22475	98	
END IONS

###FS:    #m/z: 359.96231 #charge 1+
###MS: 50
###MSMS: 53
BEGIN IONS
TITLE=Cmpd 39, +MS2(359.9623), 28.0-35.0eV, 1.1min #53
RTINSECONDS=66.1895
SCANS=50,53
PEPMASS=359.96231	67408
CHARGE=1+
185.92779	88	
203.93235	100	
209.94338	414	1+
215.89458	148	
216.40997	90	
222.53463	100	
222.95231	1208	1+
223.89149	232	1+
224.94960	934	1+
224.97471	124	
224.99392	88	
226.94811	3434	1+
226.97090	158	1+
227.93139	204	
228.80231	84	
228.94331	2956	1+
229.91636	110	
230.89113	124	
232.97688	126	
233.12056	94	
233.56111	88	
234.87291	84	
234.93515	90	
237.84527	168	1+
238.08697	92	
238.42973	84	
238.75808	88	
238.94019	92	
240.89252	228	1+
240.94251	314	
240.96398	462	
241.15727	114	
241.94383	416	
242.85420	96	
242.95765	358	1+
242.98895	94	
244.16113	84	
244.95865	2014	1+
245.85803	164	
245.87226	84	
245.94359	326	
246.81326	110	
246.95265	1352	1+
247.89020	84	
248.41566	182	
248.80304	316	1+
250.80656	100	
250.95329	200	
250.96953	102	
251.51494	100	
251.94713	108	
252.84594	108	
252.95552	162	
254.09008	100	
255.54071	88	
255.85071	92	
256.95947	86	
257.41245	98	
258.84929	134	
259.87703	84	
260.83285	178	
260.96780	570	1+
262.22735	98	
262.92423	84	
263.82736	190	
264.13061	100	
264.81806	258	1+
265.83735	100	
265.94993	102	
265.98612	110	
266.01174	178	
266.12380	166	1+
266.81382	1064	1+
267.85460	186	1+
267.97181	376	
268.00786	86	
268.79460	106	
268.84758	250	1+
268.95980	490	
269.01220	88	
269.96765	258	
271.84560	170	
271.87199	124	
271.91107	154	
272.39599	84	
272.84704	188	1+
273.13326	88	
274.88033	118	
275.81260	158	
275.96883	104	
276.13373	104	
276.81062	136	
276.85203	138	
277.82096	112	
278.51605	88	
278.80700	238	1+
278.84723	174	
279.42257	84	
279.79438	98	
279.95907	126	
280.79407	1014	1+
280.85064	104	
281.86172	142	
283.00664	104	
283.03835	100	
284.82438	498	1+
285.03962	86	
285.11400	94	
285.85986	140	
285.90100	92	
287.93691	88	
289.07767	98	
290.14953	176	
290.53059	88	
291.35563	84	
291.80497	106	
292.06024	138	
292.43805	90	
293.85704	132	
293.87737	84	
295.36635	90	
295.56531	92	
295.83786	190	1+
295.86230	122	
296.39075	114	
296.80832	146	
296.86372	230	1+
297.08651	96	
297.80625	122	
298.80552	1120	1+
298.91385	94	
299.02610	96	
299.34290	86	
299.42143	176	
300.80372	198	
304.16551	84	
305.07212	86	
306.15157	84	
306.43162	150	
306.79347	168	
307.43338	98	
307.66169	100	
307.89273	102	
310.87764	478	1+
310.92254	166	
311.86604	110	
311.93055	90	
312.38071	126	
312.80936	100	
312.85089	268	1+
315.87871	144	1+
315.96657	86	
316.81821	140	
316.83776	98	
317.82120	112	
317.87236	102	
318.12748	86	
318.14257	94	
318.59727	100	
319.80867	84	
319.85952	166	
321.28348	114	
321.30433	102	
321.82158	236	1+
322.92976	132	
323.01711	126	
324.88553	204	
325.12690	84	
325.91371	118	1+
328.89027	124	
329.86986	88	
334.08384	96	
334.85193	116	
335.02618	124	
336.94721	250	1+
338.86996	104	
339.83600	90	
342.02627	92	
351.33346	92	
355.15919	182	1+
355.76752	400	1+
356.77230	276	1+
356.79097	88	
357.10866	86	
357.19559	204	1+
359.86486	124	
END IONS

###FS:    #m/z: 322.93080 #charge 1+
###MS: 54
###MSMS: 55
BEGIN IONS
TITLE=Cmpd 40, +MS2(322.9308), 28.0-35.0eV, 1.2min #55
RTINSECONDS=69.8855
SCANS=54-55
PEPMASS=322.93080	1852360
CHARGE=1+
47.13323	78	
107.39796	106	
117.44374	80	
170.00118	80	
182.47289	78	
184.86250	78	
192.88871	216	1+
192.92880	104	
193.43069	92	
196.01663	134	
196.88162	94	
197.86726	152	
201.05281	80	
201.12065	86	
205.10531	88	
205.15461	84	
205.92377	76	
205.95221	110	
205.97144	146	
206.92822	116	
207.86498	88	
207.94950	138	
207.97255	166	
208.12696	82	
209.94512	94	
212.87752	128	
213.10421	78	
214.89538	174	
215.88600	76	
216.93410	80	
218.89044	132	
221.96895	82	
222.95569	526	1+
223.96118	350	1+
225.95746	138	
226.15220	90	
228.91951	94	
229.83994	80	
230.88932	220	
231.90733	82	
232.90572	198	1+
233.62151	78	
233.94239	82	
235.82173	102	
236.06582	84	
236.89846	80	
238.94001	188	
239.08070	168	
239.78431	318	1+
240.13082	96	
240.82370	124	
240.94147	3844	
241.05718	126	
241.21427	88	1+
241.94023	13098	1+
242.18685	84	
242.82188	116	
242.90244	82	
242.94246	9284	1+
243.30070	138	1+
244.82050	222	
244.94046	2210	1+
245.79716	212	1+
245.83248	162	
245.87502	128	
246.97639	484	1+
247.04410	90	
247.86003	174	1+
248.98925	100	
249.81368	138	
249.84679	76	
250.83357	98	
250.94748	140	
250.96745	122	
251.24403	96	
252.92463	76	
253.06135	80	
253.47780	88	
253.54613	94	
253.81209	104	
253.90605	78	
254.91265	252	
255.78175	76	
256.04007	80	
256.46196	86	
256.89653	76	
257.79851	188	
258.80124	88	
258.83472	282	1+
258.85877	92	
260.01351	82	
260.33655	146	
260.82749	602	1+
260.84251	126	
261.50896	100	
261.83047	454	1+
261.88937	216	1+
262.74310	86	
263.35490	104	
263.98244	90	
264.94318	84	
265.08793	144	
265.79060	292	1+
266.13621	230	1+
266.24680	150	
268.19815	120	
269.83845	80	
269.88068	78	
270.44994	78	
270.80354	190	1+
271.10665	82	
271.90577	82	
272.34151	78	
272.44096	80	
273.14162	100	
273.44067	90	
273.82888	96	
273.85308	76	
274.56473	108	
275.10110	76	
275.14892	76	
275.80631	146	
278.03374	90	
278.09202	78	
278.85011	164	
279.08999	994	1+
280.07549	100	
280.16664	108	
280.85607	98	
281.04949	154	
281.91154	78	
282.79325	116	
282.93303	90	
283.06922	182	
283.96583	84	
284.29194	190	
284.33119	88	
284.51518	82	
285.81325	80	
285.86100	76	
286.15816	196	1+
286.88036	102	
289.78852	134	
289.87878	202	
291.80485	240	
292.21138	78	
292.85572	222	1+
293.30190	76	
293.80568	130	
294.85015	212	1+
296.86013	100	
296.98522	102	
298.82187	198	1+
300.75722	146	
300.94286	80	
302.80500	78	
303.45511	80	
303.88838	178	1+
304.76203	78	
305.84893	80	
306.88272	154	
307.80272	102	
307.88691	142	
310.88052	106	
311.74835	76	
311.88681	84	
312.86124	222	1+
314.01143	80	
314.81498	86	
314.83649	106	
315.16800	106	
316.78085	84	
318.81599	100	
323.88486	86	
324.89973	196	
325.16026	92	
325.81044	134	
325.88420	212	1+
END IONS

###FS:    #m/z: 340.94147 #charge 1+
###MS: 54
###MSMS: 56
BEGIN IONS
TITLE=Cmpd 41, +MS2(340.9415), 28.0-35.0eV, 1.2min #56
RTINSECONDS=70.6585
SCANS=54,56
PEPMASS=340.94147	705308
CHARGE=1+
105.72603	128	
192.92521	200	
195.99053	86	
197.09048	104	
197.28375	90	
203.93782	94	
205.95031	336	1+
206.92596	92	
208.93844	146	
210.89791	86	
210.93729	104	
211.94371	152	
213.87709	156	
213.93977	868	1+
215.88655	502	
215.93506	266	
217.88745	386	1+
218.90997	96	
218.99516	84	
219.88333	216	1+
220.12863	92	
222.95430	234	
222.97319	106	
223.97125	92	
225.88633	108	
226.94346	92	
227.83756	104	
227.86709	90	
227.95443	90	
228.39769	94	
228.94315	92	
229.06687	96	
230.88936	404	1+
230.96009	130	
231.02914	92	
231.09144	186	1+
231.10967	160	
231.95113	984	1+
233.89928	320	1+
233.94960	340	
234.86699	150	
235.89281	184	
235.94488	150	
236.89838	104	
237.06117	142	
238.88326	98	
239.59365	86	
239.90416	88	
241.84533	214	
243.14941	92	
243.17809	96	
243.83609	236	
244.16158	156	
244.95468	152	
245.06239	86	
246.85889	90	
246.95505	120	
247.96821	110	
248.89597	198	
248.98770	84	
249.40844	98	
249.96156	204	
250.41985	92	
251.90404	108	
251.95998	104	
253.92167	90	
254.96652	354	
255.07247	136	
255.95421	246	1+
255.97202	152	
256.84970	90	
256.90630	296	1+
257.18793	106	
257.38714	98	
258.14149	90	
258.17761	140	
258.84613	320	
258.95562	310	1+
259.39037	100	
259.84983	188	
259.95623	210	1+
260.83477	324	
261.84238	292	1+
261.88746	172	1+
263.11582	100	
263.62359	102	
265.15982	90	
265.86433	106	
266.86324	140	
267.13639	128	
267.83352	92	
267.91146	130	
268.84007	100	
269.27224	84	
271.78415	88	
272.78866	320	1+
272.91225	128	
272.93596	100	
272.97738	94	
273.96759	210	1+
274.08711	90	
275.85419	846	1+
275.87806	156	
275.90720	96	
276.06847	114	
276.85666	736	1+
276.87791	126	
278.84614	1244	1+
279.91244	92	
280.81566	112	
280.92884	110	
281.63734	98	
281.95513	82	
282.05157	82	
282.43155	96	
284.93392	84	
285.36368	86	
286.94174	102	
287.06649	104	
288.83373	84	
289.79007	114	
290.12657	108	
290.15208	230	
291.41654	90	
291.81398	118	
292.13147	86	
292.15553	118	
292.45706	92	
292.81465	102	
294.86421	114	
294.87982	162	
295.97569	146	
296.82484	122	
297.84428	82	
297.86152	94	
299.88613	112	
299.92520	106	
300.42592	178	
302.09411	88	
302.17148	258	1+
302.87018	126	
303.81855	88	
303.92351	86	
303.94580	120	
305.18043	114	
306.47855	100	
308.80025	158	
308.86243	230	1+
309.15716	178	
309.79440	110	
310.09406	102	
310.74495	90	
311.83161	212	1+
312.80358	164	
313.71764	100	
314.80804	92	
315.89853	96	
316.87046	82	
318.14264	234	
318.86888	180	1+
321.16811	86	
325.38351	100	
328.16530	116	
328.40073	100	
329.22475	102	
330.81683	142	
331.81435	86	
337.77461	84	
337.88073	90	
342.14700	116	
342.18745	100	
344.71463	102	
345.18591	82	
END IONS

###FS:    #m/z: 363.95757 #charge 1+
###MS: 54
###MSMS: 57
BEGIN IONS
TITLE=Cmpd 42, +MS2(363.9576), 28.0-35.0eV, 1.2min #57
RTINSECONDS=71.431
SCANS=54,57
PEPMASS=363.95757	263546
CHARGE=1+
187.88679	90	
189.86320	380	1+
191.85806	300	
194.52806	108	
196.41030	104	
196.88183	96	
206.40885	90	
206.82561	90	
206.94820	146	
207.87491	412	1+
209.86170	86	
209.88962	98	
209.94501	684	
210.18338	88	
210.88439	580	1+
212.87908	1750	1+
214.89175	356	
216.02514	98	
222.04739	106	
222.95302	604	1+
224.89603	96	
224.95043	1174	1+
224.97263	94	
226.00825	92	
226.88794	154	
226.94840	5590	1+
226.97510	338	
227.93433	144	
228.89493	542	1+
228.94230	4616	1+
228.96860	106	
229.16532	102	
229.49967	92	
230.89002	2478	1+
232.82929	92	
232.88793	186	
233.04393	100	
233.10568	102	
233.82231	90	
234.88147	134	
235.91885	88	
237.05530	90	
238.02994	94	
238.11573	88	
240.03861	90	
240.83489	272	1+
240.94177	656	
240.96419	370	
241.94029	2016	1+
241.96122	206	
242.81632	196	1+
242.94233	1322	1+
243.13407	90	
244.95723	2760	1+
245.94117	152	
246.95365	3006	1+
248.80074	350	1+
248.89981	916	
250.35667	92	
250.52254	94	
250.80258	250	
250.89845	154	
250.94676	278	
250.97466	108	
251.04881	96	
251.06931	88	
252.79988	90	
253.12380	88	
253.90574	102	
254.79301	90	
255.10524	156	
257.40644	96	
257.94046	98	
258.97624	142	
259.05220	92	
259.44360	98	
259.85547	222	
260.83439	368	1+
260.97067	270	
261.28050	94	
262.43475	98	
263.82041	390	1+
263.85468	146	
263.90787	208	1+
265.09138	212	1+
266.81563	228	
266.83155	140	
267.77893	124	
267.81873	138	
267.97482	442	
268.84116	210	1+
268.96384	126	
269.80867	94	
269.97134	600	1+
270.93699	90	
272.14160	110	
272.79204	112	
273.86563	206	1+
275.03673	200	1+
275.80674	132	
276.80845	126	
276.84727	164	
278.16948	98	
278.79592	636	1+
278.84895	106	
278.99935	96	
279.10571	262	1+
279.89892	100	
280.79339	790	1+
280.83673	136	
281.11579	134	
281.87266	88	
281.97315	108	
282.78843	614	1+
283.78915	378	1+
283.85149	98	
283.86568	92	
283.90260	136	
284.85023	108	
284.88211	152	1+
285.82104	108	
285.84632	554	
286.81607	176	1+
286.92300	122	
287.87490	132	
287.93171	176	
288.40895	136	
288.84599	104	
290.16148	238	1+
290.79196	108	
291.01643	98	
291.83938	306	1+
293.12048	130	
295.86502	106	
296.80976	634	1+
296.95890	160	1+
297.08436	90	
297.15214	120	
298.08002	88	
298.80456	1710	1+
300.13773	86	
300.45100	86	
301.79715	890	1+
301.86781	166	
302.86205	108	
303.85638	728	1+
303.90086	236	1+
303.94907	86	
305.94471	88	
306.88218	104	
307.28650	88	
308.64246	98	
308.87819	96	
308.89039	258	1+
309.89241	166	1+
310.87609	172	
311.86607	116	
313.38295	106	
313.85355	92	
314.81995	134	
315.45332	90	
315.94659	124	
316.81441	656	1+
316.87252	262	1+
317.81771	442	1+
318.14319	126	
318.81452	316	1+
319.59739	94	
319.82388	194	1+
320.12428	198	1+
320.96863	88	
321.81869	362	1+
321.86660	112	
322.05439	96	
322.92908	456	1+
323.81545	228	1+
324.89272	106	
326.87140	178	
326.89095	90	
327.04705	98	
327.08066	104	
329.87474	198	1+
331.81851	90	
332.40029	88	
332.88184	86	
332.96917	140	
334.86852	98	
335.78726	98	
336.32067	92	
336.82996	94	
336.94542	246	1+
339.82369	102	
340.94519	132	
343.71327	86	
343.91005	220	
345.16612	92	
347.75703	98	
348.30056	110	
355.96558	106	
362.47272	110	
364.83985	86	
366.74570	110	
368.84115	100	
END IONS

###FS:    #m/z: 322.93074 #charge 1+
###MS: 58
###MSMS: 59
BEGIN IONS
TITLE=Cmpd 43, +MS2(322.9307), 28.0-35.0eV, 1.3min #59
RTINSECONDS=75.14
SCANS=58-59
PEPMASS=322.93074	1949594
CHARGE=1+
109.09182	102	
182.37838	132	
192.89352	164	
193.19010	80	
194.09569	82	
196.96292	80	
196.98844	156	1+
197.12848	72	
197.83588	78	
197.87240	78	
197.99522	182	1+
201.03966	156	
203.90442	74	
204.52198	86	
205.94779	356	1+
206.97531	96	
207.97589	116	
209.87552	90	
215.89880	92	
220.87926	116	
221.94345	204	
222.95689	766	1+
223.96293	520	1+
224.54659	82	
225.86248	74	
225.94095	80	
226.91735	82	
227.95623	76	
228.91240	112	
229.02892	82	
230.83049	122	
230.89659	94	
231.10950	94	
231.88451	264	1+
232.90196	74	
233.89513	260	1+
235.43403	80	
236.81145	108	
236.83639	82	
236.89665	74	
236.95358	78	
237.02056	92	
237.40132	92	
237.94457	86	
237.99403	72	
238.02347	100	
238.05542	150	
238.82997	76	
238.89497	72	
238.93889	116	
239.03134	72	
239.08065	80	
239.43038	100	
239.94355	94	
239.96029	148	
240.00620	80	
240.82296	112	
240.88105	98	
240.94078	3724	
241.08850	102	
241.85587	108	
241.93971	11176	1+
242.10907	174	1+
242.82267	492	1+
242.94202	7764	1+
244.48601	76	
244.93999	2744	
244.96715	164	
246.86083	124	
246.97657	246	
247.04235	104	
247.80540	74	
247.99636	106	
248.97417	74	
250.94477	76	
251.41562	86	
251.86541	86	
252.92686	72	
252.94836	74	
253.91385	94	
254.14467	80	
254.88138	84	
256.89795	136	
258.83577	190	
260.34109	138	
260.50080	82	
260.84599	112	
261.83215	212	
262.09244	84	
262.82856	112	
262.91066	80	
263.80104	74	
263.84598	72	
263.89756	90	
264.86021	128	
264.96138	102	
265.85554	80	
268.19839	96	
268.85926	94	
269.44713	100	
269.79403	202	1+
269.82037	86	
271.85728	96	
272.44057	76	
272.85089	206	1+
273.12798	92	
273.79551	398	1+
275.00493	78	
275.42187	76	
275.81002	208	1+
276.83611	80	
277.35307	88	
277.38208	80	
277.83418	86	
277.86500	116	
278.02235	82	
278.85194	84	
278.91636	224	1+
279.09259	562	1+
279.22551	80	
279.82489	80	
280.16816	92	
283.06302	120	
283.08589	78	
283.10443	78	
283.79048	104	
283.86950	76	
283.96914	160	
284.29432	576	
284.79326	162	1+
284.86346	272	
285.85752	154	
289.78910	162	1+
291.80514	186	1+
291.82770	74	
292.51393	80	
294.85013	258	1+
294.97395	76	
296.81213	92	
297.81508	86	
299.78048	198	
299.90397	88	
300.15051	106	
301.17058	104	
303.80949	102	
303.82930	74	
305.87160	102	
306.27304	84	
306.87774	134	
307.28945	88	
307.79961	200	
307.86428	82	
308.78962	78	
308.87068	172	1+
309.41755	82	
309.81185	166	
310.82210	122	
311.81740	74	
312.80257	80	
312.83964	174	
312.88165	108	
315.82012	76	
317.40396	72	
318.82931	160	1+
321.29691	76	
321.85391	78	
322.89970	138	
324.11808	90	
324.89465	102	
325.89755	112	
326.88267	180	1+
327.74495	84	
327.82450	86	
328.16414	130	
END IONS

###FS:    #m/z: 340.94147 #charge 1+
###MS: 58
###MSMS: 60
BEGIN IONS
TITLE=Cmpd 44, +MS2(340.9415), 28.0-35.0eV, 1.3min #60
RTINSECONDS=75.912
SCANS=58,60
PEPMASS=340.94147	726306
CHARGE=1+
183.96376	82	
192.01241	88	
192.92635	104	
203.57990	100	
203.93759	92	
205.94907	190	
206.95962	90	
208.95792	130	
208.98922	80	
210.89612	86	
210.93805	150	
212.87845	318	
212.89807	80	
213.87609	146	
213.94028	1226	1+
215.88835	458	1+
217.41896	92	
217.87995	336	1+
221.89077	130	
222.97833	116	
223.38730	88	
224.97628	106	
226.38876	86	
226.94375	82	
228.84227	204	
228.93644	114	
229.91165	106	
230.10459	242	1+
230.88969	140	
231.10964	168	1+
231.82969	96	
231.89253	450	1+
231.91650	90	
231.95030	642	1+
232.88049	108	
233.89709	442	1+
234.91149	82	
235.89299	162	
236.89162	110	
237.88216	182	1+
239.85033	82	
240.23425	170	1+
241.84349	202	
242.05740	92	
242.82509	434	1+
242.94704	166	
242.96330	80	
243.82815	394	1+
243.88921	100	
244.16347	182	
245.41599	92	
245.92388	118	
246.97788	122	
247.85020	210	1+
248.83701	86	
248.89879	132	
249.96332	184	
250.04758	84	
250.96448	106	
251.96327	204	
252.16864	160	
252.51211	84	
253.83165	102	
254.87326	136	
254.96659	602	1+
255.07163	138	
255.91690	180	
256.48151	88	
256.89911	168	
256.94190	104	
256.96255	272	
257.85082	162	
258.11849	86	
258.84637	654	1+
258.89208	94	
259.09187	84	
259.89416	84	
259.95664	280	
260.13722	114	
260.34265	108	
260.83877	956	1+
261.11780	106	
262.35141	108	
263.34479	102	
266.84960	236	1+
266.87569	84	
267.13264	186	
267.17049	102	
267.97000	88	
268.49696	90	
268.84116	122	
269.83950	142	
269.84717	226	1+
270.41553	106	
270.57121	92	
270.84011	386	1+
271.79238	94	
272.91760	130	
273.45295	80	
275.20815	110	
275.85763	582	1+
276.86047	490	1+
277.85691	140	
277.97162	86	
278.84730	1262	1+
280.92919	172	
281.84456	140	
281.93116	84	
282.90511	84	
284.13848	86	
284.88062	94	
284.94621	102	
286.80124	82	
289.78684	138	
290.10762	86	
290.14527	150	
291.85846	114	
291.94273	104	
292.86002	208	
293.85278	112	
294.84933	138	
294.86629	84	
296.81648	82	
296.86689	150	
297.88281	82	
297.97741	164	
298.30821	104	
298.86084	86	
299.01028	136	
299.87573	94	
300.12939	98	
301.21798	80	
301.86602	282	
302.17988	122	
302.50615	96	
302.94364	88	
303.00605	82	
304.85554	90	
305.80608	84	
305.89411	80	
306.42459	106	
306.89854	96	
307.00964	90	
307.79575	124	
307.81489	98	
309.80644	94	
310.05922	106	
310.87688	292	
311.88525	196	
312.97858	80	
314.79729	92	
318.88231	196	1+
324.89621	184	
325.89513	112	
327.87793	100	
328.81769	126	
328.91621	112	
329.77539	108	
329.88289	100	
330.81499	362	1+
331.12332	90	
332.04237	92	
332.42971	84	
332.79665	82	
335.17553	106	
335.95817	102	
338.87081	140	
340.78080	138	1+
341.15931	90	
341.83762	80	
342.36746	94	
343.91381	98	
344.37607	88	
344.70203	82	
346.26092	86	
END IONS

###FS:    #m/z: 363.95741 #charge 1+
###MS: 58
###MSMS: 61
BEGIN IONS
TITLE=Cmpd 45, +MS2(363.9574), 28.0-35.0eV, 1.3min #61
RTINSECONDS=76.6835
SCANS=58,61
PEPMASS=363.95741	295124
CHARGE=1+
173.54488	86	
182.86721	104	
185.09448	88	
189.86116	328	1+
191.85670	426	1+
196.62212	90	
196.88407	466	1+
207.87274	202	1+
207.94844	140	
209.94449	526	1+
210.93712	86	
212.87956	1630	1+
215.88436	140	
217.92060	96	
222.08595	84	
222.84432	84	
222.95236	580	1+
223.79825	102	
224.94891	1052	1+
224.96866	114	
226.94798	5684	1+
226.97600	172	
227.89142	562	1+
227.93201	96	
228.89319	478	1+
228.94320	5124	1+
230.88941	2996	1+
231.50550	94	
231.90913	98	
232.88394	688	1+
233.07400	104	
234.83798	92	
235.84977	168	
236.82463	98	
237.05318	272	1+
238.57011	94	
239.79627	136	
240.11302	118	
240.94258	686	
240.96353	560	1+
241.93832	1512	1+
242.19694	92	
242.93946	1000	1+
242.95739	474	
243.82328	88	
244.95740	3512	1+
245.94525	364	
246.55042	178	
246.80595	118	
246.95300	2370	1+
247.80267	558	1+
247.90764	150	
248.80369	494	1+
248.89999	896	1+
249.00315	90	
250.89547	194	
250.94546	364	1+
251.40964	88	
251.80165	120	
251.81672	94	
251.88125	90	
253.82572	82	
253.84138	134	
253.90569	264	
254.89511	98	
255.93108	86	
256.40091	92	
257.19782	92	
257.46181	88	
258.34134	86	
258.41026	86	
258.52273	92	
258.83654	140	
258.97342	82	
259.84685	132	
259.92459	84	
259.97832	92	
260.83050	150	
260.96842	602	1+
262.53439	94	
262.83163	240	1+
262.85328	250	1+
264.81948	96	
264.98915	84	
266.81394	274	
266.83579	122	
267.81015	586	1+
267.92241	82	
267.97424	636	1+
268.84050	172	
268.86955	98	
268.95834	104	
269.03641	84	
269.05249	84	
269.97283	480	1+
270.51071	82	
271.40613	86	
271.91329	300	
271.97862	82	
272.84657	134	
274.90535	96	
275.41798	88	
275.81532	90	
277.89954	82	
278.80354	140	
278.84506	216	
279.78645	96	
279.84937	112	
279.92426	102	
280.11393	160	1+
280.79441	436	1+
282.78868	646	1+
282.87404	120	
282.91016	84	
283.09831	102	
283.83149	172	
283.84918	164	
283.98733	230	
284.82596	144	
284.87796	92	
284.98147	100	
285.12213	86	
285.79859	124	1+
285.82043	130	
285.84711	190	
286.34696	84	
287.14952	94	
287.94042	96	
288.03887	86	
288.80095	130	
289.41476	136	
289.80966	118	
289.87269	204	1+
290.14864	182	
290.79052	124	
290.85218	112	
290.91249	88	
291.93127	130	
292.80137	96	
292.85721	82	
293.12588	98	
293.84875	132	
294.86764	134	
296.64261	98	
296.81290	234	
297.41676	88	
297.44019	100	
297.81615	142	
297.91897	92	
298.80246	1730	1+
300.87345	238	1+
301.80136	212	
301.86307	160	
302.80331	102	
302.86102	162	
303.80799	340	1+
303.85793	530	1+
305.43169	184	
305.76535	88	
305.82291	210	1+
305.94366	82	
306.09287	102	
306.13264	394	1+
307.13658	316	1+
307.86629	90	
308.84347	94	
310.43557	88	
311.85826	218	1+
313.33717	88	
313.40228	86	
313.89824	122	
314.61876	110	
314.82372	186	
316.81264	488	1+
317.94227	104	
319.14009	296	1+
319.87641	154	
321.81963	630	1+
321.86025	88	
322.92757	408	
325.88333	88	
326.87388	172	
326.89030	196	
328.12277	106	
328.20067	84	
328.96169	90	
329.19583	92	
329.86768	162	
330.87319	92	
334.83350	234	1+
336.82645	500	1+
336.94850	216	1+
337.05716	120	
340.82395	104	
340.94022	108	
352.88561	128	
360.36478	86	
361.86993	86	
362.70898	86	
END IONS

###FS:    #m/z: 322.93088 #charge 1+
###MS: 62
###MSMS: 63
BEGIN IONS
TITLE=Cmpd 46, +MS2(322.9309), 28.0-35.0eV, 1.4min #63
RTINSECONDS=80.3665
SCANS=62-63
PEPMASS=322.93088	2013342
CHARGE=1+
148.62636	78	
180.87060	86	
193.44293	80	
193.89184	148	
196.88339	196	1+
198.03002	92	
200.88597	74	
201.04563	74	
205.89767	96	
205.95212	150	
206.95788	96	
212.88217	204	1+
215.12743	72	
218.88827	124	
220.87836	72	
222.04373	80	
222.87913	84	
223.96165	400	1+
226.42726	94	
226.89498	72	
227.89015	364	1+
227.93579	164	
228.89131	226	1+
229.02916	78	
229.38259	88	
229.56632	70	
230.91372	80	
231.89226	78	
231.97855	72	
233.00821	84	
233.42069	74	
233.81462	76	
233.95965	92	
237.89601	134	
238.02448	80	
238.93800	142	
239.07650	82	
239.79180	170	1+
239.89015	74	
240.82297	170	
240.94202	2884	
241.32916	72	
241.93955	10166	1+
242.82381	102	
242.94182	7396	1+
243.83022	164	
243.97170	80	
244.44557	78	
244.82029	94	
244.85838	78	
244.94077	1942	
245.88378	72	
246.97741	262	
248.00224	76	
249.89515	84	
249.91574	76	
250.07013	74	
251.06548	72	
251.51503	96	
252.16961	76	
252.34889	82	
253.86905	92	
254.90893	80	
255.07371	246	
256.19266	86	
256.84754	72	
256.89780	122	
258.11480	74	
258.83574	316	
259.34649	88	
260.94730	82	
261.78898	72	
261.83185	184	
262.83651	120	
263.79532	72	
263.97857	82	
264.98321	74	
265.01913	76	
265.06263	82	
265.08424	142	
266.03375	88	
266.89147	78	
267.79806	174	
267.83333	190	1+
267.85718	94	
267.92985	80	
268.34964	76	
268.95735	152	
269.12877	72	
269.79222	80	
270.41573	74	
270.80944	122	
270.94500	92	
271.84166	396	1+
271.93039	86	
274.94185	88	
275.66867	72	
275.80281	192	1+
275.86867	76	
276.08268	86	
276.84491	214	
277.04067	78	
277.85014	418	1+
278.13309	84	
278.81303	194	1+
279.09343	1362	1+
279.88062	72	
280.00515	74	
281.79205	92	
282.79072	90	
282.81225	170	
282.85496	72	
282.92878	86	
283.35873	78	
283.79260	138	
283.96871	88	
284.29353	428	1+
284.80310	80	
284.81805	72	
284.86684	94	
284.95252	96	
286.91876	74	
287.81122	96	
289.40967	98	
289.78519	290	1+
289.88196	80	
290.14771	148	
290.80045	76	
290.91515	80	
290.94096	74	
291.80935	80	
292.01850	88	
292.86457	92	
294.87054	80	
295.87460	214	1+
295.94113	86	
296.81168	72	
297.98986	82	
299.78449	236	
300.03791	86	
300.87422	78	
300.97240	72	
301.78679	90	
303.45278	72	
306.00569	72	
306.13463	88	
306.89132	80	
307.79781	100	
307.83124	104	
307.88740	264	1+
308.28684	88	
308.87333	80	
308.99868	74	
310.30929	78	
310.81799	184	1+
310.87313	130	
311.81905	148	1+
312.78774	74	
313.41750	88	
314.82156	130	
316.99507	86	
318.15120	144	
319.78408	72	
319.81484	84	
323.07987	78	
325.45674	78	
325.78263	82	
325.88587	104	
326.48111	88	
327.87631	92	
END IONS

###FS:    #m/z: 340.94161 #charge 1+
###MS: 62
###MSMS: 64
BEGIN IONS
TITLE=Cmpd 47, +MS2(340.9416), 28.0-35.0eV, 1.4min #64
RTINSECONDS=81.1385
SCANS=62,64
PEPMASS=340.94161	743034
CHARGE=1+
184.88624	138	
192.92726	130	
206.97259	114	1+
210.88538	82	
212.89293	114	
213.88187	188	1+
213.93954	960	1+
215.86044	88	
215.88731	640	1+
217.40807	112	
217.88193	246	1+
221.89002	138	
222.94700	88	
223.04765	82	
223.10873	80	
223.96391	120	
224.93134	80	
226.87664	92	
226.89156	106	
226.96456	164	
228.94638	108	
229.04773	88	
229.88289	88	
229.95609	144	
230.89093	166	
231.39518	102	
231.89130	220	
231.95140	658	1+
232.89201	580	1+
233.87483	82	
233.89685	438	1+
233.94694	278	
233.96868	116	
234.06465	136	1+
234.78254	80	
234.92198	82	
235.89500	232	
235.96768	82	
238.98586	78	
239.42070	84	
240.23218	178	
240.83448	118	
240.96766	104	
241.45981	86	
241.83806	292	1+
241.86655	78	
242.94765	100	
243.44483	84	
243.83071	328	
243.94267	86	
244.16494	84	
244.82156	190	
245.12795	78	
246.40380	92	
246.95385	106	
246.97565	214	
247.08851	90	
247.12516	124	
248.88049	142	
248.89591	412	1+
249.89923	272	1+
249.96235	408	1+
252.16986	102	
252.79014	132	
253.85160	170	
253.90072	84	
254.96783	646	1+
255.07648	358	
255.45224	100	
256.85149	316	1+
256.91020	256	1+
256.95871	178	1+
257.16828	84	
257.19491	98	
258.14881	92	
258.84644	414	
258.90578	272	1+
259.85343	246	
259.95807	328	
260.83776	650	1+
261.50473	80	
261.84087	438	1+
262.00953	84	
262.96266	152	
264.86530	194	
265.86527	94	
266.85050	118	
267.96977	94	
268.14474	80	
268.84351	250	1+
269.82948	78	
270.45468	110	
270.82978	114	
271.43434	104	
271.79864	154	
272.84614	102	
272.93729	196	
272.97978	138	
273.79586	88	
273.86264	92	
274.86286	164	
276.06431	166	1+
276.42546	84	
276.85908	922	1+
276.92602	100	
278.14913	132	
278.84633	628	
278.91361	94	
279.03894	86	
279.13706	84	
279.85247	446	
279.89548	100	
279.92552	82	
279.96047	118	
280.16402	78	
280.85322	288	
280.92842	162	
282.16332	100	
283.79295	158	
284.16082	106	
285.44368	98	
285.97115	84	
288.84372	84	
288.86488	170	1+
290.14708	456	1+
290.40274	80	
292.05593	102	
292.13192	82	
293.43851	114	
293.85932	414	1+
294.86369	354	1+
294.92940	102	
295.13424	172	
295.85194	178	
296.83910	84	
296.85918	106	
296.93856	92	
297.14586	98	
297.84803	150	
297.97696	126	
298.80042	110	
298.90248	102	
299.89715	94	
301.80254	96	
301.86437	104	
302.17190	148	
303.87014	78	
303.94520	100	
304.02320	144	
305.74363	80	
305.77145	92	
305.80730	164	
307.08046	78	
307.40129	78	
307.80230	98	
308.29454	120	
308.86948	88	
310.71968	86	
310.87403	94	
314.96740	86	
317.86929	92	
318.15234	124	
319.82692	132	
320.77317	82	
321.82187	78	
323.49075	84	
327.87312	182	1+
328.16415	222	
331.81433	80	
333.88851	92	
339.60734	94	
341.16171	78	
341.24667	86	
341.77688	122	
342.14430	144	
343.86716	126	
344.83509	90	
345.00995	88	
END IONS

###FS:    #m/z: 363.95765 #charge 1+
###MS: 62
###MSMS: 65
BEGIN IONS
TITLE=Cmpd 48, +MS2(363.9577), 28.0-35.0eV, 1.4min #65
RTINSECONDS=81.9115
SCANS=62,65
PEPMASS=363.95765	299478
CHARGE=1+
64.23693	86	
68.47554	98	
171.85220	88	
189.86300	354	
191.85908	458	
192.48585	94	
196.90953	88	
201.38198	92	
203.93764	86	
205.86403	84	
207.87428	118	
209.91253	108	
209.94399	1314	1+
210.88599	120	
212.87917	1524	1+
213.04515	122	
213.08657	88	
213.94212	86	
214.89459	92	
219.96134	104	
220.91097	88	
222.95202	586	1+
224.95006	646	1+
224.97294	130	
225.82384	96	
225.86244	92	
225.88356	138	
226.88869	88	
226.89822	104	
226.94743	4754	1+
226.97196	194	
227.93222	366	
228.89353	594	1+
228.94264	5162	1+
229.09859	92	
230.05596	90	
230.79133	102	
230.89054	2618	1+
231.07391	84	
231.10984	112	
232.88494	400	1+
234.88067	324	1+
236.84545	86	
236.86814	102	
239.07209	148	
240.94120	628	
240.96459	246	
241.09461	226	1+
241.90258	242	1+
241.93826	2070	1+
241.96493	170	
242.09148	248	1+
242.85860	146	
242.94085	1482	1+
243.82197	106	
244.82560	174	
244.94074	398	
244.95823	2006	
245.83654	136	
245.88199	90	
245.94503	278	
246.85408	128	
246.95313	2812	1+
247.00256	90	
248.49778	90	
248.79982	474	1+
248.89883	1072	1+
248.95676	180	
248.98754	90	
249.80209	324	1+
250.02429	92	
251.04489	114	
251.90523	230	
252.79507	98	
253.93840	200	1+
254.34844	88	
254.87926	88	
254.91085	144	
255.90981	94	
257.83625	86	
258.43985	86	
258.82960	166	
259.84151	382	1+
260.96953	594	1+
261.64585	90	
261.82442	84	
262.51078	104	
262.83637	264	1+
264.84139	100	
265.09272	114	
265.82628	134	
265.92352	88	
266.02171	86	
266.81490	488	1+
267.53992	124	
267.78504	88	
267.83897	204	1+
267.97516	230	
268.91449	108	
268.96236	514	1+
269.81558	106	
270.08278	104	
270.80489	168	1+
270.91476	102	
271.91721	96	
271.93564	100	
274.87818	102	
275.90526	88	
276.15818	84	
276.61530	84	
276.81120	212	1+
276.86378	200	
277.85070	304	1+
277.87565	84	
278.84293	348	1+
279.10494	106	
279.80342	86	
280.79225	1024	1+
281.12115	84	
281.85612	438	1+
282.08288	92	
282.85952	322	1+
282.99497	100	
283.79288	154	
283.92126	108	
284.42185	88	
284.79069	100	
284.82291	100	
284.98959	158	
285.84425	114	
286.81604	110	
286.89305	88	
287.93477	144	
288.81036	130	
289.86942	90	
289.99496	248	1+
290.14838	346	1+
292.14786	110	
292.79527	92	
292.92430	214	1+
293.01353	92	
293.04356	86	
293.58155	96	
293.87189	254	1+
294.84889	122	
294.92430	234	1+
295.81417	298	1+
297.84407	88	
298.80045	1430	1+
299.58296	88	
299.87055	126	
300.80049	926	1+
300.84687	124	
300.86794	92	
301.86174	260	
302.85523	760	1+
303.80665	96	
303.85590	728	1+
306.43738	84	
306.83505	108	
312.34040	118	
314.39214	104	
314.48152	86	
314.82240	138	
314.88348	108	
316.81660	188	
319.82380	108	
320.13924	184	
321.81923	130	
321.87016	88	
322.93628	84	
324.24402	92	
324.87700	142	
325.22004	102	
325.84890	88	
326.02392	84	
326.87259	314	1+
328.90597	108	
329.87283	132	
330.87091	90	
333.10342	92	
335.87170	106	
336.94839	120	
337.15661	88	
339.83093	248	1+
340.94096	154	
341.83520	92	
344.41250	120	
345.15303	126	
347.37918	84	
347.84606	86	
351.57771	102	
352.89419	88	
359.96518	118	
367.04335	90	
END IONS

###FS:    #m/z: 507.84697 #charge 1+
###MS: 66
###MSMS: 67
BEGIN IONS
TITLE=Cmpd 49, +MS2(507.8470), 28.2-35.2eV, 1.4min #67
RTINSECONDS=85.5795
SCANS=66-67
PEPMASS=507.84697	163682
CHARGE=1+
196.01376	270	1+
215.88639	224	
224.97498	228	
230.07375	136	
232.89758	456	
234.88919	142	
238.94777	148	
241.85509	152	
248.86269	142	
249.88742	142	
250.01755	142	
250.90645	202	
252.07982	140	
252.10223	158	
253.09353	238	
255.91351	166	
259.12131	198	1+
259.87714	222	
260.88916	166	
266.86228	158	
267.90156	152	
271.87112	136	
272.85669	164	
277.09254	134	
278.83480	298	
285.85695	188	1+
287.85248	824	1+
287.88292	412	1+
287.91181	166	
287.95028	142	
288.86800	312	
288.88593	346	1+
289.03638	180	
290.86628	652	1+
293.87286	1336	1+
294.12839	130	
299.80954	152	
300.90962	202	
303.86778	1108	1+
304.89701	198	
305.81813	136	
305.86377	1306	1+
307.89102	668	
308.14322	544	1+
308.85026	140	
308.87269	1560	1+
309.10957	142	
309.88541	482	1+
310.15777	532	
310.37931	232	1+
311.81645	172	
311.88506	1748	1+
312.18277	130	
312.82517	278	1+
313.88854	400	
314.86383	956	1+
314.88337	216	
315.37278	138	
317.77627	146	
317.87539	132	
318.85589	478	1+
321.04931	138	
321.88010	300	1+
323.87534	614	1+
324.76141	138	1+
324.86255	198	
325.14505	144	
325.83325	150	
325.85973	132	
325.90272	222	
326.11070	140	
326.88466	2672	1+
327.87856	132	
328.86586	190	
328.88420	248	
329.76237	214	1+
329.81312	326	1+
329.89050	148	
330.88295	326	
331.17643	176	1+
331.89416	542	1+
332.79133	194	
332.87421	1002	1+
333.81177	166	
334.83919	186	
336.04008	154	
336.77117	176	1+
337.87600	182	
339.82263	148	
339.84186	156	
339.87990	344	1+
341.92712	214	1+
345.87098	138	
347.78142	194	
348.93210	234	1+
349.71981	270	1+
349.75879	444	
349.80787	258	1+
349.89975	178	
350.76424	236	
351.77049	136	
351.88785	172	
352.91089	132	
355.89292	270	1+
356.79212	318	1+
357.84827	138	
357.86992	150	
358.78088	300	1+
359.81854	200	1+
361.04683	138	
365.78715	224	
366.18501	218	1+
367.70680	156	
367.76883	316	
367.84360	260	
368.11951	236	1+
368.70764	194	1+
368.83700	142	
369.79252	158	
369.83803	604	1+
371.84645	134	1+
372.78647	198	
372.82934	166	
373.10301	160	
373.71839	250	
373.90372	170	
374.81582	198	1+
375.20339	192	
376.80064	224	1+
380.72279	606	1+
380.85531	266	
381.76092	188	1+
381.79180	208	1+
384.85373	636	
385.73992	142	
385.82510	250	
385.85091	294	
386.86113	176	
387.08109	148	
387.84593	676	1+
388.77507	234	1+
388.80724	286	1+
389.19984	296	
389.71809	156	1+
390.83890	458	
391.84679	352	1+
392.83125	244	
393.72966	140	
393.82824	222	
394.83447	204	
394.86491	264	1+
398.72730	330	1+
398.87081	218	1+
399.84526	480	1+
400.73795	164	
402.80555	266	1+
402.86849	944	1+
403.87494	670	1+
405.78182	198	1+
405.86052	274	
406.86303	202	
407.86947	1294	
408.00939	142	
408.73577	164	
408.85761	1530	1+
409.72771	226	
410.08052	142	
410.34555	176	
410.83829	1258	1+
410.89067	144	
411.80782	226	1+
412.73818	274	
412.84694	442	1+
412.87498	224	
413.75652	188	1+
413.79961	350	1+
413.87757	174	
414.08013	134	
414.80227	284	1+
416.77014	136	
416.87517	132	
417.77823	230	1+
417.81550	144	
418.85835	266	1+
421.88388	250	
423.75646	168	
423.86907	342	
424.87164	218	
425.75208	882	1+
425.79268	164	
425.87212	202	
426.78116	156	
426.86046	1404	1+
427.73680	322	
428.74011	598	1+
428.84881	1496	1+
429.10805	220	1+
429.70370	164	
429.86494	132	
430.86081	322	
431.86719	1062	1+
432.18991	200	
432.72539	138	
432.90080	170	
433.85223	304	1+
435.71574	136	
435.84489	134	
436.14055	202	1+
439.89208	388	
440.14403	142	
440.90341	186	
441.22020	512	1+
442.89459	158	
443.76157	240	1+
444.87271	2126	1+
445.68535	206	1+
445.76659	272	
445.82478	218	1+
446.71100	940	1+
447.71370	814	1+
448.89159	276	
449.21596	136	
449.87855	814	1+
450.70577	138	
450.75240	180	
452.21411	136	
457.70325	154	
457.90743	590	1+
462.88284	770	1+
465.72679	142	
465.89222	170	
467.71591	144	
467.89172	1106	1+
469.89512	148	
470.24263	132	
472.70434	178	1+
484.15952	150	
485.89929	910	1+
486.18169	132	
492.78143	270	1+
494.20878	140	
505.21573	190	1+
506.13554	206	1+
507.15449	190	1+
512.27180	100	1+
END IONS

###FS:    #m/z: 336.94625 #charge 1+
###MS: 66
###MSMS: 68
BEGIN IONS
TITLE=Cmpd 50, +MS2(336.9463), 28.0-35.0eV, 1.5min #68
RTINSECONDS=86.352
SCANS=66,68
PEPMASS=336.94625	65220
CHARGE=1+
166.34029	92	
199.91757	76	
202.93393	88	
207.10605	72	
207.97501	82	
210.88151	128	
211.09594	78	
211.94471	2986	
212.87830	520	
213.41259	78	
213.87882	290	
213.93870	1684	1+
214.89506	72	
215.89010	214	
216.88868	88	
217.88032	80	
217.93783	218	
218.00576	78	
218.89924	74	
219.83537	86	
220.87268	84	
222.80752	74	
223.15043	86	
223.97673	72	
224.83840	116	
225.82756	78	
225.96573	102	
226.94507	162	
227.79051	134	
228.78763	72	
228.89275	80	
229.89407	156	
229.95514	2588	1+
230.88968	1472	1+
230.91421	88	
231.14683	84	
231.95125	1242	1+
233.82810	450	1+
233.89871	198	
233.95460	210	
234.00450	88	
234.89919	120	
234.95109	102	
235.94748	166	
236.07732	84	
238.00537	74	
238.86036	98	
239.78991	106	
239.83973	210	1+
240.51812	72	
242.19303	78	
242.84205	74	
244.91807	76	
245.08136	76	
245.47393	76	
246.90433	142	
247.96683	394	
248.05391	76	
248.12433	76	
248.90016	470	1+
249.83877	104	
249.96028	270	
250.83403	616	1+
250.94929	100	
251.96104	126	
252.16850	152	
252.92471	86	
252.97027	1432	1+
253.16421	82	
253.90903	182	
254.09180	250	
254.86304	102	
254.92054	78	
254.96750	782	1+
255.07078	168	
255.13790	72	
255.86445	80	
256.38901	98	
256.91240	112	
256.96562	198	
257.84541	550	1+
258.05512	116	
258.84811	440	1+
258.94352	106	
260.08683	78	
261.82832	266	1+
263.06785	86	
263.90488	74	
264.86187	190	1+
265.80715	72	
266.84522	76	
267.07817	106	
268.84138	1150	1+
268.95767	84	
269.38877	90	
270.79371	210	1+
270.98142	366	
271.78260	78	
271.91618	172	
272.28657	80	
272.84888	80	
272.94162	86	
274.84296	114	
274.86988	94	
275.84679	114	
276.85786	526	1+
276.88139	92	
277.99175	98	
278.83333	420	1+
279.43899	84	
279.88780	112	
280.16378	94	
281.04049	104	
281.86447	200	1+
281.92389	78	
282.05374	76	
283.10225	72	
284.10377	88	
284.90071	86	
285.09541	78	
285.56001	90	
285.84824	936	1+
286.85053	752	1+
287.16635	84	
287.91171	82	
287.94299	74	
289.12348	74	
289.85759	444	1+
290.41320	112	
290.85641	526	1+
291.12102	86	
293.99617	78	
294.80319	74	
294.86775	118	
295.14493	78	
295.86712	76	
295.94273	84	
295.99179	80	
296.13291	74	
297.89767	76	
298.31527	104	
298.80095	76	
298.86343	76	
299.87166	110	
301.17464	76	
303.79739	76	
304.03259	80	
304.08873	84	
308.86964	72	
309.87089	316	1+
309.89624	72	
310.41836	74	
317.36024	72	
317.37985	84	
317.60745	98	
319.43965	124	
322.08010	84	
323.71864	74	
323.84294	126	
324.37220	92	
324.89881	76	
326.19035	80	
328.09818	80	
328.91173	98	
330.87428	192	
332.35815	80	
332.93172	96	
333.15314	90	
337.80387	80	
337.83451	88	
338.83865	88	
338.87364	258	1+
340.37734	82	
340.40657	88	
341.08905	86	
END IONS

###FS:    #m/z: 359.96257 #charge 1+
###MS: 66
###MSMS: 69
BEGIN IONS
TITLE=Cmpd 51, +MS2(359.9626), 28.0-35.0eV, 1.5min #69
RTINSECONDS=87.124
SCANS=66,69
PEPMASS=359.96257	49036
CHARGE=1+
82.13195	74	
183.93386	76	
186.93520	80	
194.89022	84	
195.11670	74	
198.87534	116	
202.86924	92	
203.88136	86	
205.09319	74	
205.94504	74	
208.51542	78	
209.94559	552	
214.88859	74	
216.41160	92	
218.91526	92	
220.89629	84	
221.89015	192	
222.43380	98	
222.95186	478	
223.47358	84	
223.89426	74	
223.95642	222	
223.97097	136	
224.94878	960	1+
225.86434	74	
226.08012	74	
226.89497	100	
226.94722	3482	1+
226.97119	208	
227.07274	76	
227.38954	80	
228.94284	3406	
230.89300	112	
233.96500	78	
234.94260	152	
235.16875	94	
236.94385	78	
238.06592	78	
238.83400	74	
239.90141	74	
240.65090	90	
240.78686	76	
240.93973	784	1+
240.96438	546	1+
241.12034	78	
241.85311	72	
241.94195	472	1+
242.84540	76	
242.96119	474	1+
243.83386	172	
244.90470	74	
244.95877	1948	1+
245.92228	84	
245.94264	334	
246.83978	78	
246.95365	1832	
246.97769	76	
248.10117	80	
248.14742	90	
248.80266	206	
250.09517	94	
250.89797	84	
250.95087	112	
252.04306	80	
252.95518	466	1+
253.83765	142	
253.98425	88	
254.44820	74	
254.88556	86	
255.07795	170	
257.40832	72	
260.12859	88	
260.82969	90	
260.96940	484	1+
261.23263	72	
262.00564	96	
262.10184	104	
262.82939	90	
262.97428	82	
263.79625	134	
263.83513	96	
263.97577	270	1+
266.79099	80	
266.81100	788	1+
267.01597	216	1+
267.41538	76	
267.83906	84	
267.97192	482	
268.80944	146	
268.95760	96	
269.11474	88	
269.85086	88	
269.97121	360	1+
271.84922	84	
272.14322	78	
273.04289	76	
273.97076	96	
275.05643	92	
275.92722	130	
275.97031	210	
276.80860	208	1+
276.84943	356	1+
277.98747	114	
278.88237	108	
279.10418	192	1+
279.91031	112	
280.79249	878	1+
280.83440	84	
281.96910	146	
283.78452	76	
286.05204	88	
286.87605	148	
286.91824	228	1+
287.61179	90	
288.90016	148	
289.84533	174	1+
290.14441	210	
292.80546	284	1+
293.02632	82	
293.91215	88	
294.84879	290	1+
296.81222	280	1+
297.92738	78	
298.09905	76	
298.80512	1096	1+
298.83954	90	
298.97977	78	
299.86432	114	
300.11237	76	
300.85507	74	
301.77744	132	
301.81630	106	
302.87108	96	
303.07444	88	
303.80250	118	
305.82303	144	
307.89031	110	
308.55404	92	
309.80064	86	
310.88956	74	
310.91133	218	1+
311.27165	78	
314.88698	94	
316.76931	74	
317.87415	112	
317.91598	74	
318.92838	76	
320.82577	114	
320.92949	142	
321.86930	76	
321.88441	78	
322.89016	120	
324.09113	74	
326.90176	100	
327.23590	106	
328.62229	116	
328.88961	136	
329.88484	98	
330.04711	88	
331.06938	98	
333.80997	78	
334.76427	78	
335.54437	102	
335.88876	84	
336.20388	88	
336.94499	170	
338.87330	118	
342.21024	94	
344.18687	114	
347.30346	80	
349.76655	144	1+
354.38275	88	
356.88836	94	
358.18015	142	
360.96023	82	
END IONS

###FS:    #m/z: 507.84721 #charge 1+
###MS: 70
###MSMS: 71
BEGIN IONS
TITLE=Cmpd 52, +MS2(507.8472), 28.2-35.2eV, 1.5min #71
RTINSECONDS=90.792
SCANS=70-71
PEPMASS=507.84721	154170
CHARGE=1+
196.01719	352	1+
199.89000	138	
210.12092	138	
214.88594	376	1+
217.08294	134	
222.97428	116	
223.97081	124	
224.97848	278	
226.96917	132	
232.89720	398	1+
236.88867	150	
246.09365	134	
250.94008	212	1+
253.09336	326	
254.89789	306	1+
260.88259	146	
261.79239	190	1+
266.09780	278	1+
270.87027	124	
272.09843	138	
272.85512	130	
275.38735	234	1+
276.94510	224	1+
278.83444	188	
282.80327	126	
286.18356	144	
287.85314	1250	
288.86919	140	
289.85099	358	
289.87911	634	1+
290.03997	88	1+
290.13076	220	
290.86163	422	1+
292.15976	118	
292.95487	132	1+
293.00573	118	
293.87439	1410	1+
293.96062	216	1+
294.96460	166	1+
295.85006	634	1+
295.87220	126	
296.85450	552	1+
296.88389	128	
297.01274	132	
298.79612	118	
300.84381	182	
303.86790	596	1+
305.86368	1736	1+
306.12639	132	
306.81141	118	
307.89146	338	
308.14194	792	1+
308.38610	134	
308.87288	1372	1+
309.88979	378	
310.15863	608	1+
310.87345	264	
311.88557	2316	1+
312.18520	120	
312.81856	152	
313.88020	182	
313.91093	206	1+
314.86524	432	
315.86688	528	1+
317.81216	128	
320.89919	138	
321.81438	140	
323.82720	120	
323.86958	534	
324.86494	272	
325.85988	134	
325.88915	300	
326.88442	2748	1+
327.79977	156	
328.80313	204	1+
328.87230	358	
329.89949	138	
330.88086	132	
331.83231	156	
332.18009	144	
332.83391	150	1+
332.87531	684	1+
334.89847	256	1+
336.84340	150	
336.94665	126	
337.88295	748	1+
338.85165	124	
341.88650	140	
341.99627	178	1+
342.03368	136	
342.77158	172	
343.87738	288	1+
344.88205	184	1+
345.87021	164	
347.19075	130	
347.77747	376	
347.82078	126	
348.77780	222	
348.87474	126	
348.91805	186	
349.39225	158	
349.75585	224	1+
349.82138	166	1+
349.98840	140	
350.88838	264	1+
352.16907	120	
353.78861	124	
353.85871	212	
354.90783	130	
355.77338	190	1+
355.89446	242	
355.95296	192	1+
356.89475	178	
357.72154	152	
357.84589	120	
358.87216	140	
365.77132	138	
365.88697	146	
366.84157	650	1+
367.05169	178	1+
367.70736	222	1+
367.76647	242	
367.91053	122	
368.76389	154	
368.89114	178	
369.72419	126	
369.80579	276	1+
369.83834	466	1+
369.89974	122	
370.80833	232	1+
370.84228	302	1+
372.78217	368	1+
374.72795	116	
375.19943	124	
375.85795	188	
376.78287	118	
376.88705	330	1+
380.72177	132	
380.85769	134	
381.72163	134	
381.84669	120	
382.07011	142	
382.72781	116	
382.85145	126	
383.13128	228	1+
383.76927	182	
384.85226	500	1+
385.77439	460	1+
386.84800	118	
387.85169	336	
388.79978	182	
388.85023	154	
389.19800	140	
389.72399	168	1+
390.78493	224	1+
390.84397	706	1+
391.90157	262	1+
392.05473	136	
392.07249	188	
392.78387	126	
392.82712	498	
392.86960	162	
397.38086	126	
398.72884	578	1+
398.76397	228	1+
399.85157	198	
400.86289	322	1+
401.09924	170	1+
402.72220	124	
402.92699	148	1+
403.87322	204	
404.87352	270	
405.85935	430	1+
407.74024	212	
407.77665	186	
407.79641	274	1+
407.86917	1000	
408.79953	254	1+
408.85701	1370	1+
409.72251	406	1+
409.75436	226	1+
409.88925	212	1+
410.07855	132	
410.83873	1260	1+
411.72053	118	
411.73504	320	1+
412.08573	340	1+
412.73703	216	1+
413.08489	224	1+
413.86369	364	1+
415.15574	170	
415.84492	122	
417.83458	224	
417.85604	400	1+
418.73977	320	1+
421.75444	142	
421.88050	272	
422.79739	142	
422.86888	776	1+
422.88901	160	
423.77474	506	1+
423.83048	254	1+
423.87134	530	1+
425.75576	484	
426.76125	278	
426.83183	120	
426.86148	982	
426.88614	128	
427.09107	226	1+
427.73930	670	
427.86569	500	
428.74564	518	
428.79281	134	
428.80197	118	
428.84841	1740	1+
428.89015	308	1+
429.68595	238	1+
429.70971	262	1+
429.73651	414	1+
430.86185	1026	1+
431.68764	216	1+
431.86779	666	1+
433.85588	354	1+
435.71155	206	
435.74697	150	
439.68736	296	1+
439.89567	358	1+
440.69042	228	1+
441.21284	158	
442.69994	182	1+
443.76257	304	
444.67649	250	1+
444.87301	2898	1+
445.68069	178	1+
445.74635	182	
447.71587	400	
448.71321	280	
448.77475	230	
448.82481	122	
449.12953	124	
449.88051	364	1+
450.74571	176	
451.75086	228	1+
451.86628	420	1+
457.69975	128	
457.90646	494	1+
462.88412	872	1+
465.72024	252	1+
465.90717	122	
467.89151	1336	1+
468.83638	130	
472.87162	130	
473.77693	122	1+
485.90017	812	1+
490.71754	120	
505.06160	104	1+
511.24958	132	
END IONS

###FS:    #m/z: 336.94663 #charge 1+
###MS: 70
###MSMS: 72
BEGIN IONS
TITLE=Cmpd 53, +MS2(336.9466), 28.0-35.0eV, 1.6min #72
RTINSECONDS=91.572
SCANS=70,72
PEPMASS=336.94663	63866
CHARGE=1+
108.68819	84	
184.87072	76	
186.62659	88	
187.86468	90	
190.86575	70	
202.04452	94	
205.97132	134	
206.09325	70	
210.88555	208	
211.94521	1746	1+
212.87879	956	1+
213.94002	1046	1+
215.88809	226	
217.88419	132	
218.84339	80	
219.92473	102	
221.08245	80	
221.90293	96	
221.96661	244	1+
225.86159	230	1+
226.15147	138	
228.89449	238	1+
228.92298	74	
228.94958	72	
229.95441	2182	1+
230.88944	630	1+
231.95032	1546	1+
232.89728	402	1+
233.82588	118	
233.90119	296	1+
233.94816	200	
234.83540	78	
234.85813	78	
235.82512	240	1+
235.86918	144	
236.14686	72	
236.82700	196	1+
236.89571	130	
237.01754	78	
238.84166	346	1+
238.85837	70	
240.13553	72	
240.85802	90	
240.94019	96	
241.37970	74	
241.84369	434	1+
241.94556	122	
244.16531	74	
244.19421	92	
245.87610	82	
246.91327	76	
246.97463	224	
247.96706	748	
248.90199	434	1+
249.95992	500	1+
250.06359	100	
250.25046	72	
251.07297	160	
251.97848	80	
252.13458	86	
252.56750	78	
252.97179	1700	1+
253.08054	84	
253.42504	96	
253.90335	126	
254.09135	156	
254.57967	74	
254.84595	76	
254.91109	192	
254.96772	760	
255.07169	298	1+
255.11357	130	
256.25967	70	
256.93607	108	
257.82623	148	
257.85325	98	
258.84690	256	
258.87252	70	
258.90537	112	
258.96553	76	
259.38052	90	
259.83060	260	1+
259.85187	388	1+
259.95502	112	
260.93509	114	
261.82847	118	
261.94574	72	
262.83308	92	
263.83096	80	
263.88716	72	
264.13049	86	
265.08533	76	
265.87936	118	
266.09370	90	
267.97191	80	
268.00402	82	
268.19897	92	
268.78648	84	
268.83876	622	1+
268.92338	94	
268.96283	126	
270.02931	96	
270.98309	238	
271.79657	72	
272.84805	86	
273.84684	148	
276.06433	162	
276.37255	70	
276.85353	72	
276.88130	122	
277.83041	618	1+
277.86158	172	
277.89628	80	
277.91401	104	
278.83205	468	1+
278.86514	118	
279.10031	80	
279.33205	88	
279.54758	72	
279.86595	72	
279.95815	76	
280.02648	88	
282.87177	144	
282.88744	80	
283.40611	104	
283.79057	70	
284.05793	72	
285.84684	1270	1+
287.16874	70	
288.13699	72	
288.85618	178	
288.93788	92	
290.15521	132	
290.86105	94	
291.90593	98	
291.95350	82	
292.80137	74	
293.10702	94	
293.12748	74	
293.19035	92	
293.98986	72	
294.09916	92	
295.28640	70	
296.81589	122	
298.00824	112	
298.84030	196	1+
298.86367	100	
298.89885	78	
300.87866	100	
303.39703	94	
303.82330	102	
303.90226	90	
304.04555	76	
304.85768	76	
306.15169	86	
307.88611	226	1+
308.53832	116	
309.86969	160	1+
310.79958	70	
310.86269	176	1+
311.80527	74	
312.94884	112	
315.16181	72	
317.00849	90	
317.35184	72	
318.39559	76	
320.08934	72	
321.89343	78	
323.29817	70	
324.89684	138	
325.37919	82	
328.12930	92	
328.16825	164	
328.22043	94	
330.81143	70	
330.98941	90	
335.15759	72	
337.87770	182	1+
338.19019	78	
341.39985	92	
END IONS

###FS:    #m/z: 359.96229 #charge 1+
###MS: 70
###MSMS: 73
BEGIN IONS
TITLE=Cmpd 54, +MS2(359.9623), 28.0-35.0eV, 1.6min #73
RTINSECONDS=92.3445
SCANS=70,73
PEPMASS=359.96229	49230
CHARGE=1+
80.78750	74	
178.94866	84	
193.07568	76	
199.96074	90	
205.95125	102	
207.94989	112	
208.95523	94	
209.94412	554	
210.88535	108	
213.13816	80	
213.93314	76	
214.11834	86	
214.18477	80	
216.05593	84	
216.41143	98	
218.88263	94	
220.96217	96	
222.95283	412	1+
223.97617	104	
224.94823	740	1+
225.86687	98	
226.89628	192	
226.94792	3066	1+
226.96999	120	
227.49655	80	
227.93685	172	
228.94258	2080	1+
229.09775	78	
229.89232	76	
230.11944	92	
231.83066	202	1+
233.89342	84	
234.01755	88	
234.04007	74	
234.93788	100	
236.86277	236	1+
237.52655	102	
238.55913	80	
238.96670	76	
239.90360	74	
240.07838	80	
240.82302	74	
240.84477	120	
240.93911	436	1+
240.96340	536	1+
241.82720	120	
241.88351	82	
242.95993	182	
243.83261	96	
243.96456	82	
244.12510	82	
244.95815	1940	
244.98278	78	
245.02755	78	
245.45256	78	
245.90575	100	
245.94838	114	
246.95315	1974	
246.97902	96	
247.97518	98	
248.80240	282	1+
248.90831	82	
250.82983	86	
250.95254	480	
251.04214	126	
251.08836	86	
252.88489	210	
252.95366	228	
253.91191	82	
254.83541	144	
257.05411	94	
257.43604	82	
257.56024	104	
257.86011	136	
258.14179	96	
258.44426	78	
258.83423	92	
258.97351	122	
259.01967	126	
259.79771	76	
259.93631	86	
260.83985	166	
260.89549	76	
260.95095	76	
260.96971	196	
264.08479	78	
264.81995	168	
264.96778	106	
266.81513	308	1+
266.86959	78	
267.85515	92	
267.97356	314	
268.79192	86	
268.96516	470	1+
269.46740	92	
269.80423	74	
270.80884	106	
271.06453	82	
271.17468	88	
275.97161	102	
276.34788	126	
276.80693	144	
276.94632	78	
277.81069	84	
277.84389	144	1+
278.79383	90	
279.80140	148	
280.10853	82	
280.79322	792	1+
280.98001	150	1+
281.86730	92	
282.79845	108	
284.82250	276	
286.43024	84	
287.00888	80	
288.81688	132	
289.06539	156	
290.33791	84	
290.83526	172	1+
292.86650	102	
293.35868	84	
293.86583	80	
294.36892	76	
294.89807	80	
295.90469	88	
296.81232	546	1+
296.88369	100	
297.12254	122	
298.80377	934	1+
299.26835	82	
299.82956	88	
300.13457	140	
300.17188	76	
300.87023	112	
300.91467	80	
303.94840	156	
306.43217	152	
306.88958	88	
307.49374	80	
309.11743	90	
309.80155	176	1+
310.87565	86	
313.79380	98	
313.88325	214	1+
316.81584	278	
317.44979	100	
318.93406	252	1+
319.84808	92	
320.14973	86	
320.53997	100	
321.82249	136	
323.14728	78	
323.79092	92	
329.13558	78	
333.84169	74	
334.12433	92	
334.40475	92	
335.90890	74	
336.94773	298	1+
340.16461	92	
344.18218	86	
344.62904	92	
345.74447	74	
347.30377	76	
350.83881	86	
356.76555	88	
358.20171	130	
359.18135	88	
359.20033	78	
363.73373	76	
365.35133	102	
END IONS

###FS:    #m/z: 322.93088 #charge 1+
###MS: 74
###MSMS: 75
BEGIN IONS
TITLE=Cmpd 55, +MS2(322.9309), 28.0-35.0eV, 1.6min #75
RTINSECONDS=96.019
SCANS=74-75
PEPMASS=322.93088	1616096
CHARGE=1+
89.10217	72	
192.88964	76	
193.07737	78	
201.05195	120	
203.95161	76	
205.95016	116	
207.14682	80	
208.88529	218	
212.79092	68	
213.08643	68	
214.89797	68	
215.92055	88	
216.19310	114	
216.64300	82	
217.91879	72	
218.86794	74	
220.01770	70	
220.12891	88	
222.95154	90	
223.88650	78	
224.11292	72	
224.96307	78	
225.93801	84	
226.50878	94	
226.58634	70	
226.91027	68	
227.06526	68	
227.93061	120	
227.94885	76	
228.93801	94	
230.79234	70	
230.81637	74	
230.83522	68	
230.85404	70	
230.87851	86	
230.90409	72	
233.82995	68	
235.82260	78	
236.82112	70	
236.86081	80	
236.88148	76	
238.93622	180	
238.96092	82	
239.94140	68	
240.05730	70	
240.81941	72	
240.88217	80	
240.94048	2268	
241.89919	72	
241.93986	7446	1+
242.94217	5520	1+
242.98125	72	
244.82481	76	
244.94033	1504	1+
245.09878	66	
245.13324	72	
245.84916	104	
246.78199	70	
246.97729	140	
248.05832	100	
248.94884	80	
252.87607	80	
254.12505	74	
255.90765	66	
256.06089	72	
256.45614	98	
256.83964	66	
256.89451	72	
258.82822	154	
258.97397	130	
259.83196	208	1+
259.97391	74	
260.85988	76	
262.03904	68	
262.35538	78	
262.81979	72	
263.83126	158	
263.95481	72	
263.97672	94	
265.07545	100	
266.85376	122	
266.89159	72	
267.90337	82	
268.19904	72	
268.95493	94	
270.79787	84	
271.79842	72	
272.06992	78	
272.85602	76	
274.04808	68	
274.79252	72	
274.82520	66	
275.81025	96	
275.99090	70	
276.84649	110	
277.02792	72	
277.82571	84	
277.93015	72	
278.02621	76	
278.11654	88	
279.09201	934	1+
279.91717	72	
281.81266	68	
281.87059	78	
282.86830	68	
283.06923	72	
283.98111	94	
284.29431	270	
284.86755	70	
284.95064	72	
286.86053	80	
287.17872	66	
288.37845	66	
289.41600	82	
290.85910	92	
291.85576	134	
293.89712	82	
294.85400	208	
295.02865	72	
295.87932	92	
296.82096	110	
296.87082	120	
297.80457	98	
299.78156	126	
301.05196	68	
301.81006	68	
302.95448	72	
303.11641	70	
303.35852	82	
303.86510	92	
305.79934	84	
306.43320	70	
306.80886	122	
306.88560	110	
307.80364	334	1+
307.88399	68	
308.80705	256	1+
308.88481	98	
309.15840	98	
309.88887	78	
311.87690	142	
312.80476	84	
313.09806	80	
314.03484	70	
314.94096	68	
315.88324	68	
319.96675	70	
320.90749	106	
322.13128	70	
323.87480	68	
323.89688	84	
324.89625	144	
325.90775	74	
326.21070	88	
326.35237	76	
326.37899	74	
327.06697	68	
END IONS

###FS:    #m/z: 340.94157 #charge 1+
###MS: 74
###MSMS: 76
BEGIN IONS
TITLE=Cmpd 56, +MS2(340.9416), 28.0-35.0eV, 1.6min #76
RTINSECONDS=96.791
SCANS=74,76
PEPMASS=340.94157	617554
CHARGE=1+
46.91851	72	
107.63351	102	
125.95618	98	
185.62304	76	
188.03818	82	
189.86610	76	
193.93659	84	
196.88159	130	
203.94021	72	
205.19166	98	
210.93950	216	
212.87954	228	
213.94058	880	1+
214.08222	94	
215.88599	426	1+
215.93624	236	
217.88232	196	1+
219.88197	174	1+
221.10613	74	
221.87191	74	
222.95423	98	
224.61308	130	
226.94708	78	
227.15594	74	
227.93326	134	
228.84407	158	
228.89703	84	
228.94373	152	
229.93501	72	
230.88863	550	1+
231.89013	346	1+
231.95059	1018	1+
232.10920	88	
233.42247	96	
233.95019	130	
234.95018	72	
235.31729	78	
235.89267	252	1+
237.08395	96	
238.09647	72	
238.15878	118	
239.95297	96	
240.84770	160	
241.02558	102	
241.84331	714	1+
241.94386	128	
242.90065	76	
243.42365	88	
243.83139	602	1+
244.15430	86	
245.87786	80	
245.92419	90	
246.59496	78	
246.95167	74	
249.96138	518	1+
250.04270	84	
251.01272	124	
251.45822	74	
251.96084	260	
252.16771	120	
253.84930	112	
254.13321	72	
254.68122	92	
254.90266	114	
254.97055	300	
255.01086	116	
255.06941	94	
255.84450	78	
255.88206	84	
255.96305	452	1+
256.88284	126	
256.89671	186	
256.91609	76	
256.96222	396	1+
258.83253	120	
258.84846	804	1+
258.94354	74	
259.85157	634	1+
259.95647	214	
260.13840	74	
260.83337	492	1+
261.34011	76	
261.99943	78	
262.84295	126	
263.88313	118	
263.99298	86	
264.05081	96	
264.90924	92	
265.82344	78	
265.91544	84	
266.41434	78	
267.13810	74	
267.79908	72	
268.09466	72	
268.41637	84	
268.84162	112	
269.98164	84	
270.82784	76	
271.85611	236	1+
272.44265	94	
272.85835	186	1+
272.93415	98	
273.36986	84	
273.44081	74	
275.85471	92	
276.06444	80	
276.13966	76	
276.85798	990	1+
277.83404	110	
277.96716	98	
278.84530	1474	1+
279.09390	78	
279.92356	80	
280.16268	80	
283.00539	84	
285.79902	82	
285.89434	76	
285.91954	72	
286.91686	76	
287.86169	78	
288.84103	112	
290.14512	350	1+
290.86038	110	
291.16900	92	
291.88829	112	
293.76473	84	
294.40067	74	
294.86629	116	
296.85711	242	
297.01680	84	
297.85519	104	
297.90613	72	
299.20710	74	
299.78668	166	
299.87006	158	
300.82079	90	
300.87635	124	
301.85515	76	
302.86714	90	
302.93935	74	
302.95460	86	
304.18923	76	
305.15563	78	
305.79529	72	
306.85280	92	
309.87005	142	
310.17421	136	
310.66319	78	
310.87317	106	
312.80067	74	
313.14589	80	
315.88766	76	
317.90939	84	
318.41759	72	
318.83932	92	
322.02561	82	
322.76735	110	
324.88338	118	
326.88671	158	
328.03680	246	1+
329.26463	108	
329.87417	106	
330.81297	264	1+
334.04571	72	
336.87966	92	
338.86844	92	
338.88237	92	
340.88405	156	
341.83552	72	
342.77817	82	
342.87605	84	
342.90806	78	
345.42305	90	
END IONS

###FS:    #m/z: 363.95756 #charge 1+
###MS: 74
###MSMS: 77
BEGIN IONS
TITLE=Cmpd 57, +MS2(363.9576), 28.0-35.0eV, 1.7min #77
RTINSECONDS=97.5635
SCANS=74,77
PEPMASS=363.95756	243104
CHARGE=1+
104.65284	108	
174.48116	90	
183.93380	94	
187.86640	110	
187.93701	94	
189.86132	170	
191.85994	520	1+
196.10740	84	
196.88309	130	
199.60159	90	
199.88790	82	
205.94773	104	
207.87283	442	
207.94726	146	
209.87162	208	
209.94388	766	1+
210.88484	286	1+
212.87914	1224	1+
214.89510	112	
215.97659	80	
216.89052	88	
222.95404	576	1+
224.94900	1448	1+
224.98866	80	
225.42153	82	
225.97052	100	
225.99531	130	1+
226.39113	162	1+
226.88634	102	
226.91393	106	
226.94823	5302	1+
227.04240	120	
227.92971	386	
228.89676	192	
228.94229	7184	1+
229.33946	94	
229.80106	86	
230.88976	1966	
232.01929	128	
232.09145	96	
232.89477	156	
233.02437	82	
233.08326	90	
233.98174	78	
234.38580	92	
235.87914	88	
240.93977	638	
240.96323	408	
241.94101	2988	1+
242.90080	108	
242.94334	2146	1+
242.96182	842	1+
243.89523	80	
244.82225	112	
244.85239	232	1+
244.88809	122	
244.95746	3428	1+
245.11015	88	
245.94186	576	
246.95343	3872	1+
248.80583	544	
248.90082	880	1+
249.11949	84	
249.98510	82	
250.07010	228	1+
250.80436	92	
250.89526	128	
250.90900	158	
250.97291	152	1+
253.84809	152	1+
253.90911	204	
254.09386	92	
254.11879	100	
254.90192	82	
256.02767	104	
258.11031	90	
258.83238	180	
258.84865	102	
259.08759	98	
259.84877	164	
260.83452	248	1+
260.96755	126	
261.96982	110	
262.58202	94	
262.83028	116	
262.97434	248	1+
263.84824	118	
263.97767	180	1+
264.82093	86	
265.78224	232	1+
266.78151	144	1+
267.35782	82	
267.81025	438	1+
267.97438	342	
268.80815	248	1+
268.96303	766	1+
269.79720	112	
269.92066	84	
269.96856	540	1+
271.85803	108	
271.91931	112	
272.17307	80	
272.38377	88	
273.79523	126	
273.89604	108	
273.91753	102	
274.81232	314	1+
275.84849	226	1+
275.92164	84	
278.79848	326	1+
278.84321	146	
278.86212	166	
278.87986	100	
278.94844	106	
279.11699	272	1+
279.84433	168	
280.10229	88	
280.79356	410	
281.79402	202	
281.82189	202	1+
282.78457	290	1+
283.84906	232	1+
283.87462	110	
283.98162	138	
284.17787	90	
284.42853	86	
284.87726	124	
284.98658	96	
285.84402	248	
287.41188	98	
287.80887	112	
288.92319	96	
289.89379	88	
290.18540	114	
290.88421	132	
291.43955	110	
292.43843	84	
293.11618	130	
295.93842	102	
296.00589	86	
296.80920	318	1+
296.86212	98	
297.37886	84	
298.80372	380	
299.80555	602	1+
299.87292	152	
300.80919	382	1+
301.05557	90	
301.79252	144	
301.86389	452	1+
302.56999	80	
302.80340	396	1+
303.21480	80	
303.80511	240	1+
303.85608	640	1+
303.90915	104	
306.87560	166	1+
306.93438	84	
307.13669	80	
308.14482	156	
309.92963	92	
310.91776	114	
311.42130	88	
311.87761	94	
312.38589	80	
313.48278	80	
314.01797	80	
315.82156	84	
316.81880	154	
318.44400	80	
320.86363	202	1+
320.93243	112	
321.80779	130	
321.82297	142	
322.93343	304	
324.01864	90	
324.89689	108	
326.87053	208	
327.90325	80	
329.13764	86	
332.16354	86	
336.94167	124	
339.83105	240	1+
340.88604	146	
340.94414	196	
342.81822	106	
343.86580	108	
343.90906	94	
349.88489	84	
350.78957	118	
352.78977	140	
356.80061	152	1+
360.08958	102	
362.94016	80	
366.75990	106	
367.92985	112	
368.32881	86	
END IONS

###FS:    #m/z: 322.93093 #charge 1+
###MS: 78
###MSMS: 79
BEGIN IONS
TITLE=Cmpd 58, +MS2(322.9309), 28.0-35.0eV, 1.7min #79
RTINSECONDS=101.25
SCANS=78-79
PEPMASS=322.93093	2418786
CHARGE=1+
177.93161	72	
181.93447	90	
184.93268	74	
186.93028	88	
187.93021	88	
190.07776	72	
191.89176	76	
192.88667	70	
200.89279	82	
202.04624	76	
203.95514	68	
205.94780	358	1+
205.97048	70	
206.92956	94	
207.96992	82	
209.50230	88	
210.83359	100	
210.90490	120	
213.89925	80	
214.89853	84	
215.88978	74	
216.43884	84	
217.92255	70	
219.04510	86	
221.86490	68	
222.88452	82	
222.95075	72	
225.43995	90	
225.90657	68	
225.92309	76	
226.15043	68	
228.90949	194	
230.86301	70	
230.89877	70	
235.43991	92	
235.87137	68	
237.89569	76	
238.07689	256	1+
238.17398	76	
238.89215	118	
238.93834	196	1+
239.79789	74	
240.94183	2896	
241.83598	134	
241.94054	9706	1+
241.97025	86	
242.82234	330	1+
242.94295	6862	1+
243.03459	80	
243.88542	76	
244.00411	120	
244.11733	92	
244.81933	84	
244.84484	222	1+
244.88602	126	
244.94004	2112	1+
246.40008	70	
246.97471	176	
248.84184	70	
248.99945	68	
249.02862	82	
250.41006	88	
250.84558	108	
250.94081	72	
252.00581	68	
252.17062	118	
252.52058	92	
253.07511	78	
254.87730	80	
255.04986	76	
256.53260	114	
256.84753	70	
257.90516	106	
257.95688	68	
258.12608	96	
258.83699	92	
260.08491	74	
260.83496	224	
260.99658	80	
261.83476	180	
262.83002	462	1+
263.84899	132	
264.13838	74	
265.05938	70	
265.79952	80	
265.89559	68	
266.07765	74	
266.84372	94	
266.86919	68	
267.03791	78	
267.32111	68	
268.19699	94	
268.34377	98	
268.83900	82	
268.85889	72	
268.95703	190	1+
269.13909	70	
270.89636	70	
271.85733	76	
272.82378	80	
274.79365	84	
276.84220	76	
278.84844	110	
279.09148	1138	1+
279.84113	70	
279.86590	68	
280.12736	78	
283.06724	90	
283.22866	70	
283.35450	84	
283.85461	76	
283.89440	74	
283.97162	84	
284.20891	70	
284.29445	500	1+
284.88413	164	
284.90284	70	
285.87147	88	
286.16663	78	
287.79082	68	
287.81373	88	
287.88457	74	
288.91468	90	
289.06340	74	
289.90077	70	
290.15586	72	
291.80062	120	
291.87168	76	
292.81001	148	
292.86029	70	
293.59657	82	
294.86825	130	
295.86473	76	
296.80527	68	
296.84313	74	
299.78282	70	
300.06059	126	
300.13108	72	
301.77397	76	
302.86803	82	
303.88017	78	
304.86326	70	
304.91607	80	
305.89358	196	1+
306.02986	160	1+
306.97940	78	
307.18193	82	
308.36658	82	
308.81673	72	
308.85861	92	
312.80854	100	
314.18536	72	
314.88303	72	
315.82415	70	
316.02505	72	
317.48936	70	
318.83433	78	
319.41120	68	
320.74444	76	
321.82485	168	1+
322.42498	110	
322.75976	80	
325.89557	70	
328.16779	76	
328.18265	86	
END IONS

###FS:    #m/z: 340.94164 #charge 1+
###MS: 78
###MSMS: 80
BEGIN IONS
TITLE=Cmpd 59, +MS2(340.9416), 28.0-35.0eV, 1.7min #80
RTINSECONDS=102.022
SCANS=78,80
PEPMASS=340.94164	903812
CHARGE=1+
187.53507	78	
190.93711	130	
192.93535	88	
198.88734	76	
204.04098	96	
207.94297	74	
208.88139	116	
208.96016	76	
210.93184	86	
212.88028	82	
213.87991	152	
213.93936	426	1+
215.88824	470	
216.94102	82	
217.88572	190	1+
217.94362	78	
221.90118	90	
222.55469	104	
222.88012	132	
223.43303	74	
223.84154	176	1+
223.96278	90	
224.91296	84	
224.98150	104	
227.13929	88	
228.93618	90	
230.88933	164	
230.90610	84	
231.11058	78	
231.89402	336	
231.95129	632	1+
232.83752	82	
233.89644	152	
233.91112	92	
233.95776	150	
235.89049	154	
236.13810	138	
236.52060	84	
237.06577	140	
238.88899	74	
239.08826	76	
240.13119	74	
240.83643	102	
240.90299	92	
240.93777	144	1+
241.11586	118	
241.79759	88	
241.84869	188	
242.47384	82	
242.84223	122	
242.89393	228	1+
242.94087	94	
243.41364	82	
243.83453	380	1+
246.89947	84	
248.11851	84	
248.89860	210	1+
249.96149	420	1+
250.99506	108	
251.87924	82	
254.94595	94	
254.96745	534	1+
255.07460	144	
255.37778	80	
256.07464	74	
256.10592	102	
256.16095	98	
256.84746	208	
256.89062	80	
256.97058	134	
257.82881	160	
257.85169	148	
258.84552	362	
258.96260	122	
259.85173	188	
259.91794	172	
259.95926	244	1+
260.13872	144	
260.83586	842	1+
260.91329	216	1+
262.85419	148	
263.86301	82	
264.85932	128	
267.14228	108	
267.82991	80	
267.95371	74	
268.13695	84	
268.84413	282	1+
269.18531	76	
270.79953	76	
270.83020	212	
271.91486	142	
272.81981	74	
272.93864	166	
272.97686	184	
273.48340	90	
273.80177	106	
273.96480	96	
274.86129	156	
274.97793	76	
275.03035	90	
275.21839	94	
275.82438	80	
276.85642	496	1+
277.84787	154	
278.84696	1404	1+
278.86108	458	1+
279.09364	234	1+
279.91315	138	
280.16292	74	
280.93310	86	
281.87000	304	1+
283.02899	138	
283.21438	80	
283.48476	86	
283.84983	84	
284.01427	80	
284.90353	114	
285.02278	76	
286.92425	84	
290.14350	184	
291.78545	74	
292.15043	86	
292.88427	164	
293.88234	144	
294.87166	142	
294.88729	82	
295.56710	118	
295.94691	80	
295.97860	82	
296.09094	96	
296.81371	78	
296.83690	84	
296.85552	154	1+
296.89825	76	
296.97313	124	
297.16059	82	
297.80255	186	1+
297.88516	82	
299.06530	180	
300.87422	80	
302.16030	86	
302.82099	92	
302.86726	166	
303.36944	94	
305.91576	94	
306.16020	90	
306.87719	226	1+
308.29120	78	
310.15884	80	
310.81878	94	
310.87817	74	
313.86548	80	
313.95964	74	
316.03206	100	
317.19418	74	
318.58202	104	
320.60155	76	
323.11918	78	
325.85780	74	
326.21069	82	
326.89743	132	
328.19616	94	
329.86460	76	
330.87139	92	
333.23584	86	
334.29374	102	
337.59192	92	
340.09627	82	
340.79638	80	
340.85791	96	
342.90171	106	
END IONS

###FS:    #m/z: 363.95775 #charge 1+
###MS: 78
###MSMS: 81
BEGIN IONS
TITLE=Cmpd 60, +MS2(363.9577), 28.0-35.0eV, 1.8min #81
RTINSECONDS=102.794
SCANS=78,81
PEPMASS=363.95775	372418
CHARGE=1+
70.63329	82	
182.86704	140	
189.86138	288	1+
196.88244	178	
196.94569	94	
207.87147	134	
207.94903	94	
209.87359	122	
209.94430	1214	1+
210.88260	170	
212.87931	1462	1+
215.93336	82	
217.91894	84	
222.95148	436	
223.88779	128	
223.95029	1266	1+
224.13634	94	
224.95112	892	1+
225.87337	82	
225.96877	556	1+
226.94831	5824	1+
227.27231	112	1+
227.82107	96	
227.87721	192	
227.89611	82	
227.93261	264	
228.89606	550	
228.94295	6258	1+
229.04155	108	1+
230.02162	108	
230.88966	1934	1+
231.98575	96	
232.88886	274	
233.90680	90	
234.88115	174	
234.93148	104	
237.05906	138	1+
237.84558	86	
237.86304	114	
238.93650	110	
240.82547	152	
240.94074	1162	
240.96531	488	
241.44062	98	
241.93930	2482	1+
242.94146	1626	1+
242.95925	446	1+
243.10173	84	
243.82031	270	1+
244.95798	3742	1+
245.04190	106	
245.40474	90	
245.94235	170	
246.39434	92	
246.80924	212	1+
246.90703	164	
246.95291	3794	1+
246.97921	152	
247.11146	88	
247.89567	598	1+
247.97533	90	
248.80233	420	1+
248.90012	494	1+
249.04711	94	
249.06875	124	
249.91653	154	
250.90097	184	
250.97023	126	
250.98548	86	
251.93965	82	
253.90606	112	
254.50304	84	
254.91074	154	
255.90563	82	
255.95481	106	
258.14814	112	
258.82913	140	
258.97268	134	
259.34692	98	
259.85053	186	1+
260.82965	108	
260.96861	512	1+
261.82917	86	
262.83166	184	
263.84233	122	
264.07666	88	
264.81972	128	
264.96481	82	
265.00528	90	
265.82612	124	
265.98011	114	
266.81648	332	
266.85531	120	
266.90970	92	
267.38939	90	
267.81583	222	
267.97451	726	1+
268.40030	84	
268.81304	116	
268.95455	86	
269.81064	106	
269.96929	874	1+
271.86248	160	
271.91586	134	
276.42744	116	
277.85681	134	
278.09180	82	
278.79859	194	
278.84636	160	
279.10233	144	
279.12298	84	
279.85101	122	
279.91952	100	
280.79095	894	1+
280.83643	88	
281.01967	88	
283.78780	122	
283.84916	84	
284.82319	226	
284.93122	234	1+
285.81138	282	1+
285.82258	124	
285.84701	412	
286.79823	110	
288.93788	82	
289.09009	90	
290.80246	134	
291.38302	96	
291.93557	88	
292.43797	104	
295.92807	150	
297.80808	268	
298.80495	844	1+
298.89403	112	
298.93498	94	
299.87221	90	
300.06339	108	
300.80306	804	1+
300.87990	112	
300.92980	84	
301.86130	420	1+
302.90754	88	
303.85678	650	1+
303.96624	102	
304.81367	114	
306.96465	96	
307.39700	92	
308.87028	106	
309.79586	92	
313.10449	114	
313.13282	102	
314.82190	190	1+
316.81360	126	
318.14609	110	
318.94214	178	1+
319.83376	142	
320.13582	86	
320.82386	86	
321.81212	114	
321.86763	166	
322.80805	198	1+
322.82382	100	
325.13991	94	
325.86188	216	1+
326.88313	236	1+
327.58474	88	
328.29388	102	
328.99067	112	
330.81963	150	
330.90564	140	
331.88369	92	
334.95959	92	
335.11704	108	
336.80507	98	
336.94490	178	
336.98789	84	
337.83477	94	
339.82817	86	
340.94121	124	
341.83987	96	
343.94079	86	
344.91367	134	
348.13011	100	
352.87799	236	1+
355.15279	86	
358.61416	96	
359.10917	90	
359.58658	92	
362.84647	86	
363.75355	184	1+
END IONS

###FS:    #m/z: 322.93095 #charge 1+
###MS: 82
###MSMS: 83
BEGIN IONS
TITLE=Cmpd 61, +MS2(322.9310), 28.0-35.0eV, 1.8min #83
RTINSECONDS=106.467
SCANS=82-83
PEPMASS=322.93095	2482032
CHARGE=1+
47.22595	70	
182.00033	78	
192.84914	70	
196.88917	154	
197.05089	70	
197.88638	88	
199.94348	86	
200.97799	70	
201.04151	164	
203.88490	74	
203.97809	72	
207.97859	72	
209.91957	118	
212.87495	78	
214.89493	136	
220.06335	224	1+
220.88719	94	
221.88854	82	
221.94355	76	
222.87964	100	
223.95940	122	
225.08269	70	
225.79240	74	
225.87724	74	
226.99324	80	
227.92925	92	
228.90070	92	
229.84627	242	1+
230.90596	156	
232.06797	92	
233.16016	100	
233.91992	72	
234.85995	74	
236.33560	92	
236.99514	90	
237.13846	86	
237.95247	74	
238.01190	138	
238.04139	90	
238.84173	74	
238.93970	244	
239.08014	142	
239.78866	118	
239.90718	94	
240.03311	68	
240.11646	78	
240.82308	70	
240.94080	3152	
241.84919	72	
241.94023	10378	1+
241.96605	148	
242.02318	90	
242.82313	94	
242.94281	7410	1+
243.87218	82	
244.82004	132	
244.93991	1540	1+
245.11228	108	
245.95672	86	
246.10047	146	1+
246.39436	94	
246.97711	142	
247.97760	150	
248.84038	74	
248.86380	86	
248.90069	70	
249.04807	72	
249.93427	94	
249.99271	80	
250.90386	74	
251.00866	78	
251.07849	74	
251.19134	86	
253.77319	88	
257.19973	82	
257.92479	78	
258.38282	74	
259.84733	84	
260.05532	94	
260.83499	106	
261.83810	158	
262.11485	68	
262.82948	206	
262.89656	78	
262.92439	98	
263.79139	74	
263.83400	140	
263.90087	100	
264.85139	100	
265.05666	206	1+
265.88741	80	
266.84913	82	
266.91165	68	
267.05412	78	
267.84145	80	
269.57418	72	
270.88839	78	
271.93406	78	
273.79134	106	
274.81104	68	
274.84972	72	
274.96576	82	
275.82149	90	
276.15187	104	
276.84275	116	
276.86094	72	
277.56815	100	
278.16969	84	
278.81106	68	
279.09360	698	
279.91133	72	
280.07134	78	
280.09744	420	
280.83672	70	
280.85681	70	
282.28502	98	
282.96198	102	
283.06602	248	1+
283.15621	100	
283.79244	74	
284.29578	304	1+
284.84895	72	
284.86965	124	
286.86057	72	
287.86197	156	
288.86462	78	
289.79019	68	
289.89031	150	
290.76496	72	
290.81971	70	
291.02694	82	
291.08967	76	
295.82683	180	1+
296.80965	112	
297.89135	68	
299.81279	76	
300.77251	70	
300.88297	98	
301.60521	84	
306.96252	70	
307.36498	118	
307.80667	88	
309.15392	94	
309.83065	124	
309.86804	186	1+
310.38162	94	
315.81550	72	
315.85307	76	
316.44246	72	
319.79943	98	
320.89821	184	1+
322.41828	88	
322.86360	74	
323.02456	74	
324.13589	88	
324.21297	72	
324.23963	68	
325.04075	70	
325.18000	86	
327.23805	92	
327.76004	72	
327.88317	74	
END IONS

###FS:    #m/z: 340.94166 #charge 1+
###MS: 82
###MSMS: 84
BEGIN IONS
TITLE=Cmpd 62, +MS2(340.9417), 28.0-35.0eV, 1.8min #84
RTINSECONDS=107.239
SCANS=82,84
PEPMASS=340.94166	907670
CHARGE=1+
63.76253	74	
137.78972	82	
184.44369	84	
189.86613	74	
191.89157	74	
192.88630	78	
192.92564	120	
196.88300	202	
204.42296	140	
209.94400	96	
212.87926	306	
213.94050	704	1+
214.41645	74	
215.89709	142	
215.93811	406	
216.88746	330	1+
216.92138	98	
217.89079	194	1+
217.93819	86	
223.84971	82	
224.83976	124	
226.94127	100	
227.08017	80	
227.94495	78	
228.93871	136	
229.09788	78	
230.01865	80	
230.88560	560	1+
231.88740	348	1+
231.95243	494	1+
233.89747	190	1+
233.94772	316	
235.10594	74	
235.94818	126	1+
236.36384	84	
237.51142	98	
239.37296	86	
239.85421	100	
239.88298	84	
241.84238	272	
242.84019	200	
242.94509	84	
243.10932	74	
243.15464	82	
243.83326	128	
243.89778	92	
244.15193	84	
244.83496	78	
244.95722	80	
245.16988	82	
245.95452	74	
246.97794	280	
247.25067	74	
248.64094	74	
248.87918	78	
249.96305	246	
249.99234	78	
251.45080	76	
254.06457	84	
254.96706	674	1+
255.00940	92	
255.06972	100	
255.77829	80	
256.16879	80	
256.45218	96	
256.84987	104	
256.90449	86	
256.96668	108	
257.84508	132	
257.91338	124	
257.95933	200	
258.84584	178	
258.88630	82	
258.93598	76	
259.14515	106	
259.85345	148	
259.95934	110	
260.83607	712	1+
261.88695	78	
263.90640	80	
264.91166	118	
266.01829	100	
266.84353	78	
268.81199	78	
268.83990	404	1+
270.82776	120	
270.94132	74	
272.93523	164	
273.10986	76	
273.13857	84	
273.79621	80	
273.95268	92	
274.85780	82	
274.90222	104	
275.20980	110	
275.86059	178	
276.85726	722	1+
277.13702	120	
277.96142	202	1+
278.84626	1034	1+
278.99773	118	
279.79708	76	
280.16398	78	
280.92699	80	
281.05225	122	
281.73024	74	
281.88254	128	
281.90948	108	
282.15484	78	
282.87440	182	
283.89877	160	1+
284.84886	78	
284.93251	80	
287.16828	78	
288.84376	82	
289.87946	112	
290.15212	262	
291.80588	170	
291.85589	118	
291.87135	90	
292.93414	86	
295.99301	122	
296.13797	100	
296.85509	144	
297.15454	130	
297.67335	92	
297.86126	78	
297.98038	86	
298.27420	126	
298.79293	84	
298.87689	118	
299.78343	120	
301.86176	88	
301.87700	86	
302.86003	174	1+
303.95773	82	
305.15354	84	
305.94111	84	
307.13005	84	
307.88886	102	
309.81368	246	1+
310.08308	90	
310.17394	130	
310.21507	78	
310.92931	86	
312.86596	80	
314.41647	92	
314.81675	86	
315.86920	144	
317.86798	76	
318.14326	190	
321.81946	88	
322.24602	74	
324.07380	106	
324.39201	82	
324.89431	86	
328.18540	82	
328.92163	104	
328.95307	84	
330.81350	112	
332.39598	94	
333.18899	78	
337.16793	96	
340.07151	74	
342.89998	148	
343.37642	78	
346.18075	84	
END IONS

###FS:    #m/z: 363.95778 #charge 1+
###MS: 82
###MSMS: 85
BEGIN IONS
TITLE=Cmpd 63, +MS2(363.9578), 28.0-35.0eV, 1.8min #85
RTINSECONDS=108.011
SCANS=82,85
PEPMASS=363.95778	378932
CHARGE=1+
85.72810	84	
131.97863	104	
181.05411	98	
182.86416	234	1+
187.86887	144	
189.86282	224	
190.01662	86	
191.85887	134	
193.93817	88	
207.87339	266	
208.87765	118	
209.88078	84	
209.94438	890	1+
210.88378	210	
212.05145	90	
212.87978	1112	1+
214.11274	92	
214.89630	224	
215.87901	150	
215.97300	90	
217.91678	84	
222.95454	246	1+
224.83419	138	
224.94869	924	1+
225.42340	94	
225.54320	82	
226.87079	126	
226.94785	5800	1+
227.13365	108	
227.93374	264	
228.00479	94	
228.89499	200	
228.94271	5754	1+
228.99726	96	
229.95539	172	
230.14547	86	
230.88965	2504	1+
231.03303	112	
231.80620	82	
232.88550	84	
233.03116	120	
233.41305	96	
234.87723	182	
235.54145	100	
240.07859	120	
240.82187	200	
240.83824	112	
240.94080	852	
240.96571	366	
241.93944	2472	1+
242.82216	296	1+
242.94196	1696	1+
244.82684	120	
244.84818	86	
244.93920	284	
244.95752	3312	1+
245.83499	92	
246.90338	86	
246.95401	3158	1+
248.03327	108	
248.80322	476	1+
248.89898	422	
249.98951	100	
250.89553	102	
250.95623	142	
252.50486	124	
252.52265	82	
252.97743	88	
253.42622	164	
256.04723	84	
258.83267	134	
260.18997	88	
260.83422	188	
260.93326	112	
260.96328	248	1+
261.83524	246	
262.82806	136	
263.84823	82	
264.82371	90	
265.08507	120	
265.81642	118	
265.94944	82	
266.81734	382	1+
267.79810	156	1+
267.86139	86	
267.97244	474	
268.84734	122	
268.95671	106	
269.84283	86	
269.96855	228	
271.86990	136	
271.91572	408	1+
272.13665	126	
275.81370	98	
276.42180	98	
276.85521	82	
278.79760	146	
278.84356	92	
279.15269	86	
279.79830	320	
279.96143	276	1+
280.79313	266	
280.84564	146	
281.79485	158	
281.86812	84	
282.00636	98	
282.27864	100	
282.78821	94	
282.82865	96	
282.86355	212	
283.58418	86	
283.79399	170	
283.86105	120	
283.98622	104	
284.78848	88	
284.82300	114	
284.86494	190	1+
285.12453	80	
285.81606	140	
285.84079	116	
289.91967	82	
293.12119	80	
294.43868	88	
294.86153	94	
295.84260	82	
296.37380	82	
297.80303	1032	1+
298.80474	884	1+
298.83719	230	1+
299.05593	86	
299.10673	136	
299.41949	82	
299.87192	126	
300.80327	706	1+
301.86051	150	
302.79888	88	
303.82279	108	
303.85522	432	1+
304.10551	86	
304.52543	86	
306.58595	94	
306.88176	174	
307.13236	126	
307.88590	84	
312.14836	98	
314.27274	92	
315.82212	84	
316.16908	90	
316.81138	514	1+
318.31704	102	
319.81274	88	
320.82831	148	
321.43315	88	
321.82083	146	
322.16453	100	
322.86792	82	
322.92872	296	
323.82956	124	
324.81947	84	
324.89212	122	
326.87522	134	
327.02057	92	
328.72421	202	1+
329.14884	86	
329.87144	126	
332.88189	94	
332.91807	100	
333.90908	84	
336.94659	100	
337.12000	134	
340.94327	148	
341.88977	92	
348.84538	86	
349.06083	86	
352.61413	96	
352.88828	100	
365.13357	158	1+
368.55019	92	
END IONS

###FS:    #m/z: 507.84701 #charge 1+
###MS: 86
###MSMS: 87
BEGIN IONS
TITLE=Cmpd 64, +MS2(507.8470), 28.2-35.2eV, 1.9min #87
RTINSECONDS=111.678
SCANS=86-87
PEPMASS=507.84701	157410
CHARGE=1+
196.01684	282	1+
224.97571	236	
227.95663	220	
232.89777	288	
234.03048	128	
236.88936	134	
236.92890	138	
245.09835	146	
250.91000	136	
252.07719	152	
252.90058	220	1+
254.96628	128	
255.38269	218	1+
262.11409	134	
266.16997	130	
268.88246	204	
269.88805	152	
272.89375	182	1+
275.80640	194	1+
275.84994	148	
277.12682	190	1+
278.83569	406	1+
285.85617	306	1+
287.85336	664	1+
288.05412	144	
288.87233	144	
289.03328	132	
289.87900	280	
290.86735	384	1+
291.88328	138	
291.90173	136	
292.10847	126	1+
293.87386	1054	1+
294.05667	136	
295.93234	142	
296.85469	226	
298.80617	208	1+
298.85554	292	1+
301.08229	132	
301.84693	156	
302.86223	770	1+
302.88305	164	
303.80803	248	1+
303.86658	636	1+
305.86190	924	1+
307.85348	122	
307.88711	880	1+
308.14236	452	1+
308.81306	230	1+
308.87720	956	1+
309.79588	130	
309.95076	118	
310.15838	582	1+
310.85733	274	1+
311.35424	132	
311.88433	1726	1+
312.16952	154	
312.81404	232	1+
313.88534	288	
314.86466	572	1+
315.02990	344	1+
316.02006	130	1+
316.11355	138	
316.79096	138	
316.84909	154	
320.80183	128	
321.87858	176	
321.99248	144	
323.87418	212	
324.86309	274	1+
324.89791	204	
325.90261	206	
326.88348	2350	1+
327.15548	158	
327.81952	302	1+
328.88244	300	
329.93779	206	1+
330.88526	196	1+
331.17827	128	
331.76156	180	1+
331.79790	118	
331.82415	178	
332.87540	224	
333.88580	128	
335.78341	170	
335.82272	158	
335.84302	246	1+
335.88625	244	
336.76970	180	1+
337.87958	244	
338.86695	218	
338.88557	140	
339.87284	210	1+
340.90338	118	
343.97964	230	1+
345.77012	142	
345.88970	142	
346.87706	170	
347.77567	322	1+
348.79644	186	
349.80504	126	
349.84325	218	
349.87283	134	
350.75862	262	1+
350.88818	570	1+
350.98923	134	
353.85248	272	
356.80128	208	1+
356.88410	268	1+
357.72744	118	
357.77856	212	1+
358.72509	176	1+
361.83827	126	
361.92798	120	
365.78341	146	
365.80209	134	
366.84209	126	
366.87854	152	
367.70815	168	
367.76607	222	1+
367.81824	120	
367.90950	122	
368.12250	182	
368.81346	136	
368.89880	166	
369.83382	448	1+
369.90374	130	
371.18218	354	1+
372.78739	252	
374.81743	374	
375.20486	128	
375.76517	154	
375.78290	126	
376.80065	118	
380.71931	318	1+
380.74495	254	1+
380.85997	144	
381.83861	372	
382.86121	158	
383.74457	134	
383.79409	180	
384.22600	132	
384.84988	1234	1+
385.77563	374	1+
386.35423	100	1+
386.84507	804	1+
387.72472	122	
387.77446	134	
387.84947	692	1+
389.20636	192	
389.73835	220	1+
389.78249	276	1+
390.84139	712	1+
392.82615	546	
393.82410	276	
394.07221	120	
394.82490	182	
394.88600	118	
395.80914	226	1+
398.72955	378	
399.72503	494	1+
399.75005	138	
399.85006	364	
400.75165	122	
401.91232	136	
402.86329	130	
403.87252	602	1+
405.77588	192	1+
405.85929	218	
406.77670	130	1+
407.86773	672	
408.74629	138	
408.85330	1762	1+
409.72308	318	
409.75548	118	
410.14918	138	1+
410.73048	200	
410.84024	566	1+
412.84209	136	
413.83368	122	
413.87915	150	
416.83007	124	
417.81554	258	
420.69040	198	1+
420.74509	132	
420.81172	214	1+
421.72681	326	1+
421.78673	128	
421.88508	476	1+
422.73094	232	1+
423.77050	572	1+
423.86998	186	
424.75931	186	
425.18322	120	
425.75605	1190	1+
425.88033	198	
426.72914	122	
426.86218	826	1+
427.73810	842	1+
428.84932	584	
429.70263	128	
429.73503	290	
429.83827	228	
430.74487	160	
430.85144	214	
431.86754	238	
432.87343	216	
433.85692	308	1+
433.88517	396	1+
439.89125	234	
440.88145	118	
442.99147	202	1+
443.73525	160	
443.76683	124	
444.75969	124	
444.87343	2076	1+
445.75125	378	1+
447.71746	168	
448.71147	136	
448.87368	468	1+
449.69918	126	
449.87656	398	1+
450.05659	154	
450.74651	138	
457.90755	364	
458.90430	190	
462.88721	250	
463.88136	200	
464.87784	126	
465.72513	204	
466.79008	176	1+
467.89086	766	1+
470.72749	180	
481.79688	136	
485.90119	624	1+
486.84245	126	
END IONS

###FS:    #m/z: 336.94658 #charge 1+
###MS: 86
###MSMS: 88
BEGIN IONS
TITLE=Cmpd 65, +MS2(336.9466), 28.0-35.0eV, 1.9min #88
RTINSECONDS=112.45
SCANS=86,88
PEPMASS=336.94658	52132
CHARGE=1+
57.65742	70	
96.18523	84	
182.86772	78	
183.87273	90	
193.99306	74	
194.88007	82	
196.88059	84	
207.98522	72	
210.88281	160	
210.90513	72	
211.94426	2082	1+
212.33433	70	
212.87845	1120	1+
213.93988	1288	1+
214.10932	78	
215.88944	248	1+
215.93320	82	
217.88552	120	
221.89016	78	
227.12071	92	
228.83606	74	
228.89335	102	
228.93441	80	
228.97144	104	
229.95520	1532	1+
229.99285	78	
230.39495	104	
230.88909	1076	1+
230.90558	94	
231.95043	1310	1+
232.89245	646	1+
233.94769	112	
234.82050	188	1+
234.88434	72	
238.84799	86	
238.88948	228	1+
239.06374	72	
240.16418	94	
240.90893	70	
241.85115	118	
243.11501	104	
243.83292	214	1+
243.90438	76	
245.08916	96	
245.87411	84	
246.39632	180	
246.97491	146	
247.96587	880	1+
248.07001	82	
248.37976	104	
248.90131	680	1+
249.00119	92	
249.84141	136	
249.96206	398	
250.82387	90	
250.84200	122	
250.89976	72	
250.91532	80	
250.96426	176	
251.96713	86	
252.97051	1116	1+
253.90390	130	
254.14265	102	
254.81285	76	
254.90691	140	
254.92639	86	
254.96694	624	
255.07110	270	1+
255.84685	74	
255.86245	78	
256.89842	98	
256.96238	142	
256.97370	126	
258.15392	94	
258.84882	508	1+
259.96206	70	
260.37221	84	
262.10697	94	
264.86730	96	
264.95543	84	
266.85600	96	
267.13622	74	
267.84578	112	
268.13916	74	
268.79263	88	
268.84239	544	1+
269.13092	86	
269.35244	72	
270.85073	106	
270.98233	102	
271.88161	72	
271.95647	78	
272.52595	76	
272.81367	72	
272.97690	158	
273.09760	88	
274.86507	234	1+
275.20819	88	
276.06789	124	
276.21355	82	
276.85375	130	
276.90736	88	
277.11183	102	
277.83783	118	
277.86112	388	1+
277.89316	94	
278.83917	684	1+
278.92615	76	
279.88034	72	
280.16023	72	
280.95408	72	
282.93503	74	
283.02830	74	
284.89858	72	
285.85291	88	
286.79265	104	
286.85120	1024	1+
287.80780	84	
288.00338	72	
288.62899	70	
291.03934	78	
291.52346	88	
292.12731	76	
292.89602	76	
293.10820	442	1+
293.86810	150	
293.99530	144	
294.86750	220	
296.23745	94	
296.86854	84	
298.42600	78	
298.87360	104	
299.86784	74	
299.88637	126	
299.91445	82	
300.86968	124	
301.37932	78	
301.86127	70	
301.88292	70	
301.91274	78	
304.87671	78	
306.87199	72	
307.39712	112	
308.11893	74	
308.86603	134	
309.81270	94	
309.86232	296	1+
310.88146	72	
312.88053	134	
313.16334	122	
313.84379	76	
313.94643	70	
315.89010	72	
316.76142	74	
318.99442	80	
319.44162	76	
321.19992	74	
322.93182	74	
324.28402	80	
324.89770	192	1+
327.87592	152	
328.73455	70	
328.88832	114	
329.87325	78	
330.90206	80	
331.11687	78	
331.23075	74	
332.86220	74	
333.06340	86	
337.19503	128	
337.34836	82	
339.15279	74	
339.38359	98	
341.83994	70	
END IONS

###FS:    #m/z: 359.96232 #charge 1+
###MS: 86
###MSMS: 89
BEGIN IONS
TITLE=Cmpd 66, +MS2(359.9623), 28.0-35.0eV, 1.9min #89
RTINSECONDS=113.221
SCANS=86,89
PEPMASS=359.96232	43798
CHARGE=1+
92.95162	84	
199.53768	88	
203.11620	72	
205.94878	80	
209.94615	440	
211.94952	74	
220.05036	78	
221.89390	94	
222.95326	686	1+
224.95024	720	1+
226.15417	76	
226.88517	142	
226.94772	3206	1+
227.93732	84	
228.94345	3172	1+
229.88655	74	
231.88743	122	
232.97242	80	
233.96499	80	
234.14727	72	
234.61347	76	
234.86415	174	
234.88487	112	
236.80394	74	
237.38258	74	
237.92223	82	
239.02767	72	
240.94225	362	
240.96353	206	
241.11308	82	
241.94293	160	
242.96397	374	
243.91020	74	
244.95876	1548	1+
245.14425	104	
246.95302	1956	1+
247.39353	78	
248.80561	232	
249.09828	78	
249.11969	88	
249.80198	104	
249.92830	96	
250.83754	98	
250.88058	100	
250.95072	122	
250.96981	126	
252.95240	134	
254.30742	78	
254.97587	74	
255.93333	88	
256.90516	110	
257.10928	76	
258.14213	78	
258.41049	86	
258.97643	84	
260.13657	88	
260.95070	72	
260.96888	314	
262.06310	84	
262.95149	152	
263.82526	72	
263.84451	132	
263.87101	72	
264.82152	72	
264.97387	136	1+
265.05604	148	
265.87129	78	
266.81369	146	
267.81707	94	
267.97443	128	
268.40818	74	
268.77642	74	
268.85116	118	
268.90154	182	1+
269.85178	116	
269.96976	710	
270.80960	84	
271.84479	114	
272.76111	78	
272.93741	88	
273.95729	80	
274.39788	78	
274.93415	146	
275.97199	84	
276.85729	90	
277.81096	234	
278.79775	168	
278.85129	146	
279.00789	82	
279.10145	108	
279.79521	118	
280.10827	100	
280.79537	752	1+
281.96711	86	
283.98447	122	
284.85522	94	
286.42798	72	
286.79388	76	
286.82492	94	
287.52438	80	
287.85851	112	
289.62078	100	
289.88400	88	
290.80322	152	
290.83130	106	
291.18808	90	
291.86260	194	1+
293.11864	74	
293.90148	78	
294.86278	228	1+
295.02875	76	
295.07918	80	
296.81215	152	
296.86340	182	1+
297.80939	318	
298.80369	1448	1+
300.12564	90	
300.87033	86	
300.97653	72	
301.78454	116	
301.91431	108	
302.42500	82	
304.83837	108	
305.03764	72	
307.14300	110	
311.17173	86	
312.82930	100	
312.87308	106	
313.13934	94	
314.80616	80	
316.81093	136	
316.85959	80	
318.19199	118	
319.02068	80	
319.13263	86	
319.81752	94	
319.83247	82	
320.93161	78	
321.82365	256	
321.84800	158	1+
322.93413	90	
323.89029	78	
324.89543	100	
330.80934	118	
333.02560	78	
334.41415	78	
335.77396	74	
336.95217	136	
337.10726	78	
338.87042	144	
340.31519	96	
340.94604	172	
345.86566	72	
346.05888	76	
349.77463	72	
350.95390	76	
351.38897	74	
354.24880	80	
356.40118	72	
357.77971	80	
360.68651	76	
360.87221	104	
360.94757	100	
362.73939	74	
END IONS

###FS:    #m/z: 507.84661 #charge 1+
###MS: 90
###MSMS: 91
BEGIN IONS
TITLE=Cmpd 67, +MS2(507.8466), 28.2-35.2eV, 2.0min #91
RTINSECONDS=116.882
SCANS=90-91
PEPMASS=507.84661	131810
CHARGE=1+
196.01525	226	
199.89131	164	
210.03170	120	
214.88505	148	
223.97838	160	
224.97733	470	
226.97210	112	
231.89225	192	1+
245.07138	204	1+
245.09499	128	
249.09139	150	
250.89408	114	
252.07849	114	
261.08884	170	
262.11572	274	
268.88366	250	1+
273.85352	130	
277.90445	142	
279.80222	122	
280.87626	192	
287.85406	832	1+
287.93634	182	
289.87947	210	
290.86523	226	
290.88314	146	
293.10225	118	
293.87457	718	1+
294.77241	142	
295.91602	150	
296.84667	126	
297.85932	256	1+
298.80061	120	
299.84008	332	1+
302.10193	126	
303.86686	438	
304.10278	140	
305.83045	122	
305.86229	742	
305.90111	200	
306.87640	120	
307.85921	138	
307.89139	220	
308.14065	320	
308.81126	130	1+
308.87587	774	1+
309.15212	606	1+
310.15828	436	1+
310.86980	120	
311.14263	112	
311.88460	866	
311.93757	190	1+
312.16018	112	
312.17981	184	
312.89003	582	
313.88060	216	
314.86516	902	1+
317.89645	130	
319.89039	158	
323.87122	264	
324.83527	236	1+
324.86046	146	
324.90905	122	
325.90572	112	
326.88287	1452	1+
327.89950	212	
328.38297	170	
328.88360	610	1+
330.82848	156	
330.88187	426	1+
331.17448	158	
331.98794	204	1+
333.88328	332	1+
334.82802	120	
335.84368	146	
336.87727	122	
337.87943	164	
338.82799	186	1+
338.85154	264	1+
338.88325	156	
345.15097	188	1+
345.81149	124	
346.89713	132	
347.77605	466	1+
348.18012	168	
350.76092	276	1+
350.82693	168	
350.88974	410	1+
351.80361	148	1+
351.85623	122	
352.88043	116	
352.91385	154	
353.78996	210	1+
353.85344	356	1+
355.87386	232	
355.89326	244	1+
359.80475	210	1+
360.76580	136	
361.13896	170	
362.36719	150	
363.87204	114	
366.19127	130	
366.78766	198	
366.84129	508	1+
367.74361	196	1+
367.76618	440	1+
368.71274	488	1+
368.89436	316	1+
369.78442	138	
369.84245	312	1+
370.80186	176	
370.87880	198	
371.04397	148	1+
371.18237	244	1+
371.80290	158	
373.81266	374	1+
374.78695	158	
374.81608	278	1+
375.19093	118	
375.87311	382	1+
380.72052	302	1+
381.76159	112	
381.84471	208	
382.98464	206	1+
383.78626	142	
384.85206	918	1+
384.89646	142	
385.77463	478	1+
385.89607	142	
387.03175	178	1+
387.11850	112	
389.20529	172	
389.72645	160	
390.78761	120	
390.84368	832	1+
392.07445	128	
392.82447	908	1+
393.18517	128	
394.39447	126	
394.77972	112	
397.72610	146	
397.74929	254	1+
398.73054	418	1+
399.73289	246	1+
399.77585	126	
399.85072	364	1+
402.86560	192	
403.86871	268	
404.87578	168	
405.85776	164	
406.76083	114	
406.85549	254	
407.72956	294	
407.87035	734	
408.74741	160	
408.76636	236	1+
408.85344	1176	1+
409.72998	232	
410.08125	168	
410.73018	158	
410.83713	666	1+
411.06624	128	
411.80747	176	1+
412.73507	212	1+
413.07527	218	
413.84892	342	1+
414.67611	116	
414.76733	144	
416.87497	162	
417.81608	124	
421.73105	254	1+
421.88807	406	
422.87161	138	
423.76352	166	
423.77553	266	1+
423.82882	176	1+
423.86976	414	
425.75738	726	1+
425.81446	132	
425.88776	122	
426.86317	930	1+
427.74363	576	1+
428.77128	150	
428.84875	984	1+
429.70404	214	
430.69065	212	1+
430.73456	144	
430.80865	120	
430.85776	162	
431.86944	426	
432.86714	256	
433.85424	514	1+
434.70928	264	1+
435.85913	136	
439.89808	140	
440.73969	150	
443.76365	142	
444.87406	1666	1+
445.74783	268	
445.79624	136	
446.75095	118	
447.71197	212	
447.75131	156	
448.71576	152	
448.89752	120	
449.87945	228	
450.70528	118	
450.75381	138	
450.87921	190	
451.78559	162	
451.86482	122	
454.86511	142	
457.90633	288	
458.91799	158	
461.74161	200	1+
462.21446	122	
462.88485	706	1+
463.68729	114	
465.70771	148	
466.79134	114	
467.88730	736	1+
469.89058	268	1+
470.73109	176	
485.90344	674	1+
505.33279	116	
END IONS

###FS:    #m/z: 336.94652 #charge 1+
###MS: 90
###MSMS: 92
BEGIN IONS
TITLE=Cmpd 68, +MS2(336.9465), 28.0-35.0eV, 2.0min #92
RTINSECONDS=117.655
SCANS=90,92
PEPMASS=336.94652	51358
CHARGE=1+
67.19937	86	
99.31378	84	
122.07704	70	
158.59340	88	
195.38247	74	
204.13061	86	
207.23700	74	
208.98195	80	
211.94405	2398	1+
211.97352	98	
212.00477	96	
212.04597	72	
212.87781	656	1+
213.93916	1482	1+
214.41833	84	
215.88907	106	
217.88567	164	
223.10652	86	
223.94003	82	
223.99332	80	
224.83382	80	
226.96155	90	
228.89530	80	
229.95492	1818	1+
230.88736	1212	1+
231.82826	176	1+
231.94988	912	1+
232.39927	110	
232.85060	92	
233.42049	84	
233.95171	102	
234.15084	72	
234.82543	92	
235.07071	78	
235.95245	90	
236.85126	72	
236.91163	68	
236.94478	128	
238.18829	74	
240.16985	68	
240.83823	622	1+
241.13551	72	
241.84267	410	1+
242.87770	72	
242.91191	82	
243.86802	88	
244.16179	76	
244.50513	76	
244.87178	72	
246.85333	78	
246.90324	78	
246.91661	68	
246.97795	166	
247.96608	472	
248.83863	70	
248.89966	682	1+
249.44143	100	
249.82695	538	1+
249.92265	74	
249.96237	370	1+
250.83025	486	1+
250.95021	192	
251.06890	260	1+
251.72139	102	
252.17229	68	
252.97097	1230	
253.90718	186	
254.89977	354	1+
254.93029	78	
254.96672	526	1+
255.03862	116	
255.07176	146	
255.92146	72	
256.03539	68	
256.16294	68	
256.84738	82	
257.05782	72	
257.80667	74	
257.82947	154	
257.85398	120	
257.94272	66	
258.84616	154	
259.85480	92	
259.95960	112	
260.83717	66	
261.85751	90	
262.83614	114	
263.87504	82	
265.10100	70	
267.83892	92	
268.83918	208	
268.85392	138	
268.89319	70	
269.12235	76	
269.84583	226	
270.98202	202	
271.10096	66	
271.14105	80	
272.82172	82	
272.85415	280	1+
272.90251	94	
272.91694	74	
273.02873	78	
275.21210	86	
276.06826	68	
276.85725	636	1+
276.96916	70	
277.14270	82	
277.83548	100	
278.83364	568	1+
279.10524	126	
279.84811	100	
279.85910	274	1+
280.34697	78	
280.92291	74	
281.05220	110	
281.83952	94	
283.05293	92	
283.14770	86	
283.58003	86	
285.85068	120	
286.81592	156	1+
286.84929	694	1+
287.84889	396	1+
291.06676	72	
291.80138	76	
291.86290	80	
292.16308	74	
292.85120	74	
292.89999	70	
293.10836	294	1+
294.86643	174	1+
296.01914	82	
296.10324	76	
296.16049	74	
296.85592	70	
298.10801	70	
299.87171	140	
300.03171	74	
300.78492	102	
300.82763	80	
300.88862	80	
304.85684	194	1+
304.88559	82	
307.74162	74	
308.88037	70	
309.15842	84	
309.87040	162	
310.39467	84	
310.41625	72	
310.86885	130	
310.89446	74	
311.85875	144	
311.89453	150	
313.41989	106	
313.99381	70	
314.16803	78	
314.89102	80	
318.14156	78	
318.23802	70	
320.41494	86	
322.14690	92	
324.87766	86	
324.89694	82	
324.93640	66	
325.22633	70	
326.59674	74	
327.88023	74	
328.88631	82	
331.81898	72	
333.23159	76	
335.23167	70	
336.15186	78	
337.78145	66	
341.17057	72	
342.11713	102	
END IONS

###FS:    #m/z: 359.96206 #charge 1+
###MS: 90
###MSMS: 93
BEGIN IONS
TITLE=Cmpd 69, +MS2(359.9621), 28.0-35.0eV, 2.0min #93
RTINSECONDS=118.427
SCANS=90,93
PEPMASS=359.96206	38958
CHARGE=1+
177.93354	92	
183.93211	88	
191.01851	74	
201.62252	78	
201.93981	74	
208.96149	80	
209.94333	400	
210.84717	84	
212.89809	78	
216.82572	82	
216.85068	118	
219.88449	78	
220.08130	94	
220.98744	74	
222.95206	242	
223.10274	82	
223.89111	130	
223.94656	868	1+
224.00422	104	
224.89150	110	
224.97376	240	1+
225.78873	82	
225.96619	90	
226.94836	2496	1+
226.96925	174	
227.88930	222	1+
228.86439	86	
228.94382	2498	1+
232.96134	84	
234.86491	188	
235.07181	116	
236.93084	80	
239.89403	84	
240.82907	88	
240.84746	196	1+
240.94111	484	1+
240.96464	460	1+
241.42558	84	
241.78446	78	
242.78437	74	
242.95949	390	
243.91336	174	
244.16702	92	
244.95655	2004	1+
246.87449	74	
246.95438	1496	1+
248.05266	78	
249.81765	78	
250.83766	78	
250.94955	170	
251.90048	92	
252.87345	82	
252.88806	156	
252.95741	114	
253.10258	74	
253.92210	116	
255.91337	88	
258.09849	74	
258.82870	74	
258.85846	98	
258.94371	78	
259.90076	82	
260.83223	180	
260.86372	78	
260.97077	520	1+
261.83067	102	
262.83112	90	
263.10173	80	
263.97671	92	
264.81347	194	
264.96336	130	
265.81735	80	
266.81424	188	
267.89350	134	
267.97538	474	1+
268.84493	82	
269.96845	368	
272.09829	76	
272.13355	148	
273.41643	78	
273.96801	164	
274.87106	76	
275.10633	92	
275.97728	74	
277.80954	136	
278.79672	106	
278.86040	82	
279.10678	144	
279.80212	92	
279.85152	114	
280.10954	170	1+
280.79429	354	
280.84138	114	
281.00321	78	
281.89918	88	
282.97839	78	
282.99525	76	
284.01041	96	
284.43458	74	
284.82750	144	
286.86258	82	
288.86878	146	1+
288.96922	74	
289.08595	84	
290.14963	74	
291.02031	86	
291.79082	108	
291.84614	84	
292.09819	76	
292.33314	88	
292.53249	82	
292.80448	152	
292.86680	80	
293.99736	172	
294.87790	120	
295.83935	74	
296.80482	132	
296.81999	120	
296.84960	168	1+
296.89615	74	
298.80419	800	1+
298.87976	76	
300.80199	128	
300.86823	74	
301.40920	76	
301.86549	92	
302.15385	88	
303.94923	76	
305.40246	106	
306.88013	78	
307.33685	76	
307.40126	74	
307.80398	80	
308.80660	74	
308.86951	120	
311.12874	74	
313.19159	74	
315.90719	92	
316.81353	170	
317.05412	102	
319.00774	92	
320.77091	74	
321.81852	78	
322.38319	94	
323.01575	76	
325.19543	76	
325.35085	96	
332.81046	112	
334.76995	98	
334.95515	80	
336.94725	346	1+
336.97348	222	1+
337.88565	74	
338.00966	84	
338.17220	82	
338.75950	82	
338.85434	84	
339.85442	76	
340.93692	136	
345.09199	74	
347.36305	76	
348.12797	74	
354.42219	118	
357.31072	78	
358.20148	168	1+
358.52795	74	
361.99335	88	
362.83960	78	
363.07144	76	
END IONS

###FS:    #m/z: 322.93094 #charge 1+
###MS: 94
###MSMS: 95
BEGIN IONS
TITLE=Cmpd 70, +MS2(322.9309), 28.0-35.0eV, 2.0min #95
RTINSECONDS=122.105
SCANS=94-95
PEPMASS=322.93094	1777132
CHARGE=1+
121.35894	64	
188.05497	66	
192.40915	74	
193.94159	66	
194.89010	68	
195.97171	72	
196.88200	78	
198.00002	74	
198.89610	64	
201.04554	226	
205.95300	138	
210.90144	68	
212.89797	118	
214.04091	70	
214.87516	66	
215.12020	66	
220.13414	94	
220.87443	74	
221.89402	66	
221.94173	70	
221.99075	68	
223.38355	90	
223.95949	142	
224.84489	70	
227.88560	72	
227.93051	250	1+
228.96577	68	
229.09239	76	
229.80457	80	
230.89097	76	
231.84178	74	
233.57069	136	
236.85505	64	
237.00454	74	
237.06500	202	1+
238.09623	76	
238.94008	116	
239.83556	84	
240.05751	64	
240.82382	126	
240.91246	62	
240.94036	1814	
241.82625	64	
241.94315	1346	
242.81835	758	1+
242.86882	118	
242.94217	4476	1+
243.81984	576	1+
244.94062	1112	1+
244.98143	92	
245.17178	92	
245.91664	84	
246.86089	88	
246.97701	240	
247.07311	72	
247.85316	98	
248.01200	102	
248.84076	64	
248.97016	70	
250.12736	142	
251.07505	68	
251.85601	80	
251.90244	88	
252.06444	84	
252.16373	82	
252.82750	82	
253.83355	88	
254.09003	64	
254.91287	134	
255.02242	76	
255.78568	66	
256.80469	114	
256.83766	228	1+
257.89922	64	
258.93957	94	
259.79218	62	
259.83346	80	
260.83751	264	
261.83266	118	
261.89015	72	
261.91397	76	
262.83534	74	
262.85088	70	
263.07774	106	
263.80505	92	
263.82847	124	
263.84730	122	
264.17048	82	
264.86922	72	
265.05714	82	
266.41645	98	
266.96797	64	
267.76107	70	
267.85524	68	
267.94756	74	
268.04232	74	
268.96228	104	
270.79589	66	
270.85661	64	
272.84804	66	
273.79629	118	
275.80428	124	
275.84199	64	
278.84259	132	
278.93846	72	
279.09284	996	1+
279.22971	74	
279.78798	76	
279.80241	104	
279.91335	96	
280.78921	88	
281.09097	68	
281.35929	98	
282.05388	82	
282.27859	194	
284.29259	152	
286.15817	84	
289.87569	62	
290.82576	70	
290.85905	128	
291.80002	130	
291.85651	72	
292.06857	68	
293.85298	72	
294.76718	84	
295.03096	86	
296.03162	72	
296.82876	70	
297.07363	70	
298.41132	74	
298.79495	66	
299.78657	96	
301.29187	74	
302.83942	90	
302.88576	96	
302.99517	64	
303.86993	66	
305.88770	92	
306.77513	92	
307.80045	78	
307.97402	66	
308.04531	84	
308.06477	64	
309.87635	294	1+
310.42481	116	
312.95067	66	
313.88101	102	
314.87600	96	
315.16170	72	
315.90564	128	
316.58893	84	
316.89475	64	
320.25756	108	
321.81871	74	
322.18001	70	
324.02743	66	
324.21739	82	
325.82263	82	
325.90754	106	
END IONS

###FS:    #m/z: 340.94167 #charge 1+
###MS: 94
###MSMS: 96
BEGIN IONS
TITLE=Cmpd 71, +MS2(340.9417), 28.0-35.0eV, 2.1min #96
RTINSECONDS=122.876
SCANS=94,96
PEPMASS=340.94167	684994
CHARGE=1+
94.75864	96	
127.93487	72	
183.92372	72	
196.88206	96	
200.83874	90	
200.87892	84	
206.98268	82	
209.05101	78	
212.87689	322	1+
213.06286	76	
213.87834	204	1+
213.93837	498	1+
215.88942	208	
215.93932	102	
217.88260	130	
221.89976	80	
222.92477	78	
223.10285	84	
223.96021	76	
224.97930	160	
225.86610	72	
226.38318	78	
226.95672	124	
226.99322	78	
227.83832	124	
228.84327	82	
229.94795	74	
230.90431	106	
231.89279	164	
231.95063	696	1+
232.88453	76	
233.94942	198	
234.10219	86	
235.79415	84	
235.89798	144	
237.06477	70	
239.01974	74	
240.14149	104	
240.84763	144	
241.50197	84	
241.84240	334	
242.84338	156	
242.99463	100	
243.83628	322	1+
244.86811	76	
244.95288	80	
246.97847	116	
248.40278	76	
248.90057	102	
248.98883	122	
249.96039	132	
250.96387	72	
251.61399	94	
251.90648	70	
253.94123	76	
254.91478	176	
254.96881	116	
255.08425	92	
256.25536	84	
256.85987	90	
256.89850	140	
257.86013	72	
257.90948	82	
257.93123	72	
259.85266	160	
260.13060	96	
260.83526	410	1+
261.43114	96	
261.86148	76	
261.89521	118	
262.31151	88	
262.84231	86	
264.86720	72	
264.98145	86	
265.93347	100	
268.01469	120	
268.16086	74	
268.52274	104	
268.84055	130	
269.84355	124	
270.57507	90	
270.83011	76	
270.97318	72	
271.08040	84	
271.79237	104	
272.01744	76	
272.14105	200	
272.91708	82	
273.03923	72	
274.86348	354	1+
274.90691	80	
275.10021	76	
275.97749	102	
276.83897	128	
276.85779	532	
277.85825	340	
277.96569	120	
278.54062	96	
278.84612	1038	1+
279.80626	72	
279.96818	110	
280.04596	98	
281.81872	76	
281.85940	170	
283.03568	78	
283.85297	86	
284.39954	84	
287.56419	72	
288.00342	74	
288.13775	90	
288.88798	146	
289.84389	94	
289.90532	90	
290.10098	74	
290.14616	72	
290.85818	76	
291.86512	72	
292.78917	98	
292.84641	110	
293.40064	90	
293.84662	76	
293.94143	72	
294.43859	120	
294.85099	406	1+
296.83063	70	
297.79617	88	
297.81734	76	
297.97860	246	1+
298.90842	94	
299.01694	72	
299.91017	72	
300.15357	200	1+
301.86608	240	1+
302.81483	86	
305.78454	76	
305.90253	108	
306.84425	72	
307.08690	72	
308.88619	76	
309.15349	160	1+
310.17348	214	1+
310.88391	72	
312.88155	136	1+
313.10028	76	
313.13281	78	
313.86335	82	
314.18636	72	
315.28106	106	
317.85441	72	
318.14564	200	
320.86752	106	
323.27618	72	
324.89226	84	
327.82462	92	
328.01396	88	
328.88588	84	
331.10120	100	
331.57712	106	
334.51716	88	
337.10481	80	
338.87019	80	
340.90064	88	
343.25809	110	
343.38349	86	
345.21743	72	
END IONS

###FS:    #m/z: 363.95774 #charge 1+
###MS: 94
###MSMS: 97
BEGIN IONS
TITLE=Cmpd 72, +MS2(363.9577), 28.0-35.0eV, 2.1min #97
RTINSECONDS=123.649
SCANS=94,97
PEPMASS=363.95774	271040
CHARGE=1+
53.86601	74	
65.80540	98	
140.27276	98	
178.43646	90	
182.87003	112	
189.86482	100	
191.85786	88	
195.98875	90	
196.88454	76	
199.02601	82	
199.92275	94	
207.95079	88	
209.94037	430	1+
210.88374	190	
212.88003	658	
219.82620	86	
222.48693	92	
222.95458	130	
223.89084	134	1+
224.95009	512	
226.94758	4180	1+
226.97356	140	
227.93038	104	
228.85599	76	
228.89339	326	1+
228.94280	4016	1+
229.06864	88	
230.88993	1998	1+
230.91167	84	
231.19539	94	
231.98395	78	
232.88821	222	1+
233.83360	94	
234.60217	102	
234.88108	206	1+
237.05335	82	
238.84151	76	
238.93636	104	
240.46305	80	
240.82033	98	
240.83655	134	
240.94083	418	
240.96156	188	
241.94164	406	
241.97029	174	
242.93968	1524	1+
244.83072	248	1+
244.91363	84	
244.95727	2748	1+
244.97933	86	
246.32087	94	
246.89900	92	
246.90758	106	
246.95339	2446	1+
247.83767	84	
248.80456	138	
248.89964	404	1+
249.04388	76	
249.79168	238	1+
250.05130	92	
250.90188	138	
250.96980	76	
251.10235	78	
251.93986	92	
252.09791	154	
252.22994	90	
252.88365	98	
252.94401	142	1+
253.08573	110	
253.51892	82	
253.83553	118	
256.85134	76	
258.83446	200	1+
258.97326	126	
260.83400	320	1+
260.86943	298	1+
260.96682	246	1+
261.54261	82	
262.84707	92	
264.04062	82	
264.81927	116	
265.85035	120	
265.87464	96	
265.98372	80	
266.08766	76	
266.78264	254	1+
266.81185	384	
267.78522	214	1+
267.97084	256	
268.56706	80	
268.83808	164	1+
268.95660	130	
269.79620	84	
269.96500	174	
270.97466	94	
271.85655	212	1+
271.91586	84	
271.94033	76	
272.84632	100	
274.81359	88	
275.04143	90	
276.85687	116	
278.84837	82	
279.03866	96	
279.88656	92	
280.79530	478	
280.87536	94	
281.85591	78	
281.97378	74	
282.79227	246	1+
282.82998	124	
282.86491	76	
283.85039	134	
283.92120	84	
284.82489	362	
284.85984	78	
284.88610	78	
285.83257	172	
285.84748	208	
286.60323	100	
286.87927	76	
289.92155	76	
290.15424	98	
290.88659	82	
291.86308	80	
294.43226	82	
295.93115	122	
296.06519	84	
296.80878	184	
296.82497	108	
297.41049	102	
297.80910	134	
298.80193	1212	1+
301.86325	150	
302.12782	92	
302.81110	150	
303.82155	186	1+
303.85560	306	
303.87857	84	
304.46349	96	
307.83656	346	1+
308.16394	82	
310.16769	74	
311.15470	92	
313.36564	82	
313.87880	84	
314.09519	96	
314.81647	126	
316.21717	82	
316.39630	86	
316.81573	152	
317.81596	106	
318.80551	86	
319.83254	84	
320.82729	124	
321.06558	92	
321.86790	102	
322.05276	108	
322.92951	268	1+
323.28064	94	
325.13149	76	
326.10175	86	
326.44567	100	
326.63426	80	
326.87302	340	1+
328.27624	90	
331.14141	76	
334.29932	78	
336.94269	98	
339.02835	80	
339.82666	92	
340.92370	80	
340.94188	76	
343.40391	100	
343.77477	122	
352.89325	76	
353.61571	84	
354.38490	98	
361.86263	82	
END IONS

###FS:    #m/z: 322.93074 #charge 1+
###MS: 98
###MSMS: 99
BEGIN IONS
TITLE=Cmpd 73, +MS2(322.9307), 28.0-35.0eV, 2.1min #99
RTINSECONDS=127.339
SCANS=98-99
PEPMASS=322.93074	1763996
CHARGE=1+
149.33399	68	
149.65656	70	
160.40497	68	
185.92579	92	
190.93186	86	
192.89425	156	
194.92452	70	
195.92362	66	
195.96160	74	
201.04428	142	
202.53353	84	
205.92986	68	
205.95197	74	
205.97857	76	
209.05297	78	
209.92010	84	
210.52170	78	
211.51888	80	
213.41820	72	
215.08806	74	
217.59812	80	
221.06988	138	
222.86979	68	
222.95258	92	
223.81866	66	
223.96052	98	
224.09237	86	
224.83963	298	1+
225.81982	66	
225.84182	244	1+
226.90108	62	
227.06143	66	
227.84338	316	1+
227.90240	76	
227.93747	76	
228.79676	72	
228.91929	64	
230.54424	72	
231.10955	78	
233.95360	72	
234.12465	78	
235.95250	82	
237.12515	70	
238.88546	70	
238.93854	196	
240.04620	102	
240.13762	100	
240.82022	140	
240.94007	1398	
240.96495	72	
241.94230	1854	
241.99280	76	
242.11673	72	
242.86345	84	
242.94216	5104	1+
243.07296	108	
243.82104	290	1+
243.89915	74	
244.93920	726	1+
245.07372	74	
246.84557	80	
246.97636	250	
247.24495	80	
247.38616	82	
247.97694	204	
248.84045	92	
251.86544	66	
252.16654	84	
252.77673	64	
254.80892	72	
254.91149	74	
255.12663	64	
255.19719	76	
255.95667	78	
256.66654	88	
256.83412	76	
256.89953	166	
257.85803	72	
258.03160	74	
258.83551	142	
259.84481	66	
260.51275	68	
260.80568	74	
260.83025	854	1+
261.01268	80	
263.83090	90	
263.91480	90	
264.90745	76	
265.08529	80	
265.95974	70	
267.89584	118	
268.84441	88	
268.86347	68	
268.95985	70	
270.35716	66	
270.79967	68	
271.14486	66	
272.84513	90	
273.09617	66	
273.86217	62	
274.86799	70	
274.98642	64	
276.13170	102	
276.36634	82	
277.86669	82	
279.09211	1372	1+
279.35902	98	
280.12519	78	
281.96540	68	
282.85525	72	
283.02785	78	
283.25334	90	
284.20909	66	
284.29378	320	
284.87295	70	
285.40860	78	
285.96695	68	
286.15586	78	
286.86290	82	
286.91685	162	
289.82174	76	
289.87141	94	
290.85278	76	
290.99944	100	
291.81100	70	
292.81430	84	
292.94221	70	
293.08736	76	
295.97625	66	
296.01036	82	
297.83251	64	
299.05807	82	
299.78722	62	
299.85686	212	1+
299.95726	72	
301.84438	68	
303.12978	70	
303.41412	66	
305.00338	80	
305.58931	86	
305.89830	80	
306.95167	68	
306.96864	82	
307.79406	68	
307.89130	122	
307.97624	64	
308.03702	72	
309.80892	244	1+
311.87512	80	
312.94171	114	
314.81935	62	
314.89100	76	
316.08614	78	
317.89199	68	
318.88243	68	
321.42887	84	
322.04567	62	
323.86397	64	
324.89270	164	1+
326.94587	64	
327.52913	76	
END IONS

###FS:    #m/z: 340.94148 #charge 1+
###MS: 98
###MSMS: 100
BEGIN IONS
TITLE=Cmpd 74, +MS2(340.9415), 28.0-35.0eV, 2.2min #100
RTINSECONDS=128.112
SCANS=98,100
PEPMASS=340.94148	677304
CHARGE=1+
190.94564	92	
192.98512	72	
196.88551	84	
197.88256	76	
197.92408	84	
199.87589	72	
200.86162	122	
203.93054	92	
208.95393	122	
210.88186	74	
212.87833	122	
212.93237	624	1+
215.88777	246	
217.88267	214	1+
218.87049	76	
220.89986	76	
221.97995	94	
223.95967	286	1+
223.98235	78	
224.84132	72	
228.83763	162	
228.90081	76	
228.94786	174	
229.85489	72	
230.07281	92	
230.88539	166	
231.85116	130	
231.89425	130	
231.94870	494	1+
232.89008	90	
233.89900	78	
235.94232	144	
235.96379	84	
237.09063	72	
237.83157	74	
237.88711	132	
237.91264	88	
238.14560	72	
238.86206	114	
238.88535	90	
239.90679	104	
240.13051	126	
240.84215	658	1+
240.87854	74	
240.97544	102	
241.84282	460	1+
242.94168	100	
243.83291	244	
244.83968	100	
246.85109	116	
247.88447	80	
248.90635	106	
249.86009	92	
249.96090	208	
249.97722	106	
250.06360	100	
250.96794	162	
251.02243	76	
251.96287	144	
252.15976	76	
252.88187	90	
252.93514	88	
253.83156	80	
254.86973	76	
254.96716	254	
255.95466	98	
256.84866	146	
256.89282	144	
257.85570	80	
258.79885	154	1+
258.82054	92	
258.84747	602	
258.87458	94	
259.85372	286	
259.95600	144	
260.83436	496	1+
261.84962	220	1+
262.02731	76	
263.94508	92	
264.07845	72	
264.96226	118	
265.80050	72	
266.86149	80	
267.74689	72	
268.02218	86	
268.84431	272	1+
269.12892	84	
270.94701	82	
272.44272	72	
272.92723	92	
272.94835	124	
272.97728	112	
273.01251	72	
273.81375	154	
274.88446	72	
275.21201	78	
276.06229	74	
276.85625	322	
277.57614	94	
277.85813	150	
277.96524	158	
278.80507	84	
278.84549	466	1+
278.93441	80	
279.86345	116	
280.92018	80	
280.99911	72	
281.86242	198	1+
282.79261	76	
283.04650	84	
284.91925	94	
285.79042	80	
288.84014	118	
289.40971	76	
290.14497	108	
291.78400	114	
291.85150	214	1+
292.01953	86	
292.10656	76	
293.11917	78	
293.16966	78	
293.86444	382	1+
293.99831	98	
296.06751	72	
296.96786	72	
297.79395	98	
297.97410	134	
298.86400	90	
298.88613	92	
299.01591	76	
299.78481	86	
299.93365	74	
300.87291	200	1+
301.91457	78	
302.82141	82	
303.05708	86	
304.16136	102	
305.89816	90	
306.37773	74	
306.85293	72	
307.21252	130	
307.43139	84	
307.88582	72	
308.05828	78	
308.07316	82	
309.55999	72	
311.88433	128	
312.80093	74	
313.96134	88	
314.88251	82	
315.85274	88	
317.47172	82	
322.29685	92	
322.86595	84	
324.89268	154	
326.95579	104	
329.51439	88	
339.74557	72	
339.85459	74	
342.31258	90	
342.90720	122	
343.11034	74	
343.21749	78	
345.16963	74	
346.24926	102	
END IONS

###FS:    #m/z: 363.95743 #charge 1+
###MS: 98
###MSMS: 101
BEGIN IONS
TITLE=Cmpd 75, +MS2(363.9574), 28.0-35.0eV, 2.2min #101
RTINSECONDS=128.884
SCANS=98,101
PEPMASS=363.95743	276758
CHARGE=1+
177.93499	76	
184.93118	92	
187.93530	102	
189.86410	246	1+
191.85755	196	
198.87175	92	
201.87190	142	
201.93671	80	
205.95942	100	
207.85428	86	
207.87441	158	
208.88533	250	1+
208.94095	134	
209.92195	86	
209.94530	708	
212.87892	1122	1+
218.85700	88	
222.95398	210	
223.95458	136	
224.95066	928	1+
225.08239	84	
225.92156	76	
225.96946	128	
226.89573	138	
226.94746	4608	1+
227.92942	260	
228.06867	100	
228.79248	108	
228.89464	220	
228.94278	4718	1+
229.45126	94	
230.88902	1254	1+
232.88613	122	
233.96307	104	
234.88300	138	
239.96990	80	
240.04443	80	
240.82062	224	1+
240.90480	88	
240.94044	560	
240.96434	160	
241.14440	76	
241.93974	980	1+
242.95867	398	
243.09969	110	
243.17084	84	
243.83691	88	
244.12520	88	
244.81858	184	
244.95846	3004	1+
245.86147	120	1+
245.94037	194	
246.80302	76	
246.90640	182	
246.95310	1976	
247.90487	128	
248.80679	362	1+
248.90075	470	1+
250.79999	106	
250.89472	80	
250.94555	94	
250.95977	82	
250.98155	84	
251.05468	134	
251.91229	84	
252.79999	74	
253.90805	102	
254.86772	76	
257.06004	94	
257.80699	86	
258.42229	98	
258.83770	324	1+
260.83452	204	1+
261.97457	140	
262.82995	100	
264.79338	86	
264.83251	128	
264.87731	86	
264.96322	76	
266.81482	296	1+
266.90739	78	
267.10244	78	
267.95043	114	
267.97381	534	1+
268.95863	110	
269.84273	330	1+
269.88903	86	
269.96909	302	1+
271.86108	92	
271.91838	152	
273.10593	76	
273.88459	212	
274.93114	96	
277.85548	192	
278.84561	314	1+
279.42440	80	
280.53384	78	
280.79137	428	1+
283.07136	76	
283.09616	88	
283.79062	280	1+
284.83606	386	1+
284.86024	162	1+
285.88805	152	
286.36577	80	
287.88479	82	
287.94709	82	
289.13209	86	
290.15076	170	
290.86558	172	
290.89150	90	
292.86021	168	
293.12097	76	
293.15456	104	
293.68674	90	
294.41972	92	
296.81121	186	
297.80677	560	1+
298.21787	82	
298.85648	82	
299.09839	84	
299.88464	82	
300.14074	78	
300.80054	450	1+
301.86320	100	
301.91232	140	
302.12471	132	1+
302.37989	100	
302.85646	428	1+
303.19874	80	
303.79873	134	
303.85723	286	1+
303.94551	120	
304.39243	80	
304.79222	122	
304.91549	90	
304.95349	92	
305.74906	80	
305.80206	88	
306.44702	78	
308.98161	90	
309.38536	80	
309.86372	146	
309.91225	78	
310.87261	74	
311.72867	76	
313.81983	88	
314.68209	102	
315.02184	76	
315.81184	264	1+
318.78812	74	
318.81798	164	
318.93123	82	
319.14356	86	
320.87444	78	
321.37072	192	
321.81845	138	
322.92983	132	
323.75561	76	
323.81076	82	
324.82857	96	
325.02056	82	
326.86795	78	
327.41611	78	
327.88687	80	
337.90706	144	
339.68437	92	
339.83222	98	
340.87819	78	
340.94156	128	
343.90938	96	
346.82790	86	
347.17067	78	
352.89099	88	
355.14163	88	
357.97469	74	
364.02300	82	
364.74373	76	
364.94779	80	
369.04552	72	
END IONS

###FS:    #m/z: 322.93061 #charge 1+
###MS: 102
###MSMS: 103
BEGIN IONS
TITLE=Cmpd 76, +MS2(322.9306), 28.0-35.0eV, 2.2min #103
RTINSECONDS=132.564
SCANS=102-103
PEPMASS=322.93061	1852544
CHARGE=1+
191.93584	70	
192.88641	78	
193.89547	60	
195.92001	64	
197.01997	84	
205.94929	184	
205.97156	58	
207.97368	82	
211.82827	72	
221.06996	76	
222.95265	66	
223.91220	68	
223.95945	116	
225.86818	72	
225.93082	76	
226.82906	66	
229.01597	90	
229.82322	66	
229.85138	72	
229.89972	78	
230.82981	70	
230.85002	66	
238.03000	74	
238.93945	98	
239.07711	84	
239.80653	106	
239.88250	82	
239.91310	130	
240.01219	86	
240.84011	58	
240.85930	82	
240.94083	2128	
241.00397	68	
241.79986	70	
241.94146	1354	
242.83505	68	
242.88483	66	
242.94133	4698	1+
243.82269	130	
244.81743	120	
244.85303	74	
244.86938	146	
244.93943	1416	1+
245.85816	78	
246.84941	118	
246.87630	64	
246.94373	60	
246.97618	194	
247.07306	78	
247.38621	68	
247.85497	66	
247.97938	144	
248.84578	196	
248.89844	74	
248.93350	78	
248.97624	80	
250.90215	120	
250.92334	58	
251.07676	70	
251.82672	76	
253.26289	64	
254.17767	100	
255.11268	66	
255.83896	150	
256.89983	68	
257.08012	72	
257.11703	70	
258.83262	214	1+
258.84744	74	
259.47739	72	
259.56659	94	
259.93452	94	
259.97407	56	
260.51673	58	
260.83735	120	
260.89148	62	
261.43350	104	
261.83161	88	
261.92000	68	
262.83094	160	
263.08020	70	
263.38680	94	
263.97866	84	
265.06130	62	
265.24731	64	
266.84137	60	
267.79318	108	
267.93771	70	
271.85839	80	
272.80564	58	
274.09103	80	
274.84690	94	
275.80906	86	
276.81147	134	
276.84839	62	
276.92194	70	
278.79670	60	
279.06561	68	
279.09171	770	1+
280.14069	94	
281.14306	68	
281.99403	78	
282.86291	76	
283.07181	276	1+
283.78984	114	
284.25457	84	
284.29400	282	
284.86074	64	
285.29937	118	
286.40762	72	
286.92078	142	
287.44716	104	
287.83511	66	
288.13454	78	
289.79206	78	
289.80685	66	
289.97832	62	
290.80674	72	
292.97583	64	
293.87410	64	
296.86673	68	
299.78151	72	
299.91447	66	
300.01494	72	
300.08707	68	
300.88498	60	
303.20679	72	
303.85068	68	
303.94493	80	
306.82497	82	
306.87839	256	1+
307.30647	62	
307.79780	66	
308.05199	76	
308.80243	64	
309.85824	82	
309.87901	84	
309.96641	98	
310.08115	72	
310.85988	60	
311.88719	60	
312.88076	66	
314.79552	88	
314.81930	86	
314.88001	106	
315.16976	64	
316.76331	98	
317.88373	68	
320.76196	68	
320.87222	72	
322.57674	80	
322.89871	58	
325.13354	62	
325.90715	92	
326.37661	70	
328.16544	58	
END IONS

###FS:    #m/z: 340.94136 #charge 1+
###MS: 102
###MSMS: 104
BEGIN IONS
TITLE=Cmpd 77, +MS2(340.9414), 28.0-35.0eV, 2.2min #104
RTINSECONDS=133.336
SCANS=102,104
PEPMASS=340.94136	700242
CHARGE=1+
165.73607	90	
191.95645	74	
192.92651	158	
193.93315	78	
194.88865	86	
197.93112	72	
200.86499	82	
201.83190	80	
208.94098	86	
208.98009	86	
209.88835	72	
210.88189	102	
212.23206	78	
212.87834	94	
213.04874	78	
213.94053	750	1+
215.86392	80	
215.88673	170	
215.93824	204	
217.89532	72	
218.89525	94	
219.40232	78	
221.89223	74	
222.09713	90	
222.95230	78	
223.96073	118	
224.07962	84	
224.84112	80	
224.97583	114	
226.13569	94	
226.31122	106	
226.94744	136	
227.83407	84	
227.93208	76	
228.84502	128	
229.95312	138	
231.88984	144	
231.95037	826	1+
231.96916	92	
232.89502	88	
233.83556	72	
233.94711	130	
234.89269	268	1+
235.84312	98	
235.87167	158	
238.83988	274	1+
238.88324	86	
241.84781	198	1+
242.80891	76	
242.86233	100	
242.91994	96	
242.97737	72	
243.83089	150	
244.83552	124	
244.88337	84	
245.96662	84	
246.97284	76	
246.99214	76	
248.86135	86	
249.15629	84	
249.90144	152	
249.95957	80	
250.11095	96	
250.55568	126	
253.93133	84	
253.98420	74	
254.91081	142	
254.96659	246	
255.97439	100	
256.89659	354	1+
257.11307	76	
257.86147	112	
258.84463	262	
259.85136	196	
259.96130	88	
260.63780	74	
260.83282	864	1+
260.94300	80	
261.85242	190	
261.89727	72	
264.07927	100	
264.87536	90	
265.01745	182	
266.82867	108	
267.38523	80	
267.86231	134	
268.84401	472	1+
271.07626	102	
272.13574	148	
272.78505	98	
273.79006	92	
274.85994	246	
274.87858	104	
274.93921	104	
275.86149	104	
276.85749	288	
276.93414	92	
277.41254	74	
277.86144	238	
278.84517	672	
278.96293	92	
279.85185	446	
279.87240	174	
279.96473	114	
280.16041	80	
280.84255	180	
280.87564	80	
280.93513	76	
281.13493	86	
281.39450	90	
281.87258	106	
282.93725	84	
283.87249	130	
284.13010	74	
284.87090	146	
284.93483	122	
288.37023	100	
289.11514	78	
290.15002	226	1+
292.13258	122	
292.44029	72	
292.67344	82	
294.87493	82	
296.86114	130	
297.89300	238	1+
297.97407	116	
298.19255	74	
299.79757	74	
299.85293	82	
299.87201	418	1+
299.92087	86	
300.02320	116	
301.16410	80	
301.85834	214	1+
304.39691	102	
306.14615	136	
306.16281	74	
307.19044	80	
307.80715	114	
307.86879	80	
308.79790	82	
308.86714	86	
309.87210	72	
311.14387	78	
311.86365	262	1+
313.36539	78	
313.41794	76	
314.81499	86	
318.14840	124	
318.82758	72	
328.81930	72	
332.90000	82	
337.09577	80	
338.77548	80	
338.94019	76	
339.25910	80	
340.07141	76	
340.20270	74	
341.90575	78	
342.90883	92	
344.47151	72	
345.21504	84	
345.84504	82	
END IONS

###FS:    #m/z: 363.95729 #charge 1+
###MS: 102
###MSMS: 105
BEGIN IONS
TITLE=Cmpd 78, +MS2(363.9573), 28.0-35.0eV, 2.3min #105
RTINSECONDS=134.108
SCANS=102,105
PEPMASS=363.95729	283462
CHARGE=1+
101.94963	98	
182.87287	76	
189.86498	156	
190.86226	76	
191.85772	128	
192.88973	82	
203.91132	76	
207.87283	122	
209.94420	688	1+
212.87977	848	
219.91388	94	
219.99210	114	
222.95469	362	1+
223.07893	86	
224.89066	90	
224.95166	544	1+
224.97252	110	
225.92579	78	
226.88690	122	
226.94834	4584	1+
227.86451	94	
227.88492	118	
227.92898	138	
228.85640	78	
228.89244	358	
228.94255	5646	1+
228.97386	112	
230.83910	98	
230.88967	1402	1+
232.89104	244	
232.93504	94	
233.87120	82	
234.93316	104	
235.84516	90	
235.89610	106	
237.87274	86	
239.06861	106	
240.94211	418	
240.96270	402	
241.06283	80	
241.94038	1222	1+
242.94234	818	1+
242.96131	432	1+
243.82123	212	1+
244.15751	76	
244.91630	86	
244.93858	178	
244.95806	2202	1+
245.94087	104	
246.90245	116	
246.95436	2522	1+
247.93088	84	
248.80672	142	
248.90285	448	1+
250.05263	80	
250.79849	126	
250.88700	84	
250.94654	78	
250.96903	320	1+
251.04785	142	
251.86849	118	
251.91222	90	
252.07588	78	
252.89157	92	
252.93866	100	
253.07717	104	
253.09989	92	
253.88837	126	
254.37978	94	
254.87686	84	
255.08735	80	
256.04925	102	
258.92572	86	
259.15613	134	
259.84853	86	
259.90525	112	
260.83105	256	1+
260.96694	146	
261.79037	246	1+
263.83120	76	
264.82418	158	
264.89521	86	
264.96340	82	
265.08352	82	
265.82566	100	
266.15788	106	
266.81431	210	
267.81712	140	
267.97176	564	1+
268.81003	88	
268.96455	78	
269.84467	90	
269.96936	680	
270.80981	112	
272.13708	100	
272.43253	80	
272.87246	80	
272.93742	76	
273.79739	134	
276.14999	160	
277.81361	110	
277.90572	90	
278.81112	96	
278.84961	298	1+
278.87623	80	
279.80117	180	
280.79240	824	1+
281.42951	78	
281.85832	90	
283.09430	84	
283.84862	84	
283.97827	112	
284.82643	136	
285.84704	280	1+
286.81993	136	
287.89986	90	
288.07029	92	
290.14784	130	
292.12973	78	
293.11724	80	
293.85343	76	
295.93125	100	
296.08215	82	
296.80696	182	
296.86032	226	1+
297.03288	118	
297.80001	90	
297.81295	86	
298.08846	100	
298.80086	1008	1+
300.66772	76	
301.80419	88	
301.85936	144	
302.80526	152	
303.80909	124	
303.85744	364	1+
304.09684	82	
304.18255	78	
304.88108	100	
305.11742	96	
306.43777	86	
306.89961	112	
307.89158	90	
307.92018	92	
309.81050	76	
309.92104	80	
311.88588	170	1+
312.80698	76	
312.85922	80	
313.12636	80	
315.81074	330	1+
318.82557	76	
320.82168	78	
321.81405	430	1+
321.86774	108	
322.16019	96	
322.92774	78	
323.87817	138	
325.89802	80	
326.02211	90	
328.89518	80	
332.89791	90	
336.94976	244	1+
337.99622	102	
340.94016	176	
342.17413	82	
342.71476	84	
342.79418	82	
347.61010	82	
349.19384	84	
350.78811	82	
352.88889	82	
355.84736	94	
361.86768	92	
364.98080	76	
366.94462	100	
367.98477	78	
END IONS

###FS:    #m/z: 507.84668 #charge 1+
###MS: 106
###MSMS: 107
BEGIN IONS
TITLE=Cmpd 79, +MS2(507.8467), 28.2-35.2eV, 2.3min #107
RTINSECONDS=137.772
SCANS=106-107
PEPMASS=507.84668	113656
CHARGE=1+
196.01703	464	
210.03366	128	
214.88588	364	
222.97379	140	
224.97880	150	
236.89897	186	
239.85305	124	
245.07467	126	
248.11955	112	
249.88924	210	1+
253.09199	142	
254.09020	116	
257.87360	110	
262.11766	172	
266.10151	162	1+
267.86479	116	
268.89235	134	
272.85552	234	1+
273.81943	118	
275.20689	146	
275.84919	142	
278.85643	140	
280.83188	108	
285.78812	182	1+
285.85898	350	1+
287.85504	722	1+
289.87981	320	
291.81204	186	1+
291.86210	176	
291.87809	254	1+
293.87459	422	
294.80607	114	
294.87469	386	
295.85558	128	
296.95962	146	
297.91010	124	
298.86592	144	
298.96456	110	
299.84276	204	1+
301.85419	190	1+
303.87064	438	1+
303.98577	122	
305.80937	168	1+
305.86409	612	1+
307.13772	146	
307.88925	368	
308.14187	532	1+
308.87519	582	1+
310.15696	384	
311.16112	174	
311.88316	1716	1+
312.81738	196	1+
312.86935	172	
314.86561	334	
315.87323	148	
316.86155	122	
318.37640	144	
318.85942	124	
318.88920	122	
320.64994	106	
323.80943	138	
325.90222	112	
326.82359	114	
326.88310	1266	1+
327.81553	122	
327.89784	234	
328.84467	120	
328.87399	296	1+
331.88685	162	
332.82436	142	1+
332.87417	306	1+
335.84182	126	
335.86385	114	
336.03985	128	
337.86976	180	
337.88644	130	
339.01175	140	1+
345.14470	118	
345.81647	124	
346.87493	134	
347.77653	276	
347.90478	126	
347.92977	112	
348.17488	290	1+
348.78093	192	
348.89551	114	
349.75614	480	1+
349.82097	348	1+
350.88594	148	
352.77199	152	
353.85865	142	
353.89138	160	
354.86179	186	1+
355.88446	238	
358.72988	136	
358.77671	110	
359.78900	118	
362.13384	136	
362.36613	180	
364.79624	310	1+
365.78223	276	1+
366.83980	472	1+
367.15019	220	1+
367.70920	142	
367.77491	160	
369.77753	136	
369.83655	196	
370.78137	218	1+
370.80387	346	
370.83662	114	
372.88309	142	
373.72818	268	1+
373.77999	116	
374.79242	150	
374.81814	182	
375.20178	160	1+
380.14149	108	
381.71718	118	
381.83327	114	
383.89002	158	
384.85062	714	1+
384.88428	126	
384.95669	122	
385.02801	120	1+
385.77837	350	1+
386.79698	120	
386.82510	176	
386.85753	138	
386.94195	114	
387.84796	504	1+
389.20459	310	1+
390.00711	130	1+
390.79982	118	
390.84831	254	
391.82729	952	1+
391.85604	146	
392.73936	130	
392.82901	812	1+
394.77254	138	
396.12184	108	
396.74249	114	
396.89845	184	1+
398.73095	298	
399.73300	142	
399.85494	110	
402.81299	174	
402.86372	160	
403.86806	288	
404.80752	116	
404.87642	190	
405.75861	208	
405.78283	218	1+
405.86067	226	
406.76449	120	
406.86004	130	
407.74118	302	
407.86846	490	
408.35421	142	
408.74468	390	1+
408.85183	906	1+
409.72318	208	
410.72235	218	1+
410.83616	748	1+
411.76291	198	1+
412.84275	162	
415.84412	108	
419.84846	136	
420.68435	224	1+
421.72732	110	
421.88134	170	
422.74652	138	
422.87826	152	
423.77700	1028	1+
423.86743	448	1+
425.70640	160	1+
425.75591	726	1+
426.86331	352	
427.73775	366	
427.86459	180	
428.73683	178	
428.84753	1154	1+
429.69954	404	1+
429.73811	462	1+
430.74186	314	1+
430.85536	166	
431.87285	496	1+
433.85098	300	1+
439.74473	180	
440.15904	110	
441.78742	322	1+
444.75612	474	1+
444.87568	1300	1+
445.71547	120	
446.68660	106	
447.71101	622	1+
447.87500	108	
449.88069	266	
450.70307	150	
450.75285	360	1+
450.88421	152	
457.71068	116	
457.90559	254	
462.88356	212	
463.72467	110	
464.89231	144	
465.30294	124	
465.71823	138	
467.88756	960	1+
468.78376	112	
470.72606	116	
485.90289	354	
486.90090	338	1+
487.27928	188	
490.91341	118	
492.13412	134	
503.20012	180	1+
509.86195	196	
END IONS

###FS:    #m/z: 336.94638 #charge 1+
###MS: 106
###MSMS: 108
BEGIN IONS
TITLE=Cmpd 80, +MS2(336.9464), 28.0-35.0eV, 2.3min #108
RTINSECONDS=138.544
SCANS=106,108
PEPMASS=336.94638	41572
CHARGE=1+
193.09604	72	
208.98183	70	
210.94787	72	
211.84064	80	
211.94496	1710	1+
212.87692	720	1+
213.86133	74	
213.93999	882	1+
214.81422	72	
214.88054	338	1+
215.88521	240	1+
216.92486	92	
217.86821	74	
221.13000	76	
222.42106	102	
223.97481	72	
224.85037	72	
225.85157	72	
225.95221	226	1+
226.38293	84	
228.89460	108	
229.83062	76	
229.95572	1230	
230.05808	82	
230.88929	1340	1+
231.11882	70	
231.94989	668	1+
232.82619	70	
232.85068	74	
232.88641	142	
233.90012	106	
233.95208	336	
234.11544	86	
234.82818	206	
234.89347	82	
235.45317	96	
235.89690	160	
238.54965	82	
239.02769	106	
239.84731	138	
239.92807	74	
240.35625	72	
240.84221	110	
240.96797	72	
241.83748	500	1+
243.38878	80	
244.16596	198	
245.06423	72	
246.98395	84	
247.96640	626	
248.01599	78	
248.89878	162	
249.90110	70	
249.96056	416	1+
250.83520	206	
250.94886	124	
251.07100	136	
251.83110	104	
251.93038	98	
252.41716	76	
252.83876	92	
252.97071	658	
253.83452	128	
253.90628	176	
254.85596	126	
254.88330	84	
254.90281	82	
254.96798	396	
255.88317	158	1+
256.00017	74	
256.16353	72	
256.39510	88	
256.83920	70	
256.96535	78	
257.95844	72	
258.38263	76	
258.84856	430	1+
258.97719	72	
259.85258	318	1+
260.52286	76	
260.82582	84	
261.83978	162	
262.83244	82	
262.92842	116	
263.13568	80	
265.08814	102	
265.40499	94	
265.92964	78	
266.13210	92	
266.22813	90	
266.84689	132	
266.86388	144	
267.84014	94	
268.84221	696	1+
269.08255	86	
270.98764	74	
271.36147	72	
271.84512	72	
271.91771	134	
272.84187	140	
272.88324	74	
272.97860	78	
273.42944	84	
273.79843	208	1+
273.90186	74	
273.95002	82	
274.37156	82	
274.86501	152	
275.90109	76	
276.06227	86	
276.85469	634	1+
276.88060	160	
277.83264	506	1+
278.86496	84	
278.88626	98	
278.95249	102	
279.39791	72	
279.88255	84	
280.00353	78	
281.04622	72	
281.26888	96	
281.86341	96	
282.79256	84	
282.86305	130	
283.86932	78	
285.85397	270	
286.85185	418	
287.16844	78	
287.85613	424	1+
290.86059	204	
291.79218	234	1+
291.87528	86	
292.10636	88	
292.85753	256	
293.10638	154	
293.82567	86	
293.93942	70	
294.85681	126	
295.20807	72	
295.87878	94	
296.97519	78	
297.11394	78	
299.87828	112	
300.16996	106	
300.82117	84	
300.86523	84	
300.91493	72	
301.14475	76	
304.84030	70	
305.18143	84	
307.89107	96	
308.86607	114	
309.86633	88	
309.88639	74	
310.81129	126	
310.86994	116	
312.98520	76	
314.96113	74	
322.89669	74	
323.60999	76	
324.89320	228	1+
327.94932	90	
328.89715	74	
331.60161	76	
331.88165	78	
336.86361	78	
336.92001	96	
338.76412	118	
340.86912	84	
342.48534	100	
END IONS

###FS:    #m/z: 359.96215 #charge 1+
###MS: 106
###MSMS: 109
BEGIN IONS
TITLE=Cmpd 81, +MS2(359.9621), 28.0-35.0eV, 2.4min #109
RTINSECONDS=139.316
SCANS=106,109
PEPMASS=359.96215	35834
CHARGE=1+
197.91720	80	
207.95096	146	
208.42841	82	
208.95859	78	
209.13622	76	
209.94496	652	
214.91858	78	
215.87172	74	
216.39195	92	
217.91914	74	
219.52430	106	
219.88162	88	
220.95844	74	
222.95178	402	
223.03587	78	
224.04970	78	
224.94819	640	1+
225.90078	254	1+
226.86019	116	
226.94879	2622	1+
226.97385	136	
227.93421	78	
228.94275	2898	1+
232.82854	218	
232.92974	82	
232.98388	78	
233.91425	78	
233.93688	88	
233.96514	74	
236.84563	74	
237.42816	74	
238.17774	76	
239.90558	78	
240.93973	206	
240.96291	250	
241.79771	76	
241.94224	256	
242.86072	84	
242.96105	428	1+
244.95745	2194	
245.94408	154	
246.95369	2000	1+
246.97513	206	
247.80178	442	1+
247.92331	74	
248.97607	84	
250.87437	88	
250.95123	362	1+
250.99656	98	
251.04440	128	
252.87612	184	1+
252.95580	162	
255.84079	82	
257.78495	74	
258.13024	92	
258.14392	88	
258.20331	78	
258.33939	88	
258.83056	114	
258.97218	166	
259.52277	82	
259.97984	78	
260.07130	100	
260.20759	76	
260.83032	132	
260.97152	346	1+
262.94829	120	
263.15152	80	
263.97738	96	
264.10632	76	
264.81931	76	
265.08697	142	
265.81308	250	1+
265.97167	74	
266.81699	214	1+
267.83869	254	1+
267.88341	108	
267.97404	388	
268.81838	228	1+
269.93527	86	
269.95152	76	
269.97019	266	
270.83621	220	1+
271.89367	96	
272.80527	180	1+
273.12690	80	
274.05863	118	
274.84783	74	
275.97068	146	
276.00719	98	
276.15621	78	
276.81406	90	
276.84236	92	
276.90364	88	
277.89607	102	
278.84262	164	
278.87774	88	
278.92040	196	1+
279.09648	94	
279.21513	76	
280.16182	80	
280.79408	424	
280.85709	208	
282.12602	76	
282.79781	104	
283.86540	82	
283.91078	80	
283.95862	78	
283.98700	220	
284.82527	218	
285.82332	104	
286.09784	86	
287.80547	82	
287.84740	82	
287.93475	86	
288.52482	94	
289.43593	76	
290.14780	316	1+
291.85900	80	
292.14628	78	
292.85906	236	
292.89096	86	
293.80802	134	
294.86156	156	
294.92355	74	
296.11662	188	1+
296.81073	160	
298.80470	556	1+
299.88078	76	
301.78450	76	
303.42940	84	
304.82343	86	
304.89455	116	
305.43873	106	
306.89550	76	
307.79691	168	1+
308.90607	82	
310.11770	78	
311.13502	78	
312.88548	80	
314.42739	92	
314.81983	132	
315.28026	88	
315.81951	264	1+
317.72161	78	
317.87497	78	
318.81777	108	
319.46830	80	
320.94056	74	
320.96150	82	
321.12721	74	
322.93183	82	
323.01251	124	
326.88947	80	
328.12500	76	
329.55001	76	
329.87518	186	
332.95595	92	
333.28887	162	
336.84102	80	
336.94550	106	
337.07315	78	
338.90188	88	
339.84058	100	
339.85881	80	
340.05795	74	
340.76921	82	
347.87844	96	
353.36401	92	
353.41273	98	
355.92400	76	
359.44024	94	
END IONS

###FS:    #m/z: 507.84669 #charge 1+
###MS: 110
###MSMS: 111
BEGIN IONS
TITLE=Cmpd 82, +MS2(507.8467), 28.2-35.2eV, 2.4min #111
RTINSECONDS=142.977
SCANS=110-111
PEPMASS=507.84669	122400
CHARGE=1+
196.01476	186	
209.94502	160	
214.88729	202	
222.98234	108	
224.12452	182	
224.97817	172	
232.89899	114	
236.89025	122	
239.06725	150	
250.90773	176	
250.97079	136	
251.07704	158	1+
254.09193	136	
258.88102	116	
262.11865	232	
265.06516	106	
265.09487	224	1+
266.16637	136	
266.86736	144	
268.11311	124	
273.85052	460	1+
278.11401	202	
280.82899	110	
281.87254	130	
287.85327	1156	1+
289.88246	304	
290.13046	106	
290.87969	276	
292.87190	626	1+
295.86167	402	1+
296.86381	244	1+
297.85079	200	1+
299.88529	200	1+
301.87416	120	
302.86313	526	1+
303.81277	112	
304.88248	112	
305.86368	698	1+
306.94844	424	1+
307.85828	130	
307.88820	298	
308.14230	690	1+
308.87324	454	
309.88782	232	
310.15483	314	
311.15895	292	1+
311.88203	1552	1+
311.97317	120	
313.07575	108	
313.81851	140	1+
314.86623	410	1+
316.83355	142	
317.76820	158	1+
318.11899	122	
319.77224	196	1+
319.87230	220	1+
322.82048	142	1+
323.87782	188	
324.85956	146	
325.90172	126	
326.88461	1890	1+
327.80487	262	1+
328.87479	106	
328.89744	132	
329.79441	150	
329.89630	154	
330.83513	128	
331.18183	128	
332.88125	264	1+
333.79713	214	1+
335.84653	146	
336.09564	114	
337.47453	106	
337.88139	172	
339.07130	112	
341.83158	242	1+
341.89760	116	
342.80650	134	
344.36964	118	
344.85243	114	
346.76376	128	
346.89473	142	
347.75894	130	
347.77787	364	
348.77905	170	
349.75797	566	1+
349.79083	136	
349.83353	116	
350.76331	372	1+
350.88425	586	1+
351.80911	208	1+
351.85883	108	
353.85404	358	1+
354.83502	130	
355.88727	260	1+
358.76055	132	
359.78513	208	1+
361.06477	214	1+
363.79588	122	
365.78817	254	
366.79582	172	
366.84209	762	1+
367.19099	106	
367.71186	146	
367.76599	274	1+
367.88674	230	1+
368.80224	196	1+
369.83881	218	
370.16230	148	
370.77305	138	
370.91102	116	
371.20020	142	
371.72377	154	
372.18853	136	
372.78576	112	
373.72074	228	
373.81368	150	
374.81812	108	
375.78943	128	
376.72247	214	1+
379.76654	252	1+
380.73942	110	
381.76407	124	
381.80121	174	
381.83513	170	
381.96161	126	
383.79634	136	
384.76909	250	1+
384.85314	714	1+
386.77403	222	1+
386.82705	142	
386.85465	248	
387.81632	110	
387.84765	300	
389.20258	346	1+
390.08112	138	
390.84081	356	
392.61008	112	
392.82993	384	1+
393.74890	204	1+
393.78738	126	
393.87499	144	
397.84569	114	
398.72814	316	1+
399.85137	312	1+
400.80263	144	
402.86435	576	1+
404.76782	146	
405.75628	134	
405.76998	162	
405.78796	264	
405.86963	294	
406.77455	138	
406.89956	252	1+
407.74228	520	1+
407.78114	106	
407.86763	522	
408.85428	894	
409.72480	508	1+
409.85175	450	
410.83709	878	1+
411.87432	122	
412.75489	118	
412.84173	126	
413.07843	156	
413.87892	146	
416.76031	110	
421.88582	356	
422.87562	302	
423.21123	136	
423.77800	388	
423.86472	258	
424.77317	214	
424.87271	152	
425.75111	1282	1+
426.86264	934	1+
427.73298	734	1+
428.09205	122	
428.84951	1108	1+
428.87008	370	
428.89284	138	
429.70362	306	1+
429.74087	126	
430.74888	190	
432.86713	240	
433.78703	148	
433.85400	272	1+
435.86384	138	
435.87807	138	
441.78393	128	
443.76951	454	1+
444.77356	322	1+
444.87473	1580	1+
445.73508	184	
445.75484	238	
445.90681	106	
446.74960	116	
446.78745	136	
446.88457	254	
447.71231	532	1+
447.88502	218	
448.75410	114	
449.70124	132	
449.80140	106	
449.87806	458	1+
450.75340	288	1+
457.90890	174	
458.90764	114	
462.88074	644	1+
465.72599	482	1+
467.27115	112	
467.88963	608	1+
469.13893	212	1+
469.72284	184	1+
469.74059	138	
483.78991	180	1+
485.89989	408	1+
490.28231	152	
490.90937	208	
492.25834	108	
492.81218	248	1+
500.22796	112	
500.74698	114	
511.64977	116	1+
END IONS

###FS:    #m/z: 336.94635 #charge 1+
###MS: 110
###MSMS: 112
BEGIN IONS
TITLE=Cmpd 83, +MS2(336.9463), 28.0-35.0eV, 2.4min #112
RTINSECONDS=143.75
SCANS=110,112
PEPMASS=336.94635	43044
CHARGE=1+
111.36978	76	
152.43347	84	
191.96307	76	
195.07572	68	
196.88715	94	
199.89298	70	
201.94699	82	
202.64369	86	
203.03370	72	
205.96100	86	
206.95112	68	
206.97051	194	1+
211.42083	98	
211.94563	1486	
211.99949	68	
212.83887	68	
212.87882	610	1+
213.93874	1576	1+
215.88155	206	1+
216.88456	230	1+
218.83655	186	
219.83899	124	
219.96470	74	
220.84512	78	
221.02627	66	
222.52358	70	
223.95837	100	
224.83768	70	
224.93985	68	
226.38111	84	
226.86203	66	
227.20035	68	
228.89294	130	
228.93627	74	
229.88838	64	
229.95626	1240	
230.88974	1150	1+
231.12237	86	
231.95102	1548	1+
232.38999	92	
232.82656	68	
233.82703	264	1+
233.94725	126	
234.15492	70	
234.82900	178	1+
234.84670	76	
235.11417	72	
235.86605	76	
235.89591	66	
238.88514	68	
239.06925	76	
240.83251	122	
241.04963	66	
241.84504	178	
242.84138	130	
243.82992	66	
244.37077	70	
245.13732	80	
245.89712	84	
246.90687	72	
246.97683	154	
247.96616	604	
248.06818	70	
248.89903	186	
248.91420	126	
249.16389	94	
249.83130	526	1+
249.90051	108	
249.92845	94	
249.96281	236	
250.95213	96	
250.98916	76	
251.07391	70	
251.14505	72	
251.83036	154	
251.91145	136	
251.95691	92	
252.16576	68	
252.83688	122	
252.97203	490	1+
253.08872	80	
253.20411	68	
253.83431	108	
253.90669	146	
254.09223	72	
254.91678	68	
254.96596	578	1+
255.07355	234	1+
255.11667	96	
256.82785	82	
256.90450	82	
257.80155	194	1+
257.86975	68	
257.89147	72	
257.91119	78	
258.84929	240	1+
258.91603	68	
258.96285	66	
259.42532	80	
259.96025	132	
260.13666	66	
260.84827	66	
261.41147	112	
261.82445	74	
262.83408	140	
262.94899	138	
264.09461	64	
266.01205	84	
266.35033	84	
266.41452	82	
266.99267	254	1+
267.08618	74	
267.84357	144	
268.84053	492	1+
269.80620	76	
271.98435	70	
272.84296	88	
273.02663	86	
273.92428	86	
274.79269	72	
274.86560	148	
275.80539	88	
275.84617	64	
275.86400	216	
275.92981	208	1+
275.95232	82	
276.06870	70	
276.85939	672	1+
277.99165	78	
278.06733	100	
278.83678	698	1+
279.01820	90	
279.09478	238	1+
279.13751	68	
279.83958	408	1+
280.20303	102	
281.96131	70	
284.94250	68	
285.85259	172	
286.85015	898	1+
286.92798	68	
287.58471	78	
289.88733	142	
290.14868	106	
290.84042	66	
290.86544	70	
291.01837	70	
292.12328	86	
293.10979	254	1+
293.86465	338	1+
295.90072	80	
297.15406	82	
297.22622	66	
297.83873	90	
298.26227	72	
298.31318	98	
298.85886	110	
298.90050	94	
299.87656	256	1+
300.07818	78	
305.49693	80	
306.09191	72	
308.02607	88	
308.86449	284	1+
309.86884	242	1+
310.10352	98	
311.88231	100	
318.13729	78	
318.20089	78	
321.75903	68	
324.94554	104	
328.06273	90	
328.14286	72	
333.88650	64	
334.13340	76	
338.91786	66	
340.89412	80	
340.95558	78	
END IONS

###FS:    #m/z: 359.96230 #charge 1+
###MS: 110
###MSMS: 113
BEGIN IONS
TITLE=Cmpd 84, +MS2(359.9623), 28.0-35.0eV, 2.4min #113
RTINSECONDS=144.522
SCANS=110,113
PEPMASS=359.96230	35540
CHARGE=1+
137.25835	108	
187.07643	96	
204.04097	80	
205.39561	98	
208.01404	86	
208.88071	102	
209.94483	320	
216.96261	96	
218.90960	82	
220.95686	144	
222.95200	798	1+
223.88631	76	
224.88766	70	
224.95026	694	1+
225.39581	92	
226.94769	2996	1+
227.98588	70	
228.94227	3546	1+
229.08955	118	
231.88272	208	1+
233.34358	84	
233.83715	124	
233.96020	450	1+
240.08063	70	
240.82155	142	
240.89721	72	
240.94297	318	
240.96167	468	1+
241.94185	136	
242.00018	76	
242.95959	182	
243.78757	96	
244.06557	100	
244.95744	1450	1+
244.98533	94	
245.93909	230	
246.81265	72	
246.95365	1630	1+
247.83432	86	
248.80252	92	
248.90543	74	
250.79620	130	
250.94919	390	
251.02717	166	
251.07013	206	1+
251.83946	122	
252.11220	122	
252.95296	228	
254.00415	90	
254.85791	76	
255.13616	98	
255.82906	76	
256.45215	84	
256.99307	72	
257.56609	82	
258.83464	164	
258.92587	72	
258.97261	306	1+
260.86236	98	
260.93461	90	
262.82308	70	
263.84510	136	
263.85791	86	
264.86752	76	
265.82151	78	
265.97447	114	
266.09503	106	
266.81541	532	1+
267.41969	84	
267.97412	292	
268.78460	78	
268.84998	72	
268.96383	148	
269.94279	132	
269.97106	272	
270.06443	70	
270.40752	70	
270.45616	92	
271.11260	76	
272.84634	80	
273.97288	216	1+
276.41153	106	
276.85150	130	
278.79771	120	
278.81720	80	
278.84748	88	
278.95755	164	1+
280.79283	448	1+
280.83652	70	
281.85376	100	
281.89471	76	
282.78747	118	
282.80480	74	
283.17089	72	
283.82670	228	1+
286.15195	92	
286.89390	78	
286.94587	80	
287.12882	88	
289.14435	76	
289.44097	78	
289.99277	84	
291.86100	78	
293.12301	82	
293.85088	86	
294.12288	70	
294.98864	76	
295.81166	80	
296.81132	188	
297.55690	72	
297.80675	124	
297.85757	72	
298.80215	692	1+
299.88203	72	
300.83169	78	
301.10856	72	
301.78743	110	
303.87952	88	
305.04872	72	
307.37356	74	
307.88911	112	
307.98060	80	
309.79713	118	
309.87189	72	
313.83724	80	
313.87346	118	
314.88905	86	
316.42466	78	
316.81686	188	
316.94473	84	
318.82216	74	
318.93541	198	
320.02147	72	
320.07394	70	
320.78889	84	
320.87425	82	
322.81733	104	
322.93235	72	
325.41707	80	
326.08862	82	
326.82050	70	
326.87625	74	
329.88069	100	
330.95639	74	
331.87011	76	
332.94252	84	
334.86951	94	
335.06303	84	
335.14826	70	
339.77029	94	
340.71031	82	
340.94115	128	
342.23523	84	
342.89445	94	
344.56291	98	
346.12810	72	
346.80104	128	
347.32450	82	
350.81595	82	
350.84334	76	
352.89333	72	
356.77026	90	
359.21169	72	
359.43795	86	
361.15051	74	
362.35348	86	
362.37684	70	
END IONS

###FS:    #m/z: 322.93074 #charge 1+
###MS: 114
###MSMS: 115
BEGIN IONS
TITLE=Cmpd 85, +MS2(322.9307), 28.0-35.0eV, 2.5min #115
RTINSECONDS=148.178
SCANS=114-115
PEPMASS=322.93074	1819248
CHARGE=1+
121.87607	62	
124.85762	60	
185.93434	62	
193.91614	84	
195.03792	62	
195.90647	80	
197.01983	78	
198.86974	64	
200.13989	80	
201.04961	72	
202.04842	78	
203.05815	74	
205.94921	212	1+
207.72870	66	
209.95396	92	
211.89071	66	
212.11227	80	
216.85539	70	
218.85162	62	
219.05699	76	
220.97125	82	
220.98406	72	
221.94892	74	
222.89764	64	
223.92332	86	
225.86797	100	
228.84507	82	
228.91024	110	
230.81456	72	
230.83254	150	
230.85413	110	
231.04435	68	
231.81942	64	
233.07170	64	
233.85977	76	
233.92165	66	
234.13776	62	
234.86177	84	
235.38709	84	
235.88649	76	
238.94147	106	
239.07513	88	
239.13411	74	
239.44753	82	
239.78949	92	
239.98319	64	
240.82315	218	
240.94060	1666	
241.15677	64	
241.94290	1386	
241.96761	62	
242.83128	80	
242.94182	3938	1+
243.15012	78	
243.97730	60	
244.82391	152	
244.94122	752	
245.02229	100	1+
245.82231	64	
246.88253	96	
246.97568	78	
247.86510	74	
247.97716	90	
248.01127	102	
248.84219	64	
248.85811	76	
249.11710	84	
250.00208	74	
250.85127	72	
251.00676	72	
251.87722	86	
253.18655	84	
253.83761	62	
253.92158	68	
254.83370	210	1+
255.46187	74	
257.14899	66	
257.80108	138	
257.88175	66	
257.89565	68	
258.42027	74	
258.83674	218	1+
258.90439	60	
259.15691	62	
259.97405	70	
260.02192	64	
260.83024	78	
261.47823	186	
261.55264	78	
261.83044	110	
262.83138	294	1+
263.17360	74	
263.97509	70	
264.79957	122	
265.03778	72	
265.08712	78	
265.95166	90	
265.98973	72	
266.86690	66	
268.83905	72	
269.80410	76	
273.79128	128	
274.11525	90	
274.84972	76	
275.03514	76	
276.92381	82	
277.18139	62	
277.84841	90	
278.82542	72	
279.05729	96	
279.09211	1040	1+
279.80052	64	
279.91236	156	
280.12105	66	
280.42698	90	
282.28092	64	
282.86096	184	
283.07745	92	
283.86875	142	
284.07657	66	
284.11182	74	
284.29353	340	1+
284.85879	78	
284.87395	70	
285.79665	66	
287.82658	100	
289.88405	136	
290.78159	70	
290.87806	114	
291.43975	84	
293.77524	80	
293.84677	104	
297.80675	66	
297.96362	60	
298.79735	74	
298.82922	72	
299.07117	64	
299.85704	66	
301.84662	66	
302.85212	102	
303.82096	184	
304.15925	78	
304.87923	62	
306.89661	138	
307.80179	60	
307.84492	98	
308.72046	76	
308.88096	62	
309.87360	158	1+
310.92474	76	
312.80271	120	
313.04809	70	
314.86264	80	
317.01059	70	
323.53052	66	
324.88794	68	
325.31523	68	
325.74249	84	
325.90335	136	
END IONS

###FS:    #m/z: 340.94138 #charge 1+
###MS: 114
###MSMS: 116
BEGIN IONS
TITLE=Cmpd 86, +MS2(340.9414), 28.0-35.0eV, 2.5min #116
RTINSECONDS=148.951
SCANS=114,116
PEPMASS=340.94138	698272
CHARGE=1+
182.06004	90	
196.88193	76	
197.86702	84	
203.89194	72	
203.95339	72	
208.95920	122	
212.88011	72	
213.94194	506	1+
214.88201	276	1+
215.94036	80	
217.88574	72	
219.87386	72	
220.87468	78	
221.94596	98	
224.89445	94	
224.94823	84	
225.86068	156	
227.85419	80	
228.94277	144	
230.80146	80	
230.84608	76	
230.89759	72	
230.93577	100	
231.95178	472	1+
233.89591	74	
233.94728	122	
234.15293	72	
234.84089	86	
236.80038	78	
236.88495	80	
236.94764	78	
237.90304	132	
238.06214	84	
238.08682	92	
238.84422	194	1+
238.91541	76	
239.06158	76	
240.90485	84	
241.84478	302	1+
241.94353	134	
243.83406	124	
244.92198	82	
245.03915	100	
245.88003	82	
246.85711	72	
246.89412	74	
248.07240	94	
248.90054	90	
249.89951	136	
249.96324	292	
250.89630	122	
250.96760	166	
251.87728	72	
251.95804	88	
252.17152	82	
253.57355	92	
253.96197	584	1+
254.89449	94	
254.90690	80	
254.96625	494	1+
255.07620	178	
256.26163	78	
256.57586	106	
256.85928	84	
256.96177	134	
257.85404	84	
258.84631	140	
258.89231	72	
259.84903	162	
259.87076	120	
259.89660	106	
259.95749	232	
260.83963	488	1+
261.92993	90	
262.84346	90	
264.90721	72	
264.96145	94	
265.15743	98	
265.85534	138	
267.35725	96	
267.84304	72	
269.65512	84	
270.84246	88	
272.82798	72	
272.97825	132	
274.42237	102	
275.20633	92	
276.85657	308	
277.85818	238	
277.91800	74	
277.93423	106	
278.24571	82	
278.84510	808	1+
279.92786	72	
280.17212	74	
280.85075	148	
280.92271	76	
281.00737	74	
281.90313	98	
286.15801	92	
286.91240	88	
288.84846	112	
288.88785	82	
289.96965	72	
290.14809	188	
290.86618	70	
290.95773	80	
291.86256	94	
292.03111	92	
293.44275	92	
294.80545	86	
296.85512	154	
297.41292	110	
297.89055	80	
298.30686	72	
298.89572	120	
299.78698	80	
300.78520	84	
300.88198	90	
301.85798	130	
301.87942	184	
302.08771	86	
302.86712	152	
303.80914	144	
303.86365	94	
304.92240	146	
305.16014	86	
306.87966	178	1+
307.21189	78	
307.79951	162	
307.90323	72	
309.05482	80	
309.59451	94	
309.86683	88	
309.91591	162	
312.85063	74	
312.94854	78	
316.82072	104	
318.14386	80	
318.93290	84	
318.97451	76	
320.61689	100	
322.88368	72	
324.79699	76	
327.80691	146	
327.89866	72	
328.89082	72	
329.87772	86	
330.16324	76	
330.17881	80	
330.81941	180	
331.53013	84	
331.82537	92	
335.77143	78	
335.87977	88	
337.35306	86	
339.32232	74	
343.32860	84	
343.37633	106	
343.71342	74	
END IONS

###FS:    #m/z: 363.95749 #charge 1+
###MS: 114
###MSMS: 117
BEGIN IONS
TITLE=Cmpd 87, +MS2(363.9575), 28.0-35.0eV, 2.5min #117
RTINSECONDS=149.723
SCANS=114,117
PEPMASS=363.95749	270714
CHARGE=1+
180.87401	84	
189.86410	174	
191.86021	280	
204.03397	96	
205.96990	74	
207.87566	78	
207.95081	114	
209.92215	78	
209.94366	696	1+
210.88573	122	
212.88054	984	1+
222.95165	468	1+
224.02630	72	
224.87639	88	
224.94941	504	1+
224.97385	84	
226.94749	4832	1+
226.97087	132	
227.04876	82	
227.98249	82	
228.89448	614	1+
228.94273	4052	1+
230.23761	82	
230.88898	1356	1+
230.90973	130	
231.78940	78	
232.89406	152	
233.89612	72	
235.88479	72	
236.83414	72	
237.04991	72	
240.93890	1258	1+
240.96297	328	
241.08419	96	
241.83623	302	1+
242.00029	94	
242.12648	76	
242.94194	1014	1+
242.96548	246	
242.99646	74	
243.89871	76	
244.81780	126	
244.93834	300	
244.95744	2752	1+
245.81906	114	
245.93946	236	
246.09373	76	
246.80682	78	
246.86044	84	
246.90571	138	
246.95297	2402	1+
248.80046	164	
248.84017	102	
248.86168	108	
248.89970	516	1+
249.36958	74	
250.89991	136	
251.04522	88	
251.07469	82	
252.91296	76	
256.44611	90	
258.84003	100	
258.95355	88	
259.09165	76	
259.40392	80	
259.84598	86	
259.97640	78	
260.83416	206	
260.97050	356	1+
261.83842	278	
263.00999	80	
263.07350	102	
264.35798	80	
264.81945	80	
266.79195	134	
266.81241	724	1+
267.92751	74	
267.97066	116	
268.42037	92	
268.79260	82	
268.97521	186	
269.87218	98	
269.97065	466	
270.12853	104	
270.80748	76	
271.91181	76	
273.11423	90	
273.90993	86	
275.07570	74	
276.37263	76	
278.13078	74	
278.79738	212	
279.79918	86	
279.95442	72	
280.79249	604	1+
280.96414	102	
281.12139	106	
283.07047	122	
283.78787	132	
283.81350	98	
283.85178	210	1+
283.97877	72	
284.83016	80	
284.98560	78	
285.79576	182	
285.84427	144	
286.83994	78	
287.41585	80	
287.78548	104	
288.80141	154	1+
289.08667	178	
289.99491	84	
290.14614	160	
290.86064	74	
293.11980	128	
294.86044	124	
296.80877	100	
297.03165	88	
297.81728	142	
297.90820	74	
298.01230	100	
298.80442	1162	1+
299.85942	74	
300.79985	416	1+
301.81574	128	
301.86223	160	
302.38225	78	
302.86680	74	
303.85762	278	
303.93858	76	
305.89695	104	
306.11779	74	
306.83123	80	
307.88065	114	
309.11305	78	
309.61838	82	
310.09833	90	
310.87848	122	
312.83823	114	
312.86939	138	
313.02208	74	
313.16340	78	
314.82149	120	
316.81820	142	
316.87938	72	
317.81618	212	
318.80330	86	
319.14994	74	
321.28564	100	
321.81945	198	
321.86686	360	
323.90587	82	
324.86338	106	
325.80016	84	
326.76944	84	
326.87620	132	
332.15662	74	
334.62276	96	
339.82776	104	
342.05591	84	
343.46967	82	
346.91223	80	
347.73863	72	
348.91630	118	
349.16194	96	
350.08272	82	
356.79794	80	
361.80195	78	
363.20504	74	
363.90020	90	
364.26323	78	
END IONS

###FS:    #m/z: 322.93067 #charge 1+
###MS: 118
###MSMS: 119
BEGIN IONS
TITLE=Cmpd 88, +MS2(322.9307), 28.0-35.0eV, 2.6min #119
RTINSECONDS=153.392
SCANS=118-119
PEPMASS=322.93067	1885840
CHARGE=1+
157.90913	72	
181.87128	68	
183.00918	66	
183.92053	72	
183.97549	66	
187.91520	76	
190.92859	64	
192.89310	80	
196.02143	78	
201.04244	226	
201.11922	62	
205.01553	62	
205.95039	62	
207.97599	64	
209.88823	66	
210.88202	76	
211.94599	84	
211.99232	70	
212.88214	68	
215.88121	72	
215.97896	58	
216.84356	74	
216.89228	76	
217.07323	72	
217.90261	62	
217.93534	72	
218.05866	64	
220.11045	86	
221.05537	68	
223.96121	114	
224.96267	82	
228.00069	82	
228.01923	72	
228.83026	68	
229.03655	58	
229.83804	70	
230.84096	168	
230.88581	76	
231.83986	60	
233.06072	96	
234.10059	68	
236.86052	62	
237.05161	78	
238.89032	100	
239.08242	66	
239.78964	66	
239.80061	216	1+
239.90554	60	
240.78309	74	
240.82218	88	
240.94099	2010	
241.94015	6254	1+
242.94241	3974	1+
243.82952	84	
244.82132	80	
244.94090	992	1+
244.97794	72	
245.03543	62	
245.81840	104	
246.97436	96	
247.97167	70	
247.99549	106	
248.85054	168	
250.15357	72	
250.83958	62	
250.93679	74	
251.07103	68	
251.11960	58	
252.80361	70	
253.34679	86	
255.06560	72	
256.90118	112	
258.80053	72	
258.83294	218	
258.97133	62	
259.90465	98	
260.83134	72	
260.99262	64	
261.83222	256	1+
261.89798	60	
263.83555	64	
263.97870	70	
265.25319	72	
265.82934	70	
265.85736	80	
266.85100	72	
266.89564	64	
267.07819	60	
267.79344	64	
268.00399	66	
268.95755	78	
269.16116	74	
269.84998	228	1+
269.96572	94	
270.95490	74	
272.77320	70	
274.79266	60	
274.84963	64	
275.21005	90	
275.59538	104	
275.86858	74	
276.81135	58	
276.84647	82	
277.07321	72	
278.09945	68	
278.84560	84	
278.86670	94	
279.04017	78	
279.09163	802	1+
280.14348	84	
281.05153	160	
281.86264	86	
283.06933	74	
284.04133	84	
284.21090	78	
284.29494	348	1+
284.87824	60	
285.85459	68	
288.89415	66	
289.79180	66	
289.88560	74	
290.85382	76	
290.92852	106	
292.06043	100	
293.08311	66	
294.86722	270	1+
294.91446	68	
295.13629	76	
296.09055	70	
296.14761	78	
298.86718	58	
298.91690	96	
300.89976	60	
301.87213	132	
302.78614	78	
304.83843	82	
304.88767	58	
305.74371	72	
306.75578	64	
307.16678	80	
308.43534	78	
308.88748	102	
310.15451	92	
310.88673	62	
311.08513	84	
312.10820	72	
313.83314	78	
314.10506	70	
314.95196	100	
316.76104	78	
318.08710	90	
318.85633	60	
322.19754	76	
324.15573	66	
325.29304	76	
325.89651	62	
326.27743	72	
327.09818	58	
327.80685	86	
END IONS

###FS:    #m/z: 340.94133 #charge 1+
###MS: 118
###MSMS: 120
BEGIN IONS
TITLE=Cmpd 89, +MS2(340.9413), 28.0-35.0eV, 2.6min #120
RTINSECONDS=154.173
SCANS=118,120
PEPMASS=340.94133	696258
CHARGE=1+
188.54354	86	
188.94864	90	
196.89233	88	
200.86834	90	
205.95598	252	
209.94301	116	
213.88130	128	
213.93926	420	
215.88614	84	
217.88439	80	
217.94058	80	
221.89495	128	
223.89399	98	
224.47485	78	
225.13776	84	
226.94650	160	
227.10223	106	
228.84750	118	
228.94139	90	
229.94073	70	
231.10792	72	
231.89596	210	
231.95247	490	1+
232.04928	84	
233.89830	174	
235.07284	80	
236.51296	82	
237.09311	94	
238.86445	76	
239.78969	140	
239.85208	100	
240.83421	116	
240.96423	100	
241.13168	86	
241.83978	278	
241.94492	98	
242.18930	80	
242.82925	466	1+
243.55553	84	
243.80098	74	
243.83251	392	1+
244.46875	72	
244.91814	72	
245.09491	88	
245.45844	84	
246.95953	94	
249.86799	80	
249.96147	466	
251.04968	70	
251.07901	70	
251.88299	70	
251.96161	194	
252.87005	74	
252.97146	86	
253.10051	72	
253.91408	70	
254.97005	344	
255.07278	74	
255.78016	70	
255.94959	78	
256.85627	80	
256.86941	98	
256.90489	76	
257.84920	100	
257.98718	70	
258.84381	768	1+
259.06988	72	
259.95664	128	
260.83457	234	
260.85207	134	
260.91946	94	
261.91205	72	
262.83695	72	
262.87109	78	
262.96418	90	
263.87923	82	
264.03867	74	
264.13233	86	
264.86769	100	
266.84683	136	
266.86316	70	
266.99603	70	
268.84214	100	
269.84666	108	
270.82548	134	
270.83556	142	
270.93907	82	
271.85510	82	
272.91700	80	
272.93719	232	1+
272.98061	112	
274.55666	76	
274.86094	136	
274.87730	130	
274.90034	116	
275.04909	98	
275.47300	74	
275.84602	100	
275.86212	122	
275.87905	140	
275.98914	68	
276.37242	104	
276.85716	198	
277.84007	78	
277.86341	304	
278.84832	588	1+
279.92554	342	1+
279.96340	88	
280.00769	74	
280.41259	96	
281.86946	126	
282.35696	92	
284.88098	74	
286.17248	70	
286.83763	72	
286.85234	72	
287.01048	72	
287.04999	80	
289.86523	86	
290.14865	264	
291.85286	76	
291.96802	76	
292.88466	140	
293.11904	82	
293.97098	88	
294.86558	116	
294.89025	218	1+
297.80454	84	
299.87841	80	
300.08045	72	
301.86521	254	1+
302.94341	128	
303.44417	88	
304.86396	76	
304.91966	70	
308.32795	76	
308.86593	134	
311.42776	86	
313.80461	76	
314.03969	72	
315.89662	90	
315.92053	98	
317.41962	104	
317.84850	72	
318.14706	134	
324.89318	80	
325.28415	80	
326.17443	88	
326.82080	68	
331.21069	72	
332.82169	88	
334.95536	92	
335.18423	94	
337.12111	100	
337.83811	82	
338.00729	82	
341.79222	80	
342.14117	146	
344.01367	72	
END IONS

###FS:    #m/z: 363.95737 #charge 1+
###MS: 118
###MSMS: 121
BEGIN IONS
TITLE=Cmpd 90, +MS2(363.9574), 28.0-35.0eV, 2.6min #121
RTINSECONDS=154.945
SCANS=118,121
PEPMASS=363.95737	280604
CHARGE=1+
143.18936	92	
189.86622	106	
191.85830	98	
191.95617	106	
192.02605	88	
192.92918	80	
196.88460	122	
200.95357	72	
202.85698	74	
202.87864	90	
207.87338	136	
207.94965	330	1+
209.87974	232	1+
209.94595	492	1+
212.87932	1046	1+
212.91803	96	
213.01828	82	
215.84314	72	
220.46215	96	
222.95458	268	1+
224.79734	80	
224.95072	358	1+
225.93636	80	
226.94826	5076	1+
226.97293	212	
227.88374	218	1+
227.92661	136	
228.94286	5240	1+
230.50870	74	
230.89028	1750	1+
231.00494	78	
233.92715	80	
234.88037	114	
235.88290	76	
237.06289	192	1+
237.54365	86	
238.08486	86	
238.83588	82	
240.93947	420	
240.96435	420	1+
241.05343	88	
241.94316	258	
242.82575	222	1+
242.90194	74	
242.94212	1188	1+
243.03867	152	
244.21334	72	
244.82076	110	
244.95811	1984	1+
245.87039	74	
246.83385	76	
246.89414	174	1+
246.90577	120	
246.95378	2694	1+
248.80482	342	1+
248.90001	670	1+
248.96440	94	
249.83607	108	
250.08381	90	
250.79648	92	
250.90341	124	
252.05067	72	
253.09342	152	
253.16298	78	
253.87665	80	
255.34438	98	
255.98626	78	
256.91037	72	
257.19775	76	
257.82759	206	1+
259.97408	90	
260.83298	224	
260.93539	72	
260.96981	142	
261.83573	148	
261.97149	104	
262.84607	118	
262.89261	76	
263.08977	156	
263.88716	78	
266.85219	134	
266.91588	156	1+
266.97387	80	
267.78320	94	
267.97446	368	1+
268.81096	102	
268.83681	76	
269.58026	90	
269.96804	280	
270.84043	118	
270.91648	80	
271.91817	72	
272.13286	76	
275.86854	90	
276.80872	142	
276.85800	176	
278.10006	100	
278.81606	74	
278.84177	72	
279.09974	122	
279.78979	724	1+
279.84182	110	
279.85694	212	1+
280.01583	74	
280.10873	94	
280.78874	580	1+
280.91261	86	
282.39845	76	
282.82996	78	
282.84752	118	
283.07002	228	
283.78727	92	
283.98228	140	
283.99979	76	
284.83001	128	
284.85101	146	
284.87875	140	
285.84026	84	
286.98959	72	
287.41600	72	
287.88665	78	
288.37453	100	
289.87207	180	
293.14224	86	
294.66596	78	
295.44226	92	
296.87384	126	
297.06123	80	
297.80659	198	
298.80802	426	
299.80761	420	
300.80162	682	1+
301.85918	186	
301.98932	76	
302.86272	112	
303.85765	104	
303.94720	100	
304.94552	78	
305.87741	258	1+
306.84391	102	
307.12719	88	
307.85125	78	
308.78928	80	
311.84123	76	
311.87616	78	
313.38311	108	
316.81412	418	1+
317.01496	82	
318.14314	82	
319.27061	94	
319.61102	94	
321.21973	90	
321.81908	182	
321.86781	310	1+
322.02573	80	
322.89237	122	
322.93205	98	
323.42865	92	
324.02065	72	
325.33931	92	
326.83498	78	
326.86900	186	
327.62241	96	
332.78584	74	
333.06321	102	
336.16525	82	
340.93700	172	
341.66286	114	
342.90557	86	
343.95250	78	
344.81584	212	1+
346.16742	72	
350.11233	76	
355.04430	72	
359.64729	72	
362.01909	84	
363.72910	80	
363.80866	74	
364.80982	84	
366.30961	74	
END IONS

###FS:    #m/z: 322.93064 #charge 1+
###MS: 122
###MSMS: 123
BEGIN IONS
TITLE=Cmpd 91, +MS2(322.9306), 28.0-35.0eV, 2.7min #123
RTINSECONDS=158.642
SCANS=122-123
PEPMASS=322.93064	1878348
CHARGE=1+
178.90261	78	
186.92006	90	
190.93362	70	
192.01918	96	
193.89723	78	
195.91691	66	
196.88666	94	
196.96304	66	
199.97832	64	
201.00563	68	
201.04626	232	1+
203.96033	74	
204.07821	66	
205.95043	82	
207.97055	64	
209.94634	100	
210.88718	62	
215.84478	72	
218.84802	66	
220.87270	166	1+
222.05114	68	
223.03862	64	
223.96175	170	
224.82292	62	
224.95179	74	
225.86616	78	
226.95427	80	
227.39482	74	
227.93082	60	
228.00810	66	
228.94943	66	
230.83276	316	1+
230.84663	94	
230.88947	60	
232.89561	78	
232.93503	90	
235.09904	106	
235.79792	68	
236.01491	70	
236.41861	98	
237.06116	64	
237.10098	66	
237.91461	76	
238.88990	110	
238.94403	94	
239.08944	140	
239.13596	84	
239.90163	86	
239.92448	72	
240.90304	60	
240.94115	2062	
240.97737	74	
241.93966	6258	1+
242.82237	70	
242.94161	4168	1+
243.82288	414	1+
243.88715	90	
244.07512	60	
244.40131	82	
244.94049	1102	1+
246.43872	84	
246.97587	66	
247.85554	70	
247.97565	74	
248.84321	110	
248.85426	158	
248.91432	60	
249.87202	74	
250.94837	82	
252.88967	66	
252.96001	76	
253.38588	84	
253.80256	70	
254.82673	96	
254.87492	84	
255.06943	72	
257.90350	76	
258.16564	70	
258.83086	94	
258.85458	64	
258.93787	74	
259.82385	72	
259.92645	66	
260.33650	96	
260.35025	72	
261.06210	72	
261.83289	306	1+
262.84745	80	
262.92651	86	
263.88864	62	
263.90185	60	
263.97898	66	
264.06846	72	
264.15060	64	
264.92146	84	
265.05544	64	
266.87360	72	
267.06002	84	
267.09451	80	
267.93760	80	
269.41713	76	
270.00610	64	
270.16124	72	
270.96292	64	
273.11214	66	
273.46336	78	
273.65005	80	
274.96577	84	
275.20832	74	
275.35691	70	
275.99080	66	
276.81136	72	
276.84421	96	
278.84814	232	1+
278.86878	62	
279.09083	1188	1+
279.11186	66	
281.09877	216	
282.80495	74	
283.21684	84	
283.45570	100	
283.86756	64	
284.06991	62	
284.29405	204	
285.88201	60	
286.06257	88	
286.14587	70	
286.79389	68	
289.88001	76	
290.85695	92	
291.09582	66	
291.80649	70	
292.79531	68	
293.75600	60	
294.85367	84	
295.84903	78	
295.89614	72	
299.05641	62	
299.78607	346	1+
301.86133	66	
304.26006	90	
304.90255	74	
305.17950	74	
306.17562	88	
307.80409	78	
308.16650	70	
308.86585	150	
309.88455	72	
309.99665	110	
310.81225	90	
310.93351	66	
318.86698	82	
320.18625	66	
321.16229	62	
321.20756	86	
321.82519	96	
323.00470	94	
324.93227	68	
325.91077	62	
326.28371	78	
326.89632	84	
END IONS

###FS:    #m/z: 340.94136 #charge 1+
###MS: 122
###MSMS: 124
BEGIN IONS
TITLE=Cmpd 92, +MS2(340.9414), 28.0-35.0eV, 2.7min #124
RTINSECONDS=159.415
SCANS=122,124
PEPMASS=340.94136	709500
CHARGE=1+
113.04380	100	
185.86238	100	
205.94711	78	
208.88414	76	
210.93952	80	
212.87830	110	
212.91419	76	
213.13634	72	
213.93929	532	
215.90076	148	
215.93674	240	
215.99444	70	
216.89047	76	
218.05484	74	
219.08784	74	
220.87667	72	
221.88867	70	
222.97469	114	
223.88580	132	
223.97437	100	
224.97681	140	
225.01936	72	
226.13207	94	
226.87206	140	
226.94549	130	
227.10807	78	
227.83930	72	
228.84381	168	
228.94378	150	
229.40080	104	
229.85575	70	
230.56088	102	
230.89344	104	
231.60233	72	
231.88841	150	
231.95047	636	1+
232.93496	84	
233.90137	260	1+
233.94611	214	
233.96111	74	
237.89571	72	
240.09263	74	
240.83105	102	
240.92039	70	
241.84288	146	
241.88765	74	
242.84829	234	1+
243.83482	230	1+
244.95652	72	
245.83957	84	
246.82627	72	
246.89520	112	
246.95169	80	
247.95986	78	
249.90305	72	
249.96236	354	1+
249.99209	74	
251.03787	72	
251.96039	122	
254.96582	340	1+
256.15527	72	
256.96330	88	
257.40878	72	
257.83047	68	
257.85517	110	
258.84753	770	1+
258.89834	102	
258.91803	72	
258.94363	72	
259.95797	258	
260.13453	72	
260.83379	186	
261.83342	160	
261.91976	144	
263.84849	202	
263.93320	82	
264.86333	70	
265.90944	76	
266.03784	68	
266.84561	68	
266.87343	132	
268.84087	448	1+
269.89498	78	
270.12696	70	
271.14515	70	
271.82466	84	
271.98892	84	
272.13475	70	
272.91738	70	
272.93150	68	
272.97633	164	
273.89981	72	
274.01154	92	
274.42268	72	
274.80084	70	
274.86997	74	
275.20657	76	
276.06208	124	
276.85710	162	
276.87915	72	
276.91387	80	
277.86525	258	
278.84452	420	
279.09834	92	
279.85030	252	
279.88677	80	
279.95014	80	
280.15812	72	
280.83925	94	
280.93305	94	
281.90891	114	
282.11749	74	
282.86538	76	
282.89597	72	
283.15002	82	
285.91726	78	
286.07911	82	
286.85441	86	
286.93339	82	
288.12657	92	
288.84405	98	
289.37657	92	
289.85698	74	
290.14820	428	1+
291.80631	116	
292.85128	178	1+
294.10144	72	
295.01190	82	
295.87804	100	
296.85914	212	1+
297.29210	72	
298.31321	80	
299.01814	150	
299.87064	136	
300.11245	70	
300.13374	76	
301.87620	70	
302.03829	92	
302.40773	86	
303.17687	72	
304.87694	74	
306.88079	110	
307.80624	86	
310.34053	92	
311.37964	70	
312.81142	72	
313.14807	72	
314.81921	78	
316.09498	84	
317.18076	72	
320.07425	82	
325.90015	138	
327.16471	76	
327.28241	82	
329.72876	70	
330.86223	72	
332.79169	98	
335.89760	100	
336.87292	78	
342.91040	72	
344.77745	68	
END IONS

###FS:    #m/z: 363.95748 #charge 1+
###MS: 122
###MSMS: 125
BEGIN IONS
TITLE=Cmpd 93, +MS2(363.9575), 28.0-35.0eV, 2.7min #125
RTINSECONDS=160.187
SCANS=122,125
PEPMASS=363.95748	276764
CHARGE=1+
99.50828	78	
141.71607	92	
189.86080	86	
191.85923	116	
198.04686	90	
201.88103	138	
205.92880	76	
207.87225	142	
207.94563	140	
209.49882	82	
209.94462	946	1+
210.88087	184	
212.87699	1212	1+
216.57056	80	
218.88612	86	
219.24597	90	
222.95338	662	1+
224.61651	94	
224.95101	644	1+
225.88934	82	
226.94707	4542	1+
226.97203	134	
227.93070	132	
228.06339	170	1+
228.85525	96	
228.89260	336	1+
228.94221	5480	1+
229.01474	90	
230.89030	1076	1+
232.93416	96	
233.97614	92	
234.88253	74	
235.87894	170	
236.83430	74	
236.86217	78	
238.05810	126	
239.06956	84	
240.81871	206	1+
240.83398	160	1+
240.94183	532	
240.96193	412	
241.93833	1406	1+
242.94084	986	1+
243.82188	348	1+
244.93664	242	
244.95817	2124	
245.94685	198	
246.90572	142	
246.95235	2718	1+
247.13930	90	
247.80263	616	1+
248.90145	398	
250.89643	144	
250.97051	172	
251.11290	76	
251.84508	126	
252.88756	86	
253.90598	162	
254.93440	74	
258.83477	78	
258.84814	272	1+
258.89822	94	
260.87382	78	
260.97017	254	
262.06320	152	
262.07897	82	
262.82409	110	
262.95027	82	
262.96440	78	
263.88501	84	
264.90530	90	
265.84733	84	
266.09791	88	
266.81411	528	1+
266.85116	102	
267.97339	456	
268.05838	84	
268.81635	184	
268.95700	110	
269.96967	574	1+
270.85385	88	
271.35141	104	
271.85026	86	
271.93077	84	
272.13815	128	
272.39224	94	
272.91143	78	
273.37579	82	
273.84097	76	
274.85993	74	
276.36656	92	
276.53976	106	
276.85338	84	
278.79790	272	1+
278.84445	272	
279.04289	78	
279.07167	100	
279.09720	172	
279.84997	374	1+
280.20286	84	
280.79482	508	1+
281.88035	90	
281.92569	86	
282.09325	78	
282.78961	516	1+
282.88978	86	
283.39188	92	
283.85912	100	
284.82433	238	
284.85026	152	
285.84830	108	
286.41569	76	
286.81083	88	
286.85730	78	
286.88566	118	
287.35752	104	
287.86575	104	
288.85843	86	
289.43875	88	
290.14976	122	
291.82858	76	
291.93871	94	
292.93814	88	
293.12529	120	
294.12461	88	
294.93188	78	
295.81404	116	
296.81038	206	
296.86550	106	
297.80296	1158	1+
298.80509	896	1+
298.92254	108	
301.86236	276	
302.87443	118	
302.89066	82	
303.85656	484	1+
303.94065	104	
304.18700	114	
307.13021	94	
307.87879	146	
310.87706	118	
313.06786	74	
313.85429	110	
314.05724	74	
314.76707	76	
314.82028	112	
317.82368	134	
318.05616	80	
318.82562	92	
319.81969	80	
320.96212	76	
321.37850	94	
321.81999	94	
321.88944	80	
321.98406	90	
322.92863	204	
323.28315	106	
323.38893	76	
323.80747	114	
324.75699	86	
324.87219	152	
326.44986	84	
326.87717	222	1+
331.88415	100	
334.65445	78	
336.95667	148	
338.89716	92	
339.82900	78	
340.82814	86	
340.94022	112	
346.04390	82	
347.78863	76	
350.05964	76	
361.78784	86	
364.76531	74	
366.92607	92	
367.42231	92	
END IONS

###FS:    #m/z: 507.84650 #charge 1+
###MS: 126
###MSMS: 127
BEGIN IONS
TITLE=Cmpd 94, +MS2(507.8465), 28.2-35.2eV, 2.7min #127
RTINSECONDS=163.873
SCANS=126-127
PEPMASS=507.84650	102170
CHARGE=1+
196.01960	130	
199.88799	150	
210.03143	178	
214.88652	132	
222.97022	212	1+
236.88830	146	
238.06396	222	
240.07884	184	
250.91011	220	1+
252.79778	112	
253.08807	278	
254.90285	156	
257.87564	160	
260.88294	122	
261.85072	126	
266.09306	128	
268.94046	114	
272.85779	116	
273.80386	144	
275.20527	144	
275.84860	112	
278.83808	130	
278.86272	120	
283.94144	114	
287.85456	820	1+
289.02991	124	
289.88013	296	1+
291.86543	236	1+
293.87419	590	1+
295.10515	122	
296.09390	114	
296.85613	360	1+
298.80449	138	
299.81044	130	
299.87305	116	
301.88340	214	1+
303.86770	490	
305.86445	390	1+
307.89185	212	
308.14405	564	1+
308.87560	348	
309.89066	482	1+
310.15421	786	1+
310.81025	160	
311.88402	796	1+
314.87067	180	
314.87841	146	
315.86923	180	
316.86411	170	
317.88279	286	1+
318.14179	146	
318.85945	302	1+
319.86075	336	1+
323.85418	356	1+
325.90302	258	
325.97552	124	
326.16523	160	1+
326.88244	1686	1+
329.81571	198	
330.82033	126	
330.87730	304	
331.18235	174	
331.88253	140	
332.81333	128	
332.88071	136	
337.87915	244	
341.82132	212	1+
343.87628	156	
344.91119	130	
347.78019	366	
348.77756	262	
349.18046	124	
349.75760	322	1+
350.88635	178	
351.88305	128	
353.85477	136	
354.83012	222	1+
357.88279	128	
358.77996	196	1+
358.85203	192	1+
365.18021	174	1+
365.78705	126	
366.83939	118	
367.71235	186	1+
367.77221	234	
367.84549	116	
367.91318	192	
368.12952	216	1+
368.89099	118	
369.83858	138	
369.89748	242	
370.39843	112	
370.80466	158	
371.79639	126	
371.87489	118	
373.90912	178	
374.81795	172	
374.84528	144	
376.86915	154	
378.74201	112	
378.88385	142	
380.72159	328	1+
381.83950	200	
383.79473	198	1+
384.37702	128	
384.85112	430	1+
387.72542	124	
387.84449	118	
387.88620	136	
389.19936	148	
389.72127	140	
390.78429	116	
390.84355	346	
391.74488	444	1+
391.78813	210	1+
391.84487	184	
392.82798	334	1+
392.86359	114	
394.74169	172	1+
394.88326	154	
395.72319	180	1+
396.81292	154	
397.77918	188	1+
398.73198	182	
398.86806	152	
399.18455	160	
399.73160	226	1+
399.85120	438	1+
401.02908	150	
402.86216	232	1+
403.80748	148	
404.87074	120	
405.76238	120	
405.85941	190	
406.76368	358	1+
406.85926	204	
407.74328	320	1+
407.86945	472	
408.85370	660	1+
409.74756	210	
410.74326	444	1+
410.83690	686	1+
410.86121	208	
412.84774	130	
413.72596	134	
413.77274	114	
414.77180	126	
416.75265	170	
418.86136	164	
420.88215	568	1+
422.89028	286	1+
423.08110	182	1+
423.21650	114	
423.77409	362	
423.86958	200	
424.78069	242	
424.85399	162	
425.64935	166	
425.75373	656	1+
426.67649	148	1+
426.77769	234	
426.86325	234	
426.90472	152	
427.73429	920	1+
427.78786	140	
427.86277	160	
428.76656	122	
428.84842	288	
429.69738	154	1+
429.82618	348	1+
429.84641	164	
430.86015	144	
431.86988	346	
432.86766	168	
433.85594	126	
439.16049	146	
441.22160	146	
441.89133	174	
442.88153	154	
443.76585	212	
443.85549	114	
444.77350	148	
444.87203	660	
444.91530	174	
445.71681	206	
445.74919	164	
445.87472	828	1+
446.10233	116	
446.74154	116	
446.76568	170	1+
446.79123	242	1+
447.71567	582	1+
448.76024	136	
449.78856	114	
449.88017	158	
450.69502	342	1+
450.74767	224	
450.87472	126	
451.86318	122	
457.90161	152	
462.88281	562	1+
463.72489	116	
467.89247	620	1+
470.72683	226	
472.72779	130	
479.89994	126	
485.89725	112	
499.25561	178	1+
508.92003	116	
509.86955	144	
END IONS

###FS:    #m/z: 336.94621 #charge 1+
###MS: 126
###MSMS: 128
BEGIN IONS
TITLE=Cmpd 95, +MS2(336.9462), 28.0-35.0eV, 2.8min #128
RTINSECONDS=164.644
SCANS=126,128
PEPMASS=336.94621	40344
CHARGE=1+
87.30676	80	
150.07776	96	
167.45064	68	
183.86215	68	
197.03879	78	
197.16636	82	
198.95314	94	
211.88153	80	
211.94454	1866	
212.87883	950	1+
212.93774	94	
213.94016	896	1+
214.88358	130	
215.05007	76	
215.88871	90	
215.93778	126	
216.94299	76	
217.93203	114	
218.38515	74	
220.87439	98	
221.94880	78	
222.01285	80	
222.96820	122	
223.80211	76	
223.96305	100	
224.85041	92	
227.00438	94	
228.82471	80	
228.89624	208	
229.09975	78	
229.95606	1568	1+
230.85924	84	
230.89064	994	1+
231.12802	68	
231.87477	82	
231.91269	82	
231.95099	388	
232.94131	70	
233.82588	82	
233.86726	78	
233.94620	124	
235.94230	72	
235.96757	86	
238.06798	74	
238.86623	72	
240.83811	678	1+
241.84190	492	1+
242.85713	98	
246.10327	84	
246.12442	68	
246.97693	106	
247.01347	96	
247.96623	450	1+
248.90098	350	
249.96219	220	
250.67447	80	
250.83031	96	
250.85888	66	
250.95233	138	
250.99150	84	
251.07412	156	
251.84080	152	
252.83309	144	
252.84922	88	
252.97137	758	
253.08706	106	
253.90797	140	
254.86358	88	
254.94121	132	
254.96557	366	1+
255.08318	88	
255.86559	104	
256.16099	66	
256.85095	96	
256.86903	94	
257.19580	66	
257.84858	168	
258.56627	82	
258.85139	138	
259.11744	82	
259.43983	68	
259.85293	242	
260.82808	76	
261.00865	76	
261.82307	274	1+
261.88614	70	
262.11871	72	
262.94855	74	
263.97879	80	
264.17456	74	
264.86728	74	
265.84745	82	
266.05989	72	
266.84348	78	
268.14690	88	
268.83607	498	1+
269.85394	118	
270.96295	72	
270.97917	234	1+
271.14926	66	
271.81668	94	
271.87170	92	
271.91414	94	
272.98152	122	
274.25346	78	
274.86294	326	1+
275.40994	78	
275.84402	68	
276.85770	216	
277.08354	74	
277.83254	670	1+
277.87279	110	
278.36442	88	
278.83423	492	1+
280.04061	80	
281.19059	72	
282.06631	68	
283.87382	80	
283.89420	70	
286.15835	74	
286.85173	290	
287.84953	194	
287.88884	90	
287.90801	86	
288.85021	146	
289.07332	82	
291.12962	76	
293.10829	144	1+
293.87650	92	
295.10248	86	
295.97442	194	
298.40861	80	
299.78702	66	
300.08284	76	
300.87668	66	
301.86165	68	
305.13010	94	
305.44343	100	
309.86862	466	1+
310.87201	322	1+
315.15727	74	
317.01047	90	
317.43011	72	
317.89186	70	
318.61092	84	
318.82148	68	
320.44331	70	
320.73792	76	
320.89841	68	
321.27704	82	
321.88460	70	
325.80684	80	
325.95763	82	
326.90035	92	
330.88835	86	
332.86846	66	
333.85708	86	
334.87440	68	
334.90791	102	
335.94293	78	
338.25557	72	
338.82049	94	
338.89971	68	
338.98099	82	
339.93786	92	
340.09200	72	
340.12608	66	
END IONS

###FS:    #m/z: 359.96185 #charge 1+
###MS: 126
###MSMS: 129
BEGIN IONS
TITLE=Cmpd 96, +MS2(359.9619), 28.0-35.0eV, 2.8min #129
RTINSECONDS=165.416
SCANS=126,129
PEPMASS=359.96185	33912
CHARGE=1+
104.04949	112	
121.23481	78	
148.55007	74	
191.96138	80	
200.02681	78	
202.95334	94	
206.99666	78	
207.94976	284	1+
208.88783	84	
209.86873	80	
209.94365	630	
222.89397	74	
222.95366	534	1+
224.94695	684	1+
224.97832	138	
226.94711	3044	1+
226.96995	104	
228.94280	2734	1+
231.10947	78	
233.40553	86	
234.82927	92	
234.86779	102	
234.88996	76	
239.36408	100	
240.85739	72	
240.89536	90	
240.94250	198	
240.96311	522	1+
241.87229	98	
241.90115	92	
241.94115	406	1+
242.96033	404	1+
244.49741	94	
244.95868	1568	1+
245.17102	74	
245.94031	142	
246.81172	76	
246.95412	1874	
247.62922	80	
250.94683	140	
251.84007	74	
252.87866	242	
252.89555	74	
252.95842	100	
252.97223	78	
253.08126	86	
254.49719	80	
254.91289	74	
255.07346	86	
256.16308	102	
258.83341	114	
258.89841	80	
258.96752	78	
259.44565	72	
259.84753	104	
259.94056	80	
260.03747	74	
260.83087	116	
260.97085	418	
261.92580	72	
262.83658	82	
262.94641	158	
263.86855	132	
263.98187	148	
264.86628	96	
265.39334	90	
266.81519	302	1+
267.85334	76	
267.97346	198	
268.21134	74	
268.91741	76	
268.95592	74	
269.90477	122	
269.96934	268	
270.85803	82	
271.84353	94	
271.90403	84	
272.13868	86	
272.89000	86	
273.97372	84	
275.48752	86	
275.81006	78	
275.82374	104	
275.86626	74	
277.08557	80	
278.03655	86	
278.79945	88	
278.84470	124	
278.96056	78	
279.08374	78	
279.88441	86	
280.43949	82	
280.79542	210	
281.79563	110	
281.85596	78	
282.00010	78	
282.11871	136	
283.89642	78	
283.98333	76	
285.25924	76	
286.90860	100	
286.96689	90	
288.86694	78	
289.88205	78	
290.80483	78	
292.80994	88	
292.95709	84	
293.94359	80	
295.93859	80	
296.81132	218	
297.59921	72	
298.80442	756	1+
298.82141	180	
299.87382	314	1+
300.78519	76	
301.84201	90	
301.86654	122	
302.80628	128	
303.82300	76	
307.89263	114	
308.36025	104	
309.42218	114	
309.90539	90	
310.80999	84	
313.80293	86	
315.43830	112	
316.82241	320	1+
316.93391	82	
317.15921	72	
317.87486	72	
318.93836	122	
322.22321	92	
322.93419	74	
323.01664	122	
324.89027	80	
325.12466	106	
325.17841	78	
325.32163	100	
327.88020	88	
328.02039	82	
328.80630	80	
328.98083	84	
329.75511	88	
332.99640	74	
335.76038	90	
336.77560	82	
337.40910	82	
339.07588	74	
340.93922	86	
342.01059	142	1+
346.16506	94	
347.07472	78	
347.16859	110	
354.12410	72	
354.77828	84	
357.20065	72	
357.29207	76	
360.15291	76	
360.61192	84	
360.79585	76	
361.02713	84	
361.85356	90	
363.15783	80	
363.96088	74	
END IONS

###FS:    #m/z: 507.84658 #charge 1+
###MS: 130
###MSMS: 131
BEGIN IONS
TITLE=Cmpd 97, +MS2(507.8466), 28.2-35.2eV, 2.8min #131
RTINSECONDS=169.088
SCANS=130-131
PEPMASS=507.84658	94946
CHARGE=1+
98.68573	214	
151.54189	154	
196.01575	254	
197.01840	160	
198.02957	158	
224.12006	132	
224.97773	140	
227.95705	236	
232.89331	160	
240.07143	132	
244.05453	130	
245.08935	124	
248.09096	190	1+
250.90378	216	1+
252.08129	120	
262.11780	274	
264.08035	120	
267.90729	120	
275.20621	114	
278.83436	208	
278.86163	200	
286.82012	152	
287.85303	584	1+
289.88007	242	
290.86750	336	1+
293.87286	670	1+
296.86269	146	
297.80335	220	1+
298.86044	228	1+
303.85845	148	
305.86419	844	1+
307.88644	578	1+
308.14076	870	1+
308.87228	514	1+
309.02036	106	
309.80681	116	
310.15737	672	1+
310.36681	112	
311.88366	1142	1+
313.87725	136	
313.90605	112	
314.86531	288	1+
315.77903	158	1+
316.86363	110	
316.87664	110	
318.88890	152	
319.85888	166	
319.89516	136	
323.85347	146	
323.87854	120	
324.86456	176	
325.89982	244	
326.88463	784	
327.02000	208	1+
327.15680	108	
327.19211	112	
327.80111	158	
327.89874	228	
327.94371	110	
328.88193	144	
329.87442	120	
330.80184	114	
330.82264	164	
330.88539	164	
331.17325	114	
331.81017	108	
331.89896	142	
332.15312	132	
332.87597	290	1+
336.94763	118	
337.88196	154	
339.87919	142	
340.87569	122	
340.90382	112	
343.83665	312	1+
343.91386	140	
344.06464	130	
347.77611	468	
348.75474	506	1+
348.78316	224	
349.88461	348	1+
350.79692	234	1+
350.88696	306	1+
352.91073	102	1+
353.78715	174	
353.86468	128	
354.09376	116	
354.78428	282	1+
357.84661	106	
358.81167	206	1+
365.00925	114	
365.78098	274	1+
366.74271	136	
367.71014	576	1+
367.76178	264	1+
367.81444	154	
367.85723	130	
368.89613	132	
369.84031	286	1+
371.79942	280	1+
371.85917	146	
372.78047	138	
373.77889	110	
373.90560	108	
374.81815	294	1+
376.79364	156	
378.78416	128	
380.71723	158	
384.85553	458	
385.77333	354	1+
385.84362	116	
386.82844	122	
386.85889	282	1+
388.80381	128	
389.71401	140	
389.84504	128	
390.20150	124	
390.78342	272	
390.84247	446	1+
391.74794	178	
391.77842	116	
391.91221	110	
392.82568	440	1+
394.77793	274	1+
395.82046	116	
396.90550	112	
397.81213	152	1+
398.72297	446	1+
398.90247	152	
399.85436	216	1+
402.85851	128	
403.80586	108	
403.86922	308	
404.87598	200	
405.72822	154	
405.76468	408	1+
405.78423	180	
405.86298	168	
406.77008	240	1+
406.85915	130	
407.74268	326	
407.87236	554	
408.73462	168	
408.74832	474	1+
408.85162	916	1+
409.72581	770	1+
409.84009	116	
410.83565	1170	1+
411.81034	184	
413.76145	162	
415.75683	146	
420.21921	114	
421.84238	132	
421.88420	202	
422.88642	170	
423.76001	352	
423.77726	382	
423.87392	214	
424.77435	168	
424.82904	114	
424.86963	288	
425.72581	116	
425.75626	748	1+
425.81798	126	
425.87838	166	
426.86130	636	1+
427.73319	576	
427.76460	176	
427.80587	110	
428.75233	178	
428.82244	120	
428.84844	1090	1+
429.73822	526	1+
429.87607	114	
430.74391	330	1+
431.87200	194	
432.78113	134	
432.86403	160	
433.85364	184	
435.71666	134	
439.89703	110	
440.89171	118	
444.87478	1206	1+
445.72041	112	
445.74540	528	1+
446.78948	278	
447.71189	232	
448.76153	150	
449.69213	178	
449.76603	122	
449.88144	206	
450.70188	142	
450.75015	118	
451.75775	144	
451.85648	110	
457.90450	260	
458.90355	144	
462.88185	298	
463.76559	178	1+
464.71612	250	1+
467.70278	196	1+
467.88804	768	1+
468.10703	134	
473.67425	114	
482.74886	118	
485.89753	652	1+
488.80709	106	
END IONS

###FS:    #m/z: 336.94646 #charge 1+
###MS: 130
###MSMS: 132
BEGIN IONS
TITLE=Cmpd 98, +MS2(336.9465), 28.0-35.0eV, 2.9min #132
RTINSECONDS=169.861
SCANS=130,132
PEPMASS=336.94646	42746
CHARGE=1+
108.29420	72	
189.95410	86	
194.03932	68	
201.87889	80	
202.03098	66	
205.96962	68	
208.12377	82	
209.94143	90	
210.88623	92	
211.90303	82	
211.94424	1654	1+
212.87838	952	1+
213.13675	66	
213.93886	534	
214.87560	76	
215.93370	106	
224.84132	82	
224.95551	68	
225.01053	116	
226.95614	70	
228.89188	72	
229.95549	1654	1+
230.88916	1322	1+
231.03095	90	
231.95027	552	1+
232.88441	100	
233.90294	70	
233.91802	68	
233.94652	328	1+
234.83745	76	
234.90493	88	
236.90063	72	
238.45243	90	
238.88895	86	
239.85589	70	
240.83874	562	1+
240.86872	72	
241.89920	72	
242.86042	108	
242.95252	92	
243.11891	80	
243.83715	88	
244.44556	76	
244.95710	82	
246.90288	90	
246.97115	78	
247.08477	68	
247.96652	474	
248.90307	164	
249.44326	106	
249.82904	80	
249.89977	164	
249.95707	262	1+
249.97874	76	
250.54605	90	
250.82751	172	
250.97586	144	
251.00031	106	
251.83732	142	
252.07222	66	
252.23799	90	
252.83503	66	
252.97125	944	
253.08705	78	
253.63619	116	
253.84244	108	
253.90355	128	
253.98861	72	
254.90603	114	
254.94216	150	
254.96735	344	1+
255.89178	72	
255.92349	68	
256.07721	106	
256.96186	112	
257.40682	84	
257.64691	84	
257.86255	84	
257.93107	88	
257.97857	70	
258.84773	360	1+
258.94175	68	
259.03443	74	
259.85286	220	1+
260.47552	94	
260.83205	354	1+
260.86990	72	
261.83602	218	1+
261.90628	100	
263.83110	74	
263.85330	68	
264.83140	72	
265.01543	72	
265.92346	74	
266.86638	100	
267.84100	114	
267.86511	136	
268.00425	82	
268.83785	752	1+
269.79432	162	1+
269.91892	146	
269.98972	68	
270.98690	142	
271.10385	92	
271.91588	68	
272.14105	134	
273.04292	84	
273.79412	70	
273.90552	72	
274.43453	80	
274.87602	174	
275.87718	70	
276.06256	66	
276.85622	516	1+
278.83803	270	
279.10476	90	
279.83415	192	
280.84890	118	
281.19868	70	
282.88763	72	
282.94554	72	
283.13577	66	
284.03705	104	
285.85143	732	1+
286.85241	536	1+
287.08091	66	
288.16809	72	
288.85670	124	
288.91712	68	
289.87990	74	
290.80888	90	
291.85282	98	
292.85222	402	1+
293.08105	84	
293.10908	128	
293.15025	72	
293.85936	264	1+
294.11367	116	
295.22088	92	
295.83727	76	
298.30929	74	
299.78483	68	
299.83613	66	
300.05934	72	
300.08371	114	
303.76985	68	
306.88050	94	
307.85381	72	
308.86482	66	
308.89324	90	
309.81953	108	
309.87065	116	
310.03996	74	
310.81566	142	
310.88047	256	
311.58774	88	
313.95461	72	
314.94378	66	
318.75545	72	
321.87352	78	
321.90226	66	
322.90535	100	
323.36708	70	
323.53464	78	
327.95395	74	
328.95290	72	
329.15777	86	
330.12315	76	
330.91344	86	
337.03199	72	
END IONS

###FS:    #m/z: 359.96237 #charge 1+
###MS: 130
###MSMS: 133
BEGIN IONS
TITLE=Cmpd 99, +MS2(359.9624), 28.0-35.0eV, 2.9min #133
RTINSECONDS=170.632
SCANS=130,133
PEPMASS=359.96237	32644
CHARGE=1+
190.93171	84	
195.95445	86	
197.46820	84	
206.04035	70	
207.95421	102	
209.94477	472	1+
216.83616	78	
222.00188	82	
222.95262	634	1+
223.88780	212	1+
224.95067	586	1+
226.89569	140	
226.94817	2338	1+
226.96894	140	
227.04500	76	
227.93367	276	
228.94328	2442	
229.08531	72	
229.96088	104	
231.80256	78	
231.99327	112	
232.95547	68	
233.83725	90	
234.86541	98	
234.94512	168	
236.87216	82	
238.83776	74	
240.82738	86	
240.88203	72	
240.90901	72	
240.94022	208	
240.96798	88	
242.74764	92	
244.06370	90	
244.15970	76	
244.83562	76	
244.95668	1768	1+
246.39244	68	
246.95296	1666	1+
247.87808	142	
248.80407	270	
249.80031	128	
249.85081	74	
250.95008	188	
250.96930	98	
251.07194	146	
251.97260	78	
252.04391	212	1+
252.95505	228	
253.08880	88	
255.88226	76	
258.83444	158	
258.85678	80	
259.88099	70	
260.12450	76	
260.61589	96	
260.96932	376	1+
261.12390	78	
261.16738	72	
261.91030	72	
262.94956	124	
264.81880	118	
264.86568	104	
264.96458	210	
265.85556	68	
266.81274	200	
267.80875	92	
267.86520	72	
267.97533	216	
268.78900	70	
268.81283	68	
269.79595	84	
269.96934	550	
270.88852	70	
273.93443	76	
273.96720	152	
275.20803	80	
275.85589	82	
277.85850	74	
278.58692	84	
278.79920	124	
278.84408	80	
279.09744	144	
280.79403	628	1+
280.96394	80	
280.99315	72	
281.98176	70	
282.16940	76	
283.06340	84	
283.37748	94	
284.50299	70	
284.87596	76	
286.39522	94	
287.10385	76	
287.85542	68	
288.80262	70	
288.87526	84	
289.00657	78	
289.82797	76	
290.14959	96	
290.90092	98	
291.86632	138	
291.89886	70	
292.47390	74	
294.87046	80	
295.80545	74	
296.43640	98	
296.80630	204	
297.12269	84	
297.82244	98	
298.80353	602	1+
300.38302	72	
300.79715	128	
300.82105	76	
300.86899	74	
301.85696	82	
301.94884	80	
302.29457	102	
302.91847	72	
305.04431	80	
306.80517	76	
307.13555	108	
307.89440	72	
307.90964	70	
307.93580	86	
308.79584	74	
308.89708	92	
309.79856	116	
309.96233	88	
311.12641	72	
311.90433	72	
312.04346	74	
312.13227	88	
312.88000	194	
314.00476	76	
314.75827	80	
316.81532	180	
321.10324	68	
321.81738	112	
321.89162	68	
324.37005	78	
326.13269	68	
328.03401	68	
331.57708	68	
331.81437	68	
332.94023	74	
336.16791	74	
336.87286	72	
336.94701	68	
340.94853	78	
341.83542	80	
345.19228	84	
347.08388	86	
347.44332	98	
347.80236	70	
347.82998	78	
351.14250	84	
355.23831	78	
356.09550	74	
356.32751	74	
358.20001	78	
END IONS

###FS:    #m/z: 322.93078 #charge 1+
###MS: 134
###MSMS: 135
BEGIN IONS
TITLE=Cmpd 100, +MS2(322.9308), 28.0-35.0eV, 2.9min #135
RTINSECONDS=174.299
SCANS=134-135
PEPMASS=322.93078	1697988
CHARGE=1+
66.85502	80	
72.96070	72	
108.44005	72	
139.49588	106	
180.88926	68	
192.92567	80	
193.01249	68	
196.88707	64	
197.87072	74	
198.97064	72	
201.04426	106	
202.05510	62	
205.94304	58	
205.96612	82	
207.94510	68	
208.88439	86	
211.94449	72	
218.85373	72	
218.88270	72	
218.89719	68	
219.05703	92	
220.87858	72	
223.83692	72	
223.96004	86	
223.99896	78	
224.84686	70	
224.95899	58	
226.81196	70	
226.84559	114	
226.87119	52	
227.88242	66	
230.07662	64	
230.51808	94	
230.88795	98	
232.94985	86	
238.94241	118	
239.07851	80	
239.80066	60	
240.82183	110	
240.90175	54	
240.94068	2032	
241.05024	96	
241.94002	4752	1+
242.78585	62	
242.82890	58	
242.94221	3288	1+
242.97143	80	
243.01781	72	
243.03079	72	
243.82575	70	
244.09081	58	
244.81593	74	
244.87567	66	
244.94080	740	
244.98476	126	
245.06244	80	
246.89953	74	
247.85752	64	
247.88449	82	
247.93514	58	
248.84745	316	1+
248.90454	62	
248.95080	78	
249.07115	68	
251.06925	132	
252.88927	104	
253.34856	70	
253.38015	104	
254.06635	54	
255.95294	82	
255.98424	60	
256.10625	90	
256.89687	60	
257.04429	74	
258.83617	166	
258.89012	82	
259.15115	84	
260.82879	142	
261.83003	224	
261.90624	92	
262.83097	126	
262.84673	76	
263.44469	74	
263.94486	74	
264.06446	76	
266.86783	104	
266.88228	80	
267.06394	92	
267.80894	82	
267.84268	164	1+
267.92165	90	
268.87031	74	
268.91887	64	
268.94355	64	
269.87469	68	
270.36104	74	
271.75437	58	
271.87353	104	
272.84864	56	
273.91822	78	
274.44677	54	
276.85507	60	
277.81166	70	
277.85856	76	
278.03060	76	
278.97109	70	
279.09237	714	
279.86228	64	
280.83234	66	
282.94991	66	
283.07341	84	
283.19584	66	
283.78783	124	
284.29421	418	1+
285.90882	58	
286.29765	74	
287.79510	66	
289.79266	68	
289.88081	58	
291.80134	146	
291.85911	66	
292.16307	70	
293.85324	120	
294.33527	78	
294.82625	72	
294.85906	118	
296.02536	56	
297.80475	66	
297.88949	74	
299.03047	54	
299.09441	78	
299.84014	66	
301.04906	58	
301.86329	96	
302.86939	72	
302.93960	66	
304.80212	64	
305.15794	74	
306.87446	58	
307.80717	88	
307.88822	70	
308.05190	74	
308.86294	56	
310.07231	78	
313.99637	58	
314.07491	72	
315.82663	66	
316.94052	68	
317.94261	66	
318.77057	68	
319.37612	74	
320.73584	60	
321.83205	54	
322.23738	70	
324.89288	142	
END IONS

###FS:    #m/z: 340.94157 #charge 1+
###MS: 134
###MSMS: 136
BEGIN IONS
TITLE=Cmpd 101, +MS2(340.9416), 28.0-35.0eV, 2.9min #136
RTINSECONDS=175.072
SCANS=134,136
PEPMASS=340.94157	667224
CHARGE=1+
188.87582	74	
190.94882	84	
191.95779	90	
192.92576	78	
196.88426	108	
206.92645	106	
206.93821	88	
207.97493	72	
210.93729	114	
212.87826	72	
213.88438	88	
213.93963	424	1+
215.88621	216	
215.92786	76	
217.93887	72	
220.87085	78	
220.96775	118	
223.84055	78	
223.96005	72	
228.93988	134	
229.85515	106	
229.90896	82	
230.05593	76	
230.82776	72	
230.89289	240	1+
231.88102	96	
231.94986	432	1+
231.96922	70	
232.12059	94	
232.88980	114	
233.89773	184	
233.94597	276	1+
235.94500	138	
236.80014	80	
237.04995	76	
237.55319	80	
237.89936	90	
238.45075	84	
239.82455	90	
239.85757	156	
239.92273	80	
240.00038	98	
240.22525	78	
240.85093	80	
240.96582	78	
241.83932	178	
241.85272	80	
242.17999	72	
242.83869	94	
242.94527	94	
244.83377	70	
244.96232	120	
245.89527	74	
246.86715	108	
247.97552	92	
248.14550	72	
248.99172	74	
249.96199	154	
250.98491	112	
254.90705	70	
254.96886	206	
255.96587	132	
256.02168	76	
256.85838	76	
256.88704	112	
256.96377	74	
257.79988	102	
257.84368	70	
257.95879	86	
258.03553	82	
258.84711	374	1+
258.86894	102	
259.95776	188	
260.83174	170	
260.86065	190	
261.84638	124	
261.91188	72	
261.99344	92	
262.82837	136	
263.85028	128	
266.84730	72	
266.86922	72	
267.83341	80	
268.84305	214	
268.87690	78	
269.84026	122	
271.55607	108	
271.91806	74	
272.93462	108	
274.86442	134	
275.87696	96	
275.89723	84	
275.96251	80	
276.06229	108	
276.85609	268	
277.86165	214	
277.96497	76	
278.84423	408	
278.86509	174	
279.85257	252	
280.13128	76	
280.85068	140	
280.93928	92	
281.86544	166	
281.94271	72	
282.90619	94	
283.42909	80	
284.93396	144	
285.89009	70	
286.87091	94	
289.79209	154	
289.95940	90	
290.14785	82	
292.06226	112	
292.81645	72	
292.87517	142	
294.09085	72	
295.99114	80	
296.85891	94	
297.89268	104	
297.91592	84	
299.79958	86	
299.86786	154	
299.95728	98	
300.82109	82	
300.88429	138	
301.85997	110	
301.93388	106	
302.67255	84	
302.84606	76	
302.87374	100	
305.87645	76	
308.86690	72	
308.88766	96	
309.80679	78	
310.97024	92	
311.86542	72	
311.97812	98	
312.95137	82	
315.14823	72	
316.84395	70	
316.95116	72	
319.22717	90	
319.88962	84	
323.89311	72	
326.76314	84	
328.18991	70	
334.15128	84	
334.94200	102	
336.04700	96	
337.81096	78	
337.87859	192	1+
338.81357	76	
339.72290	72	
341.92859	78	
344.93238	112	
END IONS

###FS:    #m/z: 363.95755 #charge 1+
###MS: 134
###MSMS: 137
BEGIN IONS
TITLE=Cmpd 102, +MS2(363.9576), 28.0-35.0eV, 3.0min #137
RTINSECONDS=175.844
SCANS=134,137
PEPMASS=363.95755	261592
CHARGE=1+
189.86191	596	1+
191.79639	76	
191.85946	276	
193.02274	100	
196.88562	156	
200.94494	78	
207.87412	86	
209.94530	648	
210.88496	260	1+
211.07460	78	
212.87948	930	1+
217.02251	80	
221.89425	84	
222.94975	422	1+
223.42203	100	
223.97852	90	
224.86712	84	
224.94849	510	1+
224.96541	300	1+
225.98411	72	
226.87059	78	
226.90066	72	
226.94734	3586	1+
227.93380	214	
228.89528	352	
228.94266	5186	1+
230.79048	74	
230.84630	92	
230.88936	1498	1+
231.08891	80	
232.88504	322	1+
233.85670	128	
234.87774	240	1+
236.92314	86	
237.43758	96	
238.83966	76	
239.38845	78	
240.93964	376	
240.96537	278	
241.83934	100	
241.93901	1408	1+
241.99438	74	
242.82827	142	
242.88738	142	
242.94114	958	1+
243.81982	178	
243.96374	84	
244.95802	2230	1+
246.09430	76	
246.95338	2348	1+
248.50154	76	
248.80223	154	
248.89980	570	1+
250.11931	86	
250.97198	114	
251.86939	76	
252.79818	72	
252.87798	88	
252.89162	80	
253.09540	106	
253.51903	100	
253.90841	140	
256.40504	86	
258.83608	116	
258.89814	76	
259.85920	84	
260.83308	502	1+
260.90157	76	
260.97284	200	
261.97141	104	
262.02947	98	
263.88311	96	
263.97592	318	1+
264.82791	118	
265.82448	142	
265.90564	90	
266.81483	272	
266.90358	78	
267.00809	94	
267.78976	136	
267.81570	224	
267.97411	444	1+
268.81171	130	
269.96841	580	1+
271.86751	78	
271.90249	240	1+
271.91836	96	
272.09850	74	
274.92690	84	
275.01878	72	
275.81021	164	
277.86843	94	
278.84126	114	
279.79058	448	1+
279.93574	76	
279.96854	90	
279.99952	78	
280.40037	94	
280.85720	96	
281.53845	132	
281.78975	446	1+
281.84384	88	
281.86205	90	
281.89523	122	
282.79175	318	1+
282.86494	74	
283.10127	174	1+
283.83309	78	
283.85400	340	1+
283.99011	158	
284.89184	76	
285.84654	196	
287.40372	88	
289.83164	84	
289.86930	104	
289.99705	80	
290.14553	80	
292.15250	84	
292.80636	76	
293.11351	124	
293.93121	222	1+
295.00544	76	
295.83927	80	
296.81252	72	
296.82301	124	
297.11008	84	
297.82351	78	
297.89346	74	
298.42170	86	
298.44048	100	
298.80496	434	
299.32819	88	
299.41936	72	
299.79742	514	1+
300.82309	126	
301.86260	264	
302.86296	122	
302.94389	82	
303.85631	378	
305.87027	96	
307.93138	82	
308.39020	72	
311.12898	84	
311.96077	76	
314.54282	76	
314.82020	120	
316.81381	144	
317.82274	98	
318.14183	78	
318.93288	118	
320.82023	260	1+
320.95348	76	
321.86751	138	
322.09161	102	
322.93086	148	
323.82500	134	
323.93680	74	
324.02058	76	
324.88266	108	
325.88255	72	
326.52125	108	
326.81184	88	
326.87541	102	
327.08054	74	
329.38311	96	
334.88333	72	
339.82942	128	
340.94173	124	
342.58044	94	
342.63053	78	
342.81488	88	
344.87775	112	
344.91404	86	
348.76169	134	
351.74565	78	
353.78213	80	
362.94508	84	
367.42914	82	
368.83577	80	
END IONS

###FS:    #m/z: 322.93085 #charge 1+
###MS: 138
###MSMS: 139
BEGIN IONS
TITLE=Cmpd 103, +MS2(322.9308), 28.0-35.0eV, 3.0min #139
RTINSECONDS=179.516
SCANS=138-139
PEPMASS=322.93085	1727316
CHARGE=1+
68.06168	64	
101.34927	86	
154.23829	72	
183.01225	66	
190.93370	70	
195.89190	70	
195.96164	70	
195.97535	70	
196.88407	76	
197.97444	88	
198.93961	86	
198.95858	64	
199.95558	72	
200.84045	92	
200.88749	66	
200.91023	74	
201.04785	150	
205.97149	66	
207.11315	80	
208.08624	78	
208.90547	78	
210.04124	76	
211.02671	72	
211.90656	64	
212.04987	72	
213.01643	76	
215.87969	80	
221.94520	74	
221.96336	70	
223.08442	84	
223.95905	170	
224.90921	72	
226.83971	66	
227.10963	66	
227.82637	72	
227.86526	96	
230.82822	198	
230.84653	214	1+
230.91419	66	
233.95395	94	
237.94300	68	
238.82820	80	
238.93919	182	
239.08059	74	
239.90392	64	
240.22880	68	
240.82503	92	
240.88209	70	
240.94143	1662	
241.04787	80	
241.82440	62	
241.94226	1502	
242.81808	536	1+
242.94271	4422	1+
243.81918	400	1+
243.87196	70	
244.94078	854	1+
244.97186	90	
246.60252	80	
248.86079	124	
249.04033	72	
249.85836	66	
250.92718	84	
250.95428	66	
251.07298	72	
251.93375	94	
252.87578	70	
252.92881	72	
253.79056	78	
253.83178	68	
254.84025	80	
254.95981	72	
255.93730	82	
256.53672	70	
256.90067	94	
257.85191	108	
257.89966	86	
258.83332	350	
258.96733	70	
259.94468	64	
260.03349	70	
260.83675	68	
261.82950	432	1+
261.90826	70	
262.82971	282	1+
262.92647	66	
264.86512	68	
266.34628	72	
266.96301	138	
267.84137	82	
269.86908	68	
272.11295	66	
272.42035	82	
272.44059	82	
272.87465	72	
273.06120	62	
273.79234	100	
273.86399	80	
273.92628	78	
275.36504	86	
275.80368	76	
276.84469	82	
276.91373	88	
277.86481	62	
278.66573	74	
279.09274	1100	1+
281.82502	70	
282.07871	78	
283.06120	72	
283.80357	64	
284.29315	358	1+
284.80119	70	
284.89033	74	
286.78772	80	
288.08256	90	
289.78857	156	
289.80658	82	
289.85911	82	
289.89249	66	
291.83435	66	
291.86089	86	
292.11935	84	
292.83732	78	
293.02268	62	
293.05580	80	
293.23243	74	
294.86332	108	
294.87782	68	
294.92536	72	
295.10079	68	
295.87463	80	
299.06261	80	
299.78526	88	
300.16139	68	
301.72889	66	
301.86131	68	
302.87329	70	
306.88280	68	
307.79748	132	
308.45931	100	
308.84556	78	
309.86490	72	
310.75672	220	1+
310.80607	100	
311.88913	100	
312.07383	74	
312.83521	80	
317.90326	90	
318.81674	74	
318.85796	136	
319.88786	66	
321.01071	70	
322.79623	64	
324.22853	78	
324.26829	62	
325.18458	76	
325.90000	72	
326.18629	84	
326.87397	88	
326.89413	80	
END IONS

###FS:    #m/z: 340.94166 #charge 1+
###MS: 138
###MSMS: 140
BEGIN IONS
TITLE=Cmpd 104, +MS2(340.9417), 28.0-35.0eV, 3.0min #140
RTINSECONDS=180.289
SCANS=138,140
PEPMASS=340.94166	673620
CHARGE=1+
166.68409	70	
190.94901	82	
193.67678	68	
193.93483	80	
196.14190	66	
198.95351	68	
203.88453	126	
205.95055	68	
205.97500	84	
210.93914	74	
212.87827	268	1+
213.94034	588	1+
215.93603	118	
217.88140	74	
217.95693	78	
219.89546	72	
221.94510	76	
223.06979	98	
223.88473	88	
224.01345	80	
224.97940	130	
228.94812	126	
230.82414	94	
230.88376	90	
231.88801	222	1+
231.94967	614	1+
232.83374	78	
233.90095	134	
233.94720	218	
234.10211	74	
235.42466	78	
236.02418	82	
236.90604	94	
236.95149	72	
238.86429	84	
239.90149	78	
240.83712	440	1+
240.97367	78	
241.84199	304	1+
242.94792	90	
243.45433	78	
243.83065	94	
244.82808	78	
244.86210	66	
244.96254	72	
245.82800	68	
246.97180	74	
248.58669	74	
249.96249	224	
249.98477	92	
251.33771	80	
251.96251	92	
252.93067	86	
253.84538	74	
253.96697	66	
254.91075	124	
254.96556	350	1+
255.92348	78	
256.85295	116	
256.89669	128	
257.93561	68	
258.10642	74	
258.84364	188	
258.86768	94	
258.97514	68	
259.85316	282	
259.89298	86	
259.91453	68	
259.96005	152	
260.83510	346	
260.92728	94	
261.84764	140	
261.95545	72	
261.96608	68	
263.86338	98	
264.86576	164	
264.88368	68	
266.83169	72	
267.85943	112	
268.10654	70	
268.84087	202	
270.86884	70	
271.14100	74	
272.13693	72	
272.82544	66	
272.94052	142	
272.97532	96	
273.79514	150	
274.79557	108	
274.86201	128	
274.98281	98	
275.84057	84	
276.85440	346	
276.99949	84	
277.86406	306	
277.93523	112	
277.97324	84	
278.02454	78	
278.12264	92	
278.84585	638	1+
278.88122	126	
279.09472	104	
279.44334	76	
279.92716	186	1+
280.80947	124	
280.83964	152	
281.89414	76	
282.03547	70	
282.87131	96	
283.40000	86	
283.86538	66	
286.08333	84	
288.20967	70	
288.86329	94	
292.87711	86	
293.89088	74	
294.43077	126	
295.86622	90	
296.85378	66	
296.86982	94	
299.88932	68	
300.17403	84	
300.86864	128	
302.36483	82	
302.84886	74	
302.87112	66	
302.94391	86	
304.92829	94	
305.87354	72	
306.87410	84	
307.79369	68	
308.80309	126	
308.86736	72	
308.89058	148	
309.95342	94	
310.17000	74	
310.47061	94	
310.51786	78	
311.86315	130	
313.96361	72	
314.19669	80	
314.86522	76	
317.38910	82	
319.92914	68	
322.88951	104	
323.42443	76	
323.87269	86	
327.91591	74	
328.89174	74	
330.80885	74	
333.75435	76	
334.44300	106	
334.88755	66	
336.36595	84	
338.80034	68	
339.88814	78	
340.87833	96	
344.97783	68	
345.17200	78	
END IONS

###FS:    #m/z: 363.95765 #charge 1+
###MS: 138
###MSMS: 141
BEGIN IONS
TITLE=Cmpd 105, +MS2(363.9576), 28.0-35.0eV, 3.1min #141
RTINSECONDS=181.06
SCANS=138,141
PEPMASS=363.95765	268178
CHARGE=1+
184.95286	108	
186.35655	88	
189.86655	82	
190.86735	94	
191.85437	80	
191.87131	84	
200.87887	84	
207.87784	286	1+
207.95353	72	
209.94243	794	1+
212.88087	450	1+
218.90991	166	
221.95079	110	
222.95329	478	1+
224.45675	96	
224.88679	218	1+
224.94992	618	1+
225.97303	100	
226.94714	3886	1+
226.98031	128	
228.89602	266	
228.94329	3422	1+
229.22463	80	
229.89365	160	
230.03550	86	
230.89077	1652	1+
230.93966	78	
231.10515	78	
232.07360	78	
232.88483	344	1+
234.06848	98	
234.10969	78	
234.88331	154	
234.89850	72	
239.42254	104	
239.97028	72	
240.82494	142	
240.83834	72	
240.94594	222	
240.95926	400	1+
241.94277	426	
242.81586	220	1+
242.89330	86	
242.94593	646	
243.11712	84	
243.93628	84	
244.91838	80	
244.93656	172	
244.95731	2500	
245.94423	106	
246.91048	106	
246.95407	3188	1+
247.43624	74	
248.80457	166	
248.84473	124	
248.89932	628	
249.80385	208	
250.89015	92	
250.95114	120	
250.96718	138	
251.04402	74	
251.44501	76	
251.88693	84	
253.16652	82	
253.90592	178	
254.86786	136	
257.07772	92	
257.15666	88	
258.83912	140	
259.09837	120	
259.40208	94	
259.90672	92	
260.83743	154	
260.93335	96	
260.96980	248	
261.83199	74	
261.96759	110	
263.82435	286	1+
263.84947	208	
264.87202	82	
265.08807	114	
265.81212	258	1+
265.92549	100	
265.97635	102	
266.98580	92	
267.81782	248	1+
267.97882	182	
268.97897	140	
269.91106	202	1+
269.96831	374	
270.80051	186	
270.84600	94	
270.90045	72	
271.86339	84	
271.88971	84	
273.84908	94	
274.88422	80	
275.38745	80	
275.92556	80	
276.86494	94	
276.88921	94	
278.79969	82	
278.81173	88	
278.85202	302	1+
279.10307	132	
280.79126	796	1+
281.79322	584	1+
281.88811	284	1+
281.93205	84	
283.36481	82	
284.09724	88	
284.29585	82	
285.27599	74	
285.82859	94	
285.84670	196	
285.87972	78	
286.04381	84	
287.89303	140	
288.85033	80	
290.14600	108	
293.05807	84	
293.11272	108	
293.85632	76	
296.81437	106	
297.81012	108	
297.84921	86	
298.80264	856	1+
299.92544	100	
300.00835	74	
300.42929	92	
300.80417	208	
300.87467	94	
301.79916	88	
301.83988	84	
301.86016	148	
302.88619	92	
303.85721	616	1+
304.92637	82	
305.13677	72	
306.90217	88	
307.89235	74	
309.62274	106	
311.06840	132	
313.66983	80	
313.87867	74	
316.81791	160	
319.00944	86	
320.61592	146	
320.96236	86	
321.81800	224	1+
322.93323	122	
323.90163	94	
325.02046	72	
326.87068	316	1+
329.87766	82	
331.04954	74	
332.93346	78	
333.07002	76	
335.88418	94	
337.88547	74	
337.95092	90	
338.82946	80	
339.84388	128	
340.89391	94	
341.32498	84	
344.10073	138	
346.81895	72	
347.60126	78	
349.16673	74	
350.32870	82	
355.42369	74	
357.86306	76	
360.14104	106	
360.26437	100	
363.78807	76	
END IONS

###FS:    #m/z: 322.93075 #charge 1+
###MS: 142
###MSMS: 143
BEGIN IONS
TITLE=Cmpd 106, +MS2(322.9308), 28.0-35.0eV, 3.1min #143
RTINSECONDS=184.736
SCANS=142-143
PEPMASS=322.93075	1907836
CHARGE=1+
184.11030	64	
189.95768	74	
195.01020	78	
195.91527	62	
196.88253	120	
198.84270	68	
198.90132	66	
201.04535	212	
203.47499	84	
205.01768	86	
208.46221	88	
209.94341	60	
212.83742	70	
212.99476	58	
213.87917	66	
218.82082	66	
218.84982	58	
221.94338	148	
222.89465	106	
223.96083	60	
226.85093	198	1+
227.92954	92	
227.95463	60	
228.06385	76	
229.06623	72	
230.83535	72	
230.90602	80	
230.92829	64	
232.89368	62	
233.82990	60	
234.88612	90	
235.82042	74	
237.00838	66	
237.05487	142	
237.41851	70	
237.90503	70	
238.89061	72	
238.93890	176	
239.94552	72	
240.27070	82	
240.78890	72	
240.82610	78	
240.94149	1684	
241.10999	68	
241.82459	90	
241.87022	86	
241.94009	5722	1+
241.98481	76	
242.94214	3828	1+
243.10378	76	
243.83167	88	
243.87197	60	
244.82256	230	
244.93980	1150	
245.06825	92	
246.86409	84	
246.97296	100	
247.99032	114	
248.84495	116	
248.88295	84	
249.84677	62	
249.89760	66	
251.96099	76	
252.17154	72	
252.80165	74	
254.12114	80	
254.86596	58	
254.91791	144	
255.90963	88	
256.89816	82	
257.81693	58	
258.26637	76	
258.79189	66	
258.83442	420	1+
258.85519	62	
258.96807	60	
259.38246	82	
260.85979	74	
261.82929	680	1+
262.83248	470	1+
263.00623	100	
263.85422	90	
263.89305	70	
263.98105	74	
265.10300	66	
265.97355	64	
266.84369	74	
266.86647	174	
266.91960	66	
266.93585	74	
267.04609	76	
268.98195	70	
269.07890	66	
269.59438	66	
270.84995	66	
271.35760	96	
271.81481	78	
273.02052	62	
274.04010	74	
274.45100	92	
274.84786	80	
275.05126	88	
275.81617	70	
276.16438	58	
276.83630	114	
277.85988	124	
279.05294	66	
279.09239	774	1+
279.85362	62	
279.99534	84	
280.80383	72	
280.83280	68	
282.27864	60	
284.08697	78	
284.29080	256	1+
284.79561	62	
285.06461	84	
286.86029	198	1+
288.20167	60	
289.87348	58	
290.85726	138	
290.89326	82	
291.04996	60	
291.88200	72	
292.87298	72	
295.80635	214	1+
296.12646	74	
296.83108	58	
296.86865	64	
299.78389	82	
299.80202	62	
300.78715	88	
302.80698	74	
303.58961	86	
304.73157	72	
305.57610	74	
305.88164	86	
305.89809	72	
306.19505	80	
306.27858	58	
306.73044	72	
307.10652	66	
307.88382	138	
308.88913	110	
309.89957	72	
310.00973	68	
310.02691	80	
311.20450	60	
311.99309	66	
312.94603	92	
314.05503	94	
314.86493	106	
316.12346	92	
320.76550	100	
321.22627	62	
321.81856	74	
322.05220	58	
324.89352	68	
325.15997	68	
327.75560	58	
END IONS

###FS:    #m/z: 340.94133 #charge 1+
###MS: 142
###MSMS: 144
BEGIN IONS
TITLE=Cmpd 107, +MS2(340.9413), 28.0-35.0eV, 3.1min #144
RTINSECONDS=185.507
SCANS=142,144
PEPMASS=340.94133	736806
CHARGE=1+
136.70376	80	
192.93091	92	
196.88598	108	
198.95394	128	
200.86150	76	
210.93641	116	
212.87822	152	
212.94473	86	
213.88243	184	
213.93995	330	
215.88907	292	1+
215.93702	206	
217.87910	78	
218.02587	72	
219.84636	76	
220.87835	76	
224.86512	74	
225.96025	74	
226.49392	72	
226.87930	94	
226.94439	112	
228.84134	72	
228.99761	68	
229.84016	78	
229.95727	86	
231.83634	68	
231.88878	244	
231.91288	86	
231.94988	920	1+
233.89816	208	1+
233.94757	206	
235.94516	74	
236.90838	68	
236.92313	78	
237.79345	70	
237.92589	80	
238.82971	70	
238.84702	72	
239.81405	86	
239.89134	82	
239.90560	96	
240.22323	70	
240.83680	562	1+
240.94679	74	
243.83479	68	
244.80307	92	
246.86084	70	
247.97930	68	
248.89926	168	
249.95756	70	
249.97289	68	
254.59160	76	
254.97009	340	1+
255.06965	78	
256.07057	88	
256.86022	132	
256.88505	66	
256.90822	122	
258.06334	86	
258.84699	146	
258.91005	78	
259.81175	100	
259.85198	266	
259.95615	130	
260.10466	84	
260.83510	646	1+
260.85117	216	
260.94107	68	
262.35750	74	
262.92835	110	
263.98080	72	
265.91173	72	
266.06979	118	
266.14987	90	
267.83659	302	1+
268.06450	100	
268.84031	228	1+
269.98774	72	
270.82997	94	
271.84958	112	
272.86642	68	
272.97414	128	
273.91847	84	
274.86402	160	
274.98609	78	
275.01483	72	
275.87609	80	
276.85975	382	
277.00400	70	
277.86276	272	
277.87938	160	
277.97300	76	
278.84938	1152	1+
278.99389	72	
280.13720	68	
280.93137	68	
281.02595	86	
282.94952	88	
283.85697	108	
284.80739	88	
284.93603	68	
285.85683	78	
285.94408	72	
287.87635	70	
288.83780	132	
289.78298	154	
289.91561	84	
290.15610	100	
292.43624	84	
292.85593	92	
292.87312	76	
292.93830	92	
294.86603	158	
295.85150	332	1+
295.89447	68	
296.30842	72	
296.72501	72	
297.01251	70	
300.15944	72	
300.85068	198	1+
300.87941	174	
300.97949	68	
304.88553	96	
304.92410	102	
305.05062	78	
305.55683	104	
305.92407	120	
306.61821	96	
307.75467	82	
307.80461	116	
307.89875	72	
308.86706	76	
308.88951	260	1+
309.97497	80	
309.99278	70	
310.87960	68	
311.17831	70	
315.85286	78	
318.95682	68	
319.88529	80	
320.43466	70	
320.93811	70	
321.63168	68	
322.08519	84	
323.12409	74	
323.30051	70	
323.89687	106	
324.88768	68	
326.17740	80	
326.64974	76	
327.82705	70	
327.88907	80	
328.94286	94	
330.11695	84	
330.81514	72	
331.89266	74	
332.81005	72	
334.78132	116	
339.26393	74	
339.87456	68	
340.25950	84	
340.79195	102	
END IONS

###FS:    #m/z: 363.95743 #charge 1+
###MS: 142
###MSMS: 145
BEGIN IONS
TITLE=Cmpd 108, +MS2(363.9574), 28.0-35.0eV, 3.1min #145
RTINSECONDS=186.28
SCANS=142,145
PEPMASS=363.95743	292186
CHARGE=1+
174.85277	72	
177.93031	80	
185.03140	86	
189.86700	268	
191.86036	150	
192.41768	86	
206.92596	80	
207.87370	72	
209.09001	70	
209.94368	616	
210.88355	284	1+
211.95671	80	
212.84424	84	
212.87885	1184	1+
219.41507	108	
221.35464	76	
221.40945	80	
222.95164	260	
223.95458	140	
224.95047	572	1+
226.03952	90	
226.94775	4566	1+
227.90033	98	
228.89421	396	1+
228.94303	5038	1+
230.82950	78	
230.89131	1530	1+
231.01814	94	
232.88359	308	1+
234.88051	146	
235.81870	72	
236.05074	72	
238.91002	94	
239.06926	78	
239.91292	86	
240.15480	72	
240.82000	122	
240.94185	302	
240.96415	430	1+
241.93920	1738	1+
242.82051	78	
242.94054	1214	1+
243.82038	334	1+
244.93653	220	
244.95744	3430	1+
246.90818	226	1+
246.95340	2664	1+
247.84903	110	
248.80403	154	1+
248.87581	72	
248.90148	566	1+
250.89594	218	
250.97562	168	
251.07398	72	
251.95506	70	
252.61038	78	
253.08892	80	
253.90675	92	
255.80343	92	
258.84101	76	
258.87062	98	
258.97113	136	
259.03449	88	
259.84783	114	
259.89867	148	
259.97396	90	
260.83089	166	
260.96991	168	
261.05818	78	
261.82941	368	1+
261.97134	110	
262.98241	100	
263.88899	92	
263.92689	86	
264.82136	238	1+
264.90934	82	
265.02034	136	
265.42600	96	
265.97550	100	
266.09378	92	
266.81599	114	
266.87368	78	
267.89751	78	
267.97546	430	1+
268.42230	80	
269.87906	88	
269.96846	550	
271.82288	94	
272.38421	76	
272.91336	90	
273.05405	160	
276.81044	124	
276.85920	90	
277.85439	134	
277.88328	94	
277.92743	164	
278.02048	92	
278.79886	120	
278.84603	120	
279.09853	74	
279.79300	726	1+
279.84653	224	1+
279.91834	146	
280.11004	290	1+
280.82855	78	
280.99040	100	
281.11324	212	1+
281.90539	72	
282.79172	388	1+
283.85091	84	
284.02888	84	
284.82526	72	
284.84643	458	1+
285.85008	406	1+
286.95228	82	
288.88557	74	
289.93212	78	
290.79019	134	
291.38924	86	
291.78556	72	
294.86847	92	
294.98479	82	
295.61539	86	
296.81154	276	
297.80194	146	
298.40689	128	
298.80635	550	1+
298.85337	74	
300.80296	442	1+
300.92879	90	
301.46457	90	
301.81649	178	1+
301.86504	120	
302.86904	82	
303.85667	712	1+
303.94425	84	
305.11862	182	1+
305.52496	100	
306.87880	102	
307.01842	102	
307.39720	72	
307.84305	70	
307.89247	98	
309.87161	84	
310.42315	90	
311.12721	96	
314.82438	132	
316.05783	82	
316.81402	126	
317.43039	88	
317.81516	94	
319.95569	92	
320.86776	76	
321.82283	118	
322.42697	78	
322.44915	70	
322.78634	72	
322.81973	78	
322.93337	132	
323.00905	152	
323.89063	102	
324.87768	98	
326.87186	272	1+
330.87094	116	
331.05429	70	
333.62835	102	
336.94697	82	
337.39135	84	
337.83796	80	
340.93487	186	
341.10271	98	
342.90376	70	
345.80643	80	
350.07545	80	
352.78923	114	
355.71076	88	
357.76492	76	
357.79709	100	
358.81973	150	
359.74961	76	
361.96088	82	
362.07302	72	
368.74171	150	
END IONS

###FS:    #m/z: 507.84644 #charge 1+
###MS: 146
###MSMS: 147
BEGIN IONS
TITLE=Cmpd 109, +MS2(507.8464), 28.2-35.2eV, 3.2min #147
RTINSECONDS=189.955
SCANS=146-147
PEPMASS=507.84644	120684
CHARGE=1+
48.66468	136	
209.94384	130	
232.90032	266	
236.88981	202	
238.06246	154	
245.89629	122	
250.91242	134	
255.89012	112	
261.86226	144	
262.11928	174	
267.16727	124	
267.91981	170	
268.11048	130	
272.85405	116	
273.85656	142	
278.83648	112	
285.79470	134	
287.85023	566	1+
289.17779	226	
289.87773	122	
290.13326	184	
290.86709	196	
293.87494	896	1+
296.10544	116	
298.85575	132	
301.86032	162	
302.98992	136	
303.87079	644	1+
305.86350	550	1+
307.88994	368	
308.14509	1044	1+
308.87396	582	1+
311.16577	406	1+
311.88535	1672	1+
312.81892	122	
313.80815	138	
313.88303	418	
314.86633	262	
315.86155	364	1+
315.91363	118	
318.88068	110	
319.97746	150	
321.88116	184	
322.88796	116	
323.85581	128	
323.87312	232	
325.04263	114	
325.81732	210	1+
325.89862	836	1+
326.82221	326	1+
326.88300	676	
327.87909	344	
328.87535	180	
330.16695	120	
331.17711	120	
332.87501	348	
333.82148	310	1+
333.86609	258	1+
334.15793	124	
335.88624	156	
336.94954	186	
337.88414	298	
337.93623	154	
339.15497	114	
343.87272	146	
345.78021	138	
346.78418	134	
347.09115	138	
347.76009	116	
347.77899	554	1+
347.91118	240	1+
349.76317	282	
349.82275	400	1+
350.02274	108	
350.17523	158	
350.76528	238	
350.88550	408	1+
352.91786	194	1+
353.79053	160	
353.85400	164	
355.89149	430	1+
356.81454	138	
357.71501	142	
357.78152	112	
357.84059	116	
358.77847	136	
359.76333	160	
364.79322	114	
365.78459	356	1+
366.18615	184	
366.83894	158	
366.86523	266	
367.73608	130	
367.76303	156	
367.78692	144	
367.84218	122	
368.70083	202	1+
368.77266	122	
368.89767	108	
369.83372	410	1+
369.90810	118	
370.80750	116	
371.79970	150	
371.81874	110	
372.77363	128	
373.72381	222	1+
374.81831	132	
375.19551	122	
376.88349	292	1+
380.71819	198	
380.86416	112	
381.71986	410	1+
381.84038	112	
382.85961	228	1+
383.77446	112	
384.85361	264	
385.78290	242	
385.85813	230	
386.80541	108	
387.78136	296	1+
387.84891	224	
388.80116	222	
389.20003	186	
390.05676	232	
390.84114	570	1+
391.75600	114	
392.82737	600	1+
393.74215	112	
393.77899	150	1+
393.79691	130	
397.85737	152	
399.75171	176	1+
399.85194	486	1+
400.72257	146	
402.86623	650	1+
403.87104	478	1+
404.01001	130	
404.72785	116	
405.76322	258	1+
405.78894	120	
405.86998	188	
406.06057	160	1+
406.76526	226	1+
407.72634	174	
407.74157	622	1+
407.86710	874	
408.85563	490	
409.71884	160	
409.85767	810	1+
410.84324	316	
411.73766	142	
411.84171	436	1+
413.07836	134	
413.74973	136	
414.80923	124	
415.81081	112	
415.84306	200	1+
417.69617	116	
420.73051	132	
421.88228	440	1+
422.82503	188	1+
423.75385	150	
423.77842	274	
423.87033	588	1+
424.77283	152	
425.75034	610	1+
425.79161	124	
426.79473	210	1+
426.86332	700	1+
427.73444	448	
428.74929	230	
428.76969	250	
428.85035	948	1+
429.70829	286	1+
429.74919	408	1+
430.87901	220	
431.87179	182	
432.68817	158	
432.71286	170	1+
432.87069	112	
433.86689	160	
434.89097	124	
439.89717	184	
441.77961	134	
443.76506	116	
444.06856	110	1+
444.76422	120	
444.87301	736	
445.75174	176	
445.87419	680	1+
446.74077	282	1+
446.79543	118	
447.71101	166	
448.75830	174	
449.77705	258	
449.87672	528	1+
450.69402	130	
450.75141	138	
450.78164	180	
450.82705	130	
462.22827	184	1+
462.88676	362	1+
463.74524	168	1+
465.72650	242	
467.89055	294	1+
468.73608	256	1+
469.88982	132	
471.12299	132	
485.90211	438	1+
487.89675	140	
488.79602	110	
491.84967	136	
END IONS

###FS:    #m/z: 336.94618 #charge 1+
###MS: 146
###MSMS: 148
BEGIN IONS
TITLE=Cmpd 110, +MS2(336.9462), 28.0-35.0eV, 3.2min #148
RTINSECONDS=190.727
SCANS=146,148
PEPMASS=336.94618	47682
CHARGE=1+
49.48359	100	
190.88785	78	
194.01882	84	
208.88229	66	
209.88624	84	
211.94557	1458	1+
212.87848	480	1+
213.94032	970	1+
214.90329	84	
215.88632	136	
215.93703	128	
216.68568	72	
223.83506	68	
226.85830	74	
226.97031	136	
228.89494	138	
228.95307	100	
229.84533	66	
229.95526	2232	1+
230.88931	1304	1+
231.94923	732	1+
232.85809	70	
233.00451	92	
233.89816	180	
233.94558	134	
235.94503	80	
236.82112	68	
236.86071	80	
236.88353	68	
236.90475	70	
237.99590	72	
239.10723	68	
239.81599	74	
239.84647	120	
239.90110	198	1+
241.02327	90	
241.84805	130	
242.00966	72	
242.39956	84	
245.12766	82	
245.84147	112	
246.11869	76	
246.97621	68	
246.98849	164	
247.96565	488	
248.05648	72	
248.41263	66	
248.87343	92	
248.89912	392	1+
248.94681	72	
249.85451	88	
249.96093	204	
250.82802	128	
250.97022	146	
251.06912	70	
251.84141	178	
251.96052	74	
252.83781	120	
252.97161	1386	1+
253.09022	132	
253.90470	74	
254.90496	148	
254.96794	498	
255.83917	120	
256.40909	74	
256.84969	216	
256.89300	84	
256.96558	106	
257.86404	138	
257.93123	80	
258.84392	330	
259.08986	66	
259.62376	84	
259.85529	184	
260.85560	136	
261.82483	224	1+
261.83981	168	
262.92636	74	
262.95049	122	
263.98494	92	
264.82880	222	1+
265.08929	82	
265.85945	66	
266.85152	70	
268.84145	626	1+
269.02027	70	
270.82767	76	
270.86814	72	
270.98002	82	
272.88068	204	1+
272.97821	78	
273.84597	372	1+
274.58717	84	
274.86162	292	
276.83746	72	
276.85518	390	
277.83369	714	1+
277.86184	226	
277.92404	74	
277.97118	78	
278.83637	608	1+
279.00168	78	
279.86986	78	
279.93571	70	
280.80990	136	
280.82605	72	
281.04842	70	
282.87331	80	
283.18329	96	
283.44184	80	
285.39839	90	
285.85112	608	1+
285.90081	88	
286.85306	446	1+
287.15806	76	
287.92632	92	
288.87126	70	
289.85975	136	
289.90082	74	
290.14545	68	
291.86501	316	1+
293.10953	132	
294.89232	72	
296.03370	72	
296.23224	82	
297.88109	114	
298.30688	66	
298.89457	86	
299.01602	68	
299.83800	72	
299.86859	168	
304.17639	84	
304.45034	90	
304.77631	76	
304.86222	108	
306.14741	70	
307.64247	78	
308.86532	112	
309.05929	66	
309.86281	76	
310.41866	66	
310.85862	108	
312.31249	76	
312.86678	206	1+
312.96588	68	
314.89991	68	
318.11994	134	
318.81653	72	
319.87222	86	
320.75132	72	
323.17700	86	
323.78864	84	
323.84419	72	
326.35246	84	
328.16047	82	
328.19831	70	
330.40014	68	
330.81466	104	
331.06527	76	
332.40713	82	
333.80341	70	
334.89258	70	
335.02714	78	
335.95853	108	
337.42289	100	
337.83567	74	
337.86755	66	
338.77298	68	
338.90191	82	
339.81108	72	
END IONS

###FS:    #m/z: 359.96228 #charge 1+
###MS: 146
###MSMS: 149
BEGIN IONS
TITLE=Cmpd 111, +MS2(359.9623), 28.0-35.0eV, 3.2min #149
RTINSECONDS=191.5
SCANS=146,149
PEPMASS=359.96228	33068
CHARGE=1+
86.79338	74	
93.41760	80	
178.94714	80	
180.86769	84	
182.86124	72	
191.10317	74	
193.88673	80	
197.99151	72	
204.07264	74	
208.03683	106	
209.94434	502	
217.87894	78	
217.92454	100	
221.02969	92	
222.95085	278	
223.88698	188	1+
223.95533	196	
224.94845	832	1+
224.97352	140	
226.89604	108	
226.94781	2714	1+
226.97052	96	
227.93225	82	
228.89072	182	1+
228.94279	2992	
229.96905	72	
232.88729	178	
233.92915	92	
233.94888	96	
234.92779	80	
235.81872	158	
236.05050	72	
236.92495	96	
236.96100	80	
239.90183	72	
240.94011	342	1+
240.96633	144	
241.95967	574	1+
242.10137	82	
242.79414	108	
242.95945	322	1+
244.85315	76	
244.92216	72	
244.95806	1582	1+
245.98224	86	
246.93402	108	
246.95313	1768	
248.80428	156	
249.96329	78	
250.40629	88	
250.95222	466	
251.86355	80	
252.00400	82	
252.08102	98	
252.51672	82	
252.95455	248	
253.08936	74	
253.85546	102	
254.80504	78	
254.89141	74	
255.84461	88	
255.90219	98	
257.86783	72	
258.00413	102	
258.97655	150	
259.09982	78	
260.83555	228	1+
260.96873	222	
261.97961	90	
262.95025	92	
262.96137	94	
263.83907	82	
263.88389	102	
264.85756	92	
264.91719	106	
264.95891	176	
265.81585	480	1+
265.97765	72	
266.10766	72	
266.81566	344	1+
266.89958	84	
266.98605	80	
267.80315	72	
267.97280	392	1+
268.38432	76	
269.96859	412	
270.44592	88	
271.93033	92	
272.06590	74	
274.80108	74	
274.89278	78	
274.91068	76	
275.96480	84	
276.13113	98	
276.80342	140	
277.85239	76	
277.86893	108	
278.44827	74	
278.80009	154	
278.84898	102	
278.90550	70	
279.10524	244	1+
280.79442	646	1+
281.99428	76	
282.79104	142	
283.17915	78	
284.82298	154	
285.82383	102	
285.84437	72	
285.95440	72	
286.11864	72	
289.08822	76	
289.83170	142	
290.15588	74	
292.88584	78	
293.11268	76	
293.15464	74	
293.43859	74	
293.79639	78	
293.85273	146	
294.36087	90	
294.43645	100	
295.34321	86	
296.81324	240	
297.81473	134	
298.80406	758	1+
299.87092	130	
299.93597	86	
299.95245	76	
300.86880	92	
302.81814	74	
304.94974	72	
305.87878	76	
306.84238	84	
306.86367	176	1+
307.89457	80	
313.86353	74	
314.05064	78	
316.81562	88	
317.81421	106	
317.93794	84	
318.13564	84	
318.85161	72	
320.85097	98	
321.15840	84	
321.81728	96	
323.80385	84	
324.89115	294	1+
325.08696	90	
327.89564	172	
331.80100	88	
332.06287	94	
332.13635	82	
333.54817	74	
336.94894	104	
340.79665	78	
340.94159	88	
344.37830	94	
344.77030	72	
348.85010	78	
352.90723	92	
356.77711	84	
359.34901	98	
359.71025	72	
361.10170	72	
361.78323	128	
364.84697	82	
END IONS

###FS:    #m/z: 507.84675 #charge 1+
###MS: 150
###MSMS: 151
BEGIN IONS
TITLE=Cmpd 112, +MS2(507.8467), 28.2-35.2eV, 3.3min #151
RTINSECONDS=195.164
SCANS=150-151
PEPMASS=507.84675	112690
CHARGE=1+
90.95481	106	
196.01670	228	
197.01991	172	
214.88559	184	1+
224.04690	172	
224.97873	150	
232.89804	204	
248.85779	102	
254.89787	104	
259.86705	120	
260.09485	100	
262.11693	164	
262.13596	144	
266.16728	176	
270.93075	116	
272.85755	278	1+
274.03164	108	
275.95628	122	
278.99632	114	1+
282.93497	226	1+
283.03305	120	
285.85606	130	
287.05392	112	
287.85277	394	1+
289.03336	124	
289.84110	112	
289.88279	244	
290.61225	110	
290.86466	222	1+
292.86359	130	
293.87098	280	
294.80983	236	1+
294.87071	154	
297.90370	112	
301.86378	198	1+
302.36501	136	
304.87754	206	
305.86553	606	1+
307.88312	132	
308.14649	556	1+
308.87540	654	1+
309.04847	108	
310.15501	582	1+
310.97500	150	1+
311.77001	108	
311.88388	1452	1+
312.13066	142	
312.40836	110	
313.88024	242	
314.86877	262	
315.86383	452	1+
318.03400	114	
319.86089	146	
321.41124	172	
321.86584	124	
323.85076	192	
323.87711	240	1+
325.83136	112	
325.90219	156	
326.88605	1616	1+
327.80715	132	
328.81905	110	
328.87794	184	
329.87625	124	
329.89702	112	
330.83751	150	
330.88592	402	1+
331.88994	238	1+
332.77477	284	1+
332.87592	254	1+
334.89201	108	
335.89411	122	
336.87740	314	1+
338.86353	136	
339.77637	124	
339.85897	104	
340.00699	190	1+
344.53328	102	
345.78036	210	
347.77790	828	1+
348.42583	100	1+
348.86749	140	
349.18259	102	
349.75426	238	1+
349.82350	114	
350.80762	236	1+
350.82064	156	
350.85467	200	
350.88922	190	
350.96544	174	1+
351.76606	112	
352.99964	114	1+
353.84851	114	
354.83741	140	
355.77684	142	
358.77969	200	
359.72921	106	
359.77453	124	
360.75544	108	
361.14018	134	
363.78835	174	
365.79740	266	
366.79016	116	
367.71290	166	
367.76772	188	
367.81181	240	1+
368.70731	106	
368.83401	122	
368.89772	254	1+
369.78192	216	1+
369.84250	136	
370.83999	116	
372.72162	180	1+
372.78447	220	1+
373.83643	114	
374.81656	196	
375.87771	198	1+
375.89908	268	1+
379.73249	108	
380.72132	166	
381.71522	336	1+
382.74501	300	1+
382.85188	162	
383.80253	120	
384.79118	130	
384.84985	688	1+
385.74385	104	
385.77569	138	
386.75149	150	
387.80448	146	
387.84731	126	
388.84694	112	
389.13021	108	
389.19973	148	
390.78303	254	
390.79477	198	
390.84505	484	
391.77412	112	
391.83982	480	1+
392.82678	622	1+
393.79605	104	
395.86561	104	
396.74108	118	
398.72940	406	1+
399.75006	108	
399.85264	350	1+
402.85632	114	
403.75639	142	
403.87207	926	1+
404.87409	598	1+
405.73315	114	
405.76646	514	1+
405.84477	182	
406.79124	124	
407.73716	160	
407.86865	632	
408.75926	154	
408.85814	638	1+
409.72477	582	1+
409.74986	274	
409.77000	204	1+
409.82593	100	
409.86186	368	1+
410.83883	634	1+
411.75635	204	1+
411.80979	104	
412.82808	102	
413.17853	148	1+
413.68869	102	
413.88522	130	
414.67877	132	
414.86293	208	1+
416.77930	222	
417.85377	128	
421.88559	134	
422.89370	124	
423.75439	136	
423.77613	558	1+
423.86334	154	
424.86388	134	
425.75579	512	
426.76634	652	1+
426.86252	202	
427.73227	850	1+
427.76003	184	
427.86066	150	
428.09650	230	
428.84872	888	1+
429.70371	306	1+
429.75607	182	
429.77815	110	
430.85103	110	
430.87125	110	
431.86462	182	
432.86518	104	
433.85502	124	
435.71397	166	1+
440.76784	106	
441.81248	130	
443.77367	152	
444.69065	120	
444.87335	738	1+
445.74446	560	1+
445.83418	120	
446.74632	412	1+
447.71639	372	
448.76983	190	
448.88087	124	
449.87526	414	1+
451.75884	114	
457.71289	102	
459.72291	112	
462.88716	238	1+
465.72461	218	1+
467.70844	128	
467.88859	606	1+
485.89664	346	1+
488.74189	106	
END IONS

###FS:    #m/z: 336.94626 #charge 1+
###MS: 150
###MSMS: 152
BEGIN IONS
TITLE=Cmpd 113, +MS2(336.9463), 28.0-35.0eV, 3.3min #152
RTINSECONDS=195.935
SCANS=150,152
PEPMASS=336.94626	46874
CHARGE=1+
172.03890	84	
188.06681	72	
191.95812	74	
205.97248	112	
206.03668	80	
210.88448	130	
211.04232	84	
211.94449	2058	
212.87830	454	1+
213.72663	78	
213.88734	76	
213.94187	694	1+
215.88746	102	
215.94066	84	
218.84442	82	
218.90448	72	
221.89416	74	
223.02943	72	
223.84100	76	
224.88909	88	
225.87357	66	
225.95098	88	
226.15239	82	
229.89762	66	
229.95524	1676	1+
230.88932	1080	1+
231.90452	104	
231.95169	1016	
232.82182	312	1+
232.88489	82	
233.82319	210	1+
233.95047	174	
235.07182	66	
235.45484	118	
235.94788	94	
236.90421	78	
238.84252	80	
239.85785	230	1+
239.89031	80	
240.84564	108	
241.02715	70	
241.84586	80	
241.88560	78	
242.63859	88	
242.84317	110	
243.92369	84	
244.08301	98	
246.97474	70	
247.96512	670	
248.89896	480	1+
248.92189	92	
249.96249	218	
250.40218	76	
250.83683	114	
250.95242	276	1+
250.99059	142	
251.20732	92	
251.82891	142	
252.16970	80	
252.93258	76	
252.96991	1050	1+
253.90741	182	
254.84834	72	
254.94201	102	
254.96765	546	
257.85465	112	
258.84482	256	
258.91003	92	
259.95249	130	
260.85753	68	
261.83766	120	
262.83454	100	
262.86053	148	
262.87733	84	
262.95464	70	
263.83321	212	
264.87062	76	
265.08913	74	
266.01978	84	
266.84165	68	
267.03444	82	
267.24272	72	
267.84211	238	
268.84279	544	
268.95788	70	
269.84424	344	
269.92315	100	
270.12303	68	
270.86193	70	
270.98326	274	1+
271.85279	80	
271.92050	96	
272.80969	84	
272.83927	72	
272.87407	202	1+
272.92319	154	
273.81442	86	
273.85976	78	
274.86108	112	
275.42811	80	
275.86040	154	
276.06813	86	
276.81191	70	
276.86101	198	
277.83535	90	
277.86057	494	1+
278.83431	390	1+
279.39739	118	
279.93800	72	
281.04860	72	
282.81972	74	
282.88246	130	
283.02843	70	
285.38182	66	
285.85190	172	
286.16009	68	
286.79202	72	
286.85011	930	1+
290.85706	82	
290.88445	78	
291.40193	66	
291.85986	228	1+
292.12743	68	
292.92360	72	
294.00457	122	
294.87939	116	
295.99562	76	
296.84958	140	
296.88552	88	
297.90208	142	
298.96676	90	
299.87743	90	
300.15487	94	
301.81886	76	
303.12383	66	
303.90671	72	
304.89185	74	
305.15378	66	
305.86197	66	
308.87122	84	
309.87213	72	
310.84895	74	
310.87810	212	
311.21322	86	
311.87388	96	
312.13229	68	
312.75486	74	
313.85250	72	
313.87426	72	
314.94545	72	
317.41269	90	
317.89203	72	
320.37095	92	
320.81268	78	
320.92217	150	
321.28173	76	
322.88549	66	
322.95169	80	
323.85940	74	
332.84412	68	
333.81487	94	
334.96216	68	
336.08447	72	
336.82329	72	
337.93282	104	
339.20692	78	
END IONS

###FS:    #m/z: 359.96215 #charge 1+
###MS: 150
###MSMS: 153
BEGIN IONS
TITLE=Cmpd 114, +MS2(359.9621), 28.0-35.0eV, 3.3min #153
RTINSECONDS=196.707
SCANS=150,153
PEPMASS=359.96215	37750
CHARGE=1+
72.60056	94	
184.95114	74	
202.91844	86	
205.95224	72	
206.15300	92	
208.94282	92	
209.94502	700	
217.98069	76	
221.83723	82	
222.95420	386	
224.95015	856	1+
226.38868	86	
226.90645	100	
226.94886	2492	1+
227.04600	78	
227.82470	76	
227.93213	158	
228.94267	3826	
230.88250	234	1+
231.90541	76	
232.84330	70	
233.88420	74	
233.96323	74	
234.84124	90	
234.86546	74	
234.96531	74	
235.90363	82	
236.06593	100	
236.15610	78	
236.88146	84	
238.82468	72	
240.40582	86	
240.81746	88	
240.83439	100	
240.94120	200	
240.96352	602	
241.94305	164	
242.95831	92	
242.97242	110	
243.06473	72	
243.86037	90	
244.95693	1156	1+
246.08992	82	
246.80720	106	
246.89513	74	
246.95473	1606	1+
246.98014	124	
248.80081	112	
250.95222	430	
251.06939	126	
251.11181	84	
252.95510	134	
254.88163	94	
255.38349	112	
258.84731	242	1+
260.97338	180	
261.95181	82	
262.81529	82	
262.96646	74	
263.88696	72	
263.92309	88	
264.07364	86	
264.82346	90	
264.92312	78	
265.11960	72	
265.81551	80	
266.81178	434	1+
266.86759	74	
267.84132	88	
267.97337	368	
268.08890	88	
269.97125	228	
270.41767	80	
272.02940	98	
274.79266	94	
274.91662	230	1+
275.87058	76	
276.39310	74	
276.80968	74	
276.85659	228	
276.99354	80	
277.83962	220	1+
277.91924	150	
278.88309	72	
279.09959	126	
279.42624	70	
279.79103	452	1+
280.11453	72	
280.35712	102	
280.79297	382	1+
281.99007	76	
282.79965	100	
283.86319	72	
283.90678	80	
284.01633	70	
284.39684	76	
285.91697	70	
285.94625	128	
285.96181	80	
285.97659	90	
286.97072	76	
288.16617	72	
288.80864	94	
288.86289	70	
290.87767	126	
291.91772	84	
292.85398	70	
293.86162	74	
293.98250	136	
295.93216	76	
296.80665	72	
298.41933	76	
298.80389	550	1+
298.85682	82	
299.88062	70	
300.79995	116	
301.86129	76	
302.04075	80	
302.08094	90	
302.86810	168	
304.87866	72	
306.07642	86	
307.86653	72	
308.05613	80	
308.37316	78	
308.84126	80	
314.29877	74	
314.88812	90	
315.82016	78	
316.43782	96	
316.81402	316	1+
316.85958	74	
316.95158	80	
318.93926	82	
320.80225	74	
321.82087	78	
322.81879	88	
322.93641	78	
323.62502	90	
324.02283	76	
328.17647	72	
328.82370	80	
332.93366	70	
334.89242	78	
335.62321	96	
337.29417	76	
338.94495	112	
340.71980	76	
341.06185	92	
345.20125	70	
346.09190	70	
347.32637	92	
348.35023	94	
351.78241	76	
352.12805	82	
352.89590	72	
353.26248	88	
355.14137	84	
358.76608	212	1+
360.59571	70	
362.71840	76	
363.36636	72	
363.73621	74	
363.95635	78	
END IONS

###FS:    #m/z: 322.93073 #charge 1+
###MS: 154
###MSMS: 155
BEGIN IONS
TITLE=Cmpd 115, +MS2(322.9307), 28.0-35.0eV, 3.4min #155
RTINSECONDS=200.366
SCANS=154-155
PEPMASS=322.93073	1857484
CHARGE=1+
183.87232	70	
188.98411	68	
192.88975	80	
196.92857	76	
196.96838	70	
200.03384	76	
202.04801	62	
202.15108	94	
205.94907	244	
206.86240	60	
210.88391	74	
212.87683	62	
217.46960	82	
219.94976	76	
221.89945	64	
221.94317	134	
222.86998	68	
222.99260	58	
223.95942	102	
224.04473	92	
224.09801	62	
224.13845	70	
224.96094	66	
226.90988	84	
227.11373	58	
227.38188	86	
227.90333	98	
228.85387	62	
228.89219	112	
230.83386	124	
230.84787	228	
235.39463	58	
235.82648	58	
236.87017	64	
238.89828	58	
238.94109	108	
239.00119	80	
239.07881	60	
240.06706	76	
240.26680	94	
240.82432	170	
240.84421	60	
240.94147	1844	
241.82464	76	
241.93990	4586	1+
242.94224	3238	1+
243.25679	90	
243.82505	78	
244.82171	126	
244.93894	1238	1+
246.39791	72	
246.85527	136	
248.84564	74	
248.90618	68	
249.00517	58	
250.84374	84	
250.94730	100	
250.96627	58	
251.89283	76	
254.87141	66	
255.07574	64	
255.14790	64	
255.38925	74	
255.78773	90	
255.81745	64	
255.98859	78	
256.93632	64	
258.79545	92	
258.83241	178	
258.84761	76	
259.39456	68	
260.84125	262	1+
261.83059	128	
262.05293	60	
262.83275	138	
262.94283	58	
263.94786	76	
264.84557	72	
264.88317	70	
264.97952	64	
266.85135	74	
266.88557	56	
267.18460	72	
267.44570	86	
267.89947	68	
267.93831	182	
268.90572	60	
269.79246	58	
269.87295	76	
270.85406	66	
271.85738	86	
271.87749	76	
272.79147	254	1+
272.98044	80	
273.82869	76	
274.06438	58	
275.92793	76	
276.78923	72	
278.01192	70	
278.84588	80	
279.09190	1124	1+
279.84567	162	
279.91757	56	
280.15788	70	
281.87266	148	1+
281.93416	64	
282.12810	72	
282.91030	70	
283.06416	110	
283.79998	138	1+
284.07446	68	
284.29323	98	
284.94756	76	
285.39831	66	
285.85483	64	
287.17068	68	
288.06806	58	
289.07370	60	
289.78796	88	
289.87557	74	
290.81533	88	
291.10191	68	
291.80932	200	
292.03103	64	
292.16110	92	
293.02033	60	
293.82766	62	
293.89244	76	
294.86418	134	
294.92124	80	
295.89606	80	
296.81008	82	
296.93642	100	
297.85545	74	
298.84996	60	
300.99854	66	
301.92975	84	
303.94302	68	
304.50615	94	
304.87696	72	
304.99912	76	
305.83384	58	
307.87688	132	
308.81578	64	
309.76577	60	
310.87110	76	
311.85906	70	
314.82156	62	
315.87083	124	
316.81150	62	
319.20910	68	
319.85900	74	
320.62348	102	
322.18896	58	
323.71826	68	
324.27371	122	
325.90444	72	
326.81401	100	
END IONS

###FS:    #m/z: 340.94147 #charge 1+
###MS: 154
###MSMS: 156
BEGIN IONS
TITLE=Cmpd 116, +MS2(340.9415), 28.0-35.0eV, 3.4min #156
RTINSECONDS=201.146
SCANS=154,156
PEPMASS=340.94147	722776
CHARGE=1+
155.63699	80	
180.87744	74	
188.95179	94	
192.92409	136	
194.09051	98	
199.87220	76	
205.91019	80	
208.95863	134	
210.88545	74	
213.88478	72	
213.94028	418	1+
215.41575	82	
215.88914	156	
218.87357	74	
218.89700	96	
221.96911	94	
223.95631	74	
224.84119	82	
226.89529	80	
226.94444	104	
228.09530	88	
230.84942	100	
230.88758	134	
231.88797	132	
231.95263	952	1+
233.89807	350	1+
233.94696	240	
235.86780	100	
239.10145	92	
240.13186	74	
240.83608	118	
241.64872	76	
241.84183	316	
242.84770	210	
242.94066	120	
243.84220	174	
244.82720	118	
244.96056	76	
246.85902	96	
247.07507	72	
247.97652	132	
247.99858	86	
248.60031	86	
248.89733	122	
249.90309	80	
249.96741	126	
249.98672	108	
250.50909	72	
251.03009	84	
251.95537	82	
252.47452	118	
253.84217	76	
254.96455	666	1+
255.98225	82	
256.54636	76	
256.85467	126	
256.89537	168	
256.91835	76	
256.98259	118	
257.24901	82	
258.84946	694	1+
258.89835	80	
259.85457	440	1+
259.95981	206	
260.99876	94	
261.84021	244	1+
261.87666	80	
261.91000	78	
262.90044	78	
262.92927	188	
263.38454	74	
263.84770	144	
263.93058	98	
264.86345	156	
265.82556	74	
265.86808	110	
266.84492	106	
267.84749	76	
267.86567	80	
267.87949	74	
268.83855	396	1+
270.82894	276	
271.17145	80	
271.84532	76	
272.97863	144	
273.25221	74	
273.87341	72	
273.91852	94	
273.93264	72	
274.78903	74	
274.87886	114	
274.90876	78	
275.86559	224	
276.06895	80	
276.40303	88	
276.85826	578	1+
277.84015	74	
277.95268	108	
277.96588	122	
278.84515	602	1+
278.86577	152	
279.87998	80	
280.02428	98	
281.86829	76	
282.84031	74	
282.92473	76	
283.94000	74	
283.96451	98	
284.84492	126	
286.14381	100	
287.39946	74	
289.79339	74	
290.80898	82	
291.65754	110	
292.07716	74	
292.85551	192	1+
292.93414	74	
294.80791	76	
295.13442	96	
295.89658	86	
296.05042	92	
296.86646	112	
298.30712	114	
298.42164	84	
299.88058	116	
299.89972	86	
300.78719	78	
301.85453	84	
302.07689	96	
302.36720	94	
302.85285	76	
302.94115	166	
303.87494	210	
303.95139	84	
304.80705	82	
306.42932	90	
307.88644	106	
309.87801	90	
313.12640	80	
314.82353	76	
315.14440	72	
317.41709	88	
317.78933	72	
319.09635	148	
319.81955	80	
319.94449	106	
320.88334	94	
321.87610	80	
323.39331	78	
324.04058	80	
326.52971	74	
327.18809	170	1+
328.03591	74	
328.89053	74	
328.92397	78	
329.04417	76	
333.40218	82	
334.12194	82	
336.15641	92	
338.18789	96	
338.91301	94	
346.03457	74	
END IONS

###FS:    #m/z: 363.95757 #charge 1+
###MS: 154
###MSMS: 157
BEGIN IONS
TITLE=Cmpd 117, +MS2(363.9576), 28.0-35.0eV, 3.4min #157
RTINSECONDS=201.918
SCANS=154,157
PEPMASS=363.95757	281446
CHARGE=1+
138.54897	106	
178.95038	86	
184.95442	86	
187.93899	82	
189.86255	78	
191.85973	214	
196.88297	182	
205.92753	118	
207.87395	126	
209.94490	694	
212.87946	1072	1+
212.99141	86	
214.89718	122	
216.40627	88	
218.91522	92	
219.87052	98	
220.82345	94	
220.89290	80	
222.95091	372	
224.87939	98	
224.94867	386	
225.92690	88	
225.94862	274	
226.89320	94	
226.94735	4438	1+
227.93129	234	
228.89497	448	
228.94259	5642	1+
230.83208	92	
230.88984	1788	
231.17120	100	
232.88230	182	
233.99361	78	
234.88094	268	
234.90308	82	
237.05554	126	
238.01310	78	
238.94400	132	
239.04490	90	
239.89947	88	
239.97024	82	
240.82523	130	
240.93983	342	
240.96368	134	
241.82349	166	
241.87324	142	
241.94063	1050	1+
242.81979	414	1+
242.84777	270	1+
242.94299	678	1+
244.95800	2566	1+
245.93859	82	
246.85490	86	
246.90658	132	
246.95353	2292	1+
247.89260	84	
248.80369	386	1+
248.90224	500	
248.97818	92	
249.12005	78	
250.89386	76	
250.97122	130	
251.06788	148	
252.42905	80	
253.84059	80	
254.87169	84	
257.08393	212	1+
258.83135	126	
258.97381	78	
259.44403	80	
259.98806	82	
260.44158	80	
260.83238	218	
260.96781	192	
261.13772	86	
261.83051	404	1+
262.43690	90	
265.97301	82	
266.81598	514	1+
266.85163	122	
267.92391	76	
267.97438	258	
269.96582	144	
270.83978	78	
271.85811	104	
274.79674	76	
274.81546	114	
274.86998	86	
275.86789	86	
276.82262	116	
276.85481	84	
276.89361	90	
276.98523	78	
278.85023	88	
279.06979	98	
279.09936	110	
279.86522	124	
280.78851	896	1+
280.83607	122	
280.92895	88	
281.85136	184	1+
281.88896	82	
281.95912	80	
282.12211	76	
284.82596	170	
285.81168	190	1+
285.84777	568	1+
287.93056	78	
288.01008	84	
289.02950	84	
290.15218	118	
292.10740	126	
296.80763	338	1+
297.85812	222	1+
297.89020	88	
298.80549	666	1+
300.80078	532	1+
301.81716	156	
301.85842	124	
303.46349	84	
303.85554	190	
304.85442	120	
305.00993	80	
306.83762	86	
307.43355	82	
307.86886	88	
308.82382	76	
308.84178	80	
308.92355	78	
310.88524	194	
310.91642	78	
310.96394	82	
311.59006	104	
311.85903	78	
311.88990	86	
313.83073	110	
313.92440	174	1+
314.34233	78	
314.83868	80	
316.13668	80	
316.81735	158	
317.16791	116	
317.93370	102	
318.44628	92	
319.82615	130	
320.74940	78	
321.81869	132	
322.88170	82	
322.93160	228	
324.02082	84	
324.59777	88	
325.87715	182	1+
325.92143	126	
327.27165	92	
329.99152	76	
330.90910	80	
334.57537	98	
336.80057	80	
337.75911	92	
337.94865	98	
340.01044	78	
343.08303	92	
347.63541	110	
349.50385	78	
349.78167	92	
352.02465	92	
356.77457	78	
357.77953	86	
359.96140	76	
361.75983	86	
363.95182	126	
364.55163	82	
369.53197	78	
END IONS

###FS:    #m/z: 322.93086 #charge 1+
###MS: 158
###MSMS: 159
BEGIN IONS
TITLE=Cmpd 118, +MS2(322.9309), 28.0-35.0eV, 3.4min #159
RTINSECONDS=205.586
SCANS=158-159
PEPMASS=322.93086	1909264
CHARGE=1+
185.06283	76	
193.01966	68	
195.92206	64	
197.90349	98	
197.95542	66	
200.83509	58	
200.88783	64	
200.90158	76	
203.86573	76	
203.95351	68	
206.86426	64	
206.94717	78	
209.87187	64	
209.94512	68	
211.82832	58	
218.92993	76	
219.05506	68	
220.87742	164	
222.89380	82	
222.94426	72	
223.95924	166	
224.03214	56	
225.01833	58	
226.78788	72	
226.86856	88	
226.88412	88	
226.90795	66	
228.08782	64	
228.84145	76	
228.88975	60	
228.93428	66	
229.92391	76	
231.08352	88	
233.37924	106	
233.90096	66	
234.85046	70	
235.82885	64	
236.83610	58	
238.88511	70	
238.93475	72	
239.07499	78	
239.90915	68	
239.99300	76	
240.05193	62	
240.08228	66	
240.82808	164	1+
240.94084	1906	
241.07690	58	
241.50387	64	
241.91592	64	
241.93975	5972	1+
242.15142	60	
242.81887	330	1+
242.85850	70	
242.94213	4338	1+
244.45894	104	
244.90692	66	
244.94071	1112	
246.54648	100	
247.49251	72	
248.86049	112	
251.84074	74	
252.10321	68	
252.15592	80	
252.97745	72	
256.42295	80	
256.89676	106	
257.85122	130	
258.01774	72	
258.41540	106	
258.83265	60	
260.01185	94	
260.83596	64	
260.85790	58	
261.83247	216	
261.85449	64	
262.82789	258	1+
263.10946	68	
264.46590	78	
264.86864	112	
265.06323	88	
266.86780	138	
266.89569	120	
267.88462	126	
268.95401	74	
269.82236	72	
270.36497	110	
270.88239	66	
270.96541	66	
271.84921	130	
271.87491	164	
273.79259	58	
273.80849	66	
274.90280	68	
275.04317	80	
275.80774	254	1+
275.92552	96	
277.80525	82	
277.95668	98	
278.02649	76	
278.39500	84	
278.50793	78	
278.84211	64	
279.07144	64	
279.09043	996	1+
279.18858	66	
280.10986	82	
280.26905	56	
280.92498	100	
281.18868	68	
281.79024	68	
282.05587	78	
282.27771	130	
282.97532	86	
283.06569	90	
284.10517	58	
284.27910	66	
284.29660	96	
284.43042	70	
284.86519	198	
284.89875	72	
285.09949	86	
285.30005	148	
285.84646	116	
285.86710	86	
285.96272	72	
286.86065	84	
287.28510	70	
287.99314	72	
288.94619	76	
291.13991	102	
292.10956	88	
293.87222	90	
293.95217	62	
294.15631	66	
295.17412	76	
296.82549	240	
299.78592	136	
300.75978	74	
302.09813	78	
304.18689	68	
304.55542	74	
305.88134	174	1+
306.93860	66	
308.79620	76	
309.94331	116	
310.87394	102	
312.01371	68	
313.76980	74	
313.86797	64	
316.89032	100	
317.89417	60	
320.83023	70	
321.77458	76	
324.32834	62	
324.89872	64	
326.19497	64	
328.16726	94	
END IONS

###FS:    #m/z: 340.94151 #charge 1+
###MS: 158
###MSMS: 160
BEGIN IONS
TITLE=Cmpd 119, +MS2(340.9415), 28.0-35.0eV, 3.5min #160
RTINSECONDS=206.358
SCANS=158,160
PEPMASS=340.94151	751062
CHARGE=1+
173.55617	92	
180.86744	72	
191.95379	144	
192.92985	198	
198.95504	72	
200.03564	86	
202.95150	76	
208.96593	76	
213.87944	138	
213.93582	624	1+
214.88159	136	
215.88737	238	
215.95283	72	
219.89040	84	
220.87907	90	
224.83868	96	
226.91724	92	
228.99560	90	
229.83263	74	
229.95650	164	
229.99670	68	
230.88866	490	1+
231.95060	802	1+
233.94629	134	
234.94064	88	
235.89106	140	
235.93152	74	
236.06576	70	
236.88806	168	
237.12710	72	
238.83782	112	
238.88547	86	
239.85607	108	
239.88431	234	1+
239.90792	82	
240.83805	434	1+
241.14145	80	
242.06692	82	
242.92409	74	
242.94858	72	
243.02126	80	
243.83003	152	
243.85144	214	1+
244.16361	70	
244.95857	146	
245.79533	88	
245.84425	80	
246.95213	104	
249.89891	310	1+
249.96226	126	
250.03728	78	
250.98719	112	
252.87420	72	
253.75138	70	
253.92942	82	
253.96072	70	
254.90683	78	
254.92053	74	
254.96764	424	
255.07861	98	
256.01135	90	
256.85061	126	
256.96281	86	
257.82860	70	
257.85775	122	
257.91316	100	
258.84513	212	
258.96220	100	
259.85175	158	
259.89489	72	
259.91072	70	
259.95602	332	
260.83265	246	
261.91983	74	
261.96165	82	
262.85083	88	
262.92499	168	
264.12447	80	
266.08795	84	
266.86410	130	
267.60057	88	
267.87348	90	
268.84189	344	1+
269.85143	94	
270.17359	92	
271.80467	72	
271.84410	162	
272.12465	74	
272.14025	92	
272.15502	90	
272.93137	138	
272.98231	186	
273.10394	100	
273.14069	100	
274.86374	178	
275.85662	154	
275.87741	192	
276.06225	78	
276.80954	86	
276.85591	224	
277.12370	90	
277.85949	178	
277.96920	136	
278.84672	694	1+
280.01832	118	
280.82009	76	
280.85481	102	
280.88789	82	
280.99475	76	
281.39670	94	
282.51199	80	
283.96068	68	
284.19055	80	
284.87800	70	
287.05609	70	
290.86854	164	1+
291.80346	106	
291.94344	84	
292.03109	72	
294.15414	76	
294.86293	176	1+
296.91138	70	
297.84715	72	
297.88543	70	
297.90411	82	
299.87696	102	
300.08459	68	
300.27194	88	
300.89993	80	
300.98554	68	
301.86325	134	
302.85373	72	
302.90981	146	
303.07873	100	
306.87863	70	
308.86960	70	
309.87540	78	
309.92984	74	
310.18371	92	
310.88167	76	
311.81101	70	
312.95703	70	
315.89409	84	
318.12460	112	
318.14619	84	
318.57764	82	
318.91854	70	
319.13474	78	
321.18449	78	
323.04218	80	
326.18637	74	
330.81295	76	
332.38029	130	
336.10698	74	
336.90195	70	
337.30800	68	
339.22769	74	
341.17287	74	
341.89897	72	
344.19312	70	
344.72028	94	
END IONS

###FS:    #m/z: 363.95756 #charge 1+
###MS: 158
###MSMS: 161
BEGIN IONS
TITLE=Cmpd 120, +MS2(363.9576), 28.0-35.0eV, 3.5min #161
RTINSECONDS=207.13
SCANS=158,161
PEPMASS=363.95756	302480
CHARGE=1+
103.49784	70	
150.43570	72	
162.56898	96	
177.83839	72	
177.93336	102	
189.86302	232	
191.85670	250	
196.88531	114	
205.95056	76	
209.94389	694	1+
210.88315	212	
212.87963	530	1+
219.86477	74	
220.01936	80	
221.89017	88	
221.90687	76	
222.95221	626	1+
223.90333	102	
224.94802	574	1+
224.97621	70	
225.01647	74	
226.94785	4246	1+
227.05126	100	
227.93246	272	
228.89388	394	
228.94254	4740	1+
230.88908	1638	1+
230.97541	74	
231.40074	82	
232.01196	84	
232.85436	74	
233.10612	88	
234.88173	192	
234.92945	82	
235.11387	72	
236.84730	152	
237.06031	166	1+
239.95801	502	1+
240.82208	72	
240.94137	418	
240.96123	428	1+
241.83193	124	
241.84821	136	
241.93809	1148	1+
242.82382	318	1+
242.93973	820	1+
242.95982	566	1+
244.95763	1946	1+
245.08974	74	
245.93843	100	
246.85913	130	
246.90619	112	
246.95405	2734	1+
246.98191	108	
248.80260	126	
248.85507	168	
248.90000	392	
250.12794	74	
250.80158	170	
250.89542	208	
250.94870	102	
250.97502	202	1+
251.06981	162	
252.89562	110	
253.90698	76	
253.94929	78	
254.09262	96	
254.84413	98	
255.00101	98	
256.86133	76	
258.83239	150	
258.97519	76	
260.97145	270	
261.82826	440	1+
261.97422	134	
264.96520	92	
266.81688	468	1+
267.84158	228	1+
267.86142	92	
267.97066	492	1+
268.80065	72	
269.96893	490	1+
271.91614	72	
272.84215	80	
272.91724	144	
273.47545	88	
273.86933	74	
274.81521	124	
276.85953	190	
277.35158	74	
277.85436	72	
277.99768	70	
278.79785	70	
278.84399	74	
279.10334	152	
279.91558	80	
280.05495	98	
280.79436	514	
280.83257	150	
281.12669	86	
281.89387	252	1+
283.79266	130	
283.84894	134	
283.99805	70	
284.84310	382	1+
285.84578	324	1+
286.37839	102	
286.89175	184	1+
288.86696	80	
289.88134	124	
290.03077	98	
290.14552	86	
290.82990	76	
290.88225	74	
290.91353	76	
290.93654	76	
292.14852	76	
292.43755	148	
292.86477	70	
294.11618	72	
296.13529	86	
297.80969	202	
298.08855	72	
298.80236	730	1+
299.14908	82	
299.17703	74	
299.23864	70	
299.86775	78	
301.80329	284	1+
301.85744	266	1+
302.93547	72	
303.17713	74	
303.86186	266	1+
303.95168	108	
304.79908	86	
305.80648	72	
305.86844	80	
306.14269	84	
306.40524	86	
307.86007	72	
307.96799	70	
308.14019	74	
308.41849	90	
308.96017	82	
310.87723	94	
311.65501	88	
311.86757	76	
312.78536	78	
312.80710	76	
312.94197	102	
313.11770	72	
314.82218	122	
315.81058	416	1+
315.96085	124	
319.80611	70	
319.86544	120	
320.82584	88	
321.12528	88	
321.36070	88	
321.82997	82	
322.82171	80	
322.93326	134	
324.52968	80	
325.57472	102	
325.61652	102	
326.84721	84	
326.87338	160	
328.08503	100	
329.89782	74	
331.80512	84	
339.80700	70	
340.93680	120	
341.93809	82	
342.97414	94	
352.56599	78	
354.72732	70	
363.27300	74	
363.80155	78	
363.96104	72	
364.57028	94	
366.59657	82	
END IONS

###FS:    #m/z: 322.93068 #charge 1+
###MS: 162
###MSMS: 163
BEGIN IONS
TITLE=Cmpd 121, +MS2(322.9307), 28.0-35.0eV, 3.5min #163
RTINSECONDS=210.79
SCANS=162-163
PEPMASS=322.93068	1897264
CHARGE=1+
195.01018	72	
199.95557	60	
201.04239	166	
205.95233	68	
206.03506	64	
206.92623	60	
206.94722	76	
209.85262	66	
209.91650	68	
212.87668	82	
213.03771	92	
214.86285	66	
217.89724	72	
221.95595	92	
222.85245	82	
222.95070	134	
222.97799	70	
223.96198	120	
224.96845	72	
225.87012	122	
226.62542	88	
227.92887	264	
228.50730	88	
228.83786	72	
228.86186	72	
229.51463	78	
230.83330	92	
230.85265	86	
230.99965	66	
232.91630	74	
233.02504	64	
233.86830	224	1+
234.92558	64	
235.83201	88	
236.87393	62	
236.91342	60	
238.83643	66	
238.88411	144	
238.93723	246	
238.96302	70	
239.79508	106	
240.82046	124	
240.88810	82	
240.93966	1340	
241.93952	4912	1+
242.94170	3428	1+
243.82366	120	
244.82042	424	1+
244.94046	1220	1+
246.06666	106	
246.98086	138	
247.85919	66	
248.82688	78	
249.03213	72	
250.95268	60	
251.64768	70	
251.86356	72	
252.07596	76	
252.16556	106	
252.41145	78	
252.93259	76	
253.82402	72	
254.86973	72	
255.21665	76	
255.77996	82	
255.90974	84	
256.96362	88	
257.85203	60	
257.90934	68	
258.47579	72	
258.83415	206	
258.98520	82	
259.82932	262	1+
261.40375	88	
261.82014	264	1+
261.92847	58	
264.89139	80	
265.06101	72	
265.08732	68	
266.18578	64	
266.86566	154	
266.95369	68	
268.00242	70	
268.14712	70	
268.84719	70	
270.84615	62	
271.90795	70	
271.96870	76	
272.10639	68	
272.85036	64	
274.84179	78	
274.86229	58	
275.81153	74	
275.83000	64	
276.00909	74	
276.81604	68	
277.00782	92	
277.89365	76	
279.09226	800	1+
279.86021	60	
280.02625	96	
280.12703	70	
281.84797	66	
281.88385	72	
282.22139	108	
282.85911	60	
283.03223	64	
283.06747	86	
283.20578	76	
283.85711	84	
283.95047	82	
284.29037	234	
284.84468	66	
284.88394	126	
285.25128	86	
286.89428	64	
288.12859	80	
288.40772	90	
289.10286	84	
289.87581	60	
290.16871	90	
292.06023	72	
292.09403	64	
292.85207	74	
292.89132	72	
293.14436	88	
293.81104	58	
293.93732	106	
296.91948	72	
297.07601	74	
299.78451	92	
300.75704	64	
301.13408	66	
301.85925	86	
301.91036	98	
302.81217	194	1+
303.94745	78	
304.00329	62	
304.89021	82	
306.97313	68	
307.80313	114	
307.88111	70	
311.82618	64	
312.36432	72	
314.81519	78	
314.86730	58	
315.82654	72	
316.22855	62	
316.91645	82	
318.77316	66	
320.29632	88	
320.76477	76	
321.92232	66	
322.89918	84	
322.98306	60	
323.76004	76	
324.87934	214	1+
324.90539	80	
326.28136	64	
328.14706	70	
END IONS

###FS:    #m/z: 340.94134 #charge 1+
###MS: 162
###MSMS: 164
BEGIN IONS
TITLE=Cmpd 122, +MS2(340.9413), 28.0-35.0eV, 3.6min #164
RTINSECONDS=211.562
SCANS=162,164
PEPMASS=340.94134	698738
CHARGE=1+
186.09854	72	
187.94386	72	
188.94697	76	
192.92896	122	
196.06273	94	
204.86181	144	
204.89441	94	
209.94173	80	
209.96279	78	
210.96404	76	
211.89606	92	
212.90355	90	
213.93979	544	1+
214.01748	80	
215.88747	390	1+
215.93971	130	
216.92146	88	
217.93712	70	
222.95240	80	
222.99289	74	
224.10894	84	
226.83789	94	
226.89152	84	
227.83771	90	
229.14821	70	
229.84756	88	
229.92194	98	
230.84840	136	
231.00115	72	
231.83803	82	
231.88865	150	
231.95151	886	1+
232.56393	68	
232.89064	406	1+
233.89475	276	1+
235.52642	94	
235.86775	102	
235.89167	166	
236.88731	76	
236.94843	76	
237.61752	88	
237.90859	100	
238.87185	130	
238.88562	120	
239.07321	68	
239.84846	162	
240.23633	68	
240.63632	74	
240.83404	118	
240.96234	84	
241.84249	512	1+
243.83181	178	
244.11071	130	
244.39773	68	
244.83732	156	
246.44622	86	
246.85302	282	
246.89178	74	
246.97667	184	
248.06265	106	
248.91781	70	
249.90053	94	
249.95857	162	
249.99099	112	
251.88307	70	
251.96059	138	
252.10723	70	
252.16881	70	
252.96371	76	
253.09397	72	
253.85306	84	
254.78930	68	
254.91737	316	1+
254.96837	216	
255.02861	68	
255.07278	152	
255.84844	184	1+
255.94890	80	
256.90318	250	1+
256.96866	136	
257.96844	92	
258.84572	470	
259.85242	464	
259.95640	130	
260.04531	74	
260.07111	132	
260.13653	78	
260.83569	648	1+
260.85929	278	
262.12859	72	
263.83587	74	
264.07288	72	
264.13656	74	
267.14027	82	
267.82344	76	
268.03416	82	
268.17692	88	
268.84349	146	
269.84264	78	
271.35728	78	
271.85313	72	
271.87151	72	
272.84603	70	
273.78830	80	
274.87834	70	
274.89642	68	
275.42001	72	
275.87106	98	
275.92976	70	
276.11566	68	
276.43403	72	
276.85737	960	1+
277.80568	72	
277.92014	70	
278.84675	766	1+
279.11062	68	
280.11060	88	
280.85388	362	1+
280.94378	88	
280.97833	70	
281.83743	78	
281.94676	96	
285.41907	82	
285.94814	78	
286.96448	72	
287.95153	84	
288.01388	70	
289.85481	90	
291.80434	78	
292.82568	98	
292.84910	92	
293.19277	84	
294.86373	306	1+
294.89370	88	
296.12236	96	
296.80740	82	
297.89008	112	
299.88063	68	
300.36129	84	
300.87442	174	
301.85871	118	
301.87530	160	
302.24454	72	
302.94419	184	
303.94568	104	
304.17648	92	
305.03975	72	
307.98505	78	
310.87516	294	1+
312.82242	76	
313.80690	72	
314.84778	162	
315.98586	74	
318.14857	68	
325.91335	72	
327.88908	80	
329.18466	88	
329.43240	136	1+
329.88889	102	
330.40221	76	
332.35350	74	
335.13292	68	
339.91312	76	
340.33216	74	
341.77891	72	
344.21659	78	
END IONS

###FS:    #m/z: 363.95731 #charge 1+
###MS: 162
###MSMS: 165
BEGIN IONS
TITLE=Cmpd 123, +MS2(363.9573), 28.0-35.0eV, 3.6min #165
RTINSECONDS=212.334
SCANS=162,165
PEPMASS=363.95731	296530
CHARGE=1+
106.35426	90	
177.93328	88	
182.87015	116	
189.86216	422	
191.85904	112	
192.08069	76	
199.03658	86	
208.95000	94	
209.91997	76	
209.94498	662	1+
211.89078	80	
212.87999	1086	1+
215.80514	90	
222.95379	242	
223.10109	92	
223.95638	190	
224.95004	714	1+
225.92694	76	
226.88437	82	
226.94702	5010	1+
226.97213	122	
227.93256	108	
228.89487	310	1+
228.94235	4130	1+
230.89055	1458	1+
232.88436	452	1+
233.84850	86	
233.86748	94	
234.88266	94	
235.88176	130	
236.07897	76	
238.90804	84	
240.80737	76	
240.83272	76	
240.94003	422	
240.96357	510	1+
241.94088	1414	1+
242.86448	88	
242.91127	94	
242.94338	986	1+
243.83143	80	
244.82289	76	
244.88936	84	
244.95724	2898	
245.03328	86	
245.94188	248	
246.95216	2402	1+
246.97593	126	
247.05015	76	
247.80451	426	1+
248.80703	302	1+
248.84233	84	
248.89935	728	1+
250.80899	118	
250.83957	78	
250.89747	94	
251.04876	102	
251.95104	110	
253.52468	92	
254.89516	92	
258.83720	274	1+
258.96331	84	
258.97734	118	
259.52883	98	
259.89882	74	
260.44146	78	
260.83364	168	
260.97012	280	1+
261.40565	80	
261.83207	474	1+
262.10472	120	
263.07377	80	
263.34295	84	
263.92922	80	
264.13448	84	
264.96134	180	
264.97951	96	
265.97328	148	
266.81416	120	
267.84533	74	
267.89538	74	
267.97637	266	1+
268.81022	82	
268.84496	88	
268.96366	528	1+
269.96813	452	1+
270.57913	90	
271.80886	104	
271.91608	82	
272.24644	98	
274.93319	76	
275.08805	86	
276.80828	124	
276.85759	246	1+
277.79947	82	
278.79605	264	1+
278.84682	86	
278.90556	84	
279.06745	76	
279.10274	190	1+
279.92346	78	
280.79564	292	
280.83240	96	
281.86023	130	
281.89025	128	
281.95031	132	1+
282.79226	138	
283.14673	100	
283.79319	144	
284.83490	330	1+
285.81952	74	
289.42852	86	
291.38084	78	
291.63239	84	
293.11656	98	
293.40057	92	
294.86076	160	1+
294.93593	80	
294.95916	88	
295.85562	202	1+
296.80923	124	
297.79271	88	
297.80983	122	
297.89353	100	
298.00811	74	
298.12447	82	
298.80459	290	
299.80757	208	
299.85295	80	
300.79790	596	1+
301.34736	96	
301.80117	340	1+
301.86238	116	
303.80256	132	
303.85569	434	1+
304.41826	76	
304.82741	78	
306.99234	76	
307.84718	98	
308.94486	94	
309.12606	76	
309.86706	94	
310.87881	90	
311.07427	78	
315.34239	88	
316.81295	346	1+
317.12423	84	
318.15522	82	
318.31037	90	
318.44174	78	
318.93611	80	
320.14132	138	
320.55105	78	
320.88537	74	
321.81911	246	1+
321.86635	98	
322.88113	90	
325.89763	94	
326.36124	96	
326.87252	202	
328.82726	170	1+
329.81740	90	
330.88909	90	
331.11205	96	
332.17441	86	
332.90236	82	
333.79244	80	
334.05722	76	
335.14642	92	
335.76261	80	
336.94265	76	
340.82377	84	
340.94512	142	
342.84898	88	
343.77526	76	
352.77370	92	
352.81976	74	
353.92516	86	
356.77470	84	
358.05169	80	
358.53738	90	
359.14921	76	
361.81831	76	
365.20144	78	
END IONS

###FS:    #m/z: 507.84672 #charge 1+
###MS: 166
###MSMS: 167
BEGIN IONS
TITLE=Cmpd 124, +MS2(507.8467), 28.2-35.2eV, 3.6min #167
RTINSECONDS=216.009
SCANS=166-167
PEPMASS=507.84672	104930
CHARGE=1+
196.01629	402	1+
214.02661	118	
223.97848	112	
224.96825	134	
232.90112	118	
236.89012	124	
238.07688	126	
255.07237	146	
262.12124	162	
266.16605	188	
267.09751	124	
268.92346	112	
269.92298	122	
272.39902	160	
272.85476	144	
272.90259	192	1+
273.81169	110	
280.87883	118	
284.40893	188	
285.36735	156	
285.86390	204	1+
286.82642	134	
287.04881	234	
287.85171	368	
290.86555	610	1+
293.87333	458	1+
300.87483	156	
301.84721	174	
301.86362	422	1+
302.86656	346	1+
305.86263	830	1+
307.88921	314	
308.14373	642	1+
308.87225	844	1+
309.79618	144	
309.88974	324	
310.15600	282	
311.15742	118	
311.88561	982	1+
312.15741	162	
313.88731	146	
314.86781	468	1+
318.93195	166	
319.79160	156	1+
323.87207	448	1+
324.85727	428	1+
326.04095	144	
326.15362	150	
326.38125	112	
326.88314	1412	1+
327.80803	138	
328.86993	322	1+
330.83841	132	
331.80785	190	1+
331.83339	136	
332.33553	112	
333.77887	140	
333.87985	114	
335.81313	134	
335.83701	118	
336.75821	116	
336.94271	164	
337.80003	180	
337.88100	200	1+
339.78584	220	1+
339.88239	136	
341.87620	132	
345.78773	108	
345.81917	136	
345.88169	138	
347.77520	546	1+
347.87297	172	
348.77775	376	1+
348.84871	158	
348.89194	240	
349.17957	190	1+
349.75847	386	
349.89802	168	
350.76239	182	
350.82206	274	1+
350.89211	300	1+
351.77080	112	
352.79658	170	
353.79464	186	1+
354.84067	138	
355.94953	142	
356.72274	178	1+
356.88390	188	1+
357.79381	128	
358.77288	118	
362.79102	122	
363.83863	140	
365.79674	118	
366.72073	250	
367.03494	186	1+
367.70948	210	
367.76916	180	
367.84345	112	
368.71216	110	
368.76905	118	
370.79500	236	
370.83887	182	
370.90194	124	
371.80136	140	
373.83401	220	1+
374.81463	246	
375.77768	140	
379.75045	110	
380.71906	296	1+
380.76912	112	
382.85619	124	
383.80473	122	
384.85054	210	
386.78763	324	1+
386.85198	158	
386.88942	128	
387.84464	220	
388.76925	146	
388.85184	180	
389.20244	140	
390.73357	126	
390.78350	124	
390.84212	530	1+
391.74697	108	
392.57121	112	
392.82692	262	
393.20363	148	
393.78241	108	
394.77978	208	1+
394.87850	110	
395.73997	144	
395.80704	136	
396.75035	176	
398.73308	186	
399.72588	386	1+
399.78323	128	
400.93078	114	
402.87015	220	
403.77631	154	
403.87330	118	
404.87709	182	
405.76174	392	1+
405.77538	108	
405.86998	166	
406.76743	252	1+
406.86602	168	
407.74489	276	
407.86796	1214	1+
408.74636	168	
408.85207	424	
409.72517	204	
409.86141	258	
410.72455	334	1+
410.83979	598	1+
411.75331	170	
411.81798	120	
413.75807	310	1+
421.88174	288	
422.86380	192	
423.77933	648	1+
425.75988	1012	1+
425.79399	118	
426.67212	158	1+
426.85756	292	
427.73665	862	1+
427.86252	176	
428.84687	666	1+
429.82791	188	
431.86946	646	1+
433.71849	132	
433.77278	136	
433.80620	154	
433.85145	262	
435.70985	254	1+
435.86553	114	
439.89605	122	
443.75752	126	
444.76803	498	1+
444.87675	948	1+
445.71834	144	
445.74253	128	
445.76940	332	1+
445.95189	116	
446.74850	170	
446.88114	144	
447.71098	152	
447.74486	118	
448.71150	210	
448.75122	168	
448.77986	348	1+
449.87947	128	
450.74821	114	
457.90472	158	
458.91226	116	
459.89995	116	
462.87976	296	1+
462.91233	158	
465.72723	122	
467.89136	406	1+
469.88928	148	
484.70268	116	
485.89731	252	
486.90452	146	
490.17434	174	1+
504.21366	154	
END IONS

###FS:    #m/z: 336.94649 #charge 1+
###MS: 166
###MSMS: 168
BEGIN IONS
TITLE=Cmpd 125, +MS2(336.9465), 28.0-35.0eV, 3.6min #168
RTINSECONDS=216.781
SCANS=166,168
PEPMASS=336.94649	46180
CHARGE=1+
169.36622	182	
182.03379	88	
191.94449	78	
192.97499	84	
198.89094	72	
205.95120	88	
210.88404	70	
211.88526	90	
211.94386	1830	1+
211.96071	208	
211.97653	90	
212.87859	282	
213.87892	134	
213.93999	1022	1+
215.13848	88	
215.88731	124	
215.94226	78	
217.88257	110	
217.91185	72	
221.87380	94	
224.84125	80	
225.23948	74	
226.78051	86	
226.94743	88	
228.84520	118	
228.89585	196	1+
229.02549	88	
229.57007	84	
229.95599	1486	1+
230.40244	70	
230.88817	1222	1+
231.95011	746	1+
232.82827	80	
232.93106	72	
233.83003	74	
235.82809	80	
235.88305	70	
235.89972	74	
236.83784	118	
236.85112	78	
237.88588	236	1+
238.06594	84	
239.82186	78	
240.83730	564	1+
240.85532	76	
240.92030	74	
241.84142	478	1+
241.94692	78	
243.84050	70	
244.84696	76	
244.98533	84	
245.03542	80	
247.38977	86	
247.96369	672	1+
248.90036	280	1+
248.98579	72	
249.91648	74	
249.96179	278	
250.82863	374	1+
250.91743	100	
250.95995	208	
251.07708	74	
252.13645	82	
252.18421	72	
252.88369	74	
252.95359	130	
252.97192	742	
253.40157	84	
253.84909	72	
253.90630	108	
254.08992	138	
254.96561	394	
255.13822	72	
256.07501	72	
256.84939	72	
256.88656	224	1+
256.91830	74	
256.96565	78	
257.85798	74	
257.95243	132	
258.84378	356	
259.86325	80	
259.95593	122	
260.01762	82	
260.94705	78	
262.52638	78	
262.84267	70	
263.02985	82	
263.96303	104	
264.85948	70	
265.10127	92	
265.17307	92	
266.13139	82	
266.86348	78	
267.81722	78	
267.83720	158	
267.92371	72	
268.84078	602	1+
270.98157	96	
271.08455	92	
271.40610	74	
271.91808	70	
272.98415	86	
274.79301	74	
275.07586	112	
276.85840	528	1+
276.88549	106	
277.83591	158	
278.05505	76	
278.83886	304	
278.94663	100	
279.10227	72	
279.15199	78	
279.83360	222	
279.85255	142	
280.86809	84	
280.97217	80	
281.05272	76	
282.80720	68	
282.98189	70	
284.02905	82	
284.79076	74	
285.85228	124	
286.10424	80	
286.85336	218	
287.85190	430	1+
289.81314	80	
291.81288	92	
291.85923	90	
292.10136	210	1+
292.61870	94	
292.94034	70	
293.87061	196	1+
295.14718	76	
298.30505	72	
298.84861	104	
299.07096	108	
300.07853	72	
300.17416	80	
300.45276	92	
304.86227	78	
306.19252	104	
307.33025	84	
307.91405	82	
308.01525	74	
308.87362	104	
309.41761	90	
310.79747	70	
311.88289	88	
312.94400	86	
313.88120	86	
314.14836	92	
315.88580	154	
316.94066	72	
318.05198	70	
320.61714	98	
323.08195	72	
323.83745	70	
326.83627	92	
328.81706	70	
332.78565	86	
332.89791	96	
335.90248	72	
337.19979	70	
337.78187	74	
339.90853	76	
340.75357	94	
342.18515	76	
END IONS

###FS:    #m/z: 359.96198 #charge 1+
###MS: 166
###MSMS: 169
BEGIN IONS
TITLE=Cmpd 126, +MS2(359.9620), 28.0-35.0eV, 3.7min #169
RTINSECONDS=217.553
SCANS=166,169
PEPMASS=359.96198	38568
CHARGE=1+
72.45818	78	
105.88513	84	
193.93838	78	
198.96044	90	
200.87209	74	
207.94489	74	
208.82763	82	
209.92737	86	
209.94297	348	
213.44326	90	
214.90220	94	
217.84295	76	
219.62086	86	
220.84513	96	
222.95267	408	1+
224.94772	554	1+
225.92143	84	
225.96425	72	
226.11311	72	
226.88671	124	
226.94742	2144	1+
226.97463	84	
227.87656	130	
228.94254	2244	1+
231.17097	92	
232.94643	70	
233.03068	76	
233.82982	88	
233.95844	142	
234.86201	116	
239.06854	130	
239.89292	70	
240.81847	140	
240.93925	160	
240.96055	782	1+
241.44271	126	
241.94337	152	
242.86417	144	
244.95778	1748	1+
246.95299	1192	1+
247.81125	74	
248.80142	78	
248.85387	86	
249.04646	198	
249.81017	76	
249.88568	80	
249.94835	90	
250.81991	74	
250.95031	80	
252.87768	70	
252.95749	120	
257.79689	68	
258.15584	78	
258.52105	88	
258.83479	80	
258.96851	336	1+
259.79623	76	
259.84695	68	
260.83915	256	1+
260.94650	76	
261.13725	126	
261.40932	72	
261.80155	140	
261.97235	198	
261.99155	76	
263.06417	76	
263.82736	70	
263.87910	84	
263.98283	104	
265.00140	100	
265.02323	68	
265.83742	76	
265.97379	92	
266.81285	586	1+
266.97382	78	
267.97358	210	
268.87736	74	
268.95773	68	
269.78427	82	
269.97185	136	
270.89255	72	
273.84989	74	
273.92228	86	
273.96821	242	
275.89291	92	
275.96386	92	
275.98272	76	
276.80888	146	
276.85391	298	
277.35956	70	
278.61639	74	
278.79896	192	
278.84297	108	
278.88204	202	1+
279.10461	72	
279.80225	90	
280.79640	604	1+
280.82465	134	
281.10838	68	
281.20697	76	
282.78650	72	
282.93750	74	
283.80338	76	
284.82032	268	1+
284.86880	76	
285.94003	82	
286.85472	118	
286.95214	84	
290.87162	74	
291.79758	72	
292.93848	78	
293.85760	202	1+
294.86013	142	1+
296.80775	116	
296.93212	74	
297.11021	126	
297.80816	132	
297.88065	74	
298.80272	968	1+
299.95072	134	
300.32977	78	
300.85520	98	
301.12217	72	
301.78730	124	
301.85914	72	
302.01717	84	
302.77760	68	
302.86065	70	
303.79101	74	
304.57479	78	
304.93281	74	
305.90483	72	
307.85804	74	
309.93192	76	
310.39679	92	
310.87618	138	
312.85929	78	
314.09857	70	
314.82572	76	
314.93460	72	
315.81336	248	1+
316.81709	210	1+
317.00090	76	
318.11552	72	
318.14075	96	
319.81828	120	
319.94004	68	
320.80829	68	
321.83127	90	
323.94129	84	
324.87111	70	
329.13824	84	
329.15354	76	
329.86916	68	
329.91579	72	
330.89141	80	
333.72694	74	
334.88114	70	
335.81569	84	
336.94326	122	
337.88979	70	
337.94632	76	
340.94129	122	
344.80845	78	
349.82056	98	
352.52911	72	
360.77035	70	
363.10902	80	
END IONS

###FS:    #m/z: 507.84651 #charge 1+
###MS: 170
###MSMS: 171
BEGIN IONS
TITLE=Cmpd 127, +MS2(507.8465), 28.2-35.2eV, 3.7min #171
RTINSECONDS=221.241
SCANS=170-171
PEPMASS=507.84651	106032
CHARGE=1+
196.01658	206	
209.94293	140	
222.97365	110	
224.97510	168	
232.89934	148	
234.88522	114	
238.06559	126	
255.38258	122	
266.11886	126	
268.10962	128	
272.85267	178	
273.79480	148	
275.36297	112	
279.10159	110	
281.12300	114	
282.97148	112	
287.85521	474	1+
288.83461	190	1+
291.86715	172	
293.87389	676	1+
295.87560	110	
296.81176	120	
298.11562	164	1+
299.81389	114	
303.86568	366	
304.97765	110	
305.10193	134	
305.86312	366	
307.89044	226	
307.92217	128	
308.14019	968	1+
308.87159	722	1+
309.16459	128	
309.88893	302	
310.15831	494	1+
311.88591	1036	1+
312.86791	202	
313.15936	126	
313.86691	126	
314.82027	216	1+
314.86363	474	1+
315.79960	122	
315.82406	154	1+
315.88985	158	
316.89109	184	
318.09078	206	1+
318.93523	126	
320.99098	218	1+
321.07680	122	
321.84483	142	
323.87359	360	
325.80605	118	
325.83113	316	
325.90075	248	
326.88330	1270	1+
327.80971	110	
329.87811	142	
330.87974	140	
331.17979	142	
331.78760	216	1+
331.89177	198	
332.82539	208	1+
332.87786	252	
333.81347	150	
333.90304	200	1+
334.88623	200	1+
335.84454	194	
336.94789	310	1+
337.84514	118	
337.87912	114	
338.83298	142	
338.89052	362	1+
339.80706	132	
340.86104	118	
343.40383	110	
343.82805	138	
343.86946	144	
344.84560	134	
346.76425	150	
346.87357	148	
347.77587	154	
348.78295	130	
348.84580	120	
349.75606	756	1+
350.88702	152	
350.95764	202	1+
353.85038	190	
354.84373	110	
356.99039	146	
361.72033	202	1+
361.91235	160	
365.78621	260	
366.84011	484	1+
367.06053	126	1+
367.71590	164	
367.76703	268	1+
367.84337	282	1+
368.18780	124	
369.76548	142	
369.80048	430	1+
369.83801	296	1+
370.72938	188	1+
370.81850	112	
371.84131	126	
372.89636	256	1+
374.75367	110	
374.80461	188	
375.88668	226	1+
380.71922	340	
381.71046	130	
381.76528	182	1+
381.79882	150	
382.84762	136	
384.73562	138	
384.85010	888	1+
385.77580	234	1+
385.83035	138	
387.74207	412	1+
387.88607	130	
388.74519	372	1+
388.77372	132	
389.20464	190	
390.84360	798	1+
392.74763	118	
392.83007	190	
393.74530	168	1+
393.79394	112	
393.82238	390	1+
394.82825	252	1+
394.86508	134	
398.72927	172	
399.17995	128	
399.72378	408	1+
399.79800	146	
399.85674	134	
400.72954	262	1+
401.87445	116	
403.76800	186	
403.87583	166	
404.87326	126	
405.77687	188	
405.80863	142	
405.86834	182	
406.81727	114	
407.74490	300	
407.79097	134	
407.86826	582	
408.07195	170	
408.74271	200	
408.85253	310	
408.86936	362	
409.72844	380	1+
409.85896	174	
410.75363	134	
410.81228	282	1+
410.83438	428	
411.86596	110	
412.73488	184	
414.10338	122	
414.75452	174	
417.86081	250	
417.88399	208	
418.75028	114	
421.88525	130	
422.82596	114	
422.87139	440	1+
423.77391	860	1+
423.86580	360	1+
425.75312	396	
426.61797	114	
426.75512	230	
426.76582	276	1+
426.86542	306	
427.73605	478	
427.85016	866	1+
428.73773	534	1+
428.75325	202	
428.84977	606	1+
429.69890	264	1+
431.76547	204	
432.87291	152	
433.77219	118	
434.75635	200	1+
434.85527	182	1+
439.15429	116	
439.90053	134	
440.96919	110	
443.74069	128	
444.76427	128	
444.87447	590	1+
445.73978	200	
445.89969	116	
446.75453	162	
446.79358	126	
447.71512	206	
447.74161	132	
448.71195	120	
448.78070	198	
449.69846	138	
449.88498	408	1+
450.74865	434	1+
457.90621	234	
459.90074	112	
462.88286	480	1+
465.72384	266	1+
467.89018	180	
468.89687	120	
469.88543	114	
480.92160	118	
509.86256	132	
END IONS

###FS:    #m/z: 336.94633 #charge 1+
###MS: 170
###MSMS: 172
BEGIN IONS
TITLE=Cmpd 128, +MS2(336.9463), 28.0-35.0eV, 3.7min #172
RTINSECONDS=222.021
SCANS=170,172
PEPMASS=336.94633	46840
CHARGE=1+
153.16193	74	
181.36330	68	
189.86616	90	
191.95657	106	
193.87523	68	
197.10436	78	
199.10911	78	
201.03912	70	
206.87136	78	
207.00572	70	
208.41612	100	
209.06355	70	
209.96483	76	
211.89050	72	
211.94491	1526	1+
212.87876	950	1+
212.90367	78	
213.93836	692	1+
214.90054	80	
215.21028	84	
215.88674	162	
215.93834	174	
216.88669	142	
217.87901	72	
218.88630	72	
223.97477	100	
224.89630	68	
224.97297	92	
226.89515	78	
228.80046	74	
228.84317	80	
228.89323	194	1+
228.93823	76	
229.95501	1548	1+
230.13307	114	1+
230.89085	566	
231.88855	422	
231.95248	572	
233.83372	130	
233.89919	302	1+
233.94528	128	
235.85158	92	
235.88661	78	
236.05379	172	1+
239.12236	74	
239.86140	92	
240.10168	76	
240.83981	454	1+
240.85161	134	
240.96591	68	
242.89917	68	
243.18599	80	
243.84043	158	
244.39378	84	
244.85084	86	
244.87375	72	
246.90528	114	
246.97686	78	
247.04454	72	
247.06098	68	
247.96774	164	
248.90008	268	1+
[truncated: 2,357,468 more chars]
