# Supplementary material for: High-Throughput Venomics
Source: J Proteome Res. 2023 Apr 3;22(6):1734–46. doi: 10.1021/acs.jproteome.2c00780 (PMC10243144; doi:10.1021/acs.jproteome.2c00780)
Supplement: Supplementary file 9 — pr2c00780_si_009.zip [file pr2c00780_si_009.zip › Manual files/Calloselasma rhodostoma MGF/210702_Calloselasma_halfplate000043_5.1.201.mgf]

###	D:\Data\Julien\210702_Cr_half_TFA\210702_Calloselasma_halfplate000043.d\ProteinAnalysisResults.mgf
###	D:\Data\Julien\210702_Cr_half_TFA\210702_Calloselasma_halfplate000043.d\analysis.baf
###	210702_Calloselasma_halfplate000043.d
###	Instrument: maXis HD
###	Manufacturer: Bruker
###    PeakWidth 0.30, MiniumIntensity 10, S/N 1Apply threshold 0, Threshold 10
###    Retain Residuals no, Create neutrally no,
###    FullScan Parameters: AdductIon (+)+H (-)-H, LowMass 0, HighMass 8000, MaxCharge charge decon 4, MinPeaks 3
###    Perf. isotope decon yes, Max Charge Istopic decon 6, MW agreement 0.00, Abund. cutoff 2.00, Envelope cutoff 75.00
###    MaxRes   Parameters: AdductIon (+)+H (-)-H, LowMass 0, HighMass 8000 
###    Perf. isotope decon yes, Max Charge Istopic decon 6, Abund. cutoff 2.00
###    MSn      Parameters: AdductIon (+)+H (-)-H, LowMass 0, HighMass 8000 
###    Perf. isotope decon yes, Max Charge Istopic decon 4, Abund. cutoff 0.05
###    Global Charge Limit: no 3, Prefer FullScan Result: yes, Export what: 2 (0=non deconv/1=deconv only/2=mixed), NoMSMSSignals: 150, Intensity threshold: 10, NoMSSignals (deconv): 2, NoMSSignals (non-deconv): 2, NormalizeData: no, SingleCharged: yes
###
COM=210702_Calloselasma_halfplate000043.d
USERNAME=Demo User

###FS:    #m/z: 322.93130 #charge 1+
###MS: 2
###MSMS: 3
BEGIN IONS
TITLE=Cmpd 1, +MS2(322.9313), 28.0-35.0eV, 0.0min #3
RTINSECONDS=1.9135
SCANS=2-3
PEPMASS=322.93130	1736776
CHARGE=1+
206.94052	4566	
208.94630	9764	1+
211.94520	22868	
213.94098	22592	1+
215.93847	3796	
217.94204	8784	
222.95290	33066	1+
224.95210	6778	
226.12378	3484	
226.94796	123542	1+
227.19984	6056	
228.94348	211164	1+
231.95277	15878	1+
233.94975	2890	
234.97159	5832	
234.99969	5482	
235.12946	4380	
235.20452	4256	
237.13021	3384	
238.14861	5526	
238.45528	9908	
239.08100	3880	
239.14760	16314	1+
239.98247	3350	
240.23188	3980	
240.62474	16022	
240.96352	19378	1+
241.12599	4592	
242.14858	6120	
242.62013	3740	
242.96184	4022	
243.22783	12314	1+
244.16473	31218	1+
244.95813	69262	1+
245.13014	29242	1+
245.18485	3348	
245.63262	7312	
245.94297	8194	
246.95313	73686	1+
247.24049	3318	
248.03333	3662	
249.91174	3764	
249.97304	65740	1+
250.11723	3170	
250.94790	46642	1+
250.99847	8676	
251.19931	5478	
252.47174	2930	
252.63894	2974	
252.94839	13064	
252.97249	873718	1+
253.21491	5048	
253.90698	11384	1+
254.94306	197724	1+
254.96779	317428	1+
255.23023	7992	
256.26294	6388	
256.91460	5094	
256.96527	44452	1+
258.14410	3808	
258.88519	3322	
258.96651	9396	
260.16243	4132	
260.98017	2868	
261.97594	12812	1+
263.05653	6690	
263.97969	117050	1+
265.25205	3140	
265.97757	11410	
267.26743	3372	
267.64556	3966	
267.97469	50390	
268.96099	31498	1+
270.98265	13560	
272.88251	3818	
272.95328	34012	1+
272.97735	5626	
273.18633	2974	
274.27324	15032	1+
274.65268	2980	
278.11274	3642	
279.09330	4822	
279.23086	7268	
280.63949	3586	
281.05063	3908	
281.15617	2890	
281.24617	14466	1+
282.17630	3834	
282.27890	19092	
283.17473	16918	1+
283.26268	17316	1+
283.94835	8416	
284.29445	10454	1+
285.22233	3886	
285.94318	158238	1+
285.98450	22392	1+
287.25234	18564	1+
287.66129	4568	
288.06545	4090	
288.15492	6946	
288.20565	3038	
288.25224	10826	1+
288.48863	2906	
289.65781	5332	
290.15921	3070	
290.26829	24958	1+
291.10110	11386	1+
291.16059	7732	1+
291.19704	5340	
291.97481	12586	1+
292.06075	13380	1+
293.21025	6870	
293.97644	24540	1+
293.99858	42976	1+
294.93742	10466	1+
295.12901	5858	
295.22659	12470	1+
295.96968	7634	
295.99302	20950	1+
296.14717	22026	1+
296.29348	4318	
296.48178	8980	
296.66671	3548	
297.07980	15464	1+
297.24198	12876	1+
297.90527	5280	
298.13889	5526	
298.27270	4678	
298.96880	2976	
299.24133	3332	
299.25525	3408	
299.67098	3392	
300.28881	10818	1+
302.15080	26470	
302.17452	6326	
302.30465	24572	1+
302.48540	11318	
302.81910	4554	
302.94676	8876	
303.17687	3220	
303.95340	34930	1+
303.99604	8796	
304.18246	12092	1+
304.28362	4100	
304.92549	3774	
305.18202	7204	1+
305.26819	6974	
305.95469	4936	
306.90547	5564	
307.08364	2974	
307.19159	3248	
307.24747	51428	1+
308.14254	9360	1+
308.21643	4300	
308.87381	4170	
309.18884	4228	
309.20535	3186	
309.25946	9618	1+
309.67421	4502	
310.17472	42446	1+
310.30984	16360	1+
311.05611	4008	
311.22195	5620	
311.27577	10300	1+
311.67213	4854	
311.87088	14610	1+
311.93598	7730	
311.98775	19610	1+
312.15037	6682	1+
312.32540	6530	
312.90245	4988	
312.94828	7932	
313.21978	7264	
313.27394	5750	
313.29178	13290	1+
313.86767	4670	
313.93060	180646	1+
314.27086	3006	
314.89475	3720	
315.15957	8652	1+
315.18067	3406	
315.82597	5332	
316.12813	5586	
316.28399	15566	1+
316.32020	9272	1+
316.94103	5862	
318.29961	22988	1+
318.48823	3244	
318.93613	111956	1+
319.15607	3394	
320.15966	5396	
320.93562	206986	1+
321.24227	3502	
322.15388	3442	
322.18948	5708	
322.87881	5984	
322.91125	9882	
322.93130	3950162	1+
323.11676	4898	
323.17667	5438	
323.23988	18496	1+
323.41329	8962	
323.66538	6410	
324.13914	3050	
324.16283	5740	1+
324.20763	3194	
324.28959	3840	
324.32248	7030	1+
324.87893	4492	
325.18437	3086	
325.20118	3044	
325.25529	51144	1+
325.29093	5402	
326.12080	3144	
326.16309	37002	1+
326.20190	4498	
326.30442	4798	
326.49665	16734	
326.82983	7658	
326.87321	49012	1+
326.97005	9810	
327.00801	8556	
327.18001	5152	
327.20075	15774	1+
327.27119	65604	1+
327.65460	12436	1+
327.91599	11124	
328.16203	13790	1+
328.32040	9400	1+
328.41757	2958	
END IONS

###FS:    #m/z: 340.94211 #charge 1+
###MS: 2
###MSMS: 4
BEGIN IONS
TITLE=Cmpd 2, +MS2(340.9421), 28.0-35.0eV, 0.1min #4
RTINSECONDS=2.6855
SCANS=2,4
PEPMASS=340.94211	784388
CHARGE=1+
213.94001	3292	1+
215.88868	480	1+
215.93926	926	1+
217.88118	494	1+
222.12039	168	
222.95436	200	
223.10794	566	1+
223.13054	228	1+
224.82767	160	
225.15995	136	
226.15366	152	
226.94816	192	
227.08450	144	
230.10848	550	1+
230.95252	142	
231.11225	458	1+
231.95096	3614	1+
233.04864	156	
233.89920	522	1+
233.94884	900	1+
234.11203	276	1+
235.03933	262	
235.94795	340	1+
236.06251	436	1+
236.10538	356	1+
236.13566	312	1+
236.99864	144	
237.06620	316	1+
238.01835	192	1+
238.04988	884	1+
239.07272	230	1+
240.09417	296	1+
240.13323	164	
240.23257	594	1+
240.96424	196	
241.01052	226	1+
241.15364	138	
243.97076	252	1+
244.03721	918	1+
244.10964	166	
244.16610	716	1+
245.22670	142	
245.59569	266	1+
246.08634	148	
246.97914	322	1+
247.10690	290	1+
247.94421	312	1+
248.03383	772	1+
248.13565	310	1+
248.98855	386	1+
249.06751	140	
249.96201	854	1+
250.06039	140	
250.08537	140	
250.56000	128	1+
251.16205	384	1+
251.96087	324	1+
252.23025	130	
253.20088	154	
254.12853	140	
254.28710	146	
254.96767	2274	1+
255.07823	474	1+
255.13693	136	
255.17612	190	
256.03604	150	
256.96550	558	1+
257.20044	312	1+
258.14223	258	
258.17872	202	
258.96681	148	
259.03906	336	1+
259.09263	178	1+
259.11274	174	1+
261.15377	132	
261.19602	138	1+
262.11827	236	
262.98364	386	1+
263.05738	418	
263.07522	134	
263.10166	352	1+
264.05773	256	
264.07533	148	
264.13669	148	
264.17405	486	1+
265.02005	792	1+
265.20162	260	1+
265.92557	228	1+
266.14212	452	1+
266.18659	316	1+
266.25164	192	
266.43054	166	
267.00306	332	
267.04375	240	
268.01140	222	
268.07526	148	
268.09047	168	
268.79044	190	1+
269.00332	516	1+
269.02815	130	
269.24484	80	1+
269.86570	172	
270.11739	164	
270.18186	218	1+
270.95094	160	
271.09181	156	
271.10781	156	
272.13848	460	1+
272.93281	402	
272.97960	352	1+
273.02072	222	1+
273.19061	162	1+
273.95269	130	
274.09141	144	
274.10959	240	1+
274.24374	266	1+
275.03315	132	
275.05971	634	1+
275.20543	890	1+
275.24448	192	1+
276.06170	482	1+
276.90974	132	
277.08625	384	1+
277.28124	250	1+
278.01048	160	
278.16968	234	1+
278.25596	308	1+
279.06859	158	1+
279.21419	142	
279.25927	238	1+
280.10055	274	1+
280.12997	184	
281.05047	450	
281.15790	138	
281.23064	134	
282.04935	546	1+
282.14632	288	1+
282.27857	1232	1+
282.91716	160	
282.97321	142	
283.02971	224	
283.06704	240	1+
283.21239	304	1+
284.13467	156	
284.29266	352	1+
285.12140	204	
286.09964	140	
287.21174	150	
288.06454	1450	1+
288.13115	194	
289.51995	206	
290.01215	230	
290.11491	162	
290.14955	1560	1+
290.80615	288	1+
291.19256	272	1+
292.06246	568	1+
292.11002	192	
292.22396	234	1+
293.14490	158	
293.43654	144	
294.03769	222	1+
295.07265	236	
295.11122	214	
295.20514	214	1+
296.08633	290	
296.29321	180	
296.32965	186	
296.92312	156	
297.01163	156	
297.09403	188	
297.15889	284	
297.22651	130	
297.57865	134	
297.97657	200	
298.08604	384	
298.14571	192	
298.20078	148	
298.32495	142	
298.59067	164	
298.91801	204	
299.06009	688	
299.08494	232	
299.14731	166	
299.16568	400	1+
299.31334	144	
299.86110	198	1+
299.92106	418	1+
300.01141	182	1+
300.06493	428	
300.19501	136	
301.06056	258	
302.15694	236	1+
303.04505	352	1+
303.21467	130	
304.02510	280	1+
305.09766	232	1+
305.23351	156	
305.28673	136	
306.15256	194	
306.20863	370	1+
306.27726	140	
307.13340	208	1+
307.24492	292	
307.30576	282	
307.95666	292	1+
308.29433	610	1+
308.88116	144	
309.05867	330	1+
309.32495	132	
309.87089	294	1+
310.06263	236	1+
310.08357	150	
310.12190	148	
310.14618	286	1+
310.17465	958	1+
310.31278	404	1+
311.89206	136	
312.03058	582	1+
313.03343	498	1+
313.09814	148	
313.13053	146	
314.11871	144	
315.15963	130	
315.21093	228	1+
316.17256	164	
316.21321	170	1+
318.08294	290	1+
318.14703	426	1+
319.10619	328	1+
319.21351	226	
320.13002	136	
320.15365	180	
320.93303	200	1+
321.04401	228	1+
321.22405	348	
322.11383	146	
322.13537	184	
322.22262	264	
322.26978	330	1+
323.17222	340	1+
323.18847	222	1+
323.24039	1254	1+
323.27294	260	1+
324.14357	296	1+
324.29307	164	
324.32224	376	1+
325.25094	230	
326.04473	236	1+
326.17723	200	
326.30990	246	1+
326.34157	290	1+
326.96503	166	
327.12588	340	1+
327.16764	630	1+
327.19820	288	1+
328.05297	168	1+
328.13049	202	1+
328.15311	288	
328.20220	300	1+
328.25949	136	
332.09399	652	1+
333.18594	152	
334.08623	284	1+
335.00518	174	1+
336.32065	154	1+
337.20164	134	
337.21720	438	1+
337.26426	188	
338.14027	284	1+
338.17585	136	
338.27605	218	
338.31901	240	
339.20094	136	
339.30092	172	1+
340.17358	282	1+
340.35854	220	1+
340.39515	592	1+
341.18099	172	1+
341.24902	334	
342.12626	300	1+
342.14782	264	1+
342.25417	230	
342.28513	394	1+
342.31419	672	1+
342.38285	154	
342.90746	146	
343.11049	178	
343.20799	332	
343.23106	202	
343.91412	136	
344.11193	130	
344.19839	202	
344.21860	148	
345.15070	134	
345.17678	470	1+
346.15834	136	
END IONS

###FS:    #m/z: 363.95838 #charge 1+
###MS: 2
###MSMS: 5
BEGIN IONS
TITLE=Cmpd 3, +MS2(363.9584), 28.0-35.0eV, 0.1min #5
RTINSECONDS=3.4585
SCANS=2,5
PEPMASS=363.95838	451420
CHARGE=1+
191.86247	166	
191.95467	142	
200.94902	142	
202.09632	266	1+
205.95136	238	1+
207.94937	200	
208.95298	158	
209.94463	688	
210.88414	318	1+
212.88020	714	1+
222.95333	1324	1+
224.17226	148	
224.94954	1568	1+
226.15392	142	
226.94889	4980	1+
227.04810	136	
227.93182	344	
228.94325	4782	1+
230.06242	228	1+
230.11042	234	1+
230.88917	790	1+
231.01130	182	1+
231.06569	278	1+
233.10013	202	1+
235.82752	150	
236.00261	184	1+
237.09933	186	1+
239.03794	338	1+
239.06529	142	
240.16936	200	
240.96410	1136	1+
242.95952	1020	1+
243.12227	196	
244.04409	548	1+
244.07255	158	
244.16412	400	1+
244.95895	2414	1+
244.98184	138	
245.09734	142	
245.94392	468	
246.95332	2530	1+
246.97598	436	1+
247.03712	158	
248.03576	636	1+
248.23907	190	1+
248.90098	604	1+
248.95726	154	
249.09247	358	1+
249.12421	320	1+
249.43962	130	
249.87899	182	
250.09444	220	1+
250.10727	314	1+
250.95081	158	
250.97137	298	1+
251.07117	148	
251.10913	248	1+
252.23574	204	
252.95977	220	1+
253.09626	132	
253.94667	304	1+
253.95746	282	1+
255.01748	134	
255.14641	400	1+
255.23095	128	
256.21578	162	1+
257.14238	418	1+
257.19502	346	1+
257.92042	292	1+
258.97214	194	
259.98404	134	
260.97004	722	1+
261.91828	128	
261.99693	204	1+
262.13967	148	
263.06105	208	
263.10867	148	
263.14075	204	1+
263.21773	140	
264.08098	190	
264.85630	250	1+
264.90963	150	
265.97576	128	
266.15675	162	1+
266.24627	380	1+
266.99690	230	
267.89382	128	
267.97483	218	
268.03186	198	1+
268.05937	478	1+
268.86262	152	
268.96232	754	1+
269.10148	238	
269.91267	286	1+
269.97021	566	1+
270.90936	334	1+
270.99334	134	
271.13424	182	
271.84862	140	
271.96055	240	1+
271.97788	152	
272.13607	254	1+
272.17465	138	
272.93152	320	1+
275.14894	342	1+
275.20686	180	
276.03116	266	1+
276.92420	228	1+
277.07384	178	
279.13944	132	
279.26537	338	1+
279.89712	146	
279.99366	194	1+
280.26853	274	1+
281.04784	128	
281.06739	208	
281.11426	134	
281.88517	162	
282.07037	172	
283.13795	218	1+
283.89407	132	
283.98569	366	1+
284.05218	158	
284.07032	192	
284.08540	138	
284.87170	222	1+
284.91913	136	
285.01036	138	
285.19092	388	1+
286.11351	240	1+
286.81583	242	1+
287.07533	128	
288.06429	1046	1+
288.87329	228	1+
289.01047	128	
289.02788	216	
289.12100	310	1+
289.21754	164	
290.01193	184	1+
290.15171	546	1+
290.18655	244	
290.25288	208	1+
290.94988	234	1+
291.07031	132	
292.06268	420	1+
292.10095	198	
293.09075	136	
293.11393	242	1+
293.85987	134	
294.09520	334	1+
294.92661	162	
295.10225	340	1+
295.89885	240	1+
296.00622	176	1+
296.12498	138	
296.16780	292	1+
298.08504	182	
298.58196	156	
298.92589	274	1+
299.02532	226	1+
299.08863	132	
299.16475	142	
300.13434	192	
300.16101	128	
300.98030	138	
301.04645	130	
301.10667	176	
301.16431	166	
301.22070	376	1+
301.51744	172	
301.91470	140	
302.24309	266	1+
302.88474	198	
303.03232	214	1+
303.07545	140	
303.09487	166	
303.86008	154	
303.94932	188	
304.15657	366	1+
304.17853	146	
304.78178	292	1+
304.90638	136	
305.10679	140	
305.29228	132	
305.80951	242	1+
306.14220	172	
306.20176	144	
306.28467	712	1+
307.09549	264	1+
307.82159	284	1+
308.12615	326	1+
308.16539	234	1+
308.36254	132	
309.30838	624	1+
309.86937	290	1+
310.08497	316	1+
310.31310	430	1+
311.15582	162	1+
311.87105	212	1+
312.95853	132	
313.05207	214	1+
313.10897	236	1+
313.14452	134	
314.17483	344	1+
314.92754	240	1+
315.03078	136	
315.20849	198	1+
316.26229	218	1+
317.13847	454	1+
318.05464	164	
318.16061	180	1+
318.23927	144	
318.59586	242	
318.93381	128	
319.08240	170	
319.09341	232	
319.81829	158	
319.96708	178	1+
320.09286	462	1+
321.04094	428	1+
323.14207	148	
323.17724	346	1+
323.24752	144	
323.30107	142	
324.14056	202	1+
324.16488	238	1+
324.24578	158	
324.32793	538	1+
324.87235	186	
325.10979	168	1+
325.23321	194	
325.87728	396	1+
326.06521	314	1+
326.87928	304	1+
326.96653	258	1+
327.13311	228	1+
327.16396	130	
327.21503	368	1+
327.22780	246	1+
328.04320	210	1+
328.08198	132	1+
331.17425	154	
332.09143	656	1+
333.00913	134	
334.30978	130	
334.86378	378	1+
336.17517	288	1+
336.94763	490	1+
337.09701	148	
337.11761	142	
337.87515	266	1+
339.13169	226	1+
339.79545	196	1+
340.02376	262	1+
340.16229	148	
340.94391	186	
340.96739	222	1+
341.26287	128	
342.20720	292	1+
342.28516	450	1+
342.36401	144	
342.91298	458	1+
343.09879	250	1+
343.15464	160	
343.82995	188	1+
344.06219	216	1+
344.12471	128	
344.15302	222	1+
345.06567	150	1+
345.17993	136	
346.30653	310	1+
346.76353	162	1+
347.07628	158	
347.15066	252	1+
347.19042	168	
347.31021	182	1+
348.91566	136	
349.32532	248	
350.34429	226	
351.12356	240	1+
351.17799	150	
351.34225	388	
352.21563	144	1+
352.89091	126	
355.05162	310	1+
355.42277	126	
356.00508	200	1+
356.08065	132	
357.10262	282	1+
358.83588	192	1+
359.19297	218	
360.10948	158	
360.36590	182	
361.06568	128	
361.28118	276	
362.12007	128	
362.14547	130	
362.18318	338	1+
362.27381	432	1+
362.36997	298	1+
364.09503	158	
364.21170	156	1+
364.24212	268	1+
364.38486	256	1+
365.28752	238	
365.33249	142	
366.40785	152	
367.33164	510	1+
368.29758	144	
368.42489	2394	1+
369.07655	150	
END IONS

###FS:    #m/z: 463.23506 #charge 2+
###MS: 6
###MSMS: 7
BEGIN IONS
TITLE=Cmpd 4, +MS2(463.2351), 20.0-25.0eV, 0.1min #7
RTINSECONDS=7.1525
SCANS=6-7
PEPMASS=463.23506	231640
CHARGE=2+
191.08279	2872	1+
191.95475	256	
200.13921	634	1+
204.13367	444	
206.09735	504	1+
217.09720	1532	1+
217.13645	1576	1+
219.07857	3014	1+
219.13706	320	1+
226.11758	264	1+
227.20137	276	
227.93380	960	1+
228.06539	456	1+
228.13355	1450	1+
231.07909	338	1+
233.12470	2664	1+
234.12401	1648	1+
237.11268	424	1+
239.15080	910	1+
240.09447	328	
244.12819	494	
244.16561	862	1+
245.09147	6020	1+
245.94082	1088	1+
246.13370	646	1+
247.10987	1160	1+
247.94810	278	1+
248.02963	446	1+
250.94827	680	1+
251.12142	6018	1+
253.09210	514	1+
254.11286	788	1+
255.10797	622	1+
255.14395	896	1+
256.16810	304	1+
259.14449	806	1+
261.12729	960	
261.15657	860	1+
262.11832	77468	1+
263.63393	364	1+
264.01203	454	1+
265.01855	304	1+
265.11708	270	1+
266.96994	352	1+
266.99969	430	1+
267.03106	246	1+
268.95747	286	
269.99825	210	1+
270.09015	580	1+
270.15916	3158	1+
272.06618	300	
272.10266	648	
272.12644	788	1+
272.17533	7122	1+
275.08281	562	1+
275.20715	364	1+
277.14865	590	1+
279.11496	3252	1+
279.15495	512	1+
281.04908	2792	1+
281.11402	524	1+
282.15534	348	
282.94352	368	1+
283.13769	384	1+
283.84093	270	
283.94449	226	1+
285.94286	726	
285.98988	248	1+
286.84004	780	1+
287.14199	880	
287.16936	654	
288.10047	418	1+
288.13708	474	
288.16993	13506	1+
289.12135	516	
290.11244	864	1+
292.16753	312	1+
293.87580	1006	1+
294.86160	504	1+
295.89013	442	1+
295.91904	678	1+
297.08222	422	
297.15640	1008	
298.12522	374	
298.15528	7706	1+
299.05884	1286	1+
300.16984	10488	1+
300.86099	272	
301.85086	454	
302.15347	410	
303.85996	552	1+
304.13050	694	
305.18247	8234	1+
305.85273	778	1+
306.92676	418	1+
307.89546	252	
308.86928	1230	1+
309.10340	642	1+
309.15385	1596	1+
309.87032	912	1+
309.94818	318	1+
310.12947	754	1+
311.88418	846	1+
312.17220	284	
313.14976	1654	1+
313.92982	1708	1+
314.15135	966	1+
315.07401	228	1+
315.10846	300	
315.18214	5364	
316.13209	1278	1+
316.16650	17612	1+
317.21795	414	1+
318.02106	354	1+
318.12413	658	1+
319.85605	496	1+
320.85748	308	1+
321.12561	1598	1+
321.18617	474	1+
322.16365	630	1+
323.91333	1016	1+
324.04871	266	1+
324.14821	394	1+
324.97845	454	1+
325.18262	618	1+
325.91611	490	1+
326.18815	432	1+
326.96036	332	1+
327.12585	504	1+
328.16837	1582	1+
328.19113	330	
328.86919	2632	1+
329.19342	350	
329.21824	598	1+
330.02586	536	1+
330.13248	870	1+
330.18066	5386	1+
332.72955	280	1+
333.19250	101696	1+
333.25284	496	1+
333.31777	368	1+
333.43853	280	1+
333.46186	220	1+
333.55976	292	1+
333.66913	270	
334.15443	958	1+
335.09953	618	1+
335.88526	386	
336.17131	702	
336.94824	992	1+
338.00529	324	1+
338.05378	566	1+
338.20811	410	1+
338.94945	304	
339.15677	254	
339.18689	254	
339.82825	316	1+
340.19046	382	
340.86377	872	1+
341.01848	346	
341.19952	1960	1+
341.66725	360	
341.92532	4454	1+
342.17836	360	
342.88851	258	
343.18241	482	
345.11829	564	1+
345.15623	918	1+
345.87516	592	1+
347.20843	4640	1+
347.26094	318	1+
348.04954	450	1+
348.13814	2496	1+
349.12404	268	
350.13213	748	1+
350.15886	458	1+
350.47850	318	1+
351.24027	386	1+
353.17993	392	
353.90283	514	1+
354.19666	3470	
354.69919	1236	
354.96304	382	1+
355.06594	2268	1+
355.17975	390	
357.19238	2992	1+
357.21194	2354	1+
358.02949	628	1+
358.17421	1914	1+
358.90666	324	1+
359.03330	474	1+
359.20815	662	
360.13993	356	
360.19873	1282	1+
362.11218	672	1+
362.13887	294	
362.15791	706	1+
363.18439	438	1+
364.16514	1008	1+
364.30999	360	1+
364.84111	258	1+
365.09058	512	1+
365.12423	294	
366.09100	334	1+
366.14752	4818	1+
366.84185	408	1+
366.89379	684	1+
366.94549	258	1+
368.11421	324	
368.70818	242	1+
369.19314	2904	1+
370.02358	404	1+
371.10174	290	
371.23119	334	1+
372.19706	384	
373.88637	374	1+
374.03964	482	1+
374.22325	302	
375.09522	440	1+
375.20326	77962	1+
375.28509	288	1+
375.30589	312	1+
375.90623	640	1+
376.24779	252	
377.14869	286	
378.15105	2224	1+
379.17569	532	
380.06703	372	
380.10965	548	1+
380.15589	562	1+
381.82756	318	1+
382.20050	1080	1+
383.06128	590	1+
384.21095	460	
385.18904	1606	1+
385.21053	1134	
386.22013	1022	
387.16498	1872	1+
387.84984	584	1+
387.98082	292	1+
388.21840	2086	1+
388.91805	554	1+
389.09285	386	1+
389.92656	538	1+
390.15084	436	
391.19844	2416	1+
391.90727	280	1+
392.16748	1926	
393.16007	12396	1+
395.02361	278	1+
395.83971	392	1+
397.15166	338	1+
399.16783	572	1+
399.90040	1188	1+
400.21052	954	
401.13521	460	1+
402.21347	572	
402.87184	1040	1+
403.17949	1770	1+
403.32189	562	1+
404.14993	1090	1+
404.35954	476	1+
405.00160	262	
405.09665	198	1+
405.18159	454	
405.36200	348	1+
405.86090	370	
407.14071	488	1+
407.19990	272	
407.87153	1214	1+
408.17729	300	
408.86090	274	
410.18893	256	
411.17206	952	1+
414.21440	11534	1+
415.16146	398	
416.16085	268	
417.14955	742	1+
418.21149	1898	1+
419.06254	434	1+
419.19993	386	
419.24731	284	
420.11080	310	
421.15356	332	
421.18533	586	
423.20839	406	
423.81014	224	1+
424.45460	666	1+
424.86781	272	
425.12744	748	1+
425.16227	830	1+
425.18383	1162	
426.13199	522	1+
426.16796	618	1+
426.19267	582	
427.19532	2628	1+
427.23762	852	1+
427.28959	392	1+
427.39115	424	1+
428.26585	1156	1+
430.21276	284	
430.86367	528	1+
431.87097	362	1+
433.19616	278	
433.26159	528	1+
434.21114	616	
435.17072	2476	1+
435.20345	474	
436.22276	7318	1+
438.25106	864	
440.06618	456	1+
441.25360	1230	1+
442.03060	298	1+
442.20941	1624	1+
442.25510	1010	1+
442.63153	466	1+
443.33472	366	
444.22679	626	
444.33224	336	
445.33374	334	
446.15754	596	1+
446.27718	40568	1+
447.24394	1110	1+
447.37004	270	
447.41316	548	1+
447.68381	258	1+
448.19779	1638	1+
448.37881	622	1+
448.44740	262	1+
449.18201	258	
449.38241	362	1+
450.26759	656	1+
451.21080	2564	1+
452.21538	2194	1+
453.71608	368	
456.26082	1636	1+
458.24339	298	
459.20631	534	
459.33085	79064	1+
459.67139	374	1+
460.24838	1758	1+
460.26831	1408	1+
460.37780	1008	1+
460.41734	434	
461.19078	762	
461.22626	2034	1+
461.29868	680	1+
461.43045	402	
461.62499	392	1+
462.17420	2402	1+
462.38167	286	
463.16829	1504	1+
463.39910	1118	1+
463.49783	404	1+
464.31191	286	
464.44211	928	1+
465.01949	314	1+
465.37270	334	
466.16113	262	
466.25886	686	1+
466.38907	378	
466.40772	514	
466.42411	330	
467.09589	232	1+
467.23210	846	1+
467.40207	264	
468.42229	1930	1+
468.76901	386	1+
472.22214	288	
473.22618	970	1+
475.23879	544	1+
478.24850	2038	1+
478.28736	332	
479.20082	758	
480.19233	4260	1+
481.26793	688	1+
482.23867	448	
484.22183	1296	1+
485.22726	820	1+
486.26972	342	
487.26236	1070	1+
487.28708	1630	1+
488.26739	706	1+
488.74423	310	1+
489.22425	818	1+
489.25469	1328	1+
491.23550	450	
492.24369	550	1+
492.27444	294	1+
495.21208	300	1+
498.26714	1420	1+
499.09534	802	1+
499.24647	1990	1+
500.09217	458	1+
500.23750	1200	1+
501.34242	310	1+
503.23323	702	1+
504.23623	430	1+
504.28381	1830	1+
504.95011	258	1+
506.24676	5144	1+
507.20037	1268	1+
507.28789	434	1+
509.18228	324	1+
509.68689	350	1+
510.18867	710	1+
514.26984	316	
515.28280	774	
516.26211	13854	1+
517.20573	722	1+
518.18867	890	1+
519.24269	474	1+
521.33638	514	1+
522.21498	454	1+
522.30143	236	1+
522.67336	368	1+
523.26337	288	1+
523.46306	202	1+
524.09149	428	1+
524.33378	500	1+
525.28510	1974	
526.26458	3226	1+
527.26735	1926	1+
528.24407	1016	1+
528.31395	386	1+
529.14120	570	1+
529.24342	882	1+
530.25352	1002	1+
531.29938	298	
532.27659	282	
532.71562	454	1+
533.10803	212	1+
533.21431	922	1+
533.28881	14964	1+
534.21730	596	1+
535.29188	8224	1+
536.02201	192	1+
536.10827	530	1+
536.22393	686	1+
537.20298	244	1+
539.17866	296	
541.16284	364	1+
541.24433	2948	1+
541.28366	580	1+
542.31134	604	
543.19410	350	1+
543.29390	15260	1+
543.49666	506	1+
544.19531	224	1+
544.26063	4334	1+
546.17436	210	1+
546.23413	424	
547.27444	514	
548.15354	296	1+
548.25439	2040	1+
551.28132	4376	1+
551.32316	288	1+
554.21246	510	1+
556.23142	346	1+
556.26400	916	1+
557.11953	254	1+
558.18697	1264	1+
558.27998	338	
559.27501	384	
559.74117	752	1+
560.25139	658	
560.32102	67486	1+
560.40570	290	
560.46031	362	1+
560.57257	520	1+
560.62194	594	1+
561.17635	170	1+
561.28444	23368	1+
561.89414	444	1+
562.22516	532	1+
564.56915	304	1+
565.27895	2332	1+
565.38426	206	1+
567.74340	268	1+
568.12393	448	1+
568.17231	190	1+
569.30849	426	1+
570.30279	522	
571.23899	420	1+
571.28954	5148	1+
573.17368	294	1+
573.26954	260	
574.67165	486	1+
575.25998	4234	1+
575.84707	364	1+
576.84179	348	1+
577.32983	562	1+
577.76949	582	1+
579.24243	482	1+
579.29546	1122	1+
581.20694	476	1+
581.27293	578	1+
581.30644	504	1+
584.24264	722	1+
585.25961	824	1+
585.29886	310	
587.15062	276	1+
587.30650	642	1+
588.23054	270	1+
588.29087	512	1+
588.30130	728	1+
590.27322	1452	1+
591.17305	570	1+
592.25845	506	
593.02950	350	1+
593.27959	5120	1+
594.17224	462	1+
595.16190	414	1+
596.21358	338	1+
596.24392	274	1+
597.08597	504	1+
597.26882	888	1+
599.18143	380	1+
599.26069	1170	1+
600.32114	1552	1+
600.81530	184	1+
601.25807	568	1+
603.27472	646	1+
603.30108	560	1+
605.20448	342	1+
605.24461	320	
606.15310	258	1+
606.85056	578	1+
607.10526	478	1+
607.32942	240	1+
609.32671	382	1+
611.31162	1224	1+
612.27969	948	1+
613.15199	374	1+
613.27945	1262	1+
613.30396	990	1+
613.54140	336	1+
614.41899	438	1+
615.20103	462	1+
615.27393	576	1+
615.57912	610	1+
617.06757	378	1+
617.32981	300	
618.32746	15210	1+
619.39093	268	1+
620.19889	564	1+
620.26403	434	
621.25635	1144	1+
622.29817	1080	1+
624.43715	204	1+
627.33383	716	1+
628.27071	1086	1+
629.28309	522	1+
629.34021	290	
630.28170	326	1+
631.33796	286	
632.26547	1694	1+
633.28603	1156	1+
633.70819	422	1+
635.32123	408	1+
636.14354	608	1+
639.30367	1156	1+
641.30996	444	1+
642.71182	732	1+
643.07987	208	1+
643.29104	382	1+
644.20810	432	1+
644.31262	1336	1+
644.81784	184	1+
645.34607	1054	1+
647.31150	2278	1+
647.33176	326	1+
649.24378	594	1+
650.39138	214	1+
650.76214	268	1+
652.73516	528	1+
653.52941	318	1+
654.31106	2204	1+
654.72581	926	1+
655.16521	384	1+
656.36228	320	
657.30531	1138	1+
658.31486	682	1+
659.18489	190	1+
662.36634	2336	1+
663.21314	378	1+
663.31646	406	1+
664.14737	530	1+
664.31972	1780	1+
664.80611	230	1+
665.13705	536	1+
665.25840	604	1+
665.74413	376	1+
666.17637	922	1+
666.33251	9046	1+
667.16369	472	1+
667.24374	524	1+
669.66513	208	1+
670.42997	196	1+
670.95504	362	1+
671.29178	284	1+
671.95501	256	1+
672.35598	4284	1+
672.76853	430	1+
673.29747	208	1+
673.36494	574	1+
674.32398	276	
674.77748	328	1+
675.30315	1424	1+
675.36685	504	1+
677.29801	558	1+
678.32182	1320	1+
678.75465	236	1+
679.31967	1136	1+
682.32818	23698	1+
682.75792	352	1+
683.12573	300	1+
683.62028	262	1+
685.37957	270	
686.32650	1862	1+
687.26806	550	1+
687.38461	616	1+
689.36336	22078	1+
690.36304	18042	1+
691.22744	566	1+
692.32392	3628	1+
692.72617	510	1+
694.20220	200	1+
696.80573	538	1+
697.80033	252	1+
699.31535	362	1+
699.80194	410	1+
700.35721	550	1+
701.20043	444	1+
701.21574	456	1+
701.34872	192	1+
702.30165	402	1+
702.87414	200	1+
703.20037	290	1+
703.34294	1298	1+
705.04278	446	1+
706.23900	1466	1+
706.30322	1218	
706.75525	1122	1+
707.10988	820	1+
707.15394	690	1+
707.20031	344	
707.39147	365420	1+
707.59398	378	
707.63357	588	
707.69724	1932	1+
707.70221	1430	1+
707.76080	1016	1+
707.78830	410	
707.87870	864	1+
707.88006	342	
708.04871	538	1+
708.11248	552	1+
708.55252	618	1+
708.66163	718	1+
708.73485	632	1+
708.91538	656	1+
709.02697	476	1+
709.17836	502	1+
709.28883	716	1+
709.59938	738	1+
709.91522	512	1+
710.17704	374	1+
710.32981	804	1+
710.71944	672	1+
711.34924	3826	1+
711.71947	584	1+
711.79526	770	1+
712.14247	338	1+
712.44586	1326	1+
712.98504	644	1+
713.20884	658	1+
713.37884	834	1+
713.69882	470	1+
714.25524	450	1+
714.33000	894	1+
714.80612	466	1+
715.20608	446	1+
715.60120	348	1+
716.32819	392	1+
716.36005	374	
717.23877	212	1+
717.27533	262	
717.36174	4300	1+
717.65131	214	1+
718.35932	3188	1+
720.31806	514	1+
720.80042	858	1+
721.31480	344	1+
721.73427	378	1+
723.33628	350	1+
723.37932	302	1+
724.34508	220	1+
725.39431	646	1+
726.22321	408	1+
727.37062	932	1+
728.37724	586	1+
729.07748	266	1+
729.11854	248	1+
729.32618	614	1+
729.56339	214	1+
730.34038	882	1+
731.41221	1116	1+
731.41326	3872	1+
732.35678	1454	1+
733.33445	1336	1+
733.38120	506	1+
733.67290	394	1+
734.32876	1380	1+
735.40703	676	1+
735.68086	350	1+
736.34840	278	
738.63111	904	1+
738.70866	218	1+
741.25832	454	1+
741.36817	1100	1+
742.65455	514	1+
742.81381	228	1+
743.29250	436	1+
743.35242	494	1+
745.37164	372	1+
746.27259	330	1+
747.34914	1118	1+
749.05825	406	1+
749.28892	640	1+
749.71730	238	1+
749.77105	606	1+
749.91581	318	1+
750.96666	204	1+
751.26095	528	1+
751.33249	296	1+
751.36594	636	1+
751.76147	520	1+
752.77213	344	1+
752.84527	394	1+
752.95860	226	1+
753.10389	348	1+
753.17046	238	1+
753.23757	468	1+
754.74089	394	1+
755.17053	328	1+
755.44673	228	1+
756.83284	364	1+
757.15170	262	1+
757.25493	548	1+
757.38710	322	1+
757.43755	376	1+
758.69886	256	1+
758.76366	480	1+
758.81210	268	1+
759.38655	1078	1+
761.22928	504	1+
761.36907	544	
761.40961	782	1+
762.35310	1654	1+
762.36012	462	
762.78337	800	1+
762.87462	200	1+
763.04048	222	1+
763.15066	474	1+
764.75962	200	1+
765.34312	620	1+
765.68419	382	1+
766.28208	570	1+
767.28241	412	1+
767.35701	200	1+
768.69784	908	1+
768.76346	336	1+
770.70091	410	1+
771.28697	672	1+
771.39470	516	1+
772.41202	470	1+
773.19263	394	1+
773.40941	1306	1+
773.76490	528	1+
775.26403	930	1+
775.36850	734	1+
777.25309	334	1+
777.38415	1196	1+
777.58508	198	1+
778.34869	1906	1+
779.35377	1662	1+
779.40792	324	1+
779.41557	1336	1+
780.67576	368	1+
780.73797	274	1+
781.30696	684	1+
782.45086	472	1+
784.65942	182	1+
786.21666	410	1+
786.34767	380	1+
786.67628	208	1+
787.20304	500	1+
787.78258	238	1+
788.74166	236	1+
788.83285	272	1+
789.40828	10314	1+
790.23907	270	1+
790.41579	6776	1+
792.85990	234	1+
793.37518	2264	1+
793.48183	264	1+
793.58525	384	1+
794.10611	198	1+
794.71417	312	1+
794.79843	352	1+
794.86315	292	1+
795.39959	3152	1+
795.41215	5816	1+
796.27598	214	1+
797.40970	1060	1+
797.48744	408	1+
797.92987	262	1+
798.24993	640	1+
799.24883	338	1+
801.36406	618	1+
801.67170	358	1+
803.30395	254	1+
803.35210	648	1+
803.38523	502	1+
805.21544	444	1+
805.39634	1584	1+
805.49991	432	1+
806.41168	430	1+
807.01856	198	1+
807.24479	358	1+
808.80479	192	1+
808.92977	238	1+
809.51891	488	1+
810.80274	202	1+
811.44071	334	1+
812.08506	298	1+
812.41311	1050	1+
812.57765	420	1+
812.80988	180	1+
814.43950	644	1+
814.82792	406	1+
815.01754	334	1+
816.39897	1322	1+
817.40174	1272	1+
818.37384	336	1+
819.42082	438	1+
819.78322	338	1+
820.42508	2280	1+
820.66174	722	1+
821.40191	3668	1+
822.40000	2312	1+
822.87416	236	1+
825.42277	704	1+
825.46336	702	1+
825.67237	196	1+
826.00088	178	1+
826.88572	208	1+
827.11878	322	1+
827.27628	434	1+
827.36149	346	1+
827.69780	300	1+
831.34750	334	1+
832.43939	4032	1+
832.66174	208	1+
833.37980	596	1+
834.65620	582	1+
835.36644	360	1+
835.50040	210	1+
835.66293	532	1+
836.30301	1102	1+
836.77021	238	1+
837.27163	454	1+
838.43115	32964	1+
838.74837	620	1+
838.76181	484	1+
841.24170	306	1+
842.75865	246	1+
842.87621	294	1+
843.19120	356	1+
843.30577	406	1+
843.42926	854	1+
844.71217	582	1+
845.30927	288	1+
845.43347	766	1+
845.57794	336	1+
846.74027	516	1+
846.80560	326	1+
847.17114	318	1+
847.22937	438	1+
847.40920	1606	1+
848.41610	2538	1+
849.65936	344	1+
849.76617	480	1+
851.16909	222	1+
851.48720	274	1+
852.69798	542	1+
852.87231	262	1+
860.31103	514	1+
860.43805	8100	1+
861.16504	304	1+
861.56091	368	1+
861.97239	198	1+
862.44859	8890	1+
863.47122	304	1+
865.23369	398	1+
866.36855	1096	1+
867.35931	684	1+
875.55070	540	1+
877.23562	452	1+
877.31561	292	1+
877.45161	5198	1+
877.69413	338	1+
878.69964	214	1+
881.07902	192	1+
881.22956	228	1+
881.35965	176	1+
881.36696	510	1+
881.77812	930	1+
882.31777	198	1+
885.27889	310	1+
885.38206	548	1+
885.58282	406	1+
887.60539	338	1+
887.75152	864	1+
888.31301	488	1+
889.14098	460	1+
889.30748	320	1+
889.43748	1266	1+
889.53165	236	1+
889.70335	442	1+
889.75400	424	1+
889.79432	340	1+
891.41125	1120	1+
891.63426	448	1+
891.92208	360	1+
892.05875	192	1+
892.29859	286	1+
894.62815	704	1+
895.96315	212	1+
897.30936	204	1+
897.63639	264	1+
899.45697	510	1+
900.70810	402	1+
907.29719	356	1+
907.43211	4678	1+
908.43335	3260	1+
911.30786	222	1+
911.38244	398	1+
913.44673	262	1+
914.76811	270	1+
917.21032	474	1+
917.37087	684	1+
917.54594	1092	1+
917.94776	772	1+
918.06505	254	1+
918.28604	412	1+
918.87009	454	1+
919.35851	362	1+
919.87099	310	1+
920.81730	968	1+
921.05141	326	1+
921.28393	354	1+
924.44053	11052	1+
924.53602	828	1+
925.07334	286	1+
925.24693	270	1+
925.60851	496	1+
925.89471	210	1+
927.18061	498	1+
927.21400	408	1+
927.69511	438	1+
929.39351	416	1+
929.44877	384	1+
929.55328	474	1+
929.69284	334	1+
END IONS

###FS:    #m/z: 665.31961 #charge 2+
###MS: 6
###MSMS: 8
BEGIN IONS
TITLE=Cmpd 5, +MS2(665.3196), 24.0-30.0eV, 0.2min #8
RTINSECONDS=7.925
SCANS=6,8
PEPMASS=665.31961	203500
CHARGE=2+
211.11725	1012	1+
212.10118	640	1+
216.09699	886	1+
222.08585	410	1+
223.06877	638	
229.12580	488	1+
230.10910	962	1+
230.12832	320	1+
231.11264	832	1+
234.12260	910	1+
234.14398	10040	1+
239.05695	352	1+
239.11320	8780	
240.09756	16694	1+
240.13402	446	
244.16474	526	
245.09018	1104	1+
248.03023	316	
248.06997	834	1+
250.12221	406	1+
252.09688	494	
254.14658	458	1+
255.10874	750	1+
255.23254	536	1+
256.09030	602	1+
257.12377	12306	1+
259.10678	428	
262.11800	10826	1+
263.10021	358	1+
266.08144	288	
267.14513	326	
268.13078	390	
272.15887	1694	1+
273.11880	1558	1+
276.13476	954	1+
277.11140	412	1+
280.11152	818	1+
283.26116	452	
285.94377	1356	1+
286.13786	294	
286.27473	262	1+
288.07290	250	1+
291.07894	612	1+
292.06140	608	1+
296.13814	476	1+
296.15526	382	1+
299.12431	540	1+
302.14767	1490	
303.16478	830	1+
303.95353	680	1+
304.12883	2300	1+
308.10750	4604	1+
308.29931	300	
311.29504	1026	1+
312.04337	278	1+
313.14809	516	1+
313.96527	290	
314.17469	426	1+
317.16424	296	
318.14468	1576	1+
318.18113	1154	
319.08555	278	1+
324.13393	700	1+
325.18462	504	1+
326.18949	316	1+
327.08493	384	1+
327.14395	452	
328.12082	1310	1+
330.17670	316	1+
331.13938	884	1+
331.78265	728	1+
331.98403	322	
333.19043	388	1+
335.17260	446	1+
335.20676	768	1+
335.79429	354	1+
338.18610	510	1+
339.11863	370	1+
341.01521	342	1+
341.16110	616	
341.18030	992	1+
342.14404	4222	1+
345.15596	1724	
346.13971	1186	1+
347.16480	656	1+
349.11061	430	1+
349.79126	1354	1+
349.89291	248	1+
350.16079	564	1+
355.06920	828	1+
355.36922	292	
356.78128	486	1+
358.15811	390	
358.18957	628	
359.13977	1466	1+
359.17219	6074	1+
359.85885	410	1+
359.91482	540	1+
361.10350	396	1+
362.68065	386	1+
363.16716	4830	1+
364.09828	322	1+
366.92579	390	1+
368.19130	284	
369.15732	802	
369.17782	522	
370.13815	1770	1+
370.18446	368	
370.96624	334	1+
372.17520	378	
372.62117	316	1+
372.80750	1880	1+
373.11283	1342	1+
373.15220	1430	1+
374.87491	1132	1+
375.16829	578	
375.20601	642	1+
375.79697	410	1+
376.16579	2800	
377.14962	2316	1+
377.21805	348	1+
383.33377	868	1+
384.21006	288	
385.15480	538	
386.09256	430	1+
386.13740	386	
386.18428	5380	
386.69136	440	1+
387.09376	302	1+
387.16672	15728	1+
387.85407	350	1+
389.10249	312	1+
390.12482	464	1+
390.17690	924	1+
390.29153	460	
391.30455	3494	1+
394.00670	394	1+
394.17553	50888	1+
395.13859	2032	1+
395.23020	908	1+
398.61683	448	1+
399.19870	480	
402.09638	336	1+
403.07983	350	1+
403.16194	2162	1+
403.19993	366	
404.19340	6718	1+
405.85357	438	1+
406.70016	508	
407.20442	548	
407.29904	730	1+
408.15286	696	1+
412.17991	970	1+
413.15252	2164	1+
414.86884	452	1+
415.19466	550	
418.08559	402	1+
420.18968	2974	1+
420.22816	624	1+
421.10243	444	1+
422.16997	394	
422.82456	356	1+
423.13480	1116	1+
424.13963	630	1+
424.21890	286	
424.77335	320	1+
424.94662	294	1+
426.08775	288	1+
426.26661	246	1+
426.99985	1098	1+
427.16392	360	1+
428.20719	874	1+
429.17153	328	
429.97618	436	1+
429.99572	382	1+
431.87121	486	1+
432.21958	1834	1+
436.25854	604	1+
436.89098	422	1+
437.89491	310	1+
438.17406	660	
439.16217	4666	1+
439.29806	310	
442.02332	1074	1+
442.22660	642	1+
444.09122	334	1+
445.00865	784	1+
445.20201	1316	1+
445.84198	244	1+
445.90447	350	
446.04884	366	1+
448.84385	346	1+
450.23046	706	
456.18890	11828	1+
457.30157	254	1+
458.16599	274	1+
458.72068	706	1+
459.96567	256	1+
461.21863	414	
461.25872	370	1+
461.40105	276	1+
462.19518	318	
462.24319	362	
465.23956	452	1+
466.17818	914	1+
468.01678	400	1+
469.01919	294	1+
470.23995	1120	1+
470.89966	856	1+
471.22361	518	
472.22857	896	
473.21611	4956	1+
475.24264	742	1+
476.27165	304	1+
478.21459	1518	1+
479.26325	286	1+
480.18820	714	1+
480.84311	398	1+
483.12842	604	1+
484.18284	3620	1+
487.04627	368	1+
488.01647	616	1+
488.25289	1664	
489.20788	510	1+
491.09674	268	1+
491.19454	680	1+
491.26056	322	1+
492.22728	470	1+
494.21013	318	
494.85406	340	
495.17938	698	1+
495.68675	362	1+
496.31862	366	1+
497.60494	424	1+
497.84869	728	1+
498.05747	342	1+
499.14942	470	1+
499.84556	618	1+
500.22748	3672	
500.84410	604	1+
501.02027	1196	1+
501.21218	9248	1+
501.81511	204	1+
503.02148	458	1+
504.09945	304	1+
505.22729	310	
505.27814	2216	1+
506.20077	1260	1+
506.84690	358	1+
507.08936	268	1+
507.13826	608	1+
507.22841	338	
507.25058	792	1+
507.32423	906	1+
508.05404	536	1+
508.13962	424	1+
508.33062	752	1+
509.05690	506	1+
509.10083	236	1+
509.85945	862	1+
510.24374	386	
511.10138	324	1+
511.14837	288	
511.22778	888	1+
511.85710	458	1+
512.02472	440	1+
512.18557	400	
512.68351	294	
513.02424	276	1+
513.20555	1840	1+
515.24985	3770	1+
515.65027	492	1+
515.86261	898	1+
516.04672	302	
516.24613	2270	1+
517.13557	368	1+
517.85569	570	1+
518.23753	2834	1+
519.07955	480	1+
519.85706	440	1+
520.00517	388	1+
520.01535	510	1+
520.28557	270	1+
520.61293	382	1+
521.01881	366	1+
521.14901	718	1+
522.20294	590	
522.32323	328	1+
523.23378	2568	1+
523.47038	254	1+
525.23416	706	1+
525.85943	1416	1+
526.14130	632	1+
527.86152	434	1+
528.07967	238	1+
528.82564	452	1+
529.03747	440	1+
530.03586	320	1+
530.70823	242	1+
531.22352	1050	1+
531.27204	472	1+
532.15061	668	1+
532.76548	466	1+
533.01772	302	1+
533.17171	396	1+
533.21941	512	
533.27531	2104	
533.86761	392	1+
533.89671	304	1+
534.26802	642	1+
534.27529	740	
535.28901	402	
535.87101	362	1+
538.16798	418	1+
538.29623	472	
539.22966	794	
540.11496	588	1+
540.21836	814	
540.93718	480	1+
541.16102	512	1+
541.24535	101690	1+
541.41880	508	1+
541.47586	334	1+
541.53601	518	1+
541.69653	244	1+
541.78669	504	1+
542.38868	336	1+
543.75973	262	1+
544.79060	528	1+
545.08820	564	1+
545.12604	682	1+
545.27445	786	1+
545.30980	324	
545.34397	598	1+
547.03413	496	1+
548.50718	278	1+
549.20561	374	
549.23863	352	
549.33073	454	1+
550.19466	590	
550.22547	1320	1+
550.29453	304	
551.14436	604	1+
551.22540	990	1+
551.50269	268	1+
552.14765	488	1+
552.30517	676	1+
553.25295	2136	1+
554.14746	498	1+
554.25556	1616	1+
555.13477	408	1+
555.60796	290	1+
556.20671	300	
556.34895	488	1+
556.46871	388	1+
556.89588	352	1+
557.20687	452	
557.23500	5056	1+
557.89572	244	1+
558.23537	3286	1+
558.27963	438	
558.31785	450	1+
560.22215	3764	1+
562.13235	544	1+
562.31365	576	1+
563.04688	370	1+
563.31592	480	1+
563.36108	272	1+
563.50605	1124	1+
563.64880	272	1+
564.05072	252	1+
565.12503	776	1+
565.24194	534	
565.50587	854	1+
565.95608	404	1+
566.05241	850	1+
566.22934	2876	1+
566.78136	272	1+
567.10032	400	1+
569.21174	436	
569.34407	1176	1+
570.24373	1366	1+
573.26767	2192	1+
573.82230	326	1+
574.20588	428	1+
574.26812	1588	1+
574.83273	312	1+
575.19083	512	1+
576.37857	294	1+
577.27038	354	
578.23628	328	
579.01004	506	1+
579.21887	2420	1+
579.26432	560	
579.75073	240	1+
580.01418	382	1+
580.14379	1330	1+
580.37292	250	1+
580.41609	290	1+
581.14842	986	1+
581.96478	402	1+
582.35883	334	
582.88783	462	1+
583.05933	586	1+
583.14801	1078	1+
583.26378	388	1+
583.38344	608	1+
584.24599	14006	1+
584.71708	350	1+
584.77421	1148	1+
585.97194	444	1+
587.06912	468	1+
587.12857	462	1+
587.30873	420	1+
587.81875	366	1+
588.24391	898	1+
588.34212	424	1+
588.82139	262	1+
589.16021	296	1+
589.25243	546	1+
589.49962	450	1+
590.22273	954	1+
591.12916	332	1+
591.27956	5184	1+
592.14690	440	1+
593.51252	324	1+
593.92506	396	1+
594.52528	348	1+
595.20415	452	1+
596.24733	3330	1+
597.14020	312	
597.76206	534	1+
598.00881	354	1+
598.22739	1450	1+
598.28741	1154	1+
598.33154	408	1+
599.01472	258	1+
599.15625	450	1+
599.27810	538	1+
599.28620	864	1+
601.11871	452	1+
601.27309	336	1+
601.27947	2270	
601.49884	326	1+
601.59711	346	1+
601.79420	1810	1+
602.01518	514	1+
602.25945	33142	1+
602.36568	600	1+
602.40902	424	1+
602.45938	446	1+
602.79736	1074	1+
603.12292	492	1+
604.73215	326	1+
604.80579	414	1+
605.06725	408	1+
605.33050	406	1+
605.87244	284	1+
605.96053	392	1+
606.05010	444	1+
606.26007	646	1+
607.21707	1012	1+
608.25379	636	1+
609.23242	370	
610.24978	1412	1+
610.37526	508	1+
610.97622	322	1+
611.37941	326	1+
612.46654	428	1+
613.11919	374	1+
613.27477	634	
613.34569	566	1+
613.46669	284	1+
613.49834	408	1+
614.25847	3138	1+
616.30836	392	
618.28161	3224	1+
619.28678	2744	1+
620.31800	356	
620.33253	928	1+
622.19024	804	1+
622.26731	322	
623.16495	640	1+
623.26102	686	
623.38897	310	
624.13539	396	1+
624.24270	6730	1+
624.36595	858	1+
625.08691	272	1+
625.28201	3976	1+
625.57831	4404	1+
625.78874	1064	
625.96153	466	1+
626.28504	3152	1+
626.41219	962	1+
626.49829	612	1+
626.78518	638	
626.96786	378	1+
627.69798	266	1+
628.16570	672	1+
629.40366	272	1+
629.59662	740	1+
630.37392	370	1+
630.60242	552	1+
631.16526	480	1+
631.26404	864	1+
631.45596	284	1+
631.99367	408	1+
632.03865	424	1+
632.22933	314	1+
632.50717	554	1+
632.59904	408	1+
634.33915	380	
636.31722	826	1+
638.29813	640	
638.35231	244	1+
638.79517	1678	
640.25743	962	1+
641.26824	20872	1+
641.38326	414	1+
642.81424	578	1+
643.30694	2232	1+
643.53325	614	1+
643.58955	8462	1+
643.66088	312	1+
644.30451	1552	1+
644.32040	622	1+
644.51324	464	1+
645.12759	338	1+
645.17066	612	1+
645.22229	614	1+
645.28220	550	1+
645.46181	498	1+
646.17826	438	1+
646.45762	532	1+
647.30882	5684	
647.55301	430	
647.70695	1298	1+
647.71992	252	1+
648.24445	344	
648.49905	1094	1+
649.05414	6778	1+
649.42633	598	1+
649.46092	366	
649.50421	838	1+
649.93860	418	1+
650.16449	1566	1+
650.52741	910	1+
650.66356	308	
651.21719	340	1+
651.35468	734	1+
651.39711	718	1+
651.55000	764	1+
651.56450	358	
652.35553	558	1+
652.41599	474	1+
653.32133	608	1+
653.52906	556	1+
654.05201	462	1+
654.33090	18774	1+
654.93247	288	
655.45397	1192	1+
655.51909	1100	1+
655.63604	340	
656.03555	1432	1+
656.09264	426	
656.12900	356	
656.31294	233728	1+
656.50739	910	1+
656.56491	612	
656.75199	522	
656.81430	146266	1+
656.94627	770	1+
657.09605	598	
657.59497	878	1+
657.72546	642	1+
657.97679	758	1+
658.20401	950	1+
658.78904	626	1+
658.98578	522	1+
659.28265	10994	1+
659.77035	484	1+
659.87606	596	1+
660.02473	522	1+
660.35605	1506	1+
660.65123	474	
660.89630	436	1+
661.02611	398	1+
661.05233	942	1+
661.40635	864	1+
661.49397	1368	1+
661.67295	320	
662.02155	520	1+
662.08506	1086	
662.55221	484	
662.57894	584	
662.67217	422	
662.79354	710	1+
662.86208	892	1+
663.08984	798	
663.21888	844	1+
663.32488	920	
663.43348	1242	1+
663.55908	2234	1+
663.64907	310	
663.79799	570	1+
663.86827	622	1+
663.94689	576	1+
664.07916	29328	1+
664.22513	520	1+
664.32899	808	
664.47162	384	
664.56168	1810	1+
664.61516	470	
664.67336	448	
664.69273	466	
665.18328	1012	1+
665.42494	1174	1+
665.47558	362	
665.53654	720	
665.64092	446	
665.68333	1466	1+
665.91060	298	
666.38606	1636	1+
666.50346	1522	1+
666.64321	4910	1+
666.68778	1048	1+
667.15431	292	
667.25645	318	
667.48741	1302	1+
667.55496	566	
667.58626	528	
667.61482	3940	1+
668.20407	682	1+
668.39229	926	1+
668.44171	632	1+
668.61967	3320	1+
668.80090	398	1+
669.06900	516	1+
669.25996	874	1+
669.31724	328	
669.32655	288	
669.55670	520	1+
669.58447	300	
670.10174	372	1+
670.16736	554	1+
670.31147	1164	1+
670.39073	592	1+
670.53192	468	1+
671.31841	622	1+
671.57997	434	1+
672.26994	1466	1+
673.15222	552	1+
673.29951	944	1+
675.22891	270	1+
675.29248	314	1+
675.29771	2844	1+
675.35009	500	1+
676.30217	2094	1+
677.79097	504	1+
677.98116	248	1+
678.36251	364	1+
678.75630	266	1+
679.26776	336	1+
680.34587	938	1+
681.32366	1060	1+
683.29471	1038	1+
683.69619	262	1+
684.31111	584	1+
685.25757	470	1+
688.97779	306	1+
691.16673	354	1+
692.30959	1790	1+
693.33527	1718	1+
695.31954	450	1+
696.32907	620	1+
704.36518	1990	1+
706.29775	312	
707.38892	2942	1+
709.33096	816	
709.72283	228	1+
710.11879	462	1+
710.25537	1174	1+
710.31877	1096	
711.35209	86526	1+
711.50351	486	1+
711.97443	610	1+
712.62086	706	1+
716.42107	590	1+
721.21055	508	1+
721.38664	406	1+
726.27891	660	1+
726.35033	6976	1+
727.28982	456	1+
727.34984	4822	1+
730.32743	3766	1+
731.27864	424	1+
731.55092	226	1+
733.25678	516	1+
734.26083	492	1+
735.31386	308	
737.32786	3430	1+
737.69454	398	1+
739.32679	796	1+
741.22510	506	1+
742.59456	638	1+
743.37809	6254	1+
745.58707	3286	1+
746.25312	290	1+
746.37046	922	1+
749.36079	508	1+
751.40499	280	1+
753.21761	632	1+
753.36958	686	
754.34507	9358	1+
755.34164	5744	1+
756.35935	506	1+
758.21014	504	1+
759.34252	448	1+
761.39882	1104	1+
762.34302	344	
763.31524	966	1+
764.35449	692	1+
766.11390	308	1+
766.29137	548	1+
767.05818	380	1+
768.33005	884	1+
770.21789	324	1+
771.37398	24530	1+
771.46572	572	1+
771.66073	264	1+
772.81686	338	1+
773.44674	282	1+
775.26737	1710	1+
776.35043	1022	1+
776.35965	1946	1+
777.26226	742	1+
777.48901	760	1+
780.33340	778	1+
780.71290	304	1+
781.24316	514	1+
783.15555	522	1+
783.33928	320	1+
783.37367	852	1+
784.11772	224	1+
784.37333	334	1+
784.90538	532	1+
785.25656	266	1+
785.30713	266	1+
785.90465	446	1+
786.22234	396	1+
786.60236	420	1+
786.77991	730	1+
787.60375	298	1+
787.66267	286	1+
788.70460	512	1+
788.78309	546	1+
789.39094	3344	1+
789.59400	408	1+
789.96837	362	1+
791.78616	514	1+
792.17323	228	1+
794.38913	9358	1+
796.31981	484	1+
796.84370	226	1+
797.31488	592	1+
797.35686	806	1+
798.34899	1036	1+
799.25585	252	1+
801.27973	276	1+
801.34441	656	1+
801.37991	334	1+
803.35461	1614	1+
805.30214	406	1+
805.34603	588	1+
806.34418	434	1+
807.33938	488	1+
807.40742	518	1+
811.25541	936	1+
812.23983	592	1+
812.40106	57384	1+
812.56023	334	
812.68106	246	1+
812.77721	388	1+
812.87572	194	1+
812.94296	306	1+
813.84987	242	1+
816.15555	198	1+
816.32413	912	1+
817.27262	394	1+
817.36752	658	1+
817.43047	920	1+
818.41895	474	1+
819.34587	520	1+
819.37044	512	1+
819.79201	244	1+
820.24713	300	1+
821.24728	558	1+
821.42149	346	1+
822.37835	3096	1+
823.35733	1260	1+
823.43922	544	1+
824.40287	326	1+
825.60848	262	1+
827.62922	330	1+
829.28716	358	1+
831.29415	240	1+
831.37381	2070	1+
831.40572	352	1+
832.47652	446	1+
833.40480	456	1+
834.32795	930	1+
835.38390	1530	1+
837.37139	730	1+
837.44449	1106	1+
837.76004	232	1+
839.44457	352	1+
840.37534	1596	1+
841.29546	230	1+
843.38091	394	1+
844.29712	268	1+
844.37882	770	1+
845.38548	852	1+
845.57245	244	1+
846.39144	620	1+
846.83722	262	1+
847.01128	302	1+
847.36551	590	1+
848.38196	518	1+
848.74873	332	1+
850.24450	608	1+
851.29530	514	1+
853.38218	244	1+
853.66978	358	1+
854.20149	464	1+
855.46282	242	1+
855.98047	350	1+
856.26181	554	1+
856.37234	770	1+
856.43252	388	1+
856.97978	248	1+
857.26631	466	1+
857.38546	1026	1+
857.80766	426	1+
859.16855	274	1+
859.33419	386	1+
860.39374	698	1+
861.17511	362	1+
861.29675	570	1+
862.08454	260	1+
863.40894	1630	1+
864.80996	400	1+
865.36951	782	1+
865.58572	194	1+
866.35757	696	1+
867.36350	850	1+
867.38952	492	1+
868.44188	458	1+
868.67149	184	1+
868.74909	220	1+
871.40480	450	1+
872.35240	1020	1+
873.20003	236	1+
873.33227	466	1+
873.42064	1584	1+
874.38470	578	
874.41850	1142	1+
875.19520	280	1+
875.34963	202	1+
876.20494	196	1+
877.39945	1096	1+
878.69242	322	1+
879.02156	206	1+
879.26820	432	1+
879.45704	436	1+
882.40032	1254	1+
883.23345	352	1+
883.40229	926	1+
885.46391	250	1+
886.40898	1254	1+
887.22264	702	1+
887.33337	438	1+
888.22716	598	1+
888.33366	496	1+
890.30493	702	1+
890.45772	1980	1+
891.39956	2210	1+
891.40795	876	1+
893.21717	284	1+
893.27231	340	1+
893.46796	438	1+
894.03408	510	1+
895.41470	826	1+
896.22363	402	1+
896.35298	852	1+
897.62476	570	1+
898.63255	478	1+
899.34319	590	1+
899.61228	756	1+
900.35356	638	1+
900.43086	566	1+
901.25302	266	1+
901.31388	256	1+
901.35633	486	1+
901.41698	5234	1+
902.41213	3122	1+
903.22214	672	1+
903.30689	618	1+
903.71982	342	1+
904.22967	676	1+
904.44168	1256	1+
905.66550	490	1+
907.22748	598	1+
907.29785	478	1+
908.31426	454	1+
908.42205	29780	1+
908.87769	554	1+
909.21668	828	1+
909.42075	21862	1+
909.49519	1106	1+
909.78535	504	1+
910.48330	564	1+
912.43950	978	1+
913.22100	542	1+
913.43889	800	1+
914.09975	186	1+
916.24095	404	1+
918.33147	1134	1+
918.44753	14102	1+
918.59024	308	1+
919.33332	878	1+
919.56924	646	1+
919.58967	196	1+
920.03306	416	1+
920.87159	498	1+
921.22068	172	1+
921.41082	506	1+
923.16495	228	1+
923.27393	406	1+
923.35804	1660	1+
924.33013	358	1+
924.67647	380	1+
925.32942	264	1+
925.44375	2538	1+
925.45839	358	
926.42777	2092	1+
926.44451	57476	1+
926.56726	614	1+
926.67066	296	
927.08427	592	1+
927.11418	614	1+
927.70902	238	1+
928.68401	714	1+
929.18962	286	1+
929.44253	484	1+
929.64335	498	1+
930.43918	860	1+
930.63293	270	1+
931.04882	432	1+
931.12431	470	1+
931.38013	588	1+
932.24612	546	1+
932.42681	648	1+
932.63701	392	1+
932.77544	220	1+
933.32828	724	1+
934.34397	572	1+
935.47157	1912	1+
936.27431	256	1+
936.46528	2058	1+
936.59459	530	1+
936.65007	356	1+
936.73789	388	1+
937.28050	400	1+
937.41083	1216	
937.74679	258	1+
938.68240	224	1+
939.41660	232	1+
941.33678	682	1+
941.37125	664	1+
941.41292	188	1+
942.33498	972	1+
942.37636	508	1+
943.20720	652	1+
943.38860	688	1+
944.48492	764	1+
945.25405	358	1+
945.42559	2040	1+
947.65535	348	1+
948.36947	1638	1+
949.29592	262	1+
950.43328	814	1+
951.40767	792	1+
953.15202	348	1+
954.47782	468	1+
955.27534	200	1+
955.35330	554	1+
955.76356	562	1+
957.30896	370	1+
959.24616	280	1+
959.33112	264	1+
959.44481	506	1+
961.40497	626	1+
963.33750	766	1+
963.92252	214	1+
964.48900	576	1+
964.72101	370	1+
965.38944	1420	1+
965.42989	640	1+
965.48581	354	1+
965.72321	408	1+
966.43457	522	1+
967.04867	196	1+
968.07003	278	1+
968.61137	232	1+
969.43462	1496	1+
970.36282	210	1+
970.76084	262	1+
972.31952	660	1+
972.44230	558	1+
973.24511	516	1+
973.44052	430	1+
973.52577	758	1+
976.48591	1158	1+
977.24470	228	1+
978.54740	456	1+
979.00719	542	1+
979.28156	218	1+
979.78526	444	1+
980.44398	658	1+
980.44918	814	1+
980.81420	394	1+
981.44665	990	1+
982.11280	426	1+
982.26389	378	1+
983.27108	286	1+
983.42866	728	1+
983.70628	580	1+
984.33849	480	1+
987.47504	3660	1+
989.25010	464	1+
989.43982	240	1+
989.53278	582	1+
990.24532	328	1+
990.86644	334	1+
991.00168	244	1+
991.37658	678	1+
991.44692	520	1+
992.59915	588	1+
992.74464	224	1+
993.40549	694	1+
993.53382	496	1+
994.48056	664	1+
995.12672	558	1+
995.45740	1318	1+
997.60898	278	1+
998.14146	190	1+
998.28076	264	1+
999.23448	350	1+
999.40411	388	1+
999.48918	832	1+
1003.27686	938	1+
1004.11210	402	1+
1004.28066	826	1+
1005.47676	596	1+
1006.43436	724	1+
1009.35388	560	1+
1011.46535	1248	1+
1012.54414	532	1+
1013.67791	308	1+
1014.36347	530	1+
1014.46795	1160	1+
1015.36174	460	1+
1015.56121	470	1+
1017.43876	898	1+
1021.54822	494	1+
1022.13141	406	1+
1022.58239	576	1+
1024.45575	426	1+
1025.89988	498	1+
1026.53050	662	1+
1028.53982	970	1+
1031.39578	356	1+
1032.05828	510	1+
1032.30605	554	1+
1033.45386	1538	1+
1034.58388	318	1+
1036.42908	504	1+
1037.44546	992	1+
1038.47311	5280	1+
1041.43193	842	1+
1044.37440	1092	1+
1045.07964	338	1+
1046.26537	472	1+
1047.27575	424	1+
1049.17297	578	1+
1050.48365	2204	1+
1053.24367	344	1+
1053.25847	512	1+
1054.30494	566	1+
1055.16333	918	1+
1055.48930	30516	1+
1056.48837	23402	1+
1057.26612	728	1+
1057.59183	646	1+
1057.92301	302	1+
1058.29260	706	1+
1061.33591	410	1+
1061.44784	1756	1+
1063.72897	556	1+
1064.57342	710	1+
1064.93388	344	1+
1066.18375	654	1+
1066.38987	442	1+
1066.46838	326	
1067.97592	288	1+
1069.40928	730	1+
1072.01446	744	1+
1072.76967	456	1+
1073.01480	488	1+
1073.11439	692	1+
1073.31008	438	1+
1073.31783	440	1+
1073.51261	90206	1+
1073.72826	940	1+
1074.06800	652	1+
1074.17935	568	1+
1075.03596	398	1+
1075.88079	306	1+
1076.03166	324	1+
1076.73668	744	1+
1077.82260	466	1+
1077.83548	510	1+
1077.97086	442	1+
1078.48083	5184	1+
1078.58540	1098	1+
1078.80451	458	1+
1079.97844	454	1+
1081.05698	636	1+
1081.24571	1044	1+
1081.73335	786	1+
1083.44477	2580	1+
1084.19484	672	1+
1084.48686	1568	1+
1084.79522	328	1+
1084.96701	404	1+
1085.21751	456	1+
1086.42171	542	1+
1087.40785	950	1+
1087.55651	662	1+
1087.62896	422	1+
1089.00974	356	1+
1089.31251	374	1+
1090.48331	638	1+
1090.55272	850	1+
1091.16399	586	1+
1091.75520	348	1+
1092.48874	1292	1+
1092.69464	514	1+
1092.83110	372	1+
1092.96622	266	1+
1093.32368	604	1+
1093.47786	944	1+
1093.62435	454	1+
1094.54087	1008	1+
1095.37933	502	1+
1095.50511	1188	1+
1096.74542	320	1+
1096.91103	388	1+
1097.52609	990	1+
1099.51592	590	1+
1099.79269	334	1+
1100.87531	312	1+
1101.52445	1206	1+
1102.39062	714	1+
1103.45797	678	1+
1103.56858	402	1+
1104.28514	668	1+
1104.45743	560	1+
1104.57977	312	1+
1104.68015	374	1+
1105.17981	308	1+
1105.40438	1106	1+
1107.40460	800	1+
1108.03735	438	1+
1109.31925	378	1+
1109.71217	654	1+
1110.52724	3226	1+
1111.07647	692	1+
1111.61459	606	1+
1113.44913	358	1+
1114.35896	374	1+
1115.35787	336	1+
1117.58596	240	1+
1117.61930	604	1+
1119.27130	602	1+
1120.50000	586	1+
1122.58688	410	1+
1123.64440	426	1+
1124.39788	552	1+
1125.50046	680	1+
1125.68141	434	1+
1126.22023	330	1+
1126.48543	358	1+
1126.57085	628	1+
1126.73215	578	1+
1127.57903	402	1+
1129.57087	796	1+
1130.61733	1276	1+
1131.61974	816	1+
1131.62110	1104	1+
1132.73295	780	1+
1132.90608	308	1+
1136.19782	378	1+
1136.49097	990	1+
1138.52480	1034	1+
1139.07647	438	1+
1139.25297	328	1+
1139.97914	336	1+
1140.65318	422	1+
1142.09810	592	1+
1146.29193	346	1+
1146.50826	1216	1+
1147.50709	1178	1+
1148.52043	1500	1+
1148.61076	440	1+
1149.22566	400	1+
1150.46697	766	1+
1150.60211	594	1+
1155.04325	336	1+
1159.58877	442	1+
1161.41144	866	1+
1164.68577	618	1+
1165.52009	6350	1+
1165.67759	592	1+
1167.01532	748	1+
1167.69583	636	1+
1168.85654	382	1+
1170.26685	306	1+
1171.69782	938	1+
1172.70224	690	1+
1172.73868	918	1+
1173.05724	308	1+
1173.74095	806	1+
1175.79527	408	1+
1177.69108	552	1+
1177.93439	474	1+
1178.56146	936	1+
1178.70219	360	1+
1181.18306	322	1+
1183.55113	13178	1+
1184.55493	9324	1+
1195.84493	302	1+
1197.68505	322	1+
1198.08126	376	1+
1198.77882	446	1+
1199.07324	312	1+
1201.57171	3184	1+
1203.10261	464	1+
1203.29470	574	1+
1203.87623	382	1+
1204.17261	742	1+
1204.23223	304	1+
1204.30590	572	1+
1204.37147	478	1+
1204.74624	478	1+
1206.89651	290	1+
1208.21677	410	1+
1208.95720	276	1+
1209.30844	464	1+
1210.45623	452	1+
1211.04234	470	1+
1211.22216	536	1+
1212.23198	420	1+
1212.53862	2358	1+
1212.60762	646	1+
1212.77121	678	1+
1212.91666	494	1+
1213.33611	352	1+
1214.02887	696	1+
1214.11519	448	1+
1214.34627	380	1+
1215.12382	312	1+
1215.71602	418	1+
1216.52468	506	1+
1216.97063	484	1+
1218.41031	292	1+
1220.19289	286	1+
1220.60627	2402	1+
1221.82874	758	1+
1222.69613	650	1+
1223.39836	524	1+
1226.32628	364	1+
1227.60744	396	1+
1228.18786	270	1+
1229.79719	426	1+
1231.66846	640	1+
1232.54249	1710	1+
1232.92779	328	1+
1235.66216	590	1+
1236.46404	508	1+
1237.47279	392	1+
1240.30701	564	1+
1245.85416	430	1+
1250.63354	786	1+
1251.38414	366	1+
1253.24757	322	1+
1254.53005	410	1+
1254.72042	588	1+
1255.72965	478	1+
1257.03532	522	1+
1257.93714	268	1+
1258.55153	2978	1+
1259.06455	486	1+
1259.55385	2734	1+
1264.51717	338	1+
1264.61702	426	1+
1265.20772	296	1+
1266.59216	1152	1+
1266.89536	304	1+
1268.61137	1512	1+
1269.00317	404	1+
1273.93650	274	1+
1274.46198	306	1+
1275.29458	354	1+
1277.34266	386	1+
1277.56103	11708	1+
1278.10262	480	1+
1278.55775	8660	1+
1279.00449	288	1+
1279.70322	322	1+
1280.39806	324	1+
1286.60071	1362	1+
1286.79825	490	1+
1289.85588	450	1+
1291.79628	488	1+
1293.13400	1340	1+
1294.58726	72710	1+
1294.77825	642	1+
1294.89677	628	1+
1294.97097	580	1+
1295.24764	1010	1+
1295.58676	48090	1+
1296.25163	774	1+
1296.33298	1098	1+
1297.40845	548	1+
1298.41574	554	1+
1298.58968	2470	1+
1298.66285	420	1+
1299.95648	528	1+
1303.21483	342	1+
1303.47208	332	1+
1303.97659	864	1+
1304.39358	416	1+
1307.22932	396	1+
1308.39609	362	1+
1308.43972	296	1+
1308.78901	632	1+
1308.97423	636	1+
1311.40373	2420	1+
1311.78668	1828	1+
1312.23391	1684	1+
1312.35136	2928	1+
1312.78638	1426	1+
1313.00215	916	1+
1315.87279	596	1+
1316.30131	846	1+
1317.09704	606	1+
1317.29926	562	1+
1319.37255	664	1+
1319.88089	1142	1+
1320.12933	702	1+
1320.43471	784	1+
1321.22098	1340	1+
1321.44067	640	1+
1321.46069	592	1+
1322.63324	1002	1+
1324.49874	1304	1+
1325.06349	1226	1+
1328.97806	864	1+
1329.62920	66180	1+
1334.51571	684	1+
1335.06456	796	1+
END IONS

###FS:    #m/z: 336.94787 #charge 1+
###MS: 6
###MSMS: 9
BEGIN IONS
TITLE=Cmpd 6, +MS2(336.9479), 28.0-35.0eV, 0.2min #9
RTINSECONDS=8.697
SCANS=6,9
PEPMASS=336.94787	195768
CHARGE=1+
205.03014	224	1+
207.00884	110	
208.98022	182	
209.92074	114	
211.94580	6332	1+
212.87856	118	
213.93904	3522	1+
215.08281	136	
215.88594	438	
217.88686	202	
222.95470	118	
222.97673	184	1+
226.95653	114	
227.90360	202	
228.88981	166	
229.05750	184	1+
229.95605	6014	1+
230.88775	406	1+
231.02979	120	
231.21430	126	
231.95000	2950	1+
232.37988	112	
233.05020	266	1+
233.09584	150	
233.90131	226	
235.10794	132	
235.89285	158	
235.95091	170	
236.07876	136	
240.13395	210	1+
241.04785	116	
241.88263	334	1+
241.93875	298	1+
243.08559	130	
243.97341	194	1+
244.16708	1004	1+
245.06515	152	
245.09561	114	
246.03746	142	
246.97953	130	
247.92388	118	
247.96674	1170	1+
248.03586	900	1+
248.06874	210	
248.99234	236	1+
249.04015	510	1+
249.96121	1360	1+
249.98104	290	1+
250.08340	238	
251.04603	126	
251.07419	112	
251.11654	290	1+
252.23178	220	
252.97252	3288	1+
253.01231	292	1+
253.04159	136	
253.83869	124	
253.91744	140	
254.08422	190	
254.96857	1396	1+
255.07512	794	1+
255.86777	140	1+
255.90357	390	1+
256.10141	260	1+
256.16662	120	
256.96717	142	
258.05450	274	
258.97120	132	
259.55891	112	
259.99818	188	
260.14266	188	
261.06043	136	
261.13568	254	1+
261.24184	148	
262.05230	382	1+
262.98251	124	
262.99969	112	
263.11037	116	
263.17010	116	
263.98599	134	
264.06549	300	1+
264.14779	124	
264.16775	214	
265.01636	204	
265.03203	362	1+
265.10698	200	1+
266.01679	136	
266.36260	140	
266.92989	132	
266.99705	290	1+
267.21420	136	
267.93904	226	1+
268.09305	224	
269.01325	110	
269.80225	116	
269.95317	254	1+
270.21164	126	
270.98220	494	1+
271.13442	174	
271.17587	114	
272.08639	122	
272.79161	126	
272.97893	178	
273.00633	172	
274.19154	144	
274.81147	174	1+
275.06259	530	1+
275.20693	190	
277.00299	130	
277.21214	142	
277.85169	222	1+
281.04930	172	
282.05258	502	1+
282.11141	216	1+
282.97544	110	
283.03244	466	1+
284.14305	136	
284.15853	130	
285.14374	110	
286.10217	214	
287.14011	124	
287.91979	206	1+
288.06776	168	
289.02763	230	1+
289.07978	114	
289.14958	514	1+
289.80274	120	
289.88594	146	
290.09061	228	
290.15526	382	1+
291.01267	140	
291.06751	132	
292.05780	198	
292.06571	698	1+
292.10084	124	
293.06723	578	1+
293.20214	128	
293.85486	270	1+
294.04616	128	
294.28299	158	
294.96762	118	
295.06846	162	1+
295.13755	244	1+
295.16568	220	1+
295.20583	162	1+
295.99127	124	
296.00322	142	
296.09871	118	
297.03939	180	1+
297.14862	136	
298.07912	176	
298.11812	138	
298.14088	118	
298.22464	112	
299.06290	436	
300.08631	308	1+
300.17387	220	
300.91854	228	1+
303.89585	172	1+
306.07397	152	
306.09856	108	
306.30057	126	
306.80630	190	
306.88225	118	
307.04036	112	
307.08502	114	
307.29364	442	1+
307.30784	124	
307.89751	116	
308.29894	302	1+
308.91918	180	
309.03468	210	
309.32501	130	
310.31350	126	
311.02835	188	
311.90307	134	
313.10621	112	
313.12668	134	
314.14529	158	
316.16042	114	
316.26589	172	1+
316.40109	114	
316.96576	178	1+
317.06682	144	
317.08630	144	
317.12317	126	
318.14103	126	
319.05050	304	1+
319.08822	178	1+
319.14098	148	
319.24312	260	1+
319.80266	126	
320.07220	110	
320.15331	204	1+
321.13078	440	1+
321.22197	384	
321.86044	122	
322.13649	286	1+
323.06358	250	1+
323.16934	120	
323.24023	520	
323.30842	140	
324.29588	122	
324.99123	252	1+
326.08027	124	1+
326.12160	118	
326.21255	204	
328.18116	110	
329.95320	196	1+
330.04863	116	
330.88817	126	
333.06412	170	
334.12346	140	1+
335.26948	148	
336.09707	144	
336.17753	280	1+
337.09523	362	
337.21579	122	
337.35831	208	1+
339.11850	146	
339.19097	126	
339.23739	180	
340.39340	630	1+
340.91005	134	
341.18347	126	
341.25656	142	
342.11215	240	1+
END IONS

###FS:    #m/z: 336.94800 #charge 1+
###MS: 10
###MSMS: 11
BEGIN IONS
TITLE=Cmpd 7, +MS2(336.9480), 28.0-35.0eV, 0.2min #11
RTINSECONDS=12.38
SCANS=10-11
PEPMASS=336.94800	192704
CHARGE=1+
205.01322	218	
205.95137	196	
206.03861	124	
206.97339	128	
207.97920	108	
210.88667	118	
211.09099	194	1+
211.94588	5570	1+
211.98096	124	
212.44696	108	
213.94088	2820	1+
214.88580	446	1+
215.23343	102	1+
216.06915	248	1+
217.13375	118	
217.88220	142	
217.95842	216	1+
219.03303	128	
222.97107	524	1+
223.97605	388	1+
225.15713	148	
225.95884	234	1+
226.15342	260	
226.89444	182	
227.01898	108	
227.03870	138	
227.16041	164	
227.89992	168	
228.89451	140	
229.95565	5562	1+
230.05639	194	
230.10603	112	1+
230.88893	274	
231.02845	362	1+
231.05887	112	
231.88729	198	
231.95147	2394	1+
232.07078	112	
233.02410	208	1+
233.04512	466	1+
233.89861	326	
233.95183	328	
234.95477	146	
235.16121	336	1+
235.70562	108	
235.89456	208	
236.13940	320	
237.08299	266	1+
237.12860	104	
238.11169	138	
239.13353	228	1+
239.96463	166	1+
242.03401	210	1+
242.94869	104	
243.96950	464	1+
244.16465	562	1+
244.79424	158	
244.88865	136	
245.12804	100	
245.88448	196	1+
246.16537	164	
247.59739	116	
247.96676	1160	1+
248.03716	1304	1+
248.07080	138	
248.89820	492	1+
248.99006	162	
249.07026	194	1+
249.96203	708	1+
249.98030	148	
251.03768	282	
252.17043	254	1+
252.23550	180	1+
252.97178	2948	1+
253.03986	252	1+
253.06091	106	
253.90916	106	
254.09478	540	1+
254.90938	142	
254.96672	1882	1+
255.07692	1130	1+
255.12284	102	
255.92109	104	
256.14581	236	1+
256.16325	136	
256.91011	226	1+
258.05253	160	
258.86798	124	
258.96440	122	
258.98144	138	
259.14504	126	
259.21281	124	
259.90904	118	
260.11195	218	1+
260.57873	100	
261.09205	116	
261.88295	102	
263.05689	560	1+
264.12716	102	
264.16921	230	
265.01900	262	
265.04824	218	
266.15250	106	
266.86674	108	
266.92251	124	
266.99837	436	1+
267.13807	106	
268.09097	310	1+
268.84455	128	
268.86203	114	
269.02929	154	
269.04264	102	
269.12415	114	
269.15859	118	
269.80634	116	
269.97872	374	1+
270.04974	112	
270.16938	174	1+
270.85848	112	
270.98117	320	1+
271.13378	226	1+
272.85100	110	
272.98128	150	
273.05989	102	
275.20834	960	
275.94558	194	1+
276.06813	320	
276.83272	250	1+
277.07569	136	
278.02622	124	
278.06655	278	1+
279.97733	148	
280.01611	118	
280.11299	438	1+
280.13669	236	1+
280.16878	146	
280.27410	116	
281.00222	136	
281.04968	482	
282.07540	256	1+
282.97907	134	
283.03074	238	
283.21331	126	
284.80785	106	
284.89709	204	1+
285.03017	236	1+
285.06376	268	1+
285.09908	214	1+
287.16905	226	1+
287.80837	114	
288.06551	440	1+
289.00904	164	
289.14201	130	
290.03593	128	
290.14476	388	1+
292.06417	932	1+
292.19589	266	1+
293.11084	174	
293.99761	114	
294.02672	260	1+
294.89858	288	1+
295.00312	386	1+
295.02902	218	1+
295.06991	154	1+
295.96995	674	1+
297.22693	344	1+
298.07265	252	
298.58520	102	
299.06032	510	1+
299.10551	116	
300.08390	240	
302.02271	338	1+
302.06179	112	
302.14514	102	
304.14717	314	1+
304.98212	104	
305.09274	130	
305.13304	184	
306.06330	112	
306.07634	322	1+
306.88939	116	
307.07687	318	1+
307.31021	106	
307.90034	124	
308.22278	134	
308.81029	186	
309.87721	296	1+
310.30974	124	
310.88136	268	1+
311.02751	178	1+
312.98154	108	
313.12983	138	
313.14985	124	
313.86733	108	
313.90407	118	
314.04125	100	
314.98872	168	1+
315.15977	182	
315.26408	114	
315.88064	140	1+
317.03854	108	
318.11890	106	
318.14682	272	1+
318.16578	318	1+
319.08340	382	
319.19728	196	
320.81309	172	
320.94689	134	
321.09372	410	1+
321.15888	180	
321.22135	104	
322.13631	220	1+
323.02232	128	
323.23860	532	1+
325.18720	168	
326.21440	210	
326.95950	102	
327.09367	124	
328.82949	110	
329.86593	126	
330.88438	160	1+
331.08483	438	1+
332.08849	358	1+
333.17458	230	1+
333.88541	188	1+
336.05721	266	1+
336.08827	104	
336.24710	424	1+
336.32266	166	1+
337.08940	236	
337.11727	188	
337.20386	106	
337.25367	312	1+
338.09116	142	
338.15968	102	
338.23343	174	
339.10023	198	1+
339.24328	134	
339.32205	240	1+
340.04399	166	1+
340.30350	136	
340.39469	112	
341.17809	126	
341.36055	140	
341.98700	114	
END IONS

###FS:    #m/z: 463.23496 #charge 2+
###MS: 10
###MSMS: 12
BEGIN IONS
TITLE=Cmpd 8, +MS2(463.2350), 20.0-25.0eV, 0.2min #12
RTINSECONDS=13.1525
SCANS=10,12
PEPMASS=463.23496	146634
CHARGE=2+
191.08325	826	1+
200.13740	362	1+
204.13285	222	
217.09676	356	
217.13555	1346	1+
227.15428	248	1+
227.93047	1124	1+
228.06432	438	1+
228.13215	700	1+
230.11123	742	1+
231.11582	646	1+
233.03193	180	1+
234.12287	744	1+
234.88061	362	1+
237.13643	334	
238.13858	204	
239.15206	324	
240.04580	236	1+
240.15431	246	
241.11423	272	1+
245.05174	252	1+
245.08966	3306	1+
245.13122	644	1+
245.94085	1018	1+
247.11194	578	1+
250.94902	672	1+
251.12109	4292	1+
251.15256	474	1+
252.07747	306	
255.11285	382	
255.15278	192	
255.16433	208	1+
255.93573	296	1+
259.14780	438	
260.15010	622	1+
260.19566	342	1+
262.04001	344	1+
262.11811	45222	1+
262.28787	342	1+
263.99762	586	1+
264.01703	262	1+
265.09566	506	1+
265.95837	288	1+
266.00108	478	1+
266.95944	168	1+
267.14476	192	
268.95742	632	1+
268.97488	410	1+
270.15961	1098	
271.09246	310	
271.14687	390	
272.19895	210	
273.17934	978	1+
275.12022	468	1+
279.11505	1878	1+
280.06150	220	
281.05055	1900	1+
281.11759	278	
282.15158	272	
283.14300	762	1+
283.84118	748	1+
285.03958	264	1+
285.06833	252	1+
285.92597	412	1+
285.94410	678	
285.98700	408	1+
287.04204	324	1+
287.14081	650	1+
287.17209	626	
287.84114	934	1+
287.97716	468	1+
288.09233	304	1+
288.17044	8284	1+
288.98340	356	1+
289.88463	262	
291.94940	230	1+
292.98569	412	1+
293.13342	478	1+
293.99153	290	1+
294.10456	368	1+
294.18630	210	1+
294.85832	224	
295.57012	200	
295.89068	282	1+
296.05705	386	1+
297.06038	228	1+
298.15503	5380	1+
299.05994	1584	1+
299.13308	1046	1+
300.13532	850	1+
300.17065	6368	1+
301.05925	504	
301.85225	320	
302.15074	212	
303.85666	968	1+
303.93937	290	1+
303.99573	274	1+
304.12557	862	1+
304.76478	202	1+
305.18158	4354	1+
305.85053	938	1+
305.88766	344	
306.90895	200	1+
307.08582	582	1+
307.11374	508	1+
307.14829	328	1+
307.88714	220	1+
308.03819	248	1+
308.12053	348	1+
309.87090	2058	1+
310.12136	212	
311.13840	586	1+
311.88526	1054	1+
311.96851	316	1+
312.16079	214	
313.06146	276	1+
313.87864	390	1+
313.93014	1242	1+
314.11376	408	1+
314.15319	398	
315.18139	3172	
315.86276	296	1+
315.92671	242	1+
316.16556	8380	1+
317.82276	234	1+
318.18088	1172	1+
319.14299	748	1+
319.86117	296	
321.12333	832	1+
321.86265	230	
323.91903	426	
325.02596	452	1+
326.12983	390	1+
327.88129	1258	
328.58408	232	1+
328.86922	3368	1+
329.09707	468	1+
329.16486	238	
329.21372	608	1+
329.66844	264	
330.02490	260	1+
330.07329	232	1+
330.13576	668	1+
330.18081	3236	1+
331.13952	434	1+
332.31760	308	1+
332.36397	488	1+
333.15585	744	1+
333.19198	58678	1+
334.11613	364	1+
334.82881	192	1+
335.14136	240	
335.88666	1294	1+
336.09600	202	
336.82555	138	1+
336.94752	1196	1+
338.05905	444	1+
339.14659	248	1+
339.19985	318	
340.19708	242	
340.31351	282	1+
340.94758	268	
341.01547	520	1+
341.11881	404	1+
341.17380	898	1+
341.19988	336	
341.92554	4096	1+
342.04192	212	1+
343.15912	220	
344.08439	380	1+
345.11570	562	1+
345.15282	340	
345.19149	244	
345.42377	194	1+
346.12318	378	1+
346.87674	806	1+
347.20755	3160	1+
348.13633	1490	1+
349.02499	264	1+
350.11683	290	1+
350.14231	306	1+
350.82069	230	1+
351.01479	202	1+
351.17389	216	
352.16318	372	
353.89697	806	1+
354.30336	230	1+
355.06997	1370	1+
356.09533	194	
357.15936	218	
357.19241	1720	
357.21197	1622	1+
357.67848	304	1+
360.13654	466	1+
360.89342	208	
361.14670	516	1+
361.20015	434	
361.90498	362	1+
362.11868	246	
362.14546	334	1+
362.20549	202	
362.88011	688	1+
363.11080	594	
364.05910	246	1+
364.17367	208	
365.12211	246	
365.17653	272	
366.14825	1806	1+
366.82089	268	
368.15946	252	
368.82926	190	
369.05346	336	1+
369.14465	672	1+
369.19088	1940	1+
369.23757	548	1+
370.12096	600	1+
371.84341	196	
371.90961	292	
372.61759	218	1+
373.14899	296	
373.17344	196	
374.17070	218	
375.13103	194	
375.20304	43306	1+
375.55251	278	1+
376.88753	774	1+
377.83259	316	1+
378.10537	192	
378.15004	1122	1+
378.19143	534	1+
379.17781	260	
380.06052	422	1+
380.08815	228	1+
380.15729	328	
380.96418	250	1+
381.06445	340	1+
381.16522	224	1+
381.37782	212	
381.88944	314	
382.02490	252	1+
383.13749	308	1+
384.85433	654	
385.18589	968	
385.21198	1610	1+
386.87435	358	1+
387.85223	338	
388.04255	240	1+
388.17131	254	
388.18143	284	
388.21800	1646	
388.86683	358	1+
389.17442	240	
389.86745	228	1+
390.14851	554	1+
390.18462	402	
391.19621	1042	1+
392.16827	1028	
393.10928	152	1+
393.16174	6036	1+
394.95390	260	1+
395.87435	418	1+
396.93989	332	1+
397.18741	1756	1+
398.84463	464	1+
398.91023	200	
399.08937	226	
400.08445	304	1+
401.04268	232	
401.94381	448	1+
402.05265	234	1+
402.91678	206	
403.17580	1202	1+
404.14523	214	
404.31583	230	1+
405.86372	282	
406.12633	444	1+
406.20989	458	1+
407.33182	218	
407.35308	314	1+
407.73249	210	
407.87255	1398	1+
408.70468	552	1+
409.23504	208	
410.24924	562	1+
411.23564	270	
412.15250	212	
413.07809	248	1+
413.10943	364	1+
413.21419	260	
414.03049	290	1+
414.17577	426	
414.21366	6658	1+
414.24040	726	
414.62328	224	1+
416.19607	200	
416.25472	294	1+
416.79554	280	1+
416.96730	240	1+
418.05674	562	1+
418.21208	1024	1+
418.91527	216	
420.18243	766	1+
421.04409	338	1+
421.06446	260	1+
421.15393	506	1+
422.14175	394	1+
423.30596	294	1+
423.32285	336	1+
424.11585	242	
425.12974	702	1+
425.18554	776	
425.27080	258	1+
425.88539	480	1+
427.20167	1058	1+
427.23704	552	1+
427.37431	242	1+
428.26688	970	1+
428.63394	310	1+
428.84754	248	
430.19050	270	
430.21855	334	
432.28160	322	1+
433.20839	680	1+
434.11061	326	1+
434.17021	1286	1+
434.21184	436	1+
435.10727	266	1+
435.17146	1018	1+
436.22158	4748	1+
436.71363	250	1+
436.88143	382	1+
437.14683	1762	1+
439.02225	322	1+
439.19439	212	
439.71700	1144	1+
441.16942	214	
442.21100	992	
442.25882	1302	1+
443.13971	772	1+
443.21776	1456	1+
445.34453	278	1+
446.27702	23292	1+
448.20077	1170	1+
448.37095	390	1+
450.26752	268	1+
451.17780	446	1+
451.20272	218	
451.55496	172	1+
452.21924	1216	1+
453.71726	296	
454.09919	358	1+
455.05955	194	1+
456.26029	762	
457.26804	644	1+
458.56170	282	1+
459.20391	368	1+
459.33037	34522	1+
459.44236	672	1+
460.25648	814	1+
461.22410	338	
461.30064	408	1+
461.37657	280	
462.17862	1386	1+
462.23083	262	
463.16501	612	
464.13170	192	
464.38283	194	
464.77322	396	1+
465.16129	556	1+
465.24177	1264	1+
465.24413	536	1+
466.03004	158	1+
466.27400	364	1+
467.86484	328	1+
469.17046	352	1+
469.20050	228	1+
469.27685	390	1+
471.24238	244	
472.22322	868	1+
473.22719	584	1+
474.21465	350	1+
474.26754	294	1+
475.22032	256	1+
476.28663	298	1+
477.09698	336	1+
477.21828	190	
478.24857	1998	1+
479.19212	2770	1+
480.19424	2342	1+
481.18107	582	1+
482.18395	410	1+
482.23773	334	
483.21934	406	1+
484.24277	170	1+
486.10727	424	1+
486.15294	138	1+
486.23435	204	
486.27300	230	
487.26455	670	1+
487.29013	992	1+
488.21929	646	1+
488.26925	486	1+
489.22050	536	1+
491.23605	860	1+
492.27915	302	1+
493.23550	342	1+
497.50644	228	1+
497.75306	198	1+
498.27390	714	
498.78482	260	1+
499.30073	370	1+
500.30095	236	1+
500.94344	262	1+
501.34305	400	1+
503.23072	448	1+
504.29630	1226	1+
506.13489	212	1+
506.24593	2238	1+
507.19955	1090	1+
507.72870	310	1+
508.20034	770	1+
508.24244	1006	1+
510.27616	262	1+
511.76801	310	1+
513.30950	226	1+
514.26166	248	
514.70294	160	1+
515.16802	152	1+
515.28589	470	
515.40969	236	1+
516.26125	8028	1+
516.51372	170	1+
517.29129	1054	
520.22474	222	1+
521.24076	960	1+
521.54082	142	1+
522.14334	350	1+
523.13286	158	1+
523.22396	388	1+
523.35565	174	1+
523.86457	202	1+
523.94295	138	1+
525.28319	722	
525.85003	124	1+
526.14815	286	1+
526.26494	2200	1+
527.26634	1376	1+
527.29044	310	
528.10536	198	1+
528.23665	632	1+
529.24233	456	1+
529.28302	200	
532.16842	290	1+
532.25461	428	
532.65986	114	1+
533.17035	118	1+
533.23484	622	1+
533.28844	8098	1+
533.46408	142	1+
534.22160	436	1+
534.23840	480	1+
534.39916	216	1+
535.29373	4712	1+
541.15414	180	1+
541.24337	1946	1+
542.19359	582	1+
542.30988	240	
542.36218	222	1+
543.20216	672	1+
543.22984	470	1+
543.30495	9962	1+
544.26294	2536	1+
545.07630	388	1+
545.16011	160	1+
547.11110	338	1+
547.25730	1420	1+
548.13878	400	1+
548.23923	1612	1+
550.15915	340	1+
551.28281	2374	1+
551.74190	172	1+
553.13283	238	1+
554.03313	234	1+
556.21476	864	1+
556.29239	320	
557.31415	386	1+
558.14582	362	1+
558.23930	800	1+
558.27976	242	
559.15512	486	1+
559.26437	996	1+
560.02913	212	1+
560.21636	206	
560.32052	39546	1+
560.45429	180	1+
560.53244	230	1+
560.59250	288	1+
561.16650	166	1+
561.19908	602	1+
561.21461	338	1+
561.28473	11354	1+
561.91829	310	1+
562.46618	164	1+
563.06795	214	1+
563.24703	354	1+
564.77672	174	1+
565.28082	936	1+
567.05938	130	1+
567.27168	436	1+
569.25917	228	1+
569.29685	290	1+
570.20919	326	1+
570.28857	3362	1+
571.29082	3184	1+
572.15239	336	1+
572.76181	338	1+
573.12892	202	1+
573.27588	814	1+
573.52584	206	1+
575.07260	424	1+
576.24096	1708	1+
576.83098	294	1+
577.26603	1264	1+
578.14385	266	1+
578.18987	216	1+
578.33704	278	1+
578.59702	130	1+
579.28768	888	1+
580.74723	144	1+
581.77652	194	1+
582.16109	226	1+
582.30470	194	
583.94192	128	1+
584.56878	492	1+
585.61949	146	1+
586.74730	728	1+
587.27487	472	1+
587.33057	132	1+
588.27739	386	1+
590.27178	376	1+
590.81991	462	1+
591.17236	240	1+
591.30797	584	1+
592.24958	330	1+
592.25595	360	
593.27847	3146	1+
595.03389	312	1+
598.07492	176	1+
598.70337	318	1+
599.75593	266	1+
600.30860	846	1+
601.01528	140	1+
601.34455	274	1+
603.27513	380	1+
604.29779	180	1+
605.76698	538	1+
606.22039	354	1+
607.34876	200	1+
608.29448	650	1+
609.06529	146	1+
610.57214	360	1+
612.20975	188	1+
612.31887	512	1+
613.29012	354	1+
613.54266	106	1+
614.42790	516	1+
615.08042	246	1+
615.29192	584	1+
616.20560	506	1+
617.64520	228	1+
618.32834	9320	1+
620.26284	236	
620.98775	114	1+
621.17079	332	1+
621.25700	250	
621.33117	662	1+
622.30958	266	1+
624.10159	236	1+
624.28433	524	1+
624.97691	240	1+
627.16995	286	1+
627.33094	192	
628.07107	184	1+
628.91455	262	1+
629.06406	346	1+
629.33013	704	1+
630.13172	400	1+
630.65430	230	1+
630.70116	154	1+
631.18070	184	1+
631.67387	264	1+
632.01470	192	1+
632.29546	472	1+
633.17133	316	1+
633.34149	628	1+
635.28149	260	1+
635.85662	310	1+
638.77200	338	1+
639.26373	472	1+
639.29383	712	1+
639.57108	182	1+
640.27610	210	
641.32156	358	1+
642.28807	530	1+
642.73524	786	1+
643.31421	260	1+
643.32377	664	1+
644.73482	248	1+
645.07397	214	1+
645.27667	276	1+
645.34095	796	1+
645.71042	642	1+
646.36389	566	1+
647.11905	206	1+
647.30140	1188	1+
648.08003	142	1+
648.33473	692	1+
648.77847	228	1+
648.84028	354	1+
649.28099	418	1+
650.30891	224	1+
650.34163	480	1+
650.76440	602	1+
652.74731	478	1+
653.20826	332	1+
653.38938	304	1+
653.61617	154	1+
654.32513	1020	1+
655.21050	226	1+
655.33114	1574	1+
656.22172	146	1+
658.32840	232	
659.31213	204	1+
661.42207	540	1+
661.80009	148	1+
662.36757	1732	1+
663.00679	318	1+
663.28643	484	1+
663.52831	178	1+
664.17958	316	1+
664.32820	970	1+
664.75120	314	1+
665.15198	240	1+
665.24894	350	1+
665.54624	490	1+
665.66040	250	1+
665.71630	276	1+
665.77855	394	1+
665.87574	312	1+
666.27305	224	1+
666.33217	5198	1+
666.38797	364	1+
666.78129	264	1+
666.86955	132	1+
667.31431	482	1+
668.89165	292	1+
669.15767	368	1+
669.32280	240	1+
670.72567	238	1+
671.33874	430	1+
672.00290	338	1+
672.20073	398	1+
672.35393	3160	1+
672.72910	232	1+
673.23802	356	1+
673.32310	786	1+
674.80086	218	1+
675.31641	992	1+
675.36851	232	
675.38846	240	1+
675.66663	168	1+
676.16168	270	1+
679.75699	472	1+
680.44960	222	1+
681.20449	284	1+
682.20840	364	1+
682.32804	13962	1+
682.38949	190	
682.48301	224	1+
683.16843	164	1+
684.78787	158	1+
685.17180	132	1+
685.37899	174	1+
685.37987	724	1+
686.34298	866	1+
686.63534	222	1+
686.75976	404	1+
687.11437	280	1+
687.31620	276	1+
687.89430	292	1+
688.83048	402	1+
689.27112	298	1+
689.38161	1186	
690.36499	10252	1+
690.62035	246	1+
691.53730	174	1+
692.32536	1502	1+
692.82248	236	1+
695.06886	344	1+
695.14342	282	1+
697.10834	270	1+
698.19630	628	1+
698.71803	414	1+
699.35649	394	1+
700.29829	242	1+
700.39348	496	1+
703.35676	652	1+
704.81057	332	1+
705.85903	340	1+
706.02386	180	1+
706.30128	1418	1+
706.74801	250	
707.06505	462	1+
707.26287	358	
707.39061	217248	1+
707.51771	780	1+
707.55657	1142	1+
707.63946	936	1+
707.73966	942	1+
707.80175	514	1+
707.87465	678	1+
707.92297	242	1+
707.96995	314	1+
708.73083	586	1+
708.74509	616	1+
708.92373	112	1+
709.00882	222	1+
709.75114	518	1+
710.32790	630	1+
710.93011	308	1+
711.23808	370	1+
711.35500	1900	1+
711.56915	312	1+
711.63546	332	1+
711.79145	310	1+
711.83779	304	1+
711.92902	346	1+
711.99406	334	1+
712.06608	402	1+
712.36401	1014	1+
712.56789	386	1+
712.84214	222	1+
713.12613	628	1+
713.45050	286	1+
713.71374	472	1+
714.04463	632	1+
714.33573	638	1+
714.38090	426	1+
714.75256	262	1+
714.98693	124	1+
715.18798	348	1+
715.22616	446	1+
715.34116	966	1+
715.50882	386	1+
715.58728	196	1+
716.69101	200	1+
717.26550	336	1+
717.33712	226	
717.36118	2754	1+
717.40679	608	1+
717.91490	444	1+
718.36420	1946	1+
718.62761	446	1+
718.72795	316	1+
720.36508	558	1+
721.17048	186	1+
721.30269	292	1+
724.32952	374	1+
724.40836	336	1+
725.26118	224	1+
725.31921	300	1+
727.21974	480	1+
727.33456	240	1+
727.43328	116	1+
728.17371	266	1+
728.37698	590	1+
728.87477	402	1+
729.17380	182	1+
729.51324	188	1+
729.99185	334	1+
730.32504	162	1+
731.00115	220	1+
731.37597	1172	1+
731.41242	2124	1+
732.67369	616	1+
732.94112	142	1+
733.20148	218	1+
733.34029	1070	1+
733.38027	520	1+
734.35470	1376	1+
735.40304	260	
737.18444	118	1+
738.67350	594	1+
738.77531	308	1+
739.12739	532	1+
739.56132	290	1+
740.77889	300	1+
741.39921	198	
742.27932	422	1+
742.96557	114	1+
743.28666	476	1+
743.36289	708	1+
743.52415	176	1+
744.36540	546	1+
744.82327	160	1+
745.61497	248	1+
746.30608	180	1+
746.39420	162	1+
747.14521	406	1+
748.58985	300	1+
748.70057	234	1+
749.31560	490	1+
749.55161	228	1+
749.73792	150	1+
749.77838	380	1+
749.82755	284	1+
750.78711	242	1+
751.33670	756	1+
751.34721	220	
752.31478	340	1+
753.25269	430	1+
753.73015	370	1+
754.05477	292	1+
754.15331	316	1+
754.76800	632	1+
756.35557	530	1+
756.47342	314	1+
757.19497	144	1+
757.26808	322	1+
757.34818	504	1+
757.76813	386	1+
759.04852	142	1+
759.39083	518	1+
760.32453	1334	1+
760.65434	518	1+
761.16688	166	1+
761.23962	346	1+
761.36648	830	1+
761.40401	488	1+
762.32811	516	1+
762.85697	148	1+
763.39121	666	1+
764.35743	542	1+
764.67951	202	1+
765.61664	104	1+
766.34402	264	1+
766.76883	598	1+
767.24989	218	1+
767.38188	416	1+
767.62770	338	1+
768.43789	280	1+
769.29361	382	1+
769.69667	422	1+
769.93781	174	1+
770.02836	258	1+
770.60666	188	1+
770.83013	222	1+
771.34169	732	1+
772.38031	258	1+
772.39422	872	1+
772.55818	164	1+
772.65833	134	1+
773.32165	650	1+
773.39881	374	1+
775.26458	944	1+
775.68939	394	1+
776.26307	764	1+
776.69873	318	1+
776.93683	198	1+
777.39737	912	1+
778.33669	190	
778.60907	260	1+
779.25415	336	1+
779.35783	1184	1+
779.42347	836	1+
779.77878	542	1+
780.31128	456	1+
780.49331	676	1+
781.41458	292	1+
782.75886	484	1+
782.91386	148	1+
783.64831	562	1+
784.12417	270	1+
784.65500	418	1+
785.41565	446	1+
785.54886	140	1+
785.96266	168	1+
786.40049	330	1+
787.40809	362	1+
787.77874	276	1+
787.95248	154	1+
789.40869	4994	1+
790.00636	126	1+
790.42111	3746	1+
790.68249	384	1+
791.27810	226	1+
791.62662	110	1+
792.21616	248	1+
792.78737	494	1+
793.28537	206	1+
794.34858	752	1+
794.49221	352	1+
795.35378	620	1+
795.41235	4750	1+
795.55471	226	1+
797.23201	294	1+
797.68678	460	1+
797.98406	274	1+
798.13182	232	1+
798.23362	184	1+
798.69168	368	1+
798.79705	362	1+
799.27194	250	1+
799.33827	278	1+
799.40994	510	1+
799.56523	278	1+
800.72732	436	1+
801.21723	232	1+
801.40998	354	1+
801.63442	108	1+
801.76265	372	1+
802.35004	538	1+
802.74122	208	1+
803.30000	366	1+
803.36812	384	1+
803.40533	746	1+
803.71086	556	1+
804.55408	286	1+
804.60832	216	1+
804.71690	428	1+
804.78522	454	1+
805.39267	656	1+
805.45689	238	1+
805.51686	162	1+
805.61126	144	1+
805.73762	548	1+
806.02607	232	1+
807.39795	130	1+
807.44651	230	1+
808.07078	220	1+
808.25596	478	1+
809.44750	132	1+
810.79132	390	1+
811.32075	248	1+
811.36770	222	1+
811.45831	306	1+
811.52100	138	1+
811.80036	268	1+
812.40491	1210	1+
812.58556	172	1+
812.75444	176	1+
813.32513	738	1+
814.26536	330	1+
814.80447	284	1+
816.11910	252	1+
816.67519	374	1+
817.39258	902	1+
818.18811	212	1+
819.18873	134	1+
819.32375	368	1+
820.76741	348	1+
821.39377	2616	1+
821.42071	222	
822.75438	154	1+
823.02372	108	1+
823.23221	282	1+
823.66432	250	1+
824.34746	434	1+
825.11379	166	1+
825.37121	462	1+
825.60981	250	1+
825.88083	188	1+
828.11508	302	1+
830.30898	420	1+
831.25454	234	1+
831.33476	326	1+
832.12400	108	1+
832.43805	2720	1+
833.35671	218	1+
835.45804	378	1+
835.56941	406	1+
836.30809	600	1+
836.70044	236	1+
837.10783	364	1+
837.30695	378	1+
837.81005	288	1+
838.42980	20674	1+
838.55879	484	1+
838.73068	478	1+
839.29113	232	1+
839.50966	350	1+
839.53089	176	1+
842.43237	800	1+
842.79102	312	1+
843.20409	164	1+
843.86828	230	1+
843.98474	162	1+
844.43001	690	1+
844.70966	488	1+
845.02514	126	1+
846.71652	334	1+
846.87241	480	1+
847.14007	188	1+
847.38627	320	1+
847.43963	270	1+
847.88570	312	1+
848.41793	488	1+
849.41415	900	1+
850.32327	386	1+
851.18424	176	1+
851.37111	464	1+
851.67698	294	1+
853.21562	122	1+
853.52340	106	1+
854.70098	162	1+
854.95596	132	1+
856.47859	366	1+
857.75227	240	1+
859.27597	144	1+
860.43677	4100	1+
861.15669	230	1+
861.21636	244	1+
861.29678	330	1+
861.35349	268	1+
861.70402	398	1+
862.44746	6028	1+
863.37504	518	1+
868.68951	180	1+
871.10472	170	1+
875.49370	590	1+
877.45726	3604	1+
877.80036	182	1+
878.89155	190	1+
879.21128	180	1+
879.43236	766	1+
879.77575	294	1+
880.43440	200	1+
880.74236	110	1+
880.78512	214	1+
881.42519	342	1+
882.73694	282	1+
883.17113	278	1+
883.64997	202	1+
883.74233	206	1+
884.27034	712	1+
884.58411	206	1+
885.57751	136	1+
885.77694	260	1+
887.76815	192	1+
887.83519	160	1+
887.92516	114	1+
888.40397	944	1+
889.34090	404	1+
889.63337	200	1+
890.41755	1386	1+
890.77356	364	1+
891.21170	180	1+
891.41658	1074	1+
891.86930	328	1+
892.05352	342	1+
892.72103	350	1+
893.13253	370	1+
893.45362	302	1+
893.71984	252	1+
893.80621	366	1+
894.34138	470	1+
895.46923	210	1+
897.46420	120	1+
899.89076	160	1+
900.74306	250	1+
903.94168	150	1+
907.43377	2882	1+
908.43364	2130	1+
910.92390	148	1+
911.32417	186	1+
912.68925	218	1+
913.33265	190	1+
913.57670	134	1+
914.40254	340	1+
915.40106	260	1+
915.48893	438	1+
917.19182	408	1+
917.49176	450	1+
917.79879	494	1+
918.12946	222	1+
918.19894	314	1+
918.24180	266	1+
919.24825	190	1+
919.37649	220	1+
919.99725	196	1+
921.06294	200	1+
921.17320	128	1+
921.38340	346	1+
921.51432	410	1+
921.80324	294	1+
921.96892	226	1+
923.19120	150	1+
923.71132	330	1+
924.43519	5406	1+
925.26124	124	1+
925.74778	230	1+
925.84390	246	1+
926.20149	306	1+
926.44761	2448	1+
926.99459	252	1+
928.80714	212	1+
929.39409	292	1+
929.81152	140	1+
929.89787	192	1+
930.21180	246	1+
END IONS

###FS:    #m/z: 665.31999 #charge 2+
###MS: 10
###MSMS: 13
BEGIN IONS
TITLE=Cmpd 9, +MS2(665.3200), 24.0-30.0eV, 0.3min #13
RTINSECONDS=13.925
SCANS=10,13
PEPMASS=665.31999	141570
CHARGE=2+
211.11753	266	
212.10268	588	1+
216.09471	934	1+
216.13167	496	1+
230.08131	298	1+
231.11038	324	
234.12283	366	
234.14395	6082	1+
239.11322	4276	
240.09653	10968	1+
244.16050	432	1+
245.08907	806	1+
248.06816	496	
248.13514	338	1+
250.11587	618	1+
254.15156	238	1+
255.10779	376	
255.22812	302	1+
256.09466	312	
257.12423	6436	1+
258.23606	206	1+
259.10865	406	1+
262.11786	6996	1+
266.25118	204	1+
267.86716	276	1+
268.12929	578	1+
272.11574	1502	1+
272.16070	854	1+
273.11785	1244	1+
276.13691	294	1+
280.11057	680	1+
283.10206	310	1+
284.03661	206	1+
285.15781	640	1+
285.94415	1452	1+
286.14346	256	1+
287.11994	466	1+
288.12476	334	1+
290.00108	202	1+
291.07993	748	1+
291.89221	352	
292.11525	222	1+
296.12307	226	
299.09226	202	1+
299.16344	304	1+
299.26309	258	1+
301.77289	566	1+
302.14820	526	
302.95119	344	1+
303.15466	314	
304.12884	1684	1+
308.10496	3086	1+
308.89336	280	1+
310.12027	260	1+
311.29219	640	1+
312.94824	232	1+
313.15072	256	
313.78158	276	
313.89612	234	
317.16026	392	
318.14239	1374	1+
318.18229	792	1+
319.78166	248	
323.00405	284	1+
323.19665	208	1+
324.13128	720	1+
327.14369	352	
328.00313	370	1+
328.13236	310	
329.11635	322	1+
330.08476	332	1+
330.14063	628	1+
330.86216	254	1+
331.13934	372	1+
331.78198	1730	1+
335.17399	534	1+
335.20770	582	1+
335.78824	312	
337.79633	280	1+
339.03740	210	1+
339.12731	378	1+
340.12932	254	1+
340.20005	232	
342.14496	2180	1+
344.01333	266	1+
345.15536	1846	1+
345.55445	244	1+
345.86095	224	1+
346.13953	918	1+
347.10310	228	1+
347.79556	348	
348.79028	2852	1+
349.10846	370	1+
349.79394	2404	1+
351.10706	334	1+
351.98104	192	1+
352.80026	364	
353.16140	416	1+
355.07143	222	
355.19265	274	1+
355.80497	380	1+
356.12450	246	
357.15224	390	
357.78519	322	
357.87783	428	
358.16002	300	
358.18849	566	
358.20999	858	1+
358.85728	530	1+
359.13969	682	1+
359.17156	4204	1+
359.86007	380	1+
359.91437	344	
362.97786	218	1+
363.16698	2272	1+
364.12604	348	1+
367.86777	370	1+
368.01501	220	1+
368.09898	278	1+
368.12870	252	
369.80632	364	
370.14061	902	
370.81579	332	
371.80167	1560	
371.92271	192	1+
371.96527	298	1+
372.03309	354	1+
373.00912	228	
373.11074	530	1+
373.15137	1062	1+
373.90479	178	1+
374.20449	292	
374.82931	532	1+
375.20315	278	
375.83035	392	1+
376.07782	264	1+
376.16564	1970	
376.93159	400	1+
377.14856	1984	1+
377.87584	412	1+
378.17100	326	
383.04576	204	1+
385.14920	514	
385.88180	332	
386.05970	198	1+
387.12898	360	1+
387.16669	9514	1+
387.28223	244	1+
389.22238	416	1+
390.97988	180	1+
391.30493	1094	1+
392.12332	482	1+
392.86014	230	
393.88917	414	1+
394.17572	29272	1+
395.13885	1118	1+
396.65069	290	1+
398.10806	260	1+
398.16695	302	
399.07337	368	1+
400.16547	486	1+
401.21865	336	
402.91500	234	1+
403.16075	798	
403.21342	354	
404.12965	328	1+
404.19330	4412	1+
405.13572	236	1+
407.08540	466	1+
407.94203	226	1+
408.09027	280	1+
409.73010	288	1+
410.15828	328	1+
411.09004	282	1+
411.18722	334	1+
413.15141	1168	1+
413.86254	232	
414.87034	696	1+
415.23441	354	1+
416.82636	214	1+
418.02544	246	
418.17348	464	
418.95557	274	1+
420.19027	1218	1+
422.15209	228	
422.24357	272	1+
423.92516	380	1+
426.65214	258	1+
426.83395	442	1+
426.99923	586	1+
427.87764	344	1+
429.87270	300	
430.86385	914	1+
431.22279	1134	1+
431.86941	780	1+
432.22523	968	1+
433.07409	326	1+
433.16337	356	1+
435.83915	206	1+
436.22821	586	1+
437.05702	208	1+
437.23357	394	1+
437.60901	226	
439.16139	1554	1+
440.12138	438	1+
441.12870	304	1+
441.66689	384	1+
442.02879	406	1+
443.21796	386	
444.10407	404	1+
445.01194	504	1+
445.90285	232	
446.87372	430	1+
448.99581	240	1+
449.19119	250	
450.23296	994	1+
451.05251	288	1+
451.17389	486	1+
453.79487	298	1+
453.87866	326	
455.04078	234	1+
456.18936	7858	1+
456.73428	328	1+
457.67715	306	1+
457.97128	282	1+
459.85571	440	1+
462.06960	242	1+
462.09048	318	1+
463.69588	592	1+
464.21210	674	1+
465.10045	254	1+
465.14427	472	1+
465.30320	292	1+
465.76117	290	1+
466.12154	266	1+
466.17108	826	1+
467.20293	234	
468.03407	546	1+
469.13203	370	1+
470.24401	452	
470.90207	1066	1+
472.22728	568	
472.26715	404	1+
472.86079	370	1+
473.21543	1888	
473.91990	522	1+
474.06845	438	1+
477.04349	242	1+
477.25184	406	1+
477.85018	252	1+
477.93143	268	1+
478.21123	280	
479.04747	320	1+
479.95375	238	1+
480.05059	232	1+
480.23533	242	
480.86542	406	1+
483.20209	600	
484.18366	768	
484.22329	596	1+
486.01852	574	1+
486.05425	346	1+
486.09908	200	1+
486.19254	292	
486.81486	790	1+
487.32740	340	1+
488.25006	2036	1+
489.13297	286	
489.84609	292	
490.03404	602	1+
490.18407	504	1+
490.87388	252	
490.95187	292	1+
491.23151	624	1+
492.89863	230	1+
493.79182	318	1+
495.18608	348	1+
497.03755	292	1+
497.88233	468	1+
498.14130	422	1+
499.14646	250	1+
500.10207	284	1+
500.21371	7664	1+
500.72955	378	1+
501.02155	644	1+
501.14560	222	1+
501.21098	5706	1+
501.89029	226	1+
501.95370	234	1+
502.05612	398	1+
502.23802	616	1+
502.84230	304	1+
505.27879	1186	1+
505.80114	538	1+
505.88130	528	1+
506.28141	642	1+
507.84746	654	1+
508.24656	498	1+
508.35204	322	1+
509.86220	1520	1+
511.27321	392	1+
512.02384	406	
512.17891	276	
512.85914	602	1+
513.04934	352	1+
513.20570	1020	1+
513.75006	190	1+
514.44500	218	1+
514.78665	306	1+
515.26207	696	
515.33752	338	1+
515.40389	308	1+
515.76161	286	1+
515.79085	224	1+
515.86036	846	1+
516.14464	618	1+
516.25045	636	
516.51156	386	1+
516.76436	214	1+
517.03857	634	1+
517.18634	248	1+
517.23994	2174	1+
518.23623	1722	1+
518.87571	286	1+
519.18150	222	1+
519.74264	432	
519.98781	302	1+
520.60076	300	1+
520.99778	180	1+
521.04146	274	1+
521.09143	308	1+
521.19273	740	1+
522.09556	214	1+
522.19915	580	1+
523.11900	408	1+
523.22417	1842	1+
523.86800	454	1+
523.94738	230	1+
524.21603	772	1+
525.04846	288	1+
525.07395	424	1+
525.85925	1738	
527.22437	330	
528.20940	598	1+
530.03427	520	1+
530.10008	320	1+
531.22166	916	1+
531.68023	294	1+
531.86938	326	
532.23422	710	1+
533.27247	2248	1+
533.86876	476	
534.52592	414	1+
535.00726	356	1+
535.07403	222	1+
536.34786	274	1+
537.79487	350	1+
538.88168	664	1+
538.90463	436	1+
539.78795	430	1+
540.10636	588	1+
540.17732	444	1+
540.21723	688	
540.31110	486	1+
540.36320	592	1+
540.93640	456	1+
541.06121	402	1+
541.24521	60802	1+
541.36672	474	1+
541.73835	450	1+
541.76983	244	1+
541.93694	364	1+
542.15039	748	1+
543.13521	464	1+
544.18416	306	1+
544.22583	740	1+
545.03630	376	1+
545.08994	412	1+
545.79047	524	1+
545.83768	294	1+
546.07344	358	1+
546.09282	290	1+
546.15614	432	1+
546.63955	194	1+
546.84244	296	1+
547.00427	286	1+
547.16228	292	1+
547.36208	262	1+
548.04900	308	
548.36783	204	1+
549.20565	248	
550.34714	246	1+
551.09581	314	1+
551.14555	680	1+
551.23756	612	1+
551.26915	540	1+
551.30531	816	1+
551.82518	278	1+
552.01663	352	1+
552.20908	804	1+
552.73845	292	1+
553.20779	554	1+
553.25621	358	
553.32600	422	1+
553.40044	250	1+
553.93407	338	1+
554.13059	250	1+
554.25388	302	
554.76724	544	1+
555.07079	204	1+
555.25725	892	
555.77427	424	1+
555.81162	318	1+
556.02431	282	1+
556.25435	1308	
557.06664	324	1+
557.12533	454	1+
557.23516	2710	1+
557.44064	274	1+
557.97550	182	1+
558.06744	244	1+
558.23616	1774	1+
560.22168	3220	1+
561.12841	370	1+
561.18863	592	1+
562.13014	264	1+
562.24557	486	1+
563.03319	224	1+
563.14591	594	1+
563.50548	722	1+
564.22536	284	
565.24612	352	
565.51286	442	1+
565.77460	508	1+
565.85981	236	
566.05865	722	1+
566.23175	570	
566.82027	226	1+
567.05550	696	1+
567.12746	318	1+
567.21459	1238	1+
567.25192	790	1+
568.35822	540	1+
569.36261	406	1+
570.00941	250	1+
570.04629	236	1+
570.11388	352	1+
570.22602	536	1+
571.12598	284	1+
571.16443	454	1+
573.16327	376	1+
573.26856	1120	1+
574.11965	292	
574.15261	316	1+
574.23832	730	1+
575.18579	342	1+
577.10433	482	1+
578.01690	380	1+
578.25045	1046	1+
578.76062	304	1+
579.21659	378	
579.26736	724	1+
579.75818	340	1+
579.88978	332	1+
580.08551	294	1+
580.13775	1502	1+
580.73553	244	1+
581.13861	1124	1+
581.93157	354	1+
582.22832	254	
582.36017	370	1+
582.82217	458	1+
582.85738	548	1+
582.90222	428	1+
582.93505	280	1+
583.00712	464	1+
583.14467	748	1+
583.20283	256	
583.26520	1450	
583.76950	1708	1+
583.85746	548	1+
583.90219	414	1+
584.00191	328	1+
584.07087	590	1+
584.14653	550	1+
584.17035	392	
584.24444	8490	1+
584.41240	196	1+
584.97136	316	1+
585.10249	398	1+
585.80860	250	
586.20459	698	1+
586.36184	698	1+
586.54277	292	1+
586.78008	1060	1+
586.91742	354	1+
587.21524	522	1+
587.36563	516	1+
588.17968	338	1+
589.18743	590	1+
589.76021	544	1+
590.45164	268	1+
591.27779	330	
592.11898	372	1+
593.24311	360	1+
594.15075	500	1+
595.13473	236	1+
596.24119	1906	1+
598.04248	214	1+
598.23435	258	
598.29691	348	
599.15363	550	1+
601.05892	386	1+
601.11665	386	1+
601.22512	560	1+
602.12081	306	1+
602.16418	430	1+
602.25862	21520	1+
602.49655	520	1+
602.79963	702	1+
603.16529	296	1+
604.14748	330	1+
604.80107	226	
604.86814	496	1+
606.06268	282	1+
606.24676	516	1+
606.32429	670	1+
606.80718	278	
607.21650	760	
607.25073	386	1+
607.80332	304	
608.21965	280	
608.36714	202	1+
608.72536	336	1+
608.80640	292	
610.28076	382	1+
610.51682	434	1+
611.14343	710	1+
611.28211	352	1+
611.36555	188	1+
612.17571	730	1+
613.17947	262	1+
613.27210	682	
613.72898	200	1+
614.18137	172	1+
614.25595	1878	1+
615.49826	198	1+
616.19270	358	1+
616.30873	746	1+
617.27199	436	
617.30850	436	1+
617.40516	308	1+
617.77370	466	1+
618.27825	1472	1+
618.28068	350	
619.23155	296	1+
619.28655	1102	1+
619.97734	400	1+
620.23413	234	1+
620.34711	432	1+
622.18234	366	1+
623.16028	592	1+
623.18857	236	1+
623.25913	578	
624.15700	372	1+
624.23738	3164	1+
624.78199	1092	1+
625.28252	2534	1+
625.57594	1156	1+
625.78675	1134	1+
626.14385	280	1+
626.28337	1930	1+
627.10374	222	1+
627.21559	416	1+
627.32510	314	1+
627.40247	602	1+
627.49862	226	
627.54228	332	1+
628.21547	606	1+
628.40634	410	1+
628.59098	302	1+
630.50653	260	1+
631.20355	236	1+
632.24398	240	
632.50901	300	1+
633.06040	218	1+
633.52238	200	1+
634.18449	178	1+
634.55311	460	1+
634.78727	532	1+
635.09927	306	1+
635.25528	202	1+
635.31654	774	1+
636.34816	272	1+
638.30400	372	
640.24681	240	
640.28354	348	1+
640.57365	358	1+
641.26803	11932	1+
642.33046	710	1+
642.38587	234	1+
643.55134	290	
643.58974	3986	1+
645.48794	320	1+
647.19143	618	1+
647.30873	2960	
647.43344	228	
648.06841	292	
648.46436	368	
648.51142	1062	1+
648.53952	774	1+
648.96899	254	1+
649.05596	4132	1+
649.34458	364	1+
649.36765	408	1+
649.45012	730	1+
649.51125	798	1+
649.53885	472	1+
649.57583	492	1+
650.56775	334	1+
651.52249	412	1+
651.60172	458	1+
651.77931	408	1+
652.78474	344	1+
653.32391	310	1+
653.46712	318	1+
654.32931	10074	1+
654.83273	194	1+
655.13071	742	1+
655.39858	688	1+
656.07786	244	
656.18705	794	1+
656.44736	322	
656.92749	446	1+
657.03797	1044	1+
657.77172	758	1+
658.36048	328	
658.60292	482	1+
659.28329	6738	1+
659.36210	516	1+
659.81838	856	1+
660.26114	636	1+
660.35099	2590	1+
660.50636	494	1+
660.53420	258	
660.67471	330	1+
660.72775	522	1+
661.32977	714	
661.35430	1758	1+
661.46150	362	1+
661.62197	1348	1+
661.64622	326	
661.77077	382	1+
662.04808	834	1+
662.24193	1092	1+
662.38624	220	
662.54495	446	1+
662.62613	1160	1+
662.86611	732	1+
662.90047	592	1+
663.11073	296	
663.32793	708	
663.43362	956	1+
663.58739	230	
663.94813	388	1+
664.08089	9082	1+
664.16413	612	1+
664.35102	440	
664.56869	224	
665.38339	238	
665.53304	336	
665.56111	250	
665.59026	302	
665.63958	322	
666.00536	306	1+
666.07641	6234	1+
666.53874	288	
666.64575	2656	1+
667.50393	1138	1+
667.53989	466	
668.13104	390	1+
668.27909	228	
668.57227	370	1+
668.57760	362	
668.61800	1712	1+
669.27394	450	1+
669.40816	382	1+
669.45994	254	1+
669.67652	264	1+
670.19663	276	1+
670.28110	360	1+
670.41346	242	1+
670.58050	468	1+
671.01364	196	1+
673.30605	720	1+
675.30635	2320	1+
675.32439	246	
676.30058	1592	1+
677.34914	356	1+
678.35099	232	1+
680.37627	1048	1+
681.34566	386	1+
682.25464	622	1+
682.33269	454	1+
683.30749	702	1+
684.30956	512	1+
684.34087	200	1+
689.15515	252	1+
689.31920	450	1+
692.26183	1192	1+
693.30970	726	1+
693.34530	930	1+
694.26182	348	1+
697.36585	484	1+
699.21799	208	1+
701.29611	214	1+
703.36531	922	1+
704.36469	702	1+
705.22393	230	
706.30638	526	1+
707.31544	570	1+
707.38747	992	1+
708.36102	250	
709.38660	1868	1+
711.08594	198	1+
711.25097	690	1+
711.35173	49628	1+
711.88756	224	1+
713.44626	320	1+
715.22866	308	1+
716.26209	358	1+
717.26331	244	1+
717.32849	276	1+
721.33506	460	1+
723.27009	460	1+
725.29147	244	1+
726.34898	5224	1+
726.63291	334	1+
727.34713	3684	1+
729.21398	302	1+
730.32912	2714	1+
732.26622	674	1+
733.28821	354	1+
735.11168	216	1+
736.60960	338	1+
737.33795	2662	1+
739.31955	348	
740.40731	418	1+
743.32776	480	1+
743.37460	4078	1+
744.33137	328	1+
744.49672	6316	1+
745.15773	288	1+
745.29658	290	1+
748.69142	322	1+
749.22865	286	1+
749.57942	700	1+
750.74556	228	1+
751.28745	298	1+
751.32925	286	1+
752.16588	436	1+
753.36926	412	
754.33742	5716	1+
755.33939	4132	1+
755.41543	316	1+
757.27221	592	1+
757.67567	318	1+
758.03065	250	1+
758.34019	616	1+
758.69894	510	1+
760.86590	256	1+
761.40016	466	1+
762.31241	670	1+
763.33507	198	1+
763.41145	578	1+
764.35616	266	1+
765.31883	338	1+
768.31606	194	1+
768.40236	608	1+
770.02164	262	1+
770.58911	302	1+
771.37470	12938	1+
771.37515	3858	1+
774.36922	674	1+
775.85307	152	1+
777.11223	182	1+
777.27721	228	1+
777.36156	560	1+
777.38322	514	1+
778.33409	734	1+
779.32752	456	1+
780.39735	628	1+
780.71710	172	1+
782.28130	360	1+
782.37847	772	1+
783.28100	226	1+
785.67996	428	1+
786.47385	272	1+
786.66057	514	1+
788.16352	416	1+
789.39263	1794	1+
790.82008	228	1+
791.72558	244	1+
791.81775	158	1+
793.09835	258	1+
793.26608	402	1+
793.73972	426	1+
794.38767	6560	1+
795.34142	516	1+
795.52323	306	1+
796.37811	532	1+
796.69942	154	1+
797.33487	786	1+
800.29328	390	1+
800.31999	356	1+
800.77007	458	1+
801.26137	356	1+
801.45562	366	1+
803.34835	762	1+
804.36002	676	1+
805.36179	536	1+
805.76357	172	1+
807.25914	206	1+
808.12674	202	1+
812.39961	34742	1+
812.53763	260	1+
812.70066	228	1+
813.29434	170	1+
813.34428	504	1+
813.58589	318	1+
815.20480	196	1+
815.35032	398	1+
816.63295	246	1+
817.44028	710	1+
817.56934	222	1+
819.24596	416	1+
819.41016	372	1+
819.77648	618	1+
820.22076	280	1+
820.24381	260	1+
820.77500	504	1+
821.22283	182	1+
822.16708	366	1+
822.37120	1740	1+
822.70145	180	1+
823.36675	1080	1+
824.72788	332	1+
826.64618	296	1+
826.87470	302	1+
827.34166	330	1+
828.31958	582	1+
830.27259	162	1+
830.35277	506	1+
830.61821	294	1+
831.37132	1360	1+
832.18149	302	1+
832.41886	432	1+
833.41601	280	1+
834.56763	342	1+
836.30087	360	1+
837.45865	768	1+
839.38336	862	1+
840.37328	788	1+
841.67836	538	1+
842.13955	202	1+
842.23218	314	1+
842.34788	658	1+
845.39505	524	1+
846.34218	342	1+
846.38300	1242	1+
846.92678	200	1+
846.97348	282	1+
847.37339	878	1+
847.84758	324	1+
848.37798	1218	1+
849.23532	196	1+
849.32188	166	1+
850.43606	236	1+
850.76352	224	1+
851.18964	168	1+
853.36118	550	1+
854.40804	518	1+
854.80324	170	1+
854.91895	246	1+
855.16454	218	1+
856.36729	802	1+
857.09753	300	1+
857.75502	258	1+
859.29806	714	1+
859.34816	198	1+
859.39454	514	1+
859.57195	190	1+
861.65751	252	1+
862.42914	1450	1+
863.31660	248	1+
863.40473	1792	1+
863.89342	202	1+
863.98390	196	1+
864.32090	184	1+
864.40048	1636	1+
866.32367	194	1+
868.34353	468	1+
869.71796	372	1+
872.76681	234	1+
873.42348	842	1+
874.37594	1332	1+
874.38889	1328	1+
875.74810	404	1+
877.18819	228	1+
878.35835	312	1+
879.40905	582	1+
880.29252	482	1+
880.80246	264	1+
881.29594	274	1+
881.41732	298	1+
882.17065	392	1+
882.39676	494	1+
882.45444	238	1+
883.18680	218	1+
883.37385	802	1+
883.45861	166	1+
884.39350	758	1+
886.34776	292	1+
887.08402	332	1+
887.41360	752	1+
888.30231	352	1+
889.31154	228	1+
890.45606	1098	1+
891.32270	232	1+
891.40104	494	1+
891.40779	1606	1+
891.49159	332	1+
894.36680	400	1+
894.45846	516	1+
895.24211	212	1+
895.34470	280	1+
895.39621	668	1+
895.82786	190	1+
895.98551	214	1+
896.27269	180	1+
896.82976	460	1+
897.80056	294	1+
901.36666	308	1+
901.41202	2894	1+
902.79946	220	
903.22913	412	1+
903.29648	196	1+
903.51096	226	1+
903.82173	332	1+
904.14968	238	1+
904.43778	776	1+
904.66165	354	1+
906.22210	472	1+
907.50384	218	1+
908.23390	672	1+
908.32496	472	1+
908.42027	16982	1+
908.52570	360	1+
909.41090	3986	1+
909.42007	8580	1+
909.86628	576	1+
910.85250	456	1+
910.86208	394	1+
911.24864	294	1+
911.73392	196	1+
913.14943	272	1+
914.89522	216	1+
915.36322	552	1+
917.25082	204	1+
918.44555	7504	1+
918.50689	234	
919.32733	304	1+
920.31618	386	1+
921.19742	200	1+
921.50323	362	1+
922.97257	230	1+
923.35242	728	1+
923.66168	420	1+
924.32333	812	1+
924.66789	380	1+
924.72552	274	1+
925.31851	308	1+
925.44238	1326	1+
925.77622	474	1+
926.23545	620	1+
926.44419	33304	1+
926.52839	558	1+
926.79803	436	1+
926.89532	208	1+
927.24038	436	1+
927.80767	540	1+
927.97681	240	1+
928.04324	398	1+
928.65742	452	1+
928.84001	196	1+
929.03107	658	1+
929.24281	452	1+
929.39313	1164	1+
930.94983	172	1+
931.38811	462	1+
931.51129	238	1+
931.86561	614	1+
932.21571	432	1+
932.39108	394	1+
934.89657	354	1+
935.41831	176	1+
935.52412	212	1+
935.67496	860	1+
935.99776	414	1+
936.46212	1352	1+
936.89124	346	1+
937.40952	1354	1+
937.55443	190	1+
938.25965	462	1+
938.42128	364	1+
939.18956	198	1+
939.42804	292	1+
941.32905	632	1+
941.45432	466	1+
941.87754	322	1+
942.32998	1034	1+
942.72878	294	1+
942.87262	338	1+
943.21297	242	1+
943.58997	372	1+
944.62007	318	1+
945.41919	1212	1+
946.44110	1260	1+
947.02187	268	1+
947.44505	220	1+
948.25480	304	1+
948.38370	1604	1+
948.88026	258	1+
949.25753	238	1+
950.19635	304	1+
951.13141	266	1+
953.42471	302	1+
954.24657	332	1+
954.44939	626	1+
955.25280	246	1+
956.02030	192	1+
956.39237	434	1+
956.95108	226	1+
957.23811	208	1+
961.04857	208	1+
962.37531	480	1+
963.19488	250	1+
963.45321	768	1+
963.69453	206	1+
963.95359	472	1+
964.17923	196	1+
964.40035	640	1+
964.96020	404	1+
967.23320	458	1+
967.29180	184	1+
968.74505	282	1+
969.36214	552	1+
969.61167	278	1+
970.30702	178	1+
970.44510	1202	1+
971.24915	252	1+
971.38676	216	1+
973.33956	254	1+
973.40492	308	1+
973.51485	550	1+
974.28082	310	1+
975.28980	322	1+
977.42258	470	1+
978.53434	388	1+
978.54442	172	1+
980.89677	244	1+
981.56582	330	1+
981.63805	506	1+
982.31573	330	1+
982.53189	640	1+
983.36856	350	1+
984.60694	206	1+
985.25941	180	1+
985.68577	482	1+
987.24564	184	1+
987.47579	2030	1+
987.90435	254	1+
988.42360	284	1+
988.57896	234	1+
991.65039	226	1+
991.88147	248	1+
993.47928	842	1+
993.68590	728	1+
994.33826	526	1+
994.47379	736	1+
995.44946	228	1+
995.97310	190	1+
997.47294	362	1+
998.14805	178	1+
999.94958	182	1+
1000.56925	304	1+
1001.63828	282	1+
1003.74386	278	1+
1004.01966	462	1+
1005.25586	306	1+
1008.30820	352	1+
1010.42653	850	1+
1011.36675	758	1+
1011.46571	1180	1+
1011.76688	510	1+
1012.46533	888	1+
1013.37681	504	1+
1014.38782	182	1+
1015.43103	418	1+
1015.48500	378	1+
1015.59339	648	1+
1015.93045	314	1+
1016.09684	576	1+
1016.58868	398	1+
1017.39683	424	1+
1017.46769	452	1+
1018.27061	604	1+
1018.33890	380	1+
1019.27531	430	1+
1020.65167	324	1+
1020.97731	234	1+
1021.46156	1034	1+
1024.01273	390	1+
1025.29339	202	1+
1025.39747	352	1+
1025.56405	288	1+
1026.40700	376	1+
1027.61293	372	1+
1029.46032	584	1+
1031.40139	476	1+
1033.13001	198	1+
1033.52878	542	1+
1034.35908	762	1+
1036.60656	304	1+
1038.02611	248	1+
1038.20947	202	1+
1039.51414	298	
1040.42555	608	1+
1040.47994	1040	1+
1041.30966	268	1+
1042.72691	338	1+
1044.33835	830	1+
1044.83169	196	1+
1045.28835	464	1+
1045.50303	446	1+
1046.15086	190	1+
1047.51334	452	1+
1048.51146	332	1+
1050.48815	1442	1+
1051.28875	590	1+
1051.47078	396	1+
1051.71170	406	1+
1052.28484	448	1+
1053.59299	268	1+
1054.65269	316	1+
1054.86687	262	1+
1055.00439	742	1+
1055.48728	16746	1+
1055.81312	478	1+
1056.33831	354	1+
1056.48638	12690	1+
1057.15162	358	1+
1058.25337	478	1+
1058.58891	566	1+
1060.45028	1198	1+
1061.45373	1080	1+
1061.89933	364	1+
1062.12813	370	1+
1062.46159	486	1+
1064.63309	726	1+
1065.25888	354	1+
1066.47728	576	1+
1070.05229	394	1+
1070.31335	358	1+
1070.38110	400	1+
1070.57088	480	1+
1071.23791	310	1+
1071.95474	624	1+
1072.24255	418	1+
1072.78122	356	1+
1073.06659	360	1+
1073.32369	790	1+
1073.51259	53448	1+
1073.52141	806	1+
1073.65017	304	
1073.88386	250	1+
1073.91562	458	1+
1074.06795	424	1+
1074.11479	526	1+
1075.86328	282	1+
1076.49936	756	1+
1076.78401	414	1+
1077.79967	368	1+
1078.01840	302	1+
1078.47888	4276	1+
1079.01086	474	1+
1079.47970	2502	1+
1079.55581	442	1+
1081.97563	466	1+
1082.21760	320	1+
1082.69976	956	1+
1083.51093	1370	1+
1084.49242	1268	1+
1084.83652	278	1+
1085.05665	468	1+
1088.55364	502	1+
1088.73673	274	1+
1089.57251	320	1+
1090.36033	676	1+
1090.46588	334	1+
1090.61843	400	1+
1091.49243	1158	1+
1092.48257	1276	1+
1092.71234	546	1+
1094.40755	210	1+
1094.50998	1084	1+
1094.60222	522	1+
1095.82327	292	1+
1095.89114	526	1+
1096.50103	942	1+
1096.89261	436	1+
1097.16575	478	1+
1099.10821	374	1+
1099.43064	928	1+
1101.74541	474	1+
1102.10885	280	1+
1102.59619	398	1+
1103.42665	490	1+
1103.82217	432	1+
1104.63592	492	1+
1108.18571	284	1+
1110.75109	286	1+
1113.60550	266	1+
1114.46489	234	1+
1114.61484	388	1+
1115.35624	346	1+
1115.56861	510	1+
1119.52402	590	1+
1119.63895	456	1+
1120.51576	760	1+
1120.66141	444	1+
1123.17645	218	1+
1123.55008	236	1+
1124.62641	428	1+
1125.39455	428	1+
1125.51549	554	1+
1126.23117	500	1+
1126.50448	572	1+
1126.73626	276	1+
1127.02415	302	1+
1129.00841	324	1+
1129.55656	686	1+
1131.36177	430	1+
1132.34450	310	1+
1133.31926	416	1+
1135.65479	824	1+
1136.45700	344	1+
1136.47080	1050	1+
1138.27273	312	1+
1139.52422	230	
1141.19416	260	1+
1142.11949	326	1+
1142.51453	422	1+
1145.01580	316	1+
1145.66678	554	1+
1147.50243	1642	1+
1149.47917	734	1+
1149.60490	588	1+
1150.98233	232	1+
1151.50221	534	1+
1155.86948	238	1+
1156.59337	274	1+
1157.08397	338	1+
1157.69446	966	1+
1158.69825	908	1+
1159.47916	682	1+
1160.61905	436	1+
1161.03832	340	1+
1161.38747	558	1+
1162.53454	300	1+
1165.52248	604	
1166.55302	2278	1+
1172.04090	390	1+
1173.08247	366	1+
1177.67232	416	1+
1178.44472	240	1+
1178.65875	356	1+
1183.32336	174	1+
1183.55162	8462	1+
1183.70090	256	1+
1189.39191	380	1+
1189.64300	294	1+
1193.23370	208	1+
1193.39731	532	1+
1194.53704	760	1+
1196.41724	290	1+
1196.54256	604	1+
1197.82124	198	1+
1199.91038	192	1+
1200.29409	256	1+
1200.70658	392	1+
1201.56628	4796	1+
1203.05611	400	1+
1203.14744	618	1+
1204.67112	684	1+
1204.91399	292	1+
1205.67635	504	1+
1208.22139	340	1+
1212.54582	1854	1+
1213.19908	300	1+
1215.75714	330	1+
1218.30448	362	1+
1218.71731	364	1+
1219.30911	296	1+
1220.10486	420	1+
1220.61249	2090	1+
1222.41559	334	1+
1224.73362	210	1+
1228.67015	268	1+
1229.29432	238	1+
1232.08083	200	1+
1232.31107	422	1+
1233.29055	296	1+
1236.30344	334	1+
1236.61852	376	1+
1238.02952	314	1+
1240.14574	294	1+
1242.54725	316	1+
1243.44045	400	1+
1243.73518	288	1+
1244.82112	234	1+
1246.10770	238	1+
1248.41902	184	1+
1248.67257	358	1+
1248.76892	412	1+
1248.96362	296	1+
1249.95501	270	1+
1251.23918	290	1+
1252.25882	250	1+
1255.32741	270	1+
1255.89879	378	1+
1256.60013	472	1+
1257.20061	384	1+
1257.75343	512	1+
1259.55296	1672	1+
1259.82938	466	1+
1260.55441	1244	1+
1261.30276	424	1+
1263.19270	274	1+
1264.27024	284	1+
1265.16555	292	1+
1265.92264	288	1+
1266.92595	292	1+
1270.26231	226	1+
1272.94766	220	1+
1276.21207	296	1+
1276.34543	268	1+
1276.56012	7636	1+
1277.56026	6640	1+
1278.78987	232	1+
1282.40967	268	1+
1283.24251	202	1+
1286.00364	270	1+
1286.33796	302	1+
1286.60062	864	1+
1288.03359	362	1+
1288.66720	322	1+
1289.82501	430	1+
1291.16250	280	1+
1293.17539	504	1+
1293.73357	386	1+
1294.35453	826	1+
1294.58701	43608	1+
1294.82430	564	1+
1295.19799	686	1+
1295.28258	652	1+
1295.58695	29788	1+
1295.82004	462	1+
1297.41921	398	1+
1299.22528	516	1+
1300.25985	484	1+
1302.68981	504	1+
1303.34559	358	1+
1303.59700	558	1+
1304.47065	388	1+
1305.47559	324	1+
1305.98963	322	1+
1306.04834	788	1+
1307.13355	354	1+
1311.01896	1300	1+
1311.25847	1200	1+
1311.34409	1768	1+
1311.61719	214180	1+
1311.81366	658	1+
1311.92679	1054	1+
1312.01314	1272	1+
1312.17914	1816	1+
1312.26549	950	1+
1312.34174	1580	1+
1313.18362	1472	1+
1314.06536	558	1+
1314.14319	584	1+
1314.48277	380	1+
1315.85278	566	1+
1317.23522	318	1+
1318.12329	616	1+
1319.18876	490	1+
1320.93165	900	1+
1321.93972	620	1+
1323.01833	442	1+
1326.61088	830	1+
1326.97810	468	1+
1328.34750	1374	1+
1329.62925	35214	1+
1329.96393	856	1+
1330.45826	840	1+
1332.77025	606	1+
1333.60768	984	1+
1333.78971	538	1+
1333.92007	402	1+
1334.42151	310	1+
END IONS

###FS:    #m/z: 322.93183 #charge 1+
###MS: 14
###MSMS: 15
BEGIN IONS
TITLE=Cmpd 10, +MS2(322.9318), 28.0-35.0eV, 0.3min #15
RTINSECONDS=17.6335
SCANS=14-15
PEPMASS=322.93183	1760918
CHARGE=1+
190.92995	108	
191.95582	488	
192.89216	220	
195.11680	88	
198.89408	88	
199.99933	108	
202.00984	94	
203.88179	96	
203.96771	114	
204.01135	94	
205.94894	232	1+
209.09637	148	
210.90020	166	
213.02633	106	
213.10108	94	
214.05213	100	
215.88757	474	1+
217.87022	132	
220.86610	362	1+
221.06832	188	
221.94469	120	
222.12282	104	
222.95421	312	
222.99487	92	
223.03696	86	
223.80035	88	
223.96183	146	
224.97308	106	
227.87203	156	
228.10653	92	
231.21243	134	
231.91029	126	
233.89806	448	1+
236.03397	108	
236.08450	96	
236.98323	104	
237.06592	112	
238.15132	94	
238.47884	128	
238.88358	136	
238.96903	126	
239.08117	304	1+
239.23171	88	
240.06310	300	1+
240.26649	208	
240.82833	130	
240.94260	642	
241.02031	148	
241.94424	536	
242.94278	1722	1+
243.88233	498	1+
243.96464	154	
244.08501	86	
244.79167	92	
244.94021	628	1+
244.95836	92	
244.97256	88	
245.87755	282	1+
245.99191	96	
246.06732	108	
246.97526	380	1+
247.00973	94	
247.04275	96	
248.03364	102	
248.98372	206	
249.03791	256	
249.96946	142	
250.08045	108	
250.91295	144	
250.94789	178	
251.03243	92	
251.07327	88	
251.92806	140	
251.95181	94	
252.96981	88	
253.06800	150	
254.08334	188	1+
254.12019	94	
256.16392	116	
257.00916	100	
257.10356	90	
259.06036	108	
259.57844	100	
259.97347	98	
260.00038	160	1+
260.07118	106	
260.13460	92	
260.17308	142	
262.89140	110	
263.05564	138	
263.83138	132	
264.08587	156	
264.94601	144	
264.98093	98	
265.02113	228	1+
265.15845	108	
266.06450	226	1+
266.86781	128	
266.89791	218	1+
267.00231	232	
267.99850	342	1+
268.01849	118	
269.00086	232	1+
269.80491	284	1+
270.13321	100	
270.42607	88	
273.97875	124	
275.06026	164	
275.20466	300	
275.41214	100	
275.91582	92	
276.07675	120	
277.07086	160	
277.14071	90	
278.08902	124	
278.11613	90	
278.18525	120	
278.91618	270	1+
278.96733	170	
279.04432	106	
279.09316	936	1+
279.95486	104	
280.14362	254	1+
281.24621	198	1+
283.03435	202	
283.07140	288	1+
283.21263	140	
283.65051	94	
283.86498	118	
284.12718	90	
284.29485	834	1+
284.87888	114	
285.05930	100	
285.12356	118	
286.10018	110	
286.15953	200	1+
286.92025	126	
288.20269	176	
288.80436	86	
289.53315	94	
290.12386	130	
290.14735	88	
290.85784	214	1+
292.00251	246	1+
292.84914	186	1+
294.42426	106	
294.88734	122	
296.16054	90	
297.23575	102	
298.96867	96	
299.06286	294	1+
302.18062	166	
303.10399	98	
304.14857	226	1+
304.26306	158	1+
305.88136	370	1+
306.28277	156	
306.61630	96	
307.08210	128	
307.29085	476	1+
307.99188	102	
308.12762	144	
308.29393	398	1+
308.87053	112	
309.02297	126	
309.89795	188	1+
310.30860	526	
311.02410	100	
311.28471	106	
312.02984	370	1+
312.81917	110	
313.03142	304	1+
314.14918	88	
317.07095	90	
317.45443	92	
317.93169	104	
319.89442	112	
320.07118	158	
320.18162	124	
321.13507	100	
322.30541	122	1+
323.10967	90	
323.13280	342	1+
323.24139	1928	1+
324.13729	238	1+
324.17547	96	
324.20792	686	1+
324.89304	100	
325.01730	114	
326.08610	100	
327.25386	110	
327.89521	164	
328.18811	114	
END IONS

###FS:    #m/z: 340.94266 #charge 1+
###MS: 14
###MSMS: 16
BEGIN IONS
TITLE=Cmpd 11, +MS2(340.9427), 28.0-35.0eV, 0.3min #16
RTINSECONDS=18.406
SCANS=14,16
PEPMASS=340.94266	959820
CHARGE=1+
181.08891	100	
205.95072	120	
211.08709	94	
212.87970	192	1+
213.94099	1716	1+
215.88764	598	1+
215.93822	374	1+
217.09700	126	
217.88417	378	1+
218.91313	124	
222.97746	122	
223.10923	150	
223.96591	144	
225.15989	94	
226.15642	114	
226.95026	228	1+
230.15011	124	
230.89067	286	1+
231.11060	284	1+
231.95221	1826	1+
233.09899	286	1+
233.90101	192	
233.95222	234	1+
234.90447	130	
235.89508	224	
235.94590	276	
237.08301	122	
238.06674	94	
238.99681	130	
239.11982	110	
239.90458	124	
240.13201	100	
240.23135	222	1+
241.87792	108	
242.18301	204	
243.94990	170	1+
244.12259	142	
244.16594	170	
244.86267	124	
245.12042	106	
245.19280	188	
245.98210	436	1+
246.98443	346	1+
247.17143	122	
248.03584	432	1+
248.06478	124	
248.11875	98	
248.14685	200	
249.00747	102	
249.03975	282	1+
249.96252	202	
250.08661	280	
251.10365	164	
251.95991	284	1+
252.16969	160	
254.03517	274	1+
254.96735	844	1+
255.07481	268	
255.65440	94	
255.99407	240	1+
256.07838	116	
256.91810	212	
258.06397	92	
258.17781	106	
258.96691	96	
258.99896	136	
259.95609	378	1+
260.06899	96	
260.14203	118	
261.02786	144	
263.09286	128	1+
263.98292	126	
264.07134	216	1+
264.14016	222	1+
265.01479	230	
265.22799	100	
265.75360	110	
266.02434	114	
266.12963	400	1+
267.13268	310	1+
267.87916	120	
268.09268	332	1+
268.96220	92	
269.00430	206	
270.92995	334	1+
271.09953	102	
271.93089	302	1+
272.10666	140	
272.13997	180	
272.91632	134	
272.95806	92	
272.97883	110	
272.99926	202	1+
273.03882	96	
273.13973	128	
274.19285	100	
274.52245	100	
275.20470	336	1+
278.00921	170	
278.18906	114	
278.96643	326	1+
279.96953	246	1+
280.13763	110	
280.19889	128	
280.27453	132	
280.93337	110	
281.05258	314	1+
281.16374	140	
281.19495	136	
282.15549	120	
282.27827	520	1+
283.04031	148	
283.09815	98	
284.28876	118	
284.93607	100	
285.02679	122	
285.18091	182	1+
287.91420	94	
288.06498	138	
289.82184	98	
290.15118	494	
290.74943	182	
291.05746	252	1+
292.81171	122	
293.85512	94	
295.02321	102	
295.83962	114	
296.97151	140	
297.13293	164	1+
297.97720	130	
298.08137	150	
298.31771	114	
298.86530	112	
299.00202	116	
299.06257	148	
300.03629	108	
300.07725	186	
300.51506	112	
300.79922	102	
300.95053	114	
301.86269	204	1+
303.11714	94	
305.29917	208	1+
306.14583	110	
306.97807	106	
307.11534	272	1+
307.22324	108	
307.24842	210	1+
307.28692	294	
308.05144	198	
308.30018	132	
308.80993	132	
309.09250	100	
310.86303	124	
310.87868	172	
312.00671	134	
312.03429	280	
312.13576	114	
312.15491	106	
312.94965	150	
313.02799	584	1+
313.09626	142	
313.13991	170	1+
316.04322	244	1+
317.07557	110	
318.14311	246	1+
320.16375	206	1+
321.14111	98	
322.10479	94	
322.13422	312	1+
323.12106	110	
323.24088	450	
324.24198	278	
324.89598	166	
324.93785	104	
325.25769	116	
326.26118	176	
327.12743	92	
327.16062	104	
327.90079	128	
328.01737	144	
328.31670	208	
328.88453	120	
328.90553	124	
329.86916	130	
331.18245	146	
332.12480	170	1+
333.06844	94	
335.09848	176	1+
336.08371	124	
337.25926	276	1+
338.04952	132	
339.07650	180	
339.23897	104	
340.11122	218	1+
340.39669	102	
341.24812	110	
341.47745	110	
342.15742	138	
343.00285	110	
343.20866	192	
343.23552	162	
344.15941	104	
END IONS

###FS:    #m/z: 363.95875 #charge 1+
###MS: 14
###MSMS: 17
BEGIN IONS
TITLE=Cmpd 12, +MS2(363.9588), 28.0-35.0eV, 0.4min #17
RTINSECONDS=19.178
SCANS=14,17
PEPMASS=363.95875	568756
CHARGE=1+
191.85745	258	
191.95929	110	
207.87701	278	1+
208.94223	118	
209.94449	694	1+
210.88205	348	1+
212.87830	1544	1+
212.93063	98	
215.88378	118	
221.10497	102	
222.95335	1102	1+
224.01536	96	
224.95030	1010	1+
225.16809	90	1+
225.52338	106	
225.88472	144	
226.88550	280	
226.94914	3422	1+
227.11183	122	
228.89602	424	1+
228.94394	3520	1+
230.89137	1376	1+
231.00675	140	
231.11342	142	
232.88922	122	
234.89503	110	
235.82184	94	
236.92897	102	
240.05265	116	
240.93923	200	
240.96312	642	1+
241.94278	478	
242.94507	406	
242.95965	314	1+
243.19343	108	
243.62095	104	
243.94049	256	
244.16230	146	
244.95879	2142	1+
245.94176	446	
245.97596	100	
246.95293	1674	1+
248.03250	170	
248.90044	934	1+
249.00143	102	
250.89721	328	
250.91395	202	1+
250.94743	324	1+
251.04461	138	
251.94850	200	1+
252.05113	352	1+
252.12353	152	
252.53193	100	
253.01813	132	
253.93038	122	
254.09334	110	
254.83261	114	
256.90865	238	1+
258.97566	174	
259.07138	192	1+
259.17505	100	
260.97043	722	1+
261.00796	148	
262.97741	294	1+
264.02949	204	1+
265.90203	140	
265.97904	178	
266.13351	180	1+
266.24920	222	
266.85486	110	
266.99781	126	
267.97254	326	
268.84357	146	
268.96179	174	
269.00349	108	
269.11512	110	
269.86261	234	1+
269.97229	262	
270.79785	194	1+
271.10784	214	1+
271.72416	96	
271.75215	110	
271.91719	126	
272.75470	116	
273.24918	180	
274.07563	164	1+
274.85206	140	
275.21143	116	
275.84854	208	1+
276.90891	228	1+
277.39865	104	
277.96148	108	1+
278.12101	94	
280.78866	200	1+
282.93131	130	1+
282.96283	230	1+
283.07143	148	
283.78730	392	1+
283.87035	136	
284.90212	112	
285.03324	104	
285.85318	216	1+
287.91420	152	
288.06527	96	
290.81961	96	
290.86659	190	
291.75431	100	
292.29823	200	1+
292.87223	198	1+
293.43454	102	
293.85718	162	1+
293.87637	168	1+
294.92773	218	
296.02385	114	
296.80880	120	
296.85226	98	
296.92024	110	
298.80401	236	1+
300.94517	254	1+
301.15104	130	
301.26261	144	
301.80093	194	1+
301.86489	250	1+
301.90822	166	1+
301.94819	210	1+
302.22301	234	
302.24642	130	
303.80846	414	1+
303.85733	602	
304.16729	170	
304.26731	146	
304.58162	94	
304.76149	122	
305.05831	296	1+
305.10052	250	1+
306.13230	452	1+
306.27538	186	
306.29729	146	
306.85897	100	
306.96682	138	1+
307.13554	302	1+
307.28938	444	1+
308.29277	292	1+
308.79306	182	
310.26975	128	
310.88538	114	
311.86338	134	
311.88193	126	
314.12172	206	1+
314.15109	184	1+
314.29314	112	
314.53857	114	
314.82167	120	
317.04481	124	
318.30118	108	
318.88840	130	
319.11533	116	
319.82660	128	
320.25619	102	1+
320.28990	158	
320.86116	322	1+
321.00003	94	
321.30533	250	1+
321.77959	106	
321.82113	182	1+
322.92867	102	
323.23958	284	1+
324.02550	240	
324.43235	106	
325.11457	120	
325.18708	102	
325.89734	134	
326.04517	100	
326.87756	180	
326.95619	152	
327.19015	134	
328.80778	132	
328.96101	140	
328.98895	112	
329.30976	96	
331.16906	116	
334.07503	150	
336.37467	92	
336.94531	312	1+
337.09362	98	
337.83384	124	
337.99963	110	
339.83157	148	
341.82446	168	
342.16439	240	1+
345.24886	126	
348.17493	140	
349.19907	96	
349.25644	94	
349.32222	240	
350.07955	120	
350.20095	92	
350.34179	168	
350.82546	96	
351.06187	148	
351.33784	158	
352.89321	332	1+
355.05653	216	1+
355.19524	94	
357.12292	102	
358.03143	144	1+
359.08621	94	
359.10302	288	1+
359.80379	98	
360.75929	148	
360.92245	106	
361.33105	114	
362.19868	142	
364.28113	356	1+
365.28532	254	1+
366.15997	134	1+
366.27293	152	
367.07417	104	
367.33169	150	
368.07373	106	
368.33767	110	
368.42217	482	1+
369.20162	94	
END IONS

###FS:    #m/z: 322.93182 #charge 1+
###MS: 18
###MSMS: 19
BEGIN IONS
TITLE=Cmpd 13, +MS2(322.9318), 28.0-35.0eV, 0.4min #19
RTINSECONDS=22.8805
SCANS=18-19
PEPMASS=322.93182	1732100
CHARGE=1+
184.00234	98	
195.12106	144	
195.94447	100	
197.87587	104	
198.97589	104	
205.95013	168	
210.90611	140	
212.90714	80	
213.11003	92	
215.14563	90	
215.88800	394	1+
216.02361	80	
219.86666	90	
220.86981	176	
220.88742	100	
221.55051	94	
222.09592	94	
222.96558	82	
222.97943	148	
223.96176	290	
224.98232	164	
227.84149	82	
227.90256	88	
227.93199	120	
229.02283	262	1+
230.84770	112	
232.77419	88	
232.92120	140	1+
233.06248	116	
233.89618	420	1+
233.99807	100	
238.02480	82	
238.05923	112	
238.94947	120	
239.07142	86	
239.18553	92	
240.06503	122	
240.08153	132	
240.94114	1090	
240.96175	270	
241.94047	3146	1+
241.99281	80	
242.02327	86	
242.94222	2186	1+
243.12498	84	
243.88327	310	1+
244.04011	92	
244.90029	102	
244.94128	728	1+
245.04518	196	1+
245.88098	168	
246.10186	160	1+
246.86118	80	
247.24200	110	
247.97726	230	1+
248.03868	122	
249.05975	104	
249.08001	100	
249.20062	86	
249.93948	226	1+
250.83591	80	
250.90121	112	
250.96380	98	
251.07822	168	
252.23712	88	
252.79618	148	
252.84692	90	
253.00719	86	
253.04807	112	
253.16334	156	
254.07302	136	
255.08899	84	
255.80003	84	
255.95312	224	1+
257.03259	86	
259.23956	96	
259.99437	82	
260.93165	92	
260.95748	96	
263.05400	250	1+
263.10095	142	
263.15579	86	
263.86390	208	1+
263.98118	96	
264.00682	218	1+
264.84543	90	
264.96571	88	
266.04152	136	
266.24642	78	
266.48457	104	
268.86175	92	
268.95997	116	
268.98102	162	
269.00385	272	1+
269.18349	80	
270.12524	90	
270.14749	92	
271.17284	116	
272.80887	98	
274.29416	156	1+
275.03945	82	
277.86089	96	
278.67383	92	
279.09330	710	1+
279.17744	124	
280.54251	86	
280.81678	90	
281.09718	104	
281.19891	86	
282.05213	96	
282.09326	86	
282.28075	142	
282.41330	100	
282.82190	80	
282.86536	114	
283.01921	198	1+
283.06980	150	
283.25794	92	
284.29373	530	1+
284.80970	78	
284.86307	100	
285.07302	80	
285.39649	100	
286.87128	84	
287.86863	102	
288.06738	108	
290.87608	92	
291.05843	420	1+
291.86754	120	
292.02254	362	1+
292.99122	204	1+
293.06755	250	1+
293.26912	84	
293.84909	78	
296.19427	84	
297.94405	92	
298.07894	222	1+
298.82314	84	
298.84403	86	
299.05588	106	
299.53438	86	
300.17239	84	
303.22662	296	1+
304.05255	224	1+
304.26570	138	
304.77201	84	
305.10032	100	
306.25233	196	1+
306.80470	112	
306.88297	138	
307.89052	94	
308.29187	196	
309.11870	116	
309.16178	100	
309.42442	80	
309.88873	92	
310.03367	86	
310.23936	96	
310.31342	242	
310.87595	420	1+
311.02799	94	
312.02761	380	1+
312.44055	90	
313.03167	318	1+
313.05627	110	
313.26577	96	
315.18775	88	
317.06503	218	1+
317.09845	130	
317.87438	92	
318.13102	92	
319.27746	84	
320.09995	186	1+
320.30447	124	
321.03856	158	
321.90699	90	
323.23916	848	1+
324.14231	290	1+
324.20274	138	
324.89506	178	
324.92998	100	
325.90028	98	
326.19063	112	
326.77002	104	
327.07480	82	
327.11272	176	1+
327.21741	182	
END IONS

###FS:    #m/z: 340.94259 #charge 1+
###MS: 18
###MSMS: 20
BEGIN IONS
TITLE=Cmpd 14, +MS2(340.9426), 28.0-35.0eV, 0.4min #20
RTINSECONDS=23.6525
SCANS=18,20
PEPMASS=340.94259	961800
CHARGE=1+
192.92516	182	
195.11595	90	
201.00440	92	
201.95765	90	
204.12737	98	
204.46786	106	
213.94111	1062	1+
215.88897	676	1+
215.93754	660	
216.91423	90	
216.98202	126	
217.09876	92	
217.86009	158	
217.88152	480	
219.08089	92	
224.96086	96	
225.95669	114	
226.15225	220	
226.94925	198	
228.05930	100	
228.56330	94	
228.94460	150	
230.89289	290	1+
231.14593	256	1+
231.95059	1984	1+
233.89897	624	1+
233.95283	262	
234.03558	170	
235.94682	168	
236.14142	116	
236.89512	98	
237.91099	146	
238.21398	98	
239.05524	218	
239.69423	130	1+
239.89436	126	
240.23300	100	
240.97768	138	
242.05407	142	
242.18762	126	
244.16706	224	
245.03939	106	
246.07072	92	
246.97802	114	
247.10084	226	1+
248.89679	126	
249.96351	426	
250.00052	96	
250.08338	106	
250.96431	188	
251.02905	94	
251.06968	140	
251.09393	94	
251.42754	96	
251.96201	118	
252.02797	104	
252.11476	114	
252.22638	108	
253.39201	92	
254.96829	852	1+
255.07462	628	1+
256.91521	202	
256.96653	180	
257.19491	234	1+
258.04998	134	
258.08420	122	
258.16011	132	
258.91029	112	
259.04081	122	
261.02758	158	
262.11794	130	
262.96465	136	
263.06247	310	1+
264.13291	100	
265.02093	142	
266.87219	278	1+
267.00066	396	1+
268.09240	374	1+
269.00043	168	
271.87131	158	
272.14214	194	
272.93523	140	
272.95720	108	
275.11291	94	
275.20890	146	
276.06562	316	1+
276.20651	126	
276.42783	112	
276.85793	90	
276.98187	154	1+
278.84627	172	
279.02825	116	
279.11122	110	
279.85482	146	
279.96673	188	
280.13076	174	1+
280.93516	140	
281.02489	122	
281.04923	260	
282.10772	90	
283.02795	366	1+
283.04889	148	
284.30432	98	
284.89058	118	
285.12171	124	
285.13941	94	
285.60222	102	
286.08763	150	
286.91309	96	
287.10336	112	
288.07309	108	
288.16994	96	
290.14816	460	
290.47100	98	
292.06454	106	
292.13141	126	
292.19278	102	
292.43772	90	
292.88604	122	
292.93920	132	
293.06959	194	1+
294.27931	140	
295.81196	222	1+
295.97380	570	1+
295.99218	128	
296.14647	178	1+
296.43344	106	
297.12926	210	1+
298.09004	208	1+
299.06460	446	1+
300.13810	122	
300.93855	106	
301.08756	242	1+
301.46915	106	
302.17310	332	1+
302.68779	94	
304.44634	90	
305.15900	96	
305.17888	124	
306.13852	112	
306.88751	400	1+
307.14566	102	
307.21643	110	
307.31114	158	
308.29504	208	
308.81989	126	
309.30162	220	1+
310.10549	92	
310.17486	176	
311.02556	482	1+
311.13287	166	1+
311.16443	132	
312.02813	364	1+
312.80448	150	
312.86973	102	
314.13587	156	
316.16407	120	
317.29447	176	1+
318.14130	124	
320.14140	146	
322.28376	116	
323.15536	96	
323.24460	286	
324.24835	140	
324.31869	92	
325.12039	108	
325.22311	118	
325.90110	124	
326.17737	186	
326.88097	92	
327.29173	118	
328.13272	132	
328.81049	206	
328.89017	172	
331.15756	126	
332.09621	194	1+
335.30170	144	
337.81366	102	
338.89395	278	1+
339.16972	162	1+
340.17387	176	1+
340.40006	108	
341.08782	102	
341.25164	302	1+
342.28199	194	1+
343.21579	146	
343.42022	108	
343.82055	108	
345.16839	122	
345.86476	144	
END IONS

###FS:    #m/z: 363.95872 #charge 1+
###MS: 18
###MSMS: 21
BEGIN IONS
TITLE=Cmpd 15, +MS2(363.9587), 28.0-35.0eV, 0.4min #21
RTINSECONDS=24.425
SCANS=18,21
PEPMASS=363.95872	590928
CHARGE=1+
91.78935	112	
183.87121	124	
189.86137	368	1+
191.85766	316	
191.95747	126	
200.94769	124	
205.95065	126	
209.86891	178	
209.94447	702	1+
210.88468	350	1+
212.87963	1968	1+
216.40975	122	
218.01703	96	
222.95257	800	1+
224.94945	1556	1+
224.97592	166	
225.96332	96	
226.87416	110	
226.94871	4300	1+
227.93049	314	
228.89517	242	1+
228.94298	5234	1+
230.05893	150	
230.89060	1938	1+
231.02270	120	
232.88623	404	
235.05709	228	1+
237.09755	138	
239.96715	100	
240.94332	262	
240.96389	700	
241.94629	228	
242.18986	108	
242.94461	350	
242.95919	678	1+
243.88184	104	
244.16523	118	
244.95729	2268	1+
245.04699	116	
245.94160	354	
246.87073	106	
246.90927	286	
246.95497	3086	1+
248.85777	208	1+
248.89973	480	1+
248.98207	110	
250.13033	102	
250.16343	96	
250.94830	140	
250.97495	156	
252.11359	140	
253.90755	220	1+
255.08085	236	1+
256.05144	96	
256.84789	152	
258.44244	104	
258.87642	98	
258.97336	196	
260.91570	218	1+
260.97267	216	
261.01616	166	1+
261.05704	138	
261.56659	98	
261.83387	210	
261.86839	96	
261.97088	354	1+
262.83290	168	
262.85001	122	
264.12161	150	
265.07087	112	
266.24256	118	
266.81595	122	
267.04046	180	1+
267.13964	138	
267.89833	98	
267.97429	196	
268.96475	694	1+
270.00599	98	
271.85952	152	
271.91627	178	
272.18007	142	
272.84662	136	
273.11215	108	
276.50773	104	
276.53214	120	
276.84884	138	
277.02444	104	
277.83619	188	1+
279.05229	140	
279.10528	250	1+
280.26285	156	
280.28442	196	1+
280.59374	122	
280.80994	144	
281.79333	112	
281.81409	138	
281.85162	100	
281.96792	200	1+
282.06956	258	1+
282.16449	100	
282.80489	132	
282.99722	122	
283.81396	98	
284.80026	128	
284.83927	438	1+
284.87632	194	
285.84569	310	1+
286.38911	108	
286.91245	190	
288.93385	96	
289.02272	140	
289.88637	108	
290.15372	142	
290.85649	160	1+
291.10893	262	1+
291.18836	100	
292.06138	114	
292.28901	202	1+
292.86728	104	
292.99712	112	
293.06638	126	
293.75659	108	
294.02836	298	1+
294.86539	120	
294.93014	126	
296.46276	96	
296.80661	116	
297.80202	404	1+
298.80366	336	1+
299.67839	88	1+
300.79769	116	
301.79914	454	1+
301.87403	112	
301.97775	106	
302.80957	362	1+
302.85740	872	1+
302.91153	108	
303.81088	256	1+
303.85924	618	1+
304.27437	118	
305.87724	190	1+
306.81217	98	
306.93025	152	
308.14348	108	
309.09955	120	
309.14509	142	
309.33156	98	
310.31163	270	
311.27144	98	
311.93770	196	1+
312.86848	96	
315.03081	98	
315.03856	210	1+
315.10747	202	1+
315.15625	132	
315.97255	100	
316.29677	160	
316.64553	104	
316.99317	162	1+
318.08009	122	
318.14197	256	1+
319.82551	108	
319.86810	168	1+
321.81930	220	
321.98865	102	
322.31147	98	
322.43824	118	
322.88725	142	
325.38183	100	
326.87557	130	
327.05875	232	1+
328.06214	160	1+
328.19381	134	
328.81084	104	
329.87131	100	
330.17262	156	1+
332.14980	214	1+
335.33897	116	
336.94592	316	
337.30246	160	
339.82739	114	
340.95348	116	
341.32745	206	1+
342.90287	130	
343.27663	124	
343.35887	100	
346.03426	98	
347.24219	146	
348.30468	98	
348.98091	114	
349.25058	130	
349.32543	210	
350.18893	148	
350.34221	278	1+
354.06906	102	
356.05941	126	
357.06430	142	
359.18293	100	
359.97403	196	1+
360.17059	216	1+
361.20240	100	
361.33421	114	
361.85127	128	
363.11498	146	
365.39157	134	
366.76468	226	1+
368.31277	102	
368.42715	222	1+
368.84549	96	
END IONS

###FS:    #m/z: 322.93181 #charge 1+
###MS: 22
###MSMS: 23
BEGIN IONS
TITLE=Cmpd 16, +MS2(322.9318), 28.0-35.0eV, 0.5min #23
RTINSECONDS=28.093
SCANS=22-23
PEPMASS=322.93181	1774518
CHARGE=1+
190.08964	84	
200.88400	88	
201.04363	214	1+
203.85363	114	
205.95026	340	1+
208.99458	84	
209.94331	86	
211.03736	88	
213.42358	90	
215.88734	354	1+
218.91403	122	
218.95724	84	
219.00106	86	
219.02991	104	
220.95506	84	
221.98551	104	
222.95459	424	1+
223.95736	284	1+
224.97640	98	
227.06545	90	
227.93126	136	
230.70291	110	
230.86512	82	
230.95098	84	
232.10960	88	
233.89699	406	1+
234.11544	92	
234.83369	82	
234.97951	82	
235.21623	206	1+
235.82755	106	
236.00964	88	
236.95750	120	
236.97794	90	
237.01759	208	1+
238.87603	160	
238.94056	150	
239.07937	126	
240.88718	88	
240.94166	1392	
241.88978	110	
241.94539	732	
242.05388	112	
242.18902	166	
242.94192	3008	1+
243.17852	94	
243.88239	302	1+
244.04029	186	
244.94083	376	1+
246.97736	388	
248.03443	138	
248.93515	110	
249.11978	96	
249.97146	84	
250.58697	82	
250.94644	190	
252.17239	88	
252.22835	82	
253.78510	100	
256.03377	82	
258.84923	90	
258.98754	96	
260.20807	84	
261.06815	84	
261.83159	286	1+
261.89094	126	
261.93830	96	
262.02736	104	
262.47305	84	
263.90097	156	
263.94823	192	1+
263.98323	204	
264.06982	190	
265.06447	94	
265.09136	120	
265.19977	128	
265.97376	82	
266.24616	84	
266.87057	104	
267.94281	82	
268.19523	82	
268.41669	88	
268.93723	116	
269.00676	114	
270.85582	138	
270.88652	88	
271.00991	82	
271.84748	82	
273.61553	92	
273.79191	100	
275.72430	92	
276.82027	196	1+
276.85700	252	1+
277.06181	80	
278.15171	88	
279.09446	496	
279.17363	134	1+
279.95048	80	
280.09562	230	
280.12951	90	
280.14738	302	1+
280.27349	210	
280.59714	120	1+
281.04870	130	
282.22143	138	
282.85954	192	1+
283.03945	180	
283.06948	130	
283.08176	92	
284.05806	140	
284.29487	236	
285.01102	86	
285.29775	128	
286.77560	86	
286.92263	80	
287.02275	212	1+
287.15412	96	
288.12250	90	
288.81288	98	
289.00377	82	
290.18642	82	
292.06008	134	
292.86384	94	
293.07944	84	
293.88155	210	
294.28089	82	
294.83972	114	
294.87717	84	
295.85632	84	
295.92396	86	
296.81106	120	
296.94929	84	
297.00428	112	
297.11641	92	
299.27507	86	
299.93397	82	
300.17207	84	
300.72765	88	
301.01758	98	
301.88407	132	
305.77824	88	
306.80213	254	1+
307.07936	140	
307.19732	84	
307.28258	144	
307.30898	144	
308.05227	82	
308.29094	444	1+
308.31093	104	
308.87995	304	1+
310.10521	86	
310.31068	372	
311.02643	198	
313.04318	92	
317.48533	94	
317.87190	114	
320.29824	100	
320.83677	116	
321.42678	90	
322.18818	140	
322.23454	124	
322.26173	82	
323.23820	408	
323.89276	86	
324.12353	84	
324.20570	146	
324.23908	324	
324.89703	166	
325.20612	130	
325.32641	82	
325.90381	134	
326.11133	132	
326.89958	120	
END IONS

###FS:    #m/z: 340.94271 #charge 1+
###MS: 22
###MSMS: 24
BEGIN IONS
TITLE=Cmpd 17, +MS2(340.9427), 28.0-35.0eV, 0.5min #24
RTINSECONDS=28.8655
SCANS=22,24
PEPMASS=340.94271	932284
CHARGE=1+
197.88465	86	
202.43080	106	
205.94668	148	
205.96656	108	
207.87222	104	
208.12931	160	
210.42411	90	
211.94716	158	
212.87852	196	
212.89672	98	
213.88728	120	
213.94080	1322	1+
215.88712	350	
215.93752	92	
217.88686	384	
217.94277	94	
221.09008	90	
221.89782	86	
222.67970	114	
222.89571	172	
223.02785	88	
223.96170	102	
224.10919	96	
225.55455	84	
227.15433	142	
227.94796	198	1+
228.92704	94	
229.02020	94	
230.88616	384	1+
231.11505	178	
231.95065	1888	1+
232.89888	444	1+
233.16199	88	
233.89978	264	1+
233.94824	310	
233.97505	228	1+
235.07487	88	
235.84374	176	1+
235.95198	162	
236.94220	96	
239.90291	120	
240.09384	104	
240.23305	238	1+
243.83477	224	
244.09393	132	
244.16257	370	1+
244.96244	122	
246.03981	108	
246.97304	298	1+
247.14467	88	
247.93977	128	
248.07699	100	
248.89836	126	
248.99134	100	
249.90992	96	
249.96128	396	1+
250.07801	88	
251.38274	96	
252.13021	176	1+
252.23409	158	
252.97538	184	
254.00797	102	
254.06546	126	
254.13548	192	1+
254.90666	104	
254.94217	136	
254.96846	502	1+
255.07766	372	
255.95503	86	
256.00803	86	
256.96359	206	
258.14528	166	
258.84254	194	1+
258.90968	98	
258.96351	142	
259.04024	116	
259.91504	202	1+
259.95248	206	1+
260.02791	108	
260.06152	96	
261.84449	258	1+
262.04625	122	
262.95521	290	1+
264.82511	294	1+
265.01464	118	
265.16224	102	
267.39971	90	
267.42176	102	
267.88069	120	
268.85116	130	
269.11735	88	
270.89884	100	
271.05860	188	1+
272.14237	160	
272.79854	114	
272.84984	174	
272.93856	200	
273.84955	90	
274.90901	88	
275.11682	100	
275.20623	182	
275.86668	86	
276.14658	94	
276.42398	94	
277.17568	86	
277.23701	88	
277.85904	86	
277.96597	246	1+
279.04915	86	
279.85725	208	
280.02871	92	
280.26143	198	
280.94693	190	1+
281.05093	252	1+
282.10576	162	
282.27958	196	
282.93559	90	
283.02175	150	
283.08326	86	
284.25567	92	
285.86370	110	
286.10486	146	
288.17697	162	1+
289.52502	96	
290.14993	450	
291.40416	86	
292.86831	262	1+
296.11242	114	
297.05826	98	
297.97513	118	
299.05950	112	
299.85411	104	
299.96367	88	
300.08544	248	1+
300.79149	86	
301.02364	86	
302.17306	84	
302.96970	100	
304.26952	320	1+
304.44536	170	
305.04585	120	
305.77217	92	
306.14472	218	1+
306.31531	98	
306.89245	134	
307.28195	88	
307.30488	84	
307.80518	134	
308.29665	204	
309.15738	104	
310.02930	92	
310.88360	264	1+
311.17075	106	
312.95069	136	
313.03063	180	
314.82254	112	
314.87130	104	
315.87838	138	
316.16336	148	
317.43496	96	
318.14702	88	
320.15745	322	1+
321.22702	166	
322.87501	106	
323.17124	234	1+
323.23815	126	
323.37827	100	
323.85527	118	
324.31020	126	
325.13460	90	
325.14994	86	
325.22407	344	1+
325.25865	174	
325.89596	252	1+
327.12482	174	1+
328.89430	144	
329.26717	94	
333.15792	128	
336.80113	86	
337.19188	206	1+
337.86195	218	1+
340.12459	92	
342.23313	100	
343.24168	130	
343.30196	88	
344.95272	92	
345.16947	104	
345.28617	154	
END IONS

###FS:    #m/z: 363.95892 #charge 1+
###MS: 22
###MSMS: 25
BEGIN IONS
TITLE=Cmpd 18, +MS2(363.9589), 28.0-35.0eV, 0.5min #25
RTINSECONDS=29.6375
SCANS=22,25
PEPMASS=363.95892	625852
CHARGE=1+
52.56563	100	
187.87046	110	
189.86468	410	
191.86057	276	
203.94544	230	1+
209.86799	142	
209.92042	132	
209.94477	662	1+
210.88184	218	
211.88356	114	
212.87983	1528	1+
213.08913	108	
215.89001	160	
220.04895	102	
221.86126	96	
222.95505	568	
223.89276	344	1+
223.94698	1208	1+
224.06162	216	1+
224.89535	280	1+
224.94783	890	1+
226.15620	110	
226.62532	102	
226.94880	3688	1+
226.97881	228	
227.40980	96	
227.93329	238	
228.89537	516	
228.94375	5008	1+
230.89002	2558	1+
231.10951	158	
231.78742	188	1+
232.36418	102	
232.88543	262	
234.88434	300	
236.43606	96	
237.14992	98	
239.00928	186	1+
239.92833	96	
240.94059	350	
240.96441	680	
241.94320	216	
242.81896	254	1+
242.94298	686	1+
242.95855	750	1+
243.09528	236	1+
243.51190	94	
244.16424	160	1+
244.80456	112	
244.95905	3292	1+
245.43764	110	
245.94248	152	
246.90744	112	
246.95459	2642	1+
246.97524	294	
248.89975	964	1+
249.15962	142	
249.80319	216	1+
250.90963	158	
250.94597	248	1+
250.97363	314	1+
251.00133	98	
251.90789	116	
252.04169	100	
252.79701	112	
253.53669	98	
253.83415	138	
253.90412	210	
257.91435	182	1+
258.14445	106	
258.97918	214	
259.02301	96	
260.08116	94	
260.83581	122	
260.96956	268	
261.84811	100	
262.10821	172	
262.14479	94	
262.92295	96	
262.97256	220	1+
265.81514	198	1+
265.97873	172	
266.09840	254	1+
266.24684	94	
266.81301	228	1+
266.87363	102	
267.78724	160	
267.93290	168	
267.97478	542	
268.85002	140	
269.09025	158	
269.79452	206	1+
269.96978	316	
270.95064	112	
271.84702	130	
272.91684	166	1+
273.35626	98	
274.41056	100	
275.92669	182	1+
276.85976	322	1+
278.09745	350	1+
278.81854	150	
278.85963	136	
279.98472	246	1+
280.03138	98	
280.12438	218	1+
280.79182	144	
281.85919	152	
282.91864	174	
283.06640	112	
283.62365	94	
283.79046	132	
283.89348	156	
283.98258	268	1+
284.53011	112	
285.84660	578	1+
285.90276	98	
287.07208	198	
287.08967	100	
287.14784	104	
288.95793	118	
290.14918	132	
291.07529	96	
292.61714	98	
292.81182	94	
294.27779	114	
294.89102	100	
295.10178	136	
296.81337	144	
296.86543	112	
297.11347	116	
298.08185	146	
298.80553	288	
299.00237	106	
299.64674	112	
299.80530	206	
300.80083	618	1+
301.10369	94	
301.73808	156	
301.80377	466	1+
301.86072	322	1+
301.91069	112	
303.10295	102	
303.20548	116	
303.85643	532	1+
303.94324	116	
305.02052	144	
305.78689	122	
305.87560	238	1+
306.77892	176	
306.79873	140	
307.08466	130	
307.28740	248	
307.30620	144	
307.36738	94	
307.80250	190	
307.85361	124	
308.29152	136	
309.19105	130	
309.87870	244	1+
310.30737	208	1+
310.87935	168	1+
312.86839	94	
313.03428	238	1+
315.81340	258	1+
318.14438	164	
318.93933	166	
321.82156	162	
321.87286	100	
321.93181	272	1+
322.87597	102	
324.02134	126	
324.81834	126	
325.09398	132	
325.87162	114	
326.18073	158	1+
326.28393	158	
326.87098	412	1+
327.98939	96	
328.19917	100	
329.31598	98	
329.87353	272	1+
330.09472	100	
335.54677	98	
335.85969	382	1+
336.33632	120	
336.80423	98	
336.94502	268	1+
337.32862	118	
338.95066	124	
339.06816	120	
340.83357	176	1+
340.88946	182	1+
340.93475	118	
343.91272	250	1+
345.15428	144	
345.45520	96	
346.97351	254	1+
348.23813	102	
348.31421	230	1+
348.90337	96	
350.32920	330	1+
351.99661	208	1+
352.31417	188	
352.76837	210	1+
355.06138	100	
356.17259	112	
356.77722	128	
357.78580	124	
360.11277	118	
362.85340	180	1+
367.33590	148	
367.88150	162	
369.16411	294	1+
END IONS

###FS:    #m/z: 336.94781 #charge 1+
###MS: 26
###MSMS: 27
BEGIN IONS
TITLE=Cmpd 19, +MS2(336.9478), 28.0-35.0eV, 0.6min #27
RTINSECONDS=33.302
SCANS=26-27
PEPMASS=336.94781	152826
CHARGE=1+
192.88756	118	
195.06702	94	
196.88632	230	1+
197.01852	84	
199.93514	94	
202.08678	86	
205.02823	114	
205.94889	258	1+
208.88500	402	1+
208.98476	98	
210.08922	86	
211.94530	3486	1+
212.87851	980	1+
213.93999	2076	1+
215.89172	224	
216.89076	128	
217.88333	186	
221.89125	116	
222.94777	124	
222.96570	122	
223.95884	102	
223.97815	232	
224.17178	96	
225.15051	378	1+
225.92346	102	
227.75632	94	
228.79617	162	1+
229.90475	146	
229.95573	4152	1+
229.99470	84	
230.88969	1324	1+
230.92077	92	
231.04771	88	
231.87379	86	
231.95186	1450	1+
231.97470	86	
232.11371	84	
233.89729	356	1+
233.95322	406	1+
235.87904	122	
237.06732	122	
237.20131	106	
241.04421	144	1+
241.99200	146	
243.57722	86	
243.89708	150	
244.16642	558	
245.19705	92	
245.54335	102	
245.90040	120	
246.38507	98	
246.90798	114	
246.98056	194	
247.96596	792	1+
248.03213	136	
248.04720	84	
248.06530	328	1+
248.90103	298	
248.98580	220	1+
249.04407	120	
249.92787	90	
249.96345	738	1+
250.05193	86	
250.83513	178	
251.04128	206	1+
251.83213	126	
251.91033	104	
251.97109	90	
252.17227	90	
252.97229	3004	1+
253.12728	142	
253.83759	164	
253.94616	90	
254.05883	146	
254.12744	90	
254.94479	208	
254.96795	1310	1+
255.07602	394	1+
255.41910	100	
255.88443	86	
256.91344	112	
257.96160	192	1+
258.05561	90	
258.44423	100	
258.93333	296	1+
259.03865	170	
259.38476	102	
261.47910	84	
264.06799	152	
265.01533	120	
266.24234	90	
266.91214	122	
267.84513	132	
268.00484	122	
268.08800	204	
268.84075	696	1+
269.10083	88	
270.01613	86	
270.14843	132	
270.98227	322	1+
271.84683	214	
272.14784	148	
272.84791	178	
272.97645	104	
275.20005	118	
276.06534	104	
276.85321	122	
277.89142	96	
278.83744	346	1+
278.86153	194	1+
279.04587	116	
279.97200	250	1+
280.00409	204	
280.50366	104	
281.06196	416	1+
282.86330	168	
283.03198	164	
283.22770	84	
284.82716	140	
285.09804	134	
285.11654	168	
285.43390	88	
285.85425	106	
286.10757	122	
286.79910	312	1+
286.85491	174	
287.71194	88	
287.85176	122	
287.98281	96	
288.85789	100	
288.87814	238	1+
290.15079	114	
290.18757	202	1+
290.92451	100	
291.86732	172	
292.87216	130	
292.89323	100	
293.11302	316	1+
293.29574	86	
293.85127	84	
294.00015	216	
294.85626	116	
295.97482	96	
297.99580	86	
298.31478	142	
300.08287	190	1+
300.92608	90	
300.99410	206	1+
301.90053	242	1+
302.09453	204	1+
302.15072	132	
304.77457	90	
304.82003	116	
305.22028	90	
305.78926	94	
305.84059	84	
305.91242	98	
307.09166	100	
307.38668	84	
307.80285	144	1+
308.29619	124	
308.89568	122	
309.86336	116	
310.10264	110	
310.18509	86	
310.87639	400	1+
311.88277	270	1+
313.79447	180	1+
313.81806	86	
313.88818	158	
315.20489	118	
316.43001	104	
320.10997	98	
321.92235	100	
322.06997	100	
322.90374	144	
323.07569	84	
323.24390	228	
323.28120	84	
323.83370	96	
324.89870	132	
325.89555	322	1+
326.46151	90	
326.88401	164	
329.14698	84	
329.57916	112	
330.87670	114	
334.92379	210	1+
337.36058	110	
339.19946	96	
339.82746	92	
340.79879	94	
340.93276	90	
341.15490	166	1+
342.06966	92	
END IONS

###FS:    #m/z: 359.96394 #charge 1+
###MS: 26
###MSMS: 28
BEGIN IONS
TITLE=Cmpd 20, +MS2(359.9639), 28.0-35.0eV, 0.6min #28
RTINSECONDS=34.0745
SCANS=26,28
PEPMASS=359.96394	136552
CHARGE=1+
192.93268	92	
198.06999	108	
198.97940	96	
203.01134	94	
208.07249	104	
209.94574	652	
210.93581	100	
212.88271	128	
217.09515	146	
221.89073	170	
222.95471	1200	1+
223.10752	136	
223.42214	106	
223.79856	96	
224.87982	238	1+
224.89661	174	1+
224.94839	1194	1+
224.97079	108	
225.06713	168	1+
225.10121	100	
226.07074	224	1+
226.89819	128	
226.94841	2718	1+
226.96684	194	
227.93536	200	
228.94435	3108	
230.89282	208	
231.11346	98	
232.90332	166	1+
233.88996	98	
235.84316	112	
238.21979	98	
240.06355	96	
240.14738	92	
240.78754	206	1+
240.94202	180	
240.96368	882	1+
241.68718	114	
241.94325	172	
242.03864	112	
242.95893	788	1+
243.90278	102	
244.72057	138	
244.95993	2022	1+
245.94391	270	
246.54859	100	
246.82431	94	
246.95487	970	
246.97347	206	
248.03116	308	1+
249.00444	290	1+
250.91072	154	
250.95034	366	
250.97368	324	1+
252.11211	106	
252.14450	142	
252.57156	96	
252.87560	92	
253.83389	442	1+
255.12294	200	1+
258.14325	206	
258.97370	226	
259.14343	108	
259.90213	132	
259.94084	92	
259.96569	602	1+
260.92601	96	
260.96762	502	1+
261.47148	92	
262.05103	94	
262.11990	110	
262.94899	130	
263.07684	100	
263.83002	114	
263.98605	146	
264.43023	112	
264.80401	100	
266.89297	98	
266.99406	92	
267.78949	124	
267.81982	156	
267.97435	630	
268.10096	152	
268.84276	258	1+
268.96684	576	1+
269.97028	482	1+
272.01685	92	
272.13118	104	
274.80790	238	1+
275.20707	92	
275.70965	94	
275.97693	130	
276.38695	98	
276.71378	100	
276.85783	188	
277.04293	98	
277.11918	292	1+
277.82409	146	
277.86011	118	
278.55730	94	
279.92795	92	
280.13041	102	
280.79554	156	
281.79293	130	
281.99813	136	
283.06750	154	
283.98662	274	1+
284.82186	238	1+
287.14839	132	
287.79855	186	1+
288.14528	212	1+
288.41247	116	
290.89123	94	
290.98735	108	
291.04122	162	
292.86120	394	1+
293.16229	130	
293.18870	126	
293.86399	310	1+
293.92368	156	1+
294.02821	346	1+
295.02828	204	1+
295.81860	130	
296.80953	102	
297.97197	128	
298.08691	184	1+
298.80577	310	
298.85275	126	
298.90986	102	
299.81088	184	
299.87130	144	
300.14584	92	
300.16908	180	1+
300.20118	96	
300.81537	274	1+
302.07865	186	1+
302.44442	92	
302.83510	92	
302.90440	156	
303.21937	92	
303.95088	162	
304.98428	98	
306.28548	102	
306.68503	92	
307.29624	172	
308.60192	94	
309.80016	244	1+
310.34937	276	1+
310.90997	104	
311.88153	116	
315.15284	92	
315.81304	276	1+
316.51682	98	
316.83646	116	
318.60220	106	
318.88569	106	
318.93550	286	1+
319.08400	228	1+
319.88050	240	1+
320.08630	160	1+
320.83046	104	
321.31345	120	
321.94899	98	
323.01719	442	1+
323.23721	274	1+
323.90855	108	
324.85987	96	
324.89422	198	1+
325.53916	96	
327.14215	102	
328.32314	94	
329.78873	96	
330.02616	128	
330.95854	96	
331.11241	94	
331.18635	152	
333.09654	112	
334.95411	112	
335.06597	98	
335.36697	104	
335.86673	100	
336.94187	276	1+
338.15220	186	1+
338.79452	116	
339.24344	100	
339.33880	132	
340.36049	298	
340.94244	186	
341.96208	184	1+
342.28975	120	
347.14504	146	
349.18229	134	1+
350.34174	256	1+
351.11753	96	
354.25039	142	
354.77851	114	
359.17491	140	
359.20997	96	
360.16105	114	
361.06697	112	
362.36296	96	
363.33202	236	1+
364.16037	156	
END IONS

###FS:    #m/z: 507.84847 #charge 1+
###MS: 26
###MSMS: 29
BEGIN IONS
TITLE=Cmpd 21, +MS2(507.8485), 28.2-35.2eV, 0.6min #29
RTINSECONDS=34.847
SCANS=26,29
PEPMASS=507.84847	105082
CHARGE=1+
196.01470	222	
230.08897	154	
230.85197	258	1+
234.88893	228	1+
238.13607	146	
240.88652	288	1+
248.85849	360	1+
250.07422	252	1+
250.97108	224	1+
253.09391	294	
254.09389	174	
254.87228	144	1+
257.14097	396	1+
258.02247	234	1+
258.14554	390	1+
258.86468	152	
259.87001	244	1+
262.11905	364	
265.09051	380	1+
266.16974	160	
266.86702	236	
269.97498	236	1+
270.10965	196	
271.87526	462	
272.85326	278	1+
274.86519	182	1+
275.20983	238	
276.87869	222	1+
277.14592	168	1+
278.83427	286	
280.12959	294	1+
281.85825	156	
281.97888	200	1+
284.87586	192	
285.03145	160	
285.13330	176	1+
285.91436	156	
287.84578	176	
288.02679	414	1+
288.91227	172	
289.88532	822	1+
290.15431	206	
290.86580	314	
291.88382	146	
292.88670	232	
293.87569	1804	1+
294.85863	360	
295.01390	156	
295.96518	202	1+
296.85369	276	1+
296.87595	154	
297.15405	150	
297.88264	156	
297.90649	152	
298.01586	328	1+
298.06213	372	1+
298.10287	198	
298.85448	228	
298.87273	244	1+
299.09288	222	1+
301.09340	186	1+
301.85543	434	1+
302.16981	148	
303.01097	178	1+
303.95675	246	
305.86418	228	
306.12927	198	
306.28773	300	1+
306.44280	102	1+
306.79478	152	
307.29197	244	1+
307.89369	730	
307.92942	164	1+
308.14697	282	
308.84070	208	1+
308.87933	244	
308.89339	486	
309.12077	174	
309.14687	290	
309.89140	458	
309.97833	242	1+
310.16109	572	1+
311.88583	3234	1+
311.94085	200	1+
311.97897	338	1+
312.00835	208	1+
312.96613	196	
313.03928	422	1+
313.07488	188	1+
314.86692	1666	1+
315.10808	222	
316.12733	172	
316.82070	202	
318.14559	188	
318.86245	496	1+
318.91933	242	1+
323.04037	614	1+
323.10510	340	1+
323.95089	198	1+
324.13277	328	1+
324.86258	188	
324.99727	150	
325.06725	200	1+
325.86570	226	
325.90399	492	1+
325.96419	390	1+
326.88392	206	
326.96752	322	1+
327.87735	196	
327.89744	678	1+
327.91415	180	
328.07545	212	1+
328.81107	162	
328.87016	152	
330.01347	292	1+
330.88351	352	1+
330.89766	148	
331.03857	158	
331.17608	222	
331.80035	218	1+
332.08411	158	
332.87464	748	1+
332.90594	312	
333.90755	156	
334.81832	232	1+
334.87867	158	
335.12863	180	
335.84716	168	
336.04698	238	
336.87578	186	
337.88224	1154	1+
338.88079	754	1+
339.11822	424	1+
339.27944	120	1+
340.00611	210	1+
340.19073	240	1+
341.14258	152	
341.88084	192	
342.83676	164	1+
343.87316	690	1+
344.11889	198	
345.05888	202	1+
346.15468	248	1+
346.40273	184	
346.94966	398	1+
347.02191	166	
348.88931	260	
350.09477	206	
350.10893	178	
350.88867	788	1+
350.91297	380	
351.14060	154	
352.06323	158	
352.79498	236	1+
352.89130	162	
353.81080	266	1+
353.90790	368	1+
354.05871	244	1+
354.19097	156	
354.35725	306	1+
355.36150	208	1+
355.89384	262	
357.86687	424	1+
358.19640	186	
363.88377	402	1+
365.06011	190	1+
365.73138	162	1+
366.00774	292	1+
366.03561	294	1+
366.14719	258	1+
366.84411	810	1+
367.08851	320	1+
367.71561	192	
367.75079	176	1+
367.84862	486	1+
368.12170	346	1+
368.83665	556	1+
368.89713	600	1+
369.12599	292	1+
369.15097	156	
369.70809	186	
370.08656	312	1+
370.10483	152	
370.79538	160	
371.19112	238	1+
373.90664	214	
374.81466	148	
376.89043	308	1+
378.19690	152	
380.71708	328	1+
380.85956	212	
381.12114	164	
381.98242	320	1+
383.95679	236	1+
384.21603	164	1+
384.85416	1466	1+
386.23924	162	
387.84976	308	
388.13816	204	1+
388.84933	202	
390.84387	1448	1+
392.16389	182	1+
392.82933	1226	1+
392.86806	536	1+
393.03463	206	1+
393.08590	156	
393.20421	164	
394.78082	204	1+
394.84152	242	
394.86653	170	
395.86026	162	
396.09769	246	
396.73779	164	
398.01937	152	
398.71539	372	1+
398.74075	266	
399.05753	234	1+
399.24871	132	1+
399.71476	240	1+
399.73755	188	
401.34865	166	1+
402.85975	164	
403.02123	170	
403.14593	152	
403.87189	398	
404.18989	164	
404.86823	200	
405.87286	318	
406.85736	324	
407.86794	1140	
407.94611	188	
408.04301	154	1+
408.07392	180	
408.85618	2538	1+
409.72917	210	
410.08636	358	1+
410.72194	178	
410.80237	262	1+
410.84016	1840	1+
412.73050	410	
412.87462	440	1+
413.07516	278	
413.16237	314	1+
413.18952	198	
414.07913	184	
414.12963	182	1+
415.87765	240	
416.74006	150	
416.87290	318	1+
417.40266	202	1+
420.93242	176	
421.14052	148	
421.88689	454	
422.18832	378	1+
422.88442	210	
423.06889	188	1+
423.87033	942	1+
424.79080	148	
425.07583	458	1+
425.88118	304	
426.86450	2288	1+
426.93893	234	1+
427.73218	286	
428.09609	156	
428.15047	146	1+
428.74911	534	1+
428.84789	1290	1+
428.88546	544	1+
430.22740	228	1+
430.74223	282	
430.86725	1304	1+
430.88379	356	
431.87208	994	1+
432.00784	190	1+
433.85854	386	1+
434.25177	124	1+
437.10509	304	1+
439.15480	432	1+
439.89168	202	
440.89865	172	
441.91999	200	1+
442.10285	256	1+
443.87960	200	
444.38979	354	1+
444.87350	3698	1+
445.22783	172	1+
446.22630	210	1+
446.27773	146	1+
446.78729	264	1+
447.16829	196	1+
448.70349	146	1+
449.75214	282	1+
449.88321	794	1+
450.04004	204	1+
450.75196	166	1+
451.86848	148	
451.91111	172	
453.17654	174	1+
457.90858	564	1+
460.16481	170	
460.20728	152	
461.17679	232	1+
462.16071	198	
462.88719	838	1+
463.16637	206	
467.10615	174	1+
467.89252	1114	1+
469.88824	250	1+
470.25302	258	1+
470.71781	124	1+
472.29353	230	1+
481.02250	214	1+
484.13976	160	
485.84438	300	1+
485.90211	826	1+
486.84758	204	1+
487.27972	170	
488.11052	158	
499.16012	172	1+
500.03836	234	1+
503.23447	206	1+
503.28403	288	1+
503.36190	214	
503.46355	384	1+
504.15047	152	
504.28534	222	1+
504.80151	152	
504.82191	108	1+
504.93830	98	1+
505.10714	258	1+
505.20803	150	1+
505.24321	200	1+
505.36771	144	1+
506.10769	238	1+
506.19112	116	1+
507.40645	188	
508.72879	182	1+
508.82091	180	1+
509.86022	148	1+
510.05004	132	1+
510.17267	150	1+
511.17696	98	1+
END IONS

###FS:    #m/z: 336.94806 #charge 1+
###MS: 30
###MSMS: 31
BEGIN IONS
TITLE=Cmpd 22, +MS2(336.9481), 28.0-35.0eV, 0.7min #31
RTINSECONDS=38.513
SCANS=30-31
PEPMASS=336.94806	150410
CHARGE=1+
90.23716	146	
182.87305	90	
184.26202	98	
184.86987	210	1+
189.86238	126	
196.88306	106	
200.05482	102	
205.95040	202	
206.84660	94	
207.98103	104	
209.94468	160	
210.88755	134	
211.94658	2826	1+
212.88080	938	1+
213.94054	2244	1+
214.97785	90	
215.41580	92	
215.88947	466	
215.93820	186	
216.09598	98	
217.85956	120	
217.88007	158	
223.95931	90	
224.97688	144	
225.19712	100	
226.15505	208	
226.89516	240	
227.44137	92	
227.89649	460	1+
229.95663	3854	1+
229.99196	150	
230.05784	174	
230.88966	1446	1+
231.03779	92	
231.95151	1662	1+
233.04503	176	1+
233.83670	246	1+
233.89830	268	
233.95352	208	
234.94306	112	
235.89575	200	
236.08707	248	
236.14579	118	
237.17659	102	
239.82640	88	
240.96246	120	
241.71783	102	
241.91988	122	
246.83023	100	
246.97518	192	
246.99088	100	
247.96756	808	
248.85072	200	1+
248.90159	640	
248.98847	230	
249.96361	870	1+
250.83625	334	1+
250.98806	172	
251.91187	128	
251.97156	256	
252.17020	310	1+
252.84300	90	
252.97178	2274	1+
253.80578	176	
253.90581	216	
254.09160	118	
254.94688	112	
254.96871	1258	1+
255.07363	362	1+
256.01188	108	
256.12824	92	
256.93634	90	
256.96630	260	1+
257.14389	134	
258.10161	90	
258.85161	96	
258.89444	108	
258.99738	108	
259.03877	104	
259.89124	92	
260.86001	138	
261.22979	258	1+
261.84068	110	
262.14383	90	
262.83807	100	
263.14869	154	
265.02070	152	
265.08821	410	1+
265.11655	138	
265.18928	178	1+
265.90156	92	
266.01889	98	
268.84209	678	1+
269.80441	98	
270.60762	94	
270.84115	120	
270.98325	178	
271.15538	88	
272.12875	206	1+
272.85210	124	
272.97800	152	
273.86151	94	
274.86483	140	
274.93552	104	
275.05581	134	
275.20760	196	
275.85452	470	1+
275.95380	88	
276.06455	106	
276.85746	328	1+
277.84051	176	
278.83643	558	1+
278.95801	186	1+
280.26267	90	
280.99402	112	
281.05162	182	
282.05415	94	
283.04275	106	
284.00001	158	1+
285.85511	90	
286.09976	198	
286.85238	962	1+
287.56419	110	
289.01118	100	
289.05300	96	
290.00548	114	
290.13314	94	
290.15017	240	
290.18619	102	
291.85835	106	
293.10905	292	1+
293.28123	98	
293.58804	98	
293.87045	162	
294.06651	98	
294.81716	170	1+
294.86272	122	
295.38144	94	
296.15218	106	
296.24364	94	
297.01138	146	
297.87866	126	
298.97556	94	
299.06709	112	
299.12529	194	1+
299.92293	88	
301.09775	130	
302.15824	104	
303.95798	90	
305.17926	104	
305.87688	144	
306.28148	172	
306.30265	108	
307.15640	102	
307.87014	296	1+
308.56310	98	
309.87457	378	1+
310.17653	124	
310.82554	126	
310.87932	260	1+
310.96140	110	
316.97250	98	
317.92304	92	
318.09977	166	1+
318.14412	98	
319.88815	154	
320.29765	138	
320.89900	92	
321.77703	100	
322.16009	88	
322.89901	110	
323.01856	102	
323.13797	118	
323.16520	110	
323.24109	116	
324.11736	158	
325.14143	112	
327.17850	88	
328.10727	96	
328.17016	138	
330.32199	96	
330.79545	100	
332.03748	190	1+
335.38289	92	
338.26816	122	
341.18341	94	
342.24685	100	
END IONS

###FS:    #m/z: 359.96405 #charge 1+
###MS: 30
###MSMS: 32
BEGIN IONS
TITLE=Cmpd 23, +MS2(359.9640), 28.0-35.0eV, 0.7min #32
RTINSECONDS=39.2855
SCANS=30,32
PEPMASS=359.96405	130496
CHARGE=1+
200.94753	106	
205.09861	100	
209.94626	542	1+
213.12127	164	
216.88990	134	
221.09929	114	
221.88043	122	
221.89597	236	
222.95324	938	1+
223.10523	96	
224.95080	1376	1+
225.42914	100	
226.14827	126	1+
226.88611	128	
226.90391	90	
226.94805	2996	1+
227.93335	202	
228.94366	3526	1+
229.96459	230	1+
232.85365	120	
233.96145	208	
234.89401	164	
235.57937	90	
237.80852	90	
238.20653	100	
238.83674	138	1+
238.92145	130	
239.05804	92	
240.79460	124	
240.94118	638	1+
240.96251	1440	1+
241.11628	118	
241.46787	94	
241.78675	102	
241.90193	98	
242.90270	206	1+
242.93523	188	
242.95942	566	1+
244.95988	1366	
245.90514	108	
245.94644	122	
246.81221	176	1+
246.95473	2226	1+
246.98202	130	
247.15180	136	
248.09346	90	
248.80664	148	
249.12232	282	1+
249.40864	96	
249.81226	98	
250.94948	182	
250.97392	114	
251.03112	94	
252.93700	92	
252.95731	142	
253.83587	96	
256.89123	200	1+
258.14134	146	
258.84703	184	
258.97581	212	
260.97156	626	1+
262.95158	94	
263.85326	104	
263.98049	134	
264.96618	238	1+
265.12453	320	1+
265.85457	170	
266.15593	92	
266.78885	162	
266.81897	132	
266.84579	184	1+
266.87010	94	
267.11703	134	
267.97722	362	1+
268.95661	232	
269.79769	92	
269.84987	164	
269.96884	350	
270.86078	192	1+
271.23638	108	
271.84649	106	
272.08987	94	
272.44076	100	
272.89511	102	
272.99610	112	
273.10408	104	
273.80066	268	1+
273.92049	92	
274.08542	194	1+
274.80547	216	1+
274.82077	128	
275.13802	114	
275.20818	128	
275.43041	90	
276.85812	170	
279.10261	114	
280.12040	210	1+
280.79408	414	
280.84838	136	1+
280.95605	140	
283.89969	116	
283.98403	118	
284.06610	136	
284.82428	126	
284.87689	108	
285.43190	92	
285.44637	118	
287.10201	158	
288.22815	94	
289.88283	126	
289.91759	176	
290.95647	246	1+
291.40628	90	
291.79489	140	
291.86214	122	
292.93844	94	
293.12251	116	
293.85433	118	
294.86351	190	
295.01460	112	
296.80930	236	
296.94038	136	
297.14495	110	
297.81215	126	
297.89596	98	
298.80851	426	1+
299.20059	94	
299.87497	284	1+
300.23806	92	
300.79709	128	
300.82087	134	
301.85690	110	
302.81778	138	
303.06691	128	
303.16979	178	
303.86828	94	
304.21658	130	
304.81287	126	
306.79707	152	
307.28878	434	1+
307.80263	166	
308.29169	364	1+
309.80017	114	
309.91172	188	1+
310.30973	136	
310.34860	130	
310.38744	190	
310.79539	112	
310.87835	446	1+
311.01812	92	
311.55572	112	
311.88358	280	1+
311.95460	164	
312.86408	144	
313.90163	108	
314.11127	208	1+
316.12820	98	
318.14537	148	
318.93535	176	
319.00120	92	
319.15480	110	
319.90295	130	
321.80800	94	
322.29058	92	
323.01885	286	
323.24067	126	
323.93266	98	
324.02514	184	
327.29595	94	
328.80742	174	
329.87423	146	
330.17706	128	
332.33582	96	
332.91370	92	
333.09059	96	
336.94835	348	1+
338.86863	110	
339.83066	122	
340.94294	188	
344.61812	100	
345.77465	96	
345.89348	98	
346.31356	104	
349.76543	106	
351.76491	266	1+
352.88162	162	1+
358.21025	120	
359.17031	96	
364.64789	100	
END IONS

###FS:    #m/z: 507.84892 #charge 1+
###MS: 30
###MSMS: 33
BEGIN IONS
TITLE=Cmpd 24, +MS2(507.8489), 28.2-35.2eV, 0.7min #33
RTINSECONDS=40.0575
SCANS=30,33
PEPMASS=507.84892	104132
CHARGE=1+
196.01549	272	
200.89286	160	
206.04637	174	
222.97474	366	1+
231.84968	216	
232.08956	212	1+
236.06273	154	
236.88976	204	1+
237.05013	214	1+
238.08342	208	1+
247.14393	168	
248.03068	150	
250.96819	210	
251.95374	186	1+
252.07562	158	
253.09049	202	
253.12551	278	1+
254.09912	148	
254.91798	216	
255.88113	194	1+
262.11949	738	1+
264.13339	190	
265.06070	200	1+
266.16992	316	1+
270.38728	172	
270.95519	180	
271.87372	762	1+
272.85215	356	1+
273.59321	160	
275.20732	150	
275.81342	320	1+
275.99371	156	
276.84876	276	1+
277.84996	248	1+
278.83430	200	
280.10892	214	
281.37883	160	
281.89946	240	1+
281.96185	216	
282.80765	152	
285.85214	284	1+
287.02502	206	1+
289.03658	132	1+
289.09388	304	1+
289.59501	150	
289.84003	192	
289.88225	774	
290.86621	722	1+
290.98148	242	1+
293.16991	260	1+
293.87521	1166	1+
294.95742	156	
295.80485	178	1+
295.82045	170	
296.13115	220	1+
296.86059	314	
296.88402	220	1+
297.05505	184	
297.85345	186	
297.95078	252	1+
298.01569	158	
298.88694	192	
299.87813	154	
300.80559	154	
301.79825	188	1+
301.85135	300	
302.15019	148	
302.88159	270	1+
304.10515	158	
304.98396	206	1+
305.86271	222	
306.87971	158	
307.89259	1044	
308.14398	516	
308.29847	328	1+
308.87490	934	1+
309.14795	266	
309.89406	664	1+
310.00322	178	1+
310.10565	170	
310.16286	178	1+
310.94027	142	1+
311.88567	2946	1+
313.06327	168	1+
313.11775	198	
313.60562	236	1+
313.88277	914	1+
314.12600	234	1+
314.86754	520	
315.86672	252	
315.89287	160	
316.89559	168	
316.95428	194	1+
317.38818	162	
318.14346	166	1+
318.85921	412	1+
321.86247	216	1+
322.00041	228	1+
322.10892	148	
322.94538	246	1+
324.29185	250	1+
324.86354	322	
325.86050	304	1+
325.90213	600	
326.14628	166	1+
326.89337	654	1+
327.38335	162	
327.88404	330	
329.04593	160	
329.10591	220	1+
329.89704	352	1+
330.17238	384	1+
330.88110	190	
331.17877	264	1+
332.87792	798	1+
332.90904	386	1+
333.76403	334	1+
334.11272	150	
334.90237	200	
335.84075	256	
335.88944	268	
336.88887	208	
336.94656	304	1+
336.97217	198	1+
337.88504	494	
338.87563	424	1+
339.04112	276	1+
341.09163	242	1+
341.14778	148	
341.90872	184	1+
344.07061	234	1+
346.87308	246	1+
347.17458	158	
348.89256	164	
349.09730	450	1+
350.88837	264	
351.06930	276	1+
352.13213	162	
352.77549	278	
353.11795	154	1+
353.84628	474	1+
355.89411	708	1+
355.91811	208	
357.00411	200	1+
357.78439	242	1+
358.36061	146	
358.92590	198	1+
359.12348	426	1+
360.06211	190	1+
360.86487	162	
362.13428	340	1+
362.77632	200	1+
363.71049	196	1+
364.20554	176	1+
365.04852	150	
366.18468	210	1+
366.79894	286	1+
366.83787	618	1+
366.86890	200	
366.90680	278	1+
367.04082	216	1+
367.70861	712	1+
367.76475	348	1+
368.12535	168	
369.20461	274	1+
369.84017	422	
369.89252	364	1+
370.09743	168	
370.89686	208	1+
371.09948	230	1+
372.08175	200	1+
373.04107	162	
373.39146	268	
373.52626	146	
373.72086	188	
373.79924	370	1+
373.83229	340	
373.90084	166	
374.72154	352	1+
374.75254	194	
374.82207	226	
374.88789	378	1+
375.19967	160	
375.83474	158	
375.95650	214	1+
377.16756	220	1+
377.18835	160	
378.96872	204	1+
380.71558	182	
380.85722	186	
381.04349	184	
382.07260	244	1+
382.20043	272	1+
382.71578	314	1+
383.10168	168	
383.71900	176	1+
384.78190	232	1+
384.85004	1828	1+
384.89237	160	
386.13923	344	1+
387.39596	274	1+
388.39544	220	1+
388.84986	300	1+
388.90638	232	1+
389.20410	276	
389.71587	322	1+
389.90984	164	1+
390.79322	152	
390.84351	954	
391.15177	142	1+
391.84362	842	
391.93902	96	1+
392.07810	406	1+
392.82640	1132	1+
392.86730	220	
393.71962	236	1+
394.86130	206	
395.00848	170	
395.79210	206	1+
396.73827	210	
398.73158	526	1+
399.72407	318	1+
400.72953	228	1+
400.84647	146	
401.12668	352	1+
402.82529	166	1+
402.86528	274	
403.74596	270	1+
403.87052	430	
404.87241	314	
405.78369	160	
405.86772	442	
406.07700	228	1+
406.85819	398	
407.72100	146	
407.87096	1520	
408.02444	136	1+
408.85537	2540	1+
409.06667	202	
409.14898	212	1+
409.72729	200	
410.74290	146	
410.84229	1010	
410.88759	240	
411.80985	192	
411.82936	176	
412.73265	224	
412.84264	264	
413.07948	276	
413.88390	334	1+
416.14133	234	1+
416.72778	148	
417.87881	182	
418.84862	156	
421.82476	126	1+
421.88605	324	
422.14856	158	
423.86268	190	
424.15413	164	
424.87190	258	
425.74373	226	1+
425.87857	230	
426.10416	154	
426.22923	322	1+
426.86418	1178	1+
427.23488	312	1+
427.74181	908	1+
427.88187	238	
428.74786	660	1+
428.85050	1430	1+
428.88239	454	
430.15958	296	1+
430.74284	234	
430.86449	1992	1+
431.86873	1476	1+
433.85605	264	
433.88783	344	1+
435.86240	168	
436.09560	180	
438.08960	232	
439.15860	308	1+
439.89887	172	
441.11453	324	1+
441.97905	202	
444.09814	230	1+
444.87511	3166	1+
445.74252	204	
446.90510	208	
447.88115	184	
449.71255	278	1+
449.88336	844	1+
450.75508	248	1+
455.81979	132	1+
456.18894	154	
456.90099	510	1+
457.90555	436	1+
459.92579	166	
460.92011	210	1+
462.88571	1382	1+
463.10540	162	1+
463.12670	146	1+
463.15701	200	1+
464.22261	394	1+
466.02428	214	1+
466.77166	212	1+
467.89113	2158	1+
468.78481	288	1+
469.78070	274	1+
482.15666	266	1+
485.79622	150	
485.90455	510	
486.79785	156	
486.90770	312	
487.90558	186	
491.79975	158	
494.09720	208	1+
496.20722	182	1+
504.15868	244	1+
504.46246	244	1+
505.16078	198	1+
505.28665	310	1+
506.28662	242	1+
506.45484	302	1+
507.18008	340	1+
507.45632	230	1+
510.40607	248	1+
511.40809	172	1+
511.44967	138	1+
END IONS

###FS:    #m/z: 322.93192 #charge 1+
###MS: 34
###MSMS: 35
BEGIN IONS
TITLE=Cmpd 25, +MS2(322.9319), 28.0-35.0eV, 0.7min #35
RTINSECONDS=43.74
SCANS=34-35
PEPMASS=322.93192	1814972
CHARGE=1+
183.60273	86	
185.99316	92	
191.00000	102	
192.88770	220	1+
198.03501	146	1+
202.10596	94	
205.94779	136	
206.08821	92	
207.97430	116	
209.99490	92	
214.00162	86	
214.90071	92	
215.89001	310	1+
216.41353	88	
218.87389	94	
220.44956	84	
221.95176	810	1+
222.08819	80	
222.90125	80	
222.95598	744	1+
224.10001	100	
226.04160	82	
226.58838	88	
226.84731	102	
227.02125	98	
227.93234	126	
229.84023	106	
230.06072	114	
230.86716	80	
230.89071	116	
231.10023	88	
234.89765	84	
234.95427	84	
235.14047	84	
235.89311	136	
237.79344	98	
238.87418	120	
238.94264	406	1+
239.07891	426	
240.82276	348	1+
240.89569	106	
240.94226	2666	
241.94387	2756	
242.10601	226	1+
242.33672	102	
242.88327	218	1+
242.91497	154	
242.94355	7620	1+
242.97712	88	
243.82354	112	
244.15986	82	
244.38849	94	
244.82204	160	1+
244.91963	86	
244.94118	1112	
246.38680	106	
246.45804	132	
246.97693	216	
248.09369	84	
248.82707	94	
248.96807	226	1+
249.01130	84	
249.08070	80	
249.61985	96	
249.84862	132	
250.83983	80	
250.92353	96	
250.94673	158	
251.79050	122	
252.64793	84	
254.83667	106	
255.02844	84	
255.06385	224	1+
255.95125	98	
256.03802	104	
257.94093	88	
258.06686	230	1+
258.83421	166	
258.93216	80	
259.16665	82	
260.08903	100	
260.83157	194	
260.96510	92	
261.83193	554	1+
262.93869	86	
263.04233	106	
264.86363	82	
265.03945	254	1+
265.06447	114	
265.85719	106	
265.86491	88	
266.06410	90	
267.45986	84	
267.95661	324	1+
268.42886	84	
268.79557	152	1+
268.95636	234	1+
269.00589	224	
269.03061	82	
271.27683	88	
272.97026	140	1+
273.40436	94	
273.80420	132	
273.90666	80	
275.79764	172	
276.85559	92	
276.99651	116	
277.03474	84	
277.81579	80	
278.19451	86	
279.09342	982	1+
279.26006	282	1+
280.13771	80	
280.84724	110	
280.95509	118	
281.05346	82	
281.79165	106	
281.99285	122	
282.12824	82	
282.86915	86	
283.04721	90	
283.07436	424	1+
283.99010	120	
284.14723	80	
284.29411	544	1+
286.04816	80	
286.15259	108	
286.54894	94	
288.15804	84	
289.09036	82	
290.85689	206	
291.80492	150	
291.86228	94	
292.80578	150	
292.89587	142	1+
293.03515	86	
293.45567	88	
294.09773	86	
294.85981	396	1+
295.82052	102	
295.95992	84	
296.60234	120	
297.80061	216	1+
298.17589	98	
298.83113	84	
299.12841	80	
299.78531	86	
299.86234	86	
301.86400	90	
301.87994	142	
302.90393	86	
305.10769	142	
305.30678	90	
305.90494	106	
306.05114	108	
306.16737	92	
306.79642	398	1+
307.30830	146	
307.80332	294	1+
307.89622	238	
308.29513	360	1+
309.15678	92	
309.88676	296	1+
309.94931	88	
310.01854	84	
310.31263	176	
311.02677	94	
311.80755	154	1+
311.83440	92	
313.79182	92	
313.87070	120	
314.30322	80	
314.82451	176	
318.30840	94	
322.21581	88	
323.24346	304	1+
323.57263	92	
324.20008	136	
325.20695	96	
325.89623	150	
326.16786	86	
326.90522	114	
327.43842	84	
END IONS

###FS:    #m/z: 340.94268 #charge 1+
###MS: 34
###MSMS: 36
BEGIN IONS
TITLE=Cmpd 26, +MS2(340.9427), 28.0-35.0eV, 0.8min #36
RTINSECONDS=44.512
SCANS=34,36
PEPMASS=340.94268	746060
CHARGE=1+
189.86335	226	1+
192.89448	130	
192.92746	240	
196.88723	150	
208.94318	112	
212.87943	486	1+
213.94092	910	1+
215.01585	92	
215.88870	694	1+
215.94017	246	1+
217.85964	146	
217.88444	214	
218.89600	112	
219.88133	116	
221.99299	96	
222.42862	98	
222.96974	106	
223.10659	218	
224.97574	106	
226.15418	428	1+
226.87246	130	
227.95768	128	
228.97347	124	
230.89148	300	
231.11534	92	
231.89333	192	
231.95202	2056	1+
233.89725	604	1+
233.94910	344	
234.89835	340	1+
235.87007	108	
235.88514	86	
238.83174	130	
239.41323	92	
239.79329	94	
239.83926	92	
239.90337	100	
239.95532	88	
240.83862	214	
241.11814	314	
241.14934	86	
241.84357	124	
242.03612	102	
243.55787	96	
243.83115	200	
244.16447	344	
244.95982	168	
245.95141	94	
245.98982	104	
246.12415	108	
246.83707	162	
246.90925	112	
246.98069	176	
247.14492	142	
247.89461	200	1+
247.96977	100	
248.11094	118	
249.80244	90	
249.96361	244	1+
251.10497	204	1+
252.91542	140	
254.02220	136	
254.96649	774	1+
254.99938	120	
255.07362	272	1+
255.11110	122	
255.14904	90	
256.18265	272	1+
256.83631	88	
256.91968	252	1+
256.98387	160	
257.89861	116	
257.94819	204	1+
257.96595	114	
258.14441	234	1+
259.03780	108	
259.62603	90	
259.83181	90	
259.85007	262	
260.13909	136	
260.84226	148	
262.80617	130	
263.05696	104	
263.84387	92	
264.17083	104	
264.44029	100	
264.94145	94	
265.03564	154	
265.85385	132	
266.02458	118	
266.04621	92	
267.79439	224	1+
267.96830	158	
268.84762	152	
269.41750	92	
269.65121	88	
272.85389	106	
273.79852	110	
274.11778	98	
274.85981	156	
275.20611	478	1+
275.84712	110	
276.09750	174	1+
276.15634	88	
276.85772	544	1+
276.91014	284	1+
277.05869	90	
278.84932	482	1+
279.85263	344	1+
279.96387	92	
281.06130	96	
281.17175	160	
281.89647	90	
282.40894	96	
283.25760	132	
283.92598	90	
285.40066	90	
286.12293	98	
286.43060	106	
287.03259	142	
288.26645	88	
289.06034	220	1+
289.87415	112	
290.15283	366	
290.85774	120	
291.15499	240	
291.24721	96	
294.28911	104	
294.95096	88	
295.05000	94	
295.99024	106	
296.42047	94	
296.93657	104	
298.54891	104	
302.17421	188	
302.87158	164	
302.92057	100	
303.87456	88	
304.25714	92	
306.15625	92	
306.79500	92	
307.28135	96	
308.30163	148	
308.88028	204	1+
309.18461	90	
309.32939	92	
310.17671	98	
311.88871	226	
312.81742	100	
312.98109	98	
313.89784	118	
314.15062	128	
314.30183	96	
314.82383	96	
314.96551	88	
315.06108	122	
315.80285	100	
318.14549	100	
318.87729	268	1+
322.03389	92	
323.23578	110	
325.14159	132	
326.18737	130	
328.15140	154	
328.40573	112	
330.39131	88	
330.81660	124	
333.77013	86	
334.28172	92	
334.80860	126	
334.84541	94	
335.13970	88	
338.30577	134	
338.33855	156	
338.87547	110	
341.63042	90	
343.08292	148	
344.39461	132	
END IONS

###FS:    #m/z: 363.95897 #charge 1+
###MS: 34
###MSMS: 37
BEGIN IONS
TITLE=Cmpd 27, +MS2(363.9590), 28.0-35.0eV, 0.8min #37
RTINSECONDS=45.2845
SCANS=34,37
PEPMASS=363.95897	442350
CHARGE=1+
182.51114	104	
189.86498	150	
191.85838	168	
196.88424	146	
197.89155	90	
200.64397	98	
205.88264	114	
205.95179	154	
207.87305	240	
209.88401	98	
209.94563	1172	
210.88550	380	1+
212.87988	1354	1+
215.97135	98	
216.41370	104	
217.09277	128	
219.95219	102	
222.95183	1070	1+
223.08110	88	
224.88452	386	1+
224.94928	1108	1+
225.97729	162	
226.94871	5320	1+
226.97322	150	
227.90742	94	
227.93291	316	
228.89526	452	1+
228.94307	5536	1+
230.89027	3346	1+
232.10055	168	
232.88778	570	1+
233.07447	140	1+
234.03457	102	
237.06423	162	
239.02157	228	1+
240.01341	186	1+
240.84239	228	1+
240.94095	394	
240.96422	548	
241.94111	1530	1+
242.94398	1028	1+
242.96110	978	1+
244.11584	94	
244.16412	202	
244.83691	234	1+
244.89870	148	
244.95836	2656	1+
245.13615	132	
245.94634	274	
246.90264	112	
246.95448	2548	1+
247.15166	100	
247.98551	92	
248.80459	170	
248.90126	698	1+
248.98701	94	
249.04410	136	
249.12166	92	
249.22826	102	
249.91470	92	
250.00239	92	
250.89929	144	
250.95362	128	
250.97084	336	1+
251.94444	126	
252.90432	408	1+
252.93916	200	1+
253.48191	102	
253.90660	342	1+
258.84419	128	
258.97630	160	
259.43999	94	
259.97236	92	
260.14216	302	1+
260.97038	556	1+
261.08626	100	
261.82892	224	1+
263.97509	192	
264.96246	132	
265.08381	144	
265.23955	100	
265.97581	182	
266.81745	268	
267.81674	138	
267.97571	344	
268.84126	226	1+
268.97091	196	
269.97145	800	1+
270.81646	120	
270.91634	198	1+
271.14848	224	1+
271.79922	142	
272.91511	374	1+
273.97305	140	
274.03744	150	
274.85357	114	
275.43080	92	
275.84031	94	
276.84220	146	
276.85650	234	1+
277.09582	254	1+
277.91226	90	
278.04548	138	1+
278.38923	90	
278.85756	92	
279.79587	134	
279.85249	126	
280.12842	108	
280.79696	364	
281.11967	144	
281.79863	178	
281.86059	112	
281.87959	144	
282.06623	112	
282.79101	800	1+
282.92959	90	
283.07986	108	
283.16150	108	
283.79099	570	1+
283.85625	126	
283.95441	122	
284.84799	114	
285.42977	90	
285.82607	92	
285.84558	424	1+
287.81977	204	
288.80115	146	
289.83026	150	
290.14569	164	
290.67007	108	
290.78825	120	
292.45862	90	
293.87395	258	
294.86232	112	
296.80955	210	
296.95271	94	
297.07427	132	1+
297.34937	98	
297.87239	126	
298.80413	1060	1+
298.84954	110	
298.99503	96	
299.65769	102	
300.41925	96	
301.09132	126	
301.80129	284	
301.86209	430	1+
302.80268	490	1+
303.53674	102	
303.85671	934	1+
304.16572	122	
304.21729	108	
304.27092	92	
304.93846	112	1+
305.29249	146	
305.44123	92	
306.55970	94	
306.88263	290	1+
306.93255	162	1+
308.29490	244	1+
308.81788	92	
310.88008	128	
312.15616	140	
314.64726	94	
314.81415	116	
315.81007	356	1+
316.81468	260	1+
316.85131	100	
317.10239	242	1+
318.93599	160	
319.81031	146	
320.81659	458	1+
321.05396	166	1+
321.86907	214	1+
322.93252	250	1+
323.02252	210	
325.90052	210	
326.87187	194	
327.87341	132	
328.81677	146	
329.08177	174	1+
329.82233	102	
330.30587	96	
331.13830	158	
331.36966	92	
332.77241	100	
336.77624	94	
336.94754	246	
337.06682	96	
337.81138	90	
338.02561	92	
338.80781	224	1+
338.90676	98	
339.76850	138	
339.83518	90	
340.94305	232	
342.90609	130	
347.02837	172	1+
347.14738	144	
348.37332	102	
349.32091	100	
349.89407	176	1+
350.90438	212	1+
352.42329	110	
353.13822	90	
356.77320	92	
357.20641	118	
362.08732	92	
363.95481	94	
367.32995	172	
END IONS

###FS:    #m/z: 322.93188 #charge 1+
###MS: 38
###MSMS: 39
BEGIN IONS
TITLE=Cmpd 28, +MS2(322.9319), 28.0-35.0eV, 0.8min #39
RTINSECONDS=48.978
SCANS=38-39
PEPMASS=322.93188	1956126
CHARGE=1+
179.12648	84	
193.94183	92	
195.18525	80	
200.90683	86	
201.06009	94	
202.87830	84	
205.95417	174	
206.94922	78	
207.00915	84	
210.90872	108	
212.10179	82	
212.88270	126	
213.89499	326	1+
214.89638	266	1+
215.88393	130	
216.90578	120	
218.84842	148	
221.94891	222	1+
221.99627	218	1+
222.06642	80	
223.05535	76	
224.08176	94	
224.17729	78	
224.96306	82	
227.90920	236	1+
227.95477	76	
229.41624	90	
230.88971	84	
232.11428	142	
233.88919	98	
234.10036	80	
234.88919	174	1+
237.08959	82	
237.83514	82	
238.05090	128	
238.15161	140	
238.87680	144	
238.93985	292	
239.05612	120	
239.08057	328	1+
240.94184	3714	
241.86299	80	
241.94059	10262	1+
242.94287	7364	1+
243.46762	92	
243.88647	114	
244.85641	134	
244.94195	1916	1+
245.83795	80	
245.93563	128	
246.21926	78	
246.41011	90	
246.97858	418	
247.01151	92	
248.12831	76	
248.89878	86	
250.09431	186	1+
250.86297	82	
252.22640	92	
252.33190	78	
254.50145	112	
255.01899	76	
255.78304	102	
256.91088	78	
257.89364	88	
258.73844	76	
260.83251	556	1+
261.47707	84	
262.89877	78	
263.03232	98	
263.45841	92	
264.00922	92	
264.95568	96	
266.91914	164	
267.75728	112	
268.79305	144	
269.80459	80	
270.45421	94	
270.49556	144	
270.89892	92	
271.80354	202	1+
271.84582	306	1+
273.79360	82	
275.81439	98	
276.87700	100	
277.86312	130	
278.08989	530	1+
278.13516	76	
278.86086	166	
279.09358	450	1+
279.17236	96	
279.85124	80	
280.46827	98	
280.93647	96	
281.35762	90	
281.98620	84	
282.12110	134	
282.86780	238	1+
283.05627	80	
283.07190	112	
283.79187	182	
283.93593	76	
284.04784	104	
284.29524	202	
284.79725	80	
284.90921	86	
285.16012	92	
285.30084	106	
285.86007	80	
285.98377	136	
286.80563	118	
287.02359	80	
288.24335	110	
288.86067	84	
289.88019	110	
290.85697	142	
291.93457	84	
292.43214	76	
293.05540	92	
293.08451	146	
293.85031	280	1+
293.88914	88	
293.92067	78	
293.93555	90	
294.27650	88	
294.43041	86	
294.86435	172	1+
294.91940	128	
296.94713	92	
298.92892	78	
298.95181	126	
299.35614	80	
300.06153	84	
300.22998	84	
300.32889	176	
300.80446	82	
300.82027	120	
300.94054	104	
301.18354	92	
302.87194	112	
304.88786	98	
305.06158	90	
305.80638	114	
306.28033	116	
306.38434	96	
306.88851	262	1+
307.08316	82	
307.80233	176	
308.05581	92	1+
308.14269	78	
308.29512	116	
308.77011	96	
308.89734	102	
309.92025	188	
310.30793	174	
310.32305	84	
310.87503	116	
311.03548	92	
311.86651	432	1+
312.86877	248	1+
312.89113	146	
313.97281	78	
314.80888	244	1+
316.28758	80	
319.42261	80	
321.19159	78	
322.03478	78	
322.17803	80	
322.78011	90	
323.06017	94	
323.24170	318	1+
323.30527	80	
324.89549	286	1+
325.18345	222	1+
325.63069	90	
325.81639	82	
326.28061	252	1+
327.11843	78	
END IONS

###FS:    #m/z: 340.94278 #charge 1+
###MS: 38
###MSMS: 40
BEGIN IONS
TITLE=Cmpd 29, +MS2(340.9428), 28.0-35.0eV, 0.9min #40
RTINSECONDS=49.7505
SCANS=38,40
PEPMASS=340.94278	750730
CHARGE=1+
190.87258	92	
192.92568	150	
198.86344	96	
203.18964	90	
204.01674	110	
209.93994	324	1+
210.88572	88	
212.88000	154	
213.93985	1232	1+
214.88285	812	1+
214.89216	118	
215.88686	668	1+
215.93833	498	
217.85694	118	
217.88399	420	
217.93780	98	
220.87890	102	
221.89398	104	
222.95267	158	
223.10454	114	
223.97225	166	
224.97661	120	
226.94804	92	
227.14149	92	
228.94605	86	
230.07868	94	
230.88857	852	1+
231.89148	622	1+
231.95122	1484	1+
232.63917	84	
233.89750	538	1+
233.94803	502	
234.41275	86	
235.86647	246	1+
235.89015	238	1+
235.95224	200	
237.80116	90	
238.95170	100	
239.18910	98	
240.11098	96	
240.89373	98	
241.16527	100	
241.33253	98	
241.91838	86	
243.83215	142	
243.89115	94	
244.16754	122	
244.39409	92	
244.88535	102	
244.96519	86	
245.00011	172	
245.09019	86	
245.13358	88	
246.39469	100	
246.97676	102	
247.08684	102	
248.82879	102	
249.96193	464	1+
250.89719	90	
251.92496	132	
252.35696	104	
254.53017	90	
254.79915	92	
254.96874	990	1+
255.07574	424	1+
255.10411	220	1+
255.94331	90	
256.85071	106	
256.96503	188	
257.00730	104	
257.95872	124	
258.08164	102	
258.84513	208	
258.96623	172	
259.85586	154	
259.95996	112	
260.05562	102	
260.85342	110	
261.84225	350	1+
261.89145	112	
262.11593	134	
262.18166	132	
262.96667	94	
263.34692	104	
265.87481	88	
266.18816	86	
266.26231	106	
267.13270	242	
267.79467	120	
268.84459	176	
269.13742	90	
269.83263	274	1+
270.13151	88	
271.91970	184	1+
272.14035	198	
274.81614	108	
275.20836	118	
275.80822	102	
275.86160	148	
276.85664	594	1+
277.83848	108	
277.96110	92	
278.84292	240	
278.98935	88	
280.85233	284	1+
280.97839	96	
281.05465	148	
282.17572	94	
283.03074	174	1+
283.92967	156	
284.13765	220	1+
285.12029	130	
286.24775	86	
286.68619	102	
288.11183	190	1+
288.17135	86	
289.80683	138	
289.85534	88	
289.87816	92	
290.14416	334	
290.89098	88	
292.28128	118	
292.43413	104	
292.81277	100	
293.85109	152	
294.85278	108	
294.99959	180	
295.04537	154	
295.41303	90	
296.88375	106	
297.87817	120	
297.98427	130	
298.92477	92	
299.06384	126	
300.08091	162	1+
300.85940	266	1+
302.17848	98	
302.88863	138	
303.94416	86	
304.92019	98	
305.16668	120	
305.26545	102	
306.88399	380	1+
307.80235	308	1+
307.88720	340	1+
308.29636	128	
309.23663	90	
309.31519	122	
309.87504	158	
310.87590	528	1+
311.14148	98	
311.86491	144	
312.80461	280	1+
313.03022	92	
315.88335	88	
316.05171	130	
317.29723	88	
317.78724	104	
317.89882	100	
317.93272	88	
318.14332	196	
322.89575	224	1+
323.31641	94	
325.89962	128	
326.15294	86	
327.12446	112	
327.17097	206	
327.98736	90	
328.18795	104	
328.88575	130	
330.81329	184	
330.86835	118	
333.40703	102	
334.29684	104	
335.88667	114	
337.73464	114	
338.17902	250	1+
338.37342	92	
339.01339	172	1+
340.75149	84	
340.91027	134	
343.02887	96	
344.15395	160	1+
345.16964	188	1+
END IONS

###FS:    #m/z: 363.95876 #charge 1+
###MS: 38
###MSMS: 41
BEGIN IONS
TITLE=Cmpd 30, +MS2(363.9588), 28.0-35.0eV, 0.9min #41
RTINSECONDS=50.522
SCANS=38,41
PEPMASS=363.95876	402584
CHARGE=1+
182.86669	154	
189.86271	438	1+
191.86031	344	1+
192.94132	92	
194.88619	110	
205.94657	152	1+
207.87494	198	
209.92193	100	
209.94453	1282	1+
210.88250	424	1+
212.88049	1496	1+
220.86267	222	1+
222.95416	664	1+
224.95108	1116	1+
225.87454	98	
226.88696	162	
226.92701	180	
226.94904	4898	1+
227.10109	118	
227.81736	122	
227.93421	224	
228.01043	102	
228.89697	706	
228.94351	5258	1+
230.20148	116	
230.88927	3314	1+
231.82805	100	
232.62597	146	1+
233.79458	200	1+
234.14818	104	
235.82684	150	
238.84093	146	
239.10866	158	
240.82656	114	
240.94230	504	
240.96470	650	1+
241.40283	102	
241.89459	138	1+
241.93997	2576	1+
242.94204	1866	1+
242.96229	762	
243.50603	92	
243.82654	132	
244.16383	138	
244.95805	2634	1+
245.13299	116	
245.38767	100	1+
245.94251	234	
246.44647	112	
246.90880	142	
246.95403	3218	1+
247.02062	118	
247.90361	126	
248.59679	100	
248.80307	390	1+
248.87162	92	
248.90171	934	1+
249.03894	104	
249.12787	230	
249.41851	92	
249.52290	104	
249.99220	114	
250.89449	164	
250.91431	228	1+
251.06948	110	
251.78742	178	
252.89419	136	
253.09287	92	
253.84017	134	
255.31886	112	
255.40734	110	
255.71767	92	
256.37358	104	
256.45653	98	
258.83452	194	
258.97536	154	
259.82707	238	1+
259.84653	144	
260.10346	136	1+
260.96902	464	1+
261.45317	90	
261.85115	112	
262.00104	198	1+
262.83276	196	1+
264.56200	94	
264.82290	158	
264.96754	110	
265.97974	92	
266.78654	224	1+
266.81702	180	
266.86878	178	1+
267.80886	286	1+
267.97396	436	
268.96424	774	1+
269.79877	320	1+
269.84631	126	
269.96961	644	1+
271.84297	254	1+
271.91557	296	
272.13878	220	
273.44291	92	
276.04486	174	1+
276.85304	124	
277.81318	122	
278.09435	92	
278.79867	174	
278.91001	212	1+
279.76916	106	
279.80041	112	
279.87838	112	
279.89244	94	
279.98629	190	1+
280.11451	128	
280.79616	798	1+
280.85754	152	
280.90470	102	
281.10190	172	1+
281.86475	92	
282.80920	120	
283.03035	188	1+
283.79075	560	1+
283.93391	98	
284.82656	216	1+
284.88880	148	
285.84837	368	1+
285.98221	128	
286.10706	118	
286.81889	114	
287.87918	90	
288.00407	96	
288.90881	116	
289.04979	192	1+
289.88223	124	
290.15079	134	
290.79643	254	1+
291.00392	92	
291.59491	94	
293.29367	98	
294.44077	120	
294.92429	152	
296.81068	234	
297.80312	1370	1+
298.80503	1134	1+
300.37878	100	
300.79575	130	
300.80414	554	1+
300.83388	186	1+
300.92060	186	
301.36506	92	
301.86063	368	1+
302.91229	158	
303.81068	374	1+
303.85732	848	1+
305.13260	222	1+
305.27813	106	
305.71880	118	
306.28450	102	
307.25792	92	
307.29395	174	
307.84540	110	
307.88311	248	1+
308.20072	92	
308.29181	112	
308.79595	94	
309.04633	112	
310.31450	110	
312.87951	166	1+
314.82199	162	
315.03517	92	
315.81618	312	1+
316.81663	228	1+
317.04685	154	1+
317.77203	100	
318.14309	120	
319.01170	92	
319.31130	104	
321.81933	224	
321.87241	370	1+
322.92914	100	
323.02489	110	
324.01658	112	
324.53834	108	
324.87936	118	
324.89589	178	
326.03514	92	
326.87316	180	1+
328.19130	116	
328.91740	100	
329.88071	120	
330.20040	144	1+
331.00543	100	
332.05752	198	
333.09952	104	
335.88763	202	1+
336.94957	110	
339.16434	98	
339.83232	324	1+
341.29711	92	
342.26984	94	
342.40384	102	
343.17785	104	
343.90719	100	
344.15770	102	
345.76099	98	
348.85934	96	
351.81493	108	
355.15310	98	
355.81066	104	
359.02121	96	
359.18627	130	
359.86082	96	
360.92471	94	
361.12390	118	
362.58740	102	
366.84471	94	
369.55795	144	1+
END IONS

###FS:    #m/z: 322.93192 #charge 1+
###MS: 42
###MSMS: 43
BEGIN IONS
TITLE=Cmpd 31, +MS2(322.9319), 28.0-35.0eV, 0.9min #43
RTINSECONDS=54.196
SCANS=42-43
PEPMASS=322.93192	1826352
CHARGE=1+
187.88499	78	
189.03310	76	
189.12264	106	
196.01850	100	
196.04395	98	
205.95151	180	
209.89169	164	1+
209.94406	104	
215.88493	176	
219.05523	76	
220.87068	80	
221.07368	102	
222.95418	204	
222.97847	80	
223.96040	126	
224.96777	76	
225.13071	82	
225.50863	100	
226.14125	82	
227.10700	154	
227.92975	150	
228.91047	80	
228.99221	80	
229.38063	86	
230.16418	86	
231.15627	94	
231.95618	84	
232.02901	78	
233.94656	82	
234.87304	76	
234.90787	74	
236.15079	78	
236.83472	74	
238.80004	84	
238.94127	164	
239.08250	152	
240.82306	246	1+
240.94191	3192	
241.04516	82	
241.94033	11494	1+
242.12646	84	
242.94260	8294	1+
242.98075	144	
243.02646	78	
243.08683	112	
243.11499	154	1+
243.21057	92	
243.57715	98	
243.83765	80	
243.88677	120	
244.16275	110	
244.82189	96	
244.94184	1320	
245.79538	78	
246.84581	78	
246.97553	506	
247.85746	300	1+
247.95236	96	
248.14008	82	
248.82329	84	
248.84664	284	1+
249.16159	88	
249.96549	92	
250.98390	76	
253.79807	86	
253.83598	144	
253.91286	192	1+
254.03739	78	
255.78376	150	
256.04928	76	
257.79720	142	
258.01792	104	
258.79579	82	
258.83528	166	
261.47141	96	
261.82908	584	1+
262.10299	76	
262.96647	82	
263.06399	92	
263.61407	84	
263.98306	110	
265.85568	80	
267.79507	120	
268.79350	82	
268.95604	108	
270.06655	96	
270.98182	100	
271.08495	104	
271.46080	78	
272.44290	78	
272.65793	92	
272.84529	144	
272.87585	106	
272.99053	82	
273.79192	118	
273.81888	92	
274.90688	84	
275.81179	76	
278.86005	86	
278.91228	90	
279.09146	714	1+
280.05744	88	
281.13111	88	
282.27816	132	
282.79279	86	
283.07167	122	
283.15030	82	
283.35482	78	
283.79703	114	
283.97385	90	
284.29674	224	
284.87969	104	
285.29808	132	
285.85735	76	
285.94867	88	
286.79771	108	
287.90514	98	
288.20150	102	
289.17621	80	
290.15406	164	
291.19244	78	
293.04585	78	
293.20535	84	
296.87144	102	
296.90991	94	
297.83055	74	
298.82315	76	
298.98851	74	
299.07755	86	
299.78507	78	
300.87133	324	1+
302.25086	176	
302.85929	78	
303.88537	80	
304.15946	94	
304.72729	92	
304.78246	244	1+
304.87799	272	1+
306.07829	108	1+
306.22080	82	
306.79561	234	1+
306.96943	80	
307.28756	78	
308.29388	214	
309.28836	88	
309.88700	88	
310.81012	102	
311.86390	116	
312.57082	86	
312.80351	90	
313.87246	116	
314.03995	82	
314.81753	110	
315.84647	88	
318.37189	80	
318.76008	84	
319.06214	80	
321.99771	88	
324.02333	90	
324.20452	76	
324.90121	122	
325.24890	80	
325.75857	82	
326.77464	78	
328.18887	94	
END IONS

###FS:    #m/z: 340.94274 #charge 1+
###MS: 42
###MSMS: 44
BEGIN IONS
TITLE=Cmpd 32, +MS2(340.9427), 28.0-35.0eV, 0.9min #44
RTINSECONDS=54.968
SCANS=42,44
PEPMASS=340.94274	660986
CHARGE=1+
140.66128	90	
143.92049	90	
184.56418	88	
187.86486	86	
208.94742	126	
210.09107	92	
210.94060	406	1+
212.88248	146	
212.95925	88	
213.42168	94	
213.88299	156	
213.93998	1618	1+
215.88912	524	1+
215.93831	416	
218.88276	118	
223.10378	122	
224.97762	130	
225.15997	86	
226.15220	144	
228.94123	150	
229.86543	196	1+
230.57790	92	
230.89139	346	
231.11056	112	
231.89224	246	
231.95087	1440	1+
232.41258	88	
232.89109	646	1+
233.89592	434	1+
234.94460	212	1+
235.00698	84	
235.87465	248	1+
235.89522	288	1+
238.09637	90	
238.80187	88	
239.78963	88	
240.23133	112	
240.78664	108	
240.83935	146	
241.11295	156	
241.84366	142	
242.70366	108	
243.83144	352	1+
243.94881	88	
244.16404	250	
245.09124	124	
245.46641	86	
245.94354	86	
246.93481	84	
246.98003	172	
248.02429	92	
248.07194	322	1+
248.90648	106	
249.90341	88	
249.96516	146	
250.96402	102	
251.79090	132	
251.84917	234	1+
252.17090	130	
253.07082	100	
253.09298	102	
253.98284	120	
254.96764	470	1+
255.07685	200	
255.86746	216	1+
255.90872	264	1+
255.93544	86	
256.88726	108	
257.80428	94	
257.85167	122	
258.16019	174	
258.84566	236	
259.84615	378	
259.96221	104	
260.13856	120	
260.83623	470	1+
260.89957	234	1+
261.34830	94	
262.11505	84	
263.87743	216	1+
266.55087	92	
266.56706	116	
266.84310	114	
267.01090	134	
267.04917	100	
267.99216	100	
268.05269	88	
268.09664	86	
268.84884	174	
268.88155	98	
269.85632	142	
269.91730	90	
271.86189	88	
272.14011	152	
272.84639	160	
272.93834	234	
272.98149	168	
275.20468	152	
275.84181	284	
275.95497	116	
276.46258	94	
276.85812	346	1+
277.84443	680	1+
278.84841	552	1+
280.09980	122	
280.16612	110	
280.66162	98	
280.99843	86	
281.01800	98	
281.05041	128	
281.20746	100	
281.37413	98	
282.86656	92	
283.02822	96	
283.35292	88	
288.13310	154	
288.36031	86	
288.84219	94	
289.26388	90	
290.14740	242	
290.79384	144	
290.85648	132	
291.76895	98	
291.90177	98	
292.94702	96	
293.41826	148	
293.85947	360	1+
294.30381	90	
295.64425	108	
296.87154	340	1+
297.01786	148	
297.15303	144	
297.22563	136	
297.88135	210	1+
297.97821	158	
298.16093	246	1+
299.74458	96	
299.78475	96	
299.79958	90	
299.87333	140	
301.55221	96	
301.62708	88	
301.98962	90	
302.17969	126	
305.87884	160	
306.04683	92	
307.79705	294	1+
307.88619	92	
308.86314	90	
310.88446	180	
311.86658	138	
311.88298	88	
312.15088	108	
312.82245	118	
315.80940	88	
321.32579	98	
323.76691	88	
324.89058	348	1+
325.13952	178	1+
325.22038	142	
326.37056	84	
326.79409	106	
328.88411	96	
329.87230	228	1+
330.82225	148	
331.82468	98	
333.09304	86	
333.14596	100	
335.31762	100	
336.24154	112	
336.79405	94	
339.03753	122	1+
339.88833	88	
340.32017	86	
340.91498	86	
341.79487	92	
342.07405	88	
342.79834	86	
343.16084	288	1+
343.20969	162	
343.23835	180	
344.16114	172	1+
346.18129	130	
END IONS

###FS:    #m/z: 363.95893 #charge 1+
###MS: 42
###MSMS: 45
BEGIN IONS
TITLE=Cmpd 33, +MS2(363.9589), 28.0-35.0eV, 1.0min #45
RTINSECONDS=55.7405
SCANS=42,45
PEPMASS=363.95893	298588
CHARGE=1+
182.87040	144	
189.86333	350	1+
191.85763	302	
196.88968	148	
199.07144	138	
207.87483	204	1+
208.93706	118	
209.94523	778	
210.88584	246	
212.88078	1646	1+
214.89505	386	1+
216.41029	120	
218.06252	104	
221.07359	100	
222.95254	684	1+
224.82457	106	
224.95001	958	1+
225.49199	94	
225.97500	92	
226.89889	146	
226.94860	4550	1+
226.97397	146	
227.93372	416	
228.89663	632	
228.94327	5098	1+
230.02467	90	
230.89027	3090	1+
230.93682	96	
231.09543	108	
232.87972	372	1+
237.93162	92	
238.06738	184	1+
239.07553	232	1+
239.91288	182	1+
240.82922	106	
240.94200	554	
240.96334	496	
241.94022	2360	1+
242.10533	110	
242.86667	240	1+
242.94293	1976	1+
243.07764	102	
243.82233	122	
244.16870	140	
244.81894	100	
244.90560	236	1+
244.95815	2688	1+
245.94062	96	
246.91140	106	
246.95398	1992	1+
247.85800	110	
248.80532	100	
248.89994	904	1+
248.94609	104	
249.44913	118	
250.07631	168	1+
250.12349	280	1+
250.79126	272	1+
250.97246	118	
251.10259	196	1+
251.91595	126	
252.10148	228	1+
253.90434	386	1+
254.86209	92	
254.95615	96	
258.05527	96	
258.06914	98	
258.84761	168	
258.97370	186	
260.14587	228	1+
260.97074	726	1+
261.83058	290	1+
262.85637	106	
262.92901	102	
263.89479	96	
265.79369	124	
266.81326	274	
266.90779	100	
267.42572	90	
267.81329	120	
267.85150	110	
267.97749	318	1+
268.02450	108	
268.81506	102	
268.84548	160	
268.96093	222	
269.80932	166	
269.96867	634	1+
270.86828	102	
271.91847	196	
272.13890	192	1+
272.36198	92	
273.78903	102	
275.07194	200	1+
275.20381	112	
276.13590	92	
276.80755	100	
276.85450	212	
276.92222	94	
277.12137	200	1+
277.80151	132	
278.47959	106	
278.62065	100	
278.79541	130	
278.84736	302	1+
278.96110	90	
279.43118	90	
279.80371	124	
280.79465	760	1+
280.87393	176	
281.00694	94	
281.08583	146	
281.85759	116	
282.07294	98	
282.37184	106	
282.79553	132	
282.89182	190	
283.79462	150	
284.29123	110	
284.81317	404	1+
285.79297	98	
285.84740	466	1+
289.80409	92	
290.14886	102	
290.78729	124	
290.86494	182	
291.07190	96	
293.11794	206	
294.86003	264	1+
295.93184	106	
296.81132	284	
297.80986	308	
297.99558	92	
298.02211	98	
298.80791	642	
299.80656	430	
299.87285	156	
300.60200	106	
300.80732	256	
300.83901	110	
301.80206	216	
301.86292	560	1+
302.24468	172	
302.79434	128	
302.80786	352	1+
303.21150	128	
303.80812	308	1+
303.85825	590	1+
305.82748	98	
307.02514	100	
307.80115	92	
307.88623	268	1+
308.29375	170	
308.91863	106	
310.88597	92	
311.88940	298	1+
312.71974	102	
315.88925	92	
316.82025	104	
316.90128	110	
318.14436	148	
318.87871	270	1+
319.16551	170	1+
320.81829	328	1+
321.87006	330	1+
322.42689	90	
322.90659	102	
322.95200	118	
323.90451	132	
324.06510	90	
324.88829	144	
325.00990	100	
325.10734	92	
325.87312	564	1+
326.87602	498	1+
327.14112	164	1+
328.81293	126	
329.76585	224	1+
333.43074	90	
333.74275	112	
334.29001	130	
334.39166	96	
335.33774	90	
336.94864	216	
336.97697	102	
337.94610	164	
339.83041	158	
340.93859	480	1+
343.83619	98	
344.18371	104	
345.03302	90	
346.95931	128	
349.32030	132	
352.15986	92	
353.76355	94	
357.11289	110	
359.86181	120	
360.74936	100	
361.29113	106	
361.41254	100	
361.78671	126	
364.36687	90	
364.69522	98	
365.13817	146	
END IONS

###FS:    #m/z: 507.84851 #charge 1+
###MS: 46
###MSMS: 47
BEGIN IONS
TITLE=Cmpd 34, +MS2(507.8485), 28.2-35.2eV, 1.0min #47
RTINSECONDS=59.404
SCANS=46-47
PEPMASS=507.84851	107842
CHARGE=1+
196.01429	234	
201.08319	154	
223.97098	140	
224.97894	366	
235.56399	268	1+
241.85823	142	
242.96123	160	
248.93853	220	1+
251.11931	182	
251.91588	164	
252.08366	154	
252.79694	176	1+
253.09431	564	1+
256.12733	214	
257.87164	158	
262.12202	330	1+
265.10589	256	1+
266.86862	208	1+
270.08602	154	
270.86199	196	
271.81503	138	
272.85496	460	1+
275.14130	134	
275.21076	176	
276.04439	136	
277.88216	148	
278.83692	216	
279.11848	196	
279.38815	164	
279.94859	196	1+
280.08549	298	1+
282.10898	222	1+
284.09826	294	1+
284.79458	134	
285.94120	142	
287.05695	346	1+
287.85148	522	1+
289.88480	574	
290.86697	1062	1+
291.88306	370	
293.87561	1268	1+
294.01902	206	1+
294.82904	260	1+
295.09804	260	1+
295.87452	282	1+
296.85829	164	
298.13427	284	1+
298.85377	156	
298.87899	162	
300.34612	280	1+
300.85341	474	1+
300.86876	134	
302.11659	138	
303.86718	174	
304.09395	272	1+
304.81065	144	
305.86952	490	1+
306.07750	180	
306.12454	142	
307.79450	222	1+
307.89023	466	
307.91319	160	
308.01598	324	1+
308.14321	984	1+
308.87773	970	1+
308.89365	264	
308.96238	164	
310.15813	380	1+
311.05124	144	
311.88650	2636	1+
311.94210	162	1+
311.99158	140	
312.08317	168	
312.81839	306	1+
312.84422	150	
313.16636	152	
313.82169	202	1+
313.87894	396	
314.86582	1136	1+
316.76982	210	1+
316.86687	352	1+
316.88964	138	
317.95589	202	1+
318.11180	308	1+
319.88309	176	1+
321.06788	232	1+
321.85074	182	
322.04140	172	1+
324.85940	468	1+
325.90198	494	
326.13447	170	
326.80183	156	1+
326.82243	458	1+
326.88416	508	
327.03488	220	1+
327.07184	168	
327.80282	248	1+
327.89734	344	
328.38052	220	
328.88584	740	1+
329.08013	168	
329.84158	180	1+
329.98184	136	
331.13951	144	
331.17537	200	
331.89929	400	1+
332.08200	228	1+
332.79714	148	
332.87351	818	1+
333.04604	146	
333.87634	716	1+
334.90334	156	
335.91895	170	
336.10745	274	1+
337.07286	206	
337.88580	228	
338.39800	270	1+
338.81567	230	1+
338.84741	138	
338.88548	402	1+
339.40043	232	1+
339.81938	192	1+
341.09709	198	
343.14344	144	
344.06880	196	
345.90189	258	1+
347.83934	132	
348.12645	252	1+
349.75320	242	1+
350.11148	136	
350.64148	176	
350.88711	692	1+
351.07275	152	
352.90063	166	
353.85470	278	
355.85056	204	1+
355.89039	360	1+
357.06061	400	1+
357.35381	172	
357.90372	136	
358.17879	140	1+
359.77746	194	1+
360.86314	218	1+
361.05734	138	
364.05369	174	1+
365.10780	174	
365.15346	184	1+
365.18077	216	1+
365.36583	154	1+
365.79566	168	1+
366.15114	212	1+
366.84563	462	1+
367.70875	338	
367.76625	240	1+
367.89013	302	1+
368.12942	154	
368.71299	344	1+
369.19060	200	1+
369.84041	362	
370.84320	554	1+
371.73317	170	
371.91460	132	
372.72096	160	1+
373.83226	196	
373.90774	198	
374.81576	354	1+
375.78126	426	1+
375.88305	506	1+
376.08814	206	1+
376.78142	290	1+
379.90331	202	1+
380.00685	132	
380.72126	272	
381.71874	606	1+
381.83082	258	1+
383.85351	1128	1+
384.22319	134	
384.85491	1068	1+
385.20767	204	1+
385.77885	136	
386.03253	152	1+
386.81158	230	1+
387.84748	614	1+
387.90917	150	
388.79792	194	
389.71280	154	
389.85939	148	
390.10462	138	
390.84360	1522	1+
391.06571	306	1+
392.11249	108	1+
392.14576	160	
392.72610	186	1+
392.83116	688	1+
392.86272	300	1+
393.15078	146	
393.19663	132	
393.42897	192	1+
393.89717	180	
394.17943	148	
394.21039	150	1+
394.94104	232	1+
395.83307	148	
395.85223	254	1+
397.00176	178	1+
397.78014	290	1+
398.07485	232	1+
398.73257	252	
398.78442	252	1+
398.87168	206	
399.71491	190	
399.80930	160	
399.85215	296	1+
400.62401	238	1+
400.73254	194	
401.72917	200	1+
401.80213	170	
402.82483	222	
402.86737	1348	1+
404.11826	140	
404.80338	152	1+
405.85586	170	
405.90454	158	
406.13179	258	1+
406.74869	132	
406.78219	184	1+
406.86360	232	
407.72445	196	
407.87145	1352	
408.85520	1684	1+
409.72989	716	1+
409.87804	324	
409.99194	126	1+
410.20900	346	1+
410.84334	1050	1+
411.09302	194	
411.81361	174	
412.73762	226	
412.84618	554	1+
412.87532	428	1+
413.07485	208	
413.15901	158	
413.34751	136	
416.73419	148	
416.88075	344	1+
417.07317	138	
421.80968	132	
421.88312	468	1+
423.20680	146	
423.64451	188	1+
423.87257	802	1+
424.82721	244	1+
425.75940	376	1+
425.94013	126	1+
426.74286	140	
426.86649	1200	1+
427.74141	652	1+
428.02509	222	1+
428.07672	226	1+
428.09652	138	
428.84895	1256	1+
428.88748	404	
429.10438	252	1+
429.83003	190	
429.89319	180	
430.74176	284	1+
431.87074	532	
432.10677	136	
432.86631	250	
433.85547	196	
434.89755	190	
435.86834	424	1+
437.26226	182	1+
437.39180	184	1+
438.10544	136	
439.16038	298	1+
439.89453	446	
440.07357	136	
440.80983	208	1+
440.89798	214	
442.87948	134	
444.14844	230	1+
444.87428	3088	1+
445.12214	184	1+
446.88147	496	1+
447.23996	134	
447.61971	136	1+
447.71000	168	
448.75443	254	1+
448.90273	152	
449.68693	152	1+
449.88475	738	1+
450.75332	198	1+
452.15214	196	1+
454.10215	142	
457.90163	996	1+
459.11615	296	1+
459.22721	170	1+
460.11904	202	1+
462.13838	132	
462.22102	238	1+
462.88589	916	1+
467.89035	1006	1+
469.89609	254	
478.72775	160	
480.92585	214	
481.92291	150	
482.71517	218	1+
485.73078	230	1+
485.90346	518	1+
487.12503	420	1+
489.21096	242	1+
491.66919	140	
496.17047	132	
497.20469	132	
497.64960	230	1+
500.14007	122	1+
504.23021	154	1+
504.80093	222	1+
505.12162	178	1+
509.86157	246	1+
END IONS

###FS:    #m/z: 336.94773 #charge 1+
###MS: 46
###MSMS: 48
BEGIN IONS
TITLE=Cmpd 35, +MS2(336.9477), 28.0-35.0eV, 1.0min #48
RTINSECONDS=60.176
SCANS=46,48
PEPMASS=336.94773	92162
CHARGE=1+
53.56748	94	
73.92910	90	
160.54635	90	
181.00146	82	
185.64644	86	
185.87067	78	
196.88207	110	
205.94922	114	
210.08570	80	
210.88609	196	
211.79466	84	
211.88218	108	
211.94539	4638	
212.87983	634	
212.94903	116	
213.87931	608	
213.94052	2126	1+
214.89678	206	
215.88595	432	1+
215.94313	238	
223.10901	138	
223.96001	138	
223.97032	126	
224.97379	98	
225.89090	190	1+
226.13233	94	
226.15203	210	
227.95278	116	
228.89723	360	
229.93166	80	
229.95646	3718	1+
230.05970	136	
230.40271	88	
230.85655	84	
230.88944	1884	1+
231.03887	92	
231.10981	82	
231.90406	164	
231.95124	1500	1+
233.45278	82	
233.82660	418	1+
233.90063	332	1+
233.94939	170	
235.89759	196	
236.24352	84	
237.36220	84	
238.88643	136	
238.97068	98	
239.95708	80	
242.12681	134	
242.94597	116	
243.86654	120	
244.16475	134	
246.22482	92	
247.96695	936	1+
248.90113	474	
249.03842	92	
249.52095	108	
249.90111	236	
249.96219	316	1+
249.98495	146	
250.83597	116	
250.94983	88	
250.98771	88	
251.06918	108	
251.91457	126	
251.96055	240	
251.97662	78	
252.00817	100	
252.17163	138	
252.97255	1896	1+
253.16519	84	
254.88352	90	
254.91726	98	
254.96840	1242	1+
255.07736	420	1+
255.50598	116	
255.84697	80	
255.95462	382	1+
256.16339	128	
256.91101	96	
256.95875	302	1+
258.84385	200	
258.90570	136	
259.85309	194	
260.89709	152	
261.04849	88	
261.07620	112	
262.11466	100	
263.89325	98	
265.04359	98	
265.95876	230	1+
266.45460	82	
267.84513	164	
268.08479	104	
268.14656	96	
268.83961	866	1+
269.04652	80	
270.16167	80	
270.93494	102	
270.98264	126	
271.13518	140	1+
271.92433	104	
272.85758	132	
273.06052	122	
273.79446	118	
273.89606	98	
275.21152	194	
275.95218	116	
276.06238	96	
276.85663	498	1+
278.83225	824	1+
279.83458	664	1+
279.92396	110	
279.99119	154	1+
280.16718	108	
280.79548	146	
282.07273	104	
282.10491	160	
282.13888	120	
284.91538	84	
285.20570	92	
285.84821	938	1+
286.08768	84	
288.09760	80	
288.38310	100	
288.85743	266	1+
289.51015	94	
291.86474	134	
291.89210	78	
292.95875	254	1+
293.10972	496	1+
294.37550	82	
294.86421	172	
294.99966	108	
295.89043	112	
295.96795	186	1+
296.91113	102	
297.81229	136	
298.23423	104	
298.80362	84	
300.13267	166	1+
300.17243	166	
300.60621	82	
305.44767	94	
305.86837	82	
308.67757	90	
308.86689	188	
309.85562	214	1+
309.87838	356	1+
310.41877	92	
310.88170	236	1+
310.92443	180	
310.97283	100	
312.04806	104	
314.83330	82	
315.86081	94	
316.24379	86	
316.43151	86	
318.88395	124	
319.88589	82	
321.61194	100	
322.78897	82	
323.78897	82	
324.89860	92	
327.12287	86	
327.18948	108	
328.19863	88	
328.95929	104	
329.14250	82	
329.86685	258	1+
333.13759	82	
333.22527	88	
335.82806	90	
336.04445	80	
337.32859	92	
337.96217	88	
339.79077	170	1+
340.15123	80	
341.05972	138	
341.14507	98	
341.18714	90	
342.36413	84	
END IONS

###FS:    #m/z: 359.96363 #charge 1+
###MS: 46
###MSMS: 49
BEGIN IONS
TITLE=Cmpd 36, +MS2(359.9636), 28.0-35.0eV, 1.1min #49
RTINSECONDS=60.948
SCANS=46,49
PEPMASS=359.96363	70368
CHARGE=1+
181.92949	92	
190.92889	92	
202.08244	110	
207.41054	204	
209.94553	652	
210.88587	86	
214.09506	84	
215.88028	140	
217.91552	88	
219.93959	82	
221.89219	108	
222.01491	82	
222.95511	364	
223.94610	1138	1+
224.94834	966	1+
225.41614	82	
225.96093	124	
226.90160	186	1+
226.94830	3512	1+
227.93121	294	
228.94431	3066	
231.80098	116	
233.95891	118	
234.91311	104	
236.02465	96	
238.12353	186	1+
239.42654	82	
240.79396	82	
240.94262	580	
240.96384	618	1+
241.94198	268	
242.96085	314	
243.44855	90	
243.82937	168	1+
243.96228	184	
244.37674	92	
244.43633	84	
244.95785	2226	1+
245.94627	186	
246.95507	1724	1+
247.80591	392	1+
248.80815	266	1+
249.94104	352	1+
249.95171	84	
250.10912	86	
251.04015	92	
252.95432	100	
254.12535	94	
254.84830	92	
254.97664	94	
255.11322	164	
255.91492	82	
256.10055	100	
256.94568	96	
258.14641	110	
258.44413	106	
258.84708	236	
260.11095	94	
260.17552	188	1+
260.97702	328	1+
261.83796	114	
262.83297	94	
263.88522	86	
263.97056	84	
264.13407	130	
264.82372	142	
265.88296	130	
265.97877	170	
266.81501	254	1+
267.13944	124	
267.97660	126	
268.96710	662	1+
269.80461	102	
269.97281	496	1+
271.45276	98	
271.51133	94	
275.20592	164	
276.16279	84	
277.81776	124	
277.85262	108	
278.79960	338	1+
278.91814	262	1+
278.94700	82	
280.13032	138	
280.40265	84	
280.79571	560	1+
280.98540	506	1+
281.86628	90	
281.98788	462	1+
284.82647	234	1+
284.88037	96	
285.11207	140	1+
286.91384	146	
288.05596	130	
288.86698	90	
288.89024	98	
290.15106	136	
290.92021	86	
291.43786	100	
291.85677	118	
292.05544	82	
292.17035	88	
292.43627	90	
293.90961	90	
294.85406	198	
294.92770	92	
296.81083	200	
296.86042	182	
298.08893	88	
298.80531	574	1+
299.98204	100	1+
301.83635	94	
302.09604	82	
302.94929	88	
303.94660	86	
304.76368	80	
305.02932	80	
306.10273	90	
306.44212	96	
306.88399	142	
307.08139	108	
307.14759	98	
307.79693	264	1+
308.16049	114	
308.41886	114	
309.86507	82	
309.88672	122	
309.91287	96	
310.81679	84	
311.14186	82	
311.88455	260	
313.43116	104	
314.00325	82	
316.81276	298	1+
316.88857	148	
318.44515	94	
318.86754	92	
318.93772	84	
319.27517	124	
319.85795	98	
321.87511	134	
322.93371	136	
323.01776	190	
323.53287	88	
324.15622	80	
324.18034	80	
325.02315	104	
326.58349	90	
326.88648	252	1+
327.89186	200	1+
328.17925	120	
328.82626	84	
329.93143	90	
330.05217	82	
331.65372	80	
331.82121	82	
332.09862	96	
333.06161	88	
333.13587	86	
336.08712	98	
336.94615	362	
337.40530	98	
337.94876	162	
340.16497	216	1+
340.94608	124	
342.21040	90	
342.95137	96	
343.24551	140	
343.71038	84	
343.83875	80	
346.67930	94	
347.76152	88	
357.91358	116	
358.20095	120	
359.53106	80	
359.71737	118	
360.02016	82	
360.45844	100	
361.12285	100	
363.73274	92	
364.76422	124	
END IONS

###FS:    #m/z: 507.84820 #charge 1+
###MS: 50
###MSMS: 51
BEGIN IONS
TITLE=Cmpd 37, +MS2(507.8482), 28.2-35.2eV, 1.1min #51
RTINSECONDS=64.621
SCANS=50-51
PEPMASS=507.84820	81780
CHARGE=1+
196.01804	462	1+
218.90181	146	
224.97707	342	
236.89210	178	
238.06626	146	
238.95181	164	
245.07656	138	
250.97151	140	
251.07723	430	1+
252.11869	242	1+
258.15264	216	1+
260.08710	178	
262.11444	270	
266.16650	232	
266.96845	146	
267.78485	180	
268.91728	172	
271.07448	194	
272.85983	162	
279.37529	236	1+
281.09453	164	
281.88822	176	
285.86180	228	1+
287.85212	314	
287.88798	140	
289.83318	218	
289.88326	476	
290.86838	290	
291.86503	212	
292.86806	186	
292.98167	146	1+
293.87528	1492	1+
296.88664	200	
298.13354	190	1+
298.85743	142	
298.87324	160	
300.85230	572	1+
301.85229	386	1+
303.09391	222	1+
303.86515	376	1+
304.05824	194	1+
304.18295	196	1+
304.81424	252	1+
305.86288	390	
307.89046	618	1+
308.08526	190	1+
308.14472	858	1+
308.81745	216	1+
308.87411	448	
309.82112	142	1+
309.88892	310	
310.18006	184	
310.88499	266	
310.93674	212	
311.13084	162	
311.35178	354	1+
311.88524	1686	1+
312.06834	186	1+
313.88441	250	
314.09964	158	
314.86558	792	1+
316.86846	144	
318.14795	254	1+
318.86150	302	
319.06210	252	1+
319.86249	146	
319.89955	234	1+
320.87727	236	
321.87107	148	
321.99864	142	
323.82357	178	1+
324.86243	210	
324.90026	138	
325.82168	146	1+
325.90355	306	
326.88936	1064	1+
327.10132	188	
327.38664	256	
327.88090	210	
328.87646	248	
328.89926	218	
330.13950	196	1+
330.16759	224	1+
330.18289	314	1+
331.05688	172	
332.87439	1174	1+
332.90216	182	
335.84077	236	
336.08258	154	
336.11175	274	1+
336.84932	138	
337.88004	238	
338.88690	148	
339.13369	138	
339.88053	252	
340.87030	242	1+
343.87189	278	
344.80440	324	1+
345.88014	152	
347.16978	188	
347.99939	132	1+
348.90139	342	1+
349.14205	142	
350.18398	204	1+
350.88803	318	
350.96431	144	
351.72440	136	
351.89115	186	
352.82852	146	
352.91748	176	1+
353.85320	562	1+
354.81478	166	
355.89502	386	1+
357.92985	166	
358.77674	138	
360.79883	152	
362.02733	274	1+
362.31751	146	
362.86611	142	
363.03139	216	1+
364.38654	186	
364.79284	192	1+
364.85655	148	
366.18579	194	
366.84327	316	1+
367.70767	662	1+
368.06958	180	
368.14925	224	1+
368.90093	750	1+
369.84048	788	1+
371.19303	158	
372.71714	340	1+
372.88051	150	
373.15708	182	1+
373.72192	274	1+
374.82398	142	
375.20660	190	
376.03895	270	1+
376.13247	154	
378.06491	312	1+
378.87561	170	
380.72219	282	1+
380.85800	156	
380.89028	190	1+
381.11450	186	1+
381.83740	144	
382.72315	150	1+
384.85157	1618	1+
387.77958	146	
388.02974	224	1+
388.07200	298	1+
388.85024	188	
389.71202	150	1+
389.84539	182	
390.84216	586	
391.03669	210	1+
391.15438	214	1+
391.84345	524	
392.10612	188	1+
392.83156	420	
392.86178	314	1+
393.79761	192	
393.83227	202	
394.78781	482	1+
394.83597	182	
396.05150	228	1+
397.72437	766	1+
397.74131	206	
397.88120	138	1+
398.72992	568	1+
398.87902	176	1+
399.16208	194	1+
399.86031	318	
400.73587	140	
400.79544	304	1+
402.82753	126	1+
402.86640	778	1+
405.86079	530	1+
406.80616	428	1+
407.72271	150	
407.81207	284	1+
407.87282	818	
408.85341	2050	1+
409.19148	170	
409.72232	232	
410.81164	150	
410.84196	512	
410.87384	156	
411.69086	206	
411.84251	278	
411.86694	174	
412.08883	344	1+
412.14814	306	1+
412.73176	172	
412.84668	248	
412.87773	158	
413.15129	222	1+
413.85067	186	
414.74155	140	
414.80784	140	
414.83684	146	
415.14789	134	1+
416.08341	246	1+
417.20764	228	1+
417.85770	286	1+
418.11744	182	1+
421.88756	156	
422.87618	190	
423.87020	612	1+
424.84149	140	
425.73971	208	
425.76033	178	
426.86537	638	
426.94469	278	1+
427.73394	618	1+
427.86547	440	
428.84885	1458	1+
430.74260	450	1+
430.83806	192	
431.86893	718	
432.87478	352	
433.85702	578	1+
434.89081	172	1+
438.27146	228	1+
439.90169	184	
441.10771	142	
441.21930	176	1+
444.87447	2550	1+
445.74259	178	
446.76558	192	
446.87635	482	
447.12168	206	
447.70746	148	
447.80777	138	
447.89266	164	
448.74983	164	
448.89614	226	
449.88014	570	
450.88820	304	
451.87009	218	
452.01941	158	
456.14345	150	
456.17490	138	
457.90761	420	1+
459.91164	162	
462.88795	472	1+
464.19957	154	1+
464.89148	140	
467.89110	1522	1+
469.06242	142	
472.12353	160	1+
477.69407	146	
482.15046	140	
485.90449	682	1+
486.10236	222	1+
486.80421	140	
490.90296	288	
496.65607	120	1+
502.10996	170	
504.11515	210	1+
507.12415	338	1+
END IONS

###FS:    #m/z: 336.94765 #charge 1+
###MS: 50
###MSMS: 52
BEGIN IONS
TITLE=Cmpd 38, +MS2(336.9477), 28.0-35.0eV, 1.1min #52
RTINSECONDS=65.393
SCANS=50,52
PEPMASS=336.94765	74696
CHARGE=1+
194.10264	84	
199.96440	80	
205.95770	106	
206.11810	82	
208.04235	94	
209.94692	94	
211.94519	2822	1+
212.88054	824	1+
213.94075	1510	1+
215.88797	100	
217.93663	214	
218.90987	104	
219.83929	84	
223.96384	110	
224.84697	94	
224.97102	110	
226.15331	146	
227.89634	146	
228.89627	120	
229.95636	2822	1+
230.06216	136	
230.89065	1632	1+
231.10724	80	
231.39398	96	
231.95250	1242	1+
233.06655	78	
233.82809	78	
233.89850	228	1+
233.95247	132	
234.05275	90	
234.83172	134	
235.01437	78	
235.86725	164	
235.89803	96	
235.94610	144	
236.17298	80	
236.54729	90	
237.05903	118	
237.43783	166	
238.16290	82	
238.21395	80	
240.96449	122	
241.85524	88	
242.81900	92	
243.42925	84	
244.16500	342	
244.96848	82	
245.88186	78	
246.97706	238	
247.10240	92	
247.96679	218	
248.07478	204	1+
248.90045	138	
249.83182	276	1+
249.90880	378	1+
249.96380	492	
250.03525	94	
250.06074	78	
251.96731	194	
252.83938	258	1+
252.95262	274	1+
252.97238	1550	
253.90740	236	
254.09244	130	
254.85696	188	1+
254.88654	140	
254.96636	1422	1+
255.07348	262	
257.18422	90	
258.17960	82	
258.84864	490	1+
260.16845	92	
260.58051	106	
260.93358	78	
260.95118	82	
261.83287	104	
262.83311	138	
265.26151	82	
265.49556	88	
265.79186	100	
265.86781	106	
266.14310	112	
266.96811	88	
267.84242	148	
267.96004	110	
268.09680	92	
268.84155	570	1+
269.80129	158	
269.84471	366	1+
270.06888	106	
270.10419	82	
270.19300	156	
270.98391	154	
271.92216	272	1+
271.94181	112	
271.98705	96	
272.97627	136	
273.44831	132	
273.79469	300	1+
273.85345	626	1+
274.85700	522	1+
274.90090	94	
275.01464	100	
275.20747	154	
275.57135	92	
276.06230	82	
276.83806	144	
277.84051	104	
277.97153	150	
278.81772	80	
278.83880	508	
279.01841	84	
279.83233	248	
280.09441	86	
281.04966	112	
281.96561	100	
282.21905	84	
283.03458	148	
283.14093	146	
283.78593	114	
285.85153	128	
286.85128	640	1+
288.52071	92	
289.78682	104	
289.88444	84	
291.12947	94	
291.79816	132	
292.02489	88	
292.86070	96	
293.13589	108	
293.19487	80	
293.37147	108	
293.88057	104	
294.00176	86	
294.84956	118	
294.86437	146	
295.17454	80	
295.99514	96	
296.05711	78	
296.86890	112	
297.15337	90	
299.88363	150	
299.92320	96	
300.08439	148	
301.07932	82	
301.61855	90	
302.15382	78	
302.88423	78	
303.94513	92	
304.86293	90	
305.99960	84	
307.20997	80	
307.88783	154	1+
307.96388	96	
308.19660	92	
308.86544	78	
308.89153	188	1+
309.93418	86	
310.87217	378	1+
311.04224	92	
311.51864	92	
312.40353	98	
314.08120	140	
317.87810	122	
318.15321	120	
319.88699	186	1+
321.14281	80	
324.41723	80	
324.87033	86	
325.87881	92	
328.05627	82	
328.89525	94	
329.87826	102	
330.81321	136	
330.83550	94	
337.87229	92	
END IONS

###FS:    #m/z: 359.96347 #charge 1+
###MS: 50
###MSMS: 53
BEGIN IONS
TITLE=Cmpd 39, +MS2(359.9635), 28.0-35.0eV, 1.1min #53
RTINSECONDS=66.1655
SCANS=50,53
PEPMASS=359.96347	56818
CHARGE=1+
128.69981	98	
189.88313	80	
200.89298	84	
207.95123	154	
208.88100	96	
209.94549	946	
214.89353	146	
218.91886	80	
221.07913	90	
221.88776	94	
222.95329	580	1+
223.88512	90	
224.95002	646	
224.97210	402	1+
226.94843	3378	1+
227.08710	128	
227.93235	104	
228.13805	80	
228.94244	3096	
228.98821	92	
232.04202	86	
233.83754	92	
237.97738	94	
238.94458	110	
239.92655	84	
240.07869	100	
240.43481	82	
240.82009	108	
240.83792	104	
240.94064	844	1+
240.96319	664	1+
241.98563	86	
242.18748	90	
242.96174	394	1+
244.16417	344	1+
244.95796	2282	1+
245.87538	174	1+
245.94318	324	
246.95381	1708	
248.80624	102	
249.12079	290	1+
249.99262	112	
250.95017	208	
251.00509	88	
251.02952	138	
251.87757	88	
252.06552	82	
252.95685	190	
253.58540	82	
256.95393	98	
257.46200	96	
258.84617	188	
258.97150	144	
259.13896	156	1+
259.15954	86	
260.96996	246	
261.65791	100	
261.97830	140	
263.97928	142	
264.10085	92	
264.41392	92	
265.39970	104	
266.81501	354	1+
266.91793	100	
267.97181	314	1+
268.95753	206	
269.11428	116	
269.80495	88	
269.96787	396	
271.84692	232	
272.10049	100	
272.91852	132	
273.15691	94	
273.54249	94	
273.93874	214	1+
275.02258	86	
275.13697	88	
275.80343	288	1+
276.15037	88	
276.85052	86	
277.08362	92	
278.84548	218	1+
278.86539	176	1+
279.10998	102	
279.79319	624	1+
280.34638	80	
280.79500	526	1+
282.05150	88	
282.12645	278	1+
282.97264	106	
283.25551	84	
283.79342	134	
284.42235	88	
284.82065	254	1+
284.92792	82	
285.85318	92	
286.85252	80	
289.09248	92	
290.79882	90	
290.86035	142	
291.86114	82	
292.04000	96	
292.11515	86	
293.29165	82	
294.93224	198	1+
295.13629	278	1+
295.81016	88	
296.09702	104	
296.81012	212	
296.90902	86	
297.81407	124	
297.87474	126	
298.39441	86	
298.80390	506	1+
298.86971	90	
299.11721	82	
299.78113	84	
299.88076	82	
301.06222	82	
301.55271	94	
302.86300	98	
308.29524	142	
309.58664	86	
309.82205	154	1+
310.04245	84	
310.14257	192	1+
310.88258	224	
310.91208	94	
311.72673	92	
312.87046	82	
313.73742	82	
313.82056	202	1+
314.86637	222	1+
315.96637	108	
316.28518	94	
317.54897	92	
318.14996	162	
318.94584	216	
319.94386	124	
322.93662	126	
322.96068	96	
323.02588	100	
324.22204	92	
324.89187	192	
325.03328	124	
326.22300	82	
327.03410	80	
327.82863	110	
328.40984	104	
329.90481	80	
330.87856	106	
331.17301	124	
332.05666	130	
334.07541	108	
335.03472	82	
335.29727	96	
336.94325	204	
337.95163	188	
340.19636	102	
340.86950	100	
341.03043	80	
342.29668	140	1+
345.18871	96	
346.92870	84	
348.61864	84	
349.76844	130	
351.82676	116	
353.28135	84	
353.89544	102	
354.43622	92	
357.34843	90	
358.20012	212	
358.35850	92	
358.69804	90	
360.29526	82	
360.76753	108	
361.19526	94	
361.78614	84	
361.97979	120	
END IONS

###FS:    #m/z: 322.93184 #charge 1+
###MS: 54
###MSMS: 55
BEGIN IONS
TITLE=Cmpd 40, +MS2(322.9318), 28.0-35.0eV, 1.2min #55
RTINSECONDS=69.86
SCANS=54-55
PEPMASS=322.93184	2003932
CHARGE=1+
187.10338	72	
191.90059	72	
192.89549	110	
197.10448	86	
201.04270	72	
201.54595	88	
201.93324	80	
203.11988	72	
205.94710	176	
205.97077	136	
206.97896	74	
210.90103	238	1+
215.88172	78	
220.88089	106	
221.42970	86	
221.94175	82	
222.95450	104	
223.14147	76	
223.96206	98	
224.20304	106	
224.96679	80	
227.90441	100	
227.95639	148	
228.02873	84	
228.04171	74	
230.07481	84	
230.88568	82	
230.92667	90	
231.08944	82	
232.52145	74	
232.54016	72	
233.99713	98	
235.97909	84	
237.23718	88	
237.63632	106	
238.21995	70	
238.46222	76	
238.79108	176	1+
238.88545	120	
238.94057	568	
239.08026	110	
240.52815	98	
240.88110	114	1+
240.94173	4042	
241.49446	102	
241.94293	2860	
242.82855	92	
242.94267	8674	1+
243.11140	72	
243.85495	96	
243.89145	76	
244.00841	112	
244.94057	2400	1+
244.98556	82	
245.84345	72	
245.88104	86	
246.97638	384	1+
247.43080	80	
248.84756	100	
248.95294	88	
249.83327	74	
250.09372	92	
250.46861	72	
250.94954	142	
251.86760	72	
252.83634	122	
252.91347	72	
253.01110	74	
254.06678	72	
254.92727	148	
256.00409	72	
256.06514	74	
256.80847	86	
256.96767	76	
258.81151	92	
258.83524	124	
258.89538	94	
259.83591	76	
260.83092	110	
260.85431	74	
261.12101	94	
261.83372	164	
261.85260	88	
261.99175	90	
262.81729	152	1+
262.83615	132	
262.85036	126	
262.90863	84	
264.05573	368	1+
264.10056	90	
264.81076	76	
264.91751	86	
265.78969	72	
266.24835	72	
266.88378	76	
266.89751	72	
266.92196	104	
266.99806	78	
267.84299	78	
267.98209	98	
268.86930	74	
270.09080	82	
272.79785	304	1+
272.84613	190	
279.09241	934	1+
281.19470	76	
281.90193	70	
282.35773	78	
283.07043	178	
283.12155	74	
283.78903	184	1+
283.85814	254	1+
283.88010	70	
283.90697	70	
284.29193	230	1+
284.44503	86	
286.39920	106	
286.56587	74	
286.90064	80	
286.91710	72	
287.16862	70	
287.90767	80	
288.80577	154	
289.86472	330	1+
290.15404	74	
290.78925	122	
290.89727	74	
290.97664	92	
291.13814	86	
291.41056	76	
291.78773	90	
291.80327	198	1+
292.85070	316	1+
292.93843	162	
293.82302	144	
294.96031	116	
295.81507	132	
299.05648	90	
299.42154	76	
299.78657	278	
299.82127	82	
302.07744	74	
305.81689	90	
306.82702	82	
306.89154	74	
307.24082	254	1+
307.88331	104	
308.06549	74	
308.08717	88	
308.29137	128	
309.82175	86	
310.14599	76	
310.20677	78	
311.18496	74	
311.86570	72	
312.15262	100	
312.83548	94	
313.45515	78	
313.83323	84	
314.81716	90	
317.01309	72	
320.07681	90	
320.83495	74	
321.39825	82	
323.15518	72	
326.90084	164	
327.26746	72	
END IONS

###FS:    #m/z: 340.94264 #charge 1+
###MS: 54
###MSMS: 56
BEGIN IONS
TITLE=Cmpd 41, +MS2(340.9426), 28.0-35.0eV, 1.2min #56
RTINSECONDS=70.632
SCANS=54,56
PEPMASS=340.94264	714996
CHARGE=1+
189.86293	106	
191.53838	112	
192.94613	80	
196.06314	128	
198.60734	104	
205.12172	84	
207.11512	82	
210.93497	98	
212.87777	186	1+
213.94058	1080	1+
213.96707	84	
213.97568	82	
215.12408	88	
215.88627	280	1+
215.93792	272	
217.41010	94	
219.87935	82	
220.04152	82	
220.88210	162	
221.41336	94	
221.46081	84	
221.89524	134	
225.88466	84	
228.94786	148	1+
230.89302	232	
231.89295	98	
231.95100	1158	1+
232.07050	136	
232.63184	94	
232.88819	160	
233.90148	412	1+
233.95036	136	
235.84926	94	
235.89500	154	
236.03961	86	
236.57552	82	
237.82767	118	
239.16629	82	
240.62498	92	
240.84371	120	
241.82803	356	1+
241.84500	194	
242.90287	84	
242.94344	124	
243.94130	104	
245.16236	218	1+
246.42793	84	
247.01952	112	
248.85144	142	
248.96041	456	1+
248.99008	82	
251.10093	110	
251.17838	80	
251.44679	102	
252.17513	168	
253.08323	92	
254.07041	474	1+
254.10002	84	
254.90918	196	
254.96688	232	
255.96693	92	
256.78923	116	
256.84849	140	
256.86343	86	
256.96673	146	
257.45835	90	
258.14241	84	
258.84872	132	
258.89168	132	
259.10202	102	
259.85271	128	
259.95779	86	
260.13778	108	
260.83454	406	1+
260.99902	90	
261.10633	92	
262.12282	118	
264.13058	82	
265.12389	252	1+
266.12516	172	1+
267.83037	84	
268.84522	126	
271.91631	98	
272.93380	84	
272.99057	106	
273.48575	102	
273.79438	84	
273.80868	82	
274.86136	120	
275.20713	130	
275.84403	100	
276.10532	80	
276.21038	126	
276.85778	426	
276.88214	120	
276.98161	92	
277.81431	178	1+
277.86151	430	
278.84573	720	1+
280.56723	108	
280.85417	120	
280.87112	196	1+
281.05694	92	
281.07945	88	
281.77577	82	
281.85246	80	
282.11984	92	
282.15325	152	
282.53276	100	
285.01996	86	
286.16242	80	
290.14629	294	1+
290.85638	118	
291.27442	88	
291.39592	90	
291.80685	100	
292.85511	104	
292.87351	108	
293.13258	110	
293.84793	94	
294.86929	232	
295.86907	98	
299.35598	92	
299.76832	86	
299.84043	84	
299.87486	166	
300.08703	172	1+
300.87748	122	
301.27110	84	
302.86841	140	
302.91213	100	
303.47671	88	
303.87086	100	
304.84495	86	
305.42220	104	
306.43376	86	
306.80973	84	
310.53999	90	
310.87551	148	
312.81041	110	
314.24901	86	
317.86718	112	
318.15250	174	
320.34680	88	
321.53929	84	
321.82440	106	
324.86372	80	
324.89896	94	
325.22378	102	
325.90060	84	
326.88008	88	
327.17820	106	
328.15658	90	
328.42587	90	
328.81633	182	
328.95344	108	
329.73115	94	
330.88359	104	
331.81984	138	
332.04734	182	1+
332.86441	84	
335.01636	80	
336.94635	114	
338.40293	84	
341.89711	102	
342.89233	108	
345.15669	130	
345.18403	190	
345.92302	88	
END IONS

###FS:    #m/z: 363.95858 #charge 1+
###MS: 54
###MSMS: 57
BEGIN IONS
TITLE=Cmpd 42, +MS2(363.9586), 28.0-35.0eV, 1.2min #57
RTINSECONDS=71.404
SCANS=54,57
PEPMASS=363.95858	298470
CHARGE=1+
66.86355	266	
71.47181	82	
155.46991	104	
185.45073	94	
189.86465	266	1+
191.85927	232	1+
191.95471	84	
194.88864	206	
196.88946	138	
207.87459	156	
208.40895	108	
209.94510	598	1+
210.88916	220	
211.88751	86	
212.87973	2006	1+
214.19562	92	
214.89623	344	
215.12579	108	
215.41952	110	
216.41173	94	
222.23441	108	
222.95265	288	
223.95551	122	
224.06331	84	
224.95265	646	
225.97322	110	
225.99034	118	
226.94789	4880	1+
226.99787	88	
227.88997	470	1+
227.92827	320	
228.79793	132	
228.89525	320	1+
228.94322	5118	1+
230.89008	2386	1+
232.88738	382	1+
232.91447	102	
233.04391	96	
233.96427	112	
237.90900	82	
239.07214	132	
239.37332	86	
239.90021	92	
240.83646	114	
240.94094	894	
240.96777	216	
241.43332	94	
241.51564	100	
241.84323	100	
241.94014	2260	1+
242.94221	1622	1+
242.96217	510	1+
243.09055	94	
243.41613	86	
243.82612	102	
243.84609	96	
244.95846	2916	1+
245.08514	86	
245.11320	124	1+
245.68776	104	
246.46758	110	
246.86031	88	
246.95456	2492	1+
247.59469	86	
248.80167	466	1+
248.85364	110	
248.90066	784	1+
249.96231	190	1+
250.89687	180	
250.94974	110	
251.07330	168	
252.15033	88	
252.97383	106	
253.84122	126	
253.90626	92	
258.83368	300	1+
259.91864	116	
260.97220	110	
262.36166	98	
262.91684	82	
263.82229	142	
263.84398	126	
264.15628	110	
264.50991	98	
265.81204	402	1+
265.91892	98	
265.98116	96	
266.84589	84	
267.14847	84	
267.97591	464	1+
268.81282	182	
268.85853	168	
268.95811	172	
269.79590	100	
269.97073	588	1+
271.91211	94	
272.91368	184	1+
274.87045	92	
276.62616	92	
277.79519	274	1+
277.85901	128	
277.91646	214	1+
278.10483	320	1+
278.84522	248	
278.85919	162	
279.79272	700	1+
279.85294	104	
279.91221	204	1+
280.51353	100	
280.79498	596	1+
280.84962	86	
281.85655	192	
282.79211	672	1+
282.86266	96	
283.10694	100	
283.41696	100	
283.79443	454	1+
283.85081	164	
283.88209	84	
284.82839	162	
285.10168	104	
285.37795	102	
285.82347	100	
285.84670	550	
285.99525	92	
286.81133	150	
287.09187	90	
288.41236	88	
288.88157	236	1+
290.14523	104	
290.79402	186	1+
290.86036	94	
291.10375	180	1+
291.15693	82	
294.47245	84	
295.92830	96	
296.14585	90	
296.80889	212	
297.81164	362	
298.35192	84	
298.36903	104	
298.80204	1728	1+
298.88439	86	
300.15721	96	
300.87451	92	
301.01331	82	
301.80117	298	
301.86463	304	1+
302.25111	90	
302.80700	156	
303.81010	126	
303.85613	612	1+
304.26640	96	
304.60934	94	
305.83712	106	
307.05411	102	
307.89314	126	
307.91140	88	
308.05238	136	
308.85872	88	
308.88123	110	
311.88812	86	
314.81938	98	
316.81471	298	1+
316.83816	82	
318.43545	94	
319.69037	88	
319.81858	240	1+
319.94274	96	
322.07087	220	1+
322.93141	144	
323.43999	118	
324.87839	106	
324.90770	134	1+
325.18692	92	
325.63420	98	
326.87155	232	1+
328.95765	88	
330.88464	86	
338.86752	82	
338.94480	152	
340.03783	86	
340.94318	178	
345.71476	98	
346.83336	90	
349.56167	88	
351.82870	84	
352.86563	136	1+
355.76436	88	
360.61944	106	
361.75901	172	1+
361.93327	102	
362.72253	102	
364.25191	88	
365.16806	98	
END IONS

###FS:    #m/z: 322.93188 #charge 1+
###MS: 58
###MSMS: 59
BEGIN IONS
TITLE=Cmpd 43, +MS2(322.9319), 28.0-35.0eV, 1.3min #59
RTINSECONDS=75.0935
SCANS=58-59
PEPMASS=322.93188	1850148
CHARGE=1+
83.81432	74	
170.09262	76	
187.87004	76	
188.98578	76	
196.88793	228	
197.87352	150	1+
202.37857	88	
207.91499	76	
209.08502	72	
209.92031	92	
213.89940	84	
213.92970	72	
213.98894	88	
214.90609	92	
217.11861	82	
217.39562	84	
217.89374	78	
218.09121	74	
218.82071	70	
219.07897	78	
219.98860	72	
220.87737	166	
221.09186	76	
221.13961	82	
221.87959	74	
221.96897	74	
222.95691	322	1+
223.10835	70	
224.04851	80	
227.06559	98	
227.93028	184	
227.96028	88	
229.83820	70	
230.90990	100	
231.06294	86	
231.09661	116	
238.89004	142	
238.93854	206	
239.78943	168	1+
239.94939	104	
240.83656	84	
240.94181	3172	
241.01716	72	
241.79250	82	
241.94391	2310	
242.85123	80	
242.94251	8476	1+
243.82257	72	
243.88528	166	1+
244.81752	132	
244.94102	1790	1+
245.07407	78	
245.37593	82	
245.79737	130	
245.82397	126	
246.03836	92	
246.05715	80	
246.97679	170	
247.45946	84	
249.04889	138	
249.97120	160	
250.84553	78	
251.06707	72	
252.17552	74	
252.92099	84	
253.04410	164	
253.14951	80	
253.83950	276	1+
254.91713	84	
255.82724	82	
256.26364	72	
256.89817	104	
258.15994	82	
258.83383	328	1+
258.86728	84	
260.20824	84	
260.83849	148	
261.82892	534	1+
261.90469	70	
262.15069	98	
263.90514	80	
263.96307	72	
264.96456	160	
265.02950	76	
265.12369	92	
265.77365	72	
265.92578	86	
266.79558	74	
266.86372	248	
267.78727	82	
267.84353	82	
268.90952	92	
269.34884	92	
269.79851	200	
271.35788	76	
271.79973	132	
271.84808	76	
272.86080	74	
272.87719	74	
273.78641	144	
274.01181	86	
274.04854	90	
274.82046	136	
275.20237	154	
275.81072	454	1+
277.26181	70	
277.42300	74	
278.18215	72	
279.09318	824	1+
279.91164	74	
280.81208	82	
280.92503	78	
281.03822	94	
282.16998	76	
282.27684	80	
282.88111	80	
283.07171	128	
283.80554	84	
284.07872	82	
284.29033	316	
285.10610	94	
285.30139	160	
285.86693	154	1+
286.83187	74	
288.05406	72	
288.86402	124	
289.88126	222	1+
289.97645	78	
290.18560	86	
290.80910	284	1+
291.07098	76	
292.79993	118	
293.82398	108	
294.85247	198	1+
294.97648	80	
297.81176	234	1+
298.43265	100	
299.78447	128	
301.96829	82	
302.79919	74	
305.15157	78	
305.80841	144	
305.87639	452	1+
306.28191	148	
306.88005	374	1+
306.90231	96	
306.92390	84	
306.97329	72	
307.39301	78	
307.79966	148	1+
307.98545	92	
308.16434	94	
308.29779	82	
309.81547	86	
309.88683	78	
310.80345	184	1+
311.88431	140	
312.87829	118	
312.90069	76	
313.28318	76	
317.82885	80	
318.85411	80	
320.83070	80	
322.08558	80	
322.76683	70	
322.90576	76	
325.80969	72	
325.88203	92	
326.88744	74	
328.16995	72	
END IONS

###FS:    #m/z: 340.94268 #charge 1+
###MS: 58
###MSMS: 60
BEGIN IONS
TITLE=Cmpd 44, +MS2(340.9427), 28.0-35.0eV, 1.3min #60
RTINSECONDS=75.865
SCANS=58,60
PEPMASS=340.94268	667526
CHARGE=1+
148.96358	76	
182.90773	88	
187.88014	106	
191.10363	76	
192.89860	86	
192.92857	76	
197.91225	78	
205.95048	104	
209.08699	80	
209.12921	84	
210.94180	108	
211.93003	80	
213.12060	82	
213.88064	192	
213.94227	732	1+
214.88260	80	
215.88563	262	
216.88734	122	
217.88394	300	
217.93658	82	
218.04965	80	
218.88242	150	
219.88362	126	
221.89040	258	1+
221.92695	84	
222.97438	202	1+
223.16176	94	
225.06600	104	
225.15090	86	
226.87484	96	
226.97500	116	
227.15248	82	
228.85114	78	
230.05713	110	
230.88962	700	1+
231.40093	94	
231.95147	932	1+
231.97255	146	
232.02335	86	
233.89850	264	1+
233.94776	204	
235.89208	342	1+
235.94468	112	
239.83859	556	1+
240.84187	474	1+
240.85169	118	
240.94122	110	
242.94272	94	
243.12119	76	
243.83289	154	
243.85302	76	
244.16556	138	
244.84009	120	
244.93380	82	
246.97570	246	
247.99495	78	
248.91436	76	
249.96215	418	
250.41413	76	
250.99648	220	1+
252.11710	100	
252.50921	88	
254.96658	572	1+
255.78321	122	
256.90214	106	
256.96411	134	
257.39104	78	
257.93591	108	
258.59037	78	
258.84900	588	1+
258.96747	238	1+
260.23773	90	
260.83656	282	1+
261.50312	92	
261.66774	100	
264.89952	80	
264.96584	78	
265.02334	88	
266.14421	86	
266.92789	88	
267.13665	90	
267.93601	84	
268.09226	146	
268.78483	90	
268.84405	212	
268.86749	232	1+
268.91378	106	
269.82677	84	
270.81119	114	
270.83412	82	
270.99187	82	
271.85064	92	
272.93429	118	
273.13014	98	
274.08319	88	
274.12967	94	
274.86656	246	1+
275.20868	288	1+
275.85281	444	1+
276.81388	130	
276.85664	374	1+
276.88679	126	
278.14950	78	
278.84683	1076	1+
278.93237	94	
279.06175	78	
279.09996	184	1+
280.20773	84	
280.80196	82	
280.84916	348	1+
280.89429	146	
281.00733	92	
281.14719	104	
281.95211	90	
282.05527	98	
283.36000	88	
283.38580	84	
284.38921	78	
285.83869	92	
286.47832	98	
287.04302	84	
287.18981	82	
289.00907	88	
290.14930	424	1+
291.94467	98	
293.85520	156	
293.89316	78	
294.10624	80	
294.86534	132	
295.97287	132	1+
297.84900	82	
297.87289	210	1+
299.06305	92	
300.89811	94	
301.90195	88	
301.94695	84	
303.04250	90	
303.58991	82	
303.80456	76	
304.72493	88	
304.80952	160	1+
305.38757	100	
305.70872	78	
305.93733	98	
306.38630	86	
308.06510	78	
310.17533	102	
310.87194	316	1+
314.14560	124	
316.91445	102	
317.88577	80	
319.16582	94	
319.77163	106	
320.68101	80	
321.58789	96	
323.17105	120	
323.83333	86	
323.97141	142	
324.20511	124	
325.80509	82	
327.15416	80	
327.90725	78	
328.39238	80	
328.88438	180	
328.93478	114	
329.09151	102	
329.87574	82	
330.13919	90	
331.11016	84	
331.82210	124	
335.89095	80	
338.87367	128	
341.15037	96	
342.80165	80	
343.90049	78	
345.15612	84	
345.99371	98	
END IONS

###FS:    #m/z: 363.95878 #charge 1+
###MS: 58
###MSMS: 61
BEGIN IONS
TITLE=Cmpd 45, +MS2(363.9588), 28.0-35.0eV, 1.3min #61
RTINSECONDS=76.638
SCANS=58,61
PEPMASS=363.95878	278990
CHARGE=1+
77.34531	92	
150.82944	108	
182.87207	170	
186.94045	92	
188.86170	534	1+
189.86345	442	1+
191.86314	170	
192.89519	90	
193.86060	140	
196.88398	212	
200.94865	124	
203.88878	92	
205.16000	106	
207.87339	102	
207.95237	146	
208.95049	88	
208.99959	88	
209.88235	408	1+
209.94393	878	1+
210.88615	342	1+
211.94621	86	
212.88083	1372	
214.89713	126	
215.89332	112	
216.92314	104	
222.62825	84	
222.95370	414	
224.95134	1100	1+
224.97501	130	
225.90322	84	
226.94797	4812	1+
227.07922	110	
227.93226	308	
228.89477	482	1+
228.94397	3996	1+
229.86150	104	
230.82231	86	
230.89055	2280	1+
231.72521	90	
232.88534	212	
234.14364	90	
236.79120	122	
238.07761	84	
238.90058	158	
238.93862	136	
239.82347	146	1+
240.08241	90	
240.94331	158	
240.96395	550	1+
241.94360	456	
242.01570	100	
242.83907	98	
242.94336	1508	1+
243.90286	204	1+
244.16775	148	
244.82615	90	
244.94164	592	
244.95817	2254	1+
244.97996	108	
245.06556	116	
246.95410	2592	1+
247.80628	348	1+
248.51387	126	
248.80850	222	1+
248.90132	860	
248.95181	114	
250.53662	92	
250.79421	130	
250.90392	112	
250.94701	124	
250.97179	146	
251.15692	92	
251.35492	90	
251.96644	92	
252.08219	130	
253.08805	106	
253.90737	106	
256.08317	92	
256.87398	126	
257.89153	84	
258.83465	118	
259.83273	416	1+
260.83554	286	1+
260.86122	102	
260.96830	416	1+
262.06319	88	
262.83260	302	1+
263.84198	182	1+
263.97958	342	1+
264.22051	100	
264.82078	150	
265.90290	198	1+
266.81677	440	1+
267.97593	254	
268.06895	94	
268.81702	132	
268.97733	140	
269.79921	110	
269.96948	542	1+
270.97986	142	
272.12441	96	
274.86119	94	
275.41199	94	
276.82227	92	
276.84346	84	
277.79945	92	
277.92279	200	1+
278.84732	206	
279.43724	86	
279.79310	1112	1+
279.82547	198	1+
279.85504	114	
279.93264	148	1+
280.10454	92	
280.79486	956	1+
282.79786	168	
283.79415	254	
283.85223	178	
284.78740	136	
284.82590	264	1+
284.88631	106	
285.79168	102	
285.80996	110	
285.84460	350	1+
286.16079	120	
286.82108	126	
287.87262	96	
288.42325	96	
290.14790	136	
291.12746	84	
292.43841	88	
293.12793	88	
293.84942	94	
293.92728	84	
294.86730	108	
295.92930	118	
296.81008	504	
297.43651	88	
297.80758	254	
297.87893	90	
298.15893	94	
298.57256	98	
298.80542	956	1+
299.82584	90	
300.04669	94	
300.08708	90	
300.80457	748	1+
301.86233	420	1+
303.44444	102	
303.85763	520	1+
306.08768	100	
306.13938	176	1+
306.87630	262	1+
307.21522	88	
307.98983	84	
308.85496	90	
308.87067	90	
309.87471	90	
310.04254	96	
310.87919	170	
311.86765	196	
312.87269	144	
314.82607	98	
316.81406	162	
316.82984	132	
317.44834	106	
318.12120	136	
318.80437	96	
319.88579	226	1+
320.83930	156	
321.48845	94	
321.87009	216	1+
321.93814	240	1+
322.82335	90	
324.82218	102	
324.87736	104	
326.87193	286	
327.37387	84	
328.09848	90	
329.45212	92	
330.83992	114	
335.88763	104	
336.94424	132	
337.83382	88	
337.97263	132	
338.87284	106	
339.83116	234	1+
340.14214	84	
340.94254	202	
341.14842	90	
346.96968	132	
357.68956	90	
358.40267	92	
359.19572	84	
359.77452	150	1+
END IONS

###FS:    #m/z: 322.93173 #charge 1+
###MS: 62
###MSMS: 63
BEGIN IONS
TITLE=Cmpd 46, +MS2(322.9317), 28.0-35.0eV, 1.4min #63
RTINSECONDS=80.3095
SCANS=62-63
PEPMASS=322.93173	1727346
CHARGE=1+
69.38301	72	
170.24321	76	
180.86931	76	
198.03134	70	
199.86554	80	
201.16272	100	
206.94913	74	
207.97549	154	
209.50060	72	
209.94516	68	
210.88380	80	
211.87739	228	1+
215.89176	70	
216.08850	82	
217.99544	70	
219.38253	84	
219.88777	128	
222.95249	200	1+
222.97086	70	
226.14886	100	
227.93071	76	
228.85841	68	
228.89191	78	
228.94748	84	
230.81398	110	
230.90247	76	
231.83448	76	
232.89767	74	
234.93192	66	
235.34232	72	
235.79054	78	
235.85656	78	
236.91190	230	1+
237.14049	88	
238.01669	76	
238.83027	68	
238.94236	88	
239.08385	166	
239.78947	274	1+
239.80287	68	
240.07300	80	
240.82365	130	
240.94089	2554	
241.46386	80	
241.83054	106	
241.94357	1894	
242.42616	78	
242.79172	82	
242.94356	6208	1+
243.09058	92	
244.81898	92	
244.94116	1452	1+
245.86480	104	
246.07477	94	
246.97669	404	1+
247.05606	74	
248.07794	116	
248.84174	146	
248.85683	100	
250.95059	78	
252.82538	84	
253.11699	74	
254.91058	156	
255.91219	70	
256.07301	82	
256.81221	68	
256.89888	170	
257.01018	138	
257.80301	74	
258.38107	72	
258.83261	214	
258.88838	78	
260.15672	96	
260.83037	128	
261.83596	178	
262.83299	102	
262.98852	70	
263.23575	82	
263.83951	72	
264.03506	74	
264.06493	84	
264.10484	78	
264.85171	260	1+
265.09126	172	
265.85562	200	1+
266.79782	70	
266.88157	68	
266.97218	106	
267.84536	74	
268.79857	292	1+
268.95994	70	
269.05460	86	
270.85224	72	
271.94049	70	
273.79306	72	
273.85254	292	1+
275.80863	136	
276.81064	102	
276.84838	94	
277.00094	116	
278.84603	86	
279.06171	66	
279.09252	648	1+
279.43084	72	
280.79562	68	
280.86363	80	
283.85310	88	
283.96303	88	
284.29338	84	
284.85979	72	
284.90522	70	
285.05028	68	
287.85571	74	
289.81338	90	
289.88434	116	
290.86114	182	1+
290.88866	72	
291.80869	94	
291.82207	68	
291.85384	190	1+
293.16960	70	
294.85438	126	
294.94272	90	
295.82670	196	1+
295.88168	106	
296.87529	134	
298.10185	72	
298.72508	72	
299.85517	72	
300.81050	100	
300.83427	76	
301.81886	82	
301.88709	72	
302.06449	88	
302.09617	96	
302.83138	76	
304.16811	74	
304.80849	192	1+
305.15368	70	
305.38988	90	
306.05950	90	
306.88606	106	
307.36227	108	
307.80780	114	
307.88974	314	
308.87201	292	1+
309.07364	114	
309.87602	228	1+
310.31266	68	
310.72150	76	
310.81274	100	
311.83298	70	
313.87887	240	1+
314.15324	66	
314.91963	68	
316.00153	68	
316.23073	72	
316.40135	82	
317.06084	70	
318.86516	68	
318.89177	74	
323.19061	98	
324.00339	74	
324.29308	84	
324.78616	90	
324.89956	316	1+
324.93904	72	
325.82706	66	
327.14955	66	
328.09661	74	
END IONS

###FS:    #m/z: 340.94262 #charge 1+
###MS: 62
###MSMS: 64
BEGIN IONS
TITLE=Cmpd 47, +MS2(340.9426), 28.0-35.0eV, 1.4min #64
RTINSECONDS=81.0815
SCANS=62,64
PEPMASS=340.94262	600978
CHARGE=1+
182.86956	88	
192.92610	202	
205.90372	136	
212.87682	100	
213.88471	166	
213.93934	526	1+
214.88269	86	
215.88729	344	
215.93776	182	
217.02823	82	
217.87899	300	1+
218.82266	90	
220.87582	78	
221.94158	100	
222.95832	98	
223.95773	118	
227.42666	78	
227.83801	96	
230.88758	340	1+
231.61602	84	
231.95367	824	
232.89055	316	1+
233.95090	232	
235.89508	196	
236.06398	92	
236.11286	194	1+
236.16227	88	
236.89559	180	
237.06106	160	
238.98402	84	
239.03087	80	
239.84698	82	
240.12996	80	
240.83291	148	
240.88280	120	
241.84562	266	1+
242.14941	86	
243.83771	334	
243.96435	138	
244.89904	80	
244.95595	138	
245.85138	82	
247.14105	94	
248.82542	80	
248.85808	94	
248.90734	100	
248.99759	84	
249.90184	228	1+
249.93801	80	
249.96350	468	1+
252.05664	98	
253.16507	82	
254.08451	78	
254.11964	88	
254.92458	88	
254.96758	710	1+
255.08187	106	
256.88623	278	
256.92718	92	
257.85352	130	
258.00039	100	
258.14419	100	
258.18596	120	
258.85007	274	
258.86200	332	
258.88864	116	
258.91263	132	
259.84692	248	
259.95707	148	
260.14032	190	1+
260.34486	82	
260.84105	462	1+
260.91565	84	
261.16444	94	
261.84181	282	1+
262.92687	96	
263.84839	142	
265.86007	78	
266.01576	92	
266.06579	80	
266.79347	86	
267.85157	86	
268.34417	98	
268.84318	206	
270.93701	138	
271.83737	118	
271.91646	136	
272.79966	86	
272.84224	94	
272.93702	122	
272.97671	132	
272.99067	86	
273.44718	92	
275.20820	96	
275.96304	78	
276.06555	122	
276.81590	84	
276.85568	478	
276.93695	122	
277.85888	354	
278.84655	1220	1+
279.15823	82	
279.91536	84	
280.84591	244	1+
281.04251	92	
281.15855	112	
281.19367	90	
283.02950	164	
283.04924	132	
283.16460	100	
283.86561	92	
283.98560	130	1+
284.07873	132	
284.84276	80	
285.05229	88	
285.88843	82	
289.79020	118	
289.88529	170	
290.15158	124	
290.18331	88	
290.87594	94	
291.14838	80	
291.50885	88	
292.93845	100	
293.84915	82	
294.86712	334	1+
295.92391	84	
296.81544	172	
296.86124	88	
296.87865	134	
297.05301	82	
297.87456	84	
297.97881	82	
299.87977	130	
300.21693	106	
301.02999	80	
301.43942	82	
303.08853	124	
304.79790	118	
306.88425	90	
307.21511	168	
308.81557	78	
309.15864	136	
310.82359	108	
310.89020	128	
311.41463	104	
311.85845	122	
311.94012	140	
312.80751	98	
313.81079	110	
313.84203	84	
314.04927	102	
318.14474	112	
319.83977	82	
321.15418	84	
324.76070	126	
326.94519	80	
327.88040	224	1+
327.90079	90	
328.17196	86	
328.18958	80	
338.88173	136	
339.83201	84	
341.18016	82	
342.34221	88	
343.23348	134	
345.10830	84	
END IONS

###FS:    #m/z: 363.95868 #charge 1+
###MS: 62
###MSMS: 65
BEGIN IONS
TITLE=Cmpd 48, +MS2(363.9587), 28.0-35.0eV, 1.4min #65
RTINSECONDS=81.853
SCANS=62,65
PEPMASS=363.95868	250380
CHARGE=1+
181.03272	100	
189.86477	190	
190.94050	98	
191.85566	276	1+
196.88339	162	
205.88713	108	
207.87519	130	
209.87049	86	
209.94284	756	1+
210.88490	324	1+
212.87956	1118	1+
215.89367	86	
218.91451	152	
219.41175	92	
222.95204	618	1+
224.39958	138	
224.94993	580	1+
224.97435	132	
225.88771	136	
226.42410	92	
226.94837	4848	1+
226.97244	184	
227.93410	130	
228.42020	104	
228.44798	86	
228.89799	412	1+
228.94322	4998	1+
229.06457	92	
229.91933	90	
230.89025	1776	1+
232.88500	342	1+
232.90907	130	
234.03297	104	
236.62499	94	
237.05759	168	
238.93940	90	
240.89203	94	
240.93765	218	
240.96516	418	
241.11664	120	
241.94557	422	
242.94286	1058	1+
242.96288	336	1+
244.16612	84	
244.95853	2662	1+
245.07590	108	
245.94915	2038	1+
246.90485	120	
246.95377	1712	1+
246.97958	120	
247.08378	98	
247.12947	84	
248.80113	384	1+
248.90200	776	1+
248.96140	112	
250.95079	110	
250.97131	96	
251.07030	134	
251.11591	86	
251.79899	156	
252.90228	408	1+
253.63644	96	
253.90696	294	1+
254.09417	140	
254.11792	84	
258.17597	92	
258.83859	318	1+
258.97575	134	
259.89924	84	
260.97109	486	1+
261.84230	246	1+
263.84692	150	
263.97405	182	1+
264.08468	100	
266.81388	524	1+
266.83466	146	
267.97459	440	
268.80906	136	
268.84490	170	
268.95105	130	
269.80537	146	
269.97202	466	1+
271.09596	84	
271.84844	142	
272.43679	96	
272.86925	90	
272.93981	84	
272.95612	98	
274.07566	190	1+
274.90906	98	
275.41624	84	
276.81284	150	
277.03002	88	
277.80167	102	
277.85007	294	1+
278.42182	92	
278.80424	182	
278.84456	436	1+
278.88262	112	
279.10210	334	1+
279.80463	94	
280.79595	554	1+
280.81458	134	
280.92166	98	
281.20021	82	
282.78922	214	
283.21139	86	
283.78652	104	
283.86080	122	
284.78962	180	1+
284.82773	214	
284.85335	82	
285.85088	126	
285.88580	88	
286.37672	104	
286.81939	132	
286.91011	130	
289.86719	180	
290.78836	110	
290.82582	86	
290.92435	84	
291.02700	94	
291.14854	152	
293.80904	116	
294.88398	240	
295.94326	98	
296.81222	208	
297.80915	88	
298.80559	1544	1+
299.82971	100	
299.86089	94	
299.87879	104	
300.15933	90	
300.80307	1002	1+
300.84717	84	
301.86420	148	
303.80835	122	
303.85642	804	1+
303.94094	86	
304.54513	84	
305.83207	92	
305.85577	92	
307.13265	84	
308.31960	94	
310.06821	100	
310.16248	172	
310.22855	82	
310.80623	106	
310.88504	138	
311.87021	90	
312.02424	88	
312.82042	100	
313.84631	88	
314.39926	90	
314.92423	100	
314.97656	86	
315.45363	114	
315.87497	88	
316.16535	98	
316.82318	192	1+
318.82093	114	
318.94441	212	1+
320.82094	98	
321.82244	158	
321.87017	150	
322.82285	82	
322.93193	172	
324.86377	88	
326.87361	282	1+
327.58737	88	
328.83737	82	
331.42337	86	
333.40242	108	
335.87072	82	
335.93857	272	1+
337.44328	94	
338.04337	86	
338.36196	86	
339.18009	90	
339.82879	268	
340.83476	172	
347.15287	108	
347.49161	90	
348.76582	186	1+
350.61831	90	
350.85511	84	
350.89154	92	
353.76030	238	1+
363.13031	102	
363.73142	100	
364.75170	138	
367.79060	200	1+
END IONS

###FS:    #m/z: 507.84860 #charge 1+
###MS: 66
###MSMS: 67
BEGIN IONS
TITLE=Cmpd 49, +MS2(507.8486), 28.2-35.2eV, 1.4min #67
RTINSECONDS=85.5165
SCANS=66-67
PEPMASS=507.84860	163992
CHARGE=1+
196.01670	282	
214.89060	242	1+
224.05221	136	
224.97789	272	
227.95653	166	
232.89624	434	1+
233.12165	156	
234.12670	128	
234.89227	172	
236.88939	140	
249.09066	158	1+
250.91023	298	
252.07738	134	
253.09231	164	
260.14288	138	
262.12011	188	
263.11939	138	
266.16809	342	
267.78443	130	
268.80232	198	1+
268.89656	188	
271.88904	332	1+
272.85543	422	
275.03015	134	
275.20978	232	
278.07773	130	
278.83163	134	
279.95134	142	
283.04700	138	
285.85999	240	
286.58112	164	
287.85260	1164	
289.03922	204	1+
289.88049	412	
290.14721	126	
290.86826	528	1+
292.88443	188	
293.05718	182	1+
293.87620	1100	1+
294.90565	152	
296.01670	128	1+
296.87517	234	1+
297.81726	142	
298.10193	210	1+
298.80468	170	
299.80680	142	
300.13123	162	
300.85072	444	1+
303.11392	194	1+
303.17379	132	
303.86778	850	1+
304.09648	158	
305.86527	1606	1+
306.83701	140	
307.89492	464	
308.14187	634	1+
308.87739	506	
309.08762	142	
309.88869	352	
310.16040	564	1+
310.87564	150	
311.88417	2264	1+
312.10714	358	1+
314.86661	668	1+
315.17417	148	
315.88438	436	1+
316.07508	186	1+
316.86642	396	1+
318.86180	572	1+
322.88875	166	
323.87477	738	
324.16264	142	
324.29083	164	
325.89976	180	
326.08115	150	
326.14790	130	
326.88585	2246	1+
328.37859	138	
328.88440	504	1+
330.16644	572	1+
330.82178	138	
331.36612	134	
331.87638	872	1+
332.90318	276	
333.09979	140	
334.03198	122	1+
334.86395	136	
335.84208	128	
335.88793	196	
336.13618	220	1+
337.88126	268	
339.88238	166	
341.15869	208	
342.03969	182	1+
343.17014	132	
343.79216	212	1+
343.87907	150	
346.88495	262	1+
347.77704	296	1+
348.17935	190	
349.75864	562	1+
350.81809	390	1+
350.88676	422	1+
351.75624	130	
352.08125	196	1+
352.79033	242	1+
353.84977	198	
353.89564	260	1+
354.82706	152	
355.86442	272	1+
355.89352	504	1+
356.04893	170	
356.79841	128	
359.75928	250	1+
361.02371	192	1+
361.85740	168	
362.36812	184	
363.86356	204	
364.59414	128	
365.72921	126	
365.78657	290	
366.74525	134	
366.84372	502	1+
366.86382	132	
367.12636	142	
367.71073	560	1+
368.90472	182	
369.23383	158	1+
369.83899	686	1+
370.72285	152	
370.78981	208	1+
371.83862	128	
372.78591	342	1+
374.07524	170	1+
374.81840	278	
376.72306	144	
376.89085	180	
378.75384	138	
378.87688	148	1+
379.08028	220	1+
380.14835	230	1+
380.72311	398	
381.71863	240	
381.84617	204	
382.85100	136	
383.78357	152	
383.80200	132	
383.87313	130	
384.85004	1480	1+
385.78913	194	1+
386.90371	180	
387.72081	170	
388.78767	186	
389.19984	190	
389.86613	148	
390.72619	156	
390.74513	318	1+
390.78609	158	
390.84237	902	1+
390.88885	128	
391.74757	202	1+
391.78728	284	1+
391.91772	210	
392.83403	490	
392.86516	202	
393.20147	174	1+
393.83169	224	
393.86781	140	
394.74487	168	1+
395.82395	188	
396.04946	198	1+
397.08117	274	1+
398.72651	768	1+
399.85175	432	
402.16726	142	
402.83141	150	
402.86984	662	1+
403.87491	450	1+
404.19234	154	
405.87053	482	1+
407.73548	176	
407.78693	180	1+
407.81148	184	
407.86817	1302	
408.18167	248	1+
408.74694	296	
408.82358	138	
408.85269	1686	1+
409.08075	272	1+
409.72675	466	1+
410.80212	152	
410.83783	938	1+
411.15225	302	1+
412.08378	130	
412.15554	246	1+
413.85702	178	
414.08965	172	
415.75274	348	1+
416.75769	294	1+
418.75292	286	1+
420.72967	354	1+
421.73191	214	1+
421.88538	918	
422.82710	590	1+
422.86648	936	1+
423.77491	280	
424.75790	144	
424.77901	256	
425.75843	414	
425.79646	182	1+
425.87062	136	
426.07965	126	
426.75705	230	
426.83445	126	
426.86554	1184	1+
427.73494	930	1+
427.75993	146	
428.85008	1166	1+
429.70254	252	
429.74018	484	1+
430.74227	316	1+
430.85087	344	
430.89575	152	
431.86909	318	
432.69253	276	1+
432.86895	216	
433.85594	428	1+
435.82446	180	1+
436.72214	368	1+
436.89616	204	1+
439.72875	178	1+
439.76010	270	1+
439.89283	354	1+
440.70289	196	1+
442.88113	138	
444.87547	2358	1+
445.05545	248	1+
445.74615	304	
445.91845	144	
446.69499	138	
446.74866	158	
447.11571	166	1+
447.71017	534	1+
447.75163	132	
447.80923	204	1+
448.71114	350	1+
448.89402	146	
449.88159	524	1+
450.69709	264	1+
450.73687	148	
452.74446	160	
457.90852	226	
462.88545	792	1+
467.89154	1256	1+
475.14945	156	1+
485.89958	300	
486.91025	150	
487.11505	132	
487.80065	168	
502.28020	186	1+
508.92596	182	1+
509.86126	156	
511.63100	144	1+
END IONS

###FS:    #m/z: 336.94748 #charge 1+
###MS: 66
###MSMS: 68
BEGIN IONS
TITLE=Cmpd 50, +MS2(336.9475), 28.0-35.0eV, 1.5min #68
RTINSECONDS=86.289
SCANS=66,68
PEPMASS=336.94748	66512
CHARGE=1+
189.43165	78	
192.89151	80	
198.10574	92	
210.88268	310	1+
211.94561	2358	
212.87720	798	1+
213.90060	76	
213.94025	1410	1+
215.88755	122	
215.93859	340	1+
217.83564	192	1+
217.88314	172	1+
223.97089	88	
224.14042	78	
224.17714	80	
224.97397	78	
225.93291	96	
225.96222	84	
226.86834	80	
226.97500	108	
228.78403	84	
228.89896	234	
229.39185	100	
229.89579	100	
229.95553	3566	
230.04391	78	
230.89084	1008	1+
230.95675	94	
231.95228	1142	1+
232.82277	78	
232.89386	484	1+
233.85916	88	
233.95153	200	1+
236.00938	78	
236.13573	134	
237.06181	146	
237.12945	100	
238.04356	78	
238.85419	120	
239.84922	130	
239.86272	110	
240.83882	516	1+
240.96590	78	
241.84424	344	1+
242.18575	94	
243.14034	88	
244.16022	140	
246.07104	80	
246.13456	94	
247.86545	92	
247.96615	1190	1+
248.19217	78	
248.90095	636	1+
248.98934	144	
249.05575	84	
249.40080	90	
249.55607	76	
249.96624	298	1+
250.89742	142	
250.95330	128	
251.83824	264	
252.82154	150	
252.84519	198	1+
252.94842	128	
252.97241	1232	1+
253.83696	124	
253.90645	268	
254.88530	204	1+
254.96689	602	1+
255.38160	84	
255.90757	302	1+
256.38173	88	
256.84993	140	
256.96595	198	
257.19603	84	
257.85044	130	
258.05251	84	
258.18554	82	
258.84600	100	
259.44191	76	
259.85298	200	
260.13962	94	
260.42595	90	
260.94951	104	
261.05465	86	
261.86850	96	
262.95195	142	
263.83309	90	
264.79774	76	
264.97353	76	
265.92454	106	
266.84998	130	
266.90833	96	
267.84454	156	
267.90803	100	
268.09287	106	
268.84366	674	1+
269.99823	120	
270.97949	406	
272.98737	134	
275.20916	88	
275.58151	82	
275.85812	86	
276.40547	82	
276.84833	170	
276.85765	192	
277.86409	518	1+
277.96611	80	
278.09635	144	
278.84149	388	1+
278.93876	84	
280.00595	132	
281.15947	132	1+
285.85012	198	
285.92780	78	
286.85149	516	
287.85361	474	1+
287.86594	202	
288.88782	92	
289.74004	100	
290.85917	118	
290.87500	112	
291.04581	86	
291.80874	80	
291.87431	78	
292.27029	82	
293.10803	220	
294.72953	92	
295.85428	94	
295.96540	78	
296.08648	108	
297.02588	88	
298.30847	108	
299.87383	140	
300.88972	100	
301.89538	104	
303.36525	82	
304.86517	96	
305.17537	76	
305.40493	76	
306.14622	84	
307.10266	82	
307.88858	118	
309.87151	394	1+
310.15691	78	
311.93634	100	
312.41228	94	
313.08970	92	
313.16160	76	
313.87018	76	
315.83335	86	
316.88622	90	
317.03263	80	
317.08516	84	
317.82442	122	
318.86730	82	
318.96196	98	
320.11394	106	
320.88806	94	
320.94742	94	
321.25999	80	
322.13926	108	
322.89269	80	
323.36070	86	
324.36596	102	
324.42565	86	
324.87170	84	
327.16667	266	1+
328.16803	160	1+
328.95782	94	
329.88825	82	
330.97186	84	
333.87980	94	
336.74668	78	
337.54048	86	
338.05270	78	
339.05843	78	
339.90416	206	1+
342.16953	76	
END IONS

###FS:    #m/z: 359.96361 #charge 1+
###MS: 66
###MSMS: 69
BEGIN IONS
TITLE=Cmpd 51, +MS2(359.9636), 28.0-35.0eV, 1.5min #69
RTINSECONDS=87.06
SCANS=66,69
PEPMASS=359.96361	49828
CHARGE=1+
196.06473	86	
197.93996	88	
200.87517	86	
202.02066	84	
205.07571	100	
207.40708	96	
209.94442	824	1+
212.20722	80	
215.11502	84	
215.93153	150	
216.85990	90	
221.89046	82	
222.95350	760	1+
223.89230	114	
224.89217	140	
224.94934	1072	1+
225.96499	150	
226.94822	2876	1+
226.97232	164	
227.41186	92	
227.92015	80	
227.93381	148	
228.94368	2464	1+
231.88784	144	
232.85268	86	
232.88886	90	
234.86741	120	
237.94115	88	
238.06988	226	1+
238.43413	92	
239.80101	78	
239.87909	86	
239.92862	90	
240.83293	86	
240.93954	636	1+
240.96520	260	
241.40083	82	
242.96294	524	1+
243.84132	84	
243.85865	90	
244.95843	1680	
245.94509	160	
246.61820	90	
246.95390	1912	1+
246.97944	160	
247.38055	98	
247.82092	86	
248.80456	280	
248.91171	112	
249.80658	120	
250.95420	314	
250.97275	140	
251.01075	80	
252.87705	110	
252.95986	254	
253.10199	88	
255.83322	84	
256.26554	92	
256.38724	98	
256.88306	86	
258.14040	84	
258.91399	84	
258.97635	218	
259.84777	94	
259.91693	94	
260.94819	128	
260.96979	346	1+
261.99769	86	
262.12285	132	
262.95260	142	
264.81888	320	1+
264.96447	122	
266.81422	292	
267.97768	194	
268.82871	116	
268.86566	230	1+
268.95827	118	
269.40148	108	
269.82253	82	
269.96976	364	
271.38594	102	
272.01251	100	
274.80441	268	1+
276.86039	222	
277.81748	142	
278.25828	88	
278.65572	78	
278.79498	118	
278.80813	90	
278.84900	376	1+
279.10064	110	
279.79758	198	
280.79122	718	1+
280.92984	112	
281.87675	98	
282.83013	108	
283.98761	86	
284.82369	144	
284.92993	84	
285.80326	86	
290.15012	116	
290.80150	102	
291.52980	92	
292.13183	80	
292.84733	340	1+
292.94067	94	
293.02535	186	1+
293.11804	96	
293.18978	122	
294.91507	90	
296.81294	324	
296.87509	120	
297.80802	142	
297.92945	166	1+
298.80541	1036	1+
298.85875	200	1+
300.80162	180	
301.85307	122	
301.94506	94	
302.25009	80	
302.79029	80	
303.81677	154	
303.96083	90	
304.76780	82	
306.87989	122	
308.13202	82	
310.11613	90	
310.16430	100	
310.44909	108	
310.87827	118	
311.03787	88	
311.14968	80	
311.86030	148	
311.88504	134	
312.88034	208	1+
312.95502	90	
313.02259	94	
315.93595	92	
316.81339	438	1+
316.87515	86	
317.09017	100	
318.03470	130	
318.90037	90	
318.93305	136	
321.81728	150	
321.82821	138	
321.87624	178	
321.96015	96	
323.09554	104	
324.71095	84	
325.14936	86	
327.90520	200	1+
328.86865	92	
333.91345	88	
335.89351	100	
336.85279	100	
338.88619	86	
338.94191	80	
340.13139	120	
340.24863	90	
340.94521	210	
342.86486	106	
344.41298	92	
345.16192	106	
348.19911	106	
349.43319	80	
349.91986	82	
352.19741	82	
352.84278	82	
353.89071	94	
357.84522	96	
358.09126	80	
360.86941	102	
END IONS

###FS:    #m/z: 507.84837 #charge 1+
###MS: 70
###MSMS: 71
BEGIN IONS
TITLE=Cmpd 52, +MS2(507.8484), 28.2-35.2eV, 1.5min #71
RTINSECONDS=90.733
SCANS=70-71
PEPMASS=507.84837	175978
CHARGE=1+
193.86573	138	
196.01801	384	1+
210.03368	196	
214.88511	140	
216.90382	202	
222.97346	136	
223.97453	192	
224.97652	262	
226.02499	152	
232.89707	566	1+
234.10751	184	
234.89145	140	
236.04923	138	
237.04902	134	
240.07677	148	
245.07193	150	
249.09683	248	1+
251.12634	216	1+
251.91548	166	
253.09133	176	
262.11721	430	1+
266.17033	160	
267.91483	146	
267.94763	158	1+
270.11513	188	
273.84687	210	1+
275.07935	172	1+
275.21322	188	1+
275.85790	286	1+
275.92969	228	1+
279.83519	276	1+
281.01258	150	
281.08379	158	
281.37801	194	1+
281.39882	136	
282.78991	168	
283.11124	214	1+
285.86227	266	1+
286.79439	134	
287.85299	1018	
288.86977	284	
289.88057	320	
290.37722	208	1+
290.87743	226	
291.86347	254	
293.11411	150	
293.80317	176	1+
293.87558	1362	1+
295.07669	192	1+
296.88224	200	
298.13454	158	
298.80306	206	
298.87683	254	1+
300.81253	160	
303.86827	984	1+
305.86263	1334	
306.87946	166	
307.89201	474	
308.14541	280	
308.87305	1130	1+
309.14136	162	
309.88992	450	
309.90965	136	
310.15818	700	1+
311.81381	222	1+
311.88378	2936	1+
314.81928	202	
314.86534	920	1+
314.88786	180	
316.86685	268	
316.91009	138	
317.82481	310	1+
319.86718	172	
320.88089	138	
320.94966	172	1+
321.81994	238	1+
321.88468	198	
322.32414	170	1+
322.87128	146	
323.87369	414	
324.10270	190	1+
324.13141	308	1+
324.86212	276	
325.90017	210	
326.10586	140	
326.83362	188	1+
326.88470	1914	1+
327.76400	266	1+
327.90390	140	
328.88151	282	
329.77854	190	1+
329.88314	218	
329.97441	188	1+
330.06774	138	
330.16928	196	1+
330.82282	150	
330.84679	148	
331.87677	388	1+
332.91691	140	
335.84148	224	
335.91597	142	
336.87727	604	1+
336.94417	260	
337.88348	444	1+
339.13362	196	1+
339.36983	172	1+
340.01612	140	1+
340.90055	172	
345.86088	268	1+
345.88099	234	1+
346.86515	172	1+
347.08723	174	1+
347.77289	218	
347.90946	228	1+
348.16732	154	1+
348.77343	180	
349.75666	364	1+
349.77582	170	
350.75939	244	1+
350.88725	178	
352.91147	186	1+
353.04832	136	
353.85464	392	1+
355.78421	146	
355.87274	202	
355.89040	234	
357.72756	144	
358.81940	140	
360.08665	136	
360.27103	170	
360.76561	268	1+
363.77753	144	
365.76929	138	
365.78772	228	
366.71430	140	
366.84328	294	1+
366.89932	284	1+
367.70818	470	1+
367.76994	184	
369.83611	504	1+
372.38413	178	
372.72128	352	1+
372.84390	134	
374.18494	180	
374.81250	268	1+
376.72895	142	1+
377.76773	272	1+
380.72337	500	1+
381.80492	152	
381.84184	148	
382.81105	210	1+
382.85985	202	
383.83906	144	
383.88977	158	
384.85366	668	
385.19269	162	1+
385.85027	390	1+
387.77859	240	1+
387.84921	434	1+
388.74971	202	1+
388.80766	166	
389.72753	134	
390.06591	160	
390.21409	154	
390.80201	262	
390.84107	296	
391.72991	152	
391.84247	334	
392.07322	202	1+
392.83003	406	
392.86682	132	
393.80001	180	
393.83098	210	
394.78649	134	
396.77087	132	
397.80943	152	1+
398.73060	862	1+
399.71007	132	
399.85190	378	
401.11161	234	1+
401.73128	318	1+
402.11577	192	1+
402.86448	384	
403.87375	524	
404.87271	296	
405.09942	248	1+
405.78599	270	1+
405.86631	184	
407.75081	372	1+
407.86648	1134	
408.79621	216	1+
408.85698	1184	1+
409.73110	300	1+
410.08834	152	
410.84515	408	
411.66570	100	1+
411.84113	270	
412.03793	136	
412.10036	168	
412.73232	206	
412.84733	236	
413.75630	192	
413.85948	138	
416.20990	134	
418.70210	194	1+
418.85940	180	
421.88533	150	
422.86843	622	1+
422.89386	152	
423.77663	394	1+
423.93143	174	1+
424.82781	222	
425.71657	136	
425.75932	748	1+
425.87016	174	
425.88757	228	
426.86246	1344	1+
427.67403	134	
427.73332	1308	1+
428.11059	232	1+
428.80616	192	1+
428.85178	1040	
428.88305	322	
429.70358	278	
429.77241	210	1+
429.87230	150	
430.15649	208	1+
430.21706	150	1+
430.74332	178	
430.88294	138	
431.69081	202	1+
431.86901	286	
431.88922	228	
432.75941	188	1+
432.86808	728	1+
433.19450	232	
434.89059	136	
439.89572	154	
440.67260	216	1+
444.79742	134	
444.87269	2084	1+
445.75255	430	1+
446.79027	134	
446.88121	548	1+
447.71289	830	1+
448.74388	178	
449.71469	154	
449.87988	676	1+
450.11342	212	1+
450.76157	176	
451.39996	154	
451.75108	306	1+
457.91493	206	
462.75936	132	
462.88455	482	1+
463.90570	132	
465.72700	204	
467.70250	316	1+
467.89241	1216	1+
469.05242	166	1+
472.34966	114	1+
485.90169	612	1+
488.66145	146	1+
491.66340	110	1+
499.19780	182	1+
503.29237	200	1+
504.29827	128	1+
509.86459	286	1+
END IONS

###FS:    #m/z: 336.94743 #charge 1+
###MS: 70
###MSMS: 72
BEGIN IONS
TITLE=Cmpd 53, +MS2(336.9474), 28.0-35.0eV, 1.6min #72
RTINSECONDS=91.505
SCANS=70,72
PEPMASS=336.94743	62798
CHARGE=1+
99.38607	78	
195.89105	78	
196.08373	86	
205.03182	104	
205.94839	138	
209.88426	78	
210.89281	78	
211.10506	78	
211.94462	1838	
212.87969	1020	1+
213.93965	824	1+
214.19192	88	
214.87724	86	
214.90422	80	
215.93829	224	
217.13667	84	
217.87983	128	
220.05412	94	
221.94257	82	
223.93999	80	
223.96960	316	1+
226.16173	78	
226.95094	86	
228.89449	202	
229.91116	84	
229.95640	1876	
230.05313	136	
230.89046	1542	1+
231.04346	84	
231.95095	762	1+
233.89637	142	
234.38614	80	
235.46448	78	
235.68313	76	
236.83305	82	
236.93298	92	
239.84675	222	
240.17011	104	
240.83424	222	
240.85167	158	
241.84837	142	
241.88394	84	
242.83866	126	
244.16962	118	
245.83205	88	
246.40594	80	
247.14496	88	
247.96528	542	1+
247.98182	90	
248.90317	278	
249.83740	80	
249.96276	354	
250.79491	86	
250.83019	376	1+
250.98785	128	
251.07145	114	
251.12658	136	
251.95544	78	
252.00424	78	
252.97157	1488	1+
253.90258	304	
253.94370	178	1+
254.09450	170	
254.88546	78	
254.90641	174	
254.96770	282	
255.07930	120	
256.87689	84	
256.91000	110	
256.96358	384	1+
257.86121	124	
258.84990	276	1+
259.22066	88	
260.82435	76	
260.92552	76	
261.13777	78	
261.83149	122	
261.88633	82	
262.16851	98	
262.41135	96	
263.10982	84	
265.08966	242	
266.12633	84	
266.79748	78	
266.85284	98	
266.86635	96	
267.82559	80	
268.83967	726	1+
268.99043	86	
269.48004	92	
269.92363	80	
270.17978	118	
270.94687	202	1+
272.44082	78	
272.84761	116	
272.97829	80	
274.02214	88	
274.84876	202	
275.20411	202	
275.86087	80	
276.06262	100	
276.18519	90	
276.84144	106	
276.86115	296	1+
277.83330	352	
278.84317	204	
279.83464	192	
279.85914	102	
279.90146	80	
281.00653	128	
282.14477	144	
282.87795	84	
283.80501	192	1+
283.87111	120	
283.93614	90	
285.14347	88	
285.85538	194	
286.81415	120	
286.84993	1064	1+
287.17908	114	
290.14821	106	
290.85452	174	
292.11509	188	
292.24758	88	
292.85256	98	
293.10644	132	
293.13606	106	
293.86732	284	1+
293.99867	84	
294.43293	78	
294.77165	94	
295.83108	82	
295.92802	78	
296.90600	242	1+
297.87441	228	1+
297.98736	82	
298.30995	114	
298.86551	260	1+
299.42599	78	
299.82970	90	
299.86984	214	1+
302.81010	210	1+
305.43505	94	
306.45861	84	
306.88210	140	
310.05142	76	
310.87530	124	
310.88846	142	
312.97648	190	1+
313.99649	78	
314.87170	112	
315.10748	122	
316.08010	84	
316.40751	88	
317.11555	82	
317.82051	206	1+
318.18401	78	
318.74691	100	
319.04268	80	
319.87474	142	
321.13640	80	
321.91884	86	
322.87603	200	1+
324.79069	104	
325.05795	316	1+
326.05919	244	1+
326.20209	78	
326.88239	86	
327.13409	98	
330.88918	176	
330.95407	76	
331.77203	78	
333.04817	78	
333.88682	78	
336.85042	108	
338.90013	94	
342.46503	112	
END IONS

###FS:    #m/z: 665.31883 #charge 2+
###MS: 70
###MSMS: 73
BEGIN IONS
TITLE=Cmpd 54, +MS2(665.3188), 24.0-30.0eV, 1.6min #73
RTINSECONDS=92.277
SCANS=70,73
PEPMASS=665.31883	46520
CHARGE=2+
211.11711	206	
212.10116	124	
216.09585	120	
220.07251	146	
223.07000	116	
234.14378	1762	1+
239.11357	1032	
240.09749	2614	1+
241.11491	258	1+
245.09147	322	1+
248.06679	210	
257.12266	2572	1+
262.11798	1834	1+
266.07931	136	
272.15918	402	1+
273.11703	536	1+
280.11059	154	
283.10309	132	
286.14178	184	
300.04665	120	
304.12895	570	1+
308.10454	702	1+
314.15388	166	1+
318.14407	486	1+
318.17980	388	
326.11733	176	
328.12867	132	
328.29136	170	
335.17182	220	
342.14508	878	1+
346.13880	322	1+
359.13209	116	
359.17086	1430	1+
363.16743	1186	1+
368.19355	158	
369.15492	136	
369.17650	224	
370.14153	332	1+
372.79586	120	
373.14920	360	1+
374.78606	152	
374.84823	326	1+
375.20914	134	
376.16700	770	1+
376.76524	146	1+
386.14133	130	
386.18356	1324	1+
387.10179	118	
387.16610	2242	1+
390.13851	130	
392.85748	344	1+
392.87205	176	1+
392.97394	92	1+
394.13469	406	1+
394.17503	8790	1+
396.74046	166	
396.79841	224	1+
397.02673	122	
397.74381	132	
397.85985	428	1+
398.73878	226	
401.21875	204	
401.74305	198	
403.16365	204	
404.19229	1138	1+
405.17195	120	
405.72055	296	1+
406.86869	208	
407.86630	238	1+
410.87220	160	
413.86174	276	
414.06283	120	
415.87716	834	1+
419.23047	122	
420.18838	376	1+
422.18504	114	1+
423.15882	122	
424.76433	160	
428.95273	186	1+
432.87204	234	
433.75577	254	1+
434.81780	158	
435.72328	160	1+
437.00965	120	
438.08104	132	1+
438.82259	228	1+
439.16720	638	1+
439.79670	118	
439.85463	142	
440.85443	202	1+
442.24312	136	
448.84139	130	
449.10644	270	1+
449.81966	434	1+
450.82408	380	1+
453.64879	126	
455.88067	204	1+
456.18907	1704	1+
459.77634	140	
460.10680	178	
462.21620	210	1+
464.69788	156	
465.33542	268	1+
466.17579	180	
467.63879	272	1+
468.83583	430	1+
470.72176	212	1+
471.77506	134	
473.21569	1056	1+
474.19726	186	
475.64454	240	1+
476.38452	162	
476.73836	166	
476.78270	218	1+
482.82487	124	
482.88019	134	
484.18084	550	
485.00071	120	
485.19796	198	1+
485.75971	122	
485.90316	118	
486.84494	524	1+
488.24881	192	
489.82472	128	
491.85353	476	1+
493.76772	120	
493.79421	394	1+
494.32195	216	1+
497.23748	264	1+
497.66748	186	1+
498.77296	234	1+
500.21425	1890	1+
500.73933	128	
500.87448	148	1+
501.21200	1298	1+
501.67138	282	
502.19090	226	
502.66669	180	
502.73660	338	1+
502.96794	130	1+
503.21491	148	
503.67579	116	
503.73804	242	1+
504.65781	168	1+
505.00779	122	1+
505.27791	460	1+
505.30487	124	
506.21315	440	1+
507.66963	186	
507.84678	1218	1+
508.17613	130	
509.36808	158	1+
509.80329	632	1+
509.86197	1340	1+
510.50599	168	1+
512.21090	288	1+
512.32744	364	1+
512.68059	382	1+
512.73267	168	1+
513.73907	102	1+
513.82585	146	
515.25834	358	
516.02625	104	1+
516.70596	134	
516.77795	386	1+
518.23764	900	1+
519.90539	210	1+
519.97100	178	1+
520.97588	150	1+
521.19285	220	1+
521.66013	174	1+
521.87227	210	
523.23376	430	
523.76017	254	1+
524.76587	170	1+
524.83312	146	
525.69074	130	
526.61237	164	1+
526.69517	138	
526.76336	130	1+
527.85680	166	1+
531.21454	428	1+
531.81396	302	1+
532.61282	328	1+
532.81557	216	1+
533.16548	144	1+
533.72968	248	1+
535.69866	126	
535.88230	190	1+
538.49478	180	1+
538.60648	128	
538.63494	366	1+
538.91750	162	1+
539.86736	152	1+
540.78445	276	1+
541.24499	17166	1+
541.71001	122	
542.75894	454	1+
543.03679	174	1+
543.62926	206	1+
543.68432	154	
544.89417	204	1+
545.63419	482	1+
547.61996	1040	1+
547.83652	220	1+
548.81322	134	
548.88141	132	
549.80393	118	
550.28240	134	
550.89186	118	
551.23496	212	
551.66552	310	1+
551.86081	226	1+
552.66715	242	1+
554.21084	212	1+
555.21310	168	1+
556.24820	304	
556.26708	236	
556.64477	342	1+
556.74976	266	1+
556.78256	458	1+
557.24442	404	
557.62158	682	1+
558.62280	460	1+
560.22465	762	1+
561.28878	188	
561.62486	138	
561.79517	254	1+
561.87503	232	1+
563.64179	284	
563.95315	148	1+
564.64600	194	
565.18996	144	
565.24379	134	
565.63954	1224	1+
565.86296	248	1+
566.28766	154	
566.32039	116	
567.22206	352	
567.81619	336	1+
568.22388	702	1+
568.85997	128	
569.62808	320	1+
570.84401	214	1+
572.64118	344	1+
573.62108	240	1+
575.81729	104	1+
577.62929	376	1+
578.26790	420	1+
578.63391	302	1+
579.90641	170	1+
580.25892	236	1+
580.57054	256	1+
581.04125	132	1+
581.26204	144	1+
581.57434	188	1+
581.63770	212	1+
582.72639	124	1+
583.21168	138	1+
583.27192	300	
583.65119	228	
583.77175	598	1+
584.25285	1714	1+
584.66389	442	1+
585.23230	298	
585.64419	316	1+
585.80165	132	
586.92748	132	1+
587.63004	196	1+
589.03383	168	1+
589.29943	124	
589.80407	400	1+
590.70372	190	1+
590.81022	264	1+
593.31076	146	
594.27900	386	1+
596.24756	1072	1+
598.22938	234	
599.65627	204	1+
599.68828	166	1+
600.57186	100	1+
601.27996	538	
601.61604	190	1+
601.80660	130	
602.25899	5892	1+
602.61612	138	1+
606.23929	312	1+
606.79766	172	
607.21735	266	1+
607.89792	128	
608.63715	268	1+
608.78350	316	1+
610.80704	382	1+
614.27431	406	1+
615.24542	548	1+
615.81640	152	1+
616.30729	164	
619.28280	416	1+
620.32528	144	1+
620.81041	216	1+
621.76180	162	1+
623.09657	110	1+
624.24223	860	1+
631.24438	336	1+
633.29588	208	1+
636.31655	204	
637.30785	166	
638.07741	90	1+
638.29995	140	
641.26474	3156	1+
641.32683	322	1+
644.29867	124	
644.32712	190	
647.04462	144	1+
647.31011	584	
647.71752	148	1+
647.83819	314	
648.10240	122	1+
648.13178	162	1+
648.22607	212	1+
652.34937	242	1+
653.11479	94	1+
653.19472	312	1+
653.31324	198	1+
654.33015	2484	1+
654.61833	362	1+
654.79071	150	1+
654.95673	216	1+
655.60443	178	1+
655.96172	190	1+
655.97657	186	1+
656.39496	264	1+
656.44175	388	1+
656.68110	354	1+
657.17231	226	1+
657.41677	480	1+
657.90160	234	1+
658.20139	108	1+
658.73068	222	1+
659.28179	2276	1+
659.66722	170	1+
659.80096	120	1+
660.06257	162	1+
660.24440	182	1+
660.60108	186	1+
660.86570	114	1+
661.33106	118	
661.49207	162	1+
662.24241	378	1+
662.31861	450	1+
663.24949	300	1+
663.31763	320	1+
663.91997	96	1+
666.19910	118	1+
666.27076	234	1+
666.39856	118	
667.27370	184	1+
667.31081	220	1+
669.29010	390	1+
673.30762	356	1+
676.30535	238	1+
677.28308	252	1+
680.34074	376	1+
681.34266	276	1+
684.31364	122	
693.33254	334	1+
694.29837	196	1+
698.77210	176	1+
703.36820	172	1+
704.36451	168	1+
709.34018	138	
710.31964	396	
711.35141	12908	1+
711.52012	148	1+
715.46667	230	1+
716.29524	138	1+
716.35128	112	1+
717.29389	102	1+
723.66486	120	1+
726.34772	1592	1+
727.34782	1120	1+
728.42620	156	1+
730.33076	822	1+
731.33223	570	1+
735.32377	156	1+
737.32630	524	1+
739.39284	120	
743.37834	1446	1+
744.37493	892	1+
746.35330	222	
748.32755	126	1+
748.34289	118	
750.73881	88	1+
750.98738	116	1+
751.29109	214	1+
752.40197	372	1+
753.30092	392	1+
754.34558	1374	1+
756.30622	126	
756.33867	378	
760.10333	106	1+
760.37952	182	1+
762.31973	502	1+
763.31921	366	1+
764.36234	210	1+
768.38258	148	
771.37500	4514	1+
771.39052	650	1+
771.86322	96	1+
772.50238	236	1+
776.27786	106	1+
776.36842	230	1+
777.63959	186	1+
778.34909	168	1+
779.35695	204	1+
780.34454	418	1+
781.46172	252	1+
782.46517	206	1+
786.65093	118	1+
787.93015	138	1+
788.67016	90	1+
789.39094	450	1+
790.73258	122	
794.38734	542	
794.39087	744	1+
795.39076	550	
796.42379	138	
796.69119	92	1+
798.41950	304	1+
800.24938	128	1+
801.30685	140	1+
804.61281	162	1+
805.46649	204	1+
807.72038	172	1+
812.37783	174	1+
812.39968	9478	1+
815.48989	220	1+
817.41530	188	
822.37818	184	
824.01579	138	1+
824.23944	248	1+
824.41117	150	1+
824.76431	200	1+
825.27396	620	1+
825.38733	148	1+
826.38605	108	1+
827.18270	108	1+
828.72272	160	1+
830.63311	130	1+
831.37302	626	1+
835.32866	198	1+
835.52442	124	1+
838.53344	150	1+
839.41368	604	1+
840.39608	338	1+
847.37565	466	1+
854.70068	204	1+
855.70456	126	1+
857.37550	520	1+
857.38234	534	1+
858.65021	102	1+
859.46079	100	1+
859.70508	118	1+
860.38494	354	1+
861.70820	136	1+
863.40169	580	1+
863.45048	194	1+
865.33083	154	1+
869.29115	184	1+
871.61108	368	1+
872.67100	190	1+
874.40834	334	1+
875.35520	154	1+
875.41421	328	1+
876.37623	212	1+
876.77275	90	1+
883.66589	302	1+
884.38867	420	1+
885.31463	166	1+
885.38744	246	1+
886.35318	174	1+
886.38118	272	1+
886.44285	100	1+
890.44386	596	1+
891.07483	120	1+
891.40561	434	1+
891.43708	380	1+
893.72253	132	1+
894.41908	380	1+
895.53811	276	1+
896.73474	90	1+
898.14939	136	1+
898.67869	226	1+
899.40882	286	1+
899.48571	166	1+
900.40453	208	1+
901.41636	792	1+
901.42509	168	
902.41579	508	1+
904.26842	98	1+
904.58610	178	1+
908.41899	4430	1+
908.54254	82	1+
908.66012	274	1+
909.20209	204	1+
909.41682	3860	1+
911.69863	154	1+
912.58979	306	1+
916.31917	234	1+
916.35062	260	1+
918.40300	322	1+
918.44960	2378	1+
919.65662	244	1+
919.75301	170	1+
920.42357	348	1+
920.94154	178	1+
923.34986	154	1+
923.62986	218	1+
924.35341	120	1+
926.31132	272	1+
926.44291	9744	1+
927.89429	96	1+
929.35915	464	1+
930.69546	316	1+
931.66041	170	1+
932.66193	82	1+
934.35272	224	1+
935.35961	156	1+
935.46599	364	1+
936.45977	520	1+
937.12968	178	1+
937.41743	498	1+
940.27445	200	1+
941.45898	238	1+
942.29920	276	1+
943.44002	500	1+
944.46039	596	1+
944.74020	102	1+
945.83006	158	1+
946.60541	312	1+
947.41743	220	
947.45807	110	1+
947.57737	92	1+
948.36360	230	1+
949.41692	210	1+
952.66645	336	1+
954.41360	314	1+
955.41853	284	1+
956.28333	248	1+
959.96214	230	1+
960.42357	148	1+
962.34162	340	1+
962.53186	212	1+
964.39664	390	1+
967.52472	284	1+
968.33307	290	1+
968.44204	372	1+
969.45087	272	1+
971.45892	136	
972.45404	238	1+
973.60433	318	1+
974.60464	232	1+
976.72608	240	1+
977.27769	266	1+
977.49115	382	1+
977.57369	212	1+
978.31961	336	1+
978.37631	226	1+
978.82548	146	1+
982.21115	122	1+
982.50083	454	1+
982.56228	272	1+
983.50547	160	1+
985.46052	352	1+
986.47554	396	1+
988.47493	266	1+
989.49289	154	1+
990.48879	102	1+
991.33405	504	1+
992.32165	364	1+
993.19304	242	1+
994.71469	220	1+
998.31151	264	1+
998.64746	170	1+
999.22957	184	1+
1004.55361	270	1+
1004.65322	260	1+
1005.60746	464	1+
1006.36348	412	1+
1007.48432	240	1+
1010.31066	226	1+
1011.42361	426	1+
1012.49793	406	1+
1012.53561	568	1+
1012.63369	284	1+
1013.54513	420	1+
1014.43699	414	1+
1014.49814	384	1+
1018.42231	158	1+
1023.71725	294	1+
1023.99442	118	
1027.39203	288	1+
1027.87685	112	1+
1028.50335	276	1+
1031.48037	654	1+
1032.33651	206	1+
1033.42195	242	1+
1035.34264	308	1+
1035.64985	180	1+
1035.98993	136	1+
1036.22629	166	1+
1036.59467	276	1+
1037.46852	504	1+
1039.43655	692	1+
1039.46214	402	1+
1041.24691	214	1+
1042.39866	314	1+
1046.40630	514	1+
1047.40495	410	1+
1049.59452	194	1+
1050.46155	516	1+
1050.70833	306	1+
1053.64510	196	1+
1055.48937	4444	1+
1055.93404	152	1+
1057.48284	526	1+
1059.34856	174	1+
1060.45532	496	1+
1061.45546	680	1+
1064.30718	246	1+
1065.50983	876	1+
1067.68103	202	1+
1068.67287	336	1+
1071.36819	100	1+
1072.28944	258	1+
1073.39619	388	1+
1073.51320	15466	1+
1074.61268	340	1+
1076.44524	228	1+
1078.41036	160	1+
1078.47619	1326	1+
1079.49910	516	1+
1079.92775	164	1+
1080.70942	178	1+
1081.27108	250	1+
1081.83569	152	1+
1082.00863	186	1+
1083.73467	344	1+
1084.50273	122	
1084.78174	98	1+
1085.43746	250	1+
1086.31250	316	1+
1086.48698	186	
1086.61751	210	1+
1087.30894	216	1+
1088.06873	182	1+
1088.35577	186	1+
1088.39570	334	1+
1092.44588	346	1+
1092.60275	312	1+
1092.66897	270	1+
1094.47102	200	1+
1096.38230	246	1+
1096.48019	636	1+
1097.48620	330	1+
1099.37458	382	1+
1099.61883	312	1+
1101.50539	474	1+
1105.44197	224	1+
1105.54506	226	1+
1107.30774	186	1+
1107.49515	388	1+
1107.62426	182	1+
1112.70834	242	1+
1113.55529	308	1+
1114.46931	760	1+
1116.56521	284	1+
1122.33481	204	1+
1122.93597	130	
1124.20274	260	1+
1124.55542	292	1+
1125.52081	206	1+
1130.48117	650	1+
1133.25451	252	1+
1135.41933	400	1+
1137.51904	272	1+
1140.50730	332	1+
1142.60927	198	1+
1143.60711	356	1+
1146.50443	358	1+
1147.50772	718	1+
1149.54253	368	1+
1152.53246	270	1+
1153.30966	176	1+
1156.40334	180	1+
1156.45629	278	1+
1156.54423	290	1+
1156.59896	424	1+
1157.25633	398	1+
1160.39125	324	1+
1161.38769	270	1+
1162.19810	290	1+
1165.50764	748	1+
1166.71911	244	1+
1167.73079	174	1+
1167.89216	168	1+
1169.39782	356	1+
1170.45160	416	1+
1173.30969	472	1+
1178.30646	148	1+
1179.44807	136	1+
1183.53639	970	1+
1183.55388	2818	1+
1184.08987	150	1+
1184.55242	2122	1+
1185.09287	154	1+
1185.22465	218	1+
1187.28795	122	1+
1188.67418	244	1+
1194.29833	168	1+
1194.52670	524	1+
1197.20180	176	1+
1201.48565	194	1+
1201.57585	808	1+
1202.78319	166	1+
1203.88913	142	1+
1205.30476	176	1+
1206.70547	124	1+
1211.07803	180	1+
1212.53903	220	1+
1214.54963	290	1+
1216.43584	148	1+
1216.63980	162	1+
1220.93797	100	1+
1221.52305	208	1+
1226.03891	204	1+
1226.46908	398	1+
1232.53023	266	1+
1248.27857	240	1+
1250.56262	570	1+
1251.56543	374	1+
1257.41575	166	1+
1258.81426	158	1+
1259.54557	1090	1+
1260.55143	718	1+
1264.60941	158	1+
1267.59683	380	1+
1268.55666	258	1+
1268.60534	270	1+
1276.56176	1586	1+
1277.56086	1312	1+
1289.59815	284	1+
1290.56975	178	1+
1292.78861	164	1+
1293.01924	146	1+
1293.35269	276	1+
1294.10979	212	1+
1294.58592	9318	1+
1295.58607	6370	1+
1299.41501	318	1+
1304.46908	116	1+
1304.92070	162	1+
1305.03367	90	1+
1309.46634	392	1+
1310.02321	278	1+
1310.46888	362	1+
1311.02773	240	1+
1311.61627	50290	1+
1311.94763	324	1+
1312.10038	306	1+
1312.28055	386	1+
1312.42286	246	1+
1313.10600	248	1+
1313.23140	268	1+
1318.96310	212	1+
1319.81710	152	1+
1322.21339	308	1+
1322.41866	230	1+
1323.20508	224	1+
1325.89709	104	1+
1326.35238	300	1+
1328.26544	186	1+
1329.10991	224	1+
1329.62732	8154	1+
1330.00648	164	1+
1330.52314	120	1+
1332.75567	160	1+
END IONS

###FS:    #m/z: 322.93162 #charge 1+
###MS: 74
###MSMS: 75
BEGIN IONS
TITLE=Cmpd 55, +MS2(322.9316), 28.0-35.0eV, 1.6min #75
RTINSECONDS=95.949
SCANS=74-75
PEPMASS=322.93162	1835352
CHARGE=1+
74.27042	72	
103.68214	70	
182.40998	76	
190.48262	100	
196.88305	140	
200.83536	82	
201.04614	74	
206.95801	76	
206.97501	74	
209.86874	72	
210.11245	82	
213.89052	74	
220.88627	122	
221.07175	118	
221.94351	82	
222.95811	100	
222.97685	72	
223.63697	80	
225.04203	68	
226.15228	92	
226.95085	82	
227.92875	86	
227.95076	92	
229.93150	74	
230.58927	88	
230.83378	160	
230.85168	84	
231.04245	76	
232.39922	72	
232.80367	70	
232.83953	70	
233.00477	70	
233.91077	146	
236.06410	70	
236.86838	80	
238.88577	280	1+
238.94057	262	
239.08108	196	1+
239.50059	90	
239.75567	80	
240.82501	350	1+
240.94097	2178	
241.94136	6796	1+
241.99270	68	
242.24891	80	
243.09281	74	
243.56721	102	
243.82085	250	
244.94122	1298	1+
245.83573	76	
246.84779	74	
246.97606	120	
247.39000	92	
247.82268	78	
247.85185	68	
248.80575	78	
248.90612	80	
249.00522	96	
249.92867	86	
250.01602	72	
250.82217	78	
250.93130	70	
251.06865	128	
251.85007	78	
251.93573	94	
252.16049	68	
252.82721	78	
252.84330	78	
253.87706	80	
254.91901	82	
255.05042	68	
255.79362	88	
255.80510	114	
256.89575	142	
257.80272	82	
257.90182	76	
258.06524	68	
258.83402	228	
260.81714	68	
260.92969	102	
261.83181	382	1+
262.93060	78	
262.97674	76	
264.94943	70	
265.85966	86	
266.86980	70	
266.89195	84	
267.00841	84	
267.04566	180	1+
267.91196	68	
268.14299	70	
268.95790	146	
270.84112	88	
271.01423	82	
271.89790	82	
272.79797	68	
274.79611	110	
274.86004	72	
274.88680	72	
274.93132	72	
275.21067	74	
275.81338	110	
275.83302	70	
277.84602	214	1+
278.08816	90	
278.18836	76	
278.83407	82	
279.09302	936	1+
279.92092	132	
280.83713	78	
280.99100	80	
281.04806	90	
281.57814	100	
281.86041	66	
282.08185	142	
283.29109	354	1+
283.79215	68	
283.85333	70	
283.87019	236	1+
283.90797	94	
283.98379	78	
284.29288	308	1+
289.88109	134	
293.19913	74	
293.85107	66	
294.02765	102	
294.44307	96	
297.07189	76	
297.39804	72	
297.83441	68	
299.05628	72	
300.73176	92	
300.80839	68	
301.80426	70	
301.82310	66	
301.85110	86	
301.87914	70	
302.16456	70	
303.89372	84	
306.14344	68	
306.88716	92	
306.96926	72	
307.60607	94	
307.84124	82	
307.89174	126	
309.03808	74	
309.06809	70	
309.10466	74	
310.87070	120	
312.85949	76	
313.81134	66	
313.86933	130	
315.81140	72	
315.87854	92	
316.77711	66	
316.80096	76	
320.89248	72	
321.35626	100	
323.88876	398	1+
324.89642	310	1+
326.18839	72	
326.37934	70	
326.90316	76	
328.17206	70	
END IONS

###FS:    #m/z: 340.94242 #charge 1+
###MS: 74
###MSMS: 76
BEGIN IONS
TITLE=Cmpd 56, +MS2(340.9424), 28.0-35.0eV, 1.6min #76
RTINSECONDS=96.7205
SCANS=74,76
PEPMASS=340.94242	651012
CHARGE=1+
187.93746	78	
188.95699	82	
189.40125	82	
192.92831	98	
197.88977	88	
204.01126	76	
205.95239	88	
210.93731	84	
213.88131	86	
213.94078	714	1+
214.89565	82	
215.88843	252	
216.88956	104	
220.88386	82	
221.87766	142	
222.92856	76	
223.00978	80	
223.10642	92	
225.58210	80	
228.82644	230	1+
228.93850	258	1+
230.52781	102	
230.88912	168	
230.94723	638	1+
230.98064	90	
231.10718	126	
231.89227	356	1+
231.95045	550	1+
233.03831	78	
233.94733	106	
234.88945	244	1+
234.95593	82	
235.03882	78	
238.89989	98	
238.93782	86	
239.89796	92	
240.13957	76	
240.84023	602	1+
241.11893	76	
241.84420	378	1+
241.88270	98	
242.09032	88	
242.12282	88	
242.18690	116	
242.91050	98	
243.83129	168	
244.06958	84	
244.16681	150	
246.90184	98	
246.98113	160	
247.41333	92	
247.98518	86	
248.06948	76	
249.96128	216	
250.85943	84	
250.88877	90	
250.90208	88	
251.90777	168	
251.97370	134	
253.04220	82	
254.16457	84	
254.96443	288	1+
255.89029	126	
255.92032	92	
255.98249	120	
256.11075	80	
256.84993	82	
256.89792	136	
256.91598	140	
257.87410	78	
258.13978	202	1+
258.84760	440	
259.04132	96	
259.85291	278	
259.89722	98	
259.95954	132	
260.09110	90	
260.83455	270	
260.84907	214	
261.84035	148	
261.87314	96	
262.05926	88	
262.11972	238	
262.83397	120	
264.17142	128	
267.00418	80	
267.46571	80	
267.84034	438	1+
268.08877	134	
268.84343	370	1+
269.08931	78	
269.54220	86	
270.79148	78	
271.36408	100	
271.80281	98	
272.13751	162	
272.93367	324	
272.97745	150	
273.06169	80	
273.85620	406	1+
274.86266	266	1+
274.87965	126	
275.20619	212	
276.81128	100	
276.85747	480	
277.85774	320	
277.88546	166	
278.84561	1454	1+
279.04533	86	
281.80142	112	
281.89777	126	
282.05194	96	
282.91482	90	
283.17138	102	
283.80859	102	
283.83450	78	
284.14084	84	
285.52312	82	
289.84460	98	
289.86620	160	1+
292.12653	138	
292.16627	96	
293.15271	78	
294.92573	94	
295.12642	86	
295.92816	78	
296.15644	78	
296.18369	76	
296.87173	134	
297.01482	90	
297.86621	104	
298.31414	118	
298.86895	216	1+
299.01916	94	
300.17372	80	
301.86055	130	
302.17264	84	
302.87352	92	
302.94503	114	
305.90075	88	
306.94548	94	
306.96725	80	
307.43602	92	
308.79825	80	
310.17556	86	
310.88651	136	
311.81584	202	1+
311.97436	86	
312.95276	84	
315.45614	94	
318.14116	108	
318.84551	82	
319.89368	80	
320.17113	98	
321.92911	80	
322.03481	84	
323.89111	218	1+
324.82612	88	
326.07810	80	
326.82460	182	1+
327.12726	84	
330.19044	82	
330.81656	210	
330.91830	96	
332.13000	96	
339.83482	154	
341.91079	88	
342.71272	84	
345.13567	86	
345.17019	80	
346.11044	110	
END IONS

###FS:    #m/z: 363.95867 #charge 1+
###MS: 74
###MSMS: 77
BEGIN IONS
TITLE=Cmpd 57, +MS2(363.9587), 28.0-35.0eV, 1.7min #77
RTINSECONDS=97.493
SCANS=74,77
PEPMASS=363.95867	264046
CHARGE=1+
168.92066	78	
189.86378	430	
191.85584	298	1+
196.94073	76	
197.89157	78	
202.90472	92	
207.87404	102	
208.94843	86	
209.94340	568	1+
210.88440	104	
211.86561	76	
212.87893	1086	1+
219.41364	100	
222.95418	332	
223.92544	80	
224.94920	756	1+
224.97116	92	
226.88802	170	
226.94837	3136	1+
226.97269	284	
227.86369	84	
227.89268	422	1+
227.93029	94	
228.89528	360	1+
228.94308	4598	1+
229.06412	96	
230.83203	90	
230.89036	2074	1+
231.55446	98	
232.88672	432	
234.87913	222	1+
236.06604	76	
236.51543	102	
239.42672	76	
240.94057	254	
240.96125	164	
241.12504	152	
241.88960	90	
241.94098	1146	1+
242.82404	212	1+
242.94296	658	1+
242.96127	248	1+
244.04854	80	
244.13131	78	
244.16288	176	1+
244.82629	82	
244.95869	2578	1+
245.51276	94	
245.89739	80	
245.94926	3004	1+
246.90328	138	
246.95441	2506	1+
247.03882	96	
248.80404	356	1+
248.90210	768	
250.59691	80	
250.89477	140	
250.94366	154	
251.57942	88	
251.95534	84	
252.03128	80	
252.04899	92	
253.90855	312	
255.35049	110	
256.95379	102	
258.28035	76	
258.40272	94	
258.83516	318	1+
258.97866	84	
259.44004	80	
260.83097	512	1+
260.84893	108	
260.96801	696	1+
261.83392	316	1+
262.90875	78	
263.83056	202	1+
263.85522	92	
264.38019	82	
265.02350	90	
265.08952	136	
266.81406	344	
266.85375	80	
267.36135	80	
267.83826	186	1+
267.97521	194	
268.13997	206	1+
268.81356	106	
268.83516	252	1+
268.91863	236	1+
268.96090	476	1+
271.86066	148	
271.91959	200	
272.85759	80	
274.86005	80	
274.89079	104	
275.92020	154	
276.87730	80	
277.87095	100	
278.09849	80	
278.79821	164	
278.81285	84	
278.84068	258	1+
278.90366	84	
279.08707	80	
279.79260	580	1+
279.88088	96	
281.79086	752	1+
282.13035	78	
282.79311	574	1+
282.97331	210	1+
283.07180	194	
283.85195	160	
285.84828	250	
285.92971	90	
286.15448	92	
286.84210	130	
286.91729	84	
289.93225	94	
289.99525	98	
290.79438	344	1+
290.83651	76	
290.87806	208	1+
291.32463	78	
292.45770	82	
293.00144	78	
293.03299	88	
293.11950	114	
293.86167	78	
294.87426	118	
294.92787	82	
296.00846	88	
296.12486	90	
296.80910	166	
297.56109	80	
297.81064	112	
298.80417	754	1+
299.85936	240	1+
300.36797	106	
300.80095	626	1+
301.54605	90	
301.80168	446	1+
301.95124	114	
303.85915	556	
303.90063	84	
303.94332	102	
305.11527	102	
310.10101	76	
310.87428	92	
311.13110	78	
312.95278	80	
313.07903	78	
314.40991	90	
315.88114	186	1+
315.98822	78	
316.82224	100	
316.87739	224	1+
317.82319	130	
317.93180	76	
318.82828	86	
320.88745	78	
321.22460	88	
321.82282	138	
321.86995	454	1+
322.17797	78	
322.93007	106	
325.21574	80	
326.87632	342	1+
326.95658	80	
327.79158	84	
329.76655	84	
330.88696	76	
331.07697	100	
334.64554	82	
337.05563	84	
337.37375	98	
339.83229	266	
340.31441	100	
340.93973	160	
341.18120	128	
342.99694	120	
344.79816	84	
345.70856	76	
346.97897	104	
349.39640	92	
353.41070	84	
354.05249	80	
354.13356	80	
355.41486	86	
357.22527	78	
362.22748	94	
362.84957	114	
363.97808	76	
367.11664	108	
368.88782	98	
END IONS

###FS:    #m/z: 322.93167 #charge 1+
###MS: 78
###MSMS: 79
BEGIN IONS
TITLE=Cmpd 58, +MS2(322.9317), 28.0-35.0eV, 1.7min #79
RTINSECONDS=101.178
SCANS=78-79
PEPMASS=322.93167	1600524
CHARGE=1+
56.48122	78	
58.16663	62	
61.42510	94	
192.88783	170	1+
195.49070	88	
196.88586	70	
197.16001	70	
200.89438	64	
201.01633	76	
201.04938	74	
203.88725	78	
205.95238	136	
205.97218	150	1+
207.43344	66	
207.95527	62	
210.90100	156	
210.93567	88	
212.88312	150	
212.98446	66	
214.06113	74	
214.88055	72	
219.57367	80	
221.88560	86	
221.93969	66	
223.95921	268	
225.84244	110	
227.81919	62	
227.85272	72	
227.90261	64	
230.83229	68	
232.05542	78	
232.90253	112	
233.12640	158	
233.16209	64	
233.90714	64	
236.04889	68	
238.99918	82	
239.08515	136	
239.79337	64	
240.06348	68	
240.09034	82	
240.79626	68	
240.82204	174	
240.87971	182	1+
240.94269	1932	
241.82503	78	
241.94059	4992	1+
242.82176	182	
242.91832	112	
242.94324	3420	1+
243.17953	82	
243.82219	74	
244.48047	100	
244.82226	68	
244.85306	72	
244.94257	1104	1+
246.94603	72	
246.97698	202	
247.01956	70	
247.05222	84	
247.06764	82	
247.85185	66	
248.85176	74	
248.90353	76	
248.99962	64	
250.07595	90	
250.09928	64	
250.97306	68	
251.07717	76	
251.89293	86	
251.96131	78	
252.89957	66	
253.40150	68	
254.84427	90	
256.78087	72	
256.90511	114	
258.80938	84	
259.57457	92	
259.90720	86	
260.83436	86	
261.83447	212	
261.89026	90	
262.83063	392	1+
263.90337	70	
263.97911	78	
266.00182	72	
266.85229	90	
266.88786	72	
267.09232	80	
267.96812	84	
268.45877	68	
268.79373	194	1+
268.96836	66	
270.10324	98	
270.83230	68	
271.14411	76	
272.65183	80	
272.84558	118	
273.79042	116	
274.99235	84	
276.02567	88	
278.19483	62	
278.86675	80	
279.09356	894	1+
280.14168	64	
280.16419	90	
280.83077	68	
280.86395	88	
281.79457	66	
282.06731	76	
283.78767	116	1+
283.85335	72	
284.29149	198	
284.36015	76	
284.85761	132	
285.04226	66	
286.51994	86	
286.85424	88	
287.17295	62	
287.38922	100	
289.78824	96	
291.80456	204	
292.83536	78	
293.14880	70	
294.32496	70	
294.85552	272	1+
296.17954	68	
296.44337	88	
298.11651	72	
298.40896	92	
299.79137	66	
300.60011	92	
300.90238	64	
301.81888	68	
302.80744	64	
303.01890	94	
303.88963	72	
303.94537	74	
305.80598	78	
305.82594	66	
307.74421	62	
307.79214	102	
308.21860	62	
309.07679	70	
310.11627	62	
310.14879	66	
310.86263	66	
310.95350	62	
311.00971	74	
311.86336	252	1+
313.09834	68	
313.82468	74	
314.83061	64	
315.00455	66	
315.16845	74	
315.77003	92	
319.83466	86	
321.30832	76	
324.89661	108	
326.09130	70	
326.62796	118	
327.16274	110	
END IONS

###FS:    #m/z: 340.94249 #charge 1+
###MS: 78
###MSMS: 80
BEGIN IONS
TITLE=Cmpd 59, +MS2(340.9425), 28.0-35.0eV, 1.7min #80
RTINSECONDS=101.95
SCANS=78,80
PEPMASS=340.94249	576854
CHARGE=1+
190.93301	80	
196.88394	146	
197.95537	74	
198.87228	88	
201.10196	84	
205.95410	76	
208.96073	136	
210.93944	78	
212.87581	122	
212.90358	90	
213.93781	626	1+
217.88304	98	
219.14981	76	
221.96504	92	
223.10793	102	
223.45179	94	
226.86414	74	
228.84595	106	
228.94640	118	
230.89140	358	1+
231.89417	240	1+
231.95013	630	1+
233.89858	358	1+
235.03694	86	
236.05911	140	
236.79941	74	
238.06452	74	
238.84398	124	
239.06980	98	
239.89221	96	
240.93402	74	
241.11867	78	
241.46770	90	
241.84178	96	
241.85484	172	
241.88446	100	
242.01566	90	
242.12653	86	
242.83091	76	
243.83034	276	
244.16665	258	1+
244.83480	154	
245.44508	82	
246.09778	84	
248.73601	78	
249.90718	92	
250.62991	80	
251.96717	90	
253.96295	80	
253.98641	80	
254.97228	192	
255.95819	122	
256.08305	126	
256.85724	82	
256.96685	142	
257.85008	114	
257.89463	96	
258.84905	188	
258.95926	206	1+
259.11979	94	
259.85078	262	
259.89731	74	
260.83511	470	
260.89780	78	
261.04043	80	
261.83603	276	
264.45795	74	
265.85383	78	
266.11818	78	
266.87004	90	
266.99597	90	
267.16468	116	
268.84190	366	1+
268.86300	190	1+
269.06485	80	
270.82953	170	1+
270.91085	82	
272.93699	224	
273.44508	88	
274.87972	118	
274.90725	108	
274.97414	82	
275.86139	176	
276.21197	74	
276.85444	402	
277.82586	76	
277.86534	316	
278.05528	84	
278.14575	102	
278.84875	1220	1+
278.91207	122	
279.16218	80	
279.35904	76	
279.93133	130	
280.22908	94	
280.92311	78	
280.94802	100	
281.15748	82	
281.87580	128	
281.90959	116	
281.95311	112	
282.91672	140	
283.94858	76	
284.82653	76	
284.84166	114	
284.95293	74	
286.18738	118	
286.87168	118	
287.91225	96	
288.78768	78	
289.07992	82	
290.12468	94	
290.14918	206	
290.20837	94	
291.85752	172	1+
292.43429	90	
293.01420	84	
293.73755	82	
294.11431	92	
294.86617	78	
295.04167	84	
295.85491	182	1+
295.92837	82	
296.99056	180	
297.96995	112	
298.00008	80	
298.90543	78	
299.16287	92	
299.78832	138	
299.87435	92	
300.03815	74	
300.88008	164	
300.89620	82	
300.93642	88	
301.87020	96	
301.89788	122	
302.86784	136	
302.95475	82	
303.87191	212	1+
303.94556	90	
305.44574	90	
305.86199	110	
306.80339	86	
307.39290	76	
307.79940	110	
309.18055	80	
314.90868	76	
322.81106	82	
324.90148	82	
325.10495	88	
325.22540	88	
326.17871	112	
327.17039	82	
328.18300	86	
330.86001	74	
335.12204	78	
337.11446	76	
338.80488	96	
338.92050	76	
339.14650	94	
341.18229	80	
341.88576	100	
342.39004	78	
343.78440	92	
END IONS

###FS:    #m/z: 363.95860 #charge 1+
###MS: 78
###MSMS: 81
BEGIN IONS
TITLE=Cmpd 60, +MS2(363.9586), 28.0-35.0eV, 1.8min #81
RTINSECONDS=102.723
SCANS=78,81
PEPMASS=363.95860	228452
CHARGE=1+
180.91071	92	
188.86920	82	
189.86784	80	
191.85779	422	1+
196.88762	166	
197.86731	88	
199.88285	102	
200.85454	86	
200.94586	142	
207.87329	114	
208.87719	78	
209.86893	118	
209.94568	1004	
212.87979	1406	1+
216.40828	88	
218.87387	88	
218.92084	90	
222.95429	678	1+
223.04420	80	
224.88397	330	1+
224.95004	862	1+
224.97415	126	
225.82588	92	
226.06051	136	1+
226.15114	130	1+
226.94842	3800	1+
226.97371	106	
228.89781	210	
228.94336	3682	1+
229.84063	124	
230.89059	1908	1+
231.81779	88	
232.88802	428	1+
234.88444	92	
234.93075	82	
240.82692	84	
240.94214	526	
240.96327	236	
241.08993	94	
241.94236	288	
242.94448	734	
242.96182	530	1+
243.82129	198	
243.84169	78	
243.89904	84	
244.37505	106	
244.84273	82	
244.85494	128	
244.95773	2570	1+
245.41459	80	
245.87815	102	
246.80437	94	
246.90300	150	
246.95306	2210	1+
247.85456	80	
248.12669	84	
248.80166	498	1+
248.90083	348	1+
249.00771	98	
250.91018	82	
250.98951	126	
251.07116	80	
251.85806	82	
253.08413	146	
253.90657	174	
254.07479	84	
255.12282	80	
256.88314	84	
257.91328	104	
258.83668	310	
258.98516	84	
260.13795	108	
260.43978	108	
260.84600	164	
260.86625	80	
260.96648	182	1+
261.83442	130	
262.82801	82	
263.08729	156	1+
263.33910	112	
264.81735	122	
264.91959	82	
265.78814	136	
266.81843	138	
266.92205	92	
266.98021	82	
267.15446	86	
267.81781	222	
267.97441	480	
268.95768	198	
269.41943	104	
269.97000	260	
270.01039	84	
271.91185	152	
271.95993	108	
272.14049	176	
273.86673	170	
273.98584	82	
274.81409	124	
275.10957	78	
275.82391	80	
275.91482	310	1+
276.81383	128	
276.85676	126	
278.84143	288	1+
278.91373	82	
279.12420	92	
279.80174	160	
280.79589	260	
280.85650	138	
281.79727	256	
281.85653	422	1+
282.79174	182	
282.83992	88	
283.79212	100	
284.91761	78	
285.84386	372	1+
285.91561	90	
287.10747	86	
287.85171	110	
288.33738	98	
288.81859	86	
289.08845	90	
289.87869	136	
290.78391	84	
292.11292	194	1+
292.93833	82	
294.85956	144	
296.81014	158	
296.86261	144	
297.39820	82	
297.80828	180	
297.90903	86	
298.80652	404	
298.85895	82	
299.80324	356	
300.04877	86	
300.78605	166	
300.80963	502	1+
301.85931	296	
301.88483	92	
302.83800	98	
303.00836	80	
303.21993	114	
303.45950	126	
303.85689	676	1+
303.94975	344	1+
305.85355	90	
307.81309	88	
312.46030	98	
313.85496	82	
315.13780	82	
316.81481	562	1+
320.90564	84	
320.93251	270	
321.78143	96	
321.81970	308	1+
322.18039	104	
324.87436	130	
324.90029	104	
326.17704	198	
326.87696	272	1+
329.79992	82	
330.14339	84	
331.75650	86	
334.87937	80	
336.93828	88	
337.95451	78	
339.82699	132	
340.93865	94	
341.87214	78	
343.59772	106	
344.97128	82	
345.06751	78	
349.02672	82	
355.17401	86	
360.05036	82	
362.19969	80	
363.13945	86	
END IONS

###FS:    #m/z: 322.93174 #charge 1+
###MS: 82
###MSMS: 83
BEGIN IONS
TITLE=Cmpd 61, +MS2(322.9317), 28.0-35.0eV, 1.8min #83
RTINSECONDS=106.41
SCANS=82-83
PEPMASS=322.93174	1629176
CHARGE=1+
116.59779	64	
177.93050	86	
179.91941	96	
182.08183	82	
190.92959	132	
201.05163	66	
203.97312	72	
206.84490	74	
206.95629	72	
207.88825	66	
207.98225	68	
208.94534	124	
210.46890	78	
210.90338	72	
212.86964	66	
213.88657	66	
213.92624	92	
214.05012	84	
214.87371	74	
219.05532	62	
219.87192	98	
220.54430	70	
220.87592	92	
221.88335	74	
222.95465	88	
223.34341	80	
223.97321	70	
225.93835	66	
225.96775	72	
226.42933	100	
226.84839	76	
226.86025	90	
226.89362	70	
228.16376	114	
229.19670	82	
229.43322	66	
230.83719	68	
230.89760	182	1+
230.91946	68	
230.94629	64	
231.11607	62	
234.09686	70	
234.83964	68	
234.88480	82	
234.95795	74	
235.05211	122	
235.56055	68	
236.88227	106	
237.79429	102	
238.07362	234	1+
238.93960	128	
239.95721	68	
240.14360	66	
240.82153	84	
240.94131	1506	
241.03490	70	
241.83188	74	
241.85513	68	
241.88568	84	
241.94364	1198	
242.05386	76	
242.78790	72	
242.82499	70	
242.94366	4392	
243.81938	248	1+
243.89705	102	
243.94246	134	
244.85636	112	
244.93931	892	1+
246.97660	224	
247.14294	76	
248.03378	66	
251.32617	74	
251.86961	76	
252.07459	80	
252.89943	70	
253.88301	68	
254.80527	64	
255.79394	72	
255.80784	86	
256.90471	74	
258.83317	256	1+
259.94655	72	
260.34067	74	
260.82952	434	1+
263.84730	82	
264.05678	62	
266.83600	72	
266.99630	74	
267.80530	78	
267.96021	82	
268.00879	64	
268.26164	66	
271.80708	64	
272.04193	68	
272.14094	164	1+
272.84662	136	
273.84735	68	
274.86818	68	
275.89727	78	
275.99337	70	
276.82037	76	
276.86484	68	
277.83853	86	
277.86079	74	
278.01219	72	
278.81552	114	
279.09358	718	1+
279.77382	64	
279.84770	66	
281.82503	72	
281.87679	120	
282.79266	200	1+
283.07749	66	
283.35280	86	
284.29419	594	1+
284.85328	70	
285.90924	98	
287.36260	62	
287.90607	66	
289.98239	68	
290.92429	68	
291.80595	124	
292.87822	66	
293.05833	74	
294.92977	84	
295.82288	70	
295.86904	80	
299.78530	138	
300.82282	100	
301.16034	64	
301.86150	62	
302.24784	74	
302.87152	80	
304.01826	68	
305.82149	68	
307.20997	84	
307.82163	84	
307.89480	72	
309.08365	72	
309.82629	74	
311.42542	100	
311.88647	144	
312.21034	64	
316.16095	86	
316.42749	74	
316.99975	72	
317.82012	72	
317.92540	92	
318.74061	64	
320.22633	68	
320.78903	78	
322.38092	74	
323.80925	74	
323.93042	100	
324.77071	70	
324.82882	64	
326.15624	62	
326.25265	74	
327.04085	62	
327.88330	222	1+
END IONS

###FS:    #m/z: 340.94253 #charge 1+
###MS: 82
###MSMS: 84
BEGIN IONS
TITLE=Cmpd 62, +MS2(340.9425), 28.0-35.0eV, 1.8min #84
RTINSECONDS=107.182
SCANS=82,84
PEPMASS=340.94253	597490
CHARGE=1+
127.94600	78	
192.94775	90	
197.13571	76	
197.91223	76	
206.11614	82	
208.95964	186	
210.94265	140	
212.89136	76	
213.93906	536	1+
215.88963	88	
215.93774	180	
217.88397	180	
221.07560	76	
221.87387	84	
222.56960	86	
222.95098	94	
223.96112	80	
224.84330	102	
225.15644	78	
225.86467	84	
225.90698	112	
226.51824	82	
226.55691	80	
226.87838	80	
230.52403	90	
231.88736	206	
231.94949	482	1+
232.89294	134	
233.95389	132	
235.99641	78	
236.89673	84	
238.85806	96	
238.90342	144	
239.89436	80	
240.08003	176	
240.14554	80	
240.82701	76	
241.00795	80	
241.84526	164	
242.63497	78	
242.84724	192	
243.83401	336	1+
244.16435	184	
244.41254	108	
244.98362	74	
245.01573	102	
246.97412	160	
247.89629	80	
247.94663	88	
248.07034	76	
249.96081	136	
249.99519	74	
251.10695	124	
251.96521	202	1+
253.90816	74	
254.83223	84	
254.92489	102	
254.96786	268	
255.07570	74	
255.79389	78	
255.85480	76	
255.96947	176	
256.26350	76	
256.93827	76	
256.96590	122	
258.13415	74	
258.84685	154	
258.85854	182	
258.89672	146	
258.91712	146	
259.10977	84	
259.85032	170	
259.90950	78	
259.95619	142	
260.83680	240	
261.10629	76	
261.80681	86	
261.84330	160	
262.84316	84	
263.89941	106	
264.07300	148	
264.90973	90	
265.95370	88	
266.85485	110	
267.90301	114	
268.04255	78	
268.84178	474	1+
270.14764	84	
270.83374	262	1+
271.81314	82	
271.84652	264	1+
271.86757	74	
272.79175	82	
272.93468	204	
275.09420	88	
275.17237	84	
275.20747	138	
276.37278	76	
276.85738	206	
277.27576	78	
277.86464	204	
277.88950	114	
278.02453	92	
278.84481	1306	1+
278.89537	76	
279.93824	92	
280.86287	176	1+
280.93369	80	
281.07724	96	
283.79128	102	
283.89455	78	
287.02101	106	
287.03761	84	
288.16843	92	
288.82533	74	
290.14573	122	
292.02916	96	
292.08168	86	
293.16600	78	
293.82185	74	
293.85019	90	
294.65929	154	
295.41092	82	
295.99305	74	
296.86521	96	
296.89898	250	1+
298.94374	94	
299.85154	104	
299.87200	110	
300.89377	80	
301.85931	120	
301.89094	88	
301.92748	126	
304.01156	82	
304.05859	96	
306.88376	156	
307.89474	96	
308.08021	86	
312.81115	92	
314.10549	94	
315.08960	80	
318.86297	88	
319.09968	108	
320.06784	76	
324.04536	78	
325.89582	76	
328.85951	86	
328.90205	90	
330.81961	100	
331.36720	100	
334.18088	74	
336.47649	82	
337.08052	78	
337.10300	84	
337.83369	90	
338.14753	76	
339.93354	80	
342.14272	128	
343.99362	78	
345.17988	188	
END IONS

###FS:    #m/z: 363.95853 #charge 1+
###MS: 82
###MSMS: 85
BEGIN IONS
TITLE=Cmpd 63, +MS2(363.9585), 28.0-35.0eV, 1.8min #85
RTINSECONDS=107.954
SCANS=82,85
PEPMASS=363.95853	239786
CHARGE=1+
115.31122	82	
178.70095	80	
187.87003	212	1+
189.86351	244	
191.85804	110	
194.89218	82	
196.88408	178	
198.11955	88	
205.95077	90	
207.87688	232	
207.94515	112	
209.94469	596	1+
210.88286	160	
212.87961	1086	1+
216.41394	96	
222.95367	144	
224.95155	360	
225.94697	170	
226.94799	4804	1+
226.97076	132	
227.92775	150	
228.20304	134	1+
228.89796	298	
228.94381	4264	1+
230.88996	1366	1+
232.13484	102	
232.88581	364	
234.88272	166	
235.86607	80	
236.01331	88	
237.05367	104	
238.95374	84	
239.93787	610	1+
240.94040	532	1+
240.96509	274	1+
242.94308	522	1+
242.96252	132	
243.05020	80	
243.81878	390	1+
243.95929	118	
244.49583	102	
244.94062	270	
244.95946	1690	1+
244.98365	120	
245.06255	112	
245.94353	136	
246.14201	160	1+
246.86119	106	
246.90857	138	
246.95397	2034	1+
247.90207	86	
248.67979	88	
248.80535	148	
248.84804	190	
248.90197	384	
249.81032	124	
250.86325	106	
250.89628	94	
250.94893	224	
251.07256	176	
253.13744	202	1+
253.90021	84	
255.08434	88	
257.42257	88	
257.84050	90	
257.91740	80	
258.45207	94	
258.82984	120	
260.83266	136	
260.96928	140	
261.83279	128	
262.17252	114	
262.85811	140	
263.84524	212	
264.17254	80	
264.79451	150	
264.82058	152	
264.88136	88	
264.96558	90	
265.08573	212	
265.93587	110	
266.81711	236	
267.81672	136	
267.85152	86	
267.92390	86	
267.97289	618	1+
268.81446	96	
269.79972	100	
269.81602	94	
269.97249	746	1+
271.07831	98	
271.12907	92	
271.84657	166	
271.86929	92	
271.91780	130	
274.58359	94	
274.86820	86	
278.79856	150	
278.84633	142	
279.53560	82	
279.81507	124	
279.86015	100	
280.10790	82	
280.79264	912	1+
280.81202	124	
280.83686	116	
282.83327	122	
283.84789	100	
284.86092	102	
285.84192	112	
286.79408	92	
287.82447	86	
288.07255	98	
288.86185	148	
288.91288	102	
289.81001	144	
289.82704	256	1+
290.14794	216	
290.82918	182	1+
291.01229	88	
292.06056	78	
292.44877	88	
293.12012	182	
293.42222	110	
294.82236	82	
294.85793	234	1+
295.81092	314	1+
297.08911	92	
298.19051	98	
298.80248	1202	1+
299.02891	78	
301.80417	122	
301.86525	122	
303.45508	96	
303.80939	186	
303.85748	600	1+
303.94120	94	
304.49144	80	
306.43680	90	
306.93345	116	
307.14764	100	
313.84870	82	
313.87770	164	
316.81506	194	
317.81488	92	
317.87490	86	
318.12652	130	
318.14827	130	
318.93418	130	
319.82224	132	
320.42180	108	
320.92513	106	
321.82848	130	
321.86812	110	
322.81672	104	
322.92729	166	
323.81884	206	
324.89577	122	
326.84651	126	
326.87478	138	
327.08286	78	
327.87671	84	
327.90744	86	
329.09792	84	
333.06404	92	
336.00371	80	
336.85734	96	
336.94847	98	
338.89770	84	
339.83051	100	
340.37295	84	
345.16284	80	
351.78274	78	
356.78062	80	
360.18359	98	
END IONS

###FS:    #m/z: 507.84812 #charge 1+
###MS: 86
###MSMS: 87
BEGIN IONS
TITLE=Cmpd 64, +MS2(507.8481), 28.2-35.2eV, 1.9min #87
RTINSECONDS=111.623
SCANS=86-87
PEPMASS=507.84812	127322
CHARGE=1+
196.01457	414	1+
223.97584	138	
224.98256	188	
232.89732	240	1+
238.05639	122	
244.09534	134	
249.89552	192	
250.07576	256	1+
251.93687	158	
253.09442	274	1+
254.88063	110	
262.37738	166	
271.90921	144	
272.81061	148	
272.85633	140	
272.87563	122	
273.85051	142	
278.83576	312	1+
279.01925	150	
281.04460	220	1+
283.80154	240	1+
284.07043	158	
284.84477	212	1+
286.79000	244	1+
287.79398	184	1+
287.85029	574	
288.86614	116	
289.12702	446	1+
289.85194	118	
289.88159	526	1+
290.13140	372	1+
290.81227	124	
290.86675	260	
291.88002	234	
292.88767	158	
293.87625	354	1+
294.85733	116	
295.87148	122	
296.11697	186	1+
296.85389	302	1+
296.96222	120	
298.09465	202	1+
299.03543	134	
300.79438	110	
300.85009	350	1+
301.89781	240	1+
303.86907	864	1+
305.86571	1180	1+
306.78981	114	
307.89311	742	1+
308.14409	554	1+
308.87196	1342	1+
310.15803	386	1+
311.88518	1624	1+
312.79719	130	
313.17771	136	
314.86526	570	1+
316.82811	128	
317.76418	226	1+
318.86075	140	
321.81797	116	
322.08265	154	
322.11747	162	
323.87932	174	
323.92503	126	
324.00898	140	
324.86522	184	
325.90708	176	
326.06485	230	1+
326.82532	118	
326.88564	1740	1+
326.92022	280	1+
327.15417	190	1+
328.87666	316	1+
329.18229	136	
329.90080	152	
330.06806	196	1+
330.19026	112	
330.37366	170	
330.82928	112	
332.38807	334	1+
332.87757	476	1+
332.90144	154	
335.84140	144	
336.94426	112	
337.87709	366	1+
338.84897	116	
340.78112	128	
341.08930	134	
341.78344	316	1+
341.82810	110	
341.87403	118	
342.78584	272	1+
344.89674	272	1+
345.08604	110	
345.81867	160	
346.79320	188	1+
347.17187	294	1+
347.77586	250	
348.02946	118	
348.77537	386	
349.11121	188	1+
349.75660	402	
349.80324	130	
349.85738	258	1+
350.77532	244	
350.83196	178	
350.88509	340	
351.83021	116	
352.18706	128	
353.79050	130	
353.90942	114	
354.79800	212	
356.77850	136	
357.19280	190	1+
357.87832	152	
360.76205	164	
362.84946	114	
365.78322	206	
366.74962	144	
366.78934	202	
366.84228	492	1+
367.70736	428	1+
367.73337	120	
367.76882	546	1+
367.80463	234	1+
367.84786	330	1+
367.88492	230	1+
368.11971	182	
369.83851	300	1+
371.71981	126	
371.80168	278	
373.19234	148	
373.72279	310	1+
373.77011	210	1+
373.79352	242	1+
373.90569	128	
374.82519	172	
375.20323	150	
375.88135	240	1+
377.72944	224	1+
378.75610	180	1+
379.81917	238	1+
380.71876	308	
381.71291	160	
381.85649	340	1+
382.71911	130	
384.13328	246	1+
384.84934	1106	1+
385.79260	162	
386.87425	132	
387.71900	146	1+
387.84979	154	
388.80115	304	1+
388.85791	218	
389.20336	302	
389.90646	296	1+
390.78185	192	1+
390.84395	478	
390.93220	132	1+
391.56972	238	
391.84671	292	
392.82861	782	1+
393.81509	380	1+
394.12925	198	1+
395.76754	176	
396.76157	120	
396.91155	126	
398.16012	138	
398.73475	372	
399.82341	112	
399.85231	216	1+
401.74558	128	
401.79931	140	
402.86347	380	
403.87596	446	
404.86399	710	1+
405.76617	122	
405.78519	334	1+
405.89218	126	
406.78478	188	1+
407.74441	660	1+
407.87046	880	
408.85682	616	
409.72825	468	1+
409.86766	310	
410.84154	700	1+
411.76910	208	1+
411.80862	184	
412.85732	138	
413.54898	112	
414.07687	130	
414.84460	126	
415.80623	230	1+
416.87907	122	
417.85802	196	
420.11664	146	1+
421.87872	132	
421.98331	118	
422.67787	142	
422.80395	112	
422.86922	622	1+
422.92302	208	1+
423.77650	232	
424.77648	248	
424.82749	116	
424.84729	198	
425.75397	886	1+
425.82295	122	
425.87668	234	
426.86567	1048	1+
427.73625	1272	1+
428.85045	874	1+
428.89883	112	
429.70703	160	
430.85288	182	
431.86910	328	1+
432.12653	158	
433.86026	172	
434.89759	124	
436.09686	114	
439.89683	282	1+
443.77120	250	
444.87508	1994	1+
445.71785	180	
445.76050	350	1+
447.71414	236	
447.74822	124	
447.88541	146	
448.76535	284	1+
449.87522	880	1+
450.87776	628	1+
451.95861	142	
456.15454	116	
457.91430	126	
460.24164	160	
462.88776	736	1+
465.72168	376	1+
465.79203	120	
466.12435	332	1+
467.89037	1182	1+
468.70773	120	
468.77567	116	
478.17400	132	
485.90421	324	
486.90031	194	
487.28427	136	
END IONS

###FS:    #m/z: 336.94751 #charge 1+
###MS: 86
###MSMS: 88
BEGIN IONS
TITLE=Cmpd 65, +MS2(336.9475), 28.0-35.0eV, 1.9min #88
RTINSECONDS=112.395
SCANS=86,88
PEPMASS=336.94751	50538
CHARGE=1+
48.13254	86	
183.86898	102	
185.07313	104	
196.86501	78	
196.88413	124	
197.96058	74	
210.88563	72	
211.88731	86	
211.94578	1096	1+
212.88102	228	
213.88061	374	1+
213.94076	596	
215.86264	82	
217.85591	80	
217.88294	78	
223.10663	82	
223.96144	116	
224.07243	72	
224.98168	82	
226.13760	104	
226.94160	76	
227.95676	86	
228.90851	82	
229.89554	80	
229.93437	92	
229.95577	1424	1+
230.09706	72	
230.88947	1138	1+
231.86271	86	
231.95366	442	
232.40329	90	
232.82413	234	1+
232.94709	228	1+
233.55583	92	
233.90201	114	
234.01407	78	
235.85035	194	1+
235.89436	98	
237.06143	118	
240.78921	72	
240.83993	460	1+
240.96512	104	
241.16854	86	
241.94509	72	
242.88182	76	
243.84353	160	
244.87212	84	
244.89602	80	
247.96712	226	
248.90168	172	
249.89977	72	
250.94294	88	
251.12009	74	
251.84311	72	
251.92408	118	
252.08336	82	
252.49571	74	
252.83520	108	
252.97454	670	1+
253.90212	170	
254.01973	84	
254.91274	80	
254.96780	138	
255.07865	116	
255.16796	76	
255.40137	90	
255.97095	72	
256.96186	94	
257.85179	210	
258.84888	520	1+
259.07071	74	
260.82749	108	
261.03269	86	
262.95375	136	
263.03835	86	
263.16392	80	
264.64796	76	
264.92758	78	
266.08993	140	
267.83800	584	1+
267.86039	74	
268.37028	106	
269.08296	124	
269.85703	102	
270.85168	148	
270.98796	74	
271.84538	90	
271.94277	72	
272.98217	70	
273.01881	78	
274.82543	72	
274.86335	178	1+
274.87909	116	
275.05571	88	
275.13723	74	
275.20423	106	
275.94016	74	
275.96273	94	
276.36446	80	
276.85745	354	1+
277.87834	100	
277.96873	72	
278.83372	786	1+
278.99731	78	
279.85404	72	
281.55759	88	
281.87710	74	
281.89544	82	
281.98190	86	
282.89006	74	
283.14190	72	
285.80730	72	
285.85025	1260	1+
285.90304	84	
286.11658	72	
286.80890	72	
286.85260	940	1+
287.87508	72	
289.85590	152	
291.85741	148	
292.18019	80	
292.58782	102	
292.88862	72	
293.10803	200	1+
293.12534	80	
293.39103	78	
294.82068	124	
295.88941	142	
295.99822	72	
298.85883	72	
300.04657	74	
300.08894	78	
300.55108	82	
306.05540	72	
307.15011	90	
308.20730	76	
308.92651	78	
309.74410	102	
309.86567	110	
309.89777	84	
310.44882	92	
312.71849	72	
312.80725	80	
312.87075	192	1+
313.12012	82	
314.08773	136	
314.82165	84	
315.80507	76	
318.14874	78	
318.84746	72	
319.05811	70	
319.38294	88	
320.06781	74	
320.08981	78	
320.96710	80	
323.76457	72	
325.36409	84	
327.10513	90	
329.07109	72	
329.87065	104	
329.88935	98	
330.86857	150	
331.89218	88	
333.16952	272	1+
337.00361	80	
337.92177	92	
338.84542	88	
340.82221	92	
341.73640	82	
END IONS

###FS:    #m/z: 359.96383 #charge 1+
###MS: 86
###MSMS: 89
BEGIN IONS
TITLE=Cmpd 66, +MS2(359.9638), 28.0-35.0eV, 1.9min #89
RTINSECONDS=113.167
SCANS=86,89
PEPMASS=359.96383	35208
CHARGE=1+
55.90768	94	
103.33439	100	
184.95441	80	
191.90715	74	
191.95647	78	
192.55257	110	
195.08075	78	
199.89340	84	
201.07048	80	
202.49026	102	
203.07950	84	
205.92437	86	
208.94488	84	
209.94417	496	
210.98224	76	
218.88825	82	
219.91748	98	
220.88240	226	1+
221.96737	74	
222.10823	74	
222.95316	400	1+
223.97031	138	
224.10559	80	
224.95128	316	
225.89696	200	
225.94993	244	
225.96945	100	
226.86368	76	
226.89577	110	
226.94767	2616	1+
226.97008	166	
226.98541	108	
228.03232	108	
228.89551	76	
228.94312	2460	
229.17724	90	1+
232.10938	90	
232.82893	128	
234.84483	76	
234.86667	290	1+
237.99232	88	
238.96723	94	
239.09418	92	
240.09597	88	
240.94308	108	
240.96515	160	
240.99849	80	
241.06719	78	
241.94263	190	
241.96412	176	
242.12659	74	
242.93722	74	
242.96142	528	
243.86761	140	
243.89921	90	
244.16731	100	
244.83976	86	
244.90683	78	
244.95911	1066	1+
245.94119	108	
246.79731	94	
246.95471	1266	
247.85202	84	
248.80352	134	
248.90074	84	
249.12242	112	
249.80482	110	
250.78754	74	
250.95102	244	
250.97258	174	
251.06988	194	
251.11617	244	1+
251.78779	80	
252.95296	154	
254.86163	260	1+
256.98155	74	
257.91409	118	
258.00423	76	
258.07941	74	
258.84330	110	
258.96417	78	
259.84654	100	
259.88336	78	
260.38440	92	
260.83435	138	
260.86682	146	
260.94941	134	
260.97185	158	
261.45526	84	
261.88062	126	
261.96803	80	
262.04733	78	
262.82376	204	1+
262.88892	80	
262.95648	132	
264.81923	74	
264.83370	84	
264.96772	74	
265.81790	80	
266.81667	248	
267.97077	242	
268.84721	76	
268.95664	112	
269.89232	126	
269.96766	574	1+
270.84959	168	1+
270.88569	116	
271.38608	80	
271.80077	84	
273.96616	262	
274.84669	84	
276.81167	100	
276.86515	126	
278.15362	76	
278.39340	104	
278.85204	102	
278.88504	74	
279.79308	544	1+
280.79427	374	1+
281.11897	80	
282.05562	94	
285.82204	86	
285.94038	90	
287.79427	208	1+
288.04253	82	
288.87354	80	
290.85456	84	
293.13622	78	
294.85593	78	
296.80975	438	1+
298.37931	76	
298.80322	1050	1+
299.12837	74	
300.13405	132	
300.78680	180	1+
303.83608	76	
304.16092	146	
304.96732	84	
308.07437	102	
309.82544	156	1+
310.17223	74	
311.12945	82	
312.13018	84	
312.80716	78	
315.84664	188	
316.13930	84	
316.15653	84	
316.81401	80	
318.81953	114	
318.87594	116	
318.93663	106	
319.93830	76	
320.96242	88	
321.92012	74	
323.01547	172	
326.22175	74	
328.14962	74	
329.15135	82	
336.94472	162	
341.12360	74	
341.77923	92	
343.32477	86	
356.77822	130	
357.85888	76	
358.17531	74	
359.24461	78	
364.84297	114	
365.13826	92	
END IONS

###FS:    #m/z: 507.84831 #charge 1+
###MS: 90
###MSMS: 91
BEGIN IONS
TITLE=Cmpd 67, +MS2(507.8483), 28.2-35.2eV, 2.0min #91
RTINSECONDS=116.827
SCANS=90-91
PEPMASS=507.84831	133080
CHARGE=1+
193.87190	122	
220.05270	130	
224.98022	178	
230.90229	166	
232.89673	222	
235.92090	150	
236.05862	244	1+
250.97009	124	
250.99580	136	
252.08678	376	1+
255.89954	204	1+
258.10668	148	
262.11541	154	
266.09354	122	
267.78253	130	
268.81487	132	
272.13941	120	
276.85436	128	
279.84158	118	
281.90192	152	
283.36900	164	
285.86208	136	
286.13649	124	
287.85350	730	
288.86728	196	
289.83047	220	1+
289.84847	152	
289.88132	324	
290.15117	128	
290.86427	556	
290.88398	380	1+
291.86515	272	
291.88659	242	1+
292.96208	160	1+
293.87320	980	1+
293.89349	142	
296.85282	128	
297.85925	152	
297.90486	224	1+
298.80363	122	
298.86955	122	
299.80411	144	
303.86518	446	1+
305.09442	322	1+
305.86438	784	
306.12043	136	
307.89176	172	
308.14152	380	1+
308.87502	760	1+
309.84892	152	
309.89157	270	
310.16017	442	
311.88727	950	1+
312.81694	134	
312.86991	262	
312.98434	166	
313.11060	120	
313.88368	178	
314.86039	152	
314.89317	124	
315.81773	128	
315.87848	126	
316.86460	162	
317.89573	148	
320.86644	152	
320.89720	146	
321.60401	136	1+
322.88959	148	
323.85563	132	
323.87555	516	1+
324.08883	228	1+
324.85164	316	1+
325.90298	164	
326.88457	1944	1+
330.17133	150	
330.77197	120	
330.82840	174	
330.88869	342	1+
331.17937	238	
331.87406	406	1+
333.75317	186	1+
336.78406	120	
337.88265	178	
338.88065	278	1+
340.86458	192	1+
341.73963	160	
341.83428	214	
342.82303	150	
343.76020	134	
344.83957	122	
345.75304	124	
345.78279	124	
346.88914	126	
347.77560	240	
348.78494	490	1+
349.06346	126	
349.36656	128	
349.75537	312	1+
350.82140	290	1+
351.88406	352	1+
354.95314	174	1+
355.84107	142	
355.89267	264	1+
356.78204	290	1+
356.97101	132	1+
357.85838	246	1+
359.77167	130	
361.81910	150	
365.10471	172	
365.78339	260	
366.84255	352	1+
367.02610	120	
367.71283	188	
367.77049	376	
368.77011	220	
368.79543	136	
368.84009	506	1+
368.89969	236	
369.71063	174	
369.89989	158	
370.80468	120	
372.78717	134	
373.15882	182	1+
373.72022	268	1+
373.90859	118	
374.78700	128	
374.81377	126	
374.83300	152	
374.88145	158	1+
377.76948	136	
381.72679	124	
381.79761	282	1+
381.84567	208	
382.85662	184	
383.77989	144	
384.85005	944	1+
384.90000	130	
385.13824	166	
385.78081	190	
386.81543	266	1+
387.84846	314	1+
388.80014	274	1+
389.19936	142	
390.84531	344	
391.78757	126	
391.84189	196	
392.82538	808	1+
394.77628	226	1+
395.74451	252	1+
396.87237	132	
398.72768	548	1+
399.85436	564	1+
400.08319	162	
402.86602	146	
403.75293	120	
403.86946	462	1+
405.76558	430	1+
406.05410	150	
406.80255	204	1+
406.86062	248	
407.74166	222	
407.76603	146	
407.87131	530	
408.74569	132	
408.85504	1332	1+
409.72193	368	
410.07401	184	1+
410.74321	340	1+
410.83924	1062	1+
410.87859	292	1+
411.80311	160	
411.86222	140	
412.10177	224	1+
412.84608	214	
413.07845	158	
413.75505	136	
413.85212	318	1+
413.87847	214	
416.81559	176	1+
416.85653	234	1+
416.88035	124	
417.74824	160	1+
417.88153	132	
418.70018	182	
420.73393	142	
421.88903	216	
422.87771	266	
423.77527	700	1+
423.80641	220	
423.86872	224	
424.04324	164	
425.75569	936	1+
425.80868	174	
425.87494	168	
426.07418	244	1+
426.86476	740	1+
427.74403	376	
428.75041	358	
428.84982	970	1+
429.73997	308	
430.74883	300	
431.86831	292	
432.87236	170	
433.73453	176	1+
433.86097	240	1+
434.88518	142	
435.71383	130	
439.90414	126	
442.68297	152	
442.78922	278	1+
443.68405	236	1+
443.73195	124	
443.76177	160	
444.87522	2208	1+
445.74685	340	1+
447.19437	138	
447.71464	548	1+
448.76330	136	
449.87786	266	1+
450.17296	202	1+
450.70229	120	
450.75456	252	1+
461.88380	490	1+
462.88833	430	1+
465.72857	126	
467.89188	1134	1+
470.73125	174	
485.90249	478	1+
486.84725	118	
506.10049	124	
END IONS

###FS:    #m/z: 336.94749 #charge 1+
###MS: 90
###MSMS: 92
BEGIN IONS
TITLE=Cmpd 68, +MS2(336.9475), 28.0-35.0eV, 2.0min #92
RTINSECONDS=117.599
SCANS=90,92
PEPMASS=336.94749	53882
CHARGE=1+
47.11816	78	
175.40394	76	
183.86727	86	
198.95349	98	
200.87550	74	
210.88482	114	
211.94570	1402	1+
212.87740	708	1+
213.09531	74	
213.93974	618	1+
214.83773	106	
215.93559	166	
219.62453	80	
220.51367	80	
220.94580	70	
222.38847	88	
223.97335	114	
224.96497	102	
227.19860	92	
227.95503	140	
228.89526	242	
229.95638	1454	1+
230.88901	982	1+
231.95202	702	1+
232.81895	186	1+
233.89694	224	
233.94387	322	1+
235.06734	84	
235.92472	72	
236.13959	78	
237.06695	74	
237.57590	78	
237.89800	180	1+
238.84111	318	1+
239.07167	76	
240.81768	88	
240.83289	84	
242.79066	96	
243.83948	234	1+
244.16078	128	
244.87788	112	
245.16984	112	
246.97585	236	
247.96920	468	
248.90105	598	1+
249.91892	76	
249.95914	214	
250.06085	76	
250.07853	144	
250.14089	72	
250.17923	84	
250.83419	156	
250.95822	124	
251.09259	100	
251.83858	212	
252.84233	158	
252.97360	1088	1+
253.84594	76	
253.90614	344	1+
254.93589	76	
254.96687	296	
254.98742	126	
255.07141	76	
256.84661	140	
256.86644	78	
256.96457	138	
257.27088	70	
257.85422	76	
257.91622	138	
258.38504	92	
258.84812	468	1+
259.04274	84	
260.83744	86	
260.89987	76	
261.83498	116	
262.11497	82	
263.00645	98	
265.01747	82	
266.09181	90	
266.86183	74	
267.83130	160	
267.84962	160	
268.84055	688	1+
269.92327	70	
269.95407	72	
270.86214	78	
271.15205	78	
271.59437	80	
271.91234	92	
271.94870	76	
272.85957	198	1+
272.92308	114	
274.02842	82	
274.89904	72	
275.21057	134	
276.06399	114	
276.16879	78	
276.85882	204	
276.90388	70	
276.95700	72	
277.12852	98	
277.83440	88	
277.85749	184	
278.83800	150	
278.85882	102	
279.83718	78	
279.85366	154	
280.50755	92	
283.00749	70	
283.55115	70	
285.39861	92	
285.84826	984	1+
286.09420	92	
286.85074	758	1+
288.82699	72	
289.76300	86	
290.14361	80	
290.83203	70	
291.16100	118	
291.40411	72	
291.80478	72	
291.85299	80	
292.07535	94	
293.11018	284	1+
295.09745	116	
295.11329	72	
295.84164	82	
295.96189	78	
295.99372	92	
297.87256	74	
298.03395	78	
298.30736	80	
299.87635	132	
300.08306	70	
300.39793	104	
301.01332	86	
301.41609	76	
301.86572	70	
304.86849	72	
306.82696	78	
306.86177	86	
307.21432	70	
307.79699	104	
307.87844	86	
308.87790	72	
309.43329	74	
309.87740	106	
311.03276	70	
311.89810	72	
313.16176	80	
316.90584	76	
317.11183	86	
317.88023	142	
319.14826	72	
319.71882	82	
319.87542	92	
320.06342	84	
322.02800	80	
323.89968	106	
324.18023	94	
324.38816	88	
325.35972	80	
325.97780	84	
327.46936	88	
332.94494	72	
333.11774	100	
334.20748	74	
335.87997	72	
339.20270	72	
341.90179	84	
END IONS

###FS:    #m/z: 359.96338 #charge 1+
###MS: 90
###MSMS: 93
BEGIN IONS
TITLE=Cmpd 69, +MS2(359.9634), 28.0-35.0eV, 2.0min #93
RTINSECONDS=118.37
SCANS=90,93
PEPMASS=359.96338	34286
CHARGE=1+
176.93761	120	
189.42843	90	
191.96329	120	
199.20831	92	
205.95069	78	
206.95780	80	
207.95725	74	
208.93066	98	
209.09562	98	
209.92578	82	
209.94596	376	
211.89779	72	
216.85288	72	
217.40308	96	
218.03723	82	
218.87360	78	
222.95240	514	1+
223.10501	86	
223.88513	96	
224.94887	350	1+
225.96333	106	
226.94892	2958	1+
227.92973	74	
228.01593	86	
228.94251	2574	
231.10949	82	
232.08002	102	
232.41247	86	
232.89027	82	
233.07013	76	
234.87685	76	
235.92834	90	
237.89159	232	1+
238.79450	78	
238.94216	94	
238.95218	82	
239.79369	74	
240.83272	144	
240.94116	430	1+
240.95922	644	1+
242.57560	92	
243.02564	112	
243.91332	72	
244.17175	76	
244.95852	1418	1+
245.89354	102	
245.94357	122	
246.81277	86	
246.95489	1384	1+
246.97994	154	
247.80528	342	1+
247.85190	78	
248.86786	84	
250.48779	74	
250.83616	174	1+
250.95003	292	
250.97736	114	
251.02822	152	
251.79938	74	
252.10973	72	
252.95751	218	
254.85798	76	
255.01895	84	
257.44830	88	
258.97208	256	
260.06366	78	
260.80239	104	
260.83432	72	
260.86988	94	
260.95014	94	
260.97471	224	
261.84073	84	
262.97045	72	
263.83234	126	
264.88164	214	1+
266.02327	102	
266.81582	114	
266.86445	122	
267.97477	174	
268.17087	126	
268.84841	86	
269.97130	258	
269.99442	92	
270.89128	228	
271.11347	110	
274.43098	84	
274.86002	132	
275.05957	86	
275.79536	72	
276.86061	88	
277.11622	78	
277.81871	116	
277.84827	118	
277.92312	164	
278.79773	110	
278.84533	110	
279.09426	86	
279.42252	106	
280.16018	90	
280.79469	360	1+
280.83450	72	
281.12678	74	
281.42556	80	
283.06952	80	
283.86359	134	
284.82434	178	
286.81963	94	
287.81210	84	
287.85161	100	
289.96382	76	
291.88227	78	
292.80395	76	
293.02892	98	
293.11913	136	
293.85115	116	
293.99557	86	
294.85435	86	
295.03751	88	
295.09213	86	
295.13665	74	
295.81248	216	1+
297.97226	84	
298.00193	104	
298.80384	1008	1+
301.81495	76	
306.40156	82	
306.96038	114	
307.27265	84	
308.81563	74	
309.91709	86	
312.56412	76	
313.85898	108	
314.08997	82	
314.11638	104	
314.93599	138	
315.18583	102	
315.81824	86	
316.01251	94	
316.84006	94	
316.88968	204	1+
318.14406	286	1+
318.35460	88	
319.81742	100	
319.87586	148	
321.13217	78	
322.81840	100	
323.01829	158	
324.02555	76	
331.13033	86	
332.07851	86	
332.88922	82	
336.94864	178	
342.86288	84	
347.16875	84	
347.81642	76	
353.10136	100	
354.90487	80	
357.78688	76	
358.18450	74	
359.96176	74	
361.18837	78	
361.79811	76	
362.77450	78	
363.31958	80	
363.34067	80	
363.79802	78	
END IONS

###FS:    #m/z: 322.93175 #charge 1+
###MS: 94
###MSMS: 95
BEGIN IONS
TITLE=Cmpd 70, +MS2(322.9318), 28.0-35.0eV, 2.0min #95
RTINSECONDS=122.042
SCANS=94-95
PEPMASS=322.93175	1713600
CHARGE=1+
66.13352	72	
195.96349	74	
196.88555	78	
201.04725	168	
201.07564	72	
203.95218	72	
205.94805	198	
206.04244	74	
207.89887	78	
210.09111	66	
214.89715	138	
217.90863	94	
219.90486	80	
220.87120	78	
220.88373	82	
221.95105	68	
222.89011	68	
223.86291	66	
224.96321	66	
224.97594	74	
225.94782	80	
227.88150	154	
227.90998	76	
227.95831	72	
228.91056	70	
228.93655	66	
230.09522	74	
230.83626	142	
230.86147	76	
230.88936	64	
231.89127	74	
232.02146	88	
232.05909	64	
232.87548	64	
233.57669	80	
233.89373	72	
235.98094	106	
237.05551	88	
237.91109	86	
238.88546	90	
238.94089	118	
239.04083	178	1+
239.08091	70	
240.94083	1382	
241.12243	72	
241.94037	4422	1+
242.94237	3006	1+
243.82253	128	
244.82355	124	
244.94126	584	
245.22968	66	
245.81831	70	
246.03612	76	
246.43707	72	
246.89369	94	
246.97551	186	
248.84054	74	
248.88160	106	
249.87629	64	
249.91518	68	
249.97142	70	
250.39085	86	
251.33788	86	
251.92601	90	
252.00208	70	
252.07442	78	
252.16800	80	
254.13709	114	
255.91176	80	
257.80669	74	
258.83413	118	
258.85302	102	
259.34103	82	
259.40430	78	
259.83295	132	
260.33880	72	
260.83418	76	
261.83044	314	
262.83535	408	
264.06950	132	
265.00956	74	
265.06081	140	
265.42371	84	
266.05787	72	
266.07953	78	
266.85153	78	
266.87980	92	
267.04819	80	
268.09471	72	
268.14113	68	
268.86938	74	
268.95792	74	
269.41956	88	
269.86832	72	
270.58271	70	
271.84560	76	
271.88782	82	
272.84266	80	
273.80701	82	
273.92241	66	
274.83173	86	
275.01911	84	
275.44660	78	
276.47274	86	
278.84660	220	
278.91821	64	
279.09316	1158	1+
279.79657	78	
280.84313	62	
281.79429	76	
283.07135	104	
284.21121	80	
284.29295	378	1+
284.42666	100	
284.79750	64	
284.86439	102	
285.85112	90	
286.80329	88	
286.92762	72	
289.78746	108	
290.85900	236	1+
291.80264	100	
293.80289	96	
293.85965	66	
293.88274	74	
295.05672	84	
295.83705	70	
296.13974	76	
296.46073	88	
296.88795	74	
299.78568	78	
299.81083	70	
299.87644	76	
300.21061	72	
300.80202	68	
300.81922	78	
301.19863	74	
301.83586	74	
303.13876	76	
304.39065	106	
304.83459	72	
304.88207	86	
304.93294	80	
307.80308	90	
307.89183	66	
308.86667	164	
310.09210	74	
310.87186	108	
311.82009	74	
312.06514	62	
321.43126	64	
325.06092	80	
326.96314	126	
327.04538	66	
327.20940	82	
328.11403	68	
END IONS

###FS:    #m/z: 340.94259 #charge 1+
###MS: 94
###MSMS: 96
BEGIN IONS
TITLE=Cmpd 71, +MS2(340.9426), 28.0-35.0eV, 2.1min #96
RTINSECONDS=122.814
SCANS=94,96
PEPMASS=340.94259	635330
CHARGE=1+
192.89501	96	
203.92751	84	
207.15225	78	
208.88809	80	
210.94086	96	
211.79245	78	
212.87794	110	
213.88141	148	
213.93954	672	
214.87560	100	
215.88277	80	
215.93686	186	
217.88452	142	
219.89401	126	
220.11798	76	
220.87725	80	
221.87409	80	
221.93549	88	
228.94486	116	
230.88961	544	1+
231.95001	346	
233.95449	106	
235.86971	76	
235.95010	88	
236.13774	88	
239.89051	102	
240.83416	202	
240.85697	78	
241.11682	74	
241.84558	112	
241.90869	74	
242.84067	110	
242.90438	122	
243.19193	78	
243.83805	216	
244.02747	82	
244.16284	124	
244.83265	84	
244.95375	130	
245.55094	112	
246.97607	126	
247.09082	84	
249.90251	180	
249.96356	278	
249.98299	100	
250.00027	164	
250.40630	104	
251.92637	90	
252.42348	82	
252.95334	118	
253.90636	178	1+
254.96781	438	1+
255.07380	92	
255.80395	100	
255.88413	102	
255.96084	106	
256.85043	148	
256.90306	76	
256.92866	106	
256.97988	92	1+
257.17648	86	
257.84569	674	1+
259.07048	76	
259.14752	102	
259.95803	204	
260.84187	478	1+
260.85808	94	
260.89981	84	
261.43334	104	
263.89836	140	
264.91136	80	
264.99828	78	
265.02247	82	
265.97173	100	
267.13685	74	
267.81341	100	
267.83666	414	1+
268.59550	104	
268.84219	246	1+
269.06896	80	
269.79599	86	
271.97502	92	
272.13721	76	
272.85767	112	
272.98017	90	
273.44520	80	
273.91226	76	
274.87472	78	
275.00256	92	
275.86877	164	
276.06283	82	
276.85978	1254	1+
277.09995	78	
277.14102	102	
277.83529	76	
277.96595	78	
278.84630	616	1+
279.14509	76	
280.84940	222	
280.90062	88	
280.93210	96	
281.03016	76	
281.86700	352	1+
282.10761	76	
282.92515	90	
283.79326	82	
283.88013	74	
284.84353	80	
284.86783	84	
285.98622	92	
288.84710	100	
289.51243	82	
289.79294	106	
290.15435	166	
290.79306	94	
291.98278	88	
292.16358	100	
293.85710	92	
294.85056	122	
294.87007	128	
295.61368	88	
295.86478	118	
295.99362	90	
296.18830	80	
296.86062	102	
298.85030	112	
299.17314	150	
299.78339	80	
299.87278	122	
300.78736	78	
302.17565	76	
303.04515	86	
303.05943	76	
303.36790	80	
306.98425	76	
307.80962	92	
307.89511	96	
309.89113	74	
310.18351	132	
310.88414	80	
311.29568	84	
311.86981	78	
311.88611	180	
312.80310	84	
312.86377	76	
313.86825	128	
314.89994	104	
317.12873	78	
318.43554	78	
319.15255	102	
320.15344	82	
323.88181	88	
325.88044	82	
328.23655	84	
330.81535	96	
330.83234	118	
334.87709	88	
335.17155	88	
338.88453	82	
340.25087	94	
342.05615	80	
END IONS

###FS:    #m/z: 363.95868 #charge 1+
###MS: 94
###MSMS: 97
BEGIN IONS
TITLE=Cmpd 72, +MS2(363.9587), 28.0-35.0eV, 2.1min #97
RTINSECONDS=123.586
SCANS=94,97
PEPMASS=363.95868	256968
CHARGE=1+
182.94267	102	
183.93736	94	
189.86253	100	
190.94738	78	
191.85811	540	1+
195.08418	88	
205.09678	78	
205.94407	182	1+
207.17169	98	
207.87421	148	
209.91531	84	
209.94357	612	1+
211.86932	80	
212.88061	840	1+
213.09194	78	
216.91802	92	
218.89533	96	
221.80633	92	
222.95585	348	1+
223.79137	80	
223.89243	86	
224.94930	566	1+
225.45660	76	
226.01764	86	
226.05639	78	
226.94863	4166	1+
226.97260	164	1+
227.10937	96	
227.93157	138	
228.10537	94	1+
228.89414	86	
228.94338	4776	
229.94329	110	
229.98082	160	1+
230.83577	236	1+
230.89015	1420	1+
232.21239	86	
232.88187	276	1+
233.00004	80	
233.89749	82	
234.93145	76	
236.58720	80	
237.07252	74	
237.93547	86	
239.12078	88	
239.42685	98	
240.82079	92	
240.84614	76	
240.94265	332	
240.96618	156	
241.36470	82	
241.94283	158	
241.96491	196	
242.94422	512	1+
243.06365	92	
243.47914	92	
243.82517	120	
244.86988	80	
244.95788	2606	1+
245.84075	124	
245.94528	232	
246.80986	132	
246.85462	94	
246.89598	86	
246.95327	1774	1+
247.81214	116	
247.97757	80	
248.80564	258	
248.90090	444	1+
250.03335	82	
250.97104	144	
251.86355	74	
251.95027	220	1+
252.03922	110	
253.90627	182	
254.07091	76	
255.41503	86	
256.92429	94	
257.07811	82	
257.84781	172	1+
257.88170	76	
258.38873	90	
258.97843	90	
259.98017	114	
260.83928	246	1+
260.96916	94	
261.08805	84	
262.83061	80	
262.98658	84	
263.87366	168	
263.91709	80	
264.57019	90	
264.82099	128	
266.81691	244	
266.86382	88	
267.82200	122	
267.97326	370	
268.81996	84	
268.85011	80	
268.97662	212	
269.84194	92	
269.97104	572	1+
270.90695	74	
271.82314	78	
271.91786	178	
273.90551	86	
274.06491	80	
278.80280	120	
278.84382	332	1+
279.11067	218	1+
280.79365	580	1+
282.78716	254	1+
282.82991	76	
282.86428	116	
282.89858	234	1+
283.54028	160	1+
283.85209	186	
284.85180	100	
285.84999	336	
286.05666	74	
286.41792	78	
286.91620	122	
287.52670	84	
288.02065	84	
288.79194	94	
289.86794	128	
290.14713	128	
290.54522	78	
290.79528	134	
291.88636	78	
292.44047	92	
292.79647	86	
294.85055	124	1+
296.80780	320	1+
297.02795	84	
298.80515	784	1+
299.86600	176	1+
300.81081	136	
301.80205	406	1+
301.86180	126	
303.80259	74	
303.85871	530	1+
304.92656	76	
305.89207	78	
305.94361	92	
306.85357	100	
307.84144	146	
308.84577	88	
309.91292	86	
312.35566	76	
316.81521	394	1+
317.09163	88	
317.74146	80	
317.97796	76	
318.14235	78	
318.93635	102	
319.96646	100	
320.11964	98	
320.81751	142	
320.89623	182	1+
321.82164	130	
321.86759	160	
322.92954	308	
323.85078	82	
324.93021	80	
326.50834	74	
326.87438	108	
326.99702	76	
329.31860	80	
329.85827	78	
333.84859	92	
338.79666	186	1+
340.94354	150	
347.21901	76	
349.33025	84	
350.77391	212	1+
350.88969	74	
351.57814	98	
353.76134	138	
354.84341	74	
361.20225	78	
361.60161	92	
361.71863	74	
362.26953	80	
362.30240	84	
365.72970	78	
366.84365	82	
END IONS

###FS:    #m/z: 322.93170 #charge 1+
###MS: 98
###MSMS: 99
BEGIN IONS
TITLE=Cmpd 73, +MS2(322.9317), 28.0-35.0eV, 2.1min #99
RTINSECONDS=127.263
SCANS=98-99
PEPMASS=322.93170	1729976
CHARGE=1+
189.92887	92	
192.89332	76	
194.94345	94	
195.91537	66	
199.90218	78	
200.84231	72	
200.93632	72	
205.95165	92	
208.97670	76	
212.41828	100	
212.90196	74	
213.89384	90	
214.90099	80	
214.99780	72	
217.91956	66	
219.87377	68	
221.96567	72	
222.38464	92	
222.95080	182	
223.96290	114	
224.96304	76	
225.13983	78	
225.88285	68	
226.16345	78	
227.93257	116	
227.96027	68	
227.98791	100	
229.07934	76	
235.01425	66	
237.03656	66	
237.94128	72	
238.84177	72	
238.94171	220	
239.07347	76	
239.79579	66	
239.91117	70	
239.92650	82	
240.82421	102	
240.88836	98	
240.94164	914	
241.94170	1028	
241.97167	76	
242.19913	72	
242.56048	124	
242.94197	3868	1+
243.11527	70	
243.82404	98	
244.00066	76	
244.81807	170	
244.94007	1180	1+
245.40959	84	
245.96104	76	
246.84367	72	
246.97880	194	
247.85574	80	
248.64143	78	
248.85486	136	
249.11384	78	
249.85277	100	
250.94865	132	
251.91054	94	
252.11517	104	
252.13272	92	
252.17398	92	
254.12171	68	
254.83841	88	
256.89793	98	
257.33408	92	
257.79952	78	
258.83688	166	
258.89822	92	
260.18248	76	
261.82688	176	
261.89444	92	
263.97860	122	
264.86149	72	
265.05775	84	
265.08554	90	
265.86517	66	
266.84980	198	1+
266.88797	80	
267.79712	72	
267.88999	96	
269.79248	170	1+
269.81454	98	
269.88116	78	
272.59716	84	
272.85217	134	
273.79119	90	
274.24755	66	
274.41269	70	
274.94576	68	
275.20627	88	
276.08698	110	
276.84692	70	
278.15165	82	
279.09179	814	1+
279.16819	94	
279.85586	72	
280.03852	72	
280.83045	84	
281.09736	84	
281.86243	68	
281.99621	92	
282.27273	70	
282.79161	72	
283.07105	68	
283.84915	154	1+
283.85970	232	1+
284.29656	214	
284.87907	114	
284.99634	80	
285.79091	80	
286.15616	78	
287.86835	80	
289.87772	184	
290.85528	68	
291.09606	76	
291.80567	72	
292.80600	78	
293.12769	80	
293.93759	78	
294.80558	68	
297.12085	78	
299.88313	80	
300.17656	80	
300.78937	68	
301.48403	96	
301.80538	190	1+
302.11364	72	
302.85879	94	
302.96750	70	
303.84678	88	
303.94548	66	
304.40978	102	
305.80414	70	
305.95672	68	
307.72241	66	
307.89584	124	
308.80469	78	
309.92810	78	
309.96690	70	
311.04233	76	
313.37449	94	
313.80929	92	
314.77586	66	
316.87091	70	
317.44163	70	
318.86072	76	
319.08913	72	
319.78693	72	
320.14696	76	
320.96484	86	
323.72535	68	
323.80205	68	
324.76426	70	
324.90771	76	
327.89386	66	
END IONS

###FS:    #m/z: 340.94245 #charge 1+
###MS: 98
###MSMS: 100
BEGIN IONS
TITLE=Cmpd 74, +MS2(340.9425), 28.0-35.0eV, 2.2min #100
RTINSECONDS=128.035
SCANS=98,100
PEPMASS=340.94245	644228
CHARGE=1+
184.90620	80	
190.93888	78	
192.92883	132	
203.89057	72	
206.14086	80	
208.00169	106	
209.94152	82	
210.94125	218	
213.87767	166	
213.94087	512	1+
215.88697	156	
215.93613	140	
219.42251	76	
219.87903	132	
223.89794	84	
223.95935	216	
224.83400	108	
224.98024	82	
225.89575	90	
226.94943	208	
227.92862	74	
228.94666	74	
229.85151	92	
229.95399	74	
230.89326	140	
231.89336	174	
231.95021	668	1+
232.48768	92	
232.82287	92	
232.89210	104	
233.89767	76	
234.87165	72	
235.87927	82	
235.94148	80	
236.89494	74	
238.83800	84	
238.96909	96	
239.88101	90	
240.83298	392	1+
240.96657	116	
241.85692	76	
242.09775	74	
242.39032	72	
243.83228	210	
244.60532	84	
245.17031	82	
245.86869	182	1+
246.18658	80	
246.97884	82	
249.10045	76	
249.95960	162	
250.87685	86	
251.57159	82	
252.83544	80	
253.90829	78	
253.94351	86	
253.95694	72	
254.07737	158	
254.96789	154	
255.96892	134	
256.07486	86	
256.26173	104	
256.86755	76	
256.89907	74	
256.97267	84	
257.26894	76	
257.86730	120	
257.91065	164	
258.84675	686	1+
259.00322	82	
259.95800	126	
260.33296	88	
260.83486	620	1+
260.91745	76	
261.06829	72	
264.08666	86	
265.90610	72	
266.87192	72	
267.82896	106	
268.82090	76	
268.84572	184	
269.16558	88	
269.87085	84	
270.35735	76	
270.82259	260	1+
270.85568	330	1+
272.14699	216	1+
272.93543	290	1+
272.97623	150	
275.20852	76	
275.49771	104	
275.95869	72	
276.06658	78	
276.85794	672	1+
277.93664	74	
277.96722	114	
278.01031	94	
278.84881	794	1+
279.63220	78	
279.91284	90	
279.92520	100	
280.16202	98	
280.84891	276	1+
281.16580	72	
282.14698	92	
282.87462	126	
283.36727	92	
283.88639	72	
285.84063	74	
286.03158	78	
288.13297	74	
289.84044	84	
290.01226	90	
290.15327	90	
290.18542	78	
291.12150	86	
292.12129	78	
292.88624	76	
294.43452	72	
294.86879	214	1+
294.96332	90	
295.84169	80	
295.97149	110	
296.97070	78	
297.98705	88	
298.98624	72	
299.36459	72	
299.75330	138	
299.87661	368	1+
300.08495	74	
300.79146	94	
301.14299	72	
301.87753	108	
301.91937	82	
302.14544	120	
302.16022	86	
302.87523	100	
302.94350	152	
303.11527	72	
306.02324	74	
307.89713	92	
309.89089	74	
310.10075	162	
310.41218	82	
310.88072	176	
312.17346	82	
313.96142	90	
314.87403	98	
317.82882	72	
318.14186	82	
323.17287	74	
323.87447	90	
324.13820	86	
325.89364	80	
326.09926	76	
327.89407	82	
330.83544	74	
330.88499	100	
334.81175	88	
334.95897	172	
335.85059	72	
337.09609	74	
338.24928	82	
340.73582	72	
343.71163	96	
END IONS

###FS:    #m/z: 363.95850 #charge 1+
###MS: 98
###MSMS: 101
BEGIN IONS
TITLE=Cmpd 75, +MS2(363.9585), 28.0-35.0eV, 2.2min #101
RTINSECONDS=128.808
SCANS=98,101
PEPMASS=363.95850	249460
CHARGE=1+
82.48632	92	
140.61334	86	
189.86541	172	
191.85827	194	
192.92845	110	
194.86647	86	
196.88679	194	
200.03603	92	
205.94590	186	1+
207.48673	86	
207.87423	330	1+
209.94617	548	1+
210.88561	254	
212.88062	798	1+
215.41756	86	
222.95332	252	1+
223.90174	88	
224.95088	700	1+
224.97774	92	
225.97412	334	1+
226.06188	82	
226.94835	3638	1+
227.85608	88	
227.89222	442	1+
228.89457	300	1+
228.94355	3738	1+
229.19726	84	
230.85585	82	
230.89198	1640	1+
231.39550	92	
232.88743	344	1+
234.03561	98	
236.06601	74	
239.17564	76	
239.86203	84	
240.82643	76	
240.89180	82	
240.94174	342	
240.96454	312	
241.81715	86	
241.94522	240	
242.07299	86	
242.94170	760	1+
242.96504	278	1+
243.04253	94	
243.10971	76	
243.81659	80	
244.82276	166	
244.95905	2012	1+
245.13568	100	
245.92548	90	
245.94295	150	
246.81094	144	
246.91155	124	
246.95421	2502	1+
247.94463	84	
248.80463	80	
248.86131	140	1+
248.90246	472	1+
249.06146	98	
249.40678	106	
250.44333	82	
250.79157	144	
250.92553	80	
251.08580	86	
252.84112	80	
252.88609	76	
252.92680	84	
253.91208	86	
253.98867	84	
254.04723	76	
254.39573	76	
256.07517	76	
256.37571	94	
256.88216	116	
256.93255	78	
256.95587	90	
257.40093	98	
258.97474	278	
259.03265	92	
259.85363	82	
261.83346	248	
261.91827	90	
263.97806	98	
264.88958	80	
266.81402	606	1+
267.85966	84	
267.97391	104	
268.86964	94	
268.91570	84	
269.97046	224	
271.97289	74	
272.11057	104	
272.82358	94	
273.12385	92	
274.17034	78	
274.90707	76	
275.81788	74	
276.85402	76	
276.88747	78	
276.91407	90	
278.80220	120	
278.84446	306	1+
280.10362	124	
280.79535	516	1+
281.40089	78	
282.45007	100	
282.79057	254	1+
282.83080	138	
282.93500	112	
283.84819	114	
283.99418	120	
284.19044	92	
284.82424	460	1+
284.88043	80	
285.14751	82	
285.84576	204	1+
286.05232	84	
286.42417	112	
286.82540	82	
286.91899	106	
289.86987	256	
289.96584	88	
290.14798	116	
290.82595	92	
290.87521	134	
291.85847	108	
292.11834	344	1+
292.85648	84	
293.11925	254	1+
296.81034	236	
297.80805	132	
298.80473	1076	1+
300.79793	236	
301.80426	140	
301.85960	256	
302.81196	90	
302.85619	770	1+
302.91419	86	
304.30100	100	
306.31111	98	
306.81621	78	
307.21234	84	
308.95147	100	
310.12887	86	
310.87128	92	
311.34987	90	
311.86126	106	
313.68116	92	
314.52117	82	
316.81493	262	1+
316.96070	76	
318.44420	78	
318.80830	80	
318.93766	80	
319.87362	92	
320.14022	90	
320.62181	84	
321.31484	76	
321.58110	86	
321.81836	152	
321.87185	136	
322.93448	78	
324.82151	86	
326.87400	180	1+
328.29640	126	
330.88238	80	
336.82785	86	
337.72115	78	
339.82857	108	
340.11926	74	
340.93765	184	
341.90157	88	
343.39060	106	
353.23272	98	
359.99444	74	
361.12555	86	
361.70405	78	
366.86476	100	
366.88115	76	
368.73859	76	
END IONS

###FS:    #m/z: 322.93179 #charge 1+
###MS: 102
###MSMS: 103
BEGIN IONS
TITLE=Cmpd 76, +MS2(322.9318), 28.0-35.0eV, 2.2min #103
RTINSECONDS=132.497
SCANS=102-103
PEPMASS=322.93179	1736542
CHARGE=1+
110.19902	78	
195.84632	78	
200.11917	88	
205.95070	82	
206.83981	60	
206.95254	76	
207.87564	72	
210.90169	176	
211.94971	68	
213.14015	72	
214.09349	76	
219.05545	62	
219.88832	72	
220.88734	88	
221.94446	162	
221.96400	62	
222.05329	70	
223.86694	74	
223.89292	196	1+
223.95740	214	
223.97687	78	
224.81929	68	
225.00542	84	
227.09519	66	
227.93415	144	
228.85822	70	
230.11582	70	
230.83349	74	
233.12825	74	
234.03468	72	
235.50999	60	
236.05471	86	
236.12799	66	
237.02947	66	
237.04585	68	
238.84400	70	
238.94664	74	
239.08295	60	
239.78430	62	
239.80110	124	
239.90699	208	1+
240.94121	1730	
241.89135	62	
241.94249	1252	
242.82313	180	
242.94219	3560	1+
243.82324	378	1+
244.82578	264	1+
244.93960	852	1+
245.96834	238	1+
246.86406	182	
247.43449	96	
248.99581	66	
250.90968	70	
251.07118	76	
252.41931	102	
252.80370	62	
252.84894	78	
253.16929	74	
253.82697	82	
254.83250	76	
254.86191	60	
256.89121	82	
257.40100	84	
257.83456	68	
258.01596	72	
258.83383	182	
259.84387	80	
260.83226	386	1+
261.03459	68	
261.92795	66	
263.07286	76	
263.52640	80	
263.85550	128	
264.86166	82	
265.06132	76	
265.10335	92	
265.43564	86	
265.87983	64	
266.86925	204	
266.95601	80	
267.93815	92	
268.01841	66	
269.34090	90	
269.84249	128	
269.92754	74	
270.92294	60	
271.10704	72	
271.35966	84	
271.79079	70	
271.84371	250	1+
272.13680	84	
272.16931	80	
272.39246	86	
273.79033	62	
274.78571	70	
275.80904	130	
276.82408	78	
276.87513	72	
276.95904	78	
279.09242	926	1+
279.20751	64	
280.84067	68	
281.05049	62	
281.92001	70	
282.20493	68	
283.04937	64	
283.79342	72	
283.86168	94	
284.29643	506	1+
284.31457	78	
284.85999	76	
286.10217	120	
286.83390	68	
286.91737	72	
286.93388	86	
287.08678	74	
287.18729	68	
287.82446	70	
287.89516	76	
288.89635	68	
289.88151	110	
290.85328	106	
290.88056	168	
291.81281	70	
292.10892	118	
292.14446	86	
293.08760	82	
293.80096	72	
294.85003	66	
294.91299	100	
295.96654	70	
296.84567	72	
297.41502	94	
301.86272	164	
302.16666	82	
302.92711	74	
303.16021	84	
303.81483	62	
304.86406	64	
305.87905	68	
306.80132	74	
306.88278	124	
308.88889	100	
309.02092	64	
310.87403	86	
312.71686	60	
312.88370	92	
312.90044	64	
315.17728	60	
316.86657	70	
317.86612	88	
322.27945	88	
322.84630	92	
323.75376	62	
323.93470	60	
324.11871	72	
324.89784	102	
325.89784	116	
326.25931	64	
326.61928	96	
END IONS

###FS:    #m/z: 340.94245 #charge 1+
###MS: 102
###MSMS: 104
BEGIN IONS
TITLE=Cmpd 77, +MS2(340.9425), 28.0-35.0eV, 2.2min #104
RTINSECONDS=133.269
SCANS=102,104
PEPMASS=340.94245	633440
CHARGE=1+
180.89717	80	
185.87907	90	
192.92918	86	
192.94425	130	
196.88233	80	
200.00609	74	
208.95995	136	
210.93749	168	
212.88039	80	
212.95029	86	
213.87822	298	1+
213.93885	728	1+
214.11681	94	
215.03579	72	
215.94051	98	
220.87404	106	
222.04691	84	
222.12280	72	
223.11205	88	
224.00078	80	
226.95415	82	
227.89911	74	
228.91022	86	
228.94765	110	
230.15496	78	
230.89098	482	1+
231.11357	72	
231.95323	372	
232.11159	72	
233.40784	88	
233.83555	78	
233.91814	82	
233.94685	206	
235.86440	100	
236.13760	134	
238.84789	96	
238.89477	80	
239.83712	78	
240.06177	72	
241.84298	232	1+
243.83306	260	
244.07717	76	
244.16943	78	
244.84144	110	
245.85618	180	1+
247.97575	88	
248.14965	80	
249.96987	80	
250.90521	182	
250.94488	90	
251.99847	80	
252.05490	80	
253.86151	72	
253.97291	80	
254.90593	106	
254.92317	138	
254.96707	226	1+
255.04189	98	1+
255.80185	80	
256.84826	118	
257.91756	86	
258.84558	138	
258.86226	132	
259.85146	438	1+
260.83665	208	
260.91949	72	
261.01682	80	
261.81296	90	
262.35953	84	
262.95334	82	
266.15606	76	
266.85385	80	
266.92188	86	
268.37621	98	
269.16786	80	
269.84881	84	
271.02625	78	
271.87352	94	
271.89801	98	
271.99323	78	
272.85247	80	
272.93643	122	
272.95425	80	
273.49174	92	
273.79040	76	
273.82494	92	
274.89059	108	
275.20590	174	
276.02207	74	
276.06325	112	
276.85756	618	
276.95684	78	
277.86251	296	
278.19450	74	
278.84527	450	
278.98494	124	
279.39604	104	
279.84722	256	
279.91171	72	
279.93206	100	
280.36344	80	
280.85906	330	1+
282.01915	84	
282.32432	80	
282.92289	80	
283.00990	78	
284.39748	84	
284.93641	76	
285.88940	82	
287.20194	92	
288.16620	84	
290.15241	78	
291.15045	76	
291.81503	80	
292.12169	76	
294.13754	78	
294.86895	190	
294.89435	80	
295.86965	78	
296.13758	74	
296.97582	102	
297.15621	122	
299.86777	122	
300.78464	124	
300.95327	74	
301.90440	74	
302.06442	84	
302.84620	82	
302.86722	76	
302.94686	102	
304.95450	72	
306.41860	90	
306.88019	170	1+
307.81081	84	
310.19161	84	
311.91093	84	
312.83128	96	
313.80520	72	
313.87460	86	
318.14605	128	
320.75587	78	
322.80434	74	
323.18816	82	
323.42890	86	
326.19509	76	
326.90292	74	
327.28948	126	
327.93643	82	
328.16309	94	
329.15176	144	
329.86674	84	
330.81561	78	
330.87963	116	
332.04514	86	
333.38667	90	
337.09397	74	
337.81477	122	
338.14066	76	
338.80740	72	
340.79149	84	
343.06206	180	1+
END IONS

###FS:    #m/z: 363.95866 #charge 1+
###MS: 102
###MSMS: 105
BEGIN IONS
TITLE=Cmpd 78, +MS2(363.9587), 28.0-35.0eV, 2.3min #105
RTINSECONDS=134.04
SCANS=102,105
PEPMASS=363.95866	254666
CHARGE=1+
178.95043	94	
187.93404	98	
189.86465	150	
189.98232	78	
191.85887	238	
196.09218	86	
202.04512	84	
207.87568	76	
209.92197	78	
209.94473	332	1+
210.88225	180	
210.92679	80	
212.87963	594	1+
216.40835	92	
219.91514	142	
220.91673	90	
221.89963	88	
222.95449	194	
223.79318	78	
223.96052	78	
224.95022	758	1+
225.96592	116	
226.08221	78	
226.88436	80	
226.94831	4806	1+
226.97502	118	
227.92912	100	
228.89275	246	1+
228.94384	4204	1+
229.03315	92	
230.88980	1582	
231.20479	86	1+
232.88737	222	1+
232.90194	104	
233.59157	110	
234.06231	86	
234.88150	120	
235.87741	80	
236.94803	90	
238.92707	94	
239.83543	80	
239.89039	86	
240.03953	166	1+
240.93968	1268	1+
240.96395	202	
241.97542	78	
242.81947	654	1+
243.82078	462	1+
243.93844	214	
244.16558	106	
244.95827	2950	1+
245.08816	90	
246.81156	120	
246.90746	166	
246.95414	2844	1+
248.80558	188	
248.90082	428	1+
250.79492	80	
250.86322	92	
250.95154	76	
250.97219	180	
251.07062	92	
251.79873	118	
253.08311	92	
253.38214	100	
253.89954	282	1+
253.96885	102	
254.08812	104	
255.86484	114	
255.92454	168	
257.95090	94	
258.14635	132	
258.83247	478	1+
260.96914	84	
261.09801	78	
261.83231	368	1+
263.80373	82	
263.93318	78	
264.81963	156	
264.98924	80	
265.81776	108	
265.98091	136	
266.09196	78	
266.81709	390	1+
266.85584	236	
266.98400	82	
267.79271	146	
267.97530	446	
268.14289	92	
268.80798	166	
268.84189	108	
269.97294	256	
271.85956	76	
271.92469	88	
271.95866	130	
275.07327	126	
276.00952	84	
276.07710	96	
278.12086	80	
278.82095	90	
278.84462	236	1+
279.10368	188	
279.79570	94	
280.79214	1046	1+
281.87145	124	
281.89456	128	
283.42310	94	
283.78707	332	1+
285.82394	78	
285.84531	250	
285.91981	80	
286.80172	128	
288.02246	78	
289.00488	80	
289.56231	78	
290.14834	148	
292.58739	94	
292.86073	162	1+
293.11864	114	
294.89825	100	
294.92977	80	
295.01196	80	
295.83344	80	
296.80947	144	
296.92835	218	1+
297.56976	78	
297.80902	82	
298.11836	100	
298.80405	470	
298.87052	88	
299.80580	270	
299.87306	200	
300.09545	80	
300.80248	434	1+
300.85299	84	
301.86537	112	
302.85860	82	
303.14689	114	
303.83839	86	
303.85691	408	
303.87291	106	
303.94944	110	
305.85769	80	
306.33925	80	
309.87167	130	
312.87392	158	
314.09644	98	
314.11452	214	1+
315.40571	84	
316.15646	84	
316.81133	396	1+
317.88804	82	
318.93249	154	
319.03218	82	
320.82192	82	
320.86795	78	
321.79045	102	
321.81774	332	1+
321.87197	142	
322.93209	312	1+
326.85011	94	
326.87421	262	1+
327.82236	96	
332.05398	90	
336.94680	206	
338.76658	96	
338.83727	86	
338.85575	100	
339.83207	90	
341.39550	102	
341.83343	82	
341.93796	98	
342.80375	76	
343.83428	88	
347.78021	80	
351.89317	88	
353.76598	96	
359.24933	78	
359.85503	126	
368.87360	84	
END IONS

###FS:    #m/z: 507.84837 #charge 1+
###MS: 106
###MSMS: 107
BEGIN IONS
TITLE=Cmpd 79, +MS2(507.8484), 28.2-35.2eV, 2.3min #107
RTINSECONDS=137.719
SCANS=106-107
PEPMASS=507.84837	132452
CHARGE=1+
196.01794	260	
197.02014	120	
207.07272	138	
214.89380	118	
222.97591	144	
224.11882	204	1+
232.89777	282	
238.06214	196	
245.09221	150	
250.88098	132	
252.07896	122	
253.09073	460	1+
261.08340	170	
266.07901	126	
266.86770	228	
267.94694	130	
272.85415	152	
273.94412	118	
278.83611	140	
278.91565	114	
280.84412	114	
281.04173	176	1+
281.55969	112	
281.83108	114	
281.89484	170	1+
282.10792	354	1+
287.85307	290	
288.35301	172	
289.03752	136	
289.88104	518	
289.89912	158	
290.86745	484	1+
291.88311	132	
291.90337	130	1+
293.87484	732	1+
294.12578	118	
296.13316	134	
296.86933	208	
298.80758	148	
300.85947	116	
302.89203	302	1+
303.86997	520	1+
305.08823	198	1+
305.86498	682	
306.13131	114	
306.88080	146	
307.89134	286	
308.10338	276	1+
308.14288	772	1+
308.87750	722	1+
309.10652	232	1+
309.86933	122	
310.15772	410	
310.81666	114	1+
311.16814	186	
311.88418	1822	1+
312.10594	112	
312.17444	110	
314.86311	532	1+
317.77038	184	1+
318.13914	138	
319.86337	144	
322.86152	330	
323.10243	202	1+
323.85628	408	1+
323.87481	312	
324.75860	142	
324.84319	112	
325.82833	392	1+
325.90309	306	
326.85500	114	
326.88591	1648	1+
327.86321	378	1+
328.86802	314	1+
328.89858	154	
328.91590	116	
329.77807	242	1+
329.89715	190	
330.82448	184	
331.17614	300	1+
332.87700	340	1+
332.90011	110	
333.96530	114	
337.87750	186	1+
338.03488	256	1+
340.76578	176	1+
341.83764	226	1+
342.79305	232	1+
343.13939	134	
347.07751	164	1+
347.73168	178	1+
347.77630	298	
347.89121	234	1+
348.75699	408	1+
348.77894	478	1+
348.84554	162	
348.91045	316	1+
349.75747	272	1+
350.81745	160	
350.88895	520	1+
351.77624	134	
352.78433	222	1+
353.02440	200	1+
353.07223	186	1+
353.81585	114	
353.85994	220	1+
355.88862	162	
356.88955	124	
357.74736	112	
359.87798	120	
360.85787	116	
361.78155	208	1+
363.79333	208	
363.86592	158	
365.78795	374	1+
366.18529	178	
367.71198	228	
367.76488	308	1+
367.83965	118	
368.12019	278	1+
369.59710	130	
369.83521	216	
369.90260	118	
370.75780	146	
371.80042	194	
372.89036	186	1+
373.78589	128	
374.72538	120	
374.81835	228	1+
375.20207	174	
379.14203	128	
379.80213	120	
380.73136	148	
380.86021	214	1+
381.72046	324	1+
381.84082	210	
383.77968	110	
383.80346	124	
384.79171	292	1+
384.84785	566	1+
384.87063	234	
385.77838	324	1+
385.84845	366	1+
385.97331	120	
387.77632	124	
387.85216	138	
388.81149	122	
389.20204	122	
390.05609	196	
390.77852	174	
390.84157	460	1+
391.03515	144	
391.69546	122	
392.27240	112	
392.82736	924	1+
393.74598	130	
393.86922	284	1+
395.78270	118	
396.75260	152	
396.84798	126	
397.09780	116	
398.73280	422	
398.85943	386	1+
399.72734	400	1+
401.78457	126	
402.83353	180	1+
403.86998	168	
404.76832	120	
404.81261	126	
404.87617	410	1+
405.76799	406	1+
405.85881	228	1+
405.87834	258	1+
405.89877	116	
407.72424	118	
407.74996	666	1+
407.79761	154	
407.86437	1230	1+
408.85842	944	1+
409.72948	262	
409.80321	440	1+
410.72483	222	
410.73982	166	
410.84289	386	
411.02670	116	1+
411.73116	130	
411.84101	566	1+
412.84362	372	1+
413.07402	110	
420.88121	406	1+
423.77719	836	1+
423.86691	116	
425.75861	410	
425.86866	116	
426.75614	328	
426.86246	784	1+
427.73488	1226	1+
428.69883	386	1+
428.84788	1114	1+
429.76413	122	
430.74300	124	
430.87074	130	
430.88910	134	
431.68304	198	
431.74485	118	
431.87021	780	1+
433.72792	172	1+
433.85759	620	1+
438.11302	144	
438.14536	130	
439.38468	120	
439.89491	560	1+
441.77369	128	
442.68367	168	1+
443.76343	186	
444.76860	112	
444.87548	2108	1+
445.74680	154	
446.68348	124	
446.76647	188	
446.79371	172	
447.71243	418	1+
447.74255	190	
448.75604	232	1+
448.79322	134	
448.88984	126	
449.79461	198	
449.88285	234	
450.70083	162	
450.86242	240	1+
451.75927	150	
452.70357	218	1+
452.75229	124	
457.70788	128	
457.90719	596	1+
459.12338	110	
462.88270	758	1+
465.72651	246	
467.88749	832	1+
483.92211	128	
485.89885	416	1+
486.79341	140	
490.90829	160	
500.15712	136	1+
504.28656	118	
END IONS

###FS:    #m/z: 336.94726 #charge 1+
###MS: 106
###MSMS: 108
BEGIN IONS
TITLE=Cmpd 80, +MS2(336.9473), 28.0-35.0eV, 2.3min #108
RTINSECONDS=138.492
SCANS=106,108
PEPMASS=336.94726	44696
CHARGE=1+
182.86488	80	
187.05135	78	
195.89650	72	
198.88433	70	
201.88375	80	
208.88976	78	
211.88362	76	
211.94545	1024	1+
212.87723	602	1+
213.93989	1150	1+
214.89884	152	
215.11514	76	
215.93754	292	
217.93390	92	
221.88132	80	
224.02110	74	
224.51195	98	
224.84143	88	
224.96814	72	
226.06190	72	
228.84345	84	
228.90420	128	
229.95611	1770	
230.88924	862	1+
231.95401	488	1+
232.94380	362	1+
233.38330	100	
233.83132	104	
233.89654	178	
233.94881	254	1+
235.38925	96	
238.83779	70	
239.74387	92	
239.85001	110	
239.86386	126	
240.00439	76	
240.83780	376	1+
240.90324	84	
240.96501	200	
241.84245	238	1+
241.85765	80	
242.53759	78	
243.84912	100	
244.16010	146	
244.83878	150	
244.95891	78	
246.90427	90	
246.99628	90	
247.55037	80	
247.96501	354	
248.90124	354	1+
249.37935	84	
249.50348	72	
249.83712	72	
249.96312	110	
250.07623	76	
250.83520	176	
250.94985	250	
251.07280	172	
252.04520	82	
252.84107	86	
252.85667	76	
252.97282	1444	1+
253.08806	178	
253.38018	80	
253.84371	72	
253.90857	184	
254.96596	412	
255.14911	76	
255.78729	138	
256.85175	130	
256.87800	72	
257.05660	84	
257.26697	144	
257.89851	80	
257.91687	86	
258.84931	406	1+
259.85387	248	1+
261.83948	102	
261.85332	134	
262.88405	122	
263.86145	76	
264.86550	70	
265.02529	88	
265.08767	130	
265.41331	74	
265.80781	94	
266.08793	86	
266.18856	76	
267.85817	76	
268.09279	74	
268.41071	76	
268.84266	516	1+
269.87092	78	
270.80788	90	
270.98035	152	
271.91643	218	1+
272.85114	118	
272.97686	188	
273.87473	126	
274.07916	70	
274.85719	110	
274.89677	76	
275.82600	74	
275.87286	210	
275.99322	84	
276.85900	620	1+
277.65606	74	
277.83607	138	
278.83295	490	1+
279.10159	72	
279.83374	324	1+
280.96667	72	
281.05072	72	
281.98833	72	
282.40495	80	
283.89444	74	
284.14086	82	
285.84885	582	1+
286.39984	118	
286.81945	94	
286.85099	410	1+
287.86511	122	
288.85336	182	1+
289.96379	92	
290.16324	92	
290.88767	72	
291.85828	148	
291.88854	74	
292.12772	76	
292.84798	94	
293.16759	74	
294.87584	104	
294.91497	76	
296.81623	74	
296.97472	146	
298.01260	70	
299.29826	76	
299.87315	112	
300.14029	70	
300.17223	72	
300.94714	72	
301.76561	76	
302.82462	86	
303.78919	70	
304.38651	82	
306.14005	72	
309.87268	72	
310.84506	70	
310.87311	134	
311.81390	70	
313.15931	100	
314.06065	78	
315.82474	76	
315.96430	72	
316.39439	70	
316.87320	78	
317.39990	76	
317.43484	86	
318.09072	92	
322.81890	140	
322.99176	70	
326.44374	88	
328.88855	132	
329.40115	72	
334.23909	76	
335.22760	86	
337.19759	88	
339.74612	74	
341.02610	72	
342.42863	86	
END IONS

###FS:    #m/z: 359.96318 #charge 1+
###MS: 106
###MSMS: 109
BEGIN IONS
TITLE=Cmpd 81, +MS2(359.9632), 28.0-35.0eV, 2.4min #109
RTINSECONDS=139.265
SCANS=106,109
PEPMASS=359.96318	31874
CHARGE=1+
135.11188	72	
182.86465	78	
193.04686	80	
194.94541	110	
209.94853	88	
210.95549	80	
210.96792	78	
214.89717	72	
216.85103	138	
219.86849	92	
222.95174	510	1+
223.89028	124	
223.98238	80	
224.94882	608	1+
225.88213	90	
226.16005	78	
226.92120	72	
226.94776	2092	1+
226.97334	108	
227.93110	122	
228.03430	82	
228.94440	2308	1+
232.41088	78	
232.88383	198	
234.86021	94	
234.92965	86	
235.03875	78	
235.82569	82	
235.89817	88	
239.10934	78	
240.81976	112	
240.94441	296	1+
240.96317	452	1+
241.81914	78	
241.90098	74	
242.20083	76	
242.95984	366	1+
243.00613	78	
243.90180	138	
244.95913	1582	1+
245.85708	78	
246.95357	1416	1+
248.85238	72	
250.01777	78	
250.06068	82	
250.41397	72	
250.95234	298	
250.96984	254	1+
252.12884	82	
252.84284	74	
252.95576	236	
253.13422	86	
255.10372	82	
257.00900	72	
257.89972	72	
258.14440	72	
258.44829	86	
258.83841	186	
258.84530	164	
258.97378	142	
259.10583	102	
259.38080	84	
259.80192	80	
260.15644	106	
260.84138	130	
260.96461	180	
261.97112	196	1+
262.90591	190	1+
263.81943	74	
263.86730	82	
265.06551	74	
265.81653	94	
265.97514	246	1+
266.12406	76	
266.81477	352	1+
267.03016	74	
267.78341	80	
268.95871	72	
269.12908	84	
269.97060	88	
270.09116	86	
270.89487	76	
271.84354	82	
272.14008	130	
273.44711	82	
274.35980	78	
276.92419	96	
277.48645	106	
277.84864	92	
277.91478	166	1+
278.10222	90	
278.79835	168	
279.79586	146	
279.84571	78	
280.16613	86	
280.79232	520	1+
280.81319	86	
280.87768	112	
281.35979	74	
283.81884	76	
283.99169	72	
284.82505	146	
285.14334	72	
285.87845	100	
286.84064	82	
288.42674	74	
290.15523	164	
290.34667	80	
290.83420	118	
291.08764	92	
291.80056	104	
292.10892	76	
292.86075	72	
293.12038	92	
295.16815	74	
296.81262	394	1+
297.12067	90	
297.91272	92	
297.93628	88	
298.80566	620	1+
299.65565	78	
300.37430	72	
300.86829	86	
301.78153	98	
301.82970	74	
302.43144	78	
302.84591	90	
302.87348	72	
303.91534	78	
305.86957	110	1+
306.00154	82	
308.92371	74	
309.80491	108	
309.87253	234	1+
313.02452	80	
316.81515	224	1+
317.89664	80	
319.05392	130	
321.44001	72	
321.82088	108	
322.30844	74	
323.01737	250	
323.08363	92	
328.89332	80	
329.81787	78	
329.84717	96	
331.87031	84	
332.89987	94	
334.95356	76	
335.50449	78	
336.05748	80	
336.55313	86	
336.76039	80	
336.80320	74	
336.95107	104	
337.11728	94	
337.35538	78	
337.95653	120	
338.26729	94	
338.86771	98	
340.93990	84	
344.03007	86	
345.25214	164	
348.64152	82	
350.92644	78	
351.09444	72	
352.17007	84	
352.91439	74	
359.76415	76	
362.76713	78	
363.00135	88	
END IONS

###FS:    #m/z: 507.84842 #charge 1+
###MS: 110
###MSMS: 111
BEGIN IONS
TITLE=Cmpd 82, +MS2(507.8484), 28.2-35.2eV, 2.4min #111
RTINSECONDS=142.935
SCANS=110-111
PEPMASS=507.84842	117982
CHARGE=1+
196.01720	348	1+
214.88862	172	
224.97566	428	
232.89955	210	
237.85898	142	
241.86188	126	
250.07553	214	1+
253.09008	212	1+
253.93374	142	
255.08175	192	1+
265.92171	162	
266.16611	160	
267.02693	122	
267.95045	242	1+
272.80190	166	
272.85354	308	1+
274.83862	218	1+
287.85348	498	
288.89624	126	
289.88115	130	
290.86497	532	1+
290.88142	252	
293.87505	490	
293.95693	132	
294.87696	224	
295.81732	208	1+
296.85687	280	1+
298.10030	178	
298.80296	124	
298.84088	224	
301.85063	204	
302.86102	158	
303.87236	412	
305.86430	640	
306.12272	156	
307.89020	326	
308.14596	430	
308.18558	146	
308.37545	166	
308.87669	470	
309.11777	238	1+
309.15176	814	1+
309.87149	426	1+
309.89662	116	
310.06920	120	
311.88475	1492	1+
312.97361	156	
313.37009	120	
313.88590	264	
314.86459	358	
315.87436	162	
315.89981	148	
316.89118	124	
317.89430	158	
318.60465	152	
318.82433	418	1+
320.85588	172	1+
321.89431	272	1+
323.87688	396	
324.86035	126	
324.98322	130	
325.88965	178	
326.84637	130	
326.88464	1642	1+
327.90061	118	
328.87947	210	
329.88749	120	
330.05973	198	
330.79905	208	1+
331.15904	144	
332.88006	252	1+
333.78125	146	
335.88617	244	1+
336.86053	214	1+
336.94666	290	1+
338.88881	150	
340.00547	172	
340.91528	220	1+
344.77757	282	1+
345.77939	244	1+
346.10823	144	
346.83272	122	
347.77488	614	1+
347.90783	202	1+
348.90988	144	1+
349.76136	872	1+
349.85638	310	1+
350.06638	242	1+
350.09537	124	
350.73228	150	
350.88615	212	1+
353.85425	198	
354.79339	140	
355.89236	128	
356.78443	148	
356.84297	194	1+
358.77236	162	1+
360.17306	130	
360.86852	118	
363.74816	184	1+
364.35503	358	1+
365.79266	220	1+
366.18597	126	
366.38087	188	1+
366.76195	550	1+
367.76580	480	1+
368.11990	130	
368.71345	252	1+
368.84122	218	
368.89888	134	
369.83804	244	
370.03361	144	
370.77269	112	
370.83765	138	
371.81492	136	
372.78323	240	
372.86240	116	
374.79106	164	1+
374.81633	344	1+
375.86066	124	
376.88947	158	
377.12563	176	
379.07678	138	
380.72149	154	
381.83714	160	
382.71673	148	
383.80528	124	
384.85210	702	1+
385.77619	394	1+
386.11566	204	
386.87159	116	
387.85301	198	
388.74649	128	
388.83906	150	
389.20271	334	1+
390.74918	280	1+
390.79912	114	
390.84119	708	1+
390.86842	150	1+
391.91224	136	
392.82745	460	
393.07413	116	
393.73505	134	
393.75564	178	
394.78339	170	
395.73785	230	1+
397.18064	174	1+
399.73268	242	
399.85896	354	1+
401.19547	150	
402.16538	154	1+
402.86435	164	
403.87184	494	
405.76397	462	1+
405.87015	374	
406.78736	200	
407.72411	120	
407.74474	144	
407.80869	188	
407.87028	938	
408.85970	470	
409.72839	164	
409.86779	272	
410.73902	214	
410.84091	482	
411.74238	118	
411.83659	274	
412.83279	154	
412.85871	182	1+
413.74015	208	1+
414.68558	116	
414.86592	114	
419.77245	196	1+
421.88456	270	
423.77798	136	
423.82961	124	
423.86954	546	1+
424.77584	134	
424.82686	164	
425.72633	138	
425.75976	510	
426.75484	346	
426.78005	320	1+
426.79380	140	
426.86040	544	1+
427.74358	306	
428.74109	318	
428.84736	756	1+
429.68101	128	
429.69772	138	
429.74843	188	
430.69859	148	
430.74667	166	
431.87879	126	
432.87659	190	
433.85674	374	
433.89208	222	1+
439.89738	330	1+
440.84702	114	
441.48421	130	1+
441.78310	172	
443.68651	140	
443.76020	116	
444.87700	1202	1+
445.72076	200	
445.74697	156	
446.88571	468	1+
447.71349	442	1+
448.75548	120	
448.76794	134	
449.76715	154	
449.88182	392	1+
450.75250	332	1+
451.71143	152	1+
453.76097	172	
457.90410	416	1+
460.89334	156	
462.88470	410	1+
464.89525	120	
467.89276	736	1+
469.77820	122	
469.90464	138	
485.89796	378	1+
490.22010	128	
509.85991	114	
END IONS

###FS:    #m/z: 336.94738 #charge 1+
###MS: 110
###MSMS: 112
BEGIN IONS
TITLE=Cmpd 83, +MS2(336.9474), 28.0-35.0eV, 2.4min #112
RTINSECONDS=143.707
SCANS=110,112
PEPMASS=336.94738	45340
CHARGE=1+
132.01705	84	
180.87412	88	
187.99610	84	
199.06766	76	
208.99441	90	
211.94478	1118	
212.87674	828	1+
213.94155	314	
214.06658	76	
214.94407	156	
215.88925	180	
215.93611	136	
216.90885	84	
223.96200	90	
223.98226	96	
224.97859	142	
226.15307	124	
226.83429	96	
228.89205	78	
229.91175	84	
229.95620	1222	
230.88923	1282	1+
230.93053	82	
231.95209	484	
232.90262	102	
234.88839	78	
235.82848	76	
236.91753	92	
239.91533	90	
240.83683	438	1+
240.85265	82	
240.98931	86	
241.40295	102	
241.84007	338	1+
241.88203	78	
242.00598	76	
242.41879	80	
242.92186	74	
243.01764	82	
244.51133	80	
245.16844	92	
247.96673	392	
248.07029	78	
248.90058	136	
249.83042	116	
249.90335	84	
249.96033	108	
250.83062	140	
250.95753	196	
250.96690	188	
251.07535	100	
251.82962	114	
251.84542	120	
252.97115	946	1+
253.91227	122	
254.96698	654	1+
254.98568	76	
255.06040	76	
256.85359	78	
256.90744	90	
256.96225	238	1+
258.84939	126	
258.86953	124	
258.93461	106	
259.84787	136	
260.85447	124	
260.93755	100	
261.47722	102	
261.83352	222	1+
261.85893	82	
262.06940	80	
263.07019	82	
264.08480	94	
265.80782	74	
266.91980	86	
268.84283	178	
268.96005	74	
268.97614	74	
269.83962	176	
269.86259	80	
270.84517	124	
271.91729	138	
272.84755	98	
273.88608	80	
273.91633	80	
274.80533	76	
274.87967	366	1+
275.20852	92	
276.06277	78	
276.85512	80	
277.82409	76	
277.86693	194	
278.21717	106	
278.83905	174	
278.86646	184	
279.83827	76	
279.88353	74	
280.14158	78	
280.79966	86	
281.80071	82	
281.86599	108	
282.87932	128	
283.09633	82	
283.21428	74	
283.55522	78	
284.10272	84	
284.88020	118	
285.07717	74	
285.84961	272	
286.85466	360	
287.04598	136	
287.85221	254	
288.02559	104	
288.86263	150	
289.56468	94	
290.14976	82	
291.04361	78	
292.10592	330	1+
292.80595	82	
293.10831	280	1+
293.97243	84	
293.99769	130	
294.13976	78	
294.81604	76	
294.87395	140	
295.98972	78	
297.93017	90	
299.11999	82	
299.85765	74	
300.07216	78	
300.37849	90	
300.51909	78	
300.82351	82	
300.86789	122	
300.92803	112	
305.15844	76	
306.87535	84	
308.57813	92	
309.87194	132	
310.10493	88	
310.86610	72	
311.83554	82	
311.85703	84	
312.78582	92	
314.63204	78	
317.81580	88	
318.09168	88	
318.14220	124	
323.41134	80	
325.23332	84	
325.87895	132	1+
327.20292	72	
329.18084	72	
331.57769	86	
332.36718	92	
338.23348	80	
338.40974	78	
338.90911	86	
339.94274	76	
340.31201	106	
341.89703	84	
341.99686	86	
END IONS

###FS:    #m/z: 359.96334 #charge 1+
###MS: 110
###MSMS: 113
BEGIN IONS
TITLE=Cmpd 84, +MS2(359.9633), 28.0-35.0eV, 2.4min #113
RTINSECONDS=144.479
SCANS=110,113
PEPMASS=359.96334	32292
CHARGE=1+
50.20052	100	
184.85765	84	
187.93209	94	
191.11541	74	
191.95474	72	
200.95048	98	
205.95141	122	
207.94916	72	
208.88791	76	
209.94246	530	
214.87390	74	
217.14400	92	
220.95858	78	
221.02424	168	
221.89310	72	
221.94256	80	
222.95345	228	
223.95636	230	
224.83039	72	
224.94833	398	
225.89947	78	
225.96429	96	
226.00672	102	
226.85841	92	
226.94940	3038	1+
227.93444	74	
228.94334	2534	1+
231.41214	84	
232.94114	102	
233.84050	72	
233.94836	76	
234.86942	150	
235.01247	104	
235.84633	188	1+
236.04906	78	
238.09470	72	
240.82288	90	
240.93788	392	1+
240.96288	350	1+
241.78981	144	
241.94062	296	1+
242.96132	186	
243.82540	182	1+
243.96239	70	
244.16088	74	
244.95889	1348	1+
245.16833	74	
245.85693	72	
245.93930	218	
246.82019	112	
246.85759	118	
246.95464	678	1+
246.97774	172	
248.80515	142	
250.95160	142	1+
251.00135	74	
251.19972	74	
252.95762	186	
253.83767	86	
255.93156	80	
256.98354	100	
258.83501	88	
258.84986	130	
258.98419	70	
259.45773	74	
260.83050	114	
260.86398	78	
260.94613	100	
260.96992	344	
262.12285	76	
262.85292	70	
262.97255	84	
263.85819	78	
264.81901	148	
264.91364	80	
265.81954	78	
266.81427	160	
267.35945	78	
267.58842	94	
267.82171	94	
267.97267	332	
268.84919	70	
268.95589	106	
269.97134	360	
271.45691	88	
271.60239	80	
271.85012	104	
271.94260	76	
272.84649	78	
273.96740	98	
274.15212	84	
274.42678	72	
276.15164	128	
276.20757	76	
276.48507	84	
278.85130	142	
279.80135	118	
279.96487	72	
280.79494	252	
280.85737	78	
282.41518	98	
282.79067	108	
283.59662	124	
283.83968	114	
283.91519	80	
284.37685	70	
284.82558	124	
285.87175	70	
286.01303	118	
286.09377	74	
287.89961	80	
289.86747	86	
290.83241	76	
291.14003	72	
292.48054	88	
292.86670	78	
293.82387	74	
294.21148	74	
294.93829	90	
295.80745	370	1+
295.83514	84	
295.93033	124	
296.01073	70	
296.07590	86	
296.14607	70	
296.38902	80	
296.81007	316	1+
297.04599	110	
297.86723	128	
298.41506	108	
298.80522	772	1+
299.87472	76	
303.85857	120	
309.82218	74	
310.87264	224	1+
314.28589	76	
315.12613	84	
316.92384	220	1+
317.82010	198	1+
318.83638	72	
321.97550	88	
323.02237	146	
324.76190	78	
324.89366	138	
325.09653	76	
325.14943	78	
326.18446	86	
330.31535	80	
330.81769	112	
331.13271	118	
332.75450	74	
334.14712	76	
334.40504	96	
336.94617	128	
338.76298	108	
338.95182	72	
340.94131	158	
343.02647	78	
345.06725	72	
346.18120	74	
349.15754	102	
349.86965	70	
350.43448	102	
350.99609	72	
354.14779	164	1+
356.79099	74	
363.94974	72	
END IONS

###FS:    #m/z: 322.93160 #charge 1+
###MS: 114
###MSMS: 115
BEGIN IONS
TITLE=Cmpd 85, +MS2(322.9316), 28.0-35.0eV, 2.5min #115
RTINSECONDS=148.149
SCANS=114-115
PEPMASS=322.93160	1638424
CHARGE=1+
74.98853	76	
84.56454	56	
176.02558	70	
183.93261	90	
188.95205	68	
188.98595	74	
195.86889	72	
201.04545	124	
201.89122	66	
208.41778	92	
208.83643	84	
210.03582	88	
211.84422	68	
212.87862	80	
212.92539	64	
213.88486	66	
214.07336	74	
218.88742	76	
219.07342	66	
220.87738	116	
221.91242	80	
221.99291	68	
227.78619	90	
227.84172	76	
227.90075	82	
227.94744	76	
228.06007	68	
228.85667	66	
230.83837	132	
230.84589	254	1+
231.10964	92	
231.55813	92	
231.89340	100	
233.19198	94	
233.85085	68	
234.86958	74	
236.87810	68	
236.90047	66	
238.06629	88	
239.08474	82	
239.79067	130	
239.80680	68	
240.26346	60	
240.79845	64	
240.82152	94	
240.94102	1324	
240.96840	64	
241.94139	792	
242.00048	60	
242.18775	98	
242.24713	64	
242.79825	76	
242.82827	258	1+
242.94205	2684	1+
243.88349	70	
244.81422	202	1+
244.89702	64	
244.94087	942	1+
246.98191	98	
247.85083	64	
247.95028	78	
248.38786	106	
248.85986	76	
248.89295	66	
249.12343	76	
251.06955	70	
251.81300	72	
251.88113	66	
251.90073	94	
256.84283	148	
256.90584	162	
257.05828	88	
257.80142	88	
257.82052	76	
259.10188	62	
259.84128	140	
260.34456	74	
260.80072	70	
260.83442	382	1+
260.92767	66	
261.92213	90	
262.79524	84	
262.98558	62	
264.85581	58	
264.89175	66	
264.96929	56	
264.98567	70	
265.05736	82	
265.08130	98	
265.80387	64	
265.84923	140	1+
266.62518	118	
266.96739	80	
267.72282	92	
268.19915	66	
268.66804	110	
268.95605	78	
270.97347	66	
271.39843	98	
271.81499	68	
273.79681	166	1+
275.17991	94	
275.97702	60	
276.41167	80	
276.84538	70	
278.99797	76	
279.09239	856	1+
280.11607	74	
280.86533	68	
282.86103	66	
282.99084	58	
283.78995	158	
284.07254	82	
284.29513	552	1+
284.80040	96	
286.89233	62	
287.81619	68	
288.01194	94	
288.04744	66	
289.86671	58	
289.88648	58	
290.14631	76	
290.86895	114	
291.79213	80	
292.00394	78	
293.07724	70	
293.88099	74	
294.39890	64	
294.85243	78	
295.85422	92	
295.94743	62	
296.03795	72	
296.43336	80	
296.80524	86	
297.85564	60	
298.13094	66	
298.41749	72	
299.07592	62	
299.09244	86	
299.87443	150	
301.23046	76	
305.16252	86	
305.76108	72	
305.88889	120	
306.87887	64	
307.88199	60	
307.89938	104	
307.99396	90	
310.87812	74	
311.88536	58	
312.72042	58	
313.84849	80	
314.17488	108	
315.08546	72	
317.88793	74	
317.92965	70	
321.89178	68	
325.98484	66	
326.38803	60	
326.88110	206	1+
327.37384	64	
END IONS

###FS:    #m/z: 340.94246 #charge 1+
###MS: 114
###MSMS: 116
BEGIN IONS
TITLE=Cmpd 86, +MS2(340.9425), 28.0-35.0eV, 2.5min #116
RTINSECONDS=148.92
SCANS=114,116
PEPMASS=340.94246	594390
CHARGE=1+
180.87587	84	
188.10726	86	
188.40215	82	
190.94271	100	
192.89164	72	
194.94193	70	
209.95222	84	
212.87974	372	1+
213.94148	178	
214.88114	86	
214.93670	90	
215.88908	136	
215.93869	98	
216.90527	72	
220.82898	72	
220.87821	150	
221.87963	94	
222.84245	76	
223.14349	76	
223.96217	84	
224.97853	112	
226.15071	76	
226.94623	218	
229.45685	80	
229.87381	90	
230.89150	226	
231.95065	526	
233.16377	86	
233.89564	202	
236.91379	74	
237.08590	88	
239.84392	134	
239.88469	92	
239.90266	230	1+
240.22922	72	
240.83592	100	
241.84245	128	
242.84569	274	
243.01754	78	
243.84106	126	
244.16212	80	
244.41323	72	
244.83807	96	
246.06504	78	
247.07184	82	
249.06929	90	
250.83784	88	
251.04217	82	
251.11786	84	
251.85191	72	
254.91032	80	
254.96941	130	
255.02482	78	
256.38935	80	
256.85091	128	
256.88647	82	
257.80133	78	
257.86123	124	
257.90234	220	1+
258.84309	256	
259.85361	310	1+
259.89717	76	
259.96126	260	
260.83323	346	
261.43358	94	
261.84519	104	
262.80722	72	
262.83308	76	
262.90270	74	
264.86790	106	
264.95554	78	
264.97744	72	
267.20891	76	
268.00223	92	
268.15132	82	
268.84281	212	1+
269.03466	96	
269.80031	72	
269.87287	72	
270.61602	74	
271.91021	72	
272.80173	72	
272.84568	112	
272.93663	114	
272.98036	92	
274.79927	80	
274.86558	214	1+
274.90062	110	
274.93559	78	
274.98245	76	
275.81352	74	
276.06197	130	
276.85849	396	
277.41685	100	
277.86247	212	
278.84569	312	
279.02887	82	
279.85440	254	
279.92684	98	
280.83997	180	
280.88409	98	
280.94340	82	
281.83780	92	
281.90060	82	
281.96171	72	
282.88579	152	
283.88448	100	
283.98136	84	
284.17815	78	
286.08377	96	
289.83931	126	
290.14874	160	
291.45676	100	
292.88004	86	
293.44283	114	
294.86825	146	
295.87533	78	
295.97925	94	
296.86482	90	
297.85872	82	
298.90811	84	
298.92284	74	
299.01586	90	
299.87458	120	
302.17637	78	
302.91002	76	
302.93353	76	
302.94857	82	
305.13279	76	
305.17730	82	
307.88919	98	
310.12656	76	
310.42508	100	
311.88688	96	
312.13895	76	
313.16574	74	
314.41669	72	
314.86981	114	
314.89131	72	
316.11268	74	
317.80509	78	
317.87063	76	
320.04366	92	
320.94066	72	
322.89943	72	
323.53504	82	
324.89838	166	
326.88362	238	1+
327.17607	102	
327.29165	86	
327.77836	86	
329.13585	78	
331.42123	74	
332.82247	154	
332.93833	72	
335.17230	162	
335.62327	92	
END IONS

###FS:    #m/z: 363.95847 #charge 1+
###MS: 114
###MSMS: 117
BEGIN IONS
TITLE=Cmpd 87, +MS2(363.9585), 28.0-35.0eV, 2.5min #117
RTINSECONDS=149.692
SCANS=114,117
PEPMASS=363.95847	242714
CHARGE=1+
189.86190	78	
191.85824	156	
197.88445	74	
203.10082	86	
205.95054	104	
206.00534	106	
207.86675	82	
209.94538	474	1+
210.88402	176	
210.91954	86	
211.04273	80	
212.88129	992	
214.89430	90	
215.50224	78	
218.91436	116	
219.00263	80	
220.95326	82	
222.95160	404	1+
222.98017	76	
223.41873	76	
224.88492	164	1+
224.94888	894	1+
226.94808	3666	1+
228.89980	134	
228.94396	4678	1+
229.13745	80	
230.57045	84	
230.83058	114	
230.85370	96	
230.88972	1728	1+
233.86199	100	
233.87989	122	
234.06841	90	
234.88214	78	
235.07476	98	
236.84609	82	
237.07447	82	
238.81722	90	
239.95502	92	
239.96444	424	1+
240.82314	158	
240.93924	292	
240.96570	310	1+
241.94346	254	
242.82439	136	
242.94234	902	1+
242.96240	564	1+
244.95860	3096	1+
245.81763	218	1+
245.83480	100	
245.94625	124	
246.11315	100	
246.85961	96	
246.95449	2448	1+
247.38609	80	
248.84294	94	
248.90153	688	1+
249.81528	82	
250.80158	116	
250.90166	76	
250.96569	74	
251.91601	80	
252.08205	92	
253.13235	74	
254.00317	90	
256.39921	94	
258.10671	80	
258.84050	132	
258.92206	78	
258.98130	76	
260.83337	424	1+
260.85696	86	
263.40687	82	
263.88760	104	
264.81742	160	
265.41743	76	
265.98021	120	
266.82224	144	
266.84828	166	1+
267.11463	88	
267.81737	82	
267.97730	358	1+
268.81112	138	
269.81706	108	
269.97072	582	1+
272.92546	92	
273.44134	82	
274.36169	102	
275.42451	94	
275.84719	202	1+
275.99928	90	
277.92439	84	
278.08211	84	
278.15504	76	
278.84587	308	1+
279.10454	90	
279.79519	520	1+
280.95607	78	
281.85595	132	
282.09028	80	
282.78902	240	1+
282.89189	82	
284.79538	122	
284.82518	118	
284.87199	84	
285.81910	226	1+
285.84821	212	
286.96493	86	
288.92375	78	
289.09470	86	
290.08937	90	
290.15622	120	
290.86371	74	
290.92422	118	
291.35620	80	
291.80894	80	
291.86122	78	
292.08820	74	
292.43618	76	
293.11880	146	
293.92696	80	
294.05540	90	
294.86514	176	1+
294.93220	80	
295.81797	150	
296.81222	116	
297.11226	90	
297.81123	84	
298.80290	1118	1+
298.86739	92	
300.98987	80	
301.80067	144	
301.82762	82	
301.86038	172	
303.80777	270	1+
303.85541	404	1+
304.13570	80	
304.88780	78	
306.43370	86	
309.87052	202	1+
314.82147	156	
316.81798	128	
317.89595	76	
318.19670	76	
319.83728	84	
319.86900	114	
320.14498	76	
321.82198	114	
322.15809	148	
322.39430	76	
322.48048	76	
322.81438	80	
322.93171	126	
326.35035	76	
326.86904	212	
331.02108	80	
336.82554	94	
336.94791	154	
338.66264	78	
338.90206	102	
339.82877	130	
339.91338	76	
340.94098	84	
343.90042	94	
344.03464	94	
345.05144	98	
345.71320	82	
346.07593	100	
348.15526	80	
348.90764	90	
349.79116	80	
350.27111	86	
352.77844	78	
354.95195	76	
355.41942	80	
355.75272	78	
358.57747	78	
360.85938	82	
364.85942	84	
END IONS

###FS:    #m/z: 322.93181 #charge 1+
###MS: 118
###MSMS: 119
BEGIN IONS
TITLE=Cmpd 88, +MS2(322.9318), 28.0-35.0eV, 2.6min #119
RTINSECONDS=153.364
SCANS=118-119
PEPMASS=322.93181	1618740
CHARGE=1+
64.63532	162	
190.98795	74	
191.95667	66	
196.88631	90	
197.91383	64	
199.84667	68	
200.83458	108	
205.95255	68	
208.89506	84	
209.89196	66	
213.94526	72	
214.87921	80	
215.84846	102	
217.03575	66	
218.89006	96	
221.94709	70	
222.95378	140	
224.96511	166	
225.89789	78	
225.96798	68	
226.54209	84	
226.89904	76	
227.92860	68	
228.85135	70	
230.35273	66	
232.96524	86	
234.94303	64	
235.14073	70	
235.88306	96	
236.38682	88	
236.86086	90	
236.98197	84	
237.14812	80	
237.41676	112	
238.94056	70	
239.42494	168	
240.79462	88	
240.82330	94	
240.89771	64	
240.94242	1280	
241.80571	64	
241.94151	3992	1+
242.71186	64	
242.82213	188	
242.94331	2414	1+
243.82083	74	
243.97972	68	
244.37470	86	
244.82321	176	
244.83753	78	
244.87732	114	
244.94246	868	1+
245.82495	64	
248.14576	106	
248.84367	152	
249.09267	80	
250.04303	68	
251.88907	66	
252.07641	78	
254.03761	66	
257.79639	66	
258.83569	142	
258.85934	74	
260.33706	66	
260.82626	80	
260.84036	72	
261.83781	120	
262.82988	96	
264.85755	112	
265.08714	152	
266.06826	72	
266.85524	90	
266.86839	122	
267.12847	84	
268.86738	72	
269.03276	66	
269.09785	66	
269.16144	94	
269.79865	70	
270.92076	64	
272.12274	76	
272.39019	84	
272.44090	66	
272.92352	84	
273.79415	274	1+
274.86798	240	1+
274.96601	94	
276.07685	80	
276.16644	66	
277.82773	86	
278.84530	138	
278.86072	74	
279.09332	930	1+
279.43515	76	
279.93806	68	
280.02254	104	
280.11072	74	
280.83119	82	
280.86897	70	
281.80263	66	
281.90999	66	
282.05290	94	
282.24198	68	
282.27471	70	
283.15439	78	
283.40455	94	
284.29412	260	
284.33549	92	
284.45537	72	
285.03584	80	
285.30026	154	
285.86555	82	
285.92164	80	
286.10608	64	
286.16026	88	
286.86479	68	
287.82250	68	
289.13429	72	
289.78856	80	
290.89072	64	
291.80372	112	
292.84818	72	
294.15267	72	
294.75720	70	
294.82452	162	
294.84339	72	
295.44475	78	
296.87133	74	
298.41956	72	
298.82493	74	
299.79335	74	
299.87863	72	
299.99788	66	
300.17229	74	
301.41608	84	
302.44218	84	
302.53203	114	
303.53852	82	
303.75682	78	
304.20426	80	
306.43790	98	
306.80573	70	
308.88667	104	
311.88342	94	
312.07155	70	
313.87439	72	
314.39240	68	
314.46880	68	
315.27288	94	
320.77545	84	
320.83523	74	
321.84498	72	
322.19567	80	
325.89537	108	
325.91990	76	
328.05429	88	
END IONS

###FS:    #m/z: 340.94256 #charge 1+
###MS: 118
###MSMS: 120
BEGIN IONS
TITLE=Cmpd 89, +MS2(340.9426), 28.0-35.0eV, 2.6min #120
RTINSECONDS=154.144
SCANS=118,120
PEPMASS=340.94256	590896
CHARGE=1+
162.44385	76	
190.95420	78	
192.88828	74	
192.92752	290	1+
195.94612	72	
196.88741	90	
202.93950	76	
208.95899	170	
209.95761	88	
210.93742	116	
213.88152	72	
213.94056	300	
214.87598	106	
215.88940	106	
215.93663	142	
216.89847	80	
222.87188	78	
223.89990	80	
226.94638	144	
228.94153	198	
230.89178	284	1+
231.95138	342	
232.88855	130	
233.89781	282	
233.94575	110	
236.80232	76	
238.83631	78	
239.86553	90	
239.90373	82	
240.23504	94	
241.10349	86	
241.84307	506	1+
242.83339	168	
243.83981	150	
244.16261	224	
244.37287	84	
244.86073	152	
245.83634	174	
245.95909	80	
246.97573	152	
247.96966	76	
248.90064	110	
249.90713	128	
250.83985	94	
251.37491	76	
251.83467	114	
251.95566	94	
252.97196	80	
254.90391	88	
254.97097	148	
255.14896	126	
256.08493	86	
256.91475	86	
256.96976	162	
257.20413	84	
257.85673	80	
258.14930	154	
258.41055	82	
259.13162	88	
259.18512	78	
259.84937	148	
259.89321	82	
259.95671	194	
260.83616	276	1+
260.90354	96	
261.89539	154	
262.15270	76	
262.84513	152	
262.92488	136	
264.09471	84	
265.86715	80	
266.85022	110	
268.76082	74	
268.83975	136	
270.85044	98	
272.46316	102	
272.91911	100	
272.93645	78	
273.63794	86	
273.80067	80	
273.85489	126	
274.40841	84	
275.12489	104	
275.21208	166	
275.87037	128	
276.00932	72	
276.06050	80	
276.85798	482	1+
276.89750	78	
278.14900	94	
278.84740	540	1+
279.87595	276	1+
279.93008	94	
280.92920	74	
281.10431	108	
282.86416	82	
283.92129	98	
286.78811	74	
287.95367	74	
288.32252	90	
289.89463	88	
289.96166	90	
290.14700	144	
291.14617	82	
292.44279	78	
292.87561	90	
292.89216	80	
294.85397	94	
294.86645	148	
295.81196	92	
295.85265	102	
295.89025	82	
295.96202	78	
296.07383	82	
297.16535	100	
297.89806	86	
298.42177	84	
298.87595	78	
299.05654	92	
299.78796	118	
299.87218	200	
300.06352	78	
301.87537	92	
304.00309	94	
309.93420	82	
310.14314	94	
311.88704	106	
314.00071	86	
314.86986	96	
314.95244	82	
315.01998	80	
316.89059	100	
317.57731	94	
317.88791	80	
318.14354	92	
318.56709	80	
319.14811	90	
320.37336	86	
323.94157	74	
324.09316	84	
324.95474	108	
327.16849	104	
327.82487	88	
328.12965	80	
328.89308	92	
329.22267	74	
330.83113	80	
334.18292	80	
336.17710	90	
337.88326	94	
339.18933	78	
340.15489	124	
341.99918	78	
342.28742	76	
344.82072	78	
344.90325	72	
346.18114	78	
END IONS

###FS:    #m/z: 363.95878 #charge 1+
###MS: 118
###MSMS: 121
BEGIN IONS
TITLE=Cmpd 90, +MS2(363.9588), 28.0-35.0eV, 2.6min #121
RTINSECONDS=154.916
SCANS=118,121
PEPMASS=363.95878	241466
CHARGE=1+
180.86593	96	
187.05114	78	
187.92220	72	
189.86002	406	1+
189.89340	84	
195.87796	190	1+
201.93484	86	
207.87576	112	
208.86871	74	
208.95790	158	
209.94436	762	1+
210.88232	156	
211.12117	84	
212.88006	784	1+
216.52923	92	
217.87379	80	
219.93759	78	
222.95388	314	1+
223.97615	148	
224.83043	84	
224.94990	568	
226.89923	90	
226.94953	3028	1+
227.88045	74	
228.89350	290	
228.91203	120	1+
228.94388	3814	1+
230.85360	100	
230.89064	868	1+
231.03286	78	
232.84973	74	
232.88414	240	
232.92564	82	
234.12591	90	
234.91116	88	
235.11541	154	
236.57753	108	
236.96488	72	
239.07165	72	
240.82458	324	1+
240.90543	84	
240.94055	1084	1+
240.96070	110	
241.91461	76	
241.96801	74	
242.88829	88	
243.82564	238	
243.87413	90	
244.16555	78	
244.83606	96	
244.95848	2214	1+
245.82019	140	
245.93869	92	
245.98007	82	
246.90364	82	
246.95439	2346	1+
247.84301	90	
248.80661	190	
248.90127	868	1+
248.93186	76	
248.98602	86	
249.80148	166	1+
249.92063	78	
250.90785	76	
251.87757	100	
252.89500	126	
253.54856	86	
253.90638	250	
256.51913	74	
256.67260	100	
257.08274	108	
257.12507	80	
258.36914	76	
258.83616	74	
258.85499	100	
259.83834	72	
260.83036	466	1+
262.11604	172	
264.92395	102	
264.96951	92	
265.08739	72	
266.81705	344	1+
266.86381	84	
267.97235	680	1+
268.84632	226	1+
268.92983	72	
270.08023	78	
270.11403	132	
276.13596	76	
277.08966	260	1+
277.16125	72	
277.87301	84	
278.79896	80	
278.85623	126	
279.80316	74	
280.79522	808	1+
282.83007	252	1+
282.89506	112	
283.03452	100	
283.12553	94	
283.80011	114	
283.84720	102	
284.07127	84	
284.34182	86	
285.14754	80	
285.84741	246	
286.41498	146	
286.81105	88	
288.33102	80	
288.80467	86	
290.14793	86	
290.49729	74	
291.43980	98	
292.44290	94	
294.12335	94	
296.05494	118	
296.09101	128	
296.86256	92	
297.00651	76	
297.80773	92	
298.80324	1176	1+
299.88717	72	
301.13297	92	
301.86586	398	1+
302.80313	180	1+
302.83546	80	
303.85427	510	1+
304.11438	106	
304.88390	72	
305.90297	102	
308.88681	80	
311.08753	110	
311.13723	74	
312.87243	74	
313.94226	104	
314.02257	78	
314.35989	88	
314.82248	74	
316.81408	74	
317.41324	96	
317.82013	96	
319.83150	104	
321.82791	310	1+
321.86652	130	
324.85498	106	
325.85596	72	
326.78545	76	
326.87651	88	
326.96732	76	
327.00279	78	
327.20743	76	
327.77665	72	
327.87837	72	
327.90284	78	
330.89007	114	
332.08983	76	
333.85552	76	
335.16236	74	
336.94301	88	
339.82871	76	
340.79916	74	
340.83180	124	
340.94329	110	
341.94918	88	
344.14264	88	
344.72282	84	
345.36853	78	
345.75488	190	1+
348.59801	104	
349.79137	80	
351.54109	84	
354.75576	78	
358.08214	74	
360.86602	80	
362.37027	74	
362.76641	100	
365.36386	72	
368.01592	94	
END IONS

###FS:    #m/z: 322.93177 #charge 1+
###MS: 122
###MSMS: 123
BEGIN IONS
TITLE=Cmpd 91, +MS2(322.9318), 28.0-35.0eV, 2.7min #123
RTINSECONDS=158.605
SCANS=122-123
PEPMASS=322.93177	1632520
CHARGE=1+
192.89338	62	
197.92081	84	
199.89156	62	
200.83376	80	
201.04603	62	
204.82967	74	
205.94801	122	
205.97182	122	
208.10987	72	
209.96822	86	
210.08578	84	
212.89961	172	
219.05733	72	
219.94930	68	
220.87741	132	
222.87385	66	
222.89764	70	
222.95346	88	
223.37459	80	
223.42209	106	
223.81344	64	
224.09986	90	
224.97992	74	
227.91026	88	
228.88995	66	
228.93461	72	
230.05622	74	
230.83344	68	
230.84830	66	
230.89130	64	
230.95118	68	
233.89012	80	
234.17190	88	
236.01706	66	
236.04147	74	
236.89884	94	
236.93111	74	
237.06162	144	
238.05328	66	
238.93862	142	
239.09030	66	
239.78423	66	
240.82328	150	
240.88384	98	
240.94097	1012	
241.91542	70	
241.94327	792	
242.43217	72	
242.94135	4354	1+
242.99353	70	
243.10376	68	
243.81982	352	1+
243.89312	84	
244.85507	70	
245.08970	84	
245.89342	66	
246.85147	146	
247.92337	82	
248.86190	196	1+
248.95285	64	
250.08207	62	
253.16326	60	
254.87174	72	
255.93964	70	
256.26165	70	
256.91085	68	
256.92645	64	
257.19252	130	
257.80094	72	
258.17778	70	
258.80585	86	
258.83682	86	
259.90903	72	
260.82693	544	1+
261.82941	452	1+
262.03549	80	
262.80791	62	
263.23558	72	
263.35493	78	
263.98293	78	
264.03280	74	
264.86148	116	
265.06333	74	
265.08356	62	
265.96765	72	
266.04191	66	
266.05805	78	
266.80745	66	
266.87028	98	
267.05622	70	
267.84346	72	
267.90192	70	
267.93597	66	
268.01826	82	
268.09666	62	
268.90359	60	
269.07897	64	
269.85274	64	
272.13900	70	
272.84670	68	
273.05578	68	
274.42861	70	
275.82994	70	
277.84509	68	
278.80123	74	
278.85972	98	
279.09381	964	1+
279.86230	70	
279.91139	64	
279.98152	88	
280.16212	78	
280.82645	82	
281.88121	76	
284.07651	94	
284.29301	204	
284.87381	64	
286.29520	62	
286.87330	84	
287.07913	84	
289.87880	144	
290.78608	108	
290.89546	70	
291.19677	64	
291.86259	106	
291.93880	84	
292.88568	82	
293.00580	70	
293.81753	68	
294.84569	92	
294.98034	74	
297.99775	90	
299.45983	102	
299.78487	68	
301.03879	84	
301.85738	68	
302.88362	132	
304.00107	90	
305.75480	70	
305.87013	86	
307.14352	78	
307.79899	108	
307.89780	94	
308.80276	68	
310.05316	74	
311.89361	70	
313.81651	220	1+
315.15332	68	
316.12788	74	
320.66140	86	
320.79323	60	
320.82384	60	
321.21780	60	
322.07253	68	
322.76230	66	
323.09094	66	
324.89335	198	1+
325.17808	80	
326.75664	68	
END IONS

###FS:    #m/z: 340.94266 #charge 1+
###MS: 122
###MSMS: 124
BEGIN IONS
TITLE=Cmpd 92, +MS2(340.9427), 28.0-35.0eV, 2.7min #124
RTINSECONDS=159.377
SCANS=122,124
PEPMASS=340.94266	602366
CHARGE=1+
123.16893	74	
171.59654	74	
185.05972	74	
190.94262	74	
192.87476	86	
192.93245	84	
193.10244	138	
195.14765	82	
205.95234	74	
206.94023	74	
208.88273	80	
209.12418	78	
210.03058	70	
210.37606	70	
210.93878	206	
212.88368	126	
212.95025	72	
213.94073	486	1+
214.88736	118	
215.88935	116	
215.93761	218	
218.86986	96	
218.91546	84	
221.94357	80	
223.05338	84	
226.41096	92	
226.89188	72	
226.94873	122	
228.96079	76	
230.84914	80	
230.89128	152	
231.95141	500	1+
232.89473	120	
233.41149	84	
233.94865	140	
234.89763	80	
235.94909	84	
237.90355	72	
238.83804	210	1+
238.89873	90	
239.88458	86	
240.90925	80	
242.06332	78	
242.92194	72	
242.94465	152	
243.16425	238	1+
243.83302	156	
247.14331	100	
248.90468	78	
249.96530	76	
251.06922	92	
251.10150	100	
251.33603	74	
251.88126	72	
253.83892	78	
253.90679	90	
253.95689	104	
254.91100	82	
254.97406	130	
255.09130	84	
256.84871	106	
256.86854	248	
256.92257	72	
258.19343	72	
258.84489	406	
258.87100	92	
258.92027	74	
258.94380	84	
259.85409	308	
260.13861	76	
260.84010	268	1+
260.86652	94	
260.93163	94	
262.83739	198	
262.96591	132	
264.56607	102	
264.86274	246	1+
265.03764	98	
265.43143	76	
265.60938	78	
267.10799	106	
267.83694	418	1+
268.84147	306	1+
269.16383	90	
270.83617	82	
271.83238	98	
272.81607	88	
272.84844	78	
272.93452	134	
272.97619	86	
273.52662	78	
274.84186	98	
274.87585	104	
274.90506	74	
275.80318	72	
275.97675	74	
276.20500	72	
276.85619	752	1+
277.02227	110	
278.11467	78	
278.84874	352	1+
279.09641	70	
279.88426	92	
279.95752	90	
280.12563	78	
280.16622	138	
280.85249	80	
281.00255	128	
281.05509	70	
284.05395	76	
285.95691	78	
286.85895	72	
288.20307	100	
289.80901	78	
290.14764	248	
290.85930	74	
291.13381	82	
292.07106	114	
292.14664	76	
293.17180	78	
293.88618	156	
294.86914	148	
295.15421	78	
297.15772	132	
297.97292	82	
298.14405	72	
298.27331	74	
298.86102	70	
299.10734	74	
299.84677	72	
300.37009	74	
300.87247	70	
301.41813	92	
302.85105	68	
302.87002	78	
302.95284	88	
307.15394	78	
308.81783	72	
309.31406	104	
309.99081	232	
310.12235	72	
310.93933	150	
311.03119	72	
316.87533	96	
316.98866	96	
317.86617	80	
318.14520	90	
321.74380	70	
323.92592	72	
324.10312	74	
326.27073	68	
327.49411	94	
328.88646	74	
329.82462	88	
330.81616	110	
330.89594	74	
332.81514	80	
335.25701	100	
342.14660	72	
345.19250	88	
END IONS

###FS:    #m/z: 363.95866 #charge 1+
###MS: 122
###MSMS: 125
BEGIN IONS
TITLE=Cmpd 93, +MS2(363.9587), 28.0-35.0eV, 2.7min #125
RTINSECONDS=160.149
SCANS=122,125
PEPMASS=363.95866	244226
CHARGE=1+
189.86396	238	
191.55028	90	
191.86062	154	
192.02135	78	
196.88714	76	
200.88225	76	
207.95034	76	
208.87335	78	
209.91509	86	
209.94340	600	1+
210.88643	306	
212.88104	1074	1+
212.90039	108	
212.92891	78	
222.95947	144	
223.95302	578	1+
224.95310	388	1+
226.87127	76	
226.94801	3890	1+
226.97467	170	
227.12738	84	
228.94280	4250	1+
230.85077	120	
230.89066	1420	1+
232.88713	156	
233.92996	78	
237.05731	80	
237.12358	88	
237.88254	76	
240.82411	100	
240.94488	318	
240.96202	262	1+
241.94009	1094	1+
242.94193	758	1+
242.96058	176	
244.49410	76	
244.82111	162	
244.95751	2224	1+
245.08429	140	1+
245.44715	98	
246.02091	74	
246.81104	114	
246.91008	140	
246.95334	2988	1+
247.14754	162	
247.39054	102	
247.80271	184	1+
248.84281	154	
248.89977	420	
249.55220	74	
250.80538	174	
250.94365	82	
251.07445	150	
252.98022	194	1+
253.91637	76	
254.09620	74	
254.81910	88	
255.35215	78	
256.01401	116	
256.04149	76	
257.07996	80	
258.83498	120	
258.97568	126	
259.90178	148	
259.99828	100	
260.97115	224	
261.15755	84	
261.83284	146	
261.84705	144	
262.11583	108	
262.83053	186	
262.83868	300	1+
263.96502	78	
264.04315	104	
264.90365	86	
265.08659	110	
266.81464	374	
267.14683	82	
267.41497	132	1+
267.97558	624	
268.80618	180	
268.96191	140	
269.97065	340	
271.85074	106	
272.84244	78	
273.80891	86	
273.85150	76	
273.91151	84	
274.91805	128	
274.97423	78	
275.95236	84	
276.37475	82	
276.85549	104	
277.03083	78	
277.86108	118	
278.02280	76	
278.79897	98	
280.11223	188	1+
280.79487	460	1+
282.46040	88	
282.79396	204	
283.21432	80	
283.78818	130	
283.85050	520	1+
283.98906	308	1+
284.07418	152	1+
284.82585	188	
285.82295	146	
285.84478	158	
286.87746	92	
288.10998	82	
289.10087	92	
290.09369	74	
290.15518	148	
290.87147	100	
292.81428	82	
293.85962	226	1+
294.92803	76	
295.93780	98	
296.81980	86	
297.45110	88	
297.80790	86	
297.91620	224	1+
298.80460	916	1+
299.21568	82	
300.13616	74	
300.35312	74	
300.80463	492	1+
300.86609	82	
301.81581	292	1+
301.86276	222	
303.79324	96	
303.85944	294	
304.92217	76	
305.86237	74	
306.95397	90	
307.43423	80	
307.88487	100	
309.11761	98	
309.92118	78	
311.13642	90	
312.06841	132	
313.82923	86	
315.03078	76	
315.82368	104	
316.81297	232	
316.83153	80	
317.12649	96	
318.14112	162	
318.82404	166	
319.82089	252	1+
319.94168	100	
321.82298	258	1+
321.87604	88	
322.40292	82	
322.89049	88	
322.93006	152	
323.92889	102	
326.87893	116	
327.06944	110	
327.37824	78	
328.83290	80	
328.86861	86	
328.95564	78	
330.18141	74	
330.82464	84	
332.05816	88	
336.95433	184	
337.77281	82	
340.03578	96	
348.17192	74	
350.37259	90	
350.58852	78	
354.16825	100	
357.06057	74	
357.93343	82	
365.04432	86	
365.78134	76	
369.08622	78	
END IONS

###FS:    #m/z: 507.84822 #charge 1+
###MS: 126
###MSMS: 127
BEGIN IONS
TITLE=Cmpd 94, +MS2(507.8482), 28.2-35.2eV, 2.7min #127
RTINSECONDS=163.819
SCANS=126-127
PEPMASS=507.84822	114634
CHARGE=1+
196.01322	126	
223.97732	162	
224.97678	362	
238.07003	132	
240.08304	124	
251.12011	126	
252.07330	330	1+
261.89073	236	1+
262.11521	340	1+
263.94732	142	
270.11959	198	
272.85860	156	
275.21206	128	
281.95858	120	
282.89413	144	
287.85523	902	1+
289.87834	162	
289.96694	134	
290.13422	148	
290.15824	130	
290.86494	316	
291.14536	260	1+
291.86510	246	1+
291.92100	124	
293.87627	170	
296.96377	146	
298.94173	218	1+
299.88916	134	
301.86305	164	
303.86857	394	
304.12425	118	
305.86387	394	
306.00082	126	
306.85210	150	
307.13621	958	1+
307.89429	288	
308.14223	774	1+
308.87374	660	1+
309.89074	454	1+
310.15920	314	1+
311.88525	654	1+
312.91591	130	
313.88773	130	
314.07707	172	1+
314.86477	334	
315.01917	138	1+
315.82869	136	
316.86449	182	
323.87685	208	
324.90215	122	
325.08768	194	1+
325.90419	310	
326.88693	1062	1+
327.81052	140	
327.83796	130	
328.81900	328	1+
330.16447	156	
333.86826	118	
335.83995	156	
336.90416	150	
336.94290	180	1+
337.87842	274	
338.84469	122	
338.90557	172	
339.77625	118	
343.87884	340	1+
346.82147	174	
346.91789	132	
347.77702	134	
348.03764	116	
349.76263	276	
349.80755	116	
349.86137	136	
350.76750	396	1+
350.78629	146	
350.88430	254	
350.90606	124	
353.85514	218	
354.10191	124	
354.39499	126	
355.86324	388	1+
355.89003	120	
357.84662	166	
358.72731	184	1+
358.82477	124	
359.89873	144	
360.83628	124	
361.75872	170	
362.84812	134	
364.90987	224	
365.78930	236	
366.18594	170	
367.02231	116	
367.71121	186	
367.76388	264	
368.11898	142	
368.83648	510	1+
368.90061	270	1+
369.83871	438	1+
370.90781	214	1+
371.18998	126	
371.80108	188	
372.39092	248	1+
372.78698	242	1+
373.09560	114	
373.81275	132	
373.82752	346	1+
374.06563	126	
374.82822	220	1+
375.19385	142	
375.73766	136	
376.90849	152	
380.72363	140	
380.75829	148	1+
381.72458	250	
381.84021	248	1+
382.71482	380	1+
383.75457	128	
384.85354	504	
385.85497	452	
387.82019	150	
387.84881	212	1+
388.79706	136	
389.20498	168	
389.79993	172	
389.83776	340	1+
390.05553	252	1+
390.13839	204	1+
390.80505	142	
390.84210	280	1+
390.86379	162	
391.05718	178	1+
391.80406	130	
392.82495	786	1+
393.89417	176	1+
396.41258	130	
396.76299	196	
399.73022	182	
399.77620	142	
399.84914	450	1+
400.73599	126	
401.80270	178	
403.48987	114	
403.88211	200	1+
404.73599	192	
404.85415	136	
406.78209	122	
407.74415	184	
407.76439	284	1+
407.87315	440	
408.85765	1126	1+
409.73052	326	1+
410.83768	882	1+
411.74326	324	1+
411.81382	162	
412.83769	272	1+
413.08112	142	
418.75606	218	1+
421.88570	180	
422.74552	132	
422.86679	138	
423.77852	456	
423.86830	318	
424.77714	234	
424.82993	134	
424.87439	208	
425.75493	486	1+
425.88820	162	
426.77610	164	
426.86252	272	
427.73836	886	1+
427.75689	252	
427.86333	136	
428.84590	778	1+
430.69735	128	
430.74343	216	
430.87196	128	
431.86846	402	1+
433.85151	186	
434.73809	198	1+
436.14285	224	1+
437.78028	148	
440.88161	198	
440.90454	118	
442.88785	126	
443.77506	176	
444.75012	376	1+
444.87482	1342	1+
445.75261	320	1+
445.78901	306	1+
446.74082	150	
446.86614	180	
447.71497	442	
447.75439	120	
448.77569	148	
448.87643	430	1+
449.70344	188	
449.78172	124	
450.74810	182	
451.45327	120	
452.17811	150	
456.74888	184	1+
457.12308	136	
457.90599	642	1+
460.74451	280	1+
460.89698	148	
462.89393	194	
467.88890	580	1+
468.71632	134	
472.71162	144	
475.12677	126	
485.90288	384	
486.18217	142	
486.90388	188	
487.89701	142	
491.79149	168	
END IONS

###FS:    #m/z: 336.94716 #charge 1+
###MS: 126
###MSMS: 128
BEGIN IONS
TITLE=Cmpd 95, +MS2(336.9472), 28.0-35.0eV, 2.8min #128
RTINSECONDS=164.591
SCANS=126,128
PEPMASS=336.94716	41352
CHARGE=1+
47.91478	68	
91.24070	74	
194.03270	68	
195.08919	70	
197.56193	80	
202.08553	90	
205.53319	88	
210.05016	78	
210.88760	106	
211.94457	1394	1+
212.87940	784	1+
213.93937	550	
215.89056	120	
217.88666	132	
218.87831	128	
220.87275	92	
220.95872	88	
222.54774	70	
223.56748	74	
223.96238	80	
224.97334	120	
226.15044	68	
226.89362	86	
226.94791	156	
227.95648	92	
229.10012	74	
229.95532	1670	1+
230.88679	876	1+
231.62142	74	
231.95034	568	
232.94491	306	1+
233.82598	136	
233.90012	138	
235.89987	92	
236.09225	76	
236.12066	80	
238.83768	68	
239.09983	76	
239.11504	72	
239.84493	78	
239.93422	74	
240.83186	312	
240.88820	78	
241.84497	238	
242.84395	146	
242.97367	78	
243.01974	134	
243.84906	144	
244.95512	76	
246.84398	68	
246.97500	162	
247.90019	68	
247.96710	236	
248.89809	192	
248.99465	120	
249.08310	76	
249.89767	76	
249.96333	74	
250.83550	78	
251.83750	122	
251.85667	78	
251.90789	66	
251.95927	72	
252.08601	66	
252.97089	834	
253.08608	184	
253.90257	72	
254.96577	546	1+
255.07696	76	
256.85153	180	
256.91861	96	
257.85165	114	
257.90158	84	
258.84309	68	
258.86811	220	1+
259.85328	110	
259.95732	162	
260.82322	90	
260.84440	94	
260.94912	112	
261.39993	92	
261.82908	68	
262.17881	70	
263.37122	72	
264.36454	78	
264.79953	92	
267.82718	74	
267.84038	906	1+
268.19931	76	
270.98169	130	
271.10305	76	
271.84370	68	
272.85472	74	
274.84371	80	
274.86599	262	
274.99036	74	
275.20853	128	
275.94841	68	
276.20951	70	
276.42611	90	
276.85610	290	
276.87038	178	
277.57645	84	
277.83497	504	1+
277.86353	372	1+
278.83863	364	1+
279.80657	68	
280.10040	72	
280.50964	108	
280.84320	80	
282.87808	74	
283.82833	72	
284.78691	72	
285.84959	952	1+
286.85176	686	1+
288.07874	76	
288.18921	84	
288.20585	74	
290.14707	124	
290.88292	72	
292.43431	68	
292.88660	114	
292.97205	92	
293.92175	118	
294.00523	82	
295.43862	92	
295.87718	72	
296.81002	72	
297.06979	70	
297.64594	92	
297.89086	116	
298.17140	90	
298.31165	160	
298.44304	74	
299.01808	86	
299.85993	70	
300.15497	82	
303.02116	72	
307.80217	72	
310.09910	74	
310.87589	220	
313.05086	76	
314.08171	74	
314.95872	74	
319.94041	70	
321.15825	68	
324.75542	90	
325.90476	72	
326.22171	78	
327.36745	98	
327.87409	86	
327.96317	76	
329.38315	96	
330.82106	100	
332.89368	72	
334.80747	70	
335.56259	82	
335.89815	84	
338.18581	66	
338.28514	66	
340.82432	82	
341.30243	76	
342.05371	72	
END IONS

###FS:    #m/z: 359.96351 #charge 1+
###MS: 126
###MSMS: 129
BEGIN IONS
TITLE=Cmpd 96, +MS2(359.9635), 28.0-35.0eV, 2.8min #129
RTINSECONDS=165.363
SCANS=126,129
PEPMASS=359.96351	29102
CHARGE=1+
102.65541	76	
155.18550	108	
178.94427	94	
195.94447	76	
196.88419	104	
198.88418	82	
200.87537	90	
203.05326	82	
203.88169	72	
205.95929	72	
207.40709	84	
209.94381	418	
216.87273	72	
217.85384	90	
221.52482	112	
222.95403	496	1+
223.97400	88	
224.94985	680	1+
226.04889	90	
226.94831	2662	1+
227.43386	92	
227.88604	82	
227.96797	158	
228.53159	82	
228.89425	74	
228.94386	3474	1+
230.83181	74	
231.80754	98	
233.91070	106	
234.87110	72	
235.39486	74	
235.95074	78	
236.06418	78	
239.15110	82	
240.82297	108	
240.96437	374	1+
240.98416	78	
241.79028	186	
241.94112	96	
242.89135	76	
242.96143	474	1+
243.38914	84	
244.88762	96	
244.95960	1078	1+
245.86844	88	
246.81177	142	
246.95401	1388	
248.80454	184	
249.54061	94	
249.80263	74	
250.81114	104	
250.95014	186	
250.97264	134	
252.95733	188	
254.99332	78	
255.08147	86	
258.06348	84	
258.83848	72	
259.84777	76	
259.88536	90	
260.04943	72	
260.38842	76	
260.97105	294	1+
261.02871	76	
261.37994	72	
264.82771	90	
266.09301	130	
266.81512	206	
266.87613	80	
267.81240	120	
267.96976	186	
268.14196	76	
268.92339	94	
269.90153	84	
269.97056	292	
270.61602	88	
273.97342	98	
275.80492	218	1+
275.97496	202	
276.00944	78	
276.85944	122	
277.88366	88	
278.84666	94	
278.95115	72	
279.10482	176	
279.82498	72	
280.79428	506	1+
280.89422	74	
281.19711	72	
281.85583	170	
282.79300	134	
283.13172	78	
283.17107	76	
283.80369	86	
283.86105	160	
283.89756	82	
284.82535	90	
284.84227	94	
285.42955	76	
285.82902	72	
285.86532	72	
286.85404	196	1+
287.43496	110	
290.78824	86	
291.79043	98	
292.16976	82	
292.20343	76	
293.12323	76	
294.80603	176	1+
295.93665	112	
296.87870	114	
297.11007	72	
297.94452	74	
298.80594	900	1+
299.86566	104	
300.80439	290	
301.78706	84	
302.90684	102	
303.81237	84	
304.00298	82	
304.88363	72	
305.84715	84	
305.88568	104	
306.88421	94	
307.14234	114	
308.36457	82	
311.88290	72	
312.95946	108	
313.81593	76	
316.16512	88	
316.81330	168	
316.87535	72	
317.77868	78	
317.82655	88	
318.81237	78	
318.93957	72	
321.60079	80	
321.82210	146	
322.15622	84	
322.93583	118	
323.01492	154	
323.81341	72	
326.84080	72	
329.87869	84	
331.86151	82	
334.59893	76	
335.96090	84	
336.08280	78	
336.94512	146	
338.76654	80	
342.88087	74	
343.91155	72	
346.10370	86	
347.17120	84	
356.78433	92	
358.06352	92	
360.10419	72	
360.12743	74	
361.81879	90	
362.07109	86	
362.88944	72	
363.96815	72	
365.53039	110	
END IONS

###FS:    #m/z: 507.84808 #charge 1+
###MS: 130
###MSMS: 131
BEGIN IONS
TITLE=Cmpd 97, +MS2(507.8481), 28.2-35.2eV, 2.8min #131
RTINSECONDS=169.024
SCANS=130-131
PEPMASS=507.84808	119186
CHARGE=1+
196.01389	284	1+
210.03175	188	
215.00331	114	
223.97306	106	
224.04862	278	1+
232.89949	148	
233.02843	112	
234.89745	124	
236.09264	126	
238.06664	176	1+
242.87997	116	
252.07768	216	
252.96921	138	
253.09054	136	
255.45446	106	
262.11822	206	
268.88250	290	1+
269.88526	240	1+
270.15747	120	
272.85805	246	
284.02421	146	1+
287.85602	394	
287.93644	126	
288.35758	104	
289.88457	126	
291.86440	294	1+
293.87266	616	1+
294.86452	166	
295.94910	230	1+
296.85850	212	
298.40853	108	
301.84576	140	
302.93154	118	
303.87041	474	1+
304.81124	134	
305.29109	104	
305.86482	800	1+
305.91845	236	1+
306.16602	142	
307.82238	118	
308.14496	752	1+
308.87485	588	
308.89137	162	
309.00097	202	1+
309.87711	296	
309.89640	140	
310.15579	328	
311.88492	1164	1+
311.92757	114	
313.88347	114	
313.91389	112	
314.86840	298	
314.88298	146	
314.91281	180	1+
315.87606	204	
317.88775	124	
318.14241	104	
318.99137	104	
319.83041	128	
320.86710	138	
322.87268	236	1+
324.85537	160	
325.90213	166	
326.86208	274	1+
326.88351	1250	1+
327.80679	342	1+
328.87791	210	
329.88950	124	
330.16471	208	
331.17386	262	
332.79189	238	1+
332.87591	342	1+
332.89811	138	
332.92321	118	
334.85774	116	
335.81928	236	1+
336.94615	108	
337.88631	236	1+
338.88917	168	1+
339.84127	134	
340.87587	104	
341.81583	196	1+
342.09405	218	1+
345.76830	136	
347.77663	214	
348.16687	108	
348.79290	196	
348.85180	152	
348.90321	170	1+
348.91519	134	
349.17466	126	
349.75560	362	
350.01635	144	
350.13609	102	
350.76543	242	
350.89062	232	
351.77902	110	
351.88480	304	1+
353.84872	212	1+
358.00835	118	
365.79364	226	
366.37334	104	
366.75506	114	
366.77961	166	
366.84197	376	1+
366.87297	134	
367.06696	104	
367.70664	422	1+
367.77386	142	
367.87756	134	
368.11533	114	
368.70741	250	1+
368.89908	126	
369.83584	130	
370.74642	110	
370.78689	212	
371.19815	152	
373.83083	112	
373.90273	108	
375.83895	114	
376.16855	124	
380.72061	210	1+
380.85486	112	
381.80192	202	1+
381.84345	198	
383.77753	170	
383.79921	336	1+
383.90484	112	
384.85168	428	1+
385.77729	316	1+
386.14875	144	
386.77878	208	1+
387.16446	202	1+
387.84941	208	1+
387.99144	112	
388.74562	116	
389.20124	252	1+
390.75250	114	
390.83992	932	1+
392.07689	194	
392.82668	260	
394.82855	180	1+
395.14814	222	1+
397.64558	116	
397.76084	126	
398.72793	178	
398.74820	116	
399.72695	198	
399.85116	338	
400.71672	216	1+
402.86424	140	
403.86550	114	
405.76459	388	1+
405.79164	246	1+
405.88040	136	
407.74226	178	
407.87152	942	
408.23224	84	1+
408.74815	174	
408.85699	654	1+
409.73611	278	
410.73430	188	
410.83704	510	
411.73460	134	
412.84508	224	
413.08045	126	
413.75551	206	1+
414.73416	140	
415.11405	132	
415.81196	200	1+
417.85606	178	1+
419.74027	106	
421.74900	220	1+
421.77925	200	
423.77522	744	1+
423.86876	170	
424.83949	116	
424.87211	112	
425.75337	506	
426.75930	282	
426.86312	628	1+
427.74269	662	1+
428.80181	146	
428.84961	1056	1+
429.75831	102	
430.74360	246	
431.76057	108	
431.87109	834	1+
433.84437	106	
436.78859	260	1+
439.13371	158	
439.89335	208	
439.92035	114	
443.76652	210	
444.87566	1242	1+
445.75275	422	1+
446.78909	142	
446.88229	264	
447.71407	664	1+
447.88862	146	
449.70641	120	
449.88297	362	1+
450.72746	114	
450.74679	332	1+
450.77747	128	
451.76758	222	1+
457.90971	224	
458.90750	174	
459.91042	112	
461.21514	142	
462.88558	286	
467.89051	574	1+
468.70897	110	
468.90429	104	
471.12817	110	
485.14664	114	
485.90406	612	1+
509.20868	114	
END IONS

###FS:    #m/z: 336.94733 #charge 1+
###MS: 130
###MSMS: 132
BEGIN IONS
TITLE=Cmpd 98, +MS2(336.9473), 28.0-35.0eV, 2.9min #132
RTINSECONDS=169.796
SCANS=130,132
PEPMASS=336.94733	42500
CHARGE=1+
89.97848	70	
156.27014	74	
177.39823	70	
196.88586	82	
197.07868	70	
199.94717	68	
204.13238	78	
205.97715	66	
210.88562	136	
211.94522	1992	1+
212.87627	816	1+
213.89182	114	
213.93970	704	1+
215.88646	156	
215.93947	210	
216.88887	78	
217.16549	66	
223.98153	78	
224.97002	120	
226.15434	118	
228.00278	70	
228.91583	78	
229.95628	1406	1+
230.88838	1030	1+
231.10604	86	
231.87018	68	
231.94985	770	1+
232.03455	72	
232.82838	80	
232.93714	120	
234.91661	90	
235.89265	72	
236.13556	68	
236.81921	68	
236.83238	74	
236.89535	70	
238.03984	102	
239.82220	82	
240.85381	90	
241.84800	310	1+
244.16471	136	
244.87628	80	
246.39632	84	
246.97493	68	
247.96665	626	1+
248.07125	110	
248.89886	246	1+
249.83086	108	
250.84373	76	
250.85903	78	
250.95279	120	
250.97119	68	
251.06737	70	
251.83111	132	1+
252.07047	88	
252.85460	78	
252.95407	112	
252.97478	510	1+
253.04834	68	
253.06979	76	
253.08972	168	
253.13782	66	
253.91190	124	
254.92284	78	
254.96602	336	1+
255.03461	92	
255.86874	78	
256.25966	72	
257.00226	66	
257.87196	76	
257.89375	76	
257.97866	74	
258.14227	74	
258.17389	80	
258.79208	70	
258.84803	484	1+
258.87460	86	
260.83420	66	
260.89560	102	
262.86910	80	
263.83335	92	
263.86342	74	
264.85393	130	
265.06943	84	
265.09102	200	
266.87371	74	
267.84144	634	1+
268.84357	418	1+
269.05665	94	
269.83620	106	
269.88126	72	
270.84645	134	
271.84944	70	
271.91712	132	
271.99510	80	
273.98150	86	
274.85006	80	
274.89055	84	
275.84645	78	
275.86262	78	
275.87556	140	
275.95263	66	
275.96894	70	
276.20736	74	
276.85622	216	
276.96363	66	
277.08565	68	
277.10604	82	
277.46210	90	
277.83582	76	
277.86003	132	
277.96547	112	
278.15559	92	
278.83397	614	1+
279.09337	112	
280.46465	72	
281.43366	96	
282.87781	78	
284.90078	188	1+
285.85335	156	
286.85183	494	
286.86908	66	
287.81057	72	
287.84894	604	1+
288.73991	66	
289.86784	68	
290.18738	96	
290.81128	80	
291.18413	74	
292.02093	98	
292.86444	198	1+
293.85530	72	
294.11463	70	
294.90022	86	
295.87586	132	
296.25818	68	
296.77833	68	
297.89690	114	
300.88378	66	
301.51605	80	
304.86365	74	
305.86597	90	
305.88783	96	
306.07471	74	
306.14974	78	
307.89420	116	
308.87826	68	
309.86302	70	
310.12239	84	
310.86983	130	
311.85781	112	
312.88554	84	
313.90076	90	
314.81988	80	
314.86305	74	
319.81760	90	
321.87392	70	
321.89368	70	
323.91764	80	
325.84269	74	
327.09848	88	
327.14529	88	
331.81238	86	
332.03861	76	
333.79211	68	
337.47954	74	
337.77164	118	
339.12604	78	
342.18771	126	
END IONS

###FS:    #m/z: 359.96325 #charge 1+
###MS: 130
###MSMS: 133
BEGIN IONS
TITLE=Cmpd 99, +MS2(359.9633), 28.0-35.0eV, 2.9min #133
RTINSECONDS=170.569
SCANS=130,133
PEPMASS=359.96325	30712
CHARGE=1+
127.91538	80	
135.44760	86	
186.63163	84	
187.51171	70	
194.92834	94	
206.04026	72	
207.98382	68	
209.91853	88	
209.94223	254	
212.14101	70	
212.92007	82	
215.97687	84	
219.10657	68	
221.88873	68	
222.95306	240	
224.94857	312	1+
226.01031	84	
226.87863	110	
226.89370	74	
226.94737	2124	1+
228.94309	1882	1+
231.11158	72	
231.15066	80	
233.07555	80	
233.97664	74	
234.89240	84	
234.96007	120	
235.04106	70	
236.11861	82	
238.09273	74	
238.84181	74	
239.88801	224	1+
240.94177	244	
240.96400	370	1+
242.11878	84	
242.41339	100	
242.88407	72	
242.96339	104	
243.92971	72	
244.95802	1872	
245.07366	72	
245.97143	120	
246.95479	1506	1+
247.80719	74	
247.93480	72	
248.80524	308	
250.83738	224	1+
250.95133	266	1+
253.83599	142	
254.93280	70	
255.99819	88	
256.88101	108	
257.40676	92	
258.10087	70	
258.14430	222	
258.56454	122	
258.92412	72	
258.97175	84	
260.08958	82	
260.42197	78	
260.83610	146	
260.96884	136	
261.05650	84	
261.84069	82	
264.79158	144	
264.96119	196	
265.09835	154	
265.81562	418	1+
265.97975	74	
267.95650	86	
268.85132	86	
269.97142	410	
271.09697	74	
271.18167	78	
273.85007	202	1+
273.97966	70	
274.81133	88	
274.90911	76	
275.97214	228	
276.45856	80	
276.91189	82	
277.37579	102	
278.79975	188	
278.84593	172	
278.89635	106	
279.10125	94	
279.79642	150	
280.02053	68	
280.79384	514	1+
280.84270	84	
281.88108	76	
282.83039	130	
284.13668	70	
284.36065	70	
284.79117	80	
286.87698	258	1+
287.83695	122	
288.13729	80	
288.40836	72	
289.58750	72	
291.86294	200	1+
291.97888	78	
292.01448	90	
292.16157	68	
293.39704	74	
294.15436	74	
295.04177	76	
296.10792	74	
296.58969	78	
296.81140	144	
296.93440	88	
297.15327	126	
297.80960	118	
298.80479	564	1+
300.16567	70	
300.79796	76	
300.84839	158	1+
300.96431	96	
301.78482	78	
302.05375	94	
303.80800	70	
303.94747	70	
304.16349	78	
304.38852	70	
304.88130	80	
305.81038	70	
305.84481	78	
306.13972	112	
307.90113	72	
310.99014	72	
311.88974	104	
312.83986	92	
313.79436	92	
314.11854	86	
314.95438	68	
318.89839	68	
318.93609	76	
321.39403	78	
321.80775	72	
323.02967	70	
326.20633	80	
327.37155	98	
328.84848	76	
329.83148	72	
331.76966	100	
335.81013	72	
336.94402	264	1+
337.88798	74	
338.08464	78	
340.94182	106	
341.16419	74	
341.83797	78	
342.16513	110	
344.16022	76	
346.75738	78	
349.80545	70	
350.13595	74	
350.90802	94	
351.45804	82	
351.77144	84	
353.31359	80	
356.27659	72	
357.76400	70	
360.25425	68	
361.12562	84	
363.27080	78	
END IONS

###FS:    #m/z: 322.93169 #charge 1+
###MS: 134
###MSMS: 135
BEGIN IONS
TITLE=Cmpd 100, +MS2(322.9317), 28.0-35.0eV, 2.9min #135
RTINSECONDS=174.224
SCANS=134-135
PEPMASS=322.93169	1625030
CHARGE=1+
143.03208	68	
187.93387	70	
188.43758	82	
201.04475	148	
203.05162	64	
203.32468	62	
205.94707	194	
206.96970	104	
208.01750	78	
209.95965	118	
210.85877	76	
211.92313	84	
216.85812	62	
219.37897	84	
219.85374	86	
223.14693	92	
223.96265	168	
224.97401	66	
225.79461	58	
225.81474	74	
225.86253	96	
227.90462	82	
228.84720	76	
229.90156	72	
230.91103	122	
230.95486	68	
233.91451	68	
236.89617	64	
236.92914	68	
237.89953	142	
238.94461	134	
239.77982	108	
239.88464	92	
240.81765	64	
240.94177	1098	
240.98919	58	
241.94214	1070	
242.82480	226	1+
242.85719	58	
242.94287	3000	1+
243.89341	60	
244.10726	68	
244.44011	74	
244.49754	96	
244.82086	142	
244.94226	852	1+
245.82415	70	
246.84945	124	
246.86497	60	
246.91362	72	
246.97688	216	
247.39406	112	
247.84510	70	
248.04700	82	
248.13802	58	
248.87367	76	
248.95113	68	
248.97621	70	
249.04011	62	
249.85036	92	
250.83609	70	
250.85335	78	
250.91968	68	
251.05765	84	
251.07148	86	
252.06060	110	
252.16976	70	
252.83696	68	
256.84990	70	
256.90283	82	
257.16451	68	
258.83716	82	
258.89656	96	
259.35117	90	
260.80072	78	
260.84413	72	
261.83253	312	
262.09525	72	
262.82857	238	
262.95270	78	
263.02415	58	
263.94737	58	
264.86870	78	
265.05739	98	
265.90565	82	
266.84782	64	
266.87192	80	
268.06657	64	
268.40255	100	
268.79292	74	
268.96430	70	
269.84496	84	
270.57564	72	
270.88470	58	
271.36797	70	
271.90411	68	
273.05369	84	
275.80554	80	
275.98490	66	
276.05645	72	
276.82616	78	
276.85288	78	
277.81220	62	
277.86303	72	
278.81781	82	
278.83920	126	
279.09431	1042	1+
279.40843	94	
279.80140	66	
279.85987	70	
279.90977	68	
279.95278	70	
280.83244	68	
280.92319	90	
281.23597	68	
281.85617	70	
282.05217	74	
282.09351	78	
282.96841	64	
283.06979	84	
283.10492	62	
283.40681	56	
283.79145	66	
284.29306	264	
284.85569	56	
284.87687	76	
285.14995	66	
285.87380	68	
289.88252	74	
291.79961	112	
292.09736	78	
293.95018	60	
296.86249	74	
297.01291	100	
299.79383	74	
301.84657	72	
302.80114	70	
303.89423	76	
306.69579	104	
307.89054	70	
308.82022	80	
308.86753	72	
309.79058	60	
310.83457	66	
311.90285	72	
312.87032	66	
312.97226	68	
313.87366	126	
319.79347	72	
319.83727	72	
323.14425	78	
324.00794	64	
324.27327	74	
325.17334	58	
END IONS

###FS:    #m/z: 340.94244 #charge 1+
###MS: 134
###MSMS: 136
BEGIN IONS
TITLE=Cmpd 101, +MS2(340.9424), 28.0-35.0eV, 2.9min #136
RTINSECONDS=174.996
SCANS=134,136
PEPMASS=340.94244	603130
CHARGE=1+
70.59124	88	
110.37564	108	
136.00692	76	
186.87662	70	
190.87093	72	
191.95299	78	
192.92774	82	
194.88703	72	
201.89294	76	
205.94947	118	
206.97922	76	
207.10837	80	
210.08751	72	
210.93657	152	1+
212.84446	102	
212.88396	96	
213.88578	162	
213.93975	826	1+
214.87986	144	
214.89801	78	
215.88393	154	
217.88395	142	
222.95270	70	
223.11039	94	
225.94767	94	
227.06758	72	
227.10990	74	
228.95678	82	
229.39911	102	
229.85110	216	1+
230.05607	74	
230.94361	86	
231.10985	106	
231.89945	70	
231.95084	354	1+
233.83571	78	
233.86751	76	
233.89482	348	1+
233.95669	132	
236.84765	82	
237.88577	250	1+
237.92809	84	
239.87902	86	
240.83504	122	
241.84605	406	1+
242.18015	92	
242.80720	98	
243.90270	98	
244.16852	166	
244.84907	98	
244.87591	98	
245.84970	86	
247.10828	98	
248.80172	86	
248.84058	76	
248.90154	130	
248.95339	74	
248.98786	70	
249.08287	98	
249.96171	130	
251.95580	120	
254.96572	426	1+
255.11199	96	
256.81169	80	
256.89363	118	
256.93852	76	
257.40906	94	
257.85782	138	
257.89063	76	
258.84662	234	
258.94201	92	
259.83131	402	1+
259.85012	194	
259.86252	178	
259.95850	80	
260.35282	102	
260.83367	326	1+
260.85591	144	
260.87389	76	
262.90140	136	
262.92289	94	
263.87332	74	
264.86926	138	
266.04982	76	
266.84366	84	
267.85261	112	
267.97816	90	
268.13305	70	
268.84398	150	
269.15549	76	
269.83415	204	1+
272.13658	120	
272.45500	80	
273.91857	74	
273.97971	72	
274.97630	84	
275.87436	144	
275.96066	78	
276.86313	292	
276.88780	100	
277.86092	290	
278.84624	930	1+
278.87285	194	
279.93198	74	
280.91655	116	
281.00355	142	
281.15562	96	
281.19682	72	
282.93539	76	
283.81610	88	
283.84928	102	
284.03102	90	
284.44936	90	
285.64146	80	
286.86979	74	
287.07709	74	
287.79960	72	
287.95610	78	
288.83886	150	
289.00899	80	
290.14686	122	
290.16878	84	
291.14851	70	
292.86401	74	
292.89862	104	
292.99540	76	
293.86285	268	1+
296.85612	104	
297.09844	72	
297.79211	76	
297.86848	106	
297.89309	248	1+
297.91265	94	
297.97585	184	
299.87115	162	
301.86045	218	
302.17020	92	
302.85868	116	
302.94651	76	
303.86594	90	
307.79709	130	
307.89921	86	
308.44262	76	
310.17234	112	
310.52043	84	
311.18296	74	
312.16719	78	
312.80533	74	
314.95903	92	
316.16512	76	
317.05212	90	
318.87820	70	
321.28823	72	
324.88748	122	
326.03338	88	
327.13843	98	
327.32282	76	
328.80925	222	1+
330.16363	86	
333.64904	106	
339.87694	92	
341.17783	78	
342.79739	72	
343.23109	146	
345.61022	74	
END IONS

###FS:    #m/z: 363.95849 #charge 1+
###MS: 134
###MSMS: 137
BEGIN IONS
TITLE=Cmpd 102, +MS2(363.9585), 28.0-35.0eV, 3.0min #137
RTINSECONDS=175.768
SCANS=134,137
PEPMASS=363.95849	247376
CHARGE=1+
114.68185	76	
164.54145	84	
178.90292	84	
178.93235	90	
182.87215	128	
188.43423	84	
189.86491	218	
191.86039	136	
194.88892	94	
196.88625	82	
197.40276	94	
201.94708	82	
203.88190	80	
207.40538	88	
209.86779	120	
209.94413	110	
210.88569	92	
212.87849	678	1+
214.89395	114	
215.03398	102	
216.40277	88	
218.88270	80	
218.91183	96	
222.95600	254	1+
223.89356	122	
224.94849	580	1+
226.87507	84	
226.94816	3632	1+
227.91977	74	
228.89438	284	1+
228.94362	3708	1+
229.01972	92	
230.88971	1586	1+
232.88551	130	
234.07406	92	
235.88309	88	
237.05954	82	
237.57224	106	
239.57858	78	
240.16257	100	
240.79470	92	
240.94068	394	1+
240.96353	282	1+
241.05399	82	
241.09491	162	
242.94450	578	1+
244.56128	82	
244.82057	124	
244.93922	424	1+
244.95695	1746	1+
244.97870	100	
246.85515	76	
246.90694	116	
246.95456	2164	1+
247.81197	162	
248.81321	74	
248.90054	510	
249.80415	76	
250.90675	154	
251.83478	78	
253.83779	74	
253.90924	138	
254.02968	80	
255.15620	76	
258.05537	102	
258.83580	152	
258.97318	126	
259.82973	82	
260.84908	156	
260.96836	252	
261.73555	78	
261.83298	148	
263.86731	92	
263.88201	212	1+
264.37644	90	
264.81980	158	
264.90574	80	
265.08735	132	
265.90968	88	
266.81346	510	1+
267.97439	278	1+
268.59971	96	
268.83915	84	
269.96916	342	
270.09300	78	
271.85960	78	
271.91983	160	
271.96886	78	
272.13773	140	
273.90231	74	
274.06472	80	
275.57724	94	
276.40543	78	
276.80991	128	
277.06732	76	
278.84668	132	
279.85577	286	1+
280.79486	428	1+
280.92930	74	
282.83439	78	
282.98701	98	
283.09678	80	
283.80445	154	
284.80067	278	1+
284.82743	228	
284.88119	78	
285.08965	78	
285.84509	292	1+
286.41791	80	
287.00588	80	
287.85782	88	
288.84207	80	
289.85713	84	
292.44266	82	
292.89425	94	
293.12149	104	
293.36955	86	
294.03402	96	
295.13257	108	
297.06355	80	
297.22236	80	
297.84774	166	1+
298.22788	90	
298.80567	324	
299.37724	82	
299.80600	244	
299.87527	118	
300.38600	76	
300.80852	142	
301.82159	96	
301.85761	124	
302.55981	98	
302.91647	84	
303.80713	174	
303.85464	358	
303.88489	84	
304.14451	76	
304.83640	86	
304.86599	270	1+
305.16465	82	
305.86801	214	1+
307.13903	146	
307.47703	78	
308.17710	100	
308.83700	84	
308.87623	124	
311.80051	76	
311.86431	200	1+
316.85792	76	
316.89067	78	
318.79814	218	1+
318.93776	84	
319.11947	78	
321.06176	86	
321.82421	316	1+
321.86996	214	
322.03689	80	
323.95277	102	
325.14881	92	
326.86742	164	
335.23907	88	
336.94576	368	1+
337.16375	80	
339.16905	132	1+
340.93942	106	
342.95068	144	
344.14421	76	
344.43131	90	
347.16224	84	
352.88731	144	
355.79498	82	
356.12818	76	
356.91231	80	
358.61817	100	
363.85358	82	
364.95072	100	
366.91423	80	
367.77565	82	
END IONS

###FS:    #m/z: 322.93143 #charge 1+
###MS: 138
###MSMS: 139
BEGIN IONS
TITLE=Cmpd 103, +MS2(322.9314), 28.0-35.0eV, 3.0min #139
RTINSECONDS=179.438
SCANS=138-139
PEPMASS=322.93143	1554328
CHARGE=1+
185.92783	72	
193.96434	90	
196.99583	70	
198.16623	80	
198.92586	66	
199.03651	72	
199.91959	66	
201.03848	68	
207.89550	98	
212.89827	82
[truncated: 2,306,947 more chars]
