# Supplementary material for: High-Throughput Venomics
Source: J Proteome Res. 2023 Apr 3;22(6):1734–46. doi: 10.1021/acs.jproteome.2c00780 (PMC10243144; doi:10.1021/acs.jproteome.2c00780)
Supplement: Supplementary file 9 — pr2c00780_si_009.zip [file pr2c00780_si_009.zip › Manual files/Calloselasma rhodostoma MGF/210702_Calloselasma_halfplate000044_5.1.201.mgf]

###	D:\Data\Julien\210702_Cr_half_TFA\210702_Calloselasma_halfplate000044.d\ProteinAnalysisResults.mgf
###	D:\Data\Julien\210702_Cr_half_TFA\210702_Calloselasma_halfplate000044.d\analysis.baf
###	210702_Calloselasma_halfplate000044.d
###	Instrument: maXis HD
###	Manufacturer: Bruker
###    PeakWidth 0.30, MiniumIntensity 10, S/N 1Apply threshold 0, Threshold 10
###    Retain Residuals no, Create neutrally no,
###    FullScan Parameters: AdductIon (+)+H (-)-H, LowMass 0, HighMass 8000, MaxCharge charge decon 4, MinPeaks 3
###    Perf. isotope decon yes, Max Charge Istopic decon 6, MW agreement 0.00, Abund. cutoff 2.00, Envelope cutoff 75.00
###    MaxRes   Parameters: AdductIon (+)+H (-)-H, LowMass 0, HighMass 8000 
###    Perf. isotope decon yes, Max Charge Istopic decon 6, Abund. cutoff 2.00
###    MSn      Parameters: AdductIon (+)+H (-)-H, LowMass 0, HighMass 8000 
###    Perf. isotope decon yes, Max Charge Istopic decon 4, Abund. cutoff 0.05
###    Global Charge Limit: no 3, Prefer FullScan Result: yes, Export what: 2 (0=non deconv/1=deconv only/2=mixed), NoMSMSSignals: 150, Intensity threshold: 10, NoMSSignals (deconv): 2, NoMSSignals (non-deconv): 2, NormalizeData: no, SingleCharged: yes
###
COM=210702_Calloselasma_halfplate000044.d
USERNAME=Demo User

###FS:    #m/z: 322.93104 #charge 1+
###MS: 2
###MSMS: 3
BEGIN IONS
TITLE=Cmpd 1, +MS2(322.9310), 28.0-35.0eV, 0.0min #3
RTINSECONDS=1.8715
SCANS=2-3
PEPMASS=322.93104	2265338
CHARGE=1+
206.94097	4664	
208.94609	11956	1+
211.94472	33632	1+
213.94042	24862	1+
215.93835	4198	
217.94165	12246	
222.95259	44426	1+
224.95156	8998	
226.12241	3936	
226.94742	168346	1+
227.19926	5674	
228.94338	282430	1+
229.45528	2860	
231.95240	19906	1+
233.94919	3464	
234.97053	7744	
234.99931	4916	
235.12942	6782	
235.20421	5390	
237.12872	3222	
238.14890	5546	
238.45485	11460	
239.07982	3394	
239.14734	16350	1+
239.23256	9216	1+
239.98268	3508	
240.62488	4990	
240.96300	24036	1+
241.46356	3810	
242.14823	3250	
242.61933	4178	
242.96245	5562	
243.23056	6270	
243.88256	4212	
244.16472	12736	
244.95810	93018	1+
245.13074	9864	1+
245.18527	3858	
245.63198	7858	
245.94304	8152	
246.95295	91880	1+
247.24164	3784	
248.03434	7422	1+
248.62956	4542	
249.90928	7322	1+
249.97256	88516	1+
250.94754	51508	1+
250.99759	7372	
251.19940	5520	
252.47159	3032	
252.63908	3006	
252.94787	16812	
252.97211	1193056	1+
253.21465	6384	
253.90617	15180	1+
254.94263	251168	1+
254.96752	407512	1+
255.23013	6834	
256.26186	7126	
256.91388	7144	1+
256.96502	60626	1+
258.88510	3844	
258.91022	3032	
258.96457	17284	1+
260.16163	4072	
260.97944	4224	
261.97810	13078	
262.96939	4504	
263.05618	5452	
263.13370	3638	
263.97958	150320	1+
265.25066	3286	
265.64531	3248	
265.97712	17776	1+
267.64606	3312	
267.97435	65310	
268.14624	2880	
268.95898	19666	
269.97533	31080	1+
270.98152	20996	1+
272.88282	5740	
272.95293	48746	1+
272.97695	7458	
274.09101	3444	
274.27309	15708	1+
279.09281	5066	
279.23041	6050	
281.04980	3580	
281.24624	15220	1+
281.99078	2934	
282.17135	19298	1+
282.27796	17766	
283.14214	2878	
283.17402	15894	1+
283.26249	17952	1+
283.94790	10380	
284.29359	11308	1+
285.22254	3660	
285.94280	183894	1+
285.98436	29852	1+
286.62846	3292	
287.25184	18922	1+
287.66088	4590	
288.06575	3426	
288.15543	7104	1+
288.20302	6460	
288.25254	11940	1+
289.65976	4500	
290.15715	9402	1+
290.26790	26406	1+
290.89260	3666	
291.09994	4400	
291.19692	5664	
291.97436	13536	1+
292.06028	15220	1+
292.10251	3528	
293.10952	3024	
293.21066	5886	
293.97626	25656	1+
293.99827	55598	1+
294.12601	2914	
294.16196	7444	1+
294.93674	10800	1+
295.12940	5448	
295.22538	8814	
295.96994	9298	
295.99257	27032	1+
296.14630	7898	
296.29320	5082	
296.48093	2998	
296.66597	4004	
297.08164	8118	
297.22284	4370	
297.24131	13648	1+
297.90496	6382	
298.08378	5250	
298.27324	4616	
298.96873	3544	
299.06041	3154	
299.20226	3128	
299.23964	3226	
299.25581	3398	
299.66982	15254	
300.17185	7460	1+
300.28858	9634	1+
301.95796	2890	
302.15011	9040	
302.17448	9150	1+
302.30451	23780	1+
302.48505	3514	
302.94588	10094	
303.19269	2960	
303.95308	44866	1+
303.99600	14134	1+
304.18738	4848	
304.28389	4924	
304.92428	5432	
305.18033	4438	
305.26771	7976	
305.95405	5402	
306.07553	2880	
306.90539	8130	
307.08302	4160	
307.24696	50586	1+
308.14241	10764	1+
308.21626	4670	
308.87333	4380	
309.18943	3774	
309.20469	2870	
309.25874	6822	
309.67260	5298	
310.17155	18902	1+
310.30984	18676	1+
311.05451	3618	
311.22077	5588	
311.27589	8790	1+
311.67171	4424	
311.87037	19566	1+
311.93577	9696	
311.98711	19954	1+
312.32486	8966	1+
312.90074	7754	1+
312.94815	7942	
313.17648	3306	
313.21913	9946	1+
313.29161	13968	1+
313.86697	5878	
313.93018	225576	1+
314.26917	3032	
314.68058	3166	
314.89429	5298	
316.28329	17802	1+
316.32055	10044	1+
316.94127	5924	
318.29896	21870	1+
318.48900	5086	
318.82335	3482	
318.93575	140416	1+
319.28618	3164	
320.18253	2956	
320.93537	263326	1+
321.24052	2928	
321.31380	3382	
322.15877	3412	
322.19369	5470	
322.87787	8330	
322.90933	10414	
322.93090	5114742	1+
323.11624	5932	
323.17361	8996	1+
323.23890	17078	1+
323.28818	15910	1+
323.37742	2988	
323.41307	3222	
324.09657	6442	1+
324.13630	4216	
324.29109	12838	1+
324.32529	4840	
324.87827	6832	
325.18222	3142	
325.25490	51260	1+
325.90231	3002	
326.12658	3014	
326.16292	13358	
326.20082	3508	
326.49697	5580	
326.87296	61062	1+
326.96969	15004	1+
327.00760	8438	
327.20348	13010	1+
327.27059	64142	1+
327.65422	4744	
327.91539	3854	
328.15861	3454	
328.32001	10316	1+
END IONS

###FS:    #m/z: 340.94185 #charge 1+
###MS: 2
###MSMS: 4
BEGIN IONS
TITLE=Cmpd 2, +MS2(340.9419), 28.0-35.0eV, 0.1min #4
RTINSECONDS=2.6435
SCANS=2,4
PEPMASS=340.94185	1010080
CHARGE=1+
192.97818	146	
197.87825	136	
204.85266	140	
204.95469	146	1+
208.96519	248	1+
213.93993	3412	1+
215.88885	530	1+
215.93787	986	1+
216.09733	146	
217.87992	280	1+
222.95835	502	1+
223.10608	208	
226.15253	216	
226.87170	160	
226.94813	204	
226.97061	134	
227.07484	170	
227.95943	178	
227.99552	204	1+
230.95378	184	
231.11229	170	
231.91316	96	1+
231.95165	3236	1+
232.10335	134	
232.89230	130	
233.02595	270	1+
233.04511	342	
233.05986	242	
233.89695	510	1+
233.94887	826	1+
235.05363	376	1+
235.94726	358	1+
235.97690	152	
236.96883	188	1+
238.05020	188	
238.06689	136	
239.07212	402	1+
239.12780	136	
240.07842	228	1+
240.23266	1108	1+
241.12118	136	
241.13742	226	
241.15722	300	1+
242.06123	144	
242.95356	280	1+
243.01402	162	
243.14671	144	
243.94136	142	
244.03815	512	
244.07593	132	
244.16370	578	1+
245.04098	406	
245.90468	160	
246.03072	182	
246.13575	194	1+
247.94204	556	
248.03697	626	1+
248.06537	316	1+
248.90030	138	
248.98457	548	1+
249.04181	390	1+
249.96295	570	1+
251.03796	314	1+
251.05677	130	
251.18000	190	
251.91447	188	
251.92861	138	
251.95794	340	1+
252.04108	254	1+
252.07376	186	
252.16958	136	
252.22866	208	
252.45128	182	
252.97798	140	
253.08865	156	
253.15577	158	
253.93881	190	
254.28179	172	
254.94297	188	
254.96666	1942	1+
255.05000	228	
255.07746	516	1+
255.09901	132	
256.26680	180	
256.96289	496	
257.19340	196	
258.05011	216	
258.12240	226	1+
258.14052	248	
258.88138	190	
259.10758	136	
261.96287	260	1+
262.05592	344	1+
262.12266	162	
262.87224	210	1+
264.01486	402	1+
264.90609	140	
264.99090	312	1+
265.01918	340	1+
265.08829	150	
265.14864	386	1+
265.95425	140	
266.25695	142	
266.95954	172	
266.99798	676	1+
267.01870	286	1+
267.10614	164	
267.95271	326	1+
268.08664	164	
268.15815	222	1+
269.01281	132	
269.02370	294	1+
269.12794	140	
269.80315	178	1+
269.97876	144	
270.05294	234	1+
270.93431	132	
271.13173	542	1+
271.17166	142	
271.95252	194	1+
272.13447	450	1+
272.93512	154	
272.97776	176	
274.10385	228	1+
274.85528	140	
275.20586	616	1+
275.95382	202	1+
276.06562	158	
277.07160	362	
277.09250	246	1+
278.01894	186	
278.18831	166	
278.28407	158	
279.21430	154	
279.92490	174	
279.96473	332	1+
280.00287	178	1+
280.20592	140	
280.93580	242	1+
281.05220	348	
281.11675	172	
281.16759	346	1+
281.23430	188	1+
281.29922	142	
282.04896	374	1+
282.06831	214	
282.08778	268	
282.10873	138	
282.19080	224	1+
282.25959	176	
282.27810	1452	1+
282.85739	340	1+
283.03078	254	
283.21187	186	
284.02352	350	1+
284.13632	304	
284.29616	254	
285.02374	248	1+
285.15607	298	1+
286.87779	176	1+
288.06318	832	1+
288.13254	194	
288.16864	154	
288.19849	304	1+
289.23520	160	
290.04483	298	1+
290.14752	1382	1+
291.02336	142	
291.89219	134	
292.06824	474	1+
292.28884	200	1+
293.02873	212	
293.87591	168	
293.91307	198	1+
294.14656	142	
295.04976	274	1+
295.06851	164	
296.15815	134	
296.89456	210	1+
296.93790	146	
296.97941	144	
297.04079	144	
297.13932	244	1+
297.15855	152	
297.60208	144	
297.93361	206	1+
297.96985	394	1+
298.05611	176	
298.08115	814	1+
298.27143	216	1+
298.30747	138	
299.06027	780	1+
299.16361	218	1+
299.84391	200	1+
301.01814	138	
301.14125	138	
301.89666	220	1+
302.03160	246	1+
302.17168	236	
302.94182	156	
304.06248	134	
304.17670	490	1+
305.15866	140	
305.18074	332	1+
305.30573	430	1+
306.14942	164	
306.23581	448	1+
306.27852	184	
306.74719	168	1+
306.76875	124	1+
306.79618	398	1+
306.88843	158	
307.08221	210	
307.80272	236	1+
308.29459	464	1+
308.33374	138	
309.06418	160	
309.15209	164	
309.16986	676	1+
309.18344	142	
309.26763	172	
309.81155	234	1+
310.17454	468	1+
310.31118	196	
311.03216	204	
311.88221	158	
312.02259	246	1+
312.77273	318	1+
313.09753	140	
313.14481	380	1+
314.08819	134	
316.05085	162	1+
318.07565	142	
318.13974	498	1+
318.24759	250	1+
318.59797	254	1+
320.08336	422	1+
320.14794	282	1+
321.22446	612	1+
321.26080	246	1+
322.02558	252	1+
322.13781	496	1+
322.26635	170	1+
323.17184	166	
323.21072	346	1+
323.24092	1374	1+
323.30608	170	
323.97956	134	
324.12279	300	1+
324.32492	176	
325.18105	404	1+
325.25591	546	1+
326.18261	346	1+
326.21047	170	1+
326.31008	182	
326.34528	410	
328.12048	224	1+
328.19304	362	1+
328.30625	180	
329.83104	250	1+
329.87029	292	1+
330.87468	238	1+
331.17578	164	
332.09022	520	1+
332.20134	156	1+
332.90350	184	1+
334.09328	174	
336.80652	338	1+
336.97520	160	1+
337.09284	254	1+
337.18526	196	
337.21979	524	1+
337.26103	282	
338.18746	226	1+
338.33928	186	
339.15609	226	1+
339.23369	232	
340.30645	134	
340.35836	156	
340.39247	560	1+
340.76112	136	1+
341.10289	138	
341.24869	304	1+
341.89906	330	1+
342.14590	326	1+
342.28196	396	1+
342.31825	448	1+
343.21872	236	
343.23716	282	1+
343.97202	464	1+
344.04794	200	
344.17840	422	1+
344.28803	132	
345.06445	148	
END IONS

###FS:    #m/z: 363.95800 #charge 1+
###MS: 2
###MSMS: 5
BEGIN IONS
TITLE=Cmpd 3, +MS2(363.9580), 28.0-35.0eV, 0.1min #5
RTINSECONDS=3.416
SCANS=2,5
PEPMASS=363.95800	586256
CHARGE=1+
191.86602	174	
209.89217	126	
209.94436	1072	1+
212.88020	876	1+
217.03558	228	1+
219.05025	186	1+
222.95172	1646	1+
224.94883	1748	1+
225.86283	208	1+
226.00932	164	
226.11652	130	
226.14727	218	1+
226.94815	6226	1+
227.04269	150	
227.93250	424	
228.89232	132	
228.94415	5462	1+
230.89058	1164	1+
231.01222	240	1+
231.11504	164	
232.08116	302	1+
232.95491	348	1+
234.04947	310	1+
235.05364	244	1+
238.10066	344	1+
239.01032	172	
239.03137	290	1+
239.14509	126	
240.96362	1694	1+
241.12978	130	
242.19800	152	
242.94131	200	
242.96081	324	
243.09930	168	
243.16377	468	1+
243.88249	136	
243.95761	202	
244.03847	594	1+
244.12706	258	1+
244.16686	402	1+
244.44859	220	1+
244.90880	152	
244.95902	2510	1+
245.09581	144	
245.94488	260	
245.98215	430	1+
246.02839	138	
246.95435	3540	1+
248.03429	690	1+
248.07261	128	
248.90421	266	
248.95362	262	1+
249.00613	300	1+
250.00851	242	1+
250.06767	138	
251.04456	330	1+
252.07948	146	
253.07534	246	1+
253.08703	172	
254.07924	210	1+
255.14013	310	1+
257.07732	152	
257.12103	360	1+
258.97457	516	
258.99955	224	1+
259.05975	140	
259.12839	416	1+
260.13298	272	1+
260.97008	900	1+
262.09661	150	1+
262.12238	150	
262.14519	156	
262.87027	310	1+
262.92638	150	
262.98386	140	
263.04899	476	1+
263.12446	142	
264.08468	526	1+
264.79779	286	1+
264.91017	226	1+
265.09134	326	1+
265.97907	170	
266.24858	164	
266.97288	996	1+
267.05161	164	
267.21421	238	1+
267.24384	198	
267.97375	740	1+
268.00362	392	1+
268.09455	232	1+
268.21874	164	1+
268.90362	336	1+
268.92766	136	1+
268.96660	754	1+
269.04095	240	1+
269.07201	220	1+
269.97307	524	1+
270.12182	146	
270.95486	138	
271.98602	170	1+
272.14147	138	
272.17096	466	
272.93332	158	
274.09036	156	
274.95244	126	1+
275.20541	150	
275.58975	198	1+
276.07046	474	1+
276.15771	226	
276.95920	194	1+
277.07468	404	1+
277.13497	254	1+
277.80718	172	1+
278.03423	148	
278.12051	268	1+
278.79425	140	
279.00035	172	
279.05841	514	1+
279.08235	138	
280.00158	248	1+
280.08232	248	1+
280.16773	238	
280.79070	132	
281.00663	166	1+
281.08722	180	1+
282.27271	144	1+
282.91646	208	1+
283.13687	224	1+
283.20254	204	1+
283.98166	220	
284.09642	620	1+
284.93819	444	1+
285.16215	268	1+
285.84845	190	
285.94112	480	1+
286.12376	296	1+
287.13215	232	1+
288.06597	1218	1+
290.14919	416	
290.88857	258	1+
291.03165	138	
291.06516	138	
291.10920	216	
291.13181	148	
291.96348	132	
291.99361	188	1+
292.06226	828	1+
292.09219	152	
292.14863	274	1+
293.11714	160	
293.92524	200	1+
294.09353	128	
294.96532	274	1+
295.03787	142	
296.02402	130	
296.80632	164	1+
297.06056	126	
297.07501	148	
297.15130	326	1+
298.08477	154	
298.41093	154	
298.92794	192	1+
299.00083	158	
299.12908	482	1+
300.06652	128	
300.11082	148	
300.13386	274	1+
300.85319	190	1+
301.01633	160	
301.04588	126	
301.17491	378	1+
301.21974	554	1+
302.03799	136	
302.22460	416	1+
303.11319	128	
303.20501	126	
303.85675	132	
303.89758	156	
303.96224	142	
304.04831	276	1+
304.27009	154	
304.76521	128	
304.85416	150	
305.11658	232	1+
305.14852	232	
305.28602	146	
306.20993	190	1+
306.27769	138	
306.78540	316	1+
306.93794	176	
307.02638	332	
307.04904	134	
307.28931	1052	1+
307.89034	330	1+
308.16095	144	
308.29476	682	1+
309.01886	274	1+
309.09706	274	1+
309.15083	146	
309.31296	140	
309.96519	260	1+
310.31003	608	1+
311.12548	190	
311.18926	270	1+
312.02879	360	1+
312.15598	152	
312.95245	160	
312.98644	138	1+
313.03310	314	1+
313.14800	330	1+
313.88692	168	
313.93260	206	1+
313.95516	132	
313.99711	238	1+
314.27759	214	1+
315.28282	132	1+
316.03415	208	1+
316.17461	144	
317.06712	148	
318.14632	256	
318.94006	376	
319.09920	148	
321.32546	150	
321.81515	130	
322.85456	124	1+
322.96950	172	
323.02020	270	1+
323.17276	364	1+
323.21988	280	1+
324.02360	228	1+
324.13083	248	1+
324.18972	190	
324.24528	206	
324.32843	194	
325.16237	224	
325.26221	130	
325.29714	194	1+
325.79666	220	1+
325.95736	300	1+
325.98641	166	
326.08446	128	
326.17059	278	
326.87035	214	
327.16346	148	
327.27554	144	
328.99151	132	
329.31444	142	
330.05596	258	1+
330.75809	220	1+
332.09289	1316	1+
335.34051	160	
336.94728	362	1+
337.09968	138	
338.87300	192	
338.93974	182	
340.81662	252	1+
340.91119	238	1+
340.94667	148	
342.20642	398	1+
342.27971	644	1+
342.99412	194	1+
343.21040	260	1+
343.23352	476	1+
343.90382	144	
344.25757	148	
344.31732	180	1+
346.23256	204	
347.07659	154	
347.18687	182	
347.30795	482	1+
348.06951	132	
348.95327	140	
349.14281	186	
349.25771	188	
350.18266	282	1+
350.35219	162	
350.93085	126	
351.34140	208	1+
352.03629	242	1+
355.10678	250	1+
357.05462	248	
357.18376	360	1+
359.03538	200	1+
359.11603	280	1+
359.99876	192	1+
360.21047	130	
360.25370	192	1+
360.32451	132	
361.09320	220	
361.17643	286	1+
361.35954	140	
362.21224	158	
362.23565	216	
362.35976	278	1+
363.10830	246	
363.18893	234	1+
363.95989	164	1+
364.26790	428	1+
364.29423	534	1+
364.33063	170	
364.78484	240	1+
365.02492	194	1+
365.06463	136	
365.22475	162	
365.34320	128	
366.11424	266	1+
366.19110	270	1+
366.83464	194	1+
367.33438	170	
367.99168	292	1+
368.09141	292	1+
368.20518	268	1+
368.24234	208	1+
368.32892	134	
368.38866	158	
368.42575	2862	1+
369.13256	170	1+
369.34156	130	
END IONS

###FS:    #m/z: 340.94199 #charge 1+
###MS: 6
###MSMS: 7
BEGIN IONS
TITLE=Cmpd 4, +MS2(340.9420), 28.0-35.0eV, 0.1min #7
RTINSECONDS=7.118
SCANS=6-7
PEPMASS=340.94199	1095926
CHARGE=1+
188.97953	136	
192.88989	234	
204.09286	256	1+
205.06096	142	1+
205.95156	174	
207.97578	254	1+
210.94457	138	
211.94440	186	
212.94858	172	
213.94076	3894	1+
214.83850	146	1+
215.88794	1118	1+
215.93941	442	
216.86692	136	
217.88748	272	1+
218.84955	150	
223.10718	172	1+
223.95926	710	1+
225.07269	170	1+
226.94471	134	
230.01102	190	1+
230.07240	150	
231.11186	468	1+
231.95171	2848	1+
232.05163	194	1+
233.16615	136	
233.89574	312	1+
233.95195	710	
235.89578	390	1+
235.94700	216	
236.03243	294	1+
237.00275	144	
237.06137	156	
237.16533	144	
238.93420	160	
239.90644	188	1+
240.13199	134	
240.22976	326	
240.96619	138	
241.09866	282	1+
241.14274	234	1+
242.04076	134	
242.19685	214	1+
243.89614	166	
243.96878	324	1+
244.03515	518	1+
244.16232	356	
245.01346	146	
245.17242	198	
246.06009	292	1+
247.94329	556	1+
248.24835	226	1+
248.98621	222	
249.04207	156	
249.96450	636	1+
250.10615	284	1+
250.92202	244	1+
250.93932	134	
251.02987	156	
251.16574	302	1+
251.90639	172	
251.96087	314	1+
252.17121	204	1+
252.22858	172	
253.08866	256	1+
253.96084	154	
253.97748	144	
254.04654	212	1+
254.11298	242	
254.96674	2456	1+
255.04690	144	1+
255.07351	480	1+
256.26235	184	
256.91184	186	
256.96433	426	
257.05082	140	
257.19473	208	
258.00155	148	
258.06956	262	1+
258.90656	218	
258.96656	222	
259.00852	164	
259.95337	170	
259.97461	154	
261.05881	142	
261.08739	162	
261.93312	138	1+
262.11445	202	1+
262.90642	112	1+
262.96552	296	
263.00436	264	
263.05176	366	
263.07040	396	1+
264.06433	158	
264.07380	246	1+
265.04700	134	
265.14934	144	
265.23511	154	
266.02116	210	
266.28504	152	
267.00148	368	1+
267.98252	150	
268.08827	194	1+
268.15632	204	1+
269.00014	154	
269.13150	264	1+
269.18943	138	
271.08004	306	1+
271.15545	264	1+
271.97458	228	1+
272.06642	144	
272.14133	304	
272.85161	150	
272.93452	670	1+
272.97177	310	1+
273.09392	326	1+
274.02651	232	1+
275.05907	164	
275.21379	146	
275.90782	160	
276.06368	144	
277.06522	188	
278.18677	448	1+
278.96211	472	1+
279.04813	136	
279.11607	142	
279.85339	164	1+
280.07891	158	
280.10529	190	1+
280.12660	136	
280.16256	446	1+
280.30266	294	
280.94047	196	
281.04913	534	
281.92726	198	1+
281.95646	150	
282.05496	464	1+
282.14560	280	1+
282.27797	956	1+
283.03019	260	
283.14958	202	1+
284.02905	182	
284.18740	136	
284.29833	136	
285.01211	148	
285.04903	256	1+
285.08198	190	
285.21333	164	1+
286.19611	302	1+
287.19995	256	1+
288.02306	150	
288.06585	356	1+
289.20790	160	
290.00625	416	1+
290.09114	180	1+
290.14821	976	1+
291.11737	370	1+
292.26047	146	
293.06179	478	1+
293.08169	136	
294.85154	180	
295.21155	188	
295.29037	282	1+
295.99240	252	
296.29641	190	1+
296.32253	248	1+
296.97438	270	
297.05888	144	
297.19409	276	1+
297.87394	182	1+
297.97694	168	
298.06070	164	
298.08508	490	1+
298.15511	176	
299.02598	178	1+
299.06143	820	
299.14517	368	1+
299.16834	698	1+
300.02562	200	1+
300.07862	178	
300.17202	568	1+
301.06048	214	
301.27624	160	
302.05494	168	
302.24710	224	
302.86773	134	
302.94404	368	
303.20532	150	
305.04795	276	1+
305.15599	188	
305.18835	184	
305.27285	272	1+
305.89485	322	1+
306.14445	144	
307.08822	206	1+
307.13412	186	
307.25033	306	1+
307.78669	148	
307.95954	202	1+
308.29378	384	1+
308.32797	230	1+
308.86497	190	
308.88240	140	
309.15617	160	
309.17125	406	1+
310.04108	186	
310.12296	166	1+
310.17487	286	1+
310.87691	418	1+
310.96783	300	1+
310.99340	162	1+
311.02761	232	
311.14395	192	1+
312.02826	714	1+
312.87110	180	
312.95136	168	1+
313.02744	496	1+
313.16458	208	1+
313.17913	220	1+
316.16332	228	1+
316.94196	132	1+
317.88373	230	1+
317.98982	178	1+
318.14251	616	
318.27358	220	1+
318.59610	196	
318.88492	160	1+
319.06026	142	
320.09215	146	
320.32934	182	
321.03903	134	
321.22623	470	1+
321.92113	120	1+
322.14421	172	
322.14900	544	1+
323.24190	2396	1+
323.31183	164	
324.09081	330	1+
324.11669	196	
324.32915	256	1+
324.89290	222	1+
325.14730	180	
325.17076	606	1+
325.22172	136	
325.23500	192	
326.00323	150	
326.15536	586	1+
326.30262	398	
326.33957	264	1+
327.16307	562	1+
327.17900	366	1+
328.12992	174	
328.16633	368	1+
328.26688	238	1+
329.03903	140	
329.12410	158	
332.09381	626	1+
333.19316	142	
334.10626	144	
335.03647	240	1+
337.21885	266	1+
337.25268	204	
337.35543	366	1+
338.17484	140	
338.25454	182	
338.33568	140	
338.93030	188	
339.01575	200	
339.20147	232	1+
339.23528	278	1+
339.29841	266	1+
340.12896	144	
340.35374	178	
340.39189	870	1+
341.06882	220	1+
341.09549	198	
341.13178	142	
341.17751	138	
341.25060	224	
341.31202	882	1+
342.12785	566	1+
342.25274	410	1+
342.28138	268	
342.31509	650	1+
343.03837	172	
343.10546	390	1+
343.17126	154	
343.18519	504	1+
344.28216	188	
345.09118	148	
345.16495	252	1+
END IONS

###FS:    #m/z: 363.95818 #charge 1+
###MS: 6
###MSMS: 8
BEGIN IONS
TITLE=Cmpd 5, +MS2(363.9582), 28.0-35.0eV, 0.2min #8
RTINSECONDS=7.8905
SCANS=6,8
PEPMASS=363.95818	614948
CHARGE=1+
189.86195	272	1+
191.85819	356	1+
191.95127	202	1+
207.95111	168	
208.94480	150	
209.92154	148	
209.94412	1510	1+
210.03673	186	1+
212.87873	476	1+
218.91396	144	
219.02978	198	
222.95431	1360	1+
224.95065	738	
225.00859	132	
225.95266	412	
226.89113	132	
226.94824	5756	1+
227.18259	126	1+
227.93240	300	
228.90760	130	
228.94318	6036	1+
229.13920	120	
230.06580	226	1+
230.89019	1798	1+
233.89124	146	
238.06847	436	1+
239.11636	256	1+
240.04699	176	
240.96361	920	1+
241.93905	138	
242.90740	208	1+
242.96139	560	
243.07487	198	1+
243.96101	300	
244.03802	704	1+
244.13363	156	
244.16613	154	
244.93778	164	
244.95790	3118	1+
245.02573	196	
245.10982	178	1+
245.13510	162	1+
245.94555	576	
246.95346	3068	
247.02740	150	
247.07766	138	
247.96753	210	1+
248.03780	826	1+
248.89969	506	
249.04122	566	1+
249.09677	122	
250.85413	122	
250.89351	172	
250.94996	288	1+
251.04754	134	
251.89197	120	
251.96909	124	
252.09800	128	
253.05026	134	
253.08560	154	
253.16690	134	
253.94768	168	
254.97504	130	
255.09687	230	1+
255.83190	146	
256.04410	162	
258.97367	470	
260.12974	228	1+
260.97199	514	
261.97112	240	
263.00364	310	1+
263.05597	360	1+
263.89728	236	1+
263.98360	258	1+
264.03592	236	1+
264.80004	124	
264.92877	130	
266.24366	190	
267.97418	366	
268.96484	1000	1+
269.00685	232	
269.06016	210	
269.97031	716	1+
270.04217	126	
272.14082	292	
272.17375	572	1+
272.93451	246	1+
272.94984	204	
273.42030	270	1+
275.07484	136	
276.93550	134	
277.04072	246	1+
277.06961	222	1+
277.45562	150	1+
278.14492	142	
278.19456	200	
279.10022	228	
280.26331	162	
281.12079	140	
281.22387	276	1+
282.02714	164	1+
282.08236	150	
282.85239	120	
282.92507	128	
282.94837	124	
283.04971	130	
283.10113	174	1+
283.14572	170	
283.25528	252	1+
284.06785	148	
286.02775	132	
286.05120	150	
287.17106	122	1+
287.81204	180	
288.01582	158	
288.06345	930	1+
289.10191	130	
290.14844	280	1+
291.04532	162	
291.81130	140	
292.01218	150	
292.05794	216	
292.99289	216	1+
293.12215	152	
293.97567	122	
294.93437	250	1+
297.07439	126	
297.84057	136	
297.94559	242	1+
297.97187	120	
298.11638	182	
298.86337	234	1+
299.00389	118	
299.02143	152	
299.08578	124	
299.13895	180	1+
300.08008	204	1+
300.20383	122	
300.83895	152	
300.92447	250	1+
302.01639	198	1+
302.06064	134	
302.22726	336	1+
302.88730	128	
303.10510	128	
303.95805	166	1+
304.10379	230	1+
304.22328	236	1+
304.86546	184	1+
306.75800	144	
306.79286	486	1+
307.08473	140	
307.29324	126	
308.29408	156	
309.26673	132	
309.30103	426	1+
309.87472	516	1+
309.94833	108	1+
310.30789	240	1+
310.87669	354	1+
311.02563	122	
313.15270	132	1+
315.02824	206	1+
315.12706	162	
315.79801	136	
315.87765	182	1+
317.15857	214	1+
318.14432	168	
318.16636	158	1+
318.93571	144	
318.97152	278	1+
319.03546	138	
319.08588	188	1+
319.10661	130	
319.92794	198	1+
320.00317	130	
320.14060	330	1+
320.81980	130	
321.86944	122	
322.31035	158	
322.93394	302	1+
323.23627	146	
323.27934	232	1+
324.02130	314	
324.05311	220	1+
324.11379	126	
324.32696	292	1+
325.25052	136	
326.18162	118	
326.32648	122	
326.96477	120	
330.01400	142	
331.16146	120	
332.09162	722	1+
332.95834	250	1+
333.88922	172	1+
335.14889	362	1+
336.85073	240	1+
336.94341	322	1+
337.96813	150	
338.34195	148	
338.87167	168	
339.24167	140	1+
339.83054	160	
341.02823	150	
342.28281	168	
342.90760	206	1+
343.19737	180	
344.15317	228	1+
344.27992	154	
345.08818	154	
345.13798	164	1+
345.27513	202	1+
345.95206	166	1+
346.08855	134	
346.23534	254	1+
346.95670	136	1+
347.10098	124	
348.30325	132	
349.08596	162	1+
349.12949	146	
349.25490	136	
349.29688	134	
349.32584	260	
350.18852	160	
350.35653	132	
350.99332	174	1+
351.33654	214	
352.06440	126	
354.15275	128	
356.05582	700	1+
356.19011	124	
357.05814	416	1+
357.10074	182	1+
359.19043	136	
359.89257	314	1+
360.11691	398	1+
360.18629	264	1+
360.35239	320	1+
360.92651	158	1+
361.00926	218	1+
361.13585	136	
361.32382	280	1+
362.23794	118	
362.32721	224	1+
363.10600	128	
363.27250	140	
363.37667	204	
363.82126	210	1+
364.02379	128	1+
364.11125	196	
364.20567	370	1+
364.22502	146	
364.36381	146	
365.03120	156	1+
365.22455	130	
365.29919	130	
365.32180	138	
366.17778	164	
366.28848	380	1+
366.31799	134	
367.17834	290	1+
367.29524	232	1+
367.33145	468	1+
368.42551	1488	1+
END IONS

###FS:    #m/z: 336.94735 #charge 1+
###MS: 6
###MSMS: 9
BEGIN IONS
TITLE=Cmpd 6, +MS2(336.9474), 28.0-35.0eV, 0.2min #9
RTINSECONDS=8.6625
SCANS=6,9
PEPMASS=336.94735	238060
CHARGE=1+
196.99360	134	
203.00820	266	1+
203.92946	118	
205.95030	152	
207.02793	120	
207.87451	144	
209.94525	138	
211.94520	10288	1+
212.88229	560	1+
212.97426	202	1+
213.94008	4152	1+
214.06682	150	
215.88392	890	1+
215.93696	392	1+
217.93314	136	
221.95592	352	1+
224.98026	216	
225.17522	210	
226.11526	170	1+
226.15310	142	
229.95604	11064	1+
230.03691	110	
230.08152	150	
230.89062	558	1+
231.95127	4842	1+
232.01682	136	
232.04694	108	
232.88652	110	
232.96775	162	
233.04305	128	
233.19129	132	
233.89955	260	
233.95000	486	1+
234.00663	192	1+
234.10384	186	1+
236.85292	142	
237.05022	312	1+
237.95028	144	
238.79857	112	
239.16876	224	1+
239.90170	140	
240.12114	190	1+
240.14330	226	1+
240.95973	318	1+
241.05182	350	1+
243.53128	114	
243.89665	140	
244.16075	304	1+
246.97682	128	
247.96798	2616	1+
248.03331	280	
248.14343	216	1+
248.95766	136	
249.04269	856	1+
249.08488	180	1+
249.96182	1286	1+
250.14563	312	1+
250.98255	184	
251.04208	124	
251.05579	320	1+
251.14797	226	1+
251.97063	314	
252.17274	132	
252.26863	132	
252.97211	4326	1+
253.01971	140	
253.08663	306	1+
253.90841	142	
254.96666	3162	1+
255.07603	814	1+
255.14608	134	
256.64976	130	
256.91734	134	
257.00984	122	
257.19840	202	
257.99781	112	
258.91086	160	
258.96474	298	1+
260.14102	132	
260.99577	114	
261.88802	142	1+
262.12133	132	
263.05836	492	1+
263.82693	166	
264.01242	388	1+
264.10750	112	
265.01585	342	1+
265.06067	228	1+
265.24101	212	1+
266.14223	140	
266.89889	132	
266.99469	172	
267.18353	146	
267.84379	296	1+
268.00138	124	
268.09008	140	
268.12232	134	
268.98745	118	
270.06674	212	1+
270.98238	706	1+
271.13461	110	
272.84645	116	
272.97841	304	1+
274.01326	158	
274.19459	114	
274.97258	144	
275.05361	196	
275.20851	170	
275.89525	192	1+
277.07855	108	
277.99582	298	1+
278.07777	220	1+
278.24637	118	
278.96509	116	
278.99987	206	1+
279.05066	204	
279.14056	146	
279.82613	144	
280.88027	130	
280.97474	120	
281.05092	560	1+
281.10767	182	1+
281.19536	118	
282.87197	116	
282.91728	306	1+
283.05668	376	1+
283.92056	236	1+
286.10253	204	1+
286.80148	198	1+
287.06064	350	1+
287.89021	116	
288.52347	112	
289.03163	164	1+
289.05036	202	1+
289.13983	210	
290.14994	266	
290.88442	112	
290.95088	138	
291.44651	114	
292.06095	880	1+
293.15186	114	
293.35693	122	
293.87067	124	
293.99710	304	
294.10634	154	
294.28001	138	1+
294.88133	200	1+
294.97774	142	
295.04699	210	1+
295.06880	178	
295.92810	134	
295.94730	114	
296.13465	154	
296.94465	118	
296.96659	118	
297.11179	228	1+
297.15325	126	
297.97812	348	1+
298.01753	324	1+
298.08100	198	
298.21863	146	
298.25227	110	
298.43303	108	
299.05747	746	1+
299.07606	422	1+
300.07808	262	1+
300.17274	132	
300.93010	120	
302.01152	108	
302.92559	136	
303.05385	236	1+
304.79624	150	
305.00264	124	
306.44302	140	
306.88440	180	
307.08321	308	1+
307.79173	124	
308.29634	142	
309.17347	126	
309.81779	124	
309.92737	146	
310.08425	122	
310.87693	116	
311.02761	126	
311.05476	154	
311.86303	304	1+
311.88176	110	
312.88840	108	
313.03734	122	
314.03470	130	
314.24256	216	1+
315.15948	236	
315.17910	116	
316.86567	138	
318.06169	110	
318.07902	426	1+
318.14681	338	
319.08198	368	1+
319.18364	328	1+
321.22226	174	
321.88487	188	
322.13502	246	
322.89132	246	1+
323.13914	118	
323.19483	240	1+
323.24087	442	
323.99738	128	
324.02608	116	
324.15871	138	
324.32578	148	
326.97188	216	
327.30782	222	1+
328.81222	166	
328.96088	124	
331.09739	296	1+
333.05896	138	
333.29198	148	
334.18069	180	1+
334.20191	142	
334.31273	140	
335.21216	268	1+
337.09267	124	
337.14672	260	1+
337.17084	206	1+
337.19467	112	
337.26204	356	1+
337.35921	132	
338.08224	162	
338.20133	108	
338.28851	114	
339.09653	150	
339.25028	456	1+
340.04665	110	
340.17305	150	
340.19231	158	
340.39393	322	1+
340.90256	234	1+
342.17988	254	1+
342.31453	134	
END IONS

###FS:    #m/z: 340.94206 #charge 1+
###MS: 10
###MSMS: 11
BEGIN IONS
TITLE=Cmpd 7, +MS2(340.9421), 28.0-35.0eV, 0.2min #11
RTINSECONDS=12.3505
SCANS=10-11
PEPMASS=340.94206	1266078
CHARGE=1+
182.02730	108	
192.92694	206	
196.88434	112	
213.87851	120	
213.94036	2762	1+
215.88652	706	1+
215.93603	568	1+
217.07909	82	1+
217.88293	332	1+
219.02752	150	
219.88389	144	
221.92865	120	
222.95653	132	
223.10919	112	
223.13010	154	
223.96321	250	
224.97802	112	
225.04007	132	
226.09737	146	
226.94675	174	
227.05120	122	
227.95514	142	
228.94410	138	
229.10080	256	1+
230.88980	274	1+
231.95087	3286	1+
231.98049	148	
232.00673	138	
233.89855	300	1+
233.94770	338	
235.89740	134	
235.94957	114	
237.06165	116	
237.13725	160	
237.16178	108	
237.88961	108	
239.90378	128	
240.13322	160	
240.23421	560	1+
240.95349	198	1+
241.99823	116	
242.89030	166	
242.93909	142	
243.14188	142	
244.03653	302	
244.89461	152	
244.92352	168	1+
244.96199	164	
245.04646	136	
245.97118	392	1+
246.84185	106	
247.15132	188	
247.23906	254	
247.93752	128	
248.09834	276	1+
248.99188	108	
249.04265	252	
249.12997	108	
249.96125	710	1+
251.95758	188	
251.98510	120	
252.16231	122	
252.50383	106	
252.95973	120	
253.96165	184	
254.96785	1650	1+
255.07631	750	1+
255.28495	116	
255.82386	176	1+
255.92351	116	
256.88481	146	
256.91304	484	1+
256.96388	556	1+
257.18953	114	
257.40963	134	
258.97672	228	
259.00954	150	
259.04175	106	
259.05608	126	
259.10674	214	1+
259.12009	106	
259.96023	320	
260.50404	114	
262.07102	150	
262.11654	172	
262.16813	158	
263.05272	264	1+
264.23032	126	
264.94331	124	
264.97826	124	
265.12115	138	
266.12655	558	1+
267.00008	278	
267.07341	190	1+
267.11839	120	
267.86215	114	
268.00176	492	1+
268.20575	226	1+
268.88545	130	
271.09796	434	1+
272.03358	208	1+
272.10145	330	1+
272.13766	304	1+
272.84467	242	1+
272.93346	458	1+
272.97582	308	1+
274.09184	160	
275.06332	140	
275.14675	116	
275.20500	170	
276.05984	196	1+
276.07825	156	
276.26739	116	
276.58152	180	
277.05822	256	1+
277.26469	148	
278.86203	128	
278.96332	366	1+
279.13361	124	
279.85037	246	1+
279.96403	226	1+
280.14442	246	1+
280.16414	170	1+
280.93692	232	1+
280.99812	140	
281.02020	112	
281.04780	162	
281.09140	128	
282.25882	140	
282.27823	626	1+
283.02854	328	1+
283.14695	132	
284.87800	112	
285.91602	200	1+
286.15425	120	
288.06120	240	
288.16785	140	
289.02974	206	1+
289.06175	108	
290.14906	1056	1+
290.18485	162	
291.11639	124	
292.06110	126	
293.09677	140	
293.11804	156	
293.94050	162	1+
295.00331	216	1+
295.06719	310	1+
296.32940	334	1+
296.87267	106	
296.92066	108	
297.97438	316	
298.04517	154	
298.24475	108	
298.31352	112	
298.58225	164	
299.06024	372	
299.19915	118	
300.06150	194	
300.13267	128	
300.17095	190	
300.84797	252	1+
301.05855	134	
301.87807	204	
302.17196	312	1+
303.95005	126	
304.26912	108	
304.88944	124	
305.02437	168	1+
305.87357	152	
306.78771	226	
306.88708	110	
307.12873	162	
307.24223	382	1+
307.80188	222	
308.29557	396	1+
309.17713	162	
309.32327	126	
310.10523	108	
310.15665	216	1+
310.17565	134	
311.02986	168	
311.88163	182	
312.94806	122	
313.03086	494	1+
313.88620	170	
317.03116	110	
317.06576	110	
318.14379	420	
319.09582	412	1+
320.07447	120	
320.11852	114	
320.22141	346	1+
320.28393	238	1+
321.13187	438	1+
321.22341	294	1+
321.28233	302	1+
322.06309	106	
322.13763	310	1+
323.05242	134	
323.16951	198	1+
323.23822	600	1+
323.31642	286	1+
323.50495	116	1+
324.09543	112	
324.11523	260	1+
325.24427	172	
325.89796	130	
327.17786	234	
327.31597	174	1+
327.88507	376	1+
328.20163	244	1+
330.81669	324	1+
335.29994	200	1+
336.94675	234	
339.16203	142	
339.23462	176	
340.39865	130	
341.25023	142	
341.27844	328	1+
342.14191	144	
342.24606	112	
342.28087	272	1+
342.30623	130	
343.17186	124	
343.25993	206	1+
344.23009	144	
END IONS

###FS:    #m/z: 363.95824 #charge 1+
###MS: 10
###MSMS: 12
BEGIN IONS
TITLE=Cmpd 8, +MS2(363.9582), 28.0-35.0eV, 0.2min #12
RTINSECONDS=13.1225
SCANS=10,12
PEPMASS=363.95824	666332
CHARGE=1+
189.86040	258	1+
191.85804	398	1+
191.96088	144	
202.85826	180	1+
207.94974	130	
208.88951	148	
208.94302	122	
209.86911	130	
209.94256	1124	1+
210.88540	252	
212.87906	1446	1+
222.95450	1608	1+
224.95064	1308	1+
226.10167	292	1+
226.15201	112	
226.94861	6226	1+
226.97365	238	
228.89550	320	1+
228.94364	5976	1+
230.89121	1684	1+
232.88843	324	1+
233.08447	134	
234.04950	162	
235.89017	140	
240.06052	228	1+
240.94057	146	
240.96256	898	1+
241.93912	498	1+
241.99238	164	
242.94192	348	1+
242.96044	666	1+
243.03331	398	1+
243.13931	114	
244.03755	344	1+
244.16701	114	
244.95780	3114	1+
245.12863	112	
245.94297	268	
246.07730	280	1+
246.85179	120	
246.90488	248	1+
246.95433	2630	
247.20460	114	
248.03376	456	1+
248.90032	562	1+
248.98621	136	
249.03745	300	1+
249.29175	90	1+
250.97014	206	
251.94484	248	1+
252.22881	132	
252.98362	112	
255.14529	312	1+
258.97419	352	1+
259.20614	196	
259.99285	138	
260.14288	220	
260.97023	570	1+
263.05848	134	
264.04786	166	1+
265.06212	166	1+
265.57603	118	
265.79808	138	
265.89604	140	
265.90831	116	
265.97518	110	
266.24791	196	
266.99605	242	1+
267.87569	330	1+
267.97530	370	
268.06219	148	
268.90312	140	
268.95556	120	
268.97760	162	
269.97224	492	1+
270.49510	124	
270.95308	230	1+
271.84163	308	1+
272.13981	220	1+
272.16655	208	
272.90774	218	1+
272.93550	136	
273.98689	152	
274.04978	220	
274.11241	120	
274.17976	112	
274.90934	246	1+
275.05596	166	
276.08332	174	1+
276.82621	320	1+
276.85541	296	1+
276.97164	188	1+
277.83267	218	1+
277.93447	192	1+
278.12046	134	
279.50209	104	1+
280.02400	134	
280.16433	110	
280.88650	114	
281.09703	130	
281.13470	122	
281.19669	228	1+
281.93403	126	
282.09470	282	1+
283.10015	198	1+
283.11936	166	
283.98568	220	
284.07337	450	1+
284.99407	118	
286.16070	258	1+
287.87554	276	1+
288.06599	468	1+
288.13648	126	
289.08561	168	
290.14884	600	1+
290.79204	138	
293.02380	124	
293.04629	136	
293.06444	386	1+
293.43302	118	
294.01599	156	
294.12854	122	
295.93333	176	
296.92281	162	
297.15936	214	1+
297.19127	150	
297.91397	150	
298.07842	214	1+
298.19129	114	
298.80307	182	
298.91735	150	1+
299.06843	202	1+
299.84407	166	
300.91030	112	
301.86477	250	1+
301.99742	138	
302.07228	212	1+
302.12085	190	1+
302.22252	254	1+
303.01841	136	
303.09589	112	
303.80513	142	
303.85691	748	1+
305.11995	140	
306.04689	228	
306.13287	464	1+
306.28017	132	
306.79123	330	1+
307.28986	136	
307.79434	198	1+
308.08549	138	
308.16422	240	1+
308.29212	418	
309.12804	144	
309.40533	112	
310.89458	128	
310.98959	192	1+
311.02716	140	
311.09718	220	1+
311.12830	128	
311.31355	156	
311.86549	154	
311.88651	198	1+
313.02995	284	1+
314.94635	108	
315.03818	110	
316.98837	200	1+
317.08701	160	
318.13813	108	
318.40413	122	
318.93709	120	
318.96032	274	1+
319.87308	112	
319.96375	226	1+
320.05213	180	1+
320.15923	120	
321.32408	136	
321.81655	240	
321.90218	260	1+
322.82559	138	
322.90393	202	1+
322.93276	144	
323.01449	116	
323.03258	146	
323.12071	114	
323.83309	230	1+
324.02109	452	1+
324.24474	210	1+
324.89136	184	
325.89870	134	
326.07610	124	
326.13049	272	1+
326.21234	142	
326.34639	122	
326.79612	122	
326.87381	128	
327.26778	260	1+
327.90488	152	
328.80459	128	
329.87638	110	
330.14744	146	
330.17757	216	1+
330.87712	132	
332.09616	388	
332.87358	194	1+
334.31097	130	
334.79031	312	1+
335.06613	150	1+
336.94812	314	
337.14968	174	
337.84281	174	
337.94962	210	
338.04331	220	1+
338.94371	160	
339.16832	112	
341.13625	126	
342.28227	268	1+
342.89775	170	
342.99375	240	1+
343.90512	126	
344.18797	290	1+
346.16819	120	
346.97852	130	
347.14701	154	
347.16873	334	1+
347.28358	192	1+
348.32832	128	
349.32510	396	1+
350.18421	120	
352.06581	240	1+
352.88603	124	
355.82510	112	
356.05944	180	
356.18085	216	1+
356.20869	158	1+
357.05852	192	
357.15162	136	
359.17085	120	
360.10713	110	
360.25977	252	1+
362.15095	192	
362.17540	158	1+
362.30098	322	1+
362.33416	142	
363.10221	136	
364.36948	110	
365.16126	194	1+
365.24457	118	
365.28261	210	1+
365.35003	108	
366.19796	116	
366.32416	266	1+
367.78072	110	
368.24546	212	1+
368.42597	834	1+
368.99759	154	
369.34512	124	
END IONS

###FS:    #m/z: 336.94753 #charge 1+
###MS: 10
###MSMS: 13
BEGIN IONS
TITLE=Cmpd 9, +MS2(336.9475), 28.0-35.0eV, 0.3min #13
RTINSECONDS=13.8945
SCANS=10,13
PEPMASS=336.94753	212748
CHARGE=1+
187.87282	132	
191.14441	110	
206.98015	156	
207.87707	362	1+
207.97168	100	
211.11489	100	
211.94497	9748	1+
212.44625	140	1+
212.87975	354	1+
212.96319	122	
213.94031	3980	1+
215.88901	284	
215.93783	640	1+
215.96619	98	
216.88937	184	
217.88648	98	
221.04199	122	
222.39422	100	
223.97663	170	
224.97486	104	
226.15155	166	
226.89034	152	
227.95330	98	
228.89244	232	1+
229.02767	254	1+
229.95654	8996	
230.01142	94	
230.11790	220	1+
230.89269	734	1+
230.95965	362	
231.95151	4042	1+
233.07078	116	
233.89919	502	1+
234.03336	154	
235.86907	102	
235.89222	346	1+
237.06767	142	
237.16555	96	
238.11221	100	
240.10466	208	1+
240.95462	126	
242.65440	94	
244.02013	218	1+
244.16595	126	
244.97533	114	
245.99537	220	1+
246.10595	106	
246.85778	98	
246.97369	134	
247.96637	2170	
248.03516	864	1+
248.19469	98	
248.21034	146	1+
248.90416	300	1+
248.99117	144	
249.03951	706	1+
249.96275	1188	1+
250.98517	176	
251.04115	154	
251.48623	94	
251.84470	148	
251.96775	240	
252.06657	158	
252.08076	96	
252.23134	116	
252.97171	4582	
253.16742	130	
253.19471	116	
253.90801	162	
254.09033	174	
254.82841	124	
254.93667	248	1+
254.96741	2260	1+
255.04173	148	
255.07603	588	1+
255.89282	96	
256.20452	132	
256.91544	212	
256.96143	362	1+
257.91592	134	
260.15074	204	1+
261.88579	138	
262.04796	244	
262.16233	308	1+
262.19195	144	
262.82603	198	1+
262.95635	122	
263.05774	232	
264.26877	96	
264.87217	108	
264.95703	100	
265.01765	120	
265.11984	114	
266.04155	134	
266.15008	120	
266.91836	100	
266.99500	98	
267.16923	172	1+
268.06227	188	1+
268.75496	100	
268.89817	244	1+
269.01063	108	
270.56170	122	
270.83786	282	1+
270.98280	496	1+
271.05138	104	
271.84322	232	1+
272.06780	120	
272.72718	102	
272.95946	132	
272.97741	556	1+
273.00892	226	1+
273.26078	100	
273.65081	98	
275.05823	152	
275.20599	100	
275.85197	352	1+
276.06534	494	1+
276.10798	188	1+
278.18315	124	
278.24721	128	
278.81598	94	
279.02448	112	
279.93416	244	1+
279.95465	96	
280.87202	158	1+
281.05146	320	
281.23644	108	
281.41765	100	
282.27524	104	
282.91885	168	1+
283.14149	110	
285.02937	104	
285.89659	120	
286.44362	96	
286.85263	142	
287.01891	102	
287.15463	98	
287.17135	144	
287.24231	100	
288.06657	126	
289.07604	188	1+
289.90160	100	
289.99590	136	
290.15547	192	1+
290.50641	98	
292.00253	98	
292.06188	542	1+
292.85549	134	
292.93880	100	
293.01520	210	1+
293.11127	414	1+
293.99909	106	
294.85219	198	
295.22192	140	1+
295.28465	100	
295.97472	150	
296.87167	100	
296.96384	104	
297.06219	96	
297.09394	102	
297.19941	130	1+
298.08310	210	
298.31624	96	
298.91033	196	1+
299.06296	264	
299.15824	178	1+
299.89399	126	
300.07524	112	
301.06307	100	
301.08450	190	1+
301.12010	144	
307.78787	98	
308.28785	110	
308.32116	280	1+
308.80320	108	
308.87279	102	
310.80762	236	1+
310.95176	258	1+
311.88426	150	
312.87141	98	
313.16643	252	1+
314.87910	276	1+
314.94801	226	1+
316.05308	274	1+
317.21670	98	1+
318.12304	112	
320.12610	138	
320.40523	106	
321.22922	112	
322.12606	192	1+
322.98725	132	
323.23780	274	
323.88801	232	1+
324.49045	110	
324.89290	194	1+
326.95716	104	
328.19130	118	
328.89872	260	1+
329.06964	94	
329.82053	100	
331.07667	170	1+
331.40388	100	
333.60697	108	
333.91414	120	
334.07593	216	1+
334.58770	104	
335.10120	136	
335.14586	124	
337.20929	216	1+
337.25732	150	
337.35896	140	
338.25755	144	
339.10039	96	
340.39764	214	
341.25271	168	
341.39399	104	
END IONS

###FS:    #m/z: 322.93157 #charge 1+
###MS: 14
###MSMS: 15
BEGIN IONS
TITLE=Cmpd 10, +MS2(322.9316), 28.0-35.0eV, 0.3min #15
RTINSECONDS=17.5685
SCANS=14-15
PEPMASS=322.93157	2109740
CHARGE=1+
188.54262	104	
191.95961	226	
192.88712	118	
196.01856	106	
197.51880	98	
198.88149	108	
201.04487	288	
204.99902	124	
208.94874	86	
208.98132	96	
209.99736	96	
213.88293	116	
215.88885	366	1+
216.97155	194	1+
218.84777	118	
220.87509	238	1+
221.94383	132	
222.38672	94	
222.95214	168	
223.96505	172	
224.12049	98	
224.97093	158	
225.95907	100	
227.05736	184	1+
227.93304	116	
227.95278	122	
228.89575	92	
229.40334	88	
230.86125	138	
231.95514	92	
231.96777	112	
233.04703	192	1+
233.17438	102	
233.59746	90	
233.89651	262	1+
235.89922	118	
236.04593	100	
237.06219	88	
237.09007	142	
238.99021	128	
239.07971	578	1+
239.87580	88	
240.94089	510	
240.96397	230	
241.88722	102	
241.94280	558	
242.11221	192	1+
242.94114	2002	1+
243.88206	558	1+
244.07781	124	
244.39251	98	
244.94073	536	1+
245.87661	88	
246.97659	526	
247.02370	102	
247.13118	114	
247.47553	100	
248.03647	440	1+
248.64166	108	
248.99033	216	
249.04148	318	1+
249.81428	90	
249.90749	88	
249.93311	186	1+
250.96891	102	
251.01413	224	1+
251.91048	176	
251.96385	184	1+
252.12265	124	
252.16689	118	
255.14302	94	
256.04402	86	
256.98384	94	
258.98817	282	
259.52760	106	
259.89666	110	
261.09081	86	
261.43593	108	
261.89397	336	1+
264.84192	218	1+
265.01824	140	
265.06269	234	
265.22704	104	
266.03945	114	
268.00395	194	
268.05442	156	
268.09084	106	
268.58204	88	
268.85781	88	
268.92019	166	1+
268.96496	114	
269.00232	278	
269.02031	164	
272.00422	102	
272.13372	134	
272.84693	150	
272.99588	280	1+
273.84749	94	
273.86665	244	1+
274.50237	110	
275.90183	92	
275.98452	150	
276.85152	92	
277.02253	88	
277.96588	102	
278.89698	198	1+
279.05085	140	
279.09213	580	1+
279.11431	124	
279.14713	102	
279.87512	114	
280.00908	106	
280.14323	188	
280.26324	96	
281.04904	88	
281.15426	108	
281.85976	228	1+
283.02328	214	1+
283.06783	288	1+
283.14647	168	1+
283.86760	238	1+
284.29354	882	1+
284.87283	150	1+
285.09616	186	1+
285.21949	92	
286.96979	108	
287.02349	90	
287.06614	280	1+
287.96873	94	
288.14226	228	1+
288.19984	404	1+
289.87610	98	
290.87141	88	
291.93507	86	
292.04303	198	1+
292.06990	106	
292.09890	118	
292.36572	92	
292.81110	90	
292.87423	102	
293.88575	160	
294.85403	200	
295.86244	136	
296.04924	146	
296.14204	86	
296.89713	86	
297.09788	86	
297.15096	134	
298.05322	92	
299.05913	202	
299.92180	104	
300.06002	86	
300.16589	108	
301.06698	148	
304.26299	164	
305.04899	262	1+
305.15826	146	
305.24150	226	1+
306.28263	156	
306.88268	150	
307.89246	240	
307.97166	140	
308.22519	92	
308.29337	332	
308.87072	176	
309.29631	152	
310.31107	356	1+
310.88261	302	1+
311.02496	178	
311.89811	92	
312.02771	130	
313.03494	228	
313.88154	226	1+
314.79641	158	
315.18433	100	
317.93761	162	1+
319.80261	100	
320.30143	114	
322.17889	90	
322.30490	392	1+
323.23894	2030	1+
323.79607	86	
324.13748	224	1+
324.20261	206	
324.26155	208	
325.06686	136	
325.20799	86	
325.31773	146	
326.03220	112	
326.10055	206	1+
326.15596	110	
326.19135	88	
327.25113	120	
327.87857	100	
328.17083	96	
END IONS

###FS:    #m/z: 336.94775 #charge 1+
###MS: 14
###MSMS: 16
BEGIN IONS
TITLE=Cmpd 11, +MS2(336.9477), 28.0-35.0eV, 0.3min #16
RTINSECONDS=18.3405
SCANS=14,16
PEPMASS=336.94775	211622
CHARGE=1+
189.86399	216	
208.94433	112	
210.87979	146	
211.94548	5616	
212.88105	814	1+
212.95092	140	
213.94064	2740	1+
215.88719	518	
215.93665	218	
215.95907	92	
217.88272	160	
222.95044	86	
223.75879	92	
224.85367	200	1+
225.14266	146	
226.89860	102	
226.97169	130	
228.89567	158	
229.54256	100	
229.95580	4644	1+
229.99787	86	
230.53181	92	
230.89094	788	1+
231.00579	94	
231.95188	2962	1+
232.13433	88	
233.15895	118	
233.89944	316	
233.94955	394	
235.06145	122	
235.21619	94	
235.65209	100	
235.82485	92	
235.89552	256	1+
235.94223	86	
236.06184	136	
238.00233	100	
240.06376	162	
241.11616	218	1+
241.80860	104	
242.19435	130	1+
242.98366	90	
245.72452	88	
245.87590	104	
246.96789	1030	1+
247.96826	872	1+
248.58549	94	
248.79667	94	
248.90167	250	
249.04204	248	
249.19364	90	
249.90664	116	
249.96342	790	1+
249.99525	112	
250.04916	136	
250.86342	106	
250.98319	124	
251.86393	160	
251.96260	102	
252.82841	156	
252.97160	3672	
253.01395	140	
253.47643	114	
253.90179	368	1+
253.97549	122	
254.08904	206	
254.96932	1714	1+
255.07382	232	1+
255.10940	90	
256.37198	94	
256.96629	352	
257.22867	102	
258.88025	206	1+
258.91071	98	
258.96576	114	
259.99593	118	
261.00295	90	
261.09937	94	
261.25320	88	
263.05814	422	1+
263.16591	116	
263.98194	278	1+
264.90187	86	
265.01643	788	1+
266.14582	204	1+
268.19757	148	
269.46613	96	
269.84025	124	
269.85088	152	
270.00856	102	
270.98111	1134	1+
271.10705	118	
271.92003	100	
272.10652	98	
273.90867	90	
274.14239	104	
274.19783	318	1+
275.18022	88	
275.40659	106	
275.92435	100	
275.97943	278	1+
276.06005	152	
276.84665	92	
276.89395	132	
276.95941	160	1+
276.98343	212	1+
277.04105	92	
277.07220	104	
277.42336	120	
278.02091	100	
278.11690	86	
278.18484	92	
278.98614	166	1+
279.10016	96	
279.79481	88	
279.84258	96	
281.05174	210	1+
281.44860	104	
282.16647	100	
283.02103	124	
283.14876	88	
284.03286	110	
284.93894	94	
285.01143	100	
285.08592	90	
286.85157	278	1+
287.16776	120	
289.00828	216	1+
289.88332	166	
290.15558	106	
290.28004	104	
290.85920	104	
291.07020	92	
292.09454	90	
293.11272	224	1+
294.17668	126	
295.00496	168	1+
295.02097	92	
295.21703	96	
295.86212	108	
295.90024	100	
295.97516	120	
296.91895	172	
296.97591	246	1+
297.97697	162	1+
298.08488	144	
298.21017	150	
298.58984	92	
298.94552	98	
299.01569	210	1+
299.06363	168	
299.42432	88	
300.06207	218	1+
300.69981	102	
301.01749	184	
301.87727	92	
303.81178	114	
304.86365	118	
305.11771	116	
305.78563	100	
306.14955	140	1+
306.18061	104	
306.27739	88	
307.21471	242	1+
307.80416	214	1+
307.81862	188	1+
307.89080	108	
308.32001	86	
308.88527	176	
309.86787	130	
309.89583	102	
310.88481	296	1+
314.15047	140	
318.11500	90	
318.59737	202	
319.08776	390	1+
319.86204	206	1+
320.22769	196	1+
322.13712	112	
323.21473	202	1+
323.31926	94	
325.18750	106	
326.00284	88	
326.88177	260	1+
327.31434	88	
327.89083	210	1+
328.16679	258	1+
328.85291	104	
329.17080	212	1+
332.04894	264	1+
332.89839	138	
333.94128	114	
334.30543	94	
336.07258	186	1+
337.21904	282	1+
337.34887	224	1+
339.05099	92	
339.11270	232	1+
340.39456	148	
341.01498	112	
341.18082	122	
341.25463	202	
342.32460	100	
END IONS

###FS:    #m/z: 507.84863 #charge 1+
###MS: 14
###MSMS: 17
BEGIN IONS
TITLE=Cmpd 12, +MS2(507.8486), 28.2-35.2eV, 0.4min #17
RTINSECONDS=19.113
SCANS=14,17
PEPMASS=507.84863	168848
CHARGE=1+
191.95347	192	
214.88312	192	1+
217.95239	206	
228.99715	210	1+
230.84852	468	1+
231.06738	204	1+
231.96486	164	
234.88364	212	1+
235.06518	210	1+
240.08198	240	1+
241.90354	210	1+
242.95177	198	1+
244.02723	304	1+
244.09157	316	1+
244.13333	216	1+
245.09339	228	1+
247.09763	278	1+
248.97205	206	1+
250.90644	190	1+
252.08081	196	
253.95160	282	1+
254.05670	266	1+
254.94329	190	1+
255.23104	216	
257.86961	358	1+
257.98093	230	1+
258.89258	252	1+
258.95958	232	1+
261.04280	220	
261.16200	140	1+
261.93513	244	1+
262.06287	512	1+
262.11440	448	1+
266.16734	248	1+
268.11105	208	
268.87768	166	
269.10709	362	1+
269.87214	570	1+
269.89646	174	1+
270.02637	206	1+
270.08919	220	
270.57282	186	1+
270.85995	166	
270.87455	484	1+
271.37994	226	1+
271.95999	182	
272.01859	284	1+
272.85327	750	1+
273.09231	170	1+
273.80179	236	1+
274.11992	240	1+
274.88899	208	
275.07990	286	1+
275.87468	392	1+
276.02118	214	1+
277.06659	226	1+
278.10794	578	1+
278.92839	208	1+
279.02229	266	1+
279.11196	476	1+
279.78332	198	1+
279.88023	262	1+
280.85093	178	
280.90501	202	1+
280.94662	192	1+
280.97097	202	1+
281.16397	258	1+
281.41161	188	1+
281.87023	316	1+
282.87398	282	1+
283.01907	194	
283.12348	156	
284.15830	144	1+
284.93811	748	1+
285.04946	446	1+
285.79266	324	1+
285.94350	716	1+
286.02998	184	1+
286.98618	258	1+
287.85331	192	
288.86889	506	
289.88625	1116	1+
290.14855	186	
290.86556	1168	1+
291.87930	398	
292.05990	196	
292.09134	164	
292.89362	172	
293.39094	244	
293.87507	3406	1+
293.96746	168	
294.01843	200	
294.12461	292	
294.17742	118	1+
294.92156	250	1+
295.07964	172	
295.10973	402	1+
295.87458	984	1+
295.94908	292	1+
296.06917	242	1+
296.10920	230	1+
296.14407	186	
296.82776	250	
296.85681	270	1+
296.95316	222	1+
296.97659	192	
298.07493	372	1+
298.80459	194	1+
298.85164	428	1+
298.87939	764	1+
299.65778	216	1+
300.04465	232	1+
300.85765	258	
300.98373	282	1+
301.24998	170	1+
302.93777	166	
303.87505	162	
303.95379	202	
304.08666	196	1+
304.85925	354	1+
305.12381	438	1+
305.82065	152	1+
305.86025	236	1+
305.97859	276	1+
306.12787	264	1+
307.10170	296	1+
307.28932	466	1+
307.80791	278	1+
307.89120	1362	1+
308.03368	168	
308.14230	1056	1+
308.29399	282	1+
308.87347	606	
308.94058	346	1+
309.88926	958	1+
310.05209	338	1+
310.11606	226	
310.15883	1246	1+
311.01698	308	1+
311.88477	7358	1+
312.08699	194	1+
313.06081	166	
313.53259	178	
313.92963	164	
314.14660	212	
314.82015	350	1+
314.86822	1130	1+
314.88684	740	1+
314.96908	398	1+
315.16665	170	
315.82533	202	1+
315.97256	318	1+
316.86621	722	1+
316.88724	864	1+
318.10375	250	1+
318.85945	748	1+
318.93274	208	
319.01185	160	1+
320.08466	214	
321.07341	238	1+
322.88985	172	
323.87169	170	
324.12959	320	1+
324.86084	246	
325.86303	276	
325.90129	474	
326.13423	454	1+
326.89263	338	
326.97202	216	1+
327.02390	388	1+
327.13718	336	1+
327.81042	156	
327.88080	858	1+
327.89360	576	
328.02831	302	1+
328.81349	336	1+
328.95002	292	1+
329.00700	204	1+
329.28958	202	1+
329.32370	192	
329.89645	566	
330.17251	446	1+
330.84677	166	
330.88178	336	
331.06056	164	
331.17585	488	1+
331.89651	1732	1+
332.16099	260	1+
332.79417	214	1+
332.87753	794	
332.90123	1034	1+
333.82718	290	1+
333.87600	392	
334.90228	792	1+
335.08846	334	1+
335.88946	456	1+
336.01175	446	1+
337.01526	348	1+
337.82754	252	1+
337.88498	342	
338.05484	156	
338.09474	300	1+
339.88275	290	
339.99198	410	1+
340.06720	294	1+
340.90251	168	
341.09050	206	
341.12823	380	1+
342.82323	134	1+
343.10525	476	1+
343.46036	170	
343.87647	286	1+
344.07776	188	1+
345.02329	296	1+
345.87254	238	
345.89226	252	1+
347.19193	408	1+
347.89902	254	
348.15466	184	
348.17236	178	
348.89116	272	
348.95305	356	1+
349.41864	214	1+
349.95831	292	1+
350.85628	494	1+
350.88451	680	1+
351.85788	318	1+
351.88573	466	1+
351.91350	564	1+
352.15247	464	1+
352.91357	404	1+
353.01343	356	1+
353.06686	440	1+
353.17793	206	
353.89607	194	1+
353.97163	224	1+
354.09422	130	1+
354.78831	232	1+
355.21091	166	1+
355.89228	260	
356.06548	202	
356.37324	162	
356.82537	156	1+
357.88126	596	1+
358.07854	226	1+
358.11140	306	1+
360.00132	218	1+
360.08284	392	1+
360.11832	260	1+
360.96346	148	1+
361.11488	224	1+
361.86724	228	1+
362.14373	262	1+
362.87480	130	1+
364.02748	248	1+
364.81295	232	1+
364.88366	402	1+
366.22966	176	
366.84153	1778	1+
366.96193	202	1+
367.05908	164	
367.08649	250	1+
367.34015	180	1+
367.71366	260	1+
367.84387	1244	1+
367.88331	192	
367.99024	200	1+
368.11687	322	1+
368.90362	558	1+
369.08560	188	
369.11897	218	1+
369.23254	146	1+
369.83801	488	1+
370.08963	198	
370.15569	402	1+
370.78820	266	1+
371.96140	212	1+
372.05230	290	1+
372.17836	196	
372.19117	182	
372.92450	358	1+
373.15077	162	
373.90027	210	
373.98419	164	1+
374.07914	272	1+
374.21731	276	1+
374.79348	344	1+
374.81716	260	
374.88069	654	1+
374.98531	266	1+
375.05687	186	1+
375.22190	170	1+
375.84403	190	1+
375.88286	482	1+
376.90634	174	
377.72435	174	
379.08451	170	
379.86594	162	
379.95980	226	
380.09793	416	1+
380.11422	444	1+
380.85961	392	
381.07568	180	
381.10256	300	1+
382.05807	238	1+
382.86311	476	1+
383.11544	198	
384.85253	2898	1+
384.89261	228	
385.11849	380	1+
385.25128	228	1+
387.06830	310	1+
387.11062	228	
387.85089	276	
388.28082	166	1+
388.79870	272	1+
389.19747	686	1+
389.86860	178	
389.91747	178	
390.84442	1012	
391.10474	192	
391.23673	188	
391.73796	112	1+
391.83693	1106	1+
391.89417	164	
391.91478	358	1+
392.07960	170	
392.77680	236	1+
392.86815	1134	1+
393.05521	198	
393.08687	264	
393.20079	156	
393.80401	256	
394.78864	182	
394.83431	316	1+
395.93744	222	1+
396.34911	226	1+
397.13527	186	1+
397.87018	350	1+
398.09790	220	1+
399.12793	210	
399.78109	170	1+
399.80335	202	
399.86304	368	1+
400.86607	258	1+
401.03333	320	1+
401.10215	334	1+
401.12868	492	1+
401.37608	168	
402.03995	228	1+
402.86611	1874	1+
403.12772	162	
403.22988	356	1+
403.90094	180	
404.13600	344	1+
405.03974	162	
405.76973	268	1+
405.87248	630	
406.85906	198	
407.11313	182	1+
407.86759	5594	1+
408.07761	258	1+
409.24617	236	1+
409.72638	382	1+
409.75061	296	1+
409.81893	184	
410.83841	1068	1+
410.87573	1254	1+
411.81222	814	1+
412.21885	196	1+
412.84854	1354	1+
412.87689	554	1+
413.02449	150	1+
413.07641	964	1+
413.15461	186	
413.83191	158	
414.10707	126	1+
414.12350	160	
414.86376	332	1+
415.16275	186	1+
415.19567	336	1+
415.90612	246	1+
416.21880	190	1+
416.38201	234	1+
416.80484	218	1+
416.87837	302	1+
417.13523	202	
418.03010	184	1+
418.17790	222	1+
419.85252	214	1+
420.13976	376	1+
421.14143	268	1+
421.88003	1726	1+
423.07318	236	1+
423.14114	576	1+
424.14547	464	1+
424.86331	206	
425.19354	226	1+
425.88010	732	
425.93575	476	1+
426.22623	332	1+
426.86399	2202	1+
426.93873	362	1+
428.05351	234	1+
428.38453	364	1+
428.74736	178	
428.85436	1322	1+
428.88833	1938	1+
429.21779	408	1+
429.24563	178	
429.31342	220	1+
429.82836	190	
429.93572	296	1+
430.21507	290	1+
430.31917	158	1+
430.74102	324	1+
430.86396	1600	1+
430.88502	408	
431.87038	1064	1+
431.91516	188	1+
432.18870	384	
433.20132	222	
433.84614	248	
433.86924	446	1+
434.05687	174	1+
434.14613	398	1+
434.89120	214	1+
435.15232	276	1+
435.25990	204	1+
435.86879	154	1+
435.97796	208	1+
436.98240	178	1+
437.15270	234	
439.15257	270	
439.79126	258	1+
439.89914	906	1+
441.87787	412	1+
442.15660	526	1+
443.21997	226	1+
443.93046	202	1+
444.14975	428	1+
444.79969	266	1+
444.87476	2640	1+
445.74065	220	1+
446.89045	326	
447.80818	270	1+
448.07804	160	1+
448.73462	278	1+
448.89765	174	
449.26450	120	1+
449.38030	178	1+
449.87823	1280	1+
450.77805	172	
452.24645	156	
453.26376	230	1+
453.67780	142	1+
453.84838	188	1+
453.89274	162	
454.75384	168	1+
457.90662	420	1+
458.24185	186	1+
459.43132	170	
460.16521	202	
461.17703	162	
462.47076	258	1+
462.88584	994	1+
463.20591	218	1+
464.14140	162	
466.40286	206	1+
467.16354	180	
467.19393	280	1+
467.89056	2116	1+
468.83456	168	
469.15989	276	1+
471.26136	158	
472.22758	168	
473.23949	288	1+
474.19827	290	1+
474.24185	222	1+
475.99648	204	1+
477.39901	194	1+
477.73021	214	
478.18690	160	
481.20507	178	1+
483.79067	190	1+
485.90459	770	1+
486.84852	248	1+
487.26978	254	1+
487.39308	190	1+
488.11876	162	
488.34193	180	1+
489.38284	212	1+
490.23652	184	1+
490.42799	426	1+
492.29134	172	
492.79967	216	1+
498.11715	174	1+
501.77804	210	1+
502.25930	244	1+
502.78277	144	1+
503.35692	3002	1+
503.90802	192	1+
504.09814	276	1+
504.29456	260	1+
504.47000	512	1+
504.78418	178	1+
505.18642	192	1+
505.33310	404	1+
505.44330	202	
505.47400	440	1+
506.27813	250	1+
506.43653	466	1+
507.43664	278	1+
507.83556	152	1+
508.58324	100	1+
508.85968	184	1+
509.11345	186	1+
509.47567	200	1+
509.50795	144	1+
510.18274	204	1+
510.22085	346	1+
510.31597	182	
510.45943	318	1+
510.76430	160	1+
511.17129	170	1+
511.40852	140	1+
END IONS

###FS:    #m/z: 322.93161 #charge 1+
###MS: 18
###MSMS: 19
BEGIN IONS
TITLE=Cmpd 13, +MS2(322.9316), 28.0-35.0eV, 0.4min #19
RTINSECONDS=22.8065
SCANS=18-19
PEPMASS=322.93161	2482762
CHARGE=1+
134.49780	94	
187.87377	90	
191.95680	394	
192.00132	104	
192.89162	122	
193.13933	90	
195.92165	124	
201.04592	226	
202.04927	108	
203.12363	92	
204.56627	114	
205.01361	126	
205.55299	96	
205.95173	144	
209.02338	94	
211.00370	90	
211.93219	94	
212.87958	98	
212.89605	134	
213.09076	112	
214.51973	88	
215.88489	652	1+
218.08008	154	
219.05743	92	
219.17319	228	
220.86997	200	
221.89458	88	
222.94957	202	
223.96219	418	
225.02517	156	
227.93450	146	
230.86680	90	
230.91733	226	1+
230.93461	94	
231.53785	106	
231.81884	120	
231.85920	92	
233.16787	112	
233.89742	274	
234.89890	204	
238.88190	114	
238.93988	248	
239.08197	258	
239.78819	144	
239.96502	92	
240.94450	880	
240.96486	348	1+
241.00484	92	
241.06857	120	
241.80780	88	
241.94013	3844	1+
242.04150	114	
242.94262	2636	1+
243.88401	450	
244.94127	606	1+
246.97759	218	
247.12787	88	
248.03457	188	
248.85853	98	
249.03973	168	
249.79313	102	
250.89864	92	
250.95005	122	
251.04685	110	
251.17901	98	
252.16880	94	
253.16453	140	
253.78164	88	
253.89675	90	
256.90045	182	
259.99647	90	
260.17609	98	
260.83293	208	1+
261.89068	276	
262.89262	120	
263.00271	94	
263.24607	96	
263.98245	124	
264.05646	114	
264.98118	248	1+
265.06058	298	
266.24737	200	1+
266.87921	114	
266.93088	172	
266.95921	100	
266.97345	178	
267.13581	140	
268.12545	88	
269.00354	236	
269.86045	130	
270.98335	190	1+
270.99360	206	1+
271.17307	160	
271.84665	162	1+
272.80284	90	
274.21763	90	
274.79103	92	
275.45354	94	
276.00072	166	1+
276.83913	88	
276.86187	214	
277.89889	98	
278.04136	96	
279.04052	92	
279.09224	708	1+
279.12538	92	
279.85445	152	
280.14820	172	
280.20098	90	
281.15317	92	
281.26964	90	
282.06771	260	1+
282.27678	172	
283.03151	230	
283.85646	268	1+
284.09057	138	
284.29602	318	1+
285.15622	188	1+
285.96559	88	
286.92056	138	
287.21699	148	
287.88448	106	
287.98696	88	
288.02085	96	
288.93026	98	
289.09295	174	1+
290.79647	108	
291.47393	104	
291.80496	132	
292.06291	148	
292.80493	106	
292.98681	218	1+
293.07317	90	
293.16059	162	
293.87776	264	1+
294.01813	124	
294.91827	112	
295.85876	152	
297.09090	88	
297.16350	92	
297.19563	98	
298.02149	96	
299.01768	156	
299.86917	92	
300.03875	106	
301.85966	174	1+
302.24463	320	1+
302.83047	160	
303.43849	86	
304.26514	142	
304.91850	150	
305.12468	172	1+
305.25115	98	
306.12882	146	1+
306.88044	92	
306.97021	90	
307.88783	106	
308.29623	580	1+
308.80776	114	
309.36165	118	
310.31078	398	
310.88155	506	1+
311.88488	320	1+
313.03251	218	
314.01000	96	
321.09934	142	
322.12113	92	
322.81358	96	
323.23975	1230	1+
323.88991	268	1+
324.20919	368	
324.23150	154	
325.04826	156	1+
325.06819	118	
326.13462	116	
326.37651	132	
326.89255	158	
327.13350	132	
327.23895	88	
327.26201	140	
327.80805	94	
END IONS

###FS:    #m/z: 507.84857 #charge 1+
###MS: 18
###MSMS: 20
BEGIN IONS
TITLE=Cmpd 14, +MS2(507.8486), 28.2-35.2eV, 0.4min #20
RTINSECONDS=23.5875
SCANS=18,20
PEPMASS=507.84857	203002
CHARGE=1+
191.95698	242	
196.01645	246	
224.97534	294	1+
227.96059	274	1+
230.84577	380	1+
232.06251	212	1+
233.08165	198	1+
236.04692	176	
239.85600	184	
240.07709	162	
240.89412	234	1+
244.08586	198	1+
245.89040	280	1+
250.08017	436	1+
250.97500	256	
251.14506	422	1+
254.42843	158	
255.08490	304	1+
257.85801	356	1+
259.07259	230	1+
259.10351	528	1+
259.98634	252	1+
262.11785	500	1+
264.15918	284	1+
266.13059	296	1+
266.81669	212	1+
266.87394	380	1+
271.00709	158	
271.87604	380	
272.85484	496	1+
272.87757	496	1+
273.95639	196	
274.41709	174	
275.01313	434	1+
275.84893	248	
276.07731	204	1+
276.11958	224	1+
278.85723	198	1+
280.11121	178	
280.14845	164	
280.38541	162	
280.93430	302	1+
281.37736	302	1+
281.88208	218	1+
282.09366	202	1+
282.91856	270	
283.98742	276	1+
284.04721	178	
285.01016	210	1+
285.94330	644	
286.87589	220	
286.96429	448	1+
287.96579	284	1+
288.08435	392	1+
288.87129	318	
289.88525	1110	1+
290.05711	206	
290.14756	374	1+
290.86631	896	1+
291.06319	230	1+
291.88569	274	1+
292.86903	202	
293.87405	3088	1+
294.06357	174	1+
295.93458	198	1+
296.13025	252	
296.39563	160	
296.85214	198	1+
297.14006	188	1+
297.97844	266	1+
298.85338	198	
298.87906	622	1+
299.11157	264	
299.85575	510	1+
299.97266	404	1+
300.04754	320	1+
300.14067	394	1+
301.00380	172	
301.14532	268	1+
301.88661	202	
301.96420	222	1+
302.86193	774	1+
303.05613	214	1+
303.15037	278	1+
303.91249	190	1+
303.95449	166	
304.10390	280	1+
304.12540	352	1+
304.99603	326	1+
306.83495	314	1+
307.29269	524	1+
307.88853	1806	1+
308.14312	754	1+
308.87775	510	
308.93408	144	1+
309.99121	268	1+
310.07775	180	1+
310.15910	388	1+
310.81351	258	1+
310.88584	296	
310.97454	182	1+
311.01980	184	
311.88580	6114	1+
312.00572	222	1+
312.17537	244	
312.57108	202	1+
313.09702	228	1+
313.16916	180	
313.87070	1648	1+
313.97253	174	1+
314.87024	1070	1+
314.89232	398	
315.81349	258	
315.86145	164	
315.90921	160	
316.86319	708	1+
316.89713	212	
317.29955	172	
317.82184	250	1+
317.88476	448	1+
317.93568	384	1+
318.85957	404	1+
318.93770	326	1+
321.16170	220	1+
321.88730	286	1+
322.12833	194	1+
323.87286	204	
323.97246	222	
324.05177	164	
324.86584	262	
325.86230	212	
325.90317	306	
326.01689	206	1+
326.05318	450	1+
326.89202	352	
327.88121	684	1+
327.90494	370	1+
327.99014	208	
328.11911	262	1+
328.87014	288	
329.09181	130	1+
329.38217	248	1+
329.88846	234	
330.17510	526	1+
330.88889	1032	1+
331.17835	356	1+
331.96197	162	
332.87687	948	1+
332.95399	214	
334.18856	170	1+
334.81402	260	1+
334.85301	262	1+
334.98274	332	1+
335.09383	302	1+
335.88601	272	
336.94512	338	1+
337.12235	338	1+
337.88017	636	1+
338.10784	252	1+
338.96455	232	1+
339.05040	186	
339.87928	298	
340.88420	172	
341.88586	448	1+
341.98891	208	1+
342.12375	348	1+
342.89313	286	1+
343.87467	244	
345.22887	180	1+
345.86812	276	1+
347.90233	252	
347.95638	198	1+
349.16523	382	1+
349.83434	164	
350.88834	426	
350.91539	190	
350.96041	258	1+
352.07530	692	1+
352.58564	160	
352.78651	178	1+
352.91593	232	
353.85633	402	1+
353.90752	426	1+
354.05425	194	
354.12084	274	1+
355.89334	418	
356.89103	202	
356.90852	198	
357.79420	168	1+
358.83025	274	1+
358.91637	170	
359.02636	218	
359.86937	200	
359.90960	258	1+
359.96907	190	1+
361.14708	260	1+
362.71638	190	1+
362.87249	190	
363.10148	290	1+
364.84683	186	
365.14874	210	1+
365.46736	204	
365.87259	254	1+
365.97472	266	1+
366.03655	168	
366.09606	240	1+
366.18652	226	
366.37366	248	1+
366.79218	198	
366.84023	946	1+
367.70716	408	1+
367.78227	246	1+
368.70990	292	1+
368.89902	164	
369.08373	174	
369.83883	626	1+
370.78331	246	
370.91699	168	
371.11278	318	1+
371.19053	214	
371.88141	168	
371.90056	188	
372.04574	340	1+
372.71744	460	1+
373.72006	388	1+
373.90080	240	1+
374.81760	302	1+
375.16392	176	1+
375.20784	168	
375.87977	358	1+
376.96128	292	1+
377.89326	270	1+
377.93877	286	1+
378.09088	186	
379.17632	190	1+
379.39633	176	
379.84572	162	
380.19519	158	
381.10910	442	1+
381.88629	168	
382.09831	338	1+
382.84263	196	1+
383.05281	168	
383.07749	244	1+
383.10432	228	1+
384.01205	148	1+
384.22023	458	1+
384.85208	2476	1+
385.06900	398	1+
385.78020	158	
385.89762	372	1+
386.00962	172	1+
386.07350	328	1+
386.11619	210	
387.84119	436	1+
388.03767	176	
388.09853	240	1+
388.91795	180	1+
389.09964	200	1+
389.17207	276	1+
389.20093	196	
389.39437	194	1+
389.71760	178	
389.96522	168	1+
390.06558	232	1+
390.84353	896	
391.11954	356	1+
391.84520	620	
392.05323	222	1+
392.82622	1016	1+
392.86779	680	1+
393.08638	202	
393.73003	242	1+
393.80114	302	
394.12719	162	
394.14522	176	
394.83574	342	1+
394.86034	166	
394.90831	322	1+
397.12938	290	1+
397.86415	210	
398.90658	400	1+
399.81379	176	
401.12901	524	1+
401.15234	196	1+
401.19283	216	1+
401.73261	232	1+
402.04420	220	1+
402.09419	202	
402.73466	258	1+
402.86584	500	
403.87435	1808	1+
404.86567	932	1+
405.82849	206	1+
405.87199	674	1+
406.04327	182	1+
407.86933	2190	
408.05958	452	1+
408.13808	334	1+
408.86609	1986	1+
409.06457	336	1+
409.13943	280	1+
409.81121	284	1+
409.82415	166	
410.71185	252	1+
410.83888	742	1+
410.85667	590	
410.87435	1342	1+
411.58264	140	1+
411.81278	178	
412.84776	1076	1+
413.07999	520	1+
413.12277	212	1+
413.20575	186	
413.79379	228	1+
415.20256	180	
416.87673	204	
418.85706	168	1+
421.01602	192	
421.13799	200	
421.88453	1108	1+
423.87472	300	
423.91480	168	1+
424.04904	254	1+
424.13812	286	
424.83151	182	
424.87222	270	
425.82863	172	
425.87945	396	
426.07940	294	1+
426.86534	1430	1+
427.04641	384	1+
427.38033	252	
427.64374	164	1+
427.74060	364	1+
428.20718	306	1+
428.85465	504	
428.88857	1248	1+
429.09477	206	1+
429.14841	332	1+
429.84756	350	
430.00109	198	1+
430.07551	162	
430.74034	406	1+
430.85971	336	
430.88802	172	
431.09521	246	1+
431.87024	1142	1+
432.69811	190	1+
433.01200	182	1+
433.85446	164	
434.23198	218	1+
434.89057	558	1+
435.86386	538	1+
436.08265	158	1+
437.14763	304	1+
438.83574	158	
439.15148	176	
439.89421	764	1+
440.32280	172	
441.21654	210	
442.15650	280	
443.15746	290	
443.80940	190	1+
444.15146	240	
444.38389	158	
444.87565	3338	1+
446.82641	236	1+
447.15013	282	1+
449.87996	1100	1+
450.71041	164	
450.75000	202	1+
450.77617	162	
451.21694	208	1+
451.88442	174	
451.89692	218	1+
453.03922	230	1+
453.17186	184	1+
453.87862	176	
457.90650	964	
460.17091	272	
461.16257	380	1+
462.88301	1442	1+
463.97269	160	
464.93032	146	1+
465.89532	160	
466.27969	160	1+
467.89412	2296	1+
468.31836	200	1+
468.78863	160	
468.95156	206	1+
469.77671	168	1+
469.88458	182	
472.22303	380	1+
472.33934	210	1+
473.22716	246	1+
476.71344	228	1+
479.78028	192	1+
484.76634	186	1+
485.43745	336	1+
485.89994	986	1+
485.93306	170	
486.43367	334	1+
486.85373	150	1+
487.28457	162	
487.90199	222	1+
487.93994	174	1+
488.25754	178	
488.49420	134	1+
490.28726	138	1+
491.35284	190	
492.87912	218	1+
493.47126	216	1+
494.04161	210	1+
497.12995	256	1+
498.74591	322	1+
499.24769	166	1+
499.74401	272	1+
499.81305	160	1+
500.16577	224	1+
502.13235	152	1+
502.60648	174	1+
502.80469	164	1+
503.35907	1162	1+
504.21458	262	1+
504.46740	516	1+
505.13270	270	1+
505.47007	414	1+
505.80759	268	1+
506.13710	230	1+
506.40615	244	1+
506.44808	302	1+
507.86724	152	1+
508.48895	300	1+
508.91709	190	1+
509.30447	316	1+
509.84799	142	1+
509.86954	230	1+
510.20058	368	1+
510.25682	248	1+
511.20581	306	1+
511.42194	164	1+
512.42113	100	1+
END IONS

###FS:    #m/z: 359.96360 #charge 1+
###MS: 18
###MSMS: 21
BEGIN IONS
TITLE=Cmpd 15, +MS2(359.9636), 28.0-35.0eV, 0.4min #21
RTINSECONDS=24.36
SCANS=18,21
PEPMASS=359.96360	155886
CHARGE=1+
205.01612	106	
207.38983	94	
208.89915	92	
209.92348	134	
209.94282	572	1+
211.18038	96	
216.53851	96	
220.95852	102	
222.95216	1684	1+
224.52354	118	
224.95007	1470	1+
226.89420	158	
226.94875	3156	1+
226.97263	206	
227.06045	98	
227.09989	154	
227.18312	126	1+
228.89467	102	
228.94306	4576	1+
229.04819	96	
229.92877	114	
231.10770	110	
233.58465	108	
234.25119	94	
234.87159	96	
236.99919	98	
237.56490	106	
237.95686	96	
239.10811	106	
240.46737	96	
240.83838	198	1+
240.94093	102	
240.96301	1154	1+
241.16351	96	
242.96071	780	1+
244.16946	126	1+
244.95977	2036	1+
245.94212	176	
246.95318	2106	
248.80348	120	
249.04146	112	
250.94932	150	
250.97077	276	
251.03068	198	
251.05621	110	
251.92741	114	
251.97155	170	
251.99898	132	
252.03923	282	1+
252.10900	264	1+
252.23168	114	
252.95709	292	
253.80481	140	
254.90167	96	
255.06922	140	
256.00147	124	
256.10523	98	
256.84951	324	1+
257.91385	112	
258.44658	100	
258.79488	320	1+
258.97444	146	
258.99191	124	
260.85175	160	
260.97060	656	1+
261.91044	126	
262.12009	112	
263.83024	216	
264.12526	180	
264.90579	106	
265.97451	140	
266.51528	94	
266.81397	136	
266.90622	92	
267.97645	208	
268.14565	92	
268.23812	112	
268.96099	354	1+
268.97859	124	
269.16176	106	
269.85243	196	
270.42045	104	
270.86496	154	
272.85832	118	
272.93555	130	
273.95215	168	
273.96713	128	
275.20437	98	
275.98241	112	
276.12568	276	1+
276.95816	246	1+
277.00300	174	1+
277.81032	152	
277.85070	210	
278.06398	122	
278.16502	108	
278.79833	102	
279.79540	198	1+
280.26386	436	1+
281.98220	114	
283.98714	108	
284.88169	188	1+
285.99065	92	
286.26298	102	
286.91151	92	
287.92927	108	
287.95642	92	
289.03465	208	1+
290.14917	110	
291.14203	160	1+
291.78810	250	1+
291.82287	146	
292.05802	116	
292.82071	114	
293.07773	92	
294.27898	338	1+
294.50048	106	
294.59748	102	
295.02754	134	
296.81226	140	
298.08706	104	
298.80551	268	1+
301.78149	232	1+
302.81327	128	
303.20196	176	1+
303.94796	164	
305.75491	240	1+
306.79573	188	1+
306.93236	154	1+
307.28601	348	1+
309.05632	120	
309.80205	100	
310.08195	108	
310.34374	296	1+
310.87272	106	
312.87468	220	1+
313.11101	170	1+
313.94457	100	
314.30604	96	
315.09426	106	
315.86090	114	
317.26919	104	
318.93382	150	
319.04560	128	
319.79191	218	1+
319.82490	116	
319.89894	210	1+
319.93834	94	
321.05544	92	
321.22470	96	
322.86994	92	
322.90067	126	
323.01844	750	1+
323.07083	134	
323.23628	94	
324.24016	152	
324.89429	282	1+
325.15980	130	
326.09294	100	
327.96324	196	1+
328.05644	98	
329.87130	108	
330.80966	214	1+
330.87484	108	
333.82583	106	
333.88344	144	
336.94753	450	1+
338.34235	150	
339.24966	122	
340.35694	322	1+
340.92167	118	
341.19198	170	1+
341.93178	154	
342.00244	98	
342.26509	232	1+
342.28184	168	
342.79767	100	
343.08507	156	
344.37265	100	
345.11337	258	1+
346.18168	106	
349.00318	110	
349.11850	130	
350.03117	94	
350.33991	178	1+
352.92278	96	
354.88907	146	
356.24805	116	
356.35613	132	
357.78282	94	
359.34078	98	
359.86224	150	
360.07100	198	1+
360.21938	110	
360.32832	122	
361.24203	132	
362.80396	104	
363.11677	120	
364.03642	94	
365.40172	96	
END IONS

###FS:    #m/z: 322.93180 #charge 1+
###MS: 22
###MSMS: 23
BEGIN IONS
TITLE=Cmpd 16, +MS2(322.9318), 28.0-35.0eV, 0.5min #23
RTINSECONDS=28.0805
SCANS=22-23
PEPMASS=322.93180	2215716
CHARGE=1+
47.66936	84	
103.02662	94	
190.89338	158	
190.93083	88	
191.95601	130	
192.89017	198	1+
193.05578	88	
193.95077	86	
196.02550	92	
196.88579	124	
199.88745	226	
205.95115	418	1+
207.87030	88	
209.09251	98	
210.91092	166	
212.87681	120	
212.89160	142	
213.08559	86	
214.89423	102	
215.88833	262	
216.88968	142	
217.88395	124	
221.96215	130	
222.95348	298	
223.95903	382	
224.14094	92	
224.98167	126	
225.15866	134	
226.83859	98	
226.89467	120	
227.86315	156	
227.93095	178	
227.95582	180	
228.05875	166	
228.91601	142	
230.84337	168	
230.89058	244	
231.52278	88	
233.89874	152	
233.91490	140	
233.96444	88	
234.05025	162	
235.13903	92	
236.06062	92	
236.16252	86	
237.13537	120	
238.11789	100	
238.87750	124	
238.90061	100	
238.93979	116	
239.08153	122	
239.78615	148	
240.94287	936	
241.07715	186	1+
241.94242	892	
242.04004	86	
242.87087	120	
242.94294	3160	1+
243.03187	92	
243.82467	92	
243.88080	116	
244.87671	214	1+
244.94053	1026	1+
244.98194	92	
245.44421	112	
246.64551	84	
246.97646	490	1+
247.02267	190	
247.13549	92	
247.87476	88	
247.93525	86	
248.90096	140	
249.04485	114	
249.85538	90	
249.93913	270	1+
250.07239	214	1+
250.83358	200	1+
250.97414	92	
253.35146	94	
253.91052	90	
256.03682	130	
257.38158	94	
258.90339	94	
259.05850	112	
259.46419	92	
259.89948	106	
261.90412	232	1+
263.03479	116	
265.05796	84	
265.19807	84	
265.86398	218	1+
266.45534	108	
267.00027	118	
267.08092	98	
268.06097	126	
268.09909	104	
268.52356	104	
269.79941	280	1+
270.09148	92	
271.84826	186	
272.39676	94	
273.04179	86	
273.44155	100	
273.85379	146	
274.89731	146	
275.12556	86	
276.54668	90	
278.90576	112	
279.09253	1160	1+
280.14368	128	
281.90224	98	
281.91820	180	1+
282.80928	228	1+
282.85853	306	1+
283.05249	140	
283.06918	268	
283.80110	110	
283.94521	378	1+
284.29489	396	1+
284.84772	88	
285.86300	142	
285.98211	88	
286.06664	94	
286.40602	90	
286.79678	134	
286.92237	214	
287.06299	100	
287.43978	88	
287.98556	116	
288.08778	88	
288.13266	90	
288.20419	170	
289.03242	270	1+
289.79330	136	
289.88113	246	1+
289.90915	122	
293.79571	86	
293.87810	110	
294.85923	114	
296.86694	104	
299.06172	110	
299.11874	114	
299.43473	88	
299.78427	200	
301.85799	118	
301.91145	104	
303.09584	96	
304.13622	88	
304.26181	100	
305.29502	98	
305.78485	294	1+
306.88414	422	1+
307.31732	130	
307.79277	324	1+
307.80773	160	
308.29567	406	1+
309.05977	106	
309.25443	94	
310.31000	250	
311.88264	122	
313.02934	176	
314.82121	160	
319.11512	98	
320.31135	118	
320.82692	86	
321.08881	124	
322.86884	128	
323.20075	200	1+
323.23888	916	1+
323.30720	134	
324.08338	86	
324.13724	106	
324.21319	138	
324.89761	268	1+
325.07294	96	
325.29161	102	
326.24753	148	1+
327.28543	90	
328.14992	88	
END IONS

###FS:    #m/z: 340.94267 #charge 1+
###MS: 22
###MSMS: 24
BEGIN IONS
TITLE=Cmpd 17, +MS2(340.9427), 28.0-35.0eV, 0.5min #24
RTINSECONDS=28.853
SCANS=22,24
PEPMASS=340.94267	1231222
CHARGE=1+
188.98115	94	
189.86246	168	1+
192.92705	94	
193.89733	88	
197.87653	122	
205.95265	114	
207.41273	90	
207.87182	134	
213.88266	218	
213.94081	1492	1+
214.89564	150	
215.86334	134	
215.88805	496	1+
215.93728	162	
217.85605	92	
217.88323	284	
218.85206	104	
218.88684	180	
218.97952	90	
225.15032	96	
225.36133	118	
225.99609	90	
227.95537	126	
229.95798	92	
230.88910	164	
230.91159	136	
231.15322	100	
231.89329	116	
231.94969	2250	1+
232.01784	98	
232.88887	672	1+
232.98987	96	
237.06378	192	
237.15992	88	
238.22587	94	
240.23144	98	
242.97206	106	
246.83209	100	
246.98088	174	
247.10664	96	
248.07450	134	
249.05024	102	
249.14715	92	
249.90410	140	
249.96111	396	1+
250.10746	114	
250.95098	90	
251.95428	128	
252.53762	94	
252.96596	104	
254.90787	162	
254.96617	780	1+
255.07638	464	
255.09893	90	
255.11588	156	
255.34488	90	
255.90917	94	
256.13232	194	1+
256.91238	310	1+
256.96442	414	1+
257.01744	88	
258.00748	90	
258.88841	122	
258.99398	92	
259.03917	120	
259.84314	204	1+
260.14008	328	1+
262.53116	106	
262.92423	120	
263.04441	88	
263.97756	92	
265.01955	112	
266.58731	94	
267.00330	188	
267.07024	132	
267.14194	90	
267.84014	326	1+
270.15781	88	
270.97157	96	
271.82098	92	
271.85364	220	1+
271.87179	230	1+
271.91496	112	
272.14126	190	
272.93705	274	
275.20798	210	
275.85451	510	1+
276.11709	192	1+
276.84267	152	
276.85924	430	1+
277.90251	102	
277.96747	108	
278.82435	100	
278.84814	412	1+
279.91017	88	
279.94048	88	
279.96611	404	
280.09614	190	1+
280.16201	92	
280.90235	128	
281.05215	294	1+
282.27665	124	
282.88333	102	
282.92978	96	
283.00415	178	1+
283.04290	186	
283.13955	158	
284.03855	160	
284.88002	120	
284.94519	100	
285.00190	200	1+
285.41157	94	
286.43512	104	
287.16921	128	
287.25876	96	
288.87296	92	
289.79514	92	
290.15670	210	1+
291.26722	106	
291.51383	102	
292.13114	144	
292.17237	90	
293.43949	102	
293.85376	118	
294.06637	90	
295.29747	100	
296.88115	126	
296.97458	114	
297.92810	94	
297.97497	158	
298.09777	94	
298.23260	116	
298.58329	96	
298.81697	88	
299.01570	118	
299.05819	120	
299.07510	110	
302.17160	216	
303.14352	140	
303.17903	118	
305.04558	106	
305.87596	142	
305.89707	94	
306.28394	286	1+
306.83630	90	
307.80846	180	
309.06664	106	
310.17104	90	
310.88021	104	
310.90612	88	
312.87131	114	
313.45399	90	
313.95156	114	
315.85443	114	
315.89653	176	1+
318.09428	112	
318.14359	198	
318.59181	106	
319.81529	230	1+
320.89176	238	1+
323.30093	244	1+
323.89245	330	1+
325.25554	116	
325.28949	98	
326.17885	132	
326.79251	94	
327.10906	108	
328.88658	122	
330.16881	92	
330.81230	202	1+
333.90631	148	
337.86131	130	
338.10035	98	
338.76824	94	
338.80219	90	
339.27615	104	
339.29843	100	
339.63112	96	
342.86994	88	
342.91308	134	
343.06014	88	
343.90370	238	1+
344.30101	232	1+
END IONS

###FS:    #m/z: 363.95883 #charge 1+
###MS: 22
###MSMS: 25
BEGIN IONS
TITLE=Cmpd 18, +MS2(363.9588), 28.0-35.0eV, 0.5min #25
RTINSECONDS=29.6255
SCANS=22,25
PEPMASS=363.95883	755006
CHARGE=1+
189.86299	440	
191.85848	526	
192.92807	106	
196.88386	110	
199.86417	112	
207.87587	218	
208.88488	142	
209.94369	810	
210.88655	416	1+
212.87954	2020	1+
214.89693	122	
218.89589	106	
218.91334	162	
219.41376	102	
219.85872	100	
222.95336	848	1+
224.94974	946	1+
226.94848	4138	1+
226.97287	228	
227.21733	106	1+
227.87819	154	
227.93446	396	
228.89533	656	1+
228.94330	5206	1+
230.88996	2878	
231.81244	108	
232.88582	442	1+
234.82635	102	
234.88112	280	
235.85500	190	1+
236.08373	138	
239.07389	120	
239.10501	150	
239.90417	112	
240.83552	134	
240.94205	310	
240.96256	1094	1+
241.94639	138	
242.90335	142	
242.95738	1028	1+
243.82364	118	
244.95790	2796	1+
245.09394	106	
245.83931	130	
246.90715	118	
246.95324	3532	1+
247.39048	116	
247.91207	122	
248.16500	98	
248.89893	862	1+
249.03915	100	
249.82826	110	
250.89700	302	1+
250.94100	338	1+
251.02115	100	
252.08309	106	
252.50587	102	
253.90509	170	
254.09224	100	
254.91602	116	
255.14575	134	
256.10764	134	
258.83516	162	
258.84959	104	
258.94787	158	
258.97882	102	
259.05184	256	1+
259.70347	130	
260.05182	188	1+
260.83810	234	1+
260.96712	698	1+
262.09249	126	
262.12605	126	
262.79887	114	
263.83462	168	
263.89240	100	
263.98169	130	
264.10566	116	
265.08942	184	
265.19504	214	
266.24860	100	
266.81418	104	
266.84702	142	
267.97391	448	
268.14328	126	
268.79495	184	1+
268.96564	772	1+
269.11396	184	
269.84699	168	
269.97177	528	1+
271.03611	100	
271.84365	424	1+
271.91794	182	
272.11127	100	
272.16891	106	
272.80880	124	
272.85108	344	1+
272.97287	102	
275.05733	116	
275.83055	228	1+
276.14201	122	
276.16327	266	1+
276.85629	206	1+
277.04916	114	
277.23153	98	
278.03785	104	
278.46357	114	
279.10202	400	1+
279.90015	150	
280.26541	100	
280.41460	118	
280.79540	440	1+
281.87111	360	1+
281.99300	132	
282.27988	138	
282.82420	198	1+
282.85889	118	
283.04039	134	
283.07103	126	
283.79034	344	1+
283.84872	194	
283.98428	168	
284.85940	116	
285.84981	360	
286.89595	144	
287.07986	106	
289.88844	144	
289.91214	100	
290.14945	434	1+
290.79276	130	
290.86641	100	
292.80561	268	1+
293.13218	134	
293.94133	136	
293.96536	196	1+
294.63544	102	
294.86845	358	1+
296.81544	216	1+
298.07167	180	1+
298.14941	102	
298.40979	106	
298.80623	380	1+
299.95056	188	1+
301.80019	278	1+
301.86104	282	
302.86150	246	
302.94255	100	
303.81137	324	1+
303.85559	1016	1+
306.12480	100	
306.28284	680	1+
306.30639	286	1+
307.04249	204	1+
307.10822	104	
307.14375	122	
308.82272	112	
308.87719	110	
310.27091	114	
310.30906	332	1+
310.38886	106	
310.94585	108	
311.00148	256	1+
312.37954	98	
312.81784	202	1+
312.98837	102	
313.36010	106	
314.02822	188	1+
314.05352	100	
315.45695	134	
315.99557	184	1+
316.49049	116	
317.81246	106	
318.14360	198	
319.92965	226	1+
320.09039	98	
321.87007	414	1+
321.88528	146	
322.81237	266	1+
323.01637	208	
323.93846	172	
324.02310	230	1+
326.87359	238	
328.82859	102	
329.33024	100	
329.87695	110	
330.74882	202	1+
330.97256	110	
331.31658	98	
332.84354	178	1+
335.79971	232	1+
336.94448	306	1+
339.82958	266	
340.17767	292	1+
340.82914	150	
341.08389	108	
341.83049	126	
343.35575	144	
344.29949	120	
344.77723	208	
348.19766	100	
349.32186	142	
352.88623	246	1+
355.05102	110	
355.82276	106	
357.24182	106	
360.30838	122	
360.37773	110	
362.84066	164	1+
363.11218	124	
363.21517	152	
365.38055	160	
367.29091	258	1+
368.19437	122	
368.42191	142	
369.35118	114	
END IONS

###FS:    #m/z: 340.94262 #charge 1+
###MS: 26
###MSMS: 27
BEGIN IONS
TITLE=Cmpd 19, +MS2(340.9426), 28.0-35.0eV, 0.6min #27
RTINSECONDS=33.3205
SCANS=26-27
PEPMASS=340.94262	951658
CHARGE=1+
189.86310	144	
190.89400	148	
190.93337	130	
192.89244	120	
192.92575	142	
198.89338	100	
200.45318	98	
206.94763	124	
207.87336	130	
208.88393	208	
208.95957	136	
209.12619	100	
209.90230	218	1+
210.11450	92	
210.93766	278	1+
212.05744	92	
212.88152	404	
213.88466	218	
213.94109	974	1+
214.88238	204	
215.36382	92	
215.88739	852	1+
215.93842	462	1+
217.88275	454	1+
222.95494	332	
223.03833	138	
223.96246	328	1+
225.48508	102	
225.95355	106	
226.87412	136	
226.89321	136	
228.91978	136	
228.95063	502	
229.03849	110	
230.89155	502	1+
230.95919	140	
231.11084	252	1+
231.95313	1022	1+
232.04057	94	
232.11388	200	1+
233.00869	90	
233.89934	588	1+
233.94779	272	
234.05854	136	
234.98296	92	
235.89708	198	
236.89898	108	
238.01544	92	
238.89720	218	1+
240.23037	186	
240.96714	166	
241.88037	90	
242.12544	126	
242.21085	106	
243.82919	132	
243.89621	118	
247.55867	96	
247.94318	150	
248.14233	90	
248.90557	180	
248.95873	332	1+
249.89809	380	1+
250.97480	228	1+
252.00683	118	
252.16797	90	
254.88804	90	
254.96673	432	1+
255.07542	366	
255.09877	128	
255.98365	120	
256.07553	192	
257.83258	126	
258.84723	198	
259.97178	332	1+
260.13614	206	
260.79190	244	1+
260.84443	106	
260.91182	134	
260.99236	114	
261.82956	278	1+
261.89164	156	
262.89539	106	
262.96836	184	
263.95475	236	1+
264.08054	314	1+
266.24471	124	
266.41125	104	
266.99953	140	
267.13838	106	
267.92635	98	
267.95933	128	
270.07335	92	
270.13981	104	
270.15610	102	
270.98827	222	1+
271.89225	96	
271.93075	92	
272.40889	110	
272.85007	218	
272.93842	378	
274.80024	140	
275.10824	114	
275.80907	194	1+
275.85164	376	1+
276.14295	184	1+
277.05163	252	1+
277.84348	384	1+
278.81866	126	
278.84808	302	1+
279.52818	96	
279.96612	158	
280.15066	122	1+
280.87315	238	1+
281.05190	192	
281.94548	124	
282.05361	152	
282.70035	102	
282.80381	104	
283.28338	102	
283.98753	92	
285.60033	90	
285.94904	112	
287.28370	112	
288.07190	104	
288.20334	90	
290.14315	368	1+
290.82203	126	
291.81316	264	1+
291.87110	302	1+
293.34072	100	
294.04597	226	1+
294.07696	110	
294.28117	186	1+
294.31705	92	
294.80825	94	
294.85687	112	
295.81084	248	1+
295.94364	96	
297.97481	102	
298.04474	90	
298.86343	186	1+
299.05963	196	
299.13371	214	1+
299.82756	112	
300.51718	128	
302.94576	186	1+
303.24916	116	1+
303.80577	120	
304.17513	90	
305.76274	102	
306.28449	322	1+
306.79855	132	
307.79936	188	
307.88891	140	
308.88298	184	
309.78576	94	
310.17602	190	
310.88037	114	
311.82250	114	
311.88396	192	
312.80616	106	
312.87216	144	
313.01474	100	
313.02944	110	
313.05211	146	
313.86860	170	
314.85058	94	
314.88443	126	
316.39288	126	
317.60834	94	
317.87240	104	
317.94771	172	
319.01052	142	
319.10930	124	
320.99777	94	
321.21825	128	
321.91777	90	
323.01599	122	
323.23843	148	
324.14981	120	
324.24042	130	
324.74333	100	
325.14126	128	
326.00950	90	
327.12790	302	1+
328.82447	100	
329.89551	110	
330.85963	90	
334.90012	96	
335.80317	198	1+
338.87232	136	
340.30182	210	1+
342.80209	98	
343.91219	94	
345.18141	150	
END IONS

###FS:    #m/z: 363.95874 #charge 1+
###MS: 26
###MSMS: 28
BEGIN IONS
TITLE=Cmpd 20, +MS2(363.9587), 28.0-35.0eV, 0.6min #28
RTINSECONDS=34.092
SCANS=26,28
PEPMASS=363.95874	568190
CHARGE=1+
186.85697	282	1+
191.85770	330	
192.89221	126	
196.88622	126	
207.87231	162	
208.03388	138	
208.88735	138	
208.95851	148	
209.94522	680	1+
210.88510	456	
211.94332	110	
212.87947	1560	1+
214.89571	204	
218.91492	152	
219.02673	100	
219.86521	104	
222.95275	354	
223.95816	194	
224.95000	1348	1+
224.97334	226	
225.88733	262	
226.94838	4704	1+
227.04962	134	
227.92968	170	
228.89512	436	
228.94320	5246	1+
230.78906	138	
230.84860	134	
230.89081	2894	1+
231.02564	152	
231.90629	106	
232.01519	114	
232.88508	782	1+
233.09517	100	
238.89569	196	1+
238.91698	124	
239.07187	114	
239.89582	222	1+
239.96045	984	1+
240.93997	398	
240.96347	842	1+
241.44516	126	
241.94028	736	1+
242.15939	124	
242.94178	466	1+
242.95927	852	1+
244.16531	112	
244.82995	130	
244.90128	402	1+
244.95864	1980	1+
245.90230	324	1+
245.94178	108	
246.06059	100	
246.95379	3356	1+
247.60087	100	
247.79468	294	1+
248.04646	130	
248.38795	104	
248.80003	200	1+
248.82800	176	1+
248.90191	1484	1+
250.90316	254	1+
250.97551	224	
251.00110	208	1+
253.84139	372	1+
253.86979	110	
253.90586	132	
253.93222	242	1+
253.94688	128	
255.09993	100	
257.02525	100	
257.79904	104	
258.97290	174	
260.83562	140	
260.97011	434	
262.09165	104	
262.97118	112	
262.98470	236	1+
263.83069	112	
263.96872	420	1+
266.34804	178	
266.78347	370	1+
266.81503	188	
266.86624	126	
267.81338	118	
267.82853	112	
267.88218	102	
267.97632	338	
268.13552	132	
268.95788	156	
269.81098	144	
269.96983	622	1+
270.18816	100	
271.91469	100	
272.08908	162	1+
272.16971	178	
272.37385	110	
273.50308	124	
274.11564	184	1+
276.06926	114	
276.85438	358	1+
278.80414	156	
279.10319	332	1+
279.85485	332	1+
280.79429	146	
281.12767	106	
281.83477	116	
283.09419	144	1+
283.79124	326	1+
283.82192	142	
283.85171	224	
283.98578	400	1+
284.80888	120	
284.85285	164	
284.89534	116	
285.36163	106	
285.84643	636	1+
286.92914	130	
287.87781	150	
288.79670	116	
289.08201	116	
289.93046	312	1+
290.14968	308	
292.01848	152	
292.05801	154	
292.11789	126	
293.11826	142	
294.85805	150	
295.85627	122	
296.01550	104	
296.80840	162	
297.03139	156	
298.17662	108	
298.58663	150	
298.80369	976	1+
299.85909	128	
300.42934	170	
300.94805	188	1+
301.80271	520	1+
301.86126	220	
302.90796	122	
303.81042	142	
303.85663	816	1+
303.94580	140	
304.06851	144	
304.80773	106	
305.12662	186	1+
306.28977	186	
306.79693	142	
306.87934	292	1+
308.89174	132	
308.97575	110	
309.81177	106	
310.04824	112	
310.88141	360	1+
311.31064	136	
311.88594	220	1+
312.17204	248	1+
315.20572	116	
315.46852	124	
315.87674	114	
316.81034	322	
318.93395	154	
320.80343	118	
321.80509	136	
321.82108	180	
321.86883	140	
322.93752	114	
323.95326	202	1+
324.02538	102	
324.11196	100	
324.24722	160	
324.89469	394	1+
325.05688	104	
325.83097	130	
326.79561	208	1+
326.87405	330	1+
328.88921	144	
328.94924	110	
329.33711	224	1+
330.88217	296	1+
331.88698	212	1+
332.14835	100	
333.32661	158	
335.79849	150	1+
335.87676	192	1+
335.93271	106	
336.94998	154	
337.94566	184	
338.94793	140	
339.06554	112	
339.83268	300	
340.83464	142	
340.93922	178	
341.94634	152	
342.90697	124	
345.01286	134	
345.03807	100	
345.14880	130	
346.82063	200	1+
348.32363	224	1+
350.04856	188	1+
350.20200	100	
351.76869	102	
358.83395	114	
359.91103	106	
360.94791	246	1+
361.72014	128	
363.05017	122	
365.28559	108	
366.17961	110	
367.03899	106	
368.42218	196	
END IONS

###FS:    #m/z: 336.94792 #charge 1+
###MS: 26
###MSMS: 29
BEGIN IONS
TITLE=Cmpd 21, +MS2(336.9479), 28.0-35.0eV, 0.6min #29
RTINSECONDS=34.864
SCANS=26,29
PEPMASS=336.94792	183630
CHARGE=1+
176.21639	156	
189.86340	122	
196.88328	138	
200.02923	98	
205.95329	116	
208.88626	158	
208.98540	184	
209.88536	106	
210.88406	264	1+
211.94551	3284	1+
212.88138	1080	1+
213.94095	1176	1+
214.44215	94	
215.05460	144	
215.88711	518	1+
215.90100	134	
215.93650	156	
217.42943	88	
217.88619	114	
222.95480	124	
222.97390	136	
223.00796	88	
223.89258	114	
223.97683	136	
224.95961	96	
226.87187	106	
228.89390	268	1+
229.49063	88	
229.95626	2930	1+
230.43499	94	
230.88980	1300	1+
231.95150	956	
232.95011	936	1+
233.83335	102	
233.90031	306	1+
234.02590	94	
234.82870	138	
235.86947	138	
235.89411	136	
236.08907	88	
237.89245	120	
238.55377	108	
238.70952	104	
239.13976	96	
239.90813	102	
241.98970	98	
242.05335	152	
243.78849	106	
244.03963	174	
244.16052	120	
245.56316	118	
246.37200	94	
246.97677	242	
247.96795	950	1+
248.90237	638	1+
249.16479	92	
249.82920	106	
249.96178	422	
249.99103	140	
250.07055	100	
250.12376	232	1+
250.82830	134	
250.84756	96	
250.95223	150	
251.06911	564	1+
251.90032	98	
252.17435	116	
252.61896	92	
252.83399	368	1+
252.95210	94	
252.97222	1864	1+
253.90354	366	
253.95176	98	
254.02796	132	
254.90785	190	
254.95440	230	1+
254.96778	406	1+
256.25812	90	
256.90694	148	
258.09219	240	1+
258.68759	92	
258.80005	144	1+
259.95703	262	1+
260.83568	154	
261.14733	92	
261.43819	94	
261.56717	98	
261.89873	90	
262.83336	112	
264.11874	140	
264.74604	104	
264.82429	88	
266.99863	186	
267.83580	566	1+
267.84417	122	
268.84011	490	1+
268.95738	142	
269.85665	204	
270.95569	128	
270.98667	118	
271.84842	342	1+
271.91809	280	
272.97723	152	
276.06709	94	
276.85416	114	
277.83361	660	1+
277.96311	132	
278.24769	116	
278.83431	610	1+
279.09990	122	
279.25099	94	
280.16228	110	
280.46226	94	
281.04873	258	1+
282.55445	90	
282.81017	132	
282.93322	106	
283.04923	134	
283.45182	88	
284.07326	96	
285.43026	88	
285.85618	100	
285.90338	116	
286.41254	104	
286.85110	724	1+
287.05876	94	
287.17755	118	
287.39404	104	
287.52942	94	
287.92081	92	
288.08014	88	
289.51368	208	
290.86146	112	
290.94567	88	
291.27686	92	
291.86379	224	1+
291.88100	144	
292.14704	94	
293.05153	128	1+
293.11030	146	
293.85256	98	
293.99434	152	
294.03060	138	
294.85452	94	
294.87476	180	
297.37752	98	
298.58968	100	
298.92578	106	
299.06234	296	
299.87963	126	
300.05476	144	
302.26809	114	
303.35733	100	
303.62916	96	
303.92002	98	
307.89318	216	
308.08357	88	
308.86689	400	1+
309.15273	90	
311.88838	112	
314.65886	88	
314.88747	88	
317.90587	88	
319.09809	104	
319.82322	102	
319.86372	94	
320.14536	130	
320.20721	122	
322.82013	90	
323.79131	86	
324.86200	144	
324.90002	106	
326.00923	132	
330.63974	102	
331.87639	130	
333.33769	132	
336.32151	216	1+
336.95021	108	
337.03875	110	
339.85969	92	
340.95498	228	1+
341.91586	86	
342.31625	96	
END IONS

###FS:    #m/z: 340.94263 #charge 1+
###MS: 30
###MSMS: 31
BEGIN IONS
TITLE=Cmpd 22, +MS2(340.9426), 28.0-35.0eV, 0.7min #31
RTINSECONDS=38.551
SCANS=30-31
PEPMASS=340.94263	723434
CHARGE=1+
189.86519	274	1+
192.88805	100	
192.92522	130	
193.06421	106	
196.88407	150	
197.16537	94	
197.86842	142	
197.88119	104	
205.92978	94	
205.95317	118	
207.87800	162	1+
208.93621	92	
209.93145	90	
210.93923	368	1+
212.88041	168	
212.89728	120	
213.09942	92	
213.88033	288	
213.89398	100	
213.94175	1486	
214.88384	996	1+
215.41815	92	
215.88665	826	1+
215.93925	132	
217.86077	116	
217.88495	334	1+
219.63571	96	
219.87993	166	
222.16518	100	
222.95220	162	
223.93032	88	
223.96113	114	
227.95501	90	
228.89543	142	
229.91097	160	
230.14417	94	
230.88819	520	1+
230.96443	88	
231.95230	994	1+
232.89445	728	1+
233.89766	532	1+
233.94545	124	
235.13726	90	
235.86926	106	
235.89472	362	
237.05513	184	
237.36234	98	
240.85884	90	
240.96385	140	
242.58189	88	
242.86949	342	1+
242.89238	120	
243.83169	156	
243.85139	128	
243.87422	274	1+
246.06630	136	
246.11477	130	
246.90752	124	
246.93094	98	
246.95301	140	
246.97951	410	
249.03930	164	1+
249.90437	120	
249.96149	372	
251.79030	154	
252.00841	108	
252.16636	118	
254.50562	94	
254.93982	126	
254.96717	428	
255.07856	126	
255.87872	96	
256.08334	90	
256.10863	102	
256.96402	260	
257.91604	148	
258.84383	98	
258.97739	108	
259.96342	174	
260.90420	146	
261.06778	132	
261.89625	196	
261.92668	96	
261.98633	94	
262.84150	92	
263.07843	104	
263.41508	94	
263.43705	102	
263.87765	154	
263.90372	152	
264.60225	100	
264.83075	132	
265.02026	102	
265.26662	156	
267.13823	174	
267.78630	106	
268.02706	100	
268.16718	242	1+
270.66791	90	
270.80443	102	
270.84661	254	1+
271.14380	104	
272.93827	184	
276.85528	492	1+
277.33969	106	
278.79555	152	1+
278.83220	118	
279.01115	102	
279.83800	88	
279.88725	154	
280.85761	138	
281.04941	138	
281.85500	278	1+
282.19883	90	
282.92859	176	
282.97618	92	
283.08376	114	
283.41114	88	
283.79154	112	
284.87789	114	
285.30569	100	
287.42717	92	
288.87129	144	
288.92050	100	
290.14664	514	1+
290.18388	144	
290.55635	100	
293.87232	110	
294.41109	136	1+
294.86573	122	
295.01930	190	1+
295.79369	94	
295.86291	182	1+
296.08469	320	1+
296.17810	100	
296.85587	142	
297.90907	92	
298.31090	122	
298.58155	94	
298.86922	114	
299.06754	202	
299.17160	96	
300.80342	94	
300.92701	118	
303.94600	90	
305.90337	274	
306.28163	152	
307.28728	284	1+
307.79807	166	
308.29077	194	1+
308.81358	190	1+
308.87458	106	
309.89473	104	
310.18112	164	
310.87405	526	1+
311.13027	130	
311.87521	332	1+
315.15122	114	
316.91494	92	
317.83857	102	
317.96312	94	
318.14470	232	
319.93687	100	
320.12035	140	
321.05941	214	1+
322.63724	96	
322.88145	284	1+
323.08346	94	
323.23994	384	1+
323.38103	92	
325.13933	222	1+
326.18178	130	
327.80848	158	
328.99142	88	
329.87565	142	
335.88282	112	
336.03899	114	
337.22082	110	
338.81434	104	
339.09630	92	
342.83407	90	
345.88012	98	
END IONS

###FS:    #m/z: 363.95864 #charge 1+
###MS: 30
###MSMS: 32
BEGIN IONS
TITLE=Cmpd 23, +MS2(363.9586), 28.0-35.0eV, 0.7min #32
RTINSECONDS=39.3235
SCANS=30,32
PEPMASS=363.95864	376784
CHARGE=1+
189.86293	628	
191.85864	548	1+
196.88679	140	
198.87754	92	
202.04701	102	
207.40386	180	
207.87449	446	1+
209.94571	1204	1+
210.88455	322	
212.88001	2346	1+
218.87398	94	
222.95441	640	
223.38769	102	
223.89480	96	
223.95208	342	
224.88821	276	1+
224.95022	1304	1+
224.97510	186	
225.87456	92	
226.94804	7626	1+
227.10148	104	
227.22618	84	1+
227.88096	94	
227.93045	362	
228.89590	318	
228.94339	7774	1+
229.89463	172	
230.89092	3210	1+
230.97083	92	
232.90414	132	
233.06336	92	
233.09136	104	
234.88074	366	
238.18022	132	
238.89490	104	
239.93081	98	
240.82211	110	
240.94298	472	
240.96544	390	
241.94220	290	
241.96082	736	1+
242.94090	1238	1+
242.96168	454	1+
243.16501	266	1+
243.91016	240	1+
244.16658	192	1+
244.40206	106	
244.93543	142	
244.95825	4156	1+
245.94095	402	
246.90534	146	
246.95377	3890	1+
247.02572	166	1+
247.79547	238	1+
248.80189	164	1+
248.90156	1574	1+
248.95872	146	
249.64964	92	
250.89710	204	1+
250.97337	250	
251.08677	180	1+
251.10348	104	
251.79716	208	1+
252.04369	92	
252.14485	106	
253.90459	110	
254.44118	124	
255.04694	98	
255.12432	124	
258.97348	296	1+
259.84954	172	
260.82915	94	
260.87530	198	1+
260.97025	762	1+
262.97424	270	1+
264.82112	122	
264.84809	104	
264.96557	134	
265.81437	270	1+
266.06434	100	
267.78474	110	
267.97228	762	1+
268.19972	92	
269.84149	94	
269.97102	698	1+
270.78521	258	1+
270.84424	150	1+
271.11988	130	
271.84908	192	1+
271.96110	144	
272.13812	156	
272.17342	214	
272.29756	96	
272.41880	154	
272.67853	92	
272.72733	104	
273.12807	92	
273.93724	96	
275.10356	310	1+
276.85826	130	
276.90430	148	
277.08496	130	
278.81657	130	
278.84817	302	1+
278.92020	154	
280.79243	160	
280.81080	136	
280.99146	122	
281.04945	94	
281.94192	94	
282.79306	426	1+
283.07418	100	
283.09882	172	1+
283.79453	362	1+
283.85360	246	
285.80414	366	1+
285.84648	388	
286.85238	258	
288.06873	112	
288.49215	110	
288.92633	194	1+
289.91708	106	
290.15051	94	
290.78744	128	
290.86069	138	
291.43619	98	
291.78891	144	
292.43875	224	
292.85781	148	
293.87444	158	
294.86138	144	
297.82677	92	
297.88709	246	1+
297.91961	100	
298.80256	808	1+
299.13747	102	
299.86362	138	
300.42294	100	
301.01987	96	
301.79959	292	1+
301.86381	592	1+
302.93604	94	
303.21201	104	
303.80659	230	1+
303.85756	1002	1+
304.44258	92	
305.81057	182	1+
306.05371	106	
306.88644	124	
306.93773	132	
306.99770	160	
307.13553	120	
307.88879	174	
308.29052	98	
308.87944	140	
309.09444	92	
309.92624	94	
310.08407	90	
311.39406	158	
311.53865	104	
311.88388	146	
315.88134	224	1+
316.81470	154	
316.83200	144	
318.93275	150	
319.08360	148	
320.09830	118	
320.13297	136	
320.89383	102	
320.92514	100	
321.14956	196	1+
321.82314	260	1+
321.86960	282	1+
322.04949	114	
322.93035	142	
324.87355	206	1+
325.18941	92	
325.29208	134	
326.87233	642	1+
326.89513	134	
327.02603	102	
327.07890	100	
328.89015	104	
329.32359	94	
329.45505	108	
329.90368	128	1+
331.08249	102	
334.87939	116	
336.00418	102	
336.12465	146	
336.34332	96	
336.94816	210	1+
337.34923	90	
337.81153	92	
338.17741	110	
339.82925	512	1+
339.87531	90	
340.94026	382	1+
343.04391	100	
343.27396	128	
344.12861	92	
346.91675	110	
347.17288	160	
348.14653	206	1+
349.31978	140	
351.92790	104	
355.42455	106	
360.34006	102	
364.33006	142	
368.42187	132	
END IONS

###FS:    #m/z: 336.94769 #charge 1+
###MS: 30
###MSMS: 33
BEGIN IONS
TITLE=Cmpd 24, +MS2(336.9477), 28.0-35.0eV, 0.7min #33
RTINSECONDS=40.0955
SCANS=30,33
PEPMASS=336.94769	145980
CHARGE=1+
76.82254	96	
200.88088	94	
203.11991	82	
206.97713	84	
208.98057	116	
210.88434	158	1+
210.91829	82	
210.98466	84	
211.94556	7246	1+
212.88019	1268	1+
213.93993	3110	1+
214.88665	746	1+
215.88835	616	1+
217.88201	200	
217.93787	130	
219.95062	88	
223.96793	238	1+
223.98519	92	
224.95556	84	
225.10714	84	
225.13862	90	
226.89185	164	
226.97244	94	
228.06264	102	
228.89622	122	
229.95570	7296	1+
230.89065	1712	1+
231.94983	3170	1+
232.82979	338	1+
233.83201	222	1+
233.89942	250	
234.00145	104	
234.01618	92	
234.91885	86	
235.86962	108	
235.95215	144	
236.07970	90	
238.05892	84	
238.07609	106	
238.43454	100	
239.10327	110	
239.87760	158	1+
239.95384	118	
240.00483	126	
240.92659	98	
242.18213	84	
244.83543	82	
246.97705	224	
247.96707	2106	1+
248.90019	288	
248.98797	246	1+
249.09118	154	
249.16480	86	
249.90314	148	
249.96204	1126	1+
250.14244	192	1+
250.51938	90	
250.82804	230	
250.91841	86	
250.94940	148	
251.83055	140	
251.90986	152	
251.97203	168	
252.22515	84	1+
252.84852	94	
252.97219	4164	1+
253.91409	374	1+
253.98977	82	
254.94174	312	
254.96722	1676	1+
255.07662	314	
256.91506	240	
256.96613	150	
258.08345	92	
258.84708	174	
258.88285	82	
258.96864	112	
259.94689	114	
259.95711	144	
259.97477	86	
260.14005	116	
260.38102	100	
260.83015	108	
260.89622	92	
261.82914	86	
261.86698	92	
262.43743	82	
263.82806	200	
264.52254	98	
265.02428	94	
265.08666	324	1+
265.48781	100	
266.02228	138	
266.55741	100	
266.84014	268	1+
268.06715	92	
268.19578	218	1+
268.58791	96	
268.84979	338	1+
268.97463	88	
269.08344	98	
269.85580	228	1+
270.84156	96	
270.98232	446	
271.85642	112	
272.17007	90	
272.97560	124	
273.92226	82	
274.19343	126	
275.26368	94	
275.36079	112	
275.53074	108	
275.85700	168	
276.41809	90	
276.86366	120	
277.01931	84	
277.83928	170	
277.86158	102	
278.83621	502	1+
278.91227	84	
278.94640	134	
280.16862	92	
280.83744	110	
281.04322	236	1+
282.92728	92	
283.02688	196	
283.87073	146	
284.87260	132	
285.85143	254	
286.02886	124	
286.85345	860	1+
288.06689	88	
288.85905	172	
288.90154	84	
288.92150	84	
289.14909	212	1+
290.85392	300	1+
291.09268	90	
291.14650	88	
291.80001	108	
293.11155	86	
293.55921	98	
293.99812	280	1+
294.11597	136	
294.85552	118	
294.88939	126	
295.94605	88	
295.97692	134	
295.99730	100	
299.01543	132	
301.06277	84	
303.76797	100	
304.14717	84	
306.28721	262	1+
306.88202	338	1+
309.87537	450	1+
309.98048	136	
316.06111	104	
317.29664	200	1+
318.96212	86	
319.08273	88	
319.82923	96	
320.86025	94	
322.81145	82	
322.87869	140	
322.89941	82	
324.28948	126	
324.59200	84	
324.89684	162	
325.81675	94	
326.39769	90	
326.60412	84	
327.11469	80	
327.87443	194	1+
328.82010	142	
329.73611	100	
329.92985	100	
335.60573	92	
336.26057	100	
337.00783	88	
337.23443	102	
337.25902	84	
338.43031	82	
340.90973	154	1+
341.14471	90	
341.66849	102	
341.83436	100	
342.13626	96	
END IONS

###FS:    #m/z: 322.93183 #charge 1+
###MS: 34
###MSMS: 35
BEGIN IONS
TITLE=Cmpd 25, +MS2(322.9318), 28.0-35.0eV, 0.7min #35
RTINSECONDS=43.7915
SCANS=34-35
PEPMASS=322.93183	2486010
CHARGE=1+
158.15182	82	
190.99002	82	
192.88958	164	
198.96241	80	
205.95520	144	
205.97405	216	1+
206.40933	106	
206.92646	108	
206.94821	164	
207.93806	78	
209.09075	78	
210.90214	80	
210.95031	84	
212.88335	208	
215.09011	84	
215.89197	98	
217.03927	112	
218.82316	82	
218.86474	78	
218.88887	80	
221.02114	76	
221.82503	78	
222.07931	82	
222.95017	258	
223.95642	114	
225.87949	82	
226.04928	80	
227.82628	82	
227.87927	80	
227.90380	300	1+
228.89074	76	
230.53183	104	
230.90889	128	
231.89101	226	1+
233.89987	222	1+
235.06362	76	
235.54587	80	
235.83466	78	
237.21483	102	
237.92846	84	
238.93846	318	1+
239.08001	152	
239.90312	120	
240.83904	86	
240.94170	2346	
240.96812	128	
241.94331	2454	
242.15396	182	1+
242.94306	7496	1+
243.82168	136	
243.88922	200	
244.91380	80	
244.94108	2070	1+
245.20899	78	
245.97465	594	1+
246.85950	88	
248.37459	94	
248.85068	112	
249.04335	134	
249.20735	86	
249.91166	206	1+
249.92528	82	
250.94520	96	
251.07209	182	1+
251.62052	92	
252.17390	160	
253.79706	78	
253.83721	146	
254.90763	84	
255.24079	108	
256.89857	178	1+
257.08365	132	
257.80210	102	
258.83745	154	
261.83245	168	
261.89946	94	
261.97638	164	
262.08064	124	
262.83045	258	
263.07134	182	
264.10740	78	
265.06190	128	
267.05494	78	
267.84606	84	
267.94474	88	
268.79127	76	
268.99793	98	
269.11946	92	
269.84837	118	
269.86958	76	
269.95024	84	
270.84069	80	
271.02759	126	
271.84120	406	1+
271.92362	178	1+
272.03202	82	
272.43553	78	
272.84400	342	1+
273.09235	78	
273.79305	144	
273.81233	98	
275.80603	174	
275.86243	232	1+
275.92422	86	
276.81453	246	1+
276.84081	124	
277.06579	124	
277.80024	86	
279.09161	778	1+
279.18079	78	
279.84834	130	
280.81569	106	
280.92888	140	
283.06934	198	
283.17118	98	
284.29480	562	1+
284.80475	110	
284.87513	162	
285.07166	78	
286.78665	92	
286.91958	128	
287.01122	100	
287.81046	80	
287.89575	80	
289.19959	92	
289.81824	96	
289.88320	120	
290.80389	354	1+
290.89069	108	
291.27459	80	
291.29136	82	
291.80581	298	1+
292.95848	78	
293.00194	76	
293.85484	128	
293.90362	84	
297.85180	76	
297.91778	96	
299.16834	190	1+
299.23941	76	
300.16909	130	1+
301.85930	80	
302.86245	140	
303.35747	100	
304.16657	100	
305.88533	280	1+
305.99382	104	
306.22072	112	
306.27694	168	
307.30626	280	1+
307.80431	154	
308.29268	166	
308.79269	94	
309.20253	78	
309.88280	272	1+
310.31279	244	
310.75258	104	
310.84349	82	
310.99526	82	
311.02009	112	
311.80311	76	
312.84051	96	
312.88185	154	
314.86129	78	
316.01966	82	
318.29609	84	
318.73956	88	
320.25962	92	
320.29916	82	
320.76413	124	
321.21914	156	
322.90264	232	1+
323.23997	226	1+
323.25887	80	
323.88741	96	
324.16641	82	
324.89444	436	1+
326.20454	92	
326.97693	76	
END IONS

###FS:    #m/z: 507.84855 #charge 1+
###MS: 34
###MSMS: 36
BEGIN IONS
TITLE=Cmpd 26, +MS2(507.8485), 28.2-35.2eV, 0.8min #36
RTINSECONDS=44.564
SCANS=34,36
PEPMASS=507.84855	127360
CHARGE=1+
196.01744	238	1+
232.07807	158	
239.09388	190	1+
239.96645	208	1+
240.08252	170	
240.90749	138	
241.85503	346	1+
248.89597	208	1+
257.85417	158	1+
258.78844	140	
262.11706	404	1+
266.09644	468	1+
266.16751	158	
266.86552	144	
269.62591	152	
270.85959	202	
271.80931	136	
271.87585	152	
272.85229	566	1+
272.86034	496	1+
274.07637	146	
278.83320	220	1+
279.10228	144	
285.92250	324	1+
285.94395	134	
287.89100	214	
288.03223	134	
288.87135	244	
289.88364	384	
290.87430	766	1+
291.86427	192	
293.87494	2604	1+
294.12601	206	1+
295.86681	180	
295.97706	168	1+
296.14039	212	1+
296.87735	366	
297.92419	236	1+
298.12617	172	1+
298.80412	138	
298.85455	352	1+
298.87962	220	
300.81749	154	
300.84911	582	1+
301.08105	182	
302.87989	158	
304.88636	184	
305.16270	188	1+
305.85956	156	
307.89210	1692	1+
308.14230	434	1+
308.83978	194	1+
308.87472	398	
309.87106	244	
309.89077	442	
310.08175	140	
310.15649	476	1+
310.81272	148	1+
310.88249	214	
311.88639	2106	
312.86278	136	
312.88561	1926	1+
314.15566	140	
314.86708	572	
315.87376	320	
316.86398	596	1+
316.88842	276	
317.82385	150	
318.86344	274	
318.93557	160	
320.14853	200	1+
320.88412	148	
323.00837	340	1+
323.87241	138	
324.01212	304	1+
324.86217	416	1+
325.90097	420	
326.88654	314	
326.90123	266	
327.80993	476	1+
327.88612	774	1+
328.19034	210	1+
328.81010	302	1+
328.87294	146	
328.92078	142	
329.37246	142	
330.82849	394	1+
330.88168	214	
331.06785	180	
331.89490	586	1+
332.87534	628	
332.90320	222	
334.01173	142	
334.90060	150	
335.89245	168	
336.88220	540	1+
337.02394	146	
339.81415	196	1+
341.88064	146	
342.78042	146	
343.87637	458	1+
346.88193	312	1+
348.17320	164	
348.41527	154	
349.16660	148	
349.18364	228	1+
349.75867	290	1+
350.10488	194	1+
350.88528	1038	1+
352.93349	180	1+
353.81986	168	
353.85268	398	1+
354.80363	150	1+
355.89353	538	1+
356.04320	204	1+
356.14957	136	
356.78462	152	
359.76051	200	1+
360.86813	136	
361.80887	138	
362.85700	190	1+
363.10191	138	
364.97504	196	1+
365.16583	138	
365.37814	156	
366.84357	1122	1+
367.71350	636	1+
368.83418	146	
368.89772	382	1+
369.83534	754	1+
369.99881	174	
371.20302	138	
371.23221	186	1+
371.86826	186	
372.04297	254	
372.08120	160	1+
372.17946	306	1+
372.22155	302	1+
372.72736	374	1+
372.80048	198	
372.84610	160	
373.72751	260	1+
373.83332	244	
374.81469	142	
374.86896	226	1+
376.08215	148	1+
376.78249	162	
376.88258	134	
377.05436	170	1+
377.32147	168	
378.11265	268	1+
380.74272	144	
380.76475	140	
381.11698	222	1+
382.85982	202	
383.78394	260	1+
384.71702	240	1+
384.85249	1570	1+
384.89596	156	
386.84848	496	1+
387.76833	136	
388.89447	138	
389.20464	212	1+
390.18524	214	
390.84314	1212	1+
391.80264	142	
392.82950	414	
392.86135	210	
393.08324	198	
393.20356	164	1+
393.80289	214	
393.82659	196	
394.83814	346	
395.18216	152	1+
395.78818	166	
395.87598	160	
396.02260	158	
397.71998	274	1+
397.82890	272	1+
399.89695	216	1+
401.01026	214	1+
401.71641	172	1+
402.77613	306	1+
402.86589	1164	1+
403.07622	134	
405.86869	196	
405.87688	186	
405.92706	256	1+
406.81855	306	
406.86137	304	
407.86914	1408	
408.27204	106	1+
408.85579	1326	1+
409.02520	138	
409.72494	350	1+
409.75433	194	
409.81778	202	
410.74108	148	
410.84205	858	1+
411.81028	466	1+
411.87771	168	
412.84986	206	
412.88843	182	
413.07798	272	
413.25810	142	
413.87025	160	
414.19841	374	1+
415.15371	144	
415.82439	240	1+
416.87901	194	
417.22051	232	1+
418.84670	192	1+
420.79651	210	1+
421.88514	262	
421.97371	144	1+
422.22569	150	1+
422.80328	194	1+
422.88346	192	
423.87746	274	
424.13496	138	
424.83092	146	
424.87781	668	1+
426.80994	206	
426.86355	1522	1+
427.25968	178	
427.73627	330	
428.73425	240	
428.85040	1216	1+
428.89012	740	1+
429.73238	158	
430.73157	146	
430.85977	270	
430.88285	178	
431.74304	146	1+
431.87046	588	
432.87239	334	
433.86197	244	1+
435.85623	196	1+
439.89467	482	1+
442.87305	180	
444.87503	2348	1+
447.12677	172	1+
447.89602	192	
449.88210	670	1+
451.13951	140	
451.76521	136	
451.91206	140	
453.87640	170	1+
454.10551	176	1+
457.90823	290	
462.88654	514	
463.88707	544	
464.90647	176	
465.68486	150	
467.89178	1556	1+
468.78147	212	
469.15540	140	
479.21395	186	1+
485.90387	416	
486.90966	186	
487.27172	156	
499.80064	190	1+
501.11724	276	1+
502.16362	152	
504.10336	164	
504.80798	150	
510.27594	88	1+
512.25094	156	1+
513.25422	100	1+
END IONS

###FS:    #m/z: 336.94780 #charge 1+
###MS: 34
###MSMS: 37
BEGIN IONS
TITLE=Cmpd 27, +MS2(336.9478), 28.0-35.0eV, 0.8min #37
RTINSECONDS=45.336
SCANS=34,37
PEPMASS=336.94780	114818
CHARGE=1+
83.52679	90	
182.86825	184	
192.43532	102	
202.07930	106	
204.13277	84	
207.98164	98	
209.88204	90	
210.88319	328	1+
210.94846	118	
211.94534	5948	
211.98270	240	1+
212.87836	326	1+
213.94120	3082	
214.43516	86	
214.94977	92	
215.88910	338	1+
215.93869	258	
216.15754	82	
217.59169	100	
217.86026	120	
217.88225	186	
217.93705	204	
218.81964	82	
218.85949	82	
219.97085	80	
224.97254	86	
225.41321	84	
225.89235	338	1+
227.95592	116	
228.89721	180	
229.89743	122	
229.92492	112	
229.95613	6532	1+
230.89014	1812	1+
231.90642	84	
231.95228	2284	1+
233.89883	392	1+
233.94818	224	
234.08951	80	
234.95649	96	
235.38589	88	
235.87126	314	1+
236.43307	94	
237.06197	170	
237.43241	82	
239.94508	260	1+
240.32298	98	
240.91887	108	
241.02378	106	
242.90327	88	
244.05304	84	
246.97367	148	
247.23895	110	
247.85832	80	
247.96750	820	
248.13274	106	
248.90150	526	1+
249.82722	260	1+
249.96159	664	1+
250.94703	108	
251.98316	162	
252.83414	138	
252.97158	3558	1+
253.90829	230	
253.92413	136	
254.86374	88	
254.96710	1436	1+
255.07335	252	
256.79945	216	1+
256.85404	86	
256.89357	84	
256.96794	112	
256.97413	144	
259.59896	84	
259.84600	90	
259.95763	200	
259.97662	80	
260.79471	184	1+
260.84298	116	
262.02620	90	
264.05934	90	
265.01579	84	
265.06786	128	
265.97635	92	
266.01501	196	1+
266.86419	82	
267.03455	86	
267.41617	82	
267.82781	206	
267.84480	118	
267.95664	86	
268.09597	98	
268.84075	610	1+
269.05718	82	
270.16199	92	
270.80003	98	
270.98122	372	
271.54025	100	
271.83855	118	
271.91962	288	1+
272.91800	172	1+
273.14582	130	
273.80308	114	
273.84699	228	1+
273.97845	232	1+
275.87122	92	
275.94916	150	
276.07330	92	
276.85882	218	
277.09427	92	
277.83574	484	1+
277.91911	92	
279.00471	86	
279.25086	82	
279.79806	116	
280.13171	82	
280.78965	80	
280.80655	80	
281.04837	94	
281.06527	116	
281.09611	90	
281.20134	84	
282.11848	90	
282.40755	102	
282.93562	106	
283.07849	94	
285.85007	136	
286.41024	80	
286.85073	808	1+
290.98753	84	
292.06782	212	1+
292.43679	82	
292.93897	80	
293.99537	142	
294.09177	94	
294.29827	86	
294.85918	462	1+
295.85223	84	
296.92838	138	
297.00477	86	
298.31121	142	
298.88096	104	
299.01568	82	
299.09083	122	
299.98141	80	
301.91125	86	
302.85947	108	
303.94782	222	1+
306.04314	80	
306.89091	294	1+
307.29461	104	
308.52467	118	
308.88060	138	
309.38806	106	
309.87128	298	1+
309.91739	86	
310.86203	80	
311.41314	88	
311.90067	134	
312.26969	80	
312.43261	82	
312.89904	238	1+
314.07971	86	
316.82310	82	
317.80323	92	
318.12171	188	1+
318.45380	102	
319.02194	148	1+
320.28171	82	
321.34595	84	
321.59046	88	
323.31048	98	
323.61951	80	
323.76504	82	
324.89573	80	
327.37204	102	
329.87856	112	
330.32710	88	
330.93497	84	
331.20599	132	
336.90502	82	
339.11083	90	
339.78043	82	
340.11783	90	
END IONS

###FS:    #m/z: 322.93176 #charge 1+
###MS: 38
###MSMS: 39
BEGIN IONS
TITLE=Cmpd 28, +MS2(322.9318), 28.0-35.0eV, 0.8min #39
RTINSECONDS=49.0355
SCANS=38-39
PEPMASS=322.93176	2645036
CHARGE=1+
189.86426	184	
191.95871	104	
193.89083	76	
195.90164	90	
196.16671	76	
201.04635	136	
205.94657	214	1+
207.95434	94	
207.97364	138	
214.87918	84	
215.89006	106	
216.94380	92	
218.07539	78	
220.10192	92	
221.89626	76	
222.95606	308	1+
222.97487	76	
223.89095	98	
227.95781	100	
228.88942	136	
228.91663	82	
230.11803	84	
230.82093	92	
230.89415	114	
232.83064	78	
234.14132	188	1+
234.90316	146	
234.92449	94	
235.05064	78	
236.01183	78	
236.90187	134	
237.12768	110	
238.06814	144	
238.08955	76	
238.94103	158	
239.79227	108	
239.93471	88	
240.79122	96	
240.94166	2904	
241.88406	104	
241.94049	11308	1+
242.07492	184	1+
242.94283	8192	1+
243.83517	156	
243.88572	128	
243.95721	134	
244.13380	82	
244.94034	2328	
246.03080	76	
246.85959	96	
246.97652	332	1+
247.96659	204	1+
248.03014	88	
248.85520	112	
248.90219	152	
250.19126	100	
250.51933	86	
251.04358	114	
251.42203	80	
251.79003	80	
253.07379	82	
253.83458	78	
255.80609	78	
256.93481	76	
257.01162	82	
258.83137	292	1+
260.13915	94	
260.83182	158	
261.83905	80	
262.00003	114	
262.83363	312	1+
263.02091	94	
263.97382	108	
265.12303	98	
265.14007	76	
265.81444	76	
266.11861	96	
266.84555	82	
267.16180	142	
268.07805	136	
268.84584	130	
269.20231	88	
269.81280	120	
271.17422	82	
271.92700	78	
272.84464	180	
272.89983	102	
273.78990	94	
273.91676	90	
275.80804	290	
276.13654	84	
276.36311	80	
276.84277	84	
276.92052	98	
277.17847	84	
277.91167	106	
279.09318	818	1+
279.13797	100	
279.79516	190	1+
279.90785	80	
280.06711	148	
280.23657	108	
280.25992	114	
281.05631	182	1+
281.29000	82	
282.92955	86	
282.97322	86	
283.08860	80	
283.28098	80	
284.29294	516	1+
284.32759	82	
285.08387	152	
285.79548	82	
285.86004	80	
286.04449	88	
286.92048	140	
287.80859	80	
288.16888	80	
289.06606	100	
289.79492	292	1+
289.87899	122	
290.86303	154	
290.93312	98	
290.96782	126	
292.86860	382	1+
293.81181	92	
293.86782	264	1+
295.04630	100	
295.28690	82	
295.88349	132	
296.88212	88	
297.14872	156	
298.15541	82	
299.78855	94	
302.05826	86	
302.25227	80	
305.88207	92	
306.28053	110	
306.88772	130	
307.10095	102	
307.89210	268	
308.01411	78	
308.29407	112	
308.75789	86	
310.31708	196	
311.84009	92	
312.80496	196	1+
312.87541	88	
312.95565	78	
313.04693	76	
313.86903	114	
314.14935	78	
315.40403	76	
317.05947	78	
317.86278	102	
319.01935	106	
323.17328	78	
323.23765	320	1+
324.03960	92	
324.13870	76	
324.30249	78	
324.32434	76	
324.40189	92	
324.89922	120	
325.90234	202	
326.17137	96	
327.91573	108	
327.99442	78	
328.09028	92	
328.16791	292	1+
END IONS

###FS:    #m/z: 507.84833 #charge 1+
###MS: 38
###MSMS: 40
BEGIN IONS
TITLE=Cmpd 29, +MS2(507.8483), 28.2-35.2eV, 0.9min #40
RTINSECONDS=49.808
SCANS=38,40
PEPMASS=507.84833	121310
CHARGE=1+
222.97501	188	1+
232.07709	126	
251.08531	184	1+
255.90999	144	
259.86652	192	
260.83397	150	1+
262.11648	210	
265.09549	140	
266.13198	292	1+
266.86434	180	
267.88736	196	
269.12810	186	1+
272.85509	272	
273.85814	146	
273.88957	148	
274.80057	178	
278.83172	264	1+
279.98072	144	
280.83912	248	1+
280.86670	192	1+
284.78655	136	
284.80683	154	
284.87761	176	
284.97064	174	1+
285.92607	140	
285.94412	272	1+
286.79245	194	
286.86633	160	
286.92193	324	1+
287.85219	128	
287.96417	230	1+
288.87735	194	
289.81962	138	
289.86414	1256	1+
289.88445	522	
290.14983	152	
290.86728	1076	1+
290.88506	242	
293.87438	1278	1+
294.81099	176	
294.82780	126	
294.96184	148	
295.02538	240	1+
295.12379	198	1+
295.80709	286	1+
295.91900	184	1+
296.10735	154	
296.13815	250	1+
296.88121	360	1+
296.96520	128	
298.79291	146	1+
298.85399	190	
299.79668	164	1+
299.89085	126	
300.85990	164	
301.77407	144	
301.85335	216	1+
301.94507	128	
302.00421	132	
302.96920	128	
304.80261	308	1+
304.85639	402	1+
305.85833	274	1+
305.90205	142	
307.89210	454	
308.14255	512	1+
308.19225	206	1+
308.87246	1318	1+
308.92567	194	1+
309.19465	180	1+
309.85001	150	
309.99257	170	1+
310.05879	282	1+
310.15854	404	1+
311.88439	4996	1+
312.17717	324	1+
313.03889	180	1+
313.91813	192	1+
314.81660	236	1+
314.86446	746	1+
314.94474	208	
316.86670	500	
317.89446	158	1+
318.86218	318	1+
319.88560	152	
321.86935	208	
321.90121	210	1+
324.37692	156	1+
324.85940	292	1+
325.90019	412	
326.80500	242	1+
326.88637	200	
327.30058	166	1+
327.87658	232	
327.89500	236	
328.86377	152	
328.89334	760	1+
330.83009	128	
330.88727	150	
331.18087	130	
331.81430	204	1+
331.89698	920	1+
332.17556	136	
332.87723	860	1+
334.88291	200	
335.85011	152	
335.88833	128	
336.87613	226	
336.94132	134	
337.88374	210	
338.88746	126	
339.88026	292	
340.87450	192	
341.15773	154	
341.90518	184	1+
343.87710	450	1+
344.82409	230	1+
345.82549	158	1+
345.97079	130	
346.56326	128	
347.82197	300	1+
347.87543	132	
348.78014	148	
348.91308	130	
349.75714	132	
350.15865	240	1+
350.83400	126	
350.88850	300	
351.07548	140	
351.11256	148	
351.41324	150	
351.86091	184	
351.88757	160	
352.03799	142	
352.77589	182	
352.87968	152	
352.91446	432	1+
352.99781	126	
353.10556	194	1+
353.85147	384	1+
353.89891	384	
354.90966	182	
355.89061	562	1+
357.01357	134	
357.90495	134	
357.95268	202	1+
358.03863	136	
359.76210	170	1+
360.14661	128	
362.83815	148	
363.88322	190	1+
363.99060	216	1+
364.85158	146	
365.78327	336	1+
366.84690	386	
367.70941	352	1+
367.84164	236	
368.12429	176	
368.83950	944	1+
368.89738	294	
369.83754	796	1+
369.91855	142	
370.71329	148	
370.75536	132	
371.18965	180	
371.90510	538	1+
372.83831	130	
372.86238	220	1+
373.72101	298	1+
373.74187	170	
373.83078	270	1+
374.12502	136	
374.80504	196	1+
376.84570	152	
377.08195	200	1+
378.11153	290	1+
380.90910	178	1+
381.38942	202	1+
382.13966	144	
382.85442	168	
383.91383	130	
384.85232	1584	1+
384.88145	128	
385.09025	162	
386.06455	172	1+
386.80407	140	
387.84817	240	
388.14356	200	1+
388.79736	310	1+
388.85324	136	
389.20604	134	
389.85552	244	
389.89289	146	
389.91620	250	1+
390.08945	132	
390.84131	1152	1+
390.86411	162	
391.87588	296	1+
392.83016	532	1+
394.84150	460	1+
395.79036	140	
396.81247	154	
398.72768	318	1+
398.87396	140	
399.81792	194	
399.84969	146	
402.18441	242	1+
402.86765	1472	1+
403.78653	178	1+
404.05010	206	1+
404.07148	148	
405.86964	398	
405.95811	164	1+
406.80599	324	
406.87322	194	
407.86979	2062	
408.82163	130	
408.86010	1560	1+
409.72411	206	
409.81633	126	
410.83992	1024	1+
410.87693	226	
411.13963	176	1+
411.81139	542	1+
412.73400	254	
412.84010	530	1+
413.08676	140	
413.15308	136	1+
413.87791	164	
419.22936	130	
419.84883	234	1+
421.40153	184	
421.88808	354	
422.71109	140	
422.88255	214	
423.87015	854	1+
426.86293	1516	1+
426.89379	186	
427.19828	176	1+
427.73356	240	
428.10547	164	1+
428.74346	232	
428.84602	936	1+
428.88400	680	1+
430.74171	456	1+
430.86350	1256	1+
430.88344	154	
431.47404	104	1+
431.86806	1086	1+
439.89552	204	
440.88823	338	1+
441.81190	266	1+
444.87575	2396	1+
445.74519	190	
446.82077	166	
446.98817	128	
447.75759	336	1+
447.83873	176	
449.76010	428	1+
449.88569	242	
450.85738	184	1+
450.87908	200	
453.76156	166	1+
457.08504	144	1+
457.90857	550	1+
462.88462	1046	1+
463.22578	218	1+
467.19352	136	
467.89169	1106	1+
468.78221	130	
469.16676	194	1+
472.25926	128	
485.90143	664	1+
486.41683	150	1+
497.75140	178	1+
504.18844	230	1+
505.72770	206	
506.43851	190	1+
507.86859	130	
509.44003	132	1+
509.86468	236	1+
END IONS

###FS:    #m/z: 359.96342 #charge 1+
###MS: 38
###MSMS: 41
BEGIN IONS
TITLE=Cmpd 30, +MS2(359.9634), 28.0-35.0eV, 0.9min #41
RTINSECONDS=50.58
SCANS=38,41
PEPMASS=359.96342	81524
CHARGE=1+
191.93642	142	
207.95238	146	
208.88493	90	
208.94254	134	
209.94443	922	1+
213.89587	94	
218.10349	146	
218.91765	180	
219.62309	92	
221.89388	144	
222.95337	798	1+
224.94895	1310	1+
224.97006	114	
225.00567	88	
226.87294	228	1+
226.94882	5128	1+
226.99467	172	1+
227.18804	92	
228.94320	4724	1+
231.86677	106	
231.88795	166	
233.85459	98	
233.96133	174	
233.98470	130	
235.08188	100	
235.18037	90	
236.07024	88	
237.15421	100	
238.24085	92	
240.02505	104	
240.43335	92	
240.82269	94	
240.83812	144	
240.94287	942	1+
240.96326	386	
241.50438	98	
241.96676	170	
242.05270	98	
242.94516	110	
242.96066	460	1+
243.47390	88	
243.82790	262	1+
243.86874	158	
244.95756	2554	1+
245.09177	176	
245.94212	218	
246.78637	94	
246.95420	3076	1+
249.53686	92	
250.49020	102	
250.95130	200	
251.97029	138	
252.08597	160	1+
252.95975	118	
253.40242	100	
253.91943	144	
254.09433	238	1+
254.18265	94	
254.45099	96	
255.99281	230	1+
258.14089	88	
258.83018	202	
258.88691	108	
258.97230	204	
259.84399	92	
260.96912	692	1+
261.12036	92	
262.95326	88	
262.98302	106	
263.13913	98	
263.98075	126	
264.84097	206	1+
266.81513	450	
267.97332	208	
268.95795	94	
269.11436	94	
269.79208	106	
269.96918	812	1+
270.23062	98	
270.88722	102	
271.84619	124	
274.74049	100	
274.89133	100	
274.98661	118	
275.97202	130	
276.81139	200	
277.81051	90	
277.86154	88	
278.84337	196	1+
279.79699	212	
280.79878	90	
281.79476	140	
281.99252	146	
282.06250	98	
282.27216	136	
283.03058	164	1+
283.85999	96	
284.19497	100	
285.08780	94	
286.41946	114	
286.93288	108	
287.06223	94	
289.41144	104	
289.62770	90	
292.43874	98	
294.84415	114	
295.40083	138	
295.86325	382	1+
297.81849	180	
297.94948	94	
298.23996	114	
298.26525	106	
298.42013	92	
298.80214	546	1+
299.55404	98	
301.13524	90	
301.85878	224	1+
303.94750	138	
304.76182	102	
305.04276	104	
306.01526	90	
306.83788	102	
307.29233	116	
307.80050	118	
307.89648	124	
308.84836	90	
309.79874	140	1+
309.92431	86	
310.87597	148	
311.06320	182	1+
312.13720	86	
313.86829	110	
314.38450	86	
314.81926	110	
315.85805	90	
315.97998	94	
316.28130	96	
316.80993	116	
316.86917	92	
317.88255	136	
318.14572	94	
318.83019	202	1+
318.89553	132	
319.52829	88	
319.54368	90	
320.75410	100	
320.92132	88	
321.10340	96	
321.89663	104	
322.93210	136	
322.94801	116	
323.15382	108	
326.07687	110	
329.88334	90	
330.82948	94	
331.96043	98	
333.38966	114	
335.88484	86	
336.94803	268	
338.27011	90	
338.36484	90	
338.94293	104	
340.94269	180	
341.87744	108	
342.90905	188	1+
345.71158	92	
348.95168	88	
350.66728	112	
355.28303	96	
357.27912	106	
358.20537	176	
359.18471	92	
359.85792	126	
360.02287	92	
360.18030	120	
364.10567	122	
365.19748	134	
END IONS

###FS:    #m/z: 322.93177 #charge 1+
###MS: 42
###MSMS: 43
BEGIN IONS
TITLE=Cmpd 31, +MS2(322.9318), 28.0-35.0eV, 0.9min #43
RTINSECONDS=54.25
SCANS=42-43
PEPMASS=322.93177	1832566
CHARGE=1+
76.50099	72	
117.30442	72	
189.87019	80	
192.88864	246	1+
200.41992	70	
200.88982	76	
205.95115	80	
206.83102	72	
209.20642	74	
209.94375	146	
213.91753	94	
215.50453	78	
216.82990	70	
217.97391	76	
220.87674	78	
221.44143	76	
222.80820	72	
222.95525	84	
223.96014	110	
225.49224	80	
227.01432	78	
227.79185	84	
227.84916	78	
228.58373	84	
228.91083	70	
229.89847	80	
231.03917	84	
231.55101	78	
232.09299	78	
234.64594	74	
236.90864	90	
238.94000	252	
239.03169	154	
239.07714	104	
239.79176	138	
239.88974	176	1+
240.82115	116	
240.94224	2220	
240.96683	78	
241.09814	76	
241.82532	76	
241.94377	2296	
242.94307	6842	1+
243.81856	100	
243.83619	138	
244.81965	206	1+
244.94133	1138	1+
246.08650	96	
246.20425	90	
246.98151	360	1+
248.95360	74	
248.97120	78	
249.06222	72	
249.17828	80	
249.44012	82	
250.00506	74	
251.10088	74	
251.91900	196	1+
252.18379	90	
252.57802	98	
254.02675	70	
254.90528	96	
255.55862	96	
255.78848	104	
256.04201	72	
256.13222	80	
256.81283	72	
256.98785	72	
257.05670	74	
258.15857	76	
258.17890	82	
258.83696	174	
259.10009	74	
259.87579	104	
260.04202	84	
260.91812	74	
261.83226	124	
261.88625	120	
262.82845	106	
263.05648	70	
263.83607	158	
263.91177	74	
264.87022	112	
265.06207	136	
266.07056	88	
266.15947	80	
266.84619	76	
266.99832	106	
268.97041	86	
269.90557	74	
270.23889	84	
270.37198	100	
270.80219	76	
273.51040	80	
273.79702	212	1+
274.03468	102	
274.08769	82	
275.81140	222	1+
276.85981	82	
277.39505	74	
277.85785	116	
278.51885	90	
278.81573	114	
279.00885	76	
279.05797	96	
279.09241	964	1+
279.79923	132	
279.96959	78	
280.14341	72	
281.86691	80	
282.98539	80	
283.78893	106	
283.96953	90	
284.03161	92	
284.29549	322	
285.16295	70	
285.86532	128	
286.07383	100	
286.15452	72	
286.86579	72	
286.91315	72	
288.20132	120	
288.61927	90	
288.86550	242	1+
290.42887	114	
290.80358	82	
291.85655	72	
292.27921	76	
292.40337	88	
292.82954	78	
293.84987	80	
294.42924	72	
295.85481	238	1+
302.87714	104	
303.40676	74	
303.80435	72	
304.88274	212	1+
305.87357	72	
306.27938	80	
307.02546	72	
307.28683	314	1+
307.89016	160	
308.86862	108	
309.25404	76	
310.31103	124	
310.88437	332	1+
311.05364	80	
311.96594	70	
312.86443	72	
313.14493	84	
313.83169	72	
314.80697	74	
315.92783	72	
317.38089	72	
319.78962	92	
320.26410	90	
320.62013	94	
320.93012	86	
322.93290	72	
323.23739	82	
323.25291	108	
323.88994	294	1+
324.86437	84	
324.89297	212	1+
325.14552	70	
327.82564	72	
328.31268	76	
END IONS

###FS:    #m/z: 340.94255 #charge 1+
###MS: 42
###MSMS: 44
BEGIN IONS
TITLE=Cmpd 32, +MS2(340.9425), 28.0-35.0eV, 0.9min #44
RTINSECONDS=55.022
SCANS=42,44
PEPMASS=340.94255	728258
CHARGE=1+
82.34813	92	
192.92764	98	
198.06796	82	
200.86027	80	
203.93988	82	
205.94913	118	
212.88137	86	
213.03677	94	
213.94134	1310	1+
214.89015	172	1+
215.93728	410	1+
215.97041	88	
217.85974	124	
217.88570	342	1+
220.95821	176	
221.89890	136	
223.43374	84	
223.89622	92	
223.95766	116	
224.10403	96	
226.87361	80	
228.88788	104	
229.09284	94	
230.89125	202	
231.11193	132	
231.89319	114	
231.95318	646	
231.99392	100	
232.11544	80	
233.90049	184	1+
233.95158	220	
235.44225	94	
235.68731	80	
235.87041	132	
236.08158	84	
236.53834	94	
238.12906	90	
239.13481	224	1+
240.22963	98	
240.79702	142	
243.83213	126	
244.01454	82	
245.83791	124	
246.88288	108	
247.49677	98	
248.90108	104	
249.94480	138	
249.95846	468	1+
251.12020	108	
252.07260	102	
252.95981	146	
253.83186	90	
254.96776	456	
255.07904	272	
256.90995	112	
257.92583	84	
258.44680	80	
258.84882	178	
258.96427	92	
259.88682	98	
260.13779	250	1+
260.51954	100	
260.83891	384	1+
260.94591	84	
261.16408	114	
262.89545	80	
262.95526	80	
266.81195	90	
267.14108	84	
267.97457	88	
268.84289	150	
268.93235	114	
268.97992	146	
270.94836	88	
271.85001	86	
271.90075	90	
272.85132	270	1+
272.88943	82	
272.93663	128	
272.97566	106	
273.90072	100	
274.48812	82	
274.81223	180	1+
275.85285	976	1+
275.87026	104	
275.90988	90	
275.97312	90	
276.84176	92	
276.85638	908	1+
277.04126	82	
277.14976	90	
277.85414	368	1+
280.16800	198	
280.85297	104	
280.86886	126	
281.04719	112	
281.82631	82	
281.86773	138	
282.88606	104	
283.04553	96	
284.03161	80	
284.09637	88	
284.86623	206	1+
284.98805	88	
285.01135	82	
285.11905	82	
288.90530	92	
289.80576	84	
290.15645	136	
291.80639	138	
292.16181	86	
294.01662	96	
294.43739	104	
294.85416	148	
294.87987	94	
296.09321	210	1+
296.11036	84	
296.85935	110	
297.16147	80	
298.24413	86	
298.42881	94	
298.82353	94	
299.78277	116	
301.52719	92	
301.87699	88	
302.17945	132	
306.27514	80	
306.88552	112	
307.29254	90	
307.80368	126	
308.31773	106	
308.79464	94	
309.15260	102	
309.33652	116	
309.40345	104	
310.88173	110	
311.17500	90	
311.79878	82	
311.91824	232	
312.15462	114	
313.81652	100	
313.87710	120	
314.08198	118	
316.96739	92	
317.22543	94	
317.88189	80	
318.38130	92	
319.84868	126	
319.89741	96	
323.31014	80	
324.90006	130	
325.88758	82	
326.89273	116	
328.18419	112	
328.29353	146	1+
328.88826	82	
330.82276	86	
331.78136	84	
333.19706	92	
335.39682	86	
336.33278	92	
337.29536	82	
339.31882	82	
343.70749	92	
344.21067	92	
344.30068	82	
345.16131	86	
END IONS

###FS:    #m/z: 363.95866 #charge 1+
###MS: 42
###MSMS: 45
BEGIN IONS
TITLE=Cmpd 33, +MS2(363.9587), 28.0-35.0eV, 1.0min #45
RTINSECONDS=55.802
SCANS=42,45
PEPMASS=363.95866	267042
CHARGE=1+
51.35827	90	
115.55692	128	
182.86558	112	
187.39278	100	
187.86841	146	
189.86338	292	
189.89201	96	
191.85960	608	1+
196.10974	100	
197.88489	98	
197.94718	100	
207.87693	118	
207.94711	110	
208.87704	138	
209.94239	400	
210.88377	376	1+
212.88027	1442	1+
214.89793	294	1+
219.41478	192	
219.95793	90	
222.95296	814	1+
222.97475	106	
224.94793	1092	1+
224.96924	94	
225.97489	112	
226.94852	3368	1+
227.92939	134	
228.89554	674	
228.94300	3554	1+
229.00462	90	
229.69655	124	
229.98768	104	
230.89058	3318	1+
230.94412	104	
231.99055	138	
232.01375	126	
232.09685	138	
232.88343	772	1+
233.43076	98	
233.93706	152	
237.22811	96	
238.05275	218	1+
240.05582	232	1+
240.82941	176	
240.94300	490	
240.96250	638	1+
241.83877	126	
241.94037	1550	1+
242.94230	1092	1+
242.96094	820	1+
243.82690	214	1+
244.95917	1202	1+
245.94100	248	
246.80205	206	1+
246.95430	2336	1+
248.04273	110	
248.84109	146	
248.90151	636	1+
249.53304	102	
250.07331	158	1+
250.80065	114	
250.90362	228	1+
250.95115	128	
252.98392	104	
253.09836	94	
253.90596	164	
254.83620	98	
256.38412	108	
258.56905	88	
258.69528	102	
258.83954	114	
258.92655	94	
258.94424	90	
258.97627	110	
260.97135	384	1+
261.83379	312	
262.66055	100	
262.82934	194	
263.05376	150	
264.81922	118	
265.05963	214	1+
265.40396	96	
265.98714	124	
266.78319	100	
266.81491	614	1+
267.01281	90	
267.95566	108	
267.97485	212	
268.95883	88	
269.83800	226	1+
269.97289	442	
270.91442	490	1+
271.84543	194	1+
271.91684	414	1+
272.13932	174	
272.17070	198	
272.74143	110	
272.98783	92	
274.64093	98	
274.86312	102	
275.86065	204	1+
277.65615	102	
277.84787	378	1+
278.06793	100	
278.08975	136	
278.79896	116	
279.10432	110	
280.10215	104	
280.17206	166	
280.79022	722	1+
280.92867	180	
281.84663	106	
282.09709	184	1+
282.99775	94	
283.07141	160	
283.78976	322	
283.85428	194	
283.89767	88	
283.98469	90	
284.78966	148	
284.82649	136	
284.97863	138	
285.79202	142	
285.84791	412	1+
286.96121	156	
287.80038	126	
287.81871	114	
288.46293	106	
288.87820	202	1+
290.79297	196	
292.43402	108	
292.80565	124	
295.42836	102	
295.92717	262	1+
296.81723	102	
297.11393	118	
297.80862	306	
297.98743	136	1+
298.80263	1492	1+
299.86468	98	
301.86405	258	
302.80417	436	1+
302.86121	254	
303.04729	106	
303.25040	124	
303.80784	284	1+
303.85616	870	1+
304.26704	104	
306.27873	302	1+
306.66835	106	
306.82712	210	1+
307.08579	100	
307.41727	104	
308.12878	94	
308.88832	112	
309.13679	152	
310.87955	162	
311.86634	86	
312.11758	106	
314.81844	126	
314.89020	140	
315.78817	112	
316.81165	432	1+
316.90623	88	
318.14534	304	1+
318.35718	114	
318.93620	368	1+
319.81999	122	
320.81748	376	1+
321.86082	100	
322.89925	256	1+
322.92837	224	
323.85862	96	
324.81293	124	
324.87975	226	
326.79490	110	
326.87470	504	1+
329.88181	112	
329.96978	98	
331.14122	92	
334.68871	104	
336.28531	92	
336.94918	360	1+
338.87643	234	
338.89404	296	1+
339.82930	434	1+
340.93889	262	
343.90853	140	
344.00785	94	
344.14932	108	
345.15452	96	
346.76890	142	
347.35710	88	
349.32090	130	
351.75463	112	
352.76672	98	
357.73862	88	
359.79744	90	
360.20750	108	
362.79388	86	
362.84039	92	
365.32155	136	
368.22217	132	
END IONS

###FS:    #m/z: 340.94263 #charge 1+
###MS: 46
###MSMS: 47
BEGIN IONS
TITLE=Cmpd 34, +MS2(340.9426), 28.0-35.0eV, 1.0min #47
RTINSECONDS=59.4755
SCANS=46-47
PEPMASS=340.94263	626338
CHARGE=1+
149.57885	86	
189.86228	112	
190.92791	216	1+
192.92391	88	
193.89155	122	
199.86422	94	
206.95336	86	
206.97666	118	
208.88683	156	
209.94444	140	
210.94072	98	
212.87946	444	1+
213.93938	794	1+
215.39993	84	
215.88719	682	1+
215.93847	386	
217.09212	88	
217.88568	240	
218.06150	112	
219.44844	94	
219.55746	108	
221.87445	92	
222.95112	162	
222.96278	246	1+
223.11086	100	
224.14627	88	
224.97773	150	
226.90057	136	
226.94627	224	
227.89750	118	
229.37721	112	
230.14966	96	
230.82619	88	
230.88751	420	1+
231.10821	216	
231.89090	296	1+
231.95262	994	1+
233.63700	92	
233.89858	296	1+
233.94864	340	
235.89953	94	
236.90491	104	
239.79355	126	
239.90329	118	
240.23237	116	
240.94741	170	1+
240.96491	126	
241.19141	94	
242.11589	120	
243.83288	104	
243.85733	86	
244.03573	86	
244.95763	132	
247.73830	100	
248.97337	114	
249.96375	488	1+
250.94901	206	
250.99099	146	
251.10741	196	
252.84823	126	
253.83232	130	
253.86890	142	
254.52541	100	
254.83323	134	
254.90565	150	
254.96684	642	1+
255.07391	160	
256.78373	124	
256.85311	130	
256.91959	140	
256.96637	176	
257.83051	194	
257.96386	114	
258.06409	198	1+
258.12682	96	
258.84432	296	
258.88102	160	
258.91081	92	
259.56117	94	
259.85198	270	
259.96893	88	
260.83761	260	1+
262.84794	120	
262.96602	128	
263.02066	92	
266.92034	90	
267.13665	126	
267.22959	86	
267.84418	84	
269.01477	86	
271.85255	100	
272.13594	186	
272.54881	98	
274.86081	126	
275.81461	138	
275.84507	130	
276.06397	152	
276.85656	360	
277.16594	88	
277.86462	216	
278.11336	172	
278.46782	86	
278.85096	754	1+
278.99847	114	
280.16387	134	
281.43416	164	
281.87954	94	
282.27551	92	
282.97503	88	
284.03578	86	
284.94717	102	
285.81211	88	
287.34827	84	
287.78972	84	
288.79683	108	
290.15268	242	1+
292.44282	176	
293.15302	160	
293.85140	100	
293.87707	110	
295.08250	84	
295.87580	138	
296.86148	178	
297.11604	144	
297.22766	126	
297.80169	110	
297.98838	132	
298.94034	134	
299.78481	106	
299.88196	140	
300.84956	100	
301.81161	138	
302.26788	142	
302.84744	96	
302.87216	138	
303.15214	92	
303.45179	114	
304.76191	84	
304.88537	120	
306.02568	90	
307.80136	118	
308.29800	212	
310.87714	172	
311.87331	134	
312.80357	88	
313.77515	112	
314.74820	92	
315.18191	96	
315.87110	126	
318.15068	134	
318.87970	102	
320.29494	128	
320.61379	88	
322.87951	160	
322.96801	84	
324.89345	102	
325.08743	122	1+
328.18802	228	1+
330.81949	162	
333.86492	132	
337.20057	92	
338.14613	84	
340.14720	112	
340.16546	96	
340.86106	84	
342.60443	116	
342.84520	94	
345.92381	92	
END IONS

###FS:    #m/z: 363.95862 #charge 1+
###MS: 46
###MSMS: 48
BEGIN IONS
TITLE=Cmpd 35, +MS2(363.9586), 28.0-35.0eV, 1.0min #48
RTINSECONDS=60.248
SCANS=46,48
PEPMASS=363.95862	241282
CHARGE=1+
185.87269	96	
186.93896	120	
189.86367	510	1+
191.85911	750	1+
192.92634	82	
195.89856	90	
196.88882	100	
199.10468	84	
207.40905	214	
207.87489	224	
207.95038	248	
209.94494	794	1+
210.88502	164	
211.88926	94	
212.87956	1724	1+
213.57664	94	
214.89653	192	
222.95229	648	1+
223.90914	236	1+
224.94841	1260	1+
224.97120	148	
225.14002	96	
225.97273	88	
226.90248	122	
226.94850	4834	1+
227.93453	212	
228.89781	616	
228.94381	5480	1+
229.06035	130	1+
230.79101	94	
230.88959	3098	1+
232.45203	104	
232.91702	102	
234.88113	204	
239.08341	96	
239.12673	92	
239.47152	158	
239.50675	90	
240.43902	82	
240.94470	642	
240.96360	878	1+
241.89652	116	
241.94104	2388	1+
242.94280	1628	1+
242.96092	342	
243.83308	110	
243.84953	82	
243.93082	102	
244.83647	230	1+
244.95796	2884	1+
245.94189	344	
246.02971	94	
246.81300	88	
246.90877	154	
246.95372	3040	1+
246.97663	148	
247.81083	134	
248.80300	448	1+
248.85547	112	
248.90179	1158	1+
249.85345	82	
251.97558	158	
253.90995	300	
257.97322	102	
258.09427	148	
258.83424	192	
258.97548	352	
259.83458	86	
260.83573	292	1+
260.96901	408	1+
262.16015	124	
262.39355	106	
262.83200	124	
264.06729	84	
264.40276	96	
264.82125	122	
265.97876	102	
266.81406	354	
266.89984	124	
267.45426	84	
267.78771	138	
267.81318	224	
267.97523	662	
268.80833	118	
268.84108	130	
269.97100	450	1+
271.91537	144	
272.17498	106	
272.90488	110	
274.04514	82	
274.84678	102	
274.97253	104	
275.42424	102	
277.80690	90	
277.85853	132	
278.42260	86	
278.79956	204	
278.84806	166	1+
279.10127	212	
279.80593	122	
280.79734	378	
281.84645	138	
281.96910	146	1+
282.59092	112	
283.79159	348	1+
283.84425	566	1+
284.83092	512	1+
285.16458	92	
285.79223	396	1+
287.89175	94	
289.87123	128	
290.14941	114	
290.78962	130	
291.15166	100	
293.18456	88	
294.86902	130	
294.91237	104	
294.93499	160	
295.13073	82	
295.38833	100	
295.86633	136	
295.93442	128	
296.12967	200	1+
296.29212	92	
296.81286	254	
298.80483	1144	1+
298.85781	308	1+
300.80333	228	
301.80242	126	
301.82067	112	
301.86022	474	1+
302.80525	572	1+
302.94571	86	
303.81141	362	1+
303.86024	664	1+
304.04651	90	
305.78525	86	
305.83233	88	
306.02225	100	
306.12070	96	
306.16547	86	
306.75808	106	
306.79317	84	
306.92846	94	
307.12895	126	
307.30548	94	
307.81264	148	
308.88434	118	
309.86911	88	
310.88175	282	1+
312.86559	138	
314.40863	90	
314.82435	104	
317.51212	92	
317.87566	88	
318.13337	158	1+
318.93826	88	
319.34811	86	
321.81893	306	1+
322.15895	128	
322.93758	204	
323.92031	140	
324.35802	104	
324.82113	172	1+
327.05240	108	
328.92337	102	
330.71922	120	
330.87157	192	
332.77317	94	
334.02866	88	
334.87741	82	
336.94555	488	1+
337.55676	84	
339.83351	236	
339.96598	96	
340.93786	138	
341.82980	112	
342.07248	86	
343.91407	134	
345.72744	124	
348.33147	126	1+
351.77051	100	
354.79057	84	
356.68765	98	
357.21170	86	
359.85547	116	
360.57301	84	
360.80902	88	
361.72155	188	1+
365.12510	148	
365.32178	90	
367.33663	124	
END IONS

###FS:    #m/z: 507.84817 #charge 1+
###MS: 46
###MSMS: 49
BEGIN IONS
TITLE=Cmpd 36, +MS2(507.8482), 28.2-35.2eV, 1.1min #49
RTINSECONDS=61.02
SCANS=46,49
PEPMASS=507.84817	106542
CHARGE=1+
196.01625	284	
214.88939	162	
224.97719	210	
233.90361	164	
234.06557	148	
235.07355	132	
239.79594	206	1+
243.89289	136	
245.12837	232	1+
250.08002	356	1+
254.08058	156	
254.09454	284	
255.06347	130	
264.04393	128	
266.09471	150	
266.81841	130	
266.86524	170	
268.11132	172	
269.06239	150	
269.11340	284	1+
269.91897	228	1+
272.82563	170	
272.85642	220	
273.81183	132	
273.85253	370	1+
273.88643	270	1+
276.80431	234	1+
278.04087	122	
278.83344	400	1+
281.38278	168	
286.79391	196	1+
287.85424	406	1+
289.87984	232	
290.86475	702	1+
291.80605	204	1+
293.87527	2032	1+
294.80974	176	
296.85503	238	
297.11961	370	1+
297.86153	154	
298.85493	130	
300.86092	128	
303.80743	534	1+
303.86911	290	1+
305.86643	310	
305.94738	136	
306.87699	144	
307.04693	166	1+
307.89357	544	
308.14243	568	1+
308.87277	838	1+
308.91190	164	
309.80210	164	1+
309.88991	586	1+
309.92021	194	1+
310.15876	486	1+
311.35048	184	1+
311.88618	2480	1+
312.81959	126	
314.79427	126	
314.87167	548	1+
314.89146	416	
314.93441	182	1+
315.86164	496	1+
316.86521	330	1+
316.88834	136	
317.05910	156	1+
318.86118	476	1+
320.85052	170	1+
321.01539	136	
321.07769	126	
322.89641	158	
323.85940	452	1+
324.86167	384	1+
324.89964	174	
325.90193	172	
325.99715	178	1+
326.88353	930	1+
326.90405	138	
327.16340	194	
327.90693	252	
327.97468	162	
328.37386	200	1+
328.88525	166	
328.92926	148	
329.88244	460	1+
330.16185	298	
330.88553	394	1+
331.17939	124	
332.87621	496	1+
332.90799	186	
332.93759	114	1+
334.89775	126	
335.88700	226	
336.78746	174	1+
336.84128	284	1+
336.85899	142	
336.88125	468	1+
336.91323	196	
337.88374	322	1+
337.92385	124	
338.03408	238	1+
338.39543	142	
340.89088	202	
341.88304	128	
343.89532	208	1+
346.11928	128	
346.88990	162	
347.41273	184	
347.76394	214	
348.17406	124	
348.86481	134	
348.88972	144	
350.00773	234	1+
350.17692	126	
350.89136	608	1+
351.77365	134	
353.78804	222	1+
353.85490	604	
354.88726	310	1+
356.74887	178	1+
357.87115	242	1+
359.03175	248	1+
359.60378	142	
362.37077	132	
362.77969	196	1+
362.91271	142	
363.84486	138	1+
364.17669	264	1+
365.77521	186	
366.06661	132	1+
366.74003	160	
366.84118	602	1+
367.71038	204	
367.77011	478	1+
367.89712	424	1+
368.70971	524	1+
368.81163	190	
369.19406	146	
369.71373	338	1+
369.84163	446	1+
370.78482	140	
371.72763	218	
372.80309	258	1+
373.72509	180	
373.86903	208	1+
374.72378	122	
374.81429	290	1+
374.84450	122	
375.78663	232	1+
377.09086	232	1+
378.34283	142	1+
378.37365	148	
379.38817	166	
380.03789	242	1+
380.72128	244	
380.85280	152	
381.20122	218	1+
381.79344	204	1+
381.84294	162	
382.72524	188	
382.86059	162	
382.91189	222	1+
383.77729	220	1+
384.85225	1634	1+
385.83410	204	
386.75251	142	
387.16076	290	1+
387.73117	134	
387.78011	178	
387.81936	124	
387.85222	490	1+
388.79537	140	
388.85515	302	1+
389.10571	198	1+
389.20731	126	
389.91414	312	1+
390.05545	188	
390.20633	264	1+
390.84270	1132	1+
391.79047	328	1+
391.84656	690	1+
392.15488	126	
392.82725	1152	1+
392.86006	202	
393.74410	136	
394.87268	222	1+
395.78965	116	1+
396.84405	186	1+
397.75232	204	1+
397.87447	146	
398.72750	620	1+
401.73590	214	
402.87036	1068	1+
403.87485	712	1+
404.95224	194	1+
405.79079	188	
405.86579	290	
406.86087	328	
407.72797	158	
407.86868	1646	
408.46628	148	1+
408.72703	124	
408.85552	806	
409.18852	130	
409.72428	296	
409.85441	400	
410.73813	148	
410.83945	1378	1+
410.87533	612	1+
410.89400	160	
411.73869	360	1+
412.74092	266	1+
412.84817	754	1+
413.08161	154	
413.17529	202	1+
414.79144	150	
415.87250	230	1+
416.21227	150	1+
416.84132	170	1+
417.74533	138	
419.74154	126	
421.88223	220	
422.15378	178	
422.86933	628	1+
422.89424	130	
423.21060	256	1+
423.77085	178	
423.87172	530	1+
424.25997	190	
425.73730	254	
425.75724	272	
426.01470	130	
426.73817	134	
426.86265	508	
426.93925	210	
427.73802	1130	1+
427.86698	254	
428.84878	648	
428.88517	638	1+
429.22162	228	1+
429.85177	324	
430.22341	190	1+
430.74575	358	1+
430.85445	192	
431.86923	530	
432.87609	258	
433.09661	132	
433.23753	162	
433.85831	376	1+
435.10356	164	
435.86447	566	1+
436.89897	124	
437.14723	218	1+
437.16480	162	
437.86563	152	
439.89403	306	1+
443.68212	218	1+
443.75324	128	
444.87505	2716	1+
445.74702	590	1+
446.87770	402	1+
449.09099	130	
449.77498	292	1+
449.88138	582	1+
450.11412	262	1+
450.75001	162	
450.82576	136	
451.75304	134	
451.86205	182	
457.91121	186	
462.88439	798	1+
464.78539	188	1+
464.88738	218	1+
465.11962	128	
467.07303	172	1+
467.89014	1190	1+
468.78278	148	
469.77862	368	1+
470.78098	284	1+
472.16739	198	1+
473.16019	228	1+
485.12965	140	
485.23360	140	1+
485.90284	1066	1+
501.81601	142	1+
503.20400	136	1+
505.80338	204	1+
506.25546	174	1+
506.80514	142	1+
END IONS

###FS:    #m/z: 340.94266 #charge 1+
###MS: 50
###MSMS: 51
BEGIN IONS
TITLE=Cmpd 37, +MS2(340.9427), 28.0-35.0eV, 1.1min #51
RTINSECONDS=64.6905
SCANS=50-51
PEPMASS=340.94266	857476
CHARGE=1+
187.88718	96	
192.92613	238	
193.88749	86	
196.88404	298	1+
203.11307	82	
205.88582	130	
205.94846	384	
207.94907	100	
209.94391	120	
210.94067	196	
211.94694	104	
212.88123	194	
213.87970	150	
213.94050	1224	1+
214.41888	82	
215.88858	914	1+
215.93878	312	
217.88116	184	
217.92129	82	
217.93589	126	
221.86895	82	
222.42338	110	
223.96126	216	
225.88593	122	
226.15730	140	
226.94914	186	1+
227.15491	88	
228.94700	184	
230.88982	654	1+
230.96590	138	
231.04122	132	
231.95245	1422	1+
232.05196	106	
232.89337	466	1+
233.94935	406	1+
234.89350	400	1+
235.89456	266	1+
235.94199	152	
238.47608	84	
239.88963	94	
239.90283	82	
241.12289	82	
241.79443	86	
241.84213	180	
242.82463	82	
242.94361	100	
244.17102	118	
244.96114	174	
245.13207	84	
246.58389	82	
246.93688	106	
246.97762	132	
247.23787	128	
247.99067	226	1+
248.90283	114	
249.03303	100	
249.22908	106	
249.96217	418	1+
250.12919	96	
251.03482	90	
251.08230	110	
251.10188	124	
251.17497	86	
251.80955	146	
253.12217	142	1+
253.98511	94	
254.80027	96	
254.90954	100	
254.96707	730	1+
255.08185	86	
256.88740	100	
257.01960	102	
257.79948	112	
257.85346	214	
258.84635	372	1+
259.00565	86	
260.83445	118	
261.84345	178	
261.96452	82	
262.52133	100	
262.83546	152	
263.34539	108	
264.16808	154	
267.14578	148	
267.84053	86	
267.86725	112	
268.20197	88	
269.00474	172	
269.20313	136	1+
269.79489	98	
269.84149	208	
270.09144	82	
270.82469	134	
270.93565	88	
271.83368	184	1+
272.14757	104	
272.16393	92	
273.92393	102	
274.84471	118	
274.86238	252	1+
275.02658	94	
275.20868	92	
276.58349	82	
276.85533	610	1+
276.90745	182	1+
276.98417	86	
278.41838	82	
278.86024	144	
279.84996	486	1+
280.16146	104	
280.94884	158	1+
281.27456	204	1+
283.10128	86	
283.78039	102	
284.88156	96	
286.88619	94	
288.84272	126	
289.83914	100	
289.87886	188	
289.98108	98	
290.14586	150	
290.20065	108	
290.86052	110	
291.80582	158	
291.91659	98	
292.02203	138	
292.80452	118	
292.86525	86	
294.84999	108	
294.86491	406	1+
295.28687	94	
295.99486	118	
297.00284	98	
297.08956	114	
298.22497	112	
298.80749	108	
298.84755	170	1+
299.79474	104	
299.87501	174	
301.42293	96	
302.80404	196	1+
302.87669	84	
302.92116	84	
304.43408	100	
304.94651	100	
306.88663	108	
307.30089	116	
308.82898	90	
309.90785	112	
310.15312	90	
310.17302	152	
310.87441	402	1+
311.93328	100	
312.50600	92	
313.15543	126	
313.80529	84	
315.16698	190	1+
315.86025	146	
321.05673	104	
321.42323	96	
324.90268	156	
325.87286	134	
325.89736	104	
326.89097	102	
327.16650	84	
328.16743	154	
328.80879	96	
329.76582	108	
330.80983	146	
331.04612	82	
332.89645	82	
335.86926	88	
339.81650	88	
340.15557	94	
340.42594	104	
343.20872	138	
343.23274	104	
344.87406	92	
345.79065	186	1+
END IONS

###FS:    #m/z: 363.95884 #charge 1+
###MS: 50
###MSMS: 52
BEGIN IONS
TITLE=Cmpd 38, +MS2(363.9588), 28.0-35.0eV, 1.1min #52
RTINSECONDS=65.4625
SCANS=50,52
PEPMASS=363.95884	326672
CHARGE=1+
184.95015	128	
189.86519	136	
191.85870	428	1+
191.93312	98	
204.13493	86	
205.94999	170	
207.87273	136	
209.86726	86	
209.94494	1032	1+
210.88556	264	
212.88035	1506	1+
213.11481	90	
214.89873	122	
215.41818	118	
216.70850	84	
222.95130	770	1+
224.95021	960	1+
224.97404	244	1+
226.90062	86	
226.94900	6798	1+
227.93375	424	
228.89609	552	1+
228.94334	6418	1+
228.98896	154	
230.89072	2870	1+
232.88606	466	
234.87672	142	
235.08449	84	
236.62726	112	
236.99170	84	
237.05712	202	1+
240.82494	104	
240.94171	1298	1+
240.96356	530	1+
242.09331	94	
242.85319	96	
242.94404	1754	1+
242.96165	666	1+
243.17297	92	
244.12428	196	1+
244.82150	106	
244.89713	94	
244.95924	4184	1+
244.99811	108	
245.94361	370	
246.90240	86	
246.95371	3450	1+
247.06793	90	
247.14592	120	
247.81652	114	
248.01087	122	
248.80473	340	1+
248.90162	824	1+
248.94564	94	
250.94124	138	
250.96968	280	
251.04247	86	
251.91190	118	
252.13609	90	
253.83223	94	
253.90632	308	
254.13952	98	
256.85818	106	
257.45485	106	
258.83785	116	
258.84638	144	
258.94633	102	
258.97501	234	
260.83619	140	
260.96839	254	1+
263.07112	152	
263.82886	164	
263.98142	134	
264.11788	96	
264.99672	210	1+
265.08203	130	
266.81598	476	1+
267.92025	96	
267.97513	582	1+
268.34666	94	
268.92011	92	
268.95685	202	
269.97209	518	1+
270.80342	86	
270.83427	146	
270.86115	86	
270.90547	86	
270.95172	88	
271.91736	308	1+
272.16997	198	
274.06286	138	
274.46982	90	
275.84845	104	
278.01078	88	
278.11135	88	
278.79857	176	
278.85716	84	
279.10367	130	
279.79278	714	1+
279.95522	90	
280.07223	84	
280.79536	622	1+
281.86086	128	
283.07431	84	
283.79246	118	
283.83066	134	
283.85269	276	
283.98438	122	
284.82396	294	
284.84971	152	
284.92055	194	1+
285.40107	90	
285.84790	238	
285.86816	202	
286.37902	84	
286.84247	142	
288.84387	124	
289.82069	86	
289.87675	96	
290.14947	272	1+
290.79151	202	
291.04590	134	
291.79797	132	
291.92319	126	
292.43792	162	
292.59046	100	
293.11699	104	
294.14872	84	
296.80899	694	1+
297.13394	96	
297.55113	106	
297.78834	94	
298.80679	542	
298.90306	244	1+
298.99592	194	1+
299.80430	302	
300.80261	164	
300.96034	90	
301.80209	488	1+
301.86115	372	1+
303.85734	828	1+
303.90091	92	
303.94942	256	1+
304.80968	106	
305.16011	170	
305.94413	192	
306.66821	84	
307.44959	110	
308.29644	112	
308.96906	94	
310.87579	124	
312.81891	202	1+
312.88152	110	
312.90240	96	
313.37932	92	
316.82371	122	
317.88744	134	
318.00253	94	
318.44292	112	
321.81967	364	1+
321.86508	164	
322.92607	106	
324.33649	168	
324.87744	184	
326.39528	90	
326.87917	252	1+
327.74570	108	
332.06557	96	
333.31094	90	
334.04756	162	
334.30234	104	
334.98078	94	
336.75397	84	
336.95235	120	
337.09927	102	
337.72622	92	
339.83126	172	
340.94280	230	
344.65292	84	
346.15824	126	
347.15654	192	1+
347.60882	100	
350.12470	92	
351.34015	154	
352.88984	92	
359.21489	100	
359.58279	106	
360.78092	86	
361.19735	116	
361.74237	146	
361.78276	122	
END IONS

###FS:    #m/z: 507.84839 #charge 1+
###MS: 50
###MSMS: 53
BEGIN IONS
TITLE=Cmpd 39, +MS2(507.8484), 28.2-35.2eV, 1.1min #53
RTINSECONDS=66.234
SCANS=50,53
PEPMASS=507.84839	127994
CHARGE=1+
196.01833	356	
224.97701	164	
232.90209	126	
234.89339	132	
236.89070	122	
241.85548	278	
250.06745	218	1+
250.90638	134	
250.96928	124	
253.08809	154	
258.87622	130	
261.93742	122	
262.11742	134	
266.05724	246	1+
266.16579	180	
269.93224	198	1+
270.80611	204	
270.86024	140	
272.85530	440	1+
278.83186	478	1+
283.04440	122	
284.10078	142	
285.85808	196	
287.85225	708	
288.86990	212	
289.88024	582	1+
290.14719	126	
290.86479	576	1+
291.90498	188	
293.87637	1422	1+
294.00214	208	1+
295.85559	412	1+
296.85985	348	1+
298.80210	216	
298.83754	146	
298.86389	150	
300.85471	354	1+
303.86889	236	
304.07938	238	1+
305.86364	644	
306.12719	204	
307.04967	146	
307.89294	660	
308.14486	438	1+
308.88460	790	1+
309.09097	136	
309.87231	382	
310.15934	728	1+
310.84156	156	
310.88799	142	
311.88423	3274	1+
312.98777	134	
313.53987	128	
314.86795	344	
315.86547	370	1+
316.88986	156	
317.82311	126	
318.86043	160	
319.95417	204	1+
320.86077	384	1+
322.88643	168	
324.86282	350	1+
324.90139	166	
325.90386	206	
326.88678	628	
327.88561	348	
327.90268	264	
328.87678	220	
329.87723	160	
330.81815	198	
330.84919	142	
330.89564	256	
331.17838	152	
331.78851	344	1+
332.87476	542	1+
332.90628	144	
333.39347	180	1+
334.77707	184	1+
334.87351	144	
335.04848	234	1+
335.84174	260	
335.88913	298	
336.86900	128	
336.92561	258	1+
336.94791	154	
337.88114	494	1+
340.86586	140	
341.81154	206	1+
341.85873	128	
343.87862	230	
345.76456	246	1+
346.04213	156	
346.90562	172	
347.77152	274	1+
347.78925	164	
348.81907	140	
348.92699	162	
349.75954	242	
350.10751	168	
350.76420	128	
350.81347	296	1+
350.85895	238	1+
350.88744	934	1+
350.95979	152	
352.03568	122	
352.91193	146	
353.85404	464	1+
355.89491	384	
355.92596	146	
356.78465	198	1+
357.83194	124	
358.73415	158	1+
366.84125	1164	1+
367.71345	188	1+
367.84407	800	1+
368.11484	146	1+
368.89681	416	1+
369.84210	126	
370.03949	174	1+
371.72601	360	
371.83724	260	
372.78780	124	
372.83546	140	
373.18128	274	1+
373.80721	380	1+
375.20599	122	
375.83010	134	
375.86467	224	1+
377.73328	148	
377.88077	236	1+
378.85904	230	1+
380.14567	174	1+
380.72024	596	1+
382.78475	362	1+
382.85868	126	
383.05471	234	1+
383.71716	128	
383.84979	124	
384.85224	646	1+
384.91698	164	
385.75208	122	
385.78188	280	1+
386.71304	326	1+
386.91023	296	1+
387.85311	240	
387.91095	180	1+
388.81165	174	
389.20364	166	
390.05368	146	
390.20511	122	
390.84215	1538	1+
390.87924	150	
392.07533	160	
392.68887	146	
392.83042	724	1+
392.86221	212	1+
393.80674	196	
394.78768	230	
394.83800	366	1+
398.72949	232	
398.87275	244	
399.72980	184	
399.85003	644	1+
400.91716	192	1+
401.73503	124	
402.72418	126	1+
402.86459	1302	1+
403.86964	712	1+
405.73232	154	
405.76158	170	1+
405.79951	196	1+
405.86110	232	
406.86559	220	
406.91733	170	1+
406.95686	202	1+
407.87078	1412	
407.92152	206	1+
408.07176	264	
408.09778	194	1+
408.72387	506	1+
408.85310	1520	1+
409.72648	440	1+
410.80266	220	1+
410.84291	838	1+
410.87857	156	
411.83881	350	1+
411.89326	138	
412.72703	230	
412.87735	130	
415.15133	120	
415.84240	152	
415.88056	382	1+
416.72281	124	
416.88580	272	1+
418.85177	124	
419.86292	148	
421.88229	350	
422.87609	552	1+
423.75748	150	
425.87384	244	
426.76276	120	
426.86572	1880	1+
427.14598	120	
427.73370	274	
427.79711	196	1+
428.08334	158	1+
428.74777	148	
428.84895	1270	1+
429.72724	132	
429.74418	120	
430.74609	388	
430.86059	172	
430.87791	152	
431.86967	1088	1+
433.85082	180	
434.88932	252	1+
436.76848	252	1+
439.89486	158	
441.90021	148	
443.13429	162	1+
444.87432	2276	1+
445.74471	124	
446.87843	522	1+
448.71990	194	
448.76321	140	
448.89759	126	
449.88074	662	1+
450.75500	428	1+
451.88985	132	
453.75789	130	
456.70843	176	1+
457.90415	686	1+
458.90712	402	1+
462.88400	620	
463.88516	540	1+
464.87237	154	
465.71524	190	1+
467.89288	746	
468.78886	130	
468.89161	356	
469.15477	204	
469.78683	278	1+
470.74695	136	
472.13832	122	
475.09647	120	
479.09581	158	
485.90274	742	1+
486.23313	140	
490.81820	142	
509.86190	210	1+
509.91838	162	
END IONS

###FS:    #m/z: 322.93185 #charge 1+
###MS: 54
###MSMS: 55
BEGIN IONS
TITLE=Cmpd 40, +MS2(322.9319), 28.0-35.0eV, 1.2min #55
RTINSECONDS=69.917
SCANS=54-55
PEPMASS=322.93185	2522088
CHARGE=1+
167.80413	84	
187.00944	98	
196.01523	74	
196.88510	80	
197.86753	80	
199.11327	106	
199.88887	78	
201.04219	150	
201.97727	82	
205.00292	74	
205.97218	192	
206.76402	84	
212.87980	304	1+
212.89692	88	
214.12594	74	
215.58935	92	
215.87878	122	
218.92127	74	
220.96076	90	
221.05035	122	
221.94434	176	
222.96121	140	
223.88556	102	
223.95790	336	1+
224.52882	92	
224.79406	84	
224.88220	84	
224.94887	74	
227.93304	360	1+
229.85197	84	
229.91497	78	
230.90844	132	
231.86316	98	
233.83219	76	
233.95808	82	
235.03188	76	
235.94183	80	
236.01370	78	
236.91223	88	
238.05361	76	
238.89236	118	
238.94308	128	
239.02918	124	
239.08289	114	
240.81997	364	1+
240.86565	76	
240.88931	184	
240.94143	4326	
241.02953	104	
241.09995	94	
241.94270	3014	
242.22560	92	1+
242.41203	74	
242.94163	9938	1+
243.13514	72	
243.87565	178	1+
244.00491	80	
244.10575	80	
244.81931	82	
245.80141	156	
245.85245	232	1+
246.03094	88	
250.13078	74	
250.89465	76	
250.99586	72	
252.16767	78	
252.82770	74	
252.92625	114	
256.89929	74	
257.80345	78	
258.97633	78	
259.40906	86	
260.83518	126	
261.83120	544	1+
261.88473	92	
261.97838	88	
262.08947	80	
263.66249	78	
263.97814	82	
265.05885	198	
265.35776	84	
265.87811	96	
268.01888	72	
268.20662	202	
268.43113	94	
268.88815	96	
268.93832	80	
268.96070	198	
269.15381	92	
269.80018	188	1+
270.51733	72	
272.85164	82	
272.91084	94	
273.80922	78	
274.79359	124	
275.74937	74	
275.78252	120	
275.80953	180	
276.81409	104	
276.84236	112	
276.86301	76	
276.95935	96	
277.93503	90	
278.01003	200	1+
278.09756	118	
278.84973	118	
279.09358	766	1+
279.28227	74	
279.84823	76	
280.84535	74	
280.91300	74	
280.92820	74	
280.96469	78	
283.13009	82	
283.19210	100	
284.04217	94	
284.29482	310	
284.78930	78	
284.87785	102	
284.91288	142	
285.03536	80	
285.43641	84	
286.16313	74	
286.76992	90	
286.91598	116	
287.21507	96	
290.87216	258	1+
290.93692	82	
291.80374	238	1+
291.90987	74	
293.38457	82	
293.52798	82	
295.90270	86	
297.98580	94	
299.11214	84	
299.79427	74	
299.82780	112	
300.57293	98	
300.90954	72	
301.90701	76	
306.88417	96	
306.98919	76	
307.80249	244	1+
307.89608	78	
308.29510	76	
308.86802	78	
309.29545	80	
310.30982	106	
310.38024	78	
310.87677	178	
311.12727	72	
311.45853	78	
313.84924	92	
314.82381	98	
314.88245	268	1+
316.91506	76	
318.32683	76	
319.86508	122	
322.28460	80	
322.89484	174	1+
324.12781	80	
324.23846	90	
324.79621	226	1+
325.02851	88	
327.18345	82	
327.76776	76	
327.89575	110	
328.18910	80	
END IONS

###FS:    #m/z: 507.84831 #charge 1+
###MS: 54
###MSMS: 56
BEGIN IONS
TITLE=Cmpd 41, +MS2(507.8483), 28.2-35.2eV, 1.2min #56
RTINSECONDS=70.689
SCANS=54,56
PEPMASS=507.84831	128032
CHARGE=1+
209.94374	158	
214.88835	206	
224.97582	300	
228.96010	138	
232.89462	288	1+
233.08958	224	1+
236.89367	198	
238.06540	158	
249.06215	198	1+
250.97137	140	
254.09793	162	
255.10588	126	
258.87463	228	1+
260.88334	194	
262.11564	212	
263.07668	280	1+
263.88891	142	
264.95502	204	1+
266.17174	192	
267.10755	170	1+
268.79727	238	1+
271.11175	132	
272.85533	152	
273.85919	212	
274.85055	160	
276.79860	170	
279.88801	154	
280.83500	134	
281.12711	348	1+
282.78681	208	1+
282.88838	154	
284.88125	134	
284.90262	128	
287.85466	476	1+
289.03601	274	1+
289.83968	244	1+
289.88413	220	
289.89126	224	
290.13307	140	
290.86712	728	1+
292.88281	298	
293.87417	1166	1+
293.96371	150	1+
294.87587	640	1+
295.96870	152	1+
296.85418	174	
296.88212	150	
297.90610	128	
298.86228	276	
299.86914	376	1+
300.87085	254	1+
302.80802	128	
302.86431	498	1+
302.88602	156	
304.09262	218	1+
305.86314	942	1+
307.89159	634	
308.14336	484	1+
308.81019	202	
308.87410	1126	1+
309.89014	278	
310.15928	784	1+
311.88757	2612	1+
312.40673	126	
312.79610	206	1+
312.86901	312	
313.81179	130	
313.88562	372	
314.86678	1190	1+
316.86397	610	1+
316.88915	288	
318.85817	176	
319.87177	142	
320.88581	258	1+
322.86449	194	
323.87516	418	
324.86447	340	1+
324.92232	140	
325.90286	450	
326.88542	1932	1+
328.87564	236	
329.05746	194	1+
330.17050	422	1+
331.17496	358	1+
332.39557	170	
332.84348	140	
332.87627	840	1+
333.85070	134	
334.90169	188	
335.84193	124	
335.88806	276	1+
336.01700	142	
337.88157	538	1+
338.85292	152	
341.11159	164	
341.85936	166	
343.87783	320	
347.77824	134	
347.79143	172	
347.82406	160	
348.04359	200	1+
348.84497	148	
349.10606	300	1+
349.73143	128	
349.75632	130	
349.80837	218	1+
349.83918	138	
350.83060	222	1+
350.88996	484	1+
350.92248	174	
351.15462	224	1+
352.11737	146	
352.88495	196	
353.85452	390	
353.88063	134	
354.05198	112	1+
354.84280	142	
355.14463	174	
355.88837	324	1+
358.77121	140	1+
360.82478	144	
362.04524	236	1+
362.14291	130	
365.18437	164	1+
365.75566	146	
366.39217	228	1+
366.83877	572	1+
367.70964	364	
367.76426	190	
367.91602	166	
368.70848	356	1+
368.80245	164	
368.87973	276	
368.89845	136	
369.10341	174	1+
369.83699	802	1+
369.89786	142	
370.05844	154	
371.78331	316	1+
371.87308	294	1+
372.08779	204	1+
372.78534	268	1+
372.85144	192	
373.71884	190	1+
373.82386	124	
373.90623	182	
374.81549	330	
375.81271	160	
376.81500	128	
376.87313	152	
377.89362	142	
380.71789	286	
380.77488	144	
381.83976	622	1+
382.72101	234	1+
382.86081	190	1+
383.09406	136	
384.85212	912	1+
385.29741	124	
385.85438	570	1+
387.84907	306	
388.88385	126	
389.20296	364	1+
389.71611	192	1+
390.73925	144	
390.84085	498	
390.86118	322	
391.75499	134	
391.84481	470	
392.07807	300	1+
392.82959	806	1+
393.86849	136	
394.84525	150	
394.89431	158	
398.73164	546	1+
399.85100	1026	1+
400.08527	152	1+
402.78843	140	
403.87554	504	
404.87281	430	
405.33893	126	
405.74995	212	1+
405.86988	250	
406.85422	264	
407.72228	128	
407.75347	228	1+
407.87202	1066	
408.15784	128	
408.85594	1342	1+
409.72930	210	
410.83822	1520	1+
410.88213	156	
411.72214	216	
411.81323	272	
411.89527	146	
412.84072	352	1+
413.08501	166	
413.75840	178	
413.87544	164	
415.75203	194	1+
416.81279	132	
416.87917	128	
421.88791	392	
422.79044	260	1+
422.86821	664	1+
422.89145	174	
423.76236	138	
423.82147	202	1+
423.87336	470	1+
424.19808	148	
425.75446	444	1+
425.86319	124	
425.88108	152	
426.07830	146	
426.86326	1468	1+
427.73448	816	1+
428.06249	160	1+
428.73787	476	1+
428.85124	754	
428.88673	544	1+
429.85089	438	
430.74551	412	1+
430.86148	260	
431.85835	166	
431.87580	740	1+
432.69721	142	
433.85813	336	1+
439.89746	168	
441.89110	196	
443.75407	238	
443.80030	170	
443.88365	138	
444.87323	2306	1+
444.96206	182	1+
445.74975	222	1+
446.88730	390	
447.71614	354	
448.76036	146	
449.88253	458	1+
453.87912	130	
454.14037	162	
457.90497	338	1+
460.20325	374	1+
462.88421	1070	1+
467.89170	1302	1+
468.78210	146	
470.72693	140	
471.71089	196	1+
485.89971	990	1+
493.21620	136	
501.75034	208	1+
504.19945	130	
508.16066	272	1+
END IONS

###FS:    #m/z: 336.94780 #charge 1+
###MS: 54
###MSMS: 57
BEGIN IONS
TITLE=Cmpd 42, +MS2(336.9478), 28.0-35.0eV, 1.2min #57
RTINSECONDS=71.4615
SCANS=54,57
PEPMASS=336.94780	93166
CHARGE=1+
53.18452	92	
82.11201	116	
183.87632	88	
195.04004	82	
197.86618	80	
211.94535	2910	1+
212.01038	78	
212.87995	1056	1+
213.94218	1334	1+
215.88849	310	1+
215.93532	180	
216.03859	94	
217.13285	84	
217.88339	100	
224.97582	134	
226.15086	80	
227.99571	112	
228.89675	224	
229.95605	2660	1+
230.89020	1662	1+
231.39005	90	
231.95143	1736	1+
232.82380	434	1+
233.82498	308	1+
233.87167	92	
233.89752	194	
233.94609	332	1+
234.15179	82	
235.87024	154	
235.95338	140	
236.05321	104	
236.86876	88	
236.88734	98	
237.06546	82	
239.05271	90	
239.44811	80	
239.84708	84	
241.83983	152	
241.94125	94	
244.16509	138	
244.37138	100	
245.47631	100	
245.83429	128	
247.96772	536	
248.03187	116	
248.08749	132	
248.87794	86	
248.90167	450	1+
249.96327	434	
249.98916	94	
250.47305	78	
250.82966	420	1+
250.89998	80	
250.94934	178	
251.07141	98	
251.96685	142	
252.04657	136	
252.16921	232	1+
252.79093	84	
252.97211	1878	1+
253.08838	112	
253.19334	88	
253.90541	228	
253.94785	86	
254.04369	86	
254.07467	168	1+
254.09078	120	
254.83233	120	
254.90565	90	
254.96562	632	1+
255.78762	186	1+
255.92607	82	
256.26389	154	
256.84829	144	
257.19294	84	
257.86213	196	
257.89802	80	
257.96232	246	1+
258.84704	428	1+
259.52948	80	
259.96128	266	
261.83322	146	
262.83253	142	
263.06662	114	
263.95346	90	
264.02764	96	
264.79218	92	
264.89214	90	
265.02097	106	
265.09398	96	
267.85304	116	
268.09730	124	
268.84371	582	
269.84284	316	
269.91482	180	1+
270.84533	532	1+
270.98340	160	
271.11040	86	
272.13828	176	1+
272.97621	124	
273.15749	92	
273.41784	88	
274.84839	180	
274.86512	116	
276.40151	84	
276.82963	124	
276.85539	308	1+
276.89502	118	
276.98864	108	
277.92122	86	
278.64588	84	
278.83723	520	1+
279.86326	192	
279.90165	108	
280.79323	142	1+
280.87948	118	
281.19336	134	
281.39352	126	
283.87041	88	
285.84810	864	1+
286.86977	86	
286.91958	80	
288.13129	80	
289.08476	102	
289.85916	114	
289.89975	84	
290.16499	84	
290.85804	110	
291.86213	106	
292.85828	84	
292.87355	80	
292.94039	234	
293.10822	232	1+
293.80346	90	
293.99869	224	
295.27322	140	
295.80619	98	
296.89926	102	
297.94516	84	
298.08498	80	
298.30833	154	
299.42656	92	
299.87191	120	
301.05839	92	
302.19520	114	
303.96527	130	
304.86786	94	
305.82387	78	
306.89673	96	
306.99119	86	
307.04602	90	
307.11814	78	
307.89243	88	
308.86889	214	
309.87236	128	
310.87162	412	1+
311.43692	78	
313.09852	120	
313.91622	92	
314.19072	84	
317.39839	80	
318.88331	168	
319.61167	86	
320.83800	100	
321.81967	82	
322.17151	84	
324.89416	182	
325.90740	156	
326.15368	92	
327.00110	104	
327.46325	86	
327.98118	80	
330.02144	114	
335.55860	82	
336.41434	80	
339.42985	80	
340.90611	88	
342.16106	82	
END IONS

###FS:    #m/z: 322.93200 #charge 1+
###MS: 58
###MSMS: 59
BEGIN IONS
TITLE=Cmpd 43, +MS2(322.9320), 28.0-35.0eV, 1.3min #59
RTINSECONDS=75.1505
SCANS=58-59
PEPMASS=322.93200	2187292
CHARGE=1+
185.51466	88	
185.87097	74	
187.45634	74	
190.54058	78	
192.89115	162	
196.84471	82	
199.95095	90	
201.04382	284	
205.95106	122	
206.03725	86	
209.94631	74	
210.50121	88	
210.89685	112	
211.06073	82	
212.42242	76	
212.87555	96	
217.89593	156	
218.89942	80	
220.87538	82	
222.87889	110	
222.95415	162	
223.10723	70	
223.95944	612	1+
224.41301	88	
226.82750	70	
227.93515	90	
228.08332	80	
228.84937	78	
229.39055	78	
230.89118	102	
231.07840	82	
232.83084	74	
233.16403	124	
235.82207	148	
236.06671	74	
236.79844	74	
236.90485	82	
238.80038	82	
238.83711	80	
238.88819	136	
238.93742	288	
238.95604	100	
239.08140	158	
239.78625	130	
240.82116	246	
240.94151	3172	
241.93904	9616	1+
242.15385	74	
242.82080	92	
242.84946	80	
242.94072	6760	1+
243.21191	118	
243.36082	92	
243.78819	78	
244.15969	74	
244.82376	110	
246.97112	120	
247.97754	148	
248.84903	114	
249.86096	108	
250.00868	76	
250.94525	92	
251.21588	70	
252.16858	102	
253.78803	86	
255.79838	74	
255.84739	100	
256.89629	242	1+
256.92356	76	
257.79777	164	
258.83469	240	1+
259.85831	86	
260.84399	148	
261.43220	88	
261.83244	276	1+
262.39970	78	
262.92322	72	
263.04062	82	
263.13829	84	
263.98050	304	1+
264.82722	136	
265.87818	88	
266.13086	76	
266.14446	80	
266.87148	122	
267.24945	72	
267.43812	74	
267.85013	72	
268.20054	124	
268.85168	70	
268.96024	138	
270.83855	84	
271.37237	102	
271.80202	176	
271.86198	72	
272.53068	76	
272.90378	70	
273.85560	74	
274.05031	176	
274.85035	72	
275.51055	74	
275.81221	112	
276.81243	86	
276.84395	152	
276.91180	92	
278.03129	74	
278.08241	70	
278.98428	76	
279.09346	1112	1+
279.81127	98	
281.09026	86	
282.50428	72	
282.79288	80	
282.81299	90	
283.07193	328	1+
283.10117	90	
283.79420	166	
284.29517	250	1+
284.85502	168	1+
286.89667	76	
287.93562	76	
288.01464	78	
289.78880	132	
289.88486	92	
290.14625	76	
291.10238	110	
291.80824	352	1+
292.12635	72	
293.43085	88	
294.85338	90	
295.85056	86	
296.09969	74	
297.88822	86	
299.79853	80	
299.87716	94	
299.97493	102	
300.16941	130	
301.78730	86	
301.86285	144	
302.97693	72	
304.77921	74	
304.88839	72	
305.88065	376	1+
308.81620	72	
309.72734	88	
310.32684	104	
311.91169	90	
312.93398	76	
312.94926	84	
313.82538	76	
314.80224	72	
314.82620	102	
314.85285	98	
316.83207	72	
316.91059	86	
319.82031	78	
320.14967	88	
322.74302	78	
323.83601	80	
325.21203	82	
325.85200	72	
325.89385	222	1+
326.36661	116	
328.16795	78	
END IONS

###FS:    #m/z: 336.94765 #charge 1+
###MS: 58
###MSMS: 60
BEGIN IONS
TITLE=Cmpd 44, +MS2(336.9477), 28.0-35.0eV, 1.3min #60
RTINSECONDS=75.9225
SCANS=58,60
PEPMASS=336.94765	89896
CHARGE=1+
50.41498	94	
56.95754	100	
128.74187	88	
196.89153	136	
203.88137	120	
209.84772	92	
210.88345	146	
210.90589	74	
211.04130	86	
211.94554	2482	
212.87980	946	1+
213.94004	1430	1+
215.88811	420	
215.93841	236	
217.88649	312	
222.85602	76	
223.94493	76	
223.95925	100	
223.97652	124	
224.97431	304	1+
225.09590	86	
226.89594	76	
226.94277	104	
226.95848	76	
227.11418	102	
227.41383	78	
228.02365	104	
228.89466	386	1+
229.95650	2348	1+
230.58772	106	
230.88937	938	1+
231.95059	1428	1+
233.06867	72	
233.16816	80	
233.82905	170	
233.90014	290	1+
233.95076	398	
235.82299	78	
235.94590	132	
236.04917	74	
237.03511	80	
237.15629	74	
238.84070	264	1+
238.95595	78	
239.91732	80	
239.95363	80	
240.84235	364	1+
241.84601	262	1+
242.02006	76	
242.94557	74	
243.11099	158	
244.16463	102	
244.84284	140	
244.96899	78	
245.40707	78	
246.97722	158	
247.96471	568	
248.65924	96	
248.85280	92	
248.90097	620	1+
249.16857	74	
249.96289	164	
250.83000	342	
250.96519	128	
250.99160	80	
251.07177	126	
252.83938	144	
252.95352	242	
252.97140	2118	1+
253.09198	164	
253.90481	550	1+
254.08910	234	
254.96761	246	
255.95729	74	
255.97091	178	
256.96578	122	
257.85289	104	
258.05411	74	
258.12903	84	
258.44868	88	
258.84674	514	1+
258.89106	80	
259.03352	78	
259.15390	76	
259.96642	80	
260.95253	96	
262.83666	84	
262.94891	118	
264.15503	94	
265.02258	154	
266.18567	128	
267.10307	84	
267.83699	132	
268.80135	74	
268.84257	878	1+
269.20627	76	
269.80123	184	1+
269.84561	576	1+
270.98480	300	
271.50604	74	
271.82977	92	
271.91789	110	
272.11737	76	
272.85231	250	1+
272.97805	116	
273.91705	88	
274.92769	90	
275.92100	164	1+
276.85584	308	1+
276.98853	98	
277.09661	74	
277.57262	74	
277.84069	120	
277.88987	84	
277.90866	78	
278.83609	706	1+
280.16469	74	
280.87506	74	
283.78985	90	
284.15988	108	
284.56362	84	
284.88260	74	
285.85286	324	
285.86916	142	
286.10901	80	
286.85018	1228	1+
287.14659	94	
287.92791	88	
291.80272	210	1+
291.86506	120	
293.10933	76	
294.00163	274	1+
294.86159	176	
294.88990	78	
295.06715	78	
295.07636	80	
296.86319	92	
297.00095	78	
297.20173	84	
297.89013	128	
297.97716	104	
299.88627	170	
300.08059	86	
300.62601	80	
300.89030	76	
301.18819	72	
302.90207	98	
304.86796	128	
305.17803	80	
305.85823	78	
306.06679	80	
306.80826	76	
307.83924	74	
308.87506	94	
309.03197	72	
309.91746	84	
309.95232	118	
310.87283	284	1+
311.88814	86	
313.08803	82	
314.22539	98	
317.86001	84	
318.89882	100	
321.42750	90	
324.29239	132	
324.89458	190	
327.04092	76	
328.42200	84	
328.77335	74	
328.83367	86	
329.90674	114	
334.27543	80	
336.04040	72	
337.82238	212	1+
337.89343	90	
338.26116	78	
339.46808	84	
END IONS

###FS:    #m/z: 359.96376 #charge 1+
###MS: 58
###MSMS: 61
BEGIN IONS
TITLE=Cmpd 45, +MS2(359.9638), 28.0-35.0eV, 1.3min #61
RTINSECONDS=76.6945
SCANS=58,61
PEPMASS=359.96376	66638
CHARGE=1+
56.36505	92	
97.95663	102	
194.40603	88	
195.40885	80	
198.87066	86	
201.94739	96	
206.03717	90	
208.88775	188	
209.89708	96	
209.94569	364	1+
211.91095	80	
218.07184	84	
220.95711	134	
222.95281	852	1+
222.96874	436	1+
224.95193	750	1+
225.86393	118	
225.89264	92	
225.96957	116	
226.90006	106	
226.94784	2514	1+
227.97128	160	
228.89959	114	
228.94411	2386	1+
230.94582	88	
231.55446	78	
233.40817	86	
234.93397	182	
235.08275	112	
235.85710	84	
237.38158	88	
239.42311	90	
239.93091	122	
240.12636	214	1+
240.94176	230	
240.96506	374	1+
241.43776	92	
241.78690	142	
241.94308	294	
242.95877	658	1+
244.00890	88	
244.95915	1602	
245.94169	104	
246.81169	108	
246.95407	1660	1+
248.49237	84	
248.60679	92	
248.80697	394	1+
248.89346	84	
250.94656	314	1+
250.97248	90	
251.14954	80	
252.95530	404	
255.03296	86	
255.14102	82	
256.83860	84	
256.86773	82	
258.07154	92	
258.44454	82	
258.51582	84	
258.84967	118	
258.97622	108	
258.98999	98	
259.00764	80	
259.79804	106	
260.87045	196	
260.94461	124	
260.96990	678	1+
262.84230	104	
262.85544	108	
264.12924	82	
264.81942	110	
265.17192	84	
265.90631	82	
265.97630	142	
266.81535	772	1+
267.78790	116	
267.97629	168	
268.09905	82	
269.97395	110	
270.08738	80	
270.86487	80	
270.88671	80	
271.84772	142	
273.10054	80	
273.96698	338	1+
274.44162	100	
274.86600	124	
275.42472	102	
276.01806	82	
276.85858	196	
277.80945	108	
278.84563	106	
278.88248	118	
279.79253	730	1+
279.91808	78	
280.79490	602	1+
280.83475	146	
280.86508	242	1+
281.89089	106	
282.79070	152	
283.04521	80	
283.09812	126	
284.14349	80	
284.79156	78	
284.82522	288	1+
284.90141	94	
287.42963	88	
288.92848	84	
289.73661	100	
290.10661	90	
290.91430	90	
291.78557	108	
292.91167	86	
293.11452	138	
293.41636	82	
293.85183	120	
293.98742	114	
294.86378	156	
294.88438	86	
295.03989	92	
295.10600	204	1+
295.89168	140	
296.81205	236	
296.83472	316	1+
297.80976	138	
297.85424	82	
298.80739	844	1+
298.86241	204	1+
300.80536	286	1+
302.41058	90	
306.37208	80	
308.13421	80	
309.79790	300	1+
312.07444	86	
312.85989	174	1+
312.87763	138	1+
313.38148	92	
313.91225	78	
315.45656	92	
316.81556	272	1+
316.95198	84	
317.13447	152	1+
317.83515	90	
318.23241	102	
319.10034	86	
319.87419	112	
320.90173	80	
320.93481	84	
321.81945	126	
323.01879	170	
325.08103	100	
327.77666	90	
327.80590	120	
329.14317	84	
329.88229	140	
330.21577	80	
330.81931	166	
331.05528	82	
332.08595	86	
332.89614	78	
336.82993	196	1+
336.95147	86	
340.93884	94	
341.18757	104	
342.28847	78	
342.90821	244	
343.29764	94	
344.28114	80	
347.19244	88	
348.04154	106	
352.79512	92	
353.33500	104	
353.88008	88	
356.07098	84	
356.77027	128	
360.86032	84	
361.22624	92	
362.37764	82	
363.99699	86	
END IONS

###FS:    #m/z: 322.93198 #charge 1+
###MS: 62
###MSMS: 63
BEGIN IONS
TITLE=Cmpd 46, +MS2(322.9320), 28.0-35.0eV, 1.4min #63
RTINSECONDS=80.363
SCANS=62-63
PEPMASS=322.93198	1920664
CHARGE=1+
51.82673	86	
188.03349	90	
191.42487	104	
191.93640	74	
192.88736	104	
201.04774	306	
205.94854	234	
206.92839	86	
210.83974	78	
210.90042	74	
211.82870	72	
211.88599	72	
214.89561	84	
218.88121	74	
221.88510	98	
221.94915	124	
223.04643	92	
223.42628	76	
223.96357	94	
224.01029	100	
227.95674	78	
227.97924	86	
228.83846	76	
231.95472	74	
233.12484	72	
233.40822	86	
233.95259	72	
235.79296	76	
235.91194	90	
236.00979	86	
237.83365	94	
238.83095	98	
238.89006	94	
238.93771	126	
239.04729	80	
239.07876	112	
239.78890	314	1+
240.26944	104	
240.82568	86	
240.94149	2874	
240.97155	74	
241.19133	90	
241.83129	80	
241.94037	7700	1+
242.94208	5324	1+
243.79796	76	
243.81992	160	
243.87829	78	
244.83796	72	
244.85486	102	
244.88785	102	
244.94222	1386	1+
245.82500	148	
246.10033	78	
246.83493	76	
246.97590	180	
247.97885	132	
248.85021	108	
248.87795	88	
249.92598	102	
251.03474	76	
251.09898	80	
252.93266	122	
253.05798	72	
253.16369	78	
254.85651	76	
255.07608	74	
255.77932	108	
256.83878	164	
256.89634	312	1+
257.08010	138	
257.79850	164	
257.95936	94	
258.46428	98	
258.83415	110	
258.97195	84	
259.38502	76	
259.90773	72	
260.03622	88	
260.34504	104	
260.83302	128	
260.92797	74	
261.83296	224	
261.97832	78	
262.80366	76	
262.83348	134	
262.84793	116	
263.83231	128	
264.84626	78	
265.05959	90	
266.00255	86	
266.02229	90	
266.15218	82	
266.87088	174	
266.96329	188	1+
268.35078	92	
268.80675	96	
269.80097	76	
269.84955	72	
269.87675	98	
271.17371	124	
271.83934	82	
273.79812	186	
274.84621	136	
275.31697	88	
275.81737	300	1+
276.82234	228	1+
277.86544	76	
278.79597	282	1+
278.85094	90	
279.09456	732	1+
279.91804	118	
279.99030	80	
280.16252	88	
281.78048	76	
282.87075	238	1+
283.79390	72	
284.29642	262	
284.97002	78	
287.88548	72	
287.90031	86	
287.94811	72	
288.19825	76	
289.87852	116	
290.87128	72	
290.88661	92	
290.90381	74	
291.78224	84	
292.51666	74	
293.84985	118	
293.86277	78	
294.16981	82	
294.86540	126	
294.92642	72	
294.98948	82	
295.83127	76	
296.88835	86	
297.91592	80	
298.84837	200	1+
299.78939	200	
300.17483	74	
300.76972	76	
300.92455	72	
301.18221	80	
303.92892	82	
307.63282	76	
307.79658	84	
309.87457	192	1+
309.89148	72	
311.86193	76	
315.09037	76	
317.02648	84	
317.88233	74	
320.02188	230	1+
320.06190	104	
320.84226	92	
320.96366	72	
323.24235	72	
324.22688	72	
324.88456	74	
324.90034	108	
326.19566	86	
326.89214	126	
327.14166	82	
END IONS

###FS:    #m/z: 340.94276 #charge 1+
###MS: 62
###MSMS: 64
BEGIN IONS
TITLE=Cmpd 47, +MS2(340.9428), 28.0-35.0eV, 1.4min #64
RTINSECONDS=81.1355
SCANS=62,64
PEPMASS=340.94276	707792
CHARGE=1+
122.84639	88	
182.86985	88	
192.38266	90	
192.92951	78	
196.88160	130	
203.11316	84	
206.13437	82	
207.87276	120	
212.88225	120	
213.86732	96	
213.88049	124	
213.93960	872	1+
214.88144	106	
214.89733	98	
215.88440	614	1+
215.93867	102	
218.89231	84	
221.07951	78	
221.87476	162	
222.09020	92	
223.95929	148	
224.98087	88	
225.00020	100	
225.84626	92	
226.06056	80	
226.15275	220	
226.87725	86	
228.84563	146	
228.94945	178	
230.88882	118	
231.89060	168	
231.95160	946	1+
232.40937	84	
232.88895	82	
232.99776	82	
233.16437	96	
233.89813	370	1+
233.95086	342	1+
235.86658	76	
240.31541	92	
240.84378	114	
240.88165	102	
241.84372	294	
242.12686	98	
242.84790	166	
242.88687	92	
242.94359	142	
243.14443	100	
243.83204	162	
244.89087	158	
244.96492	82	
246.96996	104	
247.99891	154	
248.13843	78	
249.96169	672	1+
250.37174	84	
252.85493	80	
252.90785	240	1+
253.49815	116	
254.57027	110	
254.94536	110	
254.96663	430	1+
256.85464	210	
256.96635	308	
257.85783	192	
257.94315	90	
258.00874	80	
258.84851	680	1+
258.96222	78	
259.55515	82	
259.87065	152	
259.89842	106	
260.83741	590	1+
261.97374	80	
263.17437	82	
263.79206	80	
264.18306	98	
264.86710	188	1+
265.08600	78	
267.13736	80	
267.85922	134	
268.84362	280	
269.40185	86	
270.83418	102	
270.84741	140	
271.43736	98	
271.90654	88	
271.95155	86	
272.93857	180	1+
272.97369	100	
274.24609	92	
274.87193	166	
274.90032	150	1+
275.80868	256	
275.97515	92	
276.85906	734	1+
278.84485	894	1+
279.96691	100	
280.83924	238	
280.93376	76	
281.05329	98	
282.08761	86	
282.80734	76	
282.86037	84	
283.01443	82	
283.07236	80	
283.78959	120	
283.80423	102	
285.95767	82	
286.98628	82	
288.00834	82	
288.17106	80	
288.35864	86	
288.83869	154	
289.50867	90	
290.14939	96	
290.37435	102	
290.85283	128	
291.41530	98	
291.66491	102	
291.94792	100	
292.44090	90	
292.87064	90	
294.86829	102	
296.85718	182	
296.88730	192	1+
297.24182	92	
298.01919	80	
298.86346	116	
299.06314	78	
299.85393	88	
300.84886	124	
300.86770	130	
300.88970	80	
301.02221	80	
303.86871	102	
304.84756	78	
305.88390	80	
307.05144	80	
307.80106	80	
308.29430	88	
308.88207	148	
309.16446	78	
309.89587	132	
310.17700	112	
311.87493	146	
313.92316	78	
314.84862	82	
317.90647	84	
320.60245	110	
321.15674	106	
321.90784	78	
322.27783	78	
322.82902	80	
324.38225	94	
324.89895	82	
327.14887	116	
328.16700	142	
328.87319	264	1+
328.90368	80	
334.74936	78	
334.84469	116	
334.88998	156	
335.17385	142	
336.72952	82	
338.77163	80	
339.83739	100	
END IONS

###FS:    #m/z: 363.95892 #charge 1+
###MS: 62
###MSMS: 65
BEGIN IONS
TITLE=Cmpd 48, +MS2(363.9589), 28.0-35.0eV, 1.4min #65
RTINSECONDS=81.908
SCANS=62,65
PEPMASS=363.95892	280564
CHARGE=1+
104.77753	90	
182.87167	80	
189.86541	376	
191.85923	566	
192.11160	86	
197.88904	94	
197.94545	86	
200.88061	126	
205.94571	216	1+
207.87760	182	
209.87175	154	
209.94526	882	1+
210.88152	118	
212.87930	1784	1+
222.95151	684	1+
223.04478	94	
224.94702	1060	1+
226.89979	256	1+
226.94808	4562	1+
227.93240	104	
228.80174	116	
228.85451	82	
228.89380	526	1+
228.94395	4228	1+
229.90956	86	
229.96048	130	
230.89061	2480	1+
231.05250	92	
231.12698	92	
231.87876	336	1+
234.88181	192	
235.03918	102	
239.93263	96	
240.82667	98	
240.94247	380	
240.96247	344	
241.94060	1148	1+
242.83386	240	1+
242.94366	950	1+
243.81814	238	1+
243.83681	370	1+
244.95829	2560	
245.94571	262	
246.80382	156	
246.90439	232	1+
246.95434	2774	1+
246.98039	150	
247.02551	84	
247.97845	304	1+
248.81029	270	
248.90082	1162	1+
250.94781	224	1+
251.33438	100	
251.79049	104	
252.08270	88	
253.90700	216	
254.08635	232	1+
254.10232	84	
255.34873	100	
258.83498	86	
258.97548	134	
259.86580	92	
260.39865	82	
260.44812	86	
260.83545	110	
260.97213	174	
261.83684	130	
261.93065	118	
261.97715	86	
262.83304	188	
263.83311	132	
263.98371	88	
264.83479	196	1+
264.98597	98	
265.08602	160	
265.98395	84	
266.09654	94	
266.78762	202	
266.81710	442	1+
267.89431	84	
267.97388	362	
268.02716	80	
268.84688	132	
268.95633	122	
269.80760	236	
269.84536	108	
269.88361	80	
269.92186	126	
269.97180	412	1+
270.53951	82	
272.17216	200	
274.89758	86	
274.94872	134	
275.20891	116	
275.84074	134	
276.03656	92	
276.48361	92	
276.85768	96	
277.39700	100	
278.44708	82	
279.82696	236	1+
279.84189	106	
279.86668	104	
280.79584	780	1+
280.92940	224	1+
281.08822	104	
281.11238	92	
281.84845	232	1+
282.79433	204	
283.79365	142	
284.78735	84	
284.82661	116	
284.85099	122	
284.87649	88	
285.82756	80	
285.85088	206	
285.87987	102	
288.12923	102	
288.62133	88	
288.86053	214	1+
290.78841	122	
293.87562	82	
295.80825	504	1+
296.04084	116	
296.94342	96	
298.80499	440	
299.80240	934	1+
299.86706	116	
300.42816	82	
300.80460	720	1+
300.87062	84	
301.79205	96	
301.86419	310	
302.85616	648	1+
303.41097	106	
303.55619	88	
303.85883	446	1+
305.44195	102	
305.83542	88	
305.89479	122	
307.03650	86	
307.39589	82	
307.81799	84	
308.92696	88	
309.26958	100	
309.64086	82	
309.66265	88	
312.45830	86	
312.95248	138	
316.54568	90	
316.81327	228	
316.88707	92	
317.33491	80	
317.81779	116	
317.89455	82	
318.81694	114	
318.93431	122	
320.26175	92	
320.80477	88	
320.96539	104	
321.78114	98	
321.82216	344	
321.87173	84	
322.82345	180	
322.87678	94	
323.91338	90	
326.15494	146	
326.88012	248	
326.91049	82	
328.20182	130	
328.41728	88	
329.87058	94	
331.17116	108	
336.94489	374	1+
337.94921	312	1+
339.82997	380	
340.94486	140	
347.18550	116	
347.72894	110	
349.05270	98	
352.88988	228	1+
353.82011	98	
355.42456	94	
356.79503	90	
361.79079	86	
365.71978	80	
366.71484	84	
367.73949	176	
END IONS

###FS:    #m/z: 340.94244 #charge 1+
###MS: 66
###MSMS: 67
BEGIN IONS
TITLE=Cmpd 49, +MS2(340.9424), 28.0-35.0eV, 1.4min #67
RTINSECONDS=85.576
SCANS=66-67
PEPMASS=340.94244	670402
CHARGE=1+
186.05690	82	
190.94933	80	
192.88762	116	
192.92832	262	
196.88783	140	
197.06365	82	
197.86735	102	
201.06719	84	
201.88666	132	
203.88582	80	
205.94903	216	1+
210.94136	114	
212.88082	314	1+
213.94012	840	1+
215.88897	196	
215.93732	204	
217.88385	102	
217.96203	150	
221.87556	84	
222.83238	168	1+
222.92389	88	
222.95856	86	
223.09236	86	
223.42280	78	
223.96180	110	
223.97293	106	
224.13538	82	
226.89580	128	
227.88081	98	
228.84579	78	
228.86877	100	
228.94875	232	
230.89667	364	
231.39782	96	
231.88860	550	1+
231.95170	716	1+
232.01838	100	
233.90140	342	1+
234.89047	80	
235.95038	184	
236.44005	106	
238.93100	84	
239.90975	132	
240.13262	80	
240.83387	202	
241.84242	124	
241.94402	112	
242.94140	84	
243.11004	78	
243.83382	140	
243.86570	192	1+
244.83794	88	
244.96004	124	
246.16950	90	
246.86097	202	
246.97748	130	
247.03336	108	
248.80057	80	
248.90133	118	
248.93996	94	
249.89970	290	1+
249.95956	220	
249.97752	92	
250.38925	90	
250.62436	92	
254.96880	202	
255.88517	122	
256.07808	122	
256.88721	108	
256.96524	158	
257.25774	82	
257.87059	106	
257.91799	96	
258.84956	192	
259.03769	162	1+
259.52568	96	
259.84137	116	
259.86807	92	
259.98449	136	1+
260.36318	94	
260.57900	90	
260.83846	738	1+
260.85651	178	
261.84354	444	1+
261.89294	78	
263.34552	80	
264.86368	82	
265.08797	84	
265.83298	136	
265.86619	80	
266.84685	164	
267.84825	108	
268.84903	190	
269.86339	78	
270.80744	118	
270.97622	80	
272.13634	116	
272.94016	90	
274.85907	254	
276.85531	284	
277.86451	208	
278.57615	90	
278.84856	1348	1+
280.16774	180	
280.59849	94	
280.84227	138	
280.93601	92	
283.20229	80	
284.87664	128	
288.20652	90	
289.78876	84	
289.85134	82	
290.15031	294	1+
292.87184	104	
293.15353	132	
293.44098	84	
294.86756	114	
294.93474	98	
295.86639	92	
295.89507	134	
296.07666	142	
296.19489	92	
296.38531	84	
296.85618	300	1+
297.87351	86	
297.97913	92	
299.02807	88	
299.78465	140	
299.87458	490	1+
299.89872	82	
300.01333	86	
300.85768	348	1+
300.98629	78	
301.12458	80	
302.88739	134	
302.94907	120	
303.34867	102	
303.88806	80	
304.95083	90	
305.22949	88	
305.85182	80	
305.87112	78	
305.90733	82	
306.43627	88	
307.20638	78	
307.88454	86	
310.07564	90	
310.88050	88	
311.77544	92	
312.86366	162	1+
314.81382	82	
315.45640	94	
317.87543	88	
317.94343	84	
320.07295	82	
322.88106	138	
323.88731	202	1+
324.42856	84	
325.99479	94	
327.77008	84	
328.81898	100	
328.88586	150	
329.88076	134	
335.70029	106	
337.89980	78	
338.87100	82	
341.02694	142	
341.09418	84	
342.90039	188	
345.16820	86	
END IONS

###FS:    #m/z: 363.95858 #charge 1+
###MS: 66
###MSMS: 68
BEGIN IONS
TITLE=Cmpd 50, +MS2(363.9586), 28.0-35.0eV, 1.5min #68
RTINSECONDS=86.348
SCANS=66,68
PEPMASS=363.95858	259544
CHARGE=1+
118.90174	80	
182.87327	90	
189.86404	228	
190.93584	82	
191.85933	332	
191.92306	84	
194.90290	94	
196.88606	78	
196.96022	80	
200.88788	80	
205.06889	90	
206.89550	92	
207.87802	130	
208.94173	80	
209.80846	102	
209.94565	892	1+
209.99671	88	
211.92859	82	
212.88027	2020	1+
213.42021	84	
220.18751	94	
221.89997	90	
222.95137	484	1+
223.83916	236	1+
224.95020	1098	1+
225.91857	156	
226.70520	80	
226.89860	122	
226.94802	5420	1+
227.88081	94	
227.89315	78	
228.62651	104	
228.89413	540	1+
228.94337	4840	1+
228.99526	80	
229.01094	98	
230.84678	92	
230.89027	2036	1+
232.88713	380	1+
234.93376	94	
235.88735	82	
240.44660	90	
240.93935	666	1+
240.96621	458	
241.88803	84	
241.99327	82	
242.85383	78	
242.94252	842	1+
244.12652	96	
244.16402	160	
244.82198	244	1+
244.95782	2328	1+
245.94210	326	
246.90707	290	1+
246.95328	3352	1+
248.80716	252	
248.90263	520	
248.95634	182	
249.80292	120	
250.79660	152	
250.89290	214	1+
250.97245	118	
252.89340	104	
252.99363	134	
253.94008	214	1+
254.90769	120	
257.84873	86	
258.15264	78	
258.83202	120	
259.85258	92	
260.85212	112	
260.96969	496	1+
261.00933	88	
261.06688	90	
262.83591	422	1+
264.04334	116	
264.78528	222	1+
264.90418	92	
265.82097	182	
265.97989	176	
266.81626	688	1+
266.85500	124	
267.45652	102	
267.97595	340	
268.40112	92	
268.96892	156	
269.90568	88	
269.96497	160	
270.70724	86	
271.85583	110	
271.92298	84	
272.13671	108	
272.16995	130	
272.86320	82	
276.14257	100	
276.21310	144	
277.11670	106	
277.85057	168	
278.09875	120	
278.79698	264	1+
278.84805	168	
279.85448	88	
280.10017	138	
280.14333	112	
280.79439	440	1+
282.79170	420	1+
283.84993	278	
284.14276	124	
284.82281	82	
285.03814	80	
285.20816	82	
285.84521	422	1+
285.93037	88	
286.80990	202	1+
286.99050	78	
288.79653	94	
290.79001	122	
291.11661	132	
292.86116	88	
293.12065	90	
294.12354	142	
294.85603	164	
295.03818	90	
295.83268	176	1+
296.81210	164	
297.81093	224	
297.84637	144	
298.80496	912	1+
299.86989	176	
300.80291	554	1+
301.01991	78	
301.86107	216	
302.35635	248	1+
302.85625	1026	1+
303.81137	278	1+
303.83708	172	1+
303.85713	840	1+
303.94917	92	
304.06342	84	
305.38389	90	
305.81888	136	
305.94208	88	
306.62565	92	
306.88863	166	
307.84109	204	1+
308.30078	102	
310.02121	84	
310.04752	80	
310.87546	152	
311.04483	82	
311.82301	80	
313.14750	116	
313.38588	78	
313.85129	78	
314.38668	86	
315.45872	80	
316.81381	102	
318.88012	170	1+
319.82671	132	
319.86214	84	
320.93303	240	
321.82117	426	1+
321.86665	246	
322.90073	126	
323.81377	304	1+
324.41953	94	
324.85551	82	
324.88297	136	
325.04144	82	
325.18323	80	
326.87071	202	
327.88474	318	1+
330.87122	124	
335.88357	146	
336.94785	104	
337.15556	90	
339.75079	86	
339.82735	456	1+
339.96370	84	
340.94528	170	
341.81819	90	
342.03665	84	
343.19118	82	
343.21613	88	
343.88824	154	1+
347.60477	102	
351.88288	220	1+
352.38260	86	
358.78950	114	
359.04269	90	
361.11662	80	
362.23049	84	
363.89851	78	
END IONS

###FS:    #m/z: 507.84815 #charge 1+
###MS: 66
###MSMS: 69
BEGIN IONS
TITLE=Cmpd 51, +MS2(507.8482), 28.2-35.2eV, 1.5min #69
RTINSECONDS=87.1205
SCANS=66,69
PEPMASS=507.84815	180796
CHARGE=1+
209.93948	144	
214.88431	388	
218.88137	134	
223.97696	134	
227.95482	140	
231.11201	128	
232.89781	960	1+
234.89445	180	
247.89212	242	1+
250.97083	220	
251.10218	130	
251.91672	140	
252.08143	198	
257.86953	194	1+
259.87381	212	1+
266.17065	306	1+
266.99560	138	
267.78523	234	
267.89239	150	
270.86328	184	
272.85539	202	
273.85646	140	
275.08147	282	1+
275.85097	128	
276.89795	156	
278.83765	140	
278.89211	254	1+
279.40281	338	1+
280.85242	256	1+
282.78898	158	1+
284.87155	134	
285.94006	134	
285.96171	136	
287.85322	1250	
288.03800	224	1+
288.87139	174	
289.84127	126	
289.87968	222	
289.89732	146	
290.13466	150	
290.86901	810	1+
290.95083	186	
292.84213	282	1+
293.87424	1478	1+
294.40317	280	1+
295.85786	144	
296.85982	226	
298.09724	244	1+
298.41796	132	
300.13152	146	
300.84885	296	1+
302.86396	124	
303.87004	610	1+
305.81067	228	1+
305.86532	1388	1+
306.12555	128	
307.89269	558	1+
308.14242	988	1+
308.87388	1154	1+
310.15854	608	1+
310.87165	158	
311.88567	3104	1+
314.13190	126	
314.86595	1038	1+
316.86785	376	1+
318.81260	218	1+
318.87803	200	1+
321.94192	170	
323.37991	240	1+
323.87384	608	
324.81104	316	1+
325.81480	278	1+
325.83071	240	
325.86376	182	
325.89892	136	
326.11214	166	
326.88500	2950	1+
327.07394	328	1+
328.88027	332	
329.89655	160	
330.07297	128	
330.88047	146	
331.83392	238	1+
331.89019	314	
332.87721	814	1+
334.85440	134	
335.84306	170	
335.88563	232	
335.92996	164	
336.78631	392	1+
336.87667	140	
336.94483	224	
337.81422	184	
337.88084	256	
338.89911	172	
344.84742	130	
345.85808	128	
347.76898	130	
347.87324	150	
347.89365	202	
348.78651	174	
348.82584	132	
348.89424	180	
349.76671	218	
349.81272	176	
349.90822	146	
350.08262	184	1+
350.18154	128	
350.76566	178	
350.81516	130	
350.88712	536	1+
350.90875	240	
351.76839	150	
352.84988	210	1+
352.91454	138	
353.85200	242	1+
354.36667	176	1+
354.88316	316	1+
356.83093	130	
356.85659	252	1+
360.27369	154	
361.96373	108	1+
362.37050	162	
363.37772	214	1+
364.15645	132	
364.72015	294	1+
365.79164	228	1+
365.82091	122	
366.84025	698	1+
367.70763	714	1+
367.76898	522	1+
367.81408	132	
367.87881	160	
368.90096	130	
369.84128	344	1+
370.13862	122	
370.81054	156	
371.90816	314	1+
372.09644	148	
372.78858	206	1+
373.72377	284	1+
374.81891	248	
375.75263	148	1+
376.72645	126	
376.88583	222	
377.13188	134	
377.76685	128	
378.71723	270	1+
378.81024	190	1+
379.38515	290	1+
379.77314	258	1+
381.72401	158	
381.84476	174	
381.93064	148	
382.72358	272	1+
382.78336	146	
382.86036	406	
383.80133	142	
383.87787	184	
384.85506	1080	1+
384.88944	166	
385.78021	272	1+
385.82403	410	1+
386.84453	654	1+
386.86458	174	
387.84674	448	1+
389.20307	218	
389.71610	296	1+
389.91735	126	
390.84663	462	
391.06727	202	1+
391.83303	838	1+
392.80103	300	1+
392.83172	554	1+
393.77443	132	
394.78629	126	
394.82820	376	1+
395.15278	152	
395.86803	146	
398.73366	386	1+
398.77310	170	1+
399.80439	128	
399.85077	780	1+
400.72534	180	1+
401.89709	224	1+
402.15217	144	1+
402.86842	226	
403.77883	368	1+
403.86834	710	1+
405.73240	242	1+
405.74327	158	
406.77277	174	
407.72627	376	1+
407.74584	300	1+
407.87002	898	
408.85382	1656	1+
409.72481	614	1+
410.70490	132	
410.81350	174	
410.84112	1046	1+
410.86669	422	1+
411.07101	152	
411.73124	160	
412.85309	190	
413.07518	252	
413.71999	240	1+
413.74930	188	
413.79218	190	1+
413.83751	122	
413.86368	158	
413.88072	300	1+
414.19356	122	
415.82790	164	
417.82470	130	
417.86050	316	1+
421.88774	288	
422.86846	516	1+
423.77773	444	1+
423.87051	370	1+
425.75753	178	
425.87573	216	
426.75295	226	
426.86445	1696	1+
426.89405	132	
427.74082	1312	1+
428.67107	128	
428.84821	1718	1+
428.89161	350	1+
429.69922	130	
429.82965	140	
430.74374	484	1+
431.84634	170	1+
431.87146	634	1+
433.85501	516	1+
434.88107	216	1+
435.71065	136	
435.85241	242	1+
437.80755	130	
439.89717	396	1+
441.21475	122	
443.77668	148	
444.87564	2050	1+
445.74753	388	
446.75557	302	
446.79120	126	
446.87278	448	1+
447.68628	166	
447.71032	840	1+
448.75608	348	1+
449.78278	128	
449.87970	382	
450.75305	704	1+
451.70187	146	
452.09011	144	1+
457.24151	144	
458.05975	174	
462.88557	944	1+
465.72793	144	
467.70395	136	
467.89106	1212	1+
468.71604	182	1+
469.15857	126	
469.78195	234	1+
485.90157	856	1+
497.66908	148	
504.80214	164	1+
511.75166	130	
END IONS

###FS:    #m/z: 340.94255 #charge 1+
###MS: 70
###MSMS: 71
BEGIN IONS
TITLE=Cmpd 52, +MS2(340.9426), 28.0-35.0eV, 1.5min #71
RTINSECONDS=90.781
SCANS=70-71
PEPMASS=340.94255	742128
CHARGE=1+
185.00842	78	
186.06180	100	
189.86582	154	
192.92704	254	1+
204.90190	92	
205.95639	140	
206.41103	96	
206.97396	86	
208.94548	122	
208.98942	96	
209.94468	144	
210.93707	280	1+
212.98486	80	
213.40760	84	
213.88162	180	
213.94164	300	
214.89241	134	
214.94637	128	
215.86529	92	
215.88997	408	1+
217.07387	84	
217.88519	96	
218.88680	182	
219.98552	82	
223.96244	340	
227.78438	76	
227.84264	78	
227.95638	168	
228.94811	228	
229.00745	100	
230.88677	152	
230.90974	156	
231.88924	200	
231.95179	588	1+
231.98274	80	
232.03756	104	
233.05556	88	
233.88247	138	
233.89764	234	
233.95061	224	
238.84116	146	
238.89483	90	
239.01314	92	
239.79486	280	1+
239.90281	96	
240.83714	444	1+
240.85512	96	
241.90905	104	
241.94244	90	
243.83336	260	1+
243.96396	286	1+
244.44060	88	
245.88931	132	
247.15286	88	
247.82915	78	
248.90308	78	
249.80867	78	
250.89576	80	
250.91379	130	
250.97460	164	
251.84646	124	1+
251.96956	82	
253.16172	88	
253.95591	78	
254.03801	78	
254.96796	288	
256.81901	80	
256.85020	124	
256.91660	310	1+
256.96436	84	
257.86317	118	
258.20436	120	
258.84380	680	1+
258.86678	94	
258.88219	108	
259.95473	106	
260.14698	96	
260.83471	446	
261.89547	88	
262.18905	86	
262.96729	90	
262.99487	80	
263.85855	118	
264.86761	112	
265.89441	88	
267.51440	82	
267.84841	188	
267.90424	96	
269.49665	78	
269.80079	156	
269.82818	254	1+
269.85836	116	
270.89926	76	
271.81489	106	
271.93053	112	
272.85840	114	
272.93619	154	
274.39873	84	
274.85815	140	
275.86726	78	
275.89101	196	
276.10792	88	
276.81057	222	
276.85508	410	
277.86457	472	
278.84606	890	1+
279.93160	128	
279.96126	84	
280.03932	100	
280.16157	120	
281.00224	92	
281.98474	96	
282.86827	98	
282.88852	80	
284.87048	80	
285.87243	88	
286.41862	82	
290.14807	446	1+
291.41292	102	
291.78409	94	
291.80930	80	
292.08566	84	
292.98962	90	
294.82369	78	
295.18160	86	
295.85656	110	
295.88642	80	
296.09047	100	
298.04696	88	
298.30928	118	
298.39486	86	
299.88348	80	
300.17061	78	
300.88317	82	
301.02019	90	
301.83772	78	
302.86805	86	
306.52008	88	
307.80683	98	
307.86903	414	1+
307.89641	150	
308.29557	100	
309.44426	80	
311.10769	78	
311.18791	84	
311.84457	128	
312.87531	84	
313.12294	104	
314.15179	84	
314.74588	88	
315.85632	220	1+
315.89312	92	
316.83430	82	
318.94261	94	
323.07424	78	
324.97310	80	
326.11832	80	
328.89434	106	
329.87367	138	
330.17331	78	
330.81728	116	
331.81625	102	
334.88648	84	
338.87236	112	
340.95398	80	
345.91938	104	
END IONS

###FS:    #m/z: 363.95866 #charge 1+
###MS: 70
###MSMS: 72
BEGIN IONS
TITLE=Cmpd 53, +MS2(363.9587), 28.0-35.0eV, 1.6min #72
RTINSECONDS=91.5535
SCANS=70,72
PEPMASS=363.95866	279116
CHARGE=1+
113.90494	98	
189.86378	510	1+
191.85910	258	
191.95254	150	
192.89018	192	1+
194.86520	100	
201.87789	98	
207.87590	312	
207.95064	120	
209.94422	658	1+
210.88664	220	
211.94633	134	
212.87981	1436	1+
214.89409	320	1+
222.88575	104	
222.95356	586	1+
223.42265	92	
223.83780	98	
223.97119	104	
224.95221	854	1+
224.97592	94	
225.92393	92	
225.97378	136	
226.94790	6020	1+
227.05738	106	1+
227.09861	118	
227.93107	288	
228.13871	98	
228.84395	84	
228.89650	412	
228.94357	4794	1+
229.43106	86	
230.03633	106	
230.79252	162	
230.83597	176	
230.88938	2830	1+
230.92603	96	
232.03511	92	
233.82844	102	
234.88139	102	
235.82399	112	
235.85440	158	
238.91257	166	1+
240.83165	284	1+
240.94293	612	
240.96775	154	
241.94159	302	
241.96742	172	
242.70055	96	
242.80189	94	
242.94175	986	1+
242.96017	580	
243.79587	100	
243.82097	206	
243.83522	164	
244.09711	86	
244.81853	128	
244.91211	100	
244.95860	2738	1+
244.99584	92	
245.07641	86	
246.40838	124	
246.80849	130	
246.90733	254	1+
246.95346	2404	1+
248.80185	312	1+
248.90037	1056	1+
250.94785	154	
250.97181	196	
251.80305	202	
251.91093	96	
252.42784	86	
253.15982	86	
253.83261	238	1+
253.91049	102	
253.94863	132	
254.90374	146	
255.08026	90	
257.05112	88	
257.45100	98	
257.84006	332	1+
258.04437	84	
259.93853	168	
260.83451	158	
260.97199	130	
261.94770	208	1+
261.97447	196	1+
262.11577	128	
262.95284	136	1+
263.07528	106	
263.37519	96	
264.81708	224	1+
264.91202	94	
266.78726	402	1+
266.81408	356	1+
266.84985	212	1+
267.42210	86	
267.97805	272	
268.96493	678	1+
269.84692	114	
269.97078	486	1+
271.02840	86	
271.91853	122	
272.04258	92	
272.17048	136	
272.84907	86	
275.93445	90	
275.96367	86	
277.11060	90	
278.09430	240	1+
278.80499	174	
278.84501	122	
278.88551	198	
279.79495	126	
279.84906	100	
279.90982	84	
280.79280	956	1+
280.83333	122	
280.94437	88	
281.86216	102	
283.78960	280	1+
283.81891	402	1+
283.84678	130	
283.98719	114	
284.82407	334	1+
284.85350	102	
285.84911	358	
285.88953	186	1+
286.92814	144	
291.54636	138	
291.98366	84	
292.43928	88	
293.80442	174	1+
294.55298	86	
295.18148	92	
295.39236	84	
295.80665	460	1+
296.86841	138	
298.53079	102	
298.80467	1304	1+
299.17384	86	
299.87726	126	
300.86485	438	1+
301.86757	376	1+
302.24631	96	
302.80266	110	
302.92487	300	1+
303.10325	94	
303.44841	100	
303.81227	180	
303.85498	548	1+
304.01025	90	
304.10774	86	
305.44399	112	
307.55303	88	
308.16909	88	
309.62790	118	
309.83751	104	
311.13350	90	
311.86309	120	
311.89397	124	
312.87092	98	
313.88881	202	1+
314.82130	108	
318.14514	124	
318.19516	106	
318.89866	84	
319.79616	94	
319.82407	104	
320.96101	122	
321.82233	222	1+
322.92828	152	
323.13166	92	
324.88620	118	
326.87154	298	
327.39918	90	
327.87806	124	
329.08539	88	
330.71988	90	
331.23356	90	
331.81279	92	
332.04881	112	
335.29333	110	
339.82878	100	
340.93897	136	
341.19414	254	1+
343.75862	132	
346.29841	112	
348.36460	90	
350.02863	92	
358.78954	128	
360.71303	88	
361.73753	96	
363.38590	100	
364.28880	100	
368.83990	108	
END IONS

###FS:    #m/z: 507.84851 #charge 1+
###MS: 70
###MSMS: 73
BEGIN IONS
TITLE=Cmpd 54, +MS2(507.8485), 28.2-35.2eV, 1.6min #73
RTINSECONDS=92.3255
SCANS=70,73
PEPMASS=507.84851	190354
CHARGE=1+
196.01648	340	
214.88799	206	
222.97392	140	
224.97580	166	
232.89840	504	1+
234.06913	136	
234.89792	140	
236.70650	132	
236.88896	178	
237.05233	148	
238.13606	134	
239.88284	260	1+
250.89663	128	
250.97407	142	
252.97217	140	
253.09079	324	
254.09255	168	
257.91992	176	
262.11485	184	
266.17015	136	
267.94032	192	1+
268.37153	346	1+
269.11636	128	
269.13038	128	
270.86241	144	
273.85421	240	
274.85237	128	
277.11571	132	
278.83352	150	
279.37648	218	1+
280.81376	134	
281.88706	254	1+
284.90089	138	
285.85995	168	
286.84256	142	
287.85299	1128	1+
289.85038	138	
289.87252	130	
290.13482	240	1+
290.39833	160	1+
290.86585	182	
291.87562	162	
293.87369	988	1+
294.05384	130	
294.85922	168	
296.85685	352	
297.15438	150	
297.80042	194	1+
297.81956	274	1+
297.87678	238	1+
298.84452	174	
299.84631	418	1+
299.97811	146	
300.85009	302	1+
301.89130	134	
303.86657	262	
304.80377	126	
305.86387	1050	1+
305.99902	144	
306.79469	336	1+
307.79842	264	1+
307.86309	188	
307.89092	422	
308.14167	412	
308.84411	292	1+
308.87479	954	1+
309.14802	294	
310.15904	258	
310.82081	130	
311.16381	172	
311.88605	2164	1+
312.34903	162	
313.82751	412	1+
313.88810	508	1+
313.93656	272	1+
314.86641	874	1+
316.86637	304	1+
316.89327	202	
318.86431	188	
319.85781	124	
320.87462	188	
323.87555	290	1+
324.38212	208	
324.99703	130	
326.88486	2276	1+
327.81104	152	
328.38315	162	
329.18338	144	
329.20109	88	1+
330.18456	150	
331.89743	184	
332.12160	202	1+
332.87566	402	1+
332.90507	170	
333.81444	232	1+
334.86001	176	1+
334.88486	448	1+
335.80290	164	
335.97602	128	
337.12601	142	
337.38752	202	1+
337.87958	262	
338.85700	170	1+
338.88420	382	1+
338.90692	140	
343.87732	308	1+
344.85015	130	
346.78172	126	
348.76832	186	
348.90259	130	
349.34168	156	
349.75992	204	
349.80631	222	
350.76387	276	
350.82787	172	
350.88616	834	1+
351.76845	168	
351.80622	166	1+
351.84807	140	
352.82866	190	
353.00863	156	
353.78797	138	
353.85212	144	
353.91404	146	
355.86685	130	
355.88756	250	
355.91224	130	
356.76659	160	1+
359.85374	136	
361.78913	196	1+
364.87645	160	
364.89560	124	
365.76479	302	1+
365.78733	136	
366.73441	164	1+
367.71820	154	
367.78979	166	
368.89799	166	
369.70786	162	
369.84204	490	
369.88000	194	
369.90371	218	1+
371.84049	238	1+
371.87398	192	1+
372.72016	242	1+
372.79474	176	
373.73972	204	
373.82938	186	1+
375.79161	128	
376.87000	308	1+
380.72006	158	
381.72097	190	
381.84171	244	
382.14518	136	
382.81831	214	1+
382.86229	140	
384.85279	1422	1+
386.77656	204	
387.77215	252	1+
387.85038	346	
388.85028	168	
389.72116	156	
390.84438	460	
391.84163	208	
392.38389	238	
392.73280	194	
392.82888	948	1+
392.86558	196	
393.86403	228	1+
393.89255	148	
398.73182	858	1+
399.85339	642	1+
402.86539	880	1+
404.73051	350	1+
404.78668	236	1+
405.87184	412	
406.86533	182	
407.73937	268	1+
407.86902	1126	
408.85309	1282	1+
409.72719	196	
409.73188	146	
409.81379	168	
410.42588	126	
410.72763	150	
410.83914	1214	1+
412.15524	302	1+
412.83952	646	1+
413.07628	202	
413.68964	152	1+
413.75374	240	1+
413.87963	192	
416.80537	136	
416.87855	174	
417.80472	180	
418.08914	150	1+
418.84697	164	
420.73975	168	
421.88773	492	1+
422.74441	234	
422.86653	594	1+
423.77734	268	
423.88477	130	
425.07762	178	1+
425.66977	146	
425.75775	762	1+
426.86587	650	1+
427.74029	574	
428.73711	494	
428.85005	1802	1+
429.70994	132	
429.73710	284	
430.74650	420	1+
431.13236	164	
431.70685	216	1+
432.20984	128	
435.73301	238	1+
435.89102	168	1+
438.73781	154	1+
439.89938	186	
443.77248	172	
444.87482	2096	1+
444.90373	250	
445.74949	674	1+
447.71539	182	
447.88896	130	
448.87924	546	1+
449.69665	626	1+
449.88275	460	1+
450.70298	438	1+
457.86569	168	1+
457.90710	406	1+
462.88420	846	1+
465.72298	128	
467.77980	164	1+
467.89013	1142	1+
468.73160	230	1+
485.90157	220	
486.84988	128	
486.89824	134	
509.29873	142	
END IONS

###FS:    #m/z: 322.93173 #charge 1+
###MS: 74
###MSMS: 75
BEGIN IONS
TITLE=Cmpd 55, +MS2(322.9317), 28.0-35.0eV, 1.6min #75
RTINSECONDS=96.0105
SCANS=74-75
PEPMASS=322.93173	2007152
CHARGE=1+
187.88389	74	
193.94238	74	
204.89683	72	
205.94911	134	
207.97204	94	
208.90959	86	
210.94111	124	
212.42057	88	
213.94438	74	
214.89294	126	
215.88511	106	
216.89743	80	
217.38709	86	
217.94510	82	
218.07193	106	
218.89071	130	
220.71824	112	
221.06846	100	
221.94020	70	
223.10899	76	
223.91495	132	
223.95655	170	
225.15886	78	
226.15503	86	
226.87188	78	
227.93170	82	
227.94940	74	
230.84861	98	
234.84400	72	
234.91903	74	
235.82504	76	
236.99731	74	
238.83966	136	
238.89288	86	
238.96754	76	
239.07565	74	
239.79017	90	
239.88656	98	
239.92511	76	
240.94171	1572	
241.18969	80	
241.94028	6920	1+
242.88786	84	
242.94248	4852	1+
243.07163	82	
243.81829	330	1+
244.10277	80	
244.81873	194	1+
244.94020	1704	1+
245.02294	72	
245.85358	78	
246.01529	86	
246.82278	148	
246.85186	92	
246.98058	154	
247.85434	72	
247.97874	136	
248.85150	160	
250.82915	104	
250.88907	76	
251.11639	82	
251.84276	78	
251.91489	76	
253.05023	90	
253.08579	86	
255.78178	136	
255.82237	78	
256.07930	76	
256.26393	72	
256.90038	182	
256.95433	78	
257.12187	78	
257.80001	112	
257.89742	96	
258.80601	84	
258.83451	186	
259.08860	80	
259.83240	78	
259.92737	70	
260.83617	164	
260.93617	78	
261.35664	74	
261.82864	564	1+
261.84904	86	
262.16327	90	
263.95563	102	
264.14119	74	
264.89427	72	
265.05586	130	
266.86979	236	1+
266.95243	98	
267.13323	82	
268.84395	114	
268.96076	114	
269.44396	80	
269.52659	100	
269.84952	102	
270.36799	86	
270.92166	78	
271.17830	84	
271.87614	78	
272.36439	100	
273.79754	184	1+
274.85223	262	
275.20274	80	
275.91611	84	
276.84395	164	
277.06988	72	
278.85512	74	
278.94327	74	
279.09152	1108	1+
280.83340	76	
281.19137	74	
282.13135	72	
282.90095	90	
283.06956	94	
283.78947	86	
284.21168	72	
284.29806	354	1+
284.79196	74	
284.86397	70	
284.93028	94	
285.16304	72	
286.37500	72	
286.79820	100	
286.86270	80	
287.26100	104	
288.06041	94	
288.20042	94	
289.87121	78	
290.12737	70	
291.58313	80	
291.80720	70	
292.06553	72	
292.13043	78	
296.12740	76	
296.80738	246	1+
299.77767	128	
301.12694	80	
302.94897	98	
304.81138	90	
304.83719	72	
305.87571	76	
306.88584	254	1+
308.37165	88	
308.88007	118	
308.89800	76	
308.91327	76	
310.87846	206	1+
312.79704	74	
313.84029	74	
314.04499	76	
317.82736	74	
317.85554	78	
319.27802	84	
321.28443	72	
322.10382	84	
322.21391	70	
322.53136	92	
322.79811	70	
324.15666	112	
325.02134	86	
328.16604	74	
END IONS

###FS:    #m/z: 507.84828 #charge 1+
###MS: 74
###MSMS: 76
BEGIN IONS
TITLE=Cmpd 56, +MS2(507.8483), 28.2-35.2eV, 1.6min #76
RTINSECONDS=96.783
SCANS=74,76
PEPMASS=507.84828	144678
CHARGE=1+
196.01497	284	
212.05049	138	
217.89317	168	
224.04920	146	1+
230.89359	186	
232.89790	358	1+
234.89295	210	
236.88788	256	
237.05512	146	
239.85835	140	
241.85550	130	
247.97127	140	
249.91657	158	
250.91323	194	
250.97140	150	
252.07863	134	
252.89848	158	
253.38774	172	
254.09744	150	
254.87031	204	1+
255.91584	186	
256.08706	222	1+
258.87571	186	
260.88355	304	1+
262.11895	130	
267.17009	162	
268.11010	138	
268.96747	146	
270.36592	144	
272.85318	244	
277.42879	134	
277.85167	152	
279.10234	224	1+
280.11142	178	1+
280.39314	182	
282.99090	236	1+
284.85538	552	1+
285.85899	464	1+
287.85305	1122	1+
288.87027	224	
289.82639	166	
289.87866	326	
290.13112	186	
290.86454	946	1+
291.06324	216	1+
292.39297	156	
292.86746	146	
293.87458	656	
294.87703	480	
296.04294	140	
296.40512	180	
296.85328	164	
296.88059	216	1+
297.91684	162	
298.14025	186	1+
298.79999	310	1+
299.85486	622	1+
300.86006	462	1+
300.87943	566	1+
303.86686	438	
304.87832	262	
305.86349	1332	1+
306.88142	150	
307.02776	192	1+
307.89159	596	
308.14331	806	1+
308.79930	176	1+
308.87188	1868	1+
309.07750	134	
309.89187	558	1+
310.16037	740	1+
311.35684	186	
311.82800	142	
311.84836	132	
311.88439	2958	1+
311.93637	176	1+
312.40762	152	
313.38525	220	1+
314.81752	148	
314.86834	926	1+
315.88905	192	
316.84058	128	
317.87603	160	
318.85972	516	1+
319.88856	164	
321.87800	154	
321.90002	138	1+
323.00002	180	1+
323.83062	218	1+
323.85641	298	1+
323.87574	446	
324.10724	242	1+
325.89689	236	
326.81065	278	1+
326.88391	3904	1+
327.14083	168	1+
327.16499	112	1+
327.81383	188	1+
327.82580	218	
329.39279	144	
329.81943	130	
330.88465	138	
331.83151	140	
331.89585	226	1+
332.87566	452	1+
334.76439	312	
335.84519	246	
335.88623	396	1+
337.06515	148	
337.88447	222	
338.78815	274	1+
338.88820	198	
339.83570	130	
339.88490	138	
340.01389	130	
340.37345	164	
340.72277	140	
345.76494	200	
345.82264	214	
347.78536	414	1+
348.17817	132	
348.84461	166	
349.76105	614	1+
349.82666	298	1+
350.34145	232	1+
350.76658	404	1+
350.89874	170	
351.85528	146	
352.91409	130	
353.79021	146	
353.85551	398	
354.18045	162	1+
355.89405	216	
357.36981	228	
357.78207	138	
357.83324	194	1+
358.87423	336	1+
360.76972	160	
363.05028	160	1+
364.02946	188	1+
365.78561	154	
366.84155	790	1+
367.38012	148	
367.73595	170	
367.77139	238	1+
367.78421	192	
367.84609	484	1+
368.71256	148	
368.78959	152	
368.89382	206	
369.84294	372	1+
370.03080	164	
371.33771	150	
371.72645	142	
372.04782	182	
372.78358	326	1+
373.71916	138	
375.82006	150	
377.79533	364	1+
378.39111	302	1+
379.75404	368	1+
380.72770	186	
380.75642	262	1+
380.89819	226	1+
381.79712	204	
381.84263	326	
382.85596	270	
383.90563	222	
384.85121	1236	1+
385.78059	198	
385.88027	330	1+
386.79843	320	1+
389.20071	154	
389.77649	238	1+
390.05594	176	
390.84113	530	
390.92015	234	1+
391.11465	138	
391.84465	314	
392.75781	138	
392.83053	186	
392.86995	260	
393.79059	320	1+
395.84041	254	1+
395.86936	166	
397.72685	456	1+
398.69111	166	1+
398.73159	392	1+
398.87671	132	
399.81283	240	
399.84894	632	1+
402.86869	940	1+
403.79403	144	
403.87579	606	1+
405.76663	258	1+
405.80535	140	1+
405.86382	216	1+
406.74405	304	1+
407.86396	2762	1+
409.80884	248	1+
410.73626	212	
410.84286	740	1+
410.87102	158	
412.73806	146	
412.84371	322	1+
413.07828	226	1+
413.87868	270	
414.88014	382	1+
415.73673	248	1+
417.85843	288	1+
418.85926	160	1+
418.88267	130	
421.88435	370	
422.15819	90	1+
422.83245	138	
422.87167	366	
423.77426	406	1+
423.86914	250	
424.87170	172	
425.07936	168	
425.75737	544	1+
426.86150	1092	1+
426.94680	158	
427.74256	442	
428.73550	250	
428.84656	780	1+
429.73953	546	1+
430.85923	738	1+
432.80523	138	
433.85405	432	1+
434.91030	142	
435.71350	182	
435.85420	248	1+
439.72974	176	1+
439.89894	162	
440.69880	146	
440.89978	154	
441.88523	224	
442.68424	160	1+
443.77490	160	
444.87385	2328	1+
445.74586	294	
445.80938	232	1+
446.74242	170	
446.77450	152	
446.79937	174	1+
447.71287	384	1+
448.76658	306	1+
448.79044	134	
449.69988	198	1+
449.88127	504	1+
451.88462	142	
451.90799	180	
457.90726	358	1+
460.22433	200	
462.88618	914	1+
465.72234	314	1+
467.89008	818	1+
468.71250	138	
470.72726	228	1+
475.66912	188	1+
478.78669	202	1+
483.73134	136	1+
485.89981	184	
486.90216	190	
487.27979	132	
509.86293	208	
END IONS

###FS:    #m/z: 336.94734 #charge 1+
###MS: 74
###MSMS: 77
BEGIN IONS
TITLE=Cmpd 57, +MS2(336.9473), 28.0-35.0eV, 1.7min #77
RTINSECONDS=97.555
SCANS=74,77
PEPMASS=336.94734	70150
CHARGE=1+
81.79423	90	
135.91546	72	
189.88882	94	
194.89760	114	
196.88582	104	
199.01966	88	
203.93133	80	
209.94531	74	
210.08252	92	
210.88571	284	
211.94540	1298	1+
212.87929	606	1+
213.94132	636	
215.88915	228	
215.93923	160	1+
217.93759	72	
218.83784	88	
219.89804	100	
221.94394	82	
224.84333	122	
225.17700	88	
225.87981	80	
225.97287	98	
226.89397	80	
227.89384	80	
227.96125	150	
228.89767	252	
229.41475	100	
229.95610	1600	1+
230.88983	1810	1+
231.43315	88	
231.95125	766	1+
232.83345	82	
232.88834	106	
233.82994	150	
233.89863	148	
233.94905	212	
234.50673	84	
234.82752	204	1+
235.04110	72	
235.89314	80	
236.58732	92	
236.88318	148	
238.96572	78	
240.84106	76	
240.94199	98	
241.84681	86	
242.84231	74	
244.98123	156	
245.39581	86	
246.44704	106	
246.57433	78	
246.90506	150	
246.97558	142	
247.96720	484	
248.01097	80	
248.90157	568	
249.96498	344	1+
249.99190	80	
250.89866	76	
250.95046	106	
250.99013	78	
251.09028	126	
251.11058	78	
251.83679	492	1+
252.07018	138	
252.97155	994	1+
253.83205	76	
253.90060	74	
254.09254	90	
254.90845	76	
254.96898	242	
255.07492	98	
255.88468	104	
255.96751	116	
256.06739	86	
256.98787	90	
257.84936	124	
257.86381	110	
258.84498	360	
258.86929	88	
259.83477	82	
259.95695	84	
260.14509	82	
260.87027	82	
260.93604	78	
261.78966	72	
263.94740	82	
264.42066	76	
265.08681	106	
265.86221	128	
266.50112	88	
267.02081	72	
267.38607	92	
267.41801	88	
268.38712	78	
268.84097	680	1+
269.86415	76	
270.83474	90	
270.98620	116	
271.16209	80	
271.92049	154	
271.96352	76	
272.10298	76	
272.50315	190	
272.57915	76	
272.97827	222	
274.04450	86	
275.86329	124	
276.85520	166	
277.83324	832	1+
277.86604	112	
279.85781	370	1+
281.08734	126	
283.36146	80	
284.07083	86	
284.89328	104	
285.84860	1000	1+
285.88051	72	
286.79093	74	
287.73375	76	
287.91285	90	
288.20570	72	
288.76385	98	
288.93224	86	
289.20805	96	
289.85114	88	
291.86402	72	
292.09067	88	
293.10844	218	1+
293.80111	78	
293.86865	108	
293.98258	72	
294.86408	138	
295.87376	132	
296.80471	78	
297.36507	96	
299.91969	78	
300.17070	126	
300.87879	80	
303.81086	72	
304.77910	80	
304.88109	84	
305.92272	78	
306.53753	86	
306.83185	84	
307.44297	74	
308.88226	122	
309.87609	376	1+
310.85862	108	
311.12398	96	
311.91824	82	
313.99048	118	
316.89525	74	
319.16832	84	
319.35933	106	
322.87882	124	
322.90186	78	
323.43621	88	
323.88923	94	
326.21813	74	
327.01713	80	
328.88731	144	
329.97231	110	
333.42100	76	
338.76957	72	
END IONS

###FS:    #m/z: 322.93159 #charge 1+
###MS: 78
###MSMS: 79
BEGIN IONS
TITLE=Cmpd 58, +MS2(322.9316), 28.0-35.0eV, 1.7min #79
RTINSECONDS=101.245
SCANS=78-79
PEPMASS=322.93159	1868150
CHARGE=1+
190.96323	76	
195.88297	78	
197.06929	72	
200.86533	88	
201.04464	74	
204.09066	76	
205.06013	80	
205.95048	214	
205.96864	78	
207.14742	76	
207.97296	76	
214.89554	78	
216.85671	78	
220.87387	90	
220.95535	80	
221.06835	100	
222.94858	158	
223.07966	80	
223.78982	74	
223.96260	70	
225.83546	76	
225.90539	82	
226.88582	84	
227.84747	70	
230.85067	102	
231.08034	70	
233.06146	84	
233.16381	206	
233.39503	78	
233.89231	128	
233.92604	94	
233.95804	72	
234.39038	92	
235.43477	84	
235.82323	78	
236.90849	70	
236.94652	90	
238.83445	70	
238.93874	308	
239.08230	216	
240.79127	72	
240.82876	136	1+
240.94076	1928	
240.96472	78	
241.09823	86	
241.42597	84	
241.94298	1268	
242.94175	3866	1+
242.98575	74	
243.14829	80	
243.82802	188	1+
244.85138	78	
244.94132	1150	1+
244.98017	104	
245.15323	74	
245.85222	310	1+
246.85522	260	1+
247.97493	150	
248.95126	78	
249.85440	88	
251.93230	70	
252.96831	94	
253.10148	74	
253.81072	74	
254.07692	74	
254.17495	76	
254.34909	108	
254.92515	78	
255.13701	94	
256.21308	74	
256.83264	72	
256.84630	114	
256.89918	94	
256.94269	70	
257.80323	114	
258.43707	80	
258.83277	112	
258.90108	76	
259.83843	70	
260.34106	90	
260.84474	148	
261.83844	82	
262.83258	74	
262.85529	78	
262.87151	80	
263.10070	84	
264.97353	90	
265.17799	92	
267.39622	86	
267.53049	74	
267.86020	68	
267.93887	150	
268.84521	84	
270.80040	90	
270.82666	72	
270.88492	80	
273.48232	74	
273.79231	124	
273.85479	140	
274.79346	88	
274.97458	70	
276.13027	84	
276.20808	74	
276.46941	92	
276.84493	78	
276.96901	78	
276.98963	88	
277.08200	70	
278.42475	100	
278.86501	74	
278.97630	70	
279.09382	966	1+
279.83590	82	
280.84326	100	
282.84246	204	1+
282.87804	80	
283.79022	178	
283.95096	80	
284.29467	370	1+
285.04044	72	
285.85975	114	
286.16116	98	
288.84917	270	1+
290.89256	86	
291.03608	72	
291.48226	76	
291.79222	92	
291.80377	116	
292.81911	78	
293.88538	68	
295.87370	92	
296.82581	170	1+
296.94335	68	
299.08033	76	
299.78562	140	
300.87749	96	
301.66168	72	
301.80874	130	
303.17792	86	
303.45393	84	
303.79597	90	
305.29179	80	
305.80041	78	
306.42588	72	
306.87676	286	1+
308.07191	70	
308.81760	70	
310.82572	114	
310.88186	94	
312.81231	106	
314.18432	98	
315.17524	76	
315.86021	72	
316.14813	74	
318.14468	78	
319.94778	70	
322.11931	82	
323.17119	70	
324.95298	86	
326.89276	82	
327.89540	90	
328.01711	72	
END IONS

###FS:    #m/z: 336.94728 #charge 1+
###MS: 78
###MSMS: 80
BEGIN IONS
TITLE=Cmpd 59, +MS2(336.9473), 28.0-35.0eV, 1.7min #80
RTINSECONDS=102.018
SCANS=78,80
PEPMASS=336.94728	66212
CHARGE=1+
70.56850	90	
133.87914	74	
155.28953	70	
189.03175	86	
190.89527	78	
198.90012	72	
199.77567	76	
208.84217	72	
209.09275	80	
210.88898	118	
210.92175	82	
211.94524	1642	1+
212.87749	530	1+
213.89237	78	
213.94048	648	1+
214.88333	586	1+
214.99105	84	
217.93541	110	
218.86855	74	
219.83996	148	
222.03012	70	
222.95018	112	
223.96401	114	
224.97795	70	
226.85000	94	
226.89166	70	
227.12879	82	
228.89484	156	
229.95636	1238	1+
230.06538	76	
230.07917	96	
230.88952	1288	1+
231.95122	514	1+
232.88275	120	
233.82565	106	
233.89909	196	
233.94994	212	1+
234.02949	86	
234.12155	86	
234.82748	138	
234.90023	74	
235.88977	82	
237.02214	90	
237.85236	88	
238.09685	78	
239.79575	88	
239.95742	76	
240.84158	388	1+
241.11345	94	
241.84329	320	1+
241.92454	80	
243.83513	86	
244.16619	96	
246.86345	80	
247.93532	88	
247.96818	262	
248.90087	316	
248.92467	80	
248.98931	100	
249.57401	74	
249.90416	140	
249.96349	210	
250.82812	392	1+
250.90042	76	
250.95817	116	
250.96586	114	
251.83065	246	1+
252.41459	214	1+
252.91172	72	
252.97231	582	1+
253.00764	72	
253.16630	114	
253.86773	70	
253.90622	208	
254.45473	84	
254.91121	96	
254.96730	386	1+
255.07458	106	
255.11345	84	
256.85639	76	
256.96638	78	
257.24596	96	
258.04419	84	
258.84582	286	
258.88519	76	
259.85402	194	
259.95812	160	
261.02505	98	
261.43425	84	
261.83001	320	1+
261.85890	110	
265.08978	70	
265.12789	72	
265.53800	118	
266.35711	108	
266.86638	90	
267.11285	98	
267.84516	80	
268.00082	150	
268.09713	74	
268.84214	690	1+
268.99064	72	
270.98200	148	
271.85000	164	
271.87029	88	
271.92170	128	
272.97687	128	
273.84966	114	
273.87172	98	
273.92298	86	
274.82195	82	
274.86022	88	
274.89649	72	
275.56955	80	
275.86093	126	
275.95515	70	
276.05914	78	
276.85516	504	1+
277.83596	192	
278.83821	202	
278.85934	152	
278.90634	70	
278.99013	94	
279.13376	78	
279.83447	154	
280.12791	72	
280.83307	82	
280.85020	128	
282.07539	86	
282.33512	76	
283.89320	76	
283.94674	76	
285.02995	74	
285.85577	204	
286.34988	84	
286.85129	1092	1+
290.91471	84	
291.85581	358	1+
292.04434	76	
292.83400	94	
293.00602	72	
293.11745	86	
293.99999	174	
294.86779	156	
297.43891	72	
298.08407	80	
298.22658	132	
299.21010	84	
299.31800	160	1+
299.88779	84	
299.98861	108	
300.88386	78	
301.87294	78	
302.95112	80	
303.86549	124	
304.87130	208	1+
305.06658	86	
308.86243	348	1+
311.88647	108	
314.12995	94	
314.17778	90	
315.89532	84	
316.14194	80	
316.95229	84	
321.31528	80	
321.73271	98	
326.89251	86	
328.96258	90	
329.88413	190	1+
331.81471	90	
334.11172	82	
335.99315	72	
337.18269	86	
339.82589	138	
END IONS

###FS:    #m/z: 359.96298 #charge 1+
###MS: 78
###MSMS: 81
BEGIN IONS
TITLE=Cmpd 60, +MS2(359.9630), 28.0-35.0eV, 1.8min #81
RTINSECONDS=102.79
SCANS=78,81
PEPMASS=359.96298	50848
CHARGE=1+
59.86090	82	
187.99315	78	
189.97324	74	
207.95251	74	
209.94327	150	
211.86435	74	
212.84858	78	
214.89247	102	
220.88780	74	
220.90799	84	
220.95809	122	
221.52872	100	
222.95223	672	1+
223.89333	174	
224.95111	564	1+
224.97237	80	
226.15296	92	
226.94812	3470	1+
227.01969	92	
227.91106	82	
228.94357	2358	
229.85581	88	
230.02871	90	
231.56604	96	
232.89992	102	
232.94399	98	
233.04423	96	
234.86820	76	
234.88767	108	
238.05150	76	
238.96988	124	
240.93967	382	1+
240.96023	278	
241.15163	98	
242.96145	430	1+
243.07569	120	
243.16356	78	
244.95891	1262	1+
245.94252	266	
246.12347	74	
246.95477	1086	
246.97899	184	
247.39073	86	
248.81203	148	
248.85156	108	
248.97090	82	
248.99793	82	
249.83632	254	1+
249.90587	94	
250.95213	358	
252.50988	154	
252.88027	114	
252.95706	412	
253.09347	88	
253.83742	230	
253.92039	80	
254.85685	78	
255.13292	82	
256.00252	92	
258.08642	168	
258.83081	156	
258.85936	158	
258.97413	168	
259.80148	114	
259.84426	84	
260.83402	162	
260.97295	350	1+
261.39622	82	
261.50182	94	
263.97887	202	
265.08509	128	
266.79542	80	
266.81122	180	
267.97566	216	
268.41322	88	
268.84700	94	
269.11184	88	
269.88771	78	
270.80975	84	
271.83927	80	
271.96524	80	
272.89553	78	
274.81987	78	
275.92633	76	
275.96961	122	
276.83841	204	1+
276.90861	82	
277.80257	262	1+
277.89226	76	
278.02710	84	
278.40010	90	
279.77862	78	
280.07028	74	
280.11564	96	
280.79620	416	1+
282.83074	142	
282.92984	76	
283.16302	86	
283.79591	78	
283.84156	106	
283.98826	90	
284.03785	82	
286.12996	76	
286.38112	86	
288.87534	248	1+
289.14518	80	
289.39590	76	
290.79921	144	
291.80310	270	1+
292.13912	74	
292.81713	136	
292.90768	76	
293.02952	78	
293.83386	164	
294.05379	80	
296.81140	280	1+
296.92034	90	
297.47298	102	
297.97490	88	
298.11908	74	
298.14039	82	
298.80717	974	1+
298.98269	88	
299.00582	88	
299.87017	88	
301.78511	76	
301.86635	80	
301.88583	192	1+
303.43865	162	
303.87901	202	1+
305.00485	80	
305.40947	94	
305.79691	286	1+
308.79716	232	1+
309.07070	86	
309.90524	120	
310.17276	90	
311.13822	78	
312.82442	152	
313.82740	74	
314.06677	82	
314.87454	74	
316.81474	236	1+
319.82017	76	
319.92614	212	1+
320.38484	74	
321.81935	206	
321.87018	88	
323.27952	74	
323.82955	76	
329.29909	88	
330.04169	86	
330.88753	104	
331.69918	86	
331.92695	92	
334.43522	98	
334.85964	166	
335.12274	90	
336.94759	206	
338.85778	82	
338.97279	94	
339.75063	78	
340.79033	122	
340.93900	176	
343.44815	92	
343.96919	104	
356.77336	116	
357.27932	82	
357.86701	78	
360.28866	86	
361.76277	118	
END IONS

###FS:    #m/z: 322.93157 #charge 1+
###MS: 82
###MSMS: 83
BEGIN IONS
TITLE=Cmpd 61, +MS2(322.9316), 28.0-35.0eV, 1.8min #83
RTINSECONDS=106.466
SCANS=82-83
PEPMASS=322.93157	1685206
CHARGE=1+
95.77645	86	
158.00996	80	
185.92799	72	
192.88887	72	
194.55677	88	
197.86763	72	
198.84991	76	
199.96840	66	
200.84089	88	
201.04386	160	
203.93824	80	
205.95231	142	
207.97441	128	
208.93639	74	
212.89292	66	
215.89753	74	
216.89476	78	
217.88345	72	
218.05902	76	
218.88870	78	
221.10766	84	
221.15432	66	
222.95124	146	
222.97297	72	
222.99503	70	
223.87256	86	
223.96464	282	
227.90128	230	1+
229.07992	92	
230.83443	128	
230.88888	192	1+
232.55529	70	
233.04812	98	
234.16839	70	
237.89612	74	
238.94290	164	
240.05845	96	
240.26762	72	
240.94110	1232	
241.93935	4858	1+
241.97219	78	
242.81583	528	1+
242.94187	4072	1+
243.81868	452	1+
244.93977	830	1+
246.84961	216	1+
246.98376	132	
247.89873	70	
248.92864	74	
248.98466	78	
249.09121	68	
250.02627	70	
250.51554	96	
250.94514	84	
252.88043	72	
254.82835	122	
256.40758	92	
256.77966	74	
258.83835	204	1+
259.10430	70	
260.84077	138	
260.89646	102	
261.83267	280	
261.99817	82	
262.83736	154	
262.95696	96	
263.40116	76	
263.83066	118	
263.99027	244	1+
264.11112	76	
264.94200	74	
265.01793	74	
265.05806	162	
265.09190	70	
266.85027	88	
267.08087	72	
267.79546	108	
267.93634	76	
267.96066	72	
268.82579	70	
268.96051	82	
269.87351	68	
271.35226	68	
271.85042	70	
271.86645	170	
273.79490	220	1+
274.90568	70	
275.04226	68	
277.82240	66	
278.13567	82	
279.05057	88	
279.09250	652	1+
279.27127	74	
280.43182	78	
280.85073	142	1+
283.06837	140	
283.09098	82	
283.79540	226	
284.29657	140	
284.40229	90	
284.86196	76	
285.12953	76	
285.29771	136	
285.84748	72	
286.09054	106	
286.77402	80	
286.82409	78	
286.84674	70	
286.87327	72	
287.11505	70	
287.80037	72	
289.79696	72	
289.87854	146	
290.78904	108	
290.80968	80	
291.80861	102	
291.87227	84	
293.43104	110	
293.79693	76	
293.84764	76	
293.88121	76	
294.51313	82	
294.86080	112	
296.88228	68	
297.81606	78	
297.95168	92	
298.14417	74	
298.19356	80	
299.88340	72	
300.79247	66	
301.01816	74	
301.41215	74	
301.79637	68	
301.87220	166	1+
302.82292	74	
302.91051	76	
304.73610	68	
307.80042	134	
307.87813	70	
307.89396	74	
308.06344	66	
308.13469	78	
308.60887	72	
308.88155	72	
310.89759	76	
311.03424	78	
311.85294	68	
311.87074	66	
311.89200	68	
312.16897	68	
312.35858	72	
313.22738	70	
313.52310	80	
313.85343	214	1+
319.89512	70	
322.25135	68	
322.40150	96	
322.87524	70	
322.89298	80	
325.33604	80	
325.89571	116	
326.08058	80	
326.87025	78	
326.90583	82	
328.03261	76	
END IONS

###FS:    #m/z: 340.94226 #charge 1+
###MS: 82
###MSMS: 84
BEGIN IONS
TITLE=Cmpd 62, +MS2(340.9423), 28.0-35.0eV, 1.8min #84
RTINSECONDS=107.238
SCANS=82,84
PEPMASS=340.94226	645120
CHARGE=1+
188.95235	82	
190.93918	76	
192.93011	288	
197.88673	78	
199.41321	100	
205.95505	80	
207.98247	78	
208.95852	140	
208.99672	80	
212.87752	96	
213.89042	74	
213.94206	548	
214.88936	244	1+
215.02882	86	
215.88645	130	
216.50613	86	
217.99197	86	
220.86765	76	
220.88600	78	
222.52445	92	
223.95150	76	
224.95403	76	
224.97671	132	
226.83463	82	
226.94919	122	
227.11368	84	
228.84442	84	
228.94251	114	
228.95710	82	
230.88967	442	1+
231.95034	322	1+
232.12666	82	
233.82887	76	
235.52136	86	
236.06246	84	
238.79276	86	
239.43839	94	
239.89936	88	
240.78940	114	
240.83934	556	1+
241.95108	100	
242.93896	76	
243.39354	94	
243.83729	154	
243.92643	112	
244.95977	110	
246.97200	162	1+
246.98891	80	
248.00314	74	
249.96251	138	
250.02811	80	
250.94712	86	
251.84873	88	
252.03019	74	
252.10389	74	
252.96662	78	
254.84107	76	
254.96837	158	
255.13516	76	
255.38410	76	
256.85125	218	
256.88994	104	
257.84300	74	
257.94922	78	
258.12990	90	
258.84556	560	1+
258.90799	146	
259.89859	80	
260.83617	636	1+
260.93406	92	
261.88921	76	
262.88525	82	
262.94702	80	
263.39343	74	
263.43734	84	
264.07531	90	
264.85395	86	
265.11208	94	
266.86503	140	
268.84182	160	
269.00903	78	
271.12956	84	
271.63132	114	
272.13960	78	
272.38690	78	
272.79334	136	
272.84989	108	
273.79443	102	
275.00519	82	
275.35353	114	
275.46566	92	
275.98780	84	
276.06111	76	
276.85466	374	
276.93694	96	
277.39094	80	
277.45007	78	
277.86110	360	
278.84654	1000	1+
279.93167	132	
280.96986	76	
281.88168	82	
282.01151	76	
282.03595	76	
282.05075	76	
282.94028	86	
284.83560	134	
284.86197	114	
284.94117	78	
286.89173	114	
286.93829	76	
288.84686	84	
289.08277	84	
289.83883	80	
290.15195	100	
290.80760	112	
291.15099	84	
293.85215	72	
294.04103	80	
294.86423	84	
295.07100	194	1+
295.42205	112	
297.15738	74	
297.97298	86	
298.86594	78	
300.06028	72	
300.15783	92	
300.16995	192	1+
300.24949	104	
300.84775	84	
300.87606	100	
302.92346	90	
303.45157	84	
304.97421	80	
306.87650	114	
307.06000	86	
307.44963	82	
307.65620	86	
309.81826	82	
310.13951	112	
310.86541	74	
311.88778	90	
314.83089	76	
315.15329	84	
315.76429	74	
318.86823	76	
319.42299	110	
322.38810	74	
323.83835	94	
325.87635	88	
328.16603	76	
329.17206	92	
335.89867	78	
339.83092	106	
340.20370	92	
340.86797	90	
341.82306	74	
341.97267	92	
345.15700	72	
345.88731	102	
END IONS

###FS:    #m/z: 363.95842 #charge 1+
###MS: 82
###MSMS: 85
BEGIN IONS
TITLE=Cmpd 63, +MS2(363.9584), 28.0-35.0eV, 1.8min #85
RTINSECONDS=108.013
SCANS=82,85
PEPMASS=363.95842	249214
CHARGE=1+
89.03306	90	
182.29104	110	
189.86476	308	
190.92561	80	
191.86073	428	1+
193.85802	122	
200.92274	78	
204.90210	90	
208.88834	90	
208.91835	78	
209.94401	736	1+
210.92525	80	
212.87952	1244	1+
214.84537	94	
214.89817	82	
217.11725	84	
222.94626	116	
223.95493	102	
223.97417	110	
224.56574	90	
224.83883	90	
224.94923	818	1+
224.97205	90	
225.92595	100	
226.94798	4910	1+
226.97428	100	
227.02709	162	
227.88349	184	
228.90106	80	
228.94235	4826	1+
230.89015	2342	1+
232.88417	332	
233.82088	76	
233.97147	78	
234.88173	112	
236.95605	84	
237.06150	270	1+
238.06679	224	1+
240.64276	90	
240.82730	92	
240.94294	192	
240.96240	322	1+
241.94539	184	
242.94348	426	
243.82752	106	
243.94260	244	
243.96272	136	
244.95870	2614	1+
245.94231	286	
246.81272	80	
246.85727	90	
246.90404	102	
246.95280	2242	1+
248.80481	132	
248.86457	106	
248.90138	702	1+
248.95729	82	
248.97490	76	
249.94261	82	
250.81495	80	
250.89718	78	
250.97275	110	
251.07693	210	
252.46519	84	
253.87101	132	
253.90785	106	
255.83367	80	
258.84194	238	
258.97338	194	
259.09473	110	
260.84182	222	
260.97080	406	1+
261.14621	76	
261.50183	104	
261.82805	440	1+
262.35210	78	
264.82035	112	
265.08658	236	
265.79837	96	
265.82028	116	
265.90760	132	
265.97623	110	
266.82065	484	1+
267.41006	102	
267.78488	124	
267.80987	76	
267.97620	286	
268.35690	78	
269.01086	88	
269.96795	350	
271.84437	76	
271.91285	212	1+
272.17193	286	
273.79537	308	1+
276.11423	78	
276.80348	118	
276.85861	288	1+
277.84074	264	1+
278.35932	92	
278.79156	578	1+
279.79156	650	1+
281.83601	86	
282.87771	196	1+
282.94632	88	
284.08565	84	
284.82937	102	
285.15868	80	
285.80502	140	
285.84578	362	
288.81551	78	
289.80481	84	
289.87090	212	
289.89774	106	
290.44958	104	
293.11984	180	
293.33253	86	
293.45604	110	
293.84794	80	
294.85954	196	1+
294.87761	78	
295.00212	88	
295.94122	96	
296.81191	242	
297.40294	98	
297.81215	274	
298.80451	724	
298.86363	82	
299.79926	984	1+
299.88146	88	
301.82433	134	
301.86620	96	
302.80834	184	
302.88463	84	
303.00458	86	
303.80548	154	
303.85685	574	1+
305.24676	92	
305.90122	102	
307.87611	108	
308.02066	78	
309.93263	88	
310.83236	88	
312.86535	270	1+
315.34336	94	
315.81597	308	1+
316.14618	80	
317.90272	142	
318.17751	80	
318.93915	108	
320.17423	84	
320.37608	100	
320.60037	104	
321.81987	104	
321.87404	80	
322.93205	222	
324.01950	94	
325.96958	82	
326.87087	342	1+
326.92601	80	
329.90428	80	
330.82276	84	
331.87545	84	
335.94339	268	1+
337.09593	80	
337.84567	88	
341.37581	80	
342.81777	92	
349.40631	92	
349.95960	88	
350.80766	76	
354.88572	92	
359.84814	80	
359.88590	100	
360.17443	78	
361.59763	92	
361.84192	162	1+
363.80729	76	
366.25881	82	
366.81845	78	
367.35483	90	
367.80705	76	
END IONS

###FS:    #m/z: 340.94225 #charge 1+
###MS: 86
###MSMS: 87
BEGIN IONS
TITLE=Cmpd 64, +MS2(340.9423), 28.0-35.0eV, 1.9min #87
RTINSECONDS=111.678
SCANS=86-87
PEPMASS=340.94225	636184
CHARGE=1+
161.65043	106	
162.27214	110	
192.92651	316	1+
198.43813	76	
199.11493	86	
200.10909	74	
208.88644	90	
208.95812	208	
212.91676	86	
213.87821	176	
213.94188	656	1+
214.89674	116	
215.88986	496	1+
215.94205	148	
217.93773	138	
218.97402	86	
220.87403	86	
222.95014	140	
223.89098	86	
223.96548	170	
226.39490	80	
226.84225	90	
226.94983	242	
226.96887	120	
228.88111	84	
228.94955	202	
230.89052	220	
231.88916	118	
231.95174	344	
231.97107	72	
232.90589	124	
233.53585	74	
233.89505	80	
233.94834	194	
233.96396	124	
235.89309	112	
235.94746	84	
236.86066	80	
236.90461	118	
236.94633	78	
237.09778	106	
238.03661	172	1+
239.94225	88	
240.91315	74	
240.96660	108	
240.98566	74	
241.84604	408	1+
241.96462	90	
243.83078	180	
243.84929	118	
244.16450	194	1+
244.87067	96	
246.04447	84	
247.07137	82	
247.87749	72	
248.85473	124	
248.90555	84	
249.86108	94	
250.82471	80	
251.85074	94	
251.96123	226	1+
254.82714	96	
256.07944	88	
256.84580	148	
256.89513	84	
257.79859	110	
257.84364	524	1+
257.86847	76	
257.90013	82	
258.84685	454	1+
259.95797	236	
260.83735	392	1+
261.39034	118	
261.84104	250	1+
261.90098	78	
263.84595	96	
265.07458	232	1+
265.79618	78	
266.81819	80	
267.10111	86	
267.82658	140	
268.44517	100	
268.83976	302	1+
268.97657	74	
269.01489	74	
269.43383	80	
270.84718	184	
271.10927	82	
271.85185	74	
272.92805	86	
273.89481	112	
273.91710	76	
274.48015	98	
274.87788	116	
275.14362	78	
275.54507	80	
275.79170	74	
275.81315	130	
275.83464	82	
276.85818	596	
277.38672	92	
277.86312	282	
277.92686	82	
277.97593	124	
278.48403	74	
278.84930	952	1+
279.90525	148	
279.92433	102	
280.16237	100	
280.88448	92	
281.84109	108	
283.02676	74	
284.39619	88	
286.92783	72	
288.13333	90	
288.83846	102	
289.87923	80	
290.15136	266	1+
291.81135	76	
292.13051	100	
292.85934	76	
295.83781	122	
295.88442	88	
296.39999	84	
296.85540	86	
297.01725	130	
297.81370	80	
297.92104	164	
298.91885	84	
299.06330	164	
299.78547	82	
300.97966	84	
301.85801	78	
301.87741	74	
303.81297	86	
303.85838	80	
303.94386	82	
304.84982	78	
304.92063	74	
307.89860	98	
309.84841	102	
310.87827	174	
310.89996	88	
311.77063	80	
312.94263	72	
316.12662	74	
317.39628	80	
319.71917	92	
320.03537	78	
320.07536	74	
320.88903	96	
323.88473	76	
324.21361	78	
324.39336	106	
325.84765	178	
329.19465	72	
330.81170	88	
332.86531	76	
335.20121	90	
336.77707	78	
337.05617	84	
339.80551	82	
340.16539	84	
343.09326	90	
344.90432	74	
END IONS

###FS:    #m/z: 363.95840 #charge 1+
###MS: 86
###MSMS: 88
BEGIN IONS
TITLE=Cmpd 65, +MS2(363.9584), 28.0-35.0eV, 1.9min #88
RTINSECONDS=112.451
SCANS=86,88
PEPMASS=363.95840	235458
CHARGE=1+
48.36024	102	
111.43498	112	
189.86239	422	1+
191.85994	208	
193.85850	80	
196.88466	232	
203.92751	80	
207.87160	196	
207.88508	90	
208.93999	82	
209.94474	604	
209.96452	108	
210.88631	132	
212.87967	986	1+
214.89167	96	
218.05549	92	
218.91049	82	
221.89288	80	
222.95212	346	1+
223.97723	76	
224.94966	690	1+
226.94835	3598	1+
227.88037	106	
227.92865	140	
228.89276	342	1+
228.94309	4710	1+
230.83709	98	
230.88881	2114	1+
231.14555	88	
233.98817	80	
234.87982	132	
236.12307	78	
238.07720	88	
239.07724	84	
240.40678	100	
240.82220	282	1+
240.94122	210	
240.96569	500	1+
241.08596	110	
241.94141	668	1+
242.94324	440	1+
242.96058	556	
243.82095	340	1+
244.95793	3032	1+
245.18208	80	
245.87456	76	
245.94303	282	
246.44317	82	
246.90375	204	
246.95389	2192	1+
246.97874	226	
248.80371	370	1+
248.84489	90	
248.89847	774	1+
249.39374	84	
250.80029	128	
250.94953	88	
250.97250	318	
251.79988	116	
253.84028	84	
253.90840	148	
255.91844	78	
256.58252	100	
258.09521	114	
258.83294	116	
258.96963	80	
259.10224	82	
259.44245	96	
260.83729	178	
260.96922	384	
261.82227	78	
261.83602	296	1+
263.89992	82	
263.97614	186	1+
265.08911	128	
266.43098	106	
266.81456	166	
266.87036	78	
267.81067	94	
267.83759	116	
267.97469	498	1+
268.41122	88	
268.81126	152	
269.81511	90	
269.84527	88	
269.96757	688	1+
269.99108	78	
270.86269	98	
271.99823	80	
272.50018	76	
272.81646	78	
273.12476	82	
273.86571	202	1+
274.04491	98	
276.09344	288	1+
276.12860	84	
276.63878	84	
276.81393	198	
276.85206	186	
277.44805	78	
278.79753	104	
278.84344	108	
279.10650	226	1+
279.79393	802	1+
280.79588	612	1+
281.12984	84	
282.79024	288	1+
282.82865	102	
282.85100	456	1+
283.43808	86	
283.85434	330	1+
284.82525	126	
285.84865	414	1+
286.05502	100	
287.42312	98	
288.80922	88	
289.36884	92	
290.14828	158	
290.44358	110	
291.83227	76	
291.90793	84	
292.50601	76	
292.93910	118	
293.11661	178	1+
293.84743	80	
295.84644	84	
296.81146	88	
296.85263	128	
297.11740	80	
297.81258	202	
298.80188	1256	1+
301.86337	256	1+
302.10981	88	
302.79561	130	
302.81412	84	
303.14356	84	
303.81146	114	
303.85470	674	1+
303.87504	114	
304.81100	82	
304.94208	80	
306.88372	84	
307.88600	100	
307.91255	80	
308.33721	110	
311.86178	78	
314.82351	130	
315.35603	88	
316.81423	290	1+
317.43128	88	
318.86159	80	
318.88478	220	1+
319.20777	88	
319.81914	126	
320.13694	132	
320.80139	252	
320.92688	150	
321.06881	92	
321.53328	82	
321.82071	310	1+
322.92680	86	
322.98809	84	
323.17672	178	1+
323.73008	78	
323.83907	166	
324.79504	106	
324.87952	188	
325.27410	94	
325.85008	126	
326.87225	290	
327.89907	80	
328.82986	90	
329.19638	112	
329.88190	116	
330.88367	146	
335.85133	94	
336.94937	210	1+
342.89342	76	
344.40789	174	
345.79803	82	
350.81448	88	
353.76002	92	
357.22117	76	
359.21032	88	
361.79047	90	
362.04821	78	
363.20353	76	
364.07201	90	
366.17427	84	
END IONS

###FS:    #m/z: 507.84800 #charge 1+
###MS: 86
###MSMS: 89
BEGIN IONS
TITLE=Cmpd 66, +MS2(507.8480), 28.2-35.2eV, 1.9min #89
RTINSECONDS=113.223
SCANS=86,89
PEPMASS=507.84800	144272
CHARGE=1+
196.01698	450	
209.88161	148	
223.97385	182	
232.89516	318	1+
234.89104	128	
238.06293	128	
250.90886	136	
252.07771	148	
252.10889	132	
258.87070	290	1+
261.82049	148	
262.10955	152	
266.12825	126	1+
270.80690	220	1+
271.85754	144	
273.85443	212	
273.88356	174	
277.97268	158	
278.83183	174	
281.86899	126	
284.88775	374	1+
286.87111	202	1+
287.79483	230	
287.85407	458	1+
288.78583	124	
289.03590	148	
289.88282	220	
290.86548	140	
290.88164	144	
293.81030	208	1+
293.87470	916	1+
294.81293	176	1+
298.85400	240	
299.85701	144	
299.92014	138	
300.84995	236	1+
301.82384	118	
303.80312	126	
303.86751	718	1+
305.86621	678	1+
306.01297	148	
306.89217	136	
307.85619	126	
307.88567	158	
308.14037	412	
308.87860	1034	1+
309.14428	256	
310.15950	410	
311.79410	168	1+
311.88407	2092	1+
312.76462	130	
313.02497	276	1+
314.87905	456	1+
318.86188	206	
321.81415	160	
321.96511	128	
323.85333	144	
323.87278	228	
324.86203	122	
325.83382	150	
325.89468	140	
326.88483	1536	1+
327.80782	178	
327.89881	424	
328.88064	288	1+
331.89124	180	
332.10056	138	
332.84883	208	1+
332.87550	294	
332.89688	172	
333.88246	194	
334.89622	120	
335.78432	132	
335.88455	412	1+
336.98420	158	
338.90822	138	
339.87213	184	
340.13052	168	
341.78529	120	
341.88891	304	1+
345.15009	118	
345.82683	128	
347.76087	194	
347.78075	176	
348.78442	124	
348.84324	206	1+
348.88546	118	
349.16686	184	
349.75146	324	
349.80515	186	1+
350.76641	188	
350.82593	120	
350.92344	128	
352.71568	166	1+
353.79104	138	
353.85486	124	
353.91016	130	
355.89097	268	1+
357.76213	146	1+
360.76073	380	1+
363.79189	134	
363.87140	316	1+
365.79091	250	1+
366.02462	234	1+
366.71001	426	1+
366.73820	116	
366.84268	248	
367.77136	358	1+
367.84249	124	
368.70805	378	1+
368.81739	144	
368.89992	494	1+
369.70928	270	1+
369.83933	476	1+
369.96230	170	
370.80598	124	
370.87233	232	1+
371.80214	130	
372.04889	184	
373.83219	388	1+
376.78455	212	1+
377.37358	142	
380.72371	156	
380.85585	134	
381.79491	180	1+
381.84388	252	
382.85262	156	
384.85100	722	1+
384.89537	144	
385.77771	272	
385.82158	254	1+
386.85703	280	
387.84600	164	
388.80315	182	
388.86284	116	
389.21264	142	
389.72298	308	1+
390.06149	144	
390.84093	856	1+
390.86392	240	
391.91267	180	1+
392.74788	164	1+
392.82446	378	1+
392.84825	252	1+
394.83649	132	
395.78690	184	1+
397.72594	784	1+
397.90951	158	
398.72925	628	1+
399.85378	284	
400.85418	130	
402.76409	188	1+
402.82715	166	1+
402.86503	626	1+
404.81069	116	
405.74982	170	
405.77136	218	
405.86810	200	
405.90058	120	
406.78172	164	
406.80681	128	
407.10227	132	1+
407.74812	298	
407.78262	128	
407.87048	580	
408.74811	256	
408.85647	818	1+
409.72483	420	
410.72210	432	1+
410.83984	974	1+
410.87567	158	
413.69914	164	1+
413.87857	362	1+
417.82581	210	
417.86149	142	
419.84257	134	
421.13927	202	
421.77659	188	
421.88679	612	1+
422.76909	132	
422.86643	474	1+
423.77836	444	
423.86801	326	1+
424.78652	302	
425.75671	616	
426.75901	328	
426.81456	162	
426.86329	334	
427.73685	1306	1+
427.86522	294	
428.85009	820	1+
428.87947	216	
429.69966	234	
429.87318	124	
430.73775	120	
431.87027	370	1+
432.68808	154	
433.85120	392	1+
435.17609	120	
437.73096	122	
439.06716	120	
439.15413	138	
439.73537	118	
439.89519	350	
441.78668	166	
443.76854	140	
444.68891	120	
444.87555	1682	1+
445.74215	266	
446.70324	646	1+
446.74939	122	
446.79624	172	
446.89631	128	
448.77180	162	
448.90136	120	
449.78206	182	1+
449.88263	430	1+
450.15566	100	1+
450.70406	130	
450.75470	182	
453.75397	152	
457.90928	146	
462.88723	310	1+
465.72368	140	
467.89133	680	1+
469.80334	136	
485.90375	274	1+
506.82377	156	1+
END IONS

###FS:    #m/z: 340.94260 #charge 1+
###MS: 90
###MSMS: 91
BEGIN IONS
TITLE=Cmpd 67, +MS2(340.9426), 28.0-35.0eV, 2.0min #91
RTINSECONDS=116.881
SCANS=90-91
PEPMASS=340.94260	643598
CHARGE=1+
67.30616	96	
185.93143	102	
190.93496	140	
190.94761	152	
192.92715	242	
196.88435	72	
197.88646	76	
198.92432	86	
200.10597	74	
206.93009	100	
208.93764	200	1+
208.96113	164	
210.41565	74	
212.04705	92	
213.87543	128	
213.94012	708	
214.03433	82	
214.87776	76	
214.89664	120	
215.88879	366	1+
215.93653	236	
217.93609	82	
218.88690	114	
222.91274	80	
222.95325	110	
223.83042	72	
226.94663	120	
227.01409	70	
227.95133	82	
228.82534	78	
228.93674	258	1+
229.09674	80	
229.88511	520	1+
230.08445	78	
230.88842	444	1+
231.11227	120	
231.94982	134	
233.89778	124	
233.94753	222	
235.39706	102	
236.88774	80	
237.20001	104	
238.01369	78	
239.56575	72	
239.84574	108	
239.87862	90	
240.83836	316	1+
240.85448	210	
241.89125	132	
242.82992	96	
243.83167	288	1+
243.89389	78	
244.78437	100	
244.96496	118	
246.85397	140	
246.94855	90	
249.90029	128	
249.96326	328	1+
249.98819	104	
250.85772	92	
251.89955	76	
253.95189	78	
254.66075	98	
254.97104	186	
255.03983	82	
255.06825	78	
255.49992	76	
255.96283	352	1+
256.08006	82	
256.89537	88	
256.96472	220	1+
256.99606	84	
257.24768	76	
258.83165	72	
258.84838	122	
258.90287	102	
259.15587	78	
259.37536	92	
259.85288	254	
259.89174	72	
260.40676	96	
260.97568	94	
262.11546	78	
262.85121	128	
262.92615	164	
263.07039	106	
265.84404	84	
266.09669	74	
267.87773	82	
268.01700	74	
268.84037	250	1+
269.97632	84	
270.87522	74	
272.45379	102	
272.93270	82	
273.11579	106	
273.79930	78	
273.85899	190	1+
273.95759	74	
275.20545	92	
276.85609	280	
277.41648	92	
277.85730	232	
277.96237	132	
278.85020	680	1+
278.88840	128	
279.09281	78	
279.85360	376	1+
279.89338	76	
280.82275	118	
282.86790	72	
283.10320	78	
283.53331	72	
284.14014	110	
285.91421	72	
286.88006	80	
287.11715	88	
287.57942	80	
287.91702	80	
292.08567	72	
292.86109	80	
294.86429	134	
295.11596	80	
295.13090	72	
295.99287	102	
296.82292	78	
297.89017	118	
298.09137	88	
298.85299	76	
299.99999	72	
300.99910	96	
301.79396	88	
301.86485	114	
301.92599	72	
302.15397	90	
302.18431	74	
302.94526	130	
303.11218	116	
306.14722	136	
307.79881	146	
308.79878	200	1+
309.29315	94	
310.87711	132	
310.96472	72	
311.77474	98	1+
312.80107	122	
313.39458	72	
318.14474	76	
318.90535	72	
319.81927	110	
323.42298	78	
324.57686	72	
324.89574	76	
325.90342	72	
326.17381	76	
328.00785	72	
328.19166	72	
328.98040	88	
334.14783	88	
338.80325	74	
338.87338	80	
338.97307	74	
340.37975	72	
342.81126	78	
342.91109	74	
344.67089	76	
END IONS

###FS:    #m/z: 363.95856 #charge 1+
###MS: 90
###MSMS: 92
BEGIN IONS
TITLE=Cmpd 68, +MS2(363.9586), 28.0-35.0eV, 2.0min #92
RTINSECONDS=117.653
SCANS=90,92
PEPMASS=363.95856	241716
CHARGE=1+
70.86703	98	
163.29215	84	
182.93169	72	
189.86519	82	
191.85814	408	1+
191.94165	74	
196.88082	84	
200.87925	178	
205.06546	82	
205.95510	130	
208.94193	112	
209.94390	746	1+
210.02766	88	
210.88558	156	
212.87896	1366	1+
214.89746	76	
215.83105	78	
216.41214	82	
218.41129	76	
222.95250	430	1+
224.94953	984	1+
225.16600	74	
225.85925	74	
226.84032	76	
226.94748	4058	1+
227.04285	88	
227.92810	98	
228.85132	92	
228.89355	360	
228.94276	4648	1+
230.89010	1354	1+
231.80507	160	
232.88453	188	
234.79468	86	
234.88411	88	
237.89813	72	
239.90421	96	
240.82331	154	
240.93947	792	1+
240.96269	254	
241.84135	110	
242.96182	326	1+
243.81800	134	
243.93689	94	
244.44454	90	
244.58059	74	
244.95877	2918	1+
246.79229	94	
246.90408	188	
246.95413	2338	1+
246.98504	92	
247.90644	76	
248.80401	212	
248.90031	758	1+
249.80469	136	
250.80549	80	
250.89486	86	
250.97223	82	
251.07065	138	
251.89731	76	
253.08933	84	
253.83771	82	
253.90299	114	
254.06320	74	
254.91388	96	
258.83046	190	
259.84100	90	
260.82799	650	1+
260.96848	410	1+
261.13623	94	
261.94479	74	
262.96908	78	
264.81726	114	
264.97836	98	
265.89834	84	
265.97521	186	
266.04461	104	
266.09659	120	
266.41924	84	
266.81605	620	1+
267.10287	74	
269.92013	72	
269.96919	702	1+
270.00067	98	
270.48108	86	
271.91613	282	1+
272.01393	100	
272.17264	168	
275.01956	72	
276.85009	84	
277.83700	72	
278.84066	198	
279.10689	124	
279.39465	72	
279.79687	74	
280.79315	710	1+
280.84962	78	
281.94113	78	
282.79460	290	
282.87779	138	
283.09823	100	
283.79276	136	
283.85240	156	
283.98201	78	
285.83181	92	
285.84754	130	
286.81351	84	
286.83027	108	
286.85091	74	
290.79018	110	
290.87039	94	
291.13842	80	
291.54302	108	
292.01290	72	
292.81940	76	
292.94544	82	
293.11679	160	
294.86216	106	
294.93469	72	
295.62480	94	
295.86520	226	1+
296.81020	148	
297.81055	180	
298.37367	94	
298.39698	100	
298.80581	1010	1+
299.87444	88	
300.77083	82	
300.80123	740	1+
301.82817	98	
301.86166	274	1+
303.85700	598	1+
303.94842	74	
304.81702	104	
307.03210	96	
307.64572	74	
307.88247	88	
310.88064	126	
316.81601	160	
318.81586	90	
319.05146	90	
319.82349	130	
319.90724	130	
320.85785	86	
321.81717	206	
321.86669	308	1+
322.15907	80	
322.92952	218	
323.83207	78	
324.02465	72	
324.82233	78	
325.18236	82	
326.17145	72	
326.87269	400	
327.59656	84	
329.93674	76	
330.02822	74	
331.14905	78	
331.17786	78	
331.25167	120	
331.73677	76	
336.94674	182	
337.82991	78	
341.18051	114	
342.79088	78	
344.96759	74	
348.41524	100	
351.50027	76	
355.76830	206	1+
356.57404	94	
357.09795	90	
359.04542	82	
360.86539	116	
361.05609	84	
366.03852	72	
366.92691	94	
END IONS

###FS:    #m/z: 507.84827 #charge 1+
###MS: 90
###MSMS: 93
BEGIN IONS
TITLE=Cmpd 69, +MS2(507.8483), 28.2-35.2eV, 2.0min #93
RTINSECONDS=118.424
SCANS=90,93
PEPMASS=507.84827	147038
CHARGE=1+
74.11832	106	
196.01720	184	
209.94285	162	
222.97210	126	
224.97805	150	
226.97401	162	
234.90589	108	
238.05852	134	
239.84592	208	1+
250.90908	146	
253.09259	222	
254.98264	140	
259.09658	114	
259.88738	108	
261.88550	160	1+
262.13703	124	
267.85975	174	1+
275.85175	162	
276.84086	144	
278.83331	124	
278.89467	128	
280.08899	108	
280.83702	238	1+
280.85752	146	
280.93397	154	1+
282.89043	134	
287.85199	414	
288.87698	434	1+
289.86912	172	
290.13583	134	
290.86629	480	
293.87411	1268	1+
293.96537	146	
294.89899	116	
295.10035	130	
295.98091	126	
296.85235	126	
298.11394	140	
298.79644	256	1+
299.84427	134	
299.85895	124	
300.86333	286	1+
302.34893	114	
303.39513	122	
303.86594	146	
305.81900	122	
305.86354	624	1+
306.11892	122	
307.86475	148	
307.89244	296	
308.14125	1024	1+
308.38157	196	1+
308.87350	570	
309.43751	108	
309.87162	402	
309.88543	212	
310.16019	414	1+
310.84641	188	
311.88453	2204	1+
311.97053	198	
312.86871	196	
314.86917	628	1+
314.89336	116	
316.64298	248	1+
316.86346	226	
317.64436	158	1+
318.86235	116	
319.86087	236	
321.81314	114	
322.87996	358	1+
324.85952	168	
325.85164	118	
326.80631	606	1+
326.88383	1506	1+
328.13045	156	
328.85974	148	
328.87619	132	
329.17158	198	1+
330.88350	130	
331.89367	282	1+
332.87287	452	1+
333.84482	130	
335.77464	112	
336.80493	304	1+
337.12175	112	
340.86193	118	
344.81902	212	1+
347.78013	214	
348.77131	192	
348.84187	284	1+
349.36428	118	
349.75968	272	
349.80427	148	
350.76355	404	1+
350.80074	160	1+
350.89757	136	
351.88354	116	
352.14229	180	1+
352.83197	162	
352.87697	204	1+
353.85709	148	
365.78677	428	
366.19123	218	1+
366.76824	482	1+
367.71158	292	
367.77096	404	1+
367.81208	108	
367.85199	192	
368.73345	130	
368.80107	416	1+
369.70689	228	1+
369.84227	120	
370.03999	192	
370.83702	148	
371.19179	120	
372.77165	128	
373.04874	132	
374.81787	188	
374.84817	156	
379.39477	160	
380.79952	218	1+
380.85751	128	
383.77484	108	
383.83787	184	
384.71326	118	
384.82995	232	
384.85254	1078	1+
385.77621	422	1+
386.38561	120	
387.74658	190	1+
387.85909	252	1+
389.20306	350	1+
390.64738	120	
390.79257	266	1+
390.84172	446	1+
392.82693	822	1+
393.19052	114	
393.74807	138	
395.74239	258	1+
396.77723	190	1+
397.24486	118	
398.73308	122	
399.73589	374	1+
399.85329	282	1+
400.72725	136	
402.86527	720	1+
403.78515	120	
405.76767	142	
405.79209	232	
405.86047	170	
406.05088	200	
406.76740	506	1+
406.79194	120	
406.87696	160	
407.74256	412	
407.86745	560	
408.75265	194	
408.80939	324	1+
408.85395	1026	1+
409.72286	168	
409.75795	138	
410.73513	202	
410.84132	666	1+
410.86855	262	1+
410.95168	154	1+
411.73830	140	
411.81171	236	1+
412.74424	122	
412.84521	254	1+
413.22948	114	
413.75011	110	
417.73982	118	
417.82288	192	1+
417.85942	154	
417.97061	126	
419.73165	152	
420.73775	160	
421.81014	140	
421.88388	120	
422.85675	114	
422.87457	142	
423.76934	518	1+
423.87171	286	
424.08136	114	
424.87046	208	
425.75540	516	
425.78527	226	1+
425.87409	148	
426.70456	108	
426.75449	310	
426.86345	1150	1+
427.08104	120	
427.73217	536	
427.77689	194	
428.73701	792	1+
428.76683	260	1+
428.84824	1596	1+
428.88419	220	
429.70134	348	1+
429.87280	376	1+
431.05259	106	
431.85080	162	
434.85493	136	
435.71902	324	1+
439.90321	142	
443.76587	150	
444.87674	1666	1+
445.74958	296	1+
446.71167	556	1+
446.78195	156	
447.71332	466	1+
447.76947	166	
447.87988	182	
448.77142	264	
448.89523	120	
449.74473	158	
449.79122	116	
449.87863	432	1+
450.75123	298	1+
451.87786	208	1+
457.70731	140	
457.90306	378	1+
462.88553	438	1+
467.70163	276	1+
467.89130	802	1+
468.77711	128	
479.78318	136	
485.89872	496	1+
511.76844	120	
END IONS

###FS:    #m/z: 322.93133 #charge 1+
###MS: 94
###MSMS: 95
BEGIN IONS
TITLE=Cmpd 70, +MS2(322.9313), 28.0-35.0eV, 2.0min #95
RTINSECONDS=122.083
SCANS=94-95
PEPMASS=322.93133	1758004
CHARGE=1+
89.67709	74	
178.42751	86	
192.88678	66	
195.95849	84	
197.87095	74	
197.95767	78	
201.05330	98	
207.07677	64	
209.99168	68	
214.13141	94	
214.86680	78	
223.96051	286	
223.99941	74	
224.01613	66	
225.11070	68	
225.89247	94	
227.92757	88	
227.95705	66	
228.83832	72	
229.06866	66	
229.91515	68	
230.82227	218	1+
232.96935	82	
235.03914	70	
235.37449	82	
236.14185	82	
236.83860	96	
236.88853	152	
238.93862	110	
239.07290	200	
239.94987	80	
240.82929	82	
240.88355	76	
240.91905	70	
240.94159	1160	
241.38802	92	
241.94181	1018	
241.96387	74	
242.02189	82	
242.41569	78	
242.82372	208	
242.94215	2726	1+
243.82152	388	
243.88246	72	
244.94308	452	1+
246.44528	70	
246.82516	68	
246.85502	80	
246.97719	174	
247.37128	90	
247.94096	82	
247.98389	80	
248.83406	218	1+
248.85641	72	
249.07759	74	
250.06434	64	
250.91252	82	
251.44747	108	
251.86830	160	
254.03980	68	
254.34708	72	
255.07057	70	
256.16588	66	
257.16704	76	
258.41894	72	
258.83661	198	
259.08448	90	
259.29816	78	
259.83458	74	
260.82921	84	
261.83156	144	
262.83256	118	
263.98146	66	
264.06127	70	
265.05811	64	
265.39195	100	
265.98055	70	
266.86246	76	
267.93644	98	
268.06121	68	
268.96061	68	
269.15968	66	
269.84952	68	
271.41079	72	
271.84394	190	1+
271.86032	88	
273.75230	86	
273.80734	72	
274.08747	66	
274.87483	66	
274.91978	64	
275.81057	134	
276.21203	66	
276.84934	90	
277.83282	80	
278.24645	72	
278.80622	68	
279.09322	908	1+
279.19360	66	
279.90172	80	
280.11526	80	
280.86194	196	1+
281.84874	100	
283.06806	78	
283.28313	70	
283.79363	76	
284.05031	68	
284.29274	310	1+
284.80200	84	
284.87188	86	
285.78932	80	
286.81609	72	
286.91555	80	
286.93212	66	
287.38806	74	
287.73767	66	
289.18709	76	
289.91408	90	
292.00443	78	
293.86856	68	
293.88967	84	
294.85171	130	
296.81049	74	
299.70482	96	
300.13265	64	
300.17266	68	
300.79409	66	
301.86032	70	
302.24640	72	
303.20557	64	
303.88118	184	1+
304.90781	74	
304.96787	76	
305.03429	92	
305.09890	66	
305.91226	68	
306.01284	66	
306.06923	70	
306.11601	82	
307.80260	66	
308.87161	66	
308.89176	78	
312.87545	74	
313.82949	64	
313.98434	74	
314.87879	70	
315.82742	64	
316.79859	98	
318.87716	76	
319.14005	76	
320.02457	66	
322.04889	64	
322.13452	70	
322.86686	78	
323.19549	74	
324.14119	80	
325.05177	72	
327.05449	78	
327.93704	66	
END IONS

###FS:    #m/z: 507.84785 #charge 1+
###MS: 94
###MSMS: 96
BEGIN IONS
TITLE=Cmpd 71, +MS2(507.8478), 28.2-35.2eV, 2.1min #96
RTINSECONDS=122.856
SCANS=94,96
PEPMASS=507.84785	141766
CHARGE=1+
196.01609	404	1+
210.03187	156	
231.11187	114	
232.89685	252	
234.11206	114	
234.88937	108	
236.89092	184	
244.16675	122	
250.90743	124	
256.78638	114	
260.88068	330	1+
262.11642	144	
265.93238	148	
266.16709	180	
266.77752	234	1+
268.11060	114	
270.86272	110	
272.79349	242	1+
272.85188	430	1+
273.85447	274	1+
276.43864	136	
276.85040	120	
276.90619	120	
285.85661	108	
287.85821	770	1+
288.85285	404	1+
289.88297	226	
290.86359	456	1+
291.86623	276	1+
292.13772	158	
293.85529	114	
293.87352	474	1+
294.12487	142	
295.87705	118	
296.85628	110	
296.87352	182	
297.84457	188	1+
298.87781	120	
299.14397	112	
301.84452	110	
301.89349	172	
302.86140	148	
303.86790	578	1+
305.86285	756	1+
305.88354	298	1+
306.12726	136	
307.82500	110	
307.89212	278	
308.14128	304	
308.87433	496	
309.14267	242	
309.87578	256	
309.88963	264	
310.16015	396	1+
310.86946	170	
311.88583	1542	1+
313.16545	108	
314.80901	226	1+
314.86826	826	1+
316.83551	108	
316.86867	112	
317.87957	122	
317.89573	146	
318.85830	186	
318.93318	272	1+
320.87943	210	1+
321.91891	106	
323.87380	278	
323.97362	132	
324.75062	120	
324.85692	122	
325.90093	252	
326.88474	1514	1+
328.85898	122	
328.87819	344	1+
328.97722	144	
329.80308	112	
332.31604	182	1+
333.97375	158	1+
335.88465	170	
336.94047	126	
337.88781	190	
338.01944	152	
338.89947	106	
340.36907	120	
340.46689	106	
340.78804	240	1+
343.83938	114	
343.87151	164	
344.80747	120	
344.96515	124	
345.82454	114	
346.86852	122	
347.77694	248	1+
348.84732	388	1+
348.89217	138	
349.76061	282	1+
349.80217	120	
349.89614	202	
350.07843	122	1+
350.82195	334	1+
350.88664	256	
353.31419	200	1+
353.85168	108	
354.34231	114	
356.84046	294	1+
357.71736	142	
365.77154	118	
365.78727	170	
366.84160	352	
367.71168	432	1+
367.76664	428	1+
367.78750	180	
367.83995	368	1+
367.88967	294	1+
368.71061	238	1+
368.78162	278	1+
371.80339	122	
371.87759	196	1+
372.19631	158	1+
373.77426	126	
374.81424	234	
375.72973	166	
375.81320	132	
376.80422	222	1+
377.15863	114	
378.07446	120	
379.02259	110	
380.14205	204	1+
381.71996	268	1+
383.71684	112	
383.79223	116	
383.81000	122	
384.85221	626	1+
385.77723	108	
386.77647	316	1+
387.20262	120	
387.77614	212	1+
387.84685	140	
388.85239	116	
389.20301	276	1+
389.80442	152	
390.78310	130	
390.84199	880	1+
392.83039	812	1+
393.73891	264	1+
396.40345	172	
398.64842	132	
399.73052	148	
399.81255	322	1+
399.85357	388	1+
400.00405	120	
400.72579	188	
402.85963	408	
402.88708	112	
403.77010	116	
403.86371	190	
405.77576	162	
405.87094	554	1+
405.90380	168	1+
406.79169	260	
407.74182	434	1+
407.80439	120	
407.86968	708	
408.16464	162	1+
408.85985	540	
409.72635	388	1+
409.86407	522	1+
410.84068	714	1+
412.73117	238	
414.67569	124	
414.76097	124	
415.09352	124	
416.74584	166	1+
416.78497	116	
417.86249	314	1+
421.73739	138	
421.88301	178	
422.89028	136	
423.77731	664	1+
423.86973	314	
424.87483	174	
425.75634	1314	1+
425.87188	142	
426.86207	824	1+
427.73763	686	
428.09190	114	
428.73771	674	1+
428.85009	1284	1+
428.88698	110	
429.70269	314	1+
430.21558	178	1+
430.86307	622	1+
431.74776	142	
432.69414	182	1+
433.85542	320	1+
433.86408	106	
434.84641	246	1+
439.16074	198	
441.78151	134	
442.69379	106	
443.76515	166	
444.76563	196	
444.80693	118	
444.87205	1364	1+
445.74880	290	1+
447.71353	350	1+
447.73408	110	
448.77387	218	
449.76321	120	
449.87844	400	
450.70534	138	
450.74729	260	
450.78215	130	
450.88494	244	
451.90324	108	
457.90273	242	
462.88443	738	1+
465.72442	108	
466.70071	238	1+
467.89192	830	1+
468.76281	146	
468.78307	124	
469.83362	122	
470.73182	134	
482.12299	120	
485.90401	356	
486.84065	108	
486.90294	172	
504.15902	160	1+
508.92336	106	1+
509.86486	222	1+
END IONS

###FS:    #m/z: 336.94722 #charge 1+
###MS: 94
###MSMS: 97
BEGIN IONS
TITLE=Cmpd 72, +MS2(336.9472), 28.0-35.0eV, 2.1min #97
RTINSECONDS=123.628
SCANS=94,97
PEPMASS=336.94722	56588
CHARGE=1+
100.28069	90	
179.85394	86	
192.88865	86	
194.00559	88	
196.88433	90	
205.94384	70	
208.89010	72	
210.88416	72	
210.90205	82	
211.94429	1444	1+
212.87902	828	1+
213.89139	128	
213.93999	554	1+
215.89053	124	
215.93730	120	
217.83868	78	
218.82513	70	
218.83791	116	
219.83626	88	
225.12918	74	
225.83540	74	
225.97374	72	
226.55153	84	
226.94286	116	
227.84200	74	
228.89255	70	
228.90912	92	
229.95328	1006	1+
230.89020	1372	1+
231.90580	114	
231.95106	650	1+
232.43184	78	
232.88640	104	
232.98069	80	
233.82688	328	
233.87378	72	
233.94828	360	1+
234.81902	88	
235.82511	70	
238.84000	92	
238.88893	140	
240.02963	88	
240.43911	86	
240.82732	130	
241.84706	330	1+
242.83252	80	
245.07063	86	
246.85653	122	
246.98594	94	
247.97097	220	
248.03207	76	
248.89949	440	1+
249.83012	314	1+
249.96160	124	
250.90562	94	
250.95500	74	
251.84695	76	
251.96194	106	
252.84677	178	
252.97254	262	
253.08615	104	
253.83637	84	
253.90391	120	
254.02232	106	
254.43142	88	
254.91959	156	
254.96754	164	
255.07701	156	
255.52757	72	
255.97026	128	
256.85837	132	
256.95760	116	
257.25965	82	
258.80597	70	
258.84662	612	1+
259.81263	72	
259.83444	104	
259.85024	416	1+
259.95426	94	
260.82956	316	1+
261.15789	72	
261.83297	214	1+
262.18905	90	
262.87938	160	
262.92135	74	
263.99342	88	
267.84657	156	
268.84324	740	1+
268.86599	86	
269.79723	78	
269.83646	94	
270.00059	78	
270.56187	92	
270.98124	138	
271.09723	86	
271.86990	116	
273.11659	72	
274.92803	78	
275.69805	88	
276.85686	720	1+
277.00999	120	
277.83774	132	
277.88878	108	
278.03751	74	
278.83806	468	1+
279.11541	78	
279.35745	82	
279.96405	80	
280.09902	92	
280.86813	202	1+
281.49610	76	
282.92962	90	
282.95459	74	
285.84891	1068	1+
286.85075	766	1+
287.80914	110	
288.03975	80	
288.20423	70	
288.89674	72	
288.98449	72	
289.95798	76	
290.05646	90	
290.82641	74	
290.85780	80	
291.06091	100	
291.36488	78	
291.86301	108	
291.89371	136	
292.88003	100	
293.10573	134	
293.83387	172	
293.85865	112	
294.00062	90	
294.03714	86	
294.10856	86	
295.19822	96	
295.87481	130	
295.98746	208	1+
297.82125	74	
298.98467	72	
300.88144	78	
301.52299	96	
301.86863	74	
302.06266	78	
302.85722	72	
303.91582	72	
304.85885	426	1+
305.00422	84	
305.79839	74	
305.86207	430	1+
307.15039	78	
307.80280	74	
310.87619	312	1+
310.95853	72	
311.27875	80	
316.94996	80	
319.38766	94	
319.85555	88	
321.38350	76	
322.11863	126	
322.89574	82	
324.89554	164	
326.89529	74	
327.62138	86	
329.88976	74	
330.87175	82	
331.33676	88	
332.33878	80	
332.41058	104	
332.92124	72	
333.43004	78	
338.60700	72	
341.92962	88	
342.20885	90	
END IONS

###FS:    #m/z: 322.93146 #charge 1+
###MS: 98
###MSMS: 99
BEGIN IONS
TITLE=Cmpd 73, +MS2(322.9315), 28.0-35.0eV, 2.1min #99
RTINSECONDS=127.309
SCANS=98-99
PEPMASS=322.93146	1729866
CHARGE=1+
153.58985	90	
182.87329	72	
185.92653	78	
187.93927	84	
190.90023	78	
196.88782	90	
197.00325	80	
197.05681	108	
197.88500	68	
198.91754	106	
200.83569	78	
200.87409	74	
200.88679	100	
201.03931	116	
205.96737	136	1+
207.93657	84	
212.89532	94	
214.88663	88	
215.89759	80	
218.41299	108	
218.88130	70	
219.95072	70	
220.43385	84	
222.95863	76	
223.95736	244	
225.82408	86	
226.84582	74	
227.00858	82	
227.81775	92	
228.84157	154	1+
229.89481	86	
230.88909	102	
230.91592	84	
231.12328	94	
231.90027	72	
234.89836	70	
235.08821	82	
235.48581	88	
237.91721	82	
240.16859	76	
240.82292	354	
240.94161	1390	
241.94038	3920	1+
242.07180	80	
242.78634	72	
242.94208	2576	1+
243.82167	158	
244.82061	230	1+
244.89297	84	
244.93974	962	1+
245.85767	88	
246.98953	80	
247.38880	70	
247.90857	116	
247.98129	92	
248.38025	82	
248.79680	76	
248.84374	98	
249.79733	72	
249.87463	76	
253.15029	70	
253.34779	76	
253.89923	74	
255.04684	74	
255.11542	82	
256.03939	200	1+
256.85599	82	
256.89913	118	
257.87437	92	
258.08535	86	
258.83149	288	
259.82433	84	
259.83687	168	
259.99990	84	
260.83495	118	
260.85030	82	
261.82938	556	1+
261.89074	80	
263.42334	90	
263.90207	70	
263.97945	78	
264.85318	154	
265.05201	80	
265.38399	76	
266.85234	208	
266.87233	132	
266.88799	94	
268.14556	90	
268.60626	90	
269.22437	68	
269.86745	192	1+
271.80342	114	
272.85028	200	1+
273.79703	70	
273.87008	108	
274.96875	72	
276.80527	128	
276.84517	74	
277.41747	98	
277.85976	70	
279.09246	1082	1+
280.78390	88	
280.87645	70	
281.09469	138	
281.81961	74	
281.88787	108	
282.86156	70	
283.14239	86	
283.83532	82	
283.86459	198	1+
284.29255	196	
284.36904	74	
284.83549	74	
284.98573	98	
285.29946	110	
285.96771	76	
286.15651	70	
287.17221	74	
288.20346	68	
288.85926	82	
290.86102	96	
291.80647	150	
291.87653	78	
293.87491	76	
294.02456	72	
295.85519	72	
296.02397	78	
298.13433	72	
299.78357	78	
300.94548	72	
301.15856	72	
302.86096	68	
303.80482	72	
304.38479	106	
306.88381	110	
307.84602	70	
307.88171	98	
308.80562	262	1+
308.86717	100	
309.93934	70	
310.37387	74	
310.88916	72	
311.85978	72	
311.88555	94	
313.12510	70	
314.86260	146	
316.79484	74	
316.82116	80	
317.84949	94	
318.86184	72	
319.06107	88	
319.89281	86	
320.18724	86	
320.84031	68	
323.02993	90	
325.18333	70	
325.25403	76	
325.31272	92	
325.89461	76	
325.91423	72	
326.75933	82	
327.19879	88	
327.28582	96	
END IONS

###FS:    #m/z: 336.94731 #charge 1+
###MS: 98
###MSMS: 100
BEGIN IONS
TITLE=Cmpd 74, +MS2(336.9473), 28.0-35.0eV, 2.2min #100
RTINSECONDS=128.082
SCANS=98,100
PEPMASS=336.94731	60126
CHARGE=1+
57.68079	72	
192.92104	84	
197.94365	90	
200.95425	76	
205.96680	80	
208.96454	72	
209.94201	84	
211.46434	88	
211.94552	952	
212.87833	700	1+
212.95955	74	
213.93914	320	
214.94185	136	
215.93461	146	
217.08082	72	
217.94658	90	
219.89424	84	
221.89462	72	
221.94033	92	
222.12692	98	
223.79194	90	
223.96796	80	
224.14168	130	
224.93007	74	
225.05377	74	
225.17682	72	
225.78946	76	
227.83813	106	
227.88950	144	1+
227.90674	98	
227.95674	80	
229.93585	84	
229.95627	1230	
230.47408	86	
230.88965	756	1+
231.90588	76	
231.92474	78	
231.95128	1016	1+
232.40014	98	
232.82330	358	1+
232.88974	84	
233.82604	308	1+
233.84713	98	
233.89720	438	1+
233.91665	72	
234.39201	70	
235.79680	72	
238.91068	94	
239.39844	100	
240.83688	158	
241.64580	84	
241.84231	144	
242.19579	72	
242.51715	72	
244.16410	144	
245.83809	74	
246.97937	90	
247.96546	688	1+
248.90151	544	1+
250.02040	82	
250.95441	124	
251.07130	270	1+
251.60328	78	
251.83316	312	1+
252.97249	686	
253.08356	98	
253.90661	464	1+
254.96694	202	
255.07464	204	
255.18397	80	
255.81204	72	
257.87260	100	
258.84536	344	1+
258.91575	156	
259.47242	94	
260.44413	90	
260.83219	96	
260.93396	92	
263.83093	150	
264.11141	92	
264.79405	94	
265.08997	88	
265.17401	90	
265.86104	98	
267.39209	86	
267.82944	74	
267.83746	802	1+
268.08726	72	
268.83990	688	1+
269.18614	78	
269.94816	94	
270.35770	78	
270.45283	98	
270.85094	90	
271.79954	88	
271.84850	266	1+
272.85158	160	1+
272.88167	78	
272.97061	82	
273.81712	72	
274.85798	166	1+
274.88392	156	
275.83976	104	
275.88142	82	
276.85384	268	
277.36228	78	
277.83750	114	
277.86950	140	
278.83844	432	
278.86287	130	
279.00465	76	
279.48072	118	
279.83615	206	
280.07021	72	
280.10328	78	
280.83653	162	
281.00782	72	
282.91317	84	
283.59741	72	
283.86825	70	
284.33987	70	
285.83827	110	
285.85778	148	
286.80938	86	
286.85085	1216	1+
289.87855	72	
290.10654	70	
290.52085	78	
291.42367	88	
291.80772	138	
291.85972	150	
291.87146	170	
292.01702	92	
294.11503	108	
294.86962	210	
295.21826	78	
295.88884	72	
296.01344	80	
296.86919	154	1+
298.01106	80	
300.03877	90	
300.17742	186	
300.57940	100	
300.88169	82	
303.35107	74	
303.85565	154	1+
305.16105	102	
307.79860	76	
308.38481	78	
308.52275	76	
309.87434	156	1+
312.81884	86	
314.14275	98	
314.87431	72	
315.82956	94	
317.87140	74	
318.86149	82	
318.88445	112	
319.45153	80	
319.81574	90	
322.28232	84	
323.85834	70	
325.81229	84	
325.85653	74	
327.04894	102	
328.03029	72	
330.93882	84	
332.88473	198	1+
333.55291	94	
333.81526	96	
335.16512	86	
336.29020	74	
339.92538	84	
END IONS

###FS:    #m/z: 359.96291 #charge 1+
###MS: 98
###MSMS: 101
BEGIN IONS
TITLE=Cmpd 75, +MS2(359.9629), 28.0-35.0eV, 2.2min #101
RTINSECONDS=128.854
SCANS=98,101
PEPMASS=359.96291	42474
CHARGE=1+
177.94221	106	
192.98943	80	
196.01529	80	
196.95324	90	
207.94804	142	
209.81061	82	
209.94377	402	
216.41208	92	
216.85682	78	
219.42312	114	
221.99527	96	
222.95310	264	
223.89824	130	
223.96299	264	
224.88061	78	
224.94892	446	
225.94967	438	
225.96679	96	
226.89569	88	
226.94803	2922	1+
226.97095	98	
227.93468	82	
228.79200	86	
228.94296	2328	1+
229.80741	76	
233.42118	130	
233.84541	80	
233.93927	74	
233.96378	158	
234.86397	348	
237.89442	78	
238.38324	86	
239.93275	84	
240.82339	152	
240.83914	270	
240.94249	258	
240.96408	356	1+
241.94735	120	
242.86496	80	
242.88216	86	
242.95896	432	1+
243.90513	80	
244.95819	1698	1+
245.53987	84	
245.83697	88	
245.87121	74	
245.94099	182	
246.43734	100	
246.85584	74	
246.95391	1476	1+
248.80648	126	
249.16080	78	
250.95117	218	
251.06973	90	
252.06537	76	
252.95951	246	
253.00148	82	
255.45298	80	
258.83218	330	
260.83542	244	1+
260.96680	284	1+
261.94038	94	
264.39085	80	
264.98385	86	
265.03524	92	
265.81698	206	
266.69169	108	
266.81159	400	
267.97572	280	
268.83584	82	
269.41970	76	
269.87137	110	
269.96897	162	
270.31569	90	
271.84197	80	
271.90892	106	
273.36875	78	
273.51463	90	
273.96918	164	
275.80805	228	1+
275.98526	80	
276.86468	168	
277.50757	76	
278.15845	90	
278.80087	172	
278.88356	86	
279.78963	534	1+
280.11190	268	1+
280.25744	76	
280.34361	92	
280.83907	76	
281.34180	76	
281.86230	264	1+
281.87880	88	
282.82844	84	
284.82424	198	
285.80798	84	
286.86069	172	
288.45441	84	
289.43624	90	
290.14867	142	
290.80137	76	
290.86044	124	
291.16142	86	
292.13039	86	
292.43884	96	
292.61529	100	
292.85581	440	1+
293.11771	84	
293.85793	298	1+
294.03898	76	
295.93730	78	
296.81123	156	
296.87598	250	1+
297.07485	92	
297.81235	104	
298.80637	782	1+
299.40748	80	
300.37274	84	
300.80224	132	
301.84669	78	
302.81887	112	
302.87442	94	
304.84341	86	
304.89468	90	
305.22292	84	
305.82628	76	
309.79614	136	
309.86832	372	1+
311.58002	76	
313.16205	90	
313.88713	108	
314.80083	78	
314.81930	128	
316.13381	84	
316.82362	148	
317.18000	90	
317.80398	208	1+
317.87375	124	
318.14420	104	
318.93238	194	
319.14286	178	1+
320.09692	78	
321.82091	156	
322.03563	76	
323.62839	78	
323.76769	78	
323.83171	96	
324.63186	108	
325.90125	76	
326.89275	80	
332.81133	86	
333.83800	76	
335.05517	86	
336.94487	196	
337.88431	82	
338.79894	84	
340.65449	88	
347.09839	78	
347.19923	74	
348.13582	82	
352.76791	74	
352.80443	74	
353.89863	80	
358.86848	76	
361.91275	78	
362.60247	76	
363.82140	88	
364.72149	122	
END IONS

###FS:    #m/z: 322.93138 #charge 1+
###MS: 102
###MSMS: 103
BEGIN IONS
TITLE=Cmpd 76, +MS2(322.9314), 28.0-35.0eV, 2.2min #103
RTINSECONDS=132.548
SCANS=102-103
PEPMASS=322.93138	1685952
CHARGE=1+
110.55153	68	
183.55795	70	
187.88725	66	
191.86175	66	
191.91773	78	
192.89064	92	
194.42988	98	
195.89681	72	
197.86717	188	1+
197.95785	74	
200.07772	74	
201.04278	80	
201.98409	70	
202.41901	92	
202.91917	70	
205.94928	70	
209.89605	72	
209.94708	130	
212.88547	112	
212.89848	124	
218.89400	74	
219.05385	80	
220.87832	122	
221.94424	80	
222.95385	418	1+
223.01535	72	
223.87090	80	
223.95848	282	1+
225.01857	70	
226.79054	70	
227.04959	90	
227.84178	76	
227.88458	86	
228.94616	66	
230.14811	70	
230.85842	86	
231.81819	74	
232.01252	76	
234.58963	80	
236.01076	124	
237.88672	72	
237.93220	76	
238.88777	68	
238.94018	114	
238.96014	100	
239.07771	136	
239.11559	74	
239.96695	78	
240.94144	1034	
241.29824	104	
241.88034	68	
241.89798	68	
241.93997	3666	1+
242.94213	2536	1+
243.05086	80	
243.82319	202	
244.82242	232	
244.84756	114	
244.93969	616	1+
245.03588	74	
245.43779	70	
245.96698	108	
246.43935	82	
246.98714	68	
247.97804	86	
248.86268	68	
248.90322	140	
249.11448	70	
250.88891	102	
251.07258	110	
251.09724	116	
251.92690	108	
252.86138	66	
253.16792	72	
253.93401	66	
254.14387	68	
254.91556	82	
254.96070	76	
256.78321	66	
256.84627	70	
257.95722	72	
258.89128	76	
258.94261	76	
258.97586	72	
259.06292	84	
259.83655	66	
260.10374	74	
260.85905	68	
261.83090	128	
261.88487	164	
262.82722	256	1+
262.84738	66	
262.87139	68	
263.90203	74	
264.04746	68	
264.87392	80	
265.06111	80	
265.08222	82	
265.85810	74	
266.85304	238	
266.87827	74	
267.98664	78	
268.84769	80	
268.95828	66	
269.80680	80	
270.84749	200	1+
270.93761	82	
271.17525	240	
271.52204	100	
271.86056	72	
273.81540	78	
274.04507	68	
276.43866	76	
276.81443	92	
277.86158	72	
278.81414	72	
278.97417	74	
279.09278	650	1+
279.92037	96	
279.98790	66	
281.04930	66	
281.90855	72	
282.85837	96	
282.88632	162	
283.85010	148	1+
283.95920	68	
284.29710	184	
284.87661	74	
285.94695	74	
286.94658	88	
289.97683	78	
290.86319	104	
290.93532	70	
291.80459	152	
292.34879	76	
292.88329	76	
293.14496	90	
294.86763	194	1+
299.04835	72	
299.87519	88	
301.87195	72	
302.85276	68	
306.88442	92	
307.40642	96	
307.89033	102	
308.17577	82	
308.80328	66	
309.77491	78	
309.81830	66	
309.88332	72	
310.82595	72	
311.93758	74	
312.15451	88	
312.86221	66	
314.82220	118	
317.85263	126	
318.12516	106	
321.16773	74	
323.05412	82	
325.91421	90	
326.89544	192	1+
327.04604	68	
END IONS

###FS:    #m/z: 340.94206 #charge 1+
###MS: 102
###MSMS: 104
BEGIN IONS
TITLE=Cmpd 77, +MS2(340.9421), 28.0-35.0eV, 2.2min #104
RTINSECONDS=133.321
SCANS=102,104
PEPMASS=340.94206	622030
CHARGE=1+
184.08770	90	
190.93267	74	
192.92648	270	
193.44335	86	
193.94904	72	
208.96134	134	
209.94378	124	
210.93790	152	
212.87840	206	
212.93465	88	
213.94161	140	
214.89401	106	
215.88689	148	
215.93876	104	
217.22858	72	
217.93956	124	
223.91665	118	
223.95793	140	
224.10587	74	
226.90079	98	
226.94593	94	
226.96978	72	
227.91813	74	
228.93823	242	1+
230.89240	158	
231.89027	90	
231.95709	326	1+
232.88787	92	
233.89847	72	
233.92052	84	
233.95015	126	
234.00123	72	
235.87816	74	
235.89559	234	
237.82619	82	
237.89838	86	
238.46642	94	
238.55399	86	
238.84421	82	
238.88315	128	
239.10222	74	
240.05651	74	
241.00273	78	
241.13245	78	
241.84857	136	
242.18254	74	
243.84648	130	
244.11230	72	
244.82830	132	
244.88128	124	
246.85589	82	
248.89669	154	
249.96444	124	
253.40790	84	
254.96780	272	1+
255.09173	72	
255.90627	72	
256.96182	158	1+
257.24808	76	
257.86089	154	
258.20002	76	
258.84539	400	
259.79679	74	
259.85091	312	
259.93313	76	
259.96332	82	
260.95999	72	
261.93079	80	
262.15339	88	
262.93228	134	
263.80008	92	
263.85179	116	
263.92122	94	
264.98138	104	
265.02004	80	
266.92737	122	
267.13911	74	
267.91846	80	
268.16781	84	
268.83775	416	1+
268.86771	72	
269.88757	82	
270.85480	72	
271.78549	84	
271.84585	130	
273.44553	72	
274.87381	204	1+
274.89832	164	
275.20560	238	1+
275.56142	72	
275.78374	84	
275.89470	188	
276.84021	128	
276.85840	470	
276.97401	88	
277.65880	90	
277.83463	74	
277.85976	408	
278.84469	386	
278.93581	148	
279.32880	102	
279.84587	240	
279.88319	80	
280.39098	82	
280.99389	76	
281.01226	72	
281.05679	152	
282.10441	76	
282.16798	70	
284.91580	74	
284.98457	94	
286.86233	170	
287.93762	86	
289.78983	126	
290.14860	150	
291.92489	114	
292.86337	76	
292.94112	88	
293.85597	80	
293.94438	74	
294.36382	104	
295.14367	78	
295.43483	110	
296.22048	84	
297.89252	136	
297.97622	152	
298.15742	82	
299.87992	224	
300.35998	74	
300.85810	104	
300.87335	86	
300.92629	88	
301.85830	134	
303.73602	82	
307.80519	102	
309.87472	216	1+
313.21002	80	
318.15021	126	
318.93361	102	
321.88786	74	
323.91336	84	
324.81976	72	
325.89845	106	
326.09166	72	
328.15685	84	
329.17653	70	
329.51748	84	
330.80781	144	
331.81069	72	
333.75743	84	
335.67797	82	
338.41246	74	
338.88029	88	
340.82004	72	
341.97266	86	
343.09309	132	
344.01961	72	
345.15671	80	
END IONS

###FS:    #m/z: 363.95808 #charge 1+
###MS: 102
###MSMS: 105
BEGIN IONS
TITLE=Cmpd 78, +MS2(363.9581), 28.0-35.0eV, 2.3min #105
RTINSECONDS=134.093
SCANS=102,105
PEPMASS=363.95808	242130
CHARGE=1+
61.41187	122	
73.56218	78	
185.86929	80	
189.86305	178	
191.85723	126	
196.88319	128	
196.93770	94	
198.88977	80	
199.10810	78	
200.87414	94	
201.87066	84	
207.87346	154	
209.94303	922	1+
212.87955	1016	
214.89200	142	
218.91263	82	
221.10313	84	
222.95257	222	
223.96118	110	
224.56566	108	
224.94773	236	
225.95150	236	
226.94767	3752	1+
227.02408	82	
228.89434	340	1+
228.94342	4556	1+
230.89055	1628	1+
232.88508	222	
233.89993	98	
236.04985	202	1+
240.00135	88	
240.82276	190	
240.93959	398	
240.96309	508	1+
241.06572	88	
241.94123	1134	1+
242.82603	122	
242.94391	754	1+
242.96257	478	
243.82348	178	1+
243.87256	84	
244.16807	86	
244.95792	2418	1+
245.85158	184	1+
245.94028	220	
246.00063	136	1+
246.90340	100	
246.95350	3274	1+
248.10379	80	
248.80270	276	1+
248.82770	102	
248.90186	588	1+
250.12514	114	
250.89795	162	
250.94738	164	
250.97583	130	
251.06967	82	
253.89154	84	
253.90469	358	1+
254.84866	92	
255.05649	96	
256.41355	80	
256.83845	150	
257.13734	82	
257.44877	84	
258.82888	184	
258.84735	132	
259.84406	82	
260.96807	170	
261.83353	198	
261.97426	94	
264.82066	164	
264.95941	92	
265.09477	240	1+
265.81552	108	
265.83399	84	
265.90423	114	
266.81539	284	
266.87609	94	
267.90436	80	
267.97366	328	1+
268.83980	202	1+
268.95253	78	
269.59739	84	
269.89211	102	
269.97046	416	1+
272.12946	86	
274.44371	92	
274.85639	96	
275.90805	96	
276.57752	90	
276.81041	132	
276.85013	134	
277.10748	132	
277.85833	146	
278.09264	82	
278.79696	138	
278.81014	116	
278.84753	88	
278.86086	94	
279.80190	134	
280.79626	352	
280.99769	98	
281.11516	208	
281.79397	152	
281.84865	88	
282.80181	142	
283.78257	176	1+
283.84962	182	
284.82682	112	
285.82465	158	
285.84494	410	1+
285.86326	134	
286.42083	92	
286.91142	84	
288.13553	82	
289.80964	86	
290.00611	80	
291.03564	80	
291.85553	94	
293.11250	158	
295.85406	140	
295.87376	86	
296.59439	94	
296.86282	136	
297.79948	1468	1+
297.90712	90	
298.41382	86	
298.80164	1344	1+
298.96154	86	
299.42674	82	
299.85680	92	
301.86404	236	
302.83876	94	
302.94532	112	
303.09222	84	
303.81300	160	
303.85721	534	1+
305.82611	78	
306.12687	82	
306.43095	160	
307.94496	110	
308.87202	88	
314.66328	112	
316.04143	80	
316.81612	78	
318.00463	84	
318.93357	124	
321.81590	98	
321.86580	96	
322.67697	82	
323.40516	78	
323.83825	104	
325.82686	142	
325.95198	98	
326.18027	82	
327.88566	78	
327.95445	88	
328.28649	84	
328.94927	92	
331.72575	84	
331.81498	110	
331.87118	90	
332.62095	86	
338.83277	80	
339.82910	100	
341.84316	82	
342.90682	114	
352.88112	114	
356.18439	82	
357.15409	92	
358.89626	92	
360.22839	80	
363.03020	92	
365.79867	108	
366.18133	92	
END IONS

###FS:    #m/z: 340.94200 #charge 1+
###MS: 106
###MSMS: 107
BEGIN IONS
TITLE=Cmpd 79, +MS2(340.9420), 28.0-35.0eV, 2.3min #107
RTINSECONDS=137.774
SCANS=106-107
PEPMASS=340.94200	620272
CHARGE=1+
185.97654	92	
192.11368	90	
192.92631	322	1+
196.95678	76	
197.86942	78	
208.88466	112	
208.95849	114	
209.94924	88	
210.93744	226	
212.87676	398	1+
213.94015	432	1+
214.09744	78	
215.07745	78	
215.93729	296	1+
217.88183	116	
222.00631	106	
223.09992	76	
223.11637	92	
223.93680	92	
224.96407	96	
225.86106	74	
226.84387	96	
226.94811	286	
227.10672	76	
227.83639	78	
227.95593	152	
228.89350	116	
228.94086	146	
230.84769	132	
230.88887	426	1+
230.94606	704	1+
231.94966	630	1+
232.89152	134	
233.50554	76	
233.89036	120	
234.88673	256	1+
237.06012	96	
238.05150	84	
238.88209	100	
239.87988	172	1+
240.83274	146	
240.84216	844	1+
240.86370	76	
241.84401	592	1+
243.83354	216	
244.16525	126	
244.64592	102	
244.84040	104	
244.86708	84	
245.04770	76	
246.83267	76	
247.14153	100	
248.13279	94	
248.97679	162	
249.90168	92	
251.92273	92	
253.92035	96	
253.98882	76	
254.24760	76	
254.94512	88	
254.96976	186	
255.09524	88	
255.86735	88	
256.12251	96	
256.92302	78	
257.90230	76	
258.84855	720	1+
259.34374	74	
259.52358	88	
259.85447	434	1+
259.96001	112	
260.83522	410	
260.93390	80	
261.38053	80	
261.64064	76	
261.85199	116	
262.14119	94	
262.92515	90	
262.96707	82	
265.11994	82	
265.81435	90	
268.14214	200	1+
268.16148	86	
268.84361	190	
269.54875	78	
269.83584	76	
270.83714	76	
270.97200	80	
271.26541	94	
272.86926	80	
273.79226	168	
273.93309	92	
274.86045	102	
274.89722	82	
275.82458	86	
275.85961	88	
275.88161	86	
276.85555	462	1+
277.87228	166	
277.96486	136	
278.15197	80	
278.84547	488	
278.87017	178	
278.98551	228	
279.11964	80	
279.85731	146	
279.93044	150	
280.40517	82	
280.79760	104	
281.57007	78	
281.85192	94	
282.35592	100	
285.43263	114	
286.40830	92	
286.97582	116	
288.86320	230	1+
289.79091	76	
289.86065	312	1+
289.96223	88	
290.14540	132	
291.09260	74	
291.38174	84	
292.88856	76	
293.92114	74	
295.90157	76	
295.91831	140	
296.81659	74	
297.58303	78	
297.79352	84	
297.87734	100	
298.87714	90	
299.43092	80	
299.81745	78	
301.16911	74	
301.29088	108	
301.85781	82	
301.94059	194	1+
302.85035	134	
304.92708	76	
305.81749	74	
307.11182	94	
307.66286	94	
310.41522	78	
311.75781	78	
312.80366	116	
316.76717	82	
317.25195	104	
317.60839	78	
319.89273	84	
321.87705	84	
321.90783	80	
323.01600	126	
323.88580	180	1+
325.81000	80	
325.91407	82	
326.12457	112	
326.90619	74	
327.35456	90	
327.37687	88	
327.89586	130	
328.83802	78	
329.18064	74	
329.86909	76	
330.82050	80	
335.91426	94	
342.29991	88	
342.90953	184	
343.71646	78	
343.98514	84	
END IONS

###FS:    #m/z: 363.95808 #charge 1+
###MS: 106
###MSMS: 108
BEGIN IONS
TITLE=Cmpd 80, +MS2(363.9581), 28.0-35.0eV, 2.3min #108
RTINSECONDS=138.546
SCANS=106,108
PEPMASS=363.95808	248830
CHARGE=1+
79.08821	106	
125.63033	86	
183.43333	104	
189.87210	104	
191.85851	108	
195.10847	78	
195.89321	78	
196.88427	118	
200.83902	86	
204.86509	92	
208.89825	100	
208.94339	102	
209.91874	86	
209.94324	842	1+
210.88491	178	
212.87983	840	1+
213.09110	78	
214.89223	92	
222.95567	570	1+
224.01231	76	
224.95017	924	1+
226.91993	100	
226.94744	4226	1+
226.97444	140	
227.89094	376	1+
228.40392	88	
228.55786	88	
228.89583	316	1+
228.94304	3024	
229.94846	82	
230.22817	112	1+
230.89035	1266	1+
230.94543	146	
230.96251	78	
232.88694	132	
234.93657	112	
238.83840	88	
240.82169	120	
240.94077	200	
240.96333	462	
241.08055	96	
241.94364	192	
242.94425	688	1+
242.95973	348	
243.06470	94	
243.82213	346	1+
244.16541	110	
244.95902	2280	1+
245.94610	116	
246.82332	98	
246.85590	102	
246.90437	130	
246.95295	2304	1+
247.39049	98	
248.80577	252	
248.90246	390	
249.80690	102	
250.12157	82	
250.89655	134	
250.94987	104	
251.89939	94	
252.13539	142	
253.90539	224	
254.94280	84	
258.09362	76	
258.83486	358	
258.90289	86	
258.96997	116	
259.97284	78	
260.89205	92	
260.96976	204	
261.83272	276	1+
261.97179	192	1+
262.90712	94	
264.07816	118	
264.81896	178	
265.08600	78	
266.86744	112	
267.81286	160	
267.93054	82	
267.97374	480	
268.81542	126	
268.92778	96	
269.03099	80	
269.97239	528	1+
270.90069	244	1+
271.10355	82	
271.93310	88	
274.08574	92	
274.86475	116	
276.81457	112	
276.84092	84	
276.85848	110	
277.09744	194	1+
278.79842	170	
278.84610	154	
280.30642	92	
280.79492	598	1+
280.93108	198	1+
282.36600	100	
282.80029	92	
282.82853	78	
282.84703	78	
283.06833	122	
283.85228	106	
283.88469	76	
283.98417	96	
284.82690	160	1+
285.81484	166	1+
285.84611	326	1+
287.22282	86	
289.34787	90	
290.05645	86	
293.12058	112	
294.80805	90	
294.85515	82	
294.89012	192	1+
295.85873	260	1+
296.81224	130	
297.81088	110	
297.92191	78	
298.20614	100	
298.80447	770	1+
298.91832	122	
300.01122	98	
300.80646	130	
301.80687	124	
301.86302	108	
301.92427	90	
302.10041	80	
303.80830	444	1+
303.85420	764	1+
303.94233	84	
306.43222	78	
306.81481	76	
307.14098	94	
307.79593	84	
308.86454	212	1+
309.81400	84	
310.03150	78	
312.43025	80	
312.88279	154	
314.37589	108	
314.82117	102	
315.96255	102	
316.81845	166	
317.83182	106	
317.94557	78	
318.14168	114	
318.85215	92	
318.93401	90	
319.82352	88	
320.01154	76	
321.81809	160	
321.86463	120	
323.82309	186	
326.29201	96	
326.87602	148	
328.29057	82	
330.90988	160	
333.08467	94	
336.94411	342	
340.95503	88	
343.16578	86	
344.91286	84	
345.06109	78	
346.19559	88	
347.15798	88	
347.75113	118	
348.97470	78	
351.76840	150	
351.91030	90	
352.54625	122	
353.79431	78	
354.80227	86	
357.18653	78	
359.85795	80	
360.27007	90	
361.88940	84	
END IONS

###FS:    #m/z: 507.84771 #charge 1+
###MS: 106
###MSMS: 109
BEGIN IONS
TITLE=Cmpd 81, +MS2(507.8477), 28.2-35.2eV, 2.4min #109
RTINSECONDS=139.318
SCANS=106,109
PEPMASS=507.84771	136616
CHARGE=1+
196.01743	308	
220.87890	112	
223.97742	126	
224.97961	252	
232.89919	332	1+
234.89916	160	
252.08368	128	
252.89605	140	
253.08853	128	
254.80466	150	
258.88122	108	
260.85079	140	
262.12163	132	
266.16557	260	1+
267.79599	122	
268.78537	120	
268.85419	124	
268.88904	194	
269.89559	116	
270.01503	140	
270.87575	140	
272.39100	108	
272.85443	144	
273.85496	288	1+
276.85705	126	
278.83236	126	
285.79148	150	
285.85870	142	
286.85283	502	1+
287.85587	360	1+
289.03494	120	
289.87727	166	
290.13670	122	
290.79071	230	1+
290.86628	332	1+
291.13781	112	
291.81593	132	
293.87794	526	
294.87583	576	1+
295.82066	322	1+
296.85582	146	
297.95817	220	
298.84625	336	1+
299.34368	262	1+
302.80169	116	
303.86834	224	
303.91559	230	1+
305.86323	668	1+
305.88643	164	
307.89020	296	
308.14401	542	1+
308.87489	818	1+
310.15636	340	1+
311.85175	154	1+
311.88631	926	
312.81737	308	1+
312.88356	692	1+
314.86650	702	1+
315.82108	162	
319.82400	180	1+
320.32341	134	
320.86837	148	
321.85016	248	1+
323.87423	310	1+
325.26499	112	
325.81421	130	
325.90220	192	
326.77070	130	
326.83520	128	
326.88303	1302	1+
327.80056	172	1+
327.89669	216	
328.87845	218	
329.90199	154	
330.06343	130	
330.83503	192	1+
330.88996	388	1+
332.87551	124	
333.86965	130	
333.88607	202	1+
336.78197	148	
337.82878	114	
337.87873	212	
337.90195	150	
338.88237	110	
339.82185	134	
340.89947	138	
341.68426	108	
343.87138	146	
346.77269	832	1+
348.84852	162	
348.91870	116	
349.15841	160	
349.75612	210	
349.83299	120	
350.76333	548	1+
350.78086	152	
350.88492	382	1+
352.81171	114	
352.91345	118	
353.78325	138	
353.85312	196	
354.08330	124	
354.78651	192	
355.80461	114	
355.88724	294	1+
356.81162	154	
356.87083	106	
358.77922	262	1+
358.88648	118	
359.75908	182	
362.12275	128	
362.73853	118	
362.85264	108	
364.04571	108	
364.85744	130	
365.79066	362	1+
365.96160	106	1+
366.84083	136	
367.13995	112	
367.71195	140	
367.77515	306	1+
368.71118	206	
368.84308	226	
369.83729	238	
370.04404	198	1+
370.81567	118	
371.80640	218	1+
371.83426	186	
372.78409	112	
373.90765	114	
375.73546	172	
378.78879	116	
381.72636	144	
382.79590	212	1+
382.90586	226	1+
384.81801	236	1+
384.85284	554	1+
385.78778	168	
385.95223	112	
387.77441	380	1+
387.84299	168	
389.20079	286	1+
389.72573	182	1+
390.20200	174	1+
390.80189	132	
390.83996	564	
391.06355	126	
391.77689	116	
391.83974	282	
392.82932	728	1+
393.75392	130	
393.80720	118	
393.87792	188	
394.77891	108	
394.80130	134	
394.83920	118	
396.85675	134	
397.78618	138	
398.73128	500	1+
398.77951	118	
399.81120	186	1+
399.85422	108	
402.86231	424	1+
403.80645	136	
405.76439	334	
405.79773	110	
405.85596	248	1+
407.74161	356	
407.86818	540	
408.75094	332	1+
408.85939	358	
409.72643	242	
409.85794	258	
410.69808	112	
410.83852	820	1+
410.87269	242	1+
411.74611	202	
412.72903	132	
412.85679	198	
415.87962	250	1+
417.41878	108	
419.75503	114	
420.73380	112	
420.87390	524	1+
421.73113	120	
423.35486	150	
423.77205	462	1+
423.86863	156	1+
425.75750	576	
425.88633	110	
426.75564	436	
426.77676	304	1+
426.86305	540	
427.73270	1166	1+
427.85669	250	
428.84888	960	1+
430.74047	388	1+
430.79247	174	1+
430.86357	636	1+
431.86954	406	1+
432.78126	162	1+
436.95921	120	
438.76401	158	1+
439.90079	182	
440.68912	136	1+
442.76099	384	1+
443.76390	330	1+
444.87429	938	1+
445.74772	194	
445.75636	178	
446.68405	208	
446.74411	322	1+
446.90747	120	
447.71868	438	1+
448.78375	154	
449.88855	328	1+
450.70342	178	
450.74470	402	1+
452.88069	170	1+
457.90881	322	1+
462.88431	628	1+
465.72700	110	
467.88843	142	
468.89589	108	
469.78368	120	
481.78447	106	
485.90535	528	1+
491.80751	154	
508.92029	190	1+
END IONS

###FS:    #m/z: 340.94189 #charge 1+
###MS: 110
###MSMS: 111
BEGIN IONS
TITLE=Cmpd 82, +MS2(340.9419), 28.0-35.0eV, 2.4min #111
RTINSECONDS=142.982
SCANS=110-111
PEPMASS=340.94189	614274
CHARGE=1+
191.95562	76	
194.88908	92	
196.88284	84	
197.09647	70	
197.92310	72	
200.97150	78	
203.88198	76	
204.93357	96	
208.88393	134	
209.96910	76	
210.88979	78	
211.90734	76	
212.16103	70	
212.87910	172	
212.94867	96	
213.10305	86	
213.88078	114	
213.94054	230	
214.12074	94	
214.94308	148	
215.41798	72	
215.88467	236	
215.93817	128	
217.89029	350	1+
221.88924	72	
222.97690	158	
224.84764	96	
224.88630	84	
226.89869	116	
227.88083	74	
228.85708	78	
228.89592	70	
228.94369	222	
229.86674	82	
230.84756	86	
230.89117	262	1+
231.94913	452	1+
232.64328	74	
232.88867	122	
233.13801	74	
233.89817	316	
236.82358	74	
236.89352	82	
238.88533	82	
239.78623	70	
240.23732	92	
240.83097	116	
240.96284	72	
241.17271	72	
241.83844	182	
241.90214	86	
242.85051	168	
243.85913	72	
244.83446	86	
244.86999	146	
244.88801	74	
244.94181	72	
245.75944	126	
246.85522	188	1+
247.94902	70	
249.17043	90	
251.96297	126	
252.86324	78	
252.91588	96	
254.45095	78	
254.90565	76	
254.96800	506	1+
255.78595	76	
256.90929	96	
257.84864	74	
258.84764	200	
259.84405	464	1+
259.87238	90	
259.91522	72	
259.95791	244	
260.83157	308	
260.93078	70	
262.79990	76	
262.85171	122	
262.91994	92	
264.85162	94	
264.86480	134	
265.85295	70	
268.84168	408	1+
268.87083	74	
268.93028	72	
269.14200	78	
269.82823	110	
269.86964	72	
270.04740	78	
272.05025	74	
274.86171	166	
275.81424	80	
275.84026	92	
275.86488	162	
275.95622	200	1+
276.58350	78	
276.85788	482	1+
278.84875	176	
278.91682	78	
279.00786	108	
279.85469	186	
280.09716	74	
281.84495	116	
281.88964	72	
285.43027	90	
286.84546	74	
287.05078	76	
287.80660	86	
289.37711	100	
289.80734	72	
290.15249	80	
294.84642	116	
296.15487	80	
296.35974	78	
296.84846	78	
296.87363	78	
297.12378	72	
298.87854	88	
298.93204	76	
299.01733	90	
299.78990	74	
300.18116	72	
300.58350	76	
300.87307	78	
301.16086	72	
301.86007	148	
302.17731	70	
303.85143	70	
304.07215	80	
304.92063	82	
304.93784	72	
306.88582	274	1+
307.85430	84	
307.86937	70	
308.88367	200	1+
309.81373	72	
310.87425	114	
312.95141	70	
313.81236	72	
313.89068	88	
314.89854	72	
315.79052	150	
317.17972	76	
318.39022	90	
320.62463	120	
321.88104	84	
324.55005	94	
324.90043	108	
327.21239	86	
327.54109	72	
328.88610	74	
328.96684	78	
329.19217	78	
332.80422	70	
332.82523	104	
334.86055	72	
336.94214	72	
338.77183	70	
338.82267	148	1+
341.30532	86	
342.23705	194	1+
345.21619	74	
END IONS

###FS:    #m/z: 363.95807 #charge 1+
###MS: 110
###MSMS: 112
BEGIN IONS
TITLE=Cmpd 83, +MS2(363.9581), 28.0-35.0eV, 2.4min #112
RTINSECONDS=143.755
SCANS=110,112
PEPMASS=363.95807	242152
CHARGE=1+
87.42852	98	
189.43704	82	
189.86500	88	
189.95940	80	
191.85755	326	
193.39388	86	
198.39689	86	
204.05759	88	
205.41925	78	
207.87610	126	
207.94651	108	
209.94466	614	
210.88689	160	
212.88021	1100	1+
215.97165	82	
217.87957	82	
221.94937	76	
222.95085	454	
222.96906	80	
224.94967	1150	1+
226.94764	4388	1+
226.97800	156	
228.36687	88	
228.86055	96	
228.89369	196	
228.94322	4304	1+
229.01057	88	
230.85043	90	
230.88987	1736	1+
232.01375	138	
232.05392	100	
232.88394	132	
234.00860	108	
234.84111	128	
234.85666	92	
234.88419	144	
234.91100	104	
235.43459	78	
236.87271	78	
237.09569	88	
237.43826	112	
239.39684	82	
239.94808	90	
240.82094	86	
240.85980	86	
240.94113	394	
240.96308	190	
241.89019	114	
241.93824	1130	1+
241.96623	170	
242.94057	748	1+
242.96123	396	
243.82000	108	
244.95850	2518	1+
245.94330	328	
246.90873	86	
246.95424	2254	1+
248.80254	132	
248.90057	626	1+
248.95883	310	
249.07160	90	
249.41882	88	
250.88971	86	
250.97114	332	1+
251.07099	180	
252.42960	80	
253.16207	76	
258.49621	76	
258.83663	138	
258.91129	204	1+
258.97335	164	
259.00754	86	
260.83370	186	1+
260.97177	204	
261.90884	78	
262.00211	96	
262.82613	86	
263.85586	250	1+
264.52054	86	
264.81870	114	
265.41407	86	
266.81416	130	
267.44627	88	
267.51851	78	
267.81362	98	
267.90216	84	
267.97326	452	
268.80460	100	
268.95814	124	
268.96899	662	1+
269.41383	78	
269.85899	100	
269.96968	454	1+
270.40832	76	
271.82965	80	
271.84598	76	
272.14957	84	
272.17308	132	
272.59553	80	
273.91494	154	
274.86488	98	
276.81624	90	
276.86268	292	
277.12916	94	
278.84657	326	1+
279.11182	98	
279.39437	82	
280.79270	534	1+
281.89647	84	
282.79044	258	1+
283.35945	106	
283.85118	202	
283.93310	94	
283.98191	76	
284.82298	446	1+
284.85486	178	
285.82375	270	1+
285.84965	172	
285.92000	100	
285.96833	116	
286.86186	132	
290.14513	88	
292.90140	120	
293.11853	228	
293.87705	82	
293.90650	88	
294.86555	234	
295.13718	78	
296.80845	94	
296.86325	78	
297.59359	86	
297.80266	826	1+
298.80293	590	1+
299.85372	114	
300.09823	80	
300.80320	398	
301.63839	82	
301.86404	108	
301.92830	82	
302.87148	168	
303.80599	222	1+
303.85700	512	1+
303.89009	126	
303.92434	78	
303.94567	80	
304.33540	84	
304.84744	80	
305.81130	92	
307.73393	104	
308.06580	76	
309.87219	124	
310.25266	98	
310.87863	210	
311.14238	78	
311.86168	118	
312.38883	102	
317.81011	174	1+
318.93488	138	
320.43770	94	
323.15387	96	
323.92759	202	1+
328.83798	222	1+
332.47094	78	
334.89783	88	
335.88943	88	
336.80815	82	
336.94794	82	
337.83558	124	
338.74962	94	
339.82928	144	
341.88285	80	
345.07691	76	
345.14564	176	1+
346.80796	82	
349.09195	90	
354.17334	78	
358.95453	78	
362.33088	88	
366.13447	92	
END IONS

###FS:    #m/z: 507.84756 #charge 1+
###MS: 110
###MSMS: 113
BEGIN IONS
TITLE=Cmpd 84, +MS2(507.8476), 28.2-35.2eV, 2.4min #113
RTINSECONDS=144.527
SCANS=110,113
PEPMASS=507.84756	128364
CHARGE=1+
192.02009	116	
196.01876	298	
210.02942	178	
224.04592	130	
224.98008	186	
234.89295	138	
240.13967	172	
252.91077	148	
255.09477	142	
256.12548	128	
265.08443	168	
266.16650	234	1+
270.85460	216	1+
273.80338	186	1+
277.85038	226	1+
278.83445	154	
284.06340	120	
286.92726	230	1+
287.85237	528	
289.87860	110	
289.89949	158	
290.86735	508	1+
293.87130	1154	1+
294.87277	646	1+
295.79621	118	
296.81886	120	
299.84955	130	
300.85179	288	1+
301.88544	240	1+
302.95023	130	
303.87192	454	1+
303.98278	142	
304.90580	112	
305.86437	740	1+
307.81913	114	
307.89723	176	
308.14258	898	1+
308.79789	212	1+
308.87557	1112	1+
309.80970	234	1+
310.15938	436	1+
310.68296	94	1+
310.89051	172	
311.88450	1884	1+
314.37645	200	1+
314.87071	438	1+
315.87647	262	1+
316.86066	134	
317.36586	130	
317.89387	136	
318.81940	118	
318.86001	118	
319.86220	112	
320.81704	248	1+
320.87446	150	
321.00107	144	1+
323.85198	346	1+
324.90270	130	
325.90331	204	
326.83506	192	
326.88467	852	1+
327.89985	114	
328.87906	240	
330.16288	118	
330.87578	144	
332.13952	118	
332.81446	146	
332.87197	426	1+
332.90522	142	
335.83915	144	
335.85124	214	1+
335.89418	174	
336.88195	136	
336.94496	186	1+
337.88107	194	
338.88154	154	
339.39172	156	
340.86605	186	
345.78262	110	
345.81770	128	1+
346.11802	144	
347.77902	490	1+
348.17674	158	
348.35946	130	
348.80423	224	1+
348.91239	190	1+
349.75612	136	
349.80449	276	1+
350.77077	160	
350.83121	264	
350.88906	322	1+
351.77224	324	1+
351.96326	160	
353.05662	110	
353.85644	152	
355.88775	278	1+
357.84232	118	
358.78076	138	
362.38026	164	
366.18868	194	1+
366.83871	256	
367.76776	214	
367.79932	134	
367.81432	128	
367.84454	118	
368.71008	290	1+
368.78120	134	
368.83816	292	1+
368.89487	116	
369.76703	128	
369.81371	136	
370.80180	170	
371.80217	428	
372.77947	166	1+
374.74879	142	
374.81468	110	
375.74233	112	
375.82211	110	
375.86120	130	
376.78452	112	
376.80254	160	
380.75815	138	
381.71958	114	
381.85359	264	1+
382.89442	160	
383.08695	148	
383.71458	184	1+
383.77665	136	
384.74887	114	
384.85148	624	1+
385.79576	186	
387.73026	352	1+
387.77225	122	
387.84950	200	1+
388.79963	114	
389.20424	408	1+
389.72345	154	
389.91362	156	
390.78315	184	
390.84201	504	1+
391.80501	130	
392.08221	140	
392.82844	328	1+
392.86183	136	
393.02542	116	
393.73503	138	
395.80429	126	
398.72882	714	1+
399.84955	194	
403.86982	276	1+
404.75161	488	1+
405.75486	326	1+
405.79073	146	
405.86138	392	1+
407.74156	598	1+
407.86726	654	
408.78901	146	
408.85352	740	
409.72418	498	1+
409.77803	234	1+
409.85592	368	
410.84111	844	1+
411.76222	186	1+
412.06691	204	1+
412.73603	312	1+
413.84791	310	1+
413.87371	164	
416.15673	202	
416.88172	216	1+
417.82156	164	
421.88311	358	
422.81604	122	
423.77225	170	
423.88022	156	
424.77480	154	
424.86798	138	
425.75436	530	
425.88924	144	
426.75869	408	
426.86789	424	
427.73402	708	
427.75635	326	
427.87226	220	
428.75265	280	
428.84816	884	1+
428.88966	118	
429.73675	242	
430.75205	152	
430.86428	418	1+
431.32049	128	
432.89520	262	1+
433.68882	132	
433.85652	164	
434.88314	158	
435.71476	116	
435.74111	264	1+
440.89533	118	
441.22190	134	
443.77022	126	
444.11892	112	
444.74974	632	1+
444.79539	248	1+
444.87184	1014	1+
445.61059	110	
445.71688	152	
447.71532	208	
447.74783	144	
447.87963	178	
447.89784	154	
448.71935	116	
448.76842	150	
448.80129	206	1+
449.87975	340	1+
450.70535	112	
450.74382	160	
451.76063	128	
453.16467	264	1+
455.91245	138	
462.88584	502	1+
464.88295	174	
465.72012	122	
467.88720	402	1+
468.70930	150	
485.90430	392	1+
487.27090	134	1+
492.82235	114	
509.85668	154	
END IONS

###FS:    #m/z: 322.93132 #charge 1+
###MS: 114
###MSMS: 115
BEGIN IONS
TITLE=Cmpd 85, +MS2(322.9313), 28.0-35.0eV, 2.5min #115
RTINSECONDS=148.194
SCANS=114-115
PEPMASS=322.93132	1695982
CHARGE=1+
185.92801	70	
192.89197	96	
195.89645	68	
195.93267	72	
196.88621	94	
198.85168	72	
200.88623	66	
201.04123	72	
205.95273	68	
206.95713	88	
206.97329	74	
207.93294	94	
207.97384	110	
209.92806	76	
211.83393	90	
212.15036	74	
214.06491	66	
214.87040	72	
217.03601	72	
218.84671	68	
220.87538	64	
221.13274	86	
221.87620	72	
221.94221	76	
222.94025	70	
222.95576	68	
223.96390	310	
224.01410	74	
224.82367	78	
226.81572	78	
226.95307	82	
228.12004	86	
229.07996	74	
230.84129	150	
232.89825	90	
233.86627	78	
233.96925	96	
234.16097	64	
234.88689	72	
236.84241	96	
237.05593	72	
238.94052	136	
239.08131	78	
239.78554	254	1+
240.94139	1106	
241.82523	134	
241.93934	3232	1+
242.81900	64	
242.83812	74	
242.94175	2370	1+
243.88788	80	
243.95394	120	
244.82718	98	
244.93977	572	
246.84535	102	
246.86740	88	
246.94673	72	
246.97162	78	
248.84337	92	
248.97099	94	
249.97350	94	
254.82719	70	
256.03818	74	
256.84707	70	
256.90132	72	
256.94864	74	
258.83247	364	1+
260.03248	76	
260.84806	128	
261.83327	190	
262.82159	76	
262.93460	64	
262.96481	70	
263.01479	84	
263.04854	78	
264.08143	90	
264.90996	66	
264.97814	64	
265.86622	70	
266.79832	64	
266.87040	70	
267.43819	94	
267.79180	84	
268.20209	86	
268.95938	296	1+
269.20628	66	
269.87162	98	
270.41235	96	
270.55559	98	
272.85087	88	
273.84469	92	
275.99985	74	
276.84209	72	
276.86127	68	
277.93702	64	
278.84410	100	
279.09147	908	1+
279.21817	66	
280.01282	66	
280.95880	66	
281.89590	72	
281.95976	84	
282.20111	72	
282.23610	80	
282.79364	68	
282.85673	120	
283.00400	92	
283.09278	72	
283.13846	72	
283.79108	112	
283.87010	104	
284.29266	396	1+
285.87210	94	
286.80961	80	
287.91271	102	
288.06871	70	
288.20255	72	
288.90022	134	
289.78801	132	
289.87023	66	
290.85784	72	
291.79993	90	
292.80358	94	
293.85375	106	
294.89248	72	
295.37341	102	
296.57545	86	
296.87808	66	
297.03461	82	
297.81369	98	
297.84581	80	
300.20496	64	
301.74935	72	
302.75888	70	
303.73394	76	
303.92229	72	
305.88907	92	
306.89235	70	
307.80059	118	
307.90819	80	
308.76648	88	
308.80463	64	
308.89169	76	
309.88538	68	
310.84549	66	
310.87711	70	
312.86660	72	
315.14730	116	
315.18400	96	
315.88642	84	
323.05212	84	
323.78523	84	
323.80994	68	
326.64170	92	
326.76197	68	
327.15689	64	
328.18821	88	
END IONS

###FS:    #m/z: 507.84738 #charge 1+
###MS: 114
###MSMS: 116
BEGIN IONS
TITLE=Cmpd 86, +MS2(507.8474), 28.2-35.2eV, 2.5min #116
RTINSECONDS=148.965
SCANS=114,116
PEPMASS=507.84738	137930
CHARGE=1+
196.01679	418	1+
214.88611	200	
224.05710	138	
224.97517	140	
232.89803	266	1+
238.06192	110	
250.97182	110	
252.09390	148	
258.89486	152	
266.13194	120	
272.85344	140	
273.92623	216	
278.86228	160	
280.79577	142	
281.84008	134	
283.10313	134	
286.14007	116	
287.85568	336	
289.88341	486	1+
290.13158	118	
290.86936	652	1+
293.87465	810	1+
294.34884	114	
296.85272	124	
298.85676	172	
299.83925	124	
300.87626	200	
301.43136	122	
301.84733	128	
303.86881	330	1+
304.10024	186	
305.86300	466	
306.87694	124	
307.89071	194	
308.14129	766	1+
308.87146	688	1+
309.89252	388	1+
310.15769	414	1+
311.88501	1864	1+
311.91676	192	
312.17402	166	
313.83668	120	
314.83242	112	
314.86972	626	1+
315.75837	170	1+
316.86413	150	
317.87822	312	1+
320.85824	232	1+
322.89985	106	
323.87266	152	
323.88829	116	
323.97738	146	1+
324.82527	198	1+
324.86388	240	
325.86213	168	
325.90276	256	
326.88493	1046	1+
327.81815	286	1+
328.40308	198	1+
328.87964	264	1+
330.88718	132	
331.89638	116	
332.39150	124	
332.87822	506	1+
333.76141	178	1+
333.86019	110	
335.83946	124	
336.40510	106	
337.02449	116	
337.88201	202	
338.88359	108	
338.91959	212	1+
340.01337	186	
340.80976	118	
341.83316	132	
344.77160	112	
346.86826	146	
347.03026	146	
347.77939	402	1+
348.17556	112	
348.78437	238	1+
348.88914	122	
348.91987	110	
349.75923	502	1+
350.78928	146	
350.81640	232	
350.89280	198	
351.80331	146	
351.85142	272	1+
352.78001	368	1+
355.80617	108	
355.89111	134	
355.93982	142	
357.37279	134	
357.77764	136	1+
358.85739	132	
359.76329	122	
363.76479	196	1+
364.82392	124	
365.06332	118	
365.78844	176	
366.83853	126	
367.19279	110	
367.71133	202	
367.76676	274	1+
368.89960	174	
369.83740	230	1+
370.79946	256	1+
371.37428	110	
371.75162	198	
373.72629	116	
373.77663	148	
373.87093	152	
374.83614	140	
375.78985	244	1+
379.93759	124	
380.71549	390	1+
381.79733	248	1+
381.84254	218	
383.77668	222	1+
384.85055	1244	1+
385.77496	346	1+
385.79995	166	
385.85309	688	1+
386.82329	138	
387.74442	112	
387.84749	128	
389.20149	152	
389.71899	178	
389.74443	244	1+
390.21037	124	
390.84398	780	1+
391.80995	156	
391.91942	130	
392.07193	160	
392.82943	360	
393.80065	182	
393.83100	224	
394.74670	114	
394.82285	174	
395.06876	136	
395.80619	128	
398.73718	236	
399.72613	192	1+
399.84979	156	
400.77732	258	1+
402.86273	654	1+
403.10398	184	1+
403.79962	492	1+
403.86714	408	1+
405.86577	608	1+
407.74461	260	
407.86656	556	
408.22017	114	
408.74727	166	
408.86214	1114	1+
409.73361	224	
410.07660	122	
410.72978	448	1+
410.83983	682	1+
411.79466	220	1+
412.83969	222	
412.87389	142	
413.07355	128	
413.75058	162	
414.17457	108	
414.60400	122	
414.76641	118	
415.75541	222	1+
415.84504	192	1+
417.73468	164	1+
417.87212	136	
420.74017	180	
420.87814	124	
421.75012	148	
422.86536	168	1+
423.21466	136	
423.77938	264	
424.77181	254	
424.79529	118	
425.10274	110	
425.75123	796	1+
425.86124	1094	1+
426.77343	358	
427.73499	818	1+
428.80088	112	
428.84854	874	1+
429.74328	160	
429.77275	140	
430.09604	124	
430.79745	164	
431.86934	824	1+
432.69205	124	
433.85912	406	1+
441.77718	308	1+
442.71047	132	
443.76890	142	
444.68596	118	
444.76338	148	
444.87418	956	1+
445.74325	440	1+
446.88002	218	1+
447.71719	242	
448.71562	130	
448.77230	112	
449.78436	166	
449.87259	156	
450.75853	134	
450.88315	276	
451.75279	138	
452.78797	160	1+
457.90859	130	
462.88947	242	
463.88557	272	1+
465.70304	174	1+
467.89077	648	1+
482.61658	110	
483.90420	142	
485.90965	170	
486.84413	114	
490.23763	122	
499.74248	152	
501.83284	102	1+
505.32650	106	1+
END IONS

###FS:    #m/z: 336.94720 #charge 1+
###MS: 114
###MSMS: 117
BEGIN IONS
TITLE=Cmpd 87, +MS2(336.9472), 28.0-35.0eV, 2.5min #117
RTINSECONDS=149.738
SCANS=114,117
PEPMASS=336.94720	53302
CHARGE=1+
75.72426	94	
182.87341	104	
199.74629	88	
205.96328	82	
207.09085	80	
211.94543	832	
212.39011	98	
212.87894	1050	1+
213.94070	598	
215.88910	286	1+
215.93733	98	
215.96975	96	
217.38867	88	
217.88154	90	
218.83377	86	
219.95465	76	
222.84674	76	
223.96138	220	
224.83754	148	
224.94884	80	
224.97490	108	
226.86623	92	
226.94933	70	
227.15114	86	
228.90048	128	
229.95616	1198	
230.01046	94	
230.06219	72	
230.89000	1436	1+
231.95153	998	1+
231.99015	72	
232.53860	76	
232.89024	274	1+
233.41182	90	
233.83345	102	
233.89494	180	1+
233.91872	104	
234.82233	160	
235.83357	120	
235.87213	74	
235.89177	134	
235.92376	78	
236.13620	72	
237.05593	86	
239.07512	80	
239.83182	96	
239.95177	76	
240.00554	76	
241.84333	378	1+
244.16327	114	
244.83842	72	
245.83813	80	
246.39671	72	
246.84990	72	
246.89779	116	
247.96426	348	
248.89905	582	1+
249.02533	72	
249.05820	74	
249.96462	84	
250.83299	428	1+
250.94095	90	
250.95563	102	
250.99400	78	
251.08138	72	
252.95459	240	
252.97403	736	1+
253.08841	242	
253.90648	192	
254.51571	92	
254.97060	300	
255.07799	126	
255.88869	90	
255.96760	132	
256.03994	92	
256.85365	176	
257.19657	72	
257.85214	78	
258.84883	260	
259.84943	166	
259.98031	80	
261.14198	72	
261.80169	74	
261.82152	104	
261.84148	92	
263.89609	72	
265.86412	84	
267.84180	158	
267.85833	70	
268.84405	830	1+
268.89795	72	
269.02732	70	
270.10761	76	
270.83966	128	
270.98131	130	
271.12966	80	
271.85114	72	
271.91665	116	
271.93102	84	
272.40094	84	
272.97778	150	
273.79321	72	
274.86051	82	
275.81008	78	
275.86716	88	
275.91008	102	
276.85945	138	
276.88772	200	1+
276.98458	102	
277.83803	208	1+
277.86138	90	
279.86811	180	
282.36605	78	
282.86076	116	
284.43330	88	
284.87673	84	
285.85149	218	
286.46424	76	
286.84840	980	1+
287.85079	628	1+
287.86727	176	
290.09590	86	
290.15043	88	
290.86710	142	
291.15319	74	
291.85124	84	
292.86770	78	
293.10808	114	
293.85372	230	1+
294.43539	84	
297.42823	74	
298.89547	78	
299.87788	70	
300.79016	80	
302.86074	196	1+
303.05387	94	
304.94447	78	
305.45906	78	
305.80477	72	
306.58690	76	
308.99104	92	
309.19846	74	
309.86913	138	
310.86261	140	
313.78616	72	
315.86881	72	
317.37863	98	
317.81855	92	
320.61813	98	
322.43434	78	
322.90214	84	
323.01031	78	
323.41383	70	
325.76815	98	
327.81385	78	
328.82469	126	
329.70952	74	
331.81759	80	
331.88234	76	
333.90078	72	
335.42154	84	
336.45924	78	
337.20530	74	
337.87315	70	
340.88541	86	
341.06040	102	
342.02714	76	
END IONS

###FS:    #m/z: 322.93148 #charge 1+
###MS: 118
###MSMS: 119
BEGIN IONS
TITLE=Cmpd 88, +MS2(322.9315), 28.0-35.0eV, 2.6min #119
RTINSECONDS=153.402
SCANS=118-119
PEPMASS=322.93148	1574180
CHARGE=1+
115.57665	74	
190.00535	78	
204.05580	72	
205.95032	142	
208.88494	104	
210.90098	130	
211.37840	72	
215.92550	144	
217.02320	70	
218.39641	104	
219.05567	70	
220.88703	138	
221.94401	78	
222.87771	78	
223.06870	72	
223.87431	66	
223.95719	174	
223.97338	68	
224.90453	74	
225.13264	64	
226.94389	82	
227.85121	70	
227.89892	108	
228.84041	70	
229.10208	74	
229.90021	80	
230.83009	70	
230.84683	72	
232.07822	64	
234.84206	74	
236.83850	66	
236.94619	70	
237.05511	110	
238.02862	78	
238.81500	122	
238.94314	224	
239.90425	68	
240.02190	62	
240.26741	84	
240.82214	88	
240.94150	1164	
241.94350	926	
242.19396	78	
242.81884	66	
242.94285	2460	1+
243.82088	62	
244.82284	186	
244.85190	78	
244.94061	818	1+
245.82393	92	
246.01154	66	
246.89630	80	
246.97913	104	
247.85245	148	
247.97429	74	
248.85637	80	
249.93097	70	
250.17568	68	
250.83876	66	
251.06925	184	
253.01736	84	
254.14569	90	
254.85063	72	
254.87424	72	
254.90781	64	
255.78254	70	
255.80655	66	
256.89358	64	
256.95868	70	
257.01132	70	
258.83211	152	
258.95020	84	
259.83706	104	
260.01046	68	
261.83386	452	1+
262.35602	66	
262.98088	72	
263.43704	90	
264.08123	82	
264.87022	82	
264.97784	84	
265.03401	64	
265.06824	94	
265.97458	64	
267.15538	82	
268.36092	74	
268.95757	68	
269.04693	78	
270.83878	78	
271.84987	68	
273.46792	88	
273.79181	126	
274.85099	84	
275.15175	80	
279.09363	892	1+
280.81553	144	
281.87744	96	
282.81180	68	
282.83470	76	
282.85532	72	
282.97504	64	
283.06856	62	
283.35539	88	
283.45462	78	
283.78769	78	
283.86389	70	
284.06923	74	
284.29447	386	1+
285.79292	78	
285.85460	146	
287.92531	86	
288.81960	72	
289.87654	146	
290.78729	148	
290.89143	82	
291.06091	64	
292.99993	66	
293.85188	80	
296.11476	76	
297.07048	68	
297.13833	70	
299.78644	154	
300.06000	70	
300.78593	74	
300.86041	84	
301.11600	66	
301.79810	70	
301.86794	76	
302.01404	92	
302.37436	92	
302.88693	66	
305.88204	84	
306.11008	64	
306.81081	68	
308.88510	76	
308.90459	76	
311.02768	70	
311.76429	86	
312.00314	68	
314.17244	78	
315.15989	72	
315.86443	76	
316.03924	80	
317.80790	100	
317.96956	80	
320.05977	74	
320.13241	86	
320.62017	112	
321.87441	80	
323.77634	66	
324.08580	74	
324.87776	68	
326.90308	130	
326.99703	70	
328.16606	66	
END IONS

###FS:    #m/z: 336.94713 #charge 1+
###MS: 118
###MSMS: 120
BEGIN IONS
TITLE=Cmpd 89, +MS2(336.9471), 28.0-35.0eV, 2.6min #120
RTINSECONDS=154.174
SCANS=118,120
PEPMASS=336.94713	56774
CHARGE=1+
137.07464	76	
195.17538	80	
196.87928	82	
197.86067	70	
197.89017	70	
198.95725	72	
201.93529	94	
206.97782	74	
208.03201	100	
208.88494	84	
209.40706	78	
210.88594	100	
210.89901	72	
211.94380	1674	1+
212.87973	1014	1+
213.89577	74	
213.94061	394	1+
217.88765	118	
218.83878	108	
219.83782	72	
221.88568	92	
221.96581	70	
222.88521	82	
222.95577	250	1+
226.95746	68	
228.89410	130	
229.95517	1338	1+
230.51669	70	
230.83582	76	
230.89122	1436	1+
231.55272	72	
231.95074	402	
232.89044	78	
233.82762	78	
233.89021	96	
233.95022	204	
234.84565	72	
234.88253	138	
235.89470	90	
236.84763	266	1+
237.85010	170	1+
238.83669	80	
239.84804	104	
239.86247	140	
240.83634	86	
241.84529	92	
241.94529	74	
242.18426	74	
242.84877	72	
245.84409	76	
246.89255	92	
246.90884	142	
247.02182	86	
247.96361	396	
248.06497	72	
248.13905	86	
248.85081	82	
248.90013	480	
249.10339	84	
249.39525	92	
249.81256	92	
249.83280	102	
250.84466	150	
250.93376	70	
250.96599	182	
251.00191	76	
251.83816	320	1+
251.91201	144	
252.89657	78	
252.95620	406	1+
252.97343	636	1+
253.05839	82	
253.11893	72	
253.90512	264	
254.07312	74	
254.40219	70	
254.85076	84	
254.86458	84	
254.96598	322	
255.07478	134	
256.89536	72	
256.96231	72	
257.84311	304	1+
258.90954	134	
259.96684	94	
260.04410	74	
260.86454	72	
261.14239	70	
261.85472	72	
262.93307	72	
264.80634	82	
266.83824	80	
267.84225	148	
268.08323	94	
268.84517	272	
268.97061	74	
269.08005	84	
269.84381	216	
270.86111	76	
270.98491	112	
271.91765	130	
272.39076	78	
272.98319	72	
273.95750	70	
275.89376	78	
276.86189	434	1+
277.83694	712	1+
277.86289	288	1+
279.10309	74	
279.36203	74	
280.07215	80	
281.05206	84	
281.13561	70	
281.88552	76	
283.78845	124	
284.03164	74	
285.05218	114	
285.85879	212	
286.15481	104	
286.85110	814	1+
286.88845	90	
287.17157	90	
289.52528	102	
290.85632	112	
291.84652	70	
292.86159	106	
293.10958	254	1+
293.85604	68	
293.88972	82	
293.91716	92	
294.03923	102	
294.86425	94	
295.80870	84	
295.85516	72	
295.97535	72	
296.89618	132	
297.87756	130	
298.80113	72	
298.88484	88	
299.93013	110	
300.10465	88	
300.88613	76	
301.07572	82	
302.82509	70	
303.80457	74	
303.86655	80	
304.04429	78	
305.89306	70	
308.90467	72	
309.86717	208	1+
312.15475	94	
313.08162	84	
313.81872	86	
315.06838	76	
324.83773	78	
324.93952	82	
328.95604	128	
329.97008	82	
330.16415	70	
330.66852	124	
331.84408	82	
333.79100	76	
334.87981	84	
336.83309	88	
336.89835	94	
339.38032	76	
340.88842	80	
342.19988	76	
END IONS

###FS:    #m/z: 359.96285 #charge 1+
###MS: 118
###MSMS: 121
BEGIN IONS
TITLE=Cmpd 90, +MS2(359.9629), 28.0-35.0eV, 2.6min #121
RTINSECONDS=154.955
SCANS=118,121
PEPMASS=359.96285	39832
CHARGE=1+
74.09183	72	
178.94257	80	
183.66295	74	
191.10545	76	
195.93977	72	
196.87519	86	
205.10052	70	
209.94628	332	
212.91517	72	
216.87487	72	
217.85991	72	
222.95453	456	1+
223.00617	80	
223.41160	84	
224.95167	630	1+
226.94799	2220	1+
226.98493	128	
227.91429	70	
228.94316	2932	
229.02779	104	
231.85941	76	
232.89582	134	
232.93956	72	
233.95792	172	1+
234.92087	92	
237.05510	138	
237.83085	80	
240.13008	98	
240.81991	74	
240.84648	74	
240.87130	72	
240.96568	314	1+
242.96044	292	
243.08519	74	
243.85731	72	
243.89314	72	
243.94762	86	
244.95794	1480	1+
245.86052	122	
246.07888	82	
246.57447	100	
246.95295	1446	1+
248.94783	78	
249.42259	72	
250.95243	366	1+
251.97352	86	
252.95782	190	
253.04239	74	
255.73938	112	
256.13165	92	
256.84904	210	1+
257.35624	78	
257.41123	86	
258.83960	82	
258.97169	288	
259.11260	72	
260.83329	432	1+
260.94773	72	
260.97277	74	
261.97293	104	
263.89374	90	
263.97326	80	
264.03757	88	
264.82405	112	
264.96190	82	
265.07999	72	
265.81826	78	
265.83234	72	
266.08844	76	
266.81517	190	
266.85840	72	
267.84349	194	1+
267.97493	236	
268.81038	122	
268.85598	82	
268.96023	138	
269.97006	328	
270.07189	72	
271.14978	76	
272.20663	72	
273.86258	72	
273.96795	160	1+
274.84464	70	
275.86324	82	
275.97179	158	
276.85722	76	
277.08578	98	
277.80430	78	
278.80030	360	1+
278.84557	110	
280.79563	662	1+
280.82986	296	1+
280.86844	144	
280.94542	76	
281.86088	104	
281.98041	164	
282.37846	116	
282.52293	104	
284.00908	74	
284.43100	118	
284.72328	74	
285.11305	76	
285.41594	72	
285.82847	236	1+
286.04888	74	
286.79277	70	
289.18060	100	
289.88636	70	
293.00201	80	
293.12170	72	
293.53890	180	
294.86171	148	
296.80970	132	
296.86511	84	
297.26293	90	
297.90443	76	
297.92936	158	
298.46504	94	
298.80618	312	
298.82403	78	
298.87519	96	
299.80542	190	
299.85185	86	
300.80201	144	
300.86117	130	
301.77290	116	
301.88346	100	
303.81349	78	
304.44487	84	
308.44314	102	
308.81355	80	
309.44862	78	
310.87737	148	
311.55637	76	
312.86030	74	
316.81688	356	1+
318.12287	132	
318.19087	102	
318.93364	166	
320.07110	72	
320.13892	76	
321.07534	98	
322.82461	74	
324.89315	74	
325.01280	90	
325.39588	96	
325.92083	86	
325.95648	82	
326.72152	88	
328.89606	72	
329.87150	210	
330.79408	80	
332.78218	74	
332.88075	70	
333.06238	70	
334.31826	84	
336.94311	230	
336.96694	90	1+
340.82941	72	
340.88162	72	
341.30340	80	
347.91339	80	
348.79386	70	
349.52776	84	
354.15040	72	
356.51835	72	
359.77167	184	1+
361.47829	78	
362.87597	114	
END IONS

###FS:    #m/z: 322.93149 #charge 1+
###MS: 122
###MSMS: 123
BEGIN IONS
TITLE=Cmpd 91, +MS2(322.9315), 28.0-35.0eV, 2.7min #123
RTINSECONDS=158.644
SCANS=122-123
PEPMASS=322.93149	1668818
CHARGE=1+
46.80688	70	
55.25498	116	
88.13852	66	
171.69801	70	
185.92643	80	
190.93252	74	
194.13041	78	
195.97731	68	
196.98453	66	
201.05214	74	
205.94598	64	
209.94035	86	
210.50989	78	
210.91847	64	
211.15543	102	
211.41798	94	
214.90477	88	
216.01323	76	
216.14663	72	
218.06098	76	
218.89250	66	
219.05382	66	
219.61038	86	
220.87865	72	
221.88373	72	
221.90026	66	
222.95072	218	
223.96060	128	
224.95995	68	
225.12009	98	
226.87001	72	
226.89678	190	1+
228.90735	76	
231.94367	78	
233.13623	66	
233.91729	132	
234.93389	84	
235.51046	68	
235.87860	82	
236.89907	68	
237.08078	74	
237.44198	80	
238.94085	74	
240.82348	218	
240.94316	1112	
240.96295	120	
240.97644	84	
241.94097	4066	1+
242.82600	168	1+
242.90312	68	
242.94339	2876	1+
243.15398	72	
244.78069	98	
244.81727	198	1+
244.88036	88	
244.92175	74	
244.94102	826	1+
245.83846	70	
246.97738	354	
247.38653	76	
247.44447	76	
247.85439	68	
247.93677	86	
247.99545	104	
248.84267	122	1+
248.90717	92	
249.99501	72	
251.07222	66	
251.40483	68	
252.42378	84	
253.07782	80	
253.83519	232	1+
254.02242	68	
254.17494	68	
254.88012	76	
255.78470	80	
256.39765	68	
256.89955	194	
256.94475	66	
258.02822	78	
258.83045	404	1+
259.09681	110	
260.04605	74	
260.13319	80	
260.51347	92	
260.85661	78	
260.87448	90	
261.82966	416	1+
261.98437	80	
262.85254	64	
263.98375	68	
264.12747	68	
264.85216	72	
266.85001	72	
267.87224	80	
268.19987	84	
270.88305	78	
270.94587	78	
271.17604	66	
273.06579	68	
273.09648	90	
273.45198	96	
275.81082	142	
278.86319	78	
278.89371	68	
279.09193	738	1+
280.82878	68	
281.86759	138	
282.07726	78	
282.10533	76	
282.86780	92	
282.97136	88	
283.79069	128	
284.20572	78	
284.29315	520	1+
285.13544	94	
285.47383	68	
285.84767	66	
286.82455	74	
287.82931	74	
287.87716	70	
287.89421	98	
287.90759	66	
289.15742	84	
289.80445	70	
291.14518	70	
291.89134	68	
291.98161	84	
292.09671	68	
293.96544	64	
295.88657	76	
297.79099	68	
299.78384	172	
301.10980	88	
301.16097	74	
303.86245	74	
304.04002	74	
304.12990	88	
304.88683	116	
305.49764	76	
306.95313	70	
307.50326	94	
307.89280	152	
308.79894	68	
308.82085	64	
308.87761	176	1+
308.94823	80	
309.56984	70	
311.80360	66	
311.88681	174	
312.15660	68	
312.87257	94	
312.94252	96	
314.82248	72	
315.72268	68	
321.26015	78	
322.73424	66	
322.89750	96	
323.15594	68	
323.77204	82	
324.76708	88	
324.89020	170	
326.91691	72	
END IONS

###FS:    #m/z: 340.94222 #charge 1+
###MS: 122
###MSMS: 124
BEGIN IONS
TITLE=Cmpd 92, +MS2(340.9422), 28.0-35.0eV, 2.7min #124
RTINSECONDS=159.416
SCANS=122,124
PEPMASS=340.94222	607334
CHARGE=1+
190.94669	212	1+
210.93337	152	
212.87853	104	
212.96510	96	
213.87965	136	
213.93897	690	1+
215.89025	154	
217.94036	142	
219.89782	78	
219.99646	68	
220.93177	68	
222.95839	82	
223.83587	78	
223.87976	74	
224.07639	84	
225.79096	84	
226.15277	82	
226.83092	74	
226.90531	100	
226.94907	90	
227.93092	76	
228.90519	74	
228.94407	168	
230.84894	70	
230.88830	458	1+
230.95154	72	
231.89043	312	1+
231.94900	838	1+
232.05405	78	
232.93181	82	
233.40633	90	
233.91691	118	
235.89442	96	
236.13637	70	
237.08429	98	
238.82136	80	
238.88596	78	
238.91428	90	
239.04927	84	
240.90009	72	
241.10363	86	
241.82625	104	
241.84134	260	1+
243.84096	84	
243.96207	240	1+
244.94440	88	
244.98837	70	
245.82952	126	
247.44451	76	
247.88140	82	
248.88002	72	
249.86098	96	
249.96185	324	
250.85971	78	
250.91798	96	
250.97768	136	
252.05914	88	
253.05230	90	
253.13077	112	
253.90427	108	
254.91825	178	
254.93721	78	
254.96829	148	
255.79646	88	
255.90932	134	
256.87968	78	
256.89352	100	
256.91263	100	
256.96625	70	
257.81140	84	
257.83348	130	
257.86856	84	
257.89929	128	
258.04819	86	
258.84768	384	1+
259.83231	166	
259.93933	76	
259.95335	132	
259.96691	74	
260.84141	92	
261.84833	168	
262.92533	112	
262.99918	70	
263.10402	82	
263.85771	292	1+
263.92160	86	
265.90638	80	
266.14679	70	
266.84399	72	
268.02905	80	
268.78946	78	
268.83782	120	
268.97247	76	
269.04393	70	
270.82497	80	
270.86537	160	
272.85315	84	
273.52064	84	
274.86288	98	
274.88907	86	
275.84285	78	
275.86498	88	
276.76156	74	
276.85982	1020	1+
277.93090	74	
277.96943	234	1+
278.84617	890	1+
278.89171	92	
280.08079	86	
280.82503	96	
280.93009	78	
280.98469	78	
281.90096	134	
285.93029	72	
285.96134	70	
289.64463	92	
290.14725	108	
291.09042	80	
291.80705	196	1+
292.11252	76	
292.37202	76	
292.88865	80	
294.86493	244	
294.90569	88	
295.87387	168	
296.86095	156	
297.01782	74	
298.13418	76	
298.30605	116	
299.03377	76	
299.16517	80	
299.21636	98	
299.87057	252	
299.89095	96	
300.85422	174	1+
303.94830	160	
304.86788	114	
304.97443	74	
305.17177	94	
306.42594	88	
308.88514	78	
309.92259	126	
310.12747	84	
311.87480	78	
312.15448	76	
312.80992	188	1+
312.86033	90	
313.17928	80	
315.79927	72	
317.93672	88	
318.13741	140	
318.15370	70	
319.93438	70	
321.28482	84	
321.98245	80	
322.27782	84	
323.02988	72	
323.23546	76	
323.90893	70	
325.76803	98	
328.11708	74	
329.86763	84	
331.81751	72	
337.78480	98	
343.30700	88	
END IONS

###FS:    #m/z: 363.95827 #charge 1+
###MS: 122
###MSMS: 125
BEGIN IONS
TITLE=Cmpd 93, +MS2(363.9583), 28.0-35.0eV, 2.7min #125
RTINSECONDS=160.188
SCANS=122,125
PEPMASS=363.95827	245770
CHARGE=1+
128.64305	74	
132.90612	122	
177.93076	84	
189.86371	346	
191.85922	226	
196.89825	74	
209.94600	316	
209.99385	88	
210.88147	154	
211.89103	102	
212.87854	982	1+
215.96793	90	
216.41771	100	
222.95185	252	
224.01220	80	
224.07659	82	
224.94865	622	1+
224.97511	88	
226.94855	3898	1+
226.97466	188	
227.39913	78	
227.93264	122	
228.79753	76	
228.89326	294	1+
228.94304	5052	1+
228.97210	78	
229.06193	74	
230.83429	182	1+
230.88982	1572	1+
230.90939	74	
232.07351	74	
232.88572	206	
236.39127	72	
236.55338	92	
239.07240	122	
240.56266	92	
240.64455	100	
240.82183	212	1+
240.94132	248	
240.96190	552	1+
241.83400	250	1+
241.94507	140	
242.79810	86	
242.94341	534	
242.96020	522	
243.81730	420	1+
244.95790	3052	1+
245.94474	100	
246.84027	88	
246.95423	2554	1+
247.04885	82	
248.80665	182	
248.90127	618	1+
250.79862	134	
250.94528	178	
251.05270	102	
251.94599	82	
251.97377	134	
253.08777	126	
253.90643	104	
256.85272	102	
256.95826	106	
258.84224	100	
259.44057	92	
260.82979	242	1+
260.97055	268	1+
261.06499	84	
261.55932	90	
262.43946	96	
262.96724	80	
264.81824	120	
265.78685	126	
265.81457	412	1+
265.97476	232	
266.09247	104	
266.47737	102	
266.81673	340	1+
267.40607	78	
267.91038	74	
267.97513	614	1+
268.84161	98	
269.96911	354	1+
270.44262	96	
271.85908	128	
272.16999	154	
272.80661	80	
273.18567	102	
275.41877	78	
275.92648	76	
276.81145	76	
276.85721	244	
277.81237	86	
278.79952	246	1+
278.86625	168	1+
279.10380	240	1+
279.85020	100	
279.95498	92	
279.97175	94	
280.79708	406	1+
281.85364	108	
282.05477	118	
282.79296	110	
283.48385	80	
283.79242	112	
284.83095	76	
284.84552	428	1+
284.87870	76	
284.98342	126	
285.09154	74	
285.82468	122	
285.84602	312	1+
287.82790	112	
290.14833	178	
290.78542	112	
290.79849	86	
291.10915	78	
293.11673	100	
294.11700	74	
294.86776	154	1+
295.38426	86	
296.39987	110	
296.80774	186	
296.92680	90	
297.80646	166	
297.86310	126	
298.80400	530	1+
299.01868	84	
300.13024	88	
300.14717	82	
300.80284	172	
300.81999	100	
300.85927	324	1+
301.80263	96	
302.80264	196	1+
303.04310	86	
303.07500	80	
303.76420	74	
303.82000	96	
303.85823	706	
304.92816	74	
304.99130	84	
306.16138	76	
307.88676	86	
308.05267	92	
310.09295	76	
310.14718	80	
310.87585	84	
311.88199	148	
316.81174	164	
318.14746	80	
318.80978	118	
321.11051	94	
321.86612	184	
322.04878	78	
322.87067	198	1+
322.92960	132	
325.41801	112	
326.14051	84	
327.88809	72	
328.09045	78	
329.81159	84	
329.87634	76	
330.34298	76	
330.92555	90	
331.03722	104	
336.01981	78	
336.95023	74	
340.94449	126	
341.72065	78	
343.28626	76	
343.91241	74	
344.84208	72	
348.63525	96	
352.35258	86	
352.73085	84	
354.10191	76	
355.13301	94	
360.72017	74	
362.38246	72	
363.95948	92	
364.69841	82	
END IONS

###FS:    #m/z: 340.94240 #charge 1+
###MS: 126
###MSMS: 127
BEGIN IONS
TITLE=Cmpd 94, +MS2(340.9424), 28.0-35.0eV, 2.7min #127
RTINSECONDS=163.868
SCANS=126-127
PEPMASS=340.94240	612204
CHARGE=1+
182.86909	138	
183.87587	78	
191.95072	76	
192.00104	78	
192.92618	174	
193.94911	78	
198.08564	78	
203.85408	82	
207.87277	74	
212.87866	458	1+
213.93992	128	
215.93648	138	
220.88797	82	
222.95589	122	
223.85779	70	
224.21251	76	
224.97545	128	
225.06274	72	
225.84507	70	
226.82922	82	
226.87644	72	
226.95801	148	
227.15668	78	
227.91602	76	
228.84178	76	
228.91088	70	
228.94337	186	
229.12467	76	
230.84899	76	
230.89021	240	
231.04298	92	
231.89127	418	1+
231.95206	248	
233.07609	92	
236.50992	82	
236.89431	92	
237.06954	88	
237.55362	90	
238.86577	122	
238.88573	142	
239.83581	78	
239.90308	112	
240.12326	74	
240.22393	94	
240.84598	218	
240.96342	118	
241.84611	114	
241.94722	78	
242.94219	98	
242.96362	116	
243.14441	70	
243.84907	110	
244.83668	78	
244.96122	78	
245.83621	78	
247.96646	76	
249.49854	84	
249.90597	122	
250.94524	76	
252.17017	74	
254.07888	70	
254.96817	326	1+
256.85642	72	
256.91904	76	
256.96053	92	
258.84550	274	
259.95584	160	
260.83758	452	1+
261.05894	90	
262.82777	106	
263.96798	72	
265.85311	138	
266.86710	70	
266.99879	80	
268.84454	518	1+
269.84895	332	1+
271.88021	78	
272.81876	88	
272.91338	108	
272.93363	94	
274.86092	74	
275.87028	128	
275.88865	82	
275.95123	70	
276.85327	474	
277.86568	264	
277.89207	82	
278.36132	94	
278.84336	180	
278.89815	70	
279.85427	230	
280.41132	82	
280.55543	92	
280.57600	94	
280.85640	198	
280.92166	72	
280.94244	98	
281.04954	124	
281.89421	150	
282.02795	82	
283.38645	70	
284.93057	90	
285.07160	72	
286.04506	78	
286.09883	84	
286.87810	72	
290.14839	148	
290.88078	82	
292.43487	80	
293.39945	86	
293.87464	78	
294.86783	138	
294.94806	80	
296.14222	98	
298.75114	78	
298.85736	80	
298.87644	98	
299.00816	76	
299.05258	90	
299.87495	294	1+
301.96885	84	
302.52424	92	
302.91718	82	
304.92224	74	
306.03867	76	
306.88510	178	
307.88622	96	
308.14119	80	
308.43420	72	
308.87139	92	
310.03401	86	
310.14445	80	
310.88262	124	
315.15139	78	
315.84715	80	
315.92987	92	
318.11853	70	
318.21283	78	
322.14770	82	
322.82482	88	
322.88216	186	1+
324.12770	84	
325.79243	80	
325.83434	74	
326.89275	82	
327.98174	72	
328.02372	70	
334.74551	72	
336.93920	76	
337.90462	72	
337.96076	88	
340.40781	70	
343.68015	72	
343.91007	74	
344.13779	72	
344.41115	70	
344.92884	70	
346.40597	88	
END IONS

###FS:    #m/z: 363.95843 #charge 1+
###MS: 126
###MSMS: 128
BEGIN IONS
TITLE=Cmpd 95, +MS2(363.9584), 28.0-35.0eV, 2.8min #128
RTINSECONDS=164.641
SCANS=126,128
PEPMASS=363.95843	248416
CHARGE=1+
183.93768	84	
184.52599	96	
184.94339	78	
189.86688	128	
191.85914	122	
194.01428	74	
196.88679	86	
199.86787	74	
203.88208	76	
207.87195	116	
207.95091	112	
208.01787	122	
209.94447	748	1+
209.97052	90	
210.88287	354	1+
212.87841	1172	1+
214.18879	90	
214.89759	114	
217.89041	96	
218.91731	74	
222.95047	470	1+
222.98257	92	
224.95072	778	1+
226.02745	72	
226.91611	94	
226.94853	3966	1+
227.13966	76	
227.89400	88	
228.89841	362	1+
228.94336	4750	1+
229.85733	90	
230.78416	72	
230.83443	138	
230.89013	1282	1+
231.10239	72	
231.87061	76	
232.88676	218	
233.88110	170	
234.06891	82	
234.87801	86	
234.93007	72	
240.45614	88	
240.94158	188	
240.96493	416	1+
241.94164	92	
242.18422	98	
242.94318	508	1+
244.78645	94	
244.81343	76	
244.89980	118	
244.95781	2692	1+
245.12090	84	
245.86715	72	
246.95427	1750	1+
247.12417	84	
247.86761	82	
247.97621	72	
248.14417	76	
248.41515	80	
248.90200	824	1+
248.97493	146	
249.80498	96	
249.98959	74	
250.09414	72	
250.83835	78	
250.90445	116	
250.94780	178	
250.96742	130	
251.06982	116	
253.37661	78	
253.83700	116	
253.90492	166	
257.59452	72	
257.89239	98	
258.14609	138	
258.84992	174	
259.90811	86	
259.98340	102	
260.84747	206	1+
260.97106	548	1+
261.83087	130	
262.83084	116	
263.97391	72	
264.08315	200	1+
264.82629	138	
265.05968	96	
265.97881	164	
266.81344	302	1+
267.13118	78	
267.78685	110	
267.92262	82	
267.97848	370	1+
268.81162	116	
268.84038	110	
269.70836	72	
269.80358	174	1+
269.92411	82	
269.97365	374	1+
271.08289	86	
271.42076	84	
277.88388	76	
278.80109	278	1+
279.10401	196	
280.79570	528	1+
280.86814	92	
281.11733	72	
281.83401	76	
282.79105	354	1+
282.84303	200	1+
283.04332	74	
283.14678	80	
284.81596	202	1+
284.87924	246	1+
285.77877	72	
285.84707	422	1+
286.42275	80	
287.09246	76	
287.85418	80	
288.83002	84	
290.78765	138	
292.86549	86	
294.12241	130	
294.89058	78	
295.86762	84	
296.80923	228	
297.38798	76	
297.44970	92	
297.81899	92	
297.91771	74	
298.80385	1076	1+
298.98848	72	
301.78343	86	
301.80132	148	
301.85871	166	
302.80765	346	1+
302.85849	72	
303.85861	554	
305.87350	218	1+
306.30953	86	
308.38878	84	
308.83575	82	
309.30398	92	
309.89397	72	
310.86664	96	
311.85965	80	
313.18522	74	
316.81847	192	
316.87787	122	
318.19285	76	
320.34821	122	
320.59171	84	
320.92579	138	
321.66998	92	
321.81404	200	1+
322.17409	72	
323.93766	74	
324.16082	104	
324.88081	98	
325.81211	72	
326.18032	80	
326.79910	94	
328.30813	90	
329.87321	92	
332.93656	78	
333.94821	76	
336.78812	72	
338.81244	98	
338.87142	86	
340.93952	112	
345.88903	146	
346.15168	234	1+
349.28942	76	
350.04448	76	
352.77945	82	
353.80131	74	
357.15382	72	
357.98976	88	
361.78190	88	
363.29960	76	
365.80826	74	
367.83537	82	
368.82059	72	
369.21434	72	
END IONS

###FS:    #m/z: 507.84807 #charge 1+
###MS: 126
###MSMS: 129
BEGIN IONS
TITLE=Cmpd 96, +MS2(507.8481), 28.2-35.2eV, 2.8min #129
RTINSECONDS=165.413
SCANS=126,129
PEPMASS=507.84807	123898
CHARGE=1+
196.01849	114	
210.03758	108	
214.88731	170	
224.97670	148	
232.89992	410	1+
235.07162	108	
236.88838	114	
238.06616	254	1+
249.84360	124	
251.07686	204	
252.08075	180	
254.09876	120	
254.91114	216	1+
266.17079	272	1+
268.96861	146	
269.92597	156	
272.01003	110	
272.85649	126	
276.88460	186	1+
279.84363	144	
282.90387	114	
285.92082	148	
287.79610	126	
287.85282	322	1+
287.93753	276	1+
288.93768	260	1+
291.87972	140	
291.90370	160	
293.87585	760	1+
293.95437	158	1+
298.80548	148	
298.87214	160	
300.81137	114	
300.86251	320	1+
303.86978	414	
304.86229	108	
305.86498	404	1+
306.88782	408	1+
307.89070	336	1+
308.14164	234	
308.86863	966	1+
309.15422	778	1+
309.88898	196	
310.15893	670	1+
311.34062	222	1+
311.88514	1852	1+
312.82176	114	
314.86740	162	
316.87368	148	
319.86729	250	1+
323.87622	204	1+
324.86006	268	
325.82853	198	
325.90229	156	
326.88573	1254	1+
328.87918	202	
329.88872	114	
330.03380	122	
330.16878	132	
330.88006	160	
331.89586	110	
332.87846	194	
333.82684	294	1+
333.88564	158	
334.77261	282	1+
335.77474	256	1+
336.76484	148	
341.90036	144	
343.10667	124	
344.79036	138	
345.78076	252	1+
346.85003	156	
346.90422	152	
347.77697	404	
347.92794	146	
347.99160	112	
348.84065	156	
348.89575	142	
349.17270	128	
349.76121	368	1+
349.82092	128	
350.83041	108	
350.88019	440	1+
350.90723	116	
352.19170	112	
352.76299	142	
353.79666	116	
353.85139	112	
354.83154	240	1+
354.87799	250	1+
357.77913	124	
358.87543	114	
365.78425	110	
366.78741	358	1+
367.39471	132	1+
367.70823	364	1+
367.76597	204	
367.83835	156	
368.89582	276	
369.10975	152	1+
369.83797	358	
370.14221	140	
370.76958	172	
370.80021	134	
371.19188	112	
371.80556	176	
372.79184	134	
374.06668	128	
374.73494	154	
374.81120	118	
377.74061	216	1+
377.82997	112	
379.77995	124	
380.72538	150	
380.85586	176	
381.71426	416	1+
381.84107	164	
382.80965	150	
384.17413	136	1+
384.77963	176	
384.85421	212	
385.77799	148	
385.85385	292	1+
386.79291	126	
386.80839	372	1+
387.85260	150	
387.89317	186	1+
388.73809	134	
389.20257	294	
389.77663	120	
390.74914	214	
390.84156	146	
391.77287	234	1+
392.02723	124	
392.72780	170	1+
392.83020	722	1+
396.75158	138	
397.68296	100	1+
398.72864	444	1+
399.84847	192	
401.90339	128	
402.86438	218	
403.78600	124	
403.80706	134	
403.87984	164	
404.87553	160	
405.76899	532	1+
407.72949	350	
407.74709	324	
407.86923	656	
408.74644	206	
408.85667	1026	1+
408.90013	108	
409.72563	458	1+
409.75495	146	
410.81526	208	1+
410.83748	1164	1+
410.87291	144	
411.38943	106	
411.78802	112	
412.73430	216	1+
413.88495	106	
416.74272	128	
416.88165	140	
417.81516	192	
417.86034	112	
421.74292	110	
421.77828	120	
421.88831	474	1+
422.83686	120	
423.77173	360	
423.87221	220	1+
424.76561	206	
424.79494	138	
425.74918	322	
425.79193	150	
425.87304	120	
426.73754	772	1+
426.75728	234	
426.86752	314	
427.67976	184	
427.86358	474	
428.09180	208	
428.75781	106	
428.85109	486	
428.88976	118	
429.70252	234	
429.74855	194	
429.77331	112	
429.84681	224	
430.74471	132	
430.84948	160	
431.86655	232	1+
433.85521	288	
439.88790	352	1+
443.73995	130	
443.79179	110	
444.87419	1030	1+
445.75565	424	1+
446.87480	220	
447.71136	352	1+
448.77243	126	
449.76840	186	
449.87569	236	1+
450.70777	284	1+
450.76644	126	
451.74724	142	
457.90032	120	
462.88866	570	1+
465.72805	112	
467.89351	372	1+
468.71400	116	
485.89515	128	
END IONS

###FS:    #m/z: 340.94216 #charge 1+
###MS: 130
###MSMS: 131
BEGIN IONS
TITLE=Cmpd 97, +MS2(340.9422), 28.0-35.0eV, 2.8min #131
RTINSECONDS=169.074
SCANS=130-131
PEPMASS=340.94216	613686
CHARGE=1+
90.86122	84	
164.63176	80	
192.92658	116	
192.96697	72	
196.88564	80	
200.01697	72	
205.94924	136	
206.95271	190	
208.95871	248	
209.94923	86	
211.94665	102	
212.88074	146	
213.88326	96	
213.94048	328	1+
214.87232	132	
214.89756	164	
215.86706	74	
215.88721	552	1+
217.85915	120	
217.89070	100	
218.91241	72	
219.89983	78	
221.48303	74	
221.95233	334	1+
223.10534	72	
224.96149	72	
226.39489	78	
226.86881	132	
226.94472	150	
227.13994	88	
228.53004	92	
228.84379	88	
230.88943	628	1+
230.96073	82	
231.94964	290	
232.95105	132	
233.18897	74	
233.89648	276	1+
233.94464	102	
234.91128	86	
235.01310	80	
235.89156	166	
235.97043	88	
236.00997	98	
237.14492	90	
237.82629	78	
237.88857	76	
239.07106	152	
239.88090	132	
239.89427	94	
240.12718	76	
240.84413	92	
241.84582	76	
241.87297	74	
241.89010	88	
242.83493	82	
243.83130	224	
244.90018	78	
246.14661	72	
246.97282	70	
247.89708	74	
249.15125	86	
251.36598	80	
251.78812	80	
254.86235	88	
254.96780	322	
255.09006	90	
256.84775	72	
256.93479	76	
256.96246	74	
257.04883	72	
257.85059	84	
257.86666	92	
258.01630	72	
258.80630	72	
258.84967	576	1+
259.13638	84	
259.90379	80	
260.33683	120	
260.83394	422	1+
261.92079	72	
264.86629	74	
264.97796	112	
268.84140	238	
269.58911	92	
270.82836	72	
270.85676	82	
272.03834	86	
272.93526	102	
273.84596	74	
273.88211	70	
274.86372	126	
274.87709	142	
274.89246	88	
275.12756	92	
275.83597	132	
276.84267	168	
276.86278	204	
277.83394	126	
277.86641	218	
277.93330	74	
278.18878	70	
278.45950	104	
278.84609	394	
278.86688	148	
278.97387	148	
279.82764	74	
279.85356	406	1+
279.87110	78	
279.92343	96	
279.96566	88	
280.36404	78	
281.86417	118	
283.03498	76	
284.39430	76	
284.88034	150	
286.13616	72	
286.95506	72	
287.18581	70	
288.84101	130	
290.15221	138	
290.85844	178	1+
291.04411	90	
291.77375	82	
292.38633	76	
293.10837	70	
293.86821	300	1+
295.15433	70	
296.18233	80	
296.85816	258	1+
296.98164	70	
298.26990	76	
298.83171	84	
298.96764	74	
299.84756	72	
300.88119	120	
302.86760	82	
302.95079	98	
303.88586	76	
304.92608	108	
305.97650	74	
307.88257	76	
310.81772	72	
310.87033	78	
311.88568	80	
312.80135	92	
318.14903	80	
319.76320	84	
319.86659	74	
321.17436	76	
321.53320	98	
322.96154	80	
326.87913	80	
326.94581	72	
328.18234	116	
329.06804	74	
335.17233	78	
335.76353	106	
337.08783	90	
337.81203	70	
342.84968	98	
END IONS

###FS:    #m/z: 363.95826 #charge 1+
###MS: 130
###MSMS: 132
BEGIN IONS
TITLE=Cmpd 98, +MS2(363.9583), 28.0-35.0eV, 2.9min #132
RTINSECONDS=169.845
SCANS=130,132
PEPMASS=363.95826	240550
CHARGE=1+
189.86153	256	1+
190.87644	78	
191.85904	140	
193.02854	80	
193.85678	76	
205.92461	92	
209.94484	374	1+
210.88515	192	
212.87904	1406	1+
212.89883	88	
214.88327	80	
218.91211	92	
222.95686	320	1+
223.88629	206	1+
224.94955	918	1+
225.96768	94	
226.94837	3384	1+
227.83277	84	
227.93039	94	
228.89471	322	
228.94233	4528	1+
230.89014	2066	1+
231.45994	78	
232.89012	282	
235.11843	96	
235.56678	78	
235.90980	96	
240.07564	76	
240.82265	122	
240.83981	142	
240.94177	398	1+
240.96247	436	1+
241.80054	88	
242.94274	638	1+
243.81861	162	
243.96753	166	
244.79965	104	
244.82348	132	
244.95756	2536	1+
245.52077	88	
245.94115	198	
246.82477	76	
246.90247	118	
246.95335	2984	1+
248.30869	118	
248.79488	102	
248.90246	308	
249.80368	192	
249.88830	78	
249.96713	290	1+
250.06096	84	
250.40488	94	
250.79529	118	
250.86587	102	
250.89738	134	
250.94765	156	
250.96725	202	1+
251.04455	76	
253.09367	98	
253.91064	76	
254.42561	94	
254.86258	92	
255.01950	82	
256.26401	74	
256.87492	90	
257.91584	80	
258.83121	142	
258.89891	78	
259.43843	100	
260.42859	106	
260.85253	126	
260.96988	512	1+
261.84098	94	
262.51699	94	
262.82765	112	
262.84747	90	
263.83203	110	
265.08736	126	
265.79663	168	
266.81634	262	
266.86240	136	1+
267.78880	188	1+
267.81887	114	
267.90329	82	
267.97379	302	
268.41313	94	
268.81558	88	
268.95958	110	
269.91812	74	
269.96881	410	1+
270.86684	76	
272.13738	80	
272.79608	130	1+
273.85279	164	
275.20803	126	
276.81431	288	1+
277.09437	88	
278.14595	76	
278.46974	86	
278.80149	168	
278.84427	144	
278.91034	74	
278.95540	78	
279.11717	214	1+
279.79883	106	
279.85911	128	
279.96552	88	
280.16675	76	
280.78689	694	1+
280.86193	78	
280.99671	106	
282.84372	82	
283.81944	262	1+
283.85163	156	
284.80367	84	
285.84605	378	1+
287.92501	92	
288.94491	88	
290.61073	92	
291.15211	90	
291.86714	92	
293.11543	84	
293.14085	96	
293.85842	210	1+
293.98451	86	
294.44785	84	
294.89272	174	1+
295.99225	88	
296.09794	104	
296.80586	124	
297.10505	126	
298.17016	86	
298.80436	708	1+
299.12701	88	
299.87143	120	
300.80506	342	1+
301.37158	88	
301.86089	256	1+
303.10089	100	
303.80251	132	
303.85816	512	1+
305.11799	104	
305.38829	76	
305.89054	88	
306.43621	82	
306.84919	78	
307.87708	100	
308.13418	224	1+
308.93260	78	
309.35183	74	
311.03405	88	
311.17053	82	
311.85985	78	
313.06870	78	
313.98415	106	
314.82902	78	
314.85817	140	
318.80900	86	
318.87629	208	1+
319.81368	116	
319.91464	84	
320.83242	232	1+
321.86947	222	
323.81165	78	
324.85188	192	1+
324.88135	438	1+
326.54193	94	
327.17235	82	
328.60911	80	
328.76463	86	
330.12173	78	
332.15128	84	
333.40971	82	
334.53640	80	
335.36080	98	
336.82397	76	
336.92767	78	
336.94605	76	
340.94043	88	
341.95689	106	
343.86669	76	
344.91070	92	
349.89993	88	
354.09514	86	
357.05401	76	
362.72609	90	
365.03335	76	
END IONS

###FS:    #m/z: 507.84793 #charge 1+
###MS: 130
###MSMS: 133
BEGIN IONS
TITLE=Cmpd 99, +MS2(507.8479), 28.2-35.2eV, 2.9min #133
RTINSECONDS=170.617
SCANS=130,133
PEPMASS=507.84793	131244
CHARGE=1+
196.01638	318	
214.88531	116	
223.97185	186	1+
232.89975	254	
237.11962	138	
253.08913	116	
256.13645	112	
257.87065	114	
259.87594	172	
260.87927	182	
264.99803	126	
271.80105	108	
272.85254	148	
278.84265	110	
279.09998	144	
283.94990	218	1+
285.85625	144	
286.08224	108	
287.85680	540	1+
289.88242	292	
289.96782	148	
290.13351	306	1+
290.86333	270	
291.86481	128	
293.87467	620	1+
295.86322	110	
295.88057	152	
296.85686	212	
298.85992	124	
301.44641	114	
302.80087	468	1+
303.86337	246	
305.86547	444	
307.80936	210	1+
308.14116	688	1+
308.38376	160	
308.83313	202	1+
308.87765	696	
309.87013	132	
310.16020	558	1+
310.87525	178	
311.88835	676	
312.88639	630	
313.87363	164	
314.86341	246	
315.87189	118	
316.23786	132	
318.86266	128	
319.85902	132	
319.89836	132	
321.91119	196	1+
324.39056	264	1+
324.85711	178	
324.87565	108	
325.70838	112	
325.82749	350	1+
325.92228	138	
326.85877	172	
326.88419	1842	1+
327.82009	140	
328.88451	260	
330.78696	144	
330.87616	212	1+
332.87249	190	1+
334.77317	114	
336.94598	112	
337.88033	234	
339.84378	180	
343.87040	156	1+
344.90820	114	
346.79677	156	
347.05526	166	1+
347.77777	198	
348.15166	130	
348.78169	268	1+
349.75555	446	1+
350.17341	190	1+
350.82390	222	
350.84919	114	
350.88774	260	
350.91454	122	
351.82255	132	
351.92640	138	1+
353.77380	140	
353.85292	110	
354.80777	246	1+
355.88855	238	1+
357.84758	110	
357.95501	134	
358.78205	124	
358.81875	148	
358.90753	122	
360.82999	192	1+
364.78960	158	
364.90929	112	
365.78742	204	
366.18494	268	
366.77022	522	1+
366.83833	136	
367.71141	194	
367.76944	326	1+
367.85539	176	1+
367.91524	126	
368.70930	142	
368.90626	128	
370.79933	184	
371.79965	250	
372.04186	162	1+
372.17499	196	1+
373.79669	156	
375.86091	192	1+
378.74203	148	
378.80664	112	
380.72123	134	
380.85521	204	
381.76760	116	
381.84277	140	
381.90417	118	
381.95504	120	
384.85278	1096	1+
385.77503	308	1+
387.16561	116	
387.20168	124	
388.79134	136	
388.84913	112	
390.06056	114	
390.74439	118	
390.78479	110	
390.84117	278	
390.90218	114	
391.84326	150	
392.12750	132	1+
392.82985	670	1+
393.74267	178	1+
396.73255	142	
397.72556	320	1+
397.86963	132	
398.75674	138	
399.85084	346	
400.38164	224	1+
400.72364	110	
402.86454	244	
403.76663	116	
403.87190	142	
405.75760	156	
405.86295	120	
407.74921	384	1+
407.86683	598	
408.87078	904	1+
408.92421	146	
409.72982	404	
409.75079	148	
410.71698	452	1+
410.74739	220	
410.81175	116	
410.84035	588	1+
411.75711	130	
412.84524	138	
412.88012	120	
414.75867	112	
415.73364	242	1+
416.83998	110	
419.75288	124	
420.74815	120	
421.78652	174	
421.88837	138	
423.77442	594	1+
423.86777	270	1+
425.75367	500	
426.76195	332	
426.86448	260	
427.73783	1578	1+
427.76043	182	
427.78481	204	1+
427.87069	176	
428.85037	1026	1+
429.75781	226	
430.75206	114	
430.89514	152	
431.86846	152	
433.86130	190	
434.85581	114	
439.89745	180	
443.69020	148	
443.74975	114	
443.76746	114	
443.79777	120	
444.87349	1460	1+
445.74470	646	1+
445.79977	204	1+
447.71153	342	1+
448.65792	112	
448.75760	236	
448.87944	390	1+
449.79463	124	
450.74716	226	
452.74927	142	
459.97348	120	
462.88418	566	1+
465.72287	256	1+
467.89226	580	1+
468.11793	116	
469.75713	126	
470.73311	148	
485.90857	162	
509.86498	118	
END IONS

###FS:    #m/z: 322.93135 #charge 1+
###MS: 134
###MSMS: 135
BEGIN IONS
TITLE=Cmpd 100, +MS2(322.9314), 28.0-35.0eV, 2.9min #135
RTINSECONDS=174.281
SCANS=134-135
PEPMASS=322.93135	1673322
CHARGE=1+
185.92319	72	
189.86666	84	
190.93082	76	
192.89462	140	
194.04006	74	
195.92403	62	
196.01358	68	
198.03535	68	
199.88848	66	
200.83423	82	
201.04366	122	
205.97124	124	1+
206.94944	70	
208.89397	66	
209.94455	110	
211.44280	104	
215.88697	64	
220.87665	66	
221.39381	90	
221.88910	70	
223.95885	202	
225.00219	62	
225.91839	80	
226.05115	64	
226.84402	76	
227.93088	86	
228.10527	82	
229.84608	72	
230.84881	190	
231.10640	64	
233.87185	92	
233.89627	86	
233.91711	64	
234.95648	62	
235.98928	66	
236.12669	90	
237.06360	96	
238.03565	136	
238.06741	68	
238.79547	126	
239.08234	122	
239.10058	66	
239.79155	92	
239.82811	74	
239.89873	76	
240.82166	70	
240.94144	1012	
241.94247	980	
242.81760	96	
242.94132	2938	1+
243.39665	98	
243.82154	108	
244.82097	316	
244.93890	734	1+
244.97458	64	
245.11098	84	
246.85420	180	1+
246.97722	110	
247.24383	72	
248.84414	266	
248.88587	66	
249.00003	68	
249.97560	64	
250.15056	62	
250.87530	102	
250.94743	66	
251.07585	70	
251.90729	68	
252.94511	68	
254.90966	82	
256.02425	70	
256.85417	90	
257.79890	148	
257.88847	66	
258.06970	74	
258.83445	214	
259.90660	68	
260.15506	80	
260.82964	124	
260.85659	72	
260.96560	76	
261.83157	652	1+
262.83479	424	1+
263.03687	80	
265.93422	82	
266.86540	90	
267.85001	70	
268.05940	72	
269.09152	88	
269.98471	62	
270.80245	90	
272.44256	78	
273.79025	126	
274.07157	64	
275.99859	88	
276.26518	82	
276.81227	66	
277.39904	84	
278.50258	72	
278.86379	84	
278.93071	86	
279.09337	668	1+
279.23643	92	
279.90824	62	
280.38476	86	
280.87630	62	
281.10065	100	
282.05266	78	
282.86807	66	
282.89039	72	
283.06827	66	
283.44025	76	
283.58073	78	
283.79795	72	
284.05044	64	
284.29377	488	1+
284.79824	72	
284.87029	112	
286.30031	72	
287.89164	72	
288.12750	82	
288.86654	106	
289.79313	104	
289.88393	100	
292.06090	64	
294.85259	72	
294.87472	100	
294.94715	86	
296.80124	274	1+
298.71536	74	
299.78596	68	
300.05601	72	
302.79088	64	
303.82807	74	
304.79437	62	
304.87373	68	
305.88844	68	
307.80283	76	
307.87831	94	
307.89346	64	
308.87093	78	
308.89868	68	
309.06226	68	
309.82026	68	
311.77943	84	
311.88702	70	
312.03563	66	
312.15042	74	
312.80818	66	
315.18643	62	
315.87790	82	
318.15378	76	
320.05096	90	
320.25556	120	
321.15036	80	
322.90407	70	
323.77851	80	
324.88517	76	
326.84588	72	
END IONS

###FS:    #m/z: 507.84748 #charge 1+
###MS: 134
###MSMS: 136
BEGIN IONS
TITLE=Cmpd 101, +MS2(507.8475), 28.2-35.2eV, 2.9min #136
RTINSECONDS=175.053
SCANS=134,136
PEPMASS=507.84748	128702
CHARGE=1+
193.86625	112	
210.03110	208	
214.88602	398	
217.90064	136	
223.97214	366	1+
224.97552	308	1+
232.89718	112	
238.06688	138	
250.91012	126	
255.96214	112	
260.88475	262	1+
262.11711	176	
265.08409	152	
266.17027	146	
267.09927	166	
269.92674	180	
272.85216	180	1+
275.89612	104	
278.05594	106	
278.85909	168	
285.87248	120	
287.85350	384	
288.10674	114	
289.88214	292	
290.13317	126	
290.86636	530	1+
292.17884	106	
293.60993	114	
293.87552	328	1+
298.83965	298	1+
298.86354	148	
299.84340	238	1+
300.87054	152	
303.87126	256	1+
305.04066	148	
305.86059	734	1+
307.88967	242	
308.14225	994	1+
308.87189	750	1+
309.80110	130	
310.15729	156	
310.86064	116	
311.16393	222	
311.88523	1502	1+
313.75046	104	
313.88289	218	
314.83549	152	
314.86540	330	
315.82290	134	
316.77409	184	1+
316.86336	240	1+
318.86675	104	
321.00838	170	
321.80382	140	1+
321.88234	130	
323.87459	328	
324.85630	164	
325.81017	222	1+
325.90681	246	
326.88385	1358	1+
328.41289	108	
328.84596	168	
328.88027	274	1+
329.82048	160	1+
331.88237	110	
332.87929	318	1+
333.80746	132	
334.10492	108	
336.87216	124	
337.88292	120	
338.01055	104	
339.86650	186	1+
345.78374	184	
345.82174	172	
346.83955	234	1+
347.77051	186	
347.86208	118	
348.78355	142	
348.82740	132	
349.75615	250	
349.88086	406	1+
350.76103	160	
351.77112	148	
353.85649	114	
354.03009	118	
354.84036	260	1+
355.84509	210	1+
356.79169	182	1+
360.36633	182	1+
363.77454	146	
364.88103	136	
365.78649	606	1+
366.83739	532	1+
367.06286	138	
367.70938	244	1+
367.74365	114	
367.76473	332	1+
367.83743	320	1+
369.80377	114	
369.83839	348	
370.79049	130	
371.80288	118	
372.78725	230	
372.82483	142	
372.87472	154	
373.37983	304	1+
373.78218	268	1+
374.76134	190	1+
375.73779	104	
378.73576	180	
379.03491	110	
380.71841	234	
381.79474	154	
381.84738	202	
383.72379	108	
384.85496	170	
385.77496	216	
385.79103	188	
385.85280	150	
386.81965	124	
386.84535	156	
387.85619	120	
388.86014	118	
389.20333	116	
390.78107	306	1+
390.83787	466	
391.85319	418	1+
392.82962	550	
393.79295	158	1+
393.82680	306	
394.72797	172	1+
398.72969	314	
398.86912	158	
399.73675	196	
399.85335	122	
402.86360	422	1+
403.75701	176	
403.82486	122	
405.75808	322	1+
405.77384	148	
405.87465	230	
407.74626	454	1+
407.86875	1178	
408.86021	1046	1+
409.74968	192	
410.38310	132	1+
410.73630	346	
410.83554	470	1+
411.72149	140	
411.86420	170	
411.88561	104	
412.73367	200	
412.76942	134	
412.87566	380	1+
413.07726	112	
413.74545	134	
413.77691	106	
413.87848	276	1+
414.95941	110	
421.77903	130	
422.88661	120	
423.77686	246	
423.82540	114	
423.87577	112	
424.77500	234	
424.87827	110	
425.76167	420	
426.75615	360	
426.83980	110	
426.86954	610	1+
427.73638	1132	1+
428.85064	324	
429.73534	562	1+
429.84969	176	
430.79992	164	
431.08605	106	
431.87350	510	1+
433.85572	226	
436.72174	134	
439.89238	126	
440.89627	146	
443.76590	170	
444.76000	104	
444.77578	150	
444.87564	864	1+
445.74403	362	1+
446.79424	184	
446.88217	120	
447.71261	546	
448.75590	142	
448.89923	136	
449.11574	104	
449.70647	144	
449.88054	562	1+
450.75413	220	
450.77653	110	
451.75705	162	
457.90870	168	1+
458.87650	140	1+
460.12476	170	
461.76492	246	1+
462.88755	468	1+
462.90881	144	
464.79050	112	
465.71401	258	1+
467.89326	438	
468.89133	236	
469.25789	110	
470.72840	228	
477.09900	156	
485.90071	598	1+
505.20530	220	1+
509.73956	132	1+
END IONS

###FS:    #m/z: 336.94686 #charge 1+
###MS: 134
###MSMS: 137
BEGIN IONS
TITLE=Cmpd 102, +MS2(336.9469), 28.0-35.0eV, 3.0min #137
RTINSECONDS=175.825
SCANS=134,137
PEPMASS=336.94686	54200
CHARGE=1+
196.55013	76	
196.87186	192	1+
201.02374	84	
201.04643	142	
203.00830	96	
210.05077	100	
210.88791	150	
211.94544	1358	1+
212.87926	772	1+
213.93998	1010	1+
215.88705	86	
215.93852	74	
216.90932	96	
217.88327	138	
224.96797	78	
225.12736	70	
225.88712	70	
225.95705	72	
225.99227	94	
226.85882	78	
226.95035	208	
227.84746	72	
227.89774	82	
228.89878	102	
229.89489	76	
229.95613	890	
230.88919	1774	1+
231.38867	88	
231.95224	534	1+
233.00499	70	
233.07607	74	
233.94826	240	
235.89478	100	
236.38168	98	
237.06538	74	
237.09685	138	
238.85932	84	
240.83988	500	1+
241.94933	78	
242.46905	72	
243.87463	92	
245.83815	84	
246.90448	126	
246.95145	172	
246.97930	78	
247.38852	70	
247.96424	370	
248.89792	352	1+
249.96412	634	1+
250.83171	198	
250.95339	348	1+
251.07006	80	
251.84079	170	
251.99890	78	
252.17405	88	
252.83518	112	
252.85022	116	
252.87055	76	
252.97316	830	
253.51763	76	
253.86366	70	
253.90340	198	1+
253.94027	74	
254.81352	104	
254.96505	212	1+
256.01053	78	
256.06543	72	
256.85211	92	
256.87179	82	
256.89246	106	
257.83099	84	
257.86854	172	1+
257.96241	130	
258.84511	208	1+
258.96779	100	
259.89872	84	
260.86191	98	
260.94013	78	
261.18188	72	
261.84081	160	
262.83746	70	
264.02768	80	
264.24081	88	
264.83661	196	
264.87621	86	
265.81817	82	
265.95445	80	
266.14876	76	
267.79316	112	
267.84160	282	
268.06984	70	
268.10742	78	
268.84120	542	1+
268.93986	118	
268.99477	94	
269.02716	72	
270.93370	76	
270.98307	100	
271.91397	200	
272.03837	78	
272.07263	72	
273.91858	90	
275.81133	138	
275.87427	288	1+
275.91749	142	
276.06521	72	
276.85579	188	
276.94737	84	
277.83781	148	
277.86555	142	
278.83680	844	1+
279.90978	76	
282.05061	90	
283.04958	74	
285.85351	112	
286.85026	1212	1+
287.85340	724	1+
289.23304	118	
290.14012	100	
290.15664	80	
290.81616	82	
290.84637	78	
290.85823	82	
290.93727	72	
291.86514	100	
293.10884	124	
293.81176	74	
293.86482	98	
293.99918	74	
295.87614	108	
295.93088	86	
297.08365	72	
298.30589	68	
299.87198	112	
300.87733	78	
301.16065	78	
301.83243	76	
301.86002	86	
301.99452	104	
302.08441	76	
303.96558	76	
304.80924	78	
304.85744	120	
305.44414	84	
305.88018	72	
307.89228	70	
308.12873	72	
308.86819	110	
309.87721	122	
310.86072	78	
311.03640	88	
311.43037	100	
313.89494	94	
317.86264	70	
318.98860	74	
319.77316	70	
319.88614	74	
321.80056	120	
322.89742	68	
323.85389	80	
325.89451	108	
328.88950	98	
330.23567	78	
331.75263	74	
331.79271	82	
335.49601	104	
336.40317	82	
338.83507	78	
340.09727	78	
END IONS

###FS:    #m/z: 322.93132 #charge 1+
###MS: 138
###MSMS: 139
BEGIN IONS
TITLE=Cmpd 103, +MS2(322.9313), 28.0-35.0eV, 3.0min #139
RTINSECONDS=179.495
SCANS=138-139
PEPMASS=322.93132	1670418
CHARGE=1+
189.99707	82	
194.36311	82	
195.53950	72	
198.44501	86	
200.83921	68	
201.04651	134	
205.94838	330	1+
212.92209	90	
217.90349	88	
217.95749	66	
218.95029	104	
220.87970	62	
223.95405	246	1+
227.89394	70	
227.93071	78	
228.81792	72	
228.84224	68	
228.95988	112	
229.85391	76	
230.83214	66	
230.89083	62	
230.90687	74	
231.14586	70	
233.83817	80	
235.79308	74	
235.84963	68	
235.88719	84	
237.84132	94	
238.82909	64	
238.88406	90	
238.90677	82	
238.93926	258	
240.79422	154	
240.94100	1018	
240.96538	102	
241.82884	72	
241.94319	662	
242.94187	2108	1+
243.82144	112	
243.89365	78	
244.15685	66	
244.85536	68	
244.94045	570	1+
247.39059	72	
247.88906	110	
248.00321	68	
248.84437	188	
248.88187	78	
248.89874	124	
249.85899	68	
249.92508	78	
250.83264	82	
251.07047	182	
251.82535	76	
251.92083	88	
252.16070	72	
252.93320	78	
253.34957	72	
253.83640	62	
254.90838	148	
254.93326	72	
255.78015	108	
255.91780	66	
255.99272	64	
256.63000	72	
256.89924	160	
257.20470	100	
257.90362	86	
258.83342	242	1+
259.04542	80	
259.11091	66	
259.12432	68	
259.89559	92	
260.83315	138	
261.83064	148	
262.13538	72	
262.45394	92	
262.82950	72	
263.89092	70	
263.97580	72	
264.85794	94	
264.88250	74	
264.91025	74	
265.05829	64	
265.27389	90	
266.06072	80	
266.49522	74	
266.50928	122	
266.85593	222	
267.80383	94	
267.87043	70	
268.06090	66	
268.90930	114	
268.95864	152	
268.97449	70	
270.11157	64	
270.86504	76	
270.89099	66	
271.84379	90	
271.86982	72	
271.89866	74	
272.80246	82	
272.85347	72	
273.79132	66	
275.79001	66	
275.80596	114	
276.43044	68	
276.86225	122	
279.09310	1466	1+
281.85254	72	
281.87118	88	
282.22387	78	
283.79416	178	
283.85174	68	
283.99841	76	
284.29398	364	1+
284.84786	82	
284.88932	70	
284.93897	72	
285.44346	64	
285.78928	76	
286.59322	80	
286.86061	132	
287.23583	130	
288.20205	64	
288.80122	66	
288.93446	92	
289.75529	74	
289.79339	66	
289.80997	100	
289.86628	76	
291.80424	190	
294.86949	84	
295.40327	98	
299.80105	64	
302.27423	102	
302.76562	70	
302.86290	226	1+
303.00462	66	
303.89668	74	
304.22422	68	
306.87940	72	
307.03853	92	
308.87748	110	
309.76020	68	
309.88749	70	
310.36732	68	
312.13938	66	
314.81888	114	
315.87580	64	
319.32857	86	
319.75003	102	
320.77837	66	
321.76665	84	
322.38600	76	
324.87551	64	
326.29136	86	
327.96348	94	
END IONS

###FS:    #m/z: 336.94676 #charge 1+
###MS: 138
###MSMS: 140
BEGIN IONS
TITLE=Cmpd 104, +MS2(336.9468), 28.0-35.0eV, 3.0min #140
RTINSECONDS=180.267
SCANS=138,140
PEPMASS=336.94676	56582
CHARGE=1+
199.88671	76	
201.04135	80	
205.90160	70	
207.99658	72	
210.03638	86	
210.88464	68	
211.88962	78	
211.94449	1260	1+
211.97724	70	
212.88005	330	1+
213.94192	498	1+
214.87860	152	
215.88988	140	
215.93813	112	
216.88985	92	
217.90856	76	
222.95114	70	
223.03190	76	
223.83397	78	
224.91725	90	
228.89251	146	
229.00194	82	
229.95529	886	1+
230.88937	808	1+
231.89958	74	
231.95170	244	
233.03488	76	
233.94894	90	
234.82840	82	
234.86809	72	
234.93957	74	
234.96784	114	
236.43267	100	
237.91752	122	
238.41152	108	
238.83653	72	
240.13889	88	
240.84443	118	
240.96754	172	
241.84371	316	
242.18064	72	
244.14512	82	
244.83906	138	
245.07276	68	
245.80397	68	
246.87316	88	
247.96788	596	1+
248.90106	306	
249.01961	86	
249.82821	80	
249.90118	200	
249.96117	330	
250.36017	88	
250.55073	72	
250.83038	368	1+
250.89090	68	
250.95303	292	1+
251.00766	78	
251.07279	124	
251.90766	70	
252.06692	70	
252.95275	72	
252.97185	870	1+
253.83269	72	
253.84988	72	
253.90728	434	1+
254.07508	112	
254.09902	176	
254.96841	534	
256.85193	186	
256.96847	152	
257.38755	82	
257.83335	74	
257.85022	136	
257.91978	74	
258.44679	84	
258.84881	634	1+
259.60663	68	
259.85583	444	1+
259.89958	74	
261.83051	254	1+
263.50284	82	
265.01406	78	
265.79003	74	
267.84141	124	
267.90985	270	1+
268.19582	94	
268.41518	100	
268.44965	76	
268.84259	650	1+
268.97672	92	
269.08158	78	
269.79963	112	
270.97999	222	1+
271.85588	78	
271.93111	90	
272.84901	136	
272.87589	100	
273.84771	74	
274.57376	82	
274.89948	68	
275.10904	78	
275.85329	90	
275.87122	88	
275.98151	82	
276.85741	516	
276.94541	72	
277.19868	74	
277.83815	166	
277.89834	72	
278.83722	292	
279.00133	72	
279.09435	86	
279.83846	270	
279.87086	76	
280.88045	72	
281.40764	94	
281.79920	148	
283.93852	82	
284.36308	78	
285.84967	984	1+
286.85282	854	1+
288.84464	124	1+
288.86245	182	
290.07754	70	
290.87897	78	
291.03827	84	
292.86906	92	
293.10435	200	
293.43494	76	
293.86285	84	
294.24365	90	
294.95178	72	
295.88036	94	
296.80813	82	
296.87573	84	
297.05989	74	
298.30607	76	
299.87099	104	
300.94771	76	
302.85933	80	
303.55420	82	
304.97858	98	
305.14145	74	
305.89915	72	
306.91385	88	
307.32034	70	
307.50346	82	
307.88890	100	
310.61005	74	
310.86426	218	
310.97995	72	
311.88557	94	
314.36095	78	
314.87723	226	
321.45841	94	
321.88778	84	
324.73833	70	
324.89438	128	
326.89900	72	
328.88353	254	1+
328.96195	94	
329.17229	68	
329.88735	216	1+
330.82201	76	
333.44315	76	
333.84478	68	
336.01354	96	
337.78493	72	
341.02436	70	
341.43046	104	
END IONS

###FS:    #m/z: 359.96277 #charge 1+
###MS: 138
###MSMS: 141
BEGIN IONS
TITLE=Cmpd 105, +MS2(359.9628), 28.0-35.0eV, 3.1min #141
RTINSECONDS=181.039
SCANS=138,141
PEPMASS=359.96277	41996
CHARGE=1+
56.13745	72	
182.95831	94	
187.93599	76	
190.89498	92	
191.95715	82	
192.92614	70	
198.89168	72	
200.94363	88	
207.95195	80	
208.89693	86	
209.94372	648	1+
216.61840	104	
217.88336	72	
218.87624	76	
219.90930	72	
221.89726	108	
222.95370	548	1+
223.88009	108	
224.89249	246	1+
224.95045	842	1+
224.97562	112	
225.94522	108	
226.94759	2540	1+
228.39849	74	
228.94339	1830	
229.93381	88	
230.11071	88	
231.16257	96	
236.84458	70	
236.87276	74	
238.09503	82	
239.07032	100	
240.13363	124	
240.93995	206	
240.96351	106	
241.82895	84	
241.94368	96	
241.96457	70	
242.96123	136	
244.95771	1882	1+
245.04760	72	
245.83050	78	
245.84417	82	
245.94051	236	
246.43722	74	
246.81140	150	
246.95421	1186	1+
248.79086	84	
249.85702	104	
250.84335	130	
250.88315	98	
250.95198	352	
251.07088	100	
251.84195	138	
252.16091	92	
252.87603	174	
252.95659	104	
254.88084	248	
255.91233	78	
256.83869	82	
257.08441	76	
257.87652	158	
258.83388	110	
258.97845	168	
259.37350	100	
259.84806	86	
259.91562	80	
259.97530	76	
260.97040	628	1+
262.00818	108	
262.95325	122	
263.98357	158	
264.82926	86	
264.98392	98	
265.08704	118	
265.82112	130	
265.86255	116	
265.91043	90	
266.81429	436	1+
267.09935	172	1+
267.82788	108	
267.87844	90	
267.93644	76	
267.97516	210	
268.82380	90	
268.92017	92	
269.96964	358	
269.99884	70	
272.85301	72	
273.96775	144	
274.05339	88	
275.08898	72	
275.97237	162	
277.93098	94	
278.79552	92	
278.84652	86	
279.85679	78	
280.79545	438	1+
280.83412	76	
280.87106	122	
282.79162	74	
282.86406	72	
283.10123	82	
283.98397	122	
284.82682	118	
284.90966	100	
286.11124	74	
289.85783	82	
291.78984	158	
292.11982	72	
292.85698	74	
293.11780	204	1+
293.94452	86	
295.97973	86	
296.80835	214	
298.80742	532	1+
300.80400	276	
301.09279	86	
301.78554	70	
301.88580	72	
301.91172	128	
302.14824	82	
302.82313	138	
304.82206	72	
305.76640	80	
307.43443	88	
307.83719	76	
309.13544	86	
309.87615	288	1+
310.95834	102	
311.17154	118	
312.88658	72	
313.87024	116	
313.94269	74	
316.81855	172	
317.88625	72	
318.79769	80	
318.81875	110	
318.88161	72	
318.93683	140	
321.81492	124	
324.45524	74	
325.94320	106	
328.88807	80	
330.76261	104	
331.05737	102	
334.90245	82	
336.94320	208	
338.28599	72	
338.76972	72	
339.83020	154	
340.75670	78	
340.94216	288	
342.03911	70	
344.18594	70	
344.80370	70	
345.18412	78	
350.90210	98	
351.76528	84	
353.80135	72	
356.14960	90	
357.92446	78	
360.79131	74	
363.91045	82	
END IONS

###FS:    #m/z: 322.93109 #charge 1+
###MS: 142
###MSMS: 143
BEGIN IONS
TITLE=Cmpd 106, +MS2(322.9311), 28.0-35.0eV, 3.1min #143
RTINSECONDS=184.707
SCANS=142-143
PEPMASS=322.93109	1548282
CHARGE=1+
194.00389	104	
195.95840	88	
200.84215	160	
204.84424	70	
205.94924	104	
207.97694	112	
215.89419	84	
216.85676	86	
216.90386	84	
218.85037	72	
222.12138	72	
222.84507	62	
222.88353	68	
222.94961	366	1+
222.97535	84	
224.87686	90	
227.81427	64	
228.86991	78	
230.84885	74	
232.87209	72	
232.98819	82	
236.12486	62	
236.80119	66	
237.05619	96	
237.81885	62	
238.88786	66	
238.93987	112	
239.98212	78	
240.82114	118	
240.94141	794	
241.94206	662	
242.81744	74	
242.94184	1922	1+
243.82122	108	
243.85173	74	
244.82058	176	
244.93811	340	1+
245.38628	72	
245.82505	120	
245.87876	80	
246.05040	70	
246.31599	98	
246.39104	78	
246.75934	74	
246.97205	178	
247.87014	64	
248.05953	68	
248.84937	144	
249.03901	64	
249.83215	64	
252.06500	74	
252.88256	72	
253.15786	78	
254.86271	72	
254.90783	112	
257.90209	74	
258.80626	66	
258.83566	80	
258.85706	70	
258.97416	86	
260.83060	314	1+
260.85460	70	
261.88122	88	
261.94071	82	
262.50250	68	
263.03879	76	
263.83401	68	
263.98346	118	
265.05794	80	
265.83375	72	
265.90816	72	
266.14686	70	
266.83534	100	
266.85946	72	
267.36581	190	
267.50052	62	
267.81996	74	
267.85416	64	
267.95464	76	
268.09740	72	
269.78891	64	
269.86972	62	
270.87507	100	
271.98547	84	
272.94235	88	
273.84981	74	
273.92700	68	
274.80581	68	
274.83024	100	
275.81031	134	
275.98808	74	
277.80760	62	
278.15252	70	
278.84467	104	
279.09314	684	1+
280.26776	92	
281.85277	88	
282.03401	74	
282.14773	118	
282.83472	66	
283.02893	70	
283.35381	118	
283.85403	84	
283.99632	66	
284.05676	102	
284.29574	392	1+
284.80491	106	
285.20845	76	
288.21899	86	
288.80731	72	
289.78788	184	
289.86595	68	
289.91427	62	
290.01859	82	
290.14937	108	
290.78676	72	
290.86112	104	
292.79671	90	
292.98757	76	
293.05234	64	
293.08422	100	
293.86889	198	1+
293.94652	84	
294.85500	66	
295.04676	78	
297.04943	76	
297.85415	64	
298.07693	68	
298.22971	80	
298.84491	84	
299.78997	126	
301.81312	72	
302.88117	90	
307.09666	90	
307.79446	72	
307.88167	94	
308.04636	64	
308.79890	72	
308.92402	108	
309.79943	64	
310.82607	66	
310.87390	92	
311.80899	116	
312.42795	86	
314.70173	62	
314.86585	64	
316.85771	70	
316.97651	68	
317.19908	68	
322.25177	68	
322.82301	80	
323.96854	66	
324.22296	70	
324.89283	130	
325.38682	92	
325.81074	98	
327.06603	72	
END IONS

###FS:    #m/z: 340.94186 #charge 1+
###MS: 142
###MSMS: 144
BEGIN IONS
TITLE=Cmpd 107, +MS2(340.9419), 28.0-35.0eV, 3.1min #144
RTINSECONDS=185.48
SCANS=142,144
PEPMASS=340.94186	555928
CHARGE=1+
85.37166	76	
183.86758	80	
192.92061	132	
204.90374	86	
208.88152	74	
209.94218	84	
212.88204	134	
213.87721	92	
213.93981	388	1+
215.50269	78	
215.89613	78	
215.93612	110	
216.43566	80	
217.88407	96	
218.38557	82	
221.90388	80	
223.10733	72	
224.06541	78	
224.83659	108	
225.91469	92	
226.39343	90	
226.85466	136	
226.89777	72	
227.90428	112	
228.11625	88	
229.43678	82	
229.95039	72	
230.88820	114	
231.88762	384	1+
231.95116	292	
232.83996	82	
233.40267	80	
233.89678	170	
233.94971	184	
235.82518	78	
235.86936	140	
236.90015	126	
238.88393	78	
240.84026	420	1+
240.97038	80	
241.84545	264	1+
241.86364	80	
242.76954	108	
242.88812	98	
243.83729	258	
244.82657	88	
245.84054	116	
246.87514	90	
246.97573	120	
247.95900	88	
248.00716	72	
248.85391	134	
249.90296	152	
249.96369	120	
249.99305	72	
250.83826	84	
250.90471	106	
250.94720	78	
251.03292	90	
251.88379	144	
252.95099	76	
253.35327	110	
253.90272	86	
254.15129	86	
254.96719	306	
256.89148	78	
256.91535	72	
257.89506	228	1+
258.80804	78	
258.84421	136	
258.91271	134	
259.85297	344	
259.94311	78	
259.95843	166	
260.80293	80	
260.84153	366	1+
261.84656	244	1+
262.86562	74	
263.10850	84	
264.01389	114	
264.07844	134	
264.48447	72	
264.90416	80	
265.92838	74	
267.83199	82	
267.99881	80	
268.84324	214	
268.95472	80	
269.12571	102	
269.95021	72	
270.01281	78	
270.82725	102	
270.89104	74	
272.84683	96	
272.97693	96	
273.87448	72	
273.91896	86	
274.38675	72	
274.43331	80	
274.86155	174	
274.96882	78	
276.85683	580	1+
276.87583	88	
277.12885	82	
277.93116	134	
277.96990	72	
278.84429	1022	1+
278.99883	76	
280.80032	90	
280.93813	76	
281.43448	72	
282.87115	150	
283.04873	72	
283.09485	90	
283.35751	82	
284.94309	72	
286.91754	82	
288.83824	108	
288.89063	74	
290.14851	74	
290.85259	126	
291.08445	86	
292.44126	78	
293.55736	98	
293.85759	106	
294.12162	74	
294.38668	86	
294.86866	110	
295.93749	110	
296.86319	82	
297.22299	78	
299.78269	114	
299.87430	90	
300.89008	74	
300.99049	84	
302.57728	88	
304.80699	92	
304.92258	72	
306.88722	112	
307.80523	166	
308.86144	76	
310.87391	86	
310.95206	86	
313.89257	80	
321.64532	104	
321.74674	72	
322.77071	72	
323.29926	74	
323.74982	76	
324.00861	76	
328.94943	104	
330.90789	72	
333.19468	72	
337.80060	96	
339.77585	78	
342.74729	98	
342.84976	78	
345.57226	88	
345.90544	80	
END IONS

###FS:    #m/z: 363.95790 #charge 1+
###MS: 142
###MSMS: 145
BEGIN IONS
TITLE=Cmpd 108, +MS2(363.9579), 28.0-35.0eV, 3.1min #145
RTINSECONDS=186.252
SCANS=142,145
PEPMASS=363.95790	232216
CHARGE=1+
155.15953	118	
185.87298	78	
187.86708	84	
187.93394	78	
189.86408	148	
190.86465	92	
191.85710	124	
192.85794	84	
194.84976	82	
194.89073	78	
196.89185	98	
199.56581	76	
200.88297	86	
209.94220	432	1+
210.06490	86	
210.88390	164	
212.87870	1328	1+
220.05112	80	
222.95179	560	1+
224.94971	928	1+
224.97633	134	
225.00038	80	
225.89642	80	
226.89810	132	
226.94782	3196	1+
228.89559	204	1+
228.94266	4064	1+
230.07544	78	
230.89086	2002	
232.88724	312	
233.01427	80	
235.84193	80	
235.94021	82	
235.95303	92	
236.87451	90	
236.89178	134	
238.86118	76	
238.93714	92	
240.00512	102	
240.83553	118	
240.94028	308	
240.96367	294	1+
241.94073	626	1+
242.19581	92	
242.94241	430	1+
242.96088	422	1+
243.83199	146	
243.89834	114	
244.13334	104	
244.82471	294	1+
244.93856	146	
244.95895	1962	1+
244.99754	100	
245.04194	80	
245.08948	86	
245.84013	84	
245.94063	160	
246.86163	78	
246.91124	224	1+
246.95344	2372	1+
248.90048	430	
250.89459	202	1+
250.96697	106	
251.07648	224	1+
251.94223	90	
253.90492	210	
254.79585	76	
255.45504	104	
255.58044	82	
256.83830	122	
257.08141	142	
258.84295	126	
258.97470	134	
259.91142	140	
260.13928	78	
260.20051	94	
260.83401	192	
260.96882	198	
262.05977	84	
262.89976	90	
263.00282	84	
263.34969	80	
263.97347	206	1+
265.08751	200	1+
265.81163	368	1+
265.82474	76	
266.81740	268	1+
266.85125	314	1+
266.98670	100	
267.97577	230	
268.81170	90	
268.83984	146	
268.93237	84	
268.98227	96	
269.04897	78	
269.81320	158	1+
269.87980	110	
269.96648	642	1+
271.67583	100	
271.91377	154	
272.16961	98	
276.82294	100	
277.09507	166	1+
277.80813	154	
277.84939	292	1+
278.07042	76	
278.80271	88	
278.83963	138	
279.80118	174	
280.79334	186	
281.11944	108	
281.43847	102	
281.79842	116	
281.85788	154	
282.80092	188	
283.44621	92	
283.79223	130	
283.86304	114	
283.98795	184	1+
285.84499	304	
286.41843	106	
287.41705	100	
289.05799	76	
289.86499	166	
290.83697	98	
290.85564	82	
292.43477	84	
292.57550	78	
293.11923	324	1+
294.85023	80	
294.93887	84	
295.37139	80	
296.80785	246	
297.80299	910	1+
299.37123	98	
299.87302	80	
300.81007	146	
300.94984	78	
301.86237	206	
302.81509	90	
302.83160	92	
302.86224	136	
303.10093	84	
303.85865	264	
304.12591	88	
304.84570	80	
305.89677	110	
306.44730	88	
306.88258	296	1+
308.16941	90	
308.86552	100	
309.87256	76	
309.93512	92	
312.87472	94	
318.12103	78	
318.93182	108	
319.13583	100	
319.87312	78	
320.87755	84	
321.87577	280	1+
322.82337	112	
322.92756	112	
325.15666	80	
326.00733	86	
326.15373	132	
326.87413	242	
327.89691	76	
332.86942	76	
335.74992	80	
336.94446	208	1+
339.83171	102	
340.95043	196	1+
340.98560	88	
342.88380	78	
342.92946	76	
348.61488	96	
351.43362	102	
354.74261	92	
354.75870	84	
356.20316	76	
358.78682	116	
365.73074	78	
367.76959	76	
END IONS

###FS:    #m/z: 340.94201 #charge 1+
###MS: 146
###MSMS: 147
BEGIN IONS
TITLE=Cmpd 109, +MS2(340.9420), 28.0-35.0eV, 3.2min #147
RTINSECONDS=189.936
SCANS=146-147
PEPMASS=340.94201	592314
CHARGE=1+
94.93476	80	
178.05020	88	
178.06998	114	
183.94095	98	
184.14245	78	
184.86821	80	
190.94666	166	
191.95497	196	
192.92648	184	
195.08807	82	
199.85749	74	
200.87237	100	
201.84637	86	
203.98724	84	
205.95258	120	
207.40899	100	
208.92607	72	
208.96107	76	
209.94403	72	
210.93700	236	
212.88438	314	1+
213.94016	360	1+
214.88007	100	
217.88295	224	1+
220.87899	76	
220.96446	94	
222.15828	78	
222.95306	104	
223.88546	82	
223.95365	74	
223.97428	130	
224.84171	76	
225.13277	80	
226.89206	72	
226.96246	78	
227.90110	86	
227.95493	76	
228.94748	126	
230.89107	410	1+
231.94922	322	
232.95110	144	
233.89701	144	
233.94455	76	
235.08454	110	
235.89345	86	
237.82608	86	
237.87090	74	
237.88505	78	
238.59946	78	
238.88742	120	
239.79512	130	
240.16693	72	
240.41597	108	
240.84037	382	1+
241.03916	76	
242.36957	78	
242.83850	76	
243.83376	134	
243.96578	86	
244.83481	130	
245.79968	82	
245.91524	82	
248.63771	82	
249.89728	102	
249.96154	152	
251.08594	80	
251.98694	80	
254.90815	78	
254.93709	86	
254.96637	74	
256.16183	72	
256.25835	194	
256.90370	138	
257.86098	74	
258.15449	82	
258.84610	528	1+
258.87910	126	
259.86849	144	
260.33558	72	
260.86375	154	
260.93993	86	
261.12720	82	
261.85546	292	1+
261.91101	78	
262.92625	178	
266.89034	74	
268.84004	382	1+
268.96012	128	
268.98258	74	
269.00012	80	
271.04970	82	
271.17427	86	
272.79945	90	
273.85021	74	
274.01672	86	
274.86140	156	
274.90045	152	
275.86813	110	
276.85392	334	
277.83669	128	
277.86319	278	
277.93300	84	
278.84550	768	1+
278.92704	76	
279.02118	74	
279.89119	114	
280.16673	78	
280.86556	72	
281.86248	136	
281.92682	78	
282.88503	208	
282.91508	106	
285.16256	78	
286.00537	94	
286.35611	80	
288.16706	94	
289.04732	78	
290.00848	92	
290.14983	142	
290.86424	100	
292.87265	212	1+
292.90322	80	
294.86236	126	
295.94135	124	
296.87294	180	1+
296.95418	74	
297.48579	84	
297.89956	114	
298.31077	86	
298.97435	82	
300.87844	96	
301.35490	100	
301.86516	122	
302.94337	132	
303.80445	112	
305.85409	80	
305.92708	78	
306.87521	76	
307.07307	88	
308.79852	188	1+
309.88297	82	
310.87158	72	
311.88996	74	
312.98341	78	
313.80785	80	
313.88831	74	
316.36886	100	
316.86907	94	
320.89305	178	1+
322.40356	74	
323.92019	84	
325.86772	82	
326.04519	80	
326.86638	86	
329.87078	136	
330.81542	96	
331.07094	106	
333.06217	82	
337.19381	92	
337.76449	90	
341.02864	78	
342.31188	98	
342.90460	86	
END IONS

###FS:    #m/z: 363.95815 #charge 1+
###MS: 146
###MSMS: 148
BEGIN IONS
TITLE=Cmpd 110, +MS2(363.9581), 28.0-35.0eV, 3.2min #148
RTINSECONDS=190.708
SCANS=146,148
PEPMASS=363.95815	230072
CHARGE=1+
66.96219	76	
101.48694	80	
108.40833	84	
189.86365	122	
190.86807	90	
191.85959	134	
196.03095	76	
196.87963	128	
205.87465	110	
206.88439	90	
207.87445	312	
208.93976	90	
209.94384	250	
210.88410	188	
212.87975	742	1+
214.89902	94	
218.86150	72	
221.93685	136	
222.95319	386	1+
224.94985	462	1+
225.82978	88	
226.94816	4122	1+
226.97059	242	
227.10076	102	
228.89415	104	
228.94249	3512	1+
230.89058	1116	1+
232.09481	92	
232.88566	290	
234.88300	168	
237.05225	82	
239.92332	84	
240.82165	208	1+
240.94326	226	1+
240.95974	410	1+
242.83406	94	
242.88251	80	
242.94806	232	
242.96101	228	
243.82173	106	
243.94545	132	
244.95787	3002	1+
245.83613	72	
245.94137	118	
246.95317	2814	1+
248.80309	334	
248.84112	132	
248.87210	86	
248.89848	820	1+
249.80071	192	
250.86375	92	
250.97049	182	
251.90311	74	
252.87859	98	
253.90890	92	
254.35486	90	
255.06641	144	
257.08653	80	
257.90007	76	
257.95959	92	
258.83310	106	
258.85594	142	
258.97147	82	
260.83714	250	
260.96804	78	
261.83611	138	
262.83398	116	
263.07074	92	
263.83212	86	
263.89570	74	
264.96497	450	1+
265.08508	90	
266.81467	250	1+
267.69733	92	
269.78477	82	
269.80155	94	
269.97015	466	
270.14535	76	
270.80453	114	
271.85617	74	
272.16795	148	
272.80023	80	
273.38677	76	
274.18937	82	
275.04391	80	
276.09357	98	
276.85585	148	
277.91377	72	
278.84606	284	1+
279.41502	74	
279.79293	350	1+
280.79594	296	1+
281.78470	72	
281.87058	90	
281.88977	84	
282.79251	220	
282.91349	72	
283.84739	84	
284.86433	74	
284.88292	78	
285.84812	278	1+
285.92110	180	
286.01773	76	
287.18175	88	
289.00757	82	
289.78676	74	
289.83249	74	
289.85680	130	
289.87197	130	
291.99401	84	
294.79991	72	
295.42617	92	
296.81239	264	1+
297.85781	96	
298.08978	80	
298.80690	758	1+
298.84684	78	
299.86406	76	
300.80353	182	
301.80107	122	
301.86011	154	
302.39375	100	
302.80474	364	1+
302.85865	158	
303.80788	308	1+
303.85640	462	
304.83290	108	
305.38194	80	
306.12769	154	1+
306.43435	92	
306.53301	80	
307.82756	90	
308.88190	94	
309.39244	82	
310.90626	84	
312.85361	100	
312.92512	82	
313.79703	74	
314.18620	92	
315.75115	80	
316.82046	242	1+
319.80159	74	
320.80247	82	
321.82191	136	
321.86809	116	
324.15478	74	
324.93754	74	
326.87354	118	
327.44582	84	
327.92831	74	
328.95609	72	
330.90976	80	
334.42836	92	
339.85317	78	
340.93726	140	
342.87747	76	
343.20677	72	
345.03354	74	
346.99796	80	
348.90389	86	
350.99830	76	
355.61917	124	
356.71071	74	
359.69724	78	
359.73421	92	
361.12837	74	
362.84186	80	
363.90841	80	
364.85056	72	
365.11564	74	
365.33595	80	
367.86132	98	
367.99069	88	
368.67399	108	
END IONS

###FS:    #m/z: 507.84775 #charge 1+
###MS: 146
###MSMS: 149
BEGIN IONS
TITLE=Cmpd 111, +MS2(507.8477), 28.2-35.2eV, 3.2min #149
RTINSECONDS=191.488
SCANS=146,149
PEPMASS=507.84775	120810
CHARGE=1+
196.01658	444	
209.94641	158	
222.97220	118	
232.89401	150	
236.88955	130	
240.07888	136	
252.08260	138	
253.09272	104	
254.12034	130	
257.08913	138	
266.09655	116	
266.16413	112	
270.79889	110	
272.57137	110	
276.86059	106	
277.84504	182	1+
287.85280	606	
288.82485	188	1+
289.87883	204	
290.86348	370	
291.87769	322	1+
291.89777	140	
293.87506	348	
294.87398	218	
295.88009	188	
296.09885	174	1+
296.87256	156	
298.43618	182	
298.80777	140	
298.85571	128	
303.87037	378	
305.86259	500	
306.90745	106	
307.89028	104	
307.91054	158	
308.14234	478	1+
308.87659	1004	1+
308.95710	136	
309.90965	154	
310.15680	450	1+
311.88455	1760	1+
312.17453	142	
312.83681	112	
312.99431	192	1+
314.87159	272	1+
315.84377	136	
317.37691	112	
319.87742	172	1+
320.89258	260	1+
322.88687	198	
323.87096	470	1+
325.88067	916	1+
325.89881	118	
327.38821	142	
327.80689	252	1+
327.88037	494	1+
328.74031	110	
328.76976	138	
330.15759	140	1+
331.17879	224	
332.80263	112	
332.86045	116	
332.87519	148	
335.77679	170	
335.83136	134	
335.90255	110	
337.81289	140	
339.88163	118	
340.86684	140	
342.80666	130	
343.84204	106	
345.82060	194	1+
347.77296	216	
348.63528	104	
348.77681	144	
348.84411	178	
348.88951	136	
348.92522	220	1+
349.73119	124	
350.82224	382	1+
351.76317	222	1+
351.84118	282	1+
351.89362	156	
353.79215	126	
355.39225	112	
355.79861	130	
356.73669	180	
357.19269	114	
357.83899	268	
364.83064	240	1+
365.78919	492	1+
367.70939	402	1+
367.76732	428	1+
367.84356	126	
368.79632	244	1+
368.84065	224	1+
369.04811	164	
369.89722	212	1+
370.72024	108	
370.77882	274	1+
371.83508	128	
372.05316	162	
372.77863	182	1+
373.73803	158	1+
373.81779	300	1+
374.84532	240	1+
375.39787	116	
378.77792	140	
380.14021	112	
380.72115	158	
380.80446	164	1+
381.72139	168	
383.78073	194	
383.80065	212	
384.77704	148	
384.85328	836	1+
384.88548	144	
385.78179	196	
386.71835	232	1+
386.77188	108	
386.91929	112	
387.83366	226	1+
387.85206	130	
389.73491	142	1+
389.91396	114	
390.05552	172	1+
390.75836	110	
390.78700	124	
390.84373	518	1+
392.83063	360	
393.08179	122	
393.82963	192	
394.74736	122	
394.77851	184	
394.82361	204	1+
395.73383	128	
395.77533	124	
398.73160	120	
399.85008	126	
403.76765	124	
403.78182	150	
403.80728	234	1+
403.87216	508	1+
404.84271	116	
405.77799	242	1+
405.85659	372	1+
405.87291	114	
406.82961	140	
407.74093	200	
407.82669	172	
407.86698	830	
408.74094	170	
408.76398	240	
408.85319	434	
409.13620	108	1+
409.72702	250	
409.85766	268	
410.83687	456	1+
410.87504	272	1+
411.08283	114	
411.72648	132	
411.75102	132	
412.84941	250	1+
414.86529	216	1+
418.85585	120	
421.72946	214	1+
421.81118	128	
421.88906	150	
422.87501	292	1+
423.77631	642	
423.87613	166	1+
424.78009	408	
425.75505	1060	1+
425.79716	170	
425.88145	212	1+
426.86330	286	
427.09620	214	1+
427.73481	1324	1+
427.86922	324	1+
428.79715	160	
428.84646	1064	1+
429.70322	130	
431.86992	128	
432.85097	350	1+
433.85578	240	1+
434.83104	126	
439.89305	208	
442.69182	162	
442.78075	120	
443.69527	122	
444.68081	116	
444.77271	106	
444.87480	954	1+
445.74642	292	
446.01089	112	1+
446.74703	160	
446.78054	156	
447.71182	160	
447.86093	110	
447.88447	130	
449.70004	264	1+
449.88131	550	1+
450.38861	114	
450.75181	262	
450.77750	138	
451.74786	112	
457.90129	136	
462.88625	270	
463.87829	152	
464.88370	148	
465.72893	156	
467.77358	248	1+
467.89777	294	
469.71437	134	
469.88510	122	
470.16254	114	
471.82543	132	
485.89981	488	1+
500.23356	166	1+
END IONS

###FS:    #m/z: 340.94199 #charge 1+
###MS: 150
###MSMS: 151
BEGIN IONS
TITLE=Cmpd 112, +MS2(340.9420), 28.0-35.0eV, 3.3min #151
RTINSECONDS=195.171
SCANS=150-151
PEPMASS=340.94199	604172
CHARGE=1+
59.38783	88	
182.86682	72	
185.96004	102	
190.93144	108	
190.94128	114	
191.95378	134	
192.88556	70	
192.92776	82	
204.86535	74	
208.88418	78	
213.87945	234	
213.94021	448	
214.88821	338	1+
215.86152	78	
215.93619	240	1+
217.13349	82	
218.87765	74	
220.87559	248	1+
223.10241	152	
224.84288	92	
226.86745	106	
226.95306	74	
227.96987	100	
228.93844	294	
230.89127	208	
231.57338	72	
231.88997	252	
231.91543	70	
231.95032	848	1+
232.66207	112	
232.88652	172	
233.86621	84	
233.90376	84	
233.94949	184	
234.17243	94	
235.88521	76	
238.02871	70	
238.48401	76	
238.80124	130	
238.83902	74	
240.23712	84	
240.96236	80	
241.84416	218	
242.83097	116	
242.94610	122	
243.82907	194	
244.95371	88	
245.13434	78	
245.16885	86	
245.83833	138	
245.89989	90	
246.94849	74	
246.97862	94	
247.11047	72	
248.82278	86	
249.96362	114	
250.90466	146	
251.02894	72	
252.79663	74	
252.97230	86	
254.90972	92	
254.96699	112	
255.91037	72	
255.96720	78	
256.27196	78	
256.85038	70	
257.87052	78	
258.57115	82	
258.84606	484	1+
259.03922	74	
259.88972	86	
259.95953	292	1+
260.83482	416	1+
260.85347	248	1+
261.84014	280	1+
262.91628	80	
262.92913	88	
264.80872	72	
264.89085	120	
264.96199	106	
265.07019	84	
265.82258	72	
266.00683	94	
266.84100	72	
267.13134	92	
267.80196	80	
268.13742	72	
268.84008	360	1+
268.96856	98	
269.78299	72	
269.93414	74	
272.97672	96	
274.37240	94	
274.86114	208	
274.88805	122	
275.08678	84	
275.79864	72	
275.81211	70	
275.88245	94	
275.99355	100	
276.85940	808	1+
276.92264	86	
277.93045	96	
278.84856	490	1+
279.04705	72	
279.91420	80	
282.10429	70	
282.40160	80	
282.82246	76	
282.91751	166	
283.14667	86	
285.17555	70	
285.93903	72	
287.80631	84	
290.15298	194	
290.88111	74	
291.40051	86	
292.05512	76	
292.43911	86	
292.86860	122	
292.93885	92	
293.10077	76	
293.12819	84	
293.16182	70	
294.86805	120	
295.88623	104	
296.81237	70	
296.86628	74	
296.88051	124	
297.12369	72	
297.85936	88	
297.89000	70	
299.82408	98	
300.86888	82	
300.91162	74	
300.96269	70	
301.41022	98	
302.80369	72	
305.83268	76	
307.09457	84	
308.95234	80	
311.72096	82	
311.86543	132	
311.88176	128	
313.74921	84	
317.75502	88	
317.98513	72	
320.18915	74	
320.82927	74	
322.07416	136	
322.92864	100	
328.05925	76	
328.18610	70	
329.87001	76	
330.82305	74	
331.11754	82	
334.42183	100	
335.34526	78	
335.87395	82	
337.13742	86	
339.34613	72	
341.81399	72	
END IONS

###FS:    #m/z: 363.95815 #charge 1+
###MS: 150
###MSMS: 152
BEGIN IONS
TITLE=Cmpd 113, +MS2(363.9581), 28.0-35.0eV, 3.3min #152
RTINSECONDS=195.944
SCANS=150,152
PEPMASS=363.95815	240050
CHARGE=1+
189.86332	116	
190.04442	92	
191.85779	124	
207.88367	88	
209.94593	706	1+
210.88079	370	1+
212.87944	1472	1+
216.41570	106	
217.86534	96	
219.02473	100	
222.95410	216	
223.88400	124	1+
223.95894	112	
224.94842	378	
224.96810	102	
225.95252	262	
226.18247	92	
226.89941	82	
226.94857	3258	1+
226.97560	102	
227.93102	118	
228.89418	148	
228.94281	4470	1+
230.89010	1244	1+
230.96847	110	
232.88326	136	
234.88016	112	
236.84189	104	
237.06022	80	
239.10618	102	
240.81839	78	
240.94175	286	
240.99263	116	
241.84418	80	
241.94151	954	1+
242.94442	800	1+
242.95943	208	
243.82619	134	
244.82380	112	
244.95736	2362	1+
245.94318	292	
246.01156	80	
246.95292	2460	1+
246.97493	174	
247.89877	116	
248.11533	84	
248.80094	344	1+
248.90127	870	
249.83484	78	
250.12013	86	
250.83743	138	
250.89621	158	
250.94248	402	1+
250.97134	184	
252.07976	84	
254.90957	96	
258.80419	84	
258.83115	120	
258.97248	124	
259.93101	82	
260.83203	118	
260.97344	304	1+
262.07567	100	
262.76784	92	
262.83064	290	1+
263.64666	90	
264.82410	88	
264.96507	124	
265.08875	156	
265.97639	110	
266.81402	462	1+
266.85804	112	
267.97356	518	1+
268.81059	180	
268.88630	78	
268.96222	82	
269.22253	92	
269.97100	262	
270.97129	114	
271.84383	118	
271.87702	114	
271.89311	100	
271.91594	188	1+
272.39109	104	
273.15327	86	
273.38668	86	
274.55974	102	
274.86491	116	
276.81167	132	
276.85536	106	
276.88569	78	
277.85253	108	
278.79662	138	
278.84676	80	
279.85641	120	
280.10208	176	
280.79514	462	1+
280.83829	122	
281.03092	88	
281.10288	88	
281.86956	266	1+
281.89591	84	
282.89313	112	
283.09598	148	
283.79023	276	1+
283.85048	148	
283.90752	78	
283.98415	282	1+
284.81032	106	
285.16290	94	
285.84619	266	1+
286.09872	82	
286.43326	82	
287.85633	80	
287.89805	78	
288.41688	88	
289.88431	190	
290.53746	84	
291.80323	112	
292.80867	124	
293.49612	94	
294.98973	98	
296.63050	78	
297.81128	104	
298.13194	170	
298.80261	622	1+
299.85375	78	
300.79166	142	
301.80716	138	
301.86009	272	
302.62855	86	
302.80827	86	
303.85576	430	1+
303.94796	86	
304.21788	98	
305.85206	84	
306.93763	86	
307.13742	86	
307.88467	142	
308.38254	82	
308.81841	84	
309.11555	82	
311.88789	96	
313.31673	86	
314.82438	134	
316.58081	94	
316.81618	254	1+
318.82028	210	1+
318.90534	80	
318.93373	84	
319.87110	90	
320.39822	94	
321.81073	130	
321.86806	186	
322.90303	108	
324.89169	116	
325.84031	100	
326.87565	148	
327.84117	88	
331.09749	88	
331.13108	80	
333.42979	86	
335.77230	86	
336.94894	150	
337.84579	102	
339.16274	92	
339.82532	124	
340.94144	198	
344.74632	90	
344.83312	104	
346.82870	80	
347.78549	82	
352.80910	84	
353.88939	80	
361.59055	92	
361.77508	90	
362.67719	116	
END IONS

###FS:    #m/z: 507.84728 #charge 1+
###MS: 150
###MSMS: 153
BEGIN IONS
TITLE=Cmpd 114, +MS2(507.8473), 28.2-35.2eV, 3.3min #153
RTINSECONDS=196.716
SCANS=150,153
PEPMASS=507.84728	125700
CHARGE=1+
196.01889	130	
210.03575	144	
224.97686	162	
232.89714	344	
233.89438	178	
236.88980	172	
247.05860	140	
252.92378	110	
260.87979	176	
266.17271	136	
270.39233	122	
270.86176	114	
283.01883	110	
285.92635	106	
287.85318	526	1+
289.79226	154	
290.12931	106	
290.86357	612	1+
293.87556	846	1+
296.34619	236	1+
296.85509	124	
298.86441	114	
300.80724	118	
302.86280	456	1+
303.86709	384	1+
305.86765	500	
306.88831	440	1+
307.86439	174	
307.89303	364	1+
307.92116	112	
308.14316	542	1+
308.87564	182	
309.87292	284	
309.89202	210	
310.16055	276	
311.16514	160	
311.37627	112	
311.88480	1708	1+
312.05495	106	
313.06654	134	
313.86737	656	1+
314.86845	472	1+
316.16504	116	
316.86558	140	
316.89200	146	
318.77170	150	
318.86506	122	
321.90436	150	
323.84965	106	
323.87420	262	
323.91782	250	1+
324.81127	100	
324.86191	120	
325.86784	102	
326.88280	982	1+
327.89613	244	1+
328.87605	116	
329.79804	278	1+
329.87556	378	1+
331.17920	180	
332.76376	276	1+
333.82219	196	1+
334.85480	182	1+
335.88792	202	
336.77373	160	1+
338.82725	128	
339.83173	108	
341.36167	126	
342.79476	166	1+
345.76675	110	
346.82221	242	1+
346.87686	146	
347.77505	584	1+
348.17682	104	
349.75523	278	
350.77289	102	
350.83000	174	
350.88403	170	
351.10909	140	
351.76448	126	
352.78243	134	
352.91519	154	
353.42073	104	
354.78316	130	
355.87775	118	
355.89044	126	
357.83022	118	
357.84818	116	
360.34499	102	
365.78897	276	1+
365.97883	106	
366.18340	154	
366.71991	100	
366.83972	280	
367.70733	332	
367.76952	528	1+
367.84089	140	
368.77541	318	1+
368.80590	104	
368.86115	164	
369.84154	132	
370.77931	138	
372.78301	158	
373.79770	110	
373.81631	232	1+
375.17070	124	
378.74160	128	
379.35426	116	
380.85629	120	
381.71865	164	
383.84179	174	
384.79925	136	
384.85156	828	1+
385.77348	436	1+
387.72607	136	
388.07792	108	
388.80974	234	
389.19827	280	1+
389.71774	104	
390.71069	158	
390.79459	176	1+
390.83958	158	
391.83115	510	1+
392.07671	128	
392.83113	356	1+
392.85420	236	1+
393.09576	104	
393.78894	138	
394.82040	132	
395.73187	270	1+
397.69474	102	
398.72934	578	1+
398.90099	104	
399.76985	170	1+
399.85446	158	
402.86200	148	
403.86773	132	
403.89624	120	
405.75688	148	
405.87199	162	
406.77382	128	
406.78491	114	
406.85700	170	
407.72554	314	1+
407.75282	268	
407.80496	134	
407.86884	714	
408.74882	160	
408.85506	544	
409.71852	262	
409.75317	238	
409.86302	278	
410.72574	148	
410.83849	706	
410.86587	352	1+
410.88234	198	
411.73918	326	1+
411.81505	114	
412.84661	182	
413.35464	102	
413.86383	166	1+
414.89135	102	
415.84420	234	1+
416.87657	242	1+
418.75571	108	
421.75053	114	
422.77622	192	
422.87035	528	1+
423.11394	232	1+
423.77867	762	1+
423.86949	340	1+
424.82359	112	
425.75539	618	1+
426.86274	332	
427.73601	640	1+
427.77131	256	
428.85365	534	1+
428.88531	156	
429.74937	528	1+
429.80566	136	
429.83955	110	
430.84652	146	
431.78268	108	
431.86947	196	1+
436.78849	160	1+
436.89343	134	
440.76626	144	
440.90056	102	
443.76286	188	
444.76624	320	
444.87147	472	
444.89823	204	
445.73612	148	
445.87375	296	
445.89830	144	
446.69344	132	
446.73748	206	
446.89258	140	
447.71032	382	1+
447.75425	192	
448.77160	210	
449.88011	108	
450.75545	410	1+
462.88516	578	1+
463.72164	136	
467.89208	564	1+
468.72151	262	1+
485.90091	432	1+
486.90259	332	1+
490.90710	150	1+
506.25557	118	
509.87053	102	
END IONS

###FS:    #m/z: 322.93124 #charge 1+
###MS: 154
###MSMS: 155
BEGIN IONS
TITLE=Cmpd 115, +MS2(322.9312), 28.0-35.0eV, 3.4min #155
RTINSECONDS=200.38
SCANS=154-155
PEPMASS=322.93124	1624438
CHARGE=1+
185.91962	96	
195.98098	64	
196.08570	80	
196.88600	78	
200.84463	122	
201.04515	66	
205.07090	66	
205.12031	64	
205.94910	66	
206.95475	78	
207.97565	94	
208.90611	64	
209.88323	88	
209.92420	80	
209.99729	78	
219.86380	70	
220.89688	64	
221.88169	72	
221.94412	70	
223.96466	142	
224.82159	102	
227.89206	84	
228.84548	126	
228.86613	76	
230.83599	68	
230.85188	118	
230.87682	88	
231.88957	66	
232.39056	96	
232.90766	66	
233.16084	86	
233.86136	134	
234.04189	62	
235.99287	66	
238.04227	72	
238.06119	92	
238.52186	68	
238.79677	78	
238.93138	82	
239.38508	86	
239.78854	102	
240.82294	134	
240.88687	72	
240.94244	860	
241.02770	80	
241.78700	68	
241.93937	2618	1+
241.97564	66	
242.81660	116	
242.83134	82	
242.94184	2148	1+
243.07960	78	
244.81920	84	
244.85123	140	
244.94080	902	1+
246.85812	76	
247.38775	148	
247.97609	68	
248.85302	176	
249.12409	72	
251.92490	96	
251.95020	72	
252.94103	62	
254.41371	94	
254.86464	70	
255.10549	82	
255.50214	80	
256.85031	62	
256.89671	104	
257.44871	84	
258.80063	84	
258.83320	302	1+
259.02335	64	
259.79862	70	
260.82561	286	1+
260.84434	204	
261.82701	276	1+
263.85988	84	
263.98069	138	
264.10334	70	
264.48464	76	
264.83625	76	
265.00796	72	
266.09051	72	
266.85788	76	
267.46227	84	
267.93842	64	
268.05325	84	
268.84770	70	
268.90962	70	
270.92150	82	
271.58098	62	
271.79938	132	
271.84378	76	
271.96548	80	
272.85524	74	
273.86605	70	
274.05236	100	
274.79558	76	
274.92374	70	
275.87550	94	
276.02844	88	
276.80818	72	
277.39308	98	
278.79721	148	
278.83869	84	
279.09363	600	
280.09663	316	
280.21397	70	
280.79261	72	
281.90651	64	
282.19131	64	
282.22585	84	
282.27359	78	
282.86995	74	
283.79879	70	
283.85173	60	
284.09997	98	
284.29630	254	1+
284.81235	72	
284.87269	196	1+
285.12538	66	
285.78915	72	
286.78436	74	
286.93218	96	
287.85865	72	
288.17553	68	
289.87347	66	
290.84141	74	
290.88091	68	
292.13271	76	
293.13446	66	
294.42064	72	
295.80423	74	
295.86872	96	
297.83525	66	
301.77800	62	
306.88592	78	
306.90944	82	
307.03417	84	
307.89115	78	
307.95361	88	
308.09826	74	
311.89221	166	
311.98130	62	
312.89042	98	
312.93598	66	
313.88225	72	
314.86627	66	
315.53322	88	
317.81885	66	
319.89047	66	
321.81085	66	
321.95385	72	
324.90880	66	
325.89811	122	
326.88407	82	
328.18142	62	
END IONS

###FS:    #m/z: 507.84755 #charge 1+
###MS: 154
###MSMS: 156
BEGIN IONS
TITLE=Cmpd 116, +MS2(507.8476), 28.2-35.2eV, 3.4min #156
RTINSECONDS=201.152
SCANS=154,156
PEPMASS=507.84755	120458
CHARGE=1+
196.01998	142	
206.03730	158	
224.11785	122	
232.89369	146	
234.61397	108	
238.06798	190	
243.10535	112	
250.90693	130	
251.91578	104	
252.08464	262	1+
259.88790	102	
260.38084	110	
260.53361	104	
266.09665	108	
266.17510	182	
267.17329	136	
272.85406	220	1+
277.11046	180	1+
278.03491	114	
278.39098	250	1+
278.86107	194	
279.88644	178	
279.94550	106	
285.85269	186	1+
287.85202	410	
289.39500	172	
289.88190	324	
290.86904	428	1+
291.87445	294	1+
293.87071	830	1+
294.87217	530	1+
294.94071	148	1+
295.14345	102	
297.80723	120	
298.80868	110	
298.85586	188	
300.86296	346	1+
303.86659	462	1+
305.86321	422	1+
307.34200	108	
307.86622	594	1+
307.89093	286	
307.97980	130	
308.10242	114	
308.14484	544	1+
308.87048	508	1+
308.88858	118	
310.15894	358	1+
311.88440	1716	1+
315.85114	250	1+
316.88340	130	
317.88950	158	
318.85731	138	
319.86665	114	
321.85628	248	1+
323.82868	124	
323.88300	138	
325.83795	110	
325.90238	146	
326.88617	1314	1+
327.74615	104	
327.81913	150	
328.80156	130	
328.87707	192	
330.15851	140	
330.91795	216	1+
332.87493	298	
332.90399	134	
333.83214	128	
333.88206	142	
335.82329	132	
335.84119	118	
336.01018	134	
337.80162	120	
337.83262	280	1+
337.87836	200	1+
339.41045	144	
342.81437	174	
344.96878	130	
345.81206	124	
347.75714	172	
347.78053	332	1+
347.82434	134	
348.73262	194	
348.85448	232	1+
349.18133	130	
349.76077	496	1+
349.83319	116	
350.82444	232	1+
350.88708	130	
351.78469	198	1+
351.80852	152	
351.89035	126	
352.91332	148	
353.77686	252	1+
353.85554	122	
355.90874	110	
357.85543	102	
359.00278	104	
363.80379	138	
365.79031	106	
366.70927	140	1+
366.79005	200	
366.84003	288	
367.77417	162	
367.84330	124	
367.97031	132	
368.84259	112	
369.83790	110	
369.91056	182	1+
370.17538	148	1+
372.04498	152	
372.78603	166	
372.81266	108	
373.77794	112	
375.77907	110	
376.81262	370	1+
377.73274	188	
379.73567	142	
381.84113	116	
382.71790	184	
384.85145	714	1+
385.77816	150	
385.85362	492	1+
386.74704	186	1+
387.77736	248	1+
389.05222	352	1+
389.18285	110	
390.02336	126	1+
390.83936	336	
391.85545	176	
392.07633	148	
392.83214	506	1+
392.91073	112	
393.72901	112	
394.80326	188	
396.73676	122	
397.74590	120	
398.72891	518	1+
399.80410	122	
399.84669	244	
399.88751	114	
401.55894	108	
402.86143	218	
403.84310	272	1+
403.85994	132	
405.76499	202	
405.78479	174	
406.58440	110	
406.77603	194	1+
406.79868	132	
406.86500	1020	1+
407.72984	256	
407.74887	214	
407.86801	892	1+
408.74676	260	
409.73913	312	
409.86469	216	
410.83652	624	1+
411.75982	332	1+
412.07175	230	1+
412.84601	122	
414.88373	136	
415.86730	148	
416.88278	104	
417.81448	188	1+
422.86659	124	
423.74796	110	
423.77562	920	1+
423.86886	110	
423.88221	132	
424.79794	130	
425.75514	570	
426.75397	340	
426.86401	750	1+
427.73227	554	
427.75776	236	
428.73895	340	
428.80000	106	
428.84852	610	1+
428.88728	174	1+
429.73246	186	
430.36669	124	
430.74034	136	
431.86732	252	1+
432.75441	166	1+
434.71581	240	1+
435.93836	102	
439.89436	152	
443.76559	144	
444.76133	132	
444.87439	1060	1+
445.68192	180	
445.72203	122	
445.74972	406	1+
447.71361	242	
448.77225	134	
449.88273	166	
450.70165	114	
450.75409	136	
450.88656	148	
462.88583	146	
465.70376	318	1+
465.72648	246	
467.88938	500	1+
470.85268	110	
472.82630	110	
473.38247	112	
483.90734	182	
488.69701	106	
489.78845	110	
END IONS

###FS:    #m/z: 336.94672 #charge 1+
###MS: 154
###MSMS: 157
BEGIN IONS
TITLE=Cmpd 117, +MS2(336.9467), 28.0-35.0eV, 3.4min #157
RTINSECONDS=201.924
SCANS=154,157
PEPMASS=336.94672	53928
CHARGE=1+
171.85581	66	
182.86837	68	
202.83689	72	
209.09085	76	
210.88241	70	
211.90745	72	
211.94479	1360	1+
212.87934	576	1+
213.94086	826	1+
214.87652	120	
214.89925	90	
215.11201	102	
215.89123	134	
215.93736	132	
216.93635	74	
218.88851	80	
219.83435	204	1+
221.94222	72	
223.83504	214	1+
223.93881	118	
223.95929	68	
227.89954	82	
228.89623	146	
228.93514	112	
229.95631	918	1+
230.88864	988	1+
231.82555	88	
231.90376	92	
231.95224	612	1+
232.13251	68	
232.82763	70	
233.82944	164	
233.89655	168	
233.95541	84	
233.97886	80	
235.84973	114	
236.85014	78	
238.07038	66	
239.11171	80	
240.05255	88	
240.13054	66	
240.84064	154	
241.84743	192	
242.85185	124	
242.89946	70	
242.91470	100	
243.83391	184	1+
244.83409	208	1+
246.90430	66	
247.96923	298	1+
248.90013	328	1+
249.96327	116	
250.11345	72	
250.83168	430	1+
250.97460	94	
251.06320	70	
251.08931	72	
251.85662	212	1+
251.95999	104	
252.04784	74	
252.13342	102	
252.95706	302	
252.97369	1086	1+
253.08604	88	
253.90675	118	
254.05779	72	
254.92519	78	
254.96521	424	1+
255.85958	86	
255.87502	70	
255.98503	72	
256.26032	78	
256.88379	68	
256.90718	78	
257.24395	68	
257.83164	90	
257.84705	80	
258.02878	74	
258.80422	70	
258.83867	68	
259.85249	134	
260.86245	102	
261.14852	78	
261.83358	72	
261.84868	126	
262.17144	70	
263.83384	114	
264.06165	102	
265.85109	108	
266.35005	66	
266.98276	138	
267.84135	366	
268.84369	314	
269.84199	180	
270.85717	216	1+
270.91758	146	
270.97015	88	
270.98582	158	
271.94713	78	
271.98360	76	
272.94451	80	
273.09054	80	
273.86770	100	
273.96580	76	
275.88149	70	
276.13472	70	
276.83916	78	
276.86038	560	1+
277.83621	520	1+
278.01479	66	
278.18303	72	
278.95747	74	
280.88476	98	
281.50425	76	
282.36412	78	
284.83951	106	
284.92833	72	
285.43245	78	
285.85699	210	
285.95325	80	
286.38937	96	
286.84960	914	1+
287.16132	114	
288.17724	92	
288.92029	70	
289.00134	66	
289.06994	68	
289.80977	72	
289.88300	120	
290.86202	90	
291.86094	118	
291.98145	72	
292.86970	68	
293.11219	246	1+
293.80134	86	
293.99448	126	
294.80830	72	
294.86419	256	1+
294.93636	74	
295.88266	82	
296.22866	92	
297.94948	80	
297.99599	128	
298.86682	136	
299.88222	134	
305.34721	86	
305.87298	72	
306.88382	68	
307.89372	112	
308.87516	366	1+
308.91121	78	
309.89387	98	
310.86075	212	1+
310.92777	72	
311.16619	70	
312.13098	96	
315.62445	72	
316.77319	78	
317.43572	68	
318.33539	90	
320.91933	82	
322.03101	78	
323.08544	78	
323.16922	70	
324.39518	78	
324.86681	74	
327.87472	70	
330.82722	84	
330.87411	70	
332.41020	92	
334.30925	78	
336.90755	86	
340.16537	128	
341.85688	108	
END IONS

###FS:    #m/z: 322.93133 #charge 1+
###MS: 158
###MSMS: 159
BEGIN IONS
TITLE=Cmpd 118, +MS2(322.9313), 28.0-35.0eV, 3.4min #159
RTINSECONDS=205.583
SCANS=158-159
PEPMASS=322.93133	1636056
CHARGE=1+
149.67802	130	
184.89476	72	
185.92999	74	
192.89894	84	
193.01316	72	
196.08580	64	
197.91242	74	
198.84148	84	
201.04806	130	
204.00839	60	
205.94904	78	
205.96493	96	
212.87730	64	
212.89163	64	
213.89232	80	
214.88694	78	
215.98090	92	
218.85046	80	
220.87866	80	
221.13984	78	
222.94640	120	
223.87068	68	
223.87856	72	
224.13545	68	
226.95878	66	
229.54865	62	
230.84551	118	
232.05768	72	
233.89629	82	
237.01297	106	
238.03467	86	
238.45933	102	
238.88968	76	
238.94065	92	
239.12328	94	
239.79148	100	
240.07394	58	
240.82661	120	
240.94202	648	
240.98833	86	
241.05627	86	
241.11902	94	
241.94025	3298	1+
242.94226	2270	1+
243.04297	72	
243.83238	70	
243.88447	120	
244.01064	66	
244.81812	100	
244.90137	88	
244.94079	498	
246.03479	90	
246.97966	118	
248.80851	90	
248.84238	94	
248.85666	136	
248.99840	66	
249.84966	94	
250.04362	80	
253.90895	74	
254.12591	88	
254.55485	86	
254.86700	64	
255.06244	106	
256.03826	118	
256.87766	80	
257.83524	70	
258.80040	60	
258.86740	78	
260.83038	436	1+
261.34894	88	
262.79790	64	
262.92739	68	
263.06456	100	
263.38541	68	
263.97589	72	
264.13554	72	
266.85576	116	
266.86905	64	
266.97869	58	
267.01870	76	
267.94479	68	
268.13743	74	
269.91009	66	
270.34385	62	
270.41243	100	
270.81214	70	
270.83268	86	
271.88045	72	
272.86351	78	
273.79413	96	
273.81112	92	
275.81120	112	
276.85976	110	
277.86566	84	
278.82433	70	
278.89384	62	
278.91671	76	
279.09198	1014	1+
279.85460	68	
280.12955	68	
280.83311	84	
281.92486	76	
283.07044	60	
283.79844	104	
284.21807	72	
284.29668	64	
284.79172	76	
284.81267	66	
285.80193	68	
286.15275	60	
287.86676	80	
288.36075	82	
288.47102	62	
289.19540	68	
289.79923	62	
290.85379	84	
290.97350	58	
291.88423	90	
292.44102	86	
293.43320	100	
293.46898	100	
293.89217	68	
294.85242	142	
295.81054	88	
295.85757	90	
295.89284	64	
297.11095	70	
297.74806	72	
298.82494	64	
299.81982	74	
304.78134	60	
304.88641	96	
305.84975	72	
305.92520	60	
306.87100	64	
306.89072	332	1+
307.79517	120	
308.85501	60	
309.81402	72	
310.86077	82	
311.88294	160	
313.86908	70	
314.01044	62	
314.81993	62	
314.87894	88	
317.93236	72	
319.00641	72	
321.81951	82	
322.37476	92	
323.78531	78	
323.88478	74	
324.76715	66	
326.07825	66	
326.88799	64	
END IONS

###FS:    #m/z: 336.94689 #charge 1+
###MS: 158
###MSMS: 160
BEGIN IONS
TITLE=Cmpd 119, +MS2(336.9469), 28.0-35.0eV, 3.5min #160
RTINSECONDS=206.356
SCANS=158,160
PEPMASS=336.94689	52224
CHARGE=1+
182.93311	74	
183.86777	68	
185.92635	82	
189.86521	68	
196.88779	80	
202.84013	88	
205.95147	122	
209.94946	72	
210.88711	136	
211.94438	1678	
212.88024	872	1+
212.97425	66	
213.93818	476	1+
215.12383	102	
215.94293	108	
217.88565	120	
218.84427	80	
221.99690	92	
223.50926	70	
224.96882	158	1+
227.85679	70	
227.89405	176	
227.95501	70	
228.89593	80	
229.95621	1524	1+
230.05687	98	
230.27267	72	
230.89011	1672	1+
231.95049	398	
232.82800	120	
232.89101	268	1+
232.94344	106	
233.82712	98	
234.90762	150	
235.83059	70	
235.85505	68	
236.82916	66	
236.86135	82	
238.06430	70	
238.15023	68	
238.85112	66	
239.91000	80	
240.37412	84	
240.83554	96	
240.90569	70	
241.38809	74	
241.84509	302	1+
243.11867	116	
243.18392	70	
244.95555	84	
246.84273	66	
246.85561	74	
246.97715	254	
247.96487	402	1+
248.03029	88	
248.76769	112	
248.90154	582	1+
248.92134	68	
249.82832	124	
249.96363	218	
250.83574	100	
250.95339	324	
251.06972	76	
251.83905	134	
251.97333	68	
252.95621	392	
252.97150	566	
253.90554	204	
254.81309	112	
254.83728	68	
254.86528	74	
254.94301	76	
255.00556	66	
255.92418	76	
256.10318	66	
256.86588	98	
256.91407	148	
257.08445	82	
257.85388	144	
258.12119	66	
258.85186	210	1+
259.34775	108	
260.93591	68	
261.84108	78	
262.83023	266	1+
262.88951	86	
262.95097	86	
265.08804	88	
265.85685	156	
266.84810	66	
267.83996	192	
268.84165	722	1+
268.90822	74	
269.08360	84	
269.79669	204	1+
271.87410	90	
272.10115	82	
272.14150	74	
272.84407	138	
272.88534	66	
272.91836	68	
272.97866	76	
274.85647	94	
275.87331	76	
276.37539	78	
276.52255	108	
276.85963	794	1+
277.38272	86	
277.83971	66	
278.83425	880	1+
279.50540	76	
280.85984	92	
281.09865	76	
281.49406	68	
282.87022	70	
284.37524	72	
284.80244	98	
285.16516	72	
285.40944	82	
285.84954	180	
286.13385	78	
286.35420	78	
286.40841	68	
286.85006	918	1+
287.08829	100	
287.85135	484	1+
288.90759	78	
289.85805	72	
293.06509	70	
293.10644	164	
293.19762	90	
293.86010	84	
294.81274	66	
294.86367	116	
295.21305	100	
295.52537	84	
295.89515	70	
297.13210	72	
298.22291	90	
300.78805	66	
300.81797	68	
300.86023	66	
303.10744	82	
307.88576	288	1+
309.13876	106	
309.86746	128	
310.87060	78	
311.07952	72	
312.10933	88	
312.94478	78	
313.16446	122	
313.77714	66	
314.15610	78	
314.87045	68	
316.86741	70	
317.89511	72	
317.92361	72	
320.81796	80	
322.90015	66	
323.36769	72	
324.02378	82	
324.89542	152	
325.71917	68	
327.16358	74	
330.39408	78	
331.77489	86	
336.88505	78	
338.99570	102	
END IONS

###FS:    #m/z: 359.96272 #charge 1+
###MS: 158
###MSMS: 161
BEGIN IONS
TITLE=Cmpd 120, +MS2(359.9627), 28.0-35.0eV, 3.5min #161
RTINSECONDS=207.128
SCANS=158,161
PEPMASS=359.96272	40642
CHARGE=1+
178.94085	92	
184.85646	86	
202.86131	80	
203.89265	78	
209.09094	76	
209.94390	376	
214.06856	76	
222.95227	514	1+
223.88548	340	1+
224.94894	312	
225.48115	74	
225.83763	80	
225.88854	286	1+
225.97024	186	1+
226.90995	116	
226.94786	1650	1+
227.92919	76	
228.94289	2234	1+
233.40615	100	
234.94727	86	
235.03754	78	
237.09984	74	
239.07564	108	
240.57241	86	
240.79320	72	
240.83220	72	
240.93989	228	
240.96298	436	
241.13435	86	
241.79265	72	
241.86168	158	1+
241.94477	100	
242.83087	82	
242.95945	514	
242.97453	80	
244.95702	1454	1+
245.94519	120	
246.36622	92	
246.95382	1870	1+
247.92603	88	
248.80284	114	
248.86084	72	
248.94714	72	
249.81087	88	
250.95056	196	
250.97201	138	
251.84137	122	
251.97190	86	
252.04933	72	
252.95734	204	
253.94596	82	
254.96056	74	
255.00944	72	
255.93979	76	
256.84631	72	
257.79963	84	
257.85666	82	
257.90010	94	
258.83171	132	
258.97941	160	
260.84086	72	
260.94806	196	
260.96890	350	1+
261.83821	124	
261.86916	100	
262.14935	92	
262.95483	166	
264.11314	72	
264.81936	246	
264.86233	82	
265.82534	156	
265.86247	76	
266.81677	262	
267.13319	82	
267.80567	76	
267.97309	92	
268.42920	76	
268.97260	118	
269.96953	86	
271.79147	88	
271.84579	78	
272.88261	134	
272.91004	76	
273.79529	78	
275.06227	76	
275.20278	80	
275.28042	110	
275.95727	74	
276.80277	174	
276.85898	108	
278.06827	72	
278.79886	178	
278.84637	122	
278.92272	80	
279.10339	158	
279.79623	122	
280.79345	412	1+
281.86112	74	
281.89271	146	
282.03205	78	
282.79042	152	
283.82541	100	
284.89120	74	
285.82420	104	
286.86119	72	
287.02569	78	
287.09642	74	
287.90420	78	
288.10641	74	
288.85153	210	1+
288.86311	126	1+
290.00430	84	
291.12807	92	
291.78996	110	
292.80907	74	
292.92631	90	
295.07630	78	
296.80885	180	
297.12570	92	
297.80446	1054	1+
298.80633	858	1+
299.92255	76	
300.87740	74	
301.94742	74	
302.85953	224	1+
303.80671	74	
303.93980	88	
307.09437	72	
307.89682	86	
308.87868	112	
309.79871	76	
310.11842	80	
310.88686	86	
311.85971	80	
313.68797	76	
316.81394	210	1+
316.86997	182	1+
317.84248	72	
318.14037	72	
318.94515	74	
319.14660	74	
321.85483	106	
322.92792	130	
323.02412	128	
323.87594	94	
326.76383	78	
329.15682	72	
329.75617	74	
329.94341	76	
331.72130	78	
332.06388	78	
332.82675	76	
333.75727	72	
336.94714	166	
337.11033	94	
337.94955	72	
340.94055	130	
341.09359	74	
344.18360	102	
345.17967	80	
347.17202	78	
352.85300	100	
353.30538	88	
355.07283	74	
355.16816	78	
355.80038	222	1+
363.36037	92	
363.95975	72	
365.27949	72	
END IONS

###FS:    #m/z: 322.93142 #charge 1+
###MS: 162
###MSMS: 163
BEGIN IONS
TITLE=Cmpd 121, +MS2(322.9314), 28.0-35.0eV, 3.5min #163
RTINSECONDS=210.791
SCANS=162-163
PEPMASS=322.93142	1615810
CHARGE=1+
102.08278	56	
178.04691	86	
183.91601	56	
191.86154	100	
193.89093	132	
200.11609	68	
205.91935	58	
205.95110	158	
206.03906	58	
206.05146	60	
206.95123	78	
207.88871	88	
207.94360	90	
207.97185	76	
209.86921	64	
210.03458	110	
213.86564	86	
215.88120	290	1+
219.89281	76	
221.95869	68	
222.87062	72	
223.96375	142	
224.83635	64	
224.98030	64	
226.15467	60	
226.81818	62	
226.94604	78	
227.83641	74	
227.88639	64	
227.93299	78	
227.95686	104	
229.43312	94	
230.05482	74	
230.84881	82	
233.58091	106	
233.86067	56	
234.04258	62	
235.04493	56	
235.87415	78	
236.85942	80	
236.95018	68	
237.13557	68	
237.79767	90	
237.89914	70	
238.94562	126	
239.07944	156	
240.06210	72	
240.14566	72	
240.82571	122	
240.94205	958	
240.96575	70	
240.99856	62	
241.82770	80	
241.94054	3036	1+
242.94353	2122	1+
243.53521	92	
243.82483	162	
244.82847	66	
244.94247	564	
245.06110	56	
245.81997	100	
245.85374	58	
246.97730	68	
247.38492	62	
247.86006	78	
248.85238	110	
249.03291	90	
249.07362	70	
251.06726	116	
252.00081	86	
252.04184	72	
254.93694	92	
255.78271	68	
255.89262	60	
255.92407	70	
256.89317	150	
256.91134	70	
258.83637	248	
258.85564	70	
259.03928	72	
259.38709	96	
260.83162	140	
261.02127	56	
261.83386	128	
262.79392	62	
262.83018	350	1+
262.89536	100	
262.97714	66	
264.87227	56	
265.05034	56	
265.10586	66	
266.25668	66	
266.85261	84	
266.87059	114	
268.40513	64	
268.79556	72	
268.96439	64	
269.08330	58	
269.91386	80	
270.86688	70	
270.96199	70	
272.34812	84	
272.80031	60	
274.06038	84	
274.79751	78	
275.80828	88	
278.12560	80	
279.09186	834	1+
279.57731	116	
279.87094	74	
281.85291	146	
282.14958	74	
282.86326	70	
283.69689	92	
283.85801	58	
284.29336	290	
284.86540	168	
285.29743	158	
285.98233	96	
287.81861	60	
287.90851	72	
289.78708	66	
289.87655	150	
290.89356	76	
291.79482	92	
291.85455	106	
291.96033	78	
294.81674	66	
294.86291	70	
295.88031	62	
299.78124	68	
299.87889	64	
300.07940	96	
306.94174	94	
307.79804	150	
307.88935	70	
307.95381	78	
308.86583	90	
310.76364	78	
310.88936	100	
312.07032	76	
315.82533	68	
317.53629	78	
318.18451	82	
318.83782	78	
319.04589	66	
319.99592	58	
321.88552	64	
323.88672	64	
324.26946	92	
324.88987	152	
324.91735	72	
325.02404	64	
325.86582	66	
326.45762	70	
END IONS

###FS:    #m/z: 340.94208 #charge 1+
###MS: 162
###MSMS: 164
BEGIN IONS
TITLE=Cmpd 122, +MS2(340.9421), 28.0-35.0eV, 3.6min #164
RTINSECONDS=211.563
SCANS=162,164
PEPMASS=340.94208	607014
CHARGE=1+
49.79945	86	
155.77832	86	
191.95429	116	
202.98913	68	
207.89231	68	
207.97208	72	
208.89016	76	
210.93772	72	
213.04933	86	
213.94245	382	1+
214.87694	92	
215.88874	398	1+
215.94822	80	
217.94869	68	
218.88201	148	
221.12881	78	
223.96033	74	
224.10235	92	
226.79232	66	
227.11405	70	
227.85307	94	
228.84211	70	
228.87549	74	
228.94046	72	
228.95734	76	
230.89276	200	
231.89690	172	
231.95017	602	1+
232.88992	384	1+
233.89302	220	1+
233.94789	140	
234.93045	84	
234.96035	72	
235.82681	86	
235.90983	72	
235.92320	68	
235.94794	70	
236.89902	70	
237.89208	72	
239.10067	68	
239.12117	74	
239.84549	70	
239.90671	82	
240.84730	128	
240.87511	70	
241.84250	472	1+
242.94941	66	
244.82743	98	
244.96377	102	
245.83775	84	
246.14841	76	
246.89848	68	
248.84108	90	
248.90069	268	1+
249.86309	72	
249.96005	98	
250.06449	86	
250.98333	68	
250.99263	68	
251.84315	216	1+
251.96173	72	
252.96068	94	
253.52732	102	
254.96564	320	
255.07215	122	
256.36832	80	
257.83628	114	
258.10766	68	
258.84957	728	1+
259.89427	90	
259.95924	104	
260.13909	68	
260.83678	354	1+
260.87285	156	
260.97568	72	
261.83964	300	1+
262.88954	102	
263.92564	88	
266.84800	122	
267.13512	76	
268.83954	140	
269.23256	112	
270.06765	68	
270.83062	78	
272.86721	66	
272.91689	216	1+
273.86602	90	
274.43340	88	
275.40701	88	
275.86495	96	
276.85694	498	
276.97588	74	
277.86928	190	
277.89833	68	
277.96744	72	
278.18299	72	
278.84643	542	1+
278.86603	124	
278.98170	72	
279.86688	78	
279.92516	70	
280.13166	66	
280.34369	72	
280.94425	110	
281.84672	66	
281.93122	72	
282.97814	132	
283.80003	74	
283.88319	70	
284.86023	82	
285.18338	68	
285.93267	102	
287.06096	70	
288.20421	72	
289.80351	214	1+
290.06302	68	
292.36973	86	
292.43477	72	
294.11709	92	
294.86764	120	
295.86397	106	
296.19377	68	
298.93364	66	
299.01873	68	
299.87314	164	
301.86259	106	
301.87600	88	
302.91347	120	
303.01536	74	
303.23569	70	
303.33613	78	
303.85802	68	
304.87782	80	
305.16937	80	
306.88221	228	
307.30969	76	
307.80159	104	
308.88748	100	
309.92195	88	
312.80635	78	
313.44238	90	
318.74973	82	
319.86862	70	
322.82715	76	
323.80959	72	
325.13052	74	
325.89788	66	
328.19169	132	
328.41742	86	
330.80494	66	
330.86092	78	
331.03087	80	
331.81976	66	
339.41383	92	
339.83938	106	
340.38722	70	
340.80508	68	
342.04100	108	
342.12475	78	
342.23623	78	
342.28856	122	
343.69618	72	
344.77615	76	
346.03361	98	
END IONS

###FS:    #m/z: 363.95821 #charge 1+
###MS: 162
###MSMS: 165
BEGIN IONS
TITLE=Cmpd 123, +MS2(363.9582), 28.0-35.0eV, 3.6min #165
RTINSECONDS=212.336
SCANS=162,165
PEPMASS=363.95821	242970
CHARGE=1+
104.67952	78	
184.93801	82	
189.86581	216	
191.85830	114	
193.85375	74	
203.05363	86	
208.88823	84	
208.95210	80	
209.85142	92	
209.86577	90	
209.94395	940	1+
210.59370	78	
210.88557	254	
211.95199	78	
212.87955	988	1+
216.41568	98	
219.56672	92	
219.86625	126	
222.95232	126	
222.97411	134	
224.94796	648	1+
225.96429	114	
226.94736	3540	1+
227.09692	94	
227.83730	196	1+
228.48025	94	
228.89740	340	
228.94314	4442	1+
230.25958	104	1+
230.89007	2114	1+
232.88464	84	
233.48921	78	
234.88315	90	
236.02497	76	
236.14573	88	
238.07993	74	
239.90355	208	
240.01069	76	
240.05651	88	
240.94235	218	
240.96444	418	1+
241.90743	78	
241.94287	188	
242.05349	132	
242.82114	82	
242.94184	820	1+
242.95948	330	1+
243.01843	106	
243.81876	376	1+
244.83632	78	
244.95718	1884	1+
245.79983	80	
245.93994	158	
246.90352	102	
246.95441	2392	1+
246.97613	142	
248.80215	120	
248.90127	536	1+
250.08448	76	
250.89452	126	
250.96924	142	
251.89736	80	
253.08960	80	
253.90480	270	1+
255.34691	94	
257.07001	134	
258.52194	92	
258.83601	78	
258.97181	162	
259.83833	106	
259.90181	100	
260.83364	188	
260.97144	144	
261.84155	150	
262.12965	84	
262.83057	118	
262.86181	84	
262.93125	74	
263.00278	108	
264.83427	150	
265.09506	118	
265.82617	80	
265.85319	208	1+
266.81050	214	1+
267.11322	82	
267.78394	76	
267.89184	120	
267.96893	622	1+
268.97064	492	1+
270.81089	110	
270.83872	88	
271.40712	88	
271.90044	86	
271.91632	188	
273.17179	82	
273.95969	98	
275.03173	82	
275.39631	80	
276.06541	76	
276.85938	84	
278.84914	120	
280.79464	334	
281.50027	82	
281.79499	146	
281.86348	110	
281.90740	76	
282.79681	120	
283.01667	84	
283.87247	94	
283.97997	88	
284.60299	86	
284.79885	132	
284.82391	250	1+
284.85560	98	
285.79401	74	
285.84811	260	1+
286.91132	90	
288.06263	84	
290.91241	84	
291.10093	86	
292.05487	82	
293.11528	142	
294.97918	90	
295.47688	82	
295.89094	80	
296.81109	198	
298.80429	880	1+
299.87406	118	
301.03512	80	
301.80291	174	
301.82870	78	
301.86736	140	
301.96884	90	
302.87787	94	
302.92158	78	
303.86129	148	
303.94829	118	
304.41503	74	
304.87109	74	
304.89404	130	
306.03892	86	
306.40846	80	
307.14310	116	
310.87271	88	
311.88148	126	
315.86147	76	
315.88892	176	1+
316.81334	354	1+
317.81425	208	1+
318.94147	132	
318.98198	76	
319.82911	224	
320.14345	124	
320.91926	98	
321.10210	110	
321.86278	106	
322.92915	122	
324.89817	104	
325.85795	78	
326.87196	180	
328.00592	80	
328.14372	76	
331.00830	82	
334.87317	78	
334.90569	206	1+
335.85375	74	
339.82842	120	
340.93956	154	
342.90898	82	
350.46529	90	
351.89217	84	
351.91507	84	
360.20244	76	
363.76287	74	
365.29380	78	
365.71871	80	
368.89821	108	
END IONS

###FS:    #m/z: 340.94236 #charge 1+
###MS: 166
###MSMS: 167
BEGIN IONS
TITLE=Cmpd 124, +MS2(340.9424), 28.0-35.0eV, 3.6min #167
RTINSECONDS=216.01
SCANS=166-167
PEPMASS=340.94236	602016
CHARGE=1+
185.94822	80	
190.89163	102	
190.93221	70	
190.94465	72	
191.95312	92	
192.92799	154	
196.10976	86	
196.86721	76	
197.96623	82	
205.94738	74	
208.87438	92	
208.95844	144	
210.94175	138	
213.88179	140	
213.93995	644	1+
215.83097	70	
215.88603	146	
215.94668	70	
216.08371	70	
216.38520	72	
217.93601	146	
221.94379	146	
222.95245	190	
222.97522	80	
224.05998	78	
225.86380	72	
226.94507	74	
227.10699	86	
227.84226	112	
228.85397	116	
228.94967	178	
229.68609	84	
231.05248	72	
231.95197	360	1+
231.98818	78	
232.82890	72	
233.89732	194	1+
233.96566	78	
234.00882	86	
235.94974	72	
237.06538	80	
237.83180	136	
237.89420	82	
238.10485	88	
238.84241	80	
239.91004	72	
239.97066	82	
240.83403	148	
241.84640	234	
242.21298	82	
243.24976	74	
243.84215	102	
244.92127	80	
244.95536	72	
246.97691	172	
248.86625	108	
249.95958	174	
250.88503	70	
251.95974	92	
252.16866	76	
253.08572	76	
254.40390	74	
254.42754	80	
254.96666	214	
255.07646	80	
256.33289	96	
256.84958	196	
256.96641	70	
256.98400	80	
258.84654	232	
259.85608	120	
259.90241	140	
259.95657	148	
260.13837	124	
260.83525	410	1+
260.85242	176	
260.88175	188	1+
261.04118	92	
262.85099	92	
262.92962	144	
264.40669	122	
264.86327	172	
265.52000	72	
266.15070	86	
266.85019	94	
266.86614	70	
267.15306	88	
267.42222	74	
268.84382	186	
268.95667	72	
268.97717	100	
269.84127	114	
270.83115	90	
270.88139	94	
272.92266	128	
274.09375	80	
274.87420	110	
274.89476	100	
275.84279	326	
275.88253	88	
276.85769	294	
277.86062	200	
277.96612	70	
278.10923	80	
278.84790	674	1+
278.86774	152	
278.99698	72	
279.79389	80	
279.93154	110	
280.85228	158	
281.84644	74	
282.07725	102	
284.36280	76	
284.93713	70	
285.81823	76	
285.85868	116	
285.87865	72	
285.95346	76	
288.78038	70	
290.15172	178	
291.80644	132	
292.44034	150	
293.87774	78	
294.86808	186	
294.88606	112	
294.95581	80	
295.85059	100	
295.86760	82	
296.86262	150	
297.87274	110	
297.98348	72	
298.86233	128	
299.78592	106	
299.87297	76	
300.87315	70	
301.73437	70	
301.86133	138	
304.77928	92	
305.15723	70	
305.77263	72	
307.80383	108	
307.96459	88	
310.87812	78	
311.71682	72	
312.17228	76	
314.16905	78	
315.86229	76	
318.98411	70	
329.35252	92	
331.81297	106	
332.88518	72	
336.01586	72	
340.79971	88	
341.89546	82	
344.11525	70	
344.32351	98	
END IONS

###FS:    #m/z: 363.95825 #charge 1+
###MS: 166
###MSMS: 168
BEGIN IONS
TITLE=Cmpd 125, +MS2(363.9583), 28.0-35.0eV, 3.6min #168
RTINSECONDS=216.783
SCANS=166,168
PEPMASS=363.95825	246082
CHARGE=1+
74.27067	92	
95.29888	78	
189.86187	414	1+
191.85728	156	
192.85642	72	
198.03365	76	
200.41682	86	
201.94930	82	
207.87742	84	
209.86927	124	
209.94581	252	
210.88436	124	
212.87877	664	1+
214.88505	78	
217.89420	78	
217.92031	92	
222.95168	92	
223.83797	74	
223.95786	128	
224.11342	72	
224.94970	570	1+
224.98041	84	
226.89660	72	
226.94828	3968	1+
227.04539	96	
227.93363	120	
228.89585	308	
228.91619	96	
228.94317	3742	1+
230.84818	132	
230.89028	1360	1+
232.09138	72	
234.06173	78	
234.87982	134	
235.99258	78	
236.10999	78	
236.82198	76	
238.89902	74	
238.92297	136	
240.94060	240	
240.96041	160	
241.94310	130	
241.96572	122	
242.82225	134	
242.94197	444	1+
242.96072	290	
244.81691	82	
244.95852	1634	1+
245.39180	84	
245.84061	74	
246.81049	112	
246.90800	184	
246.95240	2280	1+
247.84964	100	
248.80400	210	
248.84339	82	
248.90130	578	1+
249.81050	80	
250.79962	74	
250.94939	106	
251.07893	180	1+
252.82511	110	
253.35543	94	
257.16119	78	
257.79947	86	
258.97857	206	
259.88355	92	
259.97288	80	
260.83191	170	
260.96497	248	1+
261.84210	94	
261.97173	204	1+
262.48539	74	
262.84789	88	
263.84726	78	
263.97395	222	1+
265.08797	112	
266.78324	84	
266.81389	266	1+
267.97516	444	
268.82166	96	
268.91241	80	
269.12588	74	
269.80450	136	
269.97050	380	
271.40873	90	
271.70838	76	
273.60006	84	
274.86078	74	
275.90958	212	1+
276.81610	104	
277.96168	88	
278.09883	86	
278.85558	82	
278.98821	76	
279.79759	130	
280.79102	770	1+
281.87498	206	
282.46336	100	
282.82857	78	
283.11148	112	
283.44617	78	
283.85799	110	
284.81992	98	
284.87680	152	
285.11318	76	
285.84511	194	
285.93922	116	
286.86088	142	
289.91949	104	
290.91445	108	
293.40152	106	
294.85660	94	
295.86335	78	
296.80785	112	
296.90762	90	
297.45594	94	
297.48368	76	
297.80258	476	1+
298.80504	406	1+
299.43284	94	
300.80213	264	1+
301.86211	370	1+
301.91332	92	
301.96235	80	
303.46144	96	1+
303.85420	178	
306.43436	82	
307.13556	78	
307.31394	74	
307.87925	82	
308.14533	72	
311.85986	78	
312.97293	86	
313.94706	86	
314.35392	84	
315.94232	102	
316.31038	76	
316.76643	98	
316.81486	174	
317.75975	84	
318.80876	78	
319.97615	76	
321.81948	156	
321.87337	134	
324.03264	74	
324.67846	100	
325.10371	80	
325.87985	98	
326.87287	214	1+
326.90810	80	
327.14810	74	
330.90758	86	
331.16685	82	
331.78390	78	
334.86213	72	
336.09441	90	
336.58515	82	
336.94688	252	1+
339.79857	80	
340.93739	122	
340.95284	80	
342.79280	96	
347.93428	80	
353.76391	78	
354.28687	106	
357.82489	96	
359.75995	78	
359.95792	88	
362.60018	76	
365.78165	94	
366.03824	74	
367.60209	72	
367.89582	112	
END IONS

###FS:    #m/z: 507.84780 #charge 1+
###MS: 166
###MSMS: 169
BEGIN IONS
TITLE=Cmpd 126, +MS2(507.8478), 28.2-35.2eV, 3.7min #169
RTINSECONDS=217.553
SCANS=166,169
PEPMASS=507.84780	125710
CHARGE=1+
196.01701	258	
207.97082	116	
222.97309	104	
223.97472	172	1+
230.08933	116	
232.90578	110	
241.85466	170	
251.91565	114	
255.79657	102	
262.03326	124	
262.12339	192	
266.16823	320	1+
267.86363	120	
272.85161	168	
278.39349	252	1+
285.84634	102	
287.85992	322	1+
289.87987	186	
290.86666	190	
291.13127	142	
291.86748	116	
293.87331	1168	1+
294.39507	110	
297.88172	116	
299.85813	146	
300.90288	106	
301.86512	120	
303.86738	380	1+
303.88591	130	
304.97431	108	
305.86345	642	1+
306.13233	138	
307.89257	246	
308.14243	636	1+
308.87260	242	
309.87700	188	
310.15798	542	1+
311.88552	1220	1+
312.17609	116	
313.88445	194	
314.87192	180	
316.81254	124	
317.98447	150	
319.85458	104	
320.85451	146	
322.87253	374	1+
323.76628	126	1+
324.86336	142	
326.83639	120	
326.88284	1602	1+
327.89648	348	1+
328.87976	118	
329.75552	112	
330.15943	140	
331.03055	108	
331.84339	170	
332.87876	272	1+
333.89433	102	
334.41062	108	
335.88258	224	
336.85050	140	
337.88082	106	
338.88200	108	
339.82363	106	
339.90558	138	
345.10433	106	
345.81812	142	
347.77991	648	1+
347.97080	94	1+
348.78709	380	1+
348.91416	112	
349.01882	134	
349.76206	130	
349.80325	180	1+
350.16842	108	
350.75206	180	
350.77820	134	
350.83307	190	
350.88664	120	
350.91435	118	1+
351.85619	126	
352.76996	120	
355.16655	102	
355.68080	134	1+
355.84647	222	1+
356.76947	104	
359.79151	196	1+
360.75444	120	
361.96064	110	
363.79072	128	
365.77855	152	
365.79329	150	
365.88376	166	1+
366.78690	156	
366.84727	358	
367.71249	166	
367.76609	290	1+
367.85148	172	
367.90969	116	
368.71303	162	
368.84211	340	1+
369.77701	176	
371.19175	126	
371.80242	172	
372.17937	102	
373.78327	110	
373.83618	134	
373.91280	110	
374.72557	104	
374.81994	138	
376.40363	104	
380.72204	170	
381.71115	210	1+
383.77075	118	
384.81578	174	1+
384.84958	1012	1+
386.95285	106	
387.72125	120	
387.74507	114	
388.75302	110	
388.84593	214	
389.20518	168	
389.71416	142	
390.19566	174	1+
390.73115	104	
390.77710	274	1+
390.84517	676	1+
391.74968	236	1+
392.07369	298	1+
392.83108	162	
394.62152	104	
394.78883	124	
394.83147	128	
395.86455	208	1+
396.73590	106	
397.75553	110	
398.23670	180	
399.85172	218	
400.72383	382	1+
401.72593	256	1+
402.88555	132	
403.80495	256	
403.83396	112	
403.87121	164	
404.80222	116	
404.86663	452	1+
405.73601	134	
405.76011	214	
405.77446	216	
406.76645	412	1+
407.72552	240	
407.74581	684	1+
407.86533	1426	1+
408.80143	292	1+
409.72150	356	
410.72482	194	
410.83740	312	
411.72324	188	
411.74621	322	1+
411.83631	134	
412.83638	122	
413.75010	394	1+
418.75883	118	
418.78960	136	
421.74671	130	
421.88826	110	
422.96682	130	1+
423.77722	262	
423.79839	168	
423.87400	174	
424.75166	894	1+
424.77915	202	
424.82581	150	
425.75499	768	1+
426.86308	626	1+
426.89199	118	
427.74100	990	1+
427.83574	202	
427.92130	158	1+
428.85152	446	1+
429.70297	202	
429.73797	478	1+
430.84856	152	
430.90024	124	
431.86766	174	
432.87363	136	
436.89511	110	
438.83928	104	
443.77086	118	
444.87465	814	1+
445.73833	230	1+
445.76281	158	
446.80938	162	1+
447.71199	206	
448.75105	318	
448.77140	140	
449.78774	130	
450.74874	344	1+
457.90765	282	1+
461.14586	102	
462.88449	188	
464.88659	118	
467.89063	284	1+
[truncated: 2,111,855 more chars]
