# Supplementary material for: High-Throughput Venomics
Source: J Proteome Res. 2023 Apr 3;22(6):1734–46. doi: 10.1021/acs.jproteome.2c00780 (PMC10243144; doi:10.1021/acs.jproteome.2c00780)
Supplement: Supplementary file 9 — pr2c00780_si_009.zip [file pr2c00780_si_009.zip › Manual files/Calloselasma rhodostoma MGF/210702_Calloselasma_halfplate000045_5.1.201.mgf]

###	D:\Data\Julien\210702_Cr_half_TFA\210702_Calloselasma_halfplate000045.d\ProteinAnalysisResults.mgf
###	D:\Data\Julien\210702_Cr_half_TFA\210702_Calloselasma_halfplate000045.d\analysis.baf
###	210702_Calloselasma_halfplate000045.d
###	Instrument: maXis HD
###	Manufacturer: Bruker
###    PeakWidth 0.30, MiniumIntensity 10, S/N 1Apply threshold 0, Threshold 10
###    Retain Residuals no, Create neutrally no,
###    FullScan Parameters: AdductIon (+)+H (-)-H, LowMass 0, HighMass 8000, MaxCharge charge decon 4, MinPeaks 3
###    Perf. isotope decon yes, Max Charge Istopic decon 6, MW agreement 0.00, Abund. cutoff 2.00, Envelope cutoff 75.00
###    MaxRes   Parameters: AdductIon (+)+H (-)-H, LowMass 0, HighMass 8000 
###    Perf. isotope decon yes, Max Charge Istopic decon 6, Abund. cutoff 2.00
###    MSn      Parameters: AdductIon (+)+H (-)-H, LowMass 0, HighMass 8000 
###    Perf. isotope decon yes, Max Charge Istopic decon 4, Abund. cutoff 0.05
###    Global Charge Limit: no 3, Prefer FullScan Result: yes, Export what: 2 (0=non deconv/1=deconv only/2=mixed), NoMSMSSignals: 150, Intensity threshold: 10, NoMSSignals (deconv): 2, NoMSSignals (non-deconv): 2, NormalizeData: no, SingleCharged: yes
###
COM=210702_Calloselasma_halfplate000045.d
USERNAME=Demo User

###FS:    #m/z: 322.93117 #charge 1+
###MS: 2
###MSMS: 3
BEGIN IONS
TITLE=Cmpd 1, +MS2(322.9312), 28.0-35.0eV, 0.0min #3
RTINSECONDS=1.884
SCANS=2-3
PEPMASS=322.93117	1586200
CHARGE=1+
206.94081	2802	
208.94631	9984	1+
211.94480	25256	1+
213.94036	22306	1+
215.93884	3342	
217.94139	11068	
222.95262	30984	1+
224.95160	7120	
226.94751	119000	1+
227.19893	4512	
228.94309	215704	1+
234.97110	6284	
234.99832	5152	
235.12912	3288	
235.20460	2796	
237.12972	2532	
238.14854	5198	
238.45508	9690	
239.08027	2556	
239.14705	15006	1+
239.23485	3028	
240.23158	2766	
240.96263	20642	1+
242.62034	3400	
242.96240	5190	
243.12152	5034	
243.22924	7310	1+
243.88370	2952	
244.16436	8812	
244.95797	83854	1+
245.13035	5948	1+
245.18520	3396	
245.63222	6176	
245.94354	6690	
246.95312	69908	1+
247.24155	3032	
248.03280	2916	
248.63009	6930	
249.18248	3096	
249.91175	3694	
249.97279	84852	1+
250.94766	39164	1+
250.99856	5934	
251.19922	4998	
252.63854	3016	
252.94735	12822	
252.97215	1084816	1+
253.21443	6032	
253.90605	10572	1+
254.94265	185800	1+
254.96751	374044	1+
255.23087	4784	
256.26267	5130	
256.91449	4622	
256.96480	52030	1+
258.88515	2700	
258.96434	15726	1+
260.16231	4176	
260.97999	2752	
261.97936	7244	
262.96945	4138	
263.05655	5634	
263.13365	2656	
263.23568	2540	
263.97954	116906	1+
265.25183	2958	
265.63240	8420	
265.97711	12826	1+
266.13417	2750	
267.26677	2768	
267.64553	2536	
267.97436	49992	
268.26309	2562	
268.96119	24242	1+
270.95903	2584	
270.98203	19816	
272.16989	4316	
272.88243	3794	
272.95289	37144	1+
272.97726	9132	
274.09201	3300	
274.27314	13136	1+
274.65181	2522	
279.09344	5318	
279.23092	5460	
281.04975	2854	
281.24647	13168	1+
281.98953	3144	
282.17542	4676	
282.27832	14790	
283.14303	4428	
283.17392	13928	1+
283.26195	12898	1+
283.94745	6372	
283.98765	2512	
284.29407	6432	
285.20365	3060	
285.22272	3288	
285.94266	130124	1+
285.98417	28518	1+
287.25278	17750	1+
287.66059	3776	
288.06484	3244	
288.16111	2826	
288.20291	17212	1+
288.25266	10008	1+
289.15750	8994	1+
289.65809	4170	
290.15806	10020	1+
290.26772	21778	1+
291.10024	12846	1+
291.15961	6934	1+
291.19634	5844	1+
291.97506	9856	1+
292.06054	10320	1+
293.20955	6600	
293.97625	22070	1+
293.99837	57534	1+
294.93723	6586	
295.12900	4692	
295.22560	10482	1+
295.26106	8100	1+
295.29453	7432	1+
295.96903	6640	
295.99359	25294	1+
296.14598	3334	
296.66598	2728	
297.08109	7004	
297.24079	13846	1+
297.90489	3822	
297.99257	4160	
298.08362	4014	
299.07800	2664	
299.20257	2672	
299.24027	2896	
299.25539	3816	
299.66967	41212	1+
300.17125	15968	
300.28804	5092	
302.14453	2606	
302.17423	4972	
302.30406	19534	1+
302.94683	7572	
303.17948	10358	1+
303.95316	33004	1+
303.99585	15730	1+
304.28365	3444	
304.92456	2940	
305.26769	5112	
305.95424	4010	
306.90469	5060	
307.08262	3714	
307.24725	48264	1+
308.14207	8990	1+
308.21664	3050	
308.87393	3580	
309.19104	3610	
309.20378	3646	
309.25875	8728	1+
309.27664	4122	
309.67281	2984	
310.17440	6696	
310.30946	14666	1+
311.05503	3760	
311.13917	2854	
311.16459	3400	
311.22138	6552	
311.27600	5540	
311.67372	3618	
311.87006	14458	1+
311.93599	7264	
311.98700	18098	1+
312.32487	5820	
312.90106	3672	
312.94808	6636	
313.17801	2650	
313.21937	4236	
313.23490	4648	
313.25611	2744	
313.27357	4996	
313.29272	8074	1+
313.86620	5622	
313.93013	168686	1+
314.27054	3084	
314.89429	4278	
316.28383	14634	1+
316.31987	6540	
316.94171	4784	
317.21423	2854	
318.29984	22648	1+
318.93574	97822	1+
320.18169	2560	
320.93524	181840	1+
321.24131	2900	
322.19187	3840	
322.87735	5110	
322.93094	3649520	1+
323.01693	3080	
323.12093	4308	
323.17199	4652	
323.18665	4760	
323.23912	16066	1+
323.29264	2788	
323.33188	3008	
324.20875	2828	
324.28809	2876	
324.32553	4146	
324.87779	4332	
325.20247	2578	
325.25506	43784	1+
325.29063	4594	
325.90250	2570	
326.16999	3458	
326.20159	3792	
326.30438	3670	
326.87277	42840	1+
326.96953	11420	1+
327.00754	5524	
327.17865	2632	
327.20373	18534	1+
327.27050	63324	1+
328.15057	2638	
328.31931	7672	1+
END IONS

###FS:    #m/z: 340.94193 #charge 1+
###MS: 2
###MSMS: 4
BEGIN IONS
TITLE=Cmpd 2, +MS2(340.9419), 28.0-35.0eV, 0.1min #4
RTINSECONDS=2.656
SCANS=2,4
PEPMASS=340.94193	765264
CHARGE=1+
183.63484	112	
189.86208	112	
200.01720	202	
204.00547	178	1+
209.01080	120	
213.12913	138	
213.94059	3078	1+
215.89090	226	
215.93511	710	1+
217.88489	212	
219.04861	112	
222.95256	192	
223.97734	180	1+
224.03095	326	1+
225.03457	292	1+
226.12038	204	
226.15474	180	
226.94797	358	1+
231.95192	3572	1+
233.04563	114	
233.16426	174	1+
233.89660	348	1+
233.94871	560	1+
233.99542	194	1+
235.08028	126	
235.89470	218	
236.97678	158	1+
237.06563	244	1+
237.89547	148	
238.15442	182	
238.52798	118	
239.90648	142	
240.07817	142	
240.14307	114	
240.23134	472	
241.00106	134	
241.15985	174	
242.92078	138	
244.03596	350	1+
245.10207	190	1+
246.02451	192	1+
246.05826	132	
246.97891	146	
247.24201	170	
247.94322	242	
247.98724	124	
248.03702	520	1+
249.00376	156	
249.04052	440	1+
249.09577	144	
249.21044	306	1+
249.95972	1054	1+
250.03211	292	1+
250.11586	192	1+
250.14230	144	
251.91028	136	
251.99859	114	
252.19612	170	1+
252.22850	120	
252.24060	122	
253.13564	198	1+
254.94243	264	1+
254.96661	1718	1+
255.02932	184	
255.07363	458	
255.17652	304	1+
257.19293	114	
257.98986	176	1+
258.88657	140	
258.91273	152	
259.00779	128	
261.00220	168	
261.04217	304	1+
261.07762	120	
261.15423	250	1+
261.98787	170	
262.97673	120	
263.06966	366	1+
264.97793	126	
265.01808	400	1+
266.25087	152	
266.99778	356	
267.13891	334	
268.00488	240	
268.53599	116	
269.19208	138	
271.09580	224	
271.17631	248	1+
272.14038	190	
272.97983	274	
273.06312	188	
273.14039	146	
274.00778	156	1+
275.06158	344	1+
276.85682	120	
276.97998	238	
277.09286	138	
277.14560	208	1+
278.74091	126	
279.12284	200	1+
279.40544	156	
280.17159	128	
281.04823	412	
281.11359	136	
281.25729	134	
281.98890	138	
282.04929	654	1+
282.19218	128	
282.27870	952	1+
283.02523	640	1+
283.20583	122	
284.29608	324	
284.93404	138	
286.09601	198	1+
286.96187	174	1+
287.02181	134	
288.06308	1004	1+
288.20013	216	1+
288.86686	138	
289.07809	276	1+
289.23673	190	1+
289.88488	178	
290.15227	370	1+
291.12724	208	
293.07170	268	1+
294.04760	184	1+
294.94826	154	
295.21381	280	1+
295.32138	288	1+
297.02421	316	1+
297.97453	128	
298.02594	204	1+
298.08307	238	
298.18384	198	1+
299.00682	112	
299.06230	606	1+
299.08100	172	
299.96985	126	
301.05944	118	
302.58175	116	
303.05912	126	
303.13661	156	1+
303.21017	132	
305.05085	124	
305.08377	164	
305.10077	230	
306.06337	120	
306.23812	696	1+
306.31045	134	
307.02730	246	1+
307.24386	506	1+
307.79856	196	1+
308.16776	180	1+
308.29621	322	1+
309.26229	128	
309.59240	162	
310.05269	240	1+
310.09630	320	1+
310.30856	242	
310.87515	416	1+
311.02807	168	
311.14583	148	1+
313.03334	258	
313.07161	218	1+
315.86794	196	1+
316.07273	194	1+
316.31321	206	
318.12187	124	
318.60062	170	
319.05646	112	
319.21334	116	
320.03860	164	1+
321.13656	450	1+
321.18473	300	1+
321.22627	192	
321.32183	154	
322.01500	416	1+
322.13746	324	1+
322.30532	114	
323.23971	740	1+
323.27180	122	
324.11374	150	
324.21869	112	
324.32813	168	
324.89330	170	
325.13068	224	1+
325.25598	638	1+
326.17469	128	
326.30819	142	
326.33961	308	1+
327.19852	132	
327.80235	234	1+
328.14285	132	
328.27370	154	
329.08057	146	
329.09893	110	
329.13458	128	
329.87797	120	
330.87993	134	
330.91550	124	
331.71052	114	
332.09202	332	1+
335.79614	180	
336.34445	158	
337.09008	214	1+
337.17907	384	1+
337.21939	152	
337.25358	192	
337.27443	138	
337.35570	122	
337.99825	116	
338.26099	118	
338.30568	146	
339.10424	134	
339.22741	140	
339.34370	186	
340.22474	142	
340.26335	136	
340.35529	112	
340.39502	1126	1+
341.07561	122	
341.17112	132	
341.26445	228	
342.20252	116	
342.27713	308	
342.31449	528	1+
342.36153	118	1+
343.09400	214	1+
343.13574	136	
343.21311	138	
343.23749	166	
344.10056	154	1+
344.17833	128	
344.22095	208	
344.30128	322	1+
345.15403	162	
345.17164	172	1+
345.22592	122	
346.09081	116	
346.26910	134	
END IONS

###FS:    #m/z: 363.95807 #charge 1+
###MS: 2
###MSMS: 5
BEGIN IONS
TITLE=Cmpd 3, +MS2(363.9581), 28.0-35.0eV, 0.1min #5
RTINSECONDS=3.428
SCANS=2,5
PEPMASS=363.95807	436386
CHARGE=1+
189.86436	134	
191.95606	126	
209.94331	626	1+
212.88158	252	
217.08300	142	
222.01455	136	
222.95442	598	
223.95542	426	
224.94841	1534	1+
225.62545	142	
226.87527	126	
226.94711	3464	1+
227.10645	126	
227.93401	648	
228.89931	120	
228.94290	4208	1+
229.09750	158	
230.89080	882	1+
233.14744	244	1+
234.00437	136	
234.04852	150	
236.90135	152	
237.05741	262	1+
237.09286	128	
238.98286	122	
240.08171	124	
240.96328	764	1+
241.19025	460	1+
241.87933	188	1+
242.19258	394	1+
242.95889	456	1+
243.12722	450	1+
244.04429	430	1+
244.13160	342	1+
244.15815	228	1+
244.95838	2098	1+
245.09707	178	
245.94460	212	
246.95490	1970	1+
246.97982	304	1+
248.03607	246	
248.08145	172	
248.89823	268	
249.02270	152	1+
249.04116	122	
249.07391	172	
249.09889	130	
249.96599	162	1+
250.07977	126	
250.94592	484	1+
251.21279	146	
252.11471	132	
252.13572	184	1+
253.04001	188	
253.16467	184	
253.83353	130	
254.15823	132	
255.14380	478	
257.02833	140	
257.12593	414	1+
258.97510	122	
260.14016	272	1+
260.20019	224	
260.96795	1222	1+
261.89488	128	
261.98546	146	
262.00329	250	1+
262.04439	310	1+
262.11820	372	1+
263.04636	362	1+
266.24854	260	1+
267.05518	214	1+
267.97241	478	1+
268.95784	138	
269.00541	148	
269.96801	582	1+
270.14650	118	
270.19020	194	
270.28329	118	
270.95632	262	1+
271.13241	206	1+
272.13595	192	1+
272.16989	1734	1+
273.02978	152	
273.04358	264	1+
273.11564	254	1+
274.11976	204	1+
276.20647	210	1+
276.98488	378	1+
277.07294	214	
279.10450	122	
280.16529	378	
280.88369	132	
280.91910	120	
280.99610	160	
281.11842	184	
281.26011	162	
281.99947	124	
282.06899	430	1+
282.90178	130	
282.93985	178	
282.98032	460	1+
283.07172	358	1+
283.10123	140	
283.98474	386	1+
284.09136	216	1+
285.03644	170	
285.22697	128	
285.94606	166	
286.08328	172	
286.18305	298	1+
286.58825	126	
286.84480	196	
286.87801	186	1+
288.06532	1208	1+
288.80180	134	
290.14876	192	
290.87362	264	1+
291.07594	122	
291.25806	260	1+
292.06395	154	
292.18644	224	1+
293.11348	130	
293.12884	160	
296.05081	122	
296.81552	160	
297.96368	164	1+
298.08710	160	
298.11645	122	
298.18639	152	
298.94610	136	
299.15042	118	
300.19398	298	1+
300.23260	150	
301.99668	154	
302.07254	286	1+
302.22526	278	
302.24729	320	1+
303.06640	284	1+
303.85206	140	
303.87273	192	1+
304.22091	282	1+
305.82238	196	1+
306.05759	234	1+
306.14072	230	
306.23133	196	1+
306.28556	140	
307.13556	146	
307.16525	340	1+
307.20544	160	
307.29294	896	1+
307.89075	290	1+
308.16706	262	1+
308.29830	682	1+
308.79469	188	
309.10849	144	
309.26211	254	1+
310.20317	266	1+
310.88370	142	
311.02648	254	1+
312.35688	214	
313.03172	370	1+
313.09161	164	
313.12981	140	
314.09292	150	
314.15148	136	
315.88065	218	1+
316.31544	144	
317.11369	120	
317.18904	226	1+
319.08051	164	
319.16392	126	
319.31262	142	
320.96365	224	1+
321.00849	238	1+
321.03164	238	
323.17558	122	
323.24136	274	
324.24003	170	
324.26323	118	
324.32598	268	
324.87310	264	1+
325.16471	188	
325.18646	232	
325.23564	142	
325.25306	158	1+
325.90561	128	
326.33596	132	
327.96820	132	
328.31717	188	1+
328.94687	194	
329.20252	228	1+
329.87585	182	
331.03684	122	
331.08548	314	1+
331.15937	122	
332.08865	266	1+
333.04128	196	1+
333.16769	144	
334.01545	372	1+
334.08688	262	1+
336.94912	214	
337.94571	144	
338.33964	134	
339.09537	394	1+
339.30396	124	
340.20707	242	1+
340.94799	130	
342.28491	194	
342.90628	202	
343.19711	330	
345.32166	138	
346.07342	236	1+
346.24143	120	
347.19598	236	1+
347.30093	158	
348.17141	152	
348.25179	240	1+
348.32583	180	
349.32315	220	
350.19101	312	1+
350.32156	162	
351.10366	150	
351.34045	134	
352.31658	200	1+
354.29495	154	
355.28214	312	1+
355.91768	120	
356.07351	128	
356.15574	198	1+
357.06233	140	
357.21266	172	
358.20684	128	
358.91268	184	1+
359.18724	198	
359.36911	134	
360.09361	176	1+
360.19305	122	
360.25004	132	
360.29129	120	
361.11220	520	1+
361.33839	394	1+
362.09528	160	
362.89919	178	
363.09273	128	
363.14172	274	1+
363.22427	128	
363.26202	210	1+
363.38439	148	
365.25958	220	1+
365.28522	328	1+
365.31746	516	1+
366.17260	178	
366.36835	142	
368.33447	276	1+
368.42583	1548	1+
369.24606	224	1+
END IONS

###FS:    #m/z: 322.93142 #charge 1+
###MS: 6
###MSMS: 7
BEGIN IONS
TITLE=Cmpd 4, +MS2(322.9314), 28.0-35.0eV, 0.1min #7
RTINSECONDS=7.111
SCANS=6-7
PEPMASS=322.93142	1575080
CHARGE=1+
152.61128	108	
191.95653	212	
201.04507	102	
203.49037	104	
205.94766	98	
207.02182	100	
213.03824	106	
215.88600	228	
219.03358	110	
219.17274	132	
220.87019	124	
222.95163	168	
222.97506	212	
223.92234	98	
223.96035	260	
223.97403	502	1+
224.00870	178	
225.86382	100	
225.87851	246	1+
228.91184	182	
229.02813	100	
229.10254	104	
229.91054	100	
230.86201	150	
230.95754	330	1+
231.87609	108	
232.12510	98	
233.01333	144	
233.04367	166	
233.07042	212	
233.16142	366	
233.89981	162	
234.03829	136	
234.16918	200	
235.87223	96	
236.08174	100	
237.09970	106	
237.11601	332	1+
238.09274	138	
238.87721	360	
239.00776	100	
239.07919	430	1+
240.94201	130	
240.96083	138	
241.04952	186	
241.94666	126	
242.12599	132	
242.94713	192	
243.88180	292	1+
243.91030	216	1+
243.93699	484	1+
244.03844	396	1+
244.92237	122	
245.16690	156	
246.97865	358	1+
247.04720	146	
247.94425	102	
248.03578	666	1+
248.12288	118	
248.98609	178	
249.04012	464	1+
249.09710	102	
249.14801	322	1+
250.15255	254	1+
251.04316	126	
252.01162	134	
252.10539	140	
252.12272	142	
253.10864	290	1+
253.15899	102	
253.17249	108	
253.19522	142	
254.96573	198	
255.14550	106	
256.09322	122	
258.23348	98	
258.55734	96	
259.09040	140	
259.15001	100	
259.49603	130	
260.17897	280	
261.07679	126	
261.18356	118	
262.02190	194	1+
262.97958	338	1+
263.05461	440	
263.98010	212	1+
264.07925	272	1+
265.01720	308	
265.06043	524	1+
265.08561	178	1+
265.12308	126	
266.02029	136	
266.99853	122	
268.00388	384	
268.06488	126	
268.09122	120	
268.96312	164	
268.97415	250	1+
269.00171	408	
270.27629	142	
270.65498	98	
271.17720	314	
271.95441	110	
272.04110	112	
272.09214	196	1+
272.79045	208	1+
272.85318	102	
272.98792	156	
273.24584	202	1+
274.25161	196	1+
275.05879	280	1+
277.05298	288	1+
277.06700	174	
277.10106	270	
277.88757	108	
278.25047	186	1+
279.09214	932	1+
279.23193	188	
280.07251	120	
280.14359	1016	1+
281.02782	150	
281.04906	486	
281.08839	164	
281.12258	134	
281.24085	150	
281.91627	126	
282.02713	448	1+
282.25664	106	
282.95501	188	1+
283.05455	168	
283.06930	142	
283.13814	128	
283.26192	362	1+
284.29425	1470	1+
285.13182	138	
286.11808	264	1+
286.66995	112	1+
286.91713	160	
287.14619	116	
288.06581	242	
288.20279	542	1+
288.23274	144	
289.00036	200	
289.88513	120	
290.06273	150	
290.18624	366	1+
290.96656	96	
292.02185	228	1+
292.06083	474	1+
292.88462	148	
293.01123	128	
293.16193	192	1+
293.99076	168	
297.26558	106	
298.90773	112	
299.05995	582	1+
299.98565	106	
300.59438	98	
301.80992	216	1+
302.04392	138	
303.10828	168	
303.25671	492	1+
304.03098	140	
304.18773	354	1+
304.26315	360	1+
305.10669	118	
305.16169	286	
305.88367	274	1+
305.98583	118	
306.28446	128	
306.80835	116	
307.08461	104	
307.11835	108	
307.80089	100	
308.05376	136	
308.25975	286	1+
308.29139	462	
308.89939	120	
309.10037	172	1+
310.30909	704	1+
311.02855	144	
311.88576	136	
312.03214	186	
313.03070	326	
314.09512	352	1+
314.13580	186	1+
318.89792	130	
319.05918	128	
319.08078	126	
320.15077	156	
320.19859	216	1+
320.26681	220	1+
321.12170	236	
322.09790	128	1+
322.14130	162	
322.22106	112	
323.16390	118	
323.23883	5540	1+
323.88721	120	
324.13728	214	
324.15310	112	
324.20649	1280	1+
325.14618	106	
325.30516	112	
325.32932	108	
325.99302	128	1+
326.17391	198	
327.05420	178	1+
327.21045	104	
327.24652	304	1+
328.40443	206	1+
END IONS

###FS:    #m/z: 336.94751 #charge 1+
###MS: 6
###MSMS: 8
BEGIN IONS
TITLE=Cmpd 5, +MS2(336.9475), 28.0-35.0eV, 0.2min #8
RTINSECONDS=7.883
SCANS=6,8
PEPMASS=336.94751	161452
CHARGE=1+
54.10189	92	
122.54869	100	
184.06951	94	
189.93457	96	
191.00142	106	
196.08582	114	
200.00688	114	
204.00534	154	1+
208.98181	118	
211.94552	13010	1+
211.97170	148	
213.94075	3666	1+
214.95180	106	
215.88723	394	1+
215.93823	544	1+
217.88449	462	1+
222.98801	102	
223.10540	102	
223.95628	282	1+
223.97837	222	1+
224.12730	202	1+
224.50873	100	
226.15350	108	
226.89374	214	1+
229.90438	232	1+
229.91924	100	
229.95603	9354	1+
230.89287	208	
231.00232	128	
231.95198	4456	1+
233.04500	234	
233.89659	652	1+
233.94987	976	1+
234.05016	92	
235.95168	226	1+
236.89430	138	
237.04040	112	
238.21565	108	
238.97845	118	
240.14595	164	
240.53256	94	
241.05206	184	
242.00486	162	1+
242.19592	220	
244.03860	176	
244.13375	154	1+
244.86780	100	
247.04525	168	
247.12243	150	
247.96648	2312	1+
248.03696	1056	1+
248.99041	308	1+
249.04224	728	1+
249.95992	1366	1+
250.98328	110	
251.03893	332	1+
251.06904	116	
251.10339	110	
252.07711	116	
252.57240	114	
252.93719	266	1+
252.97209	6714	1+
253.00881	132	
253.03798	112	
253.83832	112	
254.09193	230	
254.96783	2356	1+
255.07911	230	
255.14760	92	
256.08645	174	
256.96500	240	
257.02281	154	
257.96529	154	
258.04895	232	1+
258.23185	106	
258.96318	222	1+
258.97433	94	
259.10050	102	
259.17688	116	
261.06000	122	
261.07843	194	1+
262.04493	140	
263.00136	144	
263.05695	564	1+
263.10838	244	1+
264.98580	458	1+
265.01832	472	1+
265.09427	98	
265.96241	96	
266.18568	120	
266.24509	118	
266.88092	92	
267.07307	200	1+
268.95677	106	
269.01161	144	
269.98051	104	
270.03213	154	
270.19408	120	
270.98194	822	1+
271.04661	228	1+
271.06158	136	
271.13057	146	
271.17385	188	
271.21487	112	
271.91607	120	
272.58152	158	
272.79570	234	1+
272.97805	518	1+
273.89372	190	1+
274.08911	276	1+
275.05639	168	
276.86364	106	
277.06989	176	
277.23875	130	
278.07385	118	
279.00189	92	
279.21163	108	
279.79285	106	
279.96446	94	
280.06992	188	1+
280.11470	130	
280.27031	252	
280.89994	218	1+
281.03194	134	
281.04977	180	
281.20118	100	
282.03365	364	1+
282.27818	154	
283.03235	314	1+
283.28117	200	
283.86652	100	
285.00886	102	
285.10306	274	1+
285.43069	96	
285.85489	222	
286.10349	214	1+
286.14268	182	1+
287.08268	134	
287.90805	96	
288.01973	150	
288.06514	308	
288.10446	216	1+
288.19929	126	
288.88539	288	1+
288.98334	142	1+
289.00843	198	
289.03606	128	
289.07588	130	
289.14549	154	
290.16094	102	
290.24885	138	
290.95369	108	
291.07835	108	
292.06214	576	1+
292.26952	138	
293.01128	206	1+
293.10721	212	1+
293.92113	208	1+
294.27871	134	
295.07263	216	
295.25189	246	1+
296.97832	302	1+
297.13899	142	1+
297.21432	140	
297.52603	110	
298.08757	114	
298.21043	96	
298.31463	106	
299.05941	784	1+
301.98205	98	
303.86067	148	
304.13029	116	
304.21371	112	
304.76245	100	
304.91930	200	1+
306.03170	94	
306.79219	146	
306.88329	186	
307.05403	96	
307.08279	414	1+
307.29162	108	
307.54009	98	
309.87023	176	1+
310.12210	128	
310.69850	102	
311.02945	204	1+
312.10137	128	
315.03613	96	
315.05414	166	
315.15887	130	
316.09384	92	
316.13923	202	1+
318.21294	162	1+
319.08500	294	1+
321.22650	282	1+
321.28210	306	1+
321.53333	148	
321.88766	108	
322.11428	134	
322.14327	292	
323.13535	124	
323.24028	694	1+
325.98296	104	
328.07136	186	1+
328.36626	106	
328.68046	94	
329.17204	214	1+
331.20073	146	
332.09623	130	
332.12703	210	1+
332.80359	144	
333.05950	140	
333.18911	274	1+
334.16716	412	1+
334.33246	106	
335.12347	194	1+
335.33859	246	1+
336.09313	440	1+
336.24347	328	1+
336.94678	192	
337.09431	376	1+
337.20248	292	1+
337.79403	102	
338.28663	96	
339.23013	92	
339.26761	206	1+
340.13396	120	
340.31677	110	
340.39333	244	
341.08478	312	1+
341.25131	102	
341.39740	184	
341.90374	146	1+
END IONS

###FS:    #m/z: 359.96333 #charge 1+
###MS: 6
###MSMS: 9
BEGIN IONS
TITLE=Cmpd 6, +MS2(359.9633), 28.0-35.0eV, 0.2min #9
RTINSECONDS=8.655
SCANS=6,9
PEPMASS=359.96333	120956
CHARGE=1+
206.02158	116	
209.94279	446	1+
218.02222	138	
221.88924	140	
221.95811	142	
222.95465	946	1+
224.95027	1146	1+
225.17023	196	
226.94886	2898	1+
226.97187	178	
227.93527	296	
228.94424	3040	1+
233.06872	120	
233.95923	128	
234.96731	114	
238.06458	118	
240.96408	526	
241.06968	110	
241.15719	148	
241.96484	258	
242.03060	130	
242.19086	142	
242.96138	732	1+
243.12896	320	1+
244.05307	114	
244.16084	102	
244.95814	1126	1+
245.03965	278	1+
245.11769	112	
245.16259	210	1+
245.94581	304	
246.12119	114	
246.95354	1050	
247.09601	212	1+
248.98972	162	
249.04285	428	1+
250.91909	144	
251.03196	194	
251.05426	114	
251.96591	132	
252.03601	138	
252.06130	124	
252.52165	104	
252.96824	122	
253.05592	236	1+
253.83563	148	
253.85244	148	
254.04193	124	
255.10375	104	
255.17274	118	
257.03197	108	
257.98385	104	
258.88641	202	1+
258.97687	192	
259.93979	188	1+
260.08711	108	
260.13715	150	
260.97026	768	1+
261.00096	136	
262.99669	146	
263.05987	192	
263.98145	108	
265.25135	134	
265.97255	132	
266.06088	200	1+
266.88575	132	
267.00845	152	
267.24297	104	
267.97624	414	1+
268.20236	138	1+
268.96344	518	1+
269.00711	130	
269.12017	150	
269.16522	154	
269.18516	130	
272.93986	112	
273.93212	174	
274.93034	108	
274.96927	102	
274.98439	118	1+
275.05660	130	
275.08678	110	
275.13689	126	
276.84717	130	
277.07406	186	
278.10939	110	
279.01620	196	1+
280.26085	466	1+
282.12498	126	
282.92572	126	
283.98913	178	
284.85491	114	
286.12968	144	
287.06259	128	
287.81229	178	
288.87913	232	1+
289.06305	130	
290.05379	358	1+
290.94607	136	
292.06097	512	1+
292.13247	142	
294.85430	114	
295.02855	224	1+
295.29048	170	1+
295.92890	126	
297.06472	166	
297.13818	158	1+
297.16629	204	1+
297.19111	116	
297.87284	156	
298.08312	262	1+
298.10880	132	
299.26223	118	
300.52295	160	
301.14079	162	
302.54143	104	
302.88642	164	
304.03681	134	
304.09742	148	
304.76400	142	
305.10138	138	
305.15910	110	
305.43994	178	
306.29889	156	
306.99942	166	1+
307.03018	134	
308.08636	102	
308.12887	120	
308.15974	138	
308.24718	102	
308.32022	116	
310.22273	116	
310.34662	1050	1+
311.88403	228	1+
312.07279	154	1+
312.12440	132	
312.19385	134	
314.17616	118	
315.16211	212	1+
315.80791	160	
318.22470	178	
318.93832	342	
319.08447	372	1+
319.87815	138	
320.28922	120	
320.33098	126	
320.96217	232	1+
322.23298	108	
322.34682	592	1+
322.92615	206	
323.01941	932	1+
323.23891	532	1+
325.02439	238	1+
325.07599	142	
325.16277	464	1+
327.74423	116	
328.81368	142	
328.89316	194	
328.99574	180	1+
329.02999	136	
329.87533	212	
329.89788	116	
332.08802	450	1+
333.06191	106	
334.27736	138	
335.84058	194	1+
336.09011	394	1+
336.94972	220	
337.86751	136	
337.95003	112	
338.34297	234	
338.80005	106	
339.23205	330	1+
339.34618	214	
340.06432	254	1+
340.35738	648	
340.93971	206	
341.06725	200	1+
341.25188	108	
341.28689	252	1+
341.36137	308	
342.20520	146	
342.90325	114	
343.27213	226	1+
344.21791	132	
347.12003	686	1+
347.14631	108	
348.05876	162	1+
349.11660	232	
350.13000	126	
352.30876	218	1+
355.15944	266	1+
355.21169	220	1+
355.29133	194	1+
356.05102	196	1+
356.32608	134	
356.35070	178	
357.00901	154	
357.12682	288	1+
357.25820	128	
358.36687	296	
358.92121	108	
359.19208	188	
359.23861	112	
360.19008	122	
360.25908	318	1+
362.10708	460	1+
362.13276	120	
363.10985	408	1+
363.19652	122	
363.29124	138	
364.35850	128	
365.29495	180	
END IONS

###FS:    #m/z: 322.93172 #charge 1+
###MS: 10
###MSMS: 11
BEGIN IONS
TITLE=Cmpd 7, +MS2(322.9317), 28.0-35.0eV, 0.2min #11
RTINSECONDS=12.344
SCANS=10-11
PEPMASS=322.93172	1391672
CHARGE=1+
101.58969	94	
126.74623	96	
169.75044	96	
192.89032	126	
193.00485	116	
198.03443	84	
200.01200	88	
201.03850	112	
205.01472	92	
205.94818	92	
206.97609	120	
210.90991	92	
212.43877	96	
215.88968	478	1+
216.94037	104	
219.02944	110	
220.86635	110	
221.03770	86	
221.07806	174	
221.94685	218	1+
223.91514	112	
223.95927	174	
224.97799	332	
225.20441	98	
228.07962	88	
228.19868	202	1+
230.83983	84	
230.89198	136	
233.04821	88	
233.16190	202	1+
233.90043	136	
235.79680	94	
236.85024	96	
236.92967	84	
237.00169	86	
237.02405	86	
237.08588	88	
237.12819	142	
237.25293	92	
238.02015	100	
238.04187	118	
238.06891	86	
238.96198	132	
239.08168	610	1+
239.95847	302	1+
240.05621	104	
240.13707	96	
240.92000	92	
240.94132	374	
241.14591	86	
241.26985	86	
241.86930	106	
241.94323	244	
242.01064	198	1+
242.94423	768	1+
243.11349	124	
243.14616	190	
243.23644	88	
243.88537	354	1+
243.98992	186	
244.07607	98	
244.93764	568	1+
244.99343	122	
245.93737	336	1+
246.88496	104	
246.97867	238	
247.97500	140	
248.00127	94	
248.03686	462	1+
248.58579	94	
248.83757	98	
249.12979	248	1+
249.66719	94	
249.92546	144	
249.98715	192	1+
250.06174	94	
250.09918	302	1+
250.89763	114	
252.05169	104	
252.08868	116	
253.16297	150	
253.23057	104	
254.06943	130	
255.70816	110	
255.97344	84	
256.56897	88	
257.10252	100	
258.56710	96	
258.90810	142	
259.03371	234	1+
261.97176	128	
262.07904	128	
263.06130	128	
263.89377	114	
264.05706	136	
264.85777	140	1+
265.02185	156	
265.05711	100	
265.19418	88	
265.99440	206	1+
268.06120	156	
268.08526	92	
268.90700	144	
268.96144	94	
268.99976	222	1+
269.55703	110	
270.87525	86	
271.00620	134	
271.07940	94	
271.13004	90	
271.17618	374	1+
271.80705	140	
272.63635	104	
275.08964	90	
276.06419	262	1+
277.83406	120	1+
278.09895	86	
279.02936	94	
279.09284	762	1+
279.26541	172	1+
279.95543	242	1+
279.99028	86	
280.12172	102	
280.14212	646	1+
280.96626	402	1+
281.05162	164	
281.10553	292	1+
283.83765	100	1+
284.05438	130	
284.17053	96	
284.18948	110	
284.29442	1188	1+
284.98148	246	1+
285.09983	102	
286.95513	88	
288.06571	250	
288.19998	262	
288.27360	206	1+
288.41506	94	
288.89062	90	
290.06173	220	1+
290.09617	84	
290.14542	150	
292.82708	198	1+
293.04451	152	
296.84932	136	
297.93895	192	1+
298.01736	104	
298.86398	102	
299.06339	116	
299.26099	86	
300.08951	116	
301.08962	200	1+
302.24788	122	
304.08064	88	
304.18900	168	
304.22504	206	1+
305.04876	194	1+
305.10301	188	
305.17182	136	
307.28393	88	
307.88583	328	1+
308.29343	270	
308.89025	274	1+
309.22538	118	
309.27952	114	
309.29410	134	
309.92428	92	
310.26585	86	
310.31015	310	
310.88596	90	
311.02769	118	
312.02836	104	
313.03055	736	1+
313.07117	90	
313.65383	90	
313.87074	174	1+
317.00830	84	
319.04463	158	1+
319.08248	116	
319.30957	204	1+
320.80518	90	
321.11953	114	
321.16802	94	
322.23563	114	
323.24010	3464	1+
324.13723	178	
324.20721	688	1+
324.89351	92	
325.43568	94	
325.89984	136	
326.20055	86	
326.36708	86	
326.70635	108	
326.90393	84	
327.25051	352	1+
328.16854	110	
END IONS

###FS:    #m/z: 336.94776 #charge 1+
###MS: 10
###MSMS: 12
BEGIN IONS
TITLE=Cmpd 8, +MS2(336.9478), 28.0-35.0eV, 0.2min #12
RTINSECONDS=13.1155
SCANS=10,12
PEPMASS=336.94776	142228
CHARGE=1+
52.95914	86	
155.75535	92	
198.08634	158	
199.86080	86	
205.01483	116	
205.02872	90	
208.97357	92	
209.94539	202	
211.66265	94	
211.94523	7808	1+
212.14340	100	
212.87963	258	
212.89371	168	1+
213.94045	3942	1+
214.88408	536	1+
215.88793	462	1+
215.93814	548	
217.88299	382	
217.93577	106	
217.95600	100	
218.02145	92	
222.95758	448	1+
223.08331	114	
223.96142	376	1+
223.97941	136	
224.15568	94	
226.07341	116	
227.04021	92	
227.97748	102	
228.91122	88	
228.95729	94	
229.95604	7960	1+
230.88969	394	1+
231.03124	170	
231.95129	3838	1+
232.20721	96	
233.04533	144	
233.16131	160	1+
233.90051	240	
233.91555	150	
233.94915	318	1+
235.87458	144	
235.89360	188	
235.94773	132	
237.06811	98	
238.89732	88	
239.06151	90	
240.12784	138	
240.90607	92	
240.96174	146	
241.04978	110	
241.06820	224	1+
242.06143	110	
242.85375	118	
246.06389	88	
246.97574	184	
247.96628	1960	
248.03952	202	
248.90106	352	1+
248.98613	288	
249.04164	170	
249.89233	94	
249.96250	848	1+
250.04768	102	
251.95686	272	
251.97173	130	
252.06724	98	
252.97193	4428	1+
253.08935	350	1+
253.90417	330	1+
254.03797	94	
254.87056	102	
254.96845	2022	1+
255.04383	124	
255.07493	656	1+
255.66487	94	
256.13064	90	
256.16999	92	
256.96500	346	1+
257.07704	246	1+
257.11789	92	
257.89983	280	1+
258.97964	94	
262.10391	106	
263.90467	258	1+
263.97908	216	1+
264.62268	110	
265.02123	646	1+
265.06371	184	
266.96479	146	
266.99887	340	1+
267.96738	98	
268.08346	88	
268.84556	162	
269.88981	92	
270.19279	140	
270.86358	146	1+
270.98340	302	1+
271.01770	206	1+
271.18149	124	
272.85285	108	
272.97698	330	1+
273.99852	106	
274.97959	92	
275.00559	92	
275.06213	230	
276.03669	90	
276.05753	140	
277.00882	158	
277.07184	116	
277.83708	184	1+
278.00153	168	
278.51069	88	
279.10308	102	
279.24123	138	
280.26732	134	
280.80951	110	
281.05104	776	1+
281.19086	108	
282.13111	94	
282.92526	198	
283.03109	224	
284.03996	106	
285.09207	226	1+
286.86775	90	
286.90937	154	
287.06670	270	1+
287.91506	106	
288.20017	146	
288.26315	102	
289.01185	164	
289.51304	92	
289.87664	108	
290.02924	142	
290.98130	182	1+
291.06355	268	1+
292.56934	90	
292.80033	98	
293.04949	114	
293.13113	116	
293.26702	90	
293.99798	204	
295.14578	90	
295.99923	150	
296.97132	146	
297.15438	144	
298.08307	180	1+
299.06250	508	1+
300.08093	148	
300.20917	88	
301.01822	108	
305.02536	114	
306.14426	90	
306.84309	86	
306.87940	112	
308.29214	142	
308.88106	136	
309.01285	214	1+
309.26308	88	
309.68431	102	
311.03474	98	
311.87478	108	
313.06185	168	1+
313.88417	88	
316.24020	92	
316.92790	94	
317.19509	148	
317.37912	88	
318.19558	134	
318.21303	114	
319.04786	220	1+
319.08259	176	1+
319.16203	188	1+
320.88220	88	
321.65001	134	
322.13399	116	
322.31017	112	
323.01706	208	1+
323.24188	318	1+
324.89773	150	
326.05785	188	1+
327.92473	92	
328.29279	98	
329.06005	148	
329.13610	142	
333.20664	190	1+
333.27960	88	
333.77764	104	
334.18923	88	
336.07479	144	
337.09359	132	
337.25488	238	
338.25197	108	
338.28166	246	1+
340.35348	122	
340.39050	482	
341.08831	102	
341.26706	154	
342.20797	104	
END IONS

###FS:    #m/z: 359.96354 #charge 1+
###MS: 10
###MSMS: 13
BEGIN IONS
TITLE=Cmpd 9, +MS2(359.9635), 28.0-35.0eV, 0.3min #13
RTINSECONDS=13.8875
SCANS=10,13
PEPMASS=359.96354	104248
CHARGE=1+
146.52221	98	
195.04215	100	
197.06363	90	
201.88915	122	
206.05340	98	
207.01099	134	
209.94489	302	
210.93688	190	
217.89269	146	
218.09915	94	
221.89209	126	
222.88004	116	
222.89536	102	
222.95406	192	
223.96007	122	
224.12612	194	1+
224.94826	790	1+
226.15858	94	
226.90161	116	
226.94750	2412	1+
226.96674	282	
227.93180	212	
228.74931	110	
228.94408	2114	1+
232.84613	94	
233.96846	352	1+
234.09243	148	
235.98931	100	
236.14141	126	
237.01297	92	
240.96364	640	1+
242.20475	100	
242.96047	344	1+
244.03894	116	
244.95821	1182	
245.94358	252	
246.95267	1710	
246.97683	116	
248.51406	100	
249.03388	100	
249.23345	136	
249.84120	106	
251.03147	422	1+
253.17329	114	
255.97155	118	
256.55914	106	
257.72650	100	
258.97471	168	
260.08391	94	
260.96842	306	
261.15237	92	
263.05509	168	
263.98102	138	
265.08393	106	
266.24902	178	
267.06607	142	
267.10351	130	
267.59689	100	
267.97769	238	
268.10809	188	1+
268.86710	138	
268.95709	242	
269.00105	158	
269.18862	272	1+
269.96883	448	1+
271.84389	202	
272.12366	100	
272.93288	142	
273.01124	96	
275.06115	226	1+
279.01938	128	
279.11150	120	
280.03907	230	1+
280.26443	112	
280.86857	104	
280.93489	182	
280.96252	152	
281.20023	144	
281.99814	110	
282.08361	150	
282.22676	94	
282.98422	106	
283.08078	216	1+
283.13573	138	1+
284.70292	106	
286.05121	280	1+
288.05727	252	1+
288.87440	92	
289.01694	98	
289.51497	94	
289.76999	92	
290.14973	178	1+
290.43526	108	
292.06017	102	
292.93942	130	
293.88240	94	
294.88229	152	
294.92013	94	
295.02228	554	
296.59267	118	
297.16394	188	
299.09243	100	
300.15714	132	
301.59556	94	
301.93070	92	
302.86172	140	
304.44503	138	
304.88292	152	1+
306.08415	90	
307.89238	132	
308.19214	98	
309.92435	100	
310.18816	100	
310.34415	320	1+
310.87272	208	
311.02798	112	
313.88485	92	
314.17757	102	
315.02668	208	1+
315.25253	102	
318.24154	94	
318.94013	244	
319.08426	112	
319.11848	122	
319.99858	146	
320.29436	256	1+
321.22018	104	
322.31638	234	1+
322.34950	196	1+
322.93550	154	
323.01815	1390	1+
323.12949	100	
323.23916	558	1+
323.87161	98	
324.13536	102	
324.89709	164	
325.16191	462	1+
325.95427	110	
326.16747	278	1+
326.95000	90	
327.80772	92	
329.27922	98	
330.89328	92	
332.09104	96	
332.79588	94	
332.88224	118	
336.94690	260	
337.09479	96	
337.38362	90	
338.25108	134	
338.34394	114	
339.23454	188	
339.30509	102	
340.12693	102	
340.19159	142	
340.35783	338	
341.01696	112	
341.36554	170	
341.81755	182	
342.36098	124	
343.27121	128	
344.05762	218	1+
345.13176	150	
347.11679	594	1+
349.83568	158	
350.10009	92	
351.08363	96	
351.19053	110	
356.29191	104	
356.33421	124	
358.20367	110	
358.36578	182	
359.37151	176	
360.22149	94	
360.33220	120	
361.12250	270	1+
362.42718	90	
363.15068	138	
363.25968	96	
364.04309	122	
364.19231	126	
END IONS

###FS:    #m/z: 340.94235 #charge 1+
###MS: 14
###MSMS: 15
BEGIN IONS
TITLE=Cmpd 10, +MS2(340.9424), 28.0-35.0eV, 0.3min #15
RTINSECONDS=17.601
SCANS=14-15
PEPMASS=340.94235	873836
CHARGE=1+
140.44504	112	
186.43609	94	
197.87977	104	
205.95017	120	
208.95985	120	
213.42230	96	
213.56571	106	
213.89875	92	
213.93851	2582	1+
214.89758	156	
215.88871	408	
216.88222	496	1+
217.57553	94	
217.88419	316	1+
217.93644	350	1+
218.03752	90	
219.89377	148	
221.07034	100	
222.95511	98	
222.97493	256	1+
224.20336	90	
224.95995	180	
225.95374	130	
226.04591	94	
226.89257	102	
226.94950	334	
229.95894	184	
230.95447	112	
231.89142	280	1+
231.95139	1728	1+
233.89367	324	1+
233.94810	478	1+
234.03539	118	
235.04727	96	
235.94472	166	
237.05853	170	
237.89532	148	1+
238.21476	124	
238.89879	178	1+
239.03704	168	
239.05491	130	
240.06723	192	1+
240.23251	258	
242.07366	180	1+
242.56563	118	
243.98621	94	
244.04359	140	
245.87317	192	1+
246.09077	136	
246.54521	98	
246.97505	152	
247.23902	150	
247.98278	160	
248.91962	208	1+
248.98478	108	
249.04221	134	
249.96710	336	
250.94878	100	
252.17063	100	
252.96136	152	
253.23435	102	
253.99053	96	
254.96871	1288	1+
255.08158	230	
255.23139	90	
255.95426	94	
256.07678	134	
256.13846	104	
256.97839	110	
257.03356	92	
258.05857	108	
258.44867	90	
258.97903	132	
259.99186	114	
261.07269	132	
261.10204	246	1+
261.89905	180	1+
263.06671	126	
265.01467	338	1+
265.16584	168	
266.99972	164	
267.97099	130	
269.00718	362	
269.19428	158	
270.17850	104	
272.39093	92	
272.93542	180	
272.95316	122	
272.97752	196	
273.97275	126	
274.01665	130	
276.03247	94	
276.06355	116	
276.81670	90	
276.98405	94	
277.17014	110	
277.86664	98	
278.84704	150	
278.96513	174	
279.97362	130	
280.20410	150	
281.04910	562	1+
282.27919	168	
282.88583	118	
285.92876	92	
288.02010	176	1+
288.06542	120	
288.13384	92	
288.20216	118	
289.08487	92	
289.88411	172	
290.06702	94	
290.14896	172	
290.79428	128	
292.14098	100	
292.86389	128	
293.85582	152	
294.85691	128	
295.02306	226	
295.84028	94	
295.86964	342	1+
296.97729	154	
297.00028	110	
297.27527	116	
297.91278	102	
297.97512	424	1+
298.19563	120	
298.30884	108	
298.99422	96	
299.06433	230	
300.06179	162	
301.01861	154	
301.07228	148	
304.33787	106	
305.03532	108	
305.19221	160	
305.80469	168	
307.28495	134	
307.31567	252	1+
307.80078	138	
308.29525	240	
308.87614	114	
309.95659	96	
310.87275	116	
311.03180	132	
311.88779	140	
312.02462	160	
312.88882	90	
313.02927	252	
313.10690	114	
319.06243	142	
319.60084	106	
319.88464	124	
320.10059	102	
320.12039	132	
320.21259	308	1+
322.24751	104	
323.01874	598	1+
323.11286	154	1+
323.24035	518	1+
323.90532	262	1+
324.29221	212	1+
324.32481	182	
324.89005	126	
328.17077	172	
328.18931	190	
328.94073	140	
329.87239	270	1+
332.16209	102	
335.08923	98	
337.08287	110	
337.24803	162	
338.87677	178	1+
340.39324	250	
341.20533	282	1+
341.39751	124	
342.09882	278	1+
342.28324	196	
343.24557	180	
343.31802	98	
343.90933	132	
344.05598	92	
344.26182	98	
344.96999	92	
END IONS

###FS:    #m/z: 363.95864 #charge 1+
###MS: 14
###MSMS: 16
BEGIN IONS
TITLE=Cmpd 11, +MS2(363.9586), 28.0-35.0eV, 0.3min #16
RTINSECONDS=18.373
SCANS=14,16
PEPMASS=363.95864	481250
CHARGE=1+
183.93557	126	
189.86224	338	
205.94762	152	
208.94269	124	
209.86982	108	
209.94234	566	1+
212.87939	994	1+
216.41972	94	
222.95166	202	
223.95329	152	
224.94764	1040	1+
224.97431	158	
225.90422	100	
226.87558	120	
226.89606	134	
226.94857	4204	1+
226.97116	212	
227.11734	118	
227.83466	94	
227.86612	110	
227.93013	162	
228.10773	94	
228.89571	216	
228.94328	5018	1+
228.97725	92	
229.13772	124	
229.56769	148	1+
230.89070	1442	1+
232.88452	356	1+
234.87928	148	
237.88601	100	
238.53131	106	
238.90071	280	1+
240.78895	94	
240.94196	298	
240.96378	572	1+
241.94250	210	
242.19586	208	
242.94296	366	
242.95822	350	
244.15955	108	
244.95873	2526	1+
245.94076	240	
246.80613	100	
246.95451	2848	1+
246.98109	212	1+
248.16186	96	
248.90301	472	1+
249.85005	102	
250.21735	106	
250.90301	252	1+
250.94925	92	
250.97251	154	
252.11234	144	
252.88724	138	
252.96897	96	
254.16066	110	
255.14193	178	
256.14028	148	
256.95416	114	
257.11228	98	
257.97284	430	1+
258.38583	94	
258.97393	304	1+
260.80465	134	
260.97208	486	1+
261.90143	108	
262.83304	272	1+
263.05796	238	1+
263.93622	106	
266.25014	196	1+
266.86763	134	
267.00066	222	
267.97446	344	
268.79033	154	1+
268.89735	140	
268.97057	890	1+
268.99987	130	
269.07906	142	1+
269.13623	100	
269.96928	508	1+
271.87858	92	
271.91599	112	
272.17441	330	
272.85202	118	
272.93706	208	
273.25310	102	
273.79449	234	1+
273.88848	108	
274.87918	100	
276.44292	92	
276.85609	118	
277.04765	94	
277.09308	286	1+
279.84352	98	
279.95343	100	
280.11150	164	
280.79502	196	
280.85813	198	1+
283.01475	138	
283.98583	380	
285.62956	116	
285.84691	410	1+
285.86490	124	
288.06558	138	
288.88338	208	1+
289.08368	130	
291.44060	158	
291.79617	154	
291.87560	128	
293.06956	92	
293.11785	190	
293.95032	130	
294.27846	136	
295.02697	118	
296.16056	220	1+
297.08626	252	1+
297.11563	114	
297.55137	98	
297.81350	114	
298.80384	234	
301.08764	170	
301.40389	104	
301.86424	156	
301.99997	136	
302.04595	92	
302.09432	188	1+
302.12116	216	1+
302.25269	92	
302.50478	94	
302.85613	722	1+
303.25593	118	
303.80893	190	
303.85899	608	1+
304.88696	124	
305.22136	112	
305.27455	112	
306.82107	112	
307.81036	100	
308.29652	444	1+
309.88310	214	1+
310.30914	132	
311.10352	146	
311.12668	114	
312.09407	304	1+
312.87656	130	1+
316.85924	152	1+
317.06969	100	
317.21578	140	
318.59879	102	
319.93588	118	
321.32112	146	1+
321.81618	196	
322.64650	104	
322.82018	98	
322.93273	128	
323.02332	312	1+
323.07127	302	1+
323.23788	218	1+
324.02661	236	1+
324.18776	98	
324.94508	212	1+
325.18912	180	
325.90134	118	
326.84191	94	
326.87805	416	1+
327.06358	96	
327.86799	154	
328.97086	146	
330.89905	92	
331.77536	92	
332.09572	138	
334.78938	106	
335.09055	222	1+
335.33391	94	1+
336.94443	240	
337.79874	104	
338.37873	104	
338.87017	144	
339.82989	184	
339.98204	106	
340.94130	202	1+
342.28781	192	
343.19584	108	
343.24755	136	1+
343.27871	116	
348.05127	140	
348.18580	180	1+
348.82110	234	1+
349.32192	148	
350.04242	120	
350.30011	96	
351.03330	112	
355.05816	334	1+
355.16811	146	
356.37015	100	
356.83850	184	1+
356.88750	94	
357.21045	250	1+
358.33428	100	
359.83518	180	1+
360.06485	114	
360.32540	142	
361.19976	156	
361.22882	138	1+
361.27586	202	1+
362.28054	236	1+
363.10573	154	
364.16944	218	1+
365.13905	164	1+
365.22812	106	
365.26477	148	
367.21316	264	1+
367.33383	138	
368.42512	298	1+
369.13890	142	1+
END IONS

###FS:    #m/z: 336.94749 #charge 1+
###MS: 14
###MSMS: 17
BEGIN IONS
TITLE=Cmpd 12, +MS2(336.9475), 28.0-35.0eV, 0.4min #17
RTINSECONDS=19.145
SCANS=14,17
PEPMASS=336.94749	129296
CHARGE=1+
194.88763	88	
198.95390	86	
200.11273	168	
201.90752	108	
205.95054	134	
206.97793	112	
208.98325	128	
209.04287	88	
211.14313	92	
211.94587	7150	1+
212.87936	224	
213.87865	204	
213.94075	3536	1+
214.99843	92	
215.88870	758	1+
215.93870	368	
216.06939	88	
217.39428	102	
219.02950	164	
220.02732	88	
222.95632	210	1+
222.97736	92	
223.11530	86	
223.97627	190	
227.02401	94	
228.89550	252	1+
229.95582	6654	1+
230.04199	86	
230.89199	650	1+
231.11709	126	1+
231.95099	3028	1+
232.06354	194	1+
232.19791	100	
233.90168	326	1+
234.93673	320	1+
235.83345	126	
235.86717	190	1+
235.89552	562	1+
236.03278	86	
236.15331	86	
237.01336	106	
237.06591	210	
237.99865	88	
238.04547	134	
241.46647	96	
241.90313	116	
242.19654	176	
244.15921	124	
244.97804	236	1+
247.06068	88	
247.96585	1792	1+
248.89948	208	
249.04258	92	
249.96377	732	1+
251.98823	222	
252.01178	248	1+
252.16729	110	
252.56449	100	
252.83538	98	
252.97197	3668	1+
253.01776	164	1+
253.90696	180	
253.95704	120	
254.07129	88	
254.09816	248	1+
254.89092	110	
254.96700	1262	1+
255.07344	364	1+
255.56689	90	
256.00272	144	
256.91432	224	
256.96849	170	
257.94955	98	
262.05630	396	1+
262.94920	104	
263.05823	336	1+
263.09458	86	
263.96735	100	
263.98855	94	
265.01960	170	
267.00190	136	
267.02484	98	
267.13836	144	
267.84158	294	1+
267.99914	86	
268.98473	108	
269.08179	140	
270.15027	110	
270.19871	102	
270.92632	124	
270.98341	120	
272.08674	126	
272.58778	88	
272.97864	324	1+
273.08751	92	
273.97969	270	1+
274.20169	118	
274.54738	112	
275.05694	122	
275.16843	98	
276.01340	142	
276.13525	116	
276.76347	92	
276.84230	106	
276.89189	166	
276.94122	102	
277.07463	362	
277.90625	206	1+
278.35916	86	
278.84266	100	
278.96679	88	
279.10412	248	1+
279.25524	98	
279.83393	176	
280.26189	284	1+
281.04990	370	1+
281.94821	216	1+
285.85498	180	
286.85618	206	
287.85477	114	
288.67188	92	
290.05137	98	
290.14715	122	
290.80768	94	
290.86158	106	
291.06841	122	
291.86044	88	
292.05817	104	
292.19586	224	1+
293.06905	294	1+
293.11396	376	1+
293.29260	102	
293.84875	206	1+
293.99726	136	
295.20094	244	1+
295.97128	174	
296.97557	136	
297.11381	106	
297.98370	122	
298.01437	180	1+
298.07286	112	
298.30898	234	
298.41572	142	
298.87677	88	
299.04184	106	
299.05904	220	
299.42880	160	
300.02084	260	1+
300.05864	290	1+
300.53707	114	
300.89764	94	
301.05747	232	1+
302.21888	106	
304.26930	104	
304.94010	100	
306.28405	88	
307.31312	112	
307.79940	106	
307.89469	134	
308.10250	90	
308.29093	110	
308.33114	86	
308.87449	112	
309.33372	108	
309.97721	152	
310.53857	88	
310.92810	86	
313.02891	118	
316.19201	106	
316.25997	106	
316.31095	142	
317.04824	104	
317.10777	94	
318.05720	88	
318.14487	158	
319.29108	96	
321.02459	196	1+
321.96730	98	
322.13686	146	
322.82040	216	1+
323.19254	90	
323.23989	236	1+
323.41856	90	
323.88821	156	1+
325.17183	176	1+
326.88947	122	
328.89955	164	
329.06848	184	
333.07606	88	
333.09803	98	
333.16765	246	
333.32127	124	
334.96848	190	1+
335.17072	214	1+
336.32481	104	
338.35033	116	
338.92747	126	
341.88431	88	
341.96602	180	1+
342.20478	172	
END IONS

###FS:    #m/z: 340.94234 #charge 1+
###MS: 18
###MSMS: 19
BEGIN IONS
TITLE=Cmpd 13, +MS2(340.9423), 28.0-35.0eV, 0.4min #19
RTINSECONDS=22.851
SCANS=18-19
PEPMASS=340.94234	1280398
CHARGE=1+
52.81270	104	
189.86298	196	
192.89230	96	
196.88266	154	
200.01194	94	
200.14910	92	
200.42973	92	
205.94990	224	
212.88166	154	
213.56401	136	
213.88078	178	
213.89246	160	
213.94127	1974	1+
215.88709	532	1+
215.93783	332	
215.95057	100	
217.88359	370	1+
217.93652	248	
220.18235	94	
221.15263	92	
221.94626	178	
222.91464	94	
223.95773	370	
225.80774	102	
226.48209	102	
226.95022	310	1+
226.97656	120	
227.95529	276	1+
230.82500	200	1+
230.88875	404	1+
231.95108	2330	1+
233.89725	474	1+
233.95003	346	
235.07203	220	1+
235.94533	122	
236.89823	238	1+
237.10217	94	
239.95602	140	
240.13696	106	
240.22975	100	
240.96535	106	
241.12601	124	
241.94337	274	1+
242.10824	132	
243.00676	96	
244.03998	318	1+
246.97168	128	
248.04265	180	1+
248.86065	224	1+
248.98596	152	
249.96252	448	1+
249.98396	104	
250.09623	102	
250.89765	130	
251.90473	108	
251.95823	118	
252.96932	164	
254.57056	102	
254.94271	224	1+
254.96699	1232	1+
254.99000	114	
255.07781	206	
255.09500	128	
256.83669	206	1+
256.92152	146	
257.53167	98	
259.96007	202	
260.93170	98	
260.98459	130	
261.88784	144	
262.93103	146	
262.96831	134	
262.98646	134	
263.89102	128	
264.04619	94	
264.80629	112	
266.13226	166	1+
266.24800	130	
266.94302	94	
266.98699	112	
267.01796	140	
267.98344	110	
268.89417	110	
269.00122	158	
269.10237	148	1+
270.96873	92	
271.13263	94	
271.79755	128	
272.93718	544	1+
272.98101	388	1+
273.00506	126	
273.81214	298	1+
273.90246	136	
274.81622	234	1+
274.89105	104	
278.96627	288	
279.82817	120	
279.96446	128	
280.26198	254	
280.85255	252	1+
281.05244	334	1+
281.35205	100	
282.28380	148	
283.03815	126	
285.90287	116	
286.08112	122	
288.06574	108	
288.87327	166	
289.01424	126	
289.20701	160	
289.41685	106	
289.88424	170	
290.86748	98	
290.88406	92	
291.02059	178	1+
291.24995	92	
292.86466	208	1+
293.14778	142	
293.84952	440	1+
294.85216	324	1+
295.02054	120	
295.07982	190	1+
295.97180	128	
295.99699	96	
296.02758	126	
296.19529	100	
296.33032	168	1+
297.97560	402	1+
298.30929	106	
299.06102	458	1+
300.92039	168	1+
301.02245	154	
301.81362	178	1+
302.17290	134	
302.86129	146	
302.94556	316	1+
305.26939	146	
305.87889	124	
307.11686	146	1+
307.79822	138	
307.89372	134	
308.29938	144	
308.81105	122	
308.87943	180	
309.10578	124	
310.88027	230	
311.02999	136	
311.86366	176	
311.88454	98	
313.03150	310	1+
313.81671	94	
314.14729	156	
314.94847	92	
316.03929	116	
317.02604	96	
317.22818	100	
318.14052	92	
318.85202	100	
321.12350	120	
322.13556	166	
322.26770	186	1+
323.01414	94	
323.03268	144	
323.07009	108	
323.23940	314	1+
324.07261	120	
324.32024	130	
324.89147	152	
325.13784	92	
325.25431	132	
326.08256	108	
326.17457	116	
327.12324	104	
328.26857	104	
328.88902	264	
329.03067	100	
329.13712	128	
329.87771	124	
331.01493	96	
331.08447	200	1+
331.38400	92	
332.85179	98	
334.88536	128	1+
337.09577	124	
337.35460	128	
338.00824	102	
338.86589	172	
341.10856	94	
341.25392	96	
341.39508	138	
342.31976	134	
343.23949	194	
344.23713	106	
344.33167	150	
END IONS

###FS:    #m/z: 363.95853 #charge 1+
###MS: 18
###MSMS: 20
BEGIN IONS
TITLE=Cmpd 14, +MS2(363.9585), 28.0-35.0eV, 0.4min #20
RTINSECONDS=23.623
SCANS=18,20
PEPMASS=363.95853	765046
CHARGE=1+
189.86263	254	
190.86720	140	
191.85857	392	1+
196.88179	226	
200.01027	106	
203.98915	166	
207.87381	604	1+
207.94738	166	
208.94366	110	
209.87018	158	
209.94401	962	1+
210.88475	186	
211.88485	164	
212.87926	1866	1+
213.04099	134	1+
214.89537	114	
216.89950	124	
222.95387	1182	1+
224.95041	1392	1+
225.20312	162	1+
225.88424	294	1+
226.86804	120	
226.88944	208	1+
226.94813	6352	1+
226.97449	394	1+
227.51276	144	1+
227.93113	206	
228.53235	126	1+
228.89515	680	1+
228.94403	7722	1+
229.06751	106	
230.89018	2786	1+
230.94063	120	
234.88293	284	
240.61431	100	
240.94201	366	1+
240.96331	822	1+
242.19800	98	
242.94266	568	
242.95901	892	1+
243.97030	98	
244.13086	144	
244.16494	118	
244.49056	108	
244.88838	110	
244.95894	3508	1+
245.04493	172	
245.57824	88	1+
245.94623	278	
246.95469	3864	1+
247.06663	158	
247.96968	226	1+
248.03061	102	
248.50818	104	
248.90071	1716	1+
250.90148	304	1+
250.95017	138	
251.01656	130	
251.03870	104	
251.07290	140	
251.12633	152	
252.94692	102	
253.90797	244	
253.99972	220	1+
254.90569	180	
255.14349	130	
256.14363	106	
256.96469	98	
258.02066	98	
258.83660	134	
258.99653	98	
259.22921	108	
260.96888	550	1+
260.99418	114	
263.83318	120	
264.97554	352	1+
265.03025	98	
265.08568	360	1+
265.42916	150	1+
265.97766	300	1+
266.15162	162	1+
266.81808	112	
267.11428	142	
267.13847	158	
267.78752	118	
267.84215	98	
267.85532	182	
267.97836	196	
267.98589	264	
268.95709	140	
268.96817	646	1+
269.12507	132	
269.41826	98	
269.96788	570	1+
270.19879	256	1+
270.84126	160	1+
271.19532	196	1+
271.91069	368	1+
271.96969	134	
272.16904	628	1+
272.91247	332	1+
272.93656	262	1+
272.96270	192	1+
276.84503	102	
276.86185	140	
278.01473	202	1+
278.09505	106	
278.85196	118	
279.09011	102	
279.10814	112	
279.90703	154	
280.79443	256	
280.93028	160	
281.79767	190	
281.85318	122	
281.99713	98	
282.94785	98	
283.02233	106	
283.07111	102	
283.13525	146	
283.79404	126	
283.98546	216	1+
284.88217	260	1+
285.84419	498	1+
286.80049	124	
287.14453	212	1+
288.07126	104	
289.05037	102	
290.14612	284	1+
290.78939	158	
292.85717	374	1+
294.80281	206	1+
294.84634	144	
296.00271	220	1+
296.34969	98	
296.85269	138	
296.95845	108	
297.12652	100	
297.92685	170	1+
298.00983	230	1+
298.09421	106	
298.80611	548	1+
299.12969	130	
300.14757	200	1+
300.51784	100	
301.80208	106	
301.86244	318	
301.99752	212	
302.80152	310	1+
302.90830	102	
302.92407	98	
303.12685	98	
303.85808	970	1+
304.01281	302	1+
304.88537	162	1+
305.95258	230	1+
306.14298	126	
306.79331	122	
306.88621	240	1+
306.93222	196	
307.30779	134	
307.80940	104	
308.17608	150	1+
308.29414	252	
308.93077	166	
309.30670	406	1+
309.43363	104	
309.93934	114	
310.04227	134	
311.87053	300	1+
312.39787	102	
315.49390	100	
315.92768	110	
316.81557	126	
316.87065	96	
318.87420	198	1+
318.94465	98	
319.13372	114	
319.86716	184	1+
319.93038	184	1+
321.12637	100	
321.17683	188	1+
321.82645	248	
322.01311	384	1+
322.05988	102	
322.81437	102	
323.01743	328	1+
324.07011	258	1+
325.15735	104	
325.18340	492	1+
325.79824	110	
326.87531	204	1+
328.30334	96	
328.89430	150	
330.16136	162	1+
332.09164	166	
333.76207	98	
336.94595	860	1+
337.75240	150	
337.81548	168	
338.87346	108	
339.83138	230	
340.82550	98	
340.93962	386	
342.27517	242	1+
342.90575	112	
344.10504	124	
345.06277	108	
345.43072	100	
347.18439	274	1+
348.01862	150	
350.09886	136	
350.40563	106	
351.33640	168	
352.19873	196	1+
353.88851	118	
357.21675	150	
357.31898	98	
361.28301	106	
362.19118	110	
363.04204	96	
363.10788	132	
363.21812	154	1+
364.36293	132	
365.28031	98	
365.84029	136	
366.17825	130	
366.78366	100	
367.33336	230	1+
368.42883	172	
368.83818	150	
368.92732	224	1+
END IONS

###FS:    #m/z: 507.84861 #charge 1+
###MS: 18
###MSMS: 21
BEGIN IONS
TITLE=Cmpd 15, +MS2(507.8486), 28.2-35.2eV, 0.4min #21
RTINSECONDS=24.395
SCANS=18,21
PEPMASS=507.84861	211800
CHARGE=1+
191.95695	310	
194.08945	166	
196.01490	170	
200.88899	156	
209.94322	206	
210.03397	164	
217.95462	190	
218.88300	174	1+
230.84916	284	1+
230.98073	156	1+
239.06620	198	1+
240.08724	234	1+
241.06127	212	1+
248.16387	172	
249.06469	218	1+
249.88695	300	1+
250.97125	206	
252.08016	386	1+
253.09357	196	1+
253.93615	280	1+
257.09680	244	1+
259.08644	300	1+
259.86951	196	
260.08960	232	1+
266.09139	176	
267.13926	246	1+
268.09432	280	1+
268.11467	282	1+
268.97575	196	1+
269.09662	210	1+
271.87691	968	1+
272.85455	284	
273.85444	220	
274.04204	214	1+
275.96198	196	1+
276.04295	242	1+
276.96399	156	1+
279.83460	248	1+
280.10870	356	1+
280.38274	152	
280.83611	168	1+
281.02755	218	1+
281.13190	198	1+
281.38064	292	
282.38773	156	
283.09823	156	
284.08670	164	
284.88647	334	1+
285.15418	218	1+
285.89350	218	1+
285.94263	508	1+
286.86997	168	
287.03426	262	1+
287.85246	188	
287.91577	172	1+
288.83283	262	1+
288.86941	408	
289.88664	1236	1+
290.86638	1246	1+
291.02745	172	
291.07361	316	1+
292.07654	266	1+
292.10955	170	
292.86693	208	
293.87436	3684	1+
294.39218	170	
294.90626	252	1+
295.13594	312	1+
296.07860	170	
296.10951	196	
296.84487	216	
296.88461	536	1+
296.96566	152	
297.81140	384	1+
297.85506	156	
298.81354	264	1+
298.87964	608	1+
299.03235	220	1+
299.98712	178	1+
300.86118	412	
301.86571	488	1+
301.91498	230	1+
302.79880	212	1+
303.95575	466	1+
306.12946	204	
306.88100	208	
307.13700	972	1+
307.29081	444	1+
307.89310	606	
308.14047	818	1+
308.29546	374	1+
308.87965	1920	1+
309.89055	1178	1+
309.93368	214	1+
310.02532	210	1+
310.15862	362	
311.08326	176	
311.16243	220	
311.80362	218	1+
311.88432	8014	1+
312.06717	254	
312.10779	184	1+
312.14116	176	1+
312.17789	180	
312.96547	292	1+
313.03669	178	1+
313.99076	252	1+
314.01351	218	1+
314.07247	226	1+
314.86629	2428	1+
315.14373	266	1+
315.62721	150	
315.83246	246	
315.96967	238	1+
317.88664	440	1+
318.85767	348	
319.85687	186	
320.86010	262	
320.89141	164	
320.93341	298	1+
321.96229	168	
322.85856	178	
322.87469	406	1+
323.03291	282	1+
323.10814	272	1+
323.96768	154	
324.11064	220	1+
324.85887	190	
325.18615	202	1+
325.86245	164	
325.90082	458	
326.12006	208	1+
326.81533	226	1+
326.89057	1316	1+
326.96876	348	1+
327.89452	950	1+
328.18917	164	
328.37388	248	
328.81815	480	1+
328.87495	234	
329.89283	422	
330.88499	340	
331.02689	176	
331.10481	154	
331.89757	662	1+
331.92212	156	
332.87725	634	
332.90410	400	1+
333.09932	156	
333.17877	202	1+
333.87407	336	
334.87597	200	
334.90259	342	
335.84432	172	
335.89414	370	1+
336.01487	250	1+
336.04356	210	
336.94874	216	
337.11283	248	1+
337.88070	534	1+
338.06430	254	1+
338.11658	296	1+
338.82675	156	
339.87977	502	1+
340.01491	346	1+
341.87719	328	1+
342.08010	170	1+
343.19659	154	1+
343.82887	192	1+
343.87492	338	1+
343.98322	184	
345.89811	192	
346.06320	160	
346.22236	172	
348.07731	218	
348.17404	354	1+
348.83798	452	1+
349.78525	182	1+
349.95604	378	1+
350.38410	238	1+
350.88843	440	
351.18699	280	1+
351.88681	278	
352.87533	176	
352.91020	210	
353.06724	308	
353.12666	212	1+
353.84891	276	1+
353.89912	166	
354.02184	152	1+
354.05225	238	1+
354.17271	218	1+
354.88921	164	
356.89650	416	1+
357.05357	186	
357.19263	296	1+
357.93806	198	1+
358.04750	184	1+
359.07660	270	1+
359.88238	282	1+
359.90794	216	1+
360.71856	180	1+
360.95684	234	1+
361.17966	248	1+
361.23012	242	1+
362.20492	212	1+
363.03828	244	1+
363.89112	172	
365.87975	194	1+
366.84418	620	
367.07106	304	1+
367.70308	244	
367.84475	358	
368.07443	228	1+
368.12188	198	
368.70854	194	
368.89797	294	1+
369.72507	164	
369.78462	346	1+
369.83711	598	1+
370.13512	216	1+
370.37850	262	1+
370.78724	290	1+
371.19014	222	
371.72371	160	
372.89574	440	1+
373.72718	240	1+
373.81111	312	1+
373.83396	186	
373.90111	290	1+
374.02785	246	1+
374.17319	208	
374.79460	224	1+
375.15343	244	1+
376.88868	244	
377.85292	230	1+
378.74766	314	1+
379.85699	520	1+
380.85880	436	1+
382.05835	414	1+
382.11248	330	1+
382.27066	158	1+
382.39100	220	1+
382.78873	344	1+
382.85461	356	1+
383.09383	202	
383.23749	156	1+
383.79139	298	1+
384.71712	266	1+
384.85069	3494	1+
384.90312	266	1+
385.04024	314	1+
385.07092	364	1+
385.90669	190	1+
386.03302	190	1+
386.22311	188	
387.89236	368	1+
388.15761	294	1+
388.37316	312	1+
388.79921	244	
389.20470	392	
389.29248	198	1+
389.37773	230	1+
389.87286	158	
390.06250	182	
390.18318	162	
390.84296	786	
391.80504	190	
391.84341	452	
391.91905	348	1+
392.40289	156	
392.82823	724	1+
392.86428	530	1+
393.08710	474	1+
393.79851	420	
394.19978	248	1+
394.21484	174	
394.34352	174	1+
394.79768	202	
394.83705	604	
395.13842	174	
395.86844	294	
396.16818	234	1+
396.70884	152	1+
396.88506	158	
397.20824	196	1+
397.98247	286	1+
398.37539	206	1+
398.86891	198	
402.03011	298	1+
402.86684	1274	1+
403.23687	226	
403.71743	212	
403.87180	848	1+
405.07627	180	
405.30633	180	1+
405.86941	570	
406.81058	244	1+
406.85996	298	
407.72736	416	1+
407.86766	6188	1+
407.91564	228	1+
408.03729	206	1+
408.73080	350	1+
408.79032	228	1+
409.13878	166	
410.01568	202	1+
410.72390	276	1+
410.84309	870	
410.87752	918	1+
411.81417	540	1+
412.85019	950	1+
413.07974	410	1+
413.88156	264	
414.87689	266	
415.68830	236	1+
416.87619	624	1+
419.26311	172	1+
420.14239	358	1+
420.77867	158	1+
420.87646	152	
421.18108	162	
421.88273	554	
422.82282	236	1+
422.88363	264	
423.86911	484	
424.15119	544	1+
424.24633	178	1+
424.88893	194	
425.08672	148	1+
425.10886	224	
425.88120	350	
426.86540	1922	1+
426.93922	334	1+
426.98942	168	1+
427.72665	172	
427.79683	230	1+
428.85051	984	1+
428.88669	1606	1+
430.74424	564	1+
430.86257	1500	1+
430.88609	362	
431.80709	232	
431.86774	970	1+
433.19687	244	1+
433.85604	492	1+
434.86496	534	1+
437.10797	226	1+
437.14918	382	1+
438.76199	182	
439.12107	334	1+
439.81251	154	1+
439.89533	468	
440.89242	214	
442.00725	158	
442.15395	494	
442.22623	248	1+
443.13772	424	1+
444.09584	220	1+
444.14586	244	1+
444.37787	188	1+
444.87525	2698	1+
444.96165	276	1+
446.88021	598	1+
447.83238	154	
448.12546	212	1+
449.07304	92	1+
449.18416	228	1+
449.88620	506	
450.15136	290	1+
450.77234	328	1+
450.88627	308	
451.87848	190	
451.90052	416	1+
452.22694	166	1+
452.75500	176	
457.90852	454	1+
459.97094	222	1+
460.16949	364	1+
460.78039	240	1+
461.78610	268	1+
462.16505	238	
462.75454	226	1+
462.88733	906	1+
463.10359	194	
464.16786	274	1+
464.93537	160	1+
467.88851	1494	1+
468.83220	160	
469.14752	194	1+
469.17854	264	1+
470.07569	138	1+
472.11761	140	1+
476.78225	294	1+
481.25469	174	
483.78561	160	1+
485.90051	1066	1+
486.42522	288	1+
487.25921	232	1+
487.72628	236	1+
488.73210	164	1+
490.22946	258	1+
490.93420	174	
492.29109	158	
496.15002	234	1+
498.25564	202	1+
501.13013	264	1+
502.79838	226	1+
503.35549	972	1+
503.48554	232	1+
503.80148	176	1+
504.05792	186	1+
504.12059	138	1+
504.27592	372	1+
504.35804	684	1+
504.49538	226	1+
505.17138	224	1+
506.17494	198	1+
506.23893	256	1+
506.45031	306	1+
506.48316	344	1+
507.48625	324	1+
509.27395	308	1+
509.85947	344	1+
510.24120	150	
510.27895	240	1+
511.44851	190	1+
511.81142	152	1+
512.09164	166	
END IONS

###FS:    #m/z: 322.93174 #charge 1+
###MS: 22
###MSMS: 23
BEGIN IONS
TITLE=Cmpd 16, +MS2(322.9317), 28.0-35.0eV, 0.5min #23
RTINSECONDS=28.0725
SCANS=22-23
PEPMASS=322.93174	2485438
CHARGE=1+
184.03439	86	
191.95773	118	
192.89424	136	
199.02140	90	
205.95070	134	
206.94411	174	1+
206.96831	170	1+
209.88884	92	
214.97652	112	
215.45967	84	
217.86660	90	
218.89609	94	
219.17572	82	
220.96088	82	
222.95706	412	1+
223.96044	244	1+
225.00774	100	
225.02636	98	
227.01998	82	
227.91806	94	
227.95538	84	
230.85194	118	
231.86326	88	
231.89589	234	
233.16379	258	1+
233.89881	252	
233.92066	158	
234.13476	82	
234.96797	84	
234.98373	106	
236.45901	100	
237.04654	200	1+
238.88446	188	
239.07963	94	
239.13460	88	
239.78796	288	
239.89687	92	
240.34755	118	
240.52105	84	
240.94288	1294	
240.96515	226	
241.46292	84	
241.88337	126	
241.94060	4778	1+
242.07369	114	
242.94269	3140	1+
243.00022	102	
243.88259	578	1+
244.94207	626	1+
244.97339	124	
245.87979	140	
245.98863	84	
246.06739	108	
246.21976	92	
246.40083	102	
246.49144	84	
246.97640	156	
247.05767	100	
248.98608	128	
249.06997	90	
250.00134	82	
250.89699	86	
250.94716	252	
251.10702	82	
251.83906	90	
252.41623	92	
252.81800	82	
254.37855	82	
254.53346	94	
255.92220	206	1+
256.89575	96	
257.80536	82	
258.02023	320	1+
258.16285	100	
258.46279	118	
259.45535	102	
259.51994	102	
260.11920	84	
260.92241	94	
261.89399	146	
263.05624	344	1+
263.14265	92	
263.97166	88	
264.20543	96	
264.82821	82	
265.01791	146	
265.17227	94	
265.92442	92	
265.95452	100	
266.24347	92	
266.86206	282	1+
266.89912	98	
267.81068	168	1+
267.93656	140	
268.00478	190	
268.39717	86	
268.83173	212	1+
268.95718	102	
269.00738	322	
269.07477	84	
269.80141	134	
269.94935	100	
270.52358	84	
271.18009	238	
272.80147	134	
273.89286	88	
275.81073	356	1+
276.14896	104	
276.84322	108	
277.18442	208	1+
277.84931	88	
278.06242	92	
278.87061	90	
279.03296	232	1+
279.09266	990	1+
279.27946	150	1+
280.14596	356	1+
281.09169	326	1+
281.26768	100	
281.44252	88	
281.91860	88	
282.96048	114	
282.99382	100	
283.65110	106	
284.29470	486	1+
284.94959	86	
285.22706	94	
286.90967	94	
287.07586	102	
287.14238	84	
288.02221	130	
288.20442	272	
289.88185	96	
290.25525	88	
290.77429	90	
290.85063	204	1+
290.87771	244	1+
291.80212	146	
293.06062	104	
293.48369	86	
293.88377	110	
294.86137	260	1+
296.38746	106	
298.80094	98	
299.06485	124	
299.24469	90	
299.79255	86	
299.83490	86	
301.54501	92	
301.87302	292	1+
304.88655	110	
305.11350	248	1+
305.32653	82	
305.82343	130	
306.27965	108	
306.39166	90	
306.88288	122	
307.20673	88	
307.87935	404	1+
308.02278	110	
308.08514	92	
308.29383	566	1+
308.88164	322	1+
309.12076	132	
309.86414	86	
310.30913	348	1+
311.04518	102	
311.12068	94	
312.67130	104	
312.87691	138	
313.03171	300	
314.78984	106	
314.82667	112	
319.75450	90	
320.99018	130	
321.88779	112	
322.02429	142	1+
322.15505	104	
322.30795	122	
323.12961	272	1+
323.23995	1318	1+
324.20636	140	
324.89570	252	1+
326.33676	108	
326.81283	84	
326.88944	178	
326.96478	82	
END IONS

###FS:    #m/z: 340.94247 #charge 1+
###MS: 22
###MSMS: 24
BEGIN IONS
TITLE=Cmpd 17, +MS2(340.9425), 28.0-35.0eV, 0.5min #24
RTINSECONDS=28.8445
SCANS=22,24
PEPMASS=340.94247	1352062
CHARGE=1+
192.92990	118	
193.98700	90	
206.97599	280	1+
207.95308	126	
208.87010	188	1+
210.84164	90	
212.87753	600	1+
213.09417	86	
213.87978	426	1+
213.94126	1514	1+
215.88603	504	1+
215.93994	264	
217.88382	282	1+
217.94024	192	
218.13198	98	
219.88439	156	
219.90107	126	
222.55556	92	
222.97523	142	
225.16608	94	
228.94693	162	
229.07067	96	
230.03822	88	
230.69606	110	
231.51937	90	
231.89210	210	
231.95111	2074	1+
231.97465	126	
232.87866	98	
233.42325	104	
233.89876	382	1+
233.94883	530	
234.08025	100	
235.05325	188	1+
235.79581	118	
235.89509	132	
236.86626	116	
236.95420	234	1+
237.09615	108	
238.00819	180	1+
239.91951	90	
240.06057	104	
241.12095	152	1+
241.95517	156	
243.03344	108	
243.83613	136	
243.96870	96	
244.04059	140	
245.44581	96	
246.98032	190	
248.90167	168	
248.98713	240	1+
249.96026	408	
250.89781	142	
250.97046	238	
251.96190	500	1+
252.92772	96	
253.02416	132	
253.74046	106	
253.83868	94	
254.28150	124	
254.37874	88	
254.94500	202	
254.96630	988	1+
255.07475	582	1+
255.92420	92	
256.04703	98	
256.96788	152	
257.03242	140	
257.91649	116	
257.96667	212	
258.88341	162	
258.97022	146	
259.37739	88	
259.85259	88	
259.88014	96	
262.96745	124	
263.89005	92	
264.47866	94	
267.00203	226	1+
267.09527	94	
269.00372	260	
269.19168	238	1+
270.04333	118	
270.06136	88	
270.87890	114	
271.86023	90	
272.93358	262	
272.98331	88	
274.29103	90	
274.58220	90	
275.81042	132	
275.90010	162	
277.80094	198	1+
277.89302	94	
277.96946	138	
278.41851	98	
278.88816	94	
278.95562	112	
279.01762	152	
279.85616	118	
281.04992	178	
281.80467	142	1+
281.95129	256	1+
282.05531	214	1+
282.52750	98	
282.91569	90	
283.10562	90	
285.02496	142	
286.85427	126	
286.89064	90	
288.06589	190	
288.20169	198	
289.20334	120	
290.86547	248	1+
291.06960	88	
291.80883	116	
291.86916	196	1+
292.13091	138	
292.85834	106	
294.87826	162	
296.86968	108	
296.91235	108	
297.87760	94	
297.97313	102	
298.05513	312	1+
298.81513	132	
298.92960	96	
299.05683	264	1+
299.96011	102	
300.19395	98	
300.81191	96	
301.35210	96	
302.17103	122	
302.85982	172	1+
303.80547	124	
304.26716	100	
307.29409	368	1+
307.78938	100	
307.88864	104	
308.29886	306	1+
308.80512	226	
310.82356	104	
310.87771	98	
312.03421	116	
312.79739	94	
312.95139	92	
313.46428	92	
314.81918	112	
314.88280	92	
315.04722	100	
315.67493	100	
318.09015	88	
318.59224	94	
318.80902	98	
319.04375	100	
320.46932	122	
321.04383	108	
322.14250	104	
323.13606	120	
324.89792	142	
325.14496	218	1+
326.17694	176	
327.00354	136	
328.82752	100	
329.10666	90	
329.87160	214	
330.81686	158	
330.88123	148	
332.87390	100	
332.93909	88	
333.98870	88	
337.25735	146	
338.87611	196	1+
338.90434	114	
339.08405	106	
340.07730	182	1+
340.10870	108	1+
342.15453	94	
342.81174	118	
342.90507	200	
342.93650	136	
343.20537	126	
343.88697	146	
END IONS

###FS:    #m/z: 363.95872 #charge 1+
###MS: 22
###MSMS: 25
BEGIN IONS
TITLE=Cmpd 18, +MS2(363.9587), 28.0-35.0eV, 0.5min #25
RTINSECONDS=29.6165
SCANS=22,25
PEPMASS=363.95872	819492
CHARGE=1+
174.17552	100	
186.94068	100	
189.86420	414	
191.85766	202	
196.88150	102	
202.21638	104	
207.87260	420	
207.95345	182	
208.94346	130	
209.87075	122	
209.94426	1390	1+
210.88548	264	1+
212.87914	2702	1+
217.48307	94	
217.92334	158	
221.42472	102	
222.95392	842	1+
222.99869	100	
223.42093	102	
223.52919	122	
224.95108	1242	1+
225.51101	94	
225.86151	110	
225.99189	212	1+
226.85070	162	1+
226.89267	92	
226.94844	6718	1+
227.10137	244	1+
227.48093	98	
227.49704	136	1+
227.85935	176	1+
227.93095	258	
228.89477	318	1+
228.94379	7294	1+
230.89113	2618	1+
232.88789	476	1+
234.64058	108	
234.88511	286	
235.82280	94	
237.07121	92	
237.89994	254	1+
239.93910	866	1+
240.83683	114	
240.94075	736	1+
240.96456	892	1+
242.20037	130	
242.94219	894	1+
242.95974	740	1+
244.03700	120	
244.12792	174	
244.82041	166	
244.95851	4182	1+
245.04932	92	
246.62716	132	1+
246.90916	182	
246.95369	5122	1+
246.97744	222	
247.17358	88	1+
248.15709	100	
248.90063	1172	1+
249.04256	136	
249.06862	180	1+
249.80901	102	
250.89393	196	
250.94821	174	
252.23460	134	
252.97607	114	
253.90562	508	1+
254.02622	104	
255.10495	132	
255.14557	190	
257.89433	98	
258.74693	102	
258.97512	92	
260.80939	116	
260.83826	250	1+
260.97168	516	1+
261.09488	96	
261.80362	92	
264.03768	194	1+
264.11271	138	
264.82875	92	
264.97096	210	1+
265.02575	214	1+
265.08843	126	
265.83972	222	1+
265.90490	100	
266.13668	286	1+
267.06763	188	
267.88384	94	
267.97352	580	
268.01896	156	
268.82837	142	
268.96126	150	
269.81236	130	
269.97207	488	1+
270.33578	104	
271.91592	272	1+
272.17175	716	1+
272.93897	92	
274.86462	112	
276.85782	142	
276.90023	92	
277.80855	94	
278.83265	310	1+
278.85201	206	
279.41525	98	
279.56087	98	
279.80090	188	
280.10740	116	
280.16607	102	
280.26516	106	
280.79350	368	
281.85557	158	1+
281.91700	114	
281.98170	118	
282.39946	110	
283.10557	210	1+
283.13884	328	1+
283.79095	150	
283.85323	250	1+
283.98380	414	1+
284.79337	322	1+
284.88429	202	1+
285.84875	686	1+
285.98231	108	
286.91287	236	1+
288.06280	122	
290.78290	162	
290.86956	138	
292.16623	92	
292.86187	100	
293.84768	222	1+
293.88042	106	
294.12297	98	
294.85062	186	1+
294.86819	414	1+
295.10352	100	
296.80521	392	1+
297.08791	92	
298.80523	702	1+
300.80917	112	
301.21217	92	
301.80238	346	1+
301.86407	594	1+
301.99988	120	
302.25283	108	
302.85759	104	
303.80459	378	1+
303.83241	100	
303.85858	1086	1+
303.94607	134	
305.13117	142	1+
306.16010	182	1+
306.28508	124	
306.87771	120	
306.89723	92	
306.91774	118	
306.93439	220	1+
307.28821	254	
307.88787	186	
308.15896	132	
308.29556	232	
308.87959	104	
308.94114	342	1+
309.81498	148	
309.87495	402	1+
310.65749	92	
310.84262	196	1+
310.86631	460	1+
310.92500	110	
311.86747	308	1+
313.02592	194	
313.08342	118	
313.17512	160	1+
313.97345	154	
314.88335	260	1+
319.00964	194	1+
321.81873	270	
321.87047	262	
322.93801	102	
323.17536	350	1+
323.89304	106	
323.94298	290	1+
324.02449	144	
325.06045	92	
326.20914	98	
326.82613	256	1+
326.87485	124	
328.05937	136	
328.19746	218	
328.45620	92	
330.89072	126	
331.40368	94	
331.75710	118	
331.78387	166	1+
332.09013	114	
333.18589	96	
333.87094	166	
336.00137	210	1+
336.04725	92	
336.95115	478	1+
337.11983	116	
339.82860	758	1+
340.93988	344	
341.00627	136	
341.03967	168	
341.82683	104	
342.87193	94	
343.19783	214	
344.11693	202	1+
345.24695	194	1+
345.69114	116	
349.32690	150	
349.89345	94	
350.76801	230	1+
351.33638	162	
352.74018	94	
354.13900	174	1+
355.42064	104	
356.80844	124	
359.80111	98	
360.18721	268	1+
361.32219	96	
362.33949	96	
364.24861	304	1+
364.91860	212	1+
365.25150	232	1+
365.39752	136	
365.50081	94	
366.99073	104	
367.17418	98	
367.33574	166	
END IONS

###FS:    #m/z: 322.93176 #charge 1+
###MS: 26
###MSMS: 27
BEGIN IONS
TITLE=Cmpd 19, +MS2(322.9318), 28.0-35.0eV, 0.6min #27
RTINSECONDS=33.2885
SCANS=26-27
PEPMASS=322.93176	2488402
CHARGE=1+
186.98463	84	
191.95654	98	
192.88872	100	
193.88677	142	
196.88437	168	
201.04354	184	
202.92620	88	
204.96006	86	
205.95343	354	
210.90572	94	
214.89872	94	
215.89073	152	
216.79734	84	
216.89482	94	
217.90162	86	
221.06683	88	
221.97879	84	
222.94988	190	
223.89298	90	
223.96014	166	
224.05833	90	
224.95435	120	
225.82254	86	
226.04585	92	
226.97312	112	
227.88031	122	
227.93148	136	
230.14614	86	
230.84711	178	1+
230.89293	122	
233.03182	116	
233.16300	288	1+
233.89784	100	
233.91566	166	
235.82652	138	
236.89728	136	
238.90362	132	
238.94175	186	
239.08035	278	1+
239.90944	94	
240.01078	94	
240.94253	2238	
241.03299	114	
241.94327	1340	
242.03302	84	
242.89225	102	
242.94160	5466	1+
243.82193	130	
244.98201	128	
245.88700	98	
245.90691	224	1+
246.85517	102	
246.97849	228	
247.94929	86	
247.97927	118	
248.98581	116	
250.95226	150	
251.01423	84	
251.45145	96	
251.91841	134	
252.79086	84	
252.99451	112	
253.49803	88	
253.95574	92	
255.05879	88	
256.07362	84	
256.90962	94	
256.97630	84	
257.89518	108	
258.91023	168	
259.14419	134	
261.41696	82	
261.55722	82	
261.82870	232	1+
261.97653	100	
262.97476	226	1+
263.01322	226	1+
263.06066	100	
265.05669	192	
265.99057	104	
266.02471	120	
266.04462	84	
266.11667	138	
266.86544	106	
267.86751	134	
268.86520	98	
269.00409	190	
269.11556	92	
270.85632	122	
271.80267	158	
271.84543	350	1+
272.88378	90	
273.79360	214	1+
274.13042	86	
274.96664	90	
276.84164	138	
279.09230	820	1+
279.92658	112	
279.98742	118	
280.03135	98	
281.85494	90	
281.92931	88	
282.97325	122	
283.03560	86	
283.06974	134	
283.13910	104	
283.80168	90	
284.06343	172	1+
284.29495	394	1+
284.75064	86	
287.07161	86	
287.88624	112	
288.20586	430	1+
289.85784	160	1+
289.88421	206	
291.80668	154	
292.82023	106	
294.09103	200	1+
294.41426	90	
294.85899	100	
294.87584	110	
295.00660	84	
295.05953	84	
295.72426	90	
296.86468	96	
299.80588	214	1+
302.90191	196	1+
303.11371	112	
304.03170	82	
304.84677	112	
306.05784	110	
306.16084	138	
306.79278	198	1+
306.88588	164	
306.90753	138	
307.28750	106	
307.89125	346	
308.29408	302	
308.86907	134	
309.21944	116	
309.81635	150	
309.93158	136	
310.02706	294	1+
310.30870	436	
310.85886	264	1+
310.87921	124	
311.88992	94	
312.81939	116	
313.02973	110	
313.80512	110	
314.77880	108	
315.02112	84	
315.33043	90	
316.77100	98	
317.30018	86	
317.89534	88	
318.28955	96	
318.82313	142	
319.11838	84	
320.09297	156	
320.95031	92	
321.97686	134	1+
322.23194	90	
323.23965	232	
323.86680	84	
323.93736	96	
324.08610	108	
324.20507	130	
324.23570	130	
324.88840	136	
324.99722	84	
325.05481	92	
325.90663	290	1+
326.17956	164	1+
END IONS

###FS:    #m/z: 336.94787 #charge 1+
###MS: 26
###MSMS: 28
BEGIN IONS
TITLE=Cmpd 20, +MS2(336.9479), 28.0-35.0eV, 0.6min #28
RTINSECONDS=34.0605
SCANS=26,28
PEPMASS=336.94787	184526
CHARGE=1+
187.04850	102	
197.88497	90	
201.26581	102	
207.87459	116	
208.44329	92	
208.98106	90	
209.88485	262	1+
211.94506	5396	1+
212.87780	820	1+
213.11476	92	1+
213.94025	1816	1+
214.90019	124	
215.88944	300	
215.94219	144	
217.88457	130	
219.02758	132	
219.47764	88	
221.89311	108	
222.95513	440	1+
223.95866	326	1+
226.90538	100	
227.06999	98	
227.95523	126	
228.89460	240	
229.16584	112	
229.89432	208	
229.95563	5080	
230.89008	1610	1+
231.00861	140	
231.95135	1866	1+
232.11681	126	
232.89063	368	1+
233.16093	100	
233.19605	94	1+
233.83094	122	
233.94979	306	1+
235.87689	108	
235.89366	134	
236.89916	106	
238.90492	88	
239.41960	92	
239.64408	100	
239.90624	92	
240.05493	104	
240.41432	86	
241.06775	100	
241.94981	312	1+
242.19277	158	
246.05657	98	
247.90030	654	1+
247.96705	1786	1+
248.90160	526	1+
249.04385	148	
249.83809	84	
249.96217	1290	1+
250.83321	296	
250.88909	96	
250.95375	116	
251.05627	208	1+
251.83886	202	
251.97283	140	
252.83436	120	
252.97238	2126	
253.23419	88	
253.90592	798	1+
253.96327	116	
254.01445	92	
254.08694	184	
254.92143	98	
254.96699	1226	1+
255.07102	216	
255.78878	114	
256.03629	84	
256.07698	128	
256.95856	134	
257.54746	90	
257.83580	118	
257.96159	84	
258.84107	96	
258.96500	126	
259.95468	158	1+
261.65905	100	
261.84347	178	
262.72851	88	
262.83335	114	
263.05832	138	
263.80017	322	1+
263.94979	102	
265.98658	140	
266.80228	86	
266.97551	128	
266.99439	98	
267.10535	84	
267.84259	170	
268.01358	92	
268.11160	98	
268.83974	136	
269.60574	102	
269.80512	84	
269.84309	326	
269.90195	116	
269.97478	90	
270.18984	116	
270.98475	204	
271.06085	92	
271.10241	96	
271.85508	84	
271.86819	390	1+
271.91702	96	
272.06870	98	
272.87187	310	1+
272.98130	250	1+
273.79999	136	
274.02096	86	
276.06324	172	
276.81695	90	
276.85634	218	1+
277.95944	156	1+
278.09402	84	
278.44537	84	
278.81463	102	
278.83314	390	1+
278.88807	90	
279.86179	106	
279.90391	184	
279.96370	108	
281.04936	276	1+
281.79497	88	
281.90859	92	
284.79073	118	
284.89643	112	
285.75422	122	
285.79217	130	
285.84933	812	1+
286.35857	98	
286.85189	584	1+
288.51961	88	
288.84302	86	
288.87002	104	
289.19788	86	
290.79519	124	
290.86952	132	
291.86391	102	
291.91652	92	
292.81536	126	
293.82155	116	
294.00294	362	1+
294.05281	204	1+
294.85596	128	
295.88465	146	1+
295.98538	130	
296.97547	88	
299.42792	104	
299.79315	98	
301.38045	88	
302.03542	96	
302.82057	88	
302.85774	216	1+
303.40329	110	
304.99871	114	1+
306.80934	118	
306.88453	156	
307.88852	340	1+
308.87162	96	
309.32870	108	
309.86957	460	1+
310.15168	102	
310.87395	304	1+
310.89180	136	
311.19653	86	
311.35908	90	
312.33276	88	
313.64947	86	
317.55841	86	
317.88371	200	1+
320.24172	88	
321.09868	98	
321.21949	88	
321.77839	96	
322.31729	102	
323.24425	112	
324.89255	406	1+
327.12053	274	1+
328.88980	206	1+
329.86580	146	
330.83590	158	
330.88811	248	1+
332.99294	98	
333.95946	96	
334.06697	114	
334.20620	104	
334.47813	110	
334.56541	92	
335.09416	176	1+
335.15429	190	1+
336.09312	210	1+
337.35770	174	
339.81589	130	1+
340.20378	194	1+
341.20303	212	1+
END IONS

###FS:    #m/z: 507.84846 #charge 1+
###MS: 26
###MSMS: 29
BEGIN IONS
TITLE=Cmpd 21, +MS2(507.8485), 28.2-35.2eV, 0.6min #29
RTINSECONDS=34.8325
SCANS=26,29
PEPMASS=507.84846	181092
CHARGE=1+
196.01739	340	
227.95487	298	1+
231.85503	276	1+
238.06439	136	
241.05039	278	1+
246.03013	152	
249.88326	162	
250.97172	352	
251.88766	178	
253.09069	170	1+
255.92541	208	1+
262.11369	254	1+
262.93088	206	1+
265.89039	190	
266.07702	142	
266.17411	224	1+
266.93785	240	1+
266.97170	146	
267.78350	174	
268.07561	162	
270.87258	690	1+
270.96411	146	
272.85305	762	1+
276.80553	214	1+
281.38029	268	
283.97000	182	1+
284.87469	424	1+
285.14627	216	1+
285.87672	242	1+
285.94439	866	1+
287.85112	154	
288.85010	150	
288.89584	232	
289.88308	1038	1+
290.86816	342	
291.79117	200	1+
291.86600	320	
291.87914	360	1+
292.81293	184	
292.85871	160	
293.87434	2278	1+
295.06412	230	1+
296.85556	568	1+
296.97026	276	1+
297.12169	184	
298.85258	290	1+
300.86169	232	
300.88795	390	1+
301.85298	322	1+
303.04775	204	1+
303.94618	220	1+
304.98654	186	1+
305.12605	472	1+
305.27693	244	1+
305.79936	246	1+
307.89358	662	
308.14097	702	1+
308.19639	158	
308.87210	574	1+
309.88841	1196	1+
310.15857	774	1+
310.38256	190	1+
311.29719	136	1+
311.88484	4968	1+
312.15517	142	
312.17322	216	
312.84462	186	
313.83318	210	1+
313.90475	202	
314.86687	1014	1+
314.96957	304	1+
315.00237	198	1+
315.83155	144	
316.11536	240	1+
316.80880	338	1+
316.86599	884	1+
316.88650	316	1+
317.83131	364	1+
318.86098	1056	1+
318.94515	228	1+
319.00614	152	
320.17184	188	1+
322.10748	298	1+
322.30898	204	1+
322.87908	148	
322.93259	174	1+
323.86641	466	1+
323.98091	160	
324.86473	290	1+
324.96415	154	
325.00996	138	
325.15216	260	
325.90111	382	
326.88919	366	
327.80605	260	1+
327.88446	292	
327.90132	366	
327.99477	240	1+
328.06301	210	
328.18688	146	
328.37327	288	
328.87402	146	
328.89742	182	
328.95826	240	1+
330.16728	172	
330.88285	322	
331.12798	158	1+
331.87283	876	1+
331.89110	228	
331.97882	140	
332.02446	250	
332.87639	882	1+
332.92694	166	1+
332.95236	164	
333.90115	144	
334.90316	308	
335.84636	272	1+
336.13534	152	
336.39255	288	1+
336.87726	150	
337.05928	210	
337.39449	188	1+
337.88113	424	1+
338.17090	136	
339.11727	218	1+
339.83542	250	
339.87465	226	1+
341.54510	186	1+
342.87677	370	1+
345.96367	204	1+
346.21682	142	
347.85473	290	1+
347.88179	376	1+
347.91460	158	
349.01319	142	1+
349.38086	140	
350.88989	512	
350.90753	178	
351.83882	152	
351.86835	162	
352.07844	156	
352.18706	138	
352.87718	150	
352.91570	292	1+
353.84888	626	1+
354.01938	232	
354.04834	150	
354.78053	322	1+
354.80579	154	
354.90901	172	
355.04198	172	
355.05840	248	1+
355.11582	234	1+
355.19312	288	1+
355.91179	154	
356.02222	168	
356.09004	140	
356.78042	264	1+
356.89563	140	
357.03389	188	1+
357.07798	194	1+
358.85061	200	1+
359.97145	242	1+
360.39494	162	
361.19358	184	
363.36156	256	1+
363.77756	252	1+
363.97027	154	
364.04571	166	
364.78233	242	1+
364.84828	144	
365.86670	312	1+
365.95958	246	1+
366.80848	162	
366.84157	342	
367.43282	194	
367.70892	750	1+
367.84119	192	
368.90017	348	
369.43884	276	1+
369.83851	888	1+
369.95683	262	1+
370.15434	152	
370.78489	496	1+
370.89160	202	
371.19563	396	
371.28991	168	
371.91470	206	1+
372.17576	234	
373.03947	154	
373.90227	594	1+
374.90416	342	1+
375.73816	322	1+
376.88887	338	1+
377.11753	194	1+
377.83109	280	1+
378.86661	172	
379.88267	146	
380.73561	156	
380.86689	268	
380.92667	196	1+
382.86050	278	
383.71746	216	1+
383.89925	486	1+
384.85100	1752	1+
384.90111	310	1+
385.78914	148	
385.96875	296	1+
386.82063	164	
387.03215	196	1+
387.73028	322	1+
387.84318	400	1+
388.17206	188	
388.79529	194	
388.86912	224	1+
389.20009	566	1+
389.71762	360	1+
389.79963	164	
390.84415	1578	1+
392.82709	528	1+
393.39632	184	1+
393.79540	358	1+
394.02448	160	1+
394.82779	256	
394.84984	394	1+
396.76579	194	1+
396.87677	140	
397.07555	164	1+
397.14232	224	1+
397.86550	182	
398.19989	176	1+
400.79891	168	1+
400.81170	206	1+
401.07189	266	1+
402.86707	1654	1+
403.05113	136	
403.78181	230	1+
403.87242	1116	1+
404.98999	174	1+
405.87375	684	1+
406.78099	152	1+
407.86861	1640	
408.14403	180	1+
408.85571	2326	1+
409.07283	158	
409.90649	296	1+
410.84356	884	
410.87199	464	
410.93376	130	1+
411.80993	500	1+
411.86026	252	
411.87921	478	1+
412.19913	334	1+
412.52962	90	1+
412.73837	236	
412.84912	620	1+
412.88079	400	1+
414.09647	152	
415.08558	142	
415.20154	278	1+
415.87778	438	1+
417.21927	262	1+
418.36094	252	1+
419.11485	174	1+
419.18080	160	1+
421.13479	154	1+
421.19407	172	1+
421.29102	122	1+
421.88689	592	1+
421.99378	178	
422.86168	190	
423.05562	180	1+
423.12512	206	
423.75727	174	
423.87038	612	1+
424.83483	186	
424.88622	554	1+
425.14483	240	1+
425.73839	138	
425.88882	474	1+
426.07892	156	1+
426.75722	166	1+
426.86464	1592	1+
427.20821	156	
427.38648	246	
427.73822	214	
427.89767	184	
428.08129	422	1+
428.74490	296	
428.85187	962	1+
428.89060	664	
429.23894	138	
429.74327	176	
430.21150	126	1+
430.74255	370	
430.78615	274	1+
430.86152	274	
430.88330	148	
431.86895	682	
432.87067	818	1+
436.11827	156	
439.89726	678	1+
441.83741	142	
442.15848	258	1+
444.87539	3142	1+
445.22651	234	1+
445.32013	184	1+
445.39032	140	
445.79898	222	1+
446.88052	508	1+
447.97856	190	
448.89473	248	
449.07812	254	1+
449.13092	144	
449.18307	108	1+
449.87981	1184	1+
449.91444	172	
450.07381	348	1+
450.90397	148	
451.89333	158	
452.16675	152	
452.34609	190	1+
453.90422	162	
455.27168	188	1+
457.91043	392	1+
459.11716	200	1+
460.15873	254	1+
462.88653	1330	1+
465.17744	292	1+
465.75878	190	1+
465.90104	180	
466.22033	156	1+
467.02699	246	1+
467.89213	1370	1+
468.02924	156	1+
468.77961	146	
469.15112	158	
469.89407	140	
470.78456	190	
471.88337	142	1+
485.32695	164	1+
485.90095	774	1+
486.66649	172	1+
487.28107	172	
488.44209	166	1+
489.70622	146	1+
490.79031	386	1+
497.81760	196	1+
499.73672	232	1+
502.24334	190	1+
504.44471	138	1+
506.10061	180	1+
508.09911	194	1+
508.43049	286	1+
508.49378	140	1+
509.43268	210	1+
511.29865	150	
512.23814	330	1+
END IONS

###FS:    #m/z: 322.93185 #charge 1+
###MS: 30
###MSMS: 31
BEGIN IONS
TITLE=Cmpd 22, +MS2(322.9318), 28.0-35.0eV, 0.7min #31
RTINSECONDS=38.51
SCANS=30-31
PEPMASS=322.93185	2384968
CHARGE=1+
187.99329	82	
192.88795	110	
194.88768	84	
195.07623	88	
196.96207	88	
205.95294	166	
205.96741	230	1+
212.87973	306	1+
213.93226	82	
215.89489	244	
216.89903	142	
217.83102	86	
217.91076	80	
221.87369	96	
222.42170	86	
222.91638	94	
222.95448	330	
223.91322	80	
223.95984	518	
226.38033	96	
226.95536	94	
227.90146	362	1+
227.93013	226	
227.95920	112	
229.01118	86	
230.08462	82	
230.85433	84	
230.88623	104	
230.91163	122	
231.05452	194	1+
232.91127	80	
233.16262	92	
233.90206	230	
233.96209	96	
234.14998	100	
234.17050	150	
236.83820	150	
237.80915	84	
238.23354	84	
239.08323	210	
239.78688	186	1+
240.03559	82	
240.08524	112	
240.83128	106	
240.88859	84	
240.94194	3144	
241.94035	8190	1+
242.86515	84	
242.94253	5798	1+
243.05073	104	
243.45510	96	
244.82173	286	1+
244.94030	1568	1+
244.99026	86	
246.97649	430	1+
247.03866	100	
248.85490	80	
248.95371	88	
249.86495	100	
249.96985	82	
250.94783	92	
251.92565	260	1+
253.16793	78	
254.35118	80	
254.39858	80	
256.00284	84	
257.79899	126	
258.03201	202	1+
258.83285	168	
258.91932	162	
260.13533	80	
260.44431	84	
260.94924	102	
261.04806	160	
261.16552	94	
261.58133	102	
261.97655	194	1+
261.99454	84	
262.09778	82	
262.82826	382	1+
263.03904	136	
263.82931	240	1+
264.87725	96	
266.04082	108	
266.81498	188	1+
266.86430	90	
267.92242	94	
269.00272	142	
269.80328	290	
270.13576	82	
270.37212	94	
270.45160	88	
270.88125	80	
271.08769	110	
271.17670	228	
271.66204	80	
271.78843	190	1+
271.84948	100	
272.41321	94	
272.84517	122	
273.94776	86	
274.80185	202	1+
274.93018	88	
276.86226	262	
277.11911	92	
277.81464	180	1+
278.15215	104	
279.09159	530	1+
279.92560	132	
280.14332	116	
280.99548	92	
281.08068	88	
282.86189	300	1+
283.06803	188	
284.29617	656	1+
284.83957	158	
285.78405	178	1+
286.81955	94	
286.91744	78	
287.81623	190	
287.91485	98	
288.20299	430	1+
289.85397	78	
289.88362	154	1+
289.98530	86	
290.17589	86	
290.39962	78	
290.81499	118	
291.81921	80	
291.85144	92	
292.85108	100	
293.11762	92	
293.69193	86	
293.82457	78	
294.02874	80	
296.12387	192	1+
296.86056	110	
296.87193	84	
298.47541	86	
298.82049	106	
299.02740	112	
299.06781	210	1+
299.55833	106	
299.77327	90	
301.28264	82	
301.87752	84	
301.90115	90	
303.94628	114	
305.11398	78	
305.16338	86	
306.77003	118	
306.87490	94	
307.28617	84	
307.31194	78	
307.79823	130	
307.81913	126	
307.89315	300	
308.29307	294	
309.81527	90	
310.30875	298	
310.87003	336	1+
311.85939	110	
311.88398	156	
312.80605	80	
313.03756	118	
313.14946	126	1+
313.89287	104	
316.10921	90	
316.82253	98	
321.37260	112	
322.07330	160	
322.19991	126	
323.09966	126	
323.12528	90	
323.23893	602	1+
324.20479	92	
324.89524	174	
325.20577	84	
325.69063	90	
327.29013	80	
END IONS

###FS:    #m/z: 336.94791 #charge 1+
###MS: 30
###MSMS: 32
BEGIN IONS
TITLE=Cmpd 23, +MS2(336.9479), 28.0-35.0eV, 0.7min #32
RTINSECONDS=39.282
SCANS=30,32
PEPMASS=336.94791	167776
CHARGE=1+
120.25545	92	
179.30747	112	
182.86976	100	
186.89240	90	
189.86299	156	
196.88321	166	1+
196.96412	142	
205.87899	102	
209.93900	84	
211.94608	3464	1+
212.87834	1208	1+
213.90344	96	
213.94060	1396	1+
213.97700	88	
214.53982	98	
214.89387	166	
215.89027	386	
215.93941	242	
216.89009	176	
217.88130	204	
221.54750	98	
222.97622	120	
223.96265	370	1+
226.89465	212	1+
227.95242	110	
229.95641	4066	1+
230.89036	1764	1+
231.20927	120	
231.95006	2138	1+
232.82731	372	1+
233.05007	102	
233.83058	318	1+
233.89854	456	1+
238.04766	122	
238.90166	142	
240.41623	92	
240.96206	204	
242.65687	92	
244.33884	92	
246.78961	102	
246.89818	156	
247.92095	118	
247.96641	1108	
248.16391	86	
248.90069	814	1+
249.06227	92	
249.96343	756	1+
250.07675	94	
250.83552	144	
250.92223	84	
250.98858	128	
251.79426	200	1+
252.06948	160	1+
252.16851	110	
252.82809	154	
252.97243	2428	1+
253.52015	116	
253.83353	108	
253.90867	300	
254.01816	136	
254.86646	86	
254.94579	240	1+
254.96701	1234	1+
255.07619	198	
256.73414	102	
256.91483	130	
258.85766	120	
260.08794	104	
260.89252	98	
261.43603	88	
262.16350	88	
262.79618	186	1+
262.82385	84	
263.83479	116	
263.90010	86	
264.42662	108	
266.86810	148	
266.88993	186	
267.84279	108	
267.95686	112	
268.84215	540	1+
269.79822	116	
270.84557	226	1+
270.98207	340	
271.91608	358	1+
272.96208	88	
272.97990	384	1+
273.79378	146	
273.84814	86	
275.17461	98	
275.20329	90	
276.22848	88	
276.82784	700	1+
276.86058	180	
277.83260	576	1+
278.96272	128	
279.09487	90	
279.86294	108	
280.02302	86	
280.04408	256	1+
280.26292	150	
280.52871	116	
280.98265	194	1+
281.86172	222	1+
282.80859	86	
283.79381	316	1+
285.85540	180	
286.85036	752	1+
286.93023	84	
287.58504	98	
287.85327	448	1+
288.17333	100	
288.20500	166	
289.08060	86	
289.46507	132	
289.88344	98	
291.81100	132	
292.85697	94	
292.87732	110	
293.10857	218	1+
293.87040	108	
293.90865	86	
294.04845	102	
294.27706	136	
294.86228	106	
295.08569	134	
296.81121	208	
296.87286	128	
296.88479	106	
297.84380	88	
298.58763	174	
299.31427	90	
299.45006	92	
299.78158	90	
299.94968	84	
300.03040	98	
300.06673	88	
300.15814	94	
300.94992	106	
301.87950	90	
302.85542	250	1+
303.94387	84	
305.60740	102	
305.85951	112	
306.28021	240	1+
306.58722	94	
306.88615	328	1+
306.95265	102	
307.03820	86	
307.79862	86	
308.30699	160	
308.87007	116	
309.06301	168	
309.86753	358	1+
310.31428	118	
310.81769	92	
311.03279	94	
311.88300	208	1+
313.61022	106	
314.82352	130	
314.86058	104	
314.90220	228	1+
315.85659	96	
316.95481	118	
317.60872	84	
318.10334	92	
318.14732	114	
319.39024	98	
319.81866	224	1+
321.92957	94	
322.18993	98	
323.76541	92	
326.92432	100	
326.94818	110	
327.82312	106	
328.18821	106	
328.39543	106	
328.88875	326	1+
331.05413	86	
332.28060	112	
332.83803	90	
333.75952	100	
333.93682	90	
334.95855	92	
336.31758	92	
336.75255	98	
337.02291	92	
337.15111	92	
337.25271	110	
337.86154	90	
340.92016	108	
END IONS

###FS:    #m/z: 507.84871 #charge 1+
###MS: 30
###MSMS: 33
BEGIN IONS
TITLE=Cmpd 24, +MS2(507.8487), 28.2-35.2eV, 0.7min #33
RTINSECONDS=40.054
SCANS=30,33
PEPMASS=507.84871	155152
CHARGE=1+
210.04177	186	
224.97877	218	
225.12564	150	
246.97578	212	
249.86989	354	1+
250.97367	150	
252.07758	194	
252.09056	298	1+
261.05250	218	1+
267.11078	172	
267.94627	144	
268.03830	220	1+
269.08377	156	
270.87580	430	1+
270.96810	146	
271.10665	168	1+
271.87570	284	1+
272.85436	626	1+
274.91640	154	
277.93920	222	1+
278.83358	254	1+
278.94026	176	1+
280.11042	222	1+
280.85609	154	
282.87178	260	1+
283.08699	256	1+
284.06515	202	1+
284.12181	164	1+
285.94126	410	1+
286.79546	160	
286.88311	504	1+
287.85587	204	
287.92889	204	
288.88285	852	1+
289.39683	278	1+
289.79729	150	
289.94075	222	1+
290.13816	218	1+
290.86665	818	1+
290.88154	924	1+
291.40007	258	1+
292.40434	160	1+
292.86234	184	
292.95905	170	1+
293.12268	328	1+
293.87558	2212	1+
294.03797	232	1+
294.12584	288	1+
295.88246	176	
296.85596	362	
296.87914	146	
296.91793	150	
296.95309	254	1+
297.15611	296	
297.85835	418	1+
297.92073	228	1+
298.87708	174	
300.86285	304	
301.84988	152	
302.10151	268	1+
303.86606	146	
303.93414	162	
305.80774	168	
306.03669	164	
306.12529	230	1+
306.88248	190	
307.85790	144	
307.89275	672	
307.98507	142	1+
308.14185	242	
308.80535	348	1+
308.87348	880	1+
308.89205	336	
309.10929	300	1+
309.88823	486	
310.15720	500	1+
310.39506	328	1+
310.96362	184	1+
311.37708	176	
311.40014	220	1+
311.88602	3786	1+
312.34357	146	
312.86768	242	
313.88672	442	
314.86568	1084	1+
314.89277	272	
316.82229	580	1+
316.86873	476	
317.88474	196	1+
318.00737	162	
318.85969	162	
318.94741	168	
321.18293	110	1+
321.91511	288	1+
324.29958	152	
324.45811	170	
324.76693	112	1+
324.86486	226	1+
324.91384	150	
325.90439	362	1+
326.88230	748	1+
327.90465	192	
328.19143	194	
328.87173	170	
328.97820	200	1+
329.17352	242	1+
330.88428	266	
331.84095	162	
331.87896	824	1+
332.30416	170	
332.87974	582	1+
332.90314	380	1+
332.93275	146	
334.14509	164	1+
335.88547	176	
335.92700	144	
336.01651	198	1+
336.32292	172	
336.87099	188	
336.94395	224	1+
337.88660	328	
338.88064	200	
338.94660	152	1+
339.88261	180	
340.12953	240	1+
340.16861	322	1+
340.81270	158	
340.86443	170	
340.89779	178	
343.87707	308	1+
344.30384	232	1+
345.87506	400	1+
348.17420	160	
349.76092	262	1+
349.85402	298	1+
349.88795	152	
350.02216	214	1+
350.12011	164	
350.88700	742	
351.88881	438	
351.90973	340	1+
351.96760	204	1+
352.91155	282	1+
353.85403	448	1+
354.79034	276	1+
354.90174	148	
355.06411	160	
355.79336	210	1+
356.03447	140	1+
357.03294	178	1+
357.88283	216	1+
360.40251	214	
360.76701	396	1+
360.83592	230	1+
361.86640	152	
361.89308	260	1+
362.86652	172	
362.95323	158	
364.45543	184	
364.99981	208	1+
366.83758	442	
367.07575	156	
367.71039	722	1+
367.78827	374	1+
367.84505	292	
367.87387	464	1+
368.12836	146	
368.85300	234	
368.90217	318	
369.02218	160	1+
369.71072	324	1+
369.83969	508	1+
370.05164	172	
370.73764	180	
370.78899	246	
370.91974	152	
371.04278	218	1+
371.80996	366	1+
371.83474	152	
371.87666	342	1+
373.72322	346	1+
373.84164	146	
374.12453	188	1+
375.08210	166	
379.99129	308	1+
380.86252	178	
381.10143	158	
381.72415	154	
381.85580	320	1+
382.06391	168	
382.56728	144	
384.85147	2056	1+
384.90805	158	
385.39556	156	
385.82675	162	
386.97429	208	1+
387.72043	244	
388.17105	510	1+
388.85457	246	
388.87804	144	
389.05671	442	1+
389.17586	350	1+
389.20177	426	1+
389.36799	272	1+
389.85114	160	
390.05849	348	1+
390.84135	580	
390.90261	358	1+
391.79900	142	
391.84415	528	
392.82832	700	1+
392.86533	490	1+
393.79970	210	
394.78655	210	
395.83554	234	1+
398.40078	200	
398.77627	310	1+
400.11202	226	1+
402.16483	346	1+
402.18327	144	
402.86577	212	
403.87584	370	
404.38764	228	1+
404.87214	654	1+
406.04573	228	1+
406.07067	134	1+
406.86317	302	
407.72879	276	
407.86927	1808	
408.81607	158	
408.85624	2282	1+
409.07115	198	
409.09873	234	1+
409.69393	138	1+
409.72773	206	
410.80367	480	1+
410.84133	1694	1+
410.87810	506	1+
412.84604	692	
413.07685	216	
413.86374	168	
414.76553	262	1+
414.88291	310	1+
415.39921	172	
415.79691	248	1+
416.12944	170	1+
416.79836	200	1+
420.28444	142	
420.75535	210	1+
420.81487	192	1+
420.86450	146	
421.88665	300	
422.87241	1380	1+
423.87216	1040	1+
424.79608	164	
425.73761	182	1+
426.86434	1694	1+
427.18164	148	
427.73690	476	1+
428.12866	166	
428.84927	1730	1+
429.72917	184	
429.87644	230	
430.74786	380	1+
430.79940	144	
430.85675	240	
430.88243	190	
431.86975	842	1+
432.85479	296	1+
433.86283	186	1+
434.19287	152	
434.89072	208	
435.86549	338	1+
437.13936	208	1+
439.89753	264	
440.89926	172	
442.19417	214	1+
442.25652	144	
442.88639	166	
443.39128	140	1+
444.35000	216	1+
444.65825	110	1+
444.87418	3684	1+
446.74591	156	
447.25467	240	1+
449.88039	1172	1+
450.75201	142	
451.10469	148	
451.14504	152	
451.76496	182	
457.90958	194	
460.14599	104	1+
460.21525	256	1+
460.89110	224	
462.88480	1848	1+
463.15893	196	1+
465.15996	230	1+
465.76457	226	1+
466.07369	344	1+
467.89095	1292	1+
468.01883	318	1+
469.02036	262	1+
469.15292	226	
469.29534	208	1+
469.79417	288	1+
469.90055	208	
470.89364	156	
471.13318	180	1+
475.76283	142	
485.90296	754	1+
486.14497	214	1+
488.75030	174	1+
492.78473	208	1+
502.37923	142	
503.45953	198	1+
503.73853	100	1+
504.36780	202	1+
506.22133	304	1+
506.70215	206	1+
507.63026	144	1+
507.86500	98	1+
509.86104	272	
512.82398	230	1+
513.30863	228	1+
END IONS

###FS:    #m/z: 340.94245 #charge 1+
###MS: 34
###MSMS: 35
BEGIN IONS
TITLE=Cmpd 25, +MS2(340.9425), 28.0-35.0eV, 0.7min #35
RTINSECONDS=43.7615
SCANS=34-35
PEPMASS=340.94245	937478
CHARGE=1+
112.79238	110	
189.86444	252	
190.93017	182	
192.92266	280	
195.08353	102	
198.89686	108	
205.95128	146	
208.95609	102	
210.93775	178	
212.88259	316	1+
213.94053	1064	1+
214.88446	924	1+
215.88849	764	1+
216.09643	92	
217.85926	234	
217.88457	136	
217.93721	130	
218.06038	142	
220.88639	156	
223.95584	98	
224.20501	98	
224.96552	140	
225.44620	100	
226.15334	138	
226.33594	94	
226.89291	206	
226.94626	170	
227.95964	120	
228.79564	90	
228.94655	384	
230.01564	90	
230.88650	608	1+
231.05987	90	
231.88873	428	1+
231.95217	702	1+
232.90410	128	
233.89851	554	
233.94820	494	
235.09980	100	
235.82601	102	
235.89477	306	1+
235.94702	232	
235.98337	118	
239.42699	130	
240.22384	124	
240.96871	172	
241.94729	110	
242.19727	106	
243.93809	100	
244.16057	152	
244.90717	160	
244.95898	426	1+
246.90427	94	
246.97272	146	
248.90168	118	
249.04108	92	
249.41088	94	
249.89460	128	
249.96383	420	1+
250.92206	158	
251.03539	132	
252.70887	110	
253.11884	98	
253.98321	142	
254.09300	90	
254.96716	798	1+
255.00856	100	
255.07531	188	
255.89886	102	
256.07499	106	
256.88861	90	
257.12806	96	
257.83242	90	
257.91620	100	
258.84392	266	
259.91830	114	
262.84302	206	1+
264.92288	94	
264.93803	96	
265.01792	94	
268.95345	92	
269.85066	136	
270.80250	108	
271.84708	344	1+
272.10149	98	
272.89844	94	
272.93099	124	
272.97990	174	1+
276.84147	184	
276.85544	154	
277.05361	94	
277.85454	90	
278.80232	142	1+
278.85144	448	1+
278.96256	110	
279.85393	304	1+
280.80943	184	1+
280.87071	170	
280.90545	240	1+
280.92110	144	
281.05035	138	
281.86979	162	
282.06927	134	
282.27764	140	
284.21251	92	
284.94996	90	
286.91783	136	
288.17739	92	
288.19922	160	
289.12493	128	
290.86213	108	
291.79929	126	
294.86597	160	
295.86397	166	
295.89305	112	
296.86480	150	
297.06655	92	
297.86772	112	
297.97296	214	
298.80123	128	
298.82672	102	
299.06043	92	
299.31112	98	
299.80833	98	
301.86098	134	
302.17449	140	
302.85468	136	
303.03890	98	
303.81053	166	1+
304.91885	104	
304.97230	94	
305.88604	118	
306.27777	180	
306.29478	92	
306.43438	92	
306.44914	102	
307.31409	94	
307.79577	196	
308.29536	346	1+
308.99368	100	
309.03204	90	
310.88407	280	
311.88492	118	
312.40678	90	
313.29076	96	
315.88157	158	
318.87934	216	1+
319.09943	110	
319.14464	114	
320.83242	140	
322.43486	100	
322.81090	100	
323.23922	116	
324.29604	110	
324.89476	100	
325.57757	94	
325.89113	108	
327.89786	204	
327.98363	90	
328.03320	102	
328.11934	100	
328.89068	222	
329.84894	154	
330.06419	90	
330.81336	130	
332.81419	120	
333.88029	194	1+
335.23055	152	
336.87688	96	
337.97574	114	
338.25251	92	
339.40512	208	
341.78915	164	1+
342.91120	120	
END IONS

###FS:    #m/z: 363.95866 #charge 1+
###MS: 34
###MSMS: 36
BEGIN IONS
TITLE=Cmpd 26, +MS2(363.9587), 28.0-35.0eV, 0.8min #36
RTINSECONDS=44.5335
SCANS=34,36
PEPMASS=363.95866	473216
CHARGE=1+
145.98454	104	
189.86310	458	1+
191.85864	494	
192.03858	96	
196.88678	244	
197.95676	156	
201.87594	122	
204.10159	94	
205.95042	98	
207.87349	350	1+
207.94645	136	
209.87760	436	1+
209.94405	1680	1+
212.01473	102	
212.87943	2386	
215.88364	132	
220.91523	96	
222.95533	810	1+
224.94934	1084	1+
225.54959	100	
226.94755	5966	1+
228.06076	96	
228.15331	106	1+
228.89441	394	1+
228.94329	7622	1+
230.89072	3870	1+
232.88836	438	1+
234.88059	126	
235.03008	100	
239.07125	126	
239.39885	98	
239.42824	156	
239.85064	108	
240.79636	114	
240.83353	148	
240.94285	726	
240.96209	800	1+
241.83594	112	
241.94401	510	
242.94225	1614	1+
242.95850	662	
243.83242	110	
244.12691	404	1+
244.93844	446	
244.95893	3330	1+
245.94206	254	
246.40206	164	
246.90560	128	
246.95466	3750	1+
246.97447	270	
247.80707	434	1+
248.14455	138	
248.90092	1474	1+
249.05588	224	1+
249.08343	98	
249.80134	202	1+
250.02283	128	
250.89653	216	
250.97376	124	
251.79709	140	
251.89449	146	
252.78655	110	
252.89163	138	
253.90531	180	
254.15937	176	
255.14441	112	
255.49638	94	
256.02260	94	
256.07929	206	1+
256.83934	214	1+
256.93085	182	1+
258.97219	150	
260.85334	140	
260.96862	500	1+
261.13266	102	
261.83395	280	1+
262.41400	98	
262.64682	98	
262.79849	256	1+
263.97184	312	1+
266.09264	138	
266.80938	388	1+
267.78536	98	
267.83724	418	1+
267.97436	522	1+
268.79183	144	
268.84032	316	1+
268.96202	752	1+
269.92907	94	
269.96681	552	1+
271.91436	476	1+
272.17390	402	1+
272.93628	94	
275.07553	134	
276.14094	92	
276.81894	106	
276.85897	162	
277.85221	418	1+
277.87587	96	
278.09304	156	
278.80226	182	
278.85192	264	1+
279.03798	236	1+
279.10269	94	
279.92067	132	
280.26441	178	
280.51688	168	
280.79174	184	
281.79531	160	
281.84827	110	
282.27367	118	
282.81186	210	1+
282.84817	330	1+
283.53115	102	
283.78812	220	1+
283.85147	226	1+
283.98542	176	1+
285.39094	96	
285.84729	326	
285.88113	204	1+
285.91606	100	
287.05905	408	1+
287.52107	96	
288.40887	126	
289.85875	254	1+
290.79412	262	1+
291.89623	102	
292.10398	198	1+
292.80295	104	
293.06454	176	1+
293.12306	116	
293.43537	102	
293.87282	116	
294.86255	268	1+
295.11951	104	
295.83776	108	
297.80911	186	
298.07768	224	1+
298.80400	772	1+
299.31858	94	
299.76473	94	
299.86676	218	
301.80445	148	
301.86080	570	1+
301.90522	100	
302.23601	106	
302.48137	94	
302.80577	508	1+
302.88739	128	
303.11088	202	1+
303.85526	996	1+
303.92040	92	
304.37438	120	
304.94481	156	
305.27427	214	1+
305.82275	192	
306.12722	232	1+
307.88905	102	
308.00885	94	
308.15938	108	
308.29236	138	
308.32179	120	
309.13854	212	1+
309.76435	96	
310.87727	104	
311.85881	124	
311.88533	182	
312.86186	128	
313.80171	194	1+
313.85148	210	1+
313.87576	94	
314.97467	104	
316.82402	264	1+
319.82549	124	
320.07412	178	1+
321.82057	628	1+
321.86733	542	1+
323.03546	202	
324.06589	100	
324.78626	180	1+
324.81730	100	
324.86193	94	
324.89353	200	
325.18451	134	
326.17024	126	
326.87352	762	1+
328.14240	198	1+
328.31510	162	
328.81253	112	
329.32385	120	
330.17570	138	
330.93229	96	
331.92047	112	
333.15206	106	
335.75581	100	
335.88081	118	
336.15558	194	1+
336.31886	178	1+
336.94747	336	1+
337.00696	92	
337.86905	114	
338.79909	136	
338.87710	94	
339.82914	406	1+
340.17771	204	1+
340.94343	326	1+
341.75624	110	
342.76265	100	
342.79805	178	1+
343.07281	104	
343.27264	120	
343.90892	154	
344.35667	104	
350.32159	160	1+
350.34206	94	
350.75940	222	1+
352.89363	162	
353.30962	190	
355.28046	102	
355.82961	104	
356.76708	168	1+
358.84550	104	
361.28345	112	
361.30727	210	1+
364.95152	94	
364.97414	130	
365.38974	98	
366.04320	94	
367.73419	104	
369.35198	136	
END IONS

###FS:    #m/z: 336.94765 #charge 1+
###MS: 34
###MSMS: 37
BEGIN IONS
TITLE=Cmpd 27, +MS2(336.9477), 28.0-35.0eV, 0.8min #37
RTINSECONDS=45.306
SCANS=34,37
PEPMASS=336.94765	140442
CHARGE=1+
106.88741	106	
192.88814	196	1+
196.88316	142	
200.07602	96	
206.97167	160	1+
209.88653	160	
210.88731	142	
211.94468	2764	
212.87794	1448	1+
213.94055	1286	1+
214.89564	224	
215.88605	522	1+
215.93858	194	
217.38365	90	
217.86211	124	
217.88542	224	
219.98200	86	
222.03552	256	
223.88905	136	
223.93411	124	
223.96148	194	
224.89915	92	
224.97741	104	
225.49622	92	
226.89685	182	
226.97445	176	
227.89230	414	1+
227.95512	124	
228.89339	300	1+
229.95681	2670	1+
230.02266	84	
230.03841	84	
230.52643	88	
230.89047	2674	1+
230.91062	140	
231.95031	1540	1+
232.83188	96	
233.14267	88	
233.83215	152	
233.89774	526	1+
235.00743	94	
235.03555	194	1+
235.86855	106	
235.89527	164	
239.13271	88	
241.90545	114	
243.99353	84	
245.14721	112	
246.94883	96	
246.97398	122	
247.96652	774	1+
248.90132	822	1+
249.82982	524	1+
249.96298	462	
250.97317	236	
251.07255	104	
251.12446	92	
251.50213	98	
251.56615	224	1+
252.06795	116	
252.83382	140	
252.97200	2164	1+
253.00184	140	
253.17383	94	
253.90695	446	1+
253.92311	94	
254.96554	1214	1+
255.07764	324	1+
255.89395	226	1+
256.37426	84	
259.02162	92	
260.05417	158	
260.82573	106	
261.07511	92	
262.95187	100	
264.97246	86	
265.08796	100	
265.86057	140	
266.13097	164	
267.06763	164	1+
267.84023	920	1+
267.92053	88	
268.40334	92	
268.84353	608	1+
269.79666	84	
269.82287	110	
269.89340	122	
270.46512	86	
270.65079	86	
270.94413	98	
270.98210	126	
271.84535	140	
271.91502	368	1+
271.95835	118	
272.20858	88	
272.97646	218	
273.44273	140	
273.85090	138	
273.97410	158	
274.85987	120	
275.57398	106	
276.06146	116	
276.85284	302	1+
277.83627	156	
277.91500	88	
277.96080	86	
278.83671	218	
279.72922	86	
279.84264	186	
280.26155	84	
280.81425	86	
280.90325	104	
282.12097	88	
283.02626	94	
284.81341	110	
285.08820	84	
285.85411	168	
286.84906	622	1+
287.02245	120	
287.85012	430	1+
287.86594	114	
288.04777	198	1+
288.20506	98	
289.27283	102	
289.88041	134	
290.85382	158	
291.14903	90	
291.27485	94	
291.80252	268	1+
292.42263	92	
292.86608	126	
293.10898	114	
293.16194	86	
293.85935	206	1+
293.87935	250	1+
294.86288	178	1+
297.00808	98	
297.10881	92	
297.17621	92	
297.87928	118	
299.06342	96	
299.68390	122	
302.94523	90	
303.27210	84	
303.75752	98	
304.76639	84	
304.91961	130	
305.27255	84	
305.86311	98	
306.56061	102	
308.79430	120	
308.87320	124	
309.86851	120	
310.18597	90	
310.81310	196	1+
310.82660	102	
310.87699	234	
311.86862	282	1+
313.10160	92	
314.83101	92	
318.14744	104	
318.76736	138	
319.11605	90	
321.05402	92	
321.20343	84	
324.89282	144	
325.51120	100	
326.11356	84	
326.66640	86	
326.88621	194	1+
327.93486	86	
328.82947	110	
332.00989	106	
332.81378	84	
333.85616	88	
334.77451	84	
334.82589	138	
335.62242	84	
336.04955	98	
336.96631	86	
337.86648	114	
337.88866	88	
338.02101	186	1+
340.87694	86	
340.95426	86	
341.06977	158	
341.81486	104	
END IONS

###FS:    #m/z: 340.94253 #charge 1+
###MS: 38
###MSMS: 39
BEGIN IONS
TITLE=Cmpd 28, +MS2(340.9425), 28.0-35.0eV, 0.8min #39
RTINSECONDS=48.989
SCANS=38-39
PEPMASS=340.94253	973254
CHARGE=1+
88.75285	96	
122.22677	90	
176.95257	92	
190.42904	100	
190.92920	118	
192.92852	122	
199.53289	90	
203.95602	104	
204.74589	128	
204.90573	96	
205.94493	136	
206.97506	406	1+
209.94484	116	
210.93744	248	
212.87772	604	1+
213.09089	134	
213.87864	424	1+
213.94184	1246	1+
214.89683	134	
215.88814	472	1+
215.93776	332	1+
218.91682	138	
221.02586	136	
221.41938	100	
221.56407	94	
221.89453	276	1+
222.95017	288	
223.96053	134	
223.97528	136	
224.76280	94	
224.87703	102	
226.94354	132	
228.94679	208	
229.40733	104	
230.88850	538	1+
231.90334	114	
231.95141	780	1+
233.16172	138	
233.90024	194	
233.94902	472	
234.89732	116	
237.05843	112	
238.06682	130	
238.12189	96	
238.82903	124	
238.88741	170	
239.01692	100	
239.95475	194	1+
240.83661	170	
240.94502	118	
241.83950	90	
242.82909	222	1+
242.88844	90	
242.94099	202	
244.88465	176	1+
245.38052	104	
246.79224	94	
246.94614	194	1+
246.97740	426	1+
247.11848	94	
248.54519	104	
248.90543	94	
249.16280	94	
249.89755	156	
249.91667	172	
249.96443	578	1+
250.95043	246	1+
250.99335	104	
252.17258	104	
254.92758	104	
254.97048	410	1+
255.07762	266	1+
255.90780	94	
256.84846	90	
256.91628	252	1+
258.84012	486	1+
258.90948	102	
259.89369	88	
259.91368	196	
259.96005	146	
260.92807	94	
261.04336	96	
261.84440	194	
261.88526	88	
263.82723	144	
265.01557	124	
266.19304	98	
267.13935	428	
268.00727	100	
268.78847	122	
268.83877	180	
268.99328	106	
269.79900	148	
271.84603	110	
271.87297	130	
272.84026	92	
272.87952	96	
272.93780	346	1+
273.79684	252	1+
273.85793	186	1+
276.84366	156	
276.85853	160	
277.86083	130	
277.92715	144	
278.15418	104	
278.43284	92	
279.80774	198	1+
279.85524	122	
280.16900	94	
280.25941	164	
281.05058	138	
282.04967	188	
282.28582	92	
282.84558	130	
283.02920	142	
284.44430	166	
287.09057	122	
287.49033	106	
287.86482	148	
288.20905	172	1+
289.64041	102	
289.81595	96	
290.14796	106	
290.17355	104	
290.97739	92	
292.23372	138	
294.45643	104	
294.86810	146	
294.92512	92	
295.21071	120	
297.80957	154	
297.97595	234	
298.31369	126	
298.85594	106	
299.77810	118	
300.16183	116	
300.87635	120	
302.86988	316	1+
303.94399	142	
306.43461	90	
307.28797	152	
307.80771	196	1+
308.79578	90	
308.87457	88	
310.03676	100	
310.88220	144	
311.88682	162	
314.13158	108	
314.79481	136	
315.87142	102	
317.85157	96	
320.29180	108	
320.95892	88	
321.22972	114	
321.28564	176	1+
321.82852	88	
322.82454	140	
323.31029	102	
324.89233	294	1+
326.89740	90	
327.87730	92	
327.89082	208	1+
328.18741	128	
328.89238	142	1+
330.82469	120	
330.88074	88	
331.37049	94	
335.01734	90	
336.04910	116	
336.88747	90	
337.35614	92	
338.87273	146	
338.93272	102	
339.29669	182	1+
342.26374	108	
342.31272	140	
342.83627	94	
344.30445	100	
344.90845	98	
344.95411	90	
344.99749	96	
346.08851	104	
END IONS

###FS:    #m/z: 363.95875 #charge 1+
###MS: 38
###MSMS: 40
BEGIN IONS
TITLE=Cmpd 29, +MS2(363.9587), 28.0-35.0eV, 0.9min #40
RTINSECONDS=49.761
SCANS=38,40
PEPMASS=363.95875	427448
CHARGE=1+
187.88732	96	
189.86331	534	
191.85750	292	
193.89117	94	
196.88344	134	
207.40846	180	
207.87538	384	1+
207.95058	190	
209.86855	180	
209.92034	120	
209.94341	1074	1+
210.88577	484	1+
212.87978	2070	1+
213.11838	170	
214.89573	326	
218.40767	88	
222.95163	652	1+
224.95016	1218	1+
224.97604	220	
225.88566	134	
225.96205	172	
226.94857	7362	1+
227.93359	326	
228.10329	124	1+
228.89858	332	1+
228.94364	7648	1+
230.89022	4298	1+
232.00262	118	
232.07841	90	
232.79874	98	1+
234.16302	92	
234.88399	270	1+
238.94270	104	
239.06658	118	
239.81776	166	1+
240.94116	1108	
240.96309	872	1+
241.09243	100	
241.12317	144	
241.43601	98	
241.55611	94	
241.60764	112	
241.94106	2766	1+
242.94293	1912	1+
242.95696	632	1+
243.82401	302	1+
244.13395	118	
244.80545	130	
244.95856	3814	1+
245.94653	288	
246.80594	92	
246.90922	210	1+
246.95411	4336	1+
247.83400	116	
248.79738	212	1+
248.90129	1174	1+
250.02817	96	
250.06146	180	
250.89399	310	1+
250.96886	192	
251.06867	104	
251.31705	88	
251.79505	206	1+
252.07242	98	
253.84127	128	
253.90922	282	
255.00961	88	
255.14903	102	
258.07390	232	1+
259.01367	128	
259.84578	144	
259.90881	134	
260.97189	368	1+
261.42634	90	
261.83051	130	
261.84392	132	
264.82284	162	
264.97181	106	
265.45872	170	
265.91861	98	
266.08742	112	
266.81207	544	1+
267.16345	114	
267.78597	176	1+
267.83950	456	1+
267.86435	88	
267.97701	358	1+
268.96222	110	
269.16313	104	
269.97285	538	1+
270.19449	110	
270.41649	102	
271.91565	324	
272.17232	670	1+
272.86218	216	1+
275.05853	168	
276.84449	270	1+
276.92797	130	
278.10570	282	1+
278.85203	236	1+
278.96205	102	
279.87304	88	
279.97575	112	
280.79514	376	1+
280.81604	100	
281.80784	126	
281.85806	134	
282.40976	96	
282.78910	106	
282.92241	240	1+
283.06233	258	1+
283.79138	312	1+
283.85328	326	1+
283.94924	90	
283.96721	138	
283.98783	200	
284.81999	136	
285.80837	96	
285.84651	440	1+
286.05511	100	
286.79613	108	
288.79391	136	
289.82356	90	
290.78068	128	
290.86817	156	
291.79551	112	
292.86662	422	1+
293.11684	104	
294.61237	106	
294.84698	202	1+
295.52972	92	
296.80823	136	
296.90467	90	
297.81059	158	
298.80401	782	1+
299.86963	110	
300.80288	122	
301.80282	340	1+
301.86252	456	
302.86485	206	
303.09957	146	1+
303.80671	174	
303.85615	616	1+
303.94563	108	
304.22119	134	
305.26562	110	
306.41919	108	
306.79007	106	
306.88897	168	1+
307.14494	132	1+
307.28790	258	1+
309.45104	104	
311.88693	236	1+
312.26267	112	
312.87338	198	1+
312.91897	88	
312.96910	92	
315.20883	118	
316.81120	190	
317.36560	96	
319.89510	90	
320.90732	94	
321.82294	262	
321.87798	144	
321.99373	90	
322.75754	132	
322.80898	98	
322.82489	138	
322.93337	280	1+
323.01865	120	
325.01996	122	
325.19088	96	
325.40817	208	
325.82893	162	
326.16937	176	
326.19381	124	
326.87502	230	1+
328.80854	94	
328.88509	210	
329.38858	104	
329.87237	220	
330.39677	100	
332.89420	114	
334.09047	184	1+
334.88141	120	
335.33143	230	1+
335.40129	92	
336.94644	492	1+
337.80783	102	
338.87139	118	
340.41688	110	
340.94306	194	
342.20900	114	
344.90175	122	
346.17983	94	
346.84709	112	
348.39026	96	
349.31971	248	
351.76877	200	1+
353.31465	98	
356.77466	228	1+
357.05831	158	
357.14712	98	
359.56683	102	
360.32872	94	
360.87210	164	
361.39217	126	
362.70309	92	
362.75944	104	
363.37314	210	1+
367.05871	100	
367.33419	114	
368.85581	96	
END IONS

###FS:    #m/z: 507.84855 #charge 1+
###MS: 38
###MSMS: 41
BEGIN IONS
TITLE=Cmpd 30, +MS2(507.8485), 28.2-35.2eV, 0.9min #41
RTINSECONDS=50.5335
SCANS=38,41
PEPMASS=507.84855	107468
CHARGE=1+
199.88807	154	
227.95415	148	
235.92959	156	
238.06659	372	1+
241.03431	198	1+
241.85734	200	
247.08344	172	
248.85563	140	
249.06484	284	1+
250.91241	342	1+
250.97204	230	
253.09223	388	1+
256.87371	248	1+
262.90904	200	1+
266.09225	178	
266.16561	222	
266.86457	176	
267.94788	138	
268.98081	144	
270.81131	162	
271.87484	142	
272.79897	144	
275.80469	192	
276.11384	204	1+
278.08997	156	
278.83402	164	
278.86566	204	
279.99095	192	1+
280.16646	316	1+
283.11473	150	
285.92221	180	
285.94183	252	
287.36509	208	
287.84679	232	
288.87250	370	
289.88159	500	
290.13061	256	
290.86683	614	1+
293.87546	1792	1+
293.92440	196	1+
294.80700	278	1+
295.41520	104	1+
295.87110	154	
296.10156	264	1+
296.85464	308	
297.12026	146	
297.85531	146	
297.90652	138	
298.85352	292	
298.87974	206	
299.88316	176	
300.84669	202	
300.86183	254	
301.85065	470	1+
302.79966	178	1+
302.88567	144	
304.88403	256	
305.86756	354	1+
305.95847	188	1+
307.80229	226	1+
307.84415	156	
307.89135	966	1+
308.14410	450	1+
308.87452	334	
308.96530	254	1+
309.87735	272	
310.15765	316	1+
310.88749	184	
311.79653	160	
311.88419	3564	1+
312.17583	178	
312.83979	162	
313.82521	142	
314.84443	154	
314.86712	916	1+
314.89672	238	
315.89542	200	
316.86554	522	1+
316.88947	146	
317.89719	202	
318.85868	342	1+
321.11058	228	1+
321.95976	210	1+
322.89531	250	1+
323.04923	198	1+
324.00788	146	1+
324.81371	232	1+
324.86313	234	
325.86379	140	
325.88294	244	
325.90276	458	
326.85901	380	
326.88507	1304	1+
328.39852	182	
328.98839	138	
329.17399	202	
330.16603	144	
330.82509	210	1+
330.84545	176	1+
330.99562	138	
332.81910	238	
332.87314	904	1+
332.90396	146	
333.18875	110	1+
333.90442	154	
334.90443	572	1+
335.00867	210	1+
335.84361	560	1+
335.89367	200	
336.80034	182	1+
336.87286	196	
336.89188	152	
338.88493	452	1+
339.88474	242	1+
340.84530	200	
342.13772	192	1+
343.87663	452	1+
344.81705	276	1+
345.77226	252	1+
346.06586	140	
346.88428	138	
347.43824	142	
349.28824	272	1+
350.88857	302	
351.86291	182	
351.88680	164	
352.00430	160	
352.91127	200	
353.12662	218	1+
353.85267	774	1+
353.87520	212	1+
353.89603	388	
354.06254	172	1+
355.89321	480	1+
358.86274	144	
359.36866	156	
362.78560	138	
364.83735	152	
364.87783	150	
364.95531	114	1+
365.78420	510	1+
366.19224	278	1+
366.84436	470	
367.70892	496	1+
367.76483	174	
368.88880	318	1+
369.83621	390	1+
370.78243	338	1+
373.80425	142	
373.84029	160	
373.87113	278	
374.71097	200	1+
374.82694	164	
374.84592	168	1+
375.73772	232	1+
375.77016	174	1+
376.18971	140	
378.08790	144	
379.74657	144	
380.74570	158	
380.77776	248	1+
381.18751	146	
381.73409	150	
383.71393	144	
383.89534	188	
384.85050	1854	1+
385.79696	208	1+
387.89659	310	1+
388.80112	266	1+
388.84581	258	
389.19973	190	
390.17009	152	
390.20368	150	
390.84554	1128	1+
391.80410	184	
392.75901	180	
392.82927	1062	1+
392.86776	642	1+
393.80617	158	
394.74880	140	
394.79798	154	
394.83013	176	
395.89910	140	
397.08484	170	
397.11554	172	1+
397.72589	168	
398.73465	138	
400.72843	148	
400.85862	178	
402.86668	826	1+
404.72847	336	1+
405.73038	246	1+
405.85962	630	1+
406.10371	236	1+
407.87009	1492	
408.85793	1072	
408.86079	1476	1+
409.08996	134	1+
409.72561	168	
410.16185	114	1+
410.73621	186	
410.83799	954	1+
410.86827	228	
411.72762	266	1+
411.80837	272	
411.86580	142	
412.73331	172	1+
412.84996	510	
413.07756	350	1+
413.87962	226	
414.93194	216	1+
415.84196	250	1+
416.87587	190	
417.85551	146	
418.25084	146	
419.14126	200	1+
421.82818	368	1+
421.88551	458	
422.88693	310	
423.87096	378	
424.05537	182	
424.36532	180	
424.87319	266	
425.73650	172	
425.80497	178	1+
425.88083	256	
426.74494	182	
426.86483	1736	1+
427.73550	498	
428.09064	146	
428.73008	382	1+
428.74921	300	1+
428.84713	1352	1+
428.88848	766	1+
429.86792	196	
430.74303	360	1+
430.86229	1414	1+
431.86711	928	1+
433.86174	372	1+
434.90048	168	
435.86782	448	
439.89847	418	
443.78845	202	1+
444.87617	2698	1+
445.73353	238	1+
446.06476	156	
446.74646	152	1+
446.87477	380	1+
448.89721	214	
449.88105	1010	1+
451.75389	198	1+
451.77802	156	
457.91448	390	1+
459.22807	196	1+
461.23126	206	1+
462.88604	892	1+
464.88632	218	
466.79135	222	
467.89217	1310	1+
469.90490	220	
472.87182	160	
485.70902	146	
485.90257	398	1+
486.33642	174	1+
486.80257	182	1+
487.89599	226	
490.23361	202	1+
491.68908	212	1+
492.14873	138	
500.67172	164	1+
503.79748	212	1+
504.22405	242	1+
504.47142	236	1+
504.80039	172	1+
509.86659	314	1+
510.22560	202	1+
511.54253	114	1+
512.80514	102	1+
END IONS

###FS:    #m/z: 322.93166 #charge 1+
###MS: 42
###MSMS: 43
BEGIN IONS
TITLE=Cmpd 31, +MS2(322.9317), 28.0-35.0eV, 0.9min #43
RTINSECONDS=54.2105
SCANS=42-43
PEPMASS=322.93166	2842760
CHARGE=1+
184.12898	104	
187.93949	78	
191.92469	78	
191.95328	120	
196.88497	114	
199.01481	78	
199.88686	100	
200.20307	84	
201.04772	90	
203.13077	96	
205.94841	184	
205.97267	164	
207.89943	78	
210.12183	100	
211.89154	94	
212.88151	194	1+
213.14102	84	
215.07055	96	
215.88340	250	1+
217.86735	82	
219.02873	78	
219.68536	84	
220.99222	108	
221.94050	78	
222.95576	504	1+
223.79922	102	
224.96359	88	
225.06702	76	
225.09795	92	
226.09776	88	
227.90711	80	
227.93008	212	
228.42263	96	
230.40157	94	
230.89092	132	
231.94907	78	
232.83479	98	
232.88504	76	
233.05766	78	
233.16251	112	
233.97721	84	
235.88710	84	
236.88026	94	
236.89571	86	
238.21776	80	
238.94151	272	
239.08673	136	
239.90292	164	
240.82349	298	1+
240.94126	4938	
241.08886	92	
241.94057	15050	1+
242.81756	110	
242.94316	10792	1+
244.01678	82	
244.88007	294	1+
244.94125	2214	
245.01532	76	
245.83856	86	
246.97861	186	
249.04017	180	
250.94928	204	
250.97153	136	
251.01261	114	
252.47081	86	
252.92842	90	
254.20438	80	
254.80814	146	
256.41177	110	
257.79774	150	
257.84908	82	
258.81023	126	
259.07121	92	
259.65688	96	
259.90374	144	
261.83449	160	
262.82957	122	
263.83117	90	
264.24103	94	
265.06324	214	1+
265.85567	160	1+
265.90445	78	
266.06689	142	1+
267.12717	76	
267.24179	80	
268.79786	120	
268.96456	80	
268.99883	78	
270.01102	86	
270.04534	76	
271.17504	320	1+
272.03194	190	1+
272.84583	196	
273.15764	76	
273.79517	330	1+
274.09593	80	
274.42974	100	
275.10329	90	
275.81120	114	
275.92270	92	
276.19190	82	
276.84231	130	
276.89842	88	
276.96973	78	
278.80186	78	
279.09137	868	1+
279.79500	76	
279.85387	212	1+
280.14918	82	
282.86280	102	
282.96022	122	
283.07094	90	
283.85396	258	1+
284.24077	78	
284.29453	294	
285.06349	90	
285.79601	196	1+
286.91927	180	
288.20078	118	
289.79259	90	
289.93300	92	
290.79099	112	
290.85948	320	1+
291.80531	160	
293.85976	438	1+
294.59968	86	
294.85943	258	1+
296.03998	142	
296.81814	116	
296.84030	84	
297.45000	84	
297.70170	102	
297.83029	92	
298.41114	90	
298.81448	218	1+
298.97027	76	
299.78611	302	1+
301.87057	118	
302.09504	76	
302.82233	86	
302.88573	80	
303.22506	80	
303.40245	76	
303.94809	96	
304.78361	160	1+
305.15801	136	
305.46163	78	
305.48722	94	
305.88078	320	1+
306.22890	104	
307.29138	342	1+
307.80234	414	1+
308.03802	76	
308.27512	78	
308.86078	114	
309.86855	76	
309.91702	152	
310.31228	160	1+
310.85689	78	
310.87910	182	
310.92364	92	
311.88798	172	
315.17629	80	
315.82341	108	
316.81467	106	
319.89954	78	
320.61600	80	
320.86233	78	
322.25808	96	
322.81626	78	
322.86895	80	
323.23956	106	
323.89021	150	
324.21193	124	
324.88662	112	
326.87740	84	
326.90509	128	
END IONS

###FS:    #m/z: 340.94237 #charge 1+
###MS: 42
###MSMS: 44
BEGIN IONS
TITLE=Cmpd 32, +MS2(340.9424), 28.0-35.0eV, 0.9min #44
RTINSECONDS=54.982
SCANS=42,44
PEPMASS=340.94237	1112168
CHARGE=1+
189.86456	144	
207.88012	92	
208.95804	88	
210.94188	110	
213.88307	156	
213.94060	1638	1+
215.88780	474	
215.93808	276	
216.15663	110	
217.88269	470	1+
217.93393	106	
223.10548	92	
223.96258	242	
224.20183	132	
224.97776	112	
226.05354	86	
226.94712	166	
227.94943	190	1+
230.89098	546	1+
231.95023	1346	1+
233.89846	416	
233.94956	236	
234.02978	94	
234.84236	92	
235.89388	102	
236.01363	84	
239.78909	116	
239.92071	144	
241.01270	92	
241.40911	82	
241.50850	106	
241.84658	116	
242.84794	86	
242.94756	140	
243.88298	206	1+
243.91298	82	
243.95361	102	
244.99022	98	
245.40160	84	
245.94401	104	
246.16597	82	
247.82738	94	
248.02849	82	
248.45407	100	
248.90138	206	1+
248.95625	390	1+
249.38596	88	
249.96016	278	1+
249.99703	130	
250.90196	116	
251.91410	146	
251.95834	372	1+
252.16780	132	
253.83631	92	
253.85471	134	
253.90788	230	1+
254.94366	146	
254.97014	312	1+
255.07395	328	
256.25842	98	
257.92184	84	
257.94313	116	
258.84535	202	
258.88947	104	
259.10583	84	
259.84036	102	
259.86877	124	
259.95760	130	
260.03815	124	
260.84010	184	
261.22180	86	
261.83993	100	
262.53929	98	
264.08358	94	
264.85236	122	
265.02240	202	1+
266.24406	130	
267.84356	90	
268.84386	144	
272.93784	260	
273.79332	106	
275.80891	126	
276.85602	240	
276.96230	346	1+
276.98747	210	1+
277.04544	108	
277.10215	92	
277.50970	88	
277.86369	178	
278.24241	94	
278.84537	102	
279.54872	82	
279.85107	190	
279.97222	196	1+
280.85078	102	
282.40752	94	
282.79742	140	
282.86784	90	
283.04965	118	
283.27998	120	
283.83762	82	
284.93267	84	
285.86005	252	1+
286.77847	88	
287.41508	82	
287.80145	158	1+
288.20030	86	
289.78483	112	
290.75146	86	
291.80607	126	
291.87270	200	1+
291.98595	88	
292.43760	98	
293.83520	154	
293.85199	108	
295.13111	84	
295.44749	114	
295.47511	102	
295.82754	124	
295.86605	346	1+
296.80690	120	
297.01005	240	1+
298.08120	150	
298.80432	118	
299.48189	88	
299.78339	114	
300.45199	118	
300.84583	84	
301.89281	102	
303.82214	118	
303.94763	114	
304.88648	84	
305.09680	96	
306.15711	82	
306.88497	194	
308.80693	106	
308.87668	144	
308.89392	82	
309.86798	94	
310.87917	90	
311.03121	110	
311.88566	174	
311.91618	84	
312.80515	124	
314.83111	92	
315.88515	126	
316.20084	90	
319.14460	82	
319.89087	86	
321.32442	92	
323.53819	88	
324.10373	82	
325.03060	92	
325.89125	246	1+
326.14283	88	
326.87674	232	1+
327.12372	130	
329.05393	112	
329.26098	224	1+
329.51564	88	
329.81254	258	1+
330.85900	82	
331.90501	90	
333.30722	88	
334.87784	88	
337.16013	82	
337.87101	92	
338.87968	108	
339.83527	100	
340.07697	84	
340.26393	90	
340.36690	84	
340.87712	96	
341.89936	114	
343.89589	154	1+
345.74180	88	
END IONS

###FS:    #m/z: 363.95866 #charge 1+
###MS: 42
###MSMS: 45
BEGIN IONS
TITLE=Cmpd 33, +MS2(363.9587), 28.0-35.0eV, 1.0min #45
RTINSECONDS=55.7525
SCANS=42,45
PEPMASS=363.95866	511582
CHARGE=1+
189.86466	610	1+
190.61371	92	
191.85997	366	1+
196.88545	212	
205.41053	94	
207.87136	328	1+
207.94988	124	
209.86856	150	
209.94432	1286	1+
210.88571	836	1+
212.87978	1690	1+
215.90023	100	
218.92324	118	
222.95299	928	1+
224.95032	1124	1+
224.97091	140	
226.87182	128	
226.88789	128	
226.94816	5762	1+
226.97529	162	1+
227.85291	168	1+
227.92760	230	
228.80024	98	
228.89638	368	1+
228.94372	6790	1+
230.79296	112	
230.88994	4116	1+
231.04984	120	
231.08751	94	
232.88924	238	
233.89029	130	
234.88287	264	
238.05130	166	1+
239.42911	152	
239.92951	140	
240.94177	1222	
240.96679	554	1+
241.94162	616	
242.94120	1826	1+
243.83204	328	1+
244.87399	90	
244.95780	3694	1+
245.94180	344	
246.81148	92	
246.90462	156	
246.95399	3488	1+
246.98358	204	
247.14683	110	
248.03909	90	
248.39983	90	
248.84715	220	1+
248.90136	948	1+
248.95790	146	
249.04360	156	
249.80009	402	1+
250.30213	116	1+
250.37797	120	
250.89659	284	
250.94448	126	
250.97066	188	
251.83546	232	
251.97374	102	
252.24501	114	
252.79498	140	
253.79485	142	
253.90732	154	
254.88242	110	
255.14454	120	
255.79498	230	1+
257.94965	90	
258.84751	100	
258.92076	90	
258.97206	124	
259.90963	104	
260.50801	90	
260.83152	350	1+
260.97071	994	1+
261.89691	120	
262.96429	118	
264.11530	100	
264.85913	234	1+
265.43201	168	
265.81567	498	1+
265.97730	114	
266.09091	156	
266.59369	102	
266.79786	130	
266.81571	320	1+
266.84020	92	
267.78355	120	
267.97421	728	1+
268.79826	222	1+
268.84362	96	
268.95688	168	
269.97009	784	1+
271.37083	88	
271.84416	110	
271.91671	254	1+
271.97429	156	
272.17203	944	1+
273.60207	110	
275.79111	118	
276.02035	148	
276.80816	246	1+
276.85980	190	
278.07762	188	
278.79795	142	
278.81531	114	
278.84641	132	
279.92649	96	
280.79412	738	1+
281.85986	190	1+
282.83521	182	
283.10334	90	
283.79086	706	1+
283.82117	222	1+
283.85380	142	
283.92864	124	
284.16663	132	
285.84465	462	1+
288.86770	124	
290.86178	96	
291.12197	152	
292.88871	92	
293.02738	90	
293.43676	146	
294.44377	92	
295.85240	138	
296.81275	170	
296.83579	88	
297.11127	98	
297.19120	128	
297.80565	240	
298.80265	930	1+
298.92756	140	1+
299.86421	138	
301.06079	90	
301.81443	380	
301.83628	148	
301.86255	682	1+
303.06698	90	
303.80645	224	1+
303.85544	850	1+
304.77930	100	
304.89568	106	
305.06235	94	
305.78794	92	
305.80666	106	
306.44290	102	
307.84881	104	
307.88674	128	
308.13964	128	
308.29559	132	
308.87806	122	
310.31133	136	
312.80496	130	
313.14953	90	
315.16042	92	
316.82261	126	
318.88288	350	1+
318.93495	212	
318.95867	130	
319.24107	94	
319.82974	110	
321.82063	338	1+
321.86924	144	
322.92870	92	
323.82290	132	
324.14337	208	1+
324.88340	238	1+
324.89998	120	
325.04629	92	
325.16468	120	
325.18963	160	
325.40114	126	
325.94346	90	
326.17013	214	1+
326.87082	334	1+
328.85282	94	
329.87213	310	1+
330.32744	94	
332.12860	110	
333.17051	200	1+
335.02858	276	1+
336.79503	204	1+
336.94356	122	
339.36454	96	
339.83049	410	1+
340.94260	280	1+
341.45763	108	
343.19593	160	
344.70553	94	
349.31755	204	
349.40943	106	
350.76904	96	
351.74221	100	
351.76995	90	
355.27516	146	
357.21939	110	
358.99428	124	
361.84946	98	
365.75897	92	
366.17669	184	
366.92458	182	1+
367.05716	92	
367.43291	96	
367.73089	96	
367.75992	90	
368.42130	144	
END IONS

###FS:    #m/z: 322.93186 #charge 1+
###MS: 46
###MSMS: 47
BEGIN IONS
TITLE=Cmpd 34, +MS2(322.9319), 28.0-35.0eV, 1.0min #47
RTINSECONDS=59.4175
SCANS=46-47
PEPMASS=322.93186	2030432
CHARGE=1+
184.97675	90	
189.96490	88	
191.85663	78	
197.88849	78	
198.03209	76	
198.13210	74	
198.48329	74	
205.90368	98	
205.94736	538	1+
207.97317	152	
213.87630	96	
215.88892	242	1+
216.41066	80	
218.88333	74	
219.93825	88	
220.89382	76	
221.94901	462	1+
224.03094	76	
224.96414	138	
225.16983	90	
226.33388	84	
226.89609	90	
227.93474	88	
228.11830	84	
228.91438	84	
229.02988	82	
230.90428	106	
232.89756	138	
232.92074	76	
233.16558	150	
233.43650	82	
233.93294	84	
234.09752	104	
235.03522	76	
235.36898	74	
236.00064	78	
237.88687	288	1+
238.21676	226	
238.94057	264	
239.08812	84	
239.58328	80	
239.78741	232	1+
239.83821	74	
240.08714	110	
240.82836	218	
240.94148	3948	
241.00128	78	
241.94081	11026	1+
242.06215	138	
242.89999	106	
242.94351	7964	1+
243.14977	82	
243.44157	82	
243.82359	126	
243.88307	102	
244.12796	74	
244.94167	2112	1+
244.98120	230	
245.02291	78	
245.80083	86	
245.97159	356	1+
246.48366	96	
246.97564	302	1+
248.90213	76	
248.94009	94	
249.52746	72	
250.33715	76	
253.05064	74	
253.78968	82	
254.15745	78	
255.07627	88	
256.16199	94	
256.79112	182	1+
256.90937	74	
256.97227	76	
257.01199	100	
258.62073	84	
258.98011	80	
260.33766	76	
260.80195	170	
260.84298	78	
261.83091	546	1+
262.86890	116	
262.96913	90	
264.80030	80	
264.86039	86	
264.89224	76	
265.02161	78	
265.23999	76	
265.89795	110	
266.07076	84	
266.79851	84	
267.01497	76	
267.06697	72	
268.79549	184	1+
268.95730	266	
270.07780	84	
271.17522	184	
271.44745	88	
271.84714	414	1+
271.91701	74	
272.18032	84	
272.79557	388	1+
273.61028	78	
273.81821	74	
275.05241	102	
276.14679	90	
276.60247	90	
276.83951	242	1+
277.41993	90	
277.81050	258	1+
279.09219	940	1+
281.05796	140	
282.79520	116	
282.85978	104	
283.07322	200	
283.14293	248	1+
283.78845	184	
284.25271	86	
284.29311	302	
284.81267	84	
284.86676	220	1+
284.92244	78	
286.93083	158	
287.09245	74	
287.86383	162	1+
288.20290	428	
289.78939	290	1+
290.90416	78	
291.06192	190	1+
291.85359	184	1+
293.00004	78	
293.42270	92	
293.88095	152	
294.80629	144	
294.85820	116	
295.85895	74	
296.83816	98	
297.80824	198	1+
299.06572	78	
299.77595	210	1+
301.17154	84	
301.86663	238	1+
303.04987	76	
303.82199	72	
305.16122	84	
305.80270	72	
305.97460	78	
306.88638	146	
307.36602	78	
307.80206	196	
307.88709	206	
308.29116	96	
308.80805	228	1+
308.87195	148	
308.88958	164	
309.87428	352	1+
309.91984	78	
310.30866	90	
310.87870	300	1+
311.12530	74	
312.79862	134	
313.26863	84	
313.89039	108	
314.61545	100	
314.82444	104	
315.15400	120	
316.06144	78	
317.92814	84	
318.81097	76	
320.75470	164	
321.05796	76	
322.87795	78	
324.30481	80	
324.87360	90	
324.89618	94	
326.13840	92	
326.88851	138	
327.18607	86	
327.87941	296	1+
328.29731	110	
END IONS

###FS:    #m/z: 507.84818 #charge 1+
###MS: 46
###MSMS: 48
BEGIN IONS
TITLE=Cmpd 35, +MS2(507.8482), 28.2-35.2eV, 1.0min #48
RTINSECONDS=60.1895
SCANS=46,48
PEPMASS=507.84818	125112
CHARGE=1+
196.01541	152	
224.97502	256	1+
226.08220	130	
232.89507	270	
238.06542	124	
241.85779	142	
244.16384	214	
247.01286	202	
247.13862	136	
248.86069	154	
250.97202	166	
251.92645	202	1+
254.83111	136	1+
265.89268	190	1+
265.92917	188	
266.17401	266	1+
270.85587	172	
272.38637	146	
272.85728	168	
273.85403	154	
274.79670	252	1+
275.85169	438	1+
276.85244	318	1+
277.88338	146	
278.83551	258	
278.94773	124	
279.89940	144	
280.83130	152	
280.85798	128	
285.07933	88	1+
285.79036	340	1+
285.86773	170	
287.85514	388	1+
288.88781	154	
289.13346	290	1+
289.88183	222	
290.13645	242	1+
290.86728	792	1+
291.95312	230	1+
292.16326	208	
293.87295	1560	1+
295.14968	284	1+
296.86241	180	
296.87432	264	1+
297.93008	144	
298.81270	274	1+
298.86681	302	1+
299.81646	156	1+
300.12911	126	
300.35821	218	1+
300.41133	126	
300.85560	172	
303.87476	240	
305.82983	132	
305.86433	308	
306.86245	130	
307.89453	704	
307.98720	144	
308.14327	824	1+
308.87509	470	
309.05856	308	1+
309.83920	258	1+
309.87216	374	
309.88728	334	
310.15952	614	1+
310.88315	248	
311.88495	2690	1+
313.97218	134	
314.86713	1168	1+
314.89138	300	1+
316.81750	220	1+
316.86385	514	1+
316.92449	120	1+
317.57467	234	1+
318.38019	176	1+
318.85968	294	1+
318.88627	164	
321.86594	178	
322.12177	168	
323.87681	274	
324.06429	124	
324.81378	170	1+
324.90506	174	
325.87264	156	
325.90192	546	1+
326.15362	156	
326.88247	1208	1+
326.90543	378	1+
326.96693	226	1+
327.76732	202	1+
328.87604	262	
329.89488	166	
330.88172	214	1+
331.82746	356	1+
331.86104	170	
332.82936	312	1+
332.88066	578	1+
332.91111	388	1+
335.04679	156	
335.84036	452	1+
335.88759	220	
336.12864	154	
336.79934	298	1+
336.82750	258	1+
336.87371	136	
336.94513	312	1+
337.02117	220	1+
337.08956	150	1+
337.88041	530	1+
339.88274	212	
340.86832	136	
340.90073	318	1+
340.93180	256	1+
341.93363	218	1+
344.09251	138	
345.83070	298	1+
346.15339	164	1+
346.88261	312	1+
347.06284	240	1+
347.17714	202	1+
347.77466	284	1+
347.88850	196	1+
349.75448	224	
350.01424	222	1+
350.76553	126	
350.89111	292	
350.91218	260	1+
350.96211	140	
351.85854	152	
351.89516	222	
353.85355	360	1+
353.89957	166	
356.71455	146	
356.84109	134	
357.77912	282	1+
357.95784	212	1+
358.19209	124	
359.10473	232	1+
359.83264	228	1+
360.96033	138	
361.87093	148	
363.77743	198	1+
364.05695	202	1+
365.81915	226	
366.06817	214	1+
366.18494	152	
366.69420	124	
366.84213	852	1+
366.90455	240	
367.70881	644	1+
367.73783	182	
367.87872	170	
368.78985	178	
368.87615	154	
368.90233	302	1+
369.83736	676	1+
370.02241	202	1+
370.78496	272	
370.89366	328	1+
371.08599	138	
371.20605	148	
372.89898	550	1+
373.82274	390	1+
374.39247	154	
374.81044	364	1+
375.20478	138	
377.12724	136	
378.39179	230	
378.86056	248	1+
379.16077	138	
380.71833	130	
380.88689	154	
381.73904	140	
381.85156	328	1+
382.95407	166	1+
384.85005	1460	1+
387.77689	130	
387.84874	222	
388.68378	128	
388.84743	342	
389.20466	160	
389.34845	224	1+
389.84705	254	
390.75223	140	
390.84299	786	
391.78527	290	1+
391.84480	530	
392.83001	1140	1+
392.86568	280	1+
394.87661	162	
395.87376	196	1+
396.77780	140	
396.80889	126	
398.40130	142	
398.73281	190	
398.87091	146	
399.73044	124	
399.85121	252	1+
400.73513	160	
402.05634	160	1+
402.14028	148	1+
402.87089	1196	1+
403.87569	788	1+
404.80907	158	
405.74751	218	1+
405.79143	186	
405.85603	602	1+
406.81028	136	
407.72628	208	
407.86987	1114	
408.85847	1484	1+
408.91157	166	
409.72166	240	
410.73791	228	
410.83981	1794	1+
411.15362	188	
411.81663	328	
412.73044	262	
413.07877	184	
413.87302	302	1+
414.82523	182	
415.86182	140	
416.82114	176	1+
418.74466	140	
418.86212	158	
421.88487	576	1+
422.74630	152	
422.82974	274	1+
423.86732	588	1+
425.74304	216	
425.87871	230	
426.75347	220	
426.82328	136	
426.86459	1620	1+
426.94111	128	
427.73377	852	1+
427.77083	224	
428.75431	242	
428.85012	1636	1+
428.88493	298	
429.73588	170	
429.88038	200	
430.74245	196	
430.86221	1232	1+
431.87091	712	1+
433.86086	270	1+
434.88891	160	
435.09257	222	1+
435.85722	124	
437.06723	150	
438.89433	148	
439.90166	380	1+
440.87433	142	
441.21985	200	1+
442.88573	202	1+
444.40036	162	
444.87585	3656	1+
445.74634	168	
445.82394	326	1+
446.74574	128	
448.77664	268	1+
449.87786	756	1+
450.74905	438	1+
457.90737	146	
458.30972	220	1+
458.91144	186	
462.88354	1194	1+
465.89226	248	1+
466.77817	376	1+
467.78039	306	1+
467.89049	1802	1+
473.90196	168	1+
485.90286	1176	1+
487.28771	142	
492.22289	318	1+
492.29878	128	
497.14184	124	
499.73484	152	1+
505.81115	138	1+
506.85420	136	1+
507.63499	148	1+
509.85771	146	
510.86721	140	
END IONS

###FS:    #m/z: 336.94777 #charge 1+
###MS: 46
###MSMS: 49
BEGIN IONS
TITLE=Cmpd 36, +MS2(336.9478), 28.0-35.0eV, 1.1min #49
RTINSECONDS=60.9615
SCANS=46,49
PEPMASS=336.94777	112428
CHARGE=1+
142.82411	84	
185.87091	102	
191.00367	84	
205.94937	122	
208.88587	164	
208.98307	104	
210.88374	318	
211.94502	3348	1+
212.87990	1764	1+
213.94128	1440	1+
214.43462	100	
215.88875	912	1+
215.93569	180	
217.78910	84	
217.84171	122	
217.88406	132	
217.97588	82	
218.88445	140	
219.62154	100	
226.45606	88	
228.89383	374	
229.95644	3198	1+
230.89114	1980	1+
231.90624	214	
231.95204	656	1+
232.83647	78	
232.88804	140	
233.16092	92	
233.82648	208	1+
233.90466	170	
233.94618	228	
234.85335	86	
235.79321	98	
235.89363	166	
237.11678	102	
238.83960	140	
239.89881	86	
241.84246	80	
241.94929	94	
241.99715	114	
244.93030	88	
246.90568	106	
246.97912	120	
247.08185	152	
247.96612	564	1+
248.01115	92	
248.90188	814	1+
249.96302	352	1+
250.13500	92	
250.83432	592	1+
250.92778	102	
250.95357	122	
251.83582	400	1+
251.91765	168	
251.95034	92	
251.97266	94	
251.99693	84	
252.01654	82	
252.92128	92	
252.97142	1636	1+
253.90544	352	1+
254.90636	206	1+
254.96669	560	1+
255.07663	126	
255.83395	84	
256.07950	122	
256.80921	132	
256.91339	118	
257.00385	88	
258.80042	98	
258.84469	368	1+
258.90359	108	
259.35179	80	
259.84635	244	1+
260.93422	96	
262.15350	80	
262.82606	78	
262.88028	80	
263.02899	82	
263.05046	122	
263.84650	144	
264.22729	82	
265.08673	94	
267.14762	100	
267.42166	98	
268.57012	92	
268.84241	576	1+
270.79687	86	
270.87210	150	
270.98146	134	
271.87056	170	1+
271.91503	154	
271.94929	98	
274.86616	144	
274.90077	122	
275.56569	82	
276.81543	98	
276.85611	284	
276.90119	92	
277.83879	326	
277.87175	212	1+
277.99201	158	1+
278.07646	86	
278.83344	714	1+
278.96361	108	
279.03762	80	
279.12169	92	
279.80330	82	
279.87060	102	
281.05268	174	
281.93963	96	
282.56859	84	
282.87014	116	
283.65936	88	
284.80633	84	
285.85250	262	
286.12187	86	
286.85047	662	1+
287.85161	382	1+
288.10861	86	
289.07859	84	
289.78577	92	
289.88100	106	
290.00440	92	
290.85897	136	
290.91256	142	
291.56422	108	
291.80592	114	
291.85674	212	1+
291.93769	82	
292.43986	208	
293.87925	80	
294.00056	132	
294.11778	84	
294.85169	240	1+
294.87497	128	
294.89236	116	
295.00024	88	
296.18870	96	
297.13014	80	
298.02052	120	
298.30790	110	
299.87859	126	
300.90185	208	1+
303.73189	80	
303.76002	78	
304.86207	120	
304.88011	176	
305.39519	92	
305.76437	100	
306.80236	90	
307.10117	92	
309.79438	86	
310.41735	108	
310.87642	124	
312.13977	88	
312.87110	102	
314.04503	80	
314.16726	82	
315.87087	200	1+
316.82014	160	
317.03096	88	
317.06639	80	
321.28280	80	
321.42798	82	
322.89770	90	
323.24197	82	
324.88986	226	1+
324.98860	86	
326.38021	80	
327.88134	322	1+
329.35295	88	
331.09773	100	
331.18479	150	1+
332.54938	108	
333.80896	80	
335.56131	92	
335.75462	80	
336.07660	102	
338.40580	96	
338.59099	104	
338.77002	84	
340.19031	84	
END IONS

###FS:    #m/z: 322.93183 #charge 1+
###MS: 50
###MSMS: 51
BEGIN IONS
TITLE=Cmpd 37, +MS2(322.9318), 28.0-35.0eV, 1.1min #51
RTINSECONDS=64.647
SCANS=50-51
PEPMASS=322.93183	2187860
CHARGE=1+
185.86483	76	
188.43817	80	
189.96820	82	
191.85645	124	
192.88891	164	
196.88407	178	
196.97232	220	1+
197.89356	90	
199.85730	84	
200.90733	76	
201.03659	88	
203.88153	88	
205.90004	168	
205.97503	122	
206.97264	134	
207.97219	102	
208.89742	82	
212.04873	86	
212.87882	184	
214.89301	134	
215.11926	78	
215.88941	96	
220.41376	86	
222.83760	100	
222.95563	614	1+
223.10366	100	
223.96102	386	1+
227.42710	80	
227.88517	184	1+
227.93526	128	
230.82857	84	
230.89132	252	
230.90594	88	
231.90796	82	
233.00672	196	1+
233.06133	98	
233.16240	138	
233.21883	80	
233.91121	172	
234.00976	164	1+
235.80061	80	
236.01308	178	1+
236.96767	84	
237.92661	78	
238.93992	458	1+
239.04169	76	
239.78838	126	
239.88535	196	1+
240.16662	162	1+
240.80147	98	
240.82121	164	
240.94221	3984	
241.85782	96	
241.91121	76	
241.94343	3204	
242.83183	134	
242.94240	10412	1+
243.21361	78	
244.86297	112	
244.91511	80	
244.94004	1698	1+
246.97778	222	
247.07799	80	
247.87370	98	
248.16197	80	
248.96201	92	
249.05260	78	
249.92452	120	
250.49065	78	
250.88521	94	
250.95245	192	1+
251.00970	90	
251.78850	78	
251.93189	150	
251.95638	224	1+
253.09076	126	
253.16021	110	
253.84628	178	1+
253.92855	76	
255.13712	100	
256.88475	216	1+
257.02569	96	
257.05717	108	
258.04023	86	
258.09739	84	
259.17583	76	
260.82973	444	1+
261.16222	92	
262.44171	82	
262.92524	92	
264.84927	432	1+
265.10009	126	
265.35425	82	
265.84708	310	1+
266.04456	86	
266.07454	76	
268.13190	76	
268.93864	92	
268.96129	108	
270.18635	234	1+
271.84571	228	
273.79573	268	
275.80890	200	
276.80774	82	
276.84012	138	
277.82868	204	1+
277.85717	102	
278.92512	92	
279.09274	670	1+
279.23275	110	
280.11364	86	
280.93023	76	
281.00422	80	
281.05164	76	
282.05353	128	
282.80193	78	
282.86384	274	1+
283.06662	102	
283.79072	88	
283.86915	208	1+
284.29345	382	1+
284.80591	78	
284.94461	226	1+
285.20434	76	
285.79566	134	
286.14770	76	
286.87968	90	
286.92351	150	
287.01338	96	
287.03825	76	
288.20208	222	1+
289.78854	108	
290.03143	80	
290.33693	114	
290.80586	324	1+
290.87430	82	
291.06242	84	
291.07857	114	
291.43210	84	
291.80874	216	1+
292.15091	136	1+
292.84829	142	1+
292.88294	126	
293.87505	90	
294.39330	84	
296.01549	80	
298.16582	84	
301.86230	96	
301.87885	188	
302.16963	82	
302.38953	92	
302.91067	80	
303.58003	86	
303.80935	186	
304.80995	120	
304.88031	98	
305.06674	88	
305.29843	90	
305.79290	80	
305.82200	80	
305.87758	468	1+
306.86922	228	1+
306.88226	348	1+
307.09859	76	
307.43490	76	
307.80090	334	1+
308.29861	102	
308.90008	130	
309.43157	100	
310.87555	242	
310.93031	78	
311.17286	92	
311.85786	120	
311.88169	104	
312.86902	88	
315.36551	100	
316.09386	88	
319.89426	148	
321.04931	88	
323.01712	78	
323.81873	100	
324.21658	114	
324.26574	82	
324.90234	96	
325.76153	76	
325.89910	208	1+
END IONS

###FS:    #m/z: 507.84824 #charge 1+
###MS: 50
###MSMS: 52
BEGIN IONS
TITLE=Cmpd 38, +MS2(507.8482), 28.2-35.2eV, 1.1min #52
RTINSECONDS=65.4185
SCANS=50,52
PEPMASS=507.84824	158786
CHARGE=1+
196.01643	364	1+
224.97897	400	
239.85808	138	
239.88179	134	
250.90434	330	1+
250.97252	236	
252.11248	148	
254.09763	274	1+
258.10976	146	
260.88721	156	
262.11570	144	
264.92495	160	1+
265.79409	184	1+
266.86760	140	
267.85283	328	1+
268.13663	156	
269.89137	154	
270.14816	182	
273.04964	104	1+
273.80639	136	
275.85105	170	
279.08037	290	1+
279.13739	140	
281.87255	246	1+
283.89887	266	1+
285.55561	138	
286.87181	156	
287.85296	338	
288.11756	176	1+
288.87174	136	
289.04234	142	
289.84193	208	1+
289.88209	354	
290.86559	536	1+
292.89225	216	
293.87440	2366	1+
294.11985	168	
295.16545	138	
295.85374	394	1+
297.92483	180	
298.09172	312	1+
298.87765	446	1+
299.81074	372	1+
300.84594	614	1+
301.84820	398	1+
303.87066	362	1+
303.96289	134	
305.36399	236	1+
305.86615	670	1+
305.96686	216	1+
307.81716	154	
307.85885	156	
307.89217	576	
308.14458	188	
308.87818	630	
309.15022	774	1+
309.87425	364	
309.89410	242	
310.88379	292	
310.92115	270	1+
311.88458	4484	1+
312.41123	136	1+
314.86480	838	1+
315.84617	150	
315.88438	358	1+
316.37947	150	
316.86439	316	
317.86620	184	
318.88559	306	1+
320.90977	162	
321.02996	170	1+
321.13075	134	
321.87298	160	
322.32247	368	1+
322.88704	170	
323.87587	246	
323.97118	134	
324.86264	256	
325.15599	168	1+
325.86262	140	
325.90043	350	
326.81115	436	1+
326.88369	2694	1+
327.81670	318	1+
327.89990	226	
328.16170	212	1+
328.86489	254	1+
329.00816	148	
329.02834	250	1+
329.40224	146	
330.83235	210	
330.88020	486	1+
332.87585	902	1+
333.42611	134	
334.36474	212	1+
334.39617	156	
334.88285	162	
335.84533	138	
337.88390	330	
338.30696	210	1+
339.00750	138	
339.85964	464	1+
339.88065	168	
340.01094	182	
340.16124	134	
342.89431	152	
343.87027	152	
343.93781	212	1+
344.87948	188	
345.14283	190	1+
346.88463	276	1+
348.05944	228	1+
348.86348	136	
348.91842	182	1+
349.76080	466	1+
349.82221	312	1+
350.82562	262	1+
350.88427	532	1+
352.79198	140	
352.82394	236	1+
352.91470	182	
353.03047	268	1+
353.85368	630	
354.03459	226	1+
354.16910	252	1+
354.91191	136	
355.17523	160	1+
355.89202	364	
356.10571	154	
356.89064	196	
356.91265	168	
359.96192	162	1+
360.75995	312	1+
360.86912	336	1+
364.80635	160	1+
365.77158	138	
366.06023	134	
366.18534	206	1+
366.84585	482	1+
367.03318	244	1+
367.70871	252	1+
367.76776	154	
367.88523	152	
368.01431	134	
368.71142	210	1+
368.89318	226	
369.15213	182	1+
369.21442	174	1+
369.83551	260	
369.86891	150	
369.88635	324	1+
371.83540	146	
371.85578	140	
371.90942	172	
372.80714	226	
372.85654	172	
372.90207	458	1+
373.72389	270	
373.82213	330	1+
373.88102	152	
374.74114	210	1+
374.82054	274	1+
375.88171	280	1+
376.99039	164	
377.05154	166	1+
377.78767	218	1+
377.82416	140	
378.97060	156	
380.72232	176	
380.86029	188	
381.71694	252	
381.80029	346	1+
381.84472	252	
382.05798	140	
382.36651	152	
382.73084	326	1+
382.86549	144	
383.89147	194	
384.85059	1364	1+
385.82176	296	1+
387.84809	546	1+
389.20080	338	
389.87411	176	
390.08466	246	1+
390.77774	178	
390.79785	206	1+
390.84235	1082	1+
392.82723	868	1+
393.80025	262	
394.83813	408	1+
394.90032	160	
395.85742	376	1+
398.73385	150	
398.86805	220	
399.73328	156	
399.79040	174	1+
399.85032	536	1+
402.86733	880	1+
403.13726	164	
403.87284	588	1+
405.81233	242	1+
405.86680	504	
406.85627	152	
406.91391	206	1+
407.86968	1434	
408.07282	228	1+
408.85790	1928	1+
409.31370	158	1+
409.72584	420	
409.81840	252	
410.73013	256	
410.84239	850	
410.86828	192	
411.74745	148	
411.81152	240	
411.84243	830	1+
412.15115	206	1+
412.73233	286	
413.07693	228	
413.87524	374	1+
416.84990	146	
416.87476	250	
417.87827	152	
421.95180	196	1+
422.87976	212	
423.86974	304	
424.03229	176	1+
424.09232	306	1+
424.82867	220	1+
424.86413	188	
425.09305	196	1+
425.73429	138	
425.75852	204	
425.87526	242	
425.88619	206	
426.74631	140	
426.86393	806	
427.73828	766	1+
427.86256	414	
428.06852	234	1+
428.69278	136	
428.85031	1718	1+
429.73841	596	1+
429.87807	238	
430.74128	424	1+
430.85482	256	
431.86923	1084	1+
433.85527	252	1+
434.89460	148	
439.83828	178	1+
439.89305	340	1+
440.78999	184	1+
443.88292	174	
444.87490	3014	1+
445.74876	314	1+
445.79029	194	1+
445.95576	158	
447.88619	202	
448.89299	152	
449.11600	156	1+
449.88165	584	1+
450.74481	326	1+
453.79161	144	
457.90492	214	
462.88412	888	1+
464.73807	252	1+
465.89658	148	
467.69858	194	
467.89075	1704	1+
468.78590	194	
469.15016	250	1+
471.79377	142	
483.90850	224	1+
485.90143	756	1+
486.87829	202	1+
489.17503	136	
490.90808	182	
500.67146	156	
507.91659	250	1+
508.75154	170	1+
508.91830	154	1+
509.85942	152	
510.59081	190	1+
END IONS

###FS:    #m/z: 336.94765 #charge 1+
###MS: 50
###MSMS: 53
BEGIN IONS
TITLE=Cmpd 39, +MS2(336.9477), 28.0-35.0eV, 1.1min #53
RTINSECONDS=66.19
SCANS=50,53
PEPMASS=336.94765	112308
CHARGE=1+
97.59619	82	
186.86640	132	
196.88615	82	
202.04737	84	
205.95344	180	
207.41625	82	
210.88257	88	
210.90063	78	
211.94421	2998	1+
212.87829	1074	1+
213.89506	132	
213.94108	1006	1+
214.88691	632	1+
215.88725	444	1+
217.88060	166	
218.16454	80	
218.45761	94	
218.83913	86	
218.89438	90	
222.85051	98	
223.96432	144	
225.96101	94	
226.41717	88	
227.19871	124	
227.89283	684	1+
227.94775	86	
227.96053	80	
228.89489	564	1+
228.90997	90	
229.95559	2088	1+
230.89052	1714	1+
231.09358	78	
231.83513	120	
231.95118	1138	1+
233.16175	104	
233.54547	100	
233.82613	112	
233.89948	174	
233.95032	144	
234.82485	80	
234.90234	228	
235.46315	104	
235.86949	124	
235.89853	198	
237.06959	124	
237.98922	90	
238.82372	80	
238.83852	80	
239.21146	94	
240.01180	134	
240.12332	80	
240.96310	92	
241.88818	88	
243.84603	86	
243.86902	84	
243.99182	98	
244.14344	104	
244.16272	78	
244.50238	78	
246.96601	830	1+
247.34455	94	
247.96745	690	1+
248.40193	122	
248.90054	894	1+
248.98659	82	
249.83381	180	
249.96142	450	
250.83099	516	1+
250.89201	126	
250.94831	112	
251.07372	106	
252.97240	1968	1+
253.08782	112	
253.83642	144	
253.91112	330	1+
254.09283	160	
254.86657	84	
254.96785	720	1+
255.07910	254	
255.51194	88	
256.07350	108	
256.37038	84	
256.84911	114	
256.91423	82	
257.96403	94	
258.85045	156	
259.48837	96	
259.91959	92	
261.79623	122	
261.93901	82	
262.90684	86	
262.93531	94	
265.02008	102	
266.35519	82	
266.84711	108	
267.13823	80	
267.83965	706	1+
268.79165	122	
268.84261	476	1+
269.11378	154	
269.80345	158	
270.84227	220	1+
270.91570	452	1+
270.98291	252	
271.84298	146	1+
271.91783	322	1+
272.44342	126	
273.84687	138	
274.84488	82	
275.85870	154	
276.35095	92	
276.84155	172	
276.85940	148	
277.85637	98	
278.05416	104	
278.57834	98	
278.83387	154	
278.85054	106	
279.10223	80	
279.79524	94	
279.83857	242	
279.88249	80	
280.82529	82	
282.88485	94	
284.79133	206	1+
284.94957	80	
285.85271	132	
286.35003	86	
286.85353	376	
287.41929	90	
287.85173	200	
288.06523	94	
288.08356	82	
288.14832	78	
288.86107	116	
290.80378	252	1+
291.86100	182	
292.85638	80	
293.11113	202	
293.43745	100	
293.99715	96	
296.80658	102	
296.84851	136	
296.93223	198	1+
297.06233	78	
299.30998	98	
299.87326	142	
300.92869	86	
303.75135	84	
304.92762	136	
305.81139	194	1+
306.88619	136	
306.92048	82	
308.00756	92	
309.87435	104	
310.08850	94	
310.82589	154	1+
310.87717	522	1+
313.98422	78	
314.81202	128	
314.86369	202	1+
316.87108	226	1+
321.81842	94	
323.03035	82	
324.89591	192	
326.89086	136	
327.44608	80	
328.18034	160	
328.88882	106	
334.95670	112	
335.97919	92	
336.00824	130	1+
337.97663	92	
338.32259	82	
339.05458	86	
339.17216	84	
339.88302	116	
339.97074	82	
340.51016	92	
340.95632	86	
341.73114	90	
341.83660	82	
END IONS

###FS:    #m/z: 340.94261 #charge 1+
###MS: 54
###MSMS: 55
BEGIN IONS
TITLE=Cmpd 40, +MS2(340.9426), 28.0-35.0eV, 1.2min #55
RTINSECONDS=69.8815
SCANS=54-55
PEPMASS=340.94261	764460
CHARGE=1+
59.64071	96	
167.31645	86	
182.86653	194	
189.86346	80	
190.06305	88	
190.92728	92	
190.94898	188	
192.92970	224	
196.97226	88	
205.95040	124	
207.87453	80	
207.97485	112	
208.95923	114	
209.93784	234	1+
209.95276	86	
212.88043	294	
213.87684	152	
213.88914	134	
213.94132	1072	1+
214.88534	132	
215.88534	652	1+
215.93658	346	1+
217.38721	96	
217.88706	142	
218.88978	116	
222.96056	140	
223.50182	98	
223.87055	92	
223.96106	170	
224.85859	80	
224.96454	228	1+
224.97902	132	
226.89998	130	
226.95180	108	
228.94685	194	
229.90214	128	
230.88845	288	
230.94630	108	
231.51953	100	
231.88964	376	
231.95062	986	1+
232.88325	94	
233.89612	368	1+
233.94832	252	1+
234.07469	88	
235.03641	104	
235.89457	222	
237.06581	98	
238.83559	92	
239.78944	128	
240.19550	82	
240.83738	454	1+
241.95691	102	
243.82981	150	
243.87117	98	
243.90735	84	
244.83038	128	
244.95374	90	
245.45151	98	
247.49308	90	
249.90025	128	
249.96111	714	1+
250.88891	84	
250.94670	138	
253.84100	162	
254.96879	408	1+
255.07490	122	
255.13789	98	
255.78382	100	
256.10509	92	
256.96401	462	1+
257.35853	88	
257.40570	82	
257.85559	96	
257.99095	82	
258.67188	86	
258.84783	412	1+
259.89406	126	
259.95134	170	
260.83817	198	
261.60901	88	
261.83525	250	
264.07756	112	
264.42471	104	
264.79675	178	1+
264.82717	106	
264.90614	84	
265.05278	84	
265.84150	184	1+
266.89236	144	
267.95896	138	
268.84013	306	1+
269.54084	90	
270.38843	96	
271.40303	92	
271.80078	132	
271.95561	84	
272.93454	132	
272.99117	94	
274.86667	140	
275.84249	94	
275.91638	80	
275.97807	138	
275.99066	108	
276.86044	130	
277.43001	86	
277.63255	96	
277.86441	102	
278.79601	82	
278.84904	822	1+
279.80330	122	
279.83630	128	
279.88960	92	
279.93884	94	
279.99171	106	
280.09961	82	
282.86104	206	1+
283.05616	82	
283.81166	82	
286.12586	82	
286.15705	84	
286.26301	84	
286.41665	88	
286.93427	94	
287.16926	92	
287.83572	84	
287.87128	100	
288.56527	98	
288.80821	262	1+
290.41430	82	
291.07585	92	
291.80252	174	
292.85951	102	
293.87660	182	
294.86628	156	
296.86879	322	1+
297.89681	138	
298.80467	92	
298.82708	114	
299.84951	98	
300.88342	264	1+
300.93926	106	
302.17425	116	
302.87748	140	
309.33407	100	
310.17742	90	
310.87788	426	1+
311.85958	364	1+
312.80818	86	
314.83049	96	
315.82547	100	
315.88322	124	
318.88132	98	
321.88796	94	
323.01675	208	
323.23496	90	
324.89520	130	
327.87287	96	
328.89102	190	
329.82968	140	
329.89048	92	
330.81149	138	
330.87671	80	
333.20552	90	
333.77313	84	
334.04238	84	
334.10546	88	
334.83241	172	1+
336.89419	82	
337.88898	102	
338.88042	118	
340.80178	86	
342.85564	156	
344.02863	100	
END IONS

###FS:    #m/z: 363.95880 #charge 1+
###MS: 54
###MSMS: 56
BEGIN IONS
TITLE=Cmpd 41, +MS2(363.9588), 28.0-35.0eV, 1.2min #56
RTINSECONDS=70.654
SCANS=54,56
PEPMASS=363.95880	308890
CHARGE=1+
177.93418	88	
186.93416	94	
189.86117	516	1+
190.93284	196	1+
191.86102	326	
192.86584	162	
200.94728	134	
205.87981	138	
207.87341	186	
208.94444	128	
209.94356	744	1+
210.88317	274	1+
212.88013	2438	1+
213.41704	92	
215.41812	92	
216.41413	174	
217.90101	118	
221.89925	106	
222.95475	952	1+
224.94964	1566	1+
226.08088	96	
226.94859	5588	1+
226.97090	392	
227.93307	214	
228.89701	518	1+
228.94365	5242	1+
230.83816	118	
230.88928	3980	1+
230.97598	88	
231.05803	96	
232.90953	100	
233.96239	90	
234.87924	170	
235.82397	128	
236.07404	96	
237.93259	110	
238.06401	246	1+
238.89548	88	
238.94012	128	
240.94138	902	
240.96568	544	1+
241.13659	88	
241.94079	1904	1+
242.82115	112	
242.89068	106	
244.82335	154	
244.95790	2704	1+
245.80176	264	1+
245.94267	110	
246.78878	112	
246.85700	102	
246.95545	2488	1+
248.90110	974	
250.49831	106	
250.80057	124	
250.89775	154	
250.95156	148	
250.97216	352	
251.91982	122	
252.07958	294	1+
253.90518	396	1+
255.20184	90	
258.04824	90	
258.11125	88	
258.44172	140	
258.84814	208	
258.90288	94	
258.97641	194	
260.97341	318	1+
261.83181	322	1+
262.15497	156	
263.08457	256	1+
263.84246	184	1+
263.98003	118	
265.82210	104	
266.24481	100	
266.81288	364	1+
267.84673	116	
267.92816	92	
267.97316	572	1+
268.10895	144	
269.80367	144	
269.91592	96	
269.97066	456	
270.04500	90	
270.45498	90	
270.97445	248	
271.40718	86	
271.91837	298	
272.17379	550	1+
272.84839	120	
272.91828	172	
273.84556	396	1+
277.92490	108	
278.80953	154	
278.85664	106	
279.10624	232	
279.85077	166	
280.16417	190	
280.79434	986	1+
280.84439	88	
281.11230	88	
282.18493	98	
282.79221	126	
283.78939	228	
283.85933	454	1+
283.88081	140	
284.79307	150	
284.82352	266	
284.92734	138	
285.42233	90	
285.84795	128	
286.31502	92	
286.81425	88	
286.84269	112	
288.79637	274	1+
290.49182	108	
290.79051	202	
291.83498	100	
292.43882	94	
292.85642	116	
293.87316	254	1+
294.01610	86	
294.42705	96	
294.85933	138	
296.19950	86	
296.80694	330	1+
297.16209	134	
298.80449	1380	1+
300.80026	850	1+
300.88207	384	1+
301.80134	538	1+
301.86167	268	
302.86025	282	
302.94293	92	
303.80569	154	
303.85552	956	1+
304.80945	100	
304.95957	86	
305.87795	88	
308.32679	90	
308.86797	302	1+
310.01101	104	
310.05280	92	
311.86307	310	1+
312.20944	100	
314.09180	86	
314.82461	146	
315.81261	598	1+
316.81378	460	1+
316.88043	112	
318.94105	252	1+
319.89280	92	
320.92189	96	
321.03612	96	
321.82213	170	
321.87178	158	
322.11050	94	
322.93428	234	
324.12131	94	
324.85818	90	
324.89368	128	
325.13096	118	
325.18898	86	
325.89963	86	
326.87334	526	1+
327.89242	210	1+
330.88713	126	
331.14952	88	
331.89584	98	
333.04519	148	
333.89211	96	
336.75786	204	1+
336.94725	170	
337.94993	104	
339.18205	198	1+
339.82680	132	
340.80521	86	
340.82682	116	
340.94270	140	
342.90673	88	
343.84426	86	
344.83554	86	
351.76649	118	
351.84104	162	1+
352.89105	126	
353.92909	88	
354.17106	98	
354.23842	86	
357.05195	98	
357.86551	182	1+
362.80322	94	
363.14761	86	
363.82403	98	
363.87553	86	
364.78441	90	
368.99729	88	
369.22128	140	
END IONS

###FS:    #m/z: 507.84861 #charge 1+
###MS: 54
###MSMS: 57
BEGIN IONS
TITLE=Cmpd 42, +MS2(507.8486), 28.2-35.2eV, 1.2min #57
RTINSECONDS=71.426
SCANS=54,57
PEPMASS=507.84861	168504
CHARGE=1+
196.01650	696	1+
197.89630	152	
209.94877	184	
214.88650	640	1+
223.86712	138	
224.97743	202	
232.89861	396	
236.88853	160	
238.06337	160	
240.10966	188	
250.90983	278	1+
250.97150	192	1+
252.08698	562	1+
256.07234	166	
258.87927	144	
260.87885	298	1+
261.07325	168	
266.09690	162	
266.16662	238	1+
269.09987	222	1+
270.15191	188	1+
270.88562	170	
272.38495	172	
272.85574	222	
272.87960	160	
273.85875	286	
275.80157	236	1+
276.39378	132	
276.89724	146	
277.93113	138	
278.82954	476	1+
278.87137	134	
280.39825	138	
280.87718	230	
280.90925	150	
281.08945	134	
281.38149	202	
282.88500	146	
284.08420	142	
286.15511	246	
287.81186	164	
287.85269	1244	1+
288.86996	232	
289.88377	598	1+
290.86599	1172	1+
290.96287	190	1+
292.88639	146	
293.87511	2264	1+
297.90633	186	
298.15418	234	1+
298.87805	146	
299.80212	162	
300.84554	476	1+
302.88822	146	
303.09703	302	1+
303.86836	790	1+
303.88877	140	
304.10156	274	1+
305.86390	2088	1+
307.89342	838	1+
308.14319	572	1+
308.87308	1218	1+
309.88972	472	
310.16061	698	1+
311.79988	136	
311.88507	4122	1+
314.86653	844	1+
316.86117	392	1+
316.89178	420	1+
318.40239	138	
320.36052	180	
321.88032	136	
321.99225	168	
323.87561	286	
323.96022	166	
324.86657	308	
325.81520	166	1+
325.85844	150	
325.88613	192	
325.90435	320	
326.88348	2472	1+
327.15731	196	1+
327.37390	338	1+
327.76709	170	1+
327.89371	264	
329.88002	156	
329.89887	278	
330.05459	174	
330.88374	248	
330.90206	234	
331.79969	158	
331.89139	172	
332.87420	1054	1+
333.82779	196	1+
333.85381	140	
334.09775	198	1+
334.90959	162	
336.91906	222	
337.88181	132	
338.88108	660	1+
339.82759	150	
339.88255	522	1+
340.86934	136	
341.86538	160	
342.85617	142	
343.07737	134	
343.87416	354	1+
346.85873	136	
346.90360	138	
347.77815	374	1+
347.81025	168	
347.83992	210	1+
347.89458	256	
347.92868	146	
348.80137	156	
349.73251	152	
349.82035	402	1+
349.89462	228	
350.76321	146	
350.88260	592	1+
350.91787	282	
351.88345	370	1+
352.37929	152	
352.79156	378	1+
352.91182	348	1+
353.85287	394	
354.04122	310	1+
355.32255	254	1+
355.88632	268	1+
356.91284	126	1+
357.72539	222	1+
357.86085	300	1+
359.83504	200	1+
366.18358	266	1+
366.74420	176	
366.83839	1092	1+
366.88624	170	
367.20823	150	
367.71013	794	1+
367.77132	218	1+
368.89499	146	
368.96979	156	
369.84075	578	1+
370.80119	138	
370.89869	250	1+
371.72590	158	
372.78390	160	
373.06664	186	1+
374.72310	150	
374.84747	200	1+
375.38264	210	1+
376.19569	206	1+
377.74998	142	
378.38182	316	1+
378.87437	222	1+
379.13749	132	
380.71919	450	1+
380.86334	390	1+
380.96013	192	1+
381.11206	136	
381.72260	272	1+
381.80598	134	
381.84158	162	
382.15638	134	
382.89058	390	1+
383.77902	180	
384.85268	1830	1+
385.38334	164	
385.78501	188	
386.77236	368	1+
387.04457	244	1+
387.72744	252	1+
387.84788	240	
387.94687	194	1+
388.85173	140	
389.20360	272	
389.71416	168	
389.73545	178	
390.73025	302	1+
390.80036	258	1+
390.84416	824	
391.84650	554	
391.87993	142	
392.18629	228	1+
392.82894	738	1+
392.86454	148	
393.79381	150	
393.86182	248	1+
394.82716	140	
397.04925	282	1+
397.21294	154	1+
398.73354	460	
399.73181	496	1+
399.76666	132	1+
399.85296	262	1+
400.80038	132	
401.85849	588	1+
401.92510	146	
404.86449	504	1+
405.86694	316	1+
407.03489	142	1+
407.74231	364	1+
407.86892	1696	
408.07221	210	1+
408.85637	1430	1+
409.72302	136	
409.73874	492	1+
409.81754	242	
410.73818	356	1+
410.83812	1348	1+
411.15454	244	1+
411.81313	304	
411.87670	242	
412.73156	552	1+
412.84534	384	
413.07616	160	
413.87988	232	
415.84164	232	1+
415.87120	182	
417.74211	276	1+
417.81744	248	1+
421.88373	946	1+
423.75082	166	
423.86793	414	1+
424.82688	370	1+
425.75870	260	
425.87992	210	
425.89363	224	
426.75717	176	
426.86378	1640	1+
426.89715	162	
427.73591	886	1+
428.09245	156	
428.84912	1150	1+
428.88792	362	
429.74104	566	1+
429.83192	182	
429.87120	266	
430.74143	420	1+
430.86302	1012	1+
430.88949	176	
431.84601	146	
431.86982	792	1+
432.69857	156	
435.71186	140	
435.78644	184	
439.85066	140	
439.89530	160	
441.80881	186	
441.90898	182	1+
443.02358	100	1+
443.76654	168	
444.74416	292	1+
444.82724	178	1+
444.87603	3200	1+
444.96320	150	
445.67944	208	1+
447.71601	144	
448.87794	146	
449.74792	352	1+
449.87933	234	
450.77885	210	
450.88259	230	
451.75287	300	1+
453.86967	208	
454.10121	144	
457.90385	308	1+
460.89584	192	
462.88402	1410	1+
467.15013	126	1+
467.71180	272	1+
467.89111	2088	1+
470.15854	150	
474.72431	190	1+
485.90066	952	1+
486.79988	208	1+
494.11473	202	1+
499.73292	148	
505.28830	140	
509.12437	188	1+
509.86373	132	1+
510.74016	132	1+
END IONS

###FS:    #m/z: 340.94264 #charge 1+
###MS: 58
###MSMS: 59
BEGIN IONS
TITLE=Cmpd 43, +MS2(340.9426), 28.0-35.0eV, 1.3min #59
RTINSECONDS=75.0965
SCANS=58-59
PEPMASS=340.94264	824864
CHARGE=1+
188.95935	84	
190.94811	92	
192.92749	332	
199.88690	86	
205.95231	150	
205.98994	86	
209.12537	140	
210.93847	348	
212.87790	718	1+
213.93861	1192	1+
214.88510	902	1+
215.88903	630	1+
215.94111	110	
217.42333	126	
217.88299	296	
217.93677	124	
218.88598	182	
220.88097	88	
222.95359	314	1+
224.83927	94	
224.97638	158	
227.91394	154	
228.90004	368	1+
228.94390	92	
230.05514	94	
230.07829	106	
230.88992	364	
231.89179	206	
231.94953	1174	1+
232.86070	88	
232.88932	128	
232.90298	144	
233.89886	506	1+
233.94907	150	
235.89660	186	
236.97296	100	
237.92301	86	
238.88917	90	
239.80319	170	
240.83694	212	
240.94117	284	1+
241.14778	96	
241.84375	142	
241.89987	122	
243.17305	156	
243.34380	92	
243.95356	126	
244.82823	134	
244.88636	90	
244.95968	96	
244.98836	88	
245.96936	88	
246.85347	88	
246.97243	264	
248.98932	248	1+
249.90215	124	
249.96913	126	
250.03213	88	
251.96262	108	
252.85532	134	
252.97048	90	
253.90751	156	
254.91480	100	
254.96882	382	1+
255.07859	164	
255.39233	96	
255.95884	106	
256.07537	120	
256.96812	118	
257.86355	184	
258.84507	468	1+
258.86338	154	
259.80005	98	
259.89381	246	
260.83658	416	1+
261.47786	94	
261.89018	110	
262.80404	92	
262.92043	98	
263.16249	92	
263.85006	92	
264.14539	106	
266.25502	86	
266.84221	408	1+
266.86497	118	
267.13869	194	
267.83021	86	
268.13997	98	
270.80566	146	
271.79383	98	
271.82773	88	
272.93835	90	
273.06840	150	
273.79506	142	
274.85507	90	
275.86305	96	
275.88066	96	
275.94449	100	
276.85818	324	1+
277.98244	156	
278.84701	778	1+
279.87059	100	
280.13825	86	
280.81717	210	1+
280.85600	160	
280.90759	98	
281.05200	136	
281.86176	92	
281.88795	108	
281.93133	88	
282.88022	94	
283.03259	150	
283.85899	224	1+
287.92758	100	
288.19687	148	
288.95147	108	
289.42524	86	
290.80655	104	
291.81796	102	
291.87474	88	
291.89782	142	
292.86490	344	1+
293.85333	296	1+
295.83557	126	
295.84199	114	
295.97661	214	1+
296.86041	110	
298.35051	96	
298.80034	202	1+
298.92404	116	
299.78497	132	
299.87342	226	
300.86026	122	
301.16156	118	
301.41873	84	
301.58933	90	
302.17219	110	
302.94730	86	
303.45395	86	
304.41071	120	
305.80279	110	
305.83070	94	
306.14453	90	
307.10112	96	
307.80937	174	
310.70754	94	
310.82530	272	1+
310.87755	118	
311.86156	276	1+
312.87751	170	1+
313.83191	92	
314.81743	120	
317.43134	84	
318.99522	88	
319.81612	86	
323.87523	118	
324.89914	232	
326.31302	128	
327.99124	132	
328.19077	102	
328.84043	94	
328.90623	102	
329.87979	116	
330.41005	86	
330.89214	94	
331.81663	94	
331.86681	92	
332.78024	84	
332.86960	148	
334.03586	90	
335.06673	108	
338.86926	132	
339.83359	146	
341.30569	108	
343.07512	98	
END IONS

###FS:    #m/z: 363.95878 #charge 1+
###MS: 58
###MSMS: 60
BEGIN IONS
TITLE=Cmpd 44, +MS2(363.9588), 28.0-35.0eV, 1.3min #60
RTINSECONDS=75.8685
SCANS=58,60
PEPMASS=363.95878	342732
CHARGE=1+
189.86340	866	1+
191.86027	268	
196.88648	106	
197.87485	100	
203.87041	86	
206.00739	102	
207.87594	214	
207.94946	174	
209.91902	122	
209.94435	1518	1+
210.88583	190	
211.40573	94	
212.88070	2806	1+
213.89916	108	
218.91584	104	
219.87082	88	
222.95214	986	1+
223.09250	90	
223.97762	88	
224.95087	1060	1+
225.88559	206	
225.97730	100	
226.89095	124	
226.94864	5842	1+
227.10164	90	
227.87924	156	
228.89491	724	1+
228.94361	7614	1+
229.13194	96	
230.09071	118	1+
230.79310	132	
230.89102	3318	1+
232.88605	380	1+
233.63536	92	
234.88240	258	
236.82591	108	
237.89830	86	
238.17317	88	
238.89745	112	
239.42930	146	
240.83936	136	
240.94199	622	
240.96389	532	1+
241.82698	428	1+
241.94071	2258	1+
242.82455	376	1+
242.94308	1594	1+
243.89413	162	
243.96151	140	
244.93942	470	1+
244.95881	3902	1+
245.52273	96	
246.90641	184	
246.95409	2932	1+
247.45446	122	
247.80422	88	
247.90285	90	
248.79957	394	1+
248.90086	1420	1+
249.04879	110	
249.07297	270	1+
249.91947	170	
250.04752	104	
250.06016	118	
250.89751	330	1+
250.94570	126	
253.84254	130	
253.90851	248	
256.90561	92	
257.80021	124	
257.85912	98	
258.83214	150	
258.91105	128	
259.84776	136	
259.87470	228	1+
259.90126	138	
259.92415	200	1+
260.84277	202	
260.87893	188	1+
260.97158	476	1+
261.82996	352	1+
263.78564	220	1+
263.93573	122	
264.35311	90	
264.96441	96	
265.81697	94	
265.97785	138	
266.06261	102	
266.12660	94	
266.41941	102	
266.81283	374	1+
267.97402	380	
268.12601	106	
268.81781	102	
268.86002	92	
268.96266	140	
268.96990	660	1+
269.12015	98	
269.34963	96	
269.80265	250	1+
269.82111	86	
269.97079	468	1+
271.85611	100	
271.91903	292	1+
272.17072	402	1+
272.84828	290	1+
274.89134	94	
276.85655	142	
277.13217	212	1+
277.91810	296	1+
278.43298	90	
278.80250	176	
278.84521	384	1+
279.10239	454	1+
279.79015	1224	1+
279.84599	436	1+
280.79231	1074	1+
280.81518	92	
282.43016	112	
283.56830	86	
283.81144	398	1+
283.85212	410	1+
284.82345	486	1+
284.87495	116	
285.84907	122	
288.40069	108	
288.79218	120	
288.81244	248	1+
290.54007	94	
290.79317	290	1+
291.82665	152	
292.93909	100	
293.06741	88	
293.11726	262	1+
294.44252	90	
294.85147	172	
294.86838	138	
294.89700	196	1+
295.04263	92	
296.81098	214	
296.86407	192	1+
297.06541	96	
297.80768	102	
298.17451	88	
298.80378	1690	1+
298.86304	426	1+
300.04641	94	
300.86016	682	1+
300.93599	112	
301.79835	472	1+
301.86128	568	1+
303.80960	252	
303.85847	1010	1+
304.45361	92	
304.83859	86	
304.91882	102	
305.82288	142	
307.90657	92	
311.38177	98	
311.82723	90	
311.86726	280	1+
312.62775	96	
312.85604	92	
313.82533	92	
314.88830	108	
315.40250	108	
316.81248	142	
317.81616	472	1+
318.15231	98	
318.38577	94	
318.93384	124	
319.02848	88	
319.88864	104	
319.96450	132	
321.78007	88	
321.81844	372	
321.86941	174	
321.93202	94	
322.82201	396	1+
322.87769	120	
322.93166	124	
323.93580	90	
324.02278	114	
324.80696	96	
325.17789	130	
326.10314	90	
326.87390	426	1+
328.75886	210	1+
328.89273	112	
330.18784	180	
330.81082	90	
336.94851	272	
337.88571	112	
338.17803	96	
339.82903	292	
339.85501	110	
340.82733	136	
340.94164	346	
341.89337	156	
342.90298	96	
343.19941	200	
343.91476	156	
344.19852	108	
349.14497	96	
349.89530	114	
350.77679	108	
352.16709	92	
355.84182	156	1+
357.17952	88	
358.90621	94	
361.06490	200	1+
361.78706	88	
362.02289	104	
369.21079	118	
END IONS

###FS:    #m/z: 336.94781 #charge 1+
###MS: 58
###MSMS: 61
BEGIN IONS
TITLE=Cmpd 45, +MS2(336.9478), 28.0-35.0eV, 1.3min #61
RTINSECONDS=76.64
SCANS=58,61
PEPMASS=336.94781	96698
CHARGE=1+
199.90769	106	
200.87784	80	
205.00412	78	
205.95036	110	
207.98154	110	
208.03053	84	
210.88270	324	1+
211.94528	3418	1+
212.87851	1312	1+
213.90303	174	1+
213.94037	1550	
215.88788	316	
215.93887	218	
216.87883	96	
217.37802	98	
217.88094	258	1+
217.93773	82	
219.84460	128	1+
222.95334	164	
223.96072	122	
224.01053	78	
226.97205	108	
228.89659	152	
228.93509	78	
229.95571	3458	1+
230.88948	2112	1+
231.04693	84	
231.95094	1248	1+
233.16508	122	
233.89749	474	1+
233.94748	126	
234.82333	80	
234.95482	86	
235.89108	86	
236.80880	88	
237.06656	200	
239.37017	80	
239.83037	92	
239.84909	84	
240.83508	108	
241.84062	192	
242.84121	132	
246.90522	148	
246.97762	312	
247.96454	1002	
248.90214	998	1+
249.96210	890	1+
250.83428	174	
251.00406	80	
251.06963	130	
251.11494	80	
251.84932	188	1+
251.90953	116	
251.96592	112	
252.08466	106	
252.13729	88	
252.20766	80	
252.95113	222	
252.97202	1942	1+
253.37136	88	
253.83746	136	
253.90479	376	
254.89410	154	
254.92104	100	
254.96652	538	1+
255.07324	130	
255.37567	236	
255.87725	100	
255.92473	164	
256.85033	138	
257.70522	82	
257.91397	88	
257.96714	92	
258.14510	90	
258.84841	642	1+
258.97188	126	
258.99781	102	
259.85652	366	1+
261.06316	80	
261.83815	188	
262.00656	78	
262.08979	102	
262.84102	102	
263.38155	84	
264.89845	90	
265.42017	78	
266.81826	80	
267.83899	770	1+
268.84170	646	1+
268.86653	118	
268.90067	92	
268.95476	80	
269.92551	104	
270.80659	134	
270.84576	436	1+
270.98316	168	
271.84798	292	1+
272.97633	102	
273.01571	84	
273.97097	218	1+
275.42301	104	
275.81639	80	
275.83183	104	
275.84372	108	
275.88399	104	
276.85230	180	
277.86512	188	
277.93522	92	
277.96660	118	
278.02571	90	
278.77120	116	
278.83878	182	
278.86292	108	
278.88240	122	1+
279.16912	100	
279.80539	78	
279.83839	122	
280.79217	78	
280.83949	94	
282.13969	78	
283.43003	104	
283.78783	140	
283.95941	78	
284.93297	88	
285.05488	78	
285.84809	128	
285.87462	82	
286.78575	106	
286.85169	1140	1+
289.37108	84	
289.86419	88	
290.85922	114	
291.80364	264	1+
292.86266	166	
292.95171	82	
293.02331	102	
293.10946	114	
293.43970	88	
293.85006	106	
294.88105	136	
296.95044	140	
297.81409	78	
298.16842	92	
299.05693	326	1+
299.87618	126	
300.80513	92	
302.87861	78	
303.82639	82	
304.44507	80	
304.53289	84	
306.13476	78	
307.89136	122	
307.91489	78	
309.86951	378	1+
309.88652	98	
309.99117	84	
310.87415	236	1+
312.93440	90	
313.81906	78	
317.14726	86	
317.95912	92	
318.80095	94	
319.46484	86	
320.81807	88	
321.23182	92	
322.60894	82	
323.78766	86	
328.88499	182	
329.88387	102	
331.86575	92	
334.26682	100	
336.77817	92	
337.30103	84	
338.26352	78	
339.12478	84	
339.36457	94	
339.39821	102	
342.29536	78	
END IONS

###FS:    #m/z: 322.93174 #charge 1+
###MS: 62
###MSMS: 63
BEGIN IONS
TITLE=Cmpd 46, +MS2(322.9317), 28.0-35.0eV, 1.4min #63
RTINSECONDS=80.3
SCANS=62-63
PEPMASS=322.93174	2593150
CHARGE=1+
186.97773	78	
189.86511	76	
191.86082	122	
192.89068	112	
201.04223	146	
205.95054	286	1+
205.97265	200	1+
207.97481	112	
209.92053	114	
212.03832	80	
213.09236	82	
214.50190	100	
214.90123	94	
215.88155	76	
220.87530	108	
222.95324	122	
223.04142	78	
223.96070	310	1+
224.18507	82	
224.81981	152	
224.90658	80	
225.33574	76	
225.81506	84	
225.97769	84	
227.09123	118	
227.11807	86	
227.78281	84	
227.93342	262	
227.95769	122	
228.90988	142	
230.88850	166	
230.90532	86	
232.82677	96	
233.15957	98	
234.17077	74	
234.45242	94	
235.79694	74	
235.82578	142	
236.58219	80	
236.90128	74	
237.09026	80	
238.93810	376	
239.07889	194	
239.79032	84	
240.81913	124	
240.90260	196	1+
240.94194	3662	
241.08500	100	
241.94038	10896	1+
241.99900	98	
242.12896	80	
242.94244	7256	1+
243.82111	96	
244.08374	128	
244.13124	78	
244.52115	98	
244.94071	1782	1+
244.99017	86	
245.89473	204	1+
246.86910	92	
246.97771	112	
247.51080	84	
247.97848	100	
248.85513	162	
249.00119	100	
249.80691	86	
250.09447	80	
250.11935	88	
250.94551	88	
250.97272	152	
252.18401	76	
253.92301	140	
255.06430	80	
255.80827	78	
257.79587	118	
257.81769	80	
257.85912	98	
257.89706	106	
258.83583	78	
260.34132	94	
260.83565	192	
261.82880	502	1+
261.96680	94	
262.85592	96	
262.89390	116	
263.79552	74	
263.97812	116	
264.79965	146	
264.91746	184	
264.98014	86	
265.07228	112	
266.85872	132	
267.13910	80	
267.88848	76	
268.79389	236	1+
269.08337	76	
269.79974	200	1+
269.99065	76	
270.84888	82	
271.17541	170	
272.12971	80	
272.85369	162	1+
273.79558	486	1+
273.94154	110	
274.81331	76	
275.81530	156	
275.91855	78	
276.45516	84	
279.09365	458	
280.09496	204	
280.93557	132	
281.14411	192	1+
281.25726	96	
281.79362	180	1+
282.02321	86	
282.84723	80	
283.07977	108	
283.17582	78	
283.78643	230	1+
283.96944	320	1+
284.07333	84	
284.29324	684	1+
287.79207	88	
287.86283	76	
287.90532	118	
288.20544	132	
289.87655	92	
290.78813	108	
290.85745	114	
291.80237	232	
292.88063	92	
293.81958	80	
293.85066	242	1+
293.86993	102	
294.41202	80	
294.81251	78	
295.04657	86	
295.88267	102	
295.93521	78	
296.83843	98	
298.19986	88	
299.03602	80	
299.78623	78	
300.07956	86	
303.24851	82	
303.29128	98	
303.81344	84	
303.82871	86	
305.83283	82	
306.74204	92	
307.08178	84	
307.80167	276	
307.89306	78	
308.04648	90	
308.87456	84	
309.81421	204	1+
309.89188	84	
310.41728	76	
310.83072	76	
311.05371	76	
311.88543	130	
311.94649	82	
312.87519	92	
313.80470	110	
313.85720	220	1+
314.82522	388	1+
317.90641	90	
322.42590	120	
322.75025	80	
324.83826	106	
324.89435	224	1+
324.98628	78	
326.75947	88	
END IONS

###FS:    #m/z: 340.94245 #charge 1+
###MS: 62
###MSMS: 64
BEGIN IONS
TITLE=Cmpd 47, +MS2(340.9425), 28.0-35.0eV, 1.4min #64
RTINSECONDS=81.072
SCANS=62,64
PEPMASS=340.94245	960854
CHARGE=1+
53.14874	80	
200.47926	102	
205.89816	78	
205.94750	82	
207.97421	92	
208.95868	166	
209.94233	78	
210.92941	78	
212.87834	390	1+
213.88176	258	1+
213.94077	1010	1+
213.99187	100	
215.88880	400	
215.93792	290	
217.88303	406	1+
220.05582	148	
220.60529	102	
220.91737	90	
221.89911	78	
222.93130	86	
222.95138	82	
223.96450	78	
223.98066	120	
224.89919	86	
225.86684	82	
226.12371	92	
226.94973	100	
228.94239	82	
229.39809	124	
230.89445	294	
231.89358	206	
231.94963	896	1+
232.90199	112	
233.89870	386	1+
233.94757	346	
234.05365	112	
235.89022	282	
237.02041	80	
237.40021	114	
239.05116	82	
239.82181	148	
239.84754	176	
239.88722	126	
239.91954	80	
240.79840	278	1+
240.84966	148	
240.90687	106	
241.05649	108	
241.13049	100	
241.84769	332	
241.89935	160	1+
243.83136	114	
244.53678	84	
245.87186	98	
246.01962	92	
248.09794	78	
248.89748	138	
248.96583	90	
249.87096	84	
249.96258	204	
250.12230	96	
250.97295	136	
250.99308	100	
251.84330	92	
251.95907	100	
252.47099	84	
253.83319	202	1+
254.90842	294	1+
254.96647	388	1+
255.07472	154	
255.78789	202	1+
256.88319	82	
256.96235	150	
257.89632	94	
258.14094	90	
258.84659	330	
258.88397	134	
258.96355	82	
259.84807	414	1+
259.89781	94	
259.95951	366	1+
260.83389	532	1+
260.92924	134	
262.84632	94	
262.98505	78	
263.00116	98	
263.88098	128	
264.07937	86	
264.40684	94	
265.05813	94	
267.13654	150	
268.14213	122	
268.78737	80	
268.83948	128	
268.96395	88	
270.83332	292	1+
270.93791	78	
271.78140	100	
272.85107	80	
272.93323	146	
272.98338	92	
274.87524	158	
275.42290	148	
275.81167	146	
275.85863	108	
276.85409	366	
277.83196	128	
277.86629	272	
277.91059	78	
277.97223	198	
278.81718	200	1+
278.84736	648	1+
280.56567	94	
280.85233	106	
281.05133	84	
281.38911	90	
281.52103	92	
281.81741	108	
281.96228	92	
282.17456	86	
283.39906	92	
283.78780	78	
283.81328	114	
286.93441	82	
289.51303	86	
289.58002	84	
289.78625	88	
290.17096	106	
290.85764	140	
295.85868	134	
296.88868	134	
297.05000	98	
297.79548	242	1+
298.06647	82	
299.87140	90	
299.88873	120	
299.99663	84	
300.24732	84	
300.88309	92	
302.84698	136	
302.94703	82	
303.86772	184	1+
304.88611	104	
306.81153	106	
306.88635	468	1+
307.51453	78	
307.80497	84	
307.89187	276	1+
308.87951	96	
310.88428	118	
310.91969	88	
311.95335	110	
312.82369	82	
314.77024	82	
314.82353	230	1+
315.20397	100	
316.81504	106	
316.90224	84	
318.79372	88	
318.88799	102	
318.94086	78	
321.92334	84	
322.82065	78	
324.78507	80	
324.89468	110	
326.17443	124	
326.81283	88	
327.38576	82	
327.76373	98	
328.82047	90	
329.87093	178	1+
330.82104	180	1+
338.86906	116	
339.86837	102	
344.76995	132	
END IONS

###FS:    #m/z: 363.95870 #charge 1+
###MS: 62
###MSMS: 65
BEGIN IONS
TITLE=Cmpd 48, +MS2(363.9587), 28.0-35.0eV, 1.4min #65
RTINSECONDS=81.8445
SCANS=62,65
PEPMASS=363.95870	403718
CHARGE=1+
100.09757	98	
182.86610	144	
189.86263	728	1+
191.85875	448	1+
195.90195	94	
200.48648	88	
205.84034	92	
207.87410	194	
207.95073	138	
208.94072	152	
209.88218	124	
209.94355	1160	1+
210.88534	292	
211.10897	108	
212.87922	1828	1+
214.42470	92	
214.88792	134	
218.91423	116	
222.95220	804	1+
224.94989	1158	1+
226.89844	98	
226.94832	6592	1+
226.97195	246	
227.10248	134	
227.88000	250	
227.93379	144	
228.79387	90	
228.89499	666	
228.94340	7804	1+
229.80180	82	
230.89094	3970	1+
231.11112	156	
232.88688	310	1+
234.88230	188	1+
237.09780	84	
239.07193	84	
240.83096	342	1+
240.94298	598	
240.96260	354	1+
241.08899	134	
241.89370	232	1+
241.94059	2136	1+
242.50745	102	
242.94243	1366	1+
243.10823	90	
244.12986	106	
244.95784	3336	1+
245.94183	360	
246.12173	92	
246.44021	90	
246.91023	92	
246.95419	3904	1+
247.10785	82	
248.90148	1086	1+
248.93913	92	
248.98703	84	
249.81811	98	
249.83988	128	
250.36638	82	
250.80174	514	1+
250.89667	358	
250.95042	148	
252.01245	82	
253.58414	96	
253.90657	350	1+
254.09295	84	
255.14499	188	
255.80658	116	
256.95260	84	
258.94833	84	
260.00458	84	
260.11561	84	
260.39681	82	
260.83597	152	
260.93681	172	
260.96911	634	1+
261.87711	110	
261.89499	82	
261.98728	94	
262.09663	106	
262.83661	246	1+
263.54102	82	
263.79880	198	
263.96838	296	1+
264.92210	82	
265.29822	86	
265.35218	82	
266.81179	590	1+
267.89845	86	
267.97539	758	1+
268.84625	242	1+
268.96363	1174	1+
270.80712	216	1+
270.82978	92	
271.84486	130	
271.91675	320	1+
272.17029	380	1+
272.34653	86	
273.79879	294	1+
273.84870	100	
275.85100	90	
275.95298	86	
276.81481	114	
277.82262	128	
277.92226	270	1+
278.07531	94	
278.17673	84	
278.83093	124	
279.79350	1226	1+
279.85265	108	
280.79560	1036	1+
281.45109	94	
281.85694	200	
281.98318	108	
282.80076	478	1+
282.86627	150	
282.94909	204	1+
283.79136	218	
284.79187	534	1+
285.84648	540	
286.87466	208	1+
288.50478	84	
289.16417	84	
289.88485	216	1+
290.78593	336	1+
291.81643	164	
293.06534	84	
293.79554	96	
294.05237	90	
294.12451	100	
294.85193	112	
294.88739	130	
296.80703	256	
297.80964	236	
298.00475	114	
298.05559	92	
298.80618	1116	1+
299.87823	152	
299.95810	94	
300.80209	1048	1+
300.87885	250	1+
300.91165	86	
301.86197	420	1+
301.88325	172	1+
302.92335	208	1+
303.11787	142	1+
303.59290	88	
303.80824	228	
303.85821	612	1+
303.88195	106	
303.90024	118	
303.94819	100	
304.77834	172	1+
305.92958	194	1+
309.79426	182	1+
309.89010	86	
312.89082	90	
314.82115	140	
315.20134	102	
316.01301	110	
316.81947	226	1+
317.28725	86	
317.42307	108	
317.74200	104	
318.13995	154	1+
318.81396	92	
318.93984	196	1+
319.14249	178	1+
319.82165	128	
320.19377	82	
321.81812	298	1+
321.85694	108	
321.87340	158	
322.87303	118	
322.92849	234	
323.47378	98	
324.12130	82	
324.90246	94	
325.18936	176	
326.00908	86	
326.17696	110	
326.87938	148	1+
328.83594	110	
329.43996	90	
329.87194	166	
329.89912	138	
330.88307	116	
331.06057	82	
336.94479	424	1+
337.31365	96	
337.83596	174	
338.05124	104	
339.83557	300	1+
341.83930	94	
342.90265	128	
343.22993	88	
346.89740	168	
351.88410	198	1+
353.78785	98	
354.64983	84	
355.04087	96	
355.28614	82	
356.42357	106	
356.77245	146	
357.21460	82	
359.76717	94	
360.72581	94	
360.78006	198	1+
361.71933	86	
362.84582	88	
363.19653	84	
363.78056	128	
365.79809	258	1+
END IONS

###FS:    #m/z: 322.93181 #charge 1+
###MS: 66
###MSMS: 67
BEGIN IONS
TITLE=Cmpd 49, +MS2(322.9318), 28.0-35.0eV, 1.4min #67
RTINSECONDS=85.5205
SCANS=66-67
PEPMASS=322.93181	2808580
CHARGE=1+
191.96567	84	
192.88844	238	1+
192.90072	104	
193.99879	92	
196.13231	74	
197.95785	84	
198.90018	94	
202.04898	92	
205.26994	76	
205.95108	292	1+
206.97798	82	
207.94094	202	1+
207.97631	122	
209.92087	134	
210.92358	94	
211.01975	82	
212.97599	74	
213.46182	82	
213.90697	90	
214.66913	74	
214.88878	138	
221.94592	78	
222.95402	304	1+
223.09070	84	
225.87086	74	
225.91711	194	1+
227.93941	98	
228.90532	74	
230.99486	80	
231.43339	76	
231.96801	88	
233.05774	100	
233.16207	308	1+
233.80049	78	
236.82469	144	
237.37789	142	
238.07472	272	1+
238.15218	86	
238.88730	86	
238.93913	218	
238.97148	84	
239.03960	78	
239.55451	88	
239.78822	88	
239.90811	90	
240.00460	112	
240.04056	136	
240.82104	134	
240.94138	2570	
241.94329	2698	
242.24005	76	
242.48613	118	1+
242.76378	100	
242.94282	7962	1+
243.15279	82	
243.82462	140	
244.82137	110	
244.94195	2076	1+
245.16734	78	
245.40573	92	
245.88336	92	
246.85403	102	
246.97647	284	
248.90371	124	
249.93235	152	
251.92748	124	
252.01460	78	
252.99550	94	
255.78473	178	
255.81663	224	1+
256.95663	84	
258.82957	392	1+
258.88502	76	
258.90650	76	
259.89429	94	
261.16634	74	
261.40643	94	
261.83722	330	1+
262.95548	90	
263.83194	154	
263.97781	78	
264.79855	108	
264.86381	148	
264.95251	100	
265.93464	84	
266.82184	124	
266.85614	154	
267.42432	78	
268.84217	144	
268.95676	124	
269.04730	92	
269.84669	104	
270.81446	88	
271.17270	226	1+
271.18823	96	
271.80453	100	
271.84728	248	
271.87176	186	1+
272.34425	74	
272.80667	166	
272.84778	114	
272.93417	172	1+
273.64909	78	
273.79237	338	
274.86107	76	
275.07062	112	
275.80715	252	1+
276.05308	88	
276.07156	88	
276.79002	78	
276.84232	180	
278.09665	182	
279.03475	78	
279.09107	602	1+
279.91855	82	
280.11408	100	
280.99299	104	
281.10107	102	
281.19496	82	
281.80578	86	
282.85120	350	1+
283.07160	208	
283.14451	76	
283.78893	160	
283.82070	86	
284.29289	338	
285.85179	78	
288.20537	160	
289.78913	112	
289.81532	164	
290.75741	88	
290.85996	84	
290.98996	80	
291.80947	152	
292.43730	90	
292.79631	92	
292.85775	146	
293.85197	78	
294.41202	86	
294.81033	214	1+
298.97423	82	
299.78576	136	
299.89819	94	
299.93039	78	
300.78144	90	
300.82482	80	
301.10134	74	
301.12466	74	
301.17588	92	
301.82982	102	
302.80667	90	
303.86373	138	
306.87776	74	
307.59840	80	
307.76850	78	
307.80110	264	1+
307.82669	116	
307.87827	198	1+
310.00425	92	
310.82437	76	
310.86210	314	1+
311.86502	244	1+
311.88282	266	1+
312.80712	138	
313.45377	90	
313.78916	82	
314.82709	76	
314.87241	142	
314.94471	80	
316.81478	74	
319.75687	76	
321.08657	74	
321.24945	84	
324.20567	176	
324.89798	122	
END IONS

###FS:    #m/z: 507.84862 #charge 1+
###MS: 66
###MSMS: 68
BEGIN IONS
TITLE=Cmpd 50, +MS2(507.8486), 28.2-35.2eV, 1.5min #68
RTINSECONDS=86.293
SCANS=66,68
PEPMASS=507.84862	280716
CHARGE=1+
196.01565	162	
223.11154	140	
229.07034	252	1+
232.89766	582	1+
234.89074	208	
236.88978	240	
250.06894	204	1+
250.90950	276	1+
252.91319	182	
253.08858	292	1+
254.41024	298	
256.08530	136	
257.89215	344	1+
258.89571	354	1+
260.38583	246	1+
266.10248	172	
268.89295	314	1+
269.88099	270	1+
272.85363	436	1+
273.42359	182	
273.79706	250	1+
274.85752	178	
274.90478	196	1+
276.43271	168	
277.91273	188	1+
278.83659	168	
280.80312	244	
280.85690	188	
282.12300	190	
283.79750	242	1+
285.85569	210	
286.86913	150	
287.85177	1498	1+
287.89313	266	1+
289.03899	168	
289.87982	270	
290.86660	568	
291.86490	298	
291.88611	348	
291.90199	156	
292.86631	210	
293.80111	324	1+
293.87538	1472	1+
295.13092	288	1+
296.87123	220	
298.87792	346	1+
299.86125	236	
300.87271	186	
301.06716	150	
301.84797	168	
302.83691	342	1+
302.87937	160	
303.86804	914	1+
305.86459	1816	1+
307.78246	122	1+
307.89085	632	
308.14657	500	
308.87597	1738	1+
309.14588	270	
309.36913	254	1+
309.82672	204	1+
310.15973	402	
310.87417	210	
311.16072	246	
311.34129	238	1+
311.88578	3750	1+
312.17352	186	
312.28267	100	1+
313.38311	136	
314.86682	780	1+
315.37440	242	
315.76807	220	1+
316.86460	644	
316.89044	154	
317.85476	180	
318.85802	164	
318.87763	206	
320.87449	166	
320.89469	172	
321.88816	144	
322.03785	160	1+
322.88903	330	
323.87496	836	1+
323.91030	178	
324.86090	176	
324.90729	160	
325.90334	338	
326.81676	440	1+
326.88507	4516	1+
327.81362	416	1+
327.94989	166	1+
328.84446	174	1+
329.15985	346	1+
329.87747	490	1+
329.89938	154	
330.16279	306	1+
330.78050	222	
331.81515	162	
332.87606	1050	1+
332.89877	258	1+
332.99942	262	1+
333.77494	266	1+
333.85022	138	
334.82564	224	1+
334.96914	234	1+
336.01032	186	1+
337.85346	140	
337.87954	732	1+
339.38337	222	1+
339.83971	154	
340.86647	444	1+
342.87380	250	1+
343.39715	146	
343.89408	138	
346.39696	268	1+
347.77710	232	
348.79885	204	1+
348.82593	382	1+
348.89327	206	
349.76387	522	1+
349.88574	842	1+
350.03159	134	
350.88750	718	1+
351.62155	158	
352.84868	640	1+
352.88433	166	
353.78553	394	1+
353.85173	550	1+
355.72369	156	1+
355.89675	164	
356.87414	322	1+
357.86134	166	
357.87695	224	1+
358.84329	288	1+
359.39786	288	
360.86575	244	1+
361.85414	306	1+
365.79033	140	
366.84191	732	1+
367.71174	420	1+
367.77118	408	
368.89701	762	1+
369.83852	414	1+
370.28264	142	
370.78987	286	
371.70537	154	
371.72223	260	1+
371.80814	210	
372.78132	142	
372.79964	156	
373.77316	198	1+
373.83247	240	
373.87443	160	
374.81720	158	
375.84181	214	1+
375.90115	148	
377.73615	186	1+
380.72565	196	
380.76139	168	1+
381.71623	442	1+
381.84432	526	
382.78869	212	
384.79500	200	
384.85157	1326	1+
386.74411	136	
386.76882	466	1+
386.78813	190	
387.73757	176	
387.84807	326	1+
388.72525	244	1+
389.08421	160	1+
389.20008	418	1+
389.72642	174	1+
389.89098	138	
390.84570	852	
391.07719	208	1+
391.84468	520	
392.53475	142	
392.82752	912	1+
393.78569	162	
394.36141	250	1+
394.77362	136	
395.86821	222	
396.68376	140	
396.86720	160	
397.40388	222	1+
397.83295	164	
398.40436	178	1+
398.72766	478	1+
398.77344	176	1+
399.81543	284	1+
399.85039	924	1+
399.87918	172	
402.83577	174	
402.86700	696	1+
403.15668	234	1+
404.79644	528	1+
405.76596	174	
405.86507	498	
406.86069	284	
407.74484	222	
407.86868	1738	
408.74384	162	
408.85482	1266	1+
409.73116	234	
409.88112	272	
410.72965	222	
410.83866	1168	1+
410.86765	164	
411.18061	162	
411.72976	358	1+
411.81109	360	1+
411.85828	148	
411.89025	156	
412.73130	230	1+
412.84414	318	
413.07407	148	
413.85456	254	
413.87767	570	1+
417.86258	272	
418.73421	242	1+
418.84354	162	
419.36225	212	1+
421.88304	340	
422.86743	524	
423.71294	134	
423.73587	162	
423.77592	214	
423.86983	628	1+
424.77082	178	
425.08335	160	1+
425.75642	642	1+
426.86494	1326	1+
426.93145	118	1+
427.73834	780	1+
428.84847	1504	1+
428.89401	164	
429.69969	366	1+
429.87640	190	
430.70078	244	1+
430.74166	292	1+
430.90563	196	1+
431.86856	978	1+
433.85337	170	
435.72035	180	
436.22895	170	
439.85841	138	
439.89595	372	1+
442.87841	358	1+
443.75974	178	
443.78276	158	
444.87471	2542	1+
445.69604	192	
445.74687	722	1+
447.71622	278	
447.88666	136	
448.77113	192	
448.88111	992	1+
449.72912	230	1+
449.88297	862	1+
450.70630	230	
450.76269	290	1+
456.77967	316	1+
460.88782	138	
462.88544	946	1+
463.71740	166	1+
464.88968	404	1+
465.89400	264	1+
467.11226	204	1+
467.89173	758	
468.24432	172	1+
468.71467	182	
468.77906	296	1+
468.89142	706	1+
469.15125	154	
469.71549	214	1+
474.24409	144	
476.70754	142	
478.77768	280	1+
479.78236	232	1+
485.90501	544	
486.84403	310	
486.90313	292	
487.21799	156	
487.90612	198	
488.80259	154	
490.89957	182	1+
505.30126	196	1+
508.01120	198	1+
508.22122	174	
509.86138	216	
510.79613	184	1+
END IONS

###FS:    #m/z: 336.94778 #charge 1+
###MS: 66
###MSMS: 69
BEGIN IONS
TITLE=Cmpd 51, +MS2(336.9478), 28.0-35.0eV, 1.5min #69
RTINSECONDS=87.065
SCANS=66,69
PEPMASS=336.94778	96642
CHARGE=1+
148.08104	96	
178.11753	84	
188.89022	98	
192.89206	86	
199.93563	100	
200.01884	78	
205.94761	228	
209.88368	88	
210.88966	250	1+
211.94467	3790	
212.00038	104	
212.87934	1274	1+
212.94916	84	
213.94097	1008	1+
215.93793	226	1+
216.89553	142	
217.88011	134	
217.93648	114	
219.98548	110	
221.88562	106	
226.13287	98	
228.89457	118	
229.95640	2552	1+
229.98805	270	1+
230.88981	1930	1+
231.82887	94	
231.95136	2002	1+
232.89672	346	1+
233.38380	86	
233.82811	92	
235.95306	122	
236.82460	138	
237.06308	284	
237.10747	90	
238.18812	84	
238.44243	92	
238.48953	104	
239.07193	84	
239.85002	112	
240.05483	78	
240.86012	124	
241.84424	246	
242.19802	84	
242.85095	144	
242.89014	84	
243.80006	84	
244.16242	82	
247.96554	688	
248.85776	132	
248.90234	662	1+
249.83218	94	
249.95914	712	1+
249.99011	122	
250.99665	112	
251.79102	206	1+
251.90978	198	
252.10990	82	
252.90625	450	1+
252.94787	150	
252.97303	1800	1+
253.17169	140	
253.90671	280	1+
254.41188	96	
254.96697	770	1+
255.00582	78	
255.07557	448	1+
255.90278	82	
256.47442	90	
256.85933	244	1+
256.96238	118	
257.11262	80	
257.83141	102	
258.00402	134	
258.84610	128	
259.85186	124	
259.98894	80	
260.80379	118	
261.10072	96	
261.79355	80	
261.83168	142	
262.42411	84	
262.84822	94	
262.94416	166	
263.81020	82	
264.83497	102	
264.86134	78	
265.01845	80	
265.55801	92	
266.00656	88	
266.86448	96	
267.01482	96	
267.84539	126	
267.97105	84	
268.84194	1000	1+
268.87524	86	
268.89837	94	
269.08541	78	
269.43012	86	
270.98294	334	1+
271.84820	128	
271.91568	208	
272.34665	96	
272.97580	152	
273.90303	90	
274.86354	116	
275.32723	84	
275.86104	164	
276.80243	78	
276.85819	632	1+
276.95170	88	
277.83916	116	
277.89970	92	
277.96810	164	
278.84046	414	1+
278.96183	120	
279.82931	110	
282.81234	80	
284.91208	86	
285.73557	124	
285.85374	184	
286.85263	816	1+
287.41307	112	
288.20130	122	
289.87133	100	
290.14886	98	
291.02181	78	
291.17644	84	
291.80555	122	
293.80665	98	
294.85457	176	
296.09873	78	
296.12982	84	
296.84649	104	
297.01796	88	
297.79326	114	
298.19587	100	
298.81385	84	
298.85357	80	
301.90536	82	
303.01548	78	
304.00181	88	
304.80285	86	
304.87890	150	
308.24065	100	
308.43456	80	
308.87988	260	1+
309.81666	78	
309.83574	80	
309.87421	124	
310.87045	130	
311.83809	106	
311.89474	98	
312.85979	212	
313.87581	122	
313.89858	108	
314.81376	80	
315.16032	80	
316.83091	96	
316.93693	78	
320.76767	98	
321.43010	92	
321.88569	90	
323.77869	82	
324.29362	78	
324.89215	156	
325.71937	80	
326.83277	80	
328.88520	176	
330.88559	78	
332.86973	92	
334.42188	92	
338.79690	90	
340.38981	88	
340.93113	84	
END IONS

###FS:    #m/z: 322.93171 #charge 1+
###MS: 70
###MSMS: 71
BEGIN IONS
TITLE=Cmpd 52, +MS2(322.9317), 28.0-35.0eV, 1.5min #71
RTINSECONDS=90.744
SCANS=70-71
PEPMASS=322.93171	2718370
CHARGE=1+
82.38391	90	
93.53901	76	
165.31316	76	
192.89378	102	
194.89460	82	
196.88790	80	
197.86840	110	
200.11441	88	
201.86669	126	
201.88818	106	
202.05065	74	
204.13141	90	
205.95213	98	
206.86307	74	
208.89597	90	
209.94515	150	
211.61435	92	
212.04604	150	
213.90004	150	
214.90840	74	
215.40730	80	
215.90048	128	
221.88310	244	1+
222.95546	368	1+
223.91147	88	
223.96195	236	1+
225.86683	72	
226.01447	74	
226.94043	114	
227.93195	186	
228.91099	174	
230.06034	76	
231.91732	84	
233.16646	92	
235.06006	72	
236.83503	78	
236.97867	80	
237.79772	82	
238.06111	166	
238.79731	94	
238.94337	90	
239.07635	132	
240.83352	86	
240.94213	2422	
240.96352	212	
241.35944	100	
241.84371	88	
241.94296	2268	
241.99131	82	
242.86420	290	1+
242.89690	72	
242.94270	6480	1+
243.82624	140	
244.94084	1588	1+
245.81943	128	
246.81946	72	
246.84992	96	
246.97563	186	
247.98028	80	
248.52753	84	
248.54687	84	
248.85312	178	1+
249.59146	82	
250.18344	88	
250.85159	152	
250.92617	74	
250.95327	86	
251.07612	120	
251.51368	86	
251.78477	90	
252.84698	112	
253.18935	78	
253.34967	80	
254.03016	94	
255.80489	112	
255.89326	432	1+
256.82149	80	
256.89666	358	1+
257.80015	180	
258.81670	120	
258.83824	324	1+
258.90118	150	
259.03807	102	
259.51402	84	
259.93730	98	
260.34925	72	
260.83009	110	
260.87255	80	
260.93228	84	
261.83471	534	1+
261.90598	114	
262.97938	90	
263.83258	110	
265.88233	84	
266.86157	90	
268.10762	74	
268.91046	80	
268.95967	208	
268.97483	94	
269.80267	170	1+
269.84228	248	1+
269.87576	76	
269.92111	76	
272.85123	78	
273.79493	246	1+
273.81630	122	
274.53530	80	
275.05556	120	
275.81385	164	
275.84298	100	
276.79606	80	
276.81699	110	
277.05224	98	
278.57236	82	
278.81448	144	
278.84209	126	
278.85613	146	
279.09334	752	1+
279.90627	232	1+
280.04153	74	
280.81132	148	1+
280.91288	176	1+
280.95915	72	
281.05031	90	
282.25966	114	
283.00436	88	
283.08801	106	
283.78997	126	
283.80836	74	
284.29340	346	1+
284.88309	74	
285.09851	184	
285.83786	74	
285.91006	78	
286.84948	78	
288.21302	82	
290.20241	88	
291.80324	160	
292.82163	80	
294.85742	194	
294.88722	110	
297.81203	82	
298.41205	80	
299.80327	188	1+
300.78806	108	
301.92653	84	
302.13360	78	
303.94480	76	
304.06176	94	
304.81454	106	
307.79959	114	
307.82070	74	
308.04461	78	
308.15235	76	
308.20616	74	
308.29213	80	
309.79935	264	1+
309.81888	168	
310.87736	286	1+
312.18740	76	
314.82153	170	
315.87340	80	
317.11848	92	
318.94049	74	
321.97619	84	
322.15916	74	
322.89112	148	
324.20777	74	
325.00634	84	
326.58652	90	
326.87736	104	
327.75263	72	
END IONS

###FS:    #m/z: 507.84837 #charge 1+
###MS: 70
###MSMS: 72
BEGIN IONS
TITLE=Cmpd 53, +MS2(507.8484), 28.2-35.2eV, 1.6min #72
RTINSECONDS=91.516
SCANS=70,72
PEPMASS=507.84837	286356
CHARGE=1+
196.01850	340	
198.88924	382	1+
214.88649	322	
222.97203	374	1+
224.04663	244	
232.89566	496	1+
233.88093	400	1+
234.89376	332	1+
236.88799	318	1+
250.90508	186	
250.97056	144	
252.07719	380	1+
252.09752	140	
252.90475	328	1+
253.09571	148	
254.06112	154	1+
258.87419	310	
259.86671	136	
260.10879	150	
260.87847	440	1+
261.38301	134	
261.88043	356	1+
262.11750	264	1+
266.16850	222	1+
268.88839	138	
271.38989	150	
272.85276	546	1+
275.85775	288	1+
279.01607	142	
280.11143	320	1+
280.78888	206	1+
281.11561	286	1+
282.78451	226	1+
282.94270	228	1+
285.85886	468	1+
286.89995	220	1+
287.85599	1246	1+
288.80827	140	
288.88789	140	
289.12406	304	1+
289.88121	454	
290.12768	256	1+
290.86606	450	
290.88379	212	
291.87156	256	
292.82053	188	1+
292.86714	148	
293.80331	242	1+
293.87518	1320	1+
294.12513	152	
294.86133	212	
295.87830	498	
296.85783	226	1+
299.84631	554	1+
299.88347	140	
300.89090	180	
301.35968	134	
301.88335	222	1+
302.90349	172	
303.80474	192	1+
303.86684	968	1+
304.11412	136	
305.79866	280	1+
305.86407	2216	1+
307.88912	356	
308.14360	678	1+
308.87393	2586	1+
310.15469	718	1+
310.90700	150	
311.88498	3492	1+
312.83597	138	
314.82405	144	
314.86917	1008	1+
316.86332	204	
316.89265	550	1+
317.88143	410	1+
318.79181	218	1+
318.85804	236	1+
322.89343	188	
323.87893	210	
324.86221	368	
324.92046	150	
325.87722	136	
325.90270	188	
326.83967	148	
326.88468	3394	1+
327.05590	96	1+
328.39754	168	
328.88268	328	
329.17947	182	1+
329.88267	180	
329.90131	148	
329.96469	156	1+
330.16292	278	
330.82542	246	
330.84144	398	1+
332.87427	282	
333.76072	158	
333.87665	250	
334.38370	172	
334.39947	146	
334.83149	290	1+
334.88356	412	1+
334.89881	194	
335.31615	198	
335.99729	146	
337.88044	678	1+
337.90545	156	
338.11008	148	
338.90632	172	
342.14241	178	
342.82499	274	1+
343.09623	204	1+
343.88000	356	1+
346.83661	196	1+
347.75554	136	
347.77963	158	
347.87824	172	
347.89113	156	
348.78584	150	
349.00857	134	
349.75861	458	1+
350.88891	642	1+
351.86917	156	
352.88853	154	
352.91385	230	
353.85353	440	1+
354.91035	316	1+
355.78830	330	1+
356.01413	260	1+
356.78703	210	1+
359.27598	310	1+
359.86801	164	
361.90062	168	
362.87532	214	
364.76300	392	1+
365.76488	330	1+
365.78727	238	
366.19133	220	1+
366.83937	396	
366.88603	154	
367.70969	760	1+
367.72837	226	
367.76744	224	1+
367.83967	232	
367.89325	366	1+
368.02237	150	
368.83226	182	
369.72003	216	1+
369.83755	690	1+
370.80436	170	
370.86981	142	
371.76088	196	
372.72209	262	1+
373.81913	410	1+
373.83495	164	
375.77612	486	1+
376.87645	200	1+
379.81755	214	1+
380.71353	306	1+
381.77176	204	
381.79961	158	
381.84069	492	1+
384.80061	208	
384.84938	1892	1+
385.39210	140	
385.77591	360	1+
386.82502	154	
389.20057	296	1+
389.26288	192	
390.06097	246	1+
390.84185	630	
391.84468	676	
391.90001	172	1+
392.82564	1066	1+
392.86676	164	
393.72980	260	1+
393.76196	188	1+
393.80058	182	
393.85193	140	
394.78466	144	
395.13998	156	
395.81983	212	
395.85193	230	
395.87281	150	
396.88884	144	1+
397.86235	204	
398.74216	168	
398.84675	652	1+
399.84967	590	1+
400.73424	370	1+
403.87217	372	
404.87190	238	
405.77839	374	1+
405.87045	658	1+
407.73353	278	
407.81610	190	
407.86780	1406	
408.73241	136	
408.81002	144	
408.85688	1960	1+
408.86968	772	
410.73720	338	
410.84079	932	1+
411.73507	490	1+
411.81207	180	
412.24464	196	1+
412.84618	578	1+
413.84911	372	1+
413.88000	200	
415.87292	196	
416.88380	150	
416.91868	146	
417.86435	378	
421.88710	226	
421.96988	152	
422.79743	318	1+
422.86732	716	1+
422.88603	220	
423.77157	292	
423.79360	214	1+
423.82566	144	
424.76309	134	
425.74240	342	
425.76162	274	
426.74752	154	
426.77773	508	1+
426.86389	930	1+
426.88833	168	
427.73889	1088	1+
428.85215	548	
429.70916	166	
429.73375	150	
429.85470	334	
430.36324	204	1+
430.70353	146	
430.74474	498	1+
430.77328	156	
430.85559	252	
431.86837	552	
432.86918	362	
433.85876	256	1+
435.86378	206	
439.90074	196	
440.83351	170	1+
440.89377	166	
441.23484	134	
444.76300	206	1+
444.80846	178	
444.87426	2578	1+
445.71873	166	
445.74559	454	1+
446.72299	162	
446.87550	488	1+
446.89526	152	
447.71796	458	1+
448.69479	164	
448.75679	368	1+
449.69403	450	1+
449.87604	336	
450.87952	198	
457.90699	212	
460.22765	136	
462.88520	678	1+
465.71796	222	
466.72677	146	
467.89052	886	1+
485.90096	748	1+
487.90839	134	
END IONS

###FS:    #m/z: 336.94749 #charge 1+
###MS: 70
###MSMS: 73
BEGIN IONS
TITLE=Cmpd 54, +MS2(336.9475), 28.0-35.0eV, 1.6min #73
RTINSECONDS=92.2885
SCANS=70,73
PEPMASS=336.94749	84280
CHARGE=1+
185.86785	82	
192.88693	90	
196.89481	82	
200.95415	98	
205.94921	78	
210.88358	162	
211.94549	1986	1+
212.87999	944	1+
213.94112	1196	1+
215.88772	190	
215.93925	204	
216.89319	156	
217.93699	120	
221.09244	106	
221.89088	110	
222.92952	104	
223.97184	96	
224.39864	96	
225.09794	94	
226.97672	196	
228.89534	248	
228.91327	78	
229.95566	1994	1+
230.89104	1620	1+
231.95216	738	1+
232.40775	98	
232.82643	78	
233.83403	78	
233.86458	88	
233.95147	196	
234.95486	92	
235.11324	80	
235.89540	106	
235.94762	156	
237.54614	88	
237.83606	90	
238.06491	92	
238.58617	92	
239.37029	80	
239.90149	230	1+
240.80096	76	
240.84647	226	1+
243.04323	80	
245.37293	88	
245.43836	98	
246.02508	94	
246.08700	76	
247.34811	86	
247.96458	596	
248.82534	78	
248.90130	624	1+
249.91762	82	
249.96657	656	1+
250.82991	108	
250.97095	432	1+
252.83601	106	
252.97140	1320	1+
252.99269	74	
253.90759	340	1+
253.92791	86	
253.94599	154	
254.96653	500	1+
255.90102	82	
257.83479	110	
257.96423	126	
258.78054	82	
258.86366	98	
258.96248	80	
259.44878	90	
259.83652	146	
259.85455	100	
259.87745	86	
259.90170	78	
261.83491	316	1+
262.77820	100	
262.86384	76	
263.10877	74	
263.90198	78	
264.09537	80	
264.84737	184	1+
267.84195	88	
268.84267	960	1+
270.19260	94	
270.98520	140	
271.17621	136	
271.19258	86	
271.38275	100	
272.98077	124	
273.85330	96	
274.08169	98	
274.79655	92	
274.82346	210	
275.09292	84	
275.80448	186	1+
275.84443	98	
275.94695	92	
276.85576	262	
277.87265	148	
277.89231	80	
277.96475	86	
278.83591	282	
278.86108	186	1+
278.92818	88	
279.83481	132	
280.39751	100	
280.87242	86	
281.40352	74	
282.14756	76	
282.39323	76	
283.85848	80	
283.88893	92	
285.25829	82	
285.85395	182	
286.85103	1124	1+
290.14044	78	
291.86341	120	
291.88234	142	
292.85981	122	
293.43117	86	
293.99745	250	1+
294.85857	120	
295.08468	106	
295.81496	86	
295.96296	74	
297.87133	230	1+
297.90736	80	
298.13539	132	
298.79545	74	
299.89419	102	
299.91478	76	
300.95623	98	
301.55970	90	
301.94793	90	
304.26087	84	
306.87735	78	
307.84818	76	
308.80559	78	
308.87833	192	
309.86934	108	
310.86732	148	
311.87774	82	
312.88865	78	
314.40844	88	
314.82031	120	
314.87440	78	
314.95974	80	
315.14282	86	
316.86523	90	
317.89556	76	
320.01828	92	
321.09754	76	
321.82038	158	
321.87095	78	
321.91668	84	
322.09517	118	
322.75892	92	
323.90040	106	
324.42208	76	
324.89896	112	
325.38280	104	
326.89623	164	
330.05783	80	
330.88548	82	
333.43218	80	
333.93051	84	
334.66448	92	
335.34995	82	
335.46230	86	
336.17115	78	
338.90767	76	
339.39138	74	
339.82818	78	
END IONS

###FS:    #m/z: 340.94252 #charge 1+
###MS: 74
###MSMS: 75
BEGIN IONS
TITLE=Cmpd 55, +MS2(340.9425), 28.0-35.0eV, 1.6min #75
RTINSECONDS=95.9855
SCANS=74-75
PEPMASS=340.94252	959776
CHARGE=1+
189.86253	192	
192.92785	164	
196.88460	242	1+
203.95886	84	
205.94895	80	
206.41479	106	
207.97137	120	
209.87082	152	
209.92246	92	
210.93680	180	
212.93133	84	
212.98504	94	
213.87886	118	
213.94135	850	
215.88824	182	
215.93672	208	
216.88910	106	
217.38900	100	
217.89006	80	
219.89991	90	
221.89655	80	
222.95411	116	
223.05582	86	
223.96052	182	
224.05108	84	
224.93588	82	
225.95173	82	
226.95488	108	
226.96882	118	
227.78829	100	
228.84370	160	
228.94532	346	
229.84161	96	
230.39407	112	
230.88970	432	1+
230.94221	80	
231.84824	88	
231.95117	178	
232.95098	118	
233.87247	118	
233.89954	392	1+
233.95501	110	
235.89500	120	
235.93344	116	
236.88875	98	
238.87954	164	1+
239.41753	96	
239.78874	154	
239.85683	84	
239.90199	120	
240.96725	128	
241.84264	222	
242.84250	228	
242.86216	84	
242.94367	104	
243.83134	248	
243.91129	98	
244.83556	134	
244.95512	108	
245.83840	110	
245.94242	92	
245.96198	80	
246.85979	98	
246.97693	158	
248.88679	84	
249.00145	108	
249.59162	84	
249.96124	256	
250.97014	106	
250.98854	104	
251.90734	100	
251.95901	94	
253.85135	162	
254.83518	80	
254.90657	100	
254.96695	908	1+
256.04596	102	
256.90157	146	
256.96195	108	
257.84811	124	
257.99684	82	
258.85027	302	
259.85473	430	
259.91867	140	
259.95750	190	
260.83051	208	
260.84805	342	1+
260.91435	88	
261.09475	80	
261.84085	186	
262.97481	138	
263.84629	102	
263.88186	90	
263.90975	80	
265.42615	110	
267.85435	118	
268.83887	246	1+
269.79397	138	1+
269.85981	86	
271.17652	86	
271.84493	302	1+
272.93809	236	
273.79180	190	
274.88635	128	
274.93196	94	
274.97906	82	
275.81215	138	
275.86001	98	
275.88160	82	
275.93471	84	
276.81388	124	
276.85783	474	
277.84380	118	
277.86184	290	
277.92606	204	1+
277.96842	82	
278.39603	82	
278.84643	990	1+
279.87725	80	
279.96763	106	
281.03700	98	
281.05307	130	
281.45707	92	
281.85890	222	1+
282.91123	82	
282.95048	86	
285.33503	80	
290.27189	80	
290.85294	220	1+
292.16212	86	
293.89612	80	
294.83195	166	1+
294.86628	104	
295.99291	142	
296.08753	92	
297.97435	86	
298.81798	184	
300.85353	184	
300.86973	170	
301.86257	370	1+
302.40037	92	
302.88604	88	
303.09876	90	
305.87575	84	
307.80086	144	
307.87993	98	
308.79769	110	
308.87677	88	
309.89059	128	
310.87205	246	1+
310.91796	98	
312.80283	86	
313.84611	96	
313.87892	148	
318.35489	94	
318.97584	146	1+
319.87553	102	
322.88684	80	
324.85116	88	
325.87085	238	1+
328.82298	82	
329.86794	196	
330.81793	148	
331.00298	116	
335.72540	80	
337.37681	102	
339.84844	100	
341.71392	128	
END IONS

###FS:    #m/z: 363.95858 #charge 1+
###MS: 74
###MSMS: 76
BEGIN IONS
TITLE=Cmpd 56, +MS2(363.9586), 28.0-35.0eV, 1.6min #76
RTINSECONDS=96.7575
SCANS=74,76
PEPMASS=363.95858	404496
CHARGE=1+
180.87134	80	
185.92823	80	
188.00346	104	
189.86226	366	1+
191.85880	404	
192.93478	82	
196.88399	160	
198.03384	92	
199.10662	100	
200.85696	82	
207.87514	250	1+
207.94890	90	
209.87035	160	
209.94361	1070	1+
210.88421	316	
212.88054	1456	1+
216.41428	80	
218.88710	88	
222.95031	532	1+
223.96530	80	
224.94844	884	1+
225.43517	84	
225.88692	296	1+
225.97139	100	
226.11251	96	
226.94845	5640	1+
227.09789	94	
227.90872	90	
227.93149	118	
228.89507	552	1+
228.94319	5166	1+
230.88975	2358	1+
231.85224	88	
231.90711	96	
232.88685	406	
233.93149	94	
234.88328	102	
235.81201	92	
239.78655	80	
239.91242	196	
240.17445	84	
240.82207	156	
240.94203	356	
240.96535	418	1+
241.94060	1582	1+
242.83358	142	
242.94190	1052	1+
242.96191	542	1+
243.82059	342	1+
243.84663	180	1+
244.95824	2866	1+
245.88111	94	
245.94512	236	
246.90588	204	1+
246.95477	2632	1+
248.80397	434	1+
248.90110	1066	1+
248.98352	120	1+
249.87730	80	
249.89716	310	1+
250.97127	114	
251.09164	110	
251.79253	80	
252.79671	84	
252.89379	108	
253.90678	98	
255.46859	78	
255.91692	80	
257.10231	98	
258.83663	286	1+
258.97713	130	
259.97106	92	
260.96669	354	1+
261.83385	128	
262.82878	294	
263.81028	186	1+
263.97853	136	
264.11359	88	
264.82895	84	
264.96427	116	
265.05823	78	
265.08353	92	
265.81419	342	1+
267.11137	130	
267.78308	136	
267.80983	532	1+
267.84244	114	
267.97457	264	1+
268.81172	396	1+
268.85416	82	
269.97083	492	1+
270.83830	80	
271.84832	144	
272.16784	98	
272.17907	88	
272.86127	78	
273.79561	132	
274.12313	86	
274.80996	280	1+
275.48637	98	
275.90627	94	
276.86008	178	
276.89328	90	
277.35249	84	
277.39572	134	
277.83297	120	
278.84759	140	
278.92515	80	
279.00500	86	
279.10455	122	
280.10827	88	
280.79376	378	
280.85954	168	1+
281.79674	208	
281.89832	92	
282.79249	166	
283.79380	172	1+
283.83208	112	
283.85998	284	1+
283.91115	124	
283.98937	116	
284.82848	178	
285.85086	106	
286.91599	114	
287.85047	144	
290.09627	78	
290.41434	108	
291.60624	82	
291.85907	124	
292.12447	184	1+
292.86325	182	
293.88235	110	
294.43968	88	
295.42210	78	
296.81646	98	
296.88236	88	
297.41799	84	
298.42895	100	
298.55622	82	
298.80546	1020	1+
300.80703	200	
301.81617	138	
301.86517	150	
302.16664	106	
302.80472	466	1+
302.86071	114	
302.98827	80	
303.09898	86	
303.80735	268	1+
303.85623	492	1+
303.87527	94	
306.81315	100	
306.88320	502	1+
306.92894	96	
307.88469	322	1+
308.14155	118	
308.16153	114	
309.81604	88	
310.87967	288	1+
312.34137	100	
314.82479	80	
316.81458	450	1+
316.97445	86	
318.81646	88	
318.93399	112	
319.87070	100	
319.93712	156	
320.01596	78	
320.81795	312	1+
321.82120	272	1+
321.87038	146	
322.93384	158	
323.13181	96	
324.11921	82	
325.89692	84	
326.18268	92	
326.87477	306	1+
327.76584	86	
328.09709	90	
329.88106	100	
330.15111	82	
330.22458	84	
335.75466	86	
336.93483	146	
339.83087	246	
340.93962	214	
341.82765	84	
341.95939	80	
353.89116	230	
354.77005	208	1+
356.13831	102	
356.84057	96	
358.72230	82	
362.71485	80	
365.09725	82	
365.73531	94	
366.06659	80	
366.17713	182	
366.75648	104	
END IONS

###FS:    #m/z: 507.84845 #charge 1+
###MS: 74
###MSMS: 77
BEGIN IONS
TITLE=Cmpd 57, +MS2(507.8485), 28.2-35.2eV, 1.7min #77
RTINSECONDS=97.53
SCANS=74,77
PEPMASS=507.84845	267676
CHARGE=1+
196.01770	202	1+
209.94588	168	
232.89733	592	1+
237.85680	144	
239.85892	150	
251.10338	144	
253.09223	206	
262.85091	168	1+
264.85776	178	1+
266.17272	186	
267.89313	158	
270.11597	124	
278.84019	134	
280.11276	138	
280.79693	132	
284.13433	138	
285.85899	126	
287.85586	988	1+
288.89402	134	
289.84753	134	
289.88347	326	
290.12980	126	
290.87028	622	1+
291.87753	360	1+
293.08879	246	1+
293.50517	142	1+
293.87403	1354	1+
294.93518	120	
296.84485	138	
298.85785	554	1+
299.12599	162	1+
301.84481	236	
303.87063	738	1+
305.37316	338	1+
305.86568	1542	1+
307.13623	122	
307.89249	232	
308.14238	954	1+
308.87625	1336	1+
308.89853	158	
309.80352	288	1+
310.15735	284	
311.16109	254	
311.88469	3124	1+
314.86527	466	
314.88564	214	
314.90105	128	
315.88886	428	1+
316.87143	544	1+
316.89354	270	1+
317.93413	230	1+
319.89629	144	
320.37901	162	
321.79695	134	
321.85276	160	
321.88966	308	1+
323.87429	220	
324.81945	152	
325.90570	178	
326.07616	122	1+
326.81631	152	
326.88598	2428	1+
328.78033	128	
329.80969	154	
329.89607	166	
330.87994	214	
331.89403	236	
332.87469	446	1+
335.76676	170	1+
335.80837	150	
335.84052	166	
337.87701	584	1+
338.87724	326	1+
338.91039	246	1+
340.78905	140	
340.86763	208	1+
342.82856	122	
343.40104	222	1+
343.79959	128	
343.87712	166	
344.76006	296	1+
344.81139	178	1+
345.83707	222	1+
346.87820	188	
347.75765	220	1+
348.16888	194	1+
348.83989	214	
349.76123	220	1+
349.79958	212	
350.04570	122	
350.88417	308	1+
352.79413	132	
353.00797	144	
353.77809	138	
353.89321	176	
355.77678	194	1+
355.86610	142	
355.89050	378	1+
358.76505	256	1+
362.76292	166	1+
362.79806	194	1+
365.77443	184	
366.18818	294	1+
366.36223	156	
366.73916	162	
366.78329	224	
366.84384	878	1+
366.89068	532	1+
367.71140	458	
367.74218	176	
367.77235	746	1+
368.71083	212	
368.81408	132	
368.96901	156	
369.70812	136	
369.78330	134	
369.83960	244	1+
370.80315	218	
371.19494	186	
372.05371	148	
372.77934	336	1+
373.72492	418	1+
373.83312	136	
374.81967	186	
376.88524	154	
377.74764	122	
379.80252	132	
380.71771	990	1+
380.87315	142	
381.80450	144	
381.82663	144	
381.84611	256	1+
381.89212	252	1+
383.77696	184	
384.85099	1446	1+
385.78141	136	
385.79935	138	
385.89622	234	1+
386.87507	166	
387.74637	144	
387.77956	124	
387.84920	236	
388.77175	132	
388.85011	200	
389.20091	342	1+
389.78555	374	1+
390.78798	244	1+
390.84415	340	
390.89807	118	
391.84486	208	
392.72978	178	1+
392.82753	332	
393.83044	510	1+
393.88926	196	1+
396.89774	230	1+
397.72254	136	
397.85744	194	1+
398.73415	242	
399.72838	360	1+
399.79918	128	
399.85058	234	
400.73029	228	1+
400.80602	172	1+
400.85711	184	
401.89380	228	1+
402.86490	412	
403.87133	438	
404.85975	132	
405.76848	312	
405.81950	134	
405.87032	294	
406.79268	132	
406.85999	162	
407.72518	196	
407.74303	430	1+
407.87050	1022	
408.86700	538	
409.72724	212	
409.85646	288	
410.72179	150	
410.84303	766	
411.81418	144	
411.85981	466	1+
411.89406	132	
412.84279	128	
413.75269	146	
413.84967	122	
415.79938	132	
417.76961	198	1+
417.82371	348	
421.88436	264	
422.86342	578	1+
422.88009	118	
423.77548	246	
423.79600	128	
425.75505	586	1+
426.86342	760	1+
427.73705	432	
427.90343	162	
428.73933	258	
428.85059	1232	1+
429.70397	178	
429.73927	206	
429.80016	180	1+
429.82819	122	
429.87978	126	
430.63631	152	1+
430.74025	310	
430.85678	162	
431.86615	314	
432.69040	148	
432.87404	186	
435.86795	152	
439.89361	132	
441.88610	168	1+
442.76575	348	1+
444.87510	1796	1+
445.72054	256	1+
445.74697	442	1+
446.78836	140	
446.87915	746	1+
447.71311	530	1+
449.77786	170	
449.87730	578	1+
450.70843	158	
450.75346	482	1+
452.76550	138	
455.71446	132	
457.90820	218	
460.89417	182	
462.88310	508	
463.88954	264	
465.70326	254	1+
465.89024	186	
466.28187	142	
467.72876	138	
467.89120	996	1+
468.71712	128	
469.77831	196	1+
485.90041	436	1+
491.80357	130	
END IONS

###FS:    #m/z: 340.94222 #charge 1+
###MS: 78
###MSMS: 79
BEGIN IONS
TITLE=Cmpd 58, +MS2(340.9422), 28.0-35.0eV, 1.7min #79
RTINSECONDS=101.216
SCANS=78-79
PEPMASS=340.94222	761586
CHARGE=1+
49.87665	74	
175.92350	88	
177.38564	78	
191.95161	94	
192.92786	126	
194.89265	76	
194.92017	78	
197.87825	128	
205.95040	82	
206.96734	86	
207.40567	84	
208.18631	74	
208.95774	92	
209.90683	78	
210.94316	174	
212.87908	146	
212.89435	146	
213.42054	124	
213.87819	84	
213.93986	558	1+
214.89338	102	
215.41462	88	
215.50486	94	
215.88903	382	1+
215.94123	86	
215.97141	82	
216.88125	360	1+
217.86187	74	
220.87897	80	
220.94470	216	1+
221.05975	80	
222.95665	298	1+
222.97307	154	
224.00162	76	
225.94818	110	
226.39316	74	
226.94905	230	
227.11988	80	
228.89394	132	
228.94728	188	
230.89215	122	
231.88903	282	1+
231.95031	308	1+
232.06325	92	
232.90399	104	
233.94800	192	
234.90208	74	
235.89397	170	
236.82303	84	
236.92211	98	
238.83832	126	
239.82280	78	
239.85684	74	
239.90073	374	1+
240.83542	126	
240.84986	120	
240.96706	80	
241.84489	358	1+
243.01432	100	
243.83232	332	
244.82874	144	
245.09778	78	
245.57864	88	
245.90971	90	
246.13311	104	
246.97631	430	1+
248.90147	150	
248.95516	86	
250.37962	102	
250.42443	100	
250.95898	80	
250.99484	100	
253.96487	468	1+
254.15375	84	
254.87444	76	
254.91125	150	
254.96911	398	1+
255.37837	78	
255.88309	100	
256.87399	92	
256.96864	74	
257.90425	94	
258.85416	414	1+
259.82445	76	
259.93837	142	
259.95774	218	
260.34933	114	
260.83605	278	
260.94802	90	
261.83832	148	
262.99498	88	
264.86220	80	
265.85959	106	
266.84889	162	
268.84617	324	1+
269.92394	94	
270.14602	96	1+
270.83688	160	
270.85695	104	
271.84411	74	
272.84753	136	
272.92209	92	
272.93494	160	
273.88464	78	
274.42562	86	
274.81815	78	
274.85937	226	1+
274.87894	176	
274.89599	98	
276.82486	114	
276.85219	282	
277.86354	248	
277.89123	78	
277.92200	110	
278.42899	80	
278.84571	1176	1+
278.92607	180	1+
279.10767	82	
279.88584	124	
281.86393	98	
282.87499	134	
282.95279	74	
284.81915	82	
285.83858	208	1+
287.90892	74	
287.99285	110	
288.78649	80	
290.86511	214	1+
292.10765	88	
292.81190	98	
294.05405	84	
294.86824	108	
295.89632	116	
296.12542	82	
296.88312	264	1+
298.87331	196	1+
300.05272	76	
300.82752	98	
301.87090	178	
302.09102	92	
302.17867	76	
302.85563	134	
302.95190	122	
303.58865	100	
303.76616	74	
304.80301	80	
305.15696	96	
305.88652	74	
307.80011	144	
310.87774	284	1+
312.83627	206	1+
314.82268	74	
315.86350	132	1+
315.89529	102	
318.94281	104	
320.61825	90	
323.01710	76	
323.85625	106	
323.87600	82	
323.92253	76	
326.15861	82	
326.90170	102	
327.36603	96	
327.80611	94	
328.88830	174	
328.90939	82	
329.62252	74	
330.45451	84	
330.81623	136	
332.02345	78	
332.77787	76	
334.77610	170	1+
341.20807	76	
341.41682	114	
342.78153	88	
342.90450	190	
END IONS

###FS:    #m/z: 363.95850 #charge 1+
###MS: 78
###MSMS: 80
BEGIN IONS
TITLE=Cmpd 59, +MS2(363.9585), 28.0-35.0eV, 1.7min #80
RTINSECONDS=101.988
SCANS=78,80
PEPMASS=363.95850	301334
CHARGE=1+
63.19530	94	
81.54563	80	
176.92646	102	
186.93683	200	1+
188.37918	130	
189.86458	262	1+
191.85861	252	
192.90756	80	
200.57853	94	
200.94738	82	
203.93672	112	
204.90742	108	
207.92758	80	
207.94894	134	
208.84050	82	
209.87272	144	
209.94292	696	1+
210.88683	132	
212.88032	1334	
214.91018	80	
215.44156	76	
219.85956	202	1+
222.95480	398	1+
224.95082	688	
226.94851	4098	1+
226.97117	284	1+
226.99113	116	
228.85410	118	1+
228.89404	526	1+
228.94330	3692	1+
230.29402	86	1+
230.89069	2062	1+
232.01719	110	
232.82928	76	
232.88825	294	1+
234.88286	90	
234.92955	96	
237.90590	82	
238.86346	92	
240.82425	284	
240.94254	350	
240.96309	472	1+
241.94280	188	
242.85974	112	
242.94260	1106	1+
243.81572	76	
243.83113	224	1+
243.89757	84	
244.95912	2842	1+
245.94197	378	
246.63041	100	
246.85983	80	
246.91170	76	
246.95407	3056	1+
246.97696	278	
248.04022	134	
248.80268	500	1+
248.84952	124	
248.89931	454	1+
249.09320	78	
250.02135	250	1+
250.10993	82	
250.80178	102	
250.89529	256	
250.94632	96	
252.08029	186	1+
258.83367	202	1+
260.84095	76	
260.96917	168	
261.82728	366	1+
261.88108	80	
262.96855	114	
263.92329	82	
264.82122	78	
265.84255	100	
265.89398	180	1+
266.78629	100	
266.81171	614	1+
267.46850	92	
267.97367	354	1+
268.09824	82	
268.78548	80	
268.90235	106	
269.79950	202	
269.81374	100	
269.83092	98	
269.97005	402	1+
270.19261	82	
270.81100	82	
270.88924	78	
271.09346	84	
272.17240	346	1+
273.91106	76	
276.81304	118	
276.85808	146	
277.31736	78	
278.11537	82	
278.79792	84	
279.10252	290	1+
279.84257	110	
280.79236	520	1+
280.94459	92	
281.84588	136	
281.86773	98	
283.07485	76	
283.10356	116	
283.37198	108	
283.81037	100	
283.85599	540	1+
284.78558	80	
284.80032	140	
284.82738	228	
284.98675	86	
285.79911	78	
286.15927	76	
286.86746	116	
287.88792	118	
287.93356	76	
290.14531	112	
290.98402	76	
291.82648	78	
291.86473	298	1+
293.12300	128	
294.86809	112	
295.09327	128	
295.92665	130	
296.80920	454	1+
297.10662	78	
297.53853	84	
297.94334	92	
298.80582	990	1+
298.88695	76	
300.79763	686	1+
300.94169	80	
301.79827	480	1+
301.86490	292	
302.86147	126	
303.81839	88	
303.85859	484	1+
303.94593	134	
304.81143	90	
304.94019	90	
305.08257	78	
305.12317	116	
305.89475	96	
306.16574	82	
306.84477	224	1+
307.05818	78	
310.50817	86	
310.84169	82	
310.87938	256	
311.80784	222	1+
312.64546	108	
313.27120	84	
313.88650	86	
313.96685	134	
316.44764	132	
316.82047	126	
317.81951	112	
318.11231	82	
318.81412	106	
320.14461	140	
320.16338	90	
320.81749	268	1+
322.39070	100	
322.93139	100	
322.99255	98	
324.86463	112	
324.88909	76	
325.18418	82	
325.90250	94	
326.87290	288	1+
334.03127	98	
335.02159	82	
336.90766	80	
336.94569	130	
337.31825	78	
337.95428	94	
338.39478	96	
339.20383	80	
340.94411	144	
343.91485	78	
344.41598	82	
344.96426	80	
347.54967	96	
349.81751	94	
352.76823	118	
354.06280	76	
356.13154	90	
359.86246	78	
366.40725	84	
367.34105	172	
END IONS

###FS:    #m/z: 336.94734 #charge 1+
###MS: 78
###MSMS: 81
BEGIN IONS
TITLE=Cmpd 60, +MS2(336.9473), 28.0-35.0eV, 1.8min #81
RTINSECONDS=102.76
SCANS=78,81
PEPMASS=336.94734	65474
CHARGE=1+
125.83266	90	
185.88148	82	
192.89057	80	
195.00913	82	
206.97357	144	
209.94308	138	
210.88451	260	
211.94543	1506	
212.05230	74	
212.87836	1278	1+
213.94052	650	1+
215.89236	114	
215.93791	186	
219.83818	82	
222.92399	74	
223.86718	76	
224.04632	160	
225.16981	80	
225.89091	102	
226.39148	90	
227.19930	78	
228.89435	84	
229.95578	2264	
230.89023	1466	1+
231.05807	72	
231.94925	850	1+
232.82130	386	1+
233.82294	248	1+
233.90062	206	
236.82946	114	
237.74848	74	
237.85267	84	
237.99126	78	
238.89853	244	1+
239.03781	98	
239.21819	76	
239.90184	208	1+
240.02032	94	
240.93049	88	
241.84448	184	
242.12146	86	
242.20170	80	
242.89578	92	
243.88242	88	
244.07631	74	
244.96327	92	
245.44580	76	
246.61495	84	
246.90423	76	
246.97753	84	
247.96600	730	1+
248.85103	84	
248.90178	254	
248.99525	96	
249.05444	86	
249.96276	214	
249.98539	90	
250.83113	160	
250.88796	80	
250.90213	132	
250.95285	104	
250.97203	104	
250.99153	164	
251.06886	220	
251.82384	92	
251.88182	80	
251.97115	86	
252.97206	1118	1+
253.00598	94	
253.90844	186	
254.05800	74	
254.09108	92	
254.83202	94	
254.96784	606	1+
255.06271	88	
255.08039	80	
255.37286	72	
255.89886	84	
256.37226	94	
257.00424	88	
257.83119	94	
257.85325	206	
258.25748	78	
258.84522	94	
259.38922	78	
259.85762	284	
260.83341	72	
260.84972	116	
261.83398	172	
262.78416	76	
263.83420	84	
263.99551	80	
264.86188	82	
265.08489	262	1+
266.80233	72	
267.35432	74	
268.78974	80	
268.84271	554	1+
269.12837	74	
269.46839	72	
269.81151	90	
270.98369	188	
271.84493	130	
271.91549	120	
272.63627	84	
272.84887	120	
272.87566	74	
272.97903	90	
273.05391	76	
274.43763	80	
274.86898	118	
275.83896	118	
275.95726	74	
275.97358	76	
276.10619	72	
276.85841	438	1+
277.83582	640	1+
278.83878	542	1+
279.09921	76	
279.34770	126	
280.86236	294	1+
282.84921	74	
282.96372	110	
283.07055	80	
284.35875	94	
285.55681	96	
285.85221	876	1+
286.84966	644	1+
288.13571	88	
288.84069	74	
288.85765	260	1+
289.88290	118	
291.08460	86	
294.85291	150	
294.88136	102	
294.93073	84	
295.75569	100	
295.99954	118	
299.01553	142	
299.06175	122	
299.80122	76	
299.87954	178	1+
300.17715	102	
305.86716	74	
308.59433	80	
308.86502	104	
309.86993	80	
310.87979	132	
311.87512	114	
311.89883	98	
312.37656	78	
313.88186	82	
314.38901	92	
314.82898	76	
315.75781	76	
315.94346	84	
317.95867	102	
319.23672	82	
320.44876	102	
321.42350	104	
327.87189	190	1+
328.86050	86	
328.90763	80	
330.88779	94	
332.93265	90	
333.80927	78	
335.24179	76	
336.82467	198	1+
338.06496	76	
338.27574	100	
338.75959	94	
339.27169	76	
342.31584	78	
END IONS

###FS:    #m/z: 322.93168 #charge 1+
###MS: 82
###MSMS: 83
BEGIN IONS
TITLE=Cmpd 61, +MS2(322.9317), 28.0-35.0eV, 1.8min #83
RTINSECONDS=106.441
SCANS=82-83
PEPMASS=322.93168	1686992
CHARGE=1+
106.13316	80	
183.99609	78	
188.91700	68	
192.88706	68	
195.99146	102	
196.88459	114	
197.99233	72	
198.09923	88	
200.83417	92	
200.89157	68	
201.53417	84	
204.91816	96	
205.94746	80	
207.01886	68	
207.97925	134	
208.84591	74	
208.87611	70	
209.94406	104	
210.37826	74	
211.08783	68	
212.04794	146	
212.10404	102	
212.88371	148	
214.03090	78	
214.88696	68	
220.90455	96	
220.95909	78	
221.89303	74	
221.96397	100	
222.88585	130	
223.00458	80	
223.86722	100	
223.95744	156	
224.97542	76	
225.83363	94	
226.88128	96	
227.93152	94	
228.83868	72	
228.93525	100	
230.03646	74	
231.90993	78	
231.96229	82	
234.07486	80	
235.91363	84	
236.63860	76	
237.05439	134	
237.90013	86	
238.83478	70	
238.89858	96	
239.82078	82	
240.79273	72	
240.82486	136	
240.94190	1612	
241.94295	1234	
242.82013	372	1+
242.94098	4724	1+
242.99739	106	
243.06262	86	
243.82291	256	1+
244.85645	124	
244.98250	74	
245.31242	88	
245.82222	138	
246.16383	88	
246.43575	76	
246.85802	104	
246.97844	230	
247.84644	68	
247.97243	108	
248.84655	76	
248.91886	80	
248.98856	74	
250.47099	86	
251.06629	74	
252.04772	72	
252.56243	82	
252.90442	88	
253.15996	70	
254.87059	80	
255.81064	190	1+
256.09533	82	
256.89372	90	
257.79670	142	
257.91044	78	
258.83733	240	1+
260.33735	86	
260.83071	578	1+
263.41958	72	
263.97985	68	
264.85640	82	
265.34219	72	
266.87467	92	
268.79557	70	
268.91463	198	1+
268.95872	74	
271.17374	154	
271.85003	72	
271.87476	70	
272.44588	80	
272.82896	90	
273.51277	76	
273.90392	118	1+
275.80560	98	
275.86746	82	
276.85953	86	
278.85881	150	
279.09364	584	
279.84017	78	
279.91697	90	
280.84653	70	
280.87245	80	
281.10693	72	
282.80981	72	
282.85708	100	
283.06967	72	
284.23300	70	
284.29243	210	
284.78869	132	
284.87676	132	
285.20456	78	
285.29972	82	
285.87057	84	
286.18812	70	
287.36915	78	
287.86692	78	
289.20198	72	
289.64886	84	
289.87476	226	1+
291.41738	90	
292.35536	74	
292.81714	80	
293.03607	94	
293.85194	78	
294.06469	88	
294.85493	92	
296.86381	68	
296.97378	78	
298.81836	114	
298.86264	92	
298.89595	72	
299.06992	86	
301.86874	76	
302.75696	88	
306.88245	200	1+
307.03861	74	
307.80082	238	1+
308.86598	72	
310.87976	116	
312.80257	74	
313.19738	102	
313.89301	82	
314.87945	74	
317.01413	82	
318.42329	86	
320.82274	80	
320.89309	86	
324.03080	72	
324.77162	72	
325.75997	72	
326.92863	90	
328.14819	84	
END IONS

###FS:    #m/z: 340.94242 #charge 1+
###MS: 82
###MSMS: 84
BEGIN IONS
TITLE=Cmpd 62, +MS2(340.9424), 28.0-35.0eV, 1.8min #84
RTINSECONDS=107.213
SCANS=82,84
PEPMASS=340.94242	625132
CHARGE=1+
148.76945	76	
183.54659	88	
190.94883	122	
192.92964	142	
193.93224	66	
194.03652	80	
205.95114	142	
212.88132	194	
213.87828	82	
213.89517	92	
213.94275	516	1+
215.88873	164	
215.93582	70	
217.43051	90	
225.34296	70	
225.42268	74	
227.83805	180	1+
228.11657	100	
230.88852	438	1+
231.86688	192	
231.95150	546	1+
233.89621	82	
233.95126	128	
235.95520	108	
236.89770	68	
236.91259	78	
238.06691	66	
238.88426	72	
240.05266	84	
240.22773	72	
240.83629	588	1+
240.96509	66	
241.01835	68	
241.12516	84	
241.61745	82	
241.92465	86	
243.83341	238	1+
244.95833	188	
245.08611	74	
245.96734	80	
246.94292	84	
246.97843	242	
248.89741	68	
249.84401	88	
249.96352	182	
249.99671	124	
250.07491	90	
250.95031	132	
250.99985	74	
251.83737	72	
251.93056	78	
253.58013	82	
253.84067	74	
253.92538	74	
253.95579	80	
254.06348	76	
254.90839	128	
254.96608	404	
255.07457	70	
255.13533	80	
255.79055	72	
256.85096	144	
256.90109	134	
258.07573	74	
258.84947	164	
258.87216	70	
258.92871	78	
258.96226	94	
259.15608	70	
259.46837	114	
259.85049	72	
259.96135	144	
260.83530	260	1+
261.80684	84	
262.02018	124	
262.85377	84	
263.07239	78	
263.87559	80	
263.89656	106	
263.93776	88	
264.86852	72	
266.88644	82	
267.15934	118	
267.84376	414	1+
268.01517	92	
268.84545	346	1+
270.99048	70	
271.17043	74	
272.30398	90	
272.83468	80	
272.93488	160	
272.97705	88	
273.85232	74	
274.83133	94	
274.90690	120	
275.89107	86	
275.98013	80	
276.35946	92	
276.85613	762	1+
278.41047	86	
278.84533	1084	1+
278.87631	78	
279.89916	124	
280.25758	82	
280.89695	78	
281.01544	74	
282.91531	150	
283.05384	90	
286.52899	72	
286.91376	72	
288.20660	80	
288.92607	68	
290.91474	84	
293.85659	132	
294.16594	94	
294.86430	172	
295.13309	74	
295.81092	92	
295.85925	128	
296.23339	74	
296.81093	72	
296.85923	80	
297.87733	74	
297.97962	84	
298.01763	70	
298.23159	88	
298.85154	190	1+
299.00859	72	
299.78386	66	
300.92020	82	
301.86005	120	
301.91781	74	
303.80610	86	
303.90963	80	
303.94730	182	
307.05151	66	
307.56612	98	
307.79458	66	
307.89596	82	
308.30288	72	
309.53100	68	
310.01297	94	
310.87697	270	1+
311.85802	72	
311.94462	82	
312.24382	72	
312.80009	80	
314.82472	70	
314.94231	82	
315.15789	80	
315.75995	68	
315.86255	72	
316.76902	68	
318.94481	70	
319.86889	78	
325.14112	84	
328.12605	72	
329.11647	72	
329.21908	82	
331.72143	80	
335.77270	140	
335.88986	70	
344.21350	82	
END IONS

###FS:    #m/z: 363.95852 #charge 1+
###MS: 82
###MSMS: 85
BEGIN IONS
TITLE=Cmpd 63, +MS2(363.9585), 28.0-35.0eV, 1.8min #85
RTINSECONDS=107.986
SCANS=82,85
PEPMASS=363.95852	248532
CHARGE=1+
173.98758	88	
188.44002	76	
189.86612	182	
190.86298	84	
190.93589	78	
191.85991	502	
196.89133	194	
201.87635	82	
207.87665	80	
209.94596	1014	1+
210.86821	108	
211.94502	174	
212.87932	1288	1+
217.90168	96	
218.91990	84	
221.89655	90	
222.42368	84	
222.95306	644	1+
224.94945	906	1+
224.97486	156	
225.88521	92	
226.94815	3230	1+
226.97301	156	
227.43272	92	
228.89432	158	
228.94330	4846	1+
228.99084	76	
230.83134	194	
230.89031	2184	1+
232.01766	114	
232.88758	208	
233.91105	80	
233.94909	78	
234.88228	136	
237.53865	78	
238.43295	100	
240.94099	218	
240.96414	366	
241.83160	104	
241.94103	1264	1+
242.96360	386	
244.81371	84	
244.84860	82	
244.88271	108	
244.95834	2392	1+
244.97910	186	
245.44576	96	
246.90735	302	
246.95349	2422	1+
248.80244	122	
248.84565	176	1+
248.88320	92	
248.89984	602	1+
249.80584	104	
250.94635	126	
250.96753	130	
251.82738	82	
251.89356	190	1+
255.14802	170	
255.34521	80	
258.46256	100	
258.83825	150	
258.97348	182	1+
259.80564	90	
259.90184	178	1+
260.83575	182	
260.96905	222	
261.83038	128	
261.88115	92	
261.96656	86	
263.69044	76	
263.82413	84	
263.98256	78	
264.82084	170	
264.86813	106	
265.09169	210	1+
265.52611	90	
265.81185	846	1+
265.92651	76	
266.81412	728	1+
266.84759	98	
267.97201	172	
269.91804	182	1+
269.96973	396	1+
271.81177	122	
271.85418	136	
272.84444	186	1+
275.48614	94	
275.99656	88	
276.81376	116	
276.85510	210	
276.87797	84	
277.08634	84	
278.09075	102	
278.79752	112	
278.81933	130	
279.80041	108	
280.16495	76	
280.79669	696	1+
280.92988	78	
281.86233	148	
281.91658	80	
282.42004	96	
282.80826	148	
282.83545	102	
282.98190	242	1+
283.06822	134	
283.84694	78	
284.06920	80	
284.82703	174	
284.87931	128	
285.81640	254	1+
285.84868	230	
285.89931	182	1+
286.81571	200	1+
286.84526	104	
290.91873	92	
292.13260	76	
292.86759	88	
293.06535	76	
293.09890	76	
293.51749	82	
294.92787	104	
295.89311	84	
295.93102	80	
296.12127	80	
296.80927	162	
297.81943	136	
298.43757	102	
298.80559	704	
299.80374	670	1+
300.11594	118	
301.86410	388	1+
303.82398	108	
303.85850	432	1+
304.45579	90	
310.82423	76	
310.91944	102	
311.00185	90	
312.87761	150	1+
313.51871	102	
314.40659	96	
316.15505	80	
316.81584	196	
317.21717	84	
317.42689	98	
318.79353	78	
318.93975	160	
319.80943	82	
321.13284	86	
321.22744	90	
321.82090	148	
322.07762	76	
322.92794	196	
325.04936	94	
325.18842	182	
325.92566	90	
326.87262	104	
329.87713	106	
330.81339	122	
333.92363	92	
334.81933	98	
336.94641	236	
337.82131	92	
338.80138	76	
338.81965	82	
339.18318	76	
340.91580	80	
340.94037	136	
341.82527	82	
341.99552	76	
342.89583	84	
347.76696	78	
348.10642	90	
351.06085	80	
354.79085	86	
354.92988	92	
357.78580	76	
365.72594	144	
368.17226	96	
END IONS

###FS:    #m/z: 322.93186 #charge 1+
###MS: 86
###MSMS: 87
BEGIN IONS
TITLE=Cmpd 64, +MS2(322.9319), 28.0-35.0eV, 1.9min #87
RTINSECONDS=111.643
SCANS=86-87
PEPMASS=322.93186	1644094
CHARGE=1+
197.09653	78	
198.13045	72	
198.92469	80	
201.04752	92	
203.00476	68	
205.95283	76	
206.13879	68	
207.97235	106	
212.87777	70	
215.89079	68	
216.87952	124	
219.05055	74	
220.87698	100	
221.89867	78	
221.94220	112	
221.96432	86	
222.94790	72	
223.00647	98	
223.14747	78	
223.96185	180	
225.86651	68	
226.82189	70	
226.87569	86	
227.83097	70	
227.87890	70	
227.95528	68	
228.00711	80	
229.85010	80	
230.84181	108	
230.86171	70	
233.08586	82	
233.16597	184	
233.90025	70	
233.92813	80	
236.90245	206	1+
239.08534	72	
239.11580	70	
240.82665	186	
240.94237	1596	
241.88470	88	
241.94290	944	
242.08733	76	
242.14753	78	
242.81847	460	1+
242.94308	3158	1+
242.98568	72	
243.82106	340	1+
244.33703	80	
244.88060	78	
244.93970	938	1+
246.97828	160	
247.98010	192	
248.84112	66	
248.86051	78	
249.95049	72	
250.12726	90	
251.92932	142	
253.06800	70	
253.16390	86	
254.07135	82	
254.36699	84	
255.80283	82	
256.72627	82	
258.54378	68	
258.83314	110	
258.91101	78	
259.86354	108	
260.34131	68	
260.83288	72	
260.90228	100	
261.05337	66	
261.15628	74	
261.83798	150	
261.89104	74	
262.83106	114	
262.96054	124	
263.90807	150	
264.00763	72	
264.08536	86	
266.13899	76	
266.28102	68	
268.07150	82	
268.40137	78	
268.53803	106	
269.13383	74	
270.40033	104	
271.17447	78	
271.84545	170	
273.15766	88	
273.41928	72	
273.78714	72	
273.85221	76	
274.82146	76	
274.90965	74	
274.97354	72	
275.37217	130	
276.85985	110	
277.00306	88	
278.84493	76	
279.09117	612	1+
280.03343	76	
281.79931	86	
281.88192	216	1+
283.02498	68	
283.07353	126	
283.15834	110	
283.78346	66	
283.84601	136	
283.87243	78	
283.96547	72	
284.16021	78	
284.29254	264	
284.86277	72	
284.91857	78	
284.98089	78	
285.03357	74	
285.08826	88	
285.29765	130	
287.00495	68	
287.79427	82	
287.81276	88	
288.19823	68	
289.06194	76	
289.88156	86	
290.81855	72	
290.85723	124	
291.80807	80	
295.84894	72	
295.86576	94	
297.78658	76	
297.83724	78	
298.42464	78	
298.65150	72	
299.79484	116	
302.87679	92	
303.38152	68	
306.12702	94	
306.88896	70	
307.08199	68	
307.79886	192	1+
308.85303	80	
308.89624	102	
309.81211	68	
310.40679	84	
310.95408	80	
311.04505	80	
311.80498	110	
311.90342	66	
312.86888	74	
314.86906	68	
315.17801	72	
318.81110	76	
319.78109	72	
321.87029	74	
323.75683	76	
324.75633	70	
324.89466	310	1+
325.25375	76	
326.91736	68	
END IONS

###FS:    #m/z: 507.84840 #charge 1+
###MS: 86
###MSMS: 88
BEGIN IONS
TITLE=Cmpd 65, +MS2(507.8484), 28.2-35.2eV, 1.9min #88
RTINSECONDS=112.416
SCANS=86,88
PEPMASS=507.84840	144594
CHARGE=1+
196.01733	242	1+
221.96902	232	1+
224.04735	146	
224.97605	382	
232.89443	420	1+
234.89379	202	
235.90284	216	
238.06264	218	
238.95067	118	
250.90899	124	
250.97230	158	
252.07800	138	
254.91498	132	
266.16853	146	
272.85816	226	
279.89333	156	
285.85805	128	
287.85333	384	
287.94683	232	1+
288.87175	254	
288.90267	142	
290.13381	132	
290.78488	134	
290.86584	506	1+
293.87569	660	1+
294.12938	192	
296.98358	156	
297.85429	168	
298.80650	122	
298.85765	128	
301.85269	252	
301.87164	132	
303.86744	320	
304.88473	130	
305.86475	854	
306.12556	220	
307.85479	154	
307.89483	240	
308.14179	526	1+
308.87515	280	
309.35606	116	
309.87241	230	
309.88626	226	
310.15875	230	
311.16439	156	
311.88765	1354	1+
312.87161	168	
313.93454	198	1+
314.87046	356	
315.75853	114	
315.86150	338	1+
315.88908	118	
316.82467	168	
316.97017	114	
318.86132	354	1+
319.86566	278	1+
323.82192	192	1+
323.88016	266	
324.86054	180	
326.88531	1796	1+
327.76104	190	1+
327.81332	142	
330.81642	116	
330.88133	278	1+
332.76490	296	1+
332.83746	120	
332.87651	286	1+
332.91157	114	
333.80904	118	
336.79895	124	
336.90876	250	1+
337.88689	158	
338.89013	120	
339.88273	114	
345.90446	198	1+
346.81807	134	
346.88299	118	
347.75940	254	1+
348.17164	116	
348.84226	160	
349.75260	128	
350.76188	166	
350.83690	172	
350.88876	146	
351.81662	266	1+
351.89058	116	
351.97738	144	
353.84951	226	
354.90655	176	
355.89631	268	
359.80211	194	1+
360.75855	162	
360.86073	190	1+
364.78120	460	1+
365.78324	388	1+
366.05668	148	
366.85408	132	
367.71027	408	
367.76905	478	1+
367.84173	202	
367.86498	130	
367.92249	166	
368.70711	214	
368.84184	176	
368.90117	192	
369.83458	148	
370.04318	204	1+
370.84141	124	
371.04571	216	1+
371.79573	156	
372.78380	360	1+
374.81877	120	
375.75874	246	1+
376.88676	116	
380.71668	220	1+
382.71695	226	1+
382.81236	118	
382.86979	124	
383.79566	196	1+
384.85271	1358	1+
385.78072	160	
386.75998	118	
386.82563	120	
386.88536	136	
387.73833	284	1+
387.77502	282	1+
387.86756	172	1+
388.73660	260	1+
388.79360	118	
388.84792	236	
389.20041	230	1+
390.85121	280	
391.72842	122	
391.84126	186	
392.72613	168	
392.82929	472	1+
393.79664	202	
394.75279	132	
397.71492	120	
398.73254	384	
398.85066	398	1+
398.87518	122	
399.73604	254	
399.85603	270	1+
400.73324	152	
402.73588	304	1+
402.86609	156	
403.07411	126	
403.73840	214	1+
403.81137	196	
403.82974	140	
403.86899	160	
404.77700	132	
404.87013	116	
405.72881	118	
405.76029	252	1+
405.86198	190	
405.88063	180	
406.86924	164	
407.75477	246	
407.86931	576	
408.74467	116	
408.86027	930	1+
409.72772	488	1+
409.91276	210	1+
410.68758	202	1+
410.83701	772	1+
410.86410	128	
412.73451	166	
412.83435	232	1+
413.80449	136	
413.86507	120	
414.76481	118	
415.81550	206	1+
415.87845	236	1+
417.70295	148	
417.86046	284	1+
418.74855	276	1+
421.77855	172	
421.88364	360	1+
423.77439	200	
423.86356	324	1+
424.77671	156	
425.75369	862	1+
425.80146	174	
426.79983	200	1+
426.86641	690	
427.06045	240	1+
427.73570	1188	1+
427.86789	342	
428.84973	1108	1+
429.73368	168	
430.73856	160	
431.86770	774	1+
433.85755	350	
434.89328	206	1+
435.70823	222	1+
435.72975	206	1+
435.86884	130	
438.88940	208	1+
443.11827	118	1+
443.75632	132	
443.80762	128	
444.87482	1366	1+
445.74831	224	
446.10839	126	
446.76266	118	
447.71675	332	
447.79101	118	
447.88702	216	
448.73440	124	
448.77936	150	
449.88279	244	
450.75089	438	1+
450.89057	118	
451.90667	146	
457.90769	322	1+
462.88485	762	1+
465.72938	280	1+
467.89022	674	1+
471.73301	132	
485.90221	240	
486.90709	118	
491.80272	118	
500.73485	126	
END IONS

###FS:    #m/z: 336.94746 #charge 1+
###MS: 86
###MSMS: 89
BEGIN IONS
TITLE=Cmpd 66, +MS2(336.9475), 28.0-35.0eV, 1.9min #89
RTINSECONDS=113.188
SCANS=86,89
PEPMASS=336.94746	57696
CHARGE=1+
45.13932	80	
89.20342	78	
186.01679	88	
192.89038	84	
196.89163	80	
201.88141	84	
205.88541	76	
205.95037	128	
209.88179	74	
211.94465	1768	
212.88037	808	1+
213.94059	904	1+
214.87580	124	
215.86018	82	
215.88820	246	
217.01622	90	
217.38717	78	
217.88168	76	
218.05953	92	
221.00286	72	
224.97159	86	
226.56142	74	
227.95524	78	
228.89601	84	
228.94067	74	
229.95625	1402	1+
230.89033	1592	1+
231.83470	118	
231.95241	560	
232.84765	88	
232.89000	282	
233.89862	272	
233.94939	196	
235.08118	80	
235.14866	74	
235.46692	88	
235.82351	94	
235.88350	84	
235.89589	150	
236.07028	88	
237.00735	86	
238.86129	72	
239.84757	126	
239.90994	76	
239.92718	78	
241.11761	92	
241.84139	188	
242.84408	104	
242.89392	82	
246.97697	76	
247.06433	76	
247.10100	76	
247.96687	628	1+
248.41735	78	
248.90152	626	1+
249.96254	416	
250.82969	404	1+
250.89894	120	
250.97791	78	
251.83389	318	1+
252.97033	1532	1+
253.55700	100	
253.90027	92	
253.90790	84	
253.92869	124	
254.08942	76	
255.08148	114	
255.78676	90	
255.93818	78	
257.84690	324	1+
258.97411	86	
258.99592	76	
259.83467	72	
259.91939	90	
260.95083	104	
261.83264	126	
261.97867	88	
262.12151	88	
266.84901	110	
266.90653	76	
267.50481	112	
267.84217	334	
268.79854	114	
268.84127	266	
268.98311	74	
269.84550	202	
270.41083	76	
270.85178	168	
270.98490	196	1+
271.42499	108	
271.91559	148	
271.95156	82	
273.53541	96	
274.89873	126	
275.12991	84	
275.84107	76	
275.91219	86	
276.01453	88	
276.86241	778	1+
277.83473	910	1+
277.86661	500	1+
277.96629	122	
278.01502	74	
278.81220	76	
280.00479	84	
283.38238	84	
283.90352	76	
283.99884	78	
284.90181	72	
284.93891	118	
285.12153	88	
285.85047	702	1+
286.85377	508	1+
287.84705	172	
288.80072	98	
288.84971	142	
290.87917	72	
292.26276	76	
292.79857	86	
293.11009	372	
293.86002	346	1+
294.00152	94	
294.43941	80	
295.99453	76	
297.31444	100	
297.88522	148	
298.87487	132	
299.58405	92	
299.88955	78	
301.09707	116	
301.87644	236	1+
302.91303	74	
303.40481	86	
305.80913	84	
308.07666	74	
308.38504	102	
308.91588	76	
309.87119	114	
310.89295	80	
311.38749	76	
311.51978	72	
311.88634	244	1+
312.34791	72	
315.00937	74	
315.13209	80	
315.43496	86	
315.92159	82	
316.00892	86	
316.04371	74	
318.38823	84	
318.90968	88	
319.91306	76	
320.01605	78	
320.66654	100	
321.97991	82	
324.89380	94	
327.76374	84	
328.07732	92	
328.72034	84	
328.82914	88	1+
328.89557	140	
330.88569	76	
333.46598	84	
333.75307	72	
335.11269	118	
336.15746	74	
336.77717	74	
339.32590	110	
339.90317	72	
340.82048	96	
END IONS

###FS:    #m/z: 322.93167 #charge 1+
###MS: 90
###MSMS: 91
BEGIN IONS
TITLE=Cmpd 67, +MS2(322.9317), 28.0-35.0eV, 2.0min #91
RTINSECONDS=116.851
SCANS=90-91
PEPMASS=322.93167	1659638
CHARGE=1+
118.08920	64	
183.41681	92	
184.02282	82	
192.83073	68	
192.88717	86	
198.89354	68	
201.04774	198	1+
207.04689	76	
207.12104	98	
209.91004	64	
210.89981	98	
211.86819	80	
212.82537	84	
218.13558	72	
220.88433	90	
224.81738	68	
224.93400	86	
225.46495	66	
225.97955	76	
226.81662	70	
227.93125	132	
227.96063	78	
228.93166	70	
230.83607	68	
230.88454	80	
232.91304	66	
233.13476	70	
233.83274	84	
233.90185	64	
235.87826	88	
237.89941	82	
238.88227	80	
239.79103	102	
240.82486	266	
240.94181	1098	
241.83090	112	
241.92101	114	
241.94290	874	
242.11959	76	
242.82123	68	
242.94236	3766	1+
243.01259	82	
243.43755	84	
243.78100	116	
243.82349	150	
244.01857	76	
244.84983	70	
244.93621	272	1+
246.39143	72	
247.97709	158	
250.94556	94	
251.89974	74	
252.82316	72	
253.80893	92	
253.83642	80	
253.95005	76	
254.91641	76	
255.10380	68	
256.84243	82	
256.90088	128	
257.18686	68	
257.80183	168	
258.83624	94	
258.89097	70	
258.90921	104	
260.83517	150	
261.15937	128	
261.83735	144	
261.88525	70	
262.83357	246	
262.97714	68	
263.02100	80	
264.48865	102	
265.08436	82	
265.36218	84	
265.39542	78	
265.78856	74	
265.84243	100	
265.98673	70	
266.13079	76	
266.84429	162	1+
267.80199	82	
267.93717	146	
268.01498	108	
268.38950	102	
268.94332	66	
268.95809	190	
270.86489	78	
270.88917	80	
271.17185	82	
271.79679	116	
271.84713	110	
271.85949	100	
272.13609	66	
273.81312	70	
273.86837	94	
274.82223	64	
275.09494	82	
275.10932	96	
275.80649	78	
275.99599	74	
276.36526	74	
276.85070	172	
278.89600	66	
279.09290	962	1+
279.92076	86	
280.21648	64	
281.85499	74	
283.05446	84	
283.06998	128	
283.79434	144	
284.06908	64	
284.29475	140	
284.32566	86	
284.36742	92	
284.86120	110	
284.88729	84	
286.09469	66	
288.20114	226	1+
288.54856	94	
289.78541	210	1+
289.88218	136	
290.87713	70	
292.90154	82	
293.85943	72	
294.86012	116	
294.91377	70	
296.86549	84	
297.35018	90	
297.81227	68	
297.97965	88	
299.18703	72	
299.78325	142	
301.08844	74	
301.87688	128	
301.90720	106	
302.88952	82	
304.08330	78	
305.84128	76	
306.40204	80	
307.13348	66	
307.89029	124	
308.96536	64	
309.80585	66	
310.84971	78	
312.88864	66	
313.89128	72	
316.38463	76	
317.12318	76	
318.38147	96	
321.32590	72	
322.27362	74	
323.17362	68	
323.79427	82	
323.89371	86	
324.17924	68	
325.79497	82	
327.87911	192	1+
END IONS

###FS:    #m/z: 507.84796 #charge 1+
###MS: 90
###MSMS: 92
BEGIN IONS
TITLE=Cmpd 68, +MS2(507.8480), 28.2-35.2eV, 2.0min #92
RTINSECONDS=117.622
SCANS=90,92
PEPMASS=507.84796	140692
CHARGE=1+
196.01698	396	1+
223.97776	132	
224.97772	122	
232.89935	128	
234.89217	130	
238.05961	122	
241.88151	132	
245.07460	168	
253.09474	136	
254.09238	120	
270.88295	112	
272.86299	182	
274.84603	170	1+
276.09904	126	
278.83590	200	
280.83227	126	
281.80982	270	1+
287.85906	178	
287.95575	136	
289.13377	210	1+
289.87666	264	
290.87351	244	
291.79662	122	
291.87918	162	
293.87358	814	1+
296.86084	158	
297.82854	154	
303.86821	434	1+
305.86267	416	
306.87629	110	
307.89385	234	
308.14460	384	1+
308.16104	136	
308.87518	660	1+
308.98800	240	1+
309.89075	130	
309.99225	200	1+
310.15958	486	1+
311.88629	1520	1+
313.87924	140	
314.83329	112	
314.86791	430	
315.86291	194	
318.86481	138	
318.91211	120	
319.82118	224	1+
322.85547	120	
323.87030	114	
324.86774	154	
325.83377	126	
325.90433	312	
326.88722	1254	1+
327.80935	204	
328.88792	416	1+
329.18345	110	
330.79719	134	
330.88201	120	
331.80005	224	1+
332.87638	536	1+
334.82165	196	1+
336.94458	134	
337.83592	144	
337.88192	264	1+
339.33190	108	
341.78440	122	
343.87385	112	
343.91452	160	
345.78292	262	
345.82006	148	
345.90600	110	
346.76291	122	
347.77503	188	
347.84537	200	1+
348.77857	128	
349.75980	336	1+
350.82384	174	
350.88408	308	1+
352.77243	182	
352.87038	120	
353.78365	152	
356.87422	110	
358.81987	276	1+
358.87577	144	
360.77167	168	1+
360.87070	126	
364.04951	116	
364.84681	136	
365.78442	370	1+
366.05769	114	
366.18385	156	
366.84766	204	1+
367.71277	118	
367.76899	196	
367.89686	272	1+
368.78132	110	
368.81881	110	
368.84462	162	
368.88466	110	
368.90331	176	1+
369.83983	494	1+
370.77954	276	1+
370.80134	284	1+
373.18597	134	
373.72053	192	
373.83123	152	
373.90528	268	
376.72659	130	
376.79250	110	
376.81767	134	
378.80562	164	
379.75081	114	
380.82363	210	
380.85545	342	
380.89619	184	
381.83867	238	1+
382.72368	134	
382.85654	146	
383.71948	114	
383.79490	240	1+
384.85043	750	1+
385.77699	542	1+
386.85117	416	1+
387.74815	190	
388.75052	138	
388.78469	112	
389.21192	118	
389.74161	352	1+
389.80971	124	
389.92309	158	1+
390.78002	250	1+
390.84456	680	1+
391.83845	108	
392.83200	438	1+
392.88172	112	
393.39726	284	1+
393.79404	168	
397.82700	146	
398.73270	246	
399.80376	168	1+
399.85204	136	
402.72157	136	
402.86872	574	1+
403.11612	114	
403.79909	136	
403.87331	398	1+
405.75405	308	1+
405.78545	210	
405.86905	192	
407.74510	618	1+
407.77791	112	
407.86585	1814	1+
409.72280	248	
409.74479	344	1+
409.85186	312	
410.71793	124	
410.79967	118	
410.83637	454	1+
411.72939	276	1+
411.80976	216	1+
411.86136	178	1+
412.73085	256	1+
412.84546	216	
413.07909	182	
414.23167	108	
414.88211	120	
415.82803	148	
416.86201	320	1+
417.86323	250	1+
420.35660	112	
420.74696	144	
420.88802	110	
422.80885	150	
423.76165	174	
423.78679	248	
423.87932	252	
424.77886	132	
425.02076	124	1+
425.75767	594	
426.75747	280	
426.86494	772	1+
427.73278	466	
427.75372	696	1+
428.10134	120	
428.85079	1328	1+
429.73697	588	1+
430.69881	132	
430.84643	146	
431.77051	116	
431.87500	458	1+
433.86804	116	
435.08520	108	
435.71270	256	1+
435.73891	114	
439.89468	236	
441.77238	170	
443.76738	438	1+
444.77046	296	1+
444.87371	980	1+
445.74553	438	1+
446.24247	132	
446.88605	212	
447.71437	192	
447.78631	142	
447.88964	184	
448.71431	114	
448.78039	124	
449.89170	450	1+
450.75475	116	
451.75900	136	
451.87848	136	
452.80931	118	
457.90589	240	
458.91261	150	
462.88910	392	
465.72589	262	1+
467.89003	860	1+
468.78046	216	
470.73825	144	
485.89073	200	
503.19706	94	1+
509.85885	182	
513.18786	120	1+
END IONS

###FS:    #m/z: 336.94743 #charge 1+
###MS: 90
###MSMS: 93
BEGIN IONS
TITLE=Cmpd 69, +MS2(336.9474), 28.0-35.0eV, 2.0min #93
RTINSECONDS=118.394
SCANS=90,93
PEPMASS=336.94743	57228
CHARGE=1+
182.86704	68	
187.86721	82	
192.49497	100	
197.05511	72	
199.06142	88	
205.95037	136	
208.98773	72	
209.88895	100	
210.88785	162	
211.94574	1252	1+
212.87785	908	1+
213.94131	558	1+
213.98975	80	
214.89507	70	
215.88884	154	
217.88548	82	
217.93637	128	
220.88555	100	
221.89114	102	
222.46563	70	
223.00263	74	
224.83942	156	
224.98402	76	
225.05428	72	
227.95236	140	
228.89503	422	1+
229.95580	796	1+
230.84909	74	
230.88925	1214	1+
231.87257	194	1+
231.95199	640	
232.01086	68	
233.82134	252	1+
233.89890	118	
233.95468	78	
235.83123	164	
235.94674	140	
236.14409	86	
237.05525	106	
237.86255	84	
238.06278	92	
238.85373	70	
239.03798	74	
239.84642	128	
240.83826	144	
241.84459	176	
242.83682	134	
242.92331	74	
243.79815	70	
243.85553	72	
244.91068	80	
247.96875	594	1+
248.90023	264	1+
249.83020	84	
249.95885	110	
250.45182	94	
250.83283	360	1+
250.95289	88	
251.14403	82	
251.88004	96	
251.94048	88	
252.97154	510	
253.09756	80	
253.80723	72	
253.91076	76	
254.08889	70	
254.96758	360	1+
255.47085	72	
256.27211	82	
256.85814	68	
256.88776	68	
257.85690	160	
257.96729	88	
258.85120	488	1+
259.04083	70	
259.85515	348	1+
259.95153	70	
261.83167	154	
262.83818	128	
263.16236	74	
264.14955	74	
264.83326	212	1+
265.87023	74	
267.82547	82	
267.84156	208	
267.86896	70	
267.88235	74	
268.84289	1022	1+
270.40453	106	
270.80455	82	
270.98379	166	
271.00319	90	
271.10351	74	
271.79339	90	
271.87229	80	
272.79636	72	
272.92000	168	
273.85840	80	
273.90297	70	
273.97807	78	
274.84227	82	
274.86086	160	
274.88929	68	
275.81033	68	
275.87909	72	
276.85900	900	1+
277.19673	80	
277.83838	158	
278.83906	392	
279.83578	178	
279.85270	72	
279.93475	78	
280.83119	82	
280.85091	152	
281.04529	98	
281.38104	76	
281.50656	86	
282.05892	96	
283.04147	72	
284.79412	78	
285.84887	846	1+
285.87060	72	
286.85202	742	1+
286.87057	128	
287.42358	92	
288.20246	80	
289.85882	264	1+
290.76588	72	
290.86076	222	1+
291.06287	80	
293.01055	68	
293.10932	202	
293.76571	70	
293.86228	142	
293.88117	86	
293.99960	82	
294.83272	156	
296.79555	80	
298.41196	94	
298.86804	84	
298.97010	74	
299.14189	72	
300.88194	82	
302.80369	68	
302.88938	70	
303.05411	68	
303.80705	68	
304.85899	112	
305.89296	72	
306.12071	70	
307.05611	80	
309.06877	70	
309.87017	310	1+
310.58180	106	
310.84928	86	
311.37236	74	
312.95596	88	
319.91492	72	
321.02715	80	
321.12404	68	
321.42585	72	
321.81897	120	
322.82703	72	
323.90906	90	
326.93527	72	
327.28615	80	
328.37299	74	
328.81847	84	
329.89116	76	
334.90153	168	
335.07574	80	
339.88493	92	
END IONS

###FS:    #m/z: 340.94235 #charge 1+
###MS: 94
###MSMS: 95
BEGIN IONS
TITLE=Cmpd 70, +MS2(340.9423), 28.0-35.0eV, 2.0min #95
RTINSECONDS=122.06
SCANS=94-95
PEPMASS=340.94235	627414
CHARGE=1+
114.18700	104	
189.86509	82	
190.88179	76	
190.93000	98	
191.93670	72	
192.92735	88	
196.88461	80	
197.86782	72	
203.89284	74	
206.19794	88	
206.42018	72	
206.89673	88	
206.91786	88	
208.41312	114	
208.88865	78	
210.93763	100	
212.00604	72	
212.85421	72	
212.88151	304	1+
213.05504	74	
213.93953	490	1+
213.95907	108	
215.88948	158	
215.93948	116	
217.38360	102	
220.06376	100	
221.39009	84	
222.95065	78	
224.95790	114	
226.08867	76	
226.83487	74	
226.94842	294	1+
227.88122	86	
228.90626	94	
230.55456	92	
230.89163	112	
231.89004	192	1+
231.95024	498	1+
233.92636	86	
233.94526	94	
234.90583	94	
234.95300	112	
235.86853	82	
235.94906	216	
236.13816	98	
236.49114	92	
236.80278	74	
236.88712	138	
236.90197	134	
236.91635	96	
237.79607	78	
238.43093	86	
238.87594	120	
238.89042	98	
239.79612	100	
240.09655	96	
240.23354	96	
240.41046	76	
240.85230	84	
240.96369	120	
241.84540	174	
241.92495	86	
242.83499	236	1+
242.88820	100	
244.94965	78	
245.79688	98	
246.39330	76	
246.84159	104	
246.94674	76	
247.47969	80	
248.90217	326	1+
248.95644	212	1+
251.83439	106	
251.92467	92	
252.96361	162	
254.13593	84	
254.90798	88	
254.92549	74	
254.96691	366	
255.92442	182	1+
255.94603	98	
256.96832	82	
257.90436	78	
258.85017	608	1+
258.88749	90	
258.92503	90	
260.83674	450	1+
260.98177	80	
261.36071	104	
262.35813	78	
262.85375	96	
262.91115	84	
263.87710	136	
264.86781	194	
264.90988	138	
265.80046	76	
266.84469	82	
266.86045	76	
266.94282	78	
267.06506	72	
267.88068	174	
268.12577	76	
268.84112	396	1+
268.99443	72	
270.36617	72	
271.79182	102	
271.83414	76	
272.40109	82	
272.93654	172	
274.85057	168	
274.87913	80	
274.89544	124	
275.88606	78	
276.36743	124	
276.85764	720	1+
277.02943	80	
277.90627	196	1+
278.84653	730	1+
278.87517	84	
278.97638	102	
280.00298	76	
280.85286	116	
281.05260	80	
281.55412	86	
282.38687	92	
282.89490	78	
284.92035	74	
286.78438	72	
286.80563	78	
287.55021	94	
287.88351	94	
289.78479	112	
290.14337	82	
290.86008	74	
292.05501	78	
292.85895	92	
293.44155	106	
293.86245	188	1+
295.32722	102	
296.85388	150	
297.89675	78	
297.96569	184	1+
298.80034	92	
299.34823	76	
299.77757	206	
299.87265	192	
299.88928	156	
300.80537	82	
300.87438	76	
302.85611	130	
306.88378	74	
308.29863	78	
310.87610	92	
310.90498	78	
311.04974	78	
311.13597	84	
315.34765	92	
317.42716	84	
320.92170	78	
321.81085	102	
322.05313	82	
324.89877	114	
325.90375	86	
327.87793	104	
328.16612	148	
330.87881	76	
331.81878	124	
END IONS

###FS:    #m/z: 363.95843 #charge 1+
###MS: 94
###MSMS: 96
BEGIN IONS
TITLE=Cmpd 71, +MS2(363.9584), 28.0-35.0eV, 2.1min #96
RTINSECONDS=122.833
SCANS=94,96
PEPMASS=363.95843	234768
CHARGE=1+
46.88334	96	
55.24776	80	
81.03528	278	
154.24635	88	
182.86515	86	
189.86156	74	
191.85841	172	
193.85510	86	
196.88860	108	
203.86295	108	
203.95571	82	
207.87934	92	
208.87074	92	
209.94290	470	1+
210.88433	316	1+
212.02366	96	
212.85047	80	
212.87930	758	1+
216.89848	76	
218.02834	88	
218.62530	84	
221.13625	80	
222.95613	140	
222.97424	100	
223.52184	128	
223.95827	98	
223.98091	92	
224.49951	106	
224.94867	616	1+
224.97138	174	1+
226.94894	4084	1+
227.87928	86	
227.92955	168	
228.79942	78	
228.89393	488	
228.94374	4172	1+
230.83269	170	
230.85627	134	
230.89076	1650	1+
232.02052	86	
232.88382	290	1+
234.37748	98	
234.43738	90	
239.04904	74	
240.82622	152	
240.84508	74	
240.93597	108	
240.96301	630	1+
241.83817	94	
241.94263	156	
242.94410	392	
242.96127	408	1+
243.82055	132	
243.83597	110	
244.08604	80	
244.95847	1746	1+
245.84336	274	1+
245.94520	116	
246.95351	2096	1+
247.02484	76	
248.80407	190	
248.85024	124	
248.89700	384	1+
250.95419	114	
250.96976	94	
251.00584	98	
251.80328	100	
251.85253	76	
253.94373	80	
254.15347	80	
255.91153	132	
256.37833	78	
259.85220	154	
259.96810	408	1+
260.84727	200	1+
261.83099	248	
262.83287	166	
263.20635	76	
263.96167	92	
264.96515	78	
265.81149	484	1+
265.88257	76	
265.90439	88	
266.02680	80	
266.81398	414	1+
266.89449	82	
266.92050	84	
267.35631	80	
267.39535	80	
267.91544	86	
267.97032	776	1+
268.35286	86	
268.85644	188	1+
269.95430	88	
269.96986	318	
272.16898	252	1+
273.96774	74	
274.81622	88	
277.11287	78	
277.84071	150	
277.86144	78	
277.95577	94	
278.79910	120	
278.84572	96	
279.05607	84	
279.10382	178	
279.80058	146	
279.84799	344	1+
280.79323	704	1+
281.16249	88	
281.32769	92	
281.82777	84	
282.53810	80	
283.79935	78	
283.84999	170	
283.98529	122	
284.84958	502	1+
284.90823	100	
285.42004	104	
285.85081	314	1+
287.82096	102	
289.79917	250	1+
289.81395	76	
292.44348	88	
292.86416	106	
292.91919	92	
293.85253	96	
293.87751	88	
293.90042	78	
294.12356	134	
294.44811	74	
295.85403	78	
296.80768	258	
297.80850	132	
298.36318	98	
298.42255	78	
298.80147	924	1+
298.88928	74	
298.95298	80	
301.86020	196	
302.80060	94	
302.92184	162	
303.80078	152	
303.81979	74	
303.85609	678	1+
305.44199	86	
305.86944	242	1+
306.15644	158	
308.13479	80	
308.89849	86	
308.92214	104	
310.19683	88	
310.87351	216	
311.87935	106	
314.82033	72	
316.81593	274	1+
318.88143	120	
319.83193	160	
319.86991	154	
321.82112	278	1+
321.86507	138	
321.88258	166	
322.92160	206	1+
323.06566	92	
324.24157	100	
324.32484	78	
324.88918	108	
325.89801	76	
326.20281	78	
326.80515	210	1+
327.87457	198	
329.33275	74	
334.75209	82	
336.94779	122	
338.88515	134	
339.13368	80	
339.86223	74	
340.94320	242	1+
343.41853	102	
344.40931	92	
345.88539	82	
350.38908	84	
351.76765	74	
358.22484	94	
363.02051	80	
END IONS

###FS:    #m/z: 507.84780 #charge 1+
###MS: 94
###MSMS: 97
BEGIN IONS
TITLE=Cmpd 72, +MS2(507.8478), 28.2-35.2eV, 2.1min #97
RTINSECONDS=123.605
SCANS=94,97
PEPMASS=507.84780	136760
CHARGE=1+
199.89656	154	
214.88633	138	
223.97621	138	
224.97578	208	
232.89735	272	
234.88833	142	
236.88332	128	
241.93305	116	
242.89987	128	
250.97483	122	
265.08989	204	1+
266.16783	140	
267.78280	146	
268.10734	128	
271.93926	126	
272.86946	164	
279.95259	122	
280.80676	126	
286.86883	152	
287.85448	382	1+
289.87884	146	
290.86484	360	
291.87597	206	
293.87569	290	
294.87611	288	
295.86339	132	
295.89405	146	
296.80850	162	
296.84630	138	
299.85531	250	1+
303.86803	484	1+
305.86286	612	1+
306.99161	216	1+
307.12658	126	
307.79211	216	1+
307.87226	138	
307.89040	528	
308.14315	730	1+
308.87618	568	
309.87498	334	
309.89217	120	
310.15732	598	1+
310.86684	140	
311.88572	1744	1+
313.08406	208	1+
314.86831	602	1+
314.91890	124	
316.86652	128	
316.88607	154	
317.89103	144	
318.87996	122	
319.84005	158	
319.86153	118	
321.82965	152	
321.87635	118	
323.87103	198	
323.89437	194	1+
324.86549	242	
325.99098	136	
326.88621	1388	1+
327.80430	180	
328.87607	286	1+
329.81580	386	1+
330.02166	120	
330.06880	118	
331.89305	146	
332.87823	276	
332.95579	206	1+
333.87781	126	
333.91058	232	1+
335.77684	282	1+
335.88800	168	
339.01106	228	1+
339.88353	122	
340.87868	172	
343.87623	130	
345.77674	122	
346.88112	132	
347.76541	136	
347.87056	118	
348.17617	152	
348.43628	212	
349.75410	124	
349.77690	146	
350.76088	288	1+
350.82442	356	1+
350.84341	118	
350.88864	378	1+
352.79770	128	
352.83244	150	
352.90840	146	
353.78283	142	
353.85018	272	1+
363.77969	356	1+
366.18421	124	
366.73929	116	
366.78580	162	
366.84437	172	
367.71124	462	
367.84705	372	
368.71154	208	
368.77072	166	
368.83732	116	
368.89986	416	1+
369.06373	226	1+
369.81760	136	
369.83887	496	1+
370.81054	274	1+
371.72209	136	
374.82120	146	
378.73312	142	
378.76414	168	1+
380.72096	262	
380.85750	214	1+
381.72323	170	
381.83638	150	
382.71403	216	1+
383.79316	134	
384.85104	504	1+
385.77781	214	
386.75051	192	1+
387.19724	144	
387.84499	432	1+
388.77942	118	
388.80424	180	
389.20010	154	
390.19218	160	
390.84109	608	1+
390.86286	128	
392.72676	168	
392.79301	130	
392.83040	616	1+
392.86293	268	1+
393.89683	142	
394.91618	140	
396.88041	122	
398.72698	680	1+
399.84755	130	
401.82710	116	
402.86383	318	
403.80532	146	
403.86884	140	
403.93304	186	
404.73824	134	
405.86257	174	
406.86164	188	
407.09153	126	
407.75747	132	
407.86914	870	
408.85954	600	1+
409.72806	264	
409.81792	122	
409.84638	176	
410.73310	192	
410.83909	1012	1+
411.78570	158	1+
411.80985	124	
412.73158	154	
412.84929	366	
413.75688	122	
413.80400	120	
416.10374	126	
417.82483	122	
419.73136	142	
420.75013	166	
422.86360	634	1+
422.88696	184	
423.77118	414	
423.81642	186	1+
423.86874	434	1+
424.78139	212	
425.75995	564	
426.08651	138	1+
426.76121	538	
426.86138	352	
427.73527	1118	1+
427.86799	228	
428.84874	1202	1+
429.70167	128	
429.73247	318	
429.77675	244	1+
430.74256	356	1+
430.88253	132	
431.87117	542	1+
433.71334	216	1+
434.84347	126	
439.90340	140	
440.08053	210	1+
442.88702	130	
444.87323	1542	1+
445.74382	246	
446.68400	136	
446.74582	180	
446.77752	122	
447.71572	192	
448.77048	336	1+
449.88142	130	
450.70219	168	
450.74752	402	1+
450.87966	246	
452.89294	142	
457.90534	242	1+
458.72349	124	
459.69772	138	
462.88435	466	1+
464.87836	122	
467.88911	802	1+
468.71531	214	1+
470.74585	130	
485.89929	460	1+
488.79103	186	1+
509.86776	140	
END IONS

###FS:    #m/z: 340.94268 #charge 1+
###MS: 98
###MSMS: 99
BEGIN IONS
TITLE=Cmpd 73, +MS2(340.9427), 28.0-35.0eV, 2.1min #99
RTINSECONDS=127.277
SCANS=98-99
PEPMASS=340.94268	574888
CHARGE=1+
187.90927	106	
190.94949	74	
193.93378	136	
194.06056	90	
196.06695	74	
196.88560	90	
198.92629	84	
205.94942	82	
209.94220	138	
212.88249	116	
213.94194	412	
215.89236	150	1+
215.93897	88	
217.91991	76	
218.40054	98	
218.88322	140	
222.95337	76	
223.96092	140	
225.96102	100	
225.98518	78	
226.38735	202	
226.89899	104	
226.94822	194	1+
228.95142	208	
230.85287	80	
230.88977	538	1+
231.95036	254	1+
232.81787	92	
233.87758	78	
233.89912	180	
233.94846	388	1+
235.33133	104	
237.90389	92	
239.78548	136	
239.84129	74	
239.96921	84	
240.83829	202	
240.88659	78	
240.90922	104	
241.83968	158	
242.23231	76	
242.88803	88	
242.90712	90	
242.94174	74	
243.83403	308	
244.84994	80	
244.86562	110	
244.97875	74	
245.85074	122	
246.97364	116	
247.89138	86	
248.98867	74	
249.02562	74	
249.95909	128	
250.83845	98	
250.89682	80	
253.36526	86	
254.96418	462	1+
255.07626	74	
256.89385	74	
256.90383	84	
257.02342	82	
257.85575	118	
257.95305	96	
258.44088	90	
258.84689	264	
258.90301	86	
259.82843	386	1+
259.85028	178	
259.95979	94	
260.86431	210	
260.95890	86	
261.43245	86	
261.89899	76	
262.11758	90	
263.82834	86	
264.52957	102	
264.87416	96	
267.83673	88	
268.83994	272	1+
268.86202	82	
269.05553	88	
269.12715	78	
270.02910	80	
270.83435	350	1+
272.15610	80	
272.34835	106	
272.85143	86	
272.93617	188	
272.98107	142	
273.92510	78	
274.85860	162	
274.90680	158	
275.81030	78	
275.87677	196	1+
275.95114	76	
276.13873	92	
276.85864	216	
277.86316	204	
277.88022	180	1+
277.96906	92	
278.84739	214	
278.96241	90	
279.01320	78	
279.84316	122	
279.85663	94	
279.96581	76	
280.85816	202	1+
280.94056	84	
281.14828	86	
282.03239	82	
282.29189	90	
283.04712	120	
284.78903	104	
284.86036	78	
285.36408	84	
286.16315	76	
287.88354	84	
288.08364	92	
288.20562	126	
288.85961	84	
290.01020	92	
291.15570	88	
291.42815	80	
292.93898	74	
293.88057	96	
294.88462	78	
296.85600	106	
298.03264	74	
298.77078	86	
298.84993	74	
299.05694	100	
299.87541	188	
299.93373	126	
300.01975	74	
301.50636	86	
301.86769	126	
302.01166	102	
302.69935	98	
302.87300	208	1+
304.80953	76	
307.94945	130	
309.39053	92	
311.87815	202	
312.85812	96	
313.87005	112	
313.89089	94	
320.89513	78	
321.88140	114	
323.80741	94	
323.90474	90	
324.89586	84	
326.97069	78	
327.87028	78	
330.87946	96	
331.20297	76	
331.82211	90	
334.99459	74	
338.31777	86	
341.76849	78	
343.07740	80	
345.17084	76	
346.51853	74	
END IONS

###FS:    #m/z: 363.95863 #charge 1+
###MS: 98
###MSMS: 100
BEGIN IONS
TITLE=Cmpd 74, +MS2(363.9586), 28.0-35.0eV, 2.2min #100
RTINSECONDS=128.049
SCANS=98,100
PEPMASS=363.95863	219294
CHARGE=1+
128.76002	92	
178.92970	86	
185.87286	86	
189.86209	192	
190.87645	78	
191.85904	182	
196.88287	132	
200.94920	98	
207.87454	86	
208.93993	98	
209.09423	118	
209.87476	82	
209.94476	748	1+
210.88594	108	
212.88023	786	
224.42421	76	
224.95156	698	1+
225.05736	78	
225.49230	94	
226.94755	4156	1+
226.97670	114	
227.81777	76	
227.92869	150	
228.89520	328	
228.94282	4066	1+
230.78951	100	
230.89033	2096	1+
230.91962	76	
232.88602	302	1+
233.99594	90	
234.88181	114	
235.82097	86	
240.07827	146	
240.09663	114	
240.81735	102	
240.83502	118	
240.94197	292	
240.96407	420	1+
241.81958	78	
241.94229	200	
242.86166	86	
242.90575	122	
242.94311	758	1+
242.95856	920	1+
243.82336	148	
243.97113	94	
244.00396	82	
244.82852	198	1+
244.95869	1844	1+
245.94125	182	
246.95350	2206	1+
248.55480	86	
248.84264	134	
250.89556	168	
250.96728	190	
250.98824	82	
251.07077	86	
252.89452	78	
253.90869	144	
254.04388	82	
254.16064	122	
254.45304	126	
254.95688	82	
255.14426	176	
256.89610	80	
258.84774	188	
258.93056	78	
258.97290	158	
259.96645	224	1+
260.83291	120	
261.85100	116	
262.83102	122	
262.99722	76	
263.83104	122	
263.87012	98	
264.84639	100	
264.86796	76	
264.95326	124	
265.82012	158	
265.84960	84	
265.90455	86	
266.00050	82	
266.81756	130	
267.84173	84	
267.97633	452	1+
269.97289	356	
270.02297	82	
270.09990	82	
270.83917	318	1+
271.91894	108	
272.16884	308	
272.70097	88	
272.88770	90	
275.01374	94	
276.11216	86	
277.11694	90	
278.80099	128	
278.84671	152	
278.98218	86	
279.10174	292	1+
279.16509	88	
279.85275	90	
280.79597	354	
281.62203	76	
281.79877	206	
281.89650	146	
282.19536	102	
282.83897	88	
283.79245	100	
283.85062	88	
283.98841	78	
284.82583	174	
285.82739	94	
285.84771	410	1+
286.42291	82	
286.80673	78	
287.64192	92	
287.85244	92	
288.92432	76	
291.32940	92	
291.41948	82	
292.15788	92	
292.19364	82	
292.45610	122	
294.86242	152	
295.43091	90	
295.93101	152	
296.80784	158	
297.85875	90	
297.87985	78	
298.13668	116	
298.80499	502	
299.36943	96	
299.80070	780	1+
300.87527	84	
301.86173	316	
301.92649	80	
303.57819	76	
303.85705	408	1+
304.12615	102	
304.93151	76	
305.79884	84	
305.98637	128	
306.90968	78	
307.89385	86	
309.91770	100	
310.41094	82	
310.86901	76	
312.88271	172	1+
313.85614	90	
316.81244	270	1+
318.81237	130	
322.93070	110	
324.89548	86	
325.16807	116	
326.87375	194	
327.35933	78	
328.89881	90	
329.59349	110	
329.87025	242	1+
333.87392	76	
336.94285	102	
337.18977	92	
338.36518	100	
339.82583	196	
340.93825	98	
342.79985	84	
342.90009	76	
346.60498	86	
347.90273	144	1+
355.53853	84	
356.77923	102	
360.17943	98	
END IONS

###FS:    #m/z: 336.94727 #charge 1+
###MS: 98
###MSMS: 101
BEGIN IONS
TITLE=Cmpd 75, +MS2(336.9473), 28.0-35.0eV, 2.2min #101
RTINSECONDS=128.83
SCANS=98,101
PEPMASS=336.94727	55120
CHARGE=1+
191.83955	68	
192.88701	96	
201.03414	72	
202.56778	86	
211.91121	86	
211.94493	1036	1+
212.87902	642	1+
213.94098	1034	1+
214.92468	116	
215.88988	170	
216.89087	116	
218.83796	82	
218.96870	70	
219.83475	76	
219.87470	70	
220.42488	98	
222.57951	70	
222.98636	92	
223.95903	78	
224.83848	70	
224.89018	86	
224.97475	70	
225.96495	98	
228.84429	72	
228.89377	224	
229.95670	1666	
230.82616	140	1+
230.88950	974	1+
231.82527	176	1+
231.95149	568	
234.39982	80	
234.88515	76	
236.13639	88	
236.83425	112	
237.79032	70	
237.86891	68	
238.84449	82	
238.89554	76	
238.96372	80	
240.88315	76	
241.84644	264	1+
243.08356	70	
246.44148	84	
246.90637	90	
246.97363	86	
247.96817	320	1+
248.90157	430	1+
248.99056	70	
249.51982	100	
249.83272	74	
249.95989	138	
250.95473	178	
250.97084	100	
250.99269	102	
251.07203	142	
251.83459	216	1+
251.96878	92	
252.79876	102	
252.89358	70	
252.97301	734	1+
253.08429	136	
253.91011	132	
253.93085	88	
254.09280	104	
254.96523	176	
254.98408	74	
255.37845	98	
256.91130	90	
257.08868	74	
257.17126	76	
257.83968	78	
257.85468	72	
257.91242	94	
258.84820	526	1+
259.55533	120	
259.95537	76	
260.11153	92	
260.82828	162	
260.91050	88	
260.94820	88	
261.15066	74	
264.16938	102	
265.43002	80	
267.78606	72	
267.84499	98	
268.84285	1162	1+
268.88241	78	
270.97260	76	
271.91210	162	
271.96336	70	
272.11743	78	
272.44962	92	
272.85114	140	
273.86233	72	
274.86148	248	1+
275.42296	108	
276.80266	70	
276.85513	462	1+
277.83596	212	
277.87802	78	
277.89212	92	
278.01729	82	
278.13004	74	
278.83566	200	
278.86236	270	1+
279.01502	100	
279.83550	124	
280.97958	80	
281.05134	84	
282.87626	68	
283.15320	84	
283.87264	68	
285.85868	128	
286.41450	82	
286.85161	768	1+
287.90668	74	
288.85838	80	
290.15277	74	
290.88115	122	
291.86208	348	1+
291.89557	68	
292.81803	70	
292.86649	510	1+
293.47968	86	
295.85998	110	
295.92699	100	
295.97764	76	
296.83175	90	
297.99431	76	
298.85686	122	
299.78392	70	
299.87383	104	
300.80295	72	
303.00693	74	
303.86916	82	
305.86352	88	
306.20411	74	
306.39593	110	
307.52725	100	
307.88875	78	
309.26129	98	
309.87050	202	
309.91632	80	
310.84797	80	
310.87312	154	
311.87668	122	
312.71267	70	
314.45241	78	
314.91417	100	
315.41534	76	
317.11642	80	
321.31982	70	
321.47605	82	
322.02905	74	
322.76327	72	
325.81279	76	
325.95197	72	
328.85399	82	
328.99656	78	
329.91015	76	
331.88474	104	
334.90483	70	
336.24341	78	
336.27674	90	
336.77689	72	
336.80641	72	
337.81886	70	
338.77221	70	
340.57782	120	
END IONS

###FS:    #m/z: 322.93157 #charge 1+
###MS: 102
###MSMS: 103
BEGIN IONS
TITLE=Cmpd 76, +MS2(322.9316), 28.0-35.0eV, 2.2min #103
RTINSECONDS=132.507
SCANS=102-103
PEPMASS=322.93157	1574602
CHARGE=1+
98.35103	206	
146.79904	92	
150.14284	92	
187.90250	70	
188.05567	90	
198.15124	80	
203.05035	72	
203.06411	80	
205.95100	72	
205.97579	80	
208.95788	72	
209.09083	78	
210.37490	104	
214.88139	86	
215.89255	78	
221.94214	74	
221.96417	76	
222.95569	432	1+
226.82992	92	
226.87749	72	
227.87682	78	
227.93215	146	
227.95337	76	
228.93696	88	
229.84628	72	
230.83130	120	
230.89385	74	
231.44834	68	
232.88504	86	
233.89809	92	
234.87344	254	1+
236.82970	70	
237.05822	94	
238.12185	108	
238.83591	138	
240.06864	108	
240.78587	68	
240.82288	192	
240.94115	1178	
240.96556	86	
241.05639	86	
241.46657	104	
241.89040	70	
241.94012	2984	1+
241.99730	76	
242.17699	86	
242.63368	106	
242.83075	86	
242.94218	2154	1+
244.82067	198	
244.88318	94	
244.94139	706	1+
244.99022	92	
245.82711	252	
246.98402	80	
247.39078	72	
250.83575	148	
251.07581	108	
255.36662	104	
255.90258	70	
256.12091	100	
256.90154	142	
257.39200	72	
257.41739	108	
257.79984	68	
257.94959	82	
258.01084	100	
258.83083	310	1+
258.90325	72	
260.33959	78	
260.93117	146	
261.82865	134	
262.83154	112	
263.88194	88	
263.95403	68	
263.98387	68	
264.02785	78	
264.82241	66	
265.64420	74	
266.09666	70	
267.79684	130	
267.93705	70	
270.80332	82	
270.83881	70	
271.17429	118	
271.78959	72	
273.16184	68	
273.80112	82	
274.03542	70	
276.99861	72	
277.86999	76	
277.90332	92	
277.92090	100	
278.79784	68	
279.09167	878	1+
279.15324	70	
279.38874	82	
280.11569	100	
280.78914	108	
281.07628	68	
283.08091	80	
283.35764	90	
283.87063	84	
283.97809	96	
284.29417	188	
284.79389	138	
284.87379	124	
285.29665	120	
285.80391	74	
285.83536	76	
285.85499	164	
285.90171	78	
286.16330	72	
287.01349	76	
288.16289	66	
288.20122	126	
289.87041	134	
290.05042	72	
290.86662	90	
291.80416	134	
291.85781	68	
293.80781	68	
293.84575	82	
293.91323	74	
294.24146	76	
294.41631	82	
295.82114	66	
296.87384	74	
297.03045	70	
297.49418	78	
297.81418	84	
297.89088	126	
299.77861	120	
300.15179	92	
301.82211	100	
302.09505	84	
303.85618	70	
304.07231	72	
306.98489	72	
307.43883	84	
307.87416	74	
307.89780	108	
308.46732	74	
308.79697	68	
308.87777	148	
308.90300	68	
314.86653	92	
314.88131	74	
316.86514	88	
318.87924	86	
319.89303	70	
320.12794	76	
321.07147	68	
324.27183	80	
324.32485	74	
326.25636	76	
326.89605	120	
END IONS

###FS:    #m/z: 340.94223 #charge 1+
###MS: 102
###MSMS: 104
BEGIN IONS
TITLE=Cmpd 77, +MS2(340.9422), 28.0-35.0eV, 2.2min #104
RTINSECONDS=133.28
SCANS=102,104
PEPMASS=340.94223	573014
CHARGE=1+
75.31564	74	
137.25024	70	
188.95749	90	
195.13611	78	
198.89707	72	
200.86722	142	
208.95798	118	
209.89784	86	
209.95793	66	
210.02962	74	
210.93571	256	1+
212.87660	136	
213.88561	70	
213.93905	520	1+
215.93781	116	
216.89780	130	
217.88148	74	
217.93412	72	
218.88687	74	
218.95038	72	
220.87891	74	
228.95076	142	
229.55974	76	
230.88726	510	1+
230.94033	82	
231.94939	346	1+
232.91357	72	
233.95229	138	
236.85606	84	
238.07647	78	
240.02788	78	
240.83316	126	
241.84571	358	
241.90551	72	
242.83066	68	
243.82783	128	
245.39574	82	
245.83838	74	
246.06749	72	
246.95060	78	
247.86047	92	
248.89914	78	
248.97708	74	
248.99093	74	
249.95975	234	
250.99437	80	
251.93657	78	
253.84815	72	
254.86676	78	
254.96655	266	
255.97125	156	
256.67343	84	
257.15928	72	
257.94181	112	
258.03048	70	
258.15265	90	
258.84516	648	1+
259.95856	336	1+
260.83431	338	1+
260.90666	84	
262.85209	72	
264.00557	90	
264.85542	70	
265.41815	80	
266.41716	72	
266.84647	88	
266.86493	88	
266.88855	88	
266.96282	72	
267.00271	68	
268.84393	472	1+
269.80120	70	
269.82161	66	
270.05118	70	
270.12398	70	
270.84701	86	
272.84562	94	
272.92418	70	
272.98526	138	
273.79254	232	1+
274.86183	132	
274.88459	88	
275.86157	72	
275.97947	70	
276.83689	94	
276.85760	692	1+
277.11298	84	
277.84820	80	
277.97398	68	
278.84455	782	1+
279.86558	192	
280.09069	72	
280.12182	84	
280.85083	134	
280.90745	70	
281.04326	72	
281.87122	70	
282.87491	126	
283.84973	76	
284.88509	72	
285.80402	76	
285.86202	84	
285.89563	88	
287.78789	84	
288.20247	70	
288.95965	98	
289.06616	82	
290.78897	68	
291.80538	76	
292.87295	322	1+
293.85415	72	
295.38230	90	
295.85798	114	
296.59678	102	
297.89800	78	
298.42082	78	
299.87425	74	
299.92004	70	
299.95831	70	
300.86072	74	
301.86846	94	
302.94063	72	
303.86485	80	
304.80201	72	
305.15916	92	
306.03939	82	
307.79788	116	
308.88420	106	
310.80603	74	
310.85279	70	
310.87783	174	
310.92393	94	
312.16825	80	
312.36108	90	
313.89056	72	
317.10332	70	
318.16252	70	
319.03464	100	
322.85593	76	
323.81414	98	
324.86884	78	
324.89550	106	
326.79745	70	
328.82936	66	
328.96737	76	
330.01288	72	
330.81254	152	
330.84544	76	
331.76645	72	
332.14883	70	
332.83170	72	
333.03101	88	
335.86066	76	
337.78053	76	
337.87795	70	
339.08617	76	
339.12008	80	
339.77204	68	
340.29251	72	
340.40115	88	
341.62322	108	
342.90680	108	
END IONS

###FS:    #m/z: 363.95821 #charge 1+
###MS: 102
###MSMS: 105
BEGIN IONS
TITLE=Cmpd 78, +MS2(363.9582), 28.0-35.0eV, 2.3min #105
RTINSECONDS=134.052
SCANS=102,105
PEPMASS=363.95821	235312
CHARGE=1+
187.86882	160	
191.85753	164	
198.40200	90	
199.00766	92	
201.93366	102	
207.87624	154	
208.88314	74	
209.92368	98	
209.94516	730	1+
209.98228	122	
210.88690	206	
212.87992	1272	1+
212.90236	78	
213.89812	84	
214.89931	76	
216.92905	90	
217.87250	98	
222.95364	120	
223.03172	88	
224.94874	670	1+
225.88606	154	
226.87105	76	
226.94848	2570	1+
226.97236	100	
228.89683	172	
228.94232	3376	1+
229.36989	102	
230.84466	112	
230.89116	1494	1+
231.94190	90	
231.96117	78	
232.02028	236	1+
232.88814	512	1+
232.90538	102	
235.93268	78	
236.82375	76	
240.82498	146	
240.84159	126	
240.94388	158	
240.96041	314	
241.09457	78	
241.94517	232	
242.94405	684	1+
243.82167	114	
243.90291	74	
244.41581	90	
244.47736	84	
244.88158	76	
244.95778	2160	1+
245.85203	92	
245.94201	276	
246.02716	96	
246.05801	78	
246.80690	364	1+
246.95429	2836	1+
248.85049	126	
248.90202	538	
250.89725	106	
251.07783	106	
256.05022	72	
256.84052	156	
258.83681	128	
259.05728	142	
259.11657	74	
259.40707	72	
259.85036	88	
260.83419	468	1+
260.96751	472	1+
263.83333	340	1+
263.84844	156	
264.51662	76	
265.08481	76	
266.81332	328	1+
266.82379	230	1+
267.11339	72	
267.97307	488	1+
268.37099	84	
268.95830	138	
269.97027	338	
270.40852	78	
271.91884	98	
272.17022	342	
273.81550	72	
275.80430	72	
276.81046	114	
276.88015	82	
277.10682	78	
278.55174	78	
278.79464	74	
278.85736	76	
279.10772	294	
279.53431	78	
279.79375	320	1+
281.98899	88	
282.14581	82	
283.79253	308	1+
283.85289	362	1+
283.98852	80	
284.82580	152	
285.84753	290	
285.89946	74	
286.07376	80	
287.07593	76	
288.81542	92	
288.99106	74	
289.13730	78	
291.97346	84	
292.80037	82	
292.83034	92	
293.43968	98	
293.86224	88	
295.43480	92	
295.84917	216	1+
296.80820	388	1+
297.71880	92	
298.80467	436	
298.82402	108	
298.94046	100	
299.80493	218	
299.88373	92	
299.92281	82	
300.03209	80	
300.80169	498	1+
301.86380	118	
303.80797	252	
303.85513	502	1+
304.90804	78	
305.10525	76	
306.00677	82	
307.14442	78	
307.17892	90	
307.40698	102	
308.15765	130	
308.41944	78	
308.88283	192	
308.95879	74	
309.95458	82	
310.33977	84	
310.38282	84	
311.88190	80	
313.41669	78	
315.87157	82	
316.41522	72	
316.81442	100	
317.95478	88	
318.81189	172	
318.95586	86	
321.81977	154	
321.86416	158	
322.81753	118	
322.93488	376	1+
323.02354	98	
323.13172	74	
324.88443	92	
326.88250	202	1+
326.96172	80	
329.10546	72	
329.93028	80	
334.76070	86	
335.08447	74	
336.94698	234	
337.94551	152	
340.82911	116	
340.94456	74	
343.19793	76	
343.70095	86	
344.99516	84	
350.15061	78	
351.10951	86	
356.28217	84	
360.87912	88	
363.10105	78	
365.19819	74	
365.73330	84	
366.22405	104	
368.12039	72	
368.83708	72	
END IONS

###FS:    #m/z: 322.93151 #charge 1+
###MS: 106
###MSMS: 107
BEGIN IONS
TITLE=Cmpd 79, +MS2(322.9315), 28.0-35.0eV, 2.3min #107
RTINSECONDS=137.712
SCANS=106-107
PEPMASS=322.93151	1628142
CHARGE=1+
140.24706	94	
178.43882	80	
192.88898	104	
196.94309	70	
197.61067	106	
204.00854	66	
205.97058	80	
207.91374	62	
211.83087	72	
218.88897	72	
220.88426	76	
221.10147	80	
221.41247	84	
221.93421	60	
222.94969	126	
223.96692	88	
224.10777	60	
226.88983	72	
229.89857	66	
230.83783	96	
232.16072	78	
232.90404	62	
233.16431	84	
233.83395	64	
234.21749	62	
234.79098	70	
234.83989	82	
235.87982	98	
236.94492	62	
237.05681	72	
237.89847	76	
238.02312	74	
238.04820	66	
238.88510	122	
238.94175	64	
239.08355	98	
239.79018	74	
239.88548	72	
240.80483	78	
240.87927	80	
240.90771	96	
240.94184	1402	
241.81782	338	1+
241.87290	130	
241.91045	76	
241.94003	3380	1+
242.19213	72	
242.94190	2224	1+
244.14892	72	
244.21040	60	
244.82394	106	
244.85185	68	
244.94052	296	
245.84038	84	
246.97668	126	
247.94329	68	
248.85264	62	
249.07979	92	
249.39162	80	
249.82832	74	
249.91223	86	
250.83410	102	
250.97448	70	
252.16643	66	
252.20755	84	
252.92570	94	
254.04215	94	
254.81360	78	
254.86644	74	
255.79875	308	1+
255.89303	68	
255.98530	66	
256.84055	78	
256.91555	140	
257.03548	78	
258.83363	314	1+
259.14425	70	
260.84601	74	
260.93236	60	
261.02936	76	
261.84324	62	
262.83226	418	1+
266.85321	102	
267.79597	114	
267.88640	96	
268.14365	72	
269.80335	58	
269.85348	84	
270.06747	68	
270.87655	68	
271.17431	148	
271.85202	78	
272.87295	128	
274.79178	78	
274.92625	76	
275.98584	62	
276.05709	76	
276.43682	96	
277.85741	76	
279.09201	876	1+
280.89087	70	
281.85247	60	
281.99116	70	
282.86511	72	
283.85609	124	
283.87249	66	
283.95115	88	
284.28995	258	
284.35694	92	
284.82547	66	
284.86886	116	
284.89918	74	
285.29770	110	
285.78941	74	
285.83122	70	
287.07588	74	
288.20543	118	
288.42776	76	
289.13512	66	
289.86796	192	1+
289.87922	68	
292.22919	58	
292.80517	74	
292.83010	62	
292.89282	94	
293.15984	72	
294.80844	72	
297.83321	68	
299.78814	70	
300.78492	122	
301.91571	64	
303.88927	142	
304.01892	90	
304.13667	76	
306.74404	62	
307.04497	60	
307.12318	58	
307.76215	66	
307.79891	70	
307.89165	96	
308.88133	98	
309.92010	82	
310.87123	134	
312.82136	84	
313.42081	80	
313.85149	70	
314.82205	98	
315.86463	62	
316.15749	82	
316.81035	60	
318.76683	70	
319.13344	82	
319.76365	72	
320.36532	68	
321.83718	90	
324.86897	68	
325.15469	62	
326.81293	58	
END IONS

###FS:    #m/z: 507.84802 #charge 1+
###MS: 106
###MSMS: 108
BEGIN IONS
TITLE=Cmpd 80, +MS2(507.8480), 28.2-35.2eV, 2.3min #108
RTINSECONDS=138.484
SCANS=106,108
PEPMASS=507.84802	122514
CHARGE=1+
196.01533	140	
214.88402	150	
222.97478	186	1+
224.04631	106	
224.97776	112	
227.95698	152	
232.89776	210	
236.88577	126	
250.91051	230	1+
260.82203	142	
260.96785	120	
264.39986	140	
266.16722	124	
267.85298	280	1+
268.85765	218	1+
271.87772	120	
274.85557	238	1+
276.80845	134	
278.39480	224	
280.39523	150	
285.82857	144	
285.85993	180	
285.88181	128	
285.92165	168	
287.85445	570	1+
289.88149	206	
290.86648	216	
290.89675	184	
291.87446	108	
291.90400	106	
293.87352	828	1+
294.87492	456	1+
296.85375	148	
296.87754	112	
298.87504	114	
300.84836	176	
300.86205	148	
303.86698	198	
305.82503	202	1+
305.86938	548	1+
306.12646	222	
307.13235	154	
307.89184	362	
308.14239	676	1+
308.87084	620	1+
309.88775	196	
310.15701	474	1+
310.86873	148	
311.88477	1404	1+
314.86468	488	1+
314.89457	108	
316.88789	110	
318.38360	234	1+
319.86075	138	
321.98715	120	
322.85262	120	
323.87417	214	
325.82928	280	1+
326.88333	1722	1+
327.85417	222	1+
328.88563	350	1+
329.80853	148	
330.84094	146	
330.88834	128	
330.96400	132	
331.07988	118	1+
331.80395	126	
332.87643	186	
332.90081	118	
333.84625	270	1+
333.87481	112	
335.77109	170	
335.79742	116	
335.89093	186	
337.88748	406	1+
337.95424	120	
338.31516	220	1+
338.73237	152	
344.76962	192	1+
345.01628	244	1+
347.77952	340	
348.09974	134	
348.17762	160	
348.73201	240	1+
348.77463	246	
349.75789	382	1+
349.85318	106	
350.82290	232	1+
350.89610	230	
353.82964	110	
354.88006	126	
355.89316	136	
357.84909	122	
358.87601	120	
363.84179	236	1+
364.57128	116	
365.78084	146	
366.74256	144	
366.83898	164	
367.76578	644	1+
367.82890	130	
368.89833	312	
369.05648	108	
369.09028	198	1+
369.83589	172	
369.91563	164	
370.80389	402	1+
370.83558	328	1+
371.19428	116	
371.73474	166	1+
371.80895	260	1+
371.83755	236	1+
371.90603	268	1+
373.72154	116	
373.77439	244	1+
373.83059	110	
374.77755	192	1+
380.71924	346	
380.75478	108	
381.84644	216	
382.72331	122	
382.86685	196	1+
383.79872	208	1+
384.85299	1146	1+
385.74720	234	1+
385.77662	152	
386.77518	208	1+
386.84813	450	1+
388.75912	118	
388.80753	126	
389.20038	314	1+
389.27276	106	
389.72241	270	1+
390.06258	166	1+
390.72485	206	1+
390.79087	178	
390.84520	170	
391.01154	106	
391.39357	142	1+
391.84939	114	
392.75257	140	
392.83304	210	
393.75461	162	
393.80879	156	
393.83418	446	1+
395.77104	120	
396.74335	126	
398.72993	376	1+
399.84990	122	
400.73226	116	
400.92721	114	1+
402.86419	136	
403.80260	132	
403.86715	190	
404.75527	270	1+
405.78361	228	
405.86916	338	1+
406.58356	124	
407.74301	254	
407.87084	1186	1+
408.74848	156	
408.85325	964	1+
409.72804	110	
409.75401	134	
410.72686	278	
410.83778	908	1+
410.89832	122	
411.73270	126	
411.75827	118	
411.81403	180	
411.86338	136	
412.72982	226	
414.75754	150	
415.88798	122	
416.87880	196	
417.85071	134	
418.71263	128	
418.86732	118	
420.73814	132	
421.88661	124	
422.86559	484	1+
423.77511	758	1+
424.82738	148	
425.75531	1010	1+
426.86173	352	
427.73442	1336	1+
427.84868	1342	1+
428.78938	200	1+
428.85005	1118	1+
429.21045	102	1+
429.69892	148	
429.72569	136	
430.74229	200	
432.87383	126	
433.85979	242	
436.11803	112	
437.71392	114	
441.79321	120	
443.77048	138	
444.87214	1272	1+
444.90437	130	
445.71580	132	
445.74735	278	1+
446.77878	132	
447.70986	152	
447.74606	162	
448.74590	126	
448.79391	110	
448.89601	106	
449.87803	420	1+
450.70222	200	1+
450.75287	360	1+
451.20565	166	1+
453.83268	140	
457.90580	112	
458.89919	110	
461.20967	116	
462.88567	430	1+
465.71961	122	
467.71300	158	1+
467.88880	858	1+
480.91797	110	
485.90636	272	
486.90097	152	
487.90102	132	
509.86063	106	
END IONS

###FS:    #m/z: 336.94703 #charge 1+
###MS: 106
###MSMS: 109
BEGIN IONS
TITLE=Cmpd 81, +MS2(336.9470), 28.0-35.0eV, 2.4min #109
RTINSECONDS=139.256
SCANS=106,109
PEPMASS=336.94703	56726
CHARGE=1+
90.51173	80	
127.74770	88	
194.06723	86	
196.88451	72	
200.86371	84	
201.37392	84	
205.94757	82	
208.98344	134	
211.94579	1288	
212.87955	654	1+
213.89495	126	
213.94175	498	
214.89943	78	
216.88869	92	
218.88510	86	
219.06484	84	
219.83785	72	
221.88203	74	
222.62688	92	
223.03579	74	
223.96668	258	1+
226.18278	80	
227.83313	72	
228.91491	86	
229.90027	112	
229.95586	1126	1+
230.88900	1074	1+
231.51358	102	
231.83153	74	
231.95101	640	1+
232.82885	72	
232.89225	328	1+
233.94927	300	
234.83437	82	
234.91930	78	
235.89884	94	
237.05083	80	
238.01949	90	
239.85106	130	
240.83080	132	
241.84820	342	
243.01851	84	
243.84098	168	
244.84422	90	
244.98257	96	
246.90611	72	
247.91298	134	
247.96476	356	
247.98909	76	
248.06336	82	
248.85696	72	
248.90254	630	1+
249.85561	82	
249.95420	312	1+
250.82845	74	
250.85978	72	
250.97275	92	
251.10295	76	
251.82709	104	
252.84152	80	
252.96924	1030	1+
252.99813	76	
253.06042	78	
253.83414	160	
253.90813	174	
254.06727	76	
254.86458	160	
254.90599	130	
254.94105	136	
254.96995	92	
255.09552	94	
255.83592	84	
256.09347	88	
256.15810	72	
256.26634	86	
256.81315	86	
256.87612	80	
256.89760	70	
258.84773	688	1+
259.95513	98	
260.82540	136	
261.82771	118	
261.90516	72	
262.82905	112	
263.00901	82	
263.85017	80	
265.83676	70	
267.79389	78	
267.84510	116	
268.06926	72	
268.84035	898	1+
268.86406	74	
269.79702	114	
270.84911	76	
270.98001	150	
271.09574	74	
271.91374	96	
272.84811	126	
272.87002	88	
274.82243	102	
275.86786	202	
276.44082	106	
276.81499	74	
276.85988	412	1+
277.12940	86	
277.84192	120	
277.86498	230	1+
278.83710	282	
278.97834	74	
279.83703	192	
280.84902	146	
281.85069	128	
282.13734	70	
282.79366	74	
282.92789	88	
284.40449	72	
285.84797	168	
285.86428	78	
286.85352	1000	1+
289.85770	138	
290.15107	100	
290.85606	96	
290.87783	72	
291.27703	80	
291.89556	84	
292.87672	216	1+
293.10655	86	
294.85504	74	
294.93276	78	
294.96015	84	
296.90451	94	
297.89705	78	
297.93909	102	
298.85796	144	
299.22300	90	
299.89868	72	
300.81833	70	
302.80614	76	
302.88953	74	
302.92590	72	
304.86104	92	
305.45089	80	
306.14021	70	
307.03481	80	
307.43892	92	
308.02696	84	
308.87119	322	1+
308.94784	72	
309.87048	280	1+
313.04510	74	
313.19690	74	
315.89993	90	
318.89013	84	
321.36851	82	
321.92106	70	
323.94016	76	
324.11689	78	
324.62110	88	
324.90445	86	
326.59541	76	
331.85108	128	
332.05473	90	
332.88963	72	
334.26226	82	
334.87559	72	
334.97661	98	
339.91798	106	
END IONS

###FS:    #m/z: 322.93128 #charge 1+
###MS: 110
###MSMS: 111
BEGIN IONS
TITLE=Cmpd 82, +MS2(322.9313), 28.0-35.0eV, 2.4min #111
RTINSECONDS=142.915
SCANS=110-111
PEPMASS=322.93128	1696028
CHARGE=1+
195.91565	72	
196.88950	68	
198.92638	84	
199.14997	94	
200.95252	68	
201.04211	140	
202.92630	68	
206.92862	66	
210.92205	92	
211.89483	82	
217.39065	102	
219.04483	66	
222.07606	64	
222.91112	114	
222.96988	62	
222.98852	62	
223.79032	64	
224.96025	150	
227.11977	74	
227.14030	66	
227.93504	76	
228.87006	80	
228.88866	76	
229.01377	66	
229.84130	62	
229.86873	72	
230.83663	194	
230.88833	110	
230.94962	72	
231.85031	92	
233.10449	70	
233.14783	72	
233.17073	104	
234.96074	92	
236.04213	78	
238.06151	64	
239.08142	92	
240.00359	72	
240.06205	62	
240.79328	102	
240.82506	338	1+
240.94283	786	
241.93982	3378	1+
242.00487	66	
242.83398	228	
242.94244	2880	1+
242.97804	86	
243.82289	62	
243.88627	76	
244.82094	120	
244.84912	160	
244.88551	116	
244.94274	710	1+
245.89039	84	
246.96985	80	
247.85620	66	
249.09728	80	
249.97583	100	
250.94365	76	
251.44176	90	
251.91123	90	
252.01678	86	
252.86928	72	
253.16368	68	
253.85413	88	
254.34182	84	
254.60401	100	
256.89774	72	
257.01769	78	
257.80179	138	
258.13918	72	
258.83511	142	
258.85046	72	
258.92881	68	
259.09675	78	
259.93728	70	
260.83449	122	
261.82942	556	1+
261.97247	76	
262.43400	90	
262.83264	360	1+
263.05494	68	
263.97798	68	
263.99354	64	
264.93807	100	
265.06032	66	
266.04461	72	
266.07954	92	
267.86754	72	
269.34161	76	
271.42099	68	
271.44162	64	
272.02430	64	
272.58566	92	
272.85317	164	1+
273.80951	68	
273.82586	64	
274.15293	62	
275.92237	110	
276.07770	84	
276.86377	64	
276.90634	62	
277.85944	64	
277.92501	80	
278.84724	144	
279.08997	1102	1+
279.12996	74	
280.41365	70	
280.83122	74	
281.84773	110	
282.06529	64	
282.82453	76	
283.07250	72	
283.27893	62	
284.10440	74	
284.29355	260	
284.81259	82	
284.86513	130	
284.94950	68	
285.29207	126	
285.84746	62	
286.30079	108	
288.20216	68	
288.86150	66	
289.87977	138	
290.85876	74	
290.88138	86	
291.80179	108	
291.86073	100	
293.08451	68	
293.87934	62	
294.87599	100	
296.80621	80	
296.87832	82	
296.92727	134	
297.00730	68	
297.20831	86	
297.85523	62	
299.77982	64	
301.86234	68	
302.04109	70	
302.88084	78	
304.73040	66	
305.16962	62	
305.24469	82	
305.88223	80	
306.87951	74	
307.89273	100	
308.44562	80	
308.86811	66	
310.01365	88	
313.78615	74	
315.85756	66	
316.35625	68	
325.89908	76	
327.01512	70	
327.15292	82	
327.21465	62	
END IONS

###FS:    #m/z: 507.84766 #charge 1+
###MS: 110
###MSMS: 112
BEGIN IONS
TITLE=Cmpd 83, +MS2(507.8477), 28.2-35.2eV, 2.4min #112
RTINSECONDS=143.688
SCANS=110,112
PEPMASS=507.84766	125832
CHARGE=1+
196.01895	174	
215.89698	158	
232.89563	144	
237.06346	308	1+
249.93982	116	
254.09875	138	
259.88462	152	
262.38632	150	
266.16865	168	
270.80569	124	
273.80948	126	
281.05653	116	
281.88472	164	
287.84988	436	1+
288.70723	106	
288.87485	214	
289.88151	212	
290.79403	114	
290.86528	410	1+
291.86797	246	1+
291.88269	158	
293.87471	820	1+
294.14220	102	
296.08223	110	
298.85095	114	
299.85302	370	1+
300.85648	252	1+
300.99292	116	
303.86622	492	1+
303.94692	168	1+
305.86334	338	1+
307.79786	122	
307.89915	224	
308.14087	638	1+
308.87437	500	
309.86680	168	
309.89944	164	
310.15528	184	
311.16084	172	
311.88521	2138	1+
312.16396	100	
314.86659	234	
314.88569	236	
315.87158	102	
316.88342	174	1+
317.81172	194	1+
317.86765	118	
323.87626	114	
324.76053	164	
325.81827	134	
325.83571	128	
325.90609	192	
326.41110	102	
326.88115	1038	1+
326.98037	190	1+
327.40037	174	
327.81051	250	
328.90156	128	
329.90151	152	
330.83181	122	
331.13288	222	1+
332.83177	126	
332.87786	490	1+
333.85277	118	
334.87183	124	
335.88072	136	
338.81039	258	1+
341.82928	160	
341.95820	100	
345.77598	144	
347.77917	614	1+
347.97751	110	
348.80202	120	
348.84654	214	
348.89371	120	
349.77109	284	
350.76914	146	
350.80413	120	
350.82389	104	
351.76649	102	
351.88740	114	
352.06002	102	
352.84422	258	1+
354.89023	278	1+
357.83645	248	1+
358.78980	234	1+
359.83717	244	
360.89256	136	
364.80027	130	
364.83822	172	1+
365.78820	478	1+
366.18682	130	
366.81846	136	
367.19381	124	
367.70474	122	
367.76762	240	
368.12275	136	
368.84702	118	
369.84405	170	
370.75091	124	
373.72312	132	
373.77614	118	
374.78550	120	
374.82150	144	
375.74948	100	
375.85743	202	
376.76403	102	
376.80128	206	1+
378.78186	142	
379.72237	104	
380.71978	388	
380.85690	264	1+
381.72489	182	
381.79969	138	
382.72560	138	
382.86107	168	1+
383.71548	232	1+
383.77642	132	
383.81054	234	
384.74642	120	
384.85244	656	1+
386.75186	116	
386.82221	150	
387.72431	114	
387.84913	256	
388.61176	124	
388.79383	142	1+
389.20739	152	
390.75167	138	
390.83847	912	1+
391.74179	114	
391.84147	618	1+
392.82623	408	1+
393.75189	104	
395.74515	174	
397.75581	130	
397.97150	204	
398.73820	222	
399.72696	476	1+
399.76174	214	1+
399.85011	284	1+
400.09175	140	
402.86662	230	
403.80591	144	
403.86492	128	
403.87871	254	1+
405.10889	108	
405.76321	272	1+
405.78461	114	
405.85437	176	
405.87271	244	
406.31201	122	
406.86142	110	
407.12940	106	
407.74465	348	1+
407.77115	192	
407.86797	646	
408.85561	898	1+
409.06140	248	1+
409.72496	558	1+
409.74798	156	
410.52843	100	
410.83954	898	1+
412.06528	264	1+
412.74073	190	
412.84282	328	1+
413.77789	120	
416.87908	136	
419.34011	104	
419.74550	118	
419.84333	140	
421.77671	236	1+
422.73479	106	
422.81732	126	
423.76814	406	1+
423.79765	174	
423.87194	316	
424.86155	186	
425.75383	914	1+
426.07857	100	
426.86402	978	1+
427.73366	924	1+
427.76588	264	1+
428.84720	1048	1+
428.88721	180	
430.74314	230	1+
430.87217	108	
431.79241	176	
431.87119	430	1+
432.85127	202	1+
435.70450	112	
438.73536	306	1+
438.89688	276	1+
439.91930	172	
443.77213	176	
444.76371	136	
444.87340	1014	1+
445.75004	594	1+
446.87375	112	
447.71770	198	
447.79452	108	
447.87902	126	
448.77923	162	
449.77029	120	
449.87929	210	
450.74870	490	1+
450.88860	210	
451.75057	282	1+
451.87799	152	
457.90239	114	
462.88303	454	1+
465.71779	284	1+
467.88970	772	1+
469.72355	228	1+
478.75656	104	
485.90094	526	
490.90377	154	
491.80335	182	1+
END IONS

###FS:    #m/z: 336.94693 #charge 1+
###MS: 110
###MSMS: 113
BEGIN IONS
TITLE=Cmpd 84, +MS2(336.9469), 28.0-35.0eV, 2.4min #113
RTINSECONDS=144.459
SCANS=110,113
PEPMASS=336.94693	55872
CHARGE=1+
196.91550	76	
197.77988	66	
199.86098	76	
205.95293	72	
209.94596	78	
211.94554	960	
212.87956	452	1+
212.98864	84	
213.89560	144	
213.94042	1060	1+
214.08473	100	
214.97669	72	
215.88752	274	
215.93574	186	
217.89266	88	
217.93600	156	
218.87792	66	
219.83634	68	
224.04554	72	
224.96527	66	
225.86186	66	
226.89318	140	
227.51045	86	
228.89244	146	
229.07623	80	
229.95557	1122	
230.89080	980	1+
231.83131	82	
231.95135	604	1+
232.82981	134	
232.88728	66	
233.03133	70	
233.83265	172	
234.89813	98	
235.82536	74	
236.98259	72	
238.85936	70	
238.89003	66	
239.85122	150	
240.83432	294	
241.84404	172	
241.99490	108	
242.15942	80	
242.84221	102	
242.98189	82	
243.86147	66	
244.89587	70	
246.84630	66	
246.90832	198	
246.97569	74	
247.96582	252	
248.90189	518	
248.92482	72	
249.83215	68	
249.96031	350	1+
250.01275	86	
250.95339	358	1+
251.84005	114	
251.89764	80	
251.91918	68	
252.83732	198	
252.97092	566	
253.16217	74	
253.83364	140	
253.90605	136	
254.94895	72	
254.96805	334	
255.07346	162	
256.26219	82	
256.91149	74	
256.96548	68	
256.98705	134	
257.52374	82	
258.84851	540	1+
258.90702	68	
260.94873	114	
261.86709	76	
262.82997	134	
262.92148	82	
264.86412	74	
265.05045	72	
266.08476	72	
267.84022	134	
267.85610	68	
268.15998	76	
268.41721	74	
268.84296	516	
269.83946	584	1+
270.05544	80	
270.98123	138	
271.43714	66	
272.18665	66	
274.86461	136	
275.86590	186	
275.99786	70	
276.85645	408	1+
277.08616	92	
277.88396	86	
278.61134	80	
278.83944	134	
279.02056	104	
279.10459	106	
279.41725	76	
279.83378	388	1+
279.86284	288	1+
282.86318	124	
285.85307	190	
286.85233	842	1+
286.90930	96	
287.94404	92	
288.04847	70	
288.43629	70	
289.85800	148	
291.85700	126	
292.85639	280	1+
293.11164	146	
294.21457	66	
296.27761	88	
297.88442	74	
298.38015	114	
299.86650	68	
300.84143	76	
301.33771	78	
301.77945	90	
301.85625	72	
301.94758	74	
303.82383	68	
303.86881	68	
305.87492	94	
308.87486	102	
310.18603	76	
310.86727	280	1+
310.93445	86	
311.88521	84	
314.91842	72	
315.28018	78	
315.85164	68	
315.89491	70	
316.76908	72	
318.24137	72	
318.90744	78	
320.82090	66	
321.40788	82	
322.75015	80	
324.89440	104	
325.82579	74	
326.27345	66	
328.84016	78	
328.86054	70	
329.78124	78	
329.87704	74	
334.18141	78	
334.91828	96	
335.22857	84	
335.98190	80	
336.78590	66	
336.92331	70	
337.17140	80	
337.91618	98	
338.24778	68	
340.29035	122	
340.35394	68	
340.84094	94	
341.89358	66	
END IONS

###FS:    #m/z: 340.94206 #charge 1+
###MS: 114
###MSMS: 115
BEGIN IONS
TITLE=Cmpd 85, +MS2(340.9421), 28.0-35.0eV, 2.5min #115
RTINSECONDS=148.132
SCANS=114-115
PEPMASS=340.94206	622038
CHARGE=1+
182.00270	80	
184.87653	80	
188.95761	82	
193.93385	70	
195.96222	78	
197.89539	86	
207.87993	74	
210.03495	72	
212.88059	382	1+
213.94057	426	1+
213.98782	110	
214.82953	76	
214.89657	88	
215.89044	140	
215.93678	126	
217.88753	90	
217.92605	80	
218.12499	76	
219.84162	74	
221.52551	74	
221.88921	150	
222.00097	84	
224.06931	78	
224.95239	74	
226.15115	74	
226.87027	82	
226.94621	80	
228.84775	86	
228.94037	140	
230.84514	72	
230.89202	92	
231.06939	116	
231.85876	76	
231.89067	228	
231.90850	108	
231.94943	674	1+
232.88336	72	
233.85118	82	
233.89715	96	
233.95216	204	
234.95690	84	
235.89096	74	
235.90804	100	
238.83831	120	
238.89567	82	
239.88532	88	
240.96128	136	
241.84248	262	
241.90336	152	
242.81778	88	
242.83447	88	
242.85118	114	
243.80940	78	
243.83568	304	1+
243.88896	92	
244.96487	72	
248.59164	90	
248.85884	78	
249.56231	88	
249.90009	94	
249.96203	70	
250.09814	88	
252.87495	70	
252.97242	74	
253.60959	84	
254.90380	74	
254.96889	258	
257.88863	72	
258.84609	648	1+
259.95489	130	
259.98090	80	
260.33734	70	
260.83633	118	
261.40853	114	
261.84926	96	
261.91625	140	
262.11365	70	
262.93497	76	
263.88824	140	
264.84732	152	
266.60375	92	
266.84316	168	1+
266.85784	110	
267.81816	76	
268.84564	356	1+
269.75476	72	
270.76825	78	
270.83610	134	
271.84194	72	
272.87990	80	
272.93599	88	
273.86837	74	
273.97605	82	
274.82436	72	
274.89502	132	
274.98339	122	
275.86121	126	
275.96039	124	
276.52071	76	
276.86102	770	1+
276.99645	70	
277.96380	72	
278.84801	700	1+
279.10567	74	
279.96359	126	
280.16114	72	
280.85513	304	
281.39317	88	
282.85792	80	
283.15526	74	
283.35561	140	
287.94257	84	
288.19614	102	
288.83672	110	
289.87567	152	
291.00693	76	
291.82022	70	
293.15994	76	
293.86594	122	
294.86510	144	
294.93504	78	
295.88356	80	
295.96500	78	
296.23516	128	
296.34511	128	
297.89083	154	
297.97937	106	
298.30813	124	
298.86045	128	
298.93410	78	
298.96996	90	
299.14508	106	
300.79224	70	
301.00761	80	
301.85680	164	
302.90907	80	
303.93769	70	
304.53319	72	
305.81580	94	
306.16366	74	
306.43669	82	
306.99796	72	
310.42378	90	
310.87464	72	
312.22439	78	
313.94974	88	
316.35162	80	
316.96565	76	
322.92213	84	
325.48474	82	
325.89277	74	
328.82900	90	
330.33178	72	
333.79032	102	
336.83097	82	
337.80552	84	
338.21397	82	
340.79970	72	
342.83620	84	
END IONS

###FS:    #m/z: 363.95813 #charge 1+
###MS: 114
###MSMS: 116
BEGIN IONS
TITLE=Cmpd 86, +MS2(363.9581), 28.0-35.0eV, 2.5min #116
RTINSECONDS=148.912
SCANS=114,116
PEPMASS=363.95813	253226
CHARGE=1+
57.49176	78	
75.06539	80	
177.93068	84	
189.86225	356	1+
191.85697	292	
207.40929	100	
207.87291	124	
207.95075	82	
208.88335	84	
208.94186	88	
209.94576	632	1+
210.88622	96	
211.88558	84	
212.88001	776	1+
221.94413	74	
221.95869	88	
222.95274	174	
223.95279	226	
224.54553	84	
224.95242	750	1+
225.88717	138	
226.94821	3524	1+
227.04033	84	
227.93375	96	
228.89382	226	
228.94277	3060	1+
230.89193	1462	1+
231.48963	80	
232.38712	80	
232.88778	168	
232.95829	78	
234.84172	88	
234.86443	76	
234.88316	140	
234.93585	80	
236.51591	88	
236.92651	102	
237.90208	76	
238.83930	138	
239.10051	88	
240.89056	82	
240.94042	530	1+
240.96060	132	
241.86353	88	
242.94123	858	1+
242.95949	322	
243.34398	80	
243.81784	176	1+
243.84600	130	
243.90356	92	
244.13010	176	1+
244.93732	198	
244.95872	1970	1+
245.84632	216	1+
245.94270	280	
246.90846	146	
246.95320	2548	
247.04689	78	
247.95506	76	
248.05749	82	
248.84068	108	
248.90104	844	1+
248.95748	144	
250.89631	174	
252.40058	102	
253.84422	74	
254.92343	82	
255.15287	80	
258.01851	88	
258.83894	166	
259.83269	78	
260.83219	202	
260.96785	264	1+
261.83091	368	1+
261.99241	82	
263.01510	76	
263.97956	104	
264.10931	86	
264.13731	76	
264.96384	132	
265.78808	122	
265.84663	106	
265.90459	86	
266.81459	408	
266.85660	176	
266.92682	80	
267.97505	288	
267.99074	76	
268.84697	76	
268.95782	168	
269.08337	102	
269.96964	500	1+
270.22263	94	
270.96050	90	
271.78557	82	
271.85804	104	
271.92130	82	
272.79063	100	
272.91673	84	
273.91205	78	
276.80952	162	
277.08410	94	
278.04578	76	
278.80188	78	
278.84545	80	
278.85828	132	
279.80049	112	
279.85324	168	1+
279.88501	80	
280.11750	122	
280.79440	634	1+
281.42834	78	
281.82297	80	
281.89410	76	
283.84625	128	
284.81907	116	
285.84902	120	
285.93915	94	
286.82317	86	
287.81123	78	
287.88795	96	
288.41132	78	
291.79855	218	1+
291.86644	78	
293.91739	88	
294.90362	130	
295.93012	192	
296.77445	74	
296.81102	126	
297.80764	102	
297.94126	80	
298.80481	764	1+
299.94758	92	
300.06453	90	
300.36058	88	
300.80350	582	1+
301.86335	152	
302.00336	86	
302.03732	122	
302.86586	76	
303.80852	142	
303.85778	582	1+
303.93101	94	
304.02730	90	
307.84234	78	
308.92748	250	1+
312.14571	178	1+
312.87392	204	
315.45236	80	
316.21627	100	
316.81565	128	
317.58235	80	
317.88237	88	
318.43406	112	
318.88970	78	
319.83601	84	
321.79609	156	1+
321.82713	200	1+
322.93980	220	1+
324.81577	130	
325.18368	124	
325.90018	120	
326.87056	84	
327.08383	112	
327.41240	76	
330.18477	82	
333.68793	78	
336.17572	78	
339.82783	90	
340.93643	138	
342.87283	82	
344.78529	78	
348.17717	98	
349.15841	78	
351.79053	76	
358.78760	84	
358.97552	74	
363.73992	96	
END IONS

###FS:    #m/z: 507.84770 #charge 1+
###MS: 114
###MSMS: 117
BEGIN IONS
TITLE=Cmpd 87, +MS2(507.8477), 28.2-35.2eV, 2.5min #117
RTINSECONDS=149.684
SCANS=114,117
PEPMASS=507.84770	119744
CHARGE=1+
196.01630	182	
226.89411	110	
232.89843	294	
241.08323	124	
264.42077	112	
266.08961	136	
266.17294	130	
269.92809	250	1+
270.85615	182	1+
271.80896	136	
273.80433	146	
278.83302	336	1+
280.83007	114	
286.87709	136	
287.85133	160	
289.39427	118	
289.84975	142	
289.88143	406	
290.86653	272	
291.87734	210	
293.87720	306	
294.12502	142	
294.87874	138	
296.02843	110	
296.84616	126	
297.91141	112	
300.81369	112	
301.84850	118	
302.85101	146	
303.87133	186	
305.39641	108	
305.86114	488	
307.89204	400	1+
308.14160	974	1+
308.79679	284	1+
308.87591	1140	1+
310.15784	294	1+
311.35934	258	1+
311.88291	1452	1+
312.80380	142	
314.86432	120	
315.86609	652	1+
316.86919	458	1+
317.80447	116	
317.85395	222	1+
320.98835	190	1+
323.87526	212	
324.37685	146	
325.83178	228	1+
325.90199	320	
325.99111	254	1+
326.88424	1536	1+
327.23942	118	
327.81037	220	
329.88388	272	1+
330.76003	298	1+
330.78496	160	
331.16520	128	
331.81758	130	
332.80587	178	
332.87718	296	1+
335.77558	178	
337.80934	120	
338.88577	118	
339.83703	212	1+
339.88112	130	
344.94724	106	
345.78347	172	
347.24774	130	
347.77525	306	
348.77757	158	
349.75653	104	
349.84677	160	
350.76572	120	
350.82531	212	
350.89219	132	
351.75950	112	
351.78544	224	1+
351.82707	184	1+
353.76424	228	1+
353.85298	126	
353.90189	160	
355.89187	166	
357.90459	104	
358.80873	232	1+
360.76396	182	
364.05046	130	
365.77079	112	
365.79017	122	
365.87836	192	1+
366.18350	210	
366.84210	192	
367.19024	120	
367.70368	278	1+
367.77088	410	1+
367.84438	122	
367.91885	144	
368.84504	158	
368.89751	166	
369.83504	124	
370.80513	160	
370.84355	122	
371.80549	104	
371.82389	110	
371.84938	164	
372.14111	134	
373.71976	248	1+
373.87317	172	
374.81604	338	1+
375.74295	150	
375.79435	124	
376.72304	104	
380.71947	422	1+
380.85767	122	
381.71995	260	1+
381.80181	236	1+
381.83918	116	
384.85211	520	1+
384.89695	148	
385.77838	198	
386.77952	170	
386.82306	258	1+
387.72734	158	
387.77245	124	
387.85091	368	1+
389.20461	310	1+
390.73173	116	
390.74828	158	1+
390.83777	442	1+
391.72907	196	1+
392.76109	118	
392.82503	330	1+
393.85974	178	
394.83317	112	
398.72992	482	1+
400.85800	172	
402.86451	672	1+
405.74206	112	
405.76705	168	
405.79113	130	
405.85730	210	
406.06733	192	1+
406.78456	106	
406.86020	238	
406.87924	152	
406.91342	300	1+
407.72402	134	
407.74480	354	1+
407.86821	768	
408.85495	1006	1+
409.72714	502	1+
410.83856	356	
411.80578	116	
411.84145	474	1+
411.88192	118	
413.07596	196	
413.37240	116	
413.75509	142	
413.88732	136	1+
416.79829	120	
420.88178	408	1+
421.88325	268	1+
422.83101	106	
422.86779	518	1+
423.76376	294	
423.76926	128	
423.79348	128	
423.86946	294	1+
424.78199	336	1+
425.75939	532	
426.67881	130	
426.76205	338	
426.86525	522	
426.89836	122	
427.73484	932	1+
427.86190	302	
428.84864	976	1+
429.20032	86	1+
429.78908	132	
430.74447	408	1+
430.85466	168	
431.87001	264	1+
432.69893	142	
433.71760	136	
433.80460	126	
433.85387	434	1+
434.89240	186	1+
439.73884	144	
441.78643	128	
443.76756	196	
444.16669	150	
444.69366	132	
444.87680	1204	1+
445.74779	366	
445.81640	116	
446.70987	364	1+
446.75575	174	
447.71280	364	1+
448.79914	120	
449.88284	142	
450.75229	166	
462.88730	576	1+
464.31045	110	
465.24638	110	
465.71086	106	
467.70008	174	
467.89502	162	
468.88858	148	
469.88759	128	
472.87196	112	
483.89673	104	
485.90175	396	
488.74381	130	
496.19884	140	
500.72360	122	
509.85793	144	
END IONS

###FS:    #m/z: 340.94230 #charge 1+
###MS: 118
###MSMS: 119
BEGIN IONS
TITLE=Cmpd 88, +MS2(340.9423), 28.0-35.0eV, 2.6min #119
RTINSECONDS=153.391
SCANS=118-119
PEPMASS=340.94230	563632
CHARGE=1+
72.30404	78	
190.95624	126	
191.95427	250	
192.89220	118	
192.92421	172	
193.01045	94	
193.93212	94	
196.88109	146	
197.10521	88	
200.88100	154	
204.01032	76	
208.86899	88	
210.93853	450	
212.87841	238	
212.93833	628	1+
213.94090	550	1+
216.05668	78	
217.86539	94	
218.92149	116	
219.00128	84	
222.95079	78	
223.96445	74	
224.84090	162	
226.84785	76	
226.94688	180	
228.91276	106	
228.94205	92	
230.89011	186	
231.89023	110	
231.95169	312	1+
232.00550	82	
232.10142	88	
233.89786	372	1+
236.39100	78	
236.83322	96	
238.46194	94	
238.92212	78	
239.76175	78	
240.22606	82	
240.84483	88	
241.10218	84	
241.84778	274	
241.86494	86	
241.94362	80	
242.49987	110	
242.84715	140	
242.89569	88	
243.83007	390	1+
244.95819	112	
246.10798	98	
246.87528	76	
246.94857	84	
246.97744	138	
251.84991	74	
253.92088	86	
253.98135	104	
254.12407	80	
254.96684	236	
255.01352	74	
255.06323	82	
255.07885	144	
256.59460	74	
256.86831	108	
256.88588	94	
257.31700	88	
257.79876	118	
257.84721	76	
257.93191	78	
258.14682	74	
258.84814	214	
259.20342	92	
259.85265	160	
259.89333	84	
260.83628	412	1+
261.02160	74	
261.83902	284	1+
261.86409	76	
263.96594	84	
264.83371	134	
264.86281	108	
265.01852	118	
266.31915	90	
267.02889	110	
268.84074	88	
269.56534	92	
269.84257	96	
270.54620	82	
270.83147	222	1+
270.85812	84	
271.92302	94	
273.12096	74	
273.87651	88	
274.13867	106	
274.85697	106	
274.87950	180	1+
275.84482	192	
276.85818	220	
277.06993	84	
277.84307	120	
277.86240	210	
278.84691	264	
278.92258	76	
278.94165	76	
279.85967	164	
279.90257	204	1+
279.93338	128	
280.85267	136	
280.86643	144	
280.94935	74	
282.86210	92	
283.01035	72	
283.35952	78	
284.88304	220	
285.93529	76	
286.34820	80	
286.87671	118	1+
287.81690	76	
288.38183	78	
288.84919	82	
289.88325	120	
290.82879	86	
291.86392	84	
292.85598	90	
292.88454	136	
294.85563	76	
296.85511	250	1+
296.88893	72	
297.87984	96	
298.81520	76	
299.02163	94	
299.78380	72	
299.90063	76	
300.04765	84	
302.85578	136	
302.86715	120	
302.89151	86	
303.05852	86	
303.94593	84	
305.51928	86	
305.99614	92	
306.11706	120	
306.90318	82	
310.81112	80	
310.91349	72	
311.37243	92	
313.87126	72	
315.82786	74	
317.85409	88	
318.27434	92	
318.87506	74	
318.89224	76	
320.62909	76	
325.20977	84	
325.85943	88	
327.62579	104	
328.83404	74	
334.88305	78	
336.94384	134	
337.75827	76	
339.09298	98	
340.96090	118	
343.35506	76	
END IONS

###FS:    #m/z: 363.95849 #charge 1+
###MS: 118
###MSMS: 120
BEGIN IONS
TITLE=Cmpd 89, +MS2(363.9585), 28.0-35.0eV, 2.6min #120
RTINSECONDS=154.163
SCANS=118,120
PEPMASS=363.95849	224768
CHARGE=1+
177.93387	92	
188.86639	78	
191.85928	326	
194.88997	196	
196.88813	78	
201.94763	78	
205.83295	88	
206.87735	84	
209.94758	622	1+
210.88395	318	1+
212.05058	82	
212.87947	1148	1+
212.90261	148	
213.91052	78	
216.41423	94	
217.15558	86	
218.91480	138	
219.03816	84	
219.89650	96	
222.95085	146	
224.95081	808	1+
225.89055	86	
226.94886	2826	1+
226.97024	166	
227.97943	78	
228.89477	120	
228.94324	4830	1+
229.09664	96	1+
229.96641	80	
230.88961	1366	1+
231.98192	98	
232.88458	478	1+
234.88349	120	
235.83840	90	
235.88293	104	
236.91575	76	
238.06532	76	
239.07393	80	
239.42541	102	
240.94118	274	
240.96505	320	1+
241.94267	198	
242.82307	76	
242.94210	590	1+
242.96256	382	1+
243.82547	132	
244.81891	124	
244.95759	1360	
245.80825	138	1+
245.94863	134	
246.84738	152	
246.95361	2178	1+
246.97634	164	
247.96722	84	
248.14826	80	
248.80269	182	
248.84369	78	
248.85513	204	1+
248.90285	398	
248.95231	134	
249.90565	272	
250.01150	102	
250.03228	84	
250.79807	98	
250.89677	96	
251.79611	78	
251.95793	80	
252.07529	88	
253.00754	92	
253.90323	176	
255.40387	100	
255.82125	126	
256.96831	80	
258.83751	98	
259.94715	80	
260.83410	128	
260.97077	236	
261.83632	148	
262.83159	126	
263.85031	138	
263.90802	86	
264.07581	80	
264.10765	76	
265.08635	80	
265.82024	132	
265.85544	232	1+
266.09287	150	
266.81386	494	1+
267.97204	552	1+
269.96961	334	
270.42887	86	
271.85041	144	
271.86745	92	
271.91506	78	
272.17317	104	
272.65461	78	
274.34393	106	
275.44740	100	
277.41773	80	
278.13591	78	
278.80321	130	
278.84714	82	
278.90155	82	
279.06636	84	
279.92452	84	
280.79457	442	1+
280.92999	98	
281.04551	78	
281.12222	92	
281.89220	92	
282.32610	120	1+
282.47309	78	
282.79042	212	
282.82461	78	
283.79260	204	1+
283.99027	110	
284.08998	98	
284.82702	186	
284.86665	96	
284.88314	76	
285.82482	304	
285.84925	86	
287.40898	86	
287.83149	78	
287.88896	116	
288.87814	80	
288.89932	84	
289.86809	122	
290.37884	90	
290.65303	80	
290.83319	148	
291.80995	92	
292.36158	88	
293.11845	194	
293.91109	78	
296.81039	124	
297.81224	116	
297.88401	78	
298.80186	814	1+
299.50336	86	
299.80428	516	1+
299.86570	142	
301.74957	92	
301.88011	86	
301.96967	90	
303.80989	120	
303.85980	372	
305.73427	78	
305.96166	102	
312.07369	80	
315.36735	82	
315.61176	82	
316.81644	282	1+
320.13666	134	
320.82285	88	
321.80600	124	
321.86911	198	
322.92886	334	1+
323.33257	80	
326.87568	142	
330.88558	76	
331.85581	84	
334.39283	78	
334.63301	88	
336.94381	136	
337.18727	76	
337.95441	88	
339.83104	150	
343.20470	132	
344.80353	78	
345.75744	84	
352.87645	88	
353.79947	92	
359.76934	82	
360.84631	80	
END IONS

###FS:    #m/z: 336.94716 #charge 1+
###MS: 118
###MSMS: 121
BEGIN IONS
TITLE=Cmpd 90, +MS2(336.9472), 28.0-35.0eV, 2.6min #121
RTINSECONDS=154.935
SCANS=118,121
PEPMASS=336.94716	53450
CHARGE=1+
190.87139	76	
196.88288	146	
201.91946	88	
209.94760	78	
210.88670	92	
211.88525	92	
211.94572	1482	1+
212.04707	74	
212.87754	934	1+
213.40795	90	
213.94094	660	
214.06539	78	
215.88395	70	
215.89771	78	
215.93752	138	
217.88362	94	
222.93475	74	
226.95210	94	
226.98680	68	
227.78483	76	
228.89420	178	
229.95764	1172	1+
230.88909	1798	1+
231.95068	606	1+
232.83470	70	
233.82714	130	
233.94694	68	
234.82696	80	
235.85664	74	
235.89316	188	
235.94988	84	
237.91511	94	
238.54255	106	
240.83873	88	
240.86968	76	
241.84994	74	
242.02005	88	
243.82710	72	
243.89190	78	
244.08404	68	
244.35821	74	
244.85082	140	
246.95268	98	
247.94126	66	
247.96553	496	1+
248.90105	490	
249.96386	294	
250.01075	74	
250.67514	68	
250.89564	74	
250.95131	124	
251.00007	78	
251.06899	182	
251.83525	322	1+
251.95999	76	
252.96953	934	1+
253.08749	70	
253.46365	90	1+
253.90716	120	
254.05172	96	
254.90637	132	
254.94201	116	
254.96884	112	
255.01951	74	
255.06670	68	
255.85390	68	
255.90851	70	
255.96632	116	
257.20079	66	
257.85768	128	
257.92401	70	
258.84865	364	1+
258.96057	74	
260.83580	154	
261.82676	70	
262.87044	68	
262.93200	72	
263.85375	72	
264.05752	72	
264.83252	86	
264.88519	216	1+
267.84158	632	1+
268.03308	80	
268.84514	360	1+
269.83531	66	
269.92050	162	
270.84922	106	
270.98147	118	
271.14537	84	
271.53843	106	
271.84799	130	
273.85833	68	
274.86113	104	
274.89750	126	
275.48218	126	
275.85489	428	1+
275.92883	88	
276.34090	68	
276.85696	356	1+
277.83970	180	
278.83235	614	1+
278.90863	88	
279.05201	68	
280.52052	82	
281.00635	76	
281.86426	116	
282.14567	104	
283.09080	70	
283.80141	164	1+
284.16431	68	
285.85059	1342	1+
286.04891	68	
286.15473	74	
286.85246	828	1+
287.83365	70	
288.06089	76	
288.10432	68	
288.85248	382	1+
288.96799	72	
289.85348	262	1+
290.88767	72	
292.43712	76	
292.84022	70	
292.85820	66	
292.89288	78	
293.05057	84	
293.10727	188	
293.61868	80	
293.82459	76	
293.87559	144	
293.99923	76	
294.80430	68	
294.86497	80	
295.85049	146	
295.99886	72	
296.36211	78	
296.87197	72	
296.89509	72	
297.79075	80	
297.87787	82	
298.87455	70	
299.24220	66	
299.87292	134	
299.96013	68	
300.87319	80	
304.07465	72	
304.85812	180	
305.86499	68	
306.88158	72	
307.90009	84	
308.94388	68	
309.86657	432	1+
310.84151	102	
310.86908	304	1+
310.89239	74	
312.81487	70	
313.61025	94	
314.82246	76	
315.89952	74	
318.01827	80	
319.05696	76	
322.95510	70	
325.90557	84	
325.92758	108	
328.45552	92	
329.87718	80	
330.21801	80	
332.90030	144	
334.27815	70	
335.03743	78	
338.84005	76	
338.88746	78	
340.29913	80	
END IONS

###FS:    #m/z: 322.93154 #charge 1+
###MS: 122
###MSMS: 123
BEGIN IONS
TITLE=Cmpd 91, +MS2(322.9315), 28.0-35.0eV, 2.7min #123
RTINSECONDS=158.632
SCANS=122-123
PEPMASS=322.93154	1575014
CHARGE=1+
158.17995	74	
187.88761	62	
191.93670	76	
192.02021	74	
200.88108	88	
201.04772	108	
204.00502	88	
206.01107	78	
208.93988	68	
212.89835	74	
214.90474	106	
215.89254	62	
215.97021	102	
220.88254	82	
220.89714	78	
222.41268	76	
222.95123	78	
223.95987	238	
224.09703	94	
224.82012	80	
224.84929	66	
224.98176	98	
225.86147	66	
226.57615	102	
226.89793	66	
227.93674	98	
228.84549	64	
229.97675	66	
230.75217	68	
230.89104	96	
232.82914	82	
237.05408	120	
237.42322	68	
238.80850	66	
238.93891	72	
239.07958	66	
239.08788	70	
239.78828	66	
240.07207	76	
240.81946	102	
240.94190	946	
240.97813	62	
241.94385	792	
242.13646	88	
242.81721	88	
242.89426	172	
242.94243	2852	1+
243.11032	102	
243.92424	76	
244.82551	104	
244.87273	68	
244.94102	840	1+
246.91537	72	
246.97889	96	
247.06444	70	
247.16853	84	
247.85238	170	
248.84424	150	
249.90982	78	
250.02043	94	
250.08633	68	
250.94729	76	
250.96298	66	
251.93053	92	
252.82826	94	
252.92748	60	
253.83449	72	
254.86742	82	
254.91406	74	
255.01934	80	
255.80627	72	
255.82338	76	
255.83976	62	
256.90093	214	
257.89257	72	
258.83468	332	1+
258.97793	66	
260.83408	128	
261.83289	266	
262.83029	122	
262.93128	80	
263.83301	116	
263.95986	62	
264.01182	64	
264.85156	76	
264.87646	78	
265.05819	74	
265.08625	66	
265.13040	66	
265.98488	66	
266.86328	66	
267.06111	78	
267.79361	64	
268.84643	66	
269.09774	62	
269.98068	80	
271.17640	106	
272.26119	90	
272.56377	70	
273.79550	162	
273.88480	72	
273.99209	64	
276.80854	88	
276.85287	88	
277.89655	68	
278.43299	102	
278.82640	74	
278.84711	74	
279.09337	440	
279.85693	78	
280.09286	254	
280.88895	84	
281.80555	90	
282.07151	80	
282.86987	60	
283.77533	66	
283.85813	78	
284.29476	344	1+
284.58071	102	
284.88251	90	
285.12153	72	
286.86015	114	
287.90686	72	
288.20548	124	
289.87821	204	1+
290.78990	110	
292.53576	78	
292.86835	72	
296.01353	70	
296.82303	78	
296.87197	72	
297.81403	86	
299.39685	76	
301.87036	166	1+
303.08615	72	
305.15087	160	1+
305.88832	78	
307.80303	148	
307.89137	116	
308.89332	88	
309.25450	74	
309.87029	70	
309.91089	98	
310.88053	84	
311.86201	74	
311.88617	64	
312.04418	72	
313.86890	74	
314.15843	70	
315.44591	70	
320.80074	72	
322.78986	70	
323.02221	116	
326.27839	84	
326.88199	66	
327.88629	68	
328.06836	70	
END IONS

###FS:    #m/z: 340.94229 #charge 1+
###MS: 122
###MSMS: 124
BEGIN IONS
TITLE=Cmpd 92, +MS2(340.9423), 28.0-35.0eV, 2.7min #124
RTINSECONDS=159.403
SCANS=122,124
PEPMASS=340.94229	590300
CHARGE=1+
177.93900	96	
190.93269	68	
190.95302	70	
191.95220	72	
209.94409	122	
210.94135	86	
213.87849	140	
213.93931	240	
214.88499	80	
215.86169	68	
215.94063	136	
218.88148	68	
219.87814	114	
220.89369	72	
221.89286	74	
222.91849	78	
223.95947	116	
226.94961	72	
227.83649	72	
228.84043	86	
228.94533	74	
230.96687	78	
231.89337	98	
231.95045	500	1+
232.88508	160	
234.90960	90	
236.89552	70	
238.88819	74	
239.92529	86	
240.83248	140	
241.84287	584	1+
242.86329	74	
242.94445	68	
242.99367	72	
243.13329	70	
243.83105	142	
244.40473	88	
244.82945	100	
246.56475	70	
246.91768	80	
246.97967	88	
248.89870	112	
248.96936	72	
249.90583	76	
249.94688	70	
249.99125	72	
250.04192	76	
251.07180	78	
251.13844	68	
251.96961	84	
252.85091	126	
253.90522	76	
254.96674	238	
255.00599	68	
256.07547	118	
256.84909	258	1+
257.00621	110	
257.58885	92	
257.79696	160	
257.91556	86	
258.74097	74	
258.84681	162	
259.92960	70	
259.95720	70	
260.83564	400	1+
260.85800	138	
261.06432	68	
261.86318	72	
261.91463	68	
262.83375	76	
263.13039	72	
263.34365	78	
263.83989	160	
263.88548	142	
264.91811	88	
265.99275	72	
266.89265	80	
268.84460	122	
269.85778	68	
270.86307	76	
272.93628	74	
273.79313	68	
273.85676	226	1+
274.89579	94	
274.91394	74	
275.03607	78	
275.95093	76	
276.86004	390	
276.87630	190	
277.85841	212	
278.84919	228	
278.89415	70	
279.85499	222	
279.88635	86	
279.90830	78	
280.84577	98	
281.86322	82	
282.13986	68	
282.83901	68	
282.87595	108	
282.97555	132	
283.41757	88	
283.81057	84	
285.05513	74	
287.80865	72	
290.85822	68	
291.09280	72	
292.87534	148	
294.85049	92	
294.86762	318	1+
295.97833	68	
296.23822	136	
297.87345	72	
297.90306	68	
298.05814	70	
298.07923	74	
299.86828	138	
300.03683	74	
300.86647	76	
300.88171	168	
302.07170	72	
302.86696	108	
303.92460	72	
305.87362	74	
306.88597	78	
307.20441	70	
308.87679	74	
309.04504	68	
309.87555	248	1+
312.13739	68	
312.83029	102	
313.75057	68	
314.87061	70	
315.87801	82	
316.43249	82	
319.06122	84	
323.20473	72	
325.52664	80	
326.12099	72	
326.17165	72	
326.88607	80	
326.91744	78	
327.21235	74	
328.01718	70	
328.89151	176	
329.81015	72	
333.87964	126	
334.16182	68	
335.84360	116	
336.24786	100	
336.82353	136	
336.86934	80	
336.89638	82	
338.86908	78	
340.81354	80	
342.90486	76	
343.91711	72	
END IONS

###FS:    #m/z: 363.95827 #charge 1+
###MS: 122
###MSMS: 125
BEGIN IONS
TITLE=Cmpd 93, +MS2(363.9583), 28.0-35.0eV, 2.7min #125
RTINSECONDS=160.176
SCANS=122,125
PEPMASS=363.95827	234682
CHARGE=1+
189.86291	288	
191.85665	184	
192.86320	104	
196.88423	150	
198.41066	80	
199.04581	88	
200.87947	82	
209.94607	728	1+
210.88267	318	1+
212.87946	1106	1+
215.87794	84	
222.95179	214	
223.88687	292	1+
223.94143	104	
223.95904	84	
224.95083	662	1+
225.05574	88	
225.96512	92	
226.94819	4592	1+
226.97551	112	
227.91468	98	
228.89305	134	
228.94322	4494	1+
229.86499	78	
230.05688	94	
230.15190	144	1+
230.84707	106	
230.89005	1380	1+
230.91761	100	
232.88679	196	
235.83477	88	
236.84646	84	
236.93519	80	
238.07271	106	
240.93976	174	
240.96502	402	1+
241.94099	1022	1+
242.54569	84	
242.82177	172	
242.94346	670	1+
242.96328	374	
242.98548	112	
243.82405	128	
243.89185	98	
244.81785	118	
244.95808	2778	1+
245.85182	82	
245.94175	138	
246.95344	2318	1+
247.40433	78	
247.90263	84	
248.03433	88	
248.80883	138	
248.85314	100	
248.89998	268	1+
248.95752	78	
249.80372	86	
250.94400	254	1+
250.97097	86	
251.92434	92	
254.84521	98	
255.74548	76	
255.89864	110	
258.57537	100	
258.84343	136	
259.41898	98	
259.84399	84	
260.90858	84	
260.97073	302	
261.10770	94	
261.83557	100	
262.83208	92	
263.05291	84	
263.07505	78	
263.85109	104	
264.82193	276	1+
264.86234	78	
266.81676	110	
267.81813	80	
267.89852	80	
267.97226	340	
268.84110	120	
268.95875	88	
269.39973	80	
269.96925	682	1+
270.19031	84	
270.80886	112	
271.85249	304	1+
271.91753	80	
272.12752	80	
272.17138	144	
273.39089	96	
276.44073	112	
276.85929	270	1+
278.79228	508	1+
278.84095	150	
278.91454	254	1+
279.87933	82	
280.78846	488	1+
280.86017	100	
281.02060	84	
281.89220	100	
282.82046	82	
282.97541	88	
283.79499	142	
283.85866	358	1+
284.11691	96	
284.15196	110	
285.84562	296	
286.93014	88	
287.25283	82	
287.91183	156	
288.89080	94	
289.00578	80	
293.12108	140	
294.12352	96	
294.87381	78	
294.97096	76	
295.58060	82	
296.80972	104	
297.81518	164	
298.80563	400	
299.80544	306	
299.86765	100	
300.79921	374	1+
300.88155	84	
301.86136	324	1+
302.94308	88	
303.85707	684	1+
304.91188	196	1+
305.46368	98	
306.86433	80	
307.13663	140	
308.87910	92	
310.53217	80	
311.12605	108	
312.86240	86	
314.66134	78	
316.81614	326	
317.39854	80	
318.40771	78	
319.76102	98	
320.14142	140	
321.86821	124	
323.81426	76	
324.02522	130	
324.82291	80	
324.89771	86	
325.14142	96	
326.07872	82	
326.17190	84	
326.87167	222	1+
328.82814	134	
331.03737	80	
331.17152	76	
335.97299	80	
336.94702	86	
338.87152	84	
339.82705	118	
341.83438	96	
343.19211	106	
343.52562	112	
343.79869	80	
343.87875	90	
343.91024	88	
343.97641	92	
344.90417	92	
346.99354	92	
352.92268	78	
354.45553	84	
355.19363	76	
355.91591	102	
357.21337	114	
358.81742	88	
361.84769	96	
362.03203	88	
362.89948	100	
364.16601	94	
364.31869	78	
END IONS

###FS:    #m/z: 322.93156 #charge 1+
###MS: 126
###MSMS: 127
BEGIN IONS
TITLE=Cmpd 94, +MS2(322.9316), 28.0-35.0eV, 2.7min #127
RTINSECONDS=163.852
SCANS=126-127
PEPMASS=322.93156	1501694
CHARGE=1+
187.14909	74	
192.89029	68	
195.91735	68	
201.04131	86	
201.86758	68	
208.44494	84	
208.90095	66	
210.89971	102	
212.88459	124	
212.95098	92	
220.87708	116	
221.93673	68	
221.96243	62	
222.96604	92	
223.95826	132	
224.01062	76	
225.95755	78	
226.82558	84	
226.84449	78	
226.87192	78	
227.92957	68	
228.22967	78	
228.50066	64	
230.82859	88	
233.82507	74	
233.93017	84	
234.83816	82	
234.85525	66	
234.88348	74	
236.13456	94	
236.94825	62	
237.04134	62	
237.79974	66	
238.93961	174	
240.08316	88	
240.12887	90	
240.82316	114	
240.94145	1132	
240.99724	64	
241.82705	86	
241.94399	712	
242.82313	162	
242.84256	84	
242.94232	2790	1+
243.81744	70	
244.00353	82	
244.81325	88	
244.82849	112	
244.94111	680	1+
244.96330	76	
246.97822	250	
247.08548	80	
247.39108	74	
247.85746	134	
248.84975	156	
248.89925	78	
249.05423	62	
250.89503	98	
250.91635	76	
251.09728	72	
251.87808	62	
254.90859	108	
255.80538	66	
256.84234	86	
256.90348	68	
257.80382	104	
258.08774	80	
258.83479	216	
258.87750	72	
259.14837	70	
260.82981	74	
260.89270	90	
261.83259	108	
261.88615	164	
262.09980	68	
262.82878	150	
263.83627	80	
264.12743	68	
264.92627	70	
264.98013	78	
265.08631	70	
266.85332	178	
267.79988	106	
267.90760	146	
268.13580	64	
268.34673	62	
268.84423	100	
269.07743	78	
269.87065	78	
271.85020	100	
272.44779	90	
272.85339	74	
273.57172	80	
273.78151	72	
273.79669	126	
275.81135	142	
275.85230	180	1+
275.91021	84	
276.99649	72	
279.09243	842	1+
280.91357	84	
281.04974	66	
281.11556	72	
283.51048	86	
283.85828	72	
283.95127	98	
283.99466	78	
284.21000	70	
284.29572	496	1+
284.86184	292	
284.92701	84	
285.01800	70	
286.91796	98	
288.20859	124	
288.47354	102	
289.90826	96	
290.03770	76	
290.80571	74	
291.80454	126	
294.81490	74	
295.80220	80	
295.87400	76	
297.06650	74	
297.80546	70	
297.86822	150	
299.78525	238	1+
299.80315	64	
299.87946	84	
300.35823	80	
300.38360	86	
300.82037	68	
301.63035	70	
301.85818	80	
302.88446	130	
303.87960	104	
304.45132	100	
305.87817	80	
306.86482	98	
306.90551	62	
307.90011	96	
308.98682	64	
309.79900	66	
310.10385	88	
310.41956	60	
311.86646	96	
311.95742	64	
313.87546	80	
315.17551	68	
315.96714	62	
316.97898	102	
318.03332	76	
318.97386	62	
322.28019	124	
322.95121	70	
323.87835	72	
324.87381	62	
END IONS

###FS:    #m/z: 507.84751 #charge 1+
###MS: 126
###MSMS: 128
BEGIN IONS
TITLE=Cmpd 95, +MS2(507.8475), 28.2-35.2eV, 2.8min #128
RTINSECONDS=164.632
SCANS=126,128
PEPMASS=507.84751	108350
CHARGE=1+
196.01708	396	1+
200.89683	102	
214.88975	128	
224.98011	110	
232.89300	258	1+
250.90952	154	
252.07781	118	
252.10129	110	
263.95526	110	
265.85365	186	1+
268.11044	140	
270.85598	104	
285.89579	116	
287.85401	300	
287.90012	156	
288.87013	158	
289.88031	162	
290.15171	110	
290.86435	270	1+
293.87702	424	
293.90466	102	
294.12747	110	
294.87502	254	
296.85347	216	
297.85767	114	
301.86964	126	
303.86844	190	
305.86580	556	1+
305.97691	128	
307.89282	338	1+
307.97783	166	
308.14208	644	1+
308.87463	562	
309.86913	110	
309.88715	362	
310.16052	372	1+
310.87457	140	
311.88492	1452	1+
311.94370	130	
313.88253	302	
314.86289	272	
315.86420	274	
316.42574	120	
316.76750	214	1+
316.88544	148	
318.83187	126	
319.86210	136	
320.87337	264	1+
324.86606	138	
325.82765	120	
325.86806	134	
326.88148	1794	1+
327.15314	236	1+
327.80369	142	
330.16587	154	
330.79753	196	1+
330.88415	158	
331.88544	110	
332.87746	178	
333.82550	110	
335.88849	118	
336.84256	118	
336.87975	344	1+
337.88211	290	1+
342.83793	176	1+
343.77030	214	1+
343.79836	236	1+
346.78444	146	
346.81727	290	1+
347.78031	140	
348.05347	102	
348.17587	104	
348.78820	128	
348.85103	132	
348.92282	132	
350.79457	208	1+
351.77345	146	
351.80139	238	1+
351.82554	154	
351.88733	110	
351.91564	216	1+
352.85785	108	
353.77876	128	
353.85233	322	
354.76754	134	
360.76067	150	
362.37228	158	
362.87253	144	
364.86333	122	
365.37644	106	
365.76970	214	
366.78697	174	
366.84574	196	
367.71152	450	1+
367.76741	332	1+
367.89722	128	
368.89691	132	
368.91521	108	
370.79932	306	1+
371.78000	106	
371.93609	128	
372.73367	128	
372.80326	272	
373.72191	112	
373.73634	120	
374.87738	104	
375.81372	202	
377.82111	114	
378.78338	180	1+
380.72378	106	
380.87135	198	1+
381.84868	326	1+
382.71607	128	1+
384.18181	112	
384.85521	746	1+
385.11480	144	
385.77421	122	
385.82937	300	1+
388.44983	104	
389.20453	200	
389.74802	120	
390.71638	122	
390.84006	224	
390.86937	128	
391.73888	130	
391.84158	134	
392.72980	158	
392.82816	478	1+
392.86482	172	
393.78180	370	1+
394.81202	122	
394.90042	112	
395.05928	112	
395.83601	146	1+
397.87284	106	
398.72933	448	1+
399.78294	264	1+
401.79357	104	
402.86445	578	1+
405.74896	142	
405.78101	130	
405.86519	310	
406.78307	120	
406.85867	142	
407.74907	174	
407.86784	1442	1+
408.74466	204	
408.78486	190	1+
408.82054	114	
408.87027	1092	1+
408.92200	134	
409.72219	616	1+
410.72229	356	1+
410.74356	110	
410.84095	660	1+
410.86250	136	
412.73560	160	
412.83879	112	
413.07117	116	
413.81215	228	1+
414.75861	116	
415.77572	176	1+
419.78828	106	
420.81881	204	1+
421.78961	122	
421.88415	134	
422.86730	512	1+
423.75005	110	
423.78498	188	
423.78795	158	
424.35648	102	
424.77316	188	
425.75826	430	
425.88095	102	
426.75649	294	
426.86114	754	1+
427.73656	1066	1+
427.76450	178	
427.89258	152	
428.84843	638	1+
429.74451	498	1+
430.84742	198	
431.86403	156	
431.88285	214	
432.87045	256	
433.68969	126	
439.88986	138	
443.76732	128	
444.68892	102	
444.87435	1126	1+
445.72309	156	
445.74260	192	
446.71108	570	1+
446.74805	146	
446.79364	156	
447.71489	494	1+
448.79436	138	
448.88876	106	
450.74909	202	
450.87467	226	
451.75672	126	
455.83671	104	
457.91205	184	
462.88430	802	1+
465.72901	234	
467.70509	136	
467.89265	356	1+
485.90031	670	1+
END IONS

###FS:    #m/z: 336.94721 #charge 1+
###MS: 126
###MSMS: 129
BEGIN IONS
TITLE=Cmpd 96, +MS2(336.9472), 28.0-35.0eV, 2.8min #129
RTINSECONDS=165.405
SCANS=126,129
PEPMASS=336.94721	52672
CHARGE=1+
201.83248	86	
210.88414	132	
211.03968	70	
211.94518	984	
212.87917	728	1+
213.85488	92	
213.94039	552	1+
214.06149	68	
214.89584	78	
215.89364	120	
217.88330	70	
217.97755	68	
219.89624	68	
219.97276	78	
220.01644	76	
221.05597	92	
223.83270	68	
223.91890	72	
223.95959	98	
224.89997	78	
224.97718	216	
226.39895	94	
227.80142	96	
227.84589	78	
227.95849	170	
228.83663	78	
228.89644	106	
228.91061	70	
229.95603	1336	1+
230.89059	1124	1+
231.90948	68	
231.94975	926	
232.82509	238	1+
233.80429	98	
233.95275	68	
234.08433	78	
235.60838	92	
235.94722	202	
236.82380	90	
237.06372	68	
237.85658	74	
239.07971	74	
239.87194	74	
240.84412	174	
240.92295	88	
240.94707	74	
241.84915	72	
241.87123	78	
243.50662	96	
244.92094	78	
246.91035	80	
247.96716	408	1+
248.83536	70	
248.90176	580	1+
249.83224	76	
249.96033	268	
250.83400	374	1+
250.85085	92	
250.90480	102	
250.96694	148	
251.06586	68	
252.07489	68	
252.95675	226	
252.97176	552	
253.10352	94	
254.09090	72	
254.90185	92	
254.91741	72	
254.96874	204	
255.97378	94	
256.06962	70	
256.26227	70	
256.96084	72	
257.19307	74	
257.91807	70	
258.84676	426	1+
258.87541	80	
259.82851	86	
259.85200	316	1+
259.95910	76	
260.05411	74	
261.83417	128	
262.84568	80	
266.09504	126	
266.41135	72	
266.84655	120	
267.11334	80	
267.39023	82	
267.58110	70	
268.83961	932	1+
269.08062	94	
269.37866	70	
269.87560	68	
270.07161	68	
270.85314	74	
270.98561	286	
271.91509	120	
272.86941	88	
272.94260	90	
273.79313	72	
273.80751	84	
273.87966	78	
274.54135	76	
274.80189	68	
274.86533	340	1+
274.89361	90	
274.91784	74	
275.07477	80	
276.22263	74	
276.81398	66	
276.85923	980	1+
277.93725	74	
278.83787	214	
281.79746	78	
283.95121	70	
285.85487	238	
286.03749	102	
286.85022	876	1+
288.47982	86	
289.84320	94	
291.86110	304	1+
294.21186	72	
294.86390	124	
294.88658	72	
296.57580	70	
298.85387	128	
299.06087	128	
299.87576	100	
302.53275	100	
302.89360	84	
304.73235	74	
305.87185	84	
306.42364	76	
307.88271	92	
309.87139	180	
310.86595	112	
311.02112	84	
311.47237	70	
312.60840	70	
313.87109	90	
314.89243	72	
316.93464	70	
318.07047	84	
319.88962	104	
320.61374	92	
321.05145	74	
321.17709	80	
324.88787	72	
325.36521	92	
325.82152	76	
325.90208	76	
326.08739	76	
327.77291	72	
328.28846	74	
328.89528	164	
330.82095	70	
333.81584	78	
334.04485	78	
334.88254	80	
336.40998	100	
339.05908	68	
339.77634	68	
340.61179	100	
340.86126	90	
340.89999	88	
END IONS

###FS:    #m/z: 322.93156 #charge 1+
###MS: 130
###MSMS: 131
BEGIN IONS
TITLE=Cmpd 97, +MS2(322.9316), 28.0-35.0eV, 2.8min #131
RTINSECONDS=169.074
SCANS=130-131
PEPMASS=322.93156	1472116
CHARGE=1+
71.48957	100	
183.91783	82	
191.91115	74	
192.89163	88	
193.89135	56	
196.88791	66	
201.04305	56	
205.94964	162	
210.87552	66	
211.83433	60	
211.90407	66	
214.11541	66	
214.81689	58	
215.97716	80	
218.84904	72	
218.88758	70	
222.89461	82	
225.05178	62	
227.93266	100	
228.81454	74	
228.85156	84	
228.98337	74	
230.84722	66	
230.93675	72	
231.83880	62	
232.88925	70	
233.38793	62	
237.79507	108	
238.90315	66	
238.93910	76	
238.97318	58	
239.08542	60	
240.01560	64	
240.06258	62	
240.82104	70	
240.94309	1150	
240.99769	64	
241.08315	70	
241.83096	66	
241.94059	3148	1+
242.82356	60	
242.87097	78	
242.88802	78	
242.94250	2116	1+
243.79231	56	
243.82018	446	1+
243.87812	72	
244.00726	66	
244.89384	66	
244.94124	722	
244.98436	76	
245.83873	62	
246.85274	76	
246.97913	166	
247.38671	86	
247.85585	62	
248.05575	86	
248.84442	132	
249.81654	64	
249.87476	78	
249.96396	68	
250.15463	82	
250.84048	70	
250.94538	80	
251.03696	82	
251.33426	72	
251.83524	62	
251.95999	72	
252.03209	64	
255.83691	66	
256.07583	58	
256.89708	110	
257.80142	130	
258.83581	200	
259.97466	84	
260.83034	378	1+
261.83209	258	1+
262.01976	58	
263.09656	102	
263.97968	70	
264.87234	78	
265.00225	82	
265.06455	172	
265.86545	88	
267.84621	62	
269.02315	74	
269.14013	68	
269.80297	82	
269.87585	66	
270.80248	62	
271.17815	114	
273.22261	106	
273.79947	78	
273.81386	60	
274.90600	54	
275.81057	64	
276.85737	62	
278.99101	74	
279.09241	792	1+
279.41548	96	
279.79722	78	
279.81365	54	
280.06985	112	
280.13641	62	
281.87561	76	
281.98602	64	
283.06594	86	
283.79237	68	
284.09417	74	
284.21767	68	
284.29523	336	1+
284.86228	74	
285.86517	74	
285.91005	78	
286.77001	66	
286.91813	192	
286.97208	72	
287.79828	66	
287.82760	58	
287.89609	88	
287.91315	78	
288.90972	80	
288.93052	70	
289.79533	72	
290.85862	194	
292.43912	58	
292.92905	86	
293.80147	60	
294.36589	92	
294.85067	90	
296.42561	116	
296.80852	84	
298.13655	92	
300.57955	94	
300.91367	78	
301.73687	72	
302.85535	80	
305.89714	66	
306.78279	72	
306.89679	82	
307.79693	70	
308.10500	72	
308.87921	62	
309.04530	58	
313.86685	58	
314.19144	64	
314.82019	72	
315.10797	70	
317.86482	78	
323.78313	60	
323.89012	342	1+
324.61228	86	
325.75927	62	
325.85926	72	
326.07648	78	
326.17643	66	
327.08173	80	
328.14827	66	
END IONS

###FS:    #m/z: 507.84765 #charge 1+
###MS: 130
###MSMS: 132
BEGIN IONS
TITLE=Cmpd 98, +MS2(507.8476), 28.2-35.2eV, 2.9min #132
RTINSECONDS=169.846
SCANS=130,132
PEPMASS=507.84765	111306
CHARGE=1+
196.01777	164	
212.05078	124	
214.88727	112	
224.97896	106	
240.08380	138	
243.06571	250	1+
245.89793	102	
250.97242	128	
265.92597	148	
266.17113	124	
267.10423	194	1+
267.95001	160	
272.80394	128	
278.83587	426	1+
279.86589	314	1+
280.84599	100	
283.87595	190	1+
285.79755	118	
287.85329	244	
288.87204	114	
289.88134	196	
290.86784	678	1+
291.92971	186	1+
293.87478	818	1+
295.87627	102	
296.86460	152	
297.85397	436	1+
299.33540	102	
301.37181	106	
302.11204	152	
303.85994	258	
304.80571	184	1+
305.86180	548	1+
305.96464	158	1+
307.88741	168	
308.14386	676	1+
308.87035	830	1+
309.88682	182	
310.16133	542	1+
311.88444	1056	1+
312.90249	156	
312.91943	118	
313.11033	112	
313.35138	112	
314.87259	194	
315.90623	122	
316.38641	108	
316.79224	170	
318.93503	148	
319.85988	138	
322.85801	136	
323.86017	212	1+
323.87425	156	
324.00198	102	
324.37604	156	
325.89299	144	
326.88328	1050	1+
327.81001	124	
328.79416	124	
329.80317	282	1+
331.87026	102	
332.82009	450	1+
332.87394	442	1+
334.80126	102	
335.00105	188	1+
335.80983	122	
335.88388	190	
337.88439	148	
338.03730	180	1+
341.87586	110	
341.98925	156	1+
345.78130	204	1+
347.77969	368	1+
347.81546	106	
348.17388	142	
348.75695	120	
348.83274	154	
348.89286	228	
349.14267	102	
349.75304	166	
350.01488	144	
350.15278	140	
350.76161	136	
350.88719	162	
350.90768	128	
351.76436	184	
351.86401	184	1+
352.77405	108	
352.90904	138	
354.73540	258	1+
356.89064	114	
358.77440	136	
358.87802	146	
359.75861	132	
362.36288	146	
365.01992	100	
365.40665	120	
365.78662	302	1+
366.07970	146	
366.84174	346	1+
367.71814	198	
367.76622	410	1+
367.87914	160	
368.70603	188	
368.80369	328	1+
369.70714	118	
369.83770	116	
370.83668	114	
370.89518	108	
371.19498	146	
371.36452	102	
371.78140	380	1+
371.80873	222	
373.71777	268	1+
373.89986	102	
374.34032	100	
378.90859	102	
380.72225	128	
380.89763	106	
381.72519	132	
381.84705	144	
382.86054	112	
383.72164	104	
383.82821	112	
384.83317	138	
384.85614	250	
385.85679	244	
386.84973	474	1+
387.77270	114	
387.85014	300	1+
388.77513	126	
389.20595	206	
389.84812	124	
390.20113	170	
390.74733	382	1+
390.78469	206	
390.84413	224	
391.84649	152	
391.91424	136	
392.72995	152	1+
392.82756	162	
392.84788	106	
395.74494	124	
396.71690	110	
396.75296	112	
399.73070	184	
401.82076	104	
402.86700	414	1+
405.76090	152	
405.77804	510	1+
405.86222	128	
407.74194	206	
407.86334	1104	1+
408.86356	730	1+
408.90285	106	
408.92977	100	
409.72501	298	
410.73185	136	
410.75394	140	
410.83722	400	
411.84405	198	
412.73289	214	1+
412.84265	150	
413.88072	190	1+
414.76457	186	
417.82619	116	
417.85896	216	
421.88460	164	
422.87240	266	1+
423.77175	348	
424.34645	104	
424.77762	230	
425.75928	508	
426.76686	276	
426.86468	888	1+
427.73715	1002	1+
428.84996	586	1+
428.87837	136	
429.70224	312	1+
430.74710	194	
430.85177	176	
431.86769	482	1+
433.85279	108	
434.85543	132	
436.88181	214	1+
439.79034	128	
442.68843	158	
443.76405	108	
444.87427	1070	1+
445.73968	416	1+
446.10867	112	
446.79250	136	
446.87239	130	
447.71847	140	
448.78167	252	1+
449.88378	372	1+
450.70070	292	1+
450.75267	504	1+
453.72939	108	
454.28296	136	
462.88489	564	1+
463.25553	104	
467.89042	374	
468.89145	234	
469.89220	214	
485.90113	230	
492.29190	158	
504.80664	116	
END IONS

###FS:    #m/z: 336.94728 #charge 1+
###MS: 130
###MSMS: 133
BEGIN IONS
TITLE=Cmpd 99, +MS2(336.9473), 28.0-35.0eV, 2.9min #133
RTINSECONDS=170.618
SCANS=130,133
PEPMASS=336.94728	52582
CHARGE=1+
183.90631	66	
191.95377	74	
195.97906	64	
197.02582	72	
198.02677	82	
200.88470	66	
202.13801	66	
205.95146	66	
206.96398	64	
210.92191	64	
211.94558	1058	1+
212.87820	528	
213.89190	72	
213.94136	502	
215.89154	298	1+
215.93753	72	
219.89351	152	
221.82705	68	
223.95977	82	
224.01620	68	
226.90878	94	
227.82363	74	
227.83832	72	
228.89263	112	
229.95600	1076	
230.83985	80	
230.89149	914	1+
231.21681	64	
231.95097	618	1+
232.87763	72	
233.83049	68	
233.89912	122	
233.94611	112	
234.82669	120	
235.82608	102	
236.85202	64	
237.85858	78	
237.87946	78	
238.85754	66	
240.83633	274	1+
241.16683	70	
242.17104	80	
242.85067	126	
243.87848	78	
245.38806	78	
245.83298	70	
247.96602	290	
248.89888	262	1+
249.96356	138	
250.83720	64	
250.95184	142	
251.04453	70	
251.83572	194	1+
252.13143	96	
252.97244	676	
253.08211	168	
253.90715	196	
254.09090	70	
254.90336	100	
254.96768	356	
255.03327	68	
255.90849	70	
256.84630	142	
256.88372	70	
257.84062	72	
258.00101	100	
258.84999	624	1+
258.96837	86	
259.23493	66	
259.85520	366	1+
260.82563	94	
260.95075	188	1+
261.23571	76	
261.47605	92	
261.82859	64	
262.82819	240	1+
265.02019	76	
265.20235	80	
266.73241	90	
267.84005	116	
268.84011	554	1+
269.86170	68	
270.98016	88	
271.82590	66	
271.91541	84	
273.88682	68	
273.90824	64	
274.80212	68	
274.86088	134	
274.90055	144	
275.85723	474	1+
275.95421	112	
276.86003	290	1+
276.96572	68	
277.83539	130	
278.83919	466	1+
278.86440	136	
278.88197	92	
279.24288	72	
280.84081	88	
281.46946	74	
281.84357	120	
282.85882	98	
283.03057	130	
283.10359	88	
284.88115	84	
285.84868	644	1+
288.85796	170	
290.14895	86	
290.79318	74	
291.13962	90	
291.80161	70	
291.86628	74	
293.10381	124	
293.80512	64	
293.86030	78	
293.91533	72	
294.85088	66	
294.87680	64	
294.89686	88	
295.11834	96	
295.16690	98	
297.94332	102	
298.27848	66	
298.95108	72	
299.78188	66	
300.85210	96	
300.87353	76	
301.86474	76	
302.81275	78	
303.90533	64	
305.86721	120	
305.92938	100	
306.86437	68	
307.89007	72	
309.87202	106	
309.89359	88	
310.87021	68	
311.88700	92	
313.01017	90	
313.80144	74	
313.82320	74	
315.89536	88	
316.81135	80	
318.82436	66	
320.88653	66	
322.81411	86	
323.87180	66	
323.89165	68	
324.85356	78	
325.89475	76	
326.88613	80	
328.70945	70	
328.84197	108	
328.86963	80	
329.89891	66	
331.42639	94	
333.76867	80	
333.78658	98	
333.88327	74	
334.39718	82	
335.11608	70	
337.89782	76	
338.89627	100	
340.39000	84	
340.60784	76	
END IONS

###FS:    #m/z: 340.94221 #charge 1+
###MS: 134
###MSMS: 135
BEGIN IONS
TITLE=Cmpd 100, +MS2(340.9422), 28.0-35.0eV, 2.9min #135
RTINSECONDS=174.275
SCANS=134-135
PEPMASS=340.94221	503992
CHARGE=1+
66.76641	110	
93.28610	80	
97.66662	78	
185.93341	82	
190.94979	96	
192.92788	74	
196.88694	84	
197.96308	106	
201.86912	76	
202.51332	92	
203.88759	76	
208.95944	74	
209.12120	84	
210.93929	330	
212.88185	104	
213.88043	78	
213.94030	960	1+
215.89013	178	
216.88266	92	
218.88332	74	
223.96272	84	
226.88662	74	
228.85545	78	
228.89914	122	
228.94666	128	
229.89478	76	
230.84523	84	
230.88814	138	
230.94604	92	
231.56033	92	
231.88908	94	
231.95121	266	1+
232.89621	310	1+
232.91752	94	
233.89815	262	1+
235.88174	80	
237.84230	94	
237.89236	74	
238.09917	82	
241.84402	210	1+
241.89687	142	
243.83777	184	
243.88634	100	
243.90162	108	
243.96845	72	
244.91572	92	
244.95562	132	
245.84251	166	1+
247.87169	72	
248.14658	88	
250.59161	74	
250.86003	80	
250.90058	72	
251.04243	74	
251.79614	76	
254.90874	116	
254.96839	188	
255.78703	100	
255.96927	138	
256.86433	82	
256.89454	102	
257.93203	80	
258.84942	360	
259.84790	230	
259.87587	80	
260.85874	124	
260.95236	78	
261.13633	84	
261.57708	76	
261.83540	116	
261.89392	76	
261.91303	76	
261.98261	74	
262.83998	86	
262.93122	84	
263.88197	72	
264.42114	80	
264.54060	84	
264.86732	100	
264.96449	76	
265.18815	100	
267.10111	72	
268.84238	132	
269.84558	146	
270.84810	108	
271.36066	92	
272.93742	130	
273.81148	78	
273.86832	84	
274.85602	76	
275.87158	134	
276.46355	74	
276.85640	538	
277.86361	358	
277.92287	76	
277.95788	88	
278.84314	320	
278.87790	116	
279.19358	86	
279.85058	354	1+
280.83584	104	
280.91977	88	
281.43684	76	
281.52726	80	
282.86342	80	
282.95918	126	
283.59419	106	
283.82929	74	
283.84780	72	
284.84409	112	
285.83505	84	
287.85652	74	
288.19834	74	
288.80542	72	
290.78897	92	
290.85405	76	
291.51816	112	
292.07833	92	
293.87619	150	
294.87699	110	
295.40744	72	
295.86260	116	
296.03458	72	
296.95647	74	
298.02618	90	
298.05883	270	1+
298.85683	202	1+
299.87449	94	
300.55393	72	
301.86358	126	
302.94592	106	
304.13021	100	
304.94657	72	
306.13582	102	
308.92671	80	
310.90646	80	
312.03994	76	
312.18641	88	
312.79966	78	
312.82338	126	
314.84859	84	
314.99260	80	
316.81464	94	
316.92233	74	
317.06624	108	
318.86613	82	
319.50219	86	
321.22315	78	
323.84291	88	
325.95215	72	
326.12055	96	
328.18879	92	
330.63998	100	
330.81576	184	1+
333.83606	88	
335.16767	80	
336.72757	92	
338.39262	84	
340.80285	118	
343.88099	88	
END IONS

###FS:    #m/z: 363.95843 #charge 1+
###MS: 134
###MSMS: 136
BEGIN IONS
TITLE=Cmpd 101, +MS2(363.9584), 28.0-35.0eV, 2.9min #136
RTINSECONDS=175.047
SCANS=134,136
PEPMASS=363.95843	202916
CHARGE=1+
185.60190	76	
187.83349	82	
189.86373	98	
191.86019	80	
197.96129	94	
201.87708	84	
205.92479	94	
206.94633	84	
207.94911	80	
208.88592	104	
208.97211	84	
209.94485	462	1+
212.87942	1228	
212.92381	78	
214.89431	74	
218.88868	82	
222.95417	470	1+
223.07812	80	
224.84743	76	
224.94991	564	1+
226.85348	80	
226.89830	84	
226.94759	3292	1+
227.88298	88	
227.92961	206	
228.03153	74	
228.89380	284	1+
228.94336	3570	1+
230.89090	1496	1+
232.83758	174	1+
232.89093	90	
234.79664	76	
234.88094	190	
237.06322	88	
240.07921	78	
240.81917	172	1+
240.94356	150	
240.96461	332	1+
241.84246	74	
241.89745	78	
241.94129	764	1+
242.94470	650	1+
242.95836	188	
243.82186	128	
244.82121	146	
244.95757	2344	1+
245.83546	116	
245.92500	88	
245.94167	118	
246.85399	86	
246.95390	2280	1+
247.83139	74	
248.80429	320	1+
248.89881	678	1+
250.79481	110	
250.95115	96	
250.97106	154	
252.83929	192	1+
253.09090	134	
253.85996	82	
253.90787	194	
255.14302	84	
257.97939	78	
258.80611	166	
258.83265	172	
259.84841	130	
260.82645	84	
260.84300	82	
260.96854	160	
261.15622	74	
261.83328	190	
262.54521	76	
262.83761	238	
263.11836	80	
263.82873	152	
264.02597	78	
264.81988	100	
264.88036	76	
265.79067	170	1+
265.97591	162	
266.09601	144	
266.82045	256	1+
267.13331	80	
267.97476	320	
268.41116	100	
268.94443	90	
269.10171	92	
269.97312	246	
271.40482	82	
271.80395	82	
271.92284	142	
272.16890	164	
273.80338	74	
273.90287	82	
274.80605	90	
276.46547	106	
276.80442	86	
276.86361	76	
277.84674	96	
277.86394	124	
278.84333	290	1+
279.10999	212	1+
279.79512	452	1+
279.82166	122	
281.89168	134	
282.80222	262	1+
284.84660	392	1+
285.79410	76	
285.89567	82	
288.86445	396	1+
289.42317	116	
289.86769	264	1+
289.90511	92	
290.06482	82	
292.06568	84	
292.44968	84	
293.36195	78	
294.12050	122	
294.93699	74	
295.13322	94	
295.86350	150	
296.07050	78	
297.07491	76	
298.80680	274	
298.93194	148	
299.80209	700	1+
300.80359	442	1+
300.86293	82	
301.83134	146	
301.86001	98	
303.85550	166	
305.83042	86	
306.31607	94	
307.88430	92	
307.89932	126	
308.16933	74	
308.84874	76	
308.87895	80	
309.52884	74	
311.89328	86	
315.73610	74	
315.86272	136	
316.11132	76	
317.81897	76	
318.81151	74	
318.93674	104	
319.80599	96	
319.88128	82	
321.81683	352	1+
321.85857	138	
322.70617	84	
322.89340	84	
322.93181	132	
322.99732	74	
323.16712	78	
323.68370	108	
324.11927	76	
324.89664	114	
325.18445	146	
328.90298	78	
331.21617	90	
331.71916	74	
336.94715	160	
338.97123	74	
339.26514	84	
339.82730	92	
340.97234	78	
341.45560	84	
341.73022	88	
342.04569	76	
343.51430	96	
348.17433	106	
351.06324	74	
351.45020	98	
363.38872	94	
364.25042	74	
365.33872	84	
365.38313	76	
368.20518	82	
END IONS

###FS:    #m/z: 507.84759 #charge 1+
###MS: 134
###MSMS: 137
BEGIN IONS
TITLE=Cmpd 102, +MS2(507.8476), 28.2-35.2eV, 3.0min #137
RTINSECONDS=175.819
SCANS=134,137
PEPMASS=507.84759	99944
CHARGE=1+
196.01730	134	
224.97362	112	
232.88965	282	1+
237.85612	110	
238.06624	126	
240.07843	122	
244.09545	100	
248.01146	118	
251.10118	100	
252.08112	302	1+
257.52575	102	
258.83989	98	
265.39219	100	
268.97296	124	
272.87634	102	
275.93260	136	1+
275.94917	124	
276.15090	104	
283.58106	100	
285.85178	332	1+
287.85176	580	1+
288.87000	102	
290.87028	226	
291.86572	126	
293.87634	450	
294.87605	230	
294.97879	132	
295.81044	140	
295.86671	108	
296.85307	152	
296.89318	118	
297.80143	288	1+
299.64785	102	
299.84837	160	
301.85656	126	
303.87267	128	
305.01350	112	
305.86326	442	1+
306.12506	128	
307.88979	266	
308.14353	316	
308.87654	646	1+
309.14833	134	
309.85096	116	
310.16190	230	
310.89228	130	
311.16869	240	1+
311.88484	1496	1+
311.97671	110	
313.88453	210	
314.77579	136	
314.86506	334	
314.88558	156	
316.86551	116	
317.85691	124	
317.88354	156	1+
318.82484	106	
319.79191	156	
323.87613	136	
324.86324	154	
325.83329	214	1+
325.89191	218	
326.75731	318	1+
326.88595	846	1+
327.80782	142	
328.10263	102	
328.80701	182	1+
328.87877	272	1+
330.95219	116	
332.81071	164	1+
332.87836	124	
334.91017	158	
335.78791	120	
336.39294	150	
336.95370	136	
339.77227	164	1+
340.90331	102	
342.02250	130	
342.90691	102	
343.75550	106	
346.74519	128	
346.79592	112	
346.87137	208	1+
347.11017	108	
347.40090	116	
347.77551	730	1+
347.93227	132	
348.02228	110	
349.75847	444	1+
349.81174	236	1+
349.83306	156	1+
350.88138	132	
353.78666	124	
353.86415	98	
354.77707	100	
355.85249	110	
357.85114	110	
358.85595	112	
365.71561	236	1+
365.77369	200	
365.78786	150	
366.17687	152	
366.79043	110	
366.84292	370	1+
367.71367	302	1+
367.76567	600	1+
368.89387	230	
369.48814	102	
369.71798	340	1+
369.83652	120	
370.71229	316	1+
371.18700	240	1+
371.80223	468	1+
373.71896	274	1+
373.85955	136	
373.88804	172	
374.82385	162	
377.73433	324	1+
377.77321	230	1+
377.80598	252	1+
380.71694	324	1+
380.74626	148	
381.71832	232	1+
381.76766	108	
381.84076	198	
382.84918	104	
382.97564	100	
383.77250	154	
384.85362	406	
385.85219	200	
386.84681	404	1+
388.77249	124	
388.87032	98	
389.20327	150	
389.72722	302	1+
389.77582	118	
389.84767	114	
390.84402	700	1+
392.82535	648	1+
394.85795	140	
395.77294	210	1+
395.84539	270	1+
397.74239	140	
398.73449	128	
398.76950	104	
399.72786	168	
399.85076	150	
403.86882	490	1+
404.86977	384	1+
405.76072	406	1+
405.78884	186	
407.73762	190	1+
407.86932	468	
408.85376	748	1+
409.72256	194	
410.75964	154	
410.83839	662	1+
411.73051	158	
411.75419	146	
412.10041	122	
412.75547	272	1+
413.07977	102	
413.75958	178	1+
413.87897	190	
413.89901	110	
414.69790	108	
415.84258	264	1+
416.87656	124	
418.74245	256	1+
421.88537	210	
422.86822	330	1+
423.75463	156	
423.77492	550	1+
423.79600	112	
424.82899	176	1+
425.34625	104	
425.75514	1404	1+
426.86714	316	
427.73586	1226	1+
427.86379	178	
428.32961	102	
428.76748	132	
428.79693	184	1+
428.84918	998	1+
429.69927	116	
429.72322	106	
429.87483	144	
430.74487	172	
431.86968	254	1+
432.33217	110	
432.78227	100	
433.11655	178	
433.85347	262	
437.72621	124	1+
441.77232	124	
444.09603	106	
444.87239	750	1+
445.68897	218	1+
445.74727	978	1+
445.77707	112	
447.71317	460	
448.77236	160	
448.88364	120	
449.87501	448	1+
450.79151	130	
450.87514	264	1+
451.71018	104	
451.75268	180	1+
451.78212	108	
457.75863	102	
459.08622	208	1+
460.73837	106	
462.88554	270	
463.90197	116	
465.72014	110	
467.89076	706	1+
468.71568	128	
470.77937	102	
485.90188	146	
491.80475	114	
END IONS

###FS:    #m/z: 340.94211 #charge 1+
###MS: 138
###MSMS: 139
BEGIN IONS
TITLE=Cmpd 103, +MS2(340.9421), 28.0-35.0eV, 3.0min #139
RTINSECONDS=179.51
SCANS=138-139
PEPMASS=340.94211	524918
CHARGE=1+
190.94678	130	
191.95060	86	
192.93062	112	
193.90474	76	
195.08807	76	
196.88314	106	
197.87985	82	
198.88120	76	
205.94767	132	
206.93197	112	
208.93829	72	
210.94000	252	1+
211.84304	74	
211.98623	92	
212.88091	100	
213.87820	84	
213.93854	476	1+
214.89745	198	
215.11578	82	
215.88671	126	
215.93780	186	
217.82911	78	
217.88342	142	
221.53833	102	
222.94874	140	
224.95052	78	
224.97520	106	
226.89583	108	
228.84545	82	
228.93972	174	
231.89218	158	
231.94792	384	1+
233.87176	78	
233.96115	100	
235.89677	110	
236.42516	76	
236.74043	106	
236.87865	74	
238.00630	104	
238.06697	92	
238.85984	112	
238.90057	314	1+
239.82293	78	
240.23736	102	
240.83945	418	1+
240.85064	88	
241.84467	254	1+
243.83770	128	
244.84265	118	
244.85837	130	
245.05727	92	
245.07265	76	
245.83317	126	
246.06534	110	
246.97591	72	
249.95888	220	
250.88346	82	
250.91431	78	
250.95348	144	
251.91304	76	
251.96395	72	
253.16389	120	
253.55671	82	
254.91952	80	
254.96635	170	
255.07438	78	
255.91431	152	
255.96958	82	
256.11490	80	
256.18948	84	
256.89500	86	
256.91550	90	
257.85117	190	
258.84702	498	
259.81288	80	
259.85502	246	
259.95903	284	
260.83262	242	
260.85189	144	
261.15633	80	
261.84015	152	
261.85726	124	
262.12389	78	
262.39630	108	
262.83884	86	
263.43954	114	
263.97794	74	
264.87017	72	
265.00617	72	
265.93051	90	
266.27899	82	
266.99974	120	
268.83968	172	
269.34561	88	
271.84601	216	1+
272.35436	104	
272.82322	136	
272.91842	72	
272.93662	72	
273.81637	94	
274.87815	126	
275.86115	156	
276.07350	78	
276.52050	106	
276.85745	790	1+
276.88428	98	
277.38888	84	
278.84452	906	1+
278.87935	114	
281.17300	84	
281.84244	96	
281.86132	172	1+
281.89401	76	
282.87977	102	
283.79801	84	
284.86508	102	
284.91603	74	
285.02012	82	
289.83106	82	
290.88331	76	
291.87264	92	
292.88871	72	
293.03826	92	
294.81256	74	
295.87691	132	
296.86228	202	
297.82251	74	
297.88831	164	
298.30385	72	
298.85386	118	
298.90631	84	
299.85191	78	
301.86016	170	
303.01553	84	
304.92521	72	
305.81125	134	
307.79435	84	
307.81397	104	
307.94333	78	
308.40852	82	
309.87392	132	
311.82572	74	
311.86999	106	
316.04591	74	
316.19232	86	
316.89390	72	
317.78812	80	
318.38622	76	
318.81773	76	
319.80532	90	
323.86506	86	
324.38022	108	
326.73965	92	
327.41253	78	
330.08861	76	
330.98014	78	
332.37926	82	
340.99048	82	
341.89364	80	
343.71916	78	
END IONS

###FS:    #m/z: 363.95816 #charge 1+
###MS: 138
###MSMS: 140
BEGIN IONS
TITLE=Cmpd 104, +MS2(363.9582), 28.0-35.0eV, 3.0min #140
RTINSECONDS=180.281
SCANS=138,140
PEPMASS=363.95816	205482
CHARGE=1+
54.11996	92	
188.43648	80	
189.86523	136	
193.85512	126	
202.03508	78	
207.87015	124	
209.94446	564	1+
210.88546	230	
212.88086	872	
213.89546	86	
215.87886	80	
216.48464	80	
219.86928	84	
221.10331	90	
222.95078	332	
223.95951	280	
224.94826	580	
226.11799	86	
226.88990	96	
226.94760	3624	1+
227.90084	98	
227.93299	208	
228.89401	280	1+
228.94259	3378	1+
229.47635	100	
229.84161	88	
229.87757	92	
230.88960	1182	1+
230.91086	76	
234.88048	108	
236.04758	76	
236.41568	78	
239.07121	150	
240.08321	88	
240.94155	270	
240.96617	260	
241.94232	346	
241.96918	108	
242.82167	282	1+
242.88812	78	
242.94345	468	
242.96124	164	
243.01255	80	
243.96857	84	
244.07794	88	
244.82287	162	
244.84234	138	
244.95719	2420	1+
244.99022	84	
246.90425	114	
246.95435	1998	1+
248.80541	124	
248.89987	894	1+
249.05596	114	
249.80814	100	
249.88245	78	
250.89906	176	
251.07407	86	
251.79833	92	
252.99767	78	
258.85084	114	
258.97227	90	
259.84533	142	
259.94335	78	
260.83436	124	
260.96922	260	
261.83069	224	
261.96470	150	
262.79029	92	
263.83038	84	
264.98308	122	
266.09480	140	
266.81702	250	
267.78131	114	
267.80685	320	1+
267.85542	86	
267.97487	484	
269.97090	164	
270.96825	80	
272.02645	86	
272.17456	182	
273.30378	102	
273.89904	92	
274.42328	98	
276.00607	94	
276.85541	212	
276.87405	88	
278.80129	358	1+
278.83843	274	1+
279.10848	132	
280.79882	148	
280.82777	100	
281.78418	396	1+
282.14993	162	
282.18897	94	
283.82693	88	
283.84838	122	
283.88521	90	
285.82174	94	
285.84711	76	
286.87196	84	
287.85372	92	
288.46128	76	
288.87202	82	
290.10469	80	
290.94393	84	
293.10140	80	
293.12254	190	
293.52383	80	
296.81333	114	
297.81127	246	
297.88815	76	
298.80437	810	1+
298.87702	88	
299.02317	114	
299.98993	88	
300.02557	126	
300.79793	514	1+
301.87360	208	1+
303.81077	126	
303.85576	438	1+
303.94622	136	
304.54350	92	
306.17006	86	
307.13558	94	
308.15869	80	
308.83592	124	
309.94149	108	
311.88179	84	
313.96918	94	
314.34548	76	
316.43888	114	
316.81493	90	
317.87649	86	
317.94569	84	
318.81347	76	
320.13276	230	1+
321.82210	164	
321.86416	82	
322.93009	228	
323.85005	94	
323.90694	88	
324.05149	140	
324.11941	86	
324.80484	82	
325.14109	82	
325.19007	92	
325.87458	260	1+
326.87793	224	1+
326.97638	122	
332.08156	84	
332.93450	106	
333.10303	88	
333.76876	86	
334.02011	80	
334.86883	76	
337.74664	76	
337.94655	120	
338.87807	78	
339.82156	82	
340.08642	78	
346.85185	86	
347.78106	76	
347.88387	76	
353.77886	102	
361.71934	124	
362.12828	82	
363.95548	78	
364.38868	82	
364.76171	78	
END IONS

###FS:    #m/z: 336.94723 #charge 1+
###MS: 138
###MSMS: 141
BEGIN IONS
TITLE=Cmpd 105, +MS2(336.9472), 28.0-35.0eV, 3.1min #141
RTINSECONDS=181.053
SCANS=138,141
PEPMASS=336.94723	47864
CHARGE=1+
86.63263	74	
163.46654	80	
186.86524	76	
189.86345	84	
196.88974	72	
198.88411	106	
200.87781	72	
205.94720	78	
210.88533	124	
211.94565	1386	1+
212.05035	72	
212.87944	796	1+
213.94100	508	1+
215.93417	78	
221.06146	106	
221.83452	70	
223.95956	118	
223.98086	72	
224.96716	78	
226.62789	112	
226.81474	88	
228.89420	138	
229.84270	90	
229.95586	1112	
230.88981	1330	1+
231.95271	420	
233.82798	72	
233.94732	78	
234.89258	90	
235.96100	82	
238.83959	104	
239.04764	80	
239.88168	74	
239.90423	78	
239.94574	244	1+
240.82216	86	
240.83564	106	
240.88696	86	
241.08482	76	
241.84542	328	1+
242.43868	96	
244.20463	74	
246.09851	74	
246.11774	74	
247.85451	72	
247.96451	430	
248.90103	180	
249.05518	94	
249.82874	174	
249.90379	218	
249.96921	112	
250.83482	222	
250.95314	78	
250.96996	124	
251.07413	180	1+
251.82576	154	
252.84210	130	
252.86299	72	
252.97043	640	1+
253.04093	82	
253.80331	76	
253.90862	366	1+
254.88652	84	
254.96847	396	
255.90256	84	
256.84902	144	
256.91465	90	
257.86032	164	
258.84480	366	1+
260.46428	86	
260.83681	164	
260.85588	90	
260.93623	72	
260.96193	86	
261.05900	88	
261.38271	98	
261.83759	80	
261.97948	118	
262.11587	96	
262.89256	96	
263.10263	78	
263.42149	94	
264.42497	104	
264.87626	72	
264.96430	76	
265.87241	78	
267.84360	130	
267.86639	78	
268.02482	74	
268.19821	108	
268.84251	938	1+
268.94244	88	
269.00095	76	
269.04961	76	
270.86256	122	
271.92123	94	
271.95198	108	
272.85120	100	
273.79334	72	
273.97008	86	
274.93208	124	
275.84234	146	
275.87557	84	
275.99178	70	
276.86023	846	1+
277.83935	138	
278.83364	772	1+
278.86868	230	1+
279.83480	556	1+
280.12786	88	
283.95116	84	
284.87682	78	
285.18145	80	
285.85909	114	
286.11129	78	
286.85296	674	
287.85155	458	
288.87244	98	
289.79128	76	
289.85745	130	
289.91529	226	
291.85054	74	
292.08459	90	
293.10903	128	
294.85457	90	
296.99448	82	
297.12154	76	
297.37756	88	
298.05376	76	
298.12169	94	
298.30585	70	
298.38241	76	
298.80693	80	
298.87576	136	
299.00911	116	
299.87592	102	
300.01149	74	
300.78589	88	
300.87779	72	
303.86123	204	1+
303.96124	86	
308.86827	212	1+
308.94166	72	
309.91152	84	
310.86812	246	1+
311.94115	94	
314.82045	76	
317.81011	88	
317.93492	70	
318.46479	88	
319.07207	68	
319.39029	74	
320.83368	70	
321.42466	174	
322.19004	72	
328.83193	68	
328.92724	82	
329.91720	100	
332.83392	78	
334.02016	70	
334.04294	68	
334.29189	94	
334.88899	72	
335.89017	70	
336.61920	86	
338.25006	74	
339.90505	102	
340.84067	82	
END IONS

###FS:    #m/z: 322.93153 #charge 1+
###MS: 142
###MSMS: 143
BEGIN IONS
TITLE=Cmpd 106, +MS2(322.9315), 28.0-35.0eV, 3.1min #143
RTINSECONDS=184.733
SCANS=142-143
PEPMASS=322.93153	1411612
CHARGE=1+
132.42398	62	
185.99676	68	
190.08681	70	
195.91569	66	
197.09831	82	
197.88484	128	1+
198.84513	58	
204.95671	60	
207.94922	86	
208.89040	98	
209.10338	78	
211.11988	72	
211.89128	66	
212.82831	62	
214.89579	68	
215.11742	64	
218.84339	68	
222.07592	72	
222.87423	86	
222.95110	66	
223.95967	322	1+
225.87446	136	1+
225.89455	66	
226.37825	94	
226.82390	62	
226.84075	62	
228.79045	84	
228.85059	194	
229.35883	86	
229.90043	102	
230.01406	88	
230.15352	68	
230.82831	66	
230.84730	76	
230.89124	74	
231.10286	70	
233.16260	116	
234.90388	74	
235.79311	102	
236.85787	82	
236.94639	72	
238.84210	56	
238.89241	62	
238.94274	112	
240.10052	68	
240.82432	174	
240.94215	1204	
241.91718	60	
241.94025	3370	1+
242.83329	274	
242.94237	2298	1+
243.06350	64	
243.14834	60	
243.81874	86	
243.88062	78	
244.34683	74	
244.80578	92	
244.81881	70	
244.83246	60	
244.94021	524	1+
245.07753	102	
246.80804	68	
246.97005	60	
248.84145	76	
248.86080	70	
251.04268	62	
251.10499	90	
251.88205	134	
252.16682	68	
252.82994	72	
253.35730	60	
254.90960	86	
254.93300	66	
255.80273	84	
256.04804	74	
256.81008	180	
256.91967	106	
257.79522	62	
258.83401	360	1+
258.86261	68	
258.90482	68	
258.97215	74	
259.08116	68	
259.44284	98	
259.92567	72	
260.34140	72	
261.82927	460	1+
261.96639	76	
262.83045	324	1+
263.92981	66	
263.97571	84	
265.08221	78	
266.44922	100	
266.85780	116	
266.95871	78	
270.01536	86	
270.02837	60	
270.19069	66	
271.79982	72	
271.85163	64	
273.07258	62	
273.85017	78	
274.55957	70	
274.87101	64	
276.97009	72	
278.81638	58	
279.09286	378	
280.09511	564	
280.12993	84	
280.78617	72	
281.37628	62	
282.86083	144	
282.95267	88	
283.85995	62	
284.29299	158	
284.37749	64	
284.87873	56	
285.29857	68	
285.42616	100	
286.78459	58	
286.85044	92	
287.14736	60	
287.79431	76	
288.20251	58	
289.79428	198	1+
289.82234	66	
293.81792	66	
294.86430	64	
294.95170	60	
296.92886	70	
297.86291	82	
299.79881	58	
301.88574	58	
301.90960	66	
302.82325	64	
303.81136	92	
303.94417	84	
304.37415	78	
304.79408	66	
305.15284	66	
305.87060	122	
307.80076	162	1+
307.81814	60	
307.88058	80	
309.88323	82	
310.83958	78	
312.80820	72	
312.87336	80	
313.84719	62	
313.88086	106	
314.15878	60	
314.82908	94	
315.76885	58	
316.80614	86	
319.82704	72	
321.18814	68	
322.17696	60	
323.36997	68	
324.88463	98	
326.33578	58	
327.90579	64	
END IONS

###FS:    #m/z: 340.94217 #charge 1+
###MS: 142
###MSMS: 144
BEGIN IONS
TITLE=Cmpd 107, +MS2(340.9422), 28.0-35.0eV, 3.1min #144
RTINSECONDS=185.505
SCANS=142,144
PEPMASS=340.94217	526276
CHARGE=1+
191.95293	74	
192.92955	108	
196.39550	76	
204.93193	78	
209.94746	76	
210.93817	72	
213.88008	150	
213.94026	588	1+
214.88510	214	
215.88350	166	
215.93765	136	
216.88858	130	
217.88353	170	
219.87653	74	
220.87700	82	
221.94789	74	
222.08320	94	
223.83067	94	
223.97099	82	
224.87901	90	
225.10561	92	
226.92213	120	
226.97176	78	
227.11270	82	
228.84243	74	
228.89614	92	
228.94403	184	
230.88966	130	
230.96081	74	
231.95208	364	
232.90048	76	
234.90231	80	
235.89323	168	
235.94780	84	
235.98736	80	
236.88821	70	
239.84942	174	
239.87780	78	
240.83918	436	1+
240.90767	74	
241.84444	262	1+
241.94747	74	
242.83268	100	
242.89409	76	
243.84365	128	
244.83880	72	
245.00172	72	
246.04164	136	
246.85616	104	
246.94857	104	
246.97979	70	
247.00462	80	
248.85698	70	
249.03707	70	
249.90229	130	
249.96794	86	
250.43622	90	
251.88001	92	
251.95810	72	
252.97930	126	
254.87032	72	
254.96834	88	
256.85275	206	
256.89841	148	
257.49223	102	
257.90419	128	
258.84945	262	
258.87278	78	
258.90096	72	
259.85059	162	
259.95709	70	
260.83763	202	
261.08759	72	
261.82638	76	
261.85936	110	
261.91698	72	
261.94469	76	
262.79833	82	
262.83071	72	
265.03407	92	
265.06206	74	
266.80423	104	
266.86358	142	
267.90217	90	
268.84069	178	
269.92233	140	
270.43880	82	
270.81443	88	
270.84304	138	
270.90577	74	
272.87329	100	
273.79271	140	
274.86088	158	
275.81247	72	
275.86492	122	
275.99005	78	
276.42261	76	
276.85643	328	
277.00457	88	
277.86653	354	1+
277.96617	72	
278.84547	184	
279.61222	84	
279.84205	94	
279.86242	214	
279.90851	76	
280.63986	112	
280.84163	72	
281.05347	96	
281.86512	82	
281.88791	88	
283.14677	72	
283.57495	76	
284.86231	80	
284.89184	74	
285.87063	76	
286.79945	72	
289.50901	110	
289.80978	78	
290.84032	90	
291.91459	78	
292.87129	82	
293.85010	70	
296.23538	72	
299.00824	92	
299.79025	72	
299.87497	106	
300.16474	84	
300.85716	188	1+
301.72154	92	
301.92681	72	
302.87901	82	
302.94690	152	
304.94863	92	
306.97626	100	
307.89140	136	
308.14325	72	
308.87700	76	
311.88255	112	
312.80259	88	
313.80574	78	
314.84676	72	
315.39791	88	
316.44980	82	
318.14499	76	
322.18460	78	
324.79457	142	
324.89494	104	
325.15459	72	
327.81243	72	
328.62016	88	
330.75854	78	
332.41236	134	
332.81376	78	
335.03075	82	
340.89917	178	1+
END IONS

###FS:    #m/z: 363.95823 #charge 1+
###MS: 142
###MSMS: 145
BEGIN IONS
TITLE=Cmpd 108, +MS2(363.9582), 28.0-35.0eV, 3.1min #145
RTINSECONDS=186.277
SCANS=142,145
PEPMASS=363.95823	214738
CHARGE=1+
55.66205	78	
177.91426	78	
183.86308	78	
187.93603	94	
189.86330	364	
191.86003	126	
198.62507	74	
201.85709	90	
207.94990	128	
209.94380	858	1+
210.88598	162	
212.01829	82	
212.88017	1598	1+
214.89233	120	
214.94095	74	
222.92390	86	
222.95267	174	1+
224.95096	628	
226.94761	4198	1+
228.89533	252	
228.94320	3452	1+
229.06423	92	
229.91535	80	
229.98964	78	
230.84431	122	
230.89066	1376	1+
231.04087	96	
231.82212	76	
231.96792	74	
232.88549	136	
233.93579	78	
240.14591	84	
240.41265	88	
240.82086	80	
240.94136	194	
240.96392	666	1+
241.42825	74	
241.93966	1124	1+
242.94238	774	1+
242.96129	316	1+
243.04885	88	
243.83355	162	1+
244.13116	176	1+
244.95775	2254	1+
245.10928	74	
245.83630	122	
245.94536	146	
245.99437	80	
246.90562	184	
246.95394	2580	1+
247.80223	74	
247.85565	108	
248.80157	128	
248.86649	108	
248.90121	400	1+
249.81150	76	
250.83664	104	
250.89960	260	
250.97204	176	
251.06997	104	
251.82355	80	
253.90002	124	
253.92286	76	
256.84445	82	
258.22587	80	
259.97690	76	
260.60905	74	
260.83406	212	
260.97000	428	
261.83139	552	1+
263.02310	72	
264.02175	74	
264.07345	88	
265.05809	98	
265.08626	82	
265.93851	86	
266.81681	172	
267.78347	168	
267.97206	312	1+
269.81119	92	
269.95408	72	
269.96966	386	1+
270.08779	88	
270.80840	76	
271.85708	274	1+
271.91819	138	
272.17251	308	1+
275.81522	216	1+
276.40427	110	
276.63894	80	
276.86722	138	
278.79922	288	
278.85066	122	
279.10389	182	
279.80830	130	
279.93469	94	
279.97005	78	
280.10672	130	
280.17302	98	
280.79317	856	1+
280.83873	120	
280.87235	94	
281.03910	72	
281.79576	514	1+
283.79536	116	
283.85624	182	1+
284.13557	72	
284.78604	82	
284.90179	92	
285.79814	132	
285.84447	354	1+
288.85129	74	
289.88123	138	
290.15070	78	
290.84809	100	
291.80007	108	
292.15579	78	
294.03533	86	
294.87149	100	
295.10371	92	
296.81246	188	
296.87804	76	
297.81738	116	
298.03680	76	
298.80574	668	1+
298.84117	76	
298.98696	96	
299.15041	74	
299.86600	130	
300.81160	146	
301.80067	258	1+
301.85332	172	1+
303.85631	358	
303.94638	92	
304.81043	128	
304.91655	110	
305.89316	86	
307.13781	154	
308.16663	108	
308.83576	78	
311.87501	84	
316.81206	336	1+
319.87114	84	
320.81156	76	
320.86667	74	
321.82377	114	
321.88363	100	
322.14294	112	
322.82586	84	
322.85815	90	
322.93327	242	
323.82785	112	
323.84519	90	
323.95376	74	
324.42226	104	
324.89139	74	
325.18347	94	
328.83183	112	
329.78769	88	
330.20931	76	
331.39284	78	
332.89408	82	
335.77285	82	
336.07209	74	
336.17571	78	
336.94882	188	
337.84140	144	
339.39382	82	
339.83726	76	
340.46247	88	
340.89519	80	
342.91469	94	
343.54847	84	
347.45810	74	
347.95983	76	
352.76791	78	
356.77331	82	
362.91107	86	
363.73158	94	
END IONS

###FS:    #m/z: 322.93151 #charge 1+
###MS: 146
###MSMS: 147
BEGIN IONS
TITLE=Cmpd 109, +MS2(322.9315), 28.0-35.0eV, 3.2min #147
RTINSECONDS=189.94
SCANS=146-147
PEPMASS=322.93151	1473002
CHARGE=1+
146.77061	88	
162.69657	84	
189.86343	74	
193.88757	58	
200.37345	66	
200.83437	74	
203.86674	68	
203.96645	72	
208.95062	72	
209.82763	62	
209.95283	80	
210.90057	72	
211.94173	76	
212.89747	66	
213.12106	80	
213.50336	86	
216.88248	68	
216.99995	98	
218.88364	66	
220.06205	66	
220.38479	84	
221.07416	78	
222.87140	184	1+
222.95215	110	
223.95922	60	
224.96717	88	
225.95731	74	
226.81642	74	
227.95478	136	
229.84462	72	
229.94201	58	
230.85157	154	
230.90501	66	
231.81833	76	
231.83521	66	
231.85208	60	
232.95653	88	
233.82859	58	
233.88672	70	
233.91501	66	
236.95042	72	
236.98817	58	
237.89822	72	
238.88472	78	
239.03400	78	
239.07977	88	
240.82300	184	
240.87925	66	
240.94105	2120	1+
242.03940	80	
242.16342	58	
242.68352	60	
242.82206	202	1+
242.94260	1714	1+
244.81931	218	
244.86898	76	
244.94074	374	
245.09214	76	
245.94441	178	
246.43749	68	
246.84820	124	
246.97378	120	
247.39261	60	
247.58762	94	
247.97805	86	
248.86380	104	
248.88424	84	
250.80146	64	
251.06715	78	
251.78836	62	
254.91086	194	
256.03452	66	
256.82874	66	
256.89525	276	1+
257.94371	80	
258.33824	90	
258.83648	64	
258.91277	88	
259.82460	78	
260.34153	78	
260.83636	70	
260.87285	84	
261.82825	470	1+
262.82984	328	1+
263.44545	78	
263.98588	60	
264.84441	58	
264.89433	60	
264.96042	68	
264.97447	66	
265.06025	148	
265.96650	86	
266.84845	80	
268.95634	64	
271.17665	66	
271.87080	74	
273.06424	92	
273.79669	112	
276.02665	94	
276.86150	66	
276.88407	62	
277.00863	64	
277.77998	58	
279.09289	726	1+
279.91002	82	
280.83150	72	
282.27558	156	
283.07034	144	
283.14498	60	
283.79412	64	
284.29698	110	
284.84587	76	
284.86596	64	
284.95547	62	
285.29946	132	
285.85729	122	
286.84902	78	
287.14474	60	
287.81505	80	
287.88396	112	
288.19554	134	
288.79943	88	
289.79092	62	
289.88155	134	
290.14873	72	
290.78502	102	
290.87443	86	
291.80878	78	
291.85984	70	
292.81237	64	
293.85825	72	
295.95017	62	
297.12630	68	
297.37566	96	
298.43954	78	
299.78402	98	
300.85008	76	
303.80939	118	
304.01674	108	
304.88460	72	
305.15790	114	
305.35632	58	
306.97000	72	
307.88991	94	
308.79321	62	
308.80898	114	1+
309.87874	66	
310.96486	94	
311.75142	88	
312.09201	58	
312.39345	88	
315.17153	64	
315.79905	58	
318.47828	92	
318.91669	96	
321.25843	74	
324.09051	98	
324.77206	82	
325.25215	72	
325.89517	216	1+
END IONS

###FS:    #m/z: 507.84758 #charge 1+
###MS: 146
###MSMS: 148
BEGIN IONS
TITLE=Cmpd 110, +MS2(507.8476), 28.2-35.2eV, 3.2min #148
RTINSECONDS=190.713
SCANS=146,148
PEPMASS=507.84758	113558
CHARGE=1+
196.01675	122	
224.97802	152	
226.06192	140	
232.89652	292	1+
235.07513	108	
236.88515	122	
244.16616	162	
246.07132	100	
246.97378	126	
250.90083	116	
251.38504	168	
256.30766	106	
258.17251	100	
259.87380	356	1+
267.97692	108	
268.10965	214	
270.85775	188	1+
272.38713	100	
273.85658	154	
283.35373	100	
284.89974	104	
285.63780	118	
285.85553	204	
287.84980	644	1+
289.88942	266	
290.86713	276	
291.86125	222	
291.89139	192	1+
293.87428	770	1+
295.87631	146	
295.93460	164	
297.03364	126	
298.91846	196	1+
300.51371	100	
300.77958	118	
302.70806	102	
302.87045	140	
303.86980	446	
304.85946	492	1+
307.87069	576	1+
308.14388	284	
308.87389	484	1+
309.89082	130	
310.16010	446	1+
310.89130	138	
311.15051	104	
311.16540	252	1+
311.88422	2056	1+
311.97611	142	
312.40581	144	
313.96804	114	
314.86679	198	
315.75774	200	1+
316.76083	158	1+
316.77778	230	1+
317.82211	156	
318.86071	250	
319.60768	106	
319.86320	114	
320.03148	102	
321.88472	332	1+
322.09302	108	
322.85588	204	
322.88768	246	1+
323.84451	138	
323.86746	368	1+
325.89479	160	
326.02423	116	
326.88549	954	1+
327.80946	110	
328.87344	144	
329.16576	102	
330.90652	106	
331.89145	244	1+
332.87267	138	
335.87054	154	
336.93987	114	
337.79627	138	
337.89059	110	
338.11217	236	1+
339.32833	114	
339.41867	100	
340.87076	150	
346.86594	104	
346.91127	114	
347.77676	434	1+
347.84033	266	1+
349.76075	512	1+
349.77663	130	
349.79906	116	
350.90002	340	
351.09306	100	
352.77237	350	1+
353.88955	186	
354.84213	190	1+
355.79022	122	
356.82742	102	
360.76915	106	
365.78741	148	
366.84268	208	
366.88709	160	
367.70651	152	
367.76424	306	1+
367.84272	166	
367.89132	228	1+
367.92973	100	
368.83076	146	
369.83448	230	
370.80384	126	
370.83650	128	
371.80220	110	
372.71750	196	1+
372.78067	440	1+
372.87494	328	1+
375.75381	124	
375.85619	100	
377.06275	124	
377.73966	272	1+
383.07525	104	
383.79672	200	
384.77969	422	1+
384.85236	438	
385.78215	354	1+
386.93290	106	
387.20116	140	
387.77603	108	
388.74283	304	1+
389.20527	130	
390.83990	318	
392.07899	126	
392.15990	208	1+
392.82709	672	1+
392.85975	110	
394.73488	322	1+
395.72282	140	
396.76814	102	
398.73064	384	1+
399.70207	112	
399.81339	116	
399.85476	120	
400.73057	138	
400.87442	116	
401.88869	130	
402.78247	182	1+
403.76553	108	
403.87884	438	1+
404.80748	148	
405.76329	284	
405.80413	138	
405.85997	144	
406.77142	118	
406.77821	138	
407.74022	568	1+
407.87129	470	
408.76976	258	1+
408.85668	452	
409.72377	674	1+
409.85601	262	
410.83806	554	1+
411.86443	180	
412.83546	140	
413.08119	106	
413.76048	124	
414.73662	102	
414.84550	152	
415.71958	110	
415.87180	160	
417.82297	124	
421.77199	126	
421.80558	128	
422.73047	146	
422.82849	220	1+
422.87559	146	
423.77548	318	
424.78258	182	
425.75446	950	1+
426.86703	300	1+
426.89434	176	1+
427.73327	484	
428.73511	394	
428.76222	298	1+
428.85028	420	
429.70291	238	1+
429.85370	232	
430.05159	100	
430.74146	350	1+
430.86509	414	1+
431.77241	106	
432.77806	100	
439.73970	100	
440.78181	236	1+
442.67965	130	
443.76656	388	1+
444.68126	168	
444.87330	884	1+
445.72209	106	
445.82718	174	1+
446.74730	128	
446.88404	234	1+
447.71603	308	1+
447.77140	114	
448.75763	178	
448.89615	100	
449.78169	130	
449.88437	274	
450.75741	160	
451.88170	128	
457.90402	342	1+
457.93530	106	
459.84165	100	
462.88168	188	
467.89323	564	1+
472.73980	122	1+
485.89938	602	1+
END IONS

###FS:    #m/z: 336.94704 #charge 1+
###MS: 146
###MSMS: 149
BEGIN IONS
TITLE=Cmpd 111, +MS2(336.9470), 28.0-35.0eV, 3.2min #149
RTINSECONDS=191.485
SCANS=146,149
PEPMASS=336.94704	52406
CHARGE=1+
205.94771	70	
207.94744	66	
210.89011	70	
210.90211	84	
211.94538	1082	
212.88105	806	1+
213.10679	72	
213.94172	554	1+
215.88700	220	
215.93779	76	
216.82816	82	
217.82737	76	
217.93998	66	
221.10704	72	
223.96077	144	
224.83819	66	
225.81721	78	
226.86471	66	
226.97551	66	
227.96273	102	
228.89406	170	
229.95551	1188	1+
230.85082	72	
230.88790	884	1+
231.95093	578	1+
232.83246	72	
232.89255	314	1+
233.00331	66	
233.95722	118	
234.88314	82	
235.82900	72	
235.86859	74	
237.99514	74	
238.09355	74	
238.86320	92	
239.82446	86	
239.84577	126	
240.83587	110	
241.03936	70	
241.84439	238	
243.15226	88	
243.16959	96	
244.86534	78	
245.84443	76	
246.90423	72	
246.97784	66	
247.96608	318	
248.75432	78	
248.90123	562	1+
249.96166	256	
249.98937	68	
250.11370	74	
250.83208	580	1+
250.95383	268	1+
251.06718	94	
252.04472	66	
252.97034	792	1+
253.08971	146	
253.38291	90	
253.90595	464	1+
254.24751	78	
254.96562	254	
255.11175	76	
255.47863	76	
256.91559	124	
257.08450	70	
258.83222	168	
258.85212	112	
258.87156	68	
258.91280	76	
259.85816	220	
259.95706	72	
260.82846	326	1+
260.84981	116	
260.94728	110	
260.96611	88	
261.44623	80	
261.83243	192	1+
262.95018	78	
264.52851	100	
264.86624	72	
264.94441	70	
265.48416	116	
267.84478	170	
268.84246	550	1+
270.84883	140	
271.10783	74	
271.80765	70	
271.84752	84	
271.91418	104	
272.79632	230	1+
272.91631	82	
274.21185	68	
274.85494	86	
274.87341	122	
275.86775	76	
276.02083	68	
276.17972	76	
276.85759	408	
277.86129	248	
278.83652	444	1+
279.83799	254	1+
281.90522	68	
282.05484	84	
282.42828	92	
282.85682	90	
282.87855	90	
283.80008	82	
284.78879	72	
284.84172	80	
284.88111	90	
284.91646	72	
285.85404	176	
285.99180	80	
286.79106	68	
286.85387	206	
287.85258	126	
287.93770	68	
288.86360	106	
290.40178	80	
291.86017	102	
291.89573	100	
292.54401	94	
292.85973	84	
293.00470	76	
293.10882	258	1+
295.03652	72	
295.90146	94	
296.41508	74	
298.11019	86	
299.02100	82	
299.42243	92	
300.07527	74	
300.87745	72	
302.91087	72	
303.44307	84	
306.88604	72	
307.70164	94	
308.86402	104	
308.88308	68	
308.93072	86	
309.84665	88	
309.87027	94	
310.86870	210	
310.93034	74	
312.51770	86	
312.78016	104	
313.85530	78	
313.87424	80	
314.94460	84	
316.79080	68	
318.90534	72	
320.89743	68	
321.92580	86	
321.99833	84	
324.89329	80	
325.04616	82	
325.53560	76	
326.83984	84	
327.96187	88	
330.87925	70	
331.04404	68	
331.83981	80	
331.99900	70	
333.18343	94	
336.94823	72	
337.40620	92	
340.29937	78	
END IONS

###FS:    #m/z: 322.93140 #charge 1+
###MS: 150
###MSMS: 151
BEGIN IONS
TITLE=Cmpd 112, +MS2(322.9314), 28.0-35.0eV, 3.3min #151
RTINSECONDS=195.142
SCANS=150-151
PEPMASS=322.93140	1466046
CHARGE=1+
188.94928	74	
192.88956	82	
197.96135	72	
198.84651	64	
199.00616	66	
200.84653	68	
201.04580	170	
203.82956	66	
204.88453	74	
206.94795	82	
206.96903	66	
207.93849	72	
209.91901	82	
209.93816	116	
210.89534	74	
211.94316	74	
212.00052	78	
212.05773	74	
213.88723	68	
216.89539	76	
219.00362	68	
222.95494	114	
223.81936	78	
224.87522	102	
224.96165	64	
225.13138	86	
229.46132	86	
230.83318	90	
230.91238	84	
231.14593	64	
231.84292	72	
232.53495	86	
236.85710	152	
237.05507	206	
237.34382	86	
237.80550	98	
237.87171	78	
237.88491	118	
238.15253	72	
238.82734	72	
238.85199	74	
238.87465	76	
238.94010	66	
239.07011	66	
239.78852	168	
239.95011	90	
240.09475	90	
240.37427	72	
240.82171	78	
240.83854	84	
240.94218	760	
240.96547	134	
241.15774	100	
241.82266	84	
241.91334	112	
241.94427	704	
242.82691	74	
242.94364	2452	1+
243.81658	142	
244.82470	268	1+
244.93881	422	
244.96029	64	
245.63998	68	
246.39157	78	
247.39688	84	
247.84221	92	
248.88388	76	
249.12607	82	
251.49053	78	
252.82437	92	
253.16673	118	
253.91811	158	1+
255.82415	70	
255.84584	90	
256.89474	280	1+
258.50026	72	
258.83282	160	
259.84041	66	
259.87201	80	
260.34536	76	
260.83494	118	
260.85093	92	
261.83280	232	
262.83488	136	
263.85005	68	
264.07941	80	
265.25030	70	
265.85265	70	
266.25697	72	
266.85229	188	
268.84585	100	
268.96082	68	
269.94061	96	
270.93800	84	
271.88285	64	
272.85724	84	
273.79542	66	
274.35833	76	
275.81443	80	
276.43288	72	
276.85980	80	
277.81069	94	
278.03154	70	
278.07683	78	
278.13802	136	
279.09430	276	
280.09864	200	
281.83282	76	
282.28413	80	
283.07256	82	
283.99900	76	
284.29440	276	1+
284.82711	74	
284.86778	100	
285.84953	70	
287.81923	74	
288.14788	78	
289.20831	72	
289.79085	68	
289.80979	94	
290.85600	82	
290.92918	70	
291.80776	74	
291.85195	98	
291.99860	66	
292.10573	76	
292.81117	74	
292.89297	90	
293.44174	88	
293.85634	66	
294.93708	76	
296.84846	66	
296.87180	68	
300.06026	68	
300.86079	66	
305.14624	70	
306.03461	66	
307.80139	176	
307.89373	100	
308.58550	96	
310.17537	70	
311.76260	76	
311.93361	78	
313.09071	78	
314.76783	66	
314.82239	108	
314.85114	70	
320.82941	74	
321.12413	68	
322.18551	80	
323.88055	88	
323.95340	90	
324.04399	66	
324.13696	72	
324.89114	182	
END IONS

###FS:    #m/z: 507.84754 #charge 1+
###MS: 150
###MSMS: 152
BEGIN IONS
TITLE=Cmpd 113, +MS2(507.8475), 28.2-35.2eV, 3.3min #152
RTINSECONDS=195.914
SCANS=150,152
PEPMASS=507.84754	111176
CHARGE=1+
196.01794	260	
222.97396	310	1+
232.89666	208	
235.79209	120	
238.06297	112	
241.85949	96	
246.11947	96	
251.04827	116	
252.08311	120	
257.79417	106	
261.11167	108	
261.82376	158	
263.06297	96	
266.08656	96	
266.16794	100	
268.10585	226	1+
268.86473	106	
268.93267	102	
270.85436	106	
272.86013	136	
277.82907	252	1+
278.39209	188	1+
278.83320	214	1+
279.91216	104	
284.78357	124	
287.85350	724	1+
288.40892	94	
288.87203	314	1+
289.84649	198	
290.13018	170	1+
290.86537	120	
291.81220	202	
292.98352	122	
293.87497	838	1+
300.85292	120	
300.87382	118	
302.91297	100	
304.81140	142	
305.86346	414	1+
307.89458	152	
308.14037	250	
308.87260	474	1+
308.89317	124	
309.15079	820	1+
309.81006	110	
310.15668	484	1+
310.86424	104	
311.88688	836	
312.88706	756	1+
314.87282	112	
316.82390	198	1+
317.38719	106	
319.25656	100	
322.05415	104	
322.09949	96	
323.87426	204	
324.86068	246	
324.98826	94	
325.90621	196	
326.35157	120	
326.88750	966	1+
329.88506	392	1+
332.88210	116	
333.76422	102	
333.87907	212	
334.82306	114	
335.83836	176	
336.77677	168	
336.86512	104	
337.88204	100	
338.02680	154	
339.88156	104	
340.39667	138	
340.85557	110	
341.36043	106	
343.64184	104	
343.88198	148	
343.91296	136	
345.82267	138	
346.61435	98	
347.77663	678	1+
348.18387	96	
348.85011	246	1+
349.59221	100	
349.76064	320	1+
349.83549	134	
350.89402	94	
352.88776	148	1+
353.79637	154	
353.83190	142	
355.80274	98	
356.36804	252	1+
356.81535	268	1+
357.78663	110	
359.78214	112	
361.85679	380	1+
362.73381	106	
365.78520	180	
366.84564	194	
367.71363	208	
367.76736	454	1+
367.83998	200	
367.88134	166	
367.91312	100	
368.70496	186	
369.70995	112	
369.84709	166	
369.90974	132	
370.73158	230	1+
370.80700	142	
371.19551	126	
372.79355	264	1+
374.13957	108	
374.78584	228	1+
374.81269	252	1+
375.75024	112	
377.72398	192	1+
380.71930	184	1+
381.28124	118	
381.81723	96	
381.83452	144	
382.78729	114	
382.85412	154	
382.89539	204	1+
384.85180	556	1+
385.77859	296	
387.40987	102	
387.77732	320	1+
387.85455	272	1+
388.04512	136	
388.74040	130	
389.20374	94	
389.71545	122	
390.75106	132	
390.84246	542	1+
392.82395	536	1+
392.86550	138	
393.72400	200	1+
393.89960	108	
394.77500	312	1+
395.14352	94	
395.77927	266	1+
397.77880	128	
397.80563	190	1+
397.83701	98	
398.73029	170	
398.99698	96	
399.85146	332	1+
402.85842	246	
403.06911	238	1+
403.87753	202	
405.76397	114	
405.78432	222	1+
405.80269	108	
405.86693	226	1+
407.10476	98	
407.74290	420	1+
407.86780	1286	1+
408.76600	214	
408.87050	708	1+
409.72661	548	1+
409.85886	194	
410.76770	114	
410.84076	458	1+
411.72394	162	
411.80433	154	
412.87099	418	1+
414.76492	108	
417.86056	142	
418.84785	128	
421.88367	130	
422.86611	146	
423.77791	288	
423.80591	216	
423.87097	270	
424.74887	110	
424.77138	180	
424.86963	162	
425.66898	110	
425.75764	1286	1+
426.07405	122	
426.86498	464	1+
427.73564	1130	1+
428.85006	376	1+
428.89757	152	
430.74317	180	1+
430.87048	108	
431.86836	392	1+
431.90122	94	
432.69382	94	
433.75440	166	
433.85431	150	
434.67894	112	
439.89873	176	
440.82939	106	
440.89537	150	
443.76203	166	
444.87548	936	1+
444.89941	196	
445.74563	112	
446.12144	116	
446.75208	216	
446.79988	304	1+
446.88032	206	1+
447.71250	512	1+
448.76344	176	
449.69091	192	1+
449.87999	344	1+
450.74943	454	1+
451.74831	268	1+
451.77654	166	1+
462.88661	160	
465.74923	112	
467.89125	304	1+
470.73465	198	
478.69998	106	
485.89811	260	1+
508.92110	100	
END IONS

###FS:    #m/z: 336.94697 #charge 1+
###MS: 150
###MSMS: 153
BEGIN IONS
TITLE=Cmpd 114, +MS2(336.9470), 28.0-35.0eV, 3.3min #153
RTINSECONDS=196.685
SCANS=150,153
PEPMASS=336.94697	49346
CHARGE=1+
189.86682	76	
191.97080	78	
199.11339	72	
205.95108	70	
206.94988	94	
208.98269	74	
210.88393	196	
210.96661	68	
211.94404	804	
212.87949	970	1+
213.94090	442	1+
214.87514	168	
214.91382	68	
215.86350	66	
215.89447	132	
215.93775	116	
216.83326	68	
219.84014	74	
219.90396	68	
223.97001	170	1+
224.85120	74	
226.89443	68	
227.90150	86	
228.85349	86	
228.89557	160	
229.89987	124	
229.95392	668	
230.89018	1248	1+
231.95083	334	
232.09467	82	
232.82313	310	1+
232.94138	76	
233.82289	288	1+
234.93033	76	
235.95162	78	
236.87098	76	
236.90900	70	
237.02186	74	
237.86798	76	
238.84814	72	
238.88645	66	
239.84579	80	
240.84010	110	
240.96479	68	
241.00127	80	
241.84493	334	1+
243.85347	82	
245.79540	84	
247.96662	256	
248.06341	108	
248.90009	378	1+
249.56854	68	
249.95969	108	
250.83249	190	1+
250.84565	222	
250.95224	106	
251.90830	124	
251.96825	92	
252.83768	128	
252.96810	724	1+
253.85214	76	
253.90288	230	1+
254.04991	74	
254.87632	150	1+
254.95189	72	
255.09300	88	
256.96711	88	
257.85296	152	
257.93920	122	
257.96157	76	
258.84493	310	
259.85430	170	
259.95746	114	
260.93049	74	
261.03067	86	
261.15597	78	
261.83570	140	
261.85736	84	
262.83785	76	
262.95335	70	
264.87073	72	
265.06022	94	
267.83939	154	
267.99705	66	
268.84250	752	1+
268.97155	196	1+
270.98508	134	
271.17654	94	
272.87446	174	1+
272.90188	72	
272.97485	88	
274.89515	74	
275.35995	70	
275.86643	104	
276.81756	138	
276.85691	270	
277.08226	86	
277.86395	150	
278.10101	98	
278.79437	76	
278.83719	210	
279.00141	76	
279.09924	82	
279.81400	74	
279.83507	124	
279.86187	148	
280.85394	72	
281.17704	70	
281.86239	116	
283.43000	72	
285.85788	94	
286.85087	1156	1+
287.85260	758	1+
288.83270	70	
288.90544	86	
290.08993	70	
290.86217	402	1+
291.98410	66	
293.11177	78	
293.98459	78	
294.11316	76	
294.82330	78	
294.86657	86	
295.14365	68	
296.85408	106	
298.85787	110	
298.88747	70	
299.79229	84	
299.97121	72	
300.19657	68	
302.75918	68	
302.97718	94	
303.82083	84	
303.85199	68	
304.78356	70	
304.86141	212	1+
305.76009	216	1+
310.38721	112	
310.87713	72	
310.93270	72	
311.36141	100	
312.17875	80	
313.88637	106	
314.48041	92	
315.52880	74	
316.17039	78	
317.81865	94	
317.88178	80	
318.83308	80	
318.88357	72	
320.90001	84	
322.01613	72	
322.22558	80	
322.73494	76	
322.85799	80	
324.89516	74	
325.83916	74	
326.93511	114	
328.88724	66	
328.96085	122	
330.14659	70	
330.36769	76	
331.80853	70	
336.82899	76	
336.86496	70	
336.90585	72	
338.80829	82	
339.86214	84	
340.71408	68	
341.82303	78	
END IONS

###FS:    #m/z: 340.94211 #charge 1+
###MS: 154
###MSMS: 155
BEGIN IONS
TITLE=Cmpd 115, +MS2(340.9421), 28.0-35.0eV, 3.4min #155
RTINSECONDS=200.347
SCANS=154-155
PEPMASS=340.94211	512984
CHARGE=1+
183.89442	100	
191.95695	68	
192.92539	116	
193.89120	80	
194.88259	76	
199.88163	94	
201.87290	72	
202.06641	78	
202.88235	72	
203.95078	78	
206.97488	70	
208.89197	92	
208.95674	120	
210.93709	264	
213.88108	116	
213.93652	452	1+
214.87447	74	
215.89262	134	
216.52619	86	
217.88271	170	
218.86998	136	
218.88866	80	
223.86002	74	
223.93734	68	
224.83676	104	
225.91125	70	
226.89863	292	1+
226.95324	76	
228.84279	246	1+
229.09343	68	
229.39241	104	
231.88846	132	
231.95267	364	1+
232.90395	114	
233.82783	118	
233.84556	68	
233.89618	138	
234.90958	88	
236.89824	74	
237.93819	86	
238.85450	72	
239.86079	76	
239.90623	74	
240.37424	86	
240.85630	68	
241.06394	86	
241.84304	212	
242.83796	112	
243.83679	338	1+
243.89031	126	
246.97943	78	
248.86655	84	
249.16108	68	
249.95740	104	
250.00485	78	
250.82905	68	
250.95907	68	
251.00390	76	
251.40896	70	
251.83132	84	
252.57647	92	
253.08730	70	
253.90880	80	
253.92468	100	
254.04420	80	
254.91027	74	
254.92730	96	
254.94924	104	
254.96422	438	1+
255.02759	82	
255.11752	76	
255.87126	70	
256.85764	80	
257.25177	82	
257.85948	68	
257.93979	82	
258.84738	740	1+
259.89977	74	
260.65876	78	
260.83711	536	1+
260.93220	108	
261.88327	76	
261.99658	88	
264.07655	134	
264.85840	82	
264.90547	102	
266.51337	78	
266.84542	242	1+
269.82656	70	
269.83609	72	
269.97683	92	
270.83899	68	
270.87710	70	
271.15203	92	
272.10746	78	
272.17618	88	
272.34459	90	
272.41113	90	
273.89883	108	
274.09024	76	
274.82113	76	
274.86108	80	
274.87815	288	1+
274.89696	94	
275.05866	82	
275.81047	68	
275.93737	68	
275.95509	68	
276.85670	484	
276.91502	76	
277.84332	118	
277.86243	250	
278.07126	68	
278.12360	68	
278.84894	634	1+
279.91437	74	
279.98193	88	
280.87870	80	
280.94442	74	
281.49795	98	
281.89943	76	
282.17682	78	
284.83987	76	
287.87845	218	1+
289.52403	72	
290.85984	140	
291.79917	72	
292.43722	102	
293.89401	138	
294.86768	112	
295.97913	128	
297.88796	100	
298.31041	92	
298.88004	90	
299.02519	84	
299.77925	78	
299.87329	78	
300.85414	74	
301.87984	98	
302.81286	74	
302.84694	70	
304.88163	80	
305.98946	76	
306.79602	246	1+
306.88396	86	
310.06063	96	
310.88386	70	
318.87455	78	
319.89287	74	
320.87580	74	
321.88163	80	
323.77420	92	
324.01744	112	
324.82694	70	
325.14527	100	
325.22093	78	
325.89921	88	
329.87467	72	
330.81521	124	
332.87878	86	
333.94351	70	
340.81399	80	
341.82098	106	
END IONS

###FS:    #m/z: 363.95829 #charge 1+
###MS: 154
###MSMS: 156
BEGIN IONS
TITLE=Cmpd 116, +MS2(363.9583), 28.0-35.0eV, 3.4min #156
RTINSECONDS=201.119
SCANS=154,156
PEPMASS=363.95829	219720
CHARGE=1+
124.32365	88	
131.02322	78	
189.86336	412	
190.93075	152	
191.85803	344	1+
196.88131	112	
209.94399	782	1+
209.95908	74	
210.88858	152	
211.94140	76	
212.87989	1060	1+
213.05835	80	
213.95355	84	
215.89421	84	
216.88769	74	
218.84521	90	
218.91239	74	
219.86732	74	
220.01473	88	
222.95119	176	
223.05588	74	
224.56048	92	
224.94891	598	1+
225.40411	104	
225.91671	80	
226.88872	124	
226.94868	2784	1+
226.97435	220	
227.17636	118	1+
228.83658	72	
228.94317	3834	1+
229.81848	80	
230.01763	86	
230.89130	1138	1+
232.88542	292	1+
234.88185	160	
235.11880	94	
237.95874	78	
238.38157	86	
240.57040	92	
240.63728	74	
240.82441	178	
240.93827	854	1+
240.96916	132	
241.96496	88	
242.96103	196	
243.07772	74	
243.82326	308	1+
243.94353	162	
244.95870	1494	1+
245.93859	140	
246.95318	2372	1+
247.39059	80	
247.59741	78	
248.80725	244	1+
248.84959	142	
248.89968	466	
250.89715	144	
250.97261	120	
251.07731	84	
251.86437	84	
252.83217	220	1+
252.89430	88	
253.90540	94	
254.57059	100	
255.83599	76	
255.91241	84	
256.93304	82	
257.45512	78	
258.41232	144	
258.84545	80	
259.83892	414	1+
259.96484	512	1+
260.87459	92	
261.83316	118	
262.83101	156	
263.00706	96	
263.81613	82	
264.81864	130	
265.08308	94	
265.78947	116	
265.81865	74	
265.84639	78	
265.98245	82	
266.81705	236	
266.92281	76	
267.81315	120	
267.97403	182	
268.80783	110	
268.84398	92	
268.97098	76	
269.80700	102	
269.86573	210	1+
269.96746	406	
270.06138	88	
270.15224	86	
270.40049	86	
271.91398	90	
272.17256	92	
273.86826	140	
273.91928	90	
275.99610	86	
276.92117	84	
277.85630	96	
278.09089	78	
278.80049	108	
278.85160	170	
280.79536	226	
280.82315	146	1+
280.84768	88	
281.05343	74	
281.41998	76	
282.79589	112	
282.85988	88	
283.78976	94	
283.87604	76	
283.91002	78	
284.07744	94	
284.88713	172	1+
285.82165	140	
285.84595	508	
286.82055	76	
287.56721	88	
289.82692	78	
289.87344	102	
289.97703	86	
291.85574	84	
291.93551	86	
292.86886	96	
292.95401	92	
293.11767	222	1+
293.88562	74	
294.93924	106	
295.89294	76	
296.80715	174	
296.84853	74	
297.80586	150	
298.80307	944	1+
300.87624	110	
301.60454	114	
301.79917	160	1+
301.86452	182	
302.03728	78	
303.80493	118	
303.85942	280	1+
303.89269	220	1+
306.11765	122	
306.98693	96	
308.16314	72	
308.77764	88	
308.89714	112	
311.12957	78	
313.88648	88	
314.29769	100	
316.80794	236	1+
316.82645	80	
318.84843	80	
318.92976	80	
320.85567	92	
320.93046	82	
321.14434	198	1+
321.86593	84	
322.57819	102	
326.83525	138	
328.53340	76	
332.88748	84	
333.23075	80	
337.83374	114	
339.82791	124	
340.94623	306	1+
341.95155	190	1+
348.83079	76	
352.03241	78	
355.28699	128	
355.74929	74	
362.41783	98	
363.75640	78	
363.87119	106	
368.03335	86	
END IONS

###FS:    #m/z: 507.84747 #charge 1+
###MS: 154
###MSMS: 157
BEGIN IONS
TITLE=Cmpd 117, +MS2(507.8475), 28.2-35.2eV, 3.4min #157
RTINSECONDS=201.892
SCANS=154,157
PEPMASS=507.84747	105936
CHARGE=1+
196.01759	174	
199.88967	128	
214.88481	110	
224.97395	356	1+
235.88894	300	1+
241.85672	152	
243.37814	106	
250.00775	122	
251.87619	134	
251.92182	114	
252.07875	140	
253.34189	126	
257.93783	116	
266.16913	134	
274.85568	130	
278.83805	116	
278.86253	140	
279.94597	118	
287.85502	220	
289.87270	106	
290.12762	144	
290.86477	554	1+
293.87552	386	
294.08789	122	
294.12465	158	
294.87465	414	
294.90308	138	
295.13846	148	
297.79569	134	
298.85219	138	
299.06119	152	
300.85787	134	
300.91876	132	
301.80372	108	
301.85610	118	
302.87619	132	
303.87018	298	
303.98704	148	
305.86398	474	1+
306.84886	142	
307.89206	126	
307.94632	144	1+
308.14295	700	1+
308.83291	116	
308.87889	210	
309.87522	198	
310.15944	702	
310.41316	110	
310.87343	136	
310.88895	114	
311.88699	1094	1+
312.86348	132	
313.84613	106	
313.87895	108	
314.03136	134	
314.86941	362	1+
316.76661	168	1+
316.86107	206	
316.88495	212	1+
320.88213	120	
321.86732	270	1+
323.85418	122	
324.88900	132	
325.89723	374	
326.88349	1146	1+
329.81935	136	
330.88789	346	1+
331.80822	112	
331.82970	120	
332.87927	400	1+
333.86838	234	
334.88560	160	
337.88299	154	
339.05531	126	
341.83672	230	1+
345.78241	150	
345.82369	120	
346.78938	184	
346.85640	112	
347.77946	234	
348.78562	114	
348.89363	108	
349.17125	108	
349.76091	318	1+
350.76410	220	1+
350.79757	158	
350.82621	142	
350.89435	254	1+
352.77355	138	
352.91422	166	
353.85513	160	
354.91114	114	
355.90599	130	
357.78495	114	
357.86490	150	
358.77440	164	
359.85278	124	
363.78434	108	
365.78922	256	
366.84163	318	
367.71000	544	1+
367.76694	394	1+
368.80159	138	
368.89830	110	
369.19668	152	
369.84016	136	
370.81059	118	
371.82452	226	1+
372.82822	144	1+
374.81366	370	1+
375.19489	108	
375.79177	262	1+
375.90018	188	
378.04994	164	
379.83154	180	1+
380.72574	140	
381.71600	242	1+
381.75732	138	
381.80207	118	
382.39909	130	
383.78123	132	
384.11438	174	
384.75348	112	
384.85570	426	
385.77619	336	1+
385.84837	706	1+
386.78400	374	1+
386.82373	112	
387.90301	118	
388.03863	112	
388.73308	126	
389.20685	120	
390.84153	222	1+
391.73897	220	1+
392.13262	108	
392.83174	410	1+
394.80624	106	
395.10890	144	
395.74580	178	
397.71545	128	
399.77907	192	1+
399.84041	166	
400.73284	130	
402.86425	238	1+
403.79166	126	
403.81261	178	
405.76704	196	
405.87136	144	
406.78815	258	
407.74394	664	1+
407.87064	492	
408.74821	466	1+
408.85241	348	
408.86312	866	1+
409.72365	320	
409.76890	140	
410.72307	386	1+
410.83760	662	1+
412.22033	106	
413.16175	118	
413.75095	340	1+
413.84237	132	
417.86631	136	
422.87131	144	
423.77569	940	1+
423.79537	200	1+
423.87745	528	1+
424.78130	806	1+
425.75500	494	
426.74841	346	
426.77025	270	
426.86190	384	1+
427.73737	764	1+
427.88655	134	
428.84715	868	1+
428.87573	112	
429.70567	118	
429.74572	504	1+
431.86900	384	
432.70128	128	
435.86811	146	
440.89892	106	
443.76218	250	
444.74970	458	1+
444.87294	862	1+
447.71653	260	
447.77299	140	
447.79173	122	
447.87654	136	
449.87712	198	
450.76249	214	
450.87805	240	1+
451.74769	310	1+
451.78045	110	
457.90927	138	
462.88335	444	1+
465.72133	110	
467.89377	370	1+
471.75592	112	
483.17443	194	
485.90856	126	
500.12569	130	
505.22233	132	
505.80123	122	
507.91358	222	1+
508.91539	148	1+
END IONS

###FS:    #m/z: 340.94220 #charge 1+
###MS: 158
###MSMS: 159
BEGIN IONS
TITLE=Cmpd 118, +MS2(340.9422), 28.0-35.0eV, 3.4min #159
RTINSECONDS=205.569
SCANS=158-159
PEPMASS=340.94220	488608
CHARGE=1+
174.85849	76	
186.09585	90	
188.88325	78	
190.90890	80	
191.95440	108	
192.92589	154	
193.43662	72	
195.88975	82	
198.60086	90	
199.99626	74	
206.06736	74	
207.97910	72	
208.95795	172	
209.88354	78	
209.95858	156	
209.99736	70	
210.93743	132	
213.87914	210	
213.93839	246	
214.17109	86	
214.88263	128	
214.89587	74	
215.89115	116	
218.86702	74	
218.88792	114	
219.87997	72	
222.95306	72	
223.95924	152	
224.97358	72	
226.89616	124	
226.95461	104	
227.05347	100	
228.94822	96	
229.94839	92	
230.07732	72	
230.82663	82	
230.89003	172	
230.91427	84	
231.84291	78	
231.88968	244	1+
231.95188	430	1+
233.94877	98	
235.39946	72	
235.88193	80	
237.90772	76	
238.03683	76	
238.86341	84	
239.79218	88	
239.95405	88	
240.82759	76	
241.11544	78	
241.84533	360	
243.87393	92	
243.89606	90	
243.91335	72	
244.82978	170	
244.90173	78	
245.83093	78	
246.97560	82	
247.99364	76	
248.02971	102	
248.90238	254	1+
249.96381	138	
250.87354	80	
250.94738	76	
251.96837	80	
252.10830	70	
252.85256	112	
254.97304	92	
256.03226	70	
256.80500	88	
256.84856	114	
256.86557	82	
256.96689	168	
258.84630	650	1+
259.95740	96	
260.83350	72	
261.84622	206	
262.83218	74	
262.87761	72	
263.97783	76	
264.83259	76	
264.96817	88	
265.86203	102	
266.86619	156	
267.96867	80	
269.12384	78	
269.80105	82	
269.97663	86	
270.14635	76	
270.83698	130	
272.91346	92	
273.90213	118	
274.11431	88	
274.86727	106	
275.81119	70	
276.85656	238	
276.94764	80	
277.86681	274	
277.89836	76	
277.92825	156	
278.84668	744	1+
279.88848	92	
279.91646	72	
280.00882	86	
280.93857	92	
280.97524	76	
281.11453	94	
281.85397	120	
281.86948	134	
282.90718	74	
284.13772	84	
285.03464	76	
285.36017	76	
286.18211	82	
286.92747	72	
290.01733	90	
290.14672	74	
290.86061	80	
290.89365	96	
291.13048	84	
291.79074	72	
294.86035	160	1+
296.93138	102	
297.82921	70	
298.30809	118	
298.80244	84	
298.88942	116	
299.89276	98	
299.92619	74	
300.88252	94	
302.84794	112	
302.87776	144	
303.88415	78	
304.85429	76	
305.89943	84	
307.15747	94	
307.88711	88	
308.87035	100	
309.89867	70	
310.19879	76	
310.86996	86	
311.88801	70	
311.94003	94	
312.86529	114	
315.14968	78	
318.14517	74	
318.87797	78	
321.17912	106	
321.80001	78	
322.13655	100	
326.25810	76	
328.54456	72	
328.88060	72	
328.90755	92	
340.05228	106	
END IONS

###FS:    #m/z: 363.95816 #charge 1+
###MS: 158
###MSMS: 160
BEGIN IONS
TITLE=Cmpd 119, +MS2(363.9582), 28.0-35.0eV, 3.5min #160
RTINSECONDS=206.342
SCANS=158,160
PEPMASS=363.95816	197206
CHARGE=1+
189.86734	190	
191.84417	82	
191.85869	112	
201.16211	94	
207.87418	184	
209.94497	480	1+
210.89003	136	
211.91482	110	
212.87908	1510	1+
216.87344	86	
220.92822	74	
222.40357	98	
222.95138	258	
224.94934	558	1+
226.94767	3034	1+
226.97589	124	
227.00735	82	
227.93104	152	
228.89826	322	1+
228.94280	2938	1+
228.96336	138	
230.83639	112	
230.89108	818	1+
233.40856	98	
233.88689	92	
236.11561	86	
238.06754	258	1+
240.94000	94	
240.96421	440	1+
241.07731	78	
241.94487	182	
242.94347	606	
242.95917	270	
243.82727	86	
244.07798	76	
244.17017	118	
244.88164	72	
244.95873	1476	1+
246.39165	82	
246.95425	1704	1+
247.80749	74	
248.03719	106	1+
248.06130	78	
248.80476	168	
248.85583	78	
248.90073	756	1+
250.17699	104	
250.79666	90	
250.89790	94	
251.92702	80	
253.06637	80	
253.90514	262	
254.90887	112	
255.93606	74	
258.83772	354	1+
258.97524	150	
259.89999	92	
259.94747	88	
259.99664	82	
260.84090	380	1+
260.96889	186	1+
261.83158	436	1+
262.82603	386	1+
263.97679	126	
264.06565	80	
264.79286	108	
264.94050	74	
264.96430	78	
264.98116	86	
265.06205	80	
265.81617	78	
266.02267	134	
266.09334	120	
266.12476	96	
266.81062	328	1+
266.96462	78	
267.97462	604	1+
268.81122	116	
269.43032	82	
269.84563	84	
269.97062	510	1+
270.11979	76	
271.86054	112	
272.11966	96	
272.16695	214	
272.85997	108	
272.92242	98	
273.15567	74	
273.40519	88	
273.85628	72	
274.51940	72	
275.07809	72	
275.58820	106	
276.86025	160	
277.95169	108	
278.80122	152	
278.84442	136	
279.07867	78	
279.10337	72	
279.15456	86	
279.79081	432	1+
279.85482	78	
280.11088	158	
280.79412	368	1+
281.11580	96	
282.79056	294	1+
283.13257	76	
283.40930	72	
283.83803	92	
284.79407	72	
284.82931	82	
285.85164	132	
286.15299	100	
286.17984	72	
286.35424	86	
286.82426	78	
287.82319	160	
288.78237	82	
288.80243	114	
289.88725	98	
291.10756	74	
293.05049	74	
293.11723	72	
293.90058	78	
294.41651	94	
294.92432	78	
297.81022	222	
297.90327	92	
297.96843	98	
298.11726	72	
298.42064	104	
298.80363	1018	1+
299.87497	136	
301.06287	76	
301.87109	84	
302.85315	132	
303.10974	72	
303.54586	84	
303.85515	556	1+
303.94396	104	
303.98461	90	
306.43660	86	
306.53333	92	
307.84404	80	
307.90229	84	
309.15534	100	
311.13172	114	
313.16907	90	
315.82241	186	
315.86904	96	
318.13977	164	
318.82763	96	
318.86840	88	
322.93458	166	
323.82298	78	
323.85385	86	
324.80602	74	
328.74244	82	
330.80960	72	
336.59255	74	
336.92612	98	
336.95358	106	
338.80196	78	
340.42829	74	
342.78444	74	
343.19419	72	
344.20889	72	
345.91711	144	
347.71915	72	
351.19650	72	
352.75863	78	
353.20162	88	
356.77620	80	
360.73427	90	
360.99566	78	
363.84989	74	
END IONS

###FS:    #m/z: 336.94727 #charge 1+
###MS: 158
###MSMS: 161
BEGIN IONS
TITLE=Cmpd 120, +MS2(336.9473), 28.0-35.0eV, 3.5min #161
RTINSECONDS=207.113
SCANS=158,161
PEPMASS=336.94727	49152
CHARGE=1+
182.87342	100	
183.86961	66	
185.92967	66	
208.98083	98	
211.94556	1242	
212.87898	1266	1+
213.94025	424	1+
215.88550	74	
216.38912	74	
217.93795	64	
218.88889	80	
219.84521	68	
223.14754	80	
224.84207	68	
224.97846	80	
225.52192	80	
227.95351	78	
228.84278	128	
228.89640	366	
229.06902	66	
229.09476	68	
229.95590	1014	
230.05461	146	
230.86755	66	
230.88930	1060	1+
231.95181	562	1+
232.82900	70	
233.39693	86	
233.84557	74	
233.89684	130	
236.89478	72	
237.99123	68	
239.78831	110	
239.86089	78	
240.90963	72	
240.95543	72	
241.84182	98	
241.95145	90	
244.95539	100	
246.98011	122	
247.96442	516	1+
248.02277	98	
248.90074	556	
249.53327	118	
249.83385	82	
249.94358	68	
249.95825	332	1+
250.83222	184	
250.97647	76	
251.83772	132	
252.07701	98	
252.84674	128	
252.97052	750	1+
253.95815	66	
253.99282	72	
254.85691	84	
254.90226	94	
254.92345	68	
254.96639	206	1+
255.07180	80	
255.13931	78	
256.96657	106	
257.73293	76	
257.84423	426	1+
257.87272	102	
258.86563	90	
259.07698	68	
259.83044	78	
259.93205	86	
259.96717	70	
260.83905	68	
260.95376	66	
261.83161	174	
262.82600	68	
262.85255	96	
264.86430	66	
265.09016	72	
265.97662	82	
266.73630	104	
266.84640	66	
266.87227	70	
266.95876	94	
266.98216	122	
267.84149	158	
267.87843	68	
268.84197	606	1+
269.80304	78	
269.96453	74	
270.84319	92	
270.98717	108	
271.01455	68	
271.85315	124	
271.92107	126	
272.89372	118	
273.85654	314	1+
273.92515	98	
274.89889	98	
275.06493	70	
276.86709	76	
276.92313	66	
277.85683	172	
277.96593	94	
278.83966	172	
278.88879	166	
279.84108	70	
280.09922	68	
280.17823	162	
280.93448	78	
281.83642	78	
283.02933	128	
285.43067	96	
285.85093	254	
285.93284	78	
286.11362	68	
286.81391	112	
286.84881	616	1+
287.88078	98	
288.08573	72	
289.85879	272	1+
291.84947	90	
293.11001	138	
293.93844	78	
293.99725	64	
295.87642	70	
296.97353	68	
297.11101	76	
297.14104	72	
297.32893	92	
298.88730	68	
299.86987	78	
299.99217	72	
300.07922	70	
300.91621	72	
301.40605	106	
301.84113	68	
303.86256	68	
304.90589	82	
305.87382	68	
306.04970	76	
306.09090	72	
306.15607	134	
307.89779	66	
310.84416	72	
311.88287	94	
312.84286	86	
313.07542	66	
314.82257	68	
315.23881	68	
317.88438	76	
318.12958	68	
323.87851	82	
325.01954	70	
329.08113	88	
329.83016	66	
333.81576	86	
336.78887	70	
337.83684	86	
339.78898	70	
339.89414	64	
340.20609	66	
341.13123	76	
342.14787	66	
342.18664	88	
END IONS

###FS:    #m/z: 322.93157 #charge 1+
###MS: 162
###MSMS: 163
BEGIN IONS
TITLE=Cmpd 121, +MS2(322.9316), 28.0-35.0eV, 3.5min #163
RTINSECONDS=210.794
SCANS=162-163
PEPMASS=322.93157	1364714
CHARGE=1+
131.22559	86	
181.86536	72	
193.72888	78	
195.00764	60	
196.94302	84	
198.03020	72	
199.03375	96	
201.04489	156	
202.93986	58	
205.94534	66	
206.97453	68	
209.94756	88	
210.84163	80	
212.88184	134	
218.89975	74	
220.96280	74	
221.94770	80	
222.18376	62	
222.87230	82	
222.95328	84	
223.95882	178	
224.01254	62	
225.01328	88	
225.86523	64	
228.84418	86	
229.84187	186	1+
230.82857	160	
232.89574	146	
233.09346	92	
235.24286	88	
235.82520	66	
236.13442	74	
236.81980	60	
238.03114	144	
238.94247	136	
239.07416	70	
239.78851	74	
239.84936	90	
240.78958	78	
240.82266	244	1+
240.89005	106	
240.93964	760	
241.94020	3034	1+
242.18449	80	
242.94284	2156	1+
243.42830	94	
243.82963	218	1+
243.87853	80	
244.35423	78	
244.81917	70	
244.85577	98	
244.94070	444	
245.79005	66	
245.87723	64	
246.11779	80	
246.86181	66	
247.84911	166	
248.83734	62	
248.85849	158	
249.84755	90	
250.84574	76	
251.09734	78	
253.09757	96	
254.20447	116	
256.16423	72	
256.86632	72	
257.85923	72	
258.04445	58	
258.12309	86	
258.50805	82	
258.83427	124	
258.85673	68	
258.93442	66	
259.85629	66	
260.83110	142	
261.01367	96	
261.02740	68	
261.83201	672	1+
262.14955	60	
263.02704	92	
263.08685	70	
263.34771	118	
263.81830	84	
264.79056	72	
265.06612	74	
266.86257	136	
266.88457	66	
267.00077	64	
267.13139	70	
267.86622	66	
268.82607	80	
268.84584	90	
269.03124	78	
271.17428	162	
273.06001	60	
276.34473	82	
277.82712	60	
277.85153	62	
278.84801	82	
278.86740	58	
279.09451	864	1+
279.86922	82	
280.83336	64	
281.85599	64	
281.91458	68	
282.89519	60	
283.09126	72	
283.28341	78	
283.79214	68	
283.85227	64	
283.94343	66	
283.97197	72	
284.29695	186	
284.87081	68	
284.89562	74	
285.85381	74	
286.86148	64	
288.20680	78	
288.80518	74	
288.89306	78	
289.79310	140	
290.79315	64	
290.85834	62	
291.82238	60	
293.12428	70	
293.32832	72	
293.87951	74	
293.93233	58	
294.83309	74	
294.86264	126	
294.98950	66	
296.92909	88	
296.99027	78	
299.78872	84	
301.05850	80	
301.73032	62	
302.88953	72	
303.87522	72	
304.54349	100	
304.88248	76	
304.99413	198	1+
305.81130	76	
307.88924	66	
311.83187	78	
311.86631	62	
312.80090	116	
313.87559	76	
316.86986	60	
319.12070	66	
320.89328	94	
321.00526	78	
321.28477	98	
323.15144	78	
323.90261	80	
324.05996	64	
324.86031	84	
325.25222	92	
325.31646	68	
END IONS

###FS:    #m/z: 340.94223 #charge 1+
###MS: 162
###MSMS: 164
BEGIN IONS
TITLE=Cmpd 122, +MS2(340.9422), 28.0-35.0eV, 3.6min #164
RTINSECONDS=211.566
SCANS=162,164
PEPMASS=340.94223	501748
CHARGE=1+
113.40484	86	
192.92973	72	
193.03214	82	
199.87132	68	
200.86728	70	
212.88043	200	
213.84420	86	
213.88370	86	
213.94143	418	
215.89075	248	
216.89669	104	
216.95820	76	
223.03762	66	
223.82675	70	
223.96083	90	
227.84034	72	
230.39764	80	
230.84569	74	
230.87326	68	
230.89039	116	
231.94828	352	
232.04635	116	
232.13442	78	
233.00306	78	
233.09741	66	
233.89570	80	
234.90213	78	
237.16206	82	
238.90435	96	
239.84753	68	
239.90263	76	
240.02225	68	
240.83770	394	1+
240.88471	78	
240.90596	68	
240.96502	72	
241.89794	78	
242.12316	84	
243.83200	272	
245.39388	70	
246.84358	78	
246.94491	72	
246.97583	66	
249.83006	72	
249.90388	76	
249.95838	64	
250.96486	74	
254.78620	66	
254.90560	82	
254.96602	296	1+
256.85037	130	
258.84339	296	
258.86366	66	
258.90924	80	
259.34567	84	
259.85075	142	
260.83702	418	1+
260.86198	114	
262.84490	84	
264.84239	82	
265.01413	86	
266.86239	124	
267.42451	70	
267.82596	74	
267.84644	66	
267.87243	80	
267.97879	78	
268.83800	96	
268.95898	168	
269.84640	90	
270.13389	78	
270.83557	68	
271.87453	72	
272.34454	80	
272.92337	110	
273.91730	70	
274.86500	76	
276.85616	322	
277.84094	74	
277.85904	150	
277.88149	228	
277.92572	72	
277.96958	98	
278.84366	306	
278.87003	68	
279.84974	198	
279.91634	82	
280.84933	192	
280.86656	86	
281.05357	82	
281.84650	86	
281.87748	68	
282.05717	72	
282.81226	76	
282.85790	74	
282.91950	82	
283.46300	86	
283.78777	88	
283.89326	78	
285.81483	72	
287.91065	88	
289.78075	78	
289.88619	118	
290.85586	74	
292.44043	96	
293.43945	68	
293.87637	84	
294.86951	70	
295.81068	82	
295.86471	114	
295.88463	72	
296.88518	66	
296.99453	76	
297.07904	76	
297.86521	76	
298.41393	70	
298.78955	66	
298.98085	66	
299.31190	70	
299.87427	334	1+
300.85906	166	1+
301.04370	82	
301.94961	66	
302.95258	98	
304.15380	66	
304.85026	78	
304.92411	100	
308.93510	66	
309.03813	68	
309.94812	90	
310.82912	134	
310.87415	70	
312.52594	64	
312.80173	72	
313.89420	148	
314.83569	78	
315.11872	86	
316.38678	78	
320.36105	68	
321.89893	72	
323.94236	68	
324.89995	80	
327.82830	80	
328.18867	74	
328.80286	72	
330.74919	78	
331.87151	74	
334.76585	96	
334.93615	68	
335.03302	70	
336.15986	86	
338.85783	84	
341.82818	74	
342.79979	72	
344.41151	66	
END IONS

###FS:    #m/z: 363.95842 #charge 1+
###MS: 162
###MSMS: 165
BEGIN IONS
TITLE=Cmpd 123, +MS2(363.9584), 28.0-35.0eV, 3.6min #165
RTINSECONDS=212.339
SCANS=162,165
PEPMASS=363.95842	204458
CHARGE=1+
189.86353	418	
191.85936	122	
196.88770	80	
201.94990	92	
203.04165	92	
207.86968	78	
207.94802	154	
208.88602	146	
209.09632	84	
209.87467	82	
209.94381	482	1+
210.88475	328	
212.88008	620	
219.85809	76	
219.93274	128	
221.90222	92	
221.94248	106	
222.95540	400	1+
224.01237	104	
224.95205	554	1+
225.06113	80	
226.94728	2928	1+
226.97111	110	
227.00497	84	
227.10431	88	
227.88344	118	
227.91835	88	
228.89497	262	
228.94269	3356	1+
228.98890	78	
229.84075	84	
230.88973	1260	1+
230.98344	80	
231.02074	76	
231.90528	78	
232.88289	512	1+
236.01788	82	
236.56854	80	
237.05624	136	
238.06119	98	
240.00534	88	
240.94207	120	
240.96335	136	
241.90305	96	
241.94339	184	
241.96511	128	
242.37397	76	
242.81859	314	1+
242.94149	734	1+
243.29037	88	
243.81842	350	1+
244.12825	130	
244.95741	1330	1+
245.94436	134	
246.90461	302	
246.95415	2012	1+
248.84626	194	
248.89925	364	1+
248.95455	184	1+
249.06424	192	1+
250.89553	106	
250.97057	170	
251.83857	92	
252.05936	80	
253.84256	198	1+
253.90290	80	
255.01761	82	
256.89168	86	
258.03846	84	
258.89315	92	
259.83059	90	
260.83075	194	
260.93629	86	
260.96960	322	1+
261.05311	78	
261.83626	200	
261.87113	78	
262.83037	222	1+
263.07071	78	
263.34190	78	
264.86605	74	
264.94816	78	
265.07808	90	
266.81093	108	
266.82738	134	
267.68137	106	
267.97615	258	1+
268.39545	82	
268.84814	86	
269.97181	406	1+
270.46910	84	
271.86358	86	
271.91760	162	
272.17303	190	
272.42528	134	
272.82065	78	
272.92232	136	
273.52916	78	
275.98206	122	
276.34675	74	
276.80215	96	
276.82904	82	
276.85940	78	
277.08947	164	
277.81240	80	
280.11197	210	1+
280.16079	80	
280.79152	162	
281.79776	78	
281.85973	112	
282.79129	274	1+
282.81846	78	
282.85535	80	
282.99830	92	
283.07051	74	
284.80639	130	
284.82290	98	
284.85168	136	
284.87007	246	1+
285.82460	106	
285.84672	254	
287.00315	106	
287.81698	92	
287.84418	82	
289.88190	118	
290.94107	134	
292.05067	84	
294.40164	84	
294.86996	110	
298.42050	88	
298.59012	80	
298.80746	360	
299.81042	158	
300.80148	226	
301.80858	152	
301.85825	118	
301.91167	200	1+
302.40453	98	
302.80554	232	1+
302.85570	590	1+
302.88331	76	
303.85835	496	1+
305.63769	74	
305.83506	80	
306.82775	82	
307.88117	278	1+
309.79894	74	
309.86407	130	
310.87661	84	
311.13017	104	
312.81248	90	
315.06250	82	
315.32590	98	
316.81309	222	
318.00733	80	
318.43008	84	
319.90659	74	
319.96982	86	
321.05168	82	
321.81752	104	
321.86885	84	
323.81444	78	
323.93382	74	
325.14568	78	
325.80822	80	
326.87628	510	1+
336.94666	158	
337.39939	74	
338.86943	84	
340.10261	76	
340.14287	88	
340.24089	84	
344.87220	74	
346.42685	74	
347.84976	82	
352.79557	98	
354.91832	90	
359.73237	74	
366.78682	190	1+
368.56343	90	
END IONS

###FS:    #m/z: 322.93156 #charge 1+
###MS: 166
###MSMS: 167
BEGIN IONS
TITLE=Cmpd 124, +MS2(322.9316), 28.0-35.0eV, 3.6min #167
RTINSECONDS=216.019
SCANS=166-167
PEPMASS=322.93156	1298518
CHARGE=1+
100.78180	156	
192.02004	96	
195.02128	86	
197.02250	78	
198.83106	78	
200.01369	84	
200.83612	82	
201.04675	346	
204.09292	70	
205.96155	80	
213.87472	94	
213.93208	76	
214.89213	76	
216.85278	122	
218.86340	72	
219.95275	68	
222.95229	212	
223.96194	124	
224.85317	70	
225.48161	72	
225.89095	68	
227.83319	66	
227.90174	74	
227.92933	146	
227.96098	98	
230.83262	164	
230.85135	102	
230.88702	94	
232.95648	70	
233.96018	70	
235.38990	82	
235.57073	74	
235.82717	72	
235.88030	264	1+
236.09704	82	
236.86528	104	
236.89545	92	
236.95402	78	
238.87623	102	
238.94146	162	
239.07224	72	
239.08561	70	
239.79246	78	
240.82497	144	
240.94176	894	
241.94034	3298	1+
242.82556	122	
242.94257	2324	1+
243.11797	82	
243.82240	246	
243.85192	68	
243.87457	92	
244.82288	134	
244.85773	66	
244.94177	544	
245.84221	92	
246.51663	102	
246.80569	68	
246.84953	66	
246.97819	138	
247.01608	82	
247.86042	90	
248.02489	82	
248.12904	68	
248.85695	80	
248.99810	94	
250.83546	88	
253.85829	78	
253.92260	86	
254.86872	122	
254.91725	78	
255.04329	84	
255.86924	70	
256.01062	68	
256.85175	76	
256.90554	78	
258.80023	82	
258.83618	140	
258.85604	74	
258.97421	78	
259.01682	68	
259.39546	78	
260.13730	80	
260.24023	82	
260.81715	80	
260.84007	136	
261.83261	558	1+
261.89715	108	
262.94943	72	
263.83475	108	
263.90608	74	
263.95584	70	
266.06472	76	
266.86765	86	
267.18553	66	
267.84633	84	
267.92044	86	
267.93873	66	
268.34903	90	
268.86225	100	
269.87768	80	
270.06325	86	
270.09962	82	
271.89496	66	
272.88477	64	
272.96876	64	
273.79293	166	
274.90357	70	
275.81056	80	
279.09379	796	1+
280.92395	102	
281.86465	76	
282.92172	72	
283.88297	82	
284.12103	74	
284.29513	238	
284.82728	76	
284.92053	138	
285.42438	86	
285.84959	68	
285.90560	106	
289.86850	70	
291.80569	72	
292.80558	102	
292.87542	160	
293.06971	82	
294.00788	70	
294.86114	66	
295.88047	68	
296.04524	76	
297.19555	66	
297.85654	70	
297.87334	70	
298.87037	90	
299.09809	94	
304.90599	70	
305.44459	70	
305.81353	72	
307.81214	78	
307.85036	70	
309.87122	138	
309.98923	72	
310.38045	74	
310.81571	80	
310.90428	74	
311.42427	76	
311.88451	118	
312.34146	70	
313.04082	86	
313.08849	70	
315.80620	72	
316.81717	66	
319.89733	78	
322.02458	74	
323.01704	70	
END IONS

###FS:    #m/z: 507.84787 #charge 1+
###MS: 166
###MSMS: 168
BEGIN IONS
TITLE=Cmpd 125, +MS2(507.8479), 28.2-35.2eV, 3.6min #168
RTINSECONDS=216.791
SCANS=166,168
PEPMASS=507.84787	95552
CHARGE=1+
196.01788	244	
197.01596	192	
214.88524	134	
216.11089	104	
222.97203	166	1+
232.89569	244	
244.16173	120	
249.03111	102	
249.09236	108	
250.91023	246	1+
252.08059	264	1+
254.08892	122	
264.80176	134	
266.16990	196	
266.78259	108	
269.93962	118	
270.85468	376	1+
275.85307	156	1+
278.27520	104	
278.95823	100	
283.79332	118	
287.85346	446	1+
288.12776	132	
289.85821	334	1+
289.88145	238	
290.86432	202	1+
293.87445	428	
294.87756	206	
295.87312	150	
296.86268	122	
297.89655	114	
301.78590	116	
302.80097	126	
303.86862	238	
304.85010	136	
305.86479	182	
307.89599	156	
308.14500	828	1+
308.87311	872	1+
309.10522	164	1+
309.38406	102	
311.88493	1760	1+
314.86451	280	1+
314.89236	126	
317.86820	118	
318.92902	108	
324.92443	102	
325.87668	114	
326.88549	970	1+
328.86747	168	
329.87808	486	1+
330.88359	354	1+
332.87699	292	1+
333.90025	138	
336.94412	102	
337.80518	138	
337.83991	182	1+
337.87190	158	
344.09531	150	1+
345.79353	164	
346.75574	180	1+
346.89267	110	
347.77824	590	1+
348.11290	112	
348.92181	104	
349.75677	298	
349.78421	108	
350.58483	138	
350.75782	170	
350.80071	104	
350.82552	178	
350.90611	114	
351.76704	134	
357.79436	104	
358.73818	118	
358.78290	124	
359.43171	102	
359.85352	112	
360.38942	100	
360.75995	114	
363.77661	126	
364.86557	148	
365.78881	258	
366.18633	198	
366.78893	144	
366.84208	106	
366.86512	106	
367.70837	358	1+
367.76849	242	
367.79135	190	
368.77849	124	
368.90152	130	
369.71232	112	
369.83852	168	
370.80058	140	
371.19561	126	
371.76404	220	1+
371.79805	442	1+
374.72937	136	
374.81636	240	1+
374.83540	124	
374.86217	152	1+
375.73548	326	1+
378.73341	108	
380.72171	182	
381.83506	134	
382.87646	140	
383.51412	108	
383.71290	174	1+
383.77023	194	1+
383.79993	162	
384.85505	560	
385.02241	104	
385.79812	180	
385.85345	298	
386.81102	246	1+
386.87334	102	
387.85273	418	1+
389.20010	254	1+
390.06438	112	
390.84384	256	1+
392.72495	114	
392.82426	266	1+
393.74835	114	
398.73106	296	
398.81438	114	
399.70721	150	
399.74214	144	
399.84872	254	
400.35460	112	
400.72553	118	
401.76418	128	
402.75982	190	1+
402.85633	144	
403.87360	256	1+
404.79912	112	
405.76305	116	
405.78300	164	
405.86814	118	
407.74724	300	
407.78992	108	
407.87013	598	
408.06650	124	
408.74334	178	
408.76561	236	
408.86557	282	
409.72606	270	
409.85626	160	
410.73806	686	1+
410.83747	584	1+
411.74133	464	1+
411.81078	162	
412.87096	100	
413.22063	120	
414.87401	122	
417.85468	106	
421.81715	100	
421.88718	208	
421.91176	108	
423.77585	828	1+
423.86825	204	
424.02901	114	1+
424.74912	130	
424.88186	124	
425.75129	712	
426.75826	726	1+
426.86290	696	1+
427.14066	126	
427.73854	1162	1+
428.79926	108	
428.85093	676	1+
429.69268	110	
429.73807	304	1+
430.84862	436	1+
431.74859	102	
431.87153	246	
432.78018	110	
432.81099	114	
433.85539	318	1+
436.74754	140	
440.74231	124	
440.89698	102	
443.76483	214	
444.76066	108	
444.87294	770	1+
445.79139	118	
446.75169	192	
447.71458	466	1+
448.74899	106	
448.77531	304	1+
449.74937	446	1+
449.88272	172	
450.69792	104	
450.75263	392	1+
455.98685	100	
457.91311	198	
462.88415	314	
467.89003	366	1+
468.78623	170	1+
470.73408	164	
477.11625	126	
483.16145	160	1+
483.20265	132	
485.90649	172	
491.79994	122	
500.54361	114	
END IONS

###FS:    #m/z: 336.94712 #charge 1+
###MS: 166
###MSMS: 169
BEGIN IONS
TITLE=Cmpd 126, +MS2(336.9471), 28.0-35.0eV, 3.7min #169
RTINSECONDS=217.563
SCANS=166,169
PEPMASS=336.94712	46338
CHARGE=1+
64.08863	88	
182.86704	110	
199.98062	70	
200.88491	70	
201.89534	80	
201.92326	72	
206.94609	98	
211.94583	860	1+
212.87954	384	1+
213.93996	566	
215.89053	206	
217.88730	156	
218.88510	168	
218.93962	72	
219.81973	72	
223.83407	78	
223.96194	110	
224.19631	78	
227.95902	76	
228.89433	90	
229.95534	1438	1+
230.80979	84	
230.89024	1284	1+
231.91200	68	
231.95161	526	
232.91060	120	
233.88696	92	
233.95650	108	
234.83728	78	
235.12419	96	
235.89316	76	
237.82918	88	
237.85839	76	
239.84681	110	
241.84188	148	
241.89596	76	
242.84520	68	
243.83775	138	
243.85754	78	
245.82874	70	
246.97755	76	
247.96686	492	1+
248.04725	88	
248.83603	156	
248.89856	502	1+
249.82452	132	
250.82549	288	1+
250.95167	270	1+
251.07820	80	
251.14297	98	
251.88396	88	
252.08294	86	
252.97039	1210	1+
253.87284	132	
254.84259	130	
254.91163	142	
254.96834	482	1+
256.26053	84	
256.96880	90	
257.84846	126	
257.86220	70	
257.93713	84	
258.03268	102	
258.45302	72	
258.84764	596	1+
258.92473	68	
259.95450	120	
260.03830	92	
261.01568	78	
261.54950	74	
261.82314	70	
261.83390	144	1+
262.91177	72	
265.88438	100	
266.87363	156	
266.88861	72	
267.81209	82	
267.83975	162	
267.90681	88	
268.83983	338	
269.83850	334	
270.84778	194	
270.98477	134	
271.84949	122	
271.91274	72	
272.77431	84	
272.85204	82	
272.92228	74	
272.97727	76	
273.15586	70	
273.97806	68	
274.85689	74	
274.87915	144	
275.95726	74	
276.14098	78	
276.39615	88	
276.85743	398	1+
277.05367	76	
277.85971	248	1+
278.83494	378	1+
279.83699	248	1+
279.85768	108	
280.16293	76	
280.89933	82	
280.96084	76	
281.12751	82	
281.82191	88	
281.86323	70	
282.87434	108	
282.90305	78	
284.87480	90	
285.85167	106	
286.85026	766	1+
287.07195	78	
287.87792	110	
289.87253	74	
290.89990	76	
291.16605	74	
291.85057	124	
291.93964	96	
293.11445	78	
294.44600	74	
294.72208	102	
294.86524	172	
295.81522	76	
295.85729	72	
295.99436	72	
296.88236	78	
297.83953	82	
297.89067	88	
298.13177	72	
298.86385	124	
298.89163	80	
299.04887	84	
299.87293	68	
300.87775	94	
301.86682	72	
302.57742	72	
303.11368	70	
303.86138	92	
304.85903	118	
304.92948	70	
305.44869	94	
306.81166	68	
308.88519	132	
309.06484	90	
309.16605	68	
309.86628	118	
309.90954	72	
310.03238	78	
310.83092	82	
311.75592	116	
311.88173	68	
312.87988	68	
315.02291	70	
317.79491	70	
318.14714	68	
326.01686	68	
326.38058	74	
326.79523	86	
326.90407	82	
329.87672	84	
330.33437	76	
332.40390	78	
332.75777	78	
333.05562	72	
334.29177	84	
END IONS

###FS:    #m/z: 322.93147 #charge 1+
###MS: 170
###MSMS: 171
BEGIN IONS
TITLE=Cmpd 127, +MS2(322.9315), 28.0-35.0eV, 3.7min #171
RTINSECONDS=221.238
SCANS=170-171
PEPMASS=322.93147	1373968
CHARGE=1+
182.86021	80	
185.92484	82	
189.86176	80	
190.93273	74	
194.03123	76	
195.00752	84	
195.91729	72	
208.83186	76	
209.00016	68	
211.83233	86	
213.09060	94	
214.87992	72	
214.97332	96	
217.90544	90	
219.88922	68	
220.87637	136	
220.93378	86	
221.56222	78	
222.89277	78	
222.96050	64	
223.95952	248	1+
224.03817	82	
224.82373	140	
227.93095	64	
227.95358	94	
228.85519	80	
228.89972	92	
230.57683	80	
230.75607	92	
230.82110	82	
230.84947	112	
230.88837	74	
232.90575	74	
233.16269	108	
233.90381	68	
234.92089	68	
235.38605	74	
235.82464	356	1+
237.05458	72	
238.99606	74	
239.03438	70	
239.06667	70	
239.08153	66	
239.40805	78	
240.14403	76	
240.79154	186	1+
240.82116	136	
240.94192	870	
241.01479	72	
241.83288	66	
241.94317	528	
242.82386	184	
242.94141	2750	1+
243.82228	110	
244.81913	88	
245.82493	124	
246.43572	66	
247.38900	84	
248.85826	82	
248.93827	98	
249.00820	66	
249.15927	80	
250.83839	76	
250.92033	80	
251.82548	66	
253.16789	70	
254.92331	100	
254.95701	70	
255.32782	82	
256.82281	76	
256.84249	72	
258.83437	218	1+
259.96114	66	
260.83190	128	
261.83281	302	
262.83321	224	
263.83547	176	
264.87249	66	
265.85637	68	
265.95041	78	
266.07462	72	
266.84164	94	
267.21385	80	
269.87386	72	
269.91838	104	
270.39605	116	
270.79286	104	1+
271.17240	66	
271.84606	132	
271.87015	86	
272.93422	68	
274.17969	74	
274.79388	70	
275.81440	68	
277.86976	74	
278.12167	74	
279.09073	906	1+
279.89996	78	
280.26168	72	
280.83279	66	
280.90147	72	
281.09870	88	
281.86116	78	
282.28210	158	
282.79804	74	
283.00631	86	
284.29531	360	1+
284.86670	90	
285.10065	86	
285.31434	84	
286.80566	66	
286.86396	72	
287.98778	64	
288.80961	76	
290.66346	78	
290.85420	66	
291.13875	68	
291.81177	132	
291.90224	80	
293.10537	80	
295.02978	90	
295.05321	68	
295.07189	92	
295.93344	66	
296.04321	76	
296.85935	90	
299.78707	68	
299.98174	66	
300.79874	76	
301.85384	74	
301.99258	76	
302.17191	78	
302.90711	88	
303.31517	84	
306.88177	64	
307.01287	106	
309.87030	68	
315.77734	94	
318.86384	82	
318.90340	72	
318.93383	74	
319.81841	88	
319.95466	68	
320.13233	74	
320.30855	66	
321.13970	70	
321.80233	90	
321.89256	88	
321.99607	72	
322.24089	94	
323.88289	70	
325.04459	120	
325.90108	74	
326.28283	68	
327.12147	72	
327.21946	72	
327.88369	84	
328.11753	94	
END IONS

###FS:    #m/z: 507.84773 #charge 1+
###MS: 170
###MSMS: 172
BEGIN IONS
TITLE=Cmpd 128, +MS2(507.8477), 28.2-35.2eV, 3.7min #172
RTINSECONDS=222.011
SCANS=170,172
PEPMASS=507.84773	101158
CHARGE=1+
196.01519	188	
214.88613	148	
215.86168	108	
224.97608	180	
241.08803	96	
244.09157	144	
259.95798	144	
260.59704	112	
266.91545	188	1+
271.88468	102	
272.84960	308	1+
276.35522	98	
276.88396	100	
277.83743	100	
278.03365	102	
278.83901	236	1+
278.89726	152	
281.95897	112	
285.85799	152	
287.50446	124	
287.85381	184	
288.39016	102	
289.87927	194	
290.01683	98	
290.17579	106	
290.86216	172	
292.86944	220	
293.87595	704	1+
296.99914	118	
303.86527	320	
305.86681	468	1+
307.89291	258	
308.14510	828	1+
308.87171	618	1+
309.90018	138	
310.15896	498	1+
310.89868	122	
311.88710	1288	1+
312.17672	120	
313.01899	164	
313.88299	240	1+
314.86754	534	1+
317.37113	148	
318.88940	120	
321.99795	180	
322.81057	134	
323.85566	120	
323.87920	114	
324.85862	134	
324.90118	100	
325.86461	100	
325.89328	128	
325.91043	170	
326.88469	766	1+
327.06612	98	
327.93269	134	
328.81237	326	1+
328.89859	192	1+
330.12430	98	
330.16781	138	
331.90698	96	
332.87585	152	
332.90248	150	
334.86811	116	
335.88670	334	1+
337.82258	416	1+
342.44553	166	
342.83400	98	
343.37349	118	
345.95576	102	
346.77539	322	1+
347.16493	290	1+
347.77789	198	1+
349.75681	312	
349.78273	194	
350.76108	190	
350.81745	192	
350.89215	294	
351.72611	100	
351.79118	182	1+
351.86142	132	1+
353.10059	98	
355.88871	190	1+
356.80810	124	
357.72524	140	1+
360.76595	208	
361.03035	116	
363.79264	108	
365.78098	204	
366.84510	258	
367.70929	150	
367.72849	222	1+
367.76809	284	
367.84096	186	
368.70960	232	1+
368.83492	432	1+
369.83770	338	1+
370.01031	96	
371.19266	110	
371.73788	260	1+
371.81316	218	
371.88544	112	
372.80534	136	
373.05012	132	
373.72636	144	
374.71366	136	
376.71820	128	
378.87778	148	
380.71709	100	
380.85788	336	1+
381.71734	114	
381.80627	94	
381.86070	272	1+
382.71393	128	1+
383.79924	114	
384.43532	102	
384.85346	800	1+
385.78630	184	
387.72528	102	
388.78757	110	
389.72649	164	
390.21970	100	
390.77869	108	
390.84382	330	
391.71907	118	
391.74949	258	1+
391.87731	102	
392.82956	222	
392.86410	224	1+
392.95497	104	
395.75388	98	
396.74684	184	1+
398.72863	614	1+
398.84557	276	1+
399.85055	178	1+
402.86623	366	1+
405.76531	232	1+
407.74889	678	1+
407.87094	734	
408.85638	862	1+
408.87356	360	
409.72824	598	1+
409.75270	230	
410.83952	356	
410.88687	96	
411.72713	138	
411.75214	166
[truncated: 1,861,999 more chars]
