# Supplementary material for: High-Throughput Venomics
Source: J Proteome Res. 2023 Apr 3;22(6):1734–46. doi: 10.1021/acs.jproteome.2c00780 (PMC10243144; doi:10.1021/acs.jproteome.2c00780)
Supplement: Supplementary file 9 — pr2c00780_si_009.zip [file pr2c00780_si_009.zip › Manual files/Calloselasma rhodostoma MGF/210702_Calloselasma_halfplate000046_5.1.201.mgf]

###	D:\Data\Julien\210702_Cr_half_TFA\210702_Calloselasma_halfplate000046.d\ProteinAnalysisResults.mgf
###	D:\Data\Julien\210702_Cr_half_TFA\210702_Calloselasma_halfplate000046.d\analysis.baf
###	210702_Calloselasma_halfplate000046.d
###	Instrument: maXis HD
###	Manufacturer: Bruker
###    PeakWidth 0.30, MiniumIntensity 10, S/N 1Apply threshold 0, Threshold 10
###    Retain Residuals no, Create neutrally no,
###    FullScan Parameters: AdductIon (+)+H (-)-H, LowMass 0, HighMass 8000, MaxCharge charge decon 4, MinPeaks 3
###    Perf. isotope decon yes, Max Charge Istopic decon 6, MW agreement 0.00, Abund. cutoff 2.00, Envelope cutoff 75.00
###    MaxRes   Parameters: AdductIon (+)+H (-)-H, LowMass 0, HighMass 8000 
###    Perf. isotope decon yes, Max Charge Istopic decon 6, Abund. cutoff 2.00
###    MSn      Parameters: AdductIon (+)+H (-)-H, LowMass 0, HighMass 8000 
###    Perf. isotope decon yes, Max Charge Istopic decon 4, Abund. cutoff 0.05
###    Global Charge Limit: no 3, Prefer FullScan Result: yes, Export what: 2 (0=non deconv/1=deconv only/2=mixed), NoMSMSSignals: 150, Intensity threshold: 10, NoMSSignals (deconv): 2, NoMSSignals (non-deconv): 2, NormalizeData: no, SingleCharged: yes
###
COM=210702_Calloselasma_halfplate000046.d
USERNAME=Demo User

###FS:    #m/z: 322.93056 #charge 1+
###MS: 2
###MSMS: 3
BEGIN IONS
TITLE=Cmpd 1, +MS2(322.9306), 28.0-35.0eV, 0.0min #3
RTINSECONDS=1.89
SCANS=2-3
PEPMASS=322.93056	1670576
CHARGE=1+
206.94024	3272	
208.94708	4780	
211.94458	15770	
213.93994	14324	
217.94123	7972	
222.95223	29006	1+
223.61828	2980	
224.95149	7154	
226.12327	2644	
226.94729	118156	1+
227.19858	6408	
228.94293	205098	1+
230.62487	3310	
231.95238	9934	
234.97101	7774	
234.99819	4886	
235.12919	4372	
235.20408	4112	
237.12929	4190	
237.63239	2558	
238.14455	25838	1+
238.45486	9512	
238.95573	2654	
239.08071	2620	
239.14703	21066	1+
239.23494	3288	
239.98113	3782	
240.23073	3778	
240.96277	18340	1+
242.61969	3276	
242.96253	5220	
243.12094	2598	
243.22989	11452	1+
243.88254	2814	
244.16318	4758	
244.95766	88660	1+
245.18607	2900	
245.63174	13548	1+
245.94246	8230	
246.13393	3644	
246.95278	78128	1+
247.13474	3392	
247.23989	3782	
248.03277	4836	
249.04033	2912	
249.18333	2680	
249.25594	3104	
249.91230	3464	
249.97199	62534	1+
250.94740	43056	1+
250.99821	6064	
251.19896	6044	
252.47034	2596	
252.63858	4100	
252.94715	12464	
252.97180	661282	1+
253.14143	2610	
253.21461	5700	
253.90530	12058	1+
254.94224	187234	1+
254.96705	254998	1+
255.22968	8050	1+
256.26196	6426	
256.91439	4560	
256.96448	35818	1+
258.88482	2974	
258.96363	10968	1+
259.14279	2896	
259.64579	2806	
260.16216	4418	
260.97933	2888	
261.97691	11012	
262.96894	3616	
263.05600	9320	
263.13310	3246	
263.97900	113690	1+
264.96999	23866	1+
265.16257	2540	
265.25125	2546	
265.63416	3272	
265.64482	3396	
265.97664	13042	1+
267.26632	3310	
267.64568	4692	
267.97397	56772	
268.14676	2986	
268.95878	17266	
269.97279	28732	1+
270.95737	3436	
272.88268	4706	
272.95247	40050	1+
273.18490	2632	
274.09019	2998	
274.27241	12626	1+
274.65259	4326	
277.07227	3104	
277.21411	2490	
279.09239	5824	
279.20228	2474	
279.23071	5044	
281.04909	3186	
281.15532	2954	
281.24581	14006	1+
281.66040	2796	
281.98893	2746	
282.17576	3326	
282.27792	15644	
283.14175	2714	
283.17364	21244	1+
283.26240	15402	1+
283.94763	7968	
284.29336	8688	
285.20134	2618	
285.22288	3414	
285.94228	158210	1+
285.98408	25704	1+
287.25346	22882	1+
287.66089	5120	
287.97936	2780	
288.06453	4684	
288.16056	2578	
288.20302	9920	1+
289.65816	7946	
289.88527	2654	
290.15809	10460	1+
290.26714	25180	1+
290.89250	3436	
291.09994	4048	
291.19630	5720	
291.97390	11504	1+
292.05997	18720	1+
292.10364	3804	
293.10811	2720	
293.20934	8940	1+
293.97547	20770	1+
293.99787	38222	1+
294.93748	6924	
295.12870	3764	
295.18846	2734	
295.22549	12096	1+
295.26034	2770	
295.96906	9568	1+
295.99332	16402	1+
296.14279	2452	
296.29280	4060	
296.66546	4712	
297.07866	14888	1+
297.16891	2828	
297.24294	18872	1+
297.90457	4596	
298.27207	3914	
298.96829	2508	
299.06112	2592	
299.23914	2804	
299.66946	19966	1+
300.17134	8662	1+
300.28768	9132	1+
302.17430	5480	
302.30363	20932	1+
302.94874	50664	1+
303.18020	11880	1+
303.95260	41730	1+
303.99531	13646	1+
304.28634	2742	
304.92413	4580	
305.26802	9390	1+
305.95316	3894	
306.07522	3280	
306.90471	6134	
307.08235	6314	
307.19064	2480	
307.24789	45102	1+
308.14108	9550	1+
308.21580	4024	
308.87218	7280	1+
309.19230	3176	
309.22145	2952	
309.67264	5404	
310.11847	2570	
310.15946	3152	
310.17484	4526	
310.30859	15986	1+
311.05383	4018	
311.16348	3508	
311.21970	8096	1+
311.27644	7768	1+
311.67145	6748	
311.87006	14038	1+
311.93481	8166	
311.98695	18250	1+
312.17166	13994	1+
312.32525	7214	
312.90036	4996	
312.94765	7706	
313.21835	6522	1+
313.25282	3858	
313.26859	10824	1+
313.29058	8358	1+
313.86689	4370	
313.92977	184380	1+
314.67825	2928	
314.89482	2818	
316.28291	15384	1+
316.31945	6650	
316.94081	4550	
318.29929	25276	1+
318.67752	3812	
318.93527	104970	1+
319.18059	5522	1+
320.93491	184872	1+
321.23857	2464	
322.16545	9126	1+
322.19488	11712	1+
322.87736	8258	1+
322.91059	10338	
322.93048	3709278	1+
323.11712	3840	
323.17162	6832	1+
323.19834	7248	1+
323.23841	18538	1+
323.28156	11606	1+
323.29225	3088	
323.32534	9688	1+
324.13249	8914	1+
324.87787	5948	
325.03039	2512	
325.18176	3412	
325.21623	2558	
325.25471	47434	1+
326.17320	3492	
326.19814	26228	1+
326.30322	5376	
326.87247	54560	1+
326.96898	14990	1+
327.00705	6362	
327.20068	21734	1+
327.26984	68364	1+
328.31943	8372	1+
END IONS

###FS:    #m/z: 340.94140 #charge 1+
###MS: 2
###MSMS: 4
BEGIN IONS
TITLE=Cmpd 2, +MS2(340.9414), 28.0-35.0eV, 0.1min #4
RTINSECONDS=2.6615
SCANS=2,4
PEPMASS=340.94140	838016
CHARGE=1+
185.93824	158	1+
204.01038	134	
205.95035	148	
206.92081	118	
209.94713	218	
209.97292	166	
213.93863	2314	1+
215.88755	484	
217.88094	394	1+
217.94119	132	
220.06192	150	
221.94693	144	
222.95085	174	
222.97698	122	
223.92442	126	
224.97298	130	
228.05434	166	
228.91438	210	1+
231.88888	160	
231.94959	2306	1+
233.04745	142	
233.16168	146	
233.89648	446	
233.94825	820	
235.89330	314	1+
235.94693	256	1+
237.59050	142	1+
238.12753	188	1+
239.42904	128	
240.05879	116	
240.22915	858	1+
244.03871	210	
245.16523	180	
245.93989	136	
246.97874	204	
247.20244	206	1+
247.23904	196	
247.94341	250	1+
247.96715	194	1+
248.03103	134	
248.17138	164	
248.98826	382	1+
249.03933	776	1+
249.09431	148	
249.96062	632	1+
250.16751	116	
250.21183	156	
250.98629	164	
251.11985	146	
253.09771	124	
254.09101	136	
254.96681	1222	1+
255.07405	778	1+
256.26165	136	
256.91233	124	
256.96573	502	1+
257.03322	140	
257.98434	120	
258.95344	620	1+
259.24060	128	
260.05528	162	1+
260.11713	156	
262.96631	178	
263.00850	116	
263.05826	418	
264.05401	192	
265.02012	436	1+
265.05757	122	
265.07938	114	
265.26931	128	
265.99854	302	1+
266.28046	126	1+
266.88714	170	
267.07183	312	1+
267.13980	166	
267.17628	258	
267.85410	132	
268.11389	342	1+
269.00263	326	
269.19508	122	
272.07514	118	
272.17558	218	1+
272.43791	114	
272.93689	370	1+
274.00954	126	
275.01218	184	1+
275.93630	130	
276.91991	208	1+
277.06953	154	
277.08567	178	
278.07479	138	
278.17304	234	1+
278.92780	296	1+
278.99358	272	1+
279.15389	150	
280.80648	218	1+
280.88268	258	1+
281.04793	638	1+
281.20903	166	1+
281.23350	118	
281.96260	138	
282.01508	130	
282.11540	204	1+
282.13876	166	1+
282.27762	704	1+
282.31125	342	1+
283.02736	544	1+
283.04727	334	1+
283.13797	278	1+
283.20881	142	
283.92669	118	
284.29139	362	1+
284.86840	248	1+
285.00358	168	
286.07209	286	1+
286.90869	250	1+
286.92502	170	
287.20160	148	
288.02002	120	
288.06354	476	
289.01461	150	
289.51296	220	
290.00802	172	
290.13864	270	1+
291.03525	138	
292.06187	488	1+
292.12490	120	
292.93492	132	
293.00874	148	1+
293.87948	130	
294.27906	208	
294.43269	136	
295.12466	122	
295.27888	138	
296.08225	196	
296.18224	276	1+
296.32989	724	1+
296.97402	146	
297.01961	170	1+
297.71298	106	1+
298.05511	540	1+
298.08256	114	
298.27256	116	
298.30778	186	
299.06104	390	1+
299.24597	182	1+
299.96932	142	1+
300.23761	188	1+
300.93346	230	
301.05139	192	
301.08508	188	1+
301.51440	202	
301.87782	172	
302.95057	128	
303.04262	150	1+
303.17587	126	
304.09240	250	1+
304.29812	220	1+
305.06385	160	
305.22873	300	1+
305.97937	214	1+
306.04235	122	
306.07304	310	1+
306.28319	688	1+
307.20181	116	
307.24153	380	1+
307.30717	132	
307.78803	134	
308.81332	146	
309.10507	126	
309.11744	188	1+
309.29718	332	
309.53440	184	
309.59091	120	
310.87916	124	
311.03071	182	
311.12219	214	1+
312.02600	702	1+
312.12704	144	1+
313.02884	560	1+
313.10926	134	
313.85872	150	
314.15085	256	1+
316.06689	236	1+
316.23089	134	
318.14504	190	
318.59515	144	
319.06574	118	
319.22217	150	
321.21781	136	
321.99155	168	
322.04844	134	
322.13499	218	
322.21969	134	
323.14100	124	
323.23882	1888	1+
323.89033	364	1+
324.11413	262	1+
324.89266	288	1+
325.08871	126	
325.25395	364	1+
325.79508	122	
326.09322	158	
326.30412	214	
326.33912	368	1+
327.13963	308	1+
327.89360	152	
327.96902	122	
328.26275	114	
328.88934	132	
329.18365	244	
329.87163	150	
329.90383	116	
330.15497	176	1+
330.87053	116	
331.06970	164	
332.09151	438	
333.09477	362	
336.08523	344	1+
337.24958	170	
338.15637	146	
338.18046	122	
339.05212	134	
339.09408	254	1+
339.15157	176	1+
339.22983	288	1+
340.26636	124	
340.39728	172	
340.90767	192	
341.24648	254	
341.39833	312	
342.24851	158	
342.27965	346	1+
342.31571	544	1+
343.18172	300	1+
343.21064	168	
343.90038	192	1+
344.21027	126	
344.22711	134	
344.28065	154	
345.08069	196	1+
345.11866	130	
345.15196	140	
END IONS

###FS:    #m/z: 363.95741 #charge 1+
###MS: 2
###MSMS: 5
BEGIN IONS
TITLE=Cmpd 3, +MS2(363.9574), 28.0-35.0eV, 0.1min #5
RTINSECONDS=3.434
SCANS=2,5
PEPMASS=363.95741	459370
CHARGE=1+
206.05255	128	
207.02842	142	
207.87300	134	
209.94428	722	1+
212.87927	398	1+
222.95244	1542	1+
223.03076	178	1+
223.97220	236	1+
224.95080	1356	1+
226.94774	3488	1+
227.10169	144	
227.93153	320	
228.89508	136	
228.94300	2798	1+
229.12698	114	
230.88958	748	1+
230.96840	306	1+
231.07505	210	
232.02353	132	
232.88980	306	1+
233.04703	198	
235.99475	242	1+
237.03942	126	
240.96263	902	1+
241.83362	136	
242.89535	134	
242.93953	208	
242.95815	428	1+
243.08264	116	
243.12574	226	1+
243.55980	246	
244.03697	734	1+
244.16328	112	
244.95856	1698	1+
245.94151	306	
246.06110	124	
246.95321	1936	1+
248.03591	116	
248.90338	290	
249.03873	430	1+
249.12633	154	
249.88791	248	1+
249.96475	114	
250.94763	240	
251.04304	220	1+
253.07426	122	
253.90917	116	
254.08844	154	
255.17128	286	1+
257.97044	216	1+
258.91456	176	1+
259.03789	214	1+
260.96829	650	
260.98799	180	
262.96752	128	
262.99793	248	1+
263.05445	178	
264.09595	168	1+
264.91067	150	
265.04831	154	
266.24779	218	
266.94582	130	
266.99685	246	1+
267.03772	272	1+
267.10459	138	
267.97360	256	
268.12011	132	
269.11640	120	
269.82063	150	
269.96742	188	
270.01715	264	1+
270.18893	124	
271.12920	210	1+
272.17065	754	1+
275.60067	130	
277.08428	220	1+
277.12106	118	
278.05840	146	
278.11643	112	
278.14110	136	
278.84508	306	1+
279.27476	136	
280.12638	330	1+
281.15369	214	1+
281.23426	214	1+
282.19669	132	
282.27553	140	
283.07363	222	1+
283.85346	202	1+
284.21606	144	
284.87385	124	
285.84194	112	
286.10324	116	
286.95084	164	
287.17272	206	1+
288.06455	920	1+
288.12959	136	
288.93131	132	
288.98480	280	1+
289.16744	126	
289.94080	198	1+
290.13774	228	1+
290.86560	132	
291.80680	138	
292.01531	180	1+
292.05942	144	
292.10683	210	
292.43835	156	
293.06567	112	
293.11033	304	1+
294.56846	114	
294.85457	116	
295.08390	254	1+
295.13714	250	1+
296.81071	138	
296.97910	208	1+
298.08225	218	
298.90819	268	1+
298.99263	246	1+
299.09304	138	
300.06277	306	1+
301.14141	190	1+
302.17080	156	1+
302.22636	274	1+
303.13555	134	
303.77145	114	
303.95079	138	
304.01584	122	
304.05947	158	
304.26211	194	
304.81162	262	1+
305.90073	120	
306.07711	164	
306.12613	116	
306.28532	120	
306.42424	192	
306.88285	366	1+
306.93279	166	
307.08152	194	
307.16962	154	1+
307.28373	336	
307.37287	122	
308.06715	116	
308.26082	160	
308.29156	324	
309.09512	130	
310.04594	132	
310.06951	222	1+
311.03190	130	
311.34809	154	
313.03395	334	1+
313.16077	122	
314.10147	162	1+
317.06356	220	
318.12065	276	1+
318.93494	182	
318.97430	200	1+
319.09526	178	
319.86001	150	
320.00329	278	1+
321.12551	150	
322.93325	136	
323.23921	584	1+
323.30404	134	
324.11547	232	1+
324.32061	368	1+
324.91600	128	
324.98273	268	1+
324.99985	128	
325.16147	306	1+
325.18639	318	
325.53127	120	
325.90630	116	
326.12608	138	
326.96569	142	
327.08740	130	
327.10943	120	
327.15412	160	1+
329.06338	148	
329.31942	154	
329.87395	156	
330.09839	130	
331.17421	200	1+
331.19356	126	
331.49345	116	
332.09191	874	1+
333.05916	198	1+
333.27359	190	1+
336.94193	124	
337.08846	250	
337.14076	274	1+
338.87181	114	
340.18453	216	1+
340.94217	142	
341.07112	134	
341.08805	160	
342.27977	182	
342.35557	134	
342.90637	196	1+
343.17462	170	
343.28997	300	1+
345.08832	180	1+
347.12350	124	
347.19326	126	
347.23801	156	
347.30092	148	
348.09651	112	
348.80922	156	
349.31896	314	
350.18865	164	
350.34249	136	
351.10363	276	1+
351.18513	118	
352.19897	152	
353.94871	122	
354.01451	120	
354.04671	312	1+
355.28319	192	1+
356.18637	114	
356.21178	362	1+
357.05611	460	
357.17594	112	
357.21643	268	1+
359.19135	182	
359.24549	244	1+
360.24864	176	1+
360.36624	132	
361.20902	164	1+
361.30227	204	1+
362.25820	126	
362.33346	358	1+
363.10836	130	
363.16005	134	
363.23612	178	
363.35730	172	1+
364.08787	128	
364.21361	260	1+
365.21872	226	1+
365.28678	580	1+
365.38883	162	
366.31214	138	
367.33156	350	1+
368.38848	250	
368.42526	1576	1+
369.34973	136	
END IONS

###FS:    #m/z: 340.94130 #charge 1+
###MS: 6
###MSMS: 7
BEGIN IONS
TITLE=Cmpd 4, +MS2(340.9413), 28.0-35.0eV, 0.1min #7
RTINSECONDS=7.1265
SCANS=6-7
PEPMASS=340.94130	775978
CHARGE=1+
187.00650	150	
188.95263	136	
196.89002	120	
197.47950	118	
205.00981	244	1+
205.94833	108	
205.97433	110	
208.96045	106	
211.94186	120	
212.94849	156	
213.94072	3344	1+
214.88428	584	1+
215.88744	506	1+
215.93743	688	
217.01589	114	
217.88338	216	
219.08152	110	
220.52526	114	
221.89327	176	
222.57401	108	
222.89412	102	
223.14678	138	
223.96271	122	
224.88548	204	1+
224.96103	110	
224.97161	140	
226.94785	118	
227.15801	126	
229.96041	122	
231.95009	3326	1+
233.90106	358	1+
233.94931	504	1+
235.13390	102	
237.04559	216	1+
237.06322	138	
238.06882	116	
238.99933	112	
239.90547	108	
240.23021	540	1+
240.96330	356	1+
241.16104	274	1+
241.94410	158	1+
242.00017	126	
242.88946	292	1+
243.05444	206	1+
243.11872	122	
243.89110	180	1+
244.03648	294	
244.95796	286	1+
245.04077	126	
245.98225	104	
246.06785	114	
246.97528	164	
247.04493	166	
247.08432	198	1+
247.23856	174	
247.94186	240	
247.97734	114	
248.03819	144	
248.99026	336	1+
249.03824	510	1+
249.96112	722	1+
250.09054	108	
250.40617	146	
250.99422	178	
251.95984	188	
252.97660	182	
253.16754	284	1+
254.08900	108	
254.96777	1634	1+
255.07670	398	1+
255.45036	102	
256.26448	134	
257.06787	104	
257.91327	110	
258.07021	140	
259.01043	120	
259.06088	102	
260.98598	116	
262.12100	168	
262.89058	120	
263.05760	430	1+
264.06023	304	1+
264.98698	106	
265.02015	382	
265.09980	250	1+
266.24929	124	
266.99950	254	1+
267.02471	112	
267.91915	110	
268.14186	128	
268.95965	126	
269.00412	544	1+
269.19337	120	
271.17319	116	
271.95598	102	
272.16519	200	1+
272.84019	208	1+
272.93838	228	
272.97930	146	
274.92644	180	
275.03897	118	
275.05373	112	
275.98201	244	1+
276.11817	256	1+
276.81387	244	1+
277.07522	114	
277.96624	110	
278.07467	258	
279.96285	196	
280.25884	118	
280.94030	120	
280.98936	126	
281.04865	908	1+
281.19386	334	1+
281.23847	104	
282.27542	574	1+
282.97467	152	
283.03553	204	
283.08359	102	
284.02837	198	1+
284.29554	184	
285.88851	154	
286.91454	166	
288.06531	698	1+
288.21943	104	
288.56573	102	
289.02021	136	
289.23033	110	
290.01167	448	1+
290.86015	310	1+
290.95581	124	
292.05900	262	1+
292.44226	264	1+
293.03168	258	1+
293.44593	188	1+
294.27979	120	
294.85202	128	
295.00502	274	1+
297.20553	138	
297.97982	114	
298.06831	248	
298.22227	122	
298.94230	106	
299.05972	312	
299.97552	128	
300.05490	522	1+
300.82952	144	
300.91531	214	1+
300.94531	106	
301.05657	354	1+
302.13173	186	
302.19000	336	1+
302.24906	138	
302.94830	298	1+
303.03467	116	
303.13621	218	1+
305.23496	158	
306.04743	124	
306.10043	132	
306.28321	486	1+
307.31401	166	
308.32891	120	
308.81254	120	
308.87802	160	
309.17034	108	
309.91407	228	1+
310.35429	240	
311.00791	134	
311.02867	786	1+
311.63591	106	
311.88962	128	
313.03082	1020	
315.08227	214	1+
318.88522	110	
319.03649	118	
319.06256	152	
320.03628	234	1+
320.07554	196	1+
320.87960	186	1+
320.99332	114	
321.22072	554	1+
322.13698	362	
322.30723	176	
323.01195	204	1+
323.14072	196	
323.16329	126	
323.23759	1584	1+
323.30425	106	
324.14191	146	
324.32830	166	1+
325.25320	284	
326.10018	134	
326.17051	120	
326.20964	118	
326.30468	300	1+
326.33590	224	
327.13930	304	1+
327.34129	134	
328.01413	142	
328.80749	104	
332.09053	234	1+
332.13805	130	
332.30610	102	
333.31378	184	1+
335.91554	286	1+
337.17231	250	1+
338.08971	124	
338.20626	122	
340.08802	218	1+
340.13554	112	
340.26745	164	
340.35524	262	1+
340.39285	642	1+
340.78359	106	
341.25346	286	
341.99341	128	1+
342.12943	250	1+
342.19266	132	
342.28199	180	
342.31464	224	
343.26272	110	
343.28062	128	
344.18736	158	1+
345.08855	222	
END IONS

###FS:    #m/z: 336.94668 #charge 1+
###MS: 6
###MSMS: 8
BEGIN IONS
TITLE=Cmpd 5, +MS2(336.9467), 28.0-35.0eV, 0.2min #8
RTINSECONDS=7.899
SCANS=6,8
PEPMASS=336.94668	167924
CHARGE=1+
167.84112	94	
201.00844	94	
204.03175	94	
205.01466	178	
208.09272	100	
208.98258	138	
209.90237	170	1+
210.90552	144	1+
211.87540	364	1+
211.94474	9654	1+
212.03652	94	
212.87850	308	1+
213.94061	4164	1+
214.04785	98	
215.04936	164	1+
215.88780	430	1+
215.93843	642	1+
217.93453	156	
217.98435	104	
219.03004	94	
221.98758	112	
223.97360	122	
227.10419	124	
229.95559	9726	1+
230.89018	408	
231.95061	4386	1+
232.43459	124	1+
233.04595	146	
233.08778	94	
233.43976	134	1+
233.89917	246	
235.57656	112	
235.94980	270	
236.07773	158	
236.12530	92	
236.96811	208	1+
237.06542	118	
238.03519	102	
238.04995	132	
238.74190	94	
239.90148	186	
239.93881	92	
242.93863	308	1+
242.96554	194	1+
243.13611	112	
244.03931	210	
245.04593	130	
246.05114	180	
246.97233	254	
247.96595	2710	1+
248.03566	1138	1+
248.98757	276	1+
249.04116	696	1+
249.11401	304	1+
249.88490	98	
249.96134	1276	1+
250.97955	106	
251.04364	360	1+
251.95601	150	
252.02002	144	
252.15975	190	1+
252.22704	192	
252.89563	206	1+
252.97156	5124	1+
253.03732	208	
254.09292	288	1+
254.96779	2866	1+
255.01487	96	
255.07374	358	1+
255.11695	96	
255.95858	552	1+
256.00242	194	1+
256.91435	116	
256.96347	402	1+
258.88343	146	
259.03948	92	
259.61501	108	
259.64475	100	
260.07014	266	1+
260.56781	94	
260.94442	142	
261.43743	176	
262.21538	128	
262.98365	198	
263.05770	420	
263.12788	112	
264.01925	286	1+
264.06404	212	
265.06250	126	
265.08897	108	
265.67461	96	
265.79855	130	
265.85747	108	
266.56692	174	
266.84439	116	
266.99817	438	1+
267.56118	94	
267.83916	280	1+
268.10982	334	1+
269.86016	230	1+
270.98515	560	1+
271.17750	168	
271.97336	294	1+
272.05187	216	1+
272.97639	254	1+
273.80179	232	1+
275.05554	372	
275.16429	120	
276.01392	188	1+
276.05931	240	
277.06982	176	
277.09050	110	
277.11105	94	
277.96254	330	1+
278.07481	92	
278.96579	242	1+
280.39133	102	
281.00298	94	
281.04922	568	1+
282.27651	114	
282.95411	126	
283.02646	288	
284.04565	110	
286.91931	146	
286.94227	112	
287.06322	538	1+
287.81508	98	
288.02398	198	1+
288.06502	468	1+
288.15930	162	
288.20227	114	
288.57196	102	
289.51094	122	
289.89834	112	
290.13857	112	
291.03441	132	
292.06255	1112	1+
292.73357	102	
293.06627	702	1+
293.08616	134	
293.11044	386	1+
293.19451	104	
293.24211	100	
293.99736	178	
294.03748	96	
295.09650	118	
295.85755	174	1+
295.99961	198	1+
296.16207	112	
296.97074	172	
297.09275	108	
297.43711	114	
297.98616	112	
298.05858	442	1+
299.00803	134	
299.06166	374	1+
299.16559	270	1+
300.92976	106	
302.86819	174	
302.93578	112	
303.03586	204	1+
303.77319	98	
307.08428	210	
307.18448	106	
307.88981	136	
308.02658	144	1+
308.30197	130	
308.87652	116	
309.86879	422	1+
310.82782	176	
310.87613	346	1+
312.03387	96	
312.82352	92	
312.91981	174	1+
313.92097	196	1+
313.95859	92	
314.05595	110	
314.09105	94	
315.16031	106	
315.26368	244	1+
315.85731	134	
316.08206	120	
316.15942	94	
316.19846	176	1+
317.04830	302	1+
317.08333	196	
318.74368	116	
319.08209	248	
319.31353	94	
320.08961	102	
322.07811	128	
322.30884	224	
323.14983	122	
323.18964	208	
323.23993	570	
325.09274	92	
325.89023	94	
326.81301	98	
328.14633	182	
328.19327	128	
328.89212	218	
329.06360	118	
330.09798	92	
332.08866	272	1+
332.83103	168	
333.16517	182	
333.29808	304	1+
333.91221	132	
334.04681	110	
334.18164	136	
334.80615	144	
335.74032	106	
335.83805	94	
336.09111	518	1+
337.46064	94	1+
337.98962	148	
338.92939	128	
339.12381	278	1+
339.22865	126	
340.39416	378	1+
340.91173	130	
341.27568	118	
342.27744	96	
END IONS

###FS:    #m/z: 393.32112 #charge 1+
###MS: 6
###MSMS: 9
BEGIN IONS
TITLE=Cmpd 6, +MS2(393.3211), 28.0-35.0eV, 0.2min #9
RTINSECONDS=8.671
SCANS=6,9
PEPMASS=393.32112	158200
CHARGE=1+
199.93778	552	
201.93147	596	1+
203.93108	128	
212.88956	682	
213.89172	328	
214.88394	2728	1+
215.88693	1994	1+
217.88264	5002	1+
217.94727	160	
219.85997	182	
219.87952	1716	1+
219.94031	314	1+
220.90710	126	
222.95196	1990	1+
224.94871	2546	1+
226.94632	238	
227.19848	256	
230.89962	172	
231.90427	138	
232.88454	142	
232.89870	340	
232.92238	144	
233.53917	138	1+
233.87480	126	
233.89750	1450	1+
235.89377	1956	1+
237.05567	142	
237.79067	138	
237.88986	898	1+
239.78640	1268	1+
239.97145	144	
240.03556	136	
240.96353	1736	1+
241.89665	124	
242.95881	1036	1+
243.89699	166	
243.92672	154	
244.03628	646	1+
244.16294	328	1+
245.88781	128	
245.92143	368	1+
247.97936	174	1+
249.93868	126	
250.03543	392	1+
250.90538	132	
251.03785	226	1+
252.07913	132	
252.22740	142	
252.86458	190	
253.90660	652	1+
254.96458	198	
255.04064	134	
255.11285	128	
255.78615	132	
255.80492	260	1+
255.90313	600	1+
257.03753	336	1+
257.14362	302	1+
257.80039	606	1+
257.89279	170	
258.12079	134	
258.91163	284	
258.97394	720	1+
259.00789	126	
259.91017	226	
260.13440	218	1+
260.90289	222	
260.97010	1400	1+
263.98134	208	
264.79946	166	
265.08495	122	
265.19400	132	
265.97525	142	
266.99981	132	
267.09860	148	
267.79216	344	1+
267.84270	272	1+
268.16292	148	
268.95423	224	1+
269.02204	134	
270.79991	194	1+
271.03815	132	
271.92052	232	
273.79242	742	1+
273.86413	186	
273.92232	174	
275.05665	268	
275.07776	128	
275.80848	1166	1+
277.90759	276	1+
277.99437	208	1+
279.06584	138	
280.07840	124	
281.00806	254	1+
281.05125	518	1+
281.85396	156	
282.79727	158	
282.85774	212	1+
282.95232	144	
283.02654	200	1+
283.04699	146	
283.09908	142	
283.78908	728	1+
283.98734	224	
285.00758	350	
285.79276	202	
285.86073	140	
285.97951	164	1+
286.27417	174	1+
286.91474	132	
287.04846	164	
287.79262	336	1+
288.06411	638	1+
288.85315	786	1+
288.88179	260	1+
289.24925	226	1+
289.79034	1776	1+
289.93236	292	
290.25239	174	1+
290.85132	260	
291.80558	544	1+
291.87669	312	1+
292.06397	222	1+
292.13958	282	1+
293.81851	136	
293.85392	132	
293.88595	782	1+
294.02000	158	1+
294.06868	120	
294.08303	232	1+
294.86224	172	
295.12282	188	1+
295.42588	152	
295.85222	168	
295.91858	3028	1+
295.94711	188	
296.32807	132	
296.88197	472	1+
297.78845	604	1+
298.07599	162	
298.85253	530	1+
299.06414	370	
299.78372	2684	1+
300.06301	234	
300.15760	242	
300.84941	510	1+
301.05976	170	
302.88757	166	
304.18913	142	
305.18294	134	
305.28486	152	
305.80562	384	1+
305.94797	122	
306.86461	590	
306.88254	206	
307.13199	138	
307.29003	474	1+
307.31010	156	
307.79874	3954	1+
307.86495	284	
307.88767	164	
308.13981	130	
308.29652	288	1+
308.87110	1012	1+
309.91498	366	1+
310.31510	124	
310.89323	132	
311.01303	156	1+
311.87012	5574	1+
311.95866	138	
312.13685	178	1+
312.80428	1300	1+
312.89746	238	
313.04002	172	
313.06386	224	
313.86698	2000	1+
313.89913	154	
313.92994	5768	1+
314.11309	254	1+
314.17907	124	
314.89299	650	1+
315.86302	202	
316.86431	418	1+
316.93948	382	1+
317.08420	212	1+
318.93534	3668	1+
318.95866	244	
319.13571	184	1+
319.83982	160	1+
319.85911	138	
319.92285	166	1+
320.11510	182	1+
321.81420	124	
321.87821	138	
322.30946	142	
322.81047	132	
322.85598	126	
322.99745	144	1+
323.01604	240	1+
323.06354	128	
324.16283	304	1+
324.87446	326	1+
324.98508	282	1+
325.10898	138	1+
325.80938	286	1+
326.88204	1716	1+
327.02279	132	
327.08550	224	1+
327.12139	146	
327.17499	272	1+
327.80307	128	
328.14309	122	
328.82329	344	1+
329.14672	192	
329.88041	6452	1+
330.07591	154	
330.81562	2596	1+
330.90770	296	
331.07215	120	
331.87655	3138	1+
331.90896	146	
331.94094	336	1+
332.09194	572	1+
332.81207	318	1+
332.90277	496	1+
333.87541	326	1+
334.05253	208	1+
334.95347	402	1+
335.35763	202	1+
335.88581	138	
336.32481	254	1+
336.80191	176	
336.88858	148	
336.94600	7898	1+
337.18571	214	1+
337.88044	120	
338.11768	124	1+
339.82677	136	
339.86566	420	1+
340.82958	188	
340.86765	292	1+
342.00386	176	
342.85297	224	1+
342.88465	120	
345.17855	220	1+
347.89113	1404	1+
349.25773	200	1+
349.88825	876	1+
351.33467	130	
352.13758	178	
352.89763	530	
353.83321	592	1+
353.88700	496	1+
353.95205	280	1+
354.13209	182	
354.18699	230	1+
354.21173	208	1+
354.89138	428	1+
358.90782	144	1+
358.97727	220	1+
359.96526	736	1+
363.10854	142	
363.12492	174	1+
364.05654	200	1+
371.16977	208	1+
372.91220	136	
374.01025	158	
376.11508	122	
376.25360	440	1+
376.35615	200	
377.35459	216	
377.79631	198	1+
378.35032	166	
379.11043	268	1+
379.26352	202	
379.29697	194	
380.26052	128	
380.36283	130	
381.21604	130	
382.22684	222	1+
383.07646	136	
383.20631	272	1+
389.12249	240	1+
389.24918	688	1+
389.39881	168	
390.22730	358	1+
392.74172	154	
393.21458	202	
393.34114	130	
394.34864	174	
394.37688	130	
395.33017	332	1+
395.35915	370	1+
END IONS

###FS:    #m/z: 340.94151 #charge 1+
###MS: 10
###MSMS: 11
BEGIN IONS
TITLE=Cmpd 7, +MS2(340.9415), 28.0-35.0eV, 0.2min #11
RTINSECONDS=12.3695
SCANS=10-11
PEPMASS=340.94151	962926
CHARGE=1+
174.87306	102	
185.01368	92	
186.99145	112	
192.89728	98	
192.93062	250	1+
193.03365	96	
193.89301	90	
199.88781	142	
201.88375	232	1+
204.08846	138	
205.95687	122	
206.00975	148	
208.95788	102	
212.88392	238	1+
213.11234	96	
213.93987	3080	1+
214.87773	124	
215.88646	966	1+
215.93737	762	1+
216.11815	110	
217.88215	482	1+
217.93806	194	
218.85444	90	
223.95928	130	
223.97776	126	
224.97876	90	
226.94886	404	1+
228.09184	92	
229.95410	96	
230.03834	182	1+
231.94933	3970	1+
233.89675	526	1+
234.01574	148	
234.75003	94	
235.89294	174	
235.94611	280	
236.86912	100	
236.89055	102	
237.50649	96	
238.83787	126	
238.90868	130	
239.14315	96	
239.90514	126	
240.23077	228	
241.89903	112	
243.07359	184	1+
243.08926	154	
244.72531	92	
244.97032	94	
245.96808	254	1+
246.15081	92	
246.97318	182	1+
247.02230	138	
247.96089	128	
248.83482	158	
248.89544	172	1+
248.99148	210	
249.51981	102	
249.96067	824	1+
251.03138	92	
251.15604	90	
252.87014	148	
252.97094	148	
253.04535	194	
253.17174	122	
254.05986	112	
254.10274	110	
254.96622	1154	1+
255.07424	416	1+
255.93228	96	
256.91541	96	
256.96351	560	1+
258.06861	222	1+
258.14969	116	
258.90871	124	
259.11086	124	
260.18811	164	
261.14085	94	
261.18436	102	
262.52388	100	
263.05422	138	
263.84938	198	1+
264.08076	116	
264.22956	146	
265.01697	166	
266.02312	122	
266.97817	222	1+
267.00437	160	
267.01837	170	1+
268.00100	396	
268.10787	94	
268.13601	90	
268.61062	94	
268.96616	100	
269.00426	344	
269.12004	108	
269.85563	90	
270.45723	110	
272.93653	246	
272.95286	124	
272.97689	250	1+
272.99869	222	1+
273.02472	194	1+
274.97632	100	
277.98058	114	
279.21404	324	1+
279.96645	176	
280.93885	112	
281.04798	224	
281.90104	96	
282.25344	94	
282.27794	456	1+
282.86706	114	
283.02679	222	
283.04827	164	
283.07492	134	
283.20579	142	
284.21234	92	
287.08774	128	
287.64434	128	
288.06796	398	1+
290.14861	120	
291.05517	238	1+
291.08477	92	
291.85485	134	
293.02953	102	
294.84153	94	
295.20752	106	
296.05025	146	
296.92194	156	1+
296.97028	114	
297.18534	90	
297.22411	100	
297.97732	316	
298.08679	230	
298.24877	136	
298.30864	160	
299.06075	322	1+
299.11697	92	
301.06026	406	1+
301.42361	92	
302.06485	296	1+
302.17374	116	
302.26915	144	
302.87680	200	1+
304.26233	276	1+
304.78211	90	
305.17124	124	
306.28005	174	
308.95571	212	1+
310.13882	110	
310.87586	108	
311.02883	272	
312.02825	362	
312.89147	114	
313.03009	520	
313.91627	104	
317.87613	138	
318.06328	132	
318.13927	122	
320.29407	124	
321.22131	286	1+
322.13736	500	1+
323.01646	360	
323.19934	168	
323.23960	716	1+
323.32362	262	1+
323.88092	194	1+
324.02115	210	
324.30302	100	
324.77626	102	
325.25398	110	
326.17474	198	1+
326.29836	102	
327.79841	168	
328.34016	122	1+
329.32414	90	
329.87460	110	
330.77821	102	
331.05562	94	
333.09684	270	1+
335.31612	134	
337.25854	146	
337.35650	116	
338.34494	132	
339.25159	108	
339.74035	146	1+
340.35099	110	
340.39145	318	
341.06450	162	
341.09495	190	1+
341.26697	138	
342.25407	174	
342.31688	106	
342.90402	118	
343.26211	122	
344.30639	210	1+
344.75379	142	1+
345.08765	104	
END IONS

###FS:    #m/z: 336.94677 #charge 1+
###MS: 10
###MSMS: 12
BEGIN IONS
TITLE=Cmpd 8, +MS2(336.9468), 28.0-35.0eV, 0.2min #12
RTINSECONDS=13.1415
SCANS=10,12
PEPMASS=336.94677	156210
CHARGE=1+
189.86330	122	
205.01565	134	
205.95130	94	
208.94007	94	
209.04480	90	
210.00994	90	
211.94435	8676	
212.05266	88	
212.88127	330	1+
212.94813	312	
213.94018	3802	1+
214.98137	84	
215.88607	396	
215.93797	462	1+
217.88287	172	
217.92201	86	
217.93771	144	
223.96082	148	
223.98032	168	
224.97773	128	
226.11247	86	
228.89435	226	1+
228.93821	116	
229.95575	8138	
230.88618	684	1+
230.95691	184	
231.03008	102	
231.95125	3386	1+
231.97202	132	
232.01661	84	
232.14681	98	
233.89655	318	
233.94486	366	
233.99612	98	
234.89761	160	
235.86997	102	
236.00058	94	
236.08201	100	
237.06096	256	
237.10038	102	
238.05806	150	
240.90781	88	
241.04375	136	
241.12455	84	
243.03899	340	1+
244.00354	124	
245.14590	88	
245.80031	98	
245.94474	94	
245.97727	86	
247.03946	156	
247.96646	2232	1+
248.03552	600	1+
248.90410	174	
248.98041	422	1+
249.96043	1686	1+
250.29874	126	
251.96379	148	
252.97118	5420	1+
253.22426	100	
253.95326	180	
254.08878	174	
254.12443	154	1+
254.94352	152	
254.96690	1918	1+
255.07444	514	
255.09227	100	
255.90397	256	1+
256.80808	104	
256.96349	504	1+
257.01307	154	
257.15165	214	
259.16762	116	
259.90801	118	
259.97522	110	
263.05521	354	1+
263.07140	152	
264.03271	96	
264.14747	90	
265.01837	274	
267.00085	172	
267.10345	92	
268.84217	116	
270.98261	438	1+
271.18698	120	
271.84317	170	
271.91114	234	1+
272.64466	108	
272.97745	140	
273.01490	152	
273.43069	94	
273.96896	136	
275.05394	210	
275.07086	86	
275.08901	84	
275.14128	154	1+
276.00805	130	
276.05872	122	
276.99960	254	1+
277.07040	100	
277.96823	86	
278.96232	284	1+
279.09113	92	
279.88351	86	
280.17732	86	
280.87279	88	
281.04808	164	
281.14432	106	
281.87645	108	
282.04814	142	
282.27732	336	1+
282.46362	84	
282.51080	94	
282.80669	86	
282.88261	88	
282.98807	98	
283.09768	134	
284.34685	84	
284.71128	88	
285.06180	98	
287.40901	106	
288.06294	266	
288.99243	84	
290.00898	154	
290.08412	86	
290.51079	84	
291.14703	108	
292.06588	316	
293.06554	144	
293.10271	260	
293.99567	334	1+
295.11353	230	1+
295.28219	112	
295.30190	106	
295.97631	96	
296.97883	124	
297.07309	86	
298.06149	458	1+
298.58830	100	
298.95574	84	
299.06403	386	1+
299.93277	130	
304.87553	90	
306.77020	84	
308.08749	106	
308.52971	92	
308.81009	94	
309.74741	94	
310.37661	84	
310.87908	208	
311.87680	138	
311.88926	174	
312.03166	86	
312.64791	112	
315.05608	86	
317.17138	100	
320.24060	98	
320.89185	88	
322.13327	296	1+
323.11218	104	
323.23803	514	
327.11761	90	
328.16816	110	
328.18873	108	
329.82137	90	
331.31016	88	
332.09212	300	1+
332.13538	88	
333.06898	214	1+
334.19450	88	
334.39062	92	
335.05355	104	
335.12423	108	
336.33516	116	
337.09309	118	
338.14003	138	1+
338.27049	98	
340.03637	88	
340.35272	86	
340.39395	126	
342.32554	102	
END IONS

###FS:    #m/z: 507.84750 #charge 1+
###MS: 10
###MSMS: 13
BEGIN IONS
TITLE=Cmpd 9, +MS2(507.8475), 28.2-35.2eV, 0.3min #13
RTINSECONDS=13.9145
SCANS=10,13
PEPMASS=507.84750	132546
CHARGE=1+
191.95569	344	1+
196.01677	288	
211.94521	150	
213.93770	158	
217.95562	268	
230.84702	310	
230.86940	170	
235.89903	172	1+
244.03943	278	1+
248.98450	294	1+
250.97016	260	
254.07244	200	1+
254.89186	214	
255.09941	196	
255.88055	206	1+
259.02489	232	1+
260.02019	218	1+
261.09571	458	1+
262.11448	150	
266.65627	190	1+
266.86570	158	
269.93152	148	
270.96410	148	
271.87394	674	1+
272.85457	514	1+
274.83917	170	1+
276.79522	314	1+
277.84506	246	1+
278.12792	210	
278.87449	286	1+
280.10329	426	1+
281.07088	148	
281.10460	296	1+
284.07440	168	
284.94784	204	
285.00159	244	1+
285.94048	762	1+
286.98530	170	
287.84897	196	
287.97162	424	1+
288.86822	278	
288.90368	168	
288.93671	324	1+
288.97616	358	1+
289.03487	156	
289.05659	236	1+
289.88383	652	
290.86302	1366	1+
291.88050	182	
292.06574	218	1+
292.10961	200	
292.14672	154	
292.89022	206	
293.78649	152	
293.87389	2868	1+
294.12687	326	
294.98912	240	1+
296.88221	892	1+
297.93873	214	1+
297.95700	344	1+
298.11487	186	1+
298.85478	308	1+
298.87961	796	1+
298.94407	138	1+
299.02564	272	
300.00743	288	1+
300.13598	292	1+
300.85855	334	
301.43548	200	1+
301.87734	166	
302.85868	182	
302.88233	156	
302.95492	348	1+
303.01605	258	1+
303.79383	146	1+
303.87495	392	1+
303.95413	204	1+
304.14457	196	1+
305.80903	310	1+
306.07215	306	1+
306.16366	278	
307.01132	194	1+
307.29392	290	1+
307.79239	150	
307.89200	626	
308.10658	158	
308.14191	272	
308.87768	416	
309.14395	158	
309.37992	176	
309.87430	204	
309.89095	606	1+
310.12210	164	
310.16236	830	1+
310.87148	258	
310.98379	164	
311.13780	212	
311.88423	6172	1+
311.93101	206	
312.81695	276	
312.94983	474	1+
312.98180	190	1+
313.02388	290	1+
313.13206	374	1+
314.86594	1102	1+
315.01993	166	1+
316.86683	552	
316.89035	580	
317.14975	164	
317.85450	584	1+
317.89124	310	
318.85909	496	1+
318.88221	478	1+
319.02981	162	
320.07632	140	1+
320.11982	164	1+
320.90703	182	
321.00131	296	1+
324.02589	460	1+
324.11988	200	
324.90953	218	
325.07010	320	1+
325.08518	154	
325.90189	250	
326.90533	240	
326.99337	424	1+
327.17629	256	1+
327.88895	160	
328.87282	182	
328.89296	242	
329.08972	266	1+
329.89647	626	
329.95683	304	1+
330.13608	298	1+
330.83202	394	1+
330.88347	198	
330.95761	210	1+
331.89382	284	
331.90188	1344	1+
332.87828	450	
332.90403	1008	1+
332.95715	162	
333.07893	296	1+
333.86961	948	1+
334.89817	852	
335.58261	134	1+
336.20362	184	1+
336.89451	378	1+
336.94289	226	
337.05783	174	
337.87825	152	
338.08116	186	1+
338.87119	148	
340.86791	292	1+
342.97556	198	1+
343.87609	162	
345.19315	172	
347.90385	190	
348.04356	296	1+
348.89373	164	
348.92377	212	
349.38898	156	
349.91615	366	1+
350.15168	206	1+
350.17178	226	1+
350.89055	398	1+
350.92353	224	1+
351.97220	100	1+
352.06457	282	1+
352.10745	234	1+
352.13226	164	
352.91432	616	
353.85538	302	1+
353.91317	348	
354.91454	468	1+
355.07172	154	1+
355.81013	152	1+
355.88491	218	1+
356.85225	306	1+
357.00400	188	1+
357.85819	236	1+
357.89311	154	
358.98550	150	
359.18342	324	1+
362.97490	206	1+
363.03140	280	1+
363.13843	156	
364.08452	248	1+
365.95251	138	1+
366.11215	240	1+
366.84065	1400	1+
366.91405	152	
368.72891	204	1+
368.89789	358	
369.08124	198	
369.34359	154	
369.84003	336	1+
369.89943	252	
370.07712	234	1+
370.78382	166	
373.13941	222	1+
374.79369	176	1+
375.88293	532	1+
376.88856	412	1+
379.02942	342	1+
379.08585	176	
380.09771	372	1+
380.96450	192	1+
381.22329	184	1+
381.85797	622	1+
381.90452	148	1+
382.85770	430	1+
383.11565	184	
384.12490	248	1+
384.21422	254	
384.85242	2562	1+
384.89674	316	1+
384.96913	212	1+
385.00639	190	1+
385.35316	178	
387.81114	232	1+
387.84741	282	
388.85298	384	
388.91762	158	
389.86508	546	1+
390.18634	496	1+
390.20873	380	1+
390.84192	1124	1+
390.90315	178	1+
390.95816	162	
392.82580	772	1+
392.86664	1342	1+
393.80466	424	1+
393.87566	270	
394.06696	324	1+
394.83739	612	1+
394.86167	382	
395.06780	250	1+
396.05219	246	1+
396.86921	170	
397.98992	240	1+
398.86738	162	
399.21846	254	1+
399.85988	152	
399.91520	200	1+
402.86349	596	
403.06753	218	
403.23563	208	
403.87498	652	
404.83093	176	1+
404.86603	1070	1+
404.90349	180	
405.21114	242	1+
406.19849	188	1+
406.81166	256	1+
407.06932	332	1+
407.86589	5036	1+
408.24232	184	1+
408.92777	218	
410.83696	976	1+
410.87651	1138	1+
411.09877	220	
411.80539	536	1+
412.05773	176	
412.84804	736	1+
413.07447	648	1+
413.83656	176	1+
415.19274	156	
415.37979	184	
415.80835	286	1+
415.87637	590	1+
416.20868	154	1+
416.88152	430	1+
418.19331	168	1+
418.82159	172	1+
419.13717	184	
420.12705	434	1+
420.80056	176	1+
421.88332	660	1+
422.22182	302	1+
422.83494	184	
423.87536	256	
424.87088	418	
425.79593	346	1+
425.88238	802	
426.86519	1218	1+
426.91998	264	
427.09379	194	
427.38334	148	
428.09300	158	
428.84827	694	1+
428.88648	2066	1+
429.12032	136	1+
429.13914	134	1+
429.80651	304	1+
430.85668	348	
430.87908	498	
431.87240	324	
432.44311	142	1+
432.87593	412	
433.20133	154	
433.85659	172	
434.85914	366	1+
435.22065	160	
436.08239	198	1+
437.15563	178	
437.19412	292	1+
438.38477	184	1+
439.14626	222	
439.89347	280	
440.14648	212	
440.89661	342	1+
441.15204	628	1+
444.14251	272	1+
444.38104	326	1+
444.79774	150	
444.87299	2452	1+
446.88692	522	1+
447.23204	216	1+
447.83912	174	
447.95719	248	1+
448.15534	190	1+
448.77688	178	1+
449.09375	292	1+
449.87956	378	
450.88247	190	
451.89993	186	
452.90064	344	1+
453.04552	162	
456.28559	206	1+
457.90476	692	1+
460.12746	148	1+
460.15969	738	1+
460.25141	200	
462.16269	620	1+
462.88228	840	1+
463.84299	142	1+
465.17170	266	1+
465.19829	184	1+
465.43099	206	1+
466.38747	186	1+
467.18196	224	1+
467.88866	1470	1+
468.17642	210	1+
471.31202	390	1+
472.13928	250	1+
473.70274	150	
478.26258	200	1+
484.78827	182	1+
485.89849	288	
486.10764	152	1+
487.34896	390	1+
487.37913	198	1+
487.45048	246	1+
488.28559	280	1+
488.35543	242	1+
488.42304	348	1+
489.24962	170	1+
489.42716	230	1+
490.46803	152	
491.43506	488	1+
492.36639	194	
493.10144	206	1+
493.39317	142	1+
494.08483	132	1+
494.11113	246	1+
494.27855	250	1+
500.78760	202	1+
501.18203	188	1+
502.30110	198	1+
503.35606	9114	1+
503.45602	204	
504.12217	178	1+
504.27393	408	1+
504.43816	706	1+
504.90485	390	1+
505.12655	130	1+
505.23608	234	1+
505.33511	736	1+
505.47085	322	1+
506.23924	176	1+
506.40527	192	
506.76614	150	
507.12336	198	1+
508.12000	148	1+
508.48110	346	1+
509.21769	292	1+
509.27360	374	1+
509.48364	340	1+
509.49647	286	1+
510.20327	170	1+
510.31278	484	
510.35786	302	1+
510.43614	152	
511.40003	160	1+
512.33744	160	1+
513.20919	188	1+
END IONS

###FS:    #m/z: 322.93087 #charge 1+
###MS: 14
###MSMS: 15
BEGIN IONS
TITLE=Cmpd 10, +MS2(322.9309), 28.0-35.0eV, 0.3min #15
RTINSECONDS=17.595
SCANS=14-15
PEPMASS=322.93087	1577224
CHARGE=1+
57.98620	84	
191.95295	102	
192.01497	92	
199.85840	132	
199.89399	142	
200.15623	84	
202.85966	86	
205.94769	210	
212.04181	86	
215.88701	328	1+
216.86543	162	1+
217.88307	84	
220.86666	282	1+
221.06712	130	
222.95417	148	
222.97313	108	
223.45262	98	
223.96262	194	
223.97828	154	
224.80178	96	
224.92779	142	
224.97598	84	
225.46303	94	
227.88319	124	
228.87216	112	
230.06631	106	
230.13337	92	
230.90519	220	
231.96256	160	
233.04390	222	1+
233.16575	88	
233.89954	244	
233.92100	112	
233.95854	214	1+
234.01077	88	
237.46121	84	
238.88078	118	
239.01692	206	1+
239.04746	92	
239.07789	92	
240.08428	206	
240.94138	848	
240.96314	186	
241.94180	900	
241.98418	86	
242.94365	1564	
243.03258	332	1+
243.88391	248	1+
243.93657	86	
244.86569	94	
244.94023	582	1+
246.85432	88	
246.97592	352	1+
248.02815	170	
248.04328	144	
248.98557	114	
249.04178	300	
249.93739	96	
254.42015	88	
254.99217	88	
255.05515	104	
255.99928	88	
256.91631	138	
258.04526	264	1+
258.74323	86	
258.93881	106	
259.93184	96	
260.98826	124	
261.83387	100	
261.89815	150	
262.16545	84	
263.05494	274	
264.48698	86	
264.85698	84	
264.92242	88	
265.02082	134	
265.05977	196	
265.09007	148	
266.03895	84	
266.06459	122	
266.07681	202	1+
267.00305	180	
267.13197	98	
268.00206	156	
268.88259	84	
269.00381	380	
271.17502	94	
271.84550	166	
272.08113	86	
272.48459	94	
272.85346	94	
273.02387	84	
273.20447	92	
275.05594	112	
275.11566	84	
276.74568	84	
277.09301	98	
277.87220	96	
279.09281	964	1+
279.23492	136	
280.06107	104	
280.14437	124	
280.27419	94	
280.85036	238	1+
281.05306	116	
281.18506	116	
281.29250	114	
281.88054	102	
281.94582	96	
282.28051	130	
283.07224	196	
283.26022	98	
283.96603	92	
284.02488	142	
284.29271	932	
284.85012	86	
286.29909	132	
286.91982	154	
287.01406	124	
288.20287	148	
288.80278	118	
288.94327	98	
289.06484	92	
290.04645	106	
293.06821	108	
293.12833	238	1+
293.23365	86	
293.29066	84	
293.81019	114	
293.86616	84	
294.04842	88	
296.87608	116	
297.04028	84	
298.18519	84	
298.20421	96	
299.06067	110	
299.24642	86	
301.87779	106	
304.22558	190	1+
305.65714	96	
308.29326	624	1+
308.87259	104	
309.01736	146	
309.17745	92	
309.22262	122	
310.30997	328	1+
310.36375	100	
311.02309	250	
311.11189	134	
311.88538	186	
312.02754	222	
312.14249	102	
313.03127	610	1+
313.77765	102	
314.08914	116	
315.06558	112	
318.06864	84	
320.06838	162	
320.14849	126	
320.16904	114	
320.22574	96	
321.13971	88	
322.27871	224	1+
323.23876	1674	1+
324.05561	124	
324.13554	122	
324.20387	494	1+
324.89030	104	
325.89446	120	
326.15484	126	
327.98180	86	
328.26200	84	
END IONS

###FS:    #m/z: 363.95763 #charge 1+
###MS: 14
###MSMS: 16
BEGIN IONS
TITLE=Cmpd 11, +MS2(363.9576), 28.0-35.0eV, 0.3min #16
RTINSECONDS=18.3675
SCANS=14,16
PEPMASS=363.95763	542996
CHARGE=1+
182.86562	96	
183.93084	96	
189.86148	272	1+
191.85887	292	
192.94016	140	
195.45536	96	
200.11295	96	
202.85002	142	
205.94883	98	
209.94324	862	
210.88087	248	1+
212.87859	1158	1+
213.05711	102	
222.12735	98	
222.95243	1170	1+
224.95005	1464	1+
224.97994	108	
226.89399	270	1+
226.94795	4760	1+
226.97485	98	
227.85427	150	
227.89149	484	1+
227.93439	188	
228.13676	168	1+
228.89641	408	1+
228.94305	3804	1+
229.81744	182	1+
230.89058	2062	1+
232.88664	428	
235.00127	114	
236.84601	142	1+
238.53329	98	
239.43319	112	
240.83543	132	
240.94254	150	
240.96368	590	1+
241.06926	138	
241.94278	160	
242.94279	616	1+
242.96148	320	
243.89494	140	1+
243.95805	152	
244.95765	2924	1+
246.90947	150	
246.95341	3030	1+
246.97944	118	
247.06834	134	
248.02883	114	
248.85646	148	
248.86968	96	
248.89934	632	1+
250.01866	96	
250.94379	306	1+
251.07445	184	1+
251.22770	94	
252.10529	218	1+
253.90608	152	
256.21717	100	
257.44521	106	
258.84273	146	
258.97217	302	1+
259.52399	98	
259.99597	138	
260.06762	264	1+
260.83010	146	
260.96935	632	1+
261.19381	106	
262.96686	104	
262.99348	128	
263.05571	212	
263.18363	146	
263.98100	156	
264.97633	100	
265.84884	200	1+
266.87175	126	
267.01760	120	
267.11464	214	1+
267.13478	138	
267.41670	102	
267.97363	538	1+
268.26679	96	
268.41262	94	
268.70520	102	
268.84473	296	1+
268.87211	118	
268.95667	348	
268.99562	258	1+
269.97386	232	
270.10171	118	
271.13073	120	
271.92912	248	1+
272.11742	124	1+
272.17124	286	
275.52729	100	
277.08667	132	
277.84948	156	1+
279.10236	428	1+
279.20961	96	
279.84969	150	
280.02743	134	
280.06672	138	
280.16110	94	
280.79238	108	
280.96643	128	
281.00409	120	
281.98202	178	1+
283.09859	150	
283.95815	120	
284.04209	114	
284.52502	98	
284.84627	144	
285.01676	298	1+
285.84812	402	
285.91762	166	
285.95340	98	
288.06085	140	
289.86652	280	1+
291.05344	438	1+
292.43637	102	
292.93733	110	
293.45861	96	
294.28353	198	
294.93898	224	1+
294.97337	110	
296.02629	120	
296.80940	174	
296.86781	140	
297.13267	196	1+
298.08254	266	1+
298.80050	332	1+
299.86792	102	
300.80509	126	
301.86550	182	
302.04702	130	
302.90323	240	1+
303.81113	158	
303.85614	748	1+
303.97656	168	1+
304.28206	232	1+
304.81286	98	
305.79806	220	1+
306.24192	224	1+
306.89524	100	
308.29351	448	1+
308.74960	94	
308.93172	128	
309.07851	98	
310.87504	246	1+
312.15792	110	
312.79751	100	
312.89885	122	
313.03182	248	1+
313.87918	250	1+
313.96938	94	
316.84936	134	
316.95018	134	
319.81308	118	
320.92227	132	
321.04283	94	
321.11602	188	
321.32071	252	1+
321.81782	110	
322.92870	230	1+
322.97094	126	
323.01941	152	
323.89883	240	1+
324.02341	418	1+
324.24284	114	
324.90241	162	1+
326.17289	130	
326.47137	106	
326.87197	298	1+
326.99311	94	
327.81367	152	
328.18574	100	
328.88557	102	
328.99167	106	
329.86793	126	
332.09318	176	
335.13307	272	1+
336.10674	102	
336.13849	196	1+
336.20769	96	
336.81488	208	1+
336.94541	112	
337.31828	102	
338.94953	128	
339.10924	186	1+
339.82927	166	
340.94111	174	
341.06005	108	
342.28177	188	
342.91402	102	
345.08066	158	1+
345.19139	232	1+
347.91962	172	1+
349.19058	156	1+
349.33469	140	1+
350.17260	184	1+
350.31456	104	
351.27987	128	
352.89250	124	
353.20870	104	
356.39590	94	
359.17145	94	
359.19846	130	
360.36865	120	
361.36033	132	
362.12486	106	
362.18088	138	
363.30009	102	
364.37136	140	
365.38583	118	
365.91069	126	
366.18177	154	1+
366.28494	140	
367.21623	214	1+
368.01970	102	
368.42382	198	
368.87496	104	
369.42420	132	
END IONS

###FS:    #m/z: 336.94673 #charge 1+
###MS: 14
###MSMS: 17
BEGIN IONS
TITLE=Cmpd 12, +MS2(336.9467), 28.0-35.0eV, 0.4min #17
RTINSECONDS=19.1395
SCANS=14,17
PEPMASS=336.94673	138542
CHARGE=1+
60.44967	92	
186.87045	86	
193.00833	90	
193.99029	104	
198.01426	90	
199.98612	86	
200.90912	84	
206.91955	92	
206.98390	172	1+
207.20789	92	
208.87972	170	1+
211.89659	108	
211.94496	5890	1+
212.87843	648	1+
213.93958	2764	1+
215.88327	790	1+
216.38542	82	
216.99446	100	
218.83803	86	
218.96086	222	
222.57041	102	
223.95931	130	
224.97070	118	
226.89551	200	1+
229.95557	5162	1+
230.89076	1104	1+
231.04330	126	
231.95060	2534	1+
232.04009	136	
233.89914	278	1+
233.95105	358	1+
234.34926	82	
234.86831	80	
235.03403	84	
235.93112	82	
235.94797	192	
237.05454	84	
237.08315	120	
237.10587	88	
237.89779	196	1+
238.08776	82	
238.62434	84	
240.04487	202	1+
240.96400	100	
241.94391	92	
242.19800	86	
242.94393	98	
244.03915	176	
244.97188	162	
245.94242	104	
245.96370	92	
246.97373	92	
247.96659	1578	
247.98743	302	1+
248.03310	510	1+
248.90251	326	1+
249.14375	96	
249.15860	150	1+
249.96547	766	1+
250.04390	80	
250.89532	224	1+
251.18591	86	
251.92988	158	
252.04945	88	
252.23320	82	
252.97251	2412	1+
253.90535	256	1+
254.07968	108	
254.96516	1574	1+
255.07471	380	
256.11128	82	
256.54944	94	
256.84268	100	
256.91495	122	
257.89997	136	
258.99408	142	
259.94596	108	
260.85300	96	
263.05423	188	
263.46938	96	
264.65465	114	
264.87764	110	
265.01523	198	1+
267.06135	98	
267.44885	94	
268.84567	164	
268.90824	98	
268.96085	82	
268.99506	82	
269.11865	266	1+
269.26729	100	
269.72054	98	
269.80525	94	
269.99083	80	
270.83699	138	
270.98417	476	
271.19506	80	
271.84189	198	1+
271.91515	124	
272.97927	292	1+
273.95855	170	1+
274.03029	174	1+
274.23469	236	1+
274.97706	86	
275.05502	80	
275.10845	90	
275.99335	110	
276.85202	104	
276.89781	134	
278.10982	116	
279.00712	88	
279.10033	126	
279.13005	94	
279.84095	186	1+
279.96475	148	
279.99688	262	1+
280.39120	90	
280.81489	88	
281.04823	342	1+
281.09538	82	
282.05153	216	1+
282.27938	116	
282.86876	192	1+
283.95145	84	
284.73211	80	
285.76100	82	
286.85683	350	1+
287.40263	94	
287.84645	122	
288.81376	82	
288.87841	106	
288.91295	86	
288.98104	80	
289.07688	132	
289.90442	86	
290.86783	90	
292.43525	148	
293.06858	154	
293.10837	192	
293.99933	110	
294.07949	82	
295.97053	130	
295.99771	108	
296.06524	88	
296.10286	86	
297.06105	80	
297.93840	136	
298.25103	88	
298.80157	108	
298.92247	126	
299.06035	240	
299.11329	92	
301.01859	92	
301.15714	96	
302.88695	86	
304.86541	248	1+
307.17715	94	
308.01650	148	1+
308.28847	100	
308.40455	100	
308.87767	86	
309.31367	88	
309.53764	80	
310.87119	222	1+
314.04535	96	
314.82908	90	
316.88710	90	
317.82360	80	
317.95900	88	
318.19161	84	
318.59673	88	
319.02445	98	
319.08109	188	
319.17012	134	
319.81370	208	1+
320.08221	92	
320.96111	164	1+
324.89424	160	1+
325.08858	80	
326.11880	82	
326.87023	276	1+
327.30174	118	
327.75055	118	
327.92859	88	
329.30650	84	
329.82782	82	
334.18567	80	
335.30198	132	
335.97108	88	
338.88963	92	
339.34641	102	
340.96126	80	
342.20936	84	
END IONS

###FS:    #m/z: 322.93108 #charge 1+
###MS: 18
###MSMS: 19
BEGIN IONS
TITLE=Cmpd 13, +MS2(322.9311), 28.0-35.0eV, 0.4min #19
RTINSECONDS=22.8235
SCANS=18-19
PEPMASS=322.93108	1990080
CHARGE=1+
79.66929	82	
191.95557	256	
192.88898	184	
196.88488	148	
197.89276	136	
197.96303	126	
198.72209	86	
198.84015	80	
199.98944	82	
200.93020	90	
201.04312	94	
201.90937	88	
205.95237	138	
212.87693	170	
212.89098	86	
214.89498	148	
215.88888	498	
216.87996	92	
218.53647	88	
220.86416	256	1+
220.99227	88	
221.89772	94	
222.87163	202	1+
222.95208	224	
223.95786	406	1+
224.01633	82	
224.97412	124	
225.98147	108	
227.89622	100	
227.93616	148	
227.95438	148	
228.70486	102	
228.84763	174	
229.15640	88	
233.05177	82	
233.89641	226	1+
235.95551	116	
236.23851	92	
237.92621	82	
238.03140	128	
238.87365	110	
238.94775	94	
239.08277	344	1+
239.21833	86	
240.68491	94	
240.80467	96	
240.88739	104	
240.94083	830	
240.96365	256	1+
241.21879	84	
241.94226	936	
242.13214	88	
242.91340	92	
242.94128	2460	1+
243.88519	258	
244.94058	762	1+
245.05007	96	
245.88102	158	
246.94393	304	1+
246.97513	186	1+
247.94677	210	1+
249.04524	186	
249.92236	104	
250.03824	128	
251.92630	172	
251.94625	82	
252.17268	92	
253.12491	90	
253.16350	148	
253.92097	106	
254.54894	82	
254.90218	180	1+
255.13353	86	
255.95588	84	
256.89196	94	
257.16785	82	
258.89145	228	1+
258.97685	294	1+
259.01704	112	
260.17816	108	
262.17948	86	
262.21344	90	
262.83074	150	
263.83515	130	
263.98237	160	
264.08694	166	1+
264.96579	124	
265.24245	88	
266.04084	112	
266.88282	90	
267.00036	132	
267.46469	88	
268.00534	190	
268.17407	82	
269.00431	282	
269.10177	86	
269.12019	88	
269.18762	142	
269.80207	170	1+
270.85261	128	
271.17448	94	
271.84595	430	1+
271.87492	126	
271.89883	90	
272.85047	298	1+
273.16802	84	
274.14700	86	
274.80404	92	
275.80243	104	
276.85967	138	
276.89321	130	
277.81126	102	
278.00387	96	
278.10552	80	
278.80206	88	
279.09303	976	1+
280.14448	334	1+
281.66352	136	1+
283.07508	146	
283.17185	100	
284.06872	142	
284.29281	456	1+
285.05347	96	
285.81484	84	
286.34016	82	
286.92323	222	
288.20255	304	
288.79825	162	
288.87237	90	
289.14703	112	
289.88189	308	1+
292.01002	284	1+
292.06213	232	1+
294.43557	82	
294.85391	92	
294.88105	124	
297.85902	82	
299.16409	86	
299.26116	100	
299.78924	146	
300.88653	86	
301.08248	92	
302.24558	116	
303.66615	90	
304.26079	128	
304.43251	84	
304.81171	90	
306.27360	118	
306.88329	90	
307.63532	94	
308.12429	94	
308.29465	372	1+
308.79394	170	
308.87248	138	
309.93479	96	
310.30987	324	
310.87850	352	1+
311.02901	146	
312.02890	338	1+
312.06381	80	
313.03202	226	1+
313.14265	130	
317.04048	82	
317.76637	86	
318.03348	108	
319.04612	84	
319.13372	80	
320.80536	90	
321.46750	90	
321.78691	90	
322.30859	206	1+
322.42445	96	
323.23991	932	1+
324.89361	472	1+
324.94674	90	
325.94372	108	
326.25535	84	
326.37476	134	
326.81109	90	
327.12735	190	
327.26477	130	
328.11964	84	
328.19045	170	1+
END IONS

###FS:    #m/z: 363.95798 #charge 1+
###MS: 18
###MSMS: 20
BEGIN IONS
TITLE=Cmpd 14, +MS2(363.9580), 28.0-35.0eV, 0.4min #20
RTINSECONDS=23.5955
SCANS=18,20
PEPMASS=363.95798	652226
CHARGE=1+
67.14417	100	
189.86353	334	
191.85777	260	1+
193.85715	134	
207.87254	292	
208.88680	92	
208.95685	138	
209.88299	372	1+
209.94440	854	1+
210.88537	320	1+
212.87935	1954	1+
215.41284	92	
218.08697	110	
220.10617	92	
222.95225	854	1+
224.20548	94	
224.94875	1240	1+
226.90183	164	
226.94727	5724	1+
227.86186	94	
227.88915	616	1+
227.89347	644	1+
227.93109	214	
228.57938	100	
228.89335	514	1+
228.94320	6072	1+
230.89012	2946	1+
232.88469	396	1+
234.08058	98	
234.87988	292	
235.17752	112	
235.86025	118	
237.04891	212	1+
237.90229	94	
238.21571	162	
238.90001	148	1+
240.13944	94	
240.83184	100	
240.94063	374	
240.96214	906	1+
240.97761	158	
240.99730	114	
241.94396	618	1+
242.94343	450	1+
242.95823	356	1+
243.33466	92	
244.04248	194	1+
244.12675	212	
244.86161	94	
244.95773	3292	1+
245.94482	310	
246.95354	3488	1+
248.05911	146	
248.82980	134	
248.85644	94	
248.90241	928	1+
249.02866	106	
249.04231	98	
249.09516	104	
250.90426	158	
250.94801	120	
251.03881	136	
251.83072	164	1+
252.58601	100	
253.90801	396	1+
255.14318	112	
258.42700	124	
258.44499	104	
258.94472	98	
259.23821	162	
259.94572	92	
260.19999	106	
260.46056	92	
260.69043	100	
260.96934	336	
262.83409	92	
262.97423	318	1+
263.06806	96	
264.46785	100	
264.83097	100	
264.96954	156	
265.95336	104	
265.98169	122	
267.97516	366	
268.42761	120	
268.96407	924	1+
269.09279	206	1+
269.96950	638	1+
270.80787	138	
271.16938	438	1+
271.40502	112	
271.91956	136	
272.13967	102	
272.17249	364	1+
272.93522	144	
273.62468	94	
273.84623	124	
274.42582	102	
275.87771	92	
277.85863	128	
280.10505	148	
280.79232	466	1+
280.81303	142	
281.07769	188	1+
281.14347	154	1+
281.96339	138	
282.79948	142	
282.85542	128	
282.87037	100	
282.91873	114	
283.98556	140	
284.79119	118	
285.84961	360	1+
285.99677	174	1+
287.94420	100	
288.06420	198	
288.94643	120	
289.07259	100	
290.78651	134	
290.92392	340	1+
291.79109	102	
291.91047	104	
291.92851	238	1+
292.37038	98	
294.63385	96	
294.81983	186	
294.87674	98	
294.90801	146	1+
295.01872	106	
295.84711	216	1+
296.59916	100	
296.88271	100	
298.25327	94	
298.80459	178	1+
299.05611	94	
299.12376	190	1+
300.16052	104	
300.79902	252	1+
301.80306	184	1+
301.86491	504	1+
302.22215	166	1+
303.11702	104	
303.80782	302	
303.85590	1150	1+
304.07999	102	
304.80904	160	
306.64096	106	
307.29696	100	
307.80740	162	
308.06523	126	
308.15050	232	1+
308.29478	308	1+
308.80717	100	
308.87041	104	
309.87059	118	
310.31466	112	
310.87640	194	
310.89380	112	
311.88702	116	
311.97804	102	
316.05360	138	
317.93406	230	1+
319.04742	202	1+
321.82057	194	
321.86544	198	
323.01977	108	
324.02045	372	1+
325.18570	182	
325.89904	116	
326.18836	154	
326.36290	106	
326.40027	100	
326.87441	222	1+
327.43710	122	1+
327.94178	104	
328.32210	116	
328.81295	112	
329.24180	92	
329.87288	276	1+
329.94336	102	
330.05432	106	
331.97238	100	
332.08937	202	
336.94926	376	1+
337.83145	112	
338.83048	450	1+
338.87404	188	
339.14772	144	
339.70418	110	
339.83227	372	1+
342.27794	184	
342.94829	104	
343.20708	198	
343.27940	108	
344.26144	94	
345.95859	98	
348.94879	162	1+
349.32532	368	1+
351.04342	146	
355.04721	200	1+
356.30894	102	
358.21352	166	
358.88511	96	
361.18572	180	1+
361.28611	132	
361.78741	92	
363.30906	150	
365.31420	210	
366.13758	146	
366.32442	112	
367.18157	94	
367.33107	108	
368.42257	142	
END IONS

###FS:    #m/z: 507.84751 #charge 1+
###MS: 18
###MSMS: 21
BEGIN IONS
TITLE=Cmpd 15, +MS2(507.8475), 28.2-35.2eV, 0.4min #21
RTINSECONDS=24.368
SCANS=18,21
PEPMASS=507.84751	175548
CHARGE=1+
191.95741	172	1+
196.01733	240	
224.89358	184	1+
230.84717	192	
232.89507	148	
234.04401	190	1+
235.07519	238	1+
235.91353	188	
237.91656	174	1+
238.04041	186	1+
239.07693	184	
250.97066	222	1+
251.88175	396	1+
252.08055	198	
252.97211	188	
253.90351	216	1+
255.08447	146	
257.85800	262	1+
259.80366	160	1+
262.11849	150	
263.06096	184	1+
265.09028	148	
266.16599	152	
266.86508	218	
268.86134	350	1+
270.39586	252	1+
270.85717	294	
271.00551	232	1+
271.87594	554	1+
272.85294	562	1+
275.79405	194	1+
276.07668	168	
277.09036	208	1+
278.13809	232	1+
278.83102	344	1+
278.86600	222	
280.38109	174	
281.07576	174	1+
281.88233	334	1+
281.94283	248	1+
282.94158	218	1+
284.05071	174	
284.86991	502	1+
285.00926	176	1+
285.10053	150	1+
285.87268	420	1+
285.94213	452	1+
286.96917	146	
287.85211	412	1+
287.91470	160	
288.87204	160	
289.88254	1376	1+
290.86666	646	
290.96491	236	
291.86660	422	
291.90520	200	
292.86266	262	
292.89235	172	
293.37736	216	1+
293.77043	146	
293.87436	1724	1+
294.09670	160	1+
294.12108	178	
295.95865	158	
296.85308	262	
297.04536	190	1+
297.86182	156	
298.08046	238	1+
298.85458	306	
298.88127	184	1+
299.85026	636	1+
301.02154	184	1+
301.39350	248	1+
301.90007	150	
302.91431	184	1+
303.86021	216	
303.95242	438	
304.88120	190	
305.36936	158	
305.85798	348	1+
306.12737	430	1+
306.77318	248	1+
307.89063	636	
308.01779	144	1+
308.13947	838	1+
308.87962	840	1+
309.88487	554	1+
309.99577	166	
310.15863	778	1+
310.48555	90	1+
311.12841	348	1+
311.40736	164	
311.88394	6396	1+
312.97276	342	1+
313.41699	182	
314.82046	160	
314.86622	1152	1+
315.81597	146	
316.14859	190	1+
316.51046	170	
316.86391	276	
317.83458	148	
317.88701	188	
318.86338	350	
318.93333	274	1+
319.42304	206	1+
319.86245	166	
319.87991	368	1+
319.97703	202	
322.17937	218	1+
323.03070	224	1+
324.80128	208	
324.86637	148	
324.90629	156	
325.03335	286	1+
325.90027	332	
326.15697	176	
326.80236	196	1+
326.88928	558	1+
326.99770	164	
327.15420	172	
327.89335	360	1+
327.97646	180	1+
328.81050	240	1+
328.88178	1046	1+
329.04533	170	
329.80816	144	1+
329.82423	174	1+
330.16798	360	1+
330.38015	148	
330.91080	166	
331.89914	792	1+
332.87521	1010	1+
332.95441	234	
333.84703	208	
334.85207	158	
334.89958	476	1+
335.80519	228	1+
335.84224	214	
335.88727	154	
336.87433	234	
336.94753	206	
337.88359	236	
338.09625	154	
338.40524	250	1+
338.88060	198	
339.88372	430	1+
341.12903	164	
341.81722	162	1+
341.98527	250	1+
343.05641	200	1+
343.87426	212	
344.05958	216	1+
344.13949	288	1+
347.89062	250	1+
349.03911	194	
350.15070	168	
350.88648	662	1+
351.05515	200	
351.38378	162	
351.84405	364	1+
352.08868	158	1+
352.17580	158	
352.84557	298	1+
352.91279	458	1+
353.78759	436	1+
353.89546	158	
354.05051	150	
354.84554	248	1+
354.88574	666	1+
355.14274	152	
355.88974	558	1+
357.87076	284	1+
358.87601	206	1+
359.08399	246	1+
359.82360	212	
361.01000	304	1+
362.89094	166	
362.98663	234	1+
363.01991	320	1+
364.02634	196	1+
364.85336	172	
365.96587	370	1+
366.84236	792	1+
366.96969	328	1+
367.07402	162	
367.71318	246	
368.83643	956	1+
368.89622	516	1+
369.03679	164	
369.07633	250	1+
369.23065	162	1+
369.83753	686	1+
370.04020	174	
370.16671	298	1+
370.38669	150	
370.78723	258	1+
370.86785	306	1+
371.19237	308	1+
371.90335	370	1+
372.03705	266	1+
372.85155	182	1+
373.83025	302	
373.90299	158	
374.81636	528	1+
374.90662	176	
376.88772	186	
377.06863	148	
378.91179	160	
380.72117	186	1+
380.85967	200	
380.98928	154	
381.78061	356	1+
382.19574	182	1+
382.85136	160	
383.11844	184	
383.82799	178	
383.89551	462	1+
384.85182	2310	1+
384.89775	304	1+
385.11991	148	1+
385.40094	186	
385.91469	162	1+
386.05980	176	1+
387.06783	144	1+
387.77586	146	
387.84514	456	1+
387.87719	276	1+
387.89173	208	1+
388.20233	528	1+
389.20498	440	1+
390.05942	172	
390.16175	214	1+
390.18633	180	
390.84172	910	
390.86382	150	
391.84325	556	
392.21008	274	1+
392.82720	816	1+
392.86653	738	1+
393.08413	200	
393.80473	788	1+
393.85880	356	1+
394.78454	184	
394.83537	454	1+
394.86331	302	1+
395.74415	156	
398.09657	144	1+
398.87579	154	
399.22117	236	1+
400.20791	152	
400.84847	146	
400.86553	198	
401.12613	286	
402.86594	232	
403.23057	158	
403.87156	1054	1+
404.89381	170	
405.86821	206	
405.89850	186	
406.16525	222	1+
407.86895	2134	
408.14155	156	
408.85508	1826	1+
409.10905	498	1+
409.17667	204	1+
409.87150	1128	1+
410.11198	430	1+
410.72963	164	
410.79144	168	
410.84497	670	1+
410.87576	690	1+
411.09339	164	
411.81144	642	1+
412.19842	340	1+
412.72880	214	1+
412.79341	396	1+
412.83878	304	
412.87101	194	
412.93020	156	
413.07735	422	
413.85919	318	
414.95195	158	
415.15106	144	
415.87643	190	
419.84024	210	1+
421.03834	206	1+
421.88141	460	
422.88294	280	
423.13948	452	1+
423.17992	326	1+
423.86909	506	1+
424.14250	392	1+
425.11239	208	1+
425.88356	216	
426.08260	310	1+
426.86480	1472	1+
426.92220	194	1+
427.23599	188	1+
427.74061	696	1+
428.14623	188	
428.85037	1188	1+
428.88630	1370	1+
429.34592	166	1+
429.92365	134	1+
430.73806	608	1+
430.81332	290	1+
430.88240	236	
431.05934	150	1+
431.86765	1394	1+
432.81568	160	
432.84430	272	1+
433.89054	486	1+
434.89118	330	1+
435.26156	194	1+
436.85212	150	
437.14720	204	
438.08038	206	1+
438.27648	196	1+
439.05196	164	1+
439.15022	370	1+
439.89488	746	1+
440.09814	188	1+
442.88078	158	
444.10825	210	1+
444.63346	250	1+
444.87470	2810	1+
445.06499	152	
445.16862	270	1+
445.75092	348	1+
445.81325	174	1+
446.70472	186	1+
446.75658	218	1+
448.06043	162	1+
448.23418	236	1+
448.87887	950	1+
449.87837	722	1+
451.76221	186	1+
451.86557	384	
451.89944	284	1+
452.15751	194	1+
453.87120	178	
455.22493	236	1+
457.90479	620	1+
460.16369	284	
461.16402	162	
461.32051	256	1+
462.88613	1070	1+
463.20332	222	1+
467.89071	1310	1+
468.78155	382	1+
469.25505	156	
469.78597	264	1+
471.89475	290	1+
472.89394	180	1+
478.15484	188	1+
484.75494	296	1+
485.38411	234	1+
485.89591	854	1+
492.27553	194	
498.72991	178	1+
502.78070	180	1+
503.35847	698	1+
503.78402	140	1+
504.13838	224	1+
504.23587	246	1+
504.35868	636	1+
504.44337	328	1+
505.44278	238	1+
505.50471	192	1+
506.48078	176	1+
507.05937	90	1+
508.16431	138	1+
508.28281	314	1+
508.49412	218	1+
508.99780	136	1+
509.38775	260	1+
509.78392	180	
509.86099	188	
END IONS

###FS:    #m/z: 322.93118 #charge 1+
###MS: 22
###MSMS: 23
BEGIN IONS
TITLE=Cmpd 16, +MS2(322.9312), 28.0-35.0eV, 0.5min #23
RTINSECONDS=28.063
SCANS=22-23
PEPMASS=322.93118	2019044
CHARGE=1+
190.00331	140	
191.95230	100	
192.88705	128	
205.94905	210	
205.96928	124	
207.97214	106	
209.88845	110	
212.89951	86	
214.90177	92	
215.88768	264	
217.86701	130	
217.90126	112	
221.09458	92	
221.94343	136	
222.01204	86	
222.95271	424	1+
224.59564	92	
224.98512	124	
225.88686	130	
226.45266	100	
227.93361	116	
228.01930	192	1+
230.90903	86	
233.89798	312	1+
237.23035	84	
238.07316	90	
238.18064	92	
239.05894	90	
239.07845	342	1+
239.78965	126	
240.82627	106	
240.94114	1308	
241.94226	782	
242.94317	2970	1+
243.30805	108	
243.88133	308	1+
244.94086	976	1+
245.79621	86	
245.87917	94	
246.58049	94	
246.97853	106	
248.03582	356	1+
250.89593	122	
250.95269	180	
252.22274	98	
253.12131	98	
253.62968	106	
256.80282	106	
257.79712	100	
258.13914	90	
258.86328	182	1+
259.10111	98	
259.92748	86	
260.10415	92	
260.16335	194	1+
261.83024	122	
261.88173	210	
262.13198	86	
262.70265	86	
263.91435	84	
263.92842	90	
263.97998	84	
264.79486	84	
264.91267	104	
265.03457	104	
265.08687	124	
266.10087	86	
267.00358	98	
267.84966	274	1+
267.88444	102	
268.00007	148	
268.94270	96	
268.95821	124	
269.00228	112	
269.80370	108	
270.93794	98	
272.75197	86	
272.80490	120	
272.84357	82	
272.92062	96	
272.94667	96	
273.08470	84	
273.18418	94	
273.84538	96	
274.85154	140	
275.05437	112	
275.08285	158	1+
276.99870	142	
278.00903	98	
278.85857	134	
278.89228	82	
278.99293	100	
279.04517	152	
279.09108	1464	1+
279.11987	84	
279.98653	86	
280.14280	210	
282.04911	108	
282.81156	134	
283.06623	214	1+
283.13060	84	
283.78680	118	
284.29342	734	1+
284.88206	112	
285.07404	86	
285.85621	84	
285.98074	84	
286.87093	92	
286.92205	108	
287.80409	90	
287.98749	120	
288.03722	110	
288.86675	136	
289.88420	176	
290.04622	140	
290.14744	188	
290.86119	128	
291.07048	84	
291.88499	140	
292.05587	184	1+
292.14549	102	
292.82167	82	
292.85126	242	1+
293.14536	92	
293.27203	184	1+
293.81140	188	1+
293.87624	100	
296.91895	112	
296.97998	92	
297.88986	112	
298.06872	86	
298.81093	242	1+
299.02805	86	
301.77953	98	
303.10344	104	
303.86922	86	
304.15469	214	1+
304.19118	126	
304.83130	90	
305.80308	100	
306.07790	92	
306.20710	106	
306.88206	194	
306.90490	90	
307.08012	112	
307.79808	122	
307.89079	152	
308.29185	172	1+
308.36358	84	
308.80758	102	
308.86986	238	1+
309.22568	112	
310.30622	402	
310.83113	84	
311.06011	96	
311.87496	336	1+
312.93642	94	
312.96185	144	
313.02936	130	
315.16196	126	
316.80399	126	
318.08181	82	
319.81193	84	
320.29943	150	
320.81958	88	
320.84084	140	
321.07339	86	
321.12975	108	
321.78212	130	
322.27964	88	
323.23824	630	1+
323.89030	382	1+
323.94167	168	
324.89430	338	1+
325.02433	84	
325.24125	138	
326.34059	86	
END IONS

###FS:    #m/z: 340.94189 #charge 1+
###MS: 22
###MSMS: 24
BEGIN IONS
TITLE=Cmpd 17, +MS2(340.9419), 28.0-35.0eV, 0.5min #24
RTINSECONDS=28.8355
SCANS=22,24
PEPMASS=340.94189	1001708
CHARGE=1+
184.59483	102	
195.18596	88	
196.88649	126	
201.86567	94	
207.87578	128	
212.87608	474	1+
213.93964	1230	1+
215.88550	638	1+
215.93618	190	
216.41172	158	
217.85772	114	
217.98906	98	
222.95547	188	1+
224.97942	114	
228.94680	94	
228.97617	94	
229.53593	98	
230.85737	88	
230.88702	298	
231.11052	116	
231.88779	144	
231.95216	1786	1+
232.89244	122	
233.89895	600	1+
233.94916	340	
235.13847	140	
235.89596	104	
235.94806	130	
236.95336	134	
237.91392	148	
239.11122	130	
239.79068	116	
239.89792	94	
240.22985	286	
241.38271	88	
242.16177	86	
242.79165	142	
242.82449	112	
243.84270	130	
244.88588	116	
244.95943	88	
244.98421	90	
245.73073	150	
246.95060	86	
249.89847	352	1+
249.96398	178	
249.98918	152	1+
250.06399	176	1+
250.95244	424	1+
250.97127	104	
251.95679	278	1+
252.99997	88	
253.95065	136	
254.96607	1070	1+
255.07748	126	
256.96421	106	
257.96664	152	
258.84611	142	
258.90844	116	
259.84361	208	
259.89696	126	
259.96074	98	
260.85744	168	
260.93298	300	
261.84525	84	
262.96687	112	
263.05874	94	
263.17915	112	
263.85905	106	
264.82342	200	1+
266.56404	132	
266.86061	176	
266.99349	140	
267.13496	104	
268.13990	136	
268.84113	122	
269.02116	86	
269.79869	88	
269.93965	88	
270.86720	142	
271.84332	262	1+
272.67097	98	
272.92333	150	
272.93700	278	1+
273.18010	88	
273.99881	84	
274.91425	86	
274.98017	140	
275.61690	122	
276.05969	84	
276.42720	86	
276.81652	246	1+
276.84068	334	1+
276.97655	178	
277.84436	278	1+
277.89504	128	
277.95803	270	1+
278.96071	238	1+
279.40116	90	
280.98968	92	
281.05098	128	
281.87568	128	
281.93113	112	
283.02455	120	
283.21111	88	
283.78788	118	
284.01971	106	
284.55797	114	
285.25444	86	
286.85148	226	1+
286.93181	92	
287.79042	196	1+
292.27065	106	
292.85953	212	
294.29878	92	
294.94291	204	1+
295.88957	126	
295.97750	158	
296.44891	86	
297.09390	218	1+
297.89249	98	
297.97596	208	
299.06348	128	
299.65213	90	
299.78206	84	
300.18020	132	
301.26221	140	
302.17570	140	
302.85710	108	
303.04366	88	
304.27318	160	
306.76567	90	
307.28874	296	
307.78695	172	
307.89303	180	
308.29259	146	
308.31654	96	
309.01521	114	
309.94060	162	
310.79720	166	1+
310.87903	296	1+
311.86439	120	
312.02598	160	1+
313.94934	160	
315.84094	98	
318.82582	92	
319.96618	134	
321.07920	230	1+
322.13258	92	
323.01751	136	
323.17173	98	
323.23428	110	
323.29839	116	
324.86291	88	
326.89833	182	
327.71053	84	
327.86134	94	
328.14877	88	
328.18494	98	
328.82242	92	
328.88516	132	
328.93886	86	
329.75225	88	
329.88905	136	
330.81269	154	
331.91311	108	
334.01843	140	
336.89022	94	
337.18927	186	1+
338.60750	98	
338.77248	168	1+
338.86971	102	
339.39892	196	1+
339.82960	90	
340.30420	88	
341.24893	134	
342.28931	124	
342.31401	136	
342.79812	114	
343.08694	90	
345.14131	100	
END IONS

###FS:    #m/z: 363.95809 #charge 1+
###MS: 22
###MSMS: 25
BEGIN IONS
TITLE=Cmpd 18, +MS2(363.9581), 28.0-35.0eV, 0.5min #25
RTINSECONDS=29.607
SCANS=22,25
PEPMASS=363.95809	640756
CHARGE=1+
89.75407	112	
187.86887	138	
189.86395	118	
191.85836	306	
195.89541	94	
196.88511	132	
199.07709	106	
201.87986	104	
202.87886	102	
203.93265	144	
207.87215	466	1+
208.94483	148	
209.94293	542	1+
210.88321	490	1+
212.88122	1486	1+
216.41077	128	
218.91430	94	
222.95233	948	1+
224.94910	1100	1+
226.47833	94	
226.88200	376	1+
226.94768	4802	1+
227.43829	108	
227.93164	136	
228.87701	96	
228.89368	952	1+
228.94254	5782	1+
229.16497	104	1+
230.88900	2900	1+
230.99979	154	
231.70931	92	
232.88667	532	1+
234.88079	222	1+
235.06997	98	
235.82518	98	
237.22477	204	1+
237.91194	92	
239.90004	190	
240.54035	92	
240.94138	230	
240.96282	652	1+
241.93867	1218	1+
242.72973	110	
242.94063	836	1+
242.96021	742	1+
243.06877	126	
243.81859	122	
244.03392	144	
244.95804	2808	1+
244.98829	94	
245.88353	116	
245.94447	342	
246.04288	92	
246.83891	124	
246.90089	108	
246.95395	3312	1+
248.80429	166	1+
248.89715	906	1+
248.94627	96	
249.03808	140	
249.09360	98	
250.79728	178	1+
250.94561	282	1+
253.83443	134	
253.90570	154	
254.01563	160	1+
254.83312	98	
255.05494	128	
255.14530	100	
255.91470	92	
257.41753	100	
258.84551	98	
258.98253	174	
260.84566	244	1+
260.96730	354	1+
261.83376	210	1+
263.97857	170	
264.81654	156	
264.97858	146	
265.89789	172	
265.98054	188	
266.81381	258	
266.92666	174	1+
267.14528	146	
267.25212	104	
267.97634	360	1+
268.84028	116	
268.96498	536	1+
271.85059	170	1+
271.91996	320	1+
272.17088	320	1+
273.93561	108	
275.90338	114	
276.85334	126	
277.07321	120	
277.86312	152	
278.79672	170	
278.91686	102	
279.75453	98	
279.79931	138	
280.79176	400	1+
281.04319	126	
281.41815	94	
281.83643	104	
281.86252	96	
281.99214	252	1+
283.80876	200	1+
283.85218	188	
283.89870	226	1+
283.98233	110	
285.80119	196	1+
285.84710	302	1+
285.87504	204	1+
286.41552	214	1+
288.79692	156	
288.89113	96	
290.11335	106	
290.78724	122	
290.85476	138	
290.87167	124	
291.89164	114	
292.80774	228	
293.11975	96	
294.02141	178	1+
296.84982	108	
296.97015	220	1+
297.81323	136	
298.80206	332	1+
300.43059	100	
300.81177	98	
301.14837	94	
301.86073	526	1+
302.21862	208	1+
302.80126	554	1+
303.39626	100	
303.80497	346	1+
303.85639	780	1+
305.07457	280	1+
305.15923	150	
305.96380	118	
306.07496	224	1+
306.12672	92	
306.29064	116	
306.30989	100	
306.44963	150	
306.78941	92	
308.29990	138	
308.51017	102	
308.59211	104	
308.88805	130	
309.30101	272	1+
309.80599	92	
309.86873	246	1+
310.02449	234	1+
310.87126	206	1+
310.99676	96	
315.44065	94	
318.93886	244	1+
319.36195	106	
321.81689	336	
321.86816	280	1+
322.92573	242	
323.39254	94	
324.02110	134	
324.19826	124	
325.01966	124	
325.18031	136	
325.29058	108	
325.78252	110	
325.94121	94	
326.76117	98	
326.79502	228	1+
326.87120	166	
327.87798	112	
328.18645	94	
328.31631	162	
329.87719	96	
330.05553	108	
330.96571	108	
334.29819	246	1+
336.94674	450	1+
337.09702	152	
337.95071	314	1+
338.07558	120	
338.17822	110	
338.41152	116	
338.88082	112	
339.83260	146	
340.94018	198	
342.19680	388	1+
343.19536	266	1+
345.28747	94	
345.72477	108	
346.36751	106	
348.21774	96	
348.48911	92	
349.31821	118	
349.40880	100	
351.33728	130	
353.20069	242	1+
354.48381	108	
355.02395	134	
355.27728	150	
356.35119	168	1+
357.05645	112	
357.18810	146	
360.12835	106	
361.91795	106	
361.95818	178	1+
363.32336	94	
363.37374	104	
365.35091	126	
365.39244	120	
365.78500	132	
366.17877	126	
367.89592	164	1+
368.42467	268	
368.84035	122	
369.47408	118	
END IONS

###FS:    #m/z: 340.94197 #charge 1+
###MS: 26
###MSMS: 27
BEGIN IONS
TITLE=Cmpd 19, +MS2(340.9420), 28.0-35.0eV, 0.6min #27
RTINSECONDS=33.3015
SCANS=26-27
PEPMASS=340.94197	907356
CHARGE=1+
189.86287	104	
192.92550	166	
195.09199	128	
201.01875	94	
203.54582	108	
206.91896	132	
206.95806	142	
207.97488	110	
208.88773	120	
208.95795	198	
210.93861	196	
212.87570	88	
213.88113	110	
213.94013	1280	1+
215.88779	884	1+
217.85683	134	
217.88475	374	1+
217.93969	136	
220.09767	218	1+
220.86581	102	
221.55843	98	
222.14328	90	
224.05855	94	
224.97463	294	
224.99306	92	
225.88483	132	
228.95284	92	
230.84924	88	
230.88886	286	
231.02662	88	
231.12162	88	
231.88972	134	
231.90466	112	
231.95108	1326	
232.04829	102	
232.96781	92	
233.89719	970	1+
233.95007	230	
235.21440	86	
235.51610	90	
235.86617	94	
235.89399	148	
235.95115	144	
236.88673	232	1+
237.13391	92	
240.82052	114	
240.90252	272	1+
243.83000	266	1+
243.87592	138	
244.96229	88	
246.77919	90	
249.90033	132	
249.96262	376	1+
250.89882	108	
254.96733	624	1+
255.07518	216	
255.84867	102	
256.07158	120	
256.40624	98	
256.59863	92	
256.96297	260	
258.84603	126	
259.02087	122	
259.86223	88	
259.90496	184	
261.84101	160	
261.89507	90	
262.96740	220	
264.42502	88	
264.55506	116	
265.02247	124	
265.08522	126	
265.12034	142	
265.92486	106	
266.12122	92	
267.01410	152	
267.13864	118	
267.79819	102	
268.02263	88	
268.13601	90	
268.15399	96	
268.82811	88	
269.75107	92	
269.79730	272	1+
270.83828	152	
272.78770	330	1+
272.84635	138	
272.93277	224	
272.98677	94	
274.04174	88	
274.89608	194	1+
275.99366	92	
276.85535	116	
277.86293	140	
277.96425	112	
278.24892	106	
279.85154	160	
280.87055	102	
281.04789	118	
281.11589	100	
282.97290	88	
283.78797	138	
283.86533	232	
285.48469	90	
289.09372	92	
289.88501	148	
290.85989	176	
290.94323	194	
291.80519	170	
291.84961	88	
292.00639	194	1+
292.81683	260	
293.06490	192	1+
293.11718	154	
293.78512	88	
294.85544	226	1+
294.87752	120	
296.80756	138	
296.94172	116	
296.96938	206	1+
296.97940	110	
298.08293	132	
298.82820	92	
299.06054	94	
299.25865	196	1+
299.28025	90	
299.78074	134	
302.85244	168	
302.92781	110	
305.89566	124	
306.79190	100	
307.88717	134	
307.92852	108	
308.29548	156	
308.80429	130	
309.32634	140	
309.88203	396	1+
310.30928	104	
310.79845	90	
311.29669	110	
312.27980	94	
313.03084	146	
315.02996	140	
316.86526	94	
316.87770	180	1+
320.29517	86	
321.15290	100	
321.76058	92	
322.19689	92	
323.01778	288	1+
323.23808	102	
323.30159	104	
323.77464	86	
324.29083	124	
324.89439	156	
324.94587	134	
326.14312	178	
326.17657	242	1+
329.86944	128	
330.22050	98	
333.77608	88	
333.87346	98	
335.98004	86	
336.44841	98	
337.72907	98	
337.83988	98	
338.09027	86	
338.26098	144	
339.83014	110	
341.10207	126	
342.90589	116	
343.19364	88	
END IONS

###FS:    #m/z: 336.94714 #charge 1+
###MS: 26
###MSMS: 28
BEGIN IONS
TITLE=Cmpd 20, +MS2(336.9471), 28.0-35.0eV, 0.6min #28
RTINSECONDS=34.0735
SCANS=26,28
PEPMASS=336.94714	150358
CHARGE=1+
58.00394	104	
193.01681	86	
193.03910	90	
197.12437	102	
205.02199	118	
205.95051	142	
206.95052	182	
207.87995	102	
208.88517	122	
208.98251	116	
209.94775	86	
210.88496	428	1+
210.90021	146	
211.02376	88	
211.94574	3346	
212.05289	86	1+
212.08696	108	
212.87877	1002	1+
212.94917	92	
213.93905	1542	1+
214.87730	124	
215.88824	644	1+
215.93752	194	
217.88922	134	
217.93270	132	
218.88634	242	1+
223.96109	200	
224.70250	86	
224.96869	220	1+
225.49480	88	
225.86329	88	
225.94440	94	
225.95761	104	
226.13105	92	
226.15896	90	
226.39512	100	
228.06485	90	
228.89469	380	1+
229.57489	86	
229.95602	3628	1+
230.88886	1816	1+
231.95174	2132	1+
233.04352	136	
233.15712	100	
233.82624	514	1+
233.89556	696	1+
233.94766	292	
235.01917	104	
235.08108	84	
235.51440	98	
238.07449	94	
239.05505	96	
239.19943	86	
239.97779	116	
240.58593	88	
240.89180	168	1+
240.94343	104	
241.94789	140	
242.02918	222	1+
245.54046	114	
246.90669	166	
246.97741	392	1+
247.96524	1014	1+
248.90166	810	1+
249.05616	96	
249.96181	628	1+
250.82801	136	
250.89115	90	
250.99094	178	
251.03896	96	
251.06922	138	
251.97720	116	
252.18451	92	
252.97168	1942	1+
253.08058	104	
253.41641	88	
253.82844	160	
253.90844	442	1+
254.96762	878	1+
255.07604	484	1+
255.51406	86	
255.90567	136	
255.99932	102	
256.91340	112	
256.96532	168	
257.96335	142	
258.86012	88	
258.88353	224	1+
258.96260	86	
259.97344	132	
260.02075	102	
260.94856	120	
261.03652	172	
262.04745	150	
263.05325	134	
264.84652	92	
265.01728	128	
265.37555	86	
266.04509	90	
266.40779	86	
268.84025	520	1+
268.95679	136	
269.41444	184	1+
269.98096	506	1+
270.98301	416	1+
271.84832	122	
271.91575	92	
271.94539	94	
272.78557	126	
272.84286	162	
272.97799	160	1+
273.79384	258	1+
274.06171	164	1+
274.57227	94	
274.84800	108	
275.12256	90	
275.86029	198	1+
276.89439	148	
277.84281	140	
278.15659	84	
278.51939	100	
278.83913	654	1+
279.00172	320	1+
279.28400	90	
279.82429	132	
281.05554	180	1+
281.82206	88	
281.86964	210	1+
285.65888	104	
285.85121	796	1+
288.82018	122	
289.88211	96	
290.85604	150	
290.92090	194	1+
291.80579	232	1+
291.85694	260	1+
292.06104	384	1+
292.10958	122	
293.07855	98	
293.10862	222	
293.97123	128	
293.99868	136	
294.39357	88	
294.83372	182	1+
295.21559	88	
296.97274	178	
297.97635	126	
298.07960	98	
298.81131	102	
298.82821	160	
299.24663	86	
301.28470	102	
302.94748	122	
303.41552	88	
303.74264	132	
304.20307	92	
305.28344	100	
306.38122	96	
307.32945	106	
308.75838	104	
308.79072	98	
308.95050	106	
309.87037	150	
310.82023	110	
310.87697	372	
310.95859	92	
312.84431	94	
313.86167	230	1+
315.16545	94	
316.10752	88	
317.27192	98	
318.23739	92	
320.15996	132	
320.82507	144	
320.88910	86	
321.28479	86	
322.10021	92	
323.17169	100	
323.24029	236	1+
324.89207	160	
326.89338	208	
328.31341	92	
328.76285	88	
328.88822	162	
329.87223	116	
330.22284	98	
331.84934	86	
332.37063	100	
334.17047	92	
336.41232	86	
336.75256	94	
338.24807	86	
339.22690	84	
341.79609	100	
END IONS

###FS:    #m/z: 507.84755 #charge 1+
###MS: 26
###MSMS: 29
BEGIN IONS
TITLE=Cmpd 21, +MS2(507.8475), 28.2-35.2eV, 0.6min #29
RTINSECONDS=34.846
SCANS=26,29
PEPMASS=507.84755	141722
CHARGE=1+
191.95561	132	
196.01496	240	1+
218.85109	150	
223.97422	138	
227.95461	158	
238.06384	142	
240.08140	136	
240.90024	260	1+
245.09219	214	1+
245.89714	246	
248.85515	166	
250.09484	186	1+
250.85054	144	
250.89812	144	
250.97010	366	
252.08237	158	
256.96222	204	1+
257.85543	212	
259.11147	266	1+
262.92758	162	
263.05593	150	
263.95409	162	
264.10005	140	
266.86894	142	
267.14201	166	1+
268.11123	156	
268.80260	194	1+
270.05256	136	
270.86407	140	
270.93316	144	
271.87680	520	1+
272.38569	184	1+
272.85973	282	
273.85589	224	
274.85936	412	1+
274.88624	290	1+
274.93976	126	1+
276.83964	150	
277.87726	360	1+
278.83461	154	
278.89973	148	
280.39014	164	
281.10747	170	1+
281.12787	212	1+
283.79825	136	
284.87667	142	
285.80018	138	
285.94273	372	
286.88293	352	1+
287.88793	198	1+
288.87044	262	
289.03683	140	
289.88514	656	
290.86546	750	1+
290.96540	318	1+
291.87932	462	1+
293.38923	214	
293.87469	2088	1+
294.85538	206	
295.13739	380	1+
295.97538	252	1+
296.14121	292	1+
296.85292	190	
296.88042	424	1+
297.80052	444	1+
297.85944	412	1+
297.95880	204	1+
299.03165	232	1+
300.86483	278	1+
301.06731	200	1+
301.09381	140	
301.85263	336	1+
304.85807	148	
305.86157	240	
306.12619	142	
306.79313	168	
307.89097	1586	1+
308.14330	706	1+
308.87536	528	
309.02908	206	1+
309.07813	212	1+
309.87391	452	
310.16114	544	1+
310.88153	260	
310.97373	194	1+
311.88390	4324	1+
313.28246	272	1+
313.82597	264	1+
314.28699	186	1+
314.86983	1498	1+
314.98674	348	1+
316.07487	206	1+
316.86522	406	
316.88803	238	1+
317.82686	148	1+
317.86840	178	
318.85919	376	1+
319.90306	234	1+
320.09892	156	
320.96130	140	
321.37641	160	1+
322.87018	280	1+
323.00620	236	1+
324.85912	228	
325.86338	148	
325.90213	538	
326.29592	256	1+
326.82179	182	
326.89383	350	
326.93981	200	1+
327.37737	150	
327.65494	92	1+
327.81222	136	
327.88299	388	
327.98166	186	1+
328.87072	390	1+
328.89303	170	
329.89862	228	
330.82804	152	
330.87863	442	1+
330.91465	164	
332.87645	874	1+
332.90236	294	1+
333.98716	374	1+
334.91475	168	
335.84672	180	
335.88488	430	1+
336.01373	210	1+
336.94797	132	
337.88000	454	1+
338.84646	138	
338.91003	206	
342.86912	600	1+
343.20342	152	
343.87394	502	1+
345.09125	208	1+
346.92391	248	1+
346.99729	134	
348.02631	180	
348.82684	278	1+
349.32199	206	
349.91421	178	
350.14589	144	
350.88652	710	1+
352.06390	148	
352.13853	166	1+
352.77685	332	1+
353.85182	192	
353.89562	310	1+
354.05765	210	1+
354.11795	176	1+
355.03112	244	1+
355.17896	138	
355.88840	206	
356.88958	452	1+
357.81730	192	1+
358.87619	192	
360.08596	136	
360.37796	148	
361.04160	270	1+
362.04153	182	1+
362.31754	134	
365.05402	272	1+
366.83837	1070	1+
367.18796	202	1+
367.71031	554	1+
368.89708	530	1+
369.77898	138	
369.83525	868	1+
370.32848	268	1+
371.19404	154	
371.72760	360	1+
371.88307	172	
371.90780	250	1+
373.05105	140	
373.81543	446	1+
373.83360	172	
373.90383	164	
374.20400	200	1+
375.06342	226	1+
375.39524	226	1+
375.73163	146	
376.78884	186	1+
376.87024	160	
376.88792	228	1+
377.82539	142	
379.07108	218	1+
379.32353	186	1+
380.33189	204	1+
380.71927	134	
382.03746	160	1+
382.11458	132	
383.11525	136	
383.78478	148	
384.85109	1840	1+
384.89926	210	
385.24033	148	
385.74327	246	1+
385.91679	202	
386.71937	162	1+
387.78916	300	1+
387.85375	228	
388.19056	670	1+
388.66742	216	1+
390.05927	258	1+
390.84209	1640	1+
392.82791	1138	1+
392.86509	348	
393.46918	132	1+
393.80632	182	
393.87351	166	
394.06661	260	1+
394.83551	480	1+
394.85221	160	
395.78493	138	
396.33492	226	1+
397.40004	150	
397.78561	134	
397.93956	134	1+
398.73070	142	
401.12545	278	1+
401.73785	188	
402.86988	1424	1+
404.39574	184	1+
404.80490	144	
405.23594	150	
405.85731	496	1+
405.87432	350	
406.42934	144	
407.73017	158	
407.86830	1578	
407.96390	372	1+
408.06505	190	1+
408.85718	2636	1+
409.72174	138	
409.80566	162	
410.72842	200	
410.83801	1566	1+
411.15275	180	1+
411.73800	418	1+
411.81620	306	
411.89883	208	
412.07056	584	1+
412.21597	140	
412.80653	344	1+
412.84882	792	1+
413.07527	424	1+
413.20436	110	1+
413.87534	296	
415.84312	170	1+
417.83752	232	1+
421.88386	740	1+
422.87152	134	
423.23746	192	1+
423.86838	558	1+
425.15623	198	1+
425.87641	278	
425.88923	390	
426.07530	190	
426.37432	208	1+
426.86428	1446	1+
426.95103	144	
427.25682	220	1+
427.73657	220	
428.09083	142	
428.15632	190	1+
428.23952	202	1+
428.32970	154	
428.74338	152	
428.79910	138	
428.84819	1692	1+
428.88341	690	1+
429.73975	676	1+
429.92238	134	1+
430.16653	214	1+
430.19032	134	
430.73920	472	1+
430.85431	170	
431.70212	176	1+
431.86942	1332	1+
433.86453	158	
435.86375	312	
436.15084	178	1+
436.88761	186	
437.85199	132	
438.85633	170	
439.38670	142	
439.89791	490	1+
441.22470	160	
441.99543	136	
442.15231	180	1+
442.87509	180	
444.39850	150	
444.87395	3266	1+
445.74460	182	
447.89737	270	1+
449.87895	1196	1+
450.75344	196	
450.88086	652	1+
452.76375	172	
453.87861	316	1+
457.90486	658	1+
460.00466	204	1+
462.88487	1080	1+
464.78014	238	1+
464.88862	150	
465.15700	214	1+
467.89220	506	
468.78546	146	
468.89718	514	1+
470.88903	190	1+
473.89365	160	1+
478.76875	146	1+
480.92492	196	1+
484.76690	190	1+
485.90014	1018	1+
489.67415	188	1+
491.81137	322	1+
492.40778	166	
493.77784	158	1+
503.35424	372	1+
503.46670	330	1+
504.27644	192	1+
504.47529	274	1+
505.78416	146	
507.80278	178	1+
511.20124	194	1+
END IONS

###FS:    #m/z: 340.94196 #charge 1+
###MS: 30
###MSMS: 31
BEGIN IONS
TITLE=Cmpd 22, +MS2(340.9420), 28.0-35.0eV, 0.7min #31
RTINSECONDS=38.5235
SCANS=30-31
PEPMASS=340.94196	867352
CHARGE=1+
185.89172	88	
189.86321	136	
192.92563	148	
196.88477	232	
199.88624	148	
202.25325	92	
205.94891	184	1+
205.96972	172	1+
206.90223	90	
208.88430	124	
209.94140	318	1+
210.94272	220	1+
212.87903	396	
213.87991	284	
213.94031	1280	1+
215.88797	662	1+
215.94030	156	
216.92055	102	
217.85801	160	
217.88429	256	
217.93622	176	
218.89149	146	
222.86996	144	
223.89306	88	
223.96115	136	
223.97823	314	1+
224.96191	248	
226.94674	242	
227.94862	98	
230.88907	320	1+
230.90602	152	
231.94969	1178	1+
233.90026	396	
233.94738	326	
235.11686	88	
235.87297	150	
235.89308	198	
236.89413	112	
237.06409	124	
239.90664	100	
239.95689	416	1+
240.23451	280	1+
240.54802	86	
241.12232	118	
241.43607	88	
242.94330	104	
243.83092	112	
243.89913	162	
244.16827	96	
244.95655	270	
245.83089	118	
246.87180	98	
246.88584	138	
246.97485	268	1+
247.38895	88	
248.85288	164	
248.89750	184	1+
248.98398	144	
249.91690	98	
249.96468	324	
250.03632	156	1+
250.96749	222	
251.88269	130	
251.95827	98	
253.12333	114	
254.84083	92	
254.90609	262	1+
254.96692	936	1+
255.07440	356	
255.13957	102	
256.05606	90	
256.07798	170	
256.96513	126	
257.85358	140	
257.97515	118	
258.00926	162	
258.84626	238	1+
259.46470	92	
262.08023	114	
262.96790	172	
263.90021	90	
264.79640	88	
264.83463	140	
267.87432	134	
269.11373	126	
269.80084	128	
270.03532	100	
270.68137	98	
271.91191	122	
272.93633	208	
272.97545	216	
273.89299	126	
274.79824	100	
275.99220	114	
276.83762	264	1+
276.85565	202	
277.43420	120	
277.96724	100	
278.12375	100	
278.89404	148	
279.85155	122	
279.92674	88	
279.94545	100	
280.10342	148	
280.23084	96	
280.89882	188	1+
281.84658	104	
281.85125	324	1+
282.11483	126	
282.88701	120	
282.97133	122	
283.02699	88	
284.14000	102	
285.00204	108	
286.86333	162	1+
288.46355	106	
289.57795	92	
290.00659	100	
290.79595	106	
290.85139	312	1+
291.82104	112	
292.81526	88	
293.06983	88	
294.27810	92	
295.80241	208	1+
296.97497	100	
297.85685	118	
297.97474	110	
299.01368	90	
299.05789	216	1+
299.27614	106	
301.83610	108	
302.17325	190	
302.26807	90	
302.57808	120	
302.81662	98	
302.91302	136	
303.42232	92	
303.76645	102	
304.77182	140	
306.88207	366	1+
307.31118	130	
307.80187	224	
308.29492	316	
310.80689	118	
310.87800	286	1+
311.02661	150	1+
312.69548	104	
313.86613	246	1+
314.81542	106	
316.46562	112	
316.86696	208	1+
317.10159	88	
318.02928	92	
321.08689	86	
321.99848	94	
324.32839	106	
324.89362	268	1+
325.25457	94	
325.34778	94	
327.04609	92	
327.18742	346	1+
328.40258	86	
329.39095	90	
329.86769	112	
329.88355	94	
330.81802	174	
330.88057	94	
332.83106	96	
333.80033	92	
333.86976	120	
336.24145	110	
336.30109	94	
336.87802	166	1+
337.13786	86	
337.25813	110	
340.19007	124	
341.25007	110	
341.36956	102	
342.24531	90	
345.09351	88	
345.72417	120	
END IONS

###FS:    #m/z: 336.94730 #charge 1+
###MS: 30
###MSMS: 32
BEGIN IONS
TITLE=Cmpd 23, +MS2(336.9473), 28.0-35.0eV, 0.7min #32
RTINSECONDS=39.2955
SCANS=30,32
PEPMASS=336.94730	140046
CHARGE=1+
182.86710	132	
187.86963	144	
189.86280	242	
193.48100	98	
200.87824	132	
205.95342	190	
208.56585	92	
208.94204	98	
208.98183	130	
209.88199	138	
210.88646	94	
210.90952	96	
211.94523	3686	1+
212.87861	1052	1+
213.94053	1692	1+
215.88696	636	
215.93850	220	
217.88254	144	
220.42502	88	
221.03775	92	
222.10169	100	
222.95363	354	1+
226.97236	150	
227.92020	114	
228.89598	320	1+
229.95624	3482	1+
230.82735	86	
230.89025	1762	1+
231.04821	120	
231.06755	86	
231.94933	1350	1+
232.82859	318	1+
233.16467	92	
233.90036	452	1+
233.94791	204	
234.94566	96	
235.89522	188	
235.94543	174	
236.07815	84	
236.94866	88	
238.04240	84	
238.43708	84	
239.81822	108	
240.17456	100	
241.84279	84	
246.91332	164	
246.97835	178	
247.96676	1018	1+
248.87638	84	
248.90380	536	1+
249.04482	130	
249.95809	598	1+
250.99355	94	
251.82583	264	1+
252.97177	2038	
253.83784	110	
253.90796	664	1+
254.20093	100	
254.80707	98	
254.94237	152	
254.96399	924	1+
255.07854	178	
256.05222	88	
256.16658	88	
256.26061	86	
257.43951	114	
257.83146	98	
257.91363	126	
258.89918	84	
259.00678	186	1+
259.82862	238	1+
259.95551	134	
260.23592	96	
260.33600	122	
260.83416	170	1+
260.93030	88	
261.90382	164	
263.03220	128	
263.05530	92	
263.07206	206	1+
263.71057	96	
264.13714	136	1+
265.02493	90	
266.24650	168	
267.84076	140	
268.00938	94	
268.80778	94	
268.84074	304	
269.55551	90	
269.80167	128	
269.84128	264	
270.79568	150	
270.84860	236	
270.98429	310	1+
271.81147	84	
271.84875	130	
271.91979	86	
273.14352	86	
273.39743	84	
273.78929	84	
273.80780	122	
273.98240	86	
274.46644	144	
274.85491	100	
274.97622	150	
275.05983	226	
275.11414	86	
275.93311	88	
276.45055	92	
276.84625	104	
276.85423	162	
277.83203	172	
278.83868	692	1+
278.86149	96	
280.08297	106	
280.79045	118	
282.08797	88	
282.27806	92	
283.78912	140	
284.02543	166	
284.95583	142	
285.84698	896	1+
286.84793	754	1+
286.87239	84	
286.97219	168	
287.78466	210	1+
287.84865	436	1+
290.03761	192	1+
290.72224	92	
290.93147	98	
291.80805	112	
291.85870	144	
291.87454	104	
291.97790	96	
292.05756	98	
293.11817	100	
293.81110	142	
293.95897	192	1+
293.99434	120	
294.11288	138	
294.86281	210	
294.98845	170	
295.79480	192	1+
295.91021	84	
296.12791	92	
296.88162	220	1+
298.27421	84	
298.41875	92	
299.01842	130	
299.04363	86	
300.81818	108	
300.97711	150	
301.87464	128	
302.01619	92	
305.03257	92	
306.88260	396	1+
308.29748	104	
308.80384	90	
308.86966	218	1+
309.89656	86	
310.03125	118	
310.81149	134	
310.87393	334	1+
313.84733	82	
315.27831	106	
315.89556	84	
321.22770	92	
321.53151	100	
321.90096	182	1+
322.06473	96	
322.41970	96	
323.07225	98	
323.23715	134	
323.94040	84	
325.14583	182	1+
325.89922	106	
326.97095	144	
327.89851	150	
329.05455	86	
329.07489	90	
331.89161	86	
332.43787	88	
336.30294	208	1+
336.94470	82	
337.09157	120	
338.25819	112	
341.29449	84	
END IONS

###FS:    #m/z: 507.84782 #charge 1+
###MS: 30
###MSMS: 33
BEGIN IONS
TITLE=Cmpd 24, +MS2(507.8478), 28.2-35.2eV, 0.7min #33
RTINSECONDS=40.0675
SCANS=30,33
PEPMASS=507.84782	128832
CHARGE=1+
196.01651	252	
227.88345	130	
235.08053	178	
237.06118	160	1+
241.94694	174	1+
248.85966	164	
249.86434	196	
249.88594	158	
250.97463	196	
251.04816	178	
251.07102	186	
252.07764	152	
253.91333	214	1+
258.03998	202	1+
259.86653	154	
265.08956	600	1+
265.15039	160	
266.17048	242	
266.86221	328	1+
267.78582	276	1+
267.87855	164	
267.89485	144	
270.86709	434	1+
270.88929	134	
271.80477	156	1+
271.87240	336	1+
272.85539	220	
274.85475	130	
278.83066	196	1+
278.85903	144	
279.10629	132	
282.03233	144	
282.88194	156	
284.06899	160	
285.94639	302	1+
287.04498	180	1+
287.84488	178	
288.87359	1086	1+
288.96415	282	1+
289.38178	230	1+
290.05599	244	1+
290.87185	792	1+
291.86806	428	1+
292.11231	178	1+
292.95733	240	1+
293.87553	1634	1+
294.14075	132	
294.80386	196	1+
295.91927	190	1+
296.88571	194	
297.34642	186	1+
297.94115	152	1+
298.80178	146	
298.84996	160	
298.88423	130	
299.96728	174	
300.85777	204	
303.86391	286	1+
304.87837	144	
305.00548	302	1+
305.85798	208	
306.08368	140	1+
306.76391	160	1+
307.31865	250	1+
307.87350	658	1+
307.89156	574	
308.14375	758	1+
308.29596	138	
309.12315	202	1+
310.15866	454	1+
310.79970	214	1+
310.84824	154	
310.89566	174	
310.91398	176	
311.28222	128	
311.88521	3878	1+
313.31867	146	1+
314.17003	124	
314.86511	662	
314.89222	334	
315.86573	1352	1+
316.86882	990	1+
316.88956	166	
317.05335	216	1+
317.88989	132	
317.91430	126	
318.12758	254	1+
318.86074	146	
320.08653	134	
322.11322	130	
323.20043	214	1+
323.85746	660	1+
324.13117	136	
324.15170	292	1+
324.39943	180	
324.74100	128	1+
325.89739	306	
326.88630	182	
326.89386	220	
327.87657	970	1+
327.89589	322	
328.37870	160	
330.78877	246	1+
331.03198	156	
331.83289	148	
331.89531	472	1+
332.37190	120	1+
332.87473	1014	1+
333.17348	134	
334.15619	274	1+
334.98760	254	1+
335.03469	300	1+
335.84816	144	
335.98951	214	1+
336.04053	186	1+
336.88193	212	
336.90909	144	
336.94279	480	1+
337.02290	196	1+
337.87469	748	1+
338.16376	128	1+
338.87303	410	1+
339.85098	148	
341.90632	148	
342.07355	128	
343.87639	592	
344.89466	166	
346.88129	126	
349.75376	386	1+
349.81273	140	
349.88335	636	1+
349.93383	128	
350.44160	168	
350.88699	536	1+
351.99953	128	
352.77928	218	1+
352.89490	132	
352.91341	214	
353.85237	494	1+
354.91978	304	1+
355.85770	130	
355.89071	346	
355.95097	144	1+
356.89472	178	
357.89426	164	
358.88186	156	
360.15303	148	
360.72936	232	1+
364.13234	198	1+
364.84522	222	
364.86464	212	1+
366.83893	1064	1+
367.71047	302	
367.89202	458	1+
368.15229	136	
368.71002	596	1+
368.78494	308	1+
368.82779	150	
369.35227	138	
369.44636	138	
369.84043	616	1+
369.92599	174	1+
370.73894	144	
371.83039	134	
371.90947	202	
372.04124	132	
373.71589	376	1+
373.81185	368	1+
374.89561	134	
375.92417	160	1+
377.89912	132	
378.39017	152	
380.71741	156	
380.74125	126	
380.81694	134	
380.85201	226	1+
380.88079	284	1+
380.99973	160	
381.06091	212	1+
381.39240	146	
381.71849	146	
382.84315	146	
383.11709	152	
383.89504	152	
384.85238	712	
385.85581	390	
385.90520	142	
386.84689	594	1+
386.89731	224	1+
387.03584	174	1+
388.16671	164	
388.91221	248	1+
389.06535	294	1+
389.19868	208	
390.18219	468	1+
390.84070	1228	1+
390.89442	214	1+
390.94610	106	1+
392.82671	894	1+
393.08315	190	
394.15469	140	
394.83422	326	
395.86037	396	1+
396.73429	128	
397.24214	232	1+
398.18827	166	1+
398.72798	518	1+
398.81493	346	1+
398.89886	130	
402.86646	1208	1+
402.99658	138	
403.87187	720	1+
405.78730	180	
405.85951	602	1+
406.88280	256	
407.17779	272	1+
407.73085	280	
407.86945	1082	
408.85810	1518	1+
409.73597	198	
410.08937	148	
410.23862	218	1+
410.72681	152	
410.83869	1118	1+
411.72968	376	1+
411.80890	448	1+
411.86165	222	
412.85014	660	1+
413.07690	360	1+
413.83209	142	
416.17752	216	1+
416.21294	210	
416.87797	202	
417.85875	212	1+
418.84090	228	
420.87650	566	1+
421.80976	150	
421.88096	490	1+
423.73898	126	
423.87231	384	
424.87719	224	
425.74018	174	
425.87704	166	
425.98459	148	1+
426.14056	132	
426.86525	1640	1+
427.73226	596	1+
427.98320	186	1+
428.85019	1860	1+
429.83043	246	
430.22985	206	1+
430.74181	408	1+
430.85123	432	
430.93112	168	
430.99562	142	1+
431.10740	190	1+
431.86562	1156	1+
433.05335	152	1+
434.84615	348	1+
436.73825	164	1+
436.88844	136	1+
439.89570	344	1+
440.89957	204	1+
441.72410	126	
442.88844	132	
443.82044	142	
444.87354	3472	1+
444.96334	142	
445.15557	264	1+
445.74247	256	1+
446.77541	156	
447.09649	146	
449.87985	1114	1+
450.77553	130	
450.87216	396	1+
452.23816	250	1+
452.77195	256	1+
453.87741	160	1+
457.90701	626	1+
460.16482	200	
460.88239	136	
462.88588	846	1+
464.88202	302	
465.27080	168	1+
465.89333	160	
467.89019	1294	1+
469.23533	220	1+
471.89878	246	1+
476.22263	144	
485.90103	1048	1+
486.79754	278	1+
487.80259	214	1+
491.85039	130	
497.72151	156	
498.79161	134	
507.43994	134	
508.33676	168	1+
508.92837	254	1+
509.86703	224	1+
511.34367	182	1+
END IONS

###FS:    #m/z: 322.93111 #charge 1+
###MS: 34
###MSMS: 35
BEGIN IONS
TITLE=Cmpd 25, +MS2(322.9311), 28.0-35.0eV, 0.7min #35
RTINSECONDS=43.747
SCANS=34-35
PEPMASS=322.93111	1945096
CHARGE=1+
192.89054	122	
195.86727	202	1+
196.94157	92	
200.88849	78	
201.04409	250	1+
201.88525	88	
205.94805	306	1+
205.97108	190	1+
208.88188	166	1+
208.94532	88	
210.84030	104	
210.90420	80	
212.87661	112	
212.88988	78	
213.99169	78	
215.89191	82	
217.92175	80	
218.84726	82	
221.38326	78	
222.95252	164	
223.96084	504	
224.45748	90	
224.51078	110	
224.93447	90	
225.89108	80	
227.83116	242	1+
227.93368	112	
227.95471	188	
229.02874	100	
230.90584	118	
235.03762	126	
236.50275	86	
236.89825	128	
237.50668	98	
238.94101	348	
239.07914	166	
240.08711	78	
240.88971	94	
240.94146	2954	
241.02231	94	
241.94333	2352	
242.79669	80	
242.86536	88	
242.94220	7848	1+
243.03481	194	1+
243.82238	366	1+
243.88512	252	1+
244.14530	94	
244.82226	230	1+
244.88875	174	1+
244.94122	2364	1+
245.91364	80	
246.81979	78	
246.97536	338	1+
247.49118	100	
248.12505	92	
248.86380	130	
249.03283	78	
249.05382	136	1+
249.38815	82	
249.80892	78	
249.92530	84	
250.84068	90	
250.94958	100	
251.93081	208	
252.23043	110	
253.16017	78	
253.84641	92	
254.10092	80	
254.96670	98	
256.44946	80	
256.78759	80	
256.83078	80	
256.91024	204	1+
257.79809	122	
258.79999	176	
258.83512	176	1+
259.33637	84	
260.92835	124	
261.05749	138	
261.79868	186	1+
261.82476	222	1+
261.88919	128	
263.98032	84	
265.05622	120	
265.89666	86	
266.80261	96	
266.85062	90	
266.86618	100	
267.07730	110	
267.12265	80	
267.41481	84	
267.56720	88	
268.00590	266	1+
269.00859	178	1+
269.83964	86	
270.81527	80	
271.17177	154	
271.44332	80	
271.79350	130	
271.80897	94	
271.99608	84	
273.79632	176	
274.81126	220	1+
275.79563	130	
275.90651	80	
276.84044	284	1+
278.48226	86	
278.81390	232	1+
279.09073	696	1+
279.90234	80	
280.14267	80	
280.85607	136	
281.96794	132	
282.85376	86	
283.06878	152	
283.19046	84	
283.35776	88	
283.79099	254	
283.93509	92	
284.29297	360	
284.78789	112	
284.98924	80	
285.13632	90	
285.86620	266	1+
285.99611	128	
289.06449	100	
289.15396	92	
289.78928	78	
290.79222	122	
290.90354	80	
291.88178	104	
292.80277	200	1+
293.04466	126	
293.06155	86	
293.40614	82	
294.59363	78	
294.84781	80	
294.92464	78	
295.86426	124	
296.09008	130	
296.84891	86	
296.96209	130	
297.72373	88	
297.79758	122	
298.06878	84	
299.77943	286	1+
299.93954	76	
300.56272	84	
301.19019	148	1+
301.86103	138	
302.24464	94	
302.81646	130	
302.84053	80	
302.88622	114	
304.26762	110	
305.30971	76	
306.27557	80	
306.79827	248	1+
306.88674	94	
306.91843	86	
308.29485	296	1+
308.98290	88	
309.80688	174	1+
309.87863	112	
310.31044	122	
310.87681	146	
311.86690	106	
312.02553	80	
313.02619	166	
313.71044	96	
314.81519	276	1+
315.83431	136	
322.31131	124	
323.23637	260	1+
323.91363	92	
324.89281	206	
326.13412	78	
326.75540	80	
326.82638	82	
326.89156	100	
327.91210	94	
328.09534	86	
328.19316	84	
END IONS

###FS:    #m/z: 363.95800 #charge 1+
###MS: 34
###MSMS: 36
BEGIN IONS
TITLE=Cmpd 26, +MS2(363.9580), 28.0-35.0eV, 0.8min #36
RTINSECONDS=44.5195
SCANS=34,36
PEPMASS=363.95800	338736
CHARGE=1+
65.80684	88	
67.89393	94	
187.86546	208	
189.86482	528	1+
191.85768	710	1+
196.88410	128	
201.87561	120	
204.90942	88	
205.88803	92	
207.87574	142	
207.97275	96	
208.94135	158	
209.89013	122	
209.94260	1074	1+
210.88336	464	1+
212.87964	1922	1+
214.89801	114	
216.15447	94	
216.41263	142	
222.95273	1062	1+
223.88715	206	1+
224.94787	1172	1+
224.97593	260	1+
226.88780	280	
226.94815	6400	1+
227.89580	840	1+
227.93180	152	
228.13186	186	1+
228.89677	620	1+
228.94347	6586	1+
229.51237	82	1+
230.89010	3740	1+
231.84449	94	
232.88825	376	1+
234.03357	142	
234.88113	196	
235.00393	100	
235.82281	140	
239.43507	88	
239.90964	184	
240.08743	140	
240.94189	468	
240.96486	376	
241.59446	90	
241.94245	610	
241.96327	170	
242.94246	1872	1+
243.01475	226	
243.81995	98	
243.96368	132	
244.16666	88	
244.95747	3836	1+
245.94102	334	
246.90641	264	
246.95394	4366	1+
248.89897	1046	1+
249.01219	100	
250.91491	308	1+
250.94750	364	
250.96892	302	
251.22583	104	
252.01886	86	
252.85822	96	
253.16618	92	
253.83258	108	
253.90687	146	
258.85167	176	
258.97433	166	
260.84478	156	
260.96850	466	1+
261.56348	104	
263.50343	94	
263.83565	134	
263.87760	90	
264.96680	196	
264.98456	94	
266.81155	176	1+
266.86775	132	
266.98429	88	
267.88200	126	
267.97320	518	
268.79187	316	1+
268.81575	188	1+
268.84035	130	
269.93772	248	1+
269.96976	834	1+
270.44910	86	
271.84558	154	
271.91893	420	1+
272.15278	154	
272.17270	200	
273.10316	100	
273.79943	86	
273.90949	144	
273.99868	102	
275.04203	134	
276.80728	108	
276.85870	148	
277.11117	98	
277.81063	96	
277.92896	88	
278.79698	126	
278.83668	114	
278.88862	88	
279.10619	172	
279.13019	90	
279.80449	126	
280.79374	478	1+
280.85073	246	1+
281.11828	122	
283.79012	172	
283.86661	114	
284.88101	240	1+
285.84745	478	1+
288.79452	208	
291.08446	86	
292.43739	90	
292.93901	178	
293.11063	128	
293.58500	98	
294.41898	94	
294.87046	218	1+
296.04459	100	
296.81012	260	
296.92719	86	
297.40316	96	
297.80831	174	
297.93126	90	
298.37288	158	
298.80467	718	1+
300.02883	94	
300.79090	186	
301.80747	88	
301.86078	466	1+
302.80042	532	1+
303.25596	110	
303.80290	376	1+
303.85664	980	1+
304.94740	110	
305.83289	178	1+
306.88203	320	1+
307.28943	278	1+
307.78824	104	
310.30889	206	
310.88569	112	
311.04100	110	
312.88745	204	1+
313.16055	180	
315.45961	102	
315.85847	98	
315.94570	100	
316.29279	98	
316.81910	240	
317.85610	92	
318.28263	146	
319.80260	86	
319.82677	136	
319.87937	142	
319.93489	112	
320.80272	166	
321.65254	86	
321.82003	308	1+
321.86893	348	1+
322.14620	94	
323.81673	88	
323.88752	90	
324.02349	134	
324.87769	96	
325.17475	164	1+
325.88887	274	1+
326.87030	550	1+
329.31099	88	
331.20543	98	
332.81085	116	
333.77332	94	
335.01284	98	
336.95109	264	
337.94769	118	
338.55099	90	
338.83997	92	
338.87224	100	
338.97138	92	
339.82568	164	
339.90224	102	
340.33121	88	
340.93798	376	1+
342.90310	90	
343.27063	170	
343.71332	92	
344.89829	204	
347.30413	96	
349.83390	96	
349.88226	88	
352.91111	114	
360.24979	92	
360.78338	204	1+
362.75240	92	
362.82535	142	1+
364.91899	118	
365.18271	200	1+
368.74987	100	
368.83499	132	
END IONS

###FS:    #m/z: 336.94702 #charge 1+
###MS: 34
###MSMS: 37
BEGIN IONS
TITLE=Cmpd 27, +MS2(336.9470), 28.0-35.0eV, 0.8min #37
RTINSECONDS=45.292
SCANS=34,37
PEPMASS=336.94702	128886
CHARGE=1+
182.86509	120	
187.86753	102	
189.55573	80	
193.52193	88	
199.97917	78	
208.49479	96	
208.98110	98	
209.94155	186	
210.88193	440	1+
211.94463	4916	1+
212.87813	1082	
213.94084	2632	1+
214.89984	92	
215.88704	160	
215.93726	532	1+
216.89052	204	
217.88197	240	
217.90751	84	
222.97532	80	
223.88952	92	
223.95951	260	1+
224.57351	80	
226.51714	86	
227.89710	300	1+
228.90140	176	1+
229.95588	5092	
230.88947	1394	1+
230.91492	80	
230.95958	182	
231.95107	2870	1+
233.79889	88	
233.89772	192	
233.94658	258	
234.83517	178	
235.86398	154	
235.89157	296	
236.12549	88	
237.90811	80	
238.80086	80	
239.06453	88	
239.90075	104	
240.83859	128	
241.80818	86	
243.19077	100	
243.22139	98	
244.89070	170	1+
246.02931	78	
246.97771	84	
247.10165	80	
247.96614	914	
248.90125	604	1+
249.87847	92	
249.96371	726	1+
250.83265	154	
251.83925	192	
251.94421	86	
252.18620	98	
252.84331	96	
252.90626	452	1+
252.97112	2508	1+
254.82762	218	1+
254.94130	80	
254.96494	1412	1+
255.07615	156	
256.09758	92	
256.39451	80	
256.90217	80	
257.13023	86	
259.85382	122	
260.36532	106	
260.83744	166	1+
263.19875	92	
264.13379	88	
266.40568	84	
266.94290	84	
266.97498	92	
268.84194	498	1+
268.96485	84	
269.84294	356	1+
270.80257	84	
270.97566	356	1+
271.02461	184	1+
271.84301	82	
271.92023	176	
272.08726	82	
272.84318	268	1+
273.56601	90	
275.83301	84	
276.85216	284	
276.98864	86	
277.02811	148	
277.21532	80	
277.83803	152	
278.05434	84	
278.40235	80	
278.97080	78	
279.04283	200	1+
279.83575	162	
279.96405	152	
280.00692	94	
280.25559	86	
280.80024	234	1+
280.84809	78	
281.25485	100	
281.50475	100	
281.93954	80	
282.90822	92	
283.02903	116	
283.94516	80	
285.81791	128	
285.85403	272	
286.41518	86	
286.84987	918	1+
287.86943	92	
289.06658	92	
290.16359	88	
292.81244	108	
292.83639	78	
292.92131	130	
293.11012	290	
293.98002	104	
293.99955	114	
294.20504	92	
294.30489	82	
294.85161	136	
295.85066	120	
296.87205	88	
296.90616	84	
296.98242	106	
297.58121	82	
298.07854	82	
298.10245	86	
298.95997	94	
299.05749	176	1+
299.77564	108	
300.94164	90	
302.04198	86	
302.86127	210	1+
303.88239	100	
304.83544	80	
305.86781	194	1+
305.92752	88	
306.28846	106	
307.10423	84	
307.57917	84	
308.25143	88	
308.29151	134	
308.81442	232	1+
309.87021	194	
310.41942	106	
310.86873	82	
311.63699	86	
311.86076	438	1+
314.88700	198	1+
315.94806	84	
317.08612	104	
319.09670	106	
319.18291	168	1+
319.39269	78	
319.56618	100	
320.37657	86	
321.12439	78	
321.92366	84	
322.02057	96	
323.96463	78	
325.45841	78	
325.71506	88	
326.90628	114	
328.29993	164	
328.89275	116	
329.72555	78	
329.86806	220	1+
332.83045	80	
334.82419	94	
335.11865	88	
335.20399	80	
336.29959	80	
336.32371	124	
337.09541	92	
337.36109	88	
337.81493	82	
340.02564	84	
341.08592	98	
END IONS

###FS:    #m/z: 322.93111 #charge 1+
###MS: 38
###MSMS: 39
BEGIN IONS
TITLE=Cmpd 28, +MS2(322.9311), 28.0-35.0eV, 0.8min #39
RTINSECONDS=48.967
SCANS=38-39
PEPMASS=322.93111	2679052
CHARGE=1+
118.77754	104	
125.64145	104	
195.89362	82	
196.88285	80	
196.95719	76	
201.04524	84	
203.95945	100	
205.94939	218	
206.95110	106	
207.97585	144	
209.94221	94	
210.18259	82	
210.89957	154	
215.15727	82	
215.90186	86	
216.88619	124	
220.86650	76	
220.94789	180	1+
222.86564	88	
223.95545	310	1+
224.98085	76	
225.45939	88	
227.93304	104	
229.90986	86	
230.84298	184	
230.86420	80	
230.88546	122	
230.89957	88	
232.10790	84	
233.08238	84	
234.93159	144	
236.08005	76	
237.79037	132	
237.87948	78	
237.95710	88	
238.94324	450	1+
238.97406	86	
239.07941	178	
239.18057	78	
239.78767	96	
239.85944	76	
240.10233	122	1+
240.81907	204	
240.94128	5146	
241.88315	210	1+
241.93967	16538	1+
242.01439	100	
242.82730	166	
242.94205	12026	1+
244.82543	82	
244.90992	80	
244.94018	2800	1+
245.87062	120	
245.97173	302	1+
246.97361	262	1+
247.56675	84	
247.86618	78	
248.86126	146	
248.90149	102	
248.92289	82	
248.95783	92	
249.83768	104	
249.90028	220	1+
249.92549	82	
251.04047	108	
251.07258	92	
252.13772	78	
252.79498	82	
254.66109	100	
255.93437	96	
256.02873	94	
257.00989	98	
257.12995	88	
257.80013	136	
258.83735	148	
259.84165	300	1+
259.90455	122	
260.83389	104	
260.94831	78	
261.57362	86	
261.83150	106	
262.50164	82	
262.82854	340	1+
263.07110	84	
264.10787	88	
265.06329	136	
265.23123	86	
265.75049	94	
266.07504	86	
266.26408	100	
266.85977	254	1+
267.13556	74	
267.79749	100	
267.91668	80	
268.05860	136	
268.96222	106	
269.34572	76	
271.17214	254	
271.18854	80	
271.80410	196	
271.84776	142	
272.10355	78	
273.14951	102	
273.69186	98	
274.16103	124	
274.79375	138	
275.80728	336	1+
275.86972	76	
276.91084	80	
276.93974	94	
278.57860	76	
278.85460	96	
279.09420	608	1+
279.86326	82	
279.92088	82	
280.99606	80	
282.86782	216	1+
283.07611	180	
284.29346	318	
284.90184	76	
285.84957	126	
285.98269	76	
287.08258	78	
288.19983	218	
289.43632	92	
289.78412	104	
289.79896	372	1+
289.85429	82	
291.09081	84	
291.91270	82	
292.80303	86	
293.81032	130	
293.87040	138	
294.84997	114	
295.79351	188	1+
299.18062	80	
299.78616	198	
299.86268	96	
300.84959	160	1+
301.01573	212	1+
301.82208	76	
301.90745	80	
302.82345	116	
304.18852	90	
304.77101	96	
304.88226	232	1+
305.79937	140	
305.87137	90	
306.12536	76	
306.88795	348	1+
307.16255	92	
307.83799	82	
308.29501	144	
310.30972	294	1+
310.82226	78	
310.91796	86	
311.03012	76	
312.42202	94	
313.02036	150	
315.91291	92	
316.82170	92	
317.88498	78	
318.62508	76	
318.86633	102	
319.01115	90	
321.35759	78	
323.24036	144	
324.89366	314	
325.21035	86	
325.90279	318	
326.19844	82	
326.79525	78	
326.88940	232	1+
327.05543	82	
327.81292	76	
END IONS

###FS:    #m/z: 363.95805 #charge 1+
###MS: 38
###MSMS: 40
BEGIN IONS
TITLE=Cmpd 29, +MS2(363.9581), 28.0-35.0eV, 0.9min #40
RTINSECONDS=49.7385
SCANS=38,40
PEPMASS=363.95805	478860
CHARGE=1+
51.16152	102	
83.91577	106	
187.86625	122	
189.86250	168	
191.85726	360	
196.88646	236	
198.94731	88	
206.94113	92	
207.87324	182	
209.02719	136	1+
209.94469	1590	1+
210.88328	242	1+
210.93637	114	
212.87938	2058	1+
214.89460	118	
218.91449	102	
219.86742	190	
222.95259	1072	1+
224.89325	138	
224.94909	1024	1+
225.88804	88	
226.46034	102	
226.89394	322	1+
226.94769	8512	1+
226.97328	148	
227.93164	366	
228.89515	866	1+
228.94321	8488	1+
230.44445	102	
230.79216	172	1+
230.84212	132	
230.89006	4138	1+
230.91782	186	1+
232.88637	192	
232.96042	98	
233.88466	116	
234.88020	208	
235.91972	90	
238.40065	88	
238.93953	130	
238.97204	96	
240.82322	136	
240.94093	1116	
240.96317	732	
241.94404	736	
242.82555	102	
242.94327	2412	1+
243.23123	96	
243.96207	218	
244.37978	98	
244.44613	150	
244.49458	90	
244.95842	3924	1+
245.04690	100	
245.10015	102	1+
245.94254	222	
246.90806	300	
246.95363	4878	1+
248.80013	354	1+
248.89972	1188	1+
249.01732	106	
249.94400	528	1+
250.89517	546	
250.97185	302	1+
251.94221	296	1+
252.08296	216	1+
252.09857	168	
253.86020	92	
253.90287	288	1+
255.14355	126	
256.45106	92	
257.98126	104	
258.83395	170	
258.97001	128	
260.83638	94	
260.84804	106	
260.97171	236	1+
261.83108	152	
262.80341	142	
263.09527	132	
264.81818	120	
266.45619	140	
266.81403	142	
267.78582	154	
267.95635	108	
267.97677	354	
268.80935	258	1+
268.95121	138	
268.96679	880	1+
269.97004	662	1+
271.45377	96	
271.91690	352	1+
272.17103	202	
272.85163	104	
276.81053	102	
277.48534	92	
278.36353	94	
278.80309	130	
278.84948	304	1+
279.07483	94	
280.79231	698	1+
280.84966	126	
281.66148	106	
281.94410	160	
282.79030	128	
282.95769	92	
283.01824	100	
283.78883	406	1+
283.85341	220	
283.98572	286	1+
284.17382	100	
284.82943	140	
284.86060	226	
285.79040	186	1+
285.84575	446	1+
286.36503	98	
286.55198	118	
286.90199	206	1+
287.83611	164	1+
288.01787	112	
289.00587	92	
289.81024	124	
290.79133	144	
290.86676	94	
291.80499	182	
292.44159	126	
294.11968	90	
294.80035	102	
296.81219	186	
296.87134	120	
297.85334	116	
298.08463	170	
298.80479	922	1+
299.27166	88	
299.87274	116	
300.80553	154	
300.86607	134	
301.80761	106	
301.86296	226	
302.80426	614	1+
302.85694	1016	1+
303.80828	440	1+
303.85666	782	1+
304.26223	164	
306.43340	212	
307.88750	134	
308.14289	290	1+
308.15877	92	
310.87244	110	
310.93447	114	
311.04794	248	1+
311.88055	224	1+
313.85868	134	
314.81639	180	1+
314.96883	88	
315.93162	126	
316.80761	368	1+
316.88309	102	
316.91904	122	
317.14507	98	
318.93402	252	1+
319.08565	98	
319.30934	90	
319.86438	126	
319.95278	102	
320.04693	88	
320.42928	92	
320.81903	366	1+
321.07700	150	
321.87044	266	1+
322.75029	108	
322.93078	360	1+
323.02454	126	
324.76633	142	
324.88300	224	1+
325.18908	172	1+
325.81219	118	
326.04126	96	
326.79111	134	
326.87455	120	
328.29383	288	1+
328.80820	90	
329.05454	92	
329.75652	88	
329.87399	110	
330.86847	152	1+
332.39967	92	
335.12532	88	
335.31251	144	1+
336.73367	220	1+
336.87752	144	
336.94625	280	
337.94520	124	
339.74900	144	
339.82866	436	1+
340.80251	88	
340.94486	126	
341.79757	114	
343.33486	98	
344.18414	100	
346.07619	124	
346.74733	138	1+
348.31435	308	1+
351.35600	96	
354.91847	88	
357.89974	100	
358.81771	90	
366.82561	124	
367.73126	100	
367.77313	128	
END IONS

###FS:    #m/z: 507.84721 #charge 1+
###MS: 38
###MSMS: 41
BEGIN IONS
TITLE=Cmpd 30, +MS2(507.8472), 28.2-35.2eV, 0.9min #41
RTINSECONDS=50.5105
SCANS=38,41
PEPMASS=507.84721	110284
CHARGE=1+
196.01307	480	1+
209.94499	180	
224.97936	416	1+
225.79781	144	
230.84762	134	
232.89958	210	1+
233.87213	144	
233.90347	170	1+
236.88963	132	
239.78969	260	1+
248.85572	136	
250.07764	188	1+
252.10640	148	
257.87119	246	
264.07807	304	1+
266.95786	188	1+
267.10492	132	
270.85823	168	
271.85315	670	1+
276.79548	156	
276.85961	166	
276.91413	172	
278.83828	154	
279.79917	296	1+
279.87322	140	
279.89267	220	1+
279.94192	172	
280.85478	206	1+
280.93378	180	
283.26045	152	
283.88160	154	
285.91649	222	1+
287.85213	190	
287.89135	134	
288.86822	170	
289.88338	434	
289.97109	144	
290.86563	520	
290.88539	350	
291.86988	248	
291.94501	142	
292.86467	168	
293.87306	1448	1+
293.95711	134	1+
294.00767	210	1+
296.85741	204	
296.87765	218	
297.81656	130	
297.89973	238	1+
298.80452	544	1+
298.85355	320	
299.88202	132	
300.85038	218	
301.85233	232	
302.89035	132	
302.95662	98	1+
303.87003	282	1+
304.92712	236	1+
305.79085	214	1+
305.85794	508	1+
306.12756	174	
307.06988	134	1+
307.89272	614	
308.14245	764	1+
308.16416	146	
308.87040	714	1+
309.88971	634	1+
310.15596	568	1+
311.88440	3042	1+
311.95439	152	
312.10208	146	
312.95619	214	1+
313.11477	130	
313.88366	746	1+
314.86556	968	1+
315.37354	162	
316.75306	140	
316.81801	366	1+
316.86381	300	1+
316.88311	176	
317.82401	250	1+
318.86491	422	1+
319.86789	290	1+
322.35113	142	
322.98751	252	1+
323.87546	140	
324.16098	150	1+
324.86138	514	1+
324.87848	160	
324.90500	132	
325.90091	478	
325.98895	200	1+
326.83017	138	
326.88678	252	
326.96909	250	1+
327.88223	740	1+
327.97158	210	1+
328.86888	156	
329.09106	90	1+
330.05895	134	
330.76764	226	1+
330.83733	136	
330.88254	442	1+
331.87341	144	
332.27031	124	1+
332.87525	1134	1+
335.83949	224	
335.88784	196	
336.87293	822	1+
336.94371	400	1+
337.00558	244	1+
337.80504	134	
338.39259	244	1+
338.84821	184	
340.86503	166	
341.86664	166	
342.86818	394	1+
342.96411	132	
343.87530	246	1+
344.83795	136	
346.87107	232	1+
347.75932	174	1+
348.17225	218	1+
349.30390	120	1+
349.75592	142	
350.88596	626	1+
350.95877	270	1+
351.79422	190	1+
351.82147	142	
352.00447	178	
353.78691	242	1+
353.85420	486	
353.90295	190	
354.03098	154	1+
354.84379	200	
354.89261	442	1+
355.89347	310	1+
358.31112	132	
358.39922	204	1+
358.87632	156	
359.20830	198	1+
360.87919	166	
366.18136	186	
366.84351	330	
367.08633	296	1+
367.16867	130	
367.35135	144	
367.71272	178	
367.84236	236	
367.88138	396	1+
368.21241	134	
368.83578	168	
368.90461	146	
369.83997	138	
370.19142	334	1+
370.78742	212	
370.84015	254	
371.83087	212	
371.90799	150	
372.79097	144	
372.97758	132	
373.72182	562	1+
373.83210	218	
373.87127	198	1+
373.90639	142	1+
374.84209	514	1+
375.81769	190	
376.88850	258	
377.71740	204	1+
380.84732	280	1+
381.79751	220	1+
382.05439	166	1+
384.85203	504	
384.89685	252	
385.78850	284	1+
385.85252	392	
385.90439	312	1+
386.79122	204	1+
386.85596	358	
387.85175	198	
388.39134	262	1+
388.79171	208	
388.85653	164	
389.19598	444	1+
389.86971	146	
389.92284	302	1+
390.84345	626	
391.00744	228	1+
391.84485	416	
392.74426	150	
392.82778	1176	1+
392.89749	160	
393.19677	132	
393.80090	296	
394.36236	152	
394.78764	174	
394.86180	228	
394.90878	184	1+
395.12511	276	1+
395.78413	154	
395.83140	204	1+
395.87077	132	
398.74263	148	
399.73102	140	
399.84118	206	1+
400.72837	140	
401.75776	278	1+
402.86890	846	1+
404.83403	140	
405.04205	152	1+
405.80567	290	1+
405.86577	434	
406.86266	224	
407.86902	1580	
408.85758	1676	1+
409.71918	170	
410.83837	1456	1+
411.16603	198	1+
411.81496	296	
412.73542	444	1+
412.84305	622	1+
413.88266	166	
414.85935	258	
415.80055	172	1+
415.85411	160	
416.85974	312	1+
417.81919	156	
420.79990	160	
421.88502	404	
422.73492	142	
422.82868	138	
422.89293	178	
423.82343	262	1+
423.87613	598	1+
423.90354	168	
425.16634	164	1+
425.34380	148	
425.74532	174	
426.86363	1974	1+
426.93901	140	
427.73146	570	1+
428.08661	214	1+
428.84724	1906	1+
428.88572	582	1+
428.91709	256	1+
429.22590	122	1+
429.91958	190	1+
430.74122	580	1+
430.84643	242	
431.87091	1118	1+
433.84475	208	
433.89299	252	1+
435.85596	142	
439.74377	146	
439.89374	630	1+
441.77500	176	1+
442.88224	230	1+
442.98612	146	1+
444.87247	3482	1+
445.74400	248	1+
447.20242	138	1+
448.75613	138	
448.89150	198	
449.87886	518	1+
450.77181	132	
451.75075	242	1+
451.87261	186	
453.87594	134	
457.71358	238	1+
457.91475	278	
462.88592	1008	1+
464.88752	284	
465.88648	146	
465.93564	130	1+
467.89045	1314	1+
468.78285	184	
469.89275	268	1+
470.77659	250	1+
476.15096	256	1+
477.15120	180	1+
485.90261	1084	1+
497.27995	182	1+
503.80613	218	1+
504.80628	152	1+
505.29047	130	
506.27292	154	
506.67966	156	1+
508.28295	204	1+
508.73931	154	
510.24890	366	1+
END IONS

###FS:    #m/z: 322.93117 #charge 1+
###MS: 42
###MSMS: 43
BEGIN IONS
TITLE=Cmpd 31, +MS2(322.9312), 28.0-35.0eV, 0.9min #43
RTINSECONDS=54.1805
SCANS=42-43
PEPMASS=322.93117	2759594
CHARGE=1+
58.31106	82	
183.00328	90	
185.86470	82	
191.96214	78	
196.88367	180	
197.88290	136	
201.04782	118	
205.97429	134	
209.94332	142	
210.02610	78	
211.89541	234	1+
212.87499	194	1+
213.93758	80	
214.87864	258	1+
215.88297	298	1+
217.03785	88	
218.55510	78	
219.03074	94	
220.69471	78	
221.89137	82	
221.94696	124	
222.95891	420	1+
224.82374	106	
224.95220	84	
227.78654	92	
228.64700	108	
229.85594	108	
229.93803	90	
230.82127	156	
235.06978	80	
235.13764	96	
235.82649	146	
236.87713	128	
238.04823	98	
238.93814	280	
239.08683	216	
239.41602	108	
239.78612	174	
240.79052	136	
240.88529	120	
240.94151	5546	
241.94314	4336	
242.20081	78	
242.21590	92	
242.94269	12494	1+
243.82386	88	
243.87908	156	
244.82093	90	
244.93985	2568	1+
244.96757	78	
245.39235	78	
245.85145	82	
245.89639	78	
245.96514	100	
246.97448	206	
247.06451	88	
247.60549	86	
247.97476	142	
248.14103	80	
248.21985	76	
249.03721	94	
249.93507	80	
250.94697	206	
253.55116	92	
253.83491	86	
253.85060	136	
257.10056	92	
257.79503	336	1+
257.91144	80	
258.16003	126	
258.83270	138	
260.13781	82	
260.15211	90	
260.82826	486	1+
263.83211	114	
263.90871	250	1+
264.10755	84	
264.42811	114	
264.87265	100	
265.85281	90	
266.06096	80	
266.13900	82	
266.25945	94	
266.84143	108	
266.86567	136	
267.85861	102	
267.89857	128	
269.11405	78	
270.93425	98	
270.95438	116	
271.84450	308	1+
271.86735	90	
272.73803	86	
272.86133	252	1+
273.42972	92	
273.79957	96	
274.04685	110	
274.10543	88	
275.58838	78	
275.79214	86	
275.84520	316	1+
275.92500	78	
276.04306	112	
276.84875	294	1+
277.42196	90	
278.92808	104	
279.09161	898	1+
279.90823	84	
280.96544	96	
281.82492	126	
281.89435	86	
282.80641	82	
282.83953	140	
282.97663	214	1+
283.85702	116	
284.07553	80	
284.29276	368	1+
284.78377	78	
284.87142	120	
284.97127	190	1+
285.53464	102	
286.36288	78	
287.41734	92	
288.20362	102	
288.39856	98	
290.95261	94	
292.43670	168	1+
292.82932	136	
292.86380	84	
293.87572	124	
294.85079	80	
294.86761	78	
295.40791	96	
295.97058	210	1+
296.81108	98	
299.78426	180	
301.16326	94	
301.86953	206	1+
302.04638	78	
303.77958	84	
304.26113	80	
305.26332	90	
305.80783	180	
306.01301	108	
306.30127	86	
306.89021	84	
307.79991	210	
307.85068	76	
308.29125	362	1+
308.79602	126	
310.21561	100	
310.31616	92	
310.81289	128	
310.84256	104	
310.88069	446	1+
312.80513	124	
314.89359	78	
314.93422	94	
316.87189	134	
318.80726	98	
319.18867	84	
319.88888	178	1+
320.13634	130	
321.12221	90	
322.28503	92	
322.79650	90	
323.90753	78	
325.29218	118	
325.70635	86	
325.90428	136	
325.92575	92	
326.34286	80	
327.89748	144	
328.18678	80	
END IONS

###FS:    #m/z: 340.94187 #charge 1+
###MS: 42
###MSMS: 44
BEGIN IONS
TITLE=Cmpd 32, +MS2(340.9419), 28.0-35.0eV, 0.9min #44
RTINSECONDS=54.9525
SCANS=42,44
PEPMASS=340.94187	1049570
CHARGE=1+
88.90113	90	
192.92558	112	
193.94286	86	
205.94988	120	
207.87149	116	
208.93964	116	
210.93703	118	
211.04151	88	
212.87773	466	1+
212.89902	86	
213.88055	314	1+
213.89366	86	
213.93976	1456	1+
215.88545	292	
215.93841	508	
216.41281	96	
216.88910	214	
216.91879	86	
217.44159	102	
217.88205	84	
219.05251	86	
221.50721	98	
221.64077	100	
221.94740	142	
222.95245	170	
224.98032	146	
225.84353	100	
226.95083	248	
228.20588	88	
228.94796	238	1+
230.89117	498	
231.79615	92	
231.88901	332	1+
231.95163	1340	1+
233.89825	558	1+
233.94929	386	
234.05436	90	
234.87409	84	
235.87449	214	
235.89331	336	1+
235.94637	182	
236.43870	86	
237.44983	132	
238.69473	88	
239.78784	152	
239.90016	208	1+
240.85454	86	
241.96318	94	
242.73163	104	
242.83501	92	
243.83239	224	
243.93924	92	
244.95476	106	
245.44225	84	
246.80798	102	
246.97776	302	1+
248.03439	88	
249.95970	546	1+
250.46549	104	
251.12679	86	
251.43225	82	
251.96062	202	
252.95507	92	
253.58040	90	
254.10058	154	
254.51015	98	
254.81001	122	
254.89129	90	
254.90713	162	
254.94099	146	
254.96763	670	1+
255.07390	220	
255.09631	84	
256.07336	142	
256.91555	136	
257.80775	84	
258.84663	564	1+
259.06719	90	
260.04652	92	
260.94163	228	1+
261.84191	276	1+
264.07584	130	
267.84961	140	
268.18819	86	
268.84083	130	
271.04612	102	
271.17474	140	
272.50059	98	
272.93561	174	
272.97895	126	
273.06470	100	
273.50711	106	
274.80258	94	
274.86279	352	1+
274.89566	158	
275.98088	82	
276.85325	582	1+
276.90810	140	
277.00672	94	
278.84430	494	1+
279.80334	194	1+
279.85019	322	1+
280.04395	318	1+
280.93065	126	
281.85321	94	
282.24104	82	
282.27783	158	
282.91855	102	
283.14834	108	
283.18331	90	
284.94523	100	
285.03366	94	
289.09578	94	
289.79635	146	
289.85513	144	
289.93154	86	
290.15100	84	
290.39175	102	
290.85613	198	
291.32967	90	
291.35694	100	
291.80791	168	
292.28407	88	
293.22733	92	
293.80188	86	
295.94837	96	
296.84824	104	
296.86525	114	
296.97194	112	
297.86715	228	1+
298.58852	90	
299.78821	82	
300.85585	112	
301.51496	92	
302.05423	98	
302.17287	180	
305.26848	84	
305.54126	92	
306.27980	166	
307.09488	108	
307.79438	110	
307.89002	332	
308.29785	120	
309.42349	98	
310.39365	82	
310.41561	98	
310.87840	420	1+
312.15317	90	
312.82019	104	
313.87364	82	
314.95231	152	
315.91294	86	
316.17820	160	
316.92768	88	
321.28270	110	
321.87500	130	
322.21236	114	
324.12159	90	
324.89606	174	
325.89559	102	
326.30962	112	
327.80692	250	1+
328.19238	242	
328.88528	132	
329.80966	232	1+
331.02552	90	
335.95980	102	
336.32671	90	
337.22380	88	
337.47385	84	
338.86925	188	1+
338.90354	96	
339.82678	248	1+
340.20274	130	
340.37222	94	
341.87085	100	
342.91210	88	
END IONS

###FS:    #m/z: 363.95807 #charge 1+
###MS: 42
###MSMS: 45
BEGIN IONS
TITLE=Cmpd 33, +MS2(363.9581), 28.0-35.0eV, 1.0min #45
RTINSECONDS=55.725
SCANS=42,45
PEPMASS=363.95807	454672
CHARGE=1+
178.94796	102	
182.86646	344	1+
189.86272	626	1+
191.85704	556	1+
196.88460	108	
209.08583	94	
209.91931	92	
209.94541	626	1+
210.88454	280	
212.87986	2960	1+
214.41924	88	
216.41189	162	
216.92213	96	
217.90913	86	
218.88745	96	
220.50878	92	
222.95332	1000	1+
223.88687	414	1+
224.88956	264	1+
224.94999	1368	1+
226.89619	110	
226.94812	6724	1+
227.93397	232	
228.89475	1188	1+
228.94278	5786	1+
230.82503	120	
230.88996	3988	1+
232.88563	608	1+
233.54010	100	
234.11118	92	
234.46424	102	
234.87826	174	
235.38617	88	
236.98270	142	
237.54253	106	
240.67376	98	
240.83465	114	
240.94229	342	
240.96297	568	1+
241.37321	104	
241.49101	104	
241.94099	2660	1+
242.82964	366	1+
242.94346	1848	1+
243.01278	86	
244.13117	140	
244.95695	3184	1+
245.40744	98	
245.94118	334	
246.57287	100	
246.90568	264	
246.95425	3164	1+
247.08050	94	
247.10097	96	
248.42330	100	
248.80454	228	
248.89956	1110	1+
248.94773	312	1+
249.03926	100	
250.89469	308	1+
250.97579	118	
251.03251	138	
252.07829	210	1+
253.90271	298	1+
253.94960	150	
255.95104	96	
256.95700	92	
258.81043	96	
258.85576	116	
260.83366	368	1+
260.96919	644	1+
261.08201	202	1+
263.61488	98	
263.81300	350	1+
263.83666	96	
265.95465	94	
265.97695	90	
266.78250	262	1+
266.81268	252	
267.81753	148	
267.83802	378	1+
267.97478	410	1+
268.81787	84	
268.93484	90	
269.96932	880	1+
270.83314	124	
271.91576	172	
272.16804	376	1+
272.84270	328	1+
273.84124	258	1+
274.06363	92	
275.79723	188	
276.11087	130	
276.36566	116	
276.42302	100	
276.80849	200	
277.10512	92	
277.92043	92	
278.46182	102	
278.79972	162	
278.84522	134	
278.94803	88	
279.10201	210	
279.37233	90	
279.79766	120	
279.89171	104	
280.79258	628	1+
282.41607	110	
283.01271	86	
283.07026	114	
283.82293	118	
283.84940	380	1+
283.98318	180	
284.82545	138	
284.98403	140	
285.84608	492	1+
285.93549	156	
285.98321	84	
286.84820	338	1+
289.87838	100	
290.79088	172	
290.86337	148	
290.90222	90	
292.07125	128	
292.44013	134	
292.86663	140	
292.96539	244	1+
293.06351	126	
293.11798	86	
293.43893	132	
293.85889	352	1+
294.13075	88	
295.42460	86	
295.83447	104	
295.89131	162	
295.92975	158	
296.80760	564	1+
296.83431	148	1+
298.00504	86	
298.04312	88	
298.80579	594	
298.86566	264	1+
299.80425	298	
299.82877	184	1+
300.80160	674	1+
301.86175	418	1+
302.60770	102	
303.80858	98	
303.85452	1074	1+
304.81415	160	
305.80190	136	
305.82818	282	1+
306.39167	110	
306.44359	98	
306.88381	192	1+
306.92283	100	
307.04764	86	
307.13257	116	
307.81452	212	1+
309.34930	90	
310.87272	184	1+
312.84013	118	
314.82070	146	
315.41127	92	
316.81252	230	1+
316.94660	152	
317.87354	192	1+
318.76961	88	
319.81466	130	
320.93704	92	
321.81987	780	1+
321.86236	136	
322.15439	110	
322.93029	176	
323.08128	132	
324.91051	116	
325.18434	92	
326.35842	86	
326.87235	594	1+
327.06105	92	
329.32637	92	
329.89908	94	
330.71390	92	
334.79038	102	
334.87375	156	
336.39429	84	
336.94612	706	1+
338.38721	170	
339.82780	424	1+
341.92330	96	
343.07139	154	
343.27919	166	
345.84924	102	
346.98937	94	
350.30268	86	
350.89788	106	
350.94626	86	
352.79438	126	
352.89518	94	
353.38405	104	
357.87118	112	
358.35616	126	
358.90543	86	
360.87001	86	
361.28777	112	
361.84015	228	1+
362.60782	90	
364.40574	88	
367.33222	120	
368.78228	100	
END IONS

###FS:    #m/z: 340.94184 #charge 1+
###MS: 46
###MSMS: 47
BEGIN IONS
TITLE=Cmpd 34, +MS2(340.9418), 28.0-35.0eV, 1.0min #47
RTINSECONDS=59.4125
SCANS=46-47
PEPMASS=340.94184	806508
CHARGE=1+
184.06624	90	
186.86891	94	
187.85722	86	
188.95624	96	
189.86015	92	
190.93034	186	
192.87282	108	
193.03045	92	
196.86978	154	
196.88198	196	
197.96314	82	
199.96357	84	
200.83607	84	
205.02194	92	
205.95138	210	
206.94467	120	
207.97470	90	
208.88737	128	
208.95546	122	
210.93900	112	
211.43249	100	
212.88310	122	
213.87760	326	1+
213.94095	1052	1+
214.88818	634	1+
215.10322	84	
215.88881	436	1+
215.93991	334	
217.88428	342	1+
218.02338	98	
220.87899	80	
221.81254	82	
221.89686	130	
222.89191	124	
222.95346	398	1+
222.97841	88	
224.98103	170	
226.89154	128	
227.09985	100	
227.78683	92	
228.89616	80	
228.94772	156	
229.04499	82	
229.35190	92	
229.96198	82	
230.09820	82	
230.88684	476	1+
230.91829	84	
231.95083	1098	1+
233.90083	754	1+
233.94784	186	
234.12179	82	
235.66522	80	
235.86607	154	
235.88980	222	1+
236.83234	236	1+
238.89831	218	1+
239.05326	84	
239.79708	108	
240.00745	98	
240.96556	180	
241.83914	106	
244.90680	134	
244.95916	110	
245.03413	138	
245.08045	84	
246.94691	100	
246.97973	210	
248.80857	92	
248.88422	84	
248.98870	114	
249.03912	80	
249.52980	88	
249.90769	100	
249.96297	330	
250.94405	148	
250.99477	114	
252.63331	92	
253.90328	356	1+
254.62165	90	
254.96647	532	1+
255.07543	376	1+
255.57504	90	
255.81453	158	
255.87305	140	
256.85421	102	
257.85569	88	
257.91658	102	
258.47890	98	
258.84434	958	1+
258.91412	124	
258.97060	82	
260.83584	458	1+
261.16517	198	1+
261.88806	110	
261.97179	136	
262.11954	82	
262.97149	86	
263.05179	100	
264.10160	92	
265.14463	92	
267.13915	142	
267.42667	152	
267.83848	478	1+
268.84232	380	1+
268.85826	86	
269.57342	80	
269.80194	88	
271.79863	156	
273.84051	204	1+
274.79000	148	
275.80565	172	
275.85473	472	1+
275.89841	92	
276.84470	164	
276.88249	84	
276.89866	90	
276.98716	82	
278.08280	88	
278.47414	96	
278.84450	216	
278.86416	86	
279.84976	380	1+
279.96604	84	
281.27068	224	1+
281.36194	82	
282.87463	144	
283.02683	120	
283.63902	84	
283.86170	108	
284.78547	192	1+
284.87430	118	
285.55527	106	
289.79544	202	1+
290.86347	134	
291.85452	120	
293.82721	82	
293.87759	134	
294.86471	194	
294.87941	150	
296.43867	100	
296.97177	84	
297.97405	162	
298.86229	94	
299.78648	108	
299.87157	118	
299.93714	82	
300.86488	256	1+
303.91621	96	
303.94641	84	
304.87199	90	
304.89458	248	1+
306.27507	114	
307.80135	144	
307.88896	134	
308.29785	122	
308.92893	88	
310.82669	102	
310.88064	344	1+
313.86360	110	
313.88091	128	
313.92142	88	
314.88513	250	1+
316.74499	156	1+
319.03318	82	
319.29617	110	
319.88797	254	1+
324.89583	82	
325.89602	94	
327.34619	84	
328.88942	200	
329.81225	86	
330.81413	112	
332.05752	82	
333.08549	88	
333.81354	86	
334.05858	144	
334.15512	82	
336.80202	98	
338.86147	82	
338.94878	88	
341.54863	88	
END IONS

###FS:    #m/z: 507.84719 #charge 1+
###MS: 46
###MSMS: 48
BEGIN IONS
TITLE=Cmpd 35, +MS2(507.8472), 28.2-35.2eV, 1.0min #48
RTINSECONDS=60.1845
SCANS=46,48
PEPMASS=507.84719	120044
CHARGE=1+
192.02241	218	
199.88631	132	
209.94059	128	
217.89989	174	
222.97749	270	1+
224.97439	284	1+
225.05719	196	1+
237.05927	214	1+
240.07663	130	
243.89297	222	
247.96595	130	
248.85341	198	
249.13592	132	1+
250.68146	126	
250.82202	148	1+
259.04716	218	1+
266.41553	170	
266.86478	208	
267.89643	214	
269.80204	174	
270.85933	168	
272.85397	354	1+
274.90083	162	
278.83512	132	
279.92295	258	1+
280.16818	134	
281.87392	146	
282.12546	134	
282.97994	258	1+
284.78311	224	1+
287.85070	426	
288.82769	264	1+
288.86930	198	
289.88223	454	
290.86185	734	1+
291.86490	422	1+
291.87993	274	
293.87475	1334	1+
294.85596	228	
295.86692	172	
296.85906	138	
297.87454	286	1+
298.80161	170	
298.85137	260	1+
300.87433	216	
301.85897	226	1+
301.92052	130	
303.79605	180	1+
303.85914	150	
303.87080	208	
304.88071	142	
305.86615	632	
307.89242	652	
308.14245	476	1+
308.33094	194	1+
308.84351	202	1+
308.87711	814	1+
308.89354	376	
309.38233	148	
310.15855	550	1+
311.88586	2718	1+
313.88829	424	
314.86649	718	1+
315.88279	146	
316.05193	134	
316.86476	146	
317.89442	382	
318.85795	128	
319.06761	226	1+
320.89235	132	
321.88882	384	1+
322.86706	134	
323.87517	314	
324.01479	138	
324.86165	352	1+
324.99305	180	1+
325.83040	162	
325.90060	284	
326.88746	1292	1+
327.38544	152	
328.89488	244	
329.89500	212	
330.16748	192	1+
330.87955	650	1+
330.89934	136	
331.34517	134	
332.87626	734	1+
332.90699	248	1+
334.87759	182	
335.84330	158	
335.88706	276	1+
336.87509	186	
336.94355	170	
337.88076	902	1+
339.07411	140	
341.19295	198	1+
343.87731	158	
346.41214	218	1+
347.16875	106	1+
348.77418	216	
348.95481	142	
349.75668	142	
350.77609	162	1+
350.83474	354	1+
350.88085	126	
351.13885	154	
351.88767	146	
352.16890	126	
352.98793	226	1+
353.85397	194	
353.89528	208	
354.85398	248	
354.87353	140	
355.86298	136	
355.89230	350	1+
356.87734	238	1+
356.92923	124	
362.36913	196	
362.85091	170	
363.86683	186	1+
363.90082	232	1+
364.77589	134	
366.84149	364	1+
367.70870	838	1+
367.84507	222	1+
367.88143	136	
367.91806	160	
368.72712	126	
368.82976	378	1+
368.89875	480	1+
369.83711	228	1+
369.90104	302	1+
369.95148	128	
370.28436	146	
370.78617	124	
371.14181	236	1+
371.18825	208	
371.75515	138	
371.83656	156	
371.90307	128	
373.83623	174	
373.90357	128	
374.04895	172	
374.78922	218	1+
374.81369	498	1+
375.88424	400	1+
378.78338	132	
378.85110	174	
380.72192	566	1+
380.85166	220	
380.91840	152	
381.74729	182	1+
381.79204	160	
382.85363	174	1+
383.71160	214	
383.79670	250	1+
383.88995	326	1+
384.71204	130	
384.85010	1844	1+
386.87368	146	
387.81738	130	
387.84409	234	
388.75736	192	1+
388.79563	220	1+
388.86977	328	1+
389.20180	450	1+
389.71733	176	1+
390.84138	1224	1+
391.92553	132	
392.15461	182	1+
392.82867	508	
392.86993	402	1+
393.83233	698	1+
394.31142	190	1+
395.73312	110	1+
395.78442	126	
395.86758	156	
396.88696	168	
398.73162	306	
398.80813	230	1+
399.72189	148	
399.86555	172	
399.90479	128	
402.86784	1184	1+
403.17601	144	1+
403.81763	258	1+
403.87293	730	1+
405.86765	372	
405.89741	180	
406.85797	324	
407.72561	162	
407.75053	150	
407.86948	1156	
408.85773	1652	1+
409.10204	148	
409.72450	544	1+
409.81707	170	
410.83956	714	
411.84306	924	1+
411.88025	262	1+
413.07146	164	
413.90233	152	
415.87230	134	
418.86204	152	
420.96520	142	
421.88249	394	
422.82883	290	1+
422.86514	196	
423.87077	830	1+
424.75143	296	1+
426.86224	1452	1+
427.00545	250	1+
427.74031	750	1+
427.87894	138	
428.85128	3440	1+
428.87580	298	
429.82984	234	
430.74164	400	
432.87558	314	
433.72134	140	
433.86149	770	1+
434.24004	134	
437.12221	162	1+
437.73232	186	1+
439.69979	126	
439.90085	162	
442.87735	154	
444.39961	166	
444.87414	3156	1+
446.29573	156	1+
446.68048	216	1+
447.71997	134	
447.78841	124	
447.88565	192	
448.75029	188	
448.89616	162	
449.87995	958	1+
450.75003	248	1+
450.81452	218	1+
451.77619	186	
451.88531	178	
456.16254	144	
457.90684	322	
458.90468	164	
460.22548	134	
462.88499	776	1+
467.88797	1458	1+
468.79100	124	
475.93216	182	
485.90236	1222	1+
486.79234	214	
487.90289	234	1+
490.79677	198	1+
495.22928	126	
506.27643	152	1+
508.29515	202	1+
508.91824	132	
509.24838	298	1+
END IONS

###FS:    #m/z: 336.94690 #charge 1+
###MS: 46
###MSMS: 49
BEGIN IONS
TITLE=Cmpd 36, +MS2(336.9469), 28.0-35.0eV, 1.1min #49
RTINSECONDS=60.9565
SCANS=46,49
PEPMASS=336.94690	110650
CHARGE=1+
45.27884	106	
167.22117	82	
182.04093	84	
193.98203	84	
196.88828	192	1+
202.90182	84	
205.94693	260	
207.97072	80	
208.98280	126	
209.88354	330	1+
210.88681	194	1+
211.94492	3694	
212.87840	1624	1+
213.89965	134	
213.93932	1240	1+
214.90156	96	
215.88908	958	
217.88264	208	
217.93602	112	
220.87399	86	
222.94436	82	
223.95721	120	
224.10257	80	
224.94370	98	
224.97601	100	
225.96126	166	1+
227.89835	86	
228.89387	352	
229.95647	2528	
230.89074	1816	1+
231.95130	1310	1+
231.97125	94	
232.88957	142	
233.83107	160	
233.89653	546	1+
233.95217	168	
234.94566	90	
235.02604	82	
235.06864	104	
235.87460	80	
235.89464	380	
235.94889	122	
237.43646	104	
237.90726	258	1+
239.07806	104	
240.11770	102	
240.50587	82	
240.94213	134	
241.05104	156	
241.84088	146	
245.10183	84	
246.01575	98	
246.07262	206	1+
246.42422	86	
246.97945	184	
247.96686	656	1+
248.90174	916	1+
249.40354	98	
249.83438	94	
249.96419	572	1+
250.83285	400	1+
250.95294	154	
251.83471	266	1+
252.97227	1520	1+
253.08251	136	
253.83391	120	
253.87838	122	
253.90558	482	1+
254.93948	152	
254.96528	760	1+
255.07520	758	1+
255.87035	100	
256.11116	88	
256.91357	176	
257.80190	94	
257.94205	92	
258.84539	204	
259.86043	314	1+
260.09218	98	
262.10999	90	
262.36444	90	
262.84006	82	
262.94781	134	
263.05915	142	
263.87928	84	
264.99825	80	
265.88902	102	
265.90298	90	
266.79694	178	1+
266.86498	116	
267.84010	178	
268.84170	826	1+
268.86242	80	
269.91452	134	
270.18790	102	
270.84151	174	1+
270.97948	250	1+
271.79042	148	
271.91354	324	1+
272.37929	84	
272.81474	102	
272.84870	252	1+
272.87591	80	
272.93433	100	
273.79659	198	1+
273.81169	80	
274.90324	82	
275.48823	118	
275.85121	108	
276.84912	150	
277.84035	82	
277.85857	558	1+
278.53578	84	
278.67910	90	
278.83734	640	1+
279.01533	86	
280.09580	84	
281.86151	90	
282.87853	80	
282.93245	90	
283.78914	130	
284.00116	92	
285.85293	240	
286.63316	82	
286.85081	870	1+
286.89097	90	
286.93269	90	
287.76733	82	
288.07770	82	
288.94323	98	
289.55543	82	
289.80781	80	
289.85526	112	
289.91478	82	
292.81763	80	
292.85655	86	
293.10949	96	
294.10450	116	
294.66124	88	
294.86571	284	
295.17058	80	
295.44777	102	
295.85359	158	
295.88427	98	
295.96719	90	
296.85862	114	
296.89019	130	
297.78050	80	
297.88950	98	
297.98821	86	
298.01577	164	
298.87983	88	
299.06704	106	
299.87964	122	
300.26670	82	
300.54794	84	
302.85905	82	
303.85994	118	
304.86648	156	
305.85585	152	1+
306.88314	116	
307.88219	112	
308.80602	84	
308.86819	504	1+
311.87714	242	
315.79044	86	
315.90330	228	1+
316.87221	256	1+
317.82504	170	1+
320.89540	80	
320.96041	88	
321.35990	94	
322.83179	148	
323.98236	88	
324.89712	174	
325.13730	84	
325.90096	106	
327.88437	290	1+
329.01679	82	
329.09234	92	
329.31295	96	
329.96404	86	
331.88038	84	
337.26896	82	
337.39525	96	
337.80798	88	
342.20368	122	
END IONS

###FS:    #m/z: 340.94215 #charge 1+
###MS: 50
###MSMS: 51
BEGIN IONS
TITLE=Cmpd 37, +MS2(340.9422), 28.0-35.0eV, 1.1min #51
RTINSECONDS=64.6355
SCANS=50-51
PEPMASS=340.94215	769182
CHARGE=1+
190.93165	132	
192.88937	204	
192.92693	246	
193.96149	86	
196.88433	212	
197.88649	98	
197.95869	156	
201.88513	84	
208.95925	362	
210.93604	206	
212.47282	92	
212.88520	114	
213.87974	312	
213.93940	1018	1+
214.88233	198	
214.89743	138	
215.41659	88	
215.88695	510	1+
215.93758	438	1+
217.88370	278	
217.93641	86	
218.16490	98	
219.96229	84	
221.89270	154	
222.95556	292	
223.96401	158	
224.88651	100	
224.96748	114	
225.86693	88	
226.39124	90	
226.89535	126	
226.94598	580	1+
230.00636	90	
230.88814	688	1+
231.40626	248	1+
231.94951	764	1+
233.89847	554	1+
235.86848	124	
236.79292	138	1+
236.85774	118	
237.06372	140	
237.91359	86	
239.79114	132	
239.81053	108	
239.90496	86	
240.22989	120	
240.83334	306	1+
240.94112	96	
240.96379	106	
241.11849	160	
241.83632	186	1+
241.95597	294	1+
242.40822	96	
243.83433	266	
243.92091	86	
244.16922	142	
245.00965	86	
245.82744	110	
246.98095	204	
247.97063	92	
248.90138	184	
249.96356	340	
250.08097	94	
250.96162	150	
251.12228	120	
251.83971	148	
252.84988	86	
252.95838	92	
253.83319	298	1+
254.88058	92	
254.96690	698	1+
255.07281	264	1+
255.85571	130	
256.89031	260	1+
256.91162	188	
256.96770	108	
257.85133	106	
258.84594	186	
259.84981	110	
259.90833	238	
259.96083	214	
260.83245	140	
262.84136	156	
262.90147	132	
263.01329	84	
264.41707	84	
264.84923	128	
265.83485	100	
266.02319	92	
266.84456	98	
267.14778	98	
268.84598	232	
269.11815	128	
269.84317	186	
270.83408	148	
272.06716	126	
272.84920	116	
273.79662	104	
274.14119	88	
275.81926	84	
275.84042	104	
276.20213	88	
276.85663	670	1+
277.02412	140	
277.41363	88	
277.87874	108	
277.91011	132	
277.92750	90	
278.36154	100	
278.84971	862	1+
279.04025	100	
280.79070	84	
280.80711	88	
281.81138	124	
281.87367	152	
282.09233	86	
282.11511	92	
282.91302	156	
283.85326	106	
283.91076	86	
285.87668	88	
286.87240	92	
288.83759	120	
289.89564	98	
289.96060	86	
290.85919	112	
291.80672	142	
293.19163	84	
293.85208	126	
294.87057	370	1+
296.00109	84	
296.86493	156	
297.87774	130	
297.90545	88	
299.78683	216	
299.82467	98	
300.31166	112	
301.86501	316	
302.84388	86	
302.92176	120	
302.94670	112	
304.92963	84	
306.83045	84	
306.88535	104	
307.80000	182	
308.87888	132	
309.86848	84	
310.84848	112	
310.88374	248	1+
311.90279	128	
313.91505	88	
317.17761	96	
318.87547	140	
321.08251	90	
323.01831	184	
323.30632	102	
323.87421	84	
324.89146	142	
325.89612	98	
326.31168	90	
327.88969	136	
328.19538	110	
328.81904	122	
328.89291	142	
329.89927	104	
330.81790	262	1+
337.78134	198	1+
338.87824	232	1+
339.88756	258	1+
340.20896	112	
342.20636	190	
342.77643	200	1+
343.90054	86	
344.17944	88	
345.51575	98	
END IONS

###FS:    #m/z: 507.84766 #charge 1+
###MS: 50
###MSMS: 52
BEGIN IONS
TITLE=Cmpd 38, +MS2(507.8477), 28.2-35.2eV, 1.1min #52
RTINSECONDS=65.4075
SCANS=50,52
PEPMASS=507.84766	133700
CHARGE=1+
196.01320	148	
209.94779	182	
210.03619	194	1+
214.88652	346	
224.97909	174	
228.89471	126	
232.89958	176	
236.88889	230	
237.85770	130	
238.06351	156	
251.88531	136	
252.07812	196	
257.89744	120	
263.90898	138	
265.01734	134	
266.09494	146	
266.16398	146	
268.11319	208	1+
270.80761	124	
271.87397	134	
272.85304	540	1+
273.79465	122	
275.85358	124	
276.39655	146	
277.85375	144	
277.89064	228	1+
279.78500	124	
279.83964	132	
280.79003	120	1+
283.97251	196	1+
284.78957	152	
285.85816	122	
286.14768	200	1+
287.85223	454	
288.86857	166	
289.03355	168	
289.88375	426	
290.86365	618	1+
293.08165	126	
293.87408	1308	1+
293.92501	136	
296.85506	486	1+
297.88144	186	1+
298.79958	158	
299.91493	212	
300.85793	236	
300.87460	118	
300.89572	120	
301.84882	146	
302.01935	236	1+
303.13736	152	
303.86642	196	
304.04724	146	
304.87547	140	
305.86246	902	1+
305.88687	136	
307.89124	528	
307.97409	124	
308.14487	848	1+
308.88009	768	1+
309.82930	168	
310.15822	592	1+
310.93187	178	
311.88495	2442	1+
313.88636	542	
314.86611	856	1+
315.38191	128	
316.86678	420	
318.85882	388	1+
320.87737	264	1+
321.84656	366	1+
322.87163	298	1+
323.13735	140	
324.86248	240	1+
324.90326	126	
325.81242	224	1+
325.90055	220	
326.85851	130	
326.88281	1710	1+
328.87636	276	1+
328.89408	274	1+
330.88701	134	
331.87148	1480	1+
332.36865	206	1+
332.87419	1326	1+
332.89903	124	
334.81951	212	
335.00362	268	1+
335.82395	126	
335.84494	374	
335.89045	226	
336.86733	180	
336.94691	310	1+
337.78813	136	
337.88144	754	1+
338.39011	248	1+
339.86535	304	1+
346.89659	120	
347.13174	146	
347.76115	140	
348.16259	208	1+
348.73007	286	1+
348.89284	158	
349.13775	240	1+
349.72987	176	1+
350.83026	362	1+
350.88659	236	
351.71903	242	1+
351.88233	176	
352.76782	206	1+
352.88832	142	
353.01061	124	
353.85258	626	1+
354.03306	130	
355.88545	302	1+
356.78228	130	
356.83981	162	
359.77920	136	
360.08576	140	
362.84762	254	1+
362.87363	428	1+
362.89676	122	
364.38305	166	
364.79793	130	
365.77274	156	
365.82229	148	
366.84248	358	
367.70489	618	1+
367.74428	204	
367.77125	328	1+
367.81106	146	
367.84208	172	
368.11611	110	1+
368.70875	552	1+
368.72706	192	
368.83638	784	1+
368.89929	338	1+
369.83877	636	1+
370.18759	202	1+
370.41190	146	
371.90672	176	
372.77673	246	1+
372.86010	138	
373.90608	180	
374.38377	222	1+
374.78438	242	1+
374.81560	362	1+
374.83897	418	1+
374.89245	174	
375.36385	164	
375.72800	462	1+
375.88289	326	1+
376.72871	320	1+
376.82696	356	1+
376.88322	238	1+
377.83082	284	1+
377.86688	134	
379.38740	326	1+
379.89038	264	1+
380.71690	466	1+
380.85434	318	
381.83697	308	1+
382.86145	184	
383.71693	142	
384.80002	148	
384.84989	780	1+
386.79674	136	
386.85062	216	
387.71997	208	1+
387.85668	594	1+
389.19993	158	
389.34427	160	1+
389.84902	134	
390.06172	226	1+
390.84166	1322	1+
391.73348	122	
391.86795	294	1+
391.91583	158	1+
392.82892	942	1+
392.87105	202	1+
394.79971	142	
394.82975	320	1+
394.86508	154	
395.78859	142	
398.72880	384	1+
398.87968	444	1+
399.74896	134	
399.80447	130	
399.84750	218	
400.72988	232	
401.94115	124	
402.81944	220	1+
402.86510	184	
403.87322	434	
404.75671	234	1+
404.86605	734	1+
405.86623	518	1+
407.72791	318	1+
407.86991	1048	
408.75611	150	
408.82131	128	
408.85319	2624	1+
409.72884	312	1+
410.83939	1002	1+
411.81060	182	
412.73099	364	
412.77538	134	
412.80089	130	
412.85011	654	1+
413.08052	136	
413.88028	200	
415.87303	228	
417.70365	136	1+
417.80968	226	1+
418.86755	124	
421.74310	126	
421.88642	548	1+
423.74732	214	
423.87609	354	1+
424.18911	212	1+
424.82939	148	
425.74217	208	
426.83378	128	
426.86349	1534	1+
427.70103	252	1+
427.74298	808	1+
427.93295	136	
428.81795	128	
428.84878	1620	1+
428.88974	356	1+
428.92765	214	1+
429.87637	182	
430.74354	492	
431.86820	606	1+
433.38861	128	
433.71669	202	1+
433.86087	226	
434.86416	154	
434.90909	138	
436.81587	134	
437.71632	160	
439.89276	192	
440.89562	126	
444.87272	3254	1+
445.74458	466	1+
445.80247	186	1+
447.07065	142	
447.71298	274	1+
447.89774	400	1+
449.69117	188	
449.87838	808	1+
450.75412	156	
457.90499	454	1+
458.90758	320	1+
462.88587	1150	1+
467.89236	1320	1+
470.70368	170	
476.69063	218	1+
484.78693	162	
485.89749	304	
486.90343	204	
487.28329	212	
487.90829	184	
505.19619	200	1+
506.20272	136	1+
507.85009	132	
508.91934	288	1+
509.86271	304	1+
509.96706	118	
END IONS

###FS:    #m/z: 336.94719 #charge 1+
###MS: 50
###MSMS: 53
BEGIN IONS
TITLE=Cmpd 39, +MS2(336.9472), 28.0-35.0eV, 1.1min #53
RTINSECONDS=66.18
SCANS=50,53
PEPMASS=336.94719	96786
CHARGE=1+
173.81923	82	
191.91480	78	
195.87282	80	
199.89134	134	
210.88466	212	
211.94506	3036	1+
212.87801	1666	1+
213.94100	948	1+
214.89731	92	
215.88687	720	1+
215.93943	130	
216.86824	104	
216.89919	114	
217.43075	96	
217.88357	330	1+
219.38333	86	
221.96811	78	
223.83246	82	
224.97113	252	1+
225.85969	80	
227.89566	116	
228.89396	384	
228.91193	122	
229.95638	2610	1+
230.88899	2008	1+
231.92598	94	
231.95047	1686	
232.88824	200	
233.90686	250	1+
233.94689	144	
234.81902	238	1+
235.89349	168	
235.95569	84	
237.98187	80	
238.29450	106	
238.42929	82	
240.79904	154	
240.94785	86	
241.83793	84	
244.12431	78	
246.97631	148	
247.96832	850	1+
248.90072	806	1+
248.92495	86	
248.98940	150	
249.14179	126	
249.88504	80	
249.96197	382	1+
250.84214	78	
250.90864	82	
250.95397	146	
250.98708	100	
251.23346	94	
251.83244	110	
251.91539	80	
251.95907	182	
252.85036	92	
252.97204	1552	1+
253.08798	84	
253.49439	88	
253.90529	418	1+
254.09244	112	
254.45529	80	
254.86030	212	1+
254.96725	794	1+
255.07452	160	
255.62798	82	
256.00914	142	
256.07906	102	
256.91286	144	
256.96209	260	1+
257.37427	90	
257.79479	106	
257.85968	228	1+
258.40766	84	
258.53792	106	
258.84705	354	1+
259.01219	94	
261.83851	162	
261.91907	90	
262.01836	88	
262.58345	92	
262.94342	94	
263.45352	80	
266.41569	82	
266.57182	116	
267.82524	156	
267.84125	182	
268.84106	774	1+
268.95499	122	
269.80582	96	
270.82078	94	
270.98352	246	1+
271.85157	140	
271.91620	408	1+
272.84328	170	
272.97498	142	
273.84111	94	
274.86215	78	
274.89314	88	
275.14845	94	
275.84517	114	
275.95143	120	
275.97570	82	
276.38191	78	
276.85418	290	
277.43831	88	
277.81230	100	
277.83922	146	
277.87300	78	
278.83862	450	
279.83463	338	
280.42644	86	
280.58264	92	
281.00763	154	
282.88637	142	
284.02391	82	
284.03851	94	
284.26195	104	
285.85479	170	
286.41314	104	
286.85264	904	1+
287.26336	78	
287.80196	96	
288.80538	78	
289.85281	116	
290.01504	94	
291.86417	108	
292.08067	86	
292.11058	114	
292.43800	104	
292.86045	92	
292.88062	84	
293.10954	172	
293.19073	138	
293.86182	78	
293.88417	298	1+
295.99895	84	
296.79373	78	
296.98450	110	
297.79526	94	
298.83024	94	
300.15619	86	
300.17555	82	
302.24904	80	
303.08818	96	
303.85429	200	1+
304.80855	188	
308.80147	94	
308.86808	114	
309.86989	260	
309.95719	80	
310.14946	82	
310.81376	78	
310.85859	112	
310.87919	294	
311.87712	188	
312.87221	236	1+
318.82337	134	
323.01508	100	
324.89578	404	1+
327.86401	94	
327.87951	80	
328.88959	182	
328.92141	90	
329.88934	80	
329.95536	102	
331.21865	78	
331.36855	106	
331.94980	86	
332.41329	90	
333.90021	140	
335.13894	92	
338.25845	80	
338.42909	100	
338.88025	84	
340.83590	118	
341.91874	86	
END IONS

###FS:    #m/z: 322.93125 #charge 1+
###MS: 54
###MSMS: 55
BEGIN IONS
TITLE=Cmpd 40, +MS2(322.9312), 28.0-35.0eV, 1.2min #55
RTINSECONDS=69.85
SCANS=54-55
PEPMASS=322.93125	2112346
CHARGE=1+
145.01167	88	
192.88772	124	
198.92830	74	
199.85946	76	
201.04460	170	
202.04725	80	
203.99827	88	
205.94970	596	1+
206.97250	94	
207.97456	92	
210.88915	100	
212.87587	130	
214.88632	202	1+
218.02312	78	
218.79983	90	
219.89389	224	1+
223.96040	502	
225.02097	90	
226.52834	84	
226.87211	88	
227.40879	94	
228.91338	82	
228.92732	80	
230.79341	82	
230.89397	78	
230.90899	76	
231.89212	194	1+
233.16108	78	
236.41979	80	
237.15276	78	
238.39865	82	
238.94025	474	
238.98149	88	
239.78715	214	
240.82021	120	
240.88157	74	
240.94113	3684	
241.94279	2584	
241.99155	96	
242.94221	9374	1+
243.81984	118	
244.82141	196	
244.86246	102	
244.94066	2134	1+
245.81976	118	
246.94317	88	
246.97642	232	
247.09381	90	
247.86034	74	
248.84878	244	
249.24268	92	
249.85868	148	
249.92278	138	
250.94688	258	1+
251.34455	86	
252.36964	74	
253.78785	208	1+
253.83874	78	
254.12332	156	
254.82369	86	
255.81916	148	
255.90866	100	
256.33934	96	
257.02401	112	
257.80302	146	
258.81160	110	
258.83385	204	
258.90522	76	
259.83370	124	
260.83446	76	
261.83675	216	
261.85955	74	
262.82952	142	
263.05442	114	
263.34201	100	
263.61175	74	
264.79624	124	
265.02537	180	1+
265.05689	90	
266.06096	84	
266.39140	112	
266.86033	144	
266.99107	98	
267.45478	80	
267.85454	92	
267.97102	92	
269.85805	116	
269.92025	114	
270.50366	88	
271.17873	366	
273.41930	112	
273.44402	78	
273.79423	196	
273.81471	158	
274.92945	106	
275.80752	82	
275.99234	86	
276.81276	86	
276.86181	124	
279.09185	1034	1+
279.13837	92	
279.81331	232	1+
279.85290	80	
280.86632	88	
280.89413	240	1+
281.91776	80	
282.27380	200	
282.87091	84	
283.07145	230	
283.79300	100	
284.06743	122	
284.29450	280	1+
284.78926	180	1+
284.86787	102	
284.95084	124	
285.50558	76	
286.87229	76	
288.09670	80	
288.19463	94	
289.78607	110	
289.94178	86	
290.20555	82	
290.78930	78	
290.87520	82	
291.81035	106	
291.85288	140	
292.80883	84	
292.92282	76	
294.86753	390	1+
294.99209	90	
295.07052	80	
296.07079	78	
296.93877	76	
297.82545	188	1+
298.78343	114	
299.78637	108	
300.79192	76	
300.94599	74	
301.81146	88	
301.85611	148	1+
302.24071	74	
302.86460	166	1+
303.08871	76	
304.05791	80	
304.92522	122	
306.44568	78	
306.88220	126	
307.79563	88	
308.29921	142	
308.80372	120	
308.86672	96	
310.45032	90	
310.81905	80	
310.87701	198	
311.12344	116	
311.77553	82	
311.80959	112	
312.80762	148	
314.26111	80	
314.82459	106	
318.94775	78	
318.97159	76	
319.08558	78	
321.75608	90	
323.76383	106	
324.39358	106	
324.89350	150	1+
325.81857	82	
326.76434	142	
327.83015	216	1+
END IONS

###FS:    #m/z: 363.95805 #charge 1+
###MS: 54
###MSMS: 56
BEGIN IONS
TITLE=Cmpd 41, +MS2(363.9580), 28.0-35.0eV, 1.2min #56
RTINSECONDS=70.622
SCANS=54,56
PEPMASS=363.95805	307748
CHARGE=1+
95.63732	114	
148.87719	90	
181.94652	96	
182.11734	96	
187.86658	142	
189.86195	284	1+
191.85799	404	
194.45602	86	
196.88367	316	1+
198.44861	98	
207.87128	136	
207.94898	142	
208.89411	96	
209.87443	86	
209.94362	630	
210.88482	282	
212.85300	94	
212.87943	1926	1+
214.89022	116	
215.47977	90	
215.88032	90	
215.89268	92	
217.41260	102	
218.90919	98	
220.96042	172	
221.18201	112	
222.95275	336	
223.94807	1428	1+
224.95016	1210	1+
224.97666	158	
225.89939	144	1+
226.89075	108	
226.94806	5096	1+
228.89537	476	
228.94339	5530	1+
230.89065	3172	1+
231.94663	106	
232.88696	270	
232.96125	206	1+
233.08038	88	
233.88446	192	
234.88120	122	
235.84985	114	
239.78933	102	
239.95840	84	
240.83561	110	
240.94159	536	
240.96335	636	1+
241.93966	2658	1+
242.94128	1790	1+
242.96315	324	
243.82593	92	
243.98444	90	
244.84394	128	
244.88842	88	
244.95718	3352	1+
245.41904	86	
245.94571	180	
246.90376	120	
246.95464	3624	1+
248.80731	308	1+
248.90168	1266	1+
250.89808	376	
250.95041	88	
250.97007	206	
251.04747	102	
251.07295	134	
253.90758	166	
255.09054	202	1+
256.84524	206	1+
257.01197	92	
257.53013	98	
258.90123	86	
258.97245	180	
259.09951	222	1+
260.83339	260	1+
260.85258	136	
260.96919	468	1+
261.78998	216	1+
261.82685	86	
262.83152	228	
263.18870	124	
263.83323	96	
263.84804	136	
264.04767	88	
264.97107	380	1+
265.57254	94	
265.86057	94	
265.97707	272	1+
266.09636	246	1+
266.81496	586	1+
267.97369	668	
268.44558	84	
268.79993	86	
268.81572	172	1+
268.92047	306	1+
268.96301	1138	1+
269.99004	158	
270.86321	136	
271.84147	248	1+
271.85844	88	
272.17003	228	1+
272.91430	96	
274.81839	92	
275.93108	100	
276.81150	220	1+
276.84984	96	
277.38109	88	
277.85402	288	1+
277.92043	230	1+
278.84425	350	1+
279.01353	84	
279.79532	110	
280.79308	594	1+
280.83169	96	
281.84689	90	
282.05898	154	1+
282.78926	150	
282.84594	380	1+
283.79122	526	1+
283.85056	316	1+
284.98868	86	
285.84654	542	1+
285.87024	86	
286.81386	106	
286.90993	92	
287.87804	84	
289.04362	92	
290.25149	84	
290.78775	146	
291.80967	92	
292.39128	98	
292.80440	102	
292.87715	94	
293.80365	176	1+
293.86880	122	
294.01333	102	
294.12296	146	
294.85813	104	
295.71594	100	
296.81312	218	1+
296.88173	146	
296.95915	86	
297.43612	92	
298.80390	1340	1+
299.87288	100	
300.79746	142	
300.93309	88	
301.80150	168	
301.86211	716	1+
302.79845	104	
302.82186	140	
302.88757	92	
303.80915	366	1+
303.85676	912	1+
304.77333	90	
305.18299	84	
305.79000	86	
306.82166	116	
307.89761	96	
308.16045	110	
308.86766	230	
309.00014	92	
310.21445	86	
310.87976	398	1+
310.94512	116	
312.16399	92	
314.87362	114	
316.81455	384	1+
316.88066	94	
317.88944	88	
318.92418	128	
320.82032	450	1+
320.96060	90	
321.82228	328	1+
321.87024	488	
321.93036	84	
322.75559	150	
322.88964	102	
322.92714	326	1+
323.81772	114	
323.84786	92	
324.87725	320	1+
325.09960	88	
326.18531	98	
326.23193	92	
326.87264	378	1+
328.80501	92	
335.14097	88	
336.94574	214	
337.50560	88	
337.83501	104	
337.94672	120	
339.82661	736	1+
339.87074	228	1+
340.06860	86	
340.94306	218	1+
342.16871	86	
342.20967	88	
342.90389	128	
347.79063	98	
349.77061	126	
351.76657	200	1+
354.70777	210	1+
355.28286	132	
356.36107	90	
356.41939	150	
361.78505	84	
363.84106	164	
365.31323	142	
END IONS

###FS:    #m/z: 507.84762 #charge 1+
###MS: 54
###MSMS: 57
BEGIN IONS
TITLE=Cmpd 42, +MS2(507.8476), 28.2-35.2eV, 1.2min #57
RTINSECONDS=71.394
SCANS=54,57
PEPMASS=507.84762	174624
CHARGE=1+
196.01544	212	
214.88609	420	1+
224.05065	256	1+
224.12144	162	
224.97682	158	
232.89535	278	
236.89069	128	
238.09508	148	
241.86951	200	1+
248.85717	146	
248.90160	156	
249.88878	140	
250.90917	168	
250.97195	200	
255.91701	128	
256.90047	126	
260.88299	140	
263.80922	242	1+
266.96757	128	
267.02919	140	
268.88164	214	1+
269.91320	180	1+
272.85656	166	
273.41554	146	
274.85182	128	
276.86509	222	1+
277.38855	222	1+
277.88861	274	1+
277.96155	234	1+
278.84090	148	
279.85715	232	1+
280.08409	156	
280.78814	166	1+
281.87328	340	1+
282.12941	146	
285.85972	242	
287.04146	186	
287.85267	1184	1+
288.86978	142	
289.88074	600	
290.86571	582	1+
293.87454	1638	1+
295.87680	288	1+
296.02715	210	1+
296.04896	210	1+
296.14587	130	
296.84732	380	1+
296.86243	280	1+
298.88029	126	
299.79630	172	1+
299.88126	126	
300.86838	276	1+
301.06834	132	
301.83787	138	
302.78543	152	
303.86785	518	
303.88900	126	
303.91010	154	
303.94933	138	
305.86315	1654	1+
306.88285	154	
307.86268	134	
307.89177	612	
307.91331	308	1+
308.14144	490	1+
308.79462	278	1+
308.87484	1776	1+
310.15550	336	1+
310.37855	190	
311.83463	114	1+
311.88482	3688	1+
313.92170	160	
314.86491	1730	1+
315.91289	164	
316.89017	420	1+
316.91549	134	
316.94411	176	
317.97174	190	1+
318.42329	252	1+
318.80597	128	
318.86015	714	1+
319.86171	444	1+
320.89983	176	
321.82677	134	
321.86082	140	
321.88338	200	1+
322.35802	142	
323.87225	940	1+
325.16059	152	
325.90018	540	
326.36954	370	1+
326.88361	2428	1+
327.89909	314	
328.85111	190	
328.87933	562	1+
329.81465	192	
329.93343	280	1+
330.16936	188	
330.78856	178	
330.85195	138	
330.89352	318	1+
330.91144	124	
331.88031	256	
332.78124	220	1+
332.87372	1096	1+
333.38467	136	
335.84336	132	
335.88836	192	
336.88051	732	1+
337.82033	242	1+
337.88172	600	1+
338.02283	156	
339.81191	136	
339.89143	258	1+
341.40035	176	
342.82624	198	1+
343.87148	232	
344.80306	226	1+
344.88265	140	
346.00700	142	
348.89538	176	
349.75857	412	1+
349.77281	286	
349.89045	142	
350.82911	172	
350.88622	422	
351.76568	256	1+
351.88839	186	
352.81617	212	1+
352.87636	264	1+
352.91926	150	
353.85282	130	
353.90639	162	1+
354.80745	236	1+
355.88836	278	
356.89137	186	
357.87752	258	1+
357.91848	126	
359.38335	170	
364.90526	214	1+
366.78466	266	
366.83929	774	1+
367.70908	840	1+
367.77033	310	
368.72768	206	
368.78552	210	1+
368.89664	516	1+
369.83774	482	1+
370.02994	136	
370.79234	134	
371.90375	274	1+
372.04434	142	
373.73187	174	
373.83088	250	
373.90129	156	
374.72443	152	
374.81734	410	1+
375.74578	306	1+
375.86107	280	1+
379.85340	150	
380.36086	282	1+
380.72170	182	
381.83897	452	1+
381.87443	232	1+
382.07630	140	
382.71532	134	
383.82231	136	
384.77482	206	1+
384.85119	1666	1+
385.75005	184	
387.84978	254	
388.79269	144	
389.81039	192	1+
389.86858	280	
390.05984	198	1+
390.74232	204	
390.84332	740	
391.72419	258	1+
391.84193	700	
392.79686	134	
392.83027	356	
392.86728	420	1+
393.75192	158	1+
393.80187	380	
393.82775	154	
394.75780	182	1+
394.78632	350	1+
394.83728	254	
395.02911	124	
396.88937	132	
397.77297	270	1+
398.73019	498	1+
398.85511	146	
399.70235	220	1+
399.85369	518	1+
400.72796	388	1+
401.76206	142	
402.86855	1078	1+
403.87330	932	1+
405.75698	182	
405.86451	324	1+
407.06863	250	1+
407.73068	182	
407.81282	342	1+
407.86914	1058	
408.81604	216	1+
408.85593	1910	1+
409.73647	360	1+
410.71902	184	
410.83876	1390	1+
411.72050	154	
411.80332	252	1+
413.75803	158	
413.85745	246	
413.88293	182	
414.86157	134	
416.91382	142	
420.22366	158	1+
421.75073	128	
421.88759	578	1+
422.86737	1166	1+
423.21055	144	
423.73839	154	
423.87006	762	1+
425.75473	314	1+
425.86189	1806	1+
425.88920	170	
426.13340	100	1+
426.78240	258	1+
426.86439	1552	1+
426.89555	140	
427.73668	1166	1+
427.78710	180	1+
428.84686	2002	1+
428.88725	286	
428.91688	152	
429.70186	236	1+
429.87894	124	
430.73848	396	
431.37893	156	1+
431.73600	178	
431.86826	576	1+
433.85166	322	
433.88208	428	1+
435.85873	208	
436.86314	130	
439.89458	434	1+
440.39216	168	
441.80752	152	1+
442.84233	124	
443.76040	148	
444.75896	152	
444.87519	3158	1+
447.87263	130	
448.70585	200	1+
448.76795	248	
449.88268	1042	1+
450.74752	210	1+
451.20293	136	
452.75625	250	1+
453.87126	152	
457.90577	454	1+
462.88364	832	1+
464.78660	134	
464.88573	146	
467.88922	2510	1+
471.07167	132	
472.90039	210	1+
473.71113	128	
474.22573	146	
477.77843	210	1+
485.89950	632	1+
487.80239	124	
490.82444	148	1+
491.83762	144	1+
494.63906	126	
498.26628	126	
498.74017	214	1+
500.77988	280	1+
507.91062	300	1+
508.91412	238	1+
END IONS

###FS:    #m/z: 322.93108 #charge 1+
###MS: 58
###MSMS: 59
BEGIN IONS
TITLE=Cmpd 43, +MS2(322.9311), 28.0-35.0eV, 1.3min #59
RTINSECONDS=75.051
SCANS=58-59
PEPMASS=322.93108	2394112
CHARGE=1+
182.87050	106	
196.88291	100	
196.96573	74	
199.88384	94	
201.04946	100	
203.95959	72	
204.00334	92	
205.95098	342	1+
211.97376	78	
214.07415	72	
214.89421	70	
216.44516	98	
219.89686	84	
221.07295	106	
221.88218	84	
222.95339	488	1+
223.88240	72	
223.96092	302	1+
226.86568	80	
228.92440	76	
229.87813	78	
232.89669	84	
232.91579	74	
233.89100	102	
234.82506	84	
235.08293	74	
235.89621	206	1+
236.93374	76	
237.79438	82	
237.81695	94	
238.05382	80	
238.10121	72	
238.80100	92	
238.94019	142	
238.96901	110	
239.08314	122	
239.37059	84	
239.79282	126	
240.80529	76	
240.82312	190	
240.89070	72	
240.94109	3414	
241.08593	86	
241.94322	2940	
242.94213	9558	1+
243.07613	86	
243.09999	78	
243.82217	170	1+
244.85374	100	
244.87983	164	
244.91541	96	
244.94051	1598	
245.90049	176	
245.96477	88	
246.84080	78	
246.91879	92	
246.93199	74	
246.97843	156	
247.19777	122	
247.89157	106	
247.94863	102	
247.97681	86	
249.93553	74	
250.90880	76	
250.94226	72	
251.49854	96	
251.78729	94	
252.36978	72	
253.40655	78	
253.51973	80	
253.91457	74	
254.42975	76	
254.91020	138	
255.01361	72	
255.81090	130	
256.93729	92	
257.77703	74	
257.79799	110	
257.81761	90	
258.80242	78	
258.83372	190	
258.89757	140	
260.83129	152	
260.93846	82	
262.34906	80	
262.83129	194	
262.94551	82	
263.93124	146	
263.95404	72	
263.99602	82	
264.98644	80	
265.05854	302	1+
265.26244	72	
265.84836	102	
266.84561	158	
267.79438	72	
267.95713	74	
268.06088	102	
268.10794	76	
268.83957	70	
268.91696	76	
271.11792	74	
271.37785	180	
271.85375	214	1+
272.92666	90	
273.79330	90	
273.85019	72	
273.92140	74	
273.94392	74	
274.36292	78	
274.80363	206	1+
275.05659	94	
275.35611	72	
275.85278	110	
276.84170	206	
278.00116	74	
278.18338	92	
279.04833	84	
279.09170	1182	1+
280.11388	70	
280.64052	72	
281.04751	78	
282.79769	396	1+
282.86402	70	
283.07259	166	
283.09548	92	
283.27946	136	
283.86858	82	
284.29510	278	
284.87377	198	1+
285.79242	182	1+
286.84136	70	
287.07814	72	
288.20225	90	
289.88012	132	
290.85386	270	1+
291.80765	108	
292.81149	70	
294.86348	78	
294.88454	78	
295.82388	72	
295.94858	80	
296.10283	94	
296.86387	118	
296.88002	218	1+
297.79479	80	
301.86789	74	
302.78078	78	
303.04953	118	
303.35780	94	
304.75733	72	
304.92803	80	
305.81882	200	1+
306.88633	368	1+
307.79683	478	1+
308.86869	114	
310.30289	72	
312.17249	82	
312.99658	146	
313.82126	84	
313.85565	236	1+
315.01142	144	
315.45486	72	
319.82061	72	
323.10156	72	
324.88733	78	
325.16027	158	1+
325.90052	118	
326.19629	78	
326.79729	218	1+
328.03085	72	
END IONS

###FS:    #m/z: 363.95800 #charge 1+
###MS: 58
###MSMS: 60
BEGIN IONS
TITLE=Cmpd 44, +MS2(363.9580), 28.0-35.0eV, 1.3min #60
RTINSECONDS=75.8235
SCANS=58,60
PEPMASS=363.95800	344052
CHARGE=1+
54.21756	108	
182.86766	146	
187.86355	102	
189.53725	86	
189.86384	526	1+
191.86095	490	
196.88425	266	1+
205.87982	120	
207.87204	566	1+
207.95546	112	
208.95958	96	
209.94327	980	1+
210.88366	480	1+
212.87948	2562	1+
214.89729	266	
217.08167	90	
218.52601	100	
219.10888	98	
221.89131	158	
222.95272	668	1+
224.94899	1540	1+
225.98575	166	1+
226.89930	160	
226.91460	190	1+
226.94690	6564	1+
226.97285	184	
228.11872	90	
228.79719	104	
228.89596	408	
228.94254	7044	1+
230.51344	96	
230.83536	102	
230.88961	2980	1+
231.02383	108	
231.08518	90	
231.58088	96	
232.88763	750	
233.13612	88	
234.88030	236	
235.79157	86	
236.02293	102	
236.99585	92	
238.09922	90	
240.82518	128	
240.91847	110	
240.94265	570	
240.96476	478	
241.82003	88	
241.93882	2176	1+
241.96569	224	
242.94147	1846	1+
242.96151	576	
243.82392	160	
244.55930	88	
244.84231	92	
244.90218	152	
244.95808	3164	1+
245.94210	234	
246.81104	294	1+
246.85586	110	
246.90694	354	1+
246.95386	3392	1+
247.39308	96	
248.80475	252	
248.90215	986	1+
249.42276	124	
249.79624	216	1+
250.89770	228	1+
250.95409	162	
250.97191	200	
251.86414	92	
253.90544	150	1+
255.91970	170	
256.84883	140	
258.83884	146	
259.84903	112	
260.83637	98	
260.91469	126	
260.93241	90	
260.96995	204	
261.83415	174	
261.89224	134	
261.96833	132	
262.96935	92	
263.84484	102	
263.86627	92	
263.97781	128	
264.82004	124	
264.96696	170	
265.08565	196	
266.79348	100	
266.81605	350	
266.85744	150	
266.93916	102	
267.81040	588	1+
267.97343	1246	1+
268.83416	112	
268.92274	280	1+
268.96337	144	
269.97074	1136	1+
270.08129	88	
271.56973	98	
271.91243	258	1+
272.17050	132	
272.86223	228	1+
273.82027	88	
276.80783	124	
278.79712	208	
278.84777	118	
278.86195	92	
278.92903	98	
279.10434	140	
279.60239	98	
280.10769	110	
280.79601	564	1+
280.85878	116	
281.85186	408	1+
281.99121	118	
282.78990	250	
282.82837	174	
282.85551	374	1+
283.79069	162	
284.79394	116	
284.82486	214	
285.03414	88	
285.84336	652	1+
286.86259	224	1+
289.37135	104	
290.78839	284	
290.92585	192	1+
293.11698	92	
293.87494	124	
293.95525	92	
294.85744	134	
295.05554	102	
295.81548	108	
295.88609	100	
295.93540	154	
296.86507	92	
297.14368	120	
297.81192	310	
297.93634	106	
298.21077	86	
298.80600	1226	1+
300.80408	480	
300.84782	144	
301.80524	234	
301.85867	182	
302.80365	636	1+
302.86107	168	
303.80905	468	1+
303.85621	664	1+
305.73029	92	
307.16360	112	
307.41782	120	
309.87120	150	1+
310.12542	260	1+
310.73591	102	
311.88189	88	
315.15398	92	
316.81182	244	
317.20768	96	
317.81454	104	
318.54213	104	
318.88243	340	1+
318.94094	130	
319.44102	96	
319.81181	130	
320.75896	116	
321.82028	408	1+
322.95373	104	
323.82066	116	
324.87584	174	
325.17405	130	
326.86976	218	
326.88980	132	
327.87621	172	
328.88824	110	
329.87456	166	
332.90838	104	
334.87665	110	
335.37490	88	
335.50553	92	
336.94460	286	1+
337.83412	128	
338.83405	546	1+
338.87130	110	
339.83496	450	1+
340.02797	100	
344.76727	114	
345.87179	92	
348.07426	88	
357.11951	94	
358.86193	90	
359.86095	114	
363.77464	210	1+
365.83045	218	1+
366.94408	94	
367.76975	342	1+
END IONS

###FS:    #m/z: 336.94681 #charge 1+
###MS: 58
###MSMS: 61
BEGIN IONS
TITLE=Cmpd 45, +MS2(336.9468), 28.0-35.0eV, 1.3min #61
RTINSECONDS=76.596
SCANS=58,61
PEPMASS=336.94681	91140
CHARGE=1+
182.86776	130	
186.97803	78	
192.88736	82	
194.05558	86	
201.88144	140	
206.02171	80	
207.97278	126	
210.88486	162	
210.90437	88	
210.94697	94	
211.94475	3584	
212.87827	1574	1+
212.94649	98	
213.94081	1508	1+
214.89096	446	1+
215.88855	278	1+
215.93707	210	
217.88481	172	
217.93845	112	
220.01300	92	
221.01783	86	
221.89335	134	
223.96534	304	1+
223.97385	122	
225.88388	80	
226.98479	86	
227.89374	636	1+
227.95371	170	
228.89638	452	1+
229.88039	124	
229.95600	3452	1+
230.88954	2352	1+
231.95188	1378	1+
232.82894	110	
233.89564	636	1+
233.94817	300	1+
234.06902	238	1+
234.09371	94	
235.56696	100	
235.83568	108	
237.85045	132	
239.84607	140	1+
239.90160	122	
240.86227	86	
241.14649	82	
242.84056	148	
244.51277	80	
246.85870	202	1+
246.88320	88	
246.91011	90	
246.97979	122	
247.04119	92	
247.96783	1138	1+
248.90072	482	1+
249.01389	104	
249.95960	406	
250.84045	144	
250.86399	80	
250.95288	152	
250.97158	208	
250.98508	146	
251.83861	122	
251.89453	90	
251.95755	140	
252.17898	96	
252.36381	102	
252.97029	1720	1+
253.44573	88	
253.90719	264	
254.09310	94	
254.19817	92	
254.96646	1182	1+
255.07429	182	
255.80481	164	1+
255.90844	196	1+
256.03676	94	
256.84966	82	
256.89250	122	
256.93171	104	
256.96602	138	
257.39611	80	
257.41183	86	
258.84925	446	1+
258.91006	210	
259.40550	94	
259.85040	244	1+
259.96312	90	
261.83013	420	1+
261.84757	138	
262.15757	84	
263.88878	88	
265.00436	82	
266.87704	132	
266.96107	94	
267.79836	80	
267.83946	130	
268.84245	722	1+
269.03147	92	
269.17050	96	
270.89964	234	1+
270.97856	98	
271.07437	100	
271.09641	226	1+
271.17153	86	
271.84429	142	
271.87470	96	
271.91854	190	
272.84465	126	
273.84426	166	
274.35849	86	
274.85712	82	
275.41805	80	
275.44368	176	
275.60507	142	1+
275.86413	202	
276.85514	512	1+
277.08349	92	
277.83667	126	
277.95189	92	
278.83655	436	1+
279.10229	84	
280.00129	116	
280.22054	102	
281.93345	82	
283.09969	86	
283.79107	140	
285.85498	108	
285.93091	104	
286.47935	84	
286.85017	1294	1+
287.81336	134	
287.97555	100	
288.04252	80	
288.11856	98	
288.74098	88	
290.85840	240	
291.80710	246	1+
292.09086	78	
292.85827	96	
293.10679	106	
293.87549	228	1+
293.99410	124	
294.85238	96	
295.03110	120	
295.88222	232	1+
295.89349	84	
295.97517	228	1+
295.99596	110	
296.81146	154	
297.43326	92	
298.00785	266	1+
298.08348	84	
298.83456	92	
299.02782	82	
299.87078	114	
299.92995	268	1+
300.51611	98	
300.85049	78	
300.98021	84	
302.12941	116	
303.91491	222	1+
305.88058	180	1+
306.94203	92	
307.80989	216	1+
308.65273	82	
308.87946	88	
309.86907	100	
309.89092	162	
310.87345	232	1+
312.04882	88	
312.90408	78	
312.94958	82	
314.15647	84	
314.83136	82	
315.89792	90	
318.83097	192	1+
322.39984	86	
322.90262	108	
323.87986	144	
324.89517	438	1+
326.34495	80	
326.86236	78	
327.40180	82	
327.90817	84	
330.88613	94	
333.90373	80	
336.01604	92	
336.77533	100	
337.74889	82	
338.28865	86	
339.42161	80	
340.99543	82	
341.76201	78	
END IONS

###FS:    #m/z: 322.93120 #charge 1+
###MS: 62
###MSMS: 63
BEGIN IONS
TITLE=Cmpd 46, +MS2(322.9312), 28.0-35.0eV, 1.4min #63
RTINSECONDS=80.2565
SCANS=62-63
PEPMASS=322.93120	3023950
CHARGE=1+
156.28163	74	
160.02155	80	
178.94151	78	
184.52484	80	
195.00765	90	
196.85897	110	
197.89912	84	
199.89052	82	
201.04077	130	
203.94923	74	
205.95316	220	
206.97828	108	
207.11232	74	
207.93655	134	
207.97872	112	
209.89609	86	
210.85085	74	
211.94521	74	
212.88814	76	
214.05459	90	
214.87994	72	
214.90526	100	
215.87870	92	
216.85528	72	
216.88899	180	1+
219.95846	78	
220.81899	82	
222.87950	78	
223.39172	102	
223.95864	252	1+
224.38761	82	
226.91756	118	
227.93340	186	
228.15945	88	
228.91491	80	
229.01553	84	
230.14850	94	
230.84565	92	
230.91135	130	
231.82637	72	
235.70844	98	
236.83077	72	
237.05633	76	
237.89094	76	
238.80948	210	1+
238.89005	114	
238.93884	380	
239.78847	82	
239.91593	88	
240.89697	110	
240.94057	4500	
241.08760	98	
241.43451	74	
241.78702	102	
241.94035	12260	1+
242.94237	8634	1+
242.98392	72	
243.34600	76	
243.82020	396	1+
244.73288	106	
244.82218	230	1+
244.94066	2538	1+
244.99793	174	
246.39153	84	
246.97389	376	1+
247.38914	100	
248.38828	88	
248.84511	172	
249.80245	100	
249.96982	178	1+
250.93807	94	
251.90372	84	
251.95654	88	
252.18818	76	
253.92282	72	
254.84801	74	
254.90396	94	
255.03536	84	
255.78933	118	
255.84540	140	1+
256.78370	84	
256.89415	174	
258.83456	316	1+
259.16607	84	
260.83608	120	
261.82798	100	
261.84989	76	
262.83096	162	
263.82997	78	
263.90232	74	
265.23647	72	
266.84864	80	
266.87888	74	
266.93701	74	
267.01112	114	
268.55634	90	
268.86843	86	
268.91263	76	
268.95801	174	
269.95096	84	
270.80055	366	1+
270.84510	84	
270.89797	74	
271.17713	142	
271.84447	306	1+
272.37486	76	
272.78857	78	
273.79398	352	
273.87264	118	
275.80468	278	1+
277.84776	76	
279.09141	674	1+
279.21240	82	
279.80347	112	
279.91886	190	1+
280.14441	80	
280.26995	82	
281.79943	76	
283.07278	158	
283.78640	256	1+
283.85422	150	
284.29321	580	1+
284.40907	88	
284.86823	192	1+
286.79120	106	
286.81596	98	
287.80488	76	
288.20058	132	
290.80820	112	
290.86012	188	
291.80072	192	1+
293.86044	84	
293.95109	80	
294.86163	196	
296.78753	72	
296.87864	210	1+
297.80909	94	
298.17040	74	
298.81553	164	1+
299.78442	410	1+
300.03936	84	
304.88177	148	
305.16132	172	
306.55760	82	
306.87145	76	
307.02181	90	
307.89035	98	
308.05524	80	
308.75191	102	
308.80621	228	1+
309.42345	104	
309.88950	270	1+
310.89532	220	1+
312.83661	88	
313.31047	80	
313.85162	158	
314.82093	140	1+
315.91953	72	
316.10312	78	
316.82837	92	
317.23902	92	
318.17176	74	
318.85843	144	
318.88733	208	1+
319.94590	80	
320.04688	92	
320.85608	72	
320.88570	176	1+
321.92593	172	
322.77240	76	
322.91930	180	1+
323.81442	92	
324.89034	140	
325.78207	72	
325.83751	80	
326.89134	78	
326.90643	74	
327.15941	80	
327.71720	84	
327.73976	76	
327.87741	88	
END IONS

###FS:    #m/z: 340.94193 #charge 1+
###MS: 62
###MSMS: 64
BEGIN IONS
TITLE=Cmpd 47, +MS2(340.9419), 28.0-35.0eV, 1.4min #64
RTINSECONDS=81.0285
SCANS=62,64
PEPMASS=340.94193	1049646
CHARGE=1+
133.73296	100	
173.13499	78	
190.94469	98	
196.88428	186	1+
198.44523	88	
202.91043	98	
205.95307	84	
210.93560	80	
212.87976	170	
213.88090	142	
213.94042	1512	1+
214.91613	82	
215.88696	484	1+
215.93669	108	
215.96911	90	
216.91870	78	
217.88436	162	
217.93797	100	
218.90303	88	
220.87266	144	
222.89474	90	
222.95667	284	1+
223.76267	94	
223.86558	90	
224.83941	114	
227.95104	166	
228.79717	104	
228.94894	78	
228.99851	88	
230.79732	78	
230.89010	430	1+
231.95141	1112	1+
232.89299	810	1+
233.89630	670	1+
233.94714	470	
234.10562	78	
235.89316	406	1+
235.95233	90	
235.97236	94	
236.92815	88	
239.58893	86	
239.84955	84	
240.23393	98	
240.96126	84	
241.84287	84	
242.40051	94	
242.89804	94	
242.95362	82	
243.82950	244	
243.94482	114	
244.16639	78	
246.85626	78	
246.97957	138	
247.83919	102	
248.89987	200	1+
248.97149	80	
249.42109	90	
249.88093	84	
249.96169	254	
250.96910	138	
250.99525	158	
251.06053	82	
254.42016	78	
254.85407	126	
254.96760	480	
255.79817	106	
256.84818	336	1+
256.91324	86	
256.96377	294	
257.19333	82	
258.13137	84	
258.35420	82	
258.84790	734	1+
258.93135	144	1+
258.96656	80	
259.01511	194	
259.95773	224	
259.97640	116	
260.83437	322	
260.90668	132	
261.00051	192	1+
261.83021	144	
262.96934	84	
263.80552	102	
266.84989	154	
266.88684	220	1+
267.13371	142	
268.07784	94	
268.84269	98	
268.91462	94	
269.86399	82	
270.82946	188	
271.79738	140	
271.91831	118	
271.93429	132	
272.85038	108	
272.97600	162	
273.79647	132	
274.42780	82	
275.81497	90	
275.85928	92	
276.04542	80	
276.46556	80	
276.85715	326	
277.03344	80	
277.86670	166	
277.88388	128	
277.92251	162	
278.84525	840	1+
278.85867	126	
279.84827	624	1+
279.96799	256	1+
281.83241	82	
281.94573	86	
282.81449	78	
282.82932	78	
282.85996	108	
283.78865	166	
283.86615	140	
288.21344	96	
291.80742	140	
292.86494	86	
293.43584	84	
294.80041	84	
294.85133	148	
295.53232	78	
295.83831	92	
295.85635	362	1+
295.87771	244	1+
296.80152	188	1+
296.82515	88	
296.85914	260	1+
297.12399	100	
297.97638	152	
298.01373	138	
298.18097	96	
298.21434	80	
298.43791	102	
298.79364	116	
299.80772	94	
299.82470	86	
299.86918	174	
302.15277	94	
302.84108	178	1+
302.86503	124	
304.41308	86	
304.87595	244	1+
305.09903	102	
305.38012	86	
307.79829	150	
308.86866	158	
309.88609	86	
309.90079	98	
310.88147	110	
313.15821	78	
314.38526	88	
315.95936	80	
317.90258	90	
319.97676	80	
320.43176	80	
322.81203	90	
323.83894	126	1+
324.89672	226	1+
324.96255	80	
328.03304	92	
328.88790	82	
329.87414	104	
329.90711	126	
330.82131	130	
331.87287	164	
333.78467	82	
338.88748	80	
340.42441	86	
341.91199	94	
344.90318	116	
345.23283	90	
END IONS

###FS:    #m/z: 363.95811 #charge 1+
###MS: 62
###MSMS: 65
BEGIN IONS
TITLE=Cmpd 48, +MS2(363.9581), 28.0-35.0eV, 1.4min #65
RTINSECONDS=81.801
SCANS=62,65
PEPMASS=363.95811	484314
CHARGE=1+
187.86948	134	
189.86322	638	1+
191.85830	494	1+
196.88803	144	
197.09158	94	
200.88783	108	
200.94521	100	
203.88342	102	
206.06044	86	
206.40996	88	
207.87362	102	
207.95032	182	
209.87160	120	
209.94505	1626	1+
210.88351	592	
211.92189	92	
212.87941	1900	1+
214.89414	130	
218.91695	144	
221.89177	154	
222.87643	90	
222.95267	716	1+
223.85085	96	
224.94927	1140	1+
225.00607	86	
225.49480	96	
225.53523	86	
225.88950	290	1+
226.06469	92	
226.94813	7012	1+
226.96875	192	
227.05405	100	
227.88490	118	
228.79417	124	
228.89509	446	
228.94319	7216	1+
230.89107	3312	1+
232.07295	98	
232.43914	90	
232.88772	662	1+
233.93617	94	
234.88225	196	
236.05698	210	1+
238.94092	94	
239.89050	162	
240.82021	124	
240.83998	184	
240.87574	88	
240.94033	588	
240.96313	792	1+
241.85568	88	
241.94294	552	
242.94331	1982	1+
243.81661	250	1+
243.89688	172	
244.95789	4756	1+
244.98639	140	
245.94087	304	
246.01832	92	
246.80819	116	
246.90892	346	1+
246.95385	4058	1+
247.80259	298	1+
248.90106	1554	1+
248.94764	84	
250.10675	88	
250.89892	220	
251.39928	98	
253.46730	100	
253.84768	114	
253.90721	330	
255.88704	100	
256.16222	84	
258.83514	286	1+
260.83262	184	
260.94526	88	
260.96990	120	
261.84274	176	
262.00561	226	1+
262.83500	168	
263.84558	104	
263.88639	88	
263.96358	250	1+
264.04225	110	
264.85056	96	
264.89382	96	
265.09371	86	
266.79042	88	
266.81353	156	
267.97318	670	1+
268.13398	86	
268.81846	142	
268.96557	1320	1+
269.45853	86	
269.83403	362	1+
269.86043	262	1+
269.97045	1112	1+
270.06178	114	
270.80088	124	
271.91522	128	
271.96735	110	
272.15634	112	
272.17434	126	
274.13577	132	
274.81500	126	
276.85587	246	1+
278.80062	104	
278.84384	108	
279.41378	86	
279.80449	170	
280.79319	612	
280.83198	138	
280.92838	92	
281.79495	354	
282.79064	604	1+
282.83306	108	
282.84520	288	1+
282.92599	90	
283.03977	118	
283.79064	378	1+
284.82941	204	
284.89492	154	1+
285.79208	216	1+
285.84874	500	1+
286.92937	120	
288.90359	100	
289.86075	120	
289.98169	86	
290.10862	246	1+
290.79134	272	1+
290.80514	128	
291.10970	208	1+
291.85621	88	
295.04497	88	
295.93456	94	1+
296.81458	130	
297.69151	92	
297.80931	124	
298.80286	2134	1+
299.86789	204	
300.42233	92	
300.75417	86	
301.85881	582	1+
301.91921	84	
303.80831	310	1+
303.85732	738	1+
303.90772	92	
303.94550	242	
304.47317	84	
305.88480	210	1+
306.02003	86	
306.44192	156	
307.55766	92	
310.88185	202	1+
311.00037	112	
311.34627	84	
312.88199	86	
315.82001	112	
316.07015	98	
316.81810	140	
316.86000	186	1+
317.43817	88	
317.81787	192	1+
317.89127	98	
318.94256	96	
320.81717	790	1+
320.87988	86	
321.17617	86	
321.81899	674	1+
321.86854	192	
321.92704	272	1+
322.14393	100	
322.93023	230	1+
323.80380	88	
324.41749	98	
324.89353	98	
325.18493	126	
326.03234	84	
326.16985	86	
326.87611	446	1+
326.88963	420	1+
329.82043	110	
329.87732	86	
330.88148	84	
331.01316	164	
336.94400	238	1+
337.83457	106	
339.82988	206	
339.88729	90	
340.02327	84	
340.94117	398	
342.88671	88	
345.72051	120	
347.13798	92	
347.77686	152	
348.41350	88	
348.74382	142	
353.94782	90	
358.88316	86	
359.86404	118	
360.87074	132	
362.70468	88	
363.95543	86	
366.92517	94	
END IONS

###FS:    #m/z: 340.94195 #charge 1+
###MS: 66
###MSMS: 67
BEGIN IONS
TITLE=Cmpd 49, +MS2(340.9420), 28.0-35.0eV, 1.4min #67
RTINSECONDS=85.475
SCANS=66-67
PEPMASS=340.94195	1113294
CHARGE=1+
128.37324	84	
182.86716	82	
190.94681	130	
192.92580	476	1+
196.88381	168	
197.88551	110	
197.92499	140	
203.91219	90	
205.94969	84	
206.40426	98	
208.94028	108	
208.95991	140	
210.93625	488	1+
211.42173	104	
212.88201	482	1+
213.94034	1216	1+
215.88773	558	1+
215.93434	130	
217.93807	108	
218.88823	128	
221.89437	106	
222.95211	210	
222.96989	82	
223.53495	96	
223.95998	178	
224.84145	152	
224.96553	128	
225.46308	114	
225.87071	88	
225.95928	88	
225.99657	86	
226.84513	108	
226.94662	150	
227.95308	140	
228.94854	134	
230.08584	94	
230.88845	770	1+
231.43722	92	
231.89049	424	1+
231.95029	1556	1+
233.89989	464	1+
233.94963	114	
235.89754	154	
235.94790	112	
236.89267	84	
236.97912	90	
237.05585	118	
237.54051	92	
237.89878	82	
238.84075	120	
239.78750	250	
239.84911	132	
239.92165	98	
240.83702	444	1+
241.90131	96	
241.98875	124	
243.83365	236	
243.86986	190	1+
245.85991	86	
246.11024	104	
246.95892	82	
246.97025	256	1+
248.88621	90	
248.90162	86	
250.44609	94	
250.97131	146	
251.87647	98	
252.84972	82	
254.00699	86	
254.96566	630	1+
255.07573	354	1+
255.84194	92	
256.89596	150	
256.91830	136	
256.96464	344	
257.79580	282	1+
257.88318	150	1+
257.91597	106	
258.84527	456	
258.94245	152	
258.97376	80	
259.85071	248	
259.95797	142	
260.83948	522	1+
261.84410	382	1+
261.90014	100	
262.10593	92	
264.79239	84	
264.86271	118	
265.51638	82	
266.84368	160	
266.86297	126	
267.46108	108	
268.84021	178	
269.84715	194	
270.83007	146	
270.99301	84	
271.11175	92	
271.85010	120	
272.34664	96	
272.50682	82	
272.93878	106	
272.97946	124	
274.02114	86	
274.88980	94	
275.80548	120	
275.85566	134	
275.87080	112	
275.88861	166	
275.91255	82	
276.85909	160	
277.86591	318	
277.92898	152	
278.84500	1228	1+
279.13458	88	
279.91022	80	
279.96329	96	
281.86157	320	1+
282.35858	94	
283.36006	102	
283.79091	332	1+
284.43196	100	
285.34151	90	
289.03510	112	
289.79269	94	
290.00789	88	
291.15777	84	
291.81888	272	1+
292.86760	252	
292.94171	96	
293.87141	210	
294.87174	178	
296.81184	162	
296.86565	128	
297.81239	90	
297.93956	80	
298.10064	98	
299.87304	92	
300.87593	174	
301.86097	124	
301.88869	130	
302.17021	124	
302.84926	86	
302.93991	130	
303.94625	84	
304.88711	278	1+
304.93065	96	
307.38319	94	
307.80035	298	1+
307.89602	88	
310.87666	190	
311.88417	102	
312.80278	200	
316.87135	120	
320.84736	90	
322.87369	90	
324.89000	114	
325.89568	84	
326.89166	122	
328.82420	130	
329.87145	128	
329.89325	162	
330.81631	190	
331.89628	86	
332.08287	92	
334.84910	84	
334.87132	144	
335.94185	84	
336.87799	152	1+
337.30379	90	
341.70306	96	
342.75193	98	
344.90665	106	
345.17336	92	
345.86462	98	
END IONS

###FS:    #m/z: 507.84765 #charge 1+
###MS: 66
###MSMS: 68
BEGIN IONS
TITLE=Cmpd 50, +MS2(507.8477), 28.2-35.2eV, 1.5min #68
RTINSECONDS=86.247
SCANS=66,68
PEPMASS=507.84765	298550
CHARGE=1+
196.01681	386	1+
199.88674	264	1+
209.94582	136	
214.88748	248	
224.97653	154	
228.88388	192	1+
232.89806	914	1+
236.89291	176	
237.06541	196	1+
241.87475	218	1+
244.97379	196	1+
248.91339	156	
250.90980	556	1+
255.86922	196	1+
256.89678	150	
257.87309	184	1+
260.88374	250	
261.88784	134	
262.37977	132	
265.08656	140	
265.92173	134	
266.16548	198	
267.78416	150	
270.82017	156	
272.39048	138	
272.85455	578	1+
273.92604	222	
275.91367	130	
277.88913	140	
278.83514	230	1+
278.89365	434	1+
279.85920	310	1+
280.39506	136	
280.85974	282	1+
281.11653	130	
281.38006	150	
281.82392	186	1+
284.84871	218	1+
284.90779	320	1+
286.86928	148	
287.85257	1962	1+
288.89137	224	
289.85425	176	
289.88181	498	
290.86513	854	1+
292.76555	156	1+
292.88602	132	
293.84507	166	
293.87433	1662	1+
294.79749	102	1+
296.84603	146	
298.83754	144	
300.80463	280	1+
300.84662	202	
301.84873	178	
302.39604	166	
303.86850	900	1+
305.86554	2018	1+
306.92409	206	1+
307.88823	486	
308.14317	592	
308.80749	230	1+
308.87260	2102	1+
309.15073	790	1+
309.37782	132	
309.88667	438	
310.15697	476	1+
310.34614	392	1+
310.80987	204	1+
311.88565	2322	1+
313.17501	182	1+
314.37546	222	1+
314.86285	1294	1+
315.37686	264	1+
315.81817	152	
316.82039	258	1+
316.88815	138	
319.40670	348	1+
320.86977	462	1+
320.89307	136	
321.85722	164	
321.87327	324	1+
321.88456	200	
322.82465	138	
322.85949	142	
323.87713	1110	1+
324.37785	142	
324.80900	200	
324.85833	218	
325.90143	544	
326.81338	196	1+
326.88302	5120	1+
327.11112	296	1+
327.37330	224	1+
328.37566	144	1+
328.80131	216	1+
330.50431	162	1+
330.79869	214	1+
330.87652	852	1+
331.87900	720	1+
333.90354	168	
334.89964	268	
335.38951	148	
335.88248	168	
336.00924	138	
336.90651	162	
336.94927	184	
337.88175	486	1+
338.80234	300	1+
338.82330	172	
338.88472	310	1+
340.86821	146	
341.97305	144	
342.78756	198	1+
343.77883	202	1+
343.87627	214	
346.12676	134	
346.76990	132	
346.88793	158	
347.39903	170	
347.78009	618	1+
347.88777	476	1+
347.91692	190	1+
348.38640	212	1+
348.89213	338	1+
349.41246	156	1+
349.76646	188	
349.80810	140	
349.88427	590	1+
350.83300	276	1+
350.89219	792	1+
351.77677	250	1+
353.85432	460	
354.05713	238	1+
354.88687	466	1+
355.83750	258	1+
355.89084	342	1+
355.92378	152	1+
356.84361	184	1+
357.72239	196	1+
357.80529	136	
360.83500	158	
360.95997	136	
363.99308	140	
365.05017	114	1+
365.78226	150	
366.72072	134	
366.83834	652	1+
367.70906	344	
367.76993	344	1+
367.83981	374	1+
367.91245	168	
368.04375	200	1+
368.18543	138	
368.70575	354	1+
368.89723	140	
369.83894	246	
369.91502	138	
370.72092	292	1+
370.74407	280	1+
370.81620	266	1+
370.90712	144	
371.87240	138	
372.78535	188	1+
373.83057	162	
373.87501	278	
374.73364	120	1+
374.82109	164	
376.78088	134	
376.80286	136	
377.75819	162	1+
377.88313	364	1+
379.71798	396	1+
380.71952	342	1+
380.81726	140	
380.85409	152	
381.80419	210	1+
381.84052	412	
382.71876	500	1+
382.89563	372	1+
384.82939	142	
384.85129	1152	1+
385.39953	184	
385.82791	202	
387.77952	248	1+
387.84637	518	1+
388.04562	156	
388.20451	268	1+
388.80467	148	
390.07744	228	1+
390.74913	192	1+
390.84210	1098	1+
392.82647	720	1+
392.86878	158	
393.85437	156	
393.87262	132	
394.83179	282	1+
394.86617	316	1+
395.04081	132	1+
395.78004	202	
395.86872	200	1+
396.40441	182	
398.73027	398	
398.86594	180	
398.96463	136	
399.75058	144	
399.85162	796	1+
400.73936	328	1+
400.80206	158	
400.85251	306	1+
403.81491	284	1+
403.87624	640	
403.90542	162	1+
403.94900	144	
404.86536	310	
405.75556	144	
405.79047	174	
405.87281	528	
406.78961	150	
406.85868	198	
406.95493	122	1+
407.72730	216	
407.86907	1642	
408.73233	150	
408.85510	2048	1+
409.74044	700	1+
410.83972	888	1+
411.21587	202	1+
411.89019	142	
412.72967	376	1+
412.85221	692	1+
413.15045	140	
413.76702	140	
413.87606	222	
414.76642	172	1+
416.87461	136	
417.86453	232	
419.84398	160	
420.88516	132	
421.75061	150	
421.87986	202	
422.18866	148	1+
422.27642	100	1+
422.86630	814	1+
423.77637	342	1+
423.82433	130	
423.87046	566	1+
424.73010	144	
425.75323	240	
426.09346	174	
426.75679	176	
426.86174	1134	1+
427.08450	226	1+
427.70402	152	
427.73732	866	1+
428.84793	1800	1+
428.88955	314	
429.70584	194	
429.73853	156	
429.87522	224	
430.70367	226	
430.73874	324	1+
430.88048	130	
431.69879	386	1+
431.86959	808	1+
432.17708	204	1+
433.72421	136	
433.80889	220	1+
433.85441	214	1+
433.87064	190	
434.89025	316	1+
435.83346	194	1+
438.70237	142	
441.88088	326	1+
442.88198	208	1+
444.87361	2712	1+
445.74732	226	
446.69373	208	
446.72485	158	
446.74950	160	
447.71594	146	
447.75166	138	
447.87034	134	
448.69384	516	1+
448.89501	234	
449.87874	584	1+
450.75237	474	1+
451.75349	300	1+
451.82541	198	1+
457.90717	468	1+
458.70633	130	
462.88469	1126	1+
465.72981	274	1+
467.88968	1192	1+
469.77103	154	1+
485.80191	138	
485.90130	608	1+
486.84200	182	
498.72646	160	1+
505.30996	218	1+
507.83019	134	
508.91785	224	1+
509.85608	228	1+
END IONS

###FS:    #m/z: 336.94704 #charge 1+
###MS: 66
###MSMS: 69
BEGIN IONS
TITLE=Cmpd 51, +MS2(336.9470), 28.0-35.0eV, 1.5min #69
RTINSECONDS=87.02
SCANS=66,69
PEPMASS=336.94704	93286
CHARGE=1+
119.03319	88	
134.68741	100	
192.93668	86	
196.88276	92	
200.95290	78	
205.84036	80	
206.91450	78	
210.88345	144	
211.27537	78	
211.88099	86	
211.94463	3234	
212.88046	682	1+
213.94041	1382	
215.88641	778	1+
215.92376	146	1+
215.93752	334	1+
216.47048	80	
217.85664	108	
217.87988	142	
221.94442	84	
222.38732	84	
223.95983	102	
223.97694	176	
224.84577	84	
224.97795	194	
227.95347	82	
228.89436	136	
229.95574	2634	1+
230.88922	1040	1+
231.91025	86	
231.95167	1348	1+
232.84366	90	
233.83283	144	
233.89639	254	1+
233.94892	148	
235.79159	96	
237.05482	86	
241.84273	80	
241.86192	82	
241.97273	86	
243.44739	82	
243.82974	112	
243.94230	88	
244.89062	78	
245.42111	104	
246.38362	98	
246.90724	194	
246.97744	82	
247.96594	1026	1+
249.40961	80	
249.83018	376	1+
249.85565	80	
249.89883	92	
249.96227	822	1+
249.98521	110	
250.91411	182	
250.95223	150	
251.90772	86	
251.96402	132	
252.83226	128	
252.84681	110	
252.97186	2050	1+
253.04754	88	
253.42321	96	
253.83984	146	
253.90526	148	
254.90652	136	
254.94244	126	
254.96544	662	1+
255.07276	114	
256.07981	80	
256.38427	80	
256.54750	88	
256.88997	102	
256.90863	122	
256.96502	152	
257.41587	78	
257.89981	166	
258.84553	316	
259.83262	110	
259.86548	102	
260.84984	366	1+
260.93642	100	
261.16239	78	
261.83263	284	1+
265.01668	100	
265.08631	138	
265.88857	78	
266.86476	88	
266.98695	88	
267.83866	926	1+
268.05376	92	
268.08397	202	1+
268.56840	100	
270.04752	80	
270.83553	228	1+
270.98162	348	
271.85363	210	1+
271.91740	108	
272.97744	278	
275.79490	168	1+
275.84623	130	
275.87579	86	
276.85858	590	1+
276.93336	84	
277.83391	558	1+
278.99277	158	
279.88986	82	
280.85360	190	1+
280.93550	104	
281.04762	78	
281.13820	78	
282.03241	84	
283.13265	84	
283.44067	80	
284.36359	106	
284.90036	162	
285.85090	108	
286.85123	364	
287.85653	158	
288.85618	132	
288.91434	82	
289.78714	126	
290.04012	78	
290.86193	134	
291.85383	84	
293.10732	212	
293.99690	150	
294.96205	222	1+
295.86581	242	1+
295.99485	80	
296.40672	92	
297.04978	86	
298.04894	90	
298.42074	114	
299.05815	124	
299.80751	120	
300.81599	204	1+
300.83963	94	
300.86688	98	
301.02911	82	
301.85183	84	
302.92378	98	
302.98797	88	
304.83334	88	
304.86341	132	
305.16794	80	
305.94716	94	
307.80132	130	
308.88131	80	
309.09710	84	
309.15833	164	1+
309.87199	242	
310.88664	140	
315.89786	78	
316.83258	84	
316.98557	84	
317.54128	90	
318.19809	84	
321.32685	88	
321.87032	166	1+
321.92127	88	
322.88951	90	
324.35387	80	
324.85371	82	
325.90026	120	
326.06708	112	
326.91112	94	
327.37942	84	
327.89517	124	
327.99953	86	
328.88932	206	
329.95072	90	
333.19508	78	
334.76961	116	
334.85101	92	
338.89874	108	
340.89547	78	
END IONS

###FS:    #m/z: 340.94184 #charge 1+
###MS: 70
###MSMS: 71
BEGIN IONS
TITLE=Cmpd 52, +MS2(340.9418), 28.0-35.0eV, 1.5min #71
RTINSECONDS=90.711
SCANS=70-71
PEPMASS=340.94184	1091412
CHARGE=1+
190.94781	138	
192.92686	292	
194.92034	116	
196.88372	298	
197.92341	86	
199.54716	90	
205.92509	102	
205.94826	194	
208.95587	124	
209.74521	108	
209.94327	148	
210.93789	130	
212.87804	138	
212.89759	114	
213.88282	152	
213.94107	1090	1+
214.13555	88	
215.88858	360	1+
215.94411	168	
217.88516	252	1+
217.93546	116	
220.87205	112	
221.95543	92	
222.95317	128	
223.95946	84	
224.95564	112	
224.97584	104	
226.87028	86	
226.89670	114	
226.94555	238	
228.84554	120	
228.94407	188	
228.97823	90	
229.87453	90	
230.83427	84	
230.88832	288	
231.89154	276	
231.94998	850	1+
232.89754	154	
233.89691	464	1+
233.95148	148	
235.82747	140	
235.88448	144	
235.94562	138	
238.83135	222	1+
238.97370	100	
239.15212	92	
239.66110	122	
240.83768	318	1+
240.96202	140	
241.84193	232	1+
242.94201	162	
243.83199	394	1+
244.41421	106	
244.88481	146	
244.90600	92	
244.95888	160	
245.40776	94	
245.85214	86	
246.97351	162	
247.40809	86	
247.49338	84	
247.52434	84	
248.90238	126	
249.09534	104	
249.85555	98	
249.95906	258	
249.98697	100	
250.22254	94	
250.95858	124	
251.96287	196	
252.97482	108	
254.84931	94	
254.96468	836	1+
255.07476	116	
256.84864	124	
256.90199	98	
256.96270	112	
258.84677	560	1+
258.86527	138	
260.83458	178	
260.85145	120	
261.84004	138	
263.05704	86	
263.84686	120	
264.91044	100	
264.96654	86	
266.04839	86	
266.80469	86	
267.14051	132	
268.71554	92	
268.84558	252	
269.79321	142	
269.82376	100	
269.83903	204	1+
269.85435	116	
269.87185	94	
271.85921	114	
273.93644	102	
274.86047	86	
275.37423	110	
276.85656	458	
277.86365	346	
277.88344	114	
278.84828	1418	1+
278.96634	86	
279.03923	100	
280.11585	84	
280.26321	100	
280.80682	98	
280.84138	208	
281.89197	124	
282.83711	92	
282.87681	100	
282.93269	100	
283.84755	90	
284.87596	130	
285.91688	170	
288.00279	88	
288.83995	130	
289.00707	100	
291.80213	112	
293.85479	150	
293.87745	84	
294.81417	102	
294.86670	92	
295.10446	84	
295.87331	86	
296.85712	146	
298.88689	108	
299.79590	88	
299.87459	186	
299.99266	92	
300.88284	120	
301.85959	190	
302.85672	134	
303.41761	88	
303.81008	102	
307.80026	182	
307.89470	196	
309.82359	84	
309.92457	100	
310.87909	120	
311.88736	166	1+
313.59741	98	
314.81710	120	
314.88738	206	1+
315.47017	88	
315.82785	92	
317.85429	100	
321.82445	92	
324.38244	90	
324.93570	110	
326.87336	86	
327.82633	86	
328.18443	84	
328.82313	112	
328.88628	124	
329.35972	100	
330.81426	274	1+
335.76621	86	
335.90352	104	
342.79229	86	
342.94576	98	
343.10283	100	
344.41643	96	
END IONS

###FS:    #m/z: 507.84744 #charge 1+
###MS: 70
###MSMS: 72
BEGIN IONS
TITLE=Cmpd 53, +MS2(507.8474), 28.2-35.2eV, 1.6min #72
RTINSECONDS=91.4835
SCANS=70,72
PEPMASS=507.84744	280218
CHARGE=1+
196.01616	328	
214.02891	204	1+
214.88632	372	1+
222.97636	154	
224.97753	164	
232.89822	296	
234.07115	146	
238.06443	186	
247.87090	232	1+
250.91019	438	
252.07632	140	
252.90139	206	1+
253.06647	126	
258.87484	234	
266.09231	162	
266.16571	274	1+
267.89579	156	
269.89435	152	
270.93007	146	
271.89013	316	1+
272.39431	162	
272.85455	218	
273.85143	130	
274.85025	248	1+
276.89562	138	
276.96184	142	
278.39222	292	1+
280.11278	222	1+
281.11642	164	1+
285.85622	252	
286.87353	174	
287.85566	1876	1+
289.84589	178	
289.88329	196	
290.86549	656	
291.86905	374	
291.88873	244	1+
293.36110	186	
293.87523	1518	1+
295.87369	294	
295.95420	152	1+
296.08631	182	
296.85049	416	1+
297.85185	298	1+
298.86901	240	1+
299.89257	180	
300.84743	502	1+
301.88764	134	
303.86832	1168	1+
305.80230	146	
305.83096	372	1+
305.86311	2426	1+
305.92400	160	
307.08456	136	
307.89247	296	
308.14298	858	1+
308.87461	1604	1+
309.84508	192	
309.98127	162	
310.15782	710	1+
310.40938	164	1+
311.85872	170	
311.88423	2848	1+
313.81241	260	1+
313.98571	140	
314.40702	228	1+
314.86430	1044	1+
316.40451	198	1+
316.89072	184	1+
318.86114	184	
318.88779	262	1+
319.85724	138	
320.85598	218	1+
320.90034	136	
321.92289	142	
323.83624	126	
323.87041	926	1+
323.91207	340	1+
323.97735	270	1+
325.13573	140	
325.89352	262	
326.88227	5214	1+
327.39771	354	1+
327.80754	216	1+
328.37468	162	
330.78646	126	
330.82370	280	1+
330.87585	294	
332.87578	532	1+
332.90485	216	
332.93777	220	1+
334.83922	400	1+
334.87803	366	1+
334.90220	206	
334.99449	134	
335.78836	224	
338.89114	158	
338.91064	204	
339.84427	204	1+
340.86872	368	1+
340.90496	128	
340.94204	138	
342.76406	204	1+
344.97620	208	1+
346.82284	142	
347.77590	390	1+
347.88422	130	
347.90006	186	1+
348.09208	236	1+
348.80702	128	
348.84377	236	1+
349.39479	246	1+
349.75798	330	1+
349.91058	466	1+
350.80038	146	
350.82923	194	
350.88665	272	
351.82985	440	1+
351.85657	134	
351.88468	168	
352.91700	222	
353.03933	162	1+
353.86020	270	
354.79257	154	
355.89096	194	
356.71684	142	
356.89436	190	1+
358.85941	226	1+
359.86299	292	1+
359.88633	278	1+
364.78212	574	1+
365.78466	506	1+
365.95450	126	1+
366.18076	182	
366.71545	190	
366.73572	156	
366.84051	820	1+
366.86734	128	
367.19559	330	1+
367.71773	142	
367.76444	244	
367.82755	178	
367.89284	356	1+
367.91323	336	1+
368.89703	282	1+
369.11988	152	1+
369.70508	172	
369.83838	234	
370.02928	260	1+
370.78245	128	
370.84300	476	1+
371.78810	140	
372.04479	176	
372.78168	204	
373.72278	184	
373.87981	172	
373.90942	132	
374.73197	444	1+
374.81802	462	1+
374.89561	140	
375.73708	338	1+
376.87909	136	
377.86826	166	
381.08652	160	
381.84810	628	1+
383.78736	202	
384.74095	164	1+
384.83065	166	
384.85335	752	
385.81227	356	1+
385.85426	382	
386.85102	696	1+
387.89367	136	
388.41065	136	1+
389.71643	182	
389.80668	168	
390.84625	904	
391.84461	504	
392.82686	778	1+
393.19587	126	
394.76816	250	1+
394.78672	180	
394.83483	134	
394.85416	142	
394.90197	176	
396.38202	160	
396.85444	268	1+
396.90018	370	1+
397.72286	128	
397.80408	160	
398.73411	480	
399.05167	130	
399.72247	154	
399.85360	858	1+
400.72917	212	
401.75299	210	1+
401.77220	184	1+
402.86592	1412	1+
403.07279	138	
403.73463	226	1+
403.80287	166	
404.89496	220	1+
405.76708	138	
406.74123	420	1+
407.66335	108	1+
407.74276	360	1+
407.77450	150	
407.86818	1674	
408.85650	1386	1+
409.72708	238	
410.73388	194	
410.84030	902	1+
410.91945	128	
411.73035	406	1+
412.73034	286	1+
412.88571	138	
413.87153	150	
414.87649	276	1+
415.87726	184	1+
417.81804	264	1+
417.85846	270	1+
419.89388	128	
421.74331	134	
421.88033	254	
422.86771	824	1+
423.70938	192	1+
423.77674	384	1+
423.86986	536	1+
424.08782	132	
424.74116	136	
424.81992	262	1+
425.75542	342	
426.75840	218	
426.86335	922	
427.74105	1086	1+
427.86265	452	
428.74527	692	1+
428.85059	1226	1+
428.88906	384	
429.70580	436	1+
430.74616	170	1+
430.85810	964	1+
431.86517	624	1+
432.70422	218	1+
432.87765	140	
433.86305	144	
434.70930	292	1+
434.88574	250	1+
435.71457	212	1+
439.72151	118	1+
439.89451	306	1+
440.69543	146	
440.87224	278	1+
443.77333	138	
444.87354	2134	1+
445.73320	420	1+
445.75778	142	
446.80858	132	
447.71291	454	1+
447.88203	232	
448.77965	158	
448.88722	142	
449.70765	146	
449.88336	572	1+
450.70152	162	
450.75337	254	1+
450.77227	378	1+
451.86820	262	
453.85681	232	1+
456.74552	172	1+
457.71530	138	
457.90901	140	
458.90189	136	
462.88453	748	1+
463.76310	264	1+
464.78680	134	1+
465.88087	134	
467.89178	840	1+
468.27325	180	1+
468.70891	216	1+
468.81304	176	1+
469.88916	136	
485.90207	1040	1+
499.78790	178	1+
501.79438	204	1+
505.29166	188	
509.85720	162	
510.11301	98	1+
510.20150	146	
511.05228	122	1+
END IONS

###FS:    #m/z: 336.94678 #charge 1+
###MS: 70
###MSMS: 73
BEGIN IONS
TITLE=Cmpd 54, +MS2(336.9468), 28.0-35.0eV, 1.6min #73
RTINSECONDS=92.2555
SCANS=70,73
PEPMASS=336.94678	81440
CHARGE=1+
189.87044	76	
189.96028	104	
190.45964	96	
193.53590	78	
205.93018	100	
206.98883	76	
207.82705	86	
207.89768	86	
210.89728	80	
211.94494	3910	
212.87875	724	1+
212.94516	112	
213.06750	90	
213.93983	1828	1+
214.89325	198	
215.89008	362	
215.93659	198	
217.05430	126	
217.39089	84	
217.88281	134	
218.89174	144	
220.88101	90	
222.97469	204	
223.78853	76	
224.06843	72	
224.98139	146	
226.89796	86	
227.19985	126	
227.81281	96	
227.89648	118	
228.89334	314	
229.95583	2444	1+
230.88888	2016	1+
231.95287	932	1+
232.82425	222	1+
232.84249	270	1+
232.98874	102	
233.86849	98	
233.89734	264	1+
233.95081	350	1+
235.82179	88	
236.92974	78	
238.36315	82	
238.50113	94	
240.13656	76	
241.02606	86	
241.84387	230	
242.07200	94	
242.84953	248	
244.98472	74	
246.97794	88	
247.96757	1134	1+
248.85324	94	
248.90168	696	1+
249.82985	92	
249.96017	728	1+
250.10246	80	
250.83603	546	1+
250.92048	82	
251.07038	76	
251.81343	86	
251.87579	84	
252.97128	1618	1+
253.06291	198	1+
253.08626	94	
253.12339	90	
253.16413	80	
253.90677	150	
254.37725	74	
254.83096	82	
254.91305	94	
254.96657	858	1+
255.86161	96	
255.89227	204	1+
256.85588	78	
257.11668	78	
257.83164	72	
258.51009	84	
258.80366	154	
258.84161	124	
259.84624	82	
259.95361	322	1+
260.02493	86	
260.82692	154	
261.85051	74	
263.86991	78	
265.09753	106	
265.85652	82	
266.84885	90	
266.93329	74	
267.83910	200	
268.84794	132	
268.87027	74	
269.84352	512	1+
270.97919	344	1+
271.91885	150	
272.92312	78	
273.85612	350	1+
274.42761	84	
275.81262	132	
275.85347	452	1+
275.87786	90	
276.81491	96	
276.83692	190	
276.85761	380	1+
276.95782	94	
277.83435	144	
277.88358	88	
278.83266	456	1+
278.85160	142	
279.03798	74	
280.90154	80	
281.04540	206	1+
281.86242	174	1+
282.38957	86	
282.81281	72	
282.88691	156	
283.89562	78	
284.07768	74	
284.16282	74	
285.82199	82	
285.85554	138	
285.95776	116	
286.84889	1180	1+
287.84981	666	1+
288.08023	74	
289.93338	84	
290.54465	78	
290.85942	122	
292.10772	220	1+
292.84512	98	
292.93759	78	
293.08456	74	
293.87851	92	
293.99576	78	
294.85815	268	1+
296.92524	82	
296.97365	106	
297.81443	74	
298.30613	84	
298.99375	76	
299.06186	78	
299.88400	110	
300.87355	284	1+
302.57995	74	
303.02447	100	
304.80178	130	
307.80004	134	
307.89283	292	
308.71958	120	
308.84052	74	
308.87110	126	
308.94626	74	
309.81231	74	
309.86779	170	
309.89981	158	
310.04666	90	
310.87319	148	
311.83659	74	
311.86407	128	
312.90626	80	
312.94953	106	
316.80851	76	
316.88093	94	
317.88706	94	
319.94176	84	
321.25431	84	
321.97214	76	
323.32440	84	
324.29193	74	
324.88715	74	
326.97462	86	
331.87835	106	
333.37664	120	
334.29419	116	
334.74586	78	
336.86979	88	
337.36130	92	
338.39934	94	
339.82952	114	
340.19066	74	
END IONS

###FS:    #m/z: 322.93119 #charge 1+
###MS: 74
###MSMS: 75
BEGIN IONS
TITLE=Cmpd 55, +MS2(322.9312), 28.0-35.0eV, 1.6min #75
RTINSECONDS=95.9285
SCANS=74-75
PEPMASS=322.93119	2635800
CHARGE=1+
186.01195	90	
187.93790	84	
192.89204	82	
195.89524	96	
197.86647	74	
197.90972	76	
201.04514	202	
204.88861	78	
204.91108	90	
205.94895	72	
206.97652	82	
207.97016	78	
210.90258	78	
212.04345	100	
214.89125	140	
218.88819	114	
219.44150	78	
220.87742	92	
221.12365	74	
221.89254	72	
222.95704	308	1+
223.95963	222	1+
224.89024	68	
224.98593	74	
226.82829	78	
227.77952	70	
227.95464	88	
228.01280	78	
230.89125	74	
232.50339	72	
234.92690	80	
234.96624	68	
235.86866	98	
236.38218	90	
238.59200	74	
238.93908	182	
239.07725	94	
239.91012	82	
240.94128	2480	
241.84914	98	
241.89150	124	
241.94324	1656	
242.19613	80	
242.82008	428	1+
242.94234	5378	1+
243.90949	72	
243.97459	102	
244.80634	68	
244.85389	70	
244.94011	1778	1+
245.08659	86	
245.86585	70	
246.39543	92	
246.85171	72	
246.97662	314	1+
247.05709	92	
247.39485	78	
248.84324	230	1+
248.90002	88	
248.92001	74	
249.94101	74	
251.07214	68	
251.10719	104	
251.15020	70	
251.84730	84	
254.14613	90	
254.86677	72	
255.92448	92	
257.79610	94	
257.90648	70	
258.83432	302	1+
258.90713	96	
259.16417	90	
259.41311	90	
259.89625	104	
260.83331	138	
261.48857	74	
261.83310	424	1+
261.92911	70	
264.91457	88	
264.99868	70	
266.12507	78	
266.15916	72	
266.94299	92	
268.50596	72	
268.80990	74	
268.85016	70	
269.13842	88	
271.17662	68	
271.36085	92	
271.89496	82	
272.10768	74	
272.98554	92	
273.79911	80	
273.80960	108	
278.38833	78	
278.80607	72	
278.85053	184	1+
278.93953	70	
279.09316	710	1+
280.14651	74	
280.86657	284	1+
283.06850	150	
283.85781	184	
284.22469	82	
284.29294	480	
284.77976	80	
284.80178	124	
284.86523	140	
284.98013	80	
285.81691	136	
285.98893	68	
286.10122	88	
287.10322	80	
288.78901	86	
288.92470	80	
289.74561	92	
289.79336	248	1+
289.80616	72	
290.08200	82	
290.75593	70	
291.85112	168	1+
293.35359	86	
293.82202	86	
294.87609	86	
295.89438	146	
296.05188	88	
296.88061	122	
297.12187	68	
298.79457	226	1+
299.92024	92	
300.94390	70	
302.25327	72	
305.87535	86	
305.89329	186	1+
307.04371	74	
307.80013	86	
307.89730	76	
308.81995	110	
308.86771	124	
308.92684	74	
309.88753	126	
311.02596	82	
311.88370	128	
312.88707	102	
313.38430	104	
313.82589	82	
314.09327	74	
314.82266	70	
315.75962	122	
316.81156	108	
316.87872	96	
316.90020	94	
317.43818	74	
317.86940	74	
320.26707	80	
323.27568	76	
323.37936	70	
323.76595	216	1+
324.26748	70	
324.39576	144	
324.87357	74	
324.90473	108	
325.00547	120	
326.61787	94	
326.91304	72	
326.99973	70	
END IONS

###FS:    #m/z: 363.95805 #charge 1+
###MS: 74
###MSMS: 76
BEGIN IONS
TITLE=Cmpd 56, +MS2(363.9580), 28.0-35.0eV, 1.6min #76
RTINSECONDS=96.7005
SCANS=74,76
PEPMASS=363.95805	392886
CHARGE=1+
64.39878	96	
98.14779	86	
187.93618	88	
189.86289	186	
191.86171	416	
196.88465	144	
200.95021	118	
205.00250	106	
205.92674	92	
207.87692	122	
207.94888	184	
208.50192	120	
208.94080	88	
209.86809	112	
209.94506	892	1+
210.88474	238	
212.88160	1328	1+
217.89079	80	
220.99786	88	
222.95360	692	1+
223.94668	82	
224.95192	600	1+
224.97594	124	
225.97108	108	
226.94772	5698	1+
227.92377	106	
228.89365	534	1+
228.94248	6418	1+
229.97604	96	1+
230.83133	86	
230.89051	1684	1+
232.88688	366	1+
233.96781	82	
234.88003	120	
234.93953	100	
238.93480	114	
239.42247	80	
240.81563	322	1+
240.94005	530	
240.96336	386	1+
241.94444	412	
242.15421	80	
242.94408	1290	1+
242.96172	186	
243.08001	96	
243.93817	90	
244.05506	78	
244.20627	110	1+
244.82352	90	
244.87610	94	
244.95838	3506	1+
245.82298	92	
245.94087	278	
246.90420	176	
246.95372	3970	
247.95073	114	
248.80395	190	
248.84944	82	
248.90148	1128	1+
249.80434	264	1+
250.90052	310	1+
250.97169	144	
252.82834	118	
253.85437	90	
253.90199	180	
254.91110	216	1+
255.15119	90	
258.83485	194	
258.97501	106	
259.06562	80	
259.97217	104	
260.83098	540	1+
260.96722	640	1+
260.98793	96	
261.83210	346	1+
261.96898	450	1+
263.09104	90	
263.16260	84	
264.80263	296	1+
266.86008	118	
267.01903	102	
267.87872	84	
267.97668	436	
268.81113	170	
268.96506	122	
269.97034	312	
270.81119	124	
270.86198	150	
270.90736	94	
271.84513	320	1+
271.87051	96	
271.91355	410	1+
272.16918	208	
272.88477	122	
273.13346	104	
275.08617	236	1+
276.85873	170	
277.85829	188	
277.87838	80	
278.79482	184	
278.84311	148	
279.51393	88	
279.79674	94	
279.85291	140	
280.79220	440	1+
280.83509	106	
280.84868	110	
281.84627	194	
281.90690	92	
281.97911	178	
282.02131	174	
282.78965	478	1+
282.80302	86	
282.91350	92	
283.07267	92	
283.85190	116	
284.29930	78	
284.82250	318	1+
285.84467	170	
287.44220	92	
289.83257	82	
289.87527	80	
290.80471	88	
291.83513	82	
292.85661	104	
293.12016	78	
293.87341	96	
294.84873	154	
295.85847	126	
296.81106	264	
297.80601	142	
297.88653	80	
298.42099	80	
298.43984	92	
298.80503	1240	1+
299.85387	140	
299.87320	90	
300.80254	514	1+
301.85970	284	1+
301.88353	116	
303.80653	232	
303.85811	652	
303.94206	154	
304.80469	126	
304.82629	264	1+
304.95788	94	
305.94056	92	
306.44330	78	
306.87165	154	
306.89271	84	
307.13478	126	
308.86781	188	1+
312.90178	82	
314.05534	82	
314.84027	82	
315.81287	506	1+
316.81510	438	1+
317.84325	132	
317.87312	84	
317.93609	104	
318.93571	166	
320.82247	88	
321.81755	306	1+
321.86665	412	1+
321.92363	118	
322.93091	100	
323.93817	146	
324.88141	150	
325.18166	272	1+
326.87341	404	1+
328.59144	126	
328.82670	112	
329.47363	104	
330.89251	78	
334.77480	92	
339.83072	146	
340.82822	152	
340.94103	272	
342.02999	80	
344.06318	98	
344.41696	108	
346.73954	188	1+
350.92101	92	
352.89348	146	
354.40827	94	
359.86311	94	
363.88161	130	
364.71718	92	
364.79458	84	
366.84730	80	
366.92022	94	
367.72141	104	
END IONS

###FS:    #m/z: 507.84756 #charge 1+
###MS: 74
###MSMS: 77
BEGIN IONS
TITLE=Cmpd 57, +MS2(507.8476), 28.2-35.2eV, 1.7min #77
RTINSECONDS=97.481
SCANS=74,77
PEPMASS=507.84756	238682
CHARGE=1+
196.01713	166	
223.97473	578	1+
232.89632	584	1+
234.88900	130	
236.88845	160	
238.89189	154	
245.96705	132	
250.90912	240	1+
254.09417	170	
254.89900	198	
255.91321	116	
258.87557	242	
260.88618	140	
263.91876	132	
266.17169	252	1+
267.79936	124	
270.86525	250	1+
272.85366	146	
275.02205	242	1+
278.43947	110	
278.84041	208	
278.98257	156	
281.90159	166	
282.86828	138	
284.87223	202	
284.92065	212	1+
285.85726	166	
287.03878	198	1+
287.85344	680	
288.86745	172	
289.84839	156	
289.87899	210	
290.86881	502	
291.39916	152	
291.86756	336	
292.85976	214	
293.11150	198	
293.87432	1184	1+
295.84991	384	1+
295.98419	146	
296.81625	134	
296.85043	254	1+
299.80340	120	
299.86218	134	
299.90380	150	
299.95022	236	1+
300.85288	452	1+
303.17817	110	
303.86919	872	1+
305.81762	120	
305.86601	1488	1+
305.96742	116	
306.91921	232	1+
307.89356	430	1+
307.92617	154	1+
308.14231	774	1+
308.87475	776	
309.88908	306	
310.15306	294	1+
310.88022	118	
311.88779	1000	
312.88604	710	
313.87955	376	
314.86682	650	1+
315.80437	178	1+
316.02908	106	
316.88750	252	
318.37551	108	
318.88845	264	1+
319.80981	138	
321.81801	122	
322.87287	690	1+
323.87715	576	1+
324.86018	302	1+
325.82966	132	
325.90754	114	
326.15394	114	
326.88322	2550	1+
327.07092	164	
327.36959	162	
328.77065	242	1+
328.88536	402	
329.83473	216	1+
329.87851	410	1+
330.89422	162	
332.87353	846	1+
334.77030	124	
334.80532	272	1+
334.92080	174	
337.88273	170	
340.84320	126	1+
340.89025	124	
341.03811	136	
342.77599	236	1+
342.92751	166	
343.77880	196	1+
343.83808	132	
346.83084	116	
346.97019	192	1+
347.75816	156	
347.77570	268	
348.16343	116	
348.77480	204	
349.75579	524	1+
349.83274	120	
350.75402	266	1+
350.83561	234	1+
350.88935	460	1+
351.77269	130	
352.82836	230	1+
353.78554	180	
353.88641	128	
353.98152	134	
355.89828	136	
356.83599	218	1+
358.87133	156	
360.78329	144	
362.36473	186	
364.84882	170	
365.78273	410	1+
366.84472	294	
367.71137	436	1+
367.76428	218	
367.83956	194	
367.91169	184	
368.89614	222	
369.70393	346	1+
369.72228	228	1+
369.83833	528	1+
369.87006	122	
369.89202	150	
371.28456	118	
372.77914	268	1+
372.82734	112	
373.97617	156	1+
374.81755	112	
374.83074	122	
374.86339	126	
375.85922	354	1+
376.79053	148	
377.74044	134	
377.90055	200	1+
379.82533	146	1+
379.86117	106	
380.72059	362	1+
380.76896	154	
381.76610	182	1+
381.84373	240	
382.04694	174	1+
382.71088	180	
383.72850	120	
384.74692	134	
384.85484	366	
385.06906	122	1+
385.77970	140	
385.85060	418	1+
386.96693	158	
387.72928	214	1+
387.78096	226	1+
387.84294	320	1+
388.86010	214	1+
389.67959	82	1+
390.84060	882	1+
391.91248	146	
392.82980	612	1+
393.74138	152	1+
393.86963	114	
393.90470	116	
394.82773	304	
398.73030	320	
398.81480	108	
399.72627	338	1+
399.85132	480	
399.89732	122	1+
403.80778	144	
403.87066	426	
404.86775	560	1+
406.81953	164	1+
407.74428	312	
407.86771	842	
408.74176	186	
408.85549	1088	1+
409.68883	154	1+
409.73240	234	
410.73141	140	
410.76602	146	
410.84214	582	1+
412.73082	328	1+
412.79373	128	
412.84637	260	
413.07174	178	
413.86489	192	
414.85806	190	1+
416.80272	202	1+
416.83779	142	
416.88501	174	
417.85925	110	
418.84522	148	
419.00393	108	
420.72830	136	1+
421.88714	154	
422.87169	706	1+
423.77394	494	1+
424.99744	122	1+
425.75652	908	1+
426.73816	250	
426.86415	1110	1+
427.73322	680	1+
428.75276	170	
428.85072	924	1+
428.89729	140	
429.70354	178	
430.74498	370	1+
430.89588	146	
431.86455	240	
432.82490	178	
432.86058	366	1+
434.71990	324	1+
435.72160	240	1+
436.76517	210	1+
439.89518	272	1+
439.91300	142	
440.74786	196	1+
441.88085	106	
442.68739	310	1+
443.78133	124	
444.76037	132	
444.87393	2624	1+
445.74796	532	1+
447.71177	346	1+
447.75919	260	1+
449.88017	638	1+
450.68957	136	
450.75039	192	
451.75240	202	1+
457.90734	296	
460.08691	114	
460.89055	156	
462.79825	116	
462.88506	700	1+
463.77525	126	
465.72107	362	1+
467.70622	280	1+
467.88766	946	1+
468.78034	114	
469.23093	112	
469.76409	110	
485.90028	606	1+
486.85855	112	
487.20996	126	
495.20334	112	
502.79054	142	1+
509.85837	294	
END IONS

###FS:    #m/z: 322.93134 #charge 1+
###MS: 78
###MSMS: 79
BEGIN IONS
TITLE=Cmpd 58, +MS2(322.9313), 28.0-35.0eV, 1.7min #79
RTINSECONDS=101.153
SCANS=78-79
PEPMASS=322.93134	1774708
CHARGE=1+
189.91971	78	
192.88888	78	
197.91477	78	
198.44634	72	
201.04328	232	
205.94867	274	1+
205.97520	88	
206.98705	70	
207.97457	196	
208.90104	74	
209.93186	116	
209.94444	66	
212.89672	162	1+
214.89621	104	
214.91770	66	
216.86276	92	
217.04540	72	
217.89083	68	
219.84014	76	
220.88839	90	
221.07819	104	
221.94361	168	
222.95126	422	1+
223.81950	78	
223.91893	74	
224.93616	74	
226.82123	82	
227.93188	214	
228.79240	70	
230.88831	78	
231.89149	86	
232.87414	86	
234.80092	88	
235.95360	74	
237.91923	74	
238.83690	86	
238.93919	186	
239.02695	68	
239.07851	130	
239.10457	70	
239.88228	68	
240.81665	68	
240.94111	1636	
241.91572	72	
241.94237	1298	
242.79192	108	
242.83057	86	
242.94210	5004	1+
243.81949	262	
244.37387	84	
244.82117	248	
244.93946	1024	
246.02341	76	
246.97865	170	
247.17480	80	
247.81213	78	
247.98632	74	
248.84949	72	
248.88623	78	
248.97170	66	
249.85589	68	
250.95169	68	
250.97422	106	
252.46904	106	
253.16628	84	
253.34588	72	
254.95686	68	
255.03170	66	
256.91784	84	
257.80077	142	
258.84047	298	
258.89169	102	
260.83516	142	
261.82853	468	1+
262.83108	324	1+
263.98379	66	
264.87073	74	
264.95472	68	
265.06045	72	
265.08321	90	
265.86452	188	1+
266.79461	70	
268.82502	74	
269.09593	104	
269.46054	72	
269.78820	122	1+
269.83166	70	
270.83866	340	1+
270.89204	68	
270.98855	70	
271.84123	288	1+
272.02051	72	
272.18281	80	
272.86170	82	
273.79468	66	
273.86470	76	
273.92391	66	
274.37302	88	
275.84125	78	
277.87847	96	
278.80642	92	
278.82268	92	
278.84865	260	1+
279.05240	74	
279.09272	814	1+
279.81140	138	
281.14817	90	
281.79543	78	
281.86739	78	
281.98704	74	
283.07060	146	
283.35789	94	
283.78950	94	
283.85109	94	
284.07576	70	
284.29337	292	1+
284.87107	192	1+
285.43300	70	
285.93724	72	
286.14490	80	
288.20049	72	
288.92647	74	
289.79316	96	
289.83310	76	
290.01326	72	
290.41480	94	
291.80830	80	
292.75657	66	
292.80931	76	
294.32808	90	
294.93094	70	
295.80371	244	1+
298.07069	76	
298.63288	84	
299.78359	210	1+
299.86935	72	
300.81419	96	
300.85029	68	
300.96547	114	
301.16117	90	
302.23840	66	
303.40294	96	
305.13340	94	
305.89984	72	
307.04125	76	
307.30372	72	
307.80359	262	1+
307.87508	68	
307.89210	158	
308.86158	68	
310.87024	76	
312.99526	70	
313.82790	84	
314.01721	68	
315.03842	70	
315.83656	92	
315.84372	78	
317.42717	88	
319.27871	72	
322.05361	70	
322.18910	238	1+
324.07948	86	
324.29666	74	
324.76027	88	
324.83653	84	
325.89482	72	
326.16301	82	
327.07746	68	
END IONS

###FS:    #m/z: 363.95810 #charge 1+
###MS: 78
###MSMS: 80
BEGIN IONS
TITLE=Cmpd 59, +MS2(363.9581), 28.0-35.0eV, 1.7min #80
RTINSECONDS=101.924
SCANS=78,80
PEPMASS=363.95810	252094
CHARGE=1+
188.93251	98	
189.86081	274	1+
191.85673	164	
191.87230	82	
192.88891	76	
196.88597	186	
197.91123	102	
199.92180	92	
205.94783	160	
207.87382	248	
208.82303	76	
208.94219	78	
209.86781	182	1+
209.94632	586	
211.94700	154	
212.88026	1268	1+
216.88972	80	
220.06229	90	
222.95367	368	
223.90918	88	
223.96036	190	
224.94974	988	1+
225.88897	132	
226.88007	104	
226.94798	4974	1+
227.92901	178	
228.89580	372	
228.94210	5084	1+
230.79342	80	
230.89117	2032	1+
231.10709	96	1+
231.91762	80	
232.88500	340	1+
233.02721	82	
234.88334	300	
235.40522	78	
235.85116	104	
236.50083	92	
238.07666	78	
238.11632	76	
239.07779	156	
239.42545	92	
240.12922	84	
240.82445	118	
240.94208	500	
240.96429	352	
241.82631	110	
241.94094	1504	1+
241.96411	184	
242.94315	996	1+
243.82557	298	
244.82010	126	
244.85494	138	
244.89427	84	
244.95799	3154	1+
245.62877	82	
245.90059	78	
245.94485	234	
246.44155	116	
246.90719	200	
246.95437	2368	1+
248.80210	176	1+
248.90176	1108	1+
250.50039	76	
251.55683	92	
252.99409	114	
253.90414	84	
253.91769	104	
255.23935	80	
255.36884	86	
258.83760	202	
258.93104	92	
258.97315	152	
260.83242	344	1+
260.93034	106	
260.96907	276	1+
261.86773	82	
261.98884	92	
262.85623	76	
263.41764	86	
263.86419	80	
264.11969	84	
264.82203	78	
264.97935	240	1+
265.82708	124	
265.94555	144	
266.03119	86	
266.81436	532	1+
267.17578	78	
267.92294	78	
267.97596	522	1+
269.79830	94	
269.91652	76	
269.96667	200	
271.39929	78	
271.91399	86	
272.16904	86	
274.81938	100	
276.81367	118	
276.85388	104	
276.86897	90	
276.91506	84	
277.00320	78	
277.06209	80	
278.07503	80	
278.10953	84	
278.80141	88	
278.84641	394	1+
278.87189	92	
280.79153	720	1+
280.82952	76	
280.85679	162	1+
280.99827	98	
282.93653	156	
283.07076	80	
283.85099	256	
285.03282	76	
285.84373	286	1+
285.95192	90	
286.87362	210	1+
288.10278	80	
289.22101	80	
289.87083	112	
291.85824	78	
292.80815	92	
293.12376	80	
294.90143	90	
295.75605	88	
295.92888	120	
295.97784	78	
296.37505	82	
296.46625	94	
296.80731	108	
296.82750	114	
297.18548	78	
297.80373	102	
298.80352	1054	1+
300.07551	82	
300.80302	576	1+
300.86181	350	1+
301.08265	82	
301.86384	222	1+
302.03972	80	
303.80661	138	
303.85662	528	
304.81035	88	
304.86158	312	
306.88381	172	
307.13412	128	
308.62694	130	
309.87015	220	1+
309.91632	94	
310.53469	78	
310.89155	82	
313.89956	84	
314.83964	132	
315.81580	412	1+
316.81558	282	1+
317.01823	94	
318.93641	88	
319.80889	194	
319.87591	82	
320.82040	504	1+
321.86797	202	
322.89801	88	
323.81893	92	
323.87346	92	
328.94116	106	
329.87058	82	
332.87604	354	1+
333.74779	104	
333.88049	270	1+
336.94508	324	1+
338.88325	172	
339.82861	266	1+
339.84904	100	
342.09591	82	
344.77554	84	
346.70593	92	
349.73252	190	1+
349.77856	78	
357.42630	78	
361.41105	100	
362.78980	120	
365.78510	76	
366.75124	82	
366.82894	82	
366.84526	80	
END IONS

###FS:    #m/z: 336.94682 #charge 1+
###MS: 78
###MSMS: 81
BEGIN IONS
TITLE=Cmpd 60, +MS2(336.9468), 28.0-35.0eV, 1.8min #81
RTINSECONDS=102.697
SCANS=78,81
PEPMASS=336.94682	61544
CHARGE=1+
169.90757	94	
182.86864	82	
203.99644	104	
207.98105	120	
209.06087	74	
210.88141	92	
211.94521	1266	1+
212.88031	988	1+
213.94036	644	1+
214.98061	82	
215.88683	382	1+
217.91803	76	
218.88343	74	
218.93978	82	
222.97377	188	1+
223.89315	78	
224.90473	72	
225.16658	80	
226.97767	120	
228.02950	82	
228.89269	260	1+
229.95596	1698	1+
230.39999	90	
230.82306	82	
230.88963	1530	1+
231.95257	464	
232.60839	80	
232.88974	136	
232.94155	74	
233.11417	84	
233.40867	102	
233.82450	92	
233.89727	198	
233.95309	114	
234.13124	74	
234.84099	74	
234.88716	76	
235.11879	74	
235.38814	88	
235.86673	78	
236.96381	78	
237.12479	74	
239.59648	84	
239.84683	132	
239.86071	74	
240.00168	84	
240.84700	118	
241.84118	206	
241.89058	72	
243.11243	74	
244.87898	74	
245.10953	82	
246.90539	86	
247.00868	72	
247.96496	356	
247.98427	82	
248.89863	492	1+
248.99079	100	
249.96022	146	
250.84301	104	
250.95259	168	
251.08376	76	
251.82579	72	
251.84248	100	
251.91946	84	
251.95038	88	
252.83449	148	
252.97297	776	1+
253.09477	122	
253.83762	128	
253.90585	424	1+
254.09304	74	
254.87420	214	1+
254.96829	542	1+
255.07786	120	
255.78421	110	
256.27031	88	
256.81030	144	
256.91749	148	
256.95155	84	
258.38420	78	
258.80670	74	
258.84479	694	1+
259.20378	84	
259.97719	106	
261.83537	186	
262.81020	80	
264.95869	92	
265.09344	190	
266.84360	90	
267.84104	296	
268.83849	948	1+
268.94603	76	
269.85427	166	
270.51388	78	
270.85985	110	
272.84269	106	
272.95298	90	
274.57414	80	
274.86427	138	
275.86760	74	
276.85715	798	1+
276.88022	78	
276.89440	94	
277.83937	84	
277.86031	466	1+
278.83877	178	
279.83795	232	
279.86345	164	1+
279.98232	76	
280.36248	114	
280.80693	82	
280.83669	128	
282.94461	72	
283.03360	78	
283.78801	78	
283.86559	72	
285.85026	538	1+
285.86808	104	
286.10528	106	
286.85393	434	1+
288.04455	76	
288.47815	78	
289.09158	78	
289.70577	76	
289.92094	90	
290.86036	180	
292.85561	90	
293.10893	102	
294.11021	126	
295.89325	80	
296.55484	94	
297.89003	96	
298.87718	122	
299.86731	72	
299.88254	102	
302.14435	76	
304.86220	142	
305.09046	80	
305.57551	88	
305.85961	122	
306.21751	80	
306.35297	78	
307.91095	78	
308.87070	72	
309.86943	114	
311.88600	108	
313.88260	76	
315.54420	82	
317.02933	90	
318.76325	76	
319.43898	100	
319.88494	86	
320.75254	74	
321.97886	92	
322.39082	82	
322.99278	72	
326.89857	92	
327.90855	80	
329.95517	76	
330.09139	98	
331.02669	80	
332.73562	84	
334.29627	86	
334.76135	80	
335.15917	92	
336.78853	78	
337.23882	76	
337.76494	74	
337.84869	78	
END IONS

###FS:    #m/z: 322.93113 #charge 1+
###MS: 82
###MSMS: 83
BEGIN IONS
TITLE=Cmpd 61, +MS2(322.9311), 28.0-35.0eV, 1.8min #83
RTINSECONDS=106.356
SCANS=82-83
PEPMASS=322.93113	2042854
CHARGE=1+
51.37875	70	
55.10465	72	
191.56262	68	
191.93869	64	
193.96985	100	
196.88990	72	
197.82143	70	
197.96311	66	
200.83961	82	
201.04561	118	
205.82988	70	
208.90289	68	
209.88371	78	
212.11141	82	
213.01891	72	
219.86012	80	
220.87481	70	
220.88863	82	
221.06711	94	
221.41244	82	
221.94498	254	
222.04699	70	
222.81974	78	
222.95075	152	
223.81981	66	
223.95953	74	
227.93181	138	
229.99770	68	
230.83258	78	
230.85040	130	
232.63633	70	
232.90545	76	
233.41229	98	
234.13513	64	
236.94891	72	
237.16056	80	
238.93883	214	
239.53577	70	
239.78989	148	
240.82308	266	1+
240.84145	70	
240.94115	2256	
241.78556	86	
241.91164	64	
241.94264	1704	
242.07598	72	
242.94285	4396	1+
243.48394	92	
243.82158	154	
244.82068	362	
244.85774	64	
244.94048	1110	
245.79446	68	
245.89446	82	
246.04307	72	
246.85043	74	
246.87940	68	
246.91196	66	
246.97675	194	
248.84333	118	
249.84199	96	
250.90087	72	
251.01014	104	
251.06828	68	
252.53738	92	
253.11928	64	
254.96085	68	
255.01588	96	
256.91340	72	
257.44534	72	
258.80475	66	
258.83248	114	
260.33781	80	
260.83123	142	
261.82973	444	1+
262.35490	82	
262.83313	312	1+
262.97964	70	
263.86169	68	
263.89953	70	
263.97735	94	
265.01654	86	
265.06057	102	
265.81062	64	
265.91472	100	
266.91095	70	
267.79615	76	
267.93482	78	
269.41859	76	
269.79964	88	
269.86536	74	
270.80461	70	
272.09767	68	
272.42395	76	
272.85133	166	
273.84652	78	
274.94852	72	
275.87378	78	
275.91470	72	
276.88631	66	
277.81890	82	
278.95207	64	
279.00325	66	
279.09214	994	1+
279.79787	118	
281.00852	68	
281.85379	72	
282.80821	70	
283.07065	74	
283.85253	86	
283.88466	152	
284.29304	200	
284.78904	144	
285.78487	76	
286.94101	70	
287.88009	78	
288.19939	82	
290.85834	76	
291.01964	78	
291.80375	124	
294.85590	70	
296.85519	82	
299.05344	98	
299.42267	86	
299.78232	66	
299.84163	86	
299.92663	98	
299.97137	72	
303.02443	66	
303.92486	94	
305.16613	132	
305.89542	78	
306.83056	80	
306.89721	80	
307.90001	126	
308.80541	232	1+
308.89337	168	
309.18149	92	
309.88583	78	
311.88427	72	
312.81261	68	
315.02367	70	
315.81918	64	
315.83692	74	
315.99743	74	
316.04621	84	
316.78454	66	
318.07755	68	
318.81597	66	
320.17922	74	
320.25772	122	
323.89612	70	
324.89419	112	
325.21046	68	
326.90632	86	
327.85062	70	
END IONS

###FS:    #m/z: 340.94194 #charge 1+
###MS: 82
###MSMS: 84
BEGIN IONS
TITLE=Cmpd 62, +MS2(340.9419), 28.0-35.0eV, 1.8min #84
RTINSECONDS=107.128
SCANS=82,84
PEPMASS=340.94194	706694
CHARGE=1+
183.86630	72	
190.93239	72	
204.42461	74	
204.44200	104	
205.91961	72	
207.88916	72	
211.95604	78	
212.88078	128	
213.88082	262	
213.94027	658	
214.89780	76	
215.88818	328	
215.93598	84	
218.38423	72	
218.86816	96	
218.91272	86	
219.87827	74	
223.96289	264	1+
226.94775	348	1+
228.92495	88	
230.88906	136	
230.94738	78	
231.88980	198	
231.95231	438	
231.97416	128	
232.89772	106	
233.87269	104	
233.89824	386	1+
233.94981	154	1+
235.59160	84	
235.89154	186	
235.92546	82	
236.84855	76	
239.48811	102	
239.85150	106	
240.23185	220	
240.79554	78	
240.83418	242	
240.85119	136	
240.88540	72	
241.84612	176	
242.82328	72	
242.84644	160	
243.82803	124	
243.85194	98	
244.96965	76	
246.97302	144	
247.40647	108	
248.90151	154	
249.95731	368	1+
250.84507	74	
251.90089	194	1+
251.92675	126	
253.02942	76	
254.91893	300	1+
254.96878	72	
254.98323	102	
255.08256	74	
255.37093	86	
256.26299	172	
256.83181	102	
256.86802	80	
256.89457	142	
257.26618	76	
257.85873	274	1+
258.84918	116	
258.88197	74	
258.91038	142	
259.84852	140	
259.91509	116	
259.96045	280	
260.83603	564	1+
261.16469	82	
261.84006	376	1+
261.88730	154	
264.07383	74	
264.93646	82	
266.86080	72	
266.91294	88	
267.99937	112	
268.83931	192	
269.80301	112	
269.82352	282	1+
270.88144	76	
271.85103	112	
272.06105	76	
272.41557	74	
272.93586	168	
273.79515	114	
273.82006	84	
273.86018	216	1+
276.33925	100	
276.86158	126	
276.94573	90	
277.86326	288	
277.88729	94	
277.91905	86	
277.96602	72	
278.01363	78	
278.84717	270	
279.09979	78	
279.81997	80	
279.85165	282	
279.93087	76	
279.96154	152	
280.16332	74	
280.19010	96	
280.85673	232	
281.85493	204	1+
282.87270	104	
282.93335	98	
283.03205	102	
284.00316	92	
285.04092	78	
285.55096	74	
285.84378	80	
286.05129	96	
287.83182	84	
289.05584	78	
289.79369	130	
290.56508	72	
294.35340	104	
294.87196	74	
295.99084	76	
296.80322	202	1+
296.85642	86	
298.30672	100	
298.87283	322	1+
299.93959	98	
300.78177	74	
301.81367	106	
301.86059	134	
301.90763	88	
302.87605	104	
302.93921	78	
304.77559	88	
304.89128	74	
305.80772	82	
305.88267	98	
307.43076	72	
308.83545	80	
308.88170	72	
309.93090	72	
310.87897	76	
310.99781	90	
311.87556	100	
311.96423	106	
313.06044	74	
313.99313	118	
315.43754	90	
315.86159	230	1+
319.36203	74	
319.84705	78	
320.84177	202	
320.92847	74	
321.00547	78	
322.25178	72	
324.90492	92	
326.73574	74	
329.89275	80	
330.74530	88	
330.85450	72	
332.40221	74	
332.83005	94	
337.63407	76	
345.14612	78	
END IONS

###FS:    #m/z: 363.95799 #charge 1+
###MS: 82
###MSMS: 85
BEGIN IONS
TITLE=Cmpd 63, +MS2(363.9580), 28.0-35.0eV, 1.8min #85
RTINSECONDS=107.9
SCANS=82,85
PEPMASS=363.95799	297652
CHARGE=1+
181.87388	198	1+
184.95181	80	
189.86306	528	1+
191.86006	272	
192.86848	118	
196.88546	202	
206.03935	78	
207.87123	84	
209.86815	164	
209.94574	888	
210.88316	92	
210.93370	144	
211.02730	122	
212.87949	1394	1+
214.88541	82	
218.91251	94	
220.72581	90	
221.94084	84	
222.95330	412	
223.43761	94	
224.04369	88	
224.94952	682	1+
224.98034	78	
225.82274	84	
226.53766	82	
226.83866	82	
226.94764	4638	1+
226.97251	262	
227.04938	80	
228.89753	286	1+
228.94338	5482	1+
230.06812	114	
230.89096	1814	1+
232.88720	352	
234.88915	78	
239.07157	142	
240.14225	78	
240.82256	182	
240.94267	266	
240.96561	264	1+
241.94047	1732	1+
242.83996	268	1+
242.94258	1020	1+
243.39976	90	
243.96325	126	
244.94014	184	
244.95844	2526	1+
245.94086	320	
246.80588	100	
246.82169	98	
246.90384	166	
246.95461	2140	1+
247.80214	406	1+
247.85032	248	1+
247.90713	80	
248.80471	342	1+
248.90084	610	
249.31637	90	
250.80489	78	
250.89788	134	
251.05070	142	
251.09500	96	
251.85102	82	
252.04168	118	
252.89299	174	
254.61793	92	
255.03734	94	
255.14733	86	
255.61410	76	
256.89978	106	
256.91952	94	
257.05941	82	
257.09281	78	
257.95767	90	
258.45501	80	
258.79980	126	
258.83208	126	
258.84708	166	
258.87963	86	
259.87428	76	
260.82930	418	1+
260.96968	304	1+
262.81351	212	1+
262.96685	90	
264.95875	112	
264.98630	78	
265.81665	726	1+
265.97641	184	
266.09081	122	
267.97570	250	
268.80669	130	
268.87240	80	
268.98255	142	
269.81682	118	
269.88806	78	
269.97137	448	1+
270.86067	98	
271.91560	84	
271.97416	76	
272.17032	144	
272.34383	92	
272.82301	78	
272.87269	128	
272.95494	84	
273.90925	92	
275.81056	78	
276.06155	82	
276.86067	170	
277.85364	138	
278.79727	206	
278.91072	78	
279.35398	96	
279.79359	668	1+
280.41624	94	
280.43658	80	
280.79159	596	1+
280.83540	106	
280.85798	160	1+
283.79752	120	
283.98626	128	
284.78873	216	1+
284.82132	258	
284.84858	162	
284.88355	92	
284.93364	82	
285.79215	180	1+
285.83883	334	1+
285.84702	434	1+
288.88510	94	
289.83319	80	
291.78693	78	
293.83836	82	
295.88368	84	
296.80746	158	
297.80766	116	
297.93300	78	
298.80460	1206	1+
298.87285	112	
299.37219	90	
301.33378	80	
301.86145	494	1+
302.41571	90	
302.80313	358	1+
303.85893	436	
303.93620	112	
306.01370	92	
306.13071	230	1+
306.86442	168	1+
308.17331	80	
309.83401	106	
311.16661	90	
313.82788	96	
315.98098	102	
316.39785	82	
316.81198	370	1+
316.85213	102	
317.37940	88	
317.81519	252	1+
318.93448	94	
319.82583	88	
320.12423	84	
320.51730	96	
321.81999	152	
321.88113	152	1+
322.02291	78	
322.51884	100	
323.16737	78	
323.82604	160	
323.87806	216	1+
325.18324	116	
325.85576	120	
326.87991	304	1+
328.19007	152	
328.35549	94	
331.77324	76	
336.13547	88	
337.85102	94	
339.88512	80	
340.93784	130	
347.30997	88	
350.88883	78	
352.76321	92	
355.79370	84	
356.77482	96	
358.97597	100	
359.87014	82	
361.00826	94	
361.28301	84	
362.28734	84	
END IONS

###FS:    #m/z: 340.94190 #charge 1+
###MS: 86
###MSMS: 87
BEGIN IONS
TITLE=Cmpd 64, +MS2(340.9419), 28.0-35.0eV, 1.9min #87
RTINSECONDS=111.564
SCANS=86-87
PEPMASS=340.94190	725902
CHARGE=1+
189.95514	78	
190.94102	106	
192.92432	136	
199.51408	78	
208.96160	76	
210.87218	84	
210.94072	104	
211.01146	82	
212.89382	86	
213.87924	140	
213.93986	832	1+
214.89433	108	
215.88639	82	
215.94036	136	
217.88332	138	
218.96718	78	
219.41443	94	
221.88210	74	
222.84343	86	
223.95923	162	
226.82973	90	
226.86493	88	
226.88379	74	
226.94616	310	
226.97194	138	
228.06665	82	
228.93663	140	
230.83622	70	
231.00795	70	
231.88763	82	
231.95183	610	1+
232.89316	72	
233.89665	130	
233.94799	126	
234.82496	228	1+
234.91182	136	
236.90311	142	
238.85585	70	
239.83922	74	
239.85154	108	
240.21094	70	
240.83514	230	
240.97010	76	
241.84435	198	
241.95093	74	
242.39518	84	
243.17867	70	
243.83167	152	
244.83358	72	
245.82515	80	
245.94289	112	
246.97965	146	
248.93655	76	
249.87912	72	
249.90536	98	
249.96272	88	
251.17939	94	
252.87888	86	
253.35171	78	
253.83393	192	1+
253.85433	72	
254.08909	84	
254.12439	90	
254.24809	76	
254.82242	82	
254.96655	430	
256.84720	126	
256.89611	72	
257.26988	76	
257.79834	106	
257.84453	766	1+
257.94057	88	
258.02077	74	
258.84765	680	1+
259.92011	74	
259.95438	114	
260.83376	166	
261.84232	146	
262.84873	80	
262.97118	84	
263.87943	88	
265.84605	348	1+
266.82479	72	
268.09371	74	
268.83870	112	
268.95091	86	
269.84315	70	
270.06809	72	
270.81711	138	
271.17466	94	
271.81811	84	
272.35709	72	
272.84328	72	
272.93738	236	
272.98537	88	
274.03337	74	
274.86113	210	
274.91625	70	
275.07501	76	
275.86749	118	
275.89028	100	
276.85904	392	
277.85039	216	
277.86902	264	
277.96434	148	
278.07579	170	
278.84480	966	1+
279.01570	100	
280.93435	84	
282.84961	74	
283.95015	140	
284.09409	80	
284.99739	70	
287.79635	74	
287.86740	82	
288.86694	98	
289.80584	70	
290.87719	72	
292.84981	80	
293.29684	70	
293.86902	108	
294.85295	72	
294.86978	452	1+
296.85170	100	
298.88670	94	
299.33358	72	
299.78902	72	
299.86486	92	
299.87353	296	1+
300.87764	240	1+
301.86436	190	
302.11893	72	
302.86162	112	
303.02864	70	
306.88292	138	
307.79898	74	
308.00389	70	
308.86078	162	
308.88393	78	
309.86876	74	
310.89919	196	1+
312.27900	104	
312.99542	72	
315.79744	74	
317.10824	94	
319.86979	70	
320.75465	70	
321.01887	82	
321.14406	98	
323.82261	200	1+
325.99836	106	
326.93742	80	
328.89430	196	
329.89230	92	
330.82002	120	
331.89624	84	
332.90808	76	
334.77016	72	
334.91422	72	
338.40184	86	
340.87061	70	
342.91220	120	
343.90929	72	
END IONS

###FS:    #m/z: 507.84746 #charge 1+
###MS: 86
###MSMS: 88
BEGIN IONS
TITLE=Cmpd 65, +MS2(507.8475), 28.2-35.2eV, 1.9min #88
RTINSECONDS=112.337
SCANS=86,88
PEPMASS=507.84746	173530
CHARGE=1+
196.01417	178	
210.03230	118	
214.88702	128	
223.97349	168	
224.97859	312	
232.89538	370	1+
234.89191	134	
248.92292	120	
260.87979	176	
265.91721	116	
266.16938	390	1+
268.88735	256	1+
269.86620	124	
269.92563	182	
270.85741	146	
272.85547	120	
273.80759	136	
273.85710	162	
275.83545	258	1+
279.89934	130	
281.95902	240	1+
285.85959	194	
286.85480	132	
287.85457	596	
288.87130	232	
289.88043	296	
290.13340	114	
291.87536	142	
291.89911	148	
292.91797	226	1+
293.87382	622	
294.87407	552	1+
298.80229	178	1+
298.91957	150	
299.84900	164	
300.84421	160	
300.86271	132	
302.86624	144	
303.86593	402	
304.95577	292	1+
305.86367	684	
305.95827	240	1+
306.82070	172	1+
307.89227	308	
308.14122	404	1+
308.81634	126	
308.87689	320	
309.37558	238	1+
309.89290	360	
310.15677	402	1+
310.81781	138	
310.84862	216	1+
310.86483	174	
311.88524	2204	1+
313.36638	156	
314.81687	184	1+
314.86981	316	1+
314.89779	136	
316.75117	276	1+
316.81840	268	1+
316.86503	184	
316.88855	132	
317.82200	198	1+
317.87588	252	1+
318.85519	144	
319.08345	160	
321.88350	190	
322.88862	136	
323.87171	414	
324.85737	328	1+
326.88428	2050	1+
327.38399	170	
327.93083	120	
329.79014	116	
330.17102	134	
330.79879	158	
330.82845	174	
331.87675	1050	1+
332.87684	742	1+
333.78054	194	
335.84719	278	1+
336.82481	178	1+
336.87656	340	1+
336.92646	118	
340.90651	190	
341.76540	134	
342.77425	132	
343.89578	194	1+
347.77025	118	
347.88660	114	
348.06849	116	
348.17286	268	1+
348.77716	226	
349.75857	190	
350.84456	232	1+
350.88668	800	1+
350.92142	242	1+
351.77261	342	1+
352.91190	236	
355.72335	124	
355.88961	196	
356.89944	120	
358.90128	120	
361.86947	472	1+
363.80896	164	
365.77829	126	
366.79977	146	1+
366.84050	450	1+
367.71163	248	
367.76429	278	
367.78082	116	
368.77904	118	
368.82938	354	1+
368.90123	116	
369.83240	256	1+
370.78042	112	
370.80327	114	
371.90687	276	
372.78721	140	
373.72170	174	
373.90700	124	
375.38905	136	
375.77697	182	1+
377.03967	196	1+
378.04297	212	1+
380.72385	142	
380.85773	140	
381.71764	172	
381.78160	150	
381.81975	250	1+
381.84468	170	
382.85513	196	
384.79715	304	1+
384.85185	910	1+
385.06335	138	
385.80052	214	1+
386.83931	150	
387.80791	122	
387.84872	196	
388.73450	142	
388.84948	124	
389.71823	122	
390.74087	124	
390.84389	474	1+
392.40667	198	1+
392.79734	122	
392.82459	508	1+
393.73779	190	1+
398.72834	800	1+
399.79730	118	
399.85197	408	1+
401.77639	128	
402.72507	184	1+
402.86313	262	
402.98889	114	
403.80460	130	
403.86975	714	1+
405.79095	192	
406.86087	160	
407.71950	162	
407.73934	140	
407.75622	244	1+
407.86744	1822	1+
408.74441	140	
409.72345	230	
409.77867	176	
409.85481	418	
410.72752	150	
410.83786	1364	1+
411.73437	410	1+
411.81471	120	
411.85750	134	
412.76630	128	
413.09044	148	
413.75654	164	
414.88276	112	
415.77224	162	1+
415.87481	118	
417.86733	136	
418.71817	220	1+
418.77882	122	
421.88139	178	
422.86568	602	1+
423.77389	934	1+
425.75707	402	
425.80340	166	
425.87730	204	
425.96484	120	
426.75320	266	
426.86348	1116	1+
426.93846	196	
427.73420	1252	1+
427.75877	216	
428.85039	1130	1+
428.88600	118	
429.70431	272	1+
430.85670	164	
431.86884	918	1+
433.85225	284	1+
433.87339	146	
435.85697	114	
439.89540	128	
440.69475	136	
443.77223	116	
444.87628	1686	1+
445.68689	250	1+
445.74981	302	
446.69066	166	1+
446.74439	166	
446.76014	250	
447.71048	568	1+
447.74971	188	
447.78954	114	
448.79765	178	
449.87606	226	
450.75086	256	
450.87735	142	
451.75228	160	
451.86398	144	1+
457.90487	242	
462.88434	450	1+
467.89339	708	1+
485.89969	232	
486.84733	124	
486.89608	118	
504.29477	86	1+
509.86167	126	
END IONS

###FS:    #m/z: 336.94677 #charge 1+
###MS: 86
###MSMS: 89
BEGIN IONS
TITLE=Cmpd 66, +MS2(336.9468), 28.0-35.0eV, 1.9min #89
RTINSECONDS=113.108
SCANS=86,89
PEPMASS=336.94677	59058
CHARGE=1+
193.01669	72	
197.03451	90	
205.95050	158	
206.48925	84	
206.97022	138	
210.88382	252	
211.94523	1952	1+
211.99550	80	
212.87827	958	1+
213.94179	652	1+
215.88592	180	
215.93780	232	1+
216.88609	74	
217.88380	142	
223.92991	90	
223.95522	234	1+
224.97391	142	
225.85051	72	
225.97130	200	
227.09985	72	
227.95715	86	
228.05574	72	
228.88919	90	
229.84093	78	
229.90346	100	
229.95606	1834	1+
230.00134	84	
230.88887	1036	1+
231.95054	1010	1+
231.98336	80	
232.07297	88	
233.89285	218	1+
233.94910	102	
234.39458	88	
235.14710	70	
235.87079	88	
235.94656	130	
236.83536	70	
237.00721	112	
237.06223	74	
240.83744	84	
241.11787	72	
241.84141	254	
243.83111	84	
243.95920	70	
244.96167	76	
246.90372	110	
246.97549	144	
247.96649	708	
248.89855	468	1+
249.88282	80	
249.95874	352	1+
250.83366	522	1+
250.86403	70	
251.02929	90	
251.06984	92	
251.83887	370	1+
252.02469	74	
252.41841	98	
252.97094	1094	1+
253.90577	160	
254.09911	104	
254.44741	90	
254.90783	92	
254.92569	92	
254.96768	272	
255.37300	78	
255.97172	174	
256.09749	72	
256.83894	70	
257.89092	78	
258.85357	100	
258.89948	74	
259.85837	74	
260.83944	70	
261.37498	92	
261.80198	72	
261.84328	138	
262.82786	72	
262.85386	74	
263.05718	80	
263.86423	82	
263.88417	78	
264.05984	72	
265.88262	72	
265.91463	74	
266.40947	92	
266.85332	80	
267.83932	1156	1+
268.14401	106	
268.84199	864	1+
268.95497	72	
268.99517	92	
269.83063	146	
270.81305	90	
270.95009	70	
270.98044	76	
271.40516	102	
271.79168	98	
271.84533	142	
272.14208	70	
272.83727	90	
272.86978	128	
272.97389	70	
273.80342	72	
273.86258	124	
274.81345	192	1+
274.89979	72	
275.28099	74	
275.31122	78	
276.85668	552	1+
277.84104	226	
278.36768	100	
278.83910	212	
278.85826	80	
279.09953	72	
279.84319	136	
281.00227	76	
283.15153	72	
283.20111	76	
283.78602	92	
283.86466	126	
285.85765	146	
286.80049	74	
286.84804	1240	1+
287.91503	78	
288.10920	84	
288.90590	72	
289.89385	78	
290.42744	84	
290.86036	156	
291.85840	128	
292.86944	118	
293.10597	72	
293.99967	92	
294.87208	92	
296.01180	94	
296.81297	102	
297.22778	74	
297.81441	76	
300.86291	102	
301.06538	70	
303.67282	140	
304.44138	94	
304.81003	72	
308.82327	88	
308.86956	408	1+
309.43982	80	
310.54115	72	
315.88243	74	
317.03377	74	
318.82245	74	
319.54846	88	
320.44250	82	
320.81433	80	
320.93287	94	
321.38628	76	
321.88425	108	
323.00852	74	
325.36070	114	
325.78172	70	
327.92394	82	
328.36020	88	
328.89659	76	
333.76905	96	
335.35241	92	
338.88745	82	
340.97260	72	
341.87323	74	
342.39121	92	
END IONS

###FS:    #m/z: 340.94187 #charge 1+
###MS: 90
###MSMS: 91
BEGIN IONS
TITLE=Cmpd 67, +MS2(340.9419), 28.0-35.0eV, 2.0min #91
RTINSECONDS=116.778
SCANS=90-91
PEPMASS=340.94187	725966
CHARGE=1+
185.98358	78	
192.92744	344	
194.92189	80	
196.88975	106	
200.49707	74	
200.90756	74	
201.91324	88	
203.42348	92	
205.95065	130	
206.53862	84	
207.98277	76	
208.95843	194	
210.86686	86	
210.93669	208	
212.88455	122	
212.93218	148	
213.87805	332	1+
213.93930	552	1+
213.96828	78	
215.41667	90	
215.93737	170	
216.92057	82	
220.90112	166	
222.92946	84	
223.82368	78	
223.96613	92	
224.83865	92	
226.89695	116	
226.94575	194	
228.94803	170	
229.84303	72	
229.96210	78	
230.84734	74	
230.89094	120	
231.88923	472	1+
231.95246	304	
232.83487	76	
232.90427	78	
233.89946	244	
233.94514	182	
233.96221	90	
234.89723	218	
235.87243	72	
235.89324	118	
236.08008	72	
238.05349	106	
238.85704	128	
240.96178	130	
241.84202	430	1+
241.87147	74	
241.90398	122	
242.34708	78	
243.83200	266	
246.33494	92	
246.85544	122	
246.95016	90	
246.97601	132	
248.02111	72	
249.84883	188	1+
249.96069	78	
250.98863	78	
253.09589	76	
254.90218	72	
254.96489	378	1+
256.85687	406	1+
257.79223	80	
257.84869	138	
258.84704	984	1+
258.88560	76	
258.96533	104	
259.91413	80	
259.95415	280	1+
260.19707	76	
260.83692	662	1+
261.15262	82	
261.87303	102	
262.44406	84	
263.89422	82	
264.79485	78	
264.88276	72	
264.90534	122	
265.43848	76	
265.83253	76	
266.15322	172	
266.84859	96	
266.93919	80	
267.01916	74	
267.86079	88	
267.97315	72	
268.83959	220	
269.79733	80	
270.84545	164	
271.82223	74	
271.84238	96	
272.85229	86	
272.90676	82	
272.93414	286	1+
272.98163	124	
273.79410	126	
273.87658	104	
274.86220	194	
274.89936	122	
275.85898	662	1+
276.89243	76	
277.30755	88	
278.84536	462	
278.88879	72	
279.03179	86	
279.84395	220	
280.83703	192	
280.87866	72	
280.94671	100	
281.85985	88	
281.89593	88	
283.85906	78	
284.89787	80	
285.88538	78	
286.80653	78	
288.84309	102	
289.00188	74	
291.86249	88	
293.86904	84	
293.91537	76	
295.83504	78	
295.93343	92	
296.36029	80	
296.85016	164	
296.87121	72	
297.07345	74	
297.43315	92	
297.87711	100	
297.89502	124	
299.56743	90	
299.88267	156	
300.79691	98	
301.01843	132	
301.86093	114	
302.86633	82	
302.94415	126	
307.80130	152	
308.29024	74	
308.86006	78	
308.88752	84	
309.83157	74	
309.87445	200	1+
311.86250	186	
312.80434	142	
315.91668	88	
317.83214	126	
318.06014	92	
324.90918	82	
325.85718	80	
327.06285	72	
327.28186	102	
327.88415	92	
330.80777	78	
332.91281	74	
334.87140	76	
337.83067	80	
341.02716	72	
341.73959	82	
342.88451	94	
343.30047	86	
END IONS

###FS:    #m/z: 507.84743 #charge 1+
###MS: 90
###MSMS: 92
BEGIN IONS
TITLE=Cmpd 68, +MS2(507.8474), 28.2-35.2eV, 2.0min #92
RTINSECONDS=117.55
SCANS=90,92
PEPMASS=507.84743	168096
CHARGE=1+
196.01487	410	1+
199.88865	140	
211.87822	134	
214.88794	166	
224.97632	218	
232.89819	346	1+
240.06744	118	
241.86049	128	
244.16467	144	
248.89770	120	
251.92162	114	
252.07219	178	1+
258.87464	144	
264.80023	290	1+
265.08069	130	
265.77657	200	1+
266.08628	120	
266.17179	266	
267.89958	200	
270.85021	110	
272.37306	170	
272.85108	142	
274.39821	140	
276.83953	152	
278.39672	136	
282.83735	124	
285.85562	124	
287.85397	596	
288.87163	144	
290.86638	530	1+
290.89923	138	
292.86651	120	
293.87625	1046	1+
294.83979	228	1+
294.96647	132	1+
295.88794	158	
296.87923	122	
298.85698	118	
301.85197	122	
303.87170	666	1+
305.86355	1030	1+
307.13247	160	
307.89151	354	
308.14419	436	
308.87403	700	1+
309.15028	706	1+
309.89050	146	
310.15624	508	1+
311.88373	2128	1+
312.81661	220	1+
314.85935	634	1+
315.88183	284	1+
318.93659	126	
320.37894	186	
320.88573	142	
321.88491	148	
323.87596	668	1+
324.86611	336	1+
325.00883	304	1+
325.82894	146	
326.88516	1492	1+
327.82391	156	
328.87941	218	
329.86690	116	
329.89527	114	
331.89316	136	
332.83483	122	
332.87745	262	
332.92947	130	
334.77368	134	
336.88159	116	
338.89153	228	
340.86971	214	1+
344.77168	196	1+
345.83847	150	
347.07480	112	
347.76003	142	
347.77566	356	1+
347.79079	122	
348.84457	110	
349.76002	578	1+
350.82290	184	
350.91057	182	
351.80894	206	1+
351.88458	376	1+
353.85137	162	
355.85260	168	
355.89328	202	1+
357.78468	120	
358.84590	112	
360.76696	226	1+
361.88267	124	
364.04246	132	
364.78519	404	1+
365.83715	522	1+
366.90158	118	
367.71853	126	
367.76820	710	1+
368.70964	110	
368.83292	122	
368.89127	298	1+
369.80892	112	
369.83524	486	1+
369.91202	274	1+
370.78734	128	
371.80214	114	
371.88457	132	
372.27657	110	
372.73383	142	
372.90710	134	
373.83585	168	
373.90379	126	
374.73734	134	1+
374.82058	188	
376.82872	110	
379.79351	202	1+
380.71418	200	
380.76667	154	
381.84140	406	
381.88160	118	
383.74895	136	
383.79621	174	
384.03962	144	
384.85133	572	1+
385.15175	128	
385.77446	138	
385.89823	124	
386.79159	152	
386.84682	406	1+
387.72229	150	
387.84810	296	1+
388.03934	226	1+
388.78867	110	
388.81054	118	
389.19866	182	
389.71428	110	
390.03049	160	
390.78770	126	
390.84499	558	1+
391.33240	232	1+
392.73862	114	
392.82677	752	1+
394.78448	264	1+
394.82866	174	
398.73218	444	1+
398.80624	214	1+
399.77756	156	
399.85156	164	
400.90789	118	
401.73590	138	
401.83527	160	
402.79049	142	
402.86346	608	1+
403.76502	136	
403.86877	410	1+
405.76488	222	
405.78258	354	1+
405.86398	334	
406.86777	206	
407.74783	198	
407.81209	122	
407.86606	1834	1+
408.05601	132	
408.73926	118	
408.75252	276	1+
409.72795	524	1+
409.85213	144	
410.83740	1310	1+
411.81264	120	
412.75136	226	1+
413.07443	120	
413.85482	116	
414.67436	140	
418.81929	118	
418.85037	194	
420.82071	240	1+
421.89052	150	
422.79169	162	
422.87013	134	
423.77298	860	1+
423.86738	298	
424.83659	124	
424.86969	222	
425.75418	990	1+
425.87679	120	
426.85999	704	1+
427.73263	994	1+
428.09240	124	
428.84720	1284	1+
428.89949	254	
429.70579	184	
429.74332	290	
430.74662	172	
431.76095	242	1+
431.87072	686	1+
434.74171	246	1+
434.83115	126	
435.71094	138	
436.77612	224	1+
439.89310	482	1+
440.68207	162	1+
443.76435	122	
444.87438	1484	1+
445.69035	130	
445.73997	292	
446.72024	146	
446.74191	256	
446.76528	126	
446.87975	280	
447.71366	242	
447.75543	152	
448.72614	142	
448.75148	120	
448.78493	120	
448.87934	542	1+
449.88000	398	1+
450.70376	388	
450.75076	228	1+
457.90445	322	1+
462.88535	612	1+
465.72060	330	1+
467.88755	274	
467.91747	134	
468.71606	498	1+
468.89086	164	
469.72011	374	1+
485.90110	918	1+
486.84203	208	1+
491.85279	114	
END IONS

###FS:    #m/z: 336.94673 #charge 1+
###MS: 90
###MSMS: 93
BEGIN IONS
TITLE=Cmpd 69, +MS2(336.9467), 28.0-35.0eV, 2.0min #93
RTINSECONDS=118.322
SCANS=90,93
PEPMASS=336.94673	57078
CHARGE=1+
157.64304	88	
165.95977	68	
182.86943	86	
185.92666	100	
197.89039	90	
206.03948	100	
208.89596	80	
209.94950	74	
210.88192	166	
210.89470	80	
211.94534	1596	1+
212.88138	522	1+
213.93814	1212	1+
215.88682	204	
217.88450	82	
221.83105	72	
223.90584	90	
225.97932	112	
226.04271	94	
226.62267	86	
227.39401	90	
228.89395	142	
229.95573	1966	1+
230.88957	1180	1+
231.95143	678	
233.82301	82	
233.94746	154	
234.44140	84	
234.83832	72	
235.38996	74	
235.82493	84	
235.84242	76	
236.01442	72	
238.86471	82	
238.89958	74	
239.83944	126	
239.85506	76	
240.83988	558	1+
240.85483	84	
240.96330	84	
241.84564	390	1+
246.90587	76	
247.96568	554	1+
248.89988	642	
249.83068	554	1+
249.95957	448	1+
250.01682	78	
250.87204	88	
250.98964	110	
251.78820	122	
251.90851	74	
252.16867	88	
252.83570	72	
252.86938	84	
252.97049	934	1+
253.09030	140	
253.15245	106	
253.90669	200	
253.92314	140	
254.08711	80	
254.96933	210	
255.04976	98	
255.07753	184	
255.88324	70	
255.96835	114	
256.84571	156	
257.08484	74	
258.84905	146	
258.89723	158	
259.82331	70	
259.85609	128	
259.95955	72	
260.01498	74	
260.14733	74	
260.85165	70	
261.13873	78	
261.84368	70	
262.84961	252	1+
262.87792	74	
263.22011	70	
265.92079	116	
267.02919	88	
267.83792	118	
268.14604	92	
268.84514	498	1+
268.88844	70	
269.79747	92	
269.95862	72	
270.97710	82	
271.83848	72	
272.86562	80	
273.84630	86	
276.85676	586	1+
277.08658	82	
277.83552	468	1+
277.86193	366	1+
278.83620	304	1+
278.97947	134	1+
279.10575	70	
279.89792	94	
280.80676	76	
280.92823	76	
280.95305	90	
281.05214	194	1+
281.85504	130	
282.59563	92	
282.87674	70	
285.85130	172	
285.94113	72	
286.85496	360	
286.89725	76	
287.85548	200	
288.84372	70	
289.82894	76	
290.87538	70	
291.85516	196	1+
292.88283	84	
293.10905	178	
293.12455	94	
293.33911	88	
294.11105	68	
294.85507	84	
294.87216	130	
295.87343	112	
295.99271	132	
296.16605	74	
296.93148	74	
297.89299	86	
297.97754	78	
299.03855	78	
299.40589	88	
299.78404	72	
300.06489	84	
300.11787	78	
300.82453	80	
300.89189	68	
302.21708	78	
302.82166	68	
303.48858	112	
304.86597	72	
306.87069	72	
307.43938	84	
307.88741	72	
308.90125	224	1+
309.86421	68	
310.86923	136	
311.88429	134	
312.84801	76	
313.63219	98	
316.29525	74	
317.25038	90	
317.75579	92	
317.93767	72	
321.93892	72	
324.98675	68	
325.66215	74	
325.78629	74	
326.96644	84	
327.77959	74	
328.88088	70	
329.82354	78	
334.82643	72	
336.20516	96	
337.83962	72	
337.89807	68	
338.28207	72	
338.35682	72	
340.15902	84	
340.50350	88	
340.61041	72	
340.83894	78	
END IONS

###FS:    #m/z: 322.93110 #charge 1+
###MS: 94
###MSMS: 95
BEGIN IONS
TITLE=Cmpd 70, +MS2(322.9311), 28.0-35.0eV, 2.0min #95
RTINSECONDS=122.037
SCANS=94-95
PEPMASS=322.93110	2001554
CHARGE=1+
100.02057	68	
124.58251	98	
183.93822	88	
188.87323	72	
192.89403	76	
193.89807	80	
194.83138	74	
197.88350	72	
198.03040	82	
200.85709	80	
202.91775	92	
203.49725	96	
205.94899	424	1+
206.97820	96	
207.94325	224	1+
212.91342	98	
214.83472	68	
214.90072	80	
215.03463	72	
215.42581	78	
215.87452	72	
218.88903	88	
218.90378	72	
219.05418	80	
219.95478	92	
220.88648	166	
222.95450	442	1+
223.82506	72	
223.95884	318	1+
224.82011	70	
224.94357	72	
226.56860	108	
226.87599	92	
227.10888	78	
227.95449	130	
227.97602	112	
228.14641	70	
228.93706	68	
229.90057	90	
230.84545	74	
232.16098	70	
232.95290	80	
234.96654	70	
236.36114	88	
236.89764	72	
237.06016	76	
238.93898	406	
239.78736	174	
240.03033	96	
240.82065	82	
240.94184	1842	
241.94305	1418	
242.06229	74	
242.82516	120	
242.89441	80	
242.94223	4730	1+
243.81103	80	
243.82595	102	
244.04387	74	
244.88453	68	
244.94036	1144	1+
245.87168	72	
246.79257	74	
246.85082	176	1+
246.97530	184	
247.38792	138	
247.88955	68	
248.83978	90	
249.79956	70	
249.83474	98	
249.97611	110	
251.07427	114	
251.92499	68	
252.84225	72	
252.99945	106	
253.82786	82	
254.15767	72	
255.06686	76	
258.08421	78	
258.83409	156	
258.92684	68	
260.83197	196	
261.83193	246	
261.91110	70	
262.83604	180	
263.83545	104	
264.83657	90	
265.96121	68	
266.24721	90	
266.27969	72	
266.83110	78	
268.96317	70	
269.79608	194	
270.79687	206	1+
271.06758	86	
272.36086	84	
272.88586	72	
272.90437	90	
273.39546	100	
275.77830	96	
275.81051	128	
277.11127	74	
277.85082	90	
277.86424	120	
278.02778	68	
278.84106	76	
279.09426	396	
279.91037	76	
280.07368	76	
280.09352	206	
280.11043	88	
280.86781	112	
280.90145	92	
281.86751	86	
283.79316	92	
283.84205	118	
284.05741	88	
284.29171	202	
285.02216	78	
285.84984	70	
286.82440	82	
287.41523	94	
287.85520	68	
287.91019	144	
288.20539	254	1+
288.95790	78	
289.84998	228	1+
291.81644	70	
292.80279	80	
292.99222	72	
293.64195	72	
293.81012	92	
295.82529	70	
295.87010	78	
298.81218	88	
299.17637	68	
299.78598	134	
299.92083	70	
300.80815	204	1+
300.92257	86	
302.96258	84	
303.79858	70	
303.84372	70	
303.88014	72	
305.04989	82	
307.12294	92	
307.79766	192	
307.97793	74	
308.91801	70	
309.76675	68	
309.89245	84	
313.76928	74	
315.71047	68	
315.76471	66	
316.98795	76	
317.98134	78	
318.37085	78	
319.89321	74	
323.89606	68	
324.26314	70	
325.90583	78	
END IONS

###FS:    #m/z: 363.95787 #charge 1+
###MS: 94
###MSMS: 96
BEGIN IONS
TITLE=Cmpd 71, +MS2(363.9579), 28.0-35.0eV, 2.1min #96
RTINSECONDS=122.81
SCANS=94,96
PEPMASS=363.95787	293594
CHARGE=1+
187.93965	78	
189.86251	242	
191.85904	308	1+
200.94756	94	
205.95114	76	
207.40764	98	
207.87372	290	
207.94872	130	
209.87122	80	
209.94422	510	
210.86672	78	
210.88238	204	
212.88043	1314	1+
213.08860	98	
216.88586	94	
216.90437	88	
220.95578	100	
222.95418	480	1+
223.03780	108	
223.93683	98	
224.94966	770	
224.96763	122	
225.88555	76	
226.11450	84	
226.23196	114	1+
226.94769	5536	1+
226.97228	222	
227.06644	86	
227.10753	90	
227.89464	118	
228.89429	274	
228.94224	5144	1+
230.89150	1484	1+
231.97725	84	
232.88416	240	
233.80115	86	
234.88245	156	
237.08106	84	
239.06994	222	
240.05883	96	
240.83287	118	
240.93890	116	
240.96351	424	1+
241.94017	764	1+
242.81968	110	
242.94297	560	1+
242.96046	546	1+
243.82934	92	
244.82484	88	
244.95812	2962	1+
245.60970	84	
245.94789	170	
246.90580	132	
246.95399	2958	1+
246.97646	132	
247.00534	106	
247.04409	86	
247.13040	110	
247.80985	86	
248.80920	232	
248.85348	80	
248.90296	538	1+
250.90002	244	1+
250.97221	264	
251.04494	76	
253.90380	106	
253.99140	92	
254.85307	84	
254.87868	80	
256.41413	78	
256.84484	84	
258.09197	80	
258.83130	80	
258.97356	114	
259.83465	148	
260.11969	86	
260.83050	436	1+
260.92442	82	
261.01183	84	
261.53718	78	
262.97524	244	1+
264.79520	112	
264.82491	100	
265.81473	144	
265.97787	94	
266.81397	254	
266.85457	186	1+
267.13969	98	
267.82433	150	
267.97512	388	
268.80297	150	
268.95723	118	
269.96988	622	1+
270.47558	90	
271.85915	122	
271.91458	90	
274.92465	84	
275.82285	78	
276.86337	120	1+
277.08889	94	
278.05446	82	
278.39443	102	
278.80482	128	
278.84872	156	1+
279.09837	106	
279.80328	146	
280.05228	116	
280.79440	522	
281.00029	78	
281.99539	78	
282.79779	130	
282.86972	134	
283.85246	404	1+
284.82759	348	
285.84349	234	
285.93759	102	
286.85325	142	
286.93636	172	
287.41543	86	
289.87456	194	
290.78581	134	
292.38686	80	
292.85950	78	
293.80619	82	
293.88196	84	
293.92950	92	
294.85529	138	
295.03424	78	
295.86372	84	
296.81117	220	
297.80642	158	
298.80502	1164	1+
300.80488	226	
300.86320	518	1+
300.99315	86	
301.02072	96	
301.80087	122	
302.80755	334	1+
303.85681	514	1+
304.43690	88	
304.81468	114	
305.06564	104	
306.12717	102	
307.00686	86	
308.92957	114	
309.29180	80	
311.12996	76	
311.82557	82	
314.82063	76	
315.82066	114	
316.81428	204	
317.81392	118	
318.81807	78	
320.13877	96	
320.80888	346	1+
322.33808	122	
322.93894	138	
323.02077	94	
323.15387	180	1+
328.20433	88	
332.98886	94	
333.54016	74	
336.07266	76	
336.94896	202	
339.82970	260	
340.94223	118	
343.81521	78	
346.31723	100	
348.27395	86	
349.86617	78	
349.96484	88	
351.94066	74	
352.89036	154	
358.82283	76	
360.76734	84	
361.72671	76	
362.86754	84	
365.17000	92	
END IONS

###FS:    #m/z: 507.84719 #charge 1+
###MS: 94
###MSMS: 97
BEGIN IONS
TITLE=Cmpd 72, +MS2(507.8472), 28.2-35.2eV, 2.1min #97
RTINSECONDS=123.582
SCANS=94,97
PEPMASS=507.84719	160322
CHARGE=1+
214.88318	242	
224.05130	150	
232.89609	166	
238.06370	250	1+
240.07845	206	
246.10418	126	
250.91310	154	
251.87550	124	
259.04686	230	1+
259.85629	156	
260.88793	134	
264.40908	112	
265.09398	226	1+
267.90887	136	
269.04354	114	
272.85546	120	
273.02616	130	
275.07519	156	1+
276.39903	132	
277.85024	126	
278.83437	122	
280.95789	296	1+
285.85822	262	1+
285.87825	216	1+
287.85232	638	1+
289.03538	208	
289.87505	126	
289.91818	112	
290.86681	302	
292.01972	124	
293.11825	120	
293.87345	446	
294.08984	142	
294.87661	436	1+
296.84554	246	1+
298.85592	142	
299.81944	120	
301.84983	284	1+
303.86852	392	
304.44139	116	
304.88306	384	1+
305.81533	168	1+
305.86643	806	1+
307.80707	236	1+
307.88980	298	
308.02532	142	
308.14142	330	
308.87340	726	
309.14600	180	
309.89226	478	1+
310.15839	806	1+
310.87646	130	
311.88625	1992	1+
312.87013	184	
312.99404	120	
313.88118	242	
314.86553	468	1+
314.89567	112	
316.86525	184	
317.87745	134	
323.84863	146	
323.87443	386	
324.86109	180	
324.90051	390	1+
326.88389	1916	1+
328.88159	360	
328.90047	390	1+
330.79633	222	1+
331.89573	448	1+
332.38343	134	
332.77519	118	
332.87653	496	1+
337.88261	360	1+
342.01139	132	
343.76357	124	
344.10124	146	
345.83436	136	
346.75378	284	1+
346.77778	284	1+
346.90297	246	1+
347.75790	238	1+
348.79650	136	
348.83978	146	
349.75786	380	
349.86422	148	
349.89868	202	
350.76551	260	
350.82284	134	
350.88662	112	
351.80717	274	
351.88699	182	
352.85163	332	1+
352.91189	118	
357.36484	228	1+
357.90564	128	
359.39211	142	
359.76082	134	
360.37567	214	1+
365.78658	610	1+
365.84412	118	
366.18469	152	
366.84698	136	
367.70450	420	1+
367.76811	164	
367.84412	130	
368.70800	284	1+
368.89734	162	
368.94826	114	
369.83663	172	
370.80762	196	
370.83410	120	
371.19191	112	
371.79933	134	
372.78471	376	1+
373.83164	140	
374.81640	136	
375.81902	154	
375.84780	112	
376.37842	136	
376.80263	120	
376.87376	118	
380.71748	144	
381.83916	176	
382.72185	118	
383.79061	348	1+
384.38697	240	1+
384.85362	1150	1+
385.77559	158	
385.88804	248	1+
386.82242	338	1+
387.73123	120	
387.84829	308	1+
388.37777	160	
389.20138	260	
390.20732	146	
390.72937	114	
390.79641	112	
390.84108	274	
391.80715	194	1+
391.84711	136	
391.87704	112	
392.34519	190	
392.83064	828	1+
392.85562	120	
393.74967	114	
393.79332	132	
395.86300	394	1+
396.73292	258	
397.76220	144	
397.89884	238	1+
398.72940	366	1+
398.86620	132	
399.31109	138	
399.73014	222	1+
399.85011	598	
402.78333	198	1+
402.86433	910	1+
403.86773	814	1+
405.76092	254	1+
406.73873	460	1+
406.79192	124	
407.81756	208	
407.86899	934	
407.94290	202	1+
408.85953	634	
409.73428	262	
409.86092	428	
410.83985	1128	1+
411.81385	180	
412.72411	154	
412.78744	112	
413.78670	130	
414.86273	146	
415.84026	148	
416.74341	138	
419.73325	134	
420.74185	118	
421.86979	482	1+
423.77458	306	
424.78808	156	
425.75400	1204	1+
425.88340	136	
426.79024	126	
426.86668	1176	1+
427.73257	758	1+
428.84903	406	
429.70082	200	
429.73910	360	1+
429.84865	200	
430.84805	272	
431.33464	114	
431.86914	332	
432.68882	158	
432.88340	222	
439.74251	166	
439.89346	304	1+
444.87364	1670	1+
445.74504	112	
445.75269	146	
445.76570	282	1+
446.87727	158	
447.10054	114	
447.69554	310	1+
447.71399	118	
448.76086	156	
449.88675	206	
450.70779	118	
450.74864	212	1+
450.89062	236	
452.74637	130	
452.77592	156	
455.78542	138	
457.90525	216	
462.88454	750	1+
467.89216	674	1+
469.90518	140	
483.80382	130	
485.90179	526	1+
509.86522	202	
END IONS

###FS:    #m/z: 322.93115 #charge 1+
###MS: 98
###MSMS: 99
BEGIN IONS
TITLE=Cmpd 73, +MS2(322.9312), 28.0-35.0eV, 2.1min #99
RTINSECONDS=127.262
SCANS=98-99
PEPMASS=322.93115	2083024
CHARGE=1+
87.57468	62	
147.54787	66	
165.83148	72	
185.92348	80	
193.01682	74	
195.89387	68	
196.88564	102	
206.95022	78	
207.97750	72	
208.88862	64	
208.94370	70	
209.87843	76	
210.08145	66	
210.89362	88	
212.04724	84	
212.88118	64	
214.12640	78	
215.43109	90	
215.87987	66	
217.01996	72	
217.96509	82	
218.88557	76	
218.96530	72	
220.38661	82	
220.72045	74	
220.88262	270	1+
221.96981	72	
222.04670	66	
223.42514	110	
223.96199	90	
224.01618	76	
226.01099	76	
227.84410	78	
227.93158	70	
230.78973	68	
230.82113	64	
230.84592	86	
230.89036	76	
232.90619	70	
232.99816	92	
233.85908	68	
235.88192	74	
235.95542	72	
236.14616	70	
236.82208	100	
237.79049	96	
238.02921	60	
239.07737	134	
239.83787	94	
240.79123	84	
240.82115	158	
240.94163	1310	
240.96193	74	
241.78925	64	
241.82354	72	
241.94015	4586	1+
241.96880	70	
242.94208	3108	1+
243.82305	272	1+
244.84038	74	
244.85674	216	1+
244.93949	1132	1+
245.83618	112	
246.97616	92	
247.82807	72	
249.82676	70	
252.14379	62	
252.82014	70	
252.90779	120	
254.11254	72	
254.23232	72	
254.90618	66	
254.93535	92	
256.90181	66	
258.83339	268	
258.90063	62	
259.84794	92	
260.51818	94	
260.83464	70	
260.90687	74	
261.16051	80	
261.82744	352	1+
262.82788	250	1+
264.79751	150	
264.87452	76	
264.97470	62	
265.06854	74	
265.12250	68	
266.83657	70	
266.85277	90	
268.24268	96	
269.92434	78	
271.84646	88	
272.44431	64	
272.85453	142	
275.81282	110	
276.42275	86	
276.84986	76	
277.80967	66	
277.94199	108	
278.95578	68	
279.09157	1044	1+
279.80162	70	
279.83839	62	
279.91978	144	1+
280.14273	80	
280.79335	76	
280.83294	88	
281.33385	76	
282.08217	78	
282.89761	72	
283.28154	78	
283.78880	128	
283.84931	66	
284.29481	292	1+
284.87549	228	1+
284.90422	74	
285.01569	70	
288.19886	94	
288.92677	94	
289.81241	62	
289.87580	110	
292.43964	72	
292.81092	70	
292.93731	82	
293.87221	234	1+
296.85398	74	
296.93170	76	
298.34863	72	
298.95997	66	
299.03399	70	
299.86724	84	
299.99021	94	
301.85361	100	
302.00150	76	
302.88743	68	
303.86952	74	
304.02155	66	
304.94702	98	
306.78955	84	
307.90031	70	
308.88577	68	
309.81547	220	
309.89016	62	
310.79356	62	
311.85799	72	
312.89128	66	
313.00407	66	
314.83191	78	
315.84774	64	
316.85879	98	
318.94074	72	
319.03846	76	
319.30258	70	
322.27867	86	
322.81128	74	
322.90311	66	
324.04255	76	
324.21460	72	
324.34047	66	
324.75482	66	
324.89379	68	
326.17632	68	
326.89751	192	1+
END IONS

###FS:    #m/z: 363.95795 #charge 1+
###MS: 98
###MSMS: 100
BEGIN IONS
TITLE=Cmpd 74, +MS2(363.9580), 28.0-35.0eV, 2.2min #100
RTINSECONDS=128.035
SCANS=98,100
PEPMASS=363.95795	308424
CHARGE=1+
72.67831	218	
130.46034	92	
162.94908	90	
183.93629	84	
189.86317	214	
191.85914	288	1+
196.88992	80	
204.07530	86	
204.41393	80	
205.94962	78	
207.87867	84	
207.94921	148	
209.94414	568	1+
211.88758	138	
212.87893	904	1+
213.08411	94	
213.92727	82	
217.90383	92	
219.40880	86	
222.50616	86	
222.95218	186	
223.95293	132	
224.95110	396	
225.12492	116	1+
225.88410	200	
225.94883	286	
225.96457	154	
226.89757	122	
226.94846	4452	1+
226.96885	160	
227.06744	116	
227.40686	80	
227.93084	302	
228.84613	86	
228.89333	194	
228.94303	5132	1+
230.89024	2214	1+
232.88560	210	
233.95860	86	
234.09756	92	
234.87778	120	
234.89902	124	
235.43351	94	
240.03006	86	
240.07763	128	
240.81962	98	
240.93998	456	
240.96282	406	1+
241.89403	84	
241.93924	1118	1+
242.94135	760	1+
242.96111	366	1+
243.82054	114	
243.83919	286	1+
243.85778	82	
244.95878	2942	1+
245.82018	112	
245.94750	224	
246.40126	88	
246.44019	96	
246.80486	96	
246.91656	96	
246.95348	2920	1+
248.80368	338	1+
248.85014	78	
248.90097	818	1+
248.95591	78	
248.98116	114	
250.96777	324	1+
251.63468	82	
251.86464	112	
252.89864	404	1+
253.08314	142	
257.96901	230	1+
258.44503	84	
258.83551	220	
260.45267	92	
260.82945	144	
260.84883	86	
260.91472	102	
260.97068	276	
262.83213	234	1+
262.97736	86	
264.41105	126	
264.85241	206	1+
265.79292	110	
265.82247	80	
266.81437	476	1+
267.85361	140	
267.87859	116	
267.97499	510	1+
268.81095	304	1+
268.96141	106	
269.78314	84	
269.96817	754	1+
270.35642	78	
271.91493	92	
273.79642	150	
273.91439	144	
276.85420	118	
277.42215	86	
277.92317	76	
278.80061	136	
278.84552	186	
279.01144	82	
279.10138	150	
279.79534	86	
279.84819	118	
280.79483	366	
281.09735	100	
281.11413	82	
281.85150	104	
281.98511	80	
282.78884	334	1+
283.82836	146	
284.82988	102	
285.82497	84	
285.84894	544	1+
286.42554	86	
287.97338	94	
289.88048	166	
290.78502	118	
290.88148	98	
292.78825	76	
294.86557	88	
296.80774	152	
298.80493	994	1+
298.86885	330	1+
299.42725	84	
299.62690	88	
299.82473	92	
299.87338	280	1+
300.80592	232	
301.81001	322	1+
301.86259	136	
302.86241	190	
303.85486	262	
304.89089	102	
306.83206	132	1+
307.12722	78	
307.15102	96	
308.05341	80	
308.87506	78	
308.89628	238	1+
308.95273	96	
310.88018	78	
311.13014	138	
312.51318	84	
312.95830	126	
313.11286	80	
314.81906	98	
315.94132	82	
316.81573	220	1+
317.89785	96	
318.00978	80	
318.40810	78	
318.88610	78	
319.81466	94	
321.06287	78	
321.08483	80	
321.82113	138	
321.86966	156	
322.29632	82	
324.81515	158	1+
324.88383	134	
325.85051	88	
325.87603	298	1+
332.90146	78	
334.29409	84	
338.87844	78	
339.80816	90	
339.83390	92	
340.83885	80	
340.95097	136	
342.91191	88	
343.00493	80	
345.82180	76	
354.77975	110	
359.02740	76	
361.36478	154	
363.29284	100	
363.79385	78	
363.81745	112	
363.90421	82	
363.95715	108	
368.38491	84	
END IONS

###FS:    #m/z: 336.94688 #charge 1+
###MS: 98
###MSMS: 101
BEGIN IONS
TITLE=Cmpd 75, +MS2(336.9469), 28.0-35.0eV, 2.2min #101
RTINSECONDS=128.807
SCANS=98,101
PEPMASS=336.94688	54130
CHARGE=1+
85.85018	100	
181.87062	80	
203.95453	78	
205.89666	84	
205.94262	74	
205.95681	92	
207.01542	76	
208.13154	74	
208.89053	70	
210.88273	114	
211.94561	1916	1+
212.88254	196	
213.88037	134	
213.90104	74	
213.94088	726	1+
215.88437	230	
215.89807	102	
215.93893	120	
217.88373	102	
218.82345	76	
221.89245	120	
223.82715	90	
223.97708	116	
224.98143	108	
225.94993	212	1+
226.16976	78	
228.89555	326	
229.95587	2098	
230.84750	76	
230.88870	1572	1+
231.95131	1010	1+
232.06290	80	
233.82660	74	
233.86897	154	
233.89457	70	
234.83276	74	
234.94474	176	
235.86143	68	
237.06017	90	
237.89847	88	
238.85401	68	
239.03825	84	
240.01147	74	
240.13688	88	
240.83855	522	1+
240.96083	78	
241.68807	84	
243.83691	72	
244.48886	86	
245.08829	70	
247.96538	716	
248.90188	394	
248.95413	74	
249.83039	82	
249.95881	188	
250.82700	90	
250.95413	182	
251.83228	132	
251.90754	68	
251.92700	68	
251.97028	762	1+
252.84373	90	
252.97218	624	1+
253.90735	184	
254.90398	74	
254.96504	612	1+
255.88537	88	
256.87018	76	
256.94145	194	1+
257.85155	118	
257.89244	108	
258.84550	268	
258.91304	96	
259.86562	224	1+
260.85577	74	
261.84597	132	
262.86416	74	
263.06109	76	
264.86262	96	
266.85683	92	
267.06144	76	
268.62490	76	
268.84107	590	1+
269.38628	76	
269.87018	72	
270.85867	198	
270.97999	182	
271.08397	68	
271.88250	116	
271.91305	96	
272.84513	70	
272.85802	152	
272.91665	78	
272.96626	98	1+
273.81390	72	
274.86121	106	
275.84129	80	
275.85660	624	1+
276.07414	70	
276.85951	548	1+
277.42592	98	
277.83594	82	
277.92517	68	
278.83397	274	1+
279.10584	138	
280.01953	70	
280.10541	68	
280.84035	146	
281.05852	70	
281.88811	94	
283.42636	70	
284.02193	74	
285.84935	130	
286.80143	70	
286.82667	68	
286.85075	572	1+
287.37980	72	
288.86415	78	
289.41326	76	
289.85246	200	1+
291.07183	98	
292.81114	118	
293.11104	90	
294.00004	78	
294.10926	72	
294.86631	182	
295.77283	70	
295.87155	72	
297.38446	78	
298.81109	76	
299.06204	92	
299.14035	76	
299.79062	102	
299.84802	68	
299.86982	110	
299.89798	92	
300.87353	80	
300.91148	72	
307.05394	100	
307.82500	86	
307.87560	100	
308.93981	72	
309.86298	80	
310.86957	122	
311.73468	70	
311.85108	112	
312.87359	76	
314.09564	68	
314.80099	72	
314.87717	82	
315.88256	70	
317.33976	72	
317.81019	70	
319.83404	68	
321.89914	68	
327.29085	74	
328.41798	86	
331.17853	74	
331.81566	72	
334.14599	80	
336.12632	70	
336.76440	82	
338.25049	70	
340.60093	78	
340.80032	84	
340.88364	102	
341.38092	102	
341.41036	76	
END IONS

###FS:    #m/z: 322.93097 #charge 1+
###MS: 102
###MSMS: 103
BEGIN IONS
TITLE=Cmpd 76, +MS2(322.9310), 28.0-35.0eV, 2.2min #103
RTINSECONDS=132.472
SCANS=102-103
PEPMASS=322.93097	2059138
CHARGE=1+
74.18186	84	
153.26928	90	
185.92860	80	
190.92949	68	
192.88899	74	
196.85710	84	
196.88395	136	
199.89073	64	
201.04826	136	
205.40014	82	
205.94817	134	
206.93231	92	
209.84984	66	
209.90701	78	
210.03504	72	
210.37838	78	
211.89435	132	
212.04009	72	
216.39286	78	
216.90411	76	
218.92521	98	
219.05999	86	
220.08993	72	
221.94993	86	
222.95517	74	
223.95674	166	
224.04217	72	
225.16844	68	
227.92957	168	
227.95937	80	
227.97173	64	
228.92839	84	
230.83383	144	
230.88829	62	
234.16849	130	
235.90265	84	
238.02450	138	
238.94172	90	
239.07320	72	
239.78504	128	
239.90274	82	
239.96351	90	
240.82447	66	
240.90092	86	
240.94089	1596	
240.97455	64	
241.78791	70	
241.93940	4088	1+
242.82331	110	
242.94160	2964	1+
243.20818	84	
243.82087	122	
244.82291	224	
244.94002	672	1+
245.90216	106	
246.44152	80	
247.24620	84	
247.85784	64	
249.01789	72	
250.17008	78	
250.89147	88	
251.56097	78	
252.08113	72	
253.03746	66	
253.06673	76	
254.80032	80	
254.87103	92	
254.91978	86	
255.99350	74	
256.03557	146	
256.89293	70	
257.79982	76	
258.89145	72	
259.89199	80	
260.34048	82	
260.83185	116	
260.85728	80	
261.83258	108	
262.80409	68	
262.83385	74	
262.85401	64	
263.97998	74	
264.05211	68	
265.08664	136	
265.45044	76	
266.85070	70	
266.87063	78	
266.92505	104	
267.80690	70	
268.91463	84	
271.84828	78	
272.91213	66	
273.79465	166	
274.85917	68	
275.37025	86	
275.54580	78	
275.81185	78	
275.83727	82	
276.85425	106	
276.89692	80	
278.09532	82	
278.96583	74	
279.09209	800	1+
279.21059	92	
279.78739	70	
279.91459	84	
281.06009	70	
281.96705	68	
282.08322	66	
282.27420	118	
284.13364	66	
284.29313	346	1+
284.85880	90	
284.91449	78	
285.00567	66	
285.82526	72	
288.90370	80	
289.17489	76	
289.87530	64	
291.80793	110	
292.86908	328	1+
293.15428	64	
293.85307	110	
296.91619	86	
297.43308	82	
297.85471	72	
298.84931	98	
300.78217	116	
301.01000	66	
301.41272	80	
301.85030	76	
303.87147	114	
307.80139	206	
307.89001	124	
308.15876	68	
309.92882	74	
310.87107	120	
312.80851	64	
313.03235	64	
313.38894	114	
314.80985	78	
314.85882	62	
314.87875	74	
315.09349	66	
315.90212	80	
316.09442	98	
317.75793	82	
317.86279	66	
323.14989	114	
323.17186	70	
323.85221	66	
324.88866	66	
325.89719	70	
327.12638	90	
327.19304	88	
327.26398	72	
END IONS

###FS:    #m/z: 340.94175 #charge 1+
###MS: 102
###MSMS: 104
BEGIN IONS
TITLE=Cmpd 77, +MS2(340.9418), 28.0-35.0eV, 2.2min #104
RTINSECONDS=133.244
SCANS=102,104
PEPMASS=340.94175	741706
CHARGE=1+
190.94689	100	
199.89241	86	
201.07475	104	
208.96039	92	
210.52470	74	
210.93981	124	
212.90615	146	
213.87981	190	
213.94039	432	1+
215.88900	310	
215.93723	144	
220.87382	84	
222.00481	92	
222.94901	94	
223.55700	90	
223.88420	112	
223.95570	88	
225.93534	110	
226.85198	102	
226.94900	102	
228.94608	136	
230.90342	74	
230.94820	84	
231.88952	140	
231.90461	100	
231.95332	466	
233.39363	88	
233.87204	74	
233.90059	232	
233.95217	146	
235.13595	100	
235.89505	104	
236.12148	88	
236.88642	70	
238.80072	86	
239.78906	110	
239.81906	76	
240.09696	70	
240.46782	132	
240.96918	80	
241.84195	332	1+
241.89626	88	
242.85579	86	
243.82724	72	
243.84673	240	1+
243.87732	116	
244.83931	76	
245.83548	116	
245.87580	124	
245.92336	82	
248.85706	76	
249.96459	122	
250.84896	212	1+
250.91464	70	
250.95764	84	
251.96156	172	
252.11833	70	
253.94073	74	
254.16366	74	
254.84539	74	
254.96458	186	
255.80677	88	
255.96381	74	
256.07819	70	
256.21339	72	
256.26861	148	
256.85099	80	
256.89876	228	1+
256.96416	264	1+
257.07699	98	
257.41377	76	
258.85003	792	1+
259.85360	456	1+
259.89221	86	
259.93376	72	
260.33976	76	
260.83653	396	1+
262.84405	92	
262.92770	82	
262.96615	120	
263.33996	82	
263.85727	94	
264.80281	106	
264.86236	84	
265.01460	72	
266.89273	98	
268.84177	228	
269.11415	88	
269.46661	106	
269.83403	264	1+
269.84840	112	
270.39467	72	
271.02102	82	
271.17162	76	
271.79599	88	
272.93164	230	
273.79141	72	
274.86188	82	
274.87749	70	
275.69250	92	
275.84106	70	
276.85975	524	
277.86477	344	
278.84699	566	
279.15280	84	
279.34998	108	
279.85190	288	
281.84561	244	1+
281.90880	72	
286.76354	76	
287.15340	88	
288.20686	96	
290.80622	88	
292.49824	108	
292.86404	124	
293.07621	72	
294.86235	172	
294.92282	74	
295.42064	84	
295.86897	82	
296.85590	74	
296.87631	80	
296.89157	74	
297.03755	76	
297.79551	76	
297.87802	78	
299.87039	116	
300.82689	78	
301.87552	122	
303.18686	84	
308.81414	78	
310.87839	72	
312.95407	88	
313.87578	76	
314.39176	94	
315.23709	82	
315.89439	122	
317.15827	80	
320.82515	92	
321.97651	92	
322.02733	70	
322.94904	74	
323.09707	70	
324.75418	74	
328.18871	72	
328.82103	114	
329.29282	82	
329.80351	72	
329.86870	132	
330.81327	220	
333.73311	88	
338.28183	76	
338.76666	108	
339.08012	100	
339.76067	78	
341.37165	78	
343.35965	70	
343.40314	78	
344.83173	82	
345.18017	74	
345.26950	80	
END IONS

###FS:    #m/z: 363.95782 #charge 1+
###MS: 102
###MSMS: 105
BEGIN IONS
TITLE=Cmpd 78, +MS2(363.9578), 28.0-35.0eV, 2.3min #105
RTINSECONDS=134.017
SCANS=102,105
PEPMASS=363.95782	294540
CHARGE=1+
185.08870	86	
189.86275	202	
191.86030	88	
194.88941	78	
195.94525	80	
200.84669	84	
205.87746	128	
207.87470	162	1+
209.94322	668	1+
212.50502	82	
212.88092	1008	1+
213.08363	82	
213.94310	124	
214.89608	326	
218.90915	92	
219.62535	78	
220.95940	82	
222.74442	86	
222.95194	378	1+
223.97426	108	
224.90098	82	
224.95008	650	1+
226.88496	138	
226.94782	4616	1+
228.89135	160	
228.94283	5846	1+
229.89131	82	
230.88965	1510	1+
232.86807	86	
232.88696	368	
233.56527	94	
234.88242	128	
235.84998	122	
235.93099	100	
238.00095	88	
238.43313	78	
238.92613	78	
239.06865	148	
240.83720	106	
240.94112	408	1+
241.96422	128	
242.82085	78	
242.94206	686	1+
242.95844	476	1+
243.82064	286	1+
244.12814	136	
244.95697	2676	1+
245.81080	164	1+
245.94343	176	
246.40895	108	
246.44377	98	
246.95373	2618	1+
248.08118	146	
248.80592	178	
248.84716	114	
248.89898	538	1+
250.79685	108	
250.96987	132	
253.90435	378	1+
253.95534	120	
254.87077	100	
255.14224	120	
255.84788	190	1+
255.90195	80	
256.10712	78	
258.97837	82	
259.84629	174	
260.83463	162	
260.93447	82	
260.97208	216	
261.83199	122	
262.82322	166	1+
264.85714	86	
264.87570	84	
265.81648	126	
265.98079	86	
266.81137	688	1+
266.85477	192	
267.97179	660	1+
268.49228	82	
269.20259	78	
269.86754	112	
269.88150	84	
269.98675	86	
270.19076	88	
270.79873	86	
271.07985	80	
271.86257	128	
272.16913	136	
272.44409	80	
272.84420	118	
272.96120	78	
273.85955	176	1+
275.93308	112	
276.90994	106	
278.84765	132	
279.10738	176	
279.35392	88	
280.79417	906	1+
280.82013	288	1+
281.11436	120	
281.82287	222	1+
281.85719	268	1+
281.98500	78	
282.19352	78	
283.06772	78	
283.09876	162	
283.37031	82	
283.78934	120	
284.82189	490	1+
284.85162	84	
285.55965	98	
285.82432	354	1+
285.84483	250	
285.89564	104	
286.42332	82	
289.03939	94	
290.86469	326	1+
291.99558	118	
293.12855	106	
293.85127	108	
294.90561	86	
294.92492	104	
295.03657	88	
296.11739	80	
297.38443	78	
297.81153	310	
298.07958	92	
298.80617	408	
298.87199	98	
298.96603	78	
299.77346	88	
299.81010	346	
300.79848	144	
300.89205	84	
301.80825	130	
301.86408	154	
302.85943	614	1+
303.79457	78	
303.85768	408	1+
304.80741	110	
307.00030	78	
307.84135	84	
310.87424	126	
311.43080	100	
311.57191	98	
312.63054	90	
312.87579	96	
314.10353	80	
314.81865	284	
316.81674	146	
317.82130	78	
318.18842	84	
318.58593	84	
318.93626	80	
319.81184	136	
320.91775	92	
321.42377	86	
321.82064	504	1+
321.86699	216	
322.10008	80	
322.14603	80	
322.92836	206	
326.87193	202	
328.88757	120	
329.87029	78	
334.72647	100	
335.16409	78	
336.95175	78	
337.94922	116	
338.87614	298	1+
339.83256	152	
339.84953	84	
339.97355	78	
340.84566	88	
340.94139	262	
341.26741	102	
342.18211	84	
342.90443	104	
348.75681	192	1+
356.77408	82	
363.86679	98	
363.90870	90	
368.83427	130	
END IONS

###FS:    #m/z: 340.94200 #charge 1+
###MS: 106
###MSMS: 107
BEGIN IONS
TITLE=Cmpd 79, +MS2(340.9420), 28.0-35.0eV, 2.3min #107
RTINSECONDS=137.677
SCANS=106-107
PEPMASS=340.94200	741600
CHARGE=1+
159.88642	100	
189.86179	80	
190.95141	204	1+
192.88868	90	
192.92670	130	
193.92372	76	
196.02076	82	
200.83799	88	
205.95075	300	1+
205.97061	80	
209.94594	74	
210.93913	264	1+
212.88249	468	1+
213.93823	508	1+
214.88059	290	1+
215.93687	274	
217.88298	212	
217.92021	90	
218.45120	90	
221.89256	120	
221.96836	78	
222.95077	104	
222.98834	86	
223.96292	76	
226.94799	154	
228.96078	86	
230.83618	80	
230.88765	466	1+
230.91464	84	
231.95230	388	1+
233.87020	106	
233.94994	258	1+
238.96027	74	
239.80185	82	
239.90504	122	
240.96621	82	
241.84916	104	
242.41211	88	
242.84292	100	
243.82810	78	
243.85061	82	
243.95977	76	
244.84145	82	
246.97790	78	
247.97249	78	
248.11391	80	
249.91970	76	
249.96460	90	
249.98089	110	
251.51068	74	
251.89991	90	
252.40903	80	
252.79913	84	
252.85587	74	
252.96184	92	
253.05866	86	
253.36167	78	
253.83853	74	
254.81175	76	
254.90898	136	
255.95208	74	
255.96796	80	
256.26843	124	
256.53969	100	
256.78776	84	
256.80758	78	
257.79824	120	
257.81113	86	
258.84416	298	
258.86573	76	
258.96668	102	
259.85982	92	
259.89203	74	
259.96937	92	
260.83555	208	
260.85626	94	
260.98240	74	
261.53974	100	
261.84898	108	
262.43622	88	
263.88163	194	
264.11162	76	
264.90658	82	
265.43048	80	
265.83086	114	
266.18938	78	
266.85743	86	
267.86500	124	
268.84180	300	
268.86244	92	
270.82622	112	
270.84086	80	
271.92406	122	
272.93757	190	
272.98160	120	
273.86892	84	
274.87355	172	
275.81092	156	
275.86359	166	
275.95537	90	
276.04524	86	
276.42277	80	
276.85619	748	1+
277.43037	90	
277.92849	160	
278.84474	580	1+
278.96209	92	
279.09071	128	
279.86255	194	
280.86940	210	1+
281.42869	94	
281.85906	84	
282.04722	78	
282.35829	76	
282.83322	74	
282.99438	86	
284.15000	92	
284.90612	100	
285.05744	80	
285.43096	74	
285.88545	88	
289.78901	150	
290.84372	74	
291.88341	82	
293.87541	74	
294.86578	222	
295.85323	76	
295.97576	94	
296.85708	96	
297.33137	86	
297.79111	80	
297.82835	108	
297.86535	86	
297.91173	92	
299.42489	74	
300.87678	108	
302.94652	178	
304.92772	74	
305.93414	92	
306.93576	80	
307.00479	96	
307.79596	132	
307.85939	110	
309.87288	90	
310.08469	106	
310.18616	86	
310.87461	78	
311.80280	80	
312.37435	90	
314.57649	88	
315.82143	94	
316.72995	78	
322.88768	82	
323.88543	76	
328.89892	74	
329.75608	140	
333.83173	78	
336.78392	88	
338.13539	90	
339.85581	92	
341.76542	112	
342.91653	74	
END IONS

###FS:    #m/z: 507.84762 #charge 1+
###MS: 106
###MSMS: 108
BEGIN IONS
TITLE=Cmpd 80, +MS2(507.8476), 28.2-35.2eV, 2.3min #108
RTINSECONDS=138.449
SCANS=106,108
PEPMASS=507.84762	159332
CHARGE=1+
196.01666	266	1+
214.02490	164	
222.97542	116	
232.89683	200	
248.12444	186	
250.89531	124	
250.91026	252	1+
251.42651	110	
252.12223	102	
255.06512	118	
258.87638	184	
260.87955	112	
263.06103	102	
265.08648	140	
272.85660	276	
272.88413	106	
273.85771	132	
275.84590	198	1+
284.81237	104	
285.79423	116	
287.85033	730	1+
287.89599	214	1+
289.87954	396	
290.13137	246	1+
290.86529	122	
291.87832	250	
292.87286	970	1+
292.89617	166	
293.87438	812	1+
296.85106	272	1+
297.80213	310	1+
301.84990	212	
301.87194	160	
303.87109	534	1+
305.86275	938	1+
306.13631	114	
307.85745	118	
307.88865	232	
308.14211	378	
308.87303	514	1+
309.14685	208	
309.79619	118	
309.88961	170	
310.15749	458	1+
311.88281	1724	1+
313.90398	106	
314.86816	664	1+
315.37333	150	
316.86531	120	
317.77236	124	
317.82916	282	1+
318.85787	120	
318.88567	222	
320.98045	124	
321.87602	126	
322.86175	132	
322.88744	122	
323.87242	142	
324.86095	324	
325.38080	104	
325.90229	282	
325.99263	108	
326.88160	1936	1+
327.16349	118	
330.81332	120	
330.88947	142	
332.75701	202	1+
332.87648	602	1+
332.90543	104	
333.05502	108	
335.82247	118	
336.79663	148	
336.82121	132	
337.71657	108	
337.80922	146	
337.82556	224	1+
337.88025	584	1+
338.00501	176	1+
338.88395	360	1+
340.90840	160	
341.82124	108	
343.76837	304	1+
345.82179	268	1+
347.78005	282	
348.72115	192	1+
348.78292	242	
348.81484	102	
348.84748	138	
349.76754	170	
349.80695	230	
350.76313	370	1+
350.83408	290	
350.88728	552	1+
351.99943	106	
353.84237	356	1+
353.91537	122	
354.81003	228	1+
355.78599	116	
355.89176	184	1+
358.78948	202	
364.86197	120	
365.76789	118	
365.78984	626	1+
366.18351	182	
366.84111	248	
367.70819	338	1+
367.76760	596	1+
367.90798	136	
368.83471	334	1+
370.80799	112	
372.77843	224	1+
372.81997	114	
374.80362	106	
375.82124	162	
376.76753	228	1+
377.79819	150	
377.89632	130	
379.72593	116	
379.76130	158	1+
380.71889	108	
381.84318	194	
383.71450	156	
383.82783	118	
384.84955	1108	1+
385.77892	168	
385.90097	110	
386.78458	110	
387.42455	116	
387.85210	250	1+
389.20182	114	
389.85352	524	1+
389.88643	120	
390.78985	154	
390.84009	224	
391.80130	334	1+
391.84158	174	
392.07055	144	
392.82568	378	
398.73092	316	
398.77504	140	
399.73037	228	
399.80354	150	
399.85504	556	1+
403.87174	572	1+
405.76286	222	1+
405.86003	120	
406.02529	132	1+
406.79278	214	
407.74186	464	1+
407.78227	198	
407.86837	568	
408.74546	330	1+
408.76947	108	
408.85187	856	1+
408.86947	344	
409.71980	262	
409.86743	204	
410.33239	116	
410.72936	986	1+
410.83928	842	1+
411.73432	734	1+
412.21830	118	
412.83944	202	
413.07508	102	
413.87217	128	
415.83950	108	
417.73366	108	
417.82099	108	
417.86087	114	
418.03809	194	1+
421.77962	104	
421.88431	114	
422.72980	134	
422.87988	286	
423.37356	132	
423.77599	236	
423.86945	638	1+
424.77082	302	
425.75082	974	1+
426.69882	240	1+
426.86484	770	1+
427.73748	716	1+
427.92745	118	
428.84901	1074	1+
428.88196	450	1+
429.69961	194	
429.73927	132	
430.74248	210	
431.85813	394	1+
432.85852	372	1+
434.88733	304	1+
439.89521	442	1+
440.73742	114	
441.78555	114	
442.84327	120	
443.19387	138	
443.77233	210	
444.87250	1848	1+
445.14404	214	1+
445.72272	134	
445.74980	174	
446.74552	350	1+
446.79219	182	
447.69095	140	
447.71488	556	1+
447.79127	176	
448.77862	188	
448.90218	182	
449.87955	382	1+
450.74851	298	1+
450.88165	328	1+
457.90736	262	1+
462.88426	466	1+
464.80344	160	
464.89440	114	
465.70713	188	
465.73143	106	
466.73067	128	1+
467.70887	150	
467.88981	490	
468.89362	232	
469.88408	148	
470.72635	154	1+
474.78930	104	
485.90044	700	1+
485.92602	120	
509.65378	106	
END IONS

###FS:    #m/z: 336.94706 #charge 1+
###MS: 106
###MSMS: 109
BEGIN IONS
TITLE=Cmpd 81, +MS2(336.9471), 28.0-35.0eV, 2.4min #109
RTINSECONDS=139.221
SCANS=106,109
PEPMASS=336.94706	54546
CHARGE=1+
67.61197	90	
108.88742	88	
182.86165	86	
198.87460	68	
209.94592	144	
210.88370	96	
210.90432	74	
211.04502	84	
211.88618	92	
211.94468	1704	
211.97202	78	
212.03353	114	1+
212.87793	910	1+
213.94085	790	1+
214.89382	72	
215.88772	154	
215.93581	226	
216.88434	68	
217.88156	118	
220.87933	76	
222.84897	72	
222.91486	100	
226.39525	76	
226.90931	68	
227.95203	66	
228.85721	68	
228.89266	144	
228.94661	78	
229.01733	90	
229.95584	1798	
230.89000	1124	1+
230.91434	66	
231.95101	246	
232.02413	74	
232.83113	74	
232.85945	74	
232.95229	164	
233.82506	78	
233.89744	192	
233.94750	108	
235.42972	84	
235.83863	74	
236.80691	72	
236.82223	94	
237.06208	72	
237.10380	76	
237.86299	142	
237.91636	88	
239.79434	72	
241.84701	84	
244.86173	102	
246.90736	156	1+
246.97006	76	
247.96734	612	1+
248.89781	180	
249.07796	72	
249.93513	102	
250.19183	84	
250.95181	216	
250.98739	130	
251.83754	314	1+
251.96834	72	
252.14929	70	
252.97112	924	1+
253.05675	76	
253.83904	122	
253.90752	194	
254.90621	78	
254.96668	336	1+
255.07880	82	
255.90778	264	1+
256.27063	72	
257.84819	510	1+
257.89682	90	
258.85080	384	1+
258.93907	90	
259.83014	100	
259.96340	66	
260.83425	188	
261.88758	78	
262.82877	90	
263.01335	72	
264.87847	80	
265.08440	78	
265.92466	98	
266.86070	90	
267.83955	128	
268.84081	728	1+
269.84143	426	1+
269.89172	90	
270.98176	72	
271.84866	68	
271.92273	72	
272.85111	92	
272.87203	76	
273.11975	68	
273.86681	74	
273.96432	68	
275.91667	66	
276.00055	70	
276.85968	116	
276.89656	88	
277.83204	178	
277.86607	98	
278.83603	742	1+
278.86775	70	
278.90273	96	
278.94824	72	
279.10156	70	
279.83836	424	1+
279.86117	106	
280.10378	72	
281.79320	80	
281.83695	212	1+
281.89836	68	
282.81231	106	
284.16038	78	
285.85204	178	
286.84929	578	1+
286.88058	72	
287.54647	74	
287.85064	424	1+
288.81473	92	
288.90576	80	
290.96520	88	
292.85896	110	
292.88285	136	
293.10478	98	
293.79994	78	
294.87302	76	
295.86599	92	
295.97124	122	
295.99521	106	
296.10052	100	
296.98574	104	
297.80793	66	
298.35105	66	
299.06179	88	
299.83523	78	
299.86917	190	1+
299.91813	74	
303.89919	68	
305.79803	70	
305.81787	66	
306.75931	112	
306.89559	126	
308.34871	90	
308.37003	78	
308.88819	68	
312.36124	92	
313.88657	120	
317.39042	102	
317.86955	72	
319.12303	74	
319.89334	78	
320.84529	106	
321.40025	76	
322.76128	70	
324.88235	74	
324.89856	70	
325.89266	112	
326.85093	66	
328.08634	100	
329.11956	74	
331.88639	162	
335.79160	76	
338.22804	68	
338.93970	72	
338.97821	66	
341.71916	72	
END IONS

###FS:    #m/z: 340.94199 #charge 1+
###MS: 110
###MSMS: 111
BEGIN IONS
TITLE=Cmpd 82, +MS2(340.9420), 28.0-35.0eV, 2.4min #111
RTINSECONDS=142.893
SCANS=110-111
PEPMASS=340.94199	722444
CHARGE=1+
183.69836	72	
184.84006	74	
188.93767	80	
189.86349	84	
190.94984	386	1+
192.92721	112	
197.89005	112	
197.95972	84	
199.86472	92	
205.95032	112	
208.93905	84	
209.86438	74	
209.97824	90	
210.93852	116	
211.04858	90	
212.87873	382	1+
213.94126	780	1+
214.89197	266	1+
215.93704	234	
217.94176	74	
219.89569	136	
222.83628	78	
222.97806	72	
223.93715	78	
224.90123	116	
225.00236	80	
226.01332	76	
226.95356	80	
227.83700	138	
228.94673	232	
229.39267	82	
229.84364	86	
230.88982	382	1+
231.83561	86	
231.87468	72	
231.95073	1132	1+
232.07695	72	
233.94899	174	
235.95000	76	
236.90330	110	
237.06495	120	
238.84078	160	
239.84106	124	
239.92456	130	
239.95259	104	
240.83377	192	
240.90212	82	
241.84397	672	1+
242.05316	74	
242.12539	94	
243.83744	460	1+
244.51998	90	
244.88269	118	
244.91366	74	
244.95329	132	
246.09867	90	
248.80850	74	
248.83193	92	
251.96225	74	
252.47506	94	
253.16225	84	
253.85640	86	
254.09296	78	
254.79991	128	
254.90492	108	
254.97464	132	
255.07668	188	
256.85023	74	
256.86761	88	
256.91573	120	
256.96861	74	
257.83540	72	
257.90070	94	
258.84529	312	
259.82885	72	
259.86607	140	
259.91646	110	
259.95570	208	1+
260.83377	424	1+
260.85356	426	1+
261.02168	78	
261.83655	282	1+
261.89051	126	
263.83090	196	1+
265.08470	76	
267.00314	74	
267.84099	364	1+
268.14208	90	
269.80057	136	
270.78849	74	
270.80678	116	
270.83117	78	
270.85234	122	
270.93219	78	
271.80795	80	
271.84327	124	
272.92589	88	
273.85849	312	1+
273.92357	126	
274.86073	264	1+
274.89619	152	
275.00262	78	
276.43284	74	
276.85703	368	
276.99069	74	
277.86093	410	
278.84402	516	
278.86651	232	
278.89024	82	
279.85819	194	
279.96456	100	
280.84104	308	1+
281.86222	208	1+
281.92927	100	
281.99973	72	
282.89710	74	
283.16358	72	
283.90811	76	
284.80910	82	
284.85759	136	
287.40485	78	
287.85353	100	
288.19935	142	
288.80669	82	
289.79334	138	
290.79562	74	
290.85067	174	1+
291.40337	94	
291.78668	94	
294.82778	76	
294.85675	88	
295.88223	128	
296.85169	72	
296.87715	82	
296.97360	98	
297.87384	152	
298.31299	72	
298.87174	116	
298.89464	110	
299.13809	76	
299.87761	110	
300.84475	142	
300.87807	74	
301.02320	76	
301.85405	178	1+
303.09398	74	
303.95269	78	
305.15933	84	
305.38254	80	
305.44056	80	
307.88601	82	
310.88600	170	
311.87856	176	
312.95393	76	
315.76895	86	
315.87608	98	
322.03736	76	
324.89605	82	
325.00207	80	
325.23927	76	
327.85976	72	
327.89860	136	
328.81849	82	
328.92775	76	
332.08198	86	
333.73304	86	
333.78264	80	
335.13664	104	
340.88193	72	
343.77654	88	
END IONS

###FS:    #m/z: 507.84751 #charge 1+
###MS: 110
###MSMS: 112
BEGIN IONS
TITLE=Cmpd 83, +MS2(507.8475), 28.2-35.2eV, 2.4min #112
RTINSECONDS=143.665
SCANS=110,112
PEPMASS=507.84751	149712
CHARGE=1+
196.01500	374	
199.39767	108	
214.88870	334	1+
224.97579	232	
242.88689	136	
251.10337	162	
255.78510	122	
260.88630	156	
261.87755	140	
266.16822	280	
267.93494	112	
269.92289	122	
270.81377	104	
273.88796	154	
276.79696	154	
276.93595	104	
280.10656	142	
280.78544	136	
280.86457	146	
280.95012	188	1+
282.12041	128	
282.79430	120	
282.90888	108	
287.85407	442	
288.87289	248	
288.89082	140	
289.88219	198	
290.88485	134	
291.86532	126	
291.88319	128	
292.89546	110	
293.87492	322	
294.87367	174	
294.91720	254	1+
296.85319	148	
297.84556	154	
297.96109	144	
298.85504	108	
303.87350	422	1+
303.90149	164	
305.82451	172	
305.86431	508	1+
307.87443	122	
307.89449	246	
308.14337	918	1+
308.87140	908	1+
308.89391	148	
309.89057	678	1+
309.99213	202	1+
310.16000	326	1+
311.88233	1460	1+
312.34623	106	
314.86914	280	
315.87237	140	
315.88944	144	
316.86888	128	
317.87360	114	
317.89364	206	1+
319.86848	324	1+
319.97371	120	
320.82437	260	1+
321.82721	168	1+
322.86184	464	1+
322.89571	138	
325.86139	174	
326.88365	1498	1+
327.39754	124	
328.37600	286	1+
328.88330	178	
329.38130	202	1+
329.75014	184	1+
329.89854	102	
330.08915	106	
330.82832	184	
331.97387	144	
332.01675	172	1+
332.87782	372	
332.93824	172	
333.87506	452	1+
335.82245	104	
337.88251	180	
339.87809	106	
340.40624	156	
343.86743	140	
344.85666	224	1+
345.78186	170	
346.77222	540	1+
346.82115	106	
347.77634	462	1+
347.89075	170	1+
348.17221	144	
348.81322	116	
348.84064	328	1+
349.75659	700	1+
349.88039	432	1+
350.88522	360	1+
351.03492	110	
351.77982	162	
351.92497	518	1+
353.77536	232	1+
353.85031	168	
354.84493	102	
355.88910	200	
357.77938	158	1+
357.79351	118	
358.75994	238	1+
358.87848	120	
365.76388	184	1+
366.18749	210	
366.41741	128	
366.78794	280	
367.18523	112	
367.71242	314	1+
367.76956	282	
368.84656	156	
368.89217	164	
369.80095	158	1+
369.83442	150	1+
371.04347	120	
371.72564	112	
371.86976	180	1+
372.84400	134	
373.72281	120	
373.90949	120	
374.81765	338	1+
375.76293	150	
376.78609	142	
378.73375	356	1+
380.77842	116	
381.86278	120	
382.82478	136	
383.78099	176	
384.74244	230	1+
384.85228	624	1+
385.78380	172	
387.76834	182	
388.80012	180	1+
388.83283	132	
389.20049	300	
389.71790	156	
389.77776	310	1+
390.77868	230	1+
390.84057	372	
391.84068	216	
392.82847	438	
392.86533	122	
392.91580	112	
393.74766	122	
393.86035	106	
395.83221	108	
398.72578	494	1+
398.77562	200	1+
398.86989	204	
399.85181	252	
400.74572	236	1+
401.78846	176	1+
402.86291	586	1+
403.86699	338	1+
404.05634	106	
404.75990	430	1+
405.76365	374	1+
405.86246	146	
407.74709	200	
407.87019	732	
408.77328	144	
408.85348	332	
409.72157	144	
409.79054	138	
409.82722	110	
409.85904	300	
410.71884	116	
410.73867	108	
410.83703	770	1+
412.69710	160	
412.72952	112	
412.83360	200	
412.85461	174	
415.89142	116	
416.74301	246	1+
416.77343	104	
417.85913	242	1+
421.88071	204	
422.81001	128	
422.82573	268	1+
422.87741	128	
423.07382	134	1+
423.78101	174	
423.87606	118	
424.79767	198	
425.75370	792	
426.76494	398	
426.86227	704	1+
427.74256	1186	1+
428.85011	976	1+
428.89175	112	
429.68169	118	
429.79837	240	1+
429.88097	222	
430.72925	148	
430.85607	266	
431.68183	126	
431.84426	166	
431.87236	272	
432.69324	228	1+
432.86004	406	1+
439.89942	224	
440.89861	142	
444.87434	954	1+
445.72063	180	
445.74191	486	1+
446.88140	222	
447.71055	446	1+
447.74814	204	1+
448.77384	282	1+
449.69890	192	
449.88099	426	1+
450.75298	356	1+
450.90478	122	
457.90271	126	
460.89173	108	
462.88424	644	1+
467.71337	270	1+
467.88849	948	1+
468.14754	106	
475.72102	122	
485.90500	274	1+
END IONS

###FS:    #m/z: 336.94682 #charge 1+
###MS: 110
###MSMS: 113
BEGIN IONS
TITLE=Cmpd 84, +MS2(336.9468), 28.0-35.0eV, 2.4min #113
RTINSECONDS=144.437
SCANS=110,113
PEPMASS=336.94682	53532
CHARGE=1+
120.11965	92	
189.96000	68	
192.88724	72	
194.12232	76	
194.93418	72	
198.95409	72	
200.88659	74	
206.92872	72	
209.93707	72	
210.37685	82	
210.88312	114	
210.89917	72	
211.94558	1148	1+
212.09729	72	
212.88041	746	1+
213.90635	66	
213.94152	584	1+
214.87897	224	1+
214.89619	74	
217.88282	244	1+
222.97773	160	1+
225.83943	86	
226.95716	72	
228.04806	68	
228.50466	90	
228.84263	86	
228.89488	128	
228.93748	68	
229.95598	1676	
230.89009	1254	1+
231.84115	84	
231.95326	336	
232.88747	66	
232.95397	174	
233.89738	208	
235.82774	124	
236.17638	72	
237.07156	74	
237.85128	68	
238.83294	88	
239.15021	72	
239.90342	102	
240.83451	70	
240.85675	90	
240.96710	90	
241.84423	94	
244.09554	94	
245.36518	84	
245.85216	98	
245.89643	86	
246.87541	92	
247.96607	364	1+
248.89690	262	1+
249.93917	76	
250.83043	220	
250.95285	164	
251.06943	132	
251.83095	368	1+
251.96217	72	
252.84757	176	
252.86740	66	
252.95489	166	
252.97264	930	1+
253.90592	300	1+
254.96735	652	1+
256.00111	72	
256.78764	68	
256.88818	78	
256.90508	152	
257.43916	80	
257.83225	100	
257.85090	146	
257.86884	72	
258.84870	136	
258.88739	72	
259.85393	220	
261.83336	88	
261.90320	92	
262.93934	66	
263.07912	78	
263.83496	194	1+
264.86659	70	
265.02661	74	
265.80869	76	
267.84509	78	
268.83822	512	1+
269.08396	72	
271.92152	164	
272.13392	70	
272.87575	72	
272.90693	66	
272.98751	66	
273.90132	110	
275.06068	74	
275.87013	146	
275.90829	66	
275.93103	96	
275.97025	96	
275.99446	70	
276.81074	70	
276.85967	294	
276.93762	90	
277.78024	82	
277.85133	116	
277.88102	278	1+
278.11768	94	
278.83557	130	
279.86334	78	
280.85614	84	
280.91391	72	
283.78991	68	
283.83990	70	
285.77108	72	
285.85022	164	
286.81201	72	
286.85168	1084	1+
287.87943	72	
288.81204	88	
288.88700	74	
288.92680	98	
290.86110	106	
291.86716	126	
292.87664	78	
293.10626	136	
293.42728	88	
293.85259	72	
293.95754	82	
293.99538	124	
294.11164	108	
294.86869	126	
296.80648	68	
296.85041	300	1+
297.36479	268	1+
297.86525	76	
298.21522	68	
299.01257	112	
299.87286	122	
300.01582	86	
300.19875	90	
303.89006	246	1+
303.90782	102	
304.02372	88	
304.10484	78	
304.47141	90	
304.91955	174	
305.80742	78	
306.01353	68	
307.88341	116	
308.44107	66	
308.87060	136	
311.88441	74	
312.80221	78	
313.15844	80	
313.81522	70	
314.61168	92	
315.87003	120	
318.53985	68	
318.61196	78	
320.12819	72	
323.99994	70	
329.97964	88	
332.76476	84	
333.94173	76	
334.30775	68	
336.24121	70	
337.39293	76	
338.88296	74	
339.50725	90	
340.19088	70	
340.80704	126	
END IONS

###FS:    #m/z: 322.93110 #charge 1+
###MS: 114
###MSMS: 115
BEGIN IONS
TITLE=Cmpd 85, +MS2(322.9311), 28.0-35.0eV, 2.5min #115
RTINSECONDS=148.121
SCANS=114-115
PEPMASS=322.93110	1852588
CHARGE=1+
193.97854	86	
194.05383	100	
198.86581	92	
200.83786	78	
200.90067	70	
205.93199	84	
205.95195	98	
207.94463	110	
209.94624	66	
209.98686	68	
211.90216	84	
213.89833	72	
213.97896	66	
214.89811	72	
215.88161	66	
217.88287	72	
218.36797	66	
218.84739	66	
220.03488	76	
220.11518	82	
220.87017	116	
220.97580	78	
221.94517	70	
222.95418	64	
223.95833	412	1+
225.81931	72	
225.86703	72	
226.82250	68	
226.83691	72	
226.93684	78	
227.93149	126	
228.89663	68	
228.92991	68	
229.15104	74	
229.84093	66	
230.84100	86	
231.89723	82	
233.88529	106	
234.82902	78	
238.79894	82	
238.94418	156	
239.07412	174	
240.04160	86	
240.06239	72	
240.22826	66	
240.79019	72	
240.94112	1432	
241.94309	960	
242.81955	78	
242.94208	3070	1+
243.82076	90	
244.82605	122	
244.85214	110	
244.88284	94	
244.94146	710	1+
245.82334	76	
246.07575	98	
247.03206	72	
247.97841	68	
248.84706	68	
249.91958	78	
252.80670	70	
254.41216	86	
254.86670	80	
254.91013	78	
256.90106	92	
257.79618	100	
257.81376	64	
257.91418	66	
258.19086	70	
258.80842	72	
258.83139	90	
259.82874	70	
260.83297	322	1+
261.84592	70	
261.98080	92	
262.90995	72	
263.81835	74	
264.01789	76	
264.86922	122	
264.91867	92	
265.01349	146	
265.04852	76	
265.78848	72	
266.86500	66	
267.84247	108	
268.14034	82	
268.93496	68	
269.84383	76	
269.87797	84	
271.77254	138	
272.80199	128	
273.09490	92	
273.92806	64	
274.79807	84	
274.84690	84	
275.80871	68	
277.83749	98	
277.88442	76	
279.09493	974	1+
279.85557	90	
281.04335	72	
282.01195	76	
282.43266	96	
282.88880	66	
283.06875	70	
283.79893	68	
284.07237	100	
284.29618	524	1+
284.86278	122	
284.88355	74	
286.86386	74	
287.85294	80	
288.03609	70	
288.13414	102	
288.20918	82	
288.78276	78	
289.79001	134	
289.82907	90	
289.88060	66	
290.85761	72	
291.80697	202	
291.87394	186	
293.84798	220	1+
295.41418	74	
295.90775	72	
296.87665	74	
298.88539	76	
299.02347	74	
299.77966	272	
299.83763	78	
300.94176	64	
303.89496	74	
305.89998	72	
306.20470	90	
307.44997	82	
307.79687	80	
307.81845	64	
307.85291	90	
308.86009	68	
309.74093	74	
311.89708	68	
312.88909	74	
313.87107	72	
314.82278	66	
317.83668	78	
319.16900	76	
320.83843	74	
321.25884	66	
322.80991	66	
323.91395	70	
324.34936	70	
325.82394	70	
325.90240	118	
327.14640	80	
327.21734	104	
327.96189	70	
END IONS

###FS:    #m/z: 363.95789 #charge 1+
###MS: 114
###MSMS: 116
BEGIN IONS
TITLE=Cmpd 86, +MS2(363.9579), 28.0-35.0eV, 2.5min #116
RTINSECONDS=148.893
SCANS=114,116
PEPMASS=363.95789	263846
CHARGE=1+
87.47466	150	
87.88975	284	
157.22101	100	
187.86242	154	
187.87403	84	
187.92969	92	
189.86507	150	
191.85917	476	
193.85347	78	
196.88297	72	
200.84122	74	
204.93569	76	
205.87921	158	
205.90021	72	
205.95177	198	
207.87482	166	
207.95006	136	
208.83042	72	
209.88737	240	1+
209.94433	878	1+
210.88791	158	1+
212.87939	858	1+
213.77797	72	
217.89833	74	
222.95037	178	
223.95159	130	
224.95125	1012	1+
226.39736	72	
226.94845	4200	1+
226.97130	118	
227.56605	94	
228.89546	318	1+
228.94210	5274	1+
229.09324	92	
229.83936	134	
230.83061	74	
230.88946	1704	1+
232.88562	640	
233.93794	108	
234.52042	82	
234.88309	202	
236.98835	76	
237.06020	90	
238.03490	82	
239.06806	72	
240.79360	74	
240.82461	108	
240.88393	208	1+
240.90232	80	
240.94144	620	1+
241.82159	76	
242.82165	512	1+
242.94215	906	1+
242.96042	266	
243.08373	72	
243.82468	438	1+
244.95834	2288	1+
245.90045	276	1+
245.93716	136	
246.95449	2166	1+
248.80517	146	
248.90347	418	
249.80314	100	
250.89681	234	
250.97544	144	
251.04684	82	
251.80309	76	
252.10830	76	
253.90491	274	
255.89449	202	1+
255.92259	78	
258.83488	138	
258.97041	78	
259.96337	268	1+
260.83925	230	1+
262.83046	116	
263.88569	78	
263.98186	140	
264.82971	148	
265.92103	148	
266.78638	78	
266.81181	494	1+
267.97925	194	
268.20016	78	
268.89454	78	
268.96214	72	
269.96828	556	1+
271.91342	96	
272.17024	270	
272.85574	78	
272.92288	90	
276.03123	92	
276.80806	80	
276.85983	92	
277.03356	74	
277.86200	72	
277.91512	82	
278.80107	270	
278.85483	142	
279.07507	76	
279.10229	76	
279.79930	162	
280.79778	442	
280.83470	132	
281.79445	282	
281.84997	116	
282.51741	80	
282.79376	380	1+
282.83728	182	
282.93578	100	
283.35997	72	
283.82390	352	1+
283.84789	80	
285.16935	78	
285.84820	160	
286.87016	72	
286.91375	72	
287.06467	84	
287.89431	80	
288.85554	90	
290.08615	72	
290.78521	78	
293.12034	124	
294.86481	100	
296.80948	138	
298.80360	1218	1+
299.87259	128	
300.42854	78	
300.80741	306	1+
300.82623	96	
300.86044	358	1+
301.37642	80	
301.86218	304	1+
302.77885	78	
302.88949	98	
302.91128	74	
303.80281	196	1+
303.85577	386	
304.44324	78	
304.84291	74	
305.80973	96	
306.84019	94	
307.42413	94	
309.88792	78	
311.85687	84	
315.10438	78	
315.81052	78	
316.74330	78	
316.81278	380	1+
316.93532	94	
318.14104	80	
320.92407	128	
321.04320	74	
321.11549	72	
321.82234	184	
321.86937	270	
322.93344	82	
324.02000	82	
324.89193	74	
325.13292	76	
325.90831	110	
326.87865	202	1+
328.63377	88	
329.86922	106	
330.05102	72	
331.87938	126	
332.87929	78	
335.97792	82	
336.96653	88	
339.15891	78	
339.57966	76	
339.83502	84	
340.85706	74	
342.33012	84	
345.92433	88	
348.78488	160	
348.81937	94	
361.71518	80	
361.94606	78	
365.20777	90	
366.75836	72	
END IONS

###FS:    #m/z: 507.84738 #charge 1+
###MS: 114
###MSMS: 117
BEGIN IONS
TITLE=Cmpd 87, +MS2(507.8474), 28.2-35.2eV, 2.5min #117
RTINSECONDS=149.666
SCANS=114,117
PEPMASS=507.84738	142430
CHARGE=1+
210.03186	102	
214.88871	312	
222.97418	122	
224.97285	252	
232.89543	314	
234.88838	192	
237.12947	152	
237.99475	110	
238.06575	116	
238.89113	130	
250.79934	114	
250.90387	116	
251.91791	118	
251.97098	142	
252.08202	302	1+
253.08682	250	1+
255.01988	100	
257.87466	174	1+
266.16843	190	
266.84323	114	
267.38069	104	
268.10962	104	
276.85397	224	
278.38955	130	
281.12295	104	
281.87503	262	1+
283.38783	120	
285.85919	116	
286.87654	104	
287.85450	428	
289.88145	128	
290.12994	168	
290.86312	482	1+
292.88904	100	
292.99063	212	1+
293.87212	924	1+
299.84373	248	1+
299.86877	100	
300.80775	288	1+
300.93748	214	1+
303.86992	622	1+
305.86504	440	1+
308.14131	388	1+
308.86958	784	1+
308.88434	464	1+
310.15915	396	1+
311.81603	158	
311.83668	158	
311.88570	1594	1+
312.86889	174	
313.86199	422	1+
313.88465	532	1+
314.11993	110	
314.86370	298	1+
315.76349	254	1+
316.04640	100	
316.86076	140	
316.89310	102	
317.87950	288	1+
318.86389	116	
323.87550	244	
324.86323	116	
325.90475	146	
326.88333	1536	1+
328.00785	104	
328.80473	230	1+
329.18738	108	
329.81047	166	1+
329.87613	360	1+
329.90628	276	1+
330.88103	258	1+
331.75891	104	
332.79406	124	
332.87527	326	1+
333.89420	166	1+
334.86692	134	
335.89907	102	
336.84101	122	
336.94706	288	1+
337.87964	334	
340.81207	126	
342.87595	230	1+
343.82875	216	1+
343.92590	114	
345.57298	120	
345.78097	100	
347.78411	232	
347.81245	126	
348.07707	130	
348.78812	170	
348.91537	126	
349.75665	318	
350.39125	158	
350.76051	152	
350.82760	240	
350.88989	482	1+
351.76662	194	
352.79653	144	
353.79349	352	1+
353.86698	114	
354.76380	152	
354.88527	186	1+
356.86090	108	
357.77856	130	
358.89212	144	
359.75891	114	
359.80643	254	1+
360.75998	180	
363.77501	134	
364.71871	126	
364.83165	220	1+
365.75294	154	
365.78387	500	1+
366.19009	162	
367.76854	208	
367.80786	284	1+
367.89955	144	
368.85004	222	1+
368.89733	116	
369.83755	482	1+
370.73824	162	
370.80790	112	
371.19578	108	
371.77945	142	
371.79767	216	1+
371.83053	166	
373.83451	112	
375.81544	260	1+
376.87786	124	
377.73642	124	
379.85757	244	1+
380.71319	268	1+
381.71418	174	1+
384.85112	800	1+
385.78197	256	
386.82083	108	
387.84861	288	
388.05905	110	
388.38978	102	
388.80624	110	
388.84936	282	
389.20570	278	
390.78140	122	
390.79796	108	
390.84109	248	1+
391.81006	112	
392.73114	118	
392.82935	456	
393.76330	134	
393.84451	254	
394.75200	120	
394.84059	298	
395.41343	172	
396.83702	146	
397.39488	106	
398.73081	570	1+
399.73346	334	1+
399.84979	210	
399.90743	178	
401.72894	134	
402.86703	396	1+
403.82672	128	
404.74898	122	
405.76470	188	
405.78872	112	
405.85886	378	1+
407.75267	172	
407.86693	816	
408.76350	342	
408.85603	876	1+
408.88761	106	
409.72346	224	
410.73882	212	
410.83669	1100	1+
410.87802	136	
411.81430	106	
412.73425	126	
412.87693	462	1+
413.76681	132	1+
413.87989	390	1+
414.86018	132	
415.84483	172	
416.75105	162	1+
417.75037	242	1+
417.86103	176	
418.85245	118	
419.82039	216	1+
421.34940	112	
421.88362	150	
422.77426	386	1+
422.88218	168	
423.77576	436	1+
423.87039	268	1+
424.72624	112	
424.83087	370	1+
425.75491	1100	1+
425.86683	664	1+
426.81765	124	
426.94437	106	
427.73446	478	
428.73935	540	1+
428.80466	152	1+
428.84815	870	1+
428.88583	254	
429.70718	162	
435.70437	102	
441.90101	146	
443.76518	314	1+
444.87239	1558	1+
445.74263	278	
445.78721	106	
446.11013	124	
446.74764	384	1+
447.71438	176	
447.77896	110	
449.71105	110	
449.79722	144	
449.88018	394	1+
450.75455	484	1+
451.75984	300	1+
457.90850	184	
462.88671	874	1+
467.70300	140	
467.88752	540	1+
468.79297	230	1+
475.25009	122	
485.90038	100	
486.89947	206	
487.89324	126	
511.22098	120	1+
END IONS

###FS:    #m/z: 322.93117 #charge 1+
###MS: 118
###MSMS: 119
BEGIN IONS
TITLE=Cmpd 88, +MS2(322.9312), 28.0-35.0eV, 2.6min #119
RTINSECONDS=153.336
SCANS=118-119
PEPMASS=322.93117	1679182
CHARGE=1+
108.65542	72	
160.76659	112	
184.86497	80	
188.96794	72	
193.82974	72	
199.94951	66	
200.00872	64	
200.83963	76	
200.88667	70	
201.04154	70	
201.05875	72	
202.04917	90	
205.94874	176	
209.89070	106	
210.85455	68	
214.83487	92	
216.85892	68	
217.90359	64	
218.95442	92	
218.98365	66	
222.95702	84	
223.91326	64	
223.95812	172	
227.11068	74	
228.83718	64	
229.85056	72	
230.83473	140	
231.95137	86	
236.89771	72	
236.94486	80	
237.93246	90	
238.15439	64	
238.41575	86	
238.82737	72	
238.89744	68	
238.93923	70	
239.00030	58	
239.10452	82	
239.78485	60	
239.89696	80	
240.82301	304	1+
240.85291	76	
240.94119	1860	1+
241.89081	92	
241.90458	140	
242.87306	80	
242.94249	3146	1+
243.22618	90	
243.81938	204	
244.78882	84	
244.81992	122	
244.85590	58	
244.93974	796	1+
246.83122	68	
246.84689	74	
246.97509	104	
247.86058	56	
247.90848	66	
248.85786	146	
249.91951	60	
250.95728	64	
251.07408	74	
251.96796	66	
252.19603	66	
253.09791	60	
254.86696	56	
254.91114	148	
254.94536	68	
256.89404	64	
257.80042	56	
258.83437	246	
258.85581	78	
258.89558	72	
259.11708	64	
259.81114	64	
260.34081	134	
260.83605	192	
261.83367	188	
261.89470	78	
261.98271	68	
262.42816	72	
262.83026	254	
263.34597	84	
263.85224	78	
265.06661	72	
267.79846	70	
270.81074	92	
270.91801	84	
270.94038	94	
271.17401	102	
271.36129	68	
272.13795	70	
273.79402	116	
273.92503	82	
274.81034	72	
275.81066	78	
275.86408	66	
276.84070	72	
278.02579	60	
279.09073	1198	1+
279.80063	186	1+
279.84871	70	
279.91465	78	
280.83569	66	
282.12311	126	
282.88472	58	
282.97158	58	
283.01077	90	
283.08313	72	
283.95140	64	
284.15208	64	
284.29314	442	1+
284.86527	58	
285.94781	58	
286.86839	82	
287.19286	78	
289.87886	110	
291.80369	64	
292.80521	68	
292.82170	86	
292.88628	104	
293.53881	64	
294.97105	64	
297.83226	218	1+
297.85890	64	
301.28728	72	
301.85188	58	
302.88980	64	
304.31672	66	
304.37683	62	
304.76249	74	
304.89321	56	
305.80103	58	
305.89354	56	
306.87614	64	
307.80020	70	
307.89808	88	
308.87930	62	
308.93303	70	
309.78402	68	
309.81893	134	
310.24008	68	
310.87745	172	1+
312.81049	66	
313.81484	106	
314.05227	56	
314.15349	70	
314.98844	114	
315.76699	60	
315.80878	70	
317.73300	60	
317.77514	68	
319.72641	58	
321.88821	74	
322.88500	68	
324.89591	302	1+
327.06447	74	
327.70887	62	
327.80240	60	
327.87884	66	
END IONS

###FS:    #m/z: 363.95813 #charge 1+
###MS: 118
###MSMS: 120
BEGIN IONS
TITLE=Cmpd 89, +MS2(363.9581), 28.0-35.0eV, 2.6min #120
RTINSECONDS=154.108
SCANS=118,120
PEPMASS=363.95813	248882
CHARGE=1+
68.51454	82	
80.22170	88	
189.86152	104	
191.85690	168	1+
194.88609	82	
196.89169	86	
197.10190	72	
202.88104	80	
208.94022	92	
209.94333	696	
210.88306	142	
212.87886	1086	1+
221.86748	72	
222.95299	206	
223.95541	130	
224.39714	72	
224.94833	434	1+
224.98274	74	
226.88629	96	
226.94787	5180	1+
226.97853	98	
227.07170	162	1+
228.89516	336	
228.94256	4196	1+
229.63437	92	
229.91575	116	
230.00482	92	
230.89026	1934	1+
231.64103	102	
232.88184	102	
233.88953	94	
234.88367	72	
234.89689	90	
236.38231	76	
236.82792	74	
237.05649	144	
237.89299	76	
238.82942	158	
240.82422	254	1+
240.94080	330	
240.96454	386	1+
241.94012	964	1+
242.82096	386	1+
242.94227	658	1+
242.96026	262	
244.06682	92	
244.95767	2280	1+
245.94194	136	
246.79766	296	1+
246.90615	146	
246.95461	2550	1+
247.79901	244	1+
248.86293	80	
248.89997	370	1+
248.92290	100	
249.85848	72	
250.80659	148	
250.89829	248	1+
250.91097	192	
250.96745	98	
251.79531	164	1+
252.88500	156	
253.90926	104	
255.14521	78	
257.98347	76	
258.12334	78	
259.97177	72	
260.83217	314	1+
260.96962	222	
261.89316	80	
263.84870	138	
264.81682	84	
264.83459	76	
264.96246	76	
265.97536	74	
265.98961	78	
266.81474	196	
266.84893	72	
267.81814	340	1+
267.97521	352	1+
268.05969	76	
268.60325	106	
269.97310	324	1+
270.17170	104	
271.91908	250	1+
272.06726	74	
272.16953	124	
273.86247	104	
274.12693	72	
275.93314	94	
276.85990	96	
277.87745	80	
278.47040	76	
278.80187	140	
278.85623	192	
279.80575	80	
280.11463	104	
280.79525	390	1+
280.91367	76	
282.79567	136	
283.37465	82	
283.79128	120	
283.80860	84	
284.02412	76	
284.52268	76	
284.80146	102	
284.81921	300	1+
284.87323	224	
285.10965	72	
285.84199	122	
285.86528	130	
286.09918	78	
286.38396	78	
286.43825	74	
286.56668	80	
286.87230	82	
286.88888	78	
287.43813	90	
287.90906	76	
293.12143	90	
293.98476	82	
294.05235	72	
295.86823	170	
296.81171	138	
296.92923	76	
297.80296	1292	1+
298.80503	1096	1+
298.91759	88	
299.37425	74	
300.80062	452	1+
301.86302	296	
301.97356	96	
303.85554	368	1+
304.87507	78	
305.12080	88	
305.93629	104	
307.37282	92	
307.56646	92	
307.93056	80	
310.04574	86	
311.03226	80	
312.07496	82	
312.09868	76	
316.93333	92	
317.81678	90	
319.14698	74	
319.91963	72	
321.03445	74	
321.86746	106	
323.05432	78	
324.80957	84	
324.89328	88	
326.34050	82	
326.87491	112	
329.76772	76	
330.85278	86	
331.77113	72	
331.88887	80	
334.77477	78	
336.94006	86	
337.37243	88	
338.99606	74	
339.81050	76	
339.83115	76	
340.21139	90	
340.94992	146	
340.97505	72	
341.79179	86	
342.90258	76	
343.86061	94	
350.85809	100	
351.48945	76	
354.59467	72	
358.77622	78	
359.70471	74	
363.21055	78	
363.85725	92	
365.19138	72	
366.77076	82	
367.71561	90	
END IONS

###FS:    #m/z: 336.94702 #charge 1+
###MS: 118
###MSMS: 121
BEGIN IONS
TITLE=Cmpd 90, +MS2(336.9470), 28.0-35.0eV, 2.6min #121
RTINSECONDS=154.88
SCANS=118,121
PEPMASS=336.94702	46660
CHARGE=1+
141.87630	148	
147.42290	130	
179.43605	160	
185.96540	72	
192.88717	100	
200.88313	94	
201.04899	66	
206.08517	80	
208.89424	98	
209.94414	88	
210.88630	66	
211.94586	992	
212.87829	586	1+
213.93968	530	1+
215.88813	206	
215.93712	240	
221.90051	72	
223.89692	72	
223.93558	100	
224.96007	82	
225.56647	86	
225.83935	76	
226.90180	76	
226.92763	114	
228.89760	256	
229.29404	72	
229.95673	776	1+
230.50056	88	
230.88950	802	1+
231.38500	96	
231.83033	226	1+
231.95075	738	1+
232.91086	108	
233.88720	70	
233.95100	76	
234.03571	128	
234.94912	68	
236.88084	80	
236.92624	76	
237.05725	124	
237.57870	78	
239.84664	74	
240.84040	74	
241.84582	118	
242.18478	66	
242.84025	156	
242.86567	64	
243.08742	90	
244.96636	82	
245.86504	184	1+
245.90256	72	
246.90836	88	
246.94702	124	
246.97594	210	
247.96583	432	
248.89929	550	1+
248.98868	66	
249.91577	88	
249.96485	240	1+
250.83217	568	1+
250.95056	118	
251.06698	272	1+
251.10317	68	
251.83565	424	1+
251.95427	72	
252.97040	932	
253.08511	70	
253.90537	106	
254.85152	144	
254.90606	64	
254.96441	696	1+
255.85965	72	
256.79731	106	
256.83888	76	
256.87827	74	
257.96580	88	
258.13138	86	
258.40374	102	
258.84767	558	1+
259.95539	80	
260.99592	98	
261.83362	158	
262.83821	130	
263.06133	70	
265.82073	80	
266.92519	64	
266.99715	72	
267.84297	70	
268.84086	712	1+
268.91717	64	
270.12058	108	
270.98189	192	
271.09178	78	
271.91833	148	
271.95576	70	
272.35295	94	
272.86767	104	
273.36485	72	
273.76929	72	
273.83408	72	
273.85323	80	
274.80406	68	
274.86060	184	
275.84974	66	
275.86562	82	
275.88434	88	
276.85488	276	
277.84037	258	
277.86379	368	1+
278.83835	398	
279.09762	104	
279.83186	256	
280.85681	212	1+
281.05281	122	
283.36009	76	
286.84993	738	1+
288.00887	86	
288.87777	198	1+
289.01419	72	
289.16879	94	
289.85058	82	
290.85842	72	
291.42416	110	
291.80644	70	
291.97781	64	
293.10781	158	
293.12456	72	
295.89185	106	
296.34580	82	
296.84820	88	
296.88404	86	
298.22959	70	
298.38481	72	
298.91512	108	
299.15723	70	
299.85425	70	
299.88156	112	
299.90578	68	
301.84795	82	
302.88543	68	
304.86799	96	
305.07762	70	
305.89111	66	
306.87336	82	
306.95056	66	
307.43724	92	
308.04270	68	
308.17838	78	
308.86825	128	
308.88179	142	
309.11443	84	
309.87472	334	1+
309.99186	88	
310.54099	82	
310.81118	64	
310.88003	222	1+
314.05618	92	
320.02990	64	
320.93977	86	
329.75211	74	
329.87262	72	
330.81876	68	
331.86797	88	
332.52073	88	
332.86800	70	
332.89464	82	
334.07866	74	
336.78662	80	
338.96229	98	
340.52631	76	
340.79806	84	
END IONS

###FS:    #m/z: 322.93120 #charge 1+
###MS: 122
###MSMS: 123
BEGIN IONS
TITLE=Cmpd 91, +MS2(322.9312), 28.0-35.0eV, 2.7min #123
RTINSECONDS=158.542
SCANS=122-123
PEPMASS=322.93120	1564480
CHARGE=1+
190.03445	72	
192.92981	56	
197.88361	64	
199.14661	74	
201.04613	218	1+
203.05560	76	
203.99152	70	
206.97816	66	
212.88292	102	
220.87182	64	
224.87916	68	
224.96222	72	
224.97463	64	
225.38391	88	
226.53003	78	
227.78486	72	
227.87194	64	
227.90357	66	
228.38952	84	
228.86301	52	
230.78553	54	
230.83331	106	
230.84939	98	
230.88679	66	
230.96869	62	
232.89829	84	
234.88715	72	
236.79375	56	
236.83916	100	
237.06052	78	
238.87481	72	
238.91468	58	
238.94153	248	
239.02479	72	
239.07626	86	
239.78583	118	
239.92943	70	
240.82425	62	
240.83739	56	
240.94153	654	
240.96538	78	
241.94298	1222	
242.94278	3202	1+
242.99580	68	
243.81956	114	
243.88020	52	
244.82671	78	
244.85607	76	
244.89257	68	
244.94029	678	1+
245.02894	66	
245.09063	60	
245.86717	128	
246.97423	98	
247.97859	54	
248.84107	210	
250.97313	76	
252.15122	72	
253.89363	78	
254.15383	56	
254.90998	66	
254.99629	50	
256.92150	54	
256.97073	66	
257.80006	66	
258.83595	162	
258.89749	188	
260.13964	64	
260.82792	380	1+
262.80237	68	
263.34194	90	
263.88531	80	
264.83678	82	
264.89831	70	
265.06444	80	
266.41580	92	
266.83059	68	
266.85358	94	
266.87138	76	
267.11749	62	
267.91476	74	
269.79959	70	
269.84973	56	
269.87805	72	
270.90194	84	
271.80402	122	
271.87386	204	1+
271.89689	70	
273.79151	90	
274.85670	60	
275.46230	68	
277.63294	96	
277.85158	88	
278.15069	68	
278.94167	72	
279.05267	62	
279.09161	838	1+
279.10867	106	
279.84476	64	
279.97430	72	
280.03962	66	
281.10895	86	
281.97272	86	
282.00171	98	
282.27471	138	
284.29404	464	
284.87082	90	
284.89177	52	
285.79807	78	
286.92206	66	
288.02970	76	
288.06319	72	
288.20081	72	
288.94977	66	
289.00183	56	
290.79760	68	
290.95499	74	
291.82444	56	
291.86848	64	
292.81547	92	
294.81752	60	
294.85007	94	
294.96476	56	
297.06506	52	
297.80168	74	
301.41281	108	
301.91793	58	
303.39864	94	
305.88489	84	
305.90207	70	
305.98404	52	
306.88211	72	
306.98947	56	
307.14232	60	
307.16172	78	
307.89072	130	
309.04978	56	
309.65082	78	
310.87876	68	
311.81255	68	
311.83871	68	
311.88169	54	
312.80445	76	
312.95419	78	
313.82793	76	
320.83423	68	
321.12921	60	
321.25851	74	
321.73899	52	
322.25199	64	
323.85286	68	
323.88792	66	
324.89175	84	
325.21040	82	
325.79088	66	
326.16785	68	
END IONS

###FS:    #m/z: 340.94209 #charge 1+
###MS: 122
###MSMS: 124
BEGIN IONS
TITLE=Cmpd 92, +MS2(340.9421), 28.0-35.0eV, 2.7min #124
RTINSECONDS=159.315
SCANS=122,124
PEPMASS=340.94209	565784
CHARGE=1+
52.91449	78	
189.05237	74	
191.95632	140	
197.89009	84	
208.02560	78	
208.86698	88	
213.94036	188	
214.94460	78	
215.88959	128	
219.89850	86	
220.87472	132	
221.85656	90	
221.89319	72	
222.56110	100	
222.95151	98	
223.06168	74	
223.95963	258	
224.96038	144	
226.95256	118	
227.77952	70	
227.97252	72	
228.95011	74	
230.89121	142	
231.91018	78	
231.94989	748	1+
232.82952	86	
232.89095	118	
233.40471	110	
233.87466	72	
235.10014	100	
235.86514	88	
235.89150	86	
236.87510	94	
237.12075	78	
238.84182	172	
238.88484	152	
239.79150	72	
240.23359	76	
240.83654	128	
241.84149	250	
241.85479	94	
242.01072	90	
242.80824	72	
242.83173	74	
242.86910	86	
243.83142	130	
244.43732	118	
245.84853	92	
246.95275	240	1+
246.97993	78	
247.36972	100	
248.00168	72	
248.04224	94	
249.40978	70	
249.85760	80	
249.90042	326	
249.99808	134	
250.82701	72	
251.33872	84	
252.17086	92	
253.90636	148	
254.97159	170	
255.88949	74	
255.96008	74	
256.07589	72	
256.78008	72	
256.88704	130	
256.96971	142	
257.40800	76	
257.86161	70	
258.84605	240	
258.87391	114	
259.84945	156	
259.95582	320	
260.07036	78	
260.83336	132	
260.86100	74	
261.83174	168	
261.88756	86	
262.83804	84	
262.92763	76	
263.85024	72	
263.92024	88	
265.92267	84	
268.14033	74	
268.84349	166	
269.34401	102	
270.85541	86	
270.97466	100	
271.99820	108	
274.87083	168	1+
274.89978	76	
276.85834	494	1+
276.97002	106	
278.04408	84	
278.84768	676	1+
279.81610	78	
280.92024	102	
282.88412	78	
283.35168	172	
283.89424	142	
284.86197	262	1+
285.03875	94	
287.14077	74	
288.20060	72	
288.40707	70	
289.42783	80	
290.14690	74	
290.87735	76	
291.11007	78	
292.14779	96	
292.85107	74	
292.86972	152	
293.07370	72	
294.86867	146	
296.29486	80	
297.87833	158	
297.97931	90	
298.23415	70	
299.01510	94	
299.78133	70	
300.84867	84	
300.88843	74	
302.80255	94	
302.84923	114	
303.88008	74	
305.90500	92	
307.89409	74	
307.92272	70	
308.00798	90	
308.88851	100	
309.88845	88	
310.13440	72	
310.87193	78	
311.88384	178	1+
314.93167	70	
315.35482	78	
315.84107	82	
317.43393	82	
318.86408	88	
320.92203	114	
324.36480	84	
325.04653	96	
325.90405	80	
326.13043	70	
327.87952	72	
328.95816	74	
330.81260	120	
330.88448	114	
332.93065	82	
335.74380	76	
336.81777	86	
340.40845	100	
343.84262	80	
344.25452	94	
345.91756	88	
346.40215	104	
END IONS

###FS:    #m/z: 363.95803 #charge 1+
###MS: 122
###MSMS: 125
BEGIN IONS
TITLE=Cmpd 93, +MS2(363.9580), 28.0-35.0eV, 2.7min #125
RTINSECONDS=160.087
SCANS=122,125
PEPMASS=363.95803	237766
CHARGE=1+
103.03788	104	
182.86711	92	
189.86427	314	1+
191.85789	324	1+
196.86400	96	
196.88512	146	
200.89044	106	
207.87505	208	
209.86996	184	
209.94544	228	
210.88356	76	
210.94276	140	
212.88028	874	
222.95295	400	1+
224.95023	386	1+
225.86359	74	
226.06383	118	
226.11442	86	
226.88700	86	
226.94818	3608	1+
228.89576	312	
228.94311	3342	1+
229.02525	102	
229.89983	132	
230.12596	98	
230.83415	120	
230.89096	1850	1+
232.88380	290	1+
234.88287	326	1+
235.79326	84	
235.90851	108	
238.90328	96	
240.82252	76	
240.93888	288	
240.96526	272	
241.94425	284	
242.94326	528	
242.96177	242	1+
244.82937	248	1+
244.95862	1982	1+
245.87941	76	
245.94055	100	
246.80848	270	
246.90073	74	
246.95477	2160	1+
247.03551	74	
247.89327	80	
248.80659	130	
248.89937	676	1+
250.03420	72	
250.89665	262	
251.08209	72	
251.81001	76	
251.92071	172	1+
251.97587	78	
252.05187	76	
253.95397	84	
256.68527	92	
258.83328	130	
259.90809	72	
260.83019	562	1+
260.97076	288	1+
261.47829	88	
261.83162	390	1+
261.89408	110	
261.95028	72	
262.93742	186	1+
264.96291	108	
266.81329	426	1+
267.97303	320	
269.80977	76	
269.84547	136	
269.93668	80	
269.96494	166	
270.83720	92	
270.97054	138	
271.39101	94	
271.85973	82	
271.96482	86	
272.08651	80	
276.44759	104	
276.81492	74	
276.85586	134	
277.83587	100	
277.85524	98	
277.91755	184	
278.80074	124	
278.84542	110	
279.09891	116	
279.80567	78	
279.84435	152	
280.79442	396	1+
281.49471	92	
281.90480	86	
282.48025	74	
282.79299	80	
282.86447	130	
283.78493	84	
283.85126	116	
283.98866	72	
284.43151	80	
284.82608	74	
285.84732	314	
286.41802	172	
286.81865	214	1+
286.85997	136	
286.88083	78	
288.14035	84	
289.87048	220	1+
291.85886	338	1+
292.34113	80	
293.01953	84	
293.11999	152	
293.40827	96	
293.49039	72	
294.07966	72	
296.93578	76	
297.12421	76	
297.81099	136	
297.85062	78	
297.87183	90	
298.58411	76	
298.80606	398	
299.80013	208	
300.36288	88	
300.80938	144	
301.05148	110	
301.79794	316	1+
301.86122	150	
302.86486	72	
303.85808	406	
303.93386	82	
304.88074	80	
305.12071	74	
305.81175	78	
306.43693	92	
307.13516	82	
307.87236	140	
309.91819	100	
311.86149	90	
317.87915	156	
318.44311	80	
318.80822	86	
319.07471	82	
320.81610	92	
321.31353	84	
321.42152	102	
321.82619	82	
322.81936	292	1+
322.92928	184	
323.94122	80	
330.88143	74	
334.77253	78	
334.90498	94	
336.94486	130	
337.83410	78	
337.94432	98	
338.33647	98	
339.88976	86	
341.19061	92	
342.25509	78	
343.50088	76	
344.85850	78	
346.16181	86	
348.86065	74	
354.52563	88	
354.83311	72	
355.20798	90	
355.32834	88	
356.78181	78	
356.81817	72	
358.76990	78	
358.99932	74	
360.10796	84	
365.19335	78	
366.50640	76	
END IONS

###FS:    #m/z: 340.94197 #charge 1+
###MS: 126
###MSMS: 127
BEGIN IONS
TITLE=Cmpd 94, +MS2(340.9420), 28.0-35.0eV, 2.7min #127
RTINSECONDS=163.745
SCANS=126-127
PEPMASS=340.94197	560704
CHARGE=1+
173.96644	72	
184.87361	70	
190.94767	78	
192.92542	146	
193.94799	68	
200.88645	74	
201.96888	68	
205.95211	160	
208.92420	78	
210.88819	68	
211.94345	84	
212.88123	276	1+
213.93992	832	1+
214.91046	74	
215.93763	158	
215.98828	88	
216.94043	74	
217.88789	106	
221.89292	206	
222.95161	68	
223.79386	92	
224.97796	186	
225.90027	70	
225.95774	74	
226.89302	98	
226.94739	160	
227.83670	86	
228.94738	76	
230.89073	412	1+
231.95207	320	1+
233.02408	66	
233.86859	68	
234.89782	188	1+
235.83672	80	
237.38194	84	
238.88721	74	
239.83188	68	
239.86642	68	
239.90661	70	
241.84180	122	
241.92670	94	
242.83446	80	
242.90395	72	
246.97590	106	
247.48940	78	
247.87986	76	
248.90113	74	
249.96506	136	
251.06644	70	
251.83861	88	
252.16104	102	
252.87335	72	
252.95550	74	
254.47688	100	
254.94171	72	
254.96603	118	
255.85094	310	1+
255.91096	76	
255.96877	66	
256.85074	180	1+
256.86636	80	
256.90048	138	
256.96585	122	
257.53406	96	
258.13938	98	
258.84694	724	1+
258.97377	70	
259.03983	86	
259.88036	94	
260.13953	68	
260.23481	90	
260.94045	88	
260.99600	96	
261.84178	118	
261.89762	68	
261.91522	76	
262.83775	202	1+
262.85455	102	
262.96939	84	
263.90810	84	
266.02106	72	
266.43188	104	
266.78658	74	
266.84062	68	
266.96318	80	
266.98318	100	
267.57544	96	
268.14016	76	
268.84068	188	1+
269.06981	78	
269.82621	328	1+
272.79961	208	1+
272.92043	108	
272.97957	68	
273.99453	80	
274.85901	68	
274.96722	108	
275.80834	286	1+
275.84952	96	
275.87165	94	
276.85084	136	
277.82530	72	
277.85899	214	
277.88405	78	
278.85071	726	1+
278.99148	74	
279.88131	120	
279.92097	78	
281.05066	140	
281.50684	78	
281.85724	74	
281.91072	70	
282.92201	70	
283.03352	80	
283.36435	70	
283.90419	96	
284.29735	78	
288.83898	68	
289.06023	72	
289.79968	74	
289.84570	68	
289.87915	68	
290.90243	70	
293.85435	180	
294.85321	84	
294.86892	172	
295.86751	116	
295.89138	98	
296.88690	72	
297.77831	68	
297.97347	72	
298.80903	68	
298.86874	352	1+
298.89840	70	
299.78576	138	
299.91623	84	
301.24843	68	
301.86245	134	
302.87563	68	
302.94981	116	
303.81174	112	
305.87189	96	
306.11672	76	
308.21934	84	
308.86660	86	
308.88659	70	
310.86811	74	
312.80677	70	
314.94934	74	
315.20433	74	
315.87613	78	
318.90791	90	
321.42595	76	
321.91056	68	
322.92237	70	
323.02212	104	
330.82443	72	
334.76826	68	
335.90798	100	
336.80016	76	
337.14483	68	
341.38775	72	
341.88487	84	
344.24777	78	
344.84942	84	
END IONS

###FS:    #m/z: 507.84729 #charge 1+
###MS: 126
###MSMS: 128
BEGIN IONS
TITLE=Cmpd 95, +MS2(507.8473), 28.2-35.2eV, 2.8min #128
RTINSECONDS=164.518
SCANS=126,128
PEPMASS=507.84729	114646
CHARGE=1+
167.75995	116	
196.01779	326	1+
222.97413	230	1+
230.56941	104	
230.88840	110	
232.89924	160	
254.07100	208	1+
254.14583	104	
266.05707	102	
266.17015	344	
268.91295	174	
269.93141	114	
270.85727	130	
272.84914	210	1+
276.61258	118	
278.83133	266	1+
280.94970	122	
281.87301	124	
283.35810	102	
284.88752	102	
285.07627	156	
287.85146	184	
288.78147	108	
288.85823	126	
288.87553	208	
289.89147	126	
290.13131	186	
290.86915	268	
291.88044	174	
293.87139	212	
294.12714	130	
294.85340	156	
295.82266	144	
295.85381	274	1+
295.95878	144	
299.88145	214	1+
300.84116	154	
300.86080	146	
301.85679	204	
303.80124	162	
303.86671	156	
305.86331	452	
306.14425	112	
306.94606	122	
307.89629	118	
308.14120	900	1+
308.87259	702	1+
309.82715	106	
310.15516	482	1+
310.89240	102	
311.88435	1308	1+
312.16856	132	
312.81039	118	
314.37946	140	
314.86402	550	1+
320.84334	258	1+
321.35767	226	1+
322.87241	120	
323.87631	214	
324.85991	272	
325.86992	184	
325.90270	134	
325.98826	152	1+
326.88418	1856	1+
330.81139	106	
330.88118	104	
332.87864	348	1+
333.76464	142	
334.76932	180	
335.84556	108	
337.88306	136	
338.77492	192	1+
338.80067	118	
338.86965	132	
338.88886	230	1+
342.90148	134	
345.76442	204	1+
347.77812	680	1+
347.86365	136	
348.18449	142	
348.79246	118	
348.82833	112	
349.76092	492	1+
350.88702	594	1+
352.82636	234	1+
353.11610	130	
353.84405	192	1+
354.03162	118	
355.88416	110	
356.86072	156	1+
359.76282	160	
359.82935	130	
360.75687	156	
365.79007	192	
366.19011	138	
366.41144	110	
366.74016	260	1+
366.84345	206	
367.70926	330	
367.78608	178	
367.84022	236	1+
368.70972	254	
368.80339	302	1+
368.89586	154	
369.84139	300	1+
370.79180	172	
371.19403	144	
371.79991	120	
372.78131	136	
373.81606	108	
373.83979	148	1+
374.80381	122	
374.91187	114	
375.21801	106	
375.81867	108	
377.76151	110	
378.79214	104	
378.81772	172	1+
378.88513	108	
379.91929	184	1+
380.72549	130	
381.72536	176	
381.79735	124	
381.82449	142	
381.85305	132	
381.88103	142	
384.75388	120	
384.85192	264	
385.77705	348	1+
385.85497	210	
388.04241	106	
388.80482	162	
388.85214	154	
389.20263	204	1+
389.70855	150	
390.77155	166	1+
390.84095	276	
391.73260	126	
391.83996	196	
392.82934	418	1+
393.07513	112	
395.74345	138	
397.72251	118	
398.73435	716	1+
399.76012	190	1+
399.85528	398	
401.68754	120	
402.76715	346	1+
402.85622	118	
402.88313	158	
403.87340	270	
405.77878	498	1+
405.86035	128	
406.76600	140	
406.78893	290	1+
407.73673	372	1+
407.86844	738	
408.06656	106	
408.85902	850	1+
408.90129	186	
409.72198	130	
409.78904	106	
410.73914	134	
410.83675	882	1+
411.73144	172	1+
412.84148	134	
415.88953	106	
417.70334	108	
421.73274	118	
421.88351	148	
423.77479	340	
423.87165	236	
424.30265	146	
424.76871	164	
425.75397	576	
426.75798	332	
426.86496	656	1+
427.73397	622	1+
427.74788	234	
428.84670	920	1+
429.07220	108	
429.88742	156	
430.84557	126	
431.78563	134	
431.86859	488	1+
433.85231	232	1+
435.89030	104	
437.72318	122	
439.89322	182	1+
443.77026	106	
444.70698	228	1+
444.87423	1300	1+
445.71133	190	1+
445.73078	146	
445.75947	202	
446.76168	126	
446.79089	146	
446.87439	164	
447.71225	560	1+
448.77303	220	1+
448.89724	120	
449.87913	216	
450.75626	330	1+
450.87658	136	
462.88659	250	
463.74216	210	1+
466.72716	136	
467.88821	820	1+
468.78034	200	1+
479.71813	122	
485.89623	136	
END IONS

###FS:    #m/z: 336.94682 #charge 1+
###MS: 126
###MSMS: 129
BEGIN IONS
TITLE=Cmpd 96, +MS2(336.9468), 28.0-35.0eV, 2.8min #129
RTINSECONDS=165.29
SCANS=126,129
PEPMASS=336.94682	43092
CHARGE=1+
115.93106	76	
182.86725	62	
192.88221	64	
196.87942	68	
199.96511	76	
211.90074	62	
211.94461	1052	
212.87984	886	1+
213.94069	862	1+
215.88554	66	
215.94131	78	
216.89170	64	
217.83790	102	
221.91136	78	
223.84340	72	
223.97616	120	
224.07145	84	
226.07006	66	
226.94360	142	
228.84225	188	
228.89384	82	
228.98369	66	
229.95621	1106	1+
230.88944	884	1+
230.93870	74	
231.90465	78	
231.95169	412	
232.09340	104	
232.88357	86	
232.90740	148	
233.83382	168	
233.85345	70	
233.89338	78	
233.94193	78	
234.82484	104	
235.82556	214	1+
237.99763	96	
239.04748	92	
239.23562	80	
239.86093	70	
240.84312	452	1+
241.86235	186	1+
242.09690	72	
243.83112	70	
244.83460	80	
244.95204	64	
246.97965	74	
247.96616	214	
248.84846	146	
248.89881	266	
248.99664	70	
249.04127	66	
249.86141	66	
249.95869	66	
250.21865	66	
250.90415	192	1+
250.95182	152	
250.99840	74	
251.07970	72	
251.83780	72	
251.87839	92	
251.98730	72	
252.06760	74	
252.83172	112	
252.97033	818	1+
252.99396	68	
253.91126	100	
254.42783	82	
254.86872	134	
254.90603	64	
254.96470	348	
255.08624	74	
256.81143	72	
256.85732	258	1+
256.88742	86	
256.90957	94	
256.95490	76	
257.85120	84	
257.91057	68	
257.94392	70	
258.84419	236	
259.85023	404	1+
259.93759	72	
259.95925	102	
260.83894	88	
260.85268	282	1+
260.88903	90	
260.94450	66	
262.95108	116	
263.79469	86	
263.84064	62	
265.86698	68	
266.46175	86	
266.84854	64	
267.83855	544	1+
268.17434	76	
269.80543	68	
270.97867	72	
271.80025	102	
271.91344	230	1+
272.82727	74	
272.87569	82	
274.82636	70	
274.90414	76	
275.53739	88	
276.40852	70	
276.86083	410	1+
276.88858	92	
277.83428	844	1+
277.86667	230	1+
278.51536	84	
279.10782	62	
279.86487	112	
279.88587	76	
281.78599	198	1+
281.91052	106	
282.83361	62	
283.85458	68	
285.84957	166	
286.78720	68	
286.85255	770	1+
289.80796	96	
289.88330	68	
290.86138	330	1+
291.13511	78	
291.79123	76	
293.11127	190	
293.85632	62	
294.05220	84	
294.87035	176	
295.27689	64	
296.23365	78	
296.88481	84	
297.34634	88	
297.82729	62	
297.89924	114	
298.84926	108	
299.01735	70	
300.86960	90	
301.01844	76	
301.86260	70	
303.90817	76	
304.09847	64	
304.88265	64	
304.99871	72	
307.79052	84	
307.90478	70	
308.04480	78	
308.96572	90	
309.52057	78	
310.85067	142	
310.86885	170	
310.91749	64	
310.96109	78	
312.81618	78	
313.46508	64	
314.82095	66	
314.85108	80	
316.86570	114	
316.93972	98	
323.86967	86	
328.40448	86	
330.00234	64	
333.88105	84	
335.32090	90	
336.10620	72	
336.96886	78	
337.75138	66	
340.25410	68	
340.65777	86	
END IONS

###FS:    #m/z: 340.94183 #charge 1+
###MS: 130
###MSMS: 131
BEGIN IONS
TITLE=Cmpd 97, +MS2(340.9418), 28.0-35.0eV, 2.8min #131
RTINSECONDS=168.949
SCANS=130-131
PEPMASS=340.94183	560690
CHARGE=1+
52.62725	78	
68.41814	76	
185.99547	86	
190.93606	94	
190.95161	74	
191.95247	98	
192.92646	238	1+
195.89719	80	
196.88316	72	
204.42618	78	
205.94834	108	
207.32995	108	
207.40829	136	
210.93852	136	
212.87870	268	1+
212.94394	72	
213.94091	368	
214.89277	114	
215.14815	78	
215.88824	120	
215.94095	94	
220.89360	76	
222.95706	74	
222.97183	72	
223.95866	178	
224.87741	82	
224.97478	78	
225.86579	70	
226.85909	78	
226.94892	162	
226.96840	70	
227.83749	242	1+
227.89442	78	
227.95882	76	
228.78874	78	
228.94084	70	
230.89497	446	1+
231.88578	140	
231.95125	538	1+
232.82563	70	
233.05038	110	
234.09000	70	
234.88166	80	
235.89701	140	
239.07421	90	
239.78677	78	
239.92035	74	
239.93297	72	
240.83683	642	1+
240.97479	74	
241.84178	420	1+
243.83450	190	
244.00540	92	
244.95557	122	
246.39542	74	
246.94884	84	
246.97723	128	
249.01983	76	
249.89633	130	
249.90839	122	
249.94106	72	
249.96172	138	
249.98867	92	
253.60585	78	
254.96541	182	
255.90459	112	
255.96789	88	
256.85207	158	
256.88683	118	
256.91391	70	
258.55168	102	
258.80459	74	
258.84654	488	1+
258.97788	116	
259.07919	98	
259.91085	70	
260.83415	186	
260.90280	76	
261.84262	94	
261.96493	98	
262.88120	138	
262.92457	138	
263.97026	84	
264.96839	80	
265.87109	74	
266.84853	72	
266.86514	86	
266.88901	112	
267.13762	76	
267.83657	528	1+
268.03741	78	
268.81830	82	
268.83989	440	1+
269.80342	138	
271.35670	82	
272.93656	152	
273.79965	78	
274.85167	254	1+
276.85563	216	
276.87399	74	
277.83536	128	
277.86393	288	
277.92332	70	
278.03384	72	
278.84603	1020	1+
278.86925	156	
278.94181	76	
279.86351	232	
279.93140	74	
279.95597	72	
280.85096	136	
281.86354	120	
282.86025	74	
285.87291	86	
286.90541	86	
289.91676	80	
290.86664	86	
291.03838	78	
293.06564	80	
293.93852	94	
293.97021	70	
294.86161	270	1+
295.13136	74	
295.97585	72	
296.85832	242	
297.85682	134	
297.89702	82	
297.91174	84	
298.11744	74	
298.84737	80	
299.01483	88	
299.78216	70	
299.88741	84	
299.96486	96	
301.86009	206	
301.89465	72	
302.91117	90	
302.95315	136	
304.94271	80	
305.38876	74	
306.03079	80	
307.84890	76	
307.89393	82	
308.89668	78	
309.02845	94	
310.87731	82	
311.14505	74	
312.38973	76	
314.11088	70	
315.16491	80	
315.45519	98	
317.39016	106	
319.93937	72	
321.81790	80	
322.17729	84	
322.81207	126	
323.94382	156	
327.40401	78	
327.87628	118	
333.88594	110	
335.03348	76	
337.76735	88	
342.35500	70	
END IONS

###FS:    #m/z: 507.84741 #charge 1+
###MS: 130
###MSMS: 132
BEGIN IONS
TITLE=Cmpd 98, +MS2(507.8474), 28.2-35.2eV, 2.9min #132
RTINSECONDS=169.721
SCANS=130,132
PEPMASS=507.84741	108172
CHARGE=1+
196.01866	160	
197.88951	236	1+
214.88591	136	
224.97784	228	
234.38508	114	
234.88074	130	
236.88980	118	
240.08386	128	
256.07773	108	
263.03929	110	
268.88461	178	
271.81584	122	
272.93063	148	
273.89250	120	
279.82915	102	
285.93629	208	1+
287.85343	158	
288.87501	348	1+
290.87749	434	1+
291.88050	290	1+
293.87674	182	
294.87631	240	
298.81530	106	
298.85512	252	1+
299.84548	224	1+
301.96855	146	
303.86962	314	1+
305.80969	102	1+
305.83408	138	
305.86311	588	
308.14152	226	
308.87034	870	1+
308.89948	126	
309.14385	138	
310.15769	548	1+
310.40667	186	1+
311.88389	1076	1+
312.76633	248	1+
312.79773	128	
314.86746	136	
315.37445	104	
315.86066	166	
316.86264	238	
322.85431	154	
323.87740	134	
323.89620	246	1+
325.82619	130	
326.15515	172	1+
326.88161	850	1+
327.00197	136	
327.80467	478	1+
327.89756	120	
328.87685	166	1+
330.87928	140	
332.01044	116	
332.87639	178	
334.76733	114	
334.85852	198	1+
336.94975	204	
337.04996	110	
337.78702	158	
337.88491	108	
337.95459	108	
341.79175	138	
342.89640	158	1+
343.16477	104	
343.77965	104	
345.78197	240	
346.35383	104	
347.77494	170	
348.77084	178	
348.78971	232	1+
348.84396	118	
348.90959	130	
349.76868	320	
350.76442	228	
350.88824	448	1+
351.76762	132	
351.80083	304	1+
357.82984	114	
358.77257	102	
361.88648	164	
362.80772	196	1+
362.86537	128	
364.06214	112	
364.84610	124	
365.73161	218	1+
365.78679	186	
366.84294	206	
367.70648	520	1+
367.76560	402	1+
368.84615	128	
368.89515	122	
370.78600	114	
370.84458	262	1+
371.19221	186	
371.80395	102	
372.86961	124	
373.40510	122	
373.78086	198	1+
373.81175	346	1+
373.90935	104	
374.06307	124	
374.37516	204	1+
374.81606	294	1+
377.81404	104	
380.73059	140	
381.71392	136	
381.85071	206	1+
382.72147	132	
382.78672	160	
383.79591	126	
384.84789	558	1+
385.82943	150	
387.85080	138	
390.84121	364	1+
390.86851	130	
392.66782	106	
392.82900	344	
393.74566	284	1+
394.78783	186	1+
394.83400	196	
398.73389	310	
399.73243	154	
399.84904	436	1+
402.86924	184	
403.77267	114	
403.81833	132	
403.86981	220	
404.88446	132	
405.72956	116	
405.76228	218	
405.87347	202	
406.76437	126	
406.85881	172	
407.74394	200	
407.86826	668	
408.75869	134	
408.85502	334	
409.72652	460	1+
409.85429	226	
410.83706	818	1+
410.90352	154	
412.73323	212	
413.07870	116	
414.70459	102	
414.76070	108	
417.83048	164	
417.85843	138	
418.73009	118	
421.76401	108	
421.78325	198	
421.88767	188	1+
422.73148	170	
423.78090	126	
423.87450	156	
424.77635	682	1+
425.75547	902	1+
426.86288	690	1+
427.67465	182	1+
427.74400	242	
428.09726	134	
428.70085	132	
428.73973	378	
428.84834	406	
429.70477	184	
429.73108	178	
429.74054	642	1+
429.82321	122	
429.85181	178	
430.79291	110	
430.85078	134	
431.69596	140	
431.86972	500	1+
433.85405	114	
434.73502	118	
435.71246	106	
440.88258	156	1+
441.78046	264	1+
442.68540	176	1+
443.74814	120	
443.76560	238	1+
444.87565	770	1+
445.74328	568	1+
446.81423	146	
446.87132	182	
446.89598	140	
447.71279	244	
447.78921	136	
448.70372	130	
448.76981	142	
448.79245	108	
449.87970	266	1+
450.74841	224	
451.87510	120	
452.24712	130	1+
452.74581	132	
456.18940	140	
457.90712	130	
462.88543	138	
462.91273	128	
463.72909	102	
463.88304	218	
465.04782	148	
465.73001	228	1+
467.70319	156	1+
467.89237	496	
472.87246	110	
485.89893	322	1+
END IONS

###FS:    #m/z: 336.94678 #charge 1+
###MS: 130
###MSMS: 133
BEGIN IONS
TITLE=Cmpd 99, +MS2(336.9468), 28.0-35.0eV, 2.9min #133
RTINSECONDS=170.493
SCANS=130,133
PEPMASS=336.94678	43962
CHARGE=1+
199.87497	76	
203.89834	90	
205.95059	158	
210.88998	78	
211.94391	1598	1+
212.88005	210	
212.96192	82	
213.87817	112	
213.93982	448	
215.88835	218	
219.42178	86	
222.98822	68	
223.96840	86	
224.68947	102	
224.83485	68	
226.94781	224	1+
228.85347	68	
229.95582	858	
230.84978	110	
230.89074	1234	1+
231.94964	240	
232.41338	84	
232.95108	112	
233.82457	304	1+
233.88604	86	
233.90117	288	1+
233.95002	210	
235.14146	76	
235.95308	110	
238.13985	74	
239.05332	88	
239.06849	74	
239.95405	76	
240.80131	72	
241.00119	74	
241.84002	90	
242.07769	98	
242.84693	80	
245.44420	80	
246.91372	72	
246.97498	122	
247.96549	338	
248.90245	166	
249.82687	516	1+
249.91402	74	
249.96279	108	
250.82934	384	1+
250.95122	136	
250.98748	118	
251.07206	74	
251.88668	80	
251.90879	80	
251.96994	134	
252.84194	146	
252.90669	240	1+
252.97184	798	1+
253.08420	122	
254.86090	90	
254.96617	218	
255.07457	88	
256.84874	126	
256.87027	76	
256.89015	72	
257.24847	100	
257.93419	82	
257.96609	76	
258.84852	792	1+
258.88735	78	
258.96262	70	
259.95941	94	
260.02080	84	
262.83159	106	
262.85800	96	
265.08753	136	
266.09112	68	
267.84260	128	
268.46084	166	
268.84182	296	
269.07955	74	
269.84047	166	
271.48652	76	
271.84370	82	
271.89132	76	
271.91485	74	
271.93354	78	
272.45602	72	
272.90121	234	1+
273.02589	78	
273.97730	142	
274.34222	70	
274.42789	80	
274.86069	112	
274.87934	184	1+
275.85895	144	
275.95547	80	
276.08609	70	
276.85659	554	1+
276.87659	142	
277.83798	164	
278.49261	78	
278.83539	262	
279.08917	72	
279.84220	150	
280.10299	96	
281.84699	80	
284.36769	104	
285.85188	136	
285.86625	132	
286.85105	752	1+
289.85664	352	1+
290.88286	82	
291.80906	78	
291.87506	76	
292.01779	84	
292.11828	106	
292.22987	118	
292.80095	74	
293.86042	78	
294.07338	78	
294.11460	146	
294.33033	72	
294.85808	100	
295.89569	78	
296.18295	68	
297.34216	72	
297.36315	70	
297.97753	74	
298.36772	70	
298.38469	94	
299.87145	210	1+
299.92434	92	
301.01459	80	
303.87475	72	
305.05029	72	
306.09941	72	
306.44105	70	
306.88190	72	
308.86784	70	
309.86421	78	
310.82024	78	
310.87821	114	
311.87127	74	
311.88628	70	
312.85019	78	
314.47689	84	
315.16509	78	
315.88252	92	
317.87366	72	
317.91328	84	
320.20996	78	
320.90005	70	
322.00336	78	
324.42014	106	
326.82902	74	
328.58703	80	
331.80021	72	
332.88784	72	
334.34147	86	
334.88021	68	
336.73242	90	
338.22822	70	
338.41520	84	
338.85876	78	
340.12985	80	
341.10639	78	
341.71695	106	
END IONS

###FS:    #m/z: 322.93122 #charge 1+
###MS: 134
###MSMS: 135
BEGIN IONS
TITLE=Cmpd 100, +MS2(322.9312), 28.0-35.0eV, 2.9min #135
RTINSECONDS=174.156
SCANS=134-135
PEPMASS=322.93122	1417056
CHARGE=1+
58.02636	54	
195.91924	56	
201.04841	78	
209.92289	72	
209.94342	68	
212.00817	70	
214.89311	90	
216.02277	72	
217.88189	78	
220.87387	178	
220.88810	66	
220.90105	72	
221.91324	78	
221.93877	68	
222.94794	66	
223.97013	66	
224.13600	68	
224.89576	68	
225.86564	78	
226.38234	94	
226.85107	94	
227.90349	62	
228.85027	54	
228.91139	62	
228.93166	76	
229.84281	56	
230.84442	64	
231.17209	70	
233.41789	86	
233.53619	78	
233.89086	58	
234.16724	90	
234.84769	78	
234.97987	68	
235.08862	104	
236.04048	64	
236.84201	56	
236.87119	64	
237.92868	52	
238.84267	54	
238.89206	72	
238.93988	140	
239.08183	88	
239.78681	66	
239.84954	60	
239.88967	84	
240.04335	76	
240.26622	80	
240.82066	118	
240.83438	82	
240.86975	78	
240.94059	750	
241.94221	768	
241.98602	70	
242.62285	68	
242.82358	120	
242.90006	130	
242.94390	2558	1+
243.82392	162	
244.82233	100	
244.89427	66	
244.94030	840	1+
244.98859	68	
245.00318	80	
246.06391	78	
246.83122	72	
246.97798	146	
247.00128	78	
249.92989	70	
250.93220	78	
250.97010	144	
250.99653	56	
251.86857	74	
253.84284	98	
253.92292	90	
254.87370	96	
254.91173	58	
256.39238	94	
256.90065	264	1+
256.99629	78	
258.83249	80	
258.86332	86	
258.96889	64	
259.55370	78	
259.61514	68	
259.83881	78	
260.82810	350	1+
260.88484	76	
263.01921	64	
263.83841	84	
264.04006	54	
265.05874	84	
266.84276	82	
268.95813	156	
269.97874	70	
271.17470	58	
273.79581	106	
273.86085	66	
275.80869	110	
275.83510	176	1+
277.03149	74	
277.09101	68	
278.20618	72	
278.35344	104	
279.09092	1062	1+
279.21434	66	
280.07481	66	
280.80902	60	
281.94185	100	
283.04097	64	
283.79221	60	
284.29177	276	1+
284.81307	72	
284.87604	146	
285.02616	58	
285.88512	56	
288.20909	70	
289.87889	194	
290.76230	68	
290.78510	64	
290.95467	70	
291.80150	76	
291.86663	58	
297.12620	68	
298.02196	74	
300.88427	90	
301.24466	66	
302.05924	78	
302.17859	76	
302.89197	72	
304.09824	58	
304.76895	58	
305.80513	52	
306.81104	88	
307.54475	72	
308.87578	66	
310.80957	58	
311.88829	86	
312.87863	98	
313.79296	76	
313.80845	68	
313.84772	54	
315.81942	68	
316.77340	66	
318.88381	54	
319.82940	68	
321.80442	54	
321.83778	86	
321.88387	80	
322.39958	74	
324.27040	56	
324.90490	56	
325.76624	80	
327.75990	54	
327.83527	64	
327.90628	76	
328.07544	74	
END IONS

###FS:    #m/z: 363.95795 #charge 1+
###MS: 134
###MSMS: 136
BEGIN IONS
TITLE=Cmpd 101, +MS2(363.9579), 28.0-35.0eV, 2.9min #136
RTINSECONDS=174.927
SCANS=134,136
PEPMASS=363.95795	211448
CHARGE=1+
69.88231	94	
91.90959	72	
183.86123	76	
185.92660	88	
189.86268	186	
191.85793	376	1+
196.94494	108	
202.91576	80	
204.90215	72	
206.96936	86	
207.86952	80	
209.86942	208	
209.94468	276	1+
210.88649	84	
212.88010	776	1+
213.12659	110	
214.89228	140	
216.82641	72	
218.90888	114	
221.94614	72	
222.95444	128	
224.88956	170	1+
224.95025	516	1+
226.94834	3856	1+
227.87528	92	
228.83325	74	
228.85462	74	
228.89398	288	
228.94309	3822	1+
230.83387	78	
230.89014	1756	
230.93249	82	
231.04891	74	
231.13675	72	
231.45583	86	
232.89036	170	
234.88180	160	
234.93069	82	
235.59728	94	
236.83331	80	
237.05654	80	
238.88844	148	
240.93918	214	
240.96320	248	
241.94038	746	1+
241.96598	162	
242.94266	480	1+
242.96081	298	
243.81574	272	1+
243.82974	78	
244.91664	92	
244.95816	2166	1+
245.13472	88	
245.94463	186	
246.95341	2572	1+
248.80669	212	
248.90313	660	
250.89925	114	
250.97268	252	
252.91611	78	
253.90587	106	
254.87279	76	
254.90360	82	
256.78753	72	
257.94792	96	
258.89352	72	
259.03963	72	
259.44305	84	
259.84103	138	
259.93971	78	
260.08098	168	1+
260.83124	448	1+
260.86323	80	
260.96682	364	1+
263.39175	80	
263.97829	82	
264.42273	72	
264.82016	116	
264.88250	78	
265.82672	76	
266.03489	100	
266.81948	276	
267.83845	70	
267.97400	512	1+
268.81685	168	
269.08795	112	
269.80764	124	
269.96849	334	
271.85406	252	1+
272.15422	86	
272.17145	140	
274.43983	80	
275.90644	88	
276.85655	136	
276.92145	118	
278.85321	204	1+
280.10627	132	
280.79741	284	
281.79407	170	
281.89159	112	
282.11917	78	
282.79034	134	
283.79167	128	
283.85354	150	
283.94126	80	
284.07969	70	
284.78872	112	
284.87912	94	
285.82628	126	
285.84811	72	
287.37800	112	
288.79528	100	
288.87009	72	
289.12080	84	
289.83192	148	
289.87303	86	
290.32672	84	
290.92119	76	
291.10702	276	1+
291.86284	104	
291.92317	80	
292.89736	72	
294.86637	114	
295.36557	86	
295.42672	112	
297.10747	72	
297.81258	154	
298.80721	398	
299.80430	304	
300.01381	70	
300.04544	72	
300.80380	180	
300.89295	98	
301.79881	158	
301.85870	112	
302.17411	88	
303.85674	698	1+
304.81468	88	
307.13172	102	
309.80709	86	
311.77771	72	
313.00862	108	
313.10178	72	
316.81312	396	1+
316.88402	148	1+
318.86433	82	
319.93975	72	
321.39518	90	
321.80458	86	
321.82413	184	
321.86654	120	
322.81563	108	
322.92560	174	
324.80736	88	
324.87926	146	1+
326.87613	324	
327.02647	72	
330.90191	136	
331.90535	86	
334.87574	88	
335.07372	72	
336.94616	188	
338.10834	72	
343.90835	84	
344.18855	84	
349.76748	74	
352.19636	72	
356.77608	86	
358.17161	72	
358.59255	84	
358.78122	76	
361.71583	216	
365.10438	94	
END IONS

###FS:    #m/z: 507.84736 #charge 1+
###MS: 134
###MSMS: 137
BEGIN IONS
TITLE=Cmpd 102, +MS2(507.8474), 28.2-35.2eV, 3.0min #137
RTINSECONDS=175.7
SCANS=134,137
PEPMASS=507.84736	100800
CHARGE=1+
196.01567	308	
222.97262	112	
224.97719	122	
236.88893	110	
248.85724	96	
249.89815	102	
250.97198	174	
252.07913	194	
259.86925	102	
263.82455	132	
264.15373	150	
267.09951	138	
269.82353	104	
272.85345	116	
274.80445	116	
282.79463	110	
287.85658	838	1+
287.93516	120	
290.13131	128	
291.93811	104	
293.87711	386	1+
295.06166	102	
295.81502	100	
296.87088	116	
296.89769	104	
299.80326	98	
303.86803	130	
303.95090	186	1+
305.86415	286	1+
307.89284	314	1+
308.14330	222	
308.79819	126	
308.87171	708	1+
309.14767	98	
309.72634	100	1+
310.15992	242	
311.88615	1068	1+
311.98873	134	
312.82300	154	
313.88859	194	
313.92995	132	
314.87247	206	1+
317.76562	182	
319.86224	336	1+
319.87986	118	
320.89244	120	
323.86281	150	
324.34709	98	
325.90209	148	
326.81568	102	
326.88631	1384	1+
327.15658	124	
327.80555	136	
327.87539	368	1+
328.33563	100	
328.87734	250	1+
329.83550	112	
330.16453	120	
331.97703	142	
332.87428	198	1+
332.90424	104	
335.77952	126	
335.88506	106	
336.82098	104	
337.95801	124	
342.01182	112	
343.87812	112	
345.82182	136	
345.86429	104	
345.89922	130	
346.83934	188	1+
347.16389	208	1+
347.77704	172	
348.76789	128	
348.92342	102	
349.75715	428	1+
349.88430	142	
350.30874	152	
350.78802	140	
351.79442	160	
352.76921	204	1+
352.91113	130	
353.85528	156	
355.79853	122	
355.88925	130	
356.83535	154	
359.40003	106	
359.77941	156	1+
360.76273	132	
364.85107	120	
365.76368	128	
365.79080	332	1+
366.15102	124	1+
366.18516	218	1+
366.38652	112	
366.84803	132	
367.70990	172	
367.76683	630	1+
367.83945	110	
368.70688	324	1+
368.88782	164	
369.70943	226	1+
369.83826	120	
370.37968	144	
370.77904	104	
370.80363	186	
371.40301	100	
371.81012	128	
372.79787	150	
372.82932	104	
373.71917	244	
373.81926	130	
374.72663	192	
374.81313	124	
381.71842	252	1+
381.79703	274	1+
381.83899	206	
383.71725	118	
383.77238	180	
384.85342	504	
385.06588	108	
385.77472	158	
385.82667	134	
385.85200	286	
386.74126	174	1+
386.83233	118	
387.79841	210	1+
387.85254	202	
388.73388	204	1+
389.20204	298	
390.77808	192	
390.83918	372	
390.87776	196	1+
391.84579	200	
392.83017	382	1+
392.85974	276	1+
394.81272	112	
396.86379	108	
398.73050	170	
399.73407	116	
400.72475	184	
402.86984	134	
403.77460	188	
403.87075	472	1+
403.94039	112	
405.76136	174	
405.78853	112	
405.86296	184	
406.74748	142	
406.78922	120	
406.86421	996	1+
407.72990	138	
407.75519	360	1+
407.86748	880	1+
408.74476	326	1+
408.85004	756	1+
409.72449	272	
410.72003	226	
410.83952	376	1+
411.75794	310	1+
412.73686	120	
413.74406	156	
413.88842	102	
415.77795	108	
420.73734	170	1+
422.82978	162	1+
422.87027	512	1+
423.77467	280	
424.77163	120	
425.73394	160	
425.75901	994	1+
426.75821	230	
426.86525	440	1+
427.73465	856	1+
428.09102	98	
428.75902	182	
428.84787	760	1+
429.70276	278	
429.75613	136	
430.74912	174	
430.84534	134	
431.86850	282	
432.86687	134	
433.85878	296	1+
434.85992	204	1+
439.89550	200	
440.78516	104	
441.90250	114	
442.92363	100	
443.75635	210	1+
444.79758	136	1+
444.87450	1192	1+
445.74548	202	
445.76196	152	
446.74394	216	
447.71548	416	1+
447.75074	136	
448.77124	246	
448.79366	134	
449.77770	124	
450.70083	108	
450.87725	116	
457.90775	274	1+
460.88827	114	
462.88140	594	1+
467.89274	658	1+
469.78315	104	
485.90023	366	1+
END IONS

###FS:    #m/z: 322.93132 #charge 1+
###MS: 138
###MSMS: 139
BEGIN IONS
TITLE=Cmpd 103, +MS2(322.9313), 28.0-35.0eV, 3.0min #139
RTINSECONDS=179.373
SCANS=138-139
PEPMASS=322.93132	1369394
CHARGE=1+
188.98317	88	
189.92040	128	
190.92423	88	
192.89246	134	
193.01715	80	
197.88799	118	
200.83830	64	
202.04909	94	
202.87895	68	
204.87952	70	
205.95660	68	
207.10731	66	
207.89429	80	
208.88178	76	
209.95670	60	
213.09076	64	
213.93062	88	
215.88536	58	
220.87558	236	
220.89190	80	
222.95413	150	1+
223.87485	76	
224.10658	58	
226.84444	76	
227.93307	70	
229.84659	80	
230.83459	72	
232.82546	74	
233.00953	74	
233.11942	64	
233.89083	60	
235.88032	76	
237.05463	70	
237.80224	72	
239.83626	64	
240.33658	74	
240.82044	152	
240.94204	1228	
241.08552	74	
241.12743	82	
241.94260	772	
242.82067	150	
242.94195	3204	1+
243.82959	66	
243.87906	68	
244.82574	122	
244.94068	654	1+
246.86192	96	
246.97931	98	
248.86581	126	
248.89013	60	
249.05593	64	
250.84207	62	
250.94792	78	
251.78676	62	
251.86659	64	
251.94266	58	
252.87703	72	
253.16268	98	
254.10086	70	
254.87191	160	
254.91963	66	
256.83687	68	
257.04738	64	
257.35430	144	
257.80428	80	
258.38419	64	
258.83256	342	1+
259.07712	66	
259.94748	68	
260.78569	64	
260.83233	394	1+
261.11305	84	
262.51585	118	
262.58339	84	
263.85787	138	
263.89441	84	
264.80844	60	
265.08669	58	
265.82686	64	
266.15121	70	
266.65203	78	
266.94485	90	
266.96911	64	
267.08569	90	
268.08603	62	
268.85466	66	
269.33977	92	
270.80257	66	
270.86123	60	
270.97124	96	
271.17383	152	
271.79596	70	
271.84442	94	
272.93267	88	
273.18416	72	
273.78102	78	
273.84909	192	1+
274.93464	88	
275.80859	70	
275.97373	66	
277.53707	74	
278.84561	66	
278.91682	58	
279.09195	1010	1+
279.93724	68	
280.41408	84	
281.85713	58	
281.91925	76	
282.87035	74	
283.79835	72	
283.81700	84	
283.84496	94	
284.29396	640	1+
284.79417	60	
284.85902	62	
285.87497	76	
286.36176	70	
287.79243	64	
288.20174	144	
289.51984	88	
289.82898	66	
289.88539	60	
290.12620	76	
290.85604	72	
291.14536	60	
291.80577	100	
291.86029	82	
293.85505	72	
296.80558	94	
296.84459	92	
298.85784	100	
299.79081	68	
301.87570	146	
302.96030	70	
303.17848	62	
303.87380	68	
304.80531	88	
306.88417	74	
307.79976	166	
307.89497	70	
308.00576	92	
309.81155	68	
309.88352	72	
311.44640	66	
311.63036	84	
312.80429	86	
312.83699	68	
313.01508	64	
313.84969	58	
314.82296	68	
317.79306	66	
318.93445	72	
319.86046	80	
322.75513	74	
323.14962	112	
324.82714	68	
326.96630	74	
END IONS

###FS:    #m/z: 363.95807 #charge 1+
###MS: 138
###MSMS: 140
BEGIN IONS
TITLE=Cmpd 104, +MS2(363.9581), 28.0-35.0eV, 3.0min #140
RTINSECONDS=180.144
SCANS=138,140
PEPMASS=363.95807	205040
CHARGE=1+
177.93583	112	
189.86336	296	
191.85716	344	
196.88229	100	
196.94338	94	
207.86950	76	
209.94546	380	
210.88721	102	
212.87886	980	1+
222.95000	264	
224.95092	738	1+
224.97324	388	1+
225.93559	72	
226.88724	72	
226.94740	3036	1+
227.72920	90	
228.86134	94	
228.89577	128	
228.94290	3574	1+
230.83379	260	1+
230.88937	1734	1+
232.88352	238	1+
232.98675	80	
234.87999	188	
234.93832	140	
237.09628	90	
239.06826	116	
240.00741	74	
240.83156	78	
240.94219	76	
240.96295	224	
241.94184	954	1+
241.96650	122	
242.94370	588	1+
243.82138	146	
243.98620	90	
244.05342	94	
244.82684	72	
244.95829	2142	1+
245.94411	190	
246.46468	94	
246.90448	72	
246.95445	1718	1+
248.80071	354	1+
248.82027	78	
248.85000	78	
248.90034	434	
249.13056	74	
250.97011	96	
251.07035	124	
251.41278	96	
251.90985	78	
251.92919	72	
251.95618	80	
252.08118	86	
253.90814	96	
255.09879	74	
256.05612	84	
258.83384	308	1+
259.10288	76	
261.83583	170	
262.83269	136	
264.82013	122	
265.08823	104	
265.81123	618	1+
266.78457	136	
266.81372	532	1+
266.87386	120	
267.86776	104	
267.97645	122	
268.81722	196	
268.83818	164	1+
268.97195	368	1+
269.96843	240	1+
270.81079	96	
270.85699	208	1+
271.34863	92	
271.92010	102	
272.17336	188	
273.14806	78	
273.42575	96	
273.45039	80	
274.82732	138	
278.01115	86	
278.79856	200	
278.84335	144	
278.85759	128	
278.88426	102	
279.79464	116	
280.11019	218	1+
280.79688	270	
280.85939	154	
281.79229	450	1+
281.86333	92	
281.97137	114	1+
283.37641	106	
283.40534	88	
283.93720	92	
284.84495	150	
285.84561	188	
287.34485	76	
287.42182	98	
287.81720	98	
288.16315	78	
288.80870	160	
289.82689	144	
289.87360	74	
289.94800	72	
290.12195	84	
290.78427	142	
290.94447	100	
290.96311	76	
291.88328	72	
291.99516	74	
293.12153	202	
295.87253	90	
295.90198	90	
295.92728	90	
295.98414	88	
296.81409	108	
296.85939	76	
296.92651	100	
298.80267	832	1+
299.75040	74	
299.88195	84	
301.86650	196	
302.80340	74	
302.85561	80	
302.88319	102	
302.93921	86	
303.80845	188	
303.82877	80	
303.85486	662	1+
307.13797	82	
307.88736	80	
308.94275	122	1+
310.37440	90	
310.87867	92	
311.12474	116	
313.21484	76	
314.91205	96	
315.88252	100	
316.81429	234	1+
318.39100	96	
318.90386	94	
321.80491	90	
322.83027	142	1+
322.92980	274	1+
324.79644	78	
325.60475	72	
325.89710	106	
325.92151	78	
326.33596	80	
326.87376	150	
327.07955	88	
328.02394	82	
328.04227	78	
330.88794	142	
331.88080	94	
333.77581	74	
333.82735	84	
335.88052	86	
337.83063	84	
340.20438	74	
340.75769	80	
340.83197	82	
349.15888	86	
351.95438	92	
353.77148	94	
354.25723	94	
357.21031	90	
359.46041	78	
362.45344	84	
365.44054	78	
365.80650	104	
367.79349	72	
367.81495	72	
368.28323	78	
368.83933	124	
END IONS

###FS:    #m/z: 336.94710 #charge 1+
###MS: 138
###MSMS: 141
BEGIN IONS
TITLE=Cmpd 105, +MS2(336.9471), 28.0-35.0eV, 3.1min #141
RTINSECONDS=180.917
SCANS=138,141
PEPMASS=336.94710	44534
CHARGE=1+
143.78251	76	
183.86959	132	
192.96897	74	
196.88485	108	
197.88411	112	
199.88532	106	
205.06416	80	
208.86589	68	
210.89019	70	
211.90801	80	
211.94387	1290	1+
212.87940	870	1+
212.89752	76	
213.94212	262	
214.94099	138	
215.93947	130	
217.38535	72	
218.38433	90	
218.84125	162	
218.89236	66	
219.12344	80	
220.84615	76	
221.95902	72	
222.13674	72	
222.95713	82	
223.83969	74	
225.62196	94	
225.83937	90	
225.95009	78	
226.82683	152	
226.84999	88	
226.89991	88	
226.98152	68	
228.84231	72	
229.89593	76	
229.95642	1180	
230.88984	1156	1+
230.94821	82	
231.94839	310	1+
232.83505	68	
232.88922	102	
233.89958	204	
233.94231	100	
234.58635	84	
234.89695	162	
234.92873	94	
235.89720	78	
235.94701	136	
237.86256	74	
238.84061	108	
238.87623	92	
239.85885	70	
239.90629	88	
240.82512	66	
240.83809	124	
240.85283	66	
241.03364	86	
241.83920	492	1+
241.89842	70	
242.83908	368	1+
243.96511	68	
244.95576	74	
247.84877	70	
247.90702	70	
247.96463	254	
248.89919	342	1+
248.91919	78	
249.82979	292	1+
249.98583	94	
250.95286	216	1+
251.07604	94	
251.91717	92	
252.07527	70	
252.83419	74	
252.97214	860	1+
253.09301	86	
253.83573	116	
253.90437	128	
254.15958	68	
254.79825	106	
254.85496	78	
254.89032	70	
254.93763	72	
254.96562	612	1+
255.58100	112	
255.87147	76	
255.89329	76	
256.86018	136	
256.91563	66	
257.83452	148	
257.85839	70	
257.96573	70	
258.84628	160	
259.85417	276	
259.95194	78	
260.83338	80	
260.85619	168	
260.94919	158	
261.91311	80	
264.52301	106	
264.86442	72	
264.88043	94	
267.84466	294	
268.35330	84	
268.84024	536	1+
270.29010	102	
270.84308	72	
270.86212	204	
270.99121	86	
271.84654	92	
271.91429	158	
272.33851	106	
272.41968	72	
272.90133	80	
273.78735	102	
273.96623	80	
274.86358	186	
275.85670	80	
276.07999	78	
276.85891	650	1+
276.88254	94	
277.83223	170	
278.84211	264	
278.91074	72	
279.51611	98	
279.83352	148	
280.84407	76	
281.08052	66	
282.86200	78	
285.85547	212	
286.85078	982	1+
289.01225	76	
289.85329	74	
291.82681	70	
293.37047	84	
294.10949	70	
294.36817	98	
295.87460	74	
295.99047	80	
296.84043	84	
297.22379	68	
297.82716	86	
299.01102	92	
299.07642	104	
299.91817	72	
301.14218	82	
301.16537	88	
301.98662	78	
305.72825	70	
306.56818	82	
309.87006	370	1+
309.88996	80	
313.86993	92	
316.01784	90	
318.89263	70	
320.02962	74	
320.05366	72	
326.86638	192	1+
326.89094	84	
326.91108	84	
330.42625	74	
332.89694	88	
335.86336	80	
335.88544	72	
338.45816	102	
340.42886	86	
END IONS

###FS:    #m/z: 322.93123 #charge 1+
###MS: 142
###MSMS: 143
BEGIN IONS
TITLE=Cmpd 106, +MS2(322.9312), 28.0-35.0eV, 3.1min #143
RTINSECONDS=184.603
SCANS=142-143
PEPMASS=322.93123	1708204
CHARGE=1+
154.74417	76	
183.43867	64	
192.89103	64	
194.03667	72	
197.91626	130	
199.88356	84	
199.90609	100	
201.04247	170	
208.90840	74	
210.83685	64	
213.02618	74	
217.89634	58	
217.92017	62	
218.90161	68	
220.87568	66	
222.95531	60	
223.09472	74	
224.94010	120	
225.39689	104	
226.51174	86	
227.83151	72	
227.89057	68	
228.83508	90	
228.85992	86	
230.84933	68	
230.88475	82	
231.88987	70	
233.03922	74	
233.16687	74	
233.46277	106	
233.88709	68	
234.96458	102	
235.82157	78	
236.05750	88	
236.38790	76	
237.05306	74	
238.82942	60	
238.88797	98	
239.08008	170	
239.89702	68	
240.82278	98	
240.89836	66	
240.94155	1366	
241.94051	3562	1+
242.44935	58	
242.94240	2406	1+
243.82348	212	
244.09071	84	
244.81735	114	
244.94054	1088	1+
245.82069	102	
245.89060	106	
246.94512	68	
248.83009	58	
248.85556	60	
250.01491	94	
250.98079	66	
251.78280	66	
251.84516	72	
252.82263	66	
254.07153	66	
254.10680	92	
254.91803	76	
256.07391	62	
256.83979	134	
256.86193	56	
256.89410	74	
257.79762	194	1+
258.08778	56	
258.83492	208	
258.85776	134	
258.98425	80	
259.05936	62	
260.85515	72	
260.92451	84	
261.01963	84	
261.83263	222	
262.35464	88	
262.83365	160	
263.85027	92	
263.89760	120	
264.83377	132	
265.03662	74	
265.09050	66	
268.78976	64	
268.86037	84	
269.79952	86	
270.84917	66	
271.13641	74	
271.17275	80	
272.85615	64	
273.80111	136	
274.79251	58	
275.80673	72	
276.85265	70	
277.96031	64	
278.86199	98	
278.93136	102	
279.09285	928	1+
279.17788	68	
280.11574	80	
280.79878	68	
281.04799	86	
281.34619	70	
281.80374	66	
281.92932	80	
282.48837	58	
282.86415	88	
282.94036	58	
283.06831	160	
284.29260	406	
284.88112	86	
285.85618	156	
286.03252	70	
289.79537	66	
289.86610	106	
289.88248	258	1+
290.78743	60	
291.15158	66	
292.86212	76	
294.85110	66	
295.12936	60	
296.94020	98	
297.78894	76	
297.80999	66	
297.97350	74	
298.82598	66	
299.16800	60	
299.78695	134	
300.78407	68	
300.87585	84	
304.07071	64	
305.03514	78	
305.88703	66	
305.90619	56	
306.76142	72	
307.79627	78	
307.88743	68	
308.88801	84	
310.86223	196	1+
311.76929	88	
311.89710	78	
312.12065	72	
312.84539	72	
313.27599	74	
314.05852	70	
315.74073	70	
315.77332	66	
315.80850	72	
318.84871	66	
320.46033	80	
322.23889	80	
324.14373	68	
325.89679	58	
326.75997	60	
326.86866	82	
327.94672	68	
END IONS

###FS:    #m/z: 340.94179 #charge 1+
###MS: 142
###MSMS: 144
BEGIN IONS
TITLE=Cmpd 107, +MS2(340.9418), 28.0-35.0eV, 3.1min #144
RTINSECONDS=185.375
SCANS=142,144
PEPMASS=340.94179	656614
CHARGE=1+
190.92936	80	
190.95135	72	
192.92253	96	
198.83997	72	
200.94414	86	
203.88622	74	
207.97053	68	
208.95642	68	
209.05220	72	
210.93826	122	
212.87967	200	
213.88110	128	
213.94397	158	
215.93550	172	
216.89341	80	
221.59503	94	
223.95964	118	
223.97098	116	
225.90429	70	
226.95347	76	
227.78842	80	
227.89703	214	1+
227.95447	110	
228.84804	76	
228.94689	192	
229.84133	82	
230.88920	394	1+
230.98738	72	
231.94957	362	1+
233.89519	218	
233.94618	102	
234.01893	68	
234.84600	104	
234.90606	80	
235.87288	66	
237.04504	70	
237.90650	120	
238.10301	74	
239.90591	78	
240.22800	76	
240.83793	128	
241.84166	426	1+
241.87161	70	
242.81948	72	
244.82835	226	
244.90753	72	
246.85527	98	
246.90821	66	
246.96263	116	
248.89962	132	
249.00796	68	
249.95697	70	
250.99827	92	
251.06183	102	
251.96144	68	
254.86308	72	
254.91183	68	
254.96613	150	
255.06481	78	
255.89114	72	
256.78274	132	
256.90638	72	
256.96820	138	
257.84866	104	
258.21438	66	
258.84612	528	1+
259.86839	72	
259.91612	72	
259.95357	114	
260.04665	80	
260.83560	186	
260.86126	68	
261.84747	246	
261.86943	84	
262.92580	72	
265.08647	70	
266.01863	68	
266.84640	166	
267.84132	92	
267.98905	66	
268.83726	224	
268.85392	78	
270.91802	88	
271.18067	78	
271.79165	74	
271.84908	72	
272.85959	72	
272.93563	152	
274.42960	82	
274.86654	108	
274.89780	66	
275.81092	72	
276.81146	88	
276.85907	330	
277.86516	330	
277.96641	80	
278.13437	66	
278.84487	514	
278.92319	70	
279.20626	84	
279.85525	188	
280.92035	68	
282.15229	80	
282.80839	76	
282.97433	70	
283.87398	140	
284.93344	80	
285.16724	68	
285.89369	66	
288.20498	80	
289.32955	70	
290.51089	86	
290.78758	74	
290.87303	84	
291.02590	120	
291.80416	144	
292.85844	140	
293.40855	98	
294.86922	132	
295.13759	66	
298.44221	126	
299.05740	80	
299.18256	76	
299.87323	128	
300.06570	80	
301.86102	72	
302.17542	66	
302.94952	70	
304.09927	96	
304.90915	186	1+
306.00284	66	
306.11249	76	
306.88184	188	1+
308.80838	98	
308.86642	72	
309.80353	84	
310.16915	86	
310.83093	78	
310.87954	278	
311.84744	100	
316.91814	76	
320.39637	84	
320.46006	68	
320.93527	82	
322.18140	72	
327.45728	90	
327.85066	72	
329.80789	78	
329.87711	92	
330.81884	78	
333.28918	84	
335.89704	72	
337.89585	74	
338.92390	64	
340.03649	96	
342.77500	66	
345.81016	80	
END IONS

###FS:    #m/z: 363.95797 #charge 1+
###MS: 142
###MSMS: 145
BEGIN IONS
TITLE=Cmpd 108, +MS2(363.9580), 28.0-35.0eV, 3.1min #145
RTINSECONDS=186.148
SCANS=142,145
PEPMASS=363.95797	280584
CHARGE=1+
187.79479	74	
189.86321	178	
191.85849	164	
197.95959	88	
200.95112	86	
202.04412	92	
207.87089	292	1+
209.94416	578	
210.93234	84	
212.88008	1042	1+
212.93662	88	
222.95291	500	1+
222.98822	90	
223.98311	74	
224.94947	1136	1+
224.97497	120	
225.41892	80	
226.94730	3880	1+
226.97422	112	
227.11106	76	
227.92621	138	
228.85624	138	
228.89599	146	
228.94270	3164	1+
229.89688	80	
229.91743	76	
230.07320	106	
230.79091	94	
230.88964	1624	1+
232.05803	98	
232.88839	204	
233.08043	76	
234.88123	138	
237.93249	96	
240.82366	140	
240.94238	234	1+
240.96228	268	1+
241.83325	116	
242.81723	212	
242.94147	530	1+
242.96192	188	
243.12846	164	1+
243.82181	94	
244.81943	186	
244.83387	172	
244.95867	1348	1+
244.98130	102	
245.83696	76	
246.95351	1794	
248.80983	150	
248.90013	378	1+
248.93359	130	
249.80350	74	
250.97363	142	1+
251.08399	84	
253.10363	88	
253.79971	76	
254.87470	80	
254.90800	76	
255.07687	74	
257.97483	254	1+
258.83720	212	
258.88148	76	
258.89963	76	
260.83330	126	
260.97308	134	
261.85376	80	
261.95702	96	
262.83340	126	
263.83275	124	
263.95198	92	
263.97432	92	
264.82180	90	
264.96681	212	1+
265.08634	108	
265.81258	418	1+
265.90084	164	
266.35544	84	
266.81487	356	1+
266.89673	108	
267.41869	88	
267.97521	152	
268.13995	74	
268.81478	246	
269.04554	84	
269.48885	78	
269.96846	576	1+
271.09176	100	
271.52869	78	
271.86722	78	
271.91969	76	
272.16788	86	
272.91474	76	
273.85229	78	
274.85623	152	
276.85445	136	
277.87828	138	
278.10947	92	
278.58069	106	
278.74872	136	
278.79807	176	1+
278.84793	186	
279.16111	124	
280.79453	242	
280.92004	76	
281.08265	84	
281.79425	234	
281.85708	94	
281.90086	92	
282.43091	76	
283.79230	158	
283.84314	110	
283.89806	100	
284.82212	130	
284.87755	96	
285.81571	74	
285.93540	82	
286.41918	80	
288.79741	76	
289.86948	172	
289.89165	84	
290.39354	92	
291.87437	204	1+
292.47534	78	
292.85705	104	
293.12146	108	
294.41682	82	
296.81288	240	
297.43521	100	
297.81165	290	
298.80407	972	1+
299.87004	212	
300.79993	370	1+
300.88835	156	1+
301.86542	172	
302.86247	94	
303.85760	440	1+
303.94658	92	
304.84429	74	
305.08199	84	
305.44233	76	
309.81757	142	
310.30303	104	
312.64347	76	
315.66653	96	
316.98371	76	
319.89115	80	
320.81060	82	
321.81884	80	
321.86833	202	
322.15955	180	
322.94262	116	
323.82313	220	1+
323.89442	162	1+
325.65326	90	
325.89719	76	
326.19441	98	
326.87384	160	
326.91524	76	
327.87876	74	
328.96423	82	
329.31968	78	
331.81569	110	
336.74345	94	
337.12208	84	
337.51247	74	
339.82280	82	
340.06172	74	
340.94222	128	
345.89471	74	
348.99622	84	
350.59224	90	
352.88847	80	
354.92344	110	
357.71716	196	1+
360.20084	88	
366.28783	92	
367.77945	84	
END IONS

###FS:    #m/z: 340.94158 #charge 1+
###MS: 146
###MSMS: 147
BEGIN IONS
TITLE=Cmpd 109, +MS2(340.9416), 28.0-35.0eV, 3.2min #147
RTINSECONDS=189.812
SCANS=146-147
PEPMASS=340.94158	526912
CHARGE=1+
101.68386	84	
190.94950	92	
191.09224	70	
191.86047	70	
200.88123	94	
200.95274	108	
201.25562	66	
201.87485	68	
203.95587	74	
210.93892	110	
211.94700	108	
212.87574	80	
213.94048	396	1+
214.89324	324	1+
215.93602	124	
218.91255	84	
218.99440	80	
219.92556	70	
220.89761	66	
221.87677	70	
223.97530	102	
224.80004	70	
227.94989	72	
230.88842	152	
231.87547	70	
231.89566	76	
231.94854	322	
232.02419	100	
232.52572	82	
232.84603	76	
232.96237	72	
233.09945	70	
233.90037	130	
233.94672	130	
234.95122	68	
237.93081	70	
238.88340	72	
238.90541	82	
239.43314	90	
239.80587	76	
239.84669	136	
239.86680	74	
239.90267	76	
240.83930	102	
241.84245	398	1+
241.88817	88	
241.90566	68	
243.83204	266	
243.90377	72	
244.96103	76	
245.86261	138	
246.97202	70	
249.95748	130	
250.89062	66	
250.91289	78	
251.06831	132	
251.97392	90	
253.83865	74	
254.92178	74	
254.96613	296	1+
257.06131	82	
257.83353	78	
257.86018	450	1+
257.96367	70	
258.14331	74	
258.84607	734	1+
260.84863	388	1+
260.96022	92	
261.82976	68	
261.87857	130	
262.06418	70	
262.85006	188	
262.90624	88	
263.89791	86	
264.09882	108	
264.86544	120	
266.87094	74	
267.79841	78	
267.91671	78	
268.00144	68	
268.04985	82	
268.84332	408	1+
269.20289	84	
269.34564	88	
270.14238	78	
272.34653	86	
272.88009	68	
272.91414	216	1+
272.93876	100	
273.79105	104	
274.56187	90	
275.86197	80	
275.90595	108	
276.11039	92	
276.85649	330	
277.86241	206	
278.80839	70	
278.84544	662	
278.90687	78	
279.81118	74	
279.86231	188	
279.90845	72	
280.40162	70	
280.85067	444	1+
280.93869	84	
281.89365	152	
281.96845	102	
283.05628	70	
283.85424	66	
284.83987	76	
284.90037	112	
285.46818	96	
285.94958	80	
286.44810	96	
287.08852	68	
287.88015	72	
289.79554	70	
290.86860	70	
291.80156	156	
294.87073	146	
294.88577	76	
295.85469	82	
295.97135	76	
296.85533	106	
296.88508	82	
297.72551	68	
298.23637	106	
299.10431	86	
299.18067	72	
302.94900	120	
303.81157	72	
303.86800	262	1+
304.05549	70	
306.05209	74	
307.79895	72	
309.87627	82	
312.80487	122	
312.95403	74	
313.89080	136	
315.43353	94	
315.82742	100	
318.15694	72	
319.87599	74	
319.90000	68	
321.81750	74	
324.89191	84	
327.05984	76	
328.19333	80	
328.78536	72	
328.93973	70	
330.81466	162	
332.81428	70	
333.29160	88	
333.58959	108	
333.82109	84	
339.75845	78	
340.08230	86	
342.18670	68	
343.38466	82	
344.76324	86	
345.11644	74	
END IONS

###FS:    #m/z: 507.84681 #charge 1+
###MS: 146
###MSMS: 148
BEGIN IONS
TITLE=Cmpd 110, +MS2(507.8468), 28.2-35.2eV, 3.2min #148
RTINSECONDS=190.584
SCANS=146,148
PEPMASS=507.84681	110214
CHARGE=1+
196.01641	150	
222.97211	250	1+
232.89809	270	
238.28694	108	
267.13727	100	
270.85925	198	
272.85276	166	
273.39760	102	
277.96862	126	
278.83482	126	
279.37662	102	
279.57159	104	
280.86855	104	
281.08761	108	
285.94357	122	
287.85354	242	
289.87956	274	1+
293.87519	996	1+
295.80121	208	1+
299.81382	160	
300.89013	116	
301.82946	128	
303.86988	138	
304.10261	146	
304.21296	134	
304.85986	486	1+
305.86410	414	1+
306.12675	102	
307.88971	426	
307.92498	144	
308.14357	632	1+
308.87491	328	
309.16528	110	
309.88729	150	
310.15723	520	1+
310.89593	102	
311.88479	1100	1+
313.88507	418	
316.81377	108	
316.85982	122	
317.81681	104	
321.91823	160	
323.89113	146	
324.85971	110	
326.81377	100	
326.88327	988	1+
326.90321	176	
327.80947	100	
327.84156	140	
328.83301	198	1+
328.86825	110	
329.15801	184	1+
330.79335	108	
330.88298	152	
331.39119	100	
331.78994	148	
332.87634	300	1+
333.81691	188	
333.89927	244	
334.90199	132	
335.88600	178	
336.88882	210	1+
339.80348	196	1+
339.89336	146	
340.63058	100	
340.77638	106	
341.83514	110	
342.86570	118	
343.15119	242	1+
346.41255	110	
346.79052	196	
347.77809	528	1+
347.83621	110	
348.72580	140	
348.84301	142	
348.86431	224	1+
349.76061	546	1+
349.88251	490	1+
350.83693	160	
351.79125	148	
361.84326	104	
365.78563	296	
366.78551	172	
366.84148	252	
367.70959	148	
367.73586	136	
367.76692	298	
367.78430	114	
368.70795	150	
368.76902	140	
369.83603	226	
369.90496	176	1+
370.74683	140	
370.87328	110	
371.80276	140	
372.04699	218	
372.72124	114	
372.82687	170	
373.72021	104	
373.74725	100	
373.87067	114	
376.85815	156	
377.73743	318	1+
377.94156	142	
378.79346	138	
383.78283	126	
384.85028	158	
385.84801	342	1+
386.59136	102	
386.79757	152	
387.21673	106	
389.19995	310	1+
389.72554	116	
390.40809	100	
390.75987	148	
390.83970	264	
391.78152	292	1+
391.84587	192	
392.82518	112	
392.84017	156	
392.87428	104	
393.07457	146	
393.74755	156	
393.83128	230	
394.74331	200	1+
394.82592	198	
398.72996	606	1+
398.80042	144	
399.69598	140	
399.73294	402	1+
399.84994	358	1+
402.87359	162	
403.80741	120	
404.86486	270	1+
405.76859	540	1+
405.78649	138	
407.74565	234	
407.86904	468	
408.75541	136	
408.85477	630	1+
409.89352	102	
410.72431	228	
410.83818	574	1+
411.72509	102	
412.75703	184	1+
413.83312	116	
413.86673	154	
421.78974	130	
421.81596	140	
421.88820	142	
422.79377	104	
423.77358	672	1+
423.86770	116	
424.88102	104	
425.75297	674	
426.75789	418	
426.78948	144	
426.86466	516	1+
427.73178	988	1+
427.77171	278	1+
428.74446	246	1+
428.84703	804	1+
428.88334	122	
429.09007	112	
429.70607	142	
429.77855	116	
430.85139	128	
430.88669	106	
431.87040	242	
432.86994	112	
433.86820	108	
434.87229	102	
435.71634	138	
439.89813	174	
440.89998	112	
441.76823	148	
443.74116	130	
444.87272	954	1+
445.71683	160	
445.77318	216	
446.74784	290	1+
446.76814	130	
447.71410	314	
447.88387	126	
448.77444	138	
449.88192	446	1+
450.69523	102	
451.70399	128	
451.76118	188	
457.90084	170	
462.88500	502	1+
467.72016	122	
467.88831	594	1+
468.78723	134	
470.73319	122	
485.89703	480	1+
END IONS

###FS:    #m/z: 336.94629 #charge 1+
###MS: 146
###MSMS: 149
BEGIN IONS
TITLE=Cmpd 111, +MS2(336.9463), 28.0-35.0eV, 3.2min #149
RTINSECONDS=191.357
SCANS=146,149
PEPMASS=336.94629	47478
CHARGE=1+
82.37402	68	
149.58533	66	
182.87106	126	
194.89198	68	
195.87729	72	
198.87975	76	
204.41394	84	
207.91379	86	
209.94234	70	
211.94384	1084	1+
212.88095	796	1+
213.93925	204	
214.93269	228	1+
215.89030	122	
216.88438	106	
217.88736	80	
219.84190	68	
221.89124	70	
221.94456	78	
221.96825	72	
222.89475	78	
223.95930	68	
224.95269	76	
224.98077	92	
226.86500	80	
226.94435	82	
228.89534	178	
229.03381	74	
229.95479	1242	1+
230.84547	76	
230.88941	1464	1+
231.95052	486	1+
233.82714	150	
234.81758	72	
234.84022	72	
234.92130	68	
237.16221	80	
238.08908	118	
240.83300	138	
240.84911	82	
240.93833	68	
242.84045	136	
243.11423	72	
243.90174	118	
244.95948	74	
245.14983	74	
246.97902	222	1+
247.84692	92	
247.96538	320	
248.90483	164	
249.00613	94	
249.05114	68	
249.08178	80	
249.95858	128	
250.39948	72	
250.86615	92	
250.95306	328	
251.00000	202	1+
251.07447	68	
252.84540	66	
252.85770	90	
252.97193	330	
253.90584	358	1+
253.97568	150	
254.23407	96	
254.96424	80	
255.07682	72	
255.87739	68	
255.97040	72	
256.08948	102	
256.90564	72	
257.80409	74	
257.86319	78	
257.95970	66	
258.34430	82	
258.84653	238	
259.07317	66	
259.85705	266	1+
260.79962	80	
260.83019	152	
261.83569	68	
263.02924	66	
264.81049	78	
266.85475	72	
267.83684	932	1+
267.86144	100	
268.83965	828	1+
268.88883	78	
270.98600	68	
271.50858	86	
271.79044	108	
271.91127	86	
271.92949	78	
272.84724	76	
273.78957	70	
273.80983	90	
274.85704	80	
274.88161	72	
275.85992	128	
276.85704	692	1+
276.92514	72	
277.42423	76	
277.84188	194	
277.88216	84	
277.92347	98	
278.83208	374	1+
279.10345	82	
279.87653	98	
279.90821	70	
280.16327	72	
280.26296	168	
280.87314	74	
281.02897	66	
281.05381	72	
283.78820	78	
284.42742	92	
284.95178	80	
285.15910	80	
285.84782	72	
285.86547	68	
286.85007	916	1+
290.78966	68	
290.89183	86	
291.98623	78	
292.86194	208	1+
292.90153	84	
293.10838	154	
293.12426	70	
293.20668	78	
295.20607	86	
295.85951	82	
296.86389	72	
296.89152	76	
297.91186	80	
298.01368	126	
299.77365	86	
299.88709	264	1+
302.17627	68	
303.17178	72	
303.40096	112	
304.85506	78	
306.89003	202	1+
308.87705	68	
309.57026	100	
309.87076	146	
310.87161	162	
313.87001	86	
313.88760	202	
314.82092	72	
315.89386	72	
315.98510	78	
318.38620	76	
318.42800	80	
319.80787	68	
321.08917	86	
324.74524	70	
324.90284	74	
326.85352	106	
330.18253	68	
331.09402	70	
332.81376	76	
333.87925	66	
335.02862	96	
336.41671	70	
336.87194	96	
338.26160	88	
338.87632	68	
340.89364	92	
END IONS

###FS:    #m/z: 340.94168 #charge 1+
###MS: 150
###MSMS: 151
BEGIN IONS
TITLE=Cmpd 112, +MS2(340.9417), 28.0-35.0eV, 3.3min #151
RTINSECONDS=195.016
SCANS=150-151
PEPMASS=340.94168	530816
CHARGE=1+
191.95302	156	
197.88006	90	
199.88379	80	
202.93515	78	
206.89692	92	
207.98288	122	
208.89049	68	
209.00748	70	
211.94691	76	
212.05092	72	
212.87736	82	
213.87893	154	
213.93848	328	1+
215.88574	234	1+
215.93598	86	
217.06158	66	
217.57014	76	
218.88747	88	
219.89292	84	
220.87006	68	
223.88941	122	
223.93352	70	
223.95938	328	1+
223.97400	72	
224.84153	108	
224.90480	102	
225.83033	100	
226.89445	66	
226.94862	72	
228.95235	162	
230.89080	206	
230.94627	78	
231.89378	86	
231.95333	278	
232.39874	74	
232.42483	80	
232.84074	144	
232.95000	116	
233.40468	76	
233.87872	132	
233.94943	226	
236.87803	160	1+
237.86456	78	
238.84066	74	
239.88326	82	
240.24331	72	
241.04141	78	
241.84496	220	
241.89045	70	
242.83793	150	
242.94175	66	
243.83426	96	
244.83399	140	
244.85392	76	
245.90628	92	
246.85437	76	
246.97733	228	1+
247.39875	76	
248.90102	86	
249.00832	78	
249.09730	80	
249.95838	208	
250.96345	80	
254.87338	104	
254.91780	72	
254.97024	172	
255.45764	78	
256.95928	310	1+
257.19702	92	
257.24416	72	
257.93604	74	
257.96116	180	1+
258.84948	744	1+
258.88738	78	
259.82976	212	1+
259.90985	90	
259.95722	136	
260.17550	72	
260.88487	186	1+
261.92403	280	1+
262.83725	134	
264.38487	68	
264.90374	116	
265.01677	86	
266.07495	72	
266.41775	90	
266.85743	108	
268.15220	78	
268.84274	356	
268.95318	72	
268.97908	86	
269.87999	74	
270.83326	68	
270.88697	68	
272.34500	76	
272.92240	76	
273.44604	72	
273.56219	80	
274.86371	100	
274.91843	70	
275.42123	90	
275.81270	144	
276.04322	78	
276.85969	684	1+
277.81514	78	
277.86429	396	1+
278.84746	378	
278.90458	80	
279.12234	94	
279.17344	76	
279.84540	320	1+
280.15512	68	
280.92406	100	
282.09852	76	
282.91723	92	
282.93413	68	
283.79399	72	
284.01568	80	
284.87714	72	
285.94974	84	
288.10696	70	
288.20490	82	
289.79121	84	
289.87067	68	
289.93360	78	
290.14363	100	
291.80798	84	
292.93940	74	
293.87134	70	
293.89041	126	
294.86888	154	
295.87428	72	
296.85211	66	
296.93341	72	
297.79107	78	
297.85461	72	
297.87213	68	
298.88453	70	
300.89084	72	
301.86252	68	
302.17243	74	
302.94387	80	
303.17618	80	
304.15187	68	
304.80310	68	
309.90830	86	
311.88722	78	
313.60847	88	
313.80840	68	
314.13261	78	
317.02499	80	
320.26009	68	
320.76587	68	
320.82734	90	
321.92368	74	
321.96797	66	
322.39952	92	
326.89404	118	
327.93747	76	
328.90981	82	
329.87279	148	1+
331.02667	82	
336.89964	160	
339.81750	72	
345.28780	72	
END IONS

###FS:    #m/z: 507.84707 #charge 1+
###MS: 150
###MSMS: 152
BEGIN IONS
TITLE=Cmpd 113, +MS2(507.8471), 28.2-35.2eV, 3.3min #152
RTINSECONDS=195.788
SCANS=150,152
PEPMASS=507.84707	105382
CHARGE=1+
196.01699	314	1+
210.03247	116	
224.97729	148	
230.82508	102	
232.89935	396	1+
238.89295	122	
245.02315	102	
250.08492	110	
250.90308	140	
251.91446	144	
254.09222	136	
260.87899	146	
266.16734	106	
271.09237	108	
272.85573	156	
276.90673	100	
277.40148	106	
285.85774	146	
285.91620	222	1+
287.85378	368	1+
289.40068	108	
289.87931	174	
290.13098	106	
290.86687	450	1+
291.94979	168	1+
293.87526	414	
293.92949	196	1+
294.39360	108	
294.88075	220	
296.81325	168	1+
297.81344	306	1+
298.95731	102	
301.77098	128	
302.86591	408	1+
303.56781	104	
303.86871	346	1+
305.86341	578	1+
306.12820	380	1+
307.01526	108	
307.88944	180	
308.14336	992	1+
308.87420	610	1+
309.89455	126	
310.02592	196	1+
310.15768	534	1+
310.43054	108	
311.88548	1724	1+
314.86835	190	
315.76940	126	
316.86658	128	
319.85830	108	
323.87084	284	1+
325.75976	100	
325.82859	102	
326.88611	880	1+
327.80172	146	
328.87884	198	
330.82286	194	
331.79693	116	
332.76717	104	
332.87486	282	
332.93732	106	
333.87443	124	
334.89997	100	
335.81730	126	
339.39162	240	1+
339.87977	166	
340.90076	136	
344.84043	254	1+
345.78535	274	1+
346.00212	102	
347.77347	540	1+
349.17277	100	
349.75841	512	1+
349.84479	132	
350.76025	322	1+
350.81852	118	
350.89042	218	1+
351.82861	152	1+
352.77437	108	
352.91174	96	
353.77096	118	
355.89247	236	
357.85351	144	
362.36344	156	
363.77440	128	
363.87816	130	
365.38639	98	
365.78419	150	
366.18176	206	1+
366.41717	100	
366.79296	128	
366.84396	208	
367.04684	114	1+
367.21512	88	1+
367.76606	180	
367.78453	104	
367.89458	214	1+
368.76466	100	
368.89662	152	1+
369.73419	102	
369.83595	306	1+
370.03455	110	
370.79498	118	
370.80473	194	
371.80377	116	
372.79264	112	
373.72847	154	
373.77898	112	
373.84888	126	
373.88611	114	
374.81734	264	
375.72920	144	
379.55918	98	
380.72777	112	
380.84471	188	1+
382.72128	150	
383.84793	602	1+
385.77880	128	
386.82320	172	
386.84569	98	
387.84838	278	1+
388.21075	116	
388.77318	126	
389.20080	248	
389.71100	106	
389.81404	134	
389.84285	132	
390.20354	106	
390.76002	134	
390.84204	460	1+
390.86198	144	
392.72534	118	
392.82584	468	1+
394.21191	104	
394.87057	134	
395.76897	116	
396.98978	98	
398.73023	218	
399.72837	98	
399.85761	500	1+
400.90646	142	
401.48085	100	
401.72729	160	
401.78689	120	
403.86947	222	
404.88438	142	
405.74911	154	
405.78662	302	
405.87516	370	
407.74537	134	
407.77976	102	
407.86976	500	
408.74564	236	
408.85512	836	1+
409.72098	222	1+
409.75142	298	
409.88464	148	
410.07647	102	
410.83853	448	1+
411.80183	134	
412.84164	104	
413.85676	102	
414.87379	176	1+
421.88704	190	
422.86443	158	
422.88770	136	
423.77230	698	1+
423.83486	126	
424.87335	140	
425.75584	728	1+
425.85869	646	1+
426.93576	116	
427.73601	778	1+
427.77679	140	
428.85003	724	1+
428.89202	132	
429.74697	146	
430.88372	98	
431.86588	270	
432.86937	136	
433.85707	106	
434.89460	106	
435.71404	250	1+
439.90109	270	
440.72949	104	
443.78078	114	
444.70200	112	
444.76798	162	
444.87205	1054	1+
445.74849	668	1+
446.75103	404	1+
446.79475	154	
447.71701	128	
448.76136	238	
449.88510	188	
450.71233	120	
450.75578	158	
450.87521	126	
451.74663	156	
451.76603	108	
462.88404	342	1+
464.72069	268	1+
467.88729	536	1+
472.54132	104	
483.63268	98	
485.90446	268	1+
508.91818	126	1+
END IONS

###FS:    #m/z: 336.94658 #charge 1+
###MS: 150
###MSMS: 153
BEGIN IONS
TITLE=Cmpd 114, +MS2(336.9466), 28.0-35.0eV, 3.3min #153
RTINSECONDS=196.56
SCANS=150,153
PEPMASS=336.94658	46310
CHARGE=1+
201.88667	68	
208.88668	100	
209.83401	66	
210.88466	70	
210.89898	62	
211.14339	78	
211.94520	982	
212.87960	488	1+
213.08543	78	
213.94005	542	1+
215.88764	282	
217.94199	62	
218.83984	86	
219.83292	84	
222.90020	74	
222.98111	94	
223.97768	70	
224.83143	66	
225.05948	70	
227.38118	70	
227.90162	64	
228.83794	64	
228.89537	108	
229.95688	1316	1+
230.88976	1044	1+
231.95033	622	1+
232.84783	68	
232.89156	118	
232.93844	80	
233.89672	78	
234.35147	92	
234.83473	78	
235.10550	68	
235.81986	74	
235.89161	96	
235.94805	110	
236.45956	100	
236.84873	152	
237.07169	80	
237.86701	66	
239.84386	90	
239.92557	74	
240.83702	350	1+
240.84895	72	
242.38178	98	
243.84807	66	
244.36244	86	
244.88648	78	
247.96866	84	
248.90286	390	
248.98909	70	
249.83406	66	
249.96030	296	
250.00514	76	
250.83624	420	1+
250.90271	66	
250.95263	136	
251.07470	158	
251.96225	66	
252.97114	568	
253.90693	118	
254.86104	64	
254.96846	290	1+
256.84901	66	
256.90161	106	
256.91203	138	
258.84705	124	
259.85467	144	
259.90045	68	
260.06394	116	
260.86910	102	
260.95792	88	
261.82593	70	
261.85876	228	1+
264.79666	64	
264.83495	78	
265.85986	76	
265.86687	74	
267.10571	76	
267.84454	78	
268.83815	596	1+
268.95723	72	
269.84095	454	1+
270.05981	82	
270.97971	214	
271.00255	72	
271.86556	66	
271.91735	74	
272.09365	96	
272.98742	68	
273.83598	86	
273.91936	76	
274.85933	98	
275.40494	76	
275.88604	80	
276.03055	72	
276.25751	98	
276.85758	596	1+
277.01923	74	
277.83210	158	
278.83923	786	1+
279.80546	94	
279.84358	544	1+
280.82573	70	
281.05003	66	
281.08082	72	
282.05532	76	
282.83924	70	
282.87697	68	
283.40330	68	
284.40473	110	
284.86282	80	
285.84956	1058	1+
286.79529	64	
287.80066	66	
287.87802	68	
287.90698	64	
289.51156	84	
290.85870	78	
291.80776	140	
291.87481	88	
292.14991	86	
292.87325	138	
292.96948	66	
293.10783	234	
293.12473	70	
293.87201	76	
293.90079	106	
294.06278	86	
294.11024	128	
294.38534	68	
294.86309	74	
296.87015	92	
297.81423	74	
297.87275	80	
297.90351	68	
298.11175	92	
298.79842	66	
299.83508	86	
299.85420	70	
300.87298	62	
304.86249	148	
305.85732	62	
306.24795	94	
307.89493	152	
307.95425	74	
308.86446	84	
308.89203	78	
309.87180	154	
309.94432	84	
310.86685	276	1+
316.94391	68	
320.88475	112	
324.03791	76	
326.34978	72	
326.39820	68	
326.97321	74	
328.88602	190	
330.82888	74	
331.04881	78	
333.15691	80	
338.01595	68	
338.86519	78	
340.20698	78	
340.83882	84	
341.07490	84	
END IONS

###FS:    #m/z: 322.93111 #charge 1+
###MS: 154
###MSMS: 155
BEGIN IONS
TITLE=Cmpd 115, +MS2(322.9311), 28.0-35.0eV, 3.4min #155
RTINSECONDS=200.216
SCANS=154-155
PEPMASS=322.93111	1465652
CHARGE=1+
130.33111	66	
193.96653	80	
194.88944	70	
196.89855	74	
197.10181	80	
197.89070	68	
200.84144	80	
201.04786	232	1+
205.06069	76	
205.94801	70	
212.83320	100	
213.01902	56	
216.56621	90	
216.87728	70	
217.88924	78	
218.00864	72	
218.07420	70	
218.84710	76	
218.86558	100	
218.89826	72	
218.96337	76	
219.05785	68	
220.06231	94	
220.09872	68	
220.87557	128	
222.38371	70	
223.95686	184	
226.84431	66	
228.85419	108	
228.94634	68	
229.85595	80	
230.85134	150	
230.89413	78	
231.90657	80	
232.82568	74	
232.90597	58	
233.05023	68	
233.16302	66	
234.82316	78	
234.87808	96	
235.04381	58	
235.88402	80	
237.87031	88	
238.88755	174	
238.94100	116	
239.07028	64	
239.78854	70	
239.83621	80	
239.91626	70	
240.83937	74	
240.94194	822	
240.96134	106	
241.91339	66	
241.94169	518	
242.94169	1928	1+
243.81900	88	
244.82693	230	
244.85107	164	
244.89026	68	
244.93955	322	
244.97688	74	
245.09681	68	
245.43838	94	
246.84686	68	
246.94301	66	
246.97571	58	
247.03796	60	
247.45579	66	
247.85172	370	1+
247.97857	68	
248.85481	314	1+
249.96815	64	
250.42881	72	
250.85433	70	
251.06929	144	
251.93915	88	
253.16440	74	
254.83344	62	
254.95514	72	
256.86437	80	
256.89690	316	
257.79807	72	
258.80849	60	
259.50232	72	
259.84102	64	
260.83272	342	1+
260.96019	72	
261.83464	292	1+
263.83468	58	
263.91419	62	
263.97400	64	
264.87276	64	
265.85529	134	
265.93047	126	
266.87659	70	
266.90918	70	
267.95931	70	
268.14207	92	
268.90258	72	
268.95915	66	
269.00735	78	
270.00940	80	
271.84441	72	
271.94787	66	
274.84301	58	
275.81252	80	
276.79227	68	
276.85405	110	
277.42620	70	
277.92120	80	
278.85131	80	
278.93964	58	
279.01932	80	
279.09502	604	
281.80128	66	
281.85755	62	
283.07088	72	
284.29547	414	1+
284.85893	94	
285.12810	66	
285.78966	72	
287.93406	58	
288.13274	84	
288.19878	80	
289.79143	238	1+
289.88032	192	
292.67493	78	
293.80600	76	
294.86150	82	
296.05380	80	
297.79262	116	
297.91611	104	
298.07078	76	
299.80982	84	
304.02977	72	
305.07158	70	
305.87388	72	
306.42000	98	
306.89046	92	
307.80417	86	
308.13731	58	
308.90295	78	
309.06494	60	
309.43868	92	
314.81844	78	
314.83610	58	
315.79546	78	
318.85116	72	
321.12699	66	
321.88086	64	
322.78125	66	
322.82776	74	
324.38711	94	
325.90399	86	
326.76679	60	
327.01982	94	
327.75510	72	
327.96671	58	
END IONS

###FS:    #m/z: 363.95777 #charge 1+
###MS: 154
###MSMS: 156
BEGIN IONS
TITLE=Cmpd 116, +MS2(363.9578), 28.0-35.0eV, 3.4min #156
RTINSECONDS=200.988
SCANS=154,156
PEPMASS=363.95777	215978
CHARGE=1+
119.73765	82	
187.87220	74	
189.86076	298	1+
191.85596	256	
194.95819	78	
196.88246	112	
203.90887	102	
205.95648	94	
206.88818	78	
208.94544	80	
209.94497	584	
212.87942	762	1+
214.42639	82	
214.89240	110	
215.84414	94	
216.41621	88	
221.86210	102	
222.89292	74	
222.95324	252	
223.95669	140	
224.87905	86	
224.92703	74	
224.94921	572	1+
224.97292	78	
226.94790	3910	1+
227.93340	76	
228.89462	292	
228.94244	3590	1+
230.82909	84	
230.89067	1084	1+
230.92522	116	1+
230.94406	194	
231.10670	86	
232.88354	358	1+
234.83380	88	
235.05311	86	
235.82437	88	
238.93369	80	
240.08164	96	
240.82824	84	
240.94042	308	
241.05681	78	
241.93899	516	1+
241.96432	114	
242.96268	166	
243.82376	166	
243.95740	92	
243.97092	90	
243.98412	100	
244.06884	90	
244.82297	182	
244.95785	1926	
245.83702	122	
245.87322	92	
245.94687	158	
246.90449	120	
246.95327	2406	1+
246.97376	98	
247.90503	80	
248.90045	522	1+
249.01984	76	
249.85159	102	
252.89239	74	
253.90333	302	1+
254.90663	214	1+
255.77955	78	
256.01892	98	
257.11240	82	
257.56731	88	
257.90654	82	
258.83381	262	1+
260.85505	92	
260.94425	100	
260.96998	128	
261.83443	402	1+
261.99271	84	
263.90828	86	
264.11978	72	
264.97680	114	
265.08577	132	
265.78897	78	
266.81514	228	1+
266.85132	90	
266.86861	74	
267.07737	76	
267.78310	136	
267.97512	256	
268.81118	112	
269.96955	200	
270.08391	76	
270.79882	86	
270.83946	76	
270.97318	118	
271.85930	114	
271.89576	126	
271.91724	72	
273.93567	74	
274.86508	94	
275.08317	98	
276.04727	76	
276.42712	74	
276.81540	158	
276.86391	82	
277.08654	146	
277.85626	114	
278.56850	82	
278.80151	198	
279.11003	96	
279.32924	76	
279.80625	134	
279.84785	134	
280.79037	1196	1+
280.83366	86	
280.85625	74	
281.12383	176	1+
281.79122	840	1+
282.82701	80	
282.88880	108	
283.84910	146	
284.74252	92	
284.78896	264	1+
284.86874	90	
285.84386	184	
286.87682	80	
290.79544	126	
290.92626	80	
290.96962	78	
292.43130	94	
292.80833	136	
294.86770	94	
296.81350	76	
296.87852	86	
297.13889	82	
297.39081	98	
297.43524	88	
297.80135	726	1+
297.84603	82	
297.97567	76	
298.80266	544	1+
299.13268	132	
299.87987	74	
300.80261	510	1+
300.87361	112	
300.93349	78	
301.18051	84	
302.86497	94	
303.81195	298	
303.85936	134	
304.86141	76	
307.84279	94	
310.88206	120	
311.53302	86	
311.83208	74	
316.81369	140	
318.81322	76	
319.93345	174	1+
320.38988	82	
320.79654	80	
321.82387	120	
323.48531	78	
323.91203	80	
323.98247	80	
328.88951	86	
331.83137	78	
333.76273	74	
336.93868	158	
337.99295	78	
339.83356	162	1+
340.94144	206	1+
344.76383	140	1+
350.77396	76	
352.77503	100	
353.02894	76	
355.38833	86	
358.77841	76	
360.72778	88	
367.26152	74	
END IONS

###FS:    #m/z: 507.84702 #charge 1+
###MS: 154
###MSMS: 157
BEGIN IONS
TITLE=Cmpd 117, +MS2(507.8470), 28.2-35.2eV, 3.4min #157
RTINSECONDS=201.76
SCANS=154,157
PEPMASS=507.84702	110450
CHARGE=1+
196.01559	316	
209.08569	112	
209.94637	114	
224.04805	120	
236.88715	216	
238.06617	196	
250.90869	202	
251.37497	232	1+
252.08458	104	
257.92819	100	
258.14911	114	
262.96954	100	
266.09693	100	
268.88686	254	1+
272.85785	112	
280.11278	120	
280.13039	118	
285.79140	170	1+
287.85126	366	
288.89529	108	
289.88182	250	
290.86896	378	1+
291.88692	206	1+
293.87403	738	1+
294.86128	174	
295.81852	378	1+
295.87365	112	
296.85984	128	
297.80678	210	1+
302.79826	150	
303.86484	164	
305.86213	414	1+
306.80571	102	
307.86833	1014	1+
307.88189	108	
308.14298	392	
308.87211	890	1+
309.14444	186	
309.79518	124	
309.89749	162	
310.15827	490	1+
311.88277	1654	1+
311.97179	106	
314.86591	398	1+
315.38061	118	
316.87211	178	
318.81968	120	
319.39925	100	
323.88082	128	
324.90269	156	
325.90559	136	
326.83571	112	
326.88414	1500	1+
328.84645	204	1+
328.88390	222	1+
330.78416	114	
330.82571	146	
332.78127	244	1+
332.88795	200	
335.88701	132	
337.88460	134	
338.10606	128	
343.57175	106	
346.82815	112	
347.77549	432	1+
347.81102	246	1+
347.87081	100	
348.84332	108	
348.89065	296	1+
349.75754	536	1+
350.78084	152	
350.79917	200	
350.87455	136	
351.89102	112	
354.03768	218	1+
354.61044	122	
354.79695	324	1+
354.81515	122	
355.76362	134	
355.85075	154	
355.88820	178	
359.78916	106	
359.95182	104	
361.76152	182	1+
363.88896	134	
364.85272	106	
365.78366	254	
365.88150	124	
366.18902	128	
366.79238	102	
366.82444	112	
366.84306	386	1+
367.70704	268	
367.76732	220	
367.92332	184	1+
368.75710	272	1+
368.79272	354	1+
369.71058	108	
370.17770	116	
370.78089	136	
370.83608	192	
371.19232	136	
371.79743	204	
371.81560	126	
372.78684	120	
373.83613	102	
374.72870	250	1+
374.78848	276	1+
375.79030	234	1+
379.81368	104	
380.71597	148	
380.74559	122	
381.71954	156	
381.84015	280	1+
382.72532	120	
383.80124	110	
383.84262	132	
384.84775	308	
385.78222	306	1+
385.84628	176	
386.84821	252	1+
388.74990	114	
388.81427	158	
389.20207	160	
389.71910	148	
389.85067	140	
390.05282	102	
390.74495	116	
390.77688	188	1+
390.83107	110	
390.84761	138	
391.82142	110	
392.07443	168	
392.82502	160	
392.86162	202	1+
394.18010	114	
395.86546	128	
398.72942	164	
399.72968	348	1+
399.85038	252	1+
403.79956	100	
403.87207	170	
404.80553	108	
404.87232	108	
404.90497	198	1+
405.76146	220	
405.87462	172	
406.74734	672	1+
406.87758	124	
407.74815	438	1+
407.86832	706	
408.85689	622	1+
409.72641	344	
409.75800	188	
410.08888	172	
410.72235	202	
410.74025	292	1+
410.84216	232	
411.83071	122	
411.86765	218	1+
412.21949	198	1+
416.85763	122	
417.82463	120	
418.88690	114	
422.88127	106	
423.77666	510	1+
423.87043	426	1+
425.75728	998	1+
426.86214	220	
427.74009	378	
427.85992	126	
428.08531	226	1+
428.73504	366	
428.84947	418	
429.70392	224	
429.73869	232	
429.85067	212	
430.74699	138	
430.84738	186	
430.86910	354	1+
435.71365	164	1+
437.81418	128	
439.69263	174	1+
439.89506	198	
440.77297	142	1+
442.68055	232	1+
443.76500	336	
444.87463	454	1+
445.74479	464	1+
445.78333	324	1+
446.76029	108	
446.87332	168	
447.71910	154	
447.87355	138	
448.77859	158	
448.87559	114	
450.75477	258	1+
450.79469	120	
450.82516	106	
453.80353	134	
457.90707	172	
462.88270	208	
465.73038	152	
467.89623	144	
468.89059	184	
469.85133	172	1+
469.88395	208	
485.91102	164	
486.89725	110	
504.23493	150	
END IONS

###FS:    #m/z: 322.93103 #charge 1+
###MS: 158
###MSMS: 159
BEGIN IONS
TITLE=Cmpd 118, +MS2(322.9310), 28.0-35.0eV, 3.4min #159
RTINSECONDS=205.429
SCANS=158-159
PEPMASS=322.93103	1362816
CHARGE=1+
177.93911	92	
197.95806	60	
200.83276	138	
201.04585	116	
205.94541	138	
208.94364	90	
209.89467	60	
210.89784	98	
210.92933	68	
211.94701	76	
212.88110	78	
213.88398	68	
216.85018	62	
216.90058	78	
218.85076	76	
219.05533	116	
219.96571	78	
220.87763	74	
222.87047	90	
222.95331	282	
223.93904	72	
223.96138	196	
226.86969	134	
227.94254	94	
229.91916	60	
230.83096	102	
230.89735	84	
231.98108	66	
234.06946	66	
235.05893	64	
235.37895	70	
236.94479	64	
237.91739	74	
238.83332	74	
239.07465	196	
240.13477	74	
240.78810	70	
240.82625	110	
240.89245	56	
240.94067	938	
241.83325	66	
241.89824	62	
241.94319	962	
242.41011	60	
242.63409	88	
242.82841	112	
242.94206	2412	1+
243.81773	644	1+
243.87882	58	
244.94092	712	1+
246.06602	78	
246.80800	78	
246.97307	136	
247.01251	64	
247.07616	56	
247.39497	92	
248.10037	72	
248.85080	126	
249.90042	72	
249.92554	66	
252.04890	200	1+
253.12551	66	
253.92270	60	
254.02285	58	
254.16550	74	
254.86974	130	
254.91407	64	
255.80473	82	
256.16454	68	
256.38254	66	
256.82315	80	
256.83955	56	
256.86240	60	
257.37660	88	
257.79787	68	
257.89366	168	
258.83373	178	
258.85488	146	
259.84204	72	
260.34167	66	
260.36333	82	
260.84621	146	
260.86354	66	
261.83224	466	1+
261.90912	62	
262.08617	74	
262.11196	92	
262.83397	296	1+
262.94760	88	
264.83342	128	
264.97607	104	
265.08047	74	
266.85560	106	
267.93697	82	
268.82404	76	
271.15214	78	
272.86162	100	
274.86954	72	
275.15643	86	
275.80571	116	
277.80888	66	
279.09283	808	1+
279.81619	72	
279.91257	88	
281.98920	76	
282.28008	68	
282.85821	70	
283.07075	58	
284.29532	366	1+
284.85249	92	
284.92299	94	
285.09695	60	
285.86458	72	
285.88316	60	
286.87212	58	
287.91724	72	
289.78709	68	
290.88463	114	
291.78399	100	
292.29500	72	
292.43952	88	
292.79475	68	
292.81123	84	
292.86725	72	
293.04884	82	
294.99860	84	
295.86410	84	
296.81115	62	
298.21279	64	
298.35958	62	
299.08521	66	
299.80094	76	
301.78385	62	
304.41171	66	
304.97464	58	
306.88622	74	
306.92310	86	
307.80173	62	
307.87691	64	
308.89242	68	
310.13889	76	
310.85899	76	
312.82190	66	
314.87738	60	
319.76165	88	
320.11997	62	
320.82511	62	
321.15946	82	
321.20156	68	
321.87550	58	
322.06284	68	
322.77915	66	
323.27778	66	
325.32530	72	
326.89646	98	
326.91753	102	
327.40844	70	
328.40003	68	
END IONS

###FS:    #m/z: 363.95783 #charge 1+
###MS: 158
###MSMS: 160
BEGIN IONS
TITLE=Cmpd 119, +MS2(363.9578), 28.0-35.0eV, 3.5min #160
RTINSECONDS=206.202
SCANS=158,160
PEPMASS=363.95783	213654
CHARGE=1+
185.87140	82	
189.86273	242	
191.86454	190	
193.85609	166	
196.94329	106	
201.24712	92	
202.88974	86	
206.93060	76	
209.94497	336	
210.88792	120	
212.88000	1044	1+
213.41709	76	
215.41298	78	
217.95088	108	
218.90735	112	
222.95129	234	
223.95195	214	
224.82201	152	
224.88750	144	
224.95029	592	1+
224.97133	88	
225.89281	108	
225.97469	218	1+
226.90718	74	
226.94746	3138	1+
228.90239	130	
228.94277	3364	1+
229.90134	142	
230.88810	1606	1+
231.12921	80	
231.91404	74	
232.92116	78	
234.88286	230	
234.89605	74	
235.86326	92	
235.98201	78	
236.84467	86	
238.06697	76	
238.84639	76	
238.93975	96	
240.81820	126	
240.94052	234	
240.96350	252	
241.81992	98	
241.89621	78	
241.94333	298	
241.96765	132	
242.86570	100	
242.89412	76	
242.94185	234	
242.95914	338	
243.82801	90	
244.88242	86	
244.95861	1828	1+
245.82740	132	
245.94365	84	
246.80834	76	
246.85080	72	
246.90278	142	
246.95380	1950	1+
248.80481	88	
248.90191	466	1+
249.99050	82	
250.80598	84	
250.89518	156	
250.94654	170	
250.96970	78	
251.04305	72	
252.82946	108	
253.08587	88	
253.79758	78	
253.90506	278	1+
254.06568	88	
254.87229	88	
256.64029	86	
256.90184	84	
257.86698	84	
258.19060	92	
258.85218	238	1+
259.90821	82	
260.83749	176	
260.97146	170	
261.83334	146	
262.82812	78	
262.93566	94	
265.07864	84	
265.85871	94	
266.81377	404	1+
267.78464	118	
267.97994	108	
268.52621	76	
268.90910	86	
268.95535	114	
269.83950	140	
269.97107	118	
270.83712	82	
271.80000	72	
271.91535	118	
275.83740	210	1+
276.09225	74	
277.08679	82	
277.82339	78	
278.14437	76	
278.79821	136	
278.84651	136	
278.88409	74	
278.92143	94	
279.84279	82	
279.86753	74	
280.79615	368	1+
280.92622	76	
280.99620	74	
281.98187	118	
282.87848	74	
283.84600	76	
283.99481	96	
284.84584	396	1+
284.89382	96	
285.16104	78	
285.84766	246	1+
286.81490	112	
287.82219	116	
287.85891	76	
287.89433	76	
289.88072	174	1+
291.88130	84	
291.96112	74	
293.85879	80	
298.44834	84	
298.80100	1220	1+
298.93211	80	
300.86043	250	1+
302.79401	74	
302.94214	116	
303.85501	270	
304.48185	78	
305.46622	86	
305.86987	82	
306.43467	94	
306.87931	198	1+
307.88733	208	1+
308.45243	102	
310.85709	82	
311.11252	76	
311.85813	84	
314.61366	88	
316.91998	82	
316.97461	90	
317.89137	88	
318.81125	480	1+
318.94957	74	
322.92918	134	
324.81907	78	
325.17693	80	
326.87099	190	
327.87304	90	
328.15531	76	
328.94095	74	
331.72868	76	
331.88059	74	
333.75108	76	
336.94567	182	
337.83192	94	
341.21974	96	
341.90285	82	
341.94616	92	
349.72132	78	
351.53303	108	
357.20812	74	
358.18102	74	
365.72652	98	
366.95805	84	
END IONS

###FS:    #m/z: 336.94654 #charge 1+
###MS: 158
###MSMS: 161
BEGIN IONS
TITLE=Cmpd 120, +MS2(336.9465), 28.0-35.0eV, 3.5min #161
RTINSECONDS=206.974
SCANS=158,161
PEPMASS=336.94654	47210
CHARGE=1+
180.87020	68	
199.88897	68	
202.91557	78	
208.88544	68	
209.94775	86	
210.88272	114	
210.99535	88	
211.94510	1194	1+
212.87959	492	1+
213.94011	370	
214.89638	74	
215.88899	160	
215.94128	68	
219.94227	94	
221.95721	68	
223.45414	98	
224.83661	74	
224.87726	82	
224.99129	70	
225.96693	76	
226.94890	130	
228.62162	82	
228.87780	70	
228.89736	152	
228.94080	96	
229.89123	74	
229.95613	1288	1+
230.84179	72	
230.88938	904	1+
231.94917	866	1+
232.06551	70	
233.06534	74	
233.28114	78	
233.90031	90	
234.82923	160	
234.86262	198	1+
234.88544	90	
234.93731	86	
235.83766	154	
235.98774	92	
236.80186	144	1+
237.06580	88	
238.06154	78	
239.11222	74	
240.83636	698	1+
240.96137	106	
242.92490	74	
243.83297	154	
244.83300	80	
244.96157	70	
246.90086	68	
246.94884	74	
246.97419	70	
247.96389	134	
248.90010	198	
249.82636	196	1+
249.90648	86	
249.96168	244	
250.90132	70	
250.95423	182	
250.99653	70	
251.07591	74	
251.10721	94	
251.85116	74	
251.96933	68	
252.92787	68	
252.96900	692	1+
253.39482	92	
253.83668	78	
253.90555	320	1+
254.96334	234	
255.86783	72	
255.88143	82	
255.91041	70	
256.37057	76	
256.96298	72	
257.85058	82	
257.86718	80	
257.92225	84	
258.14124	82	
258.83201	92	
258.85329	400	1+
259.96167	74	
259.97530	78	
260.89682	68	
261.82423	162	
263.10276	70	
263.84270	120	
264.88973	72	
265.08523	128	
266.95704	76	
267.00445	88	
267.83056	98	
267.84455	80	
268.83936	704	1+
268.87032	74	
270.97413	68	
270.98706	110	
271.09978	98	
271.86254	84	
271.92328	118	
271.94565	74	
271.98245	80	
272.93487	100	
275.35625	72	
275.77858	96	
275.86982	70	
276.00923	90	
276.85705	598	1+
277.83408	354	1+
277.89546	76	
278.83669	242	1+
279.04958	98	
280.84391	84	
281.78723	70	
283.80701	74	
285.81282	94	
285.84940	960	1+
286.85017	632	1+
287.02221	80	
288.87663	88	
289.57624	78	
289.85193	132	
290.85686	98	
290.92135	76	
292.88705	70	
292.94162	82	
293.10458	292	
294.86400	78	
294.90768	66	
295.87209	130	
295.99452	74	
296.88729	92	
298.98939	98	
299.08188	90	
299.42259	90	
299.87448	144	
300.87898	156	
300.95256	76	
301.31682	74	
303.75804	72	
306.41329	70	
307.89651	102	
308.86851	150	
309.86844	150	
309.96152	88	
310.11690	70	
310.81812	94	
312.35928	74	
313.51031	70	
315.79783	70	
319.95712	104	
320.89571	68	
321.03637	84	
321.95459	82	
323.42144	90	
324.13165	122	
324.88847	70	
327.89070	72	
327.95655	72	
328.89515	146	
330.44614	72	
332.13569	70	
334.35030	70	
334.89184	86	
335.98674	94	
337.89840	92	
340.02106	82	
END IONS

###FS:    #m/z: 322.93110 #charge 1+
###MS: 162
###MSMS: 163
BEGIN IONS
TITLE=Cmpd 121, +MS2(322.9311), 28.0-35.0eV, 3.5min #163
RTINSECONDS=210.656
SCANS=162-163
PEPMASS=322.93110	1341132
CHARGE=1+
184.01965	78	
185.92358	72	
187.92123	88	
196.88298	66	
197.89405	90	
200.83813	64	
201.04330	76	
201.12364	72	
203.88442	60	
205.94975	78	
206.25089	62	
206.95811	78	
206.97487	64	
207.97441	116	
210.89513	62	
222.93145	60	
223.01758	74	
223.82360	74	
224.55884	86	
225.86171	76	
225.89480	66	
226.38411	78	
227.89050	80	
227.93230	120	
228.85452	136	
229.99737	62	
230.89070	128	
232.01485	72	
233.84212	92	
233.85552	68	
233.94183	70	
235.06982	72	
239.07808	92	
240.82442	196	
240.88705	62	
240.94237	806	
241.94193	660	
242.82334	62	
242.86189	88	
242.94234	1958	1+
243.98809	90	
244.81809	100	
244.84646	66	
244.93936	752	
245.48468	70	
246.86805	72	
248.38494	78	
248.85969	106	
249.03745	62	
249.84229	118	
249.93924	82	
250.92241	68	
251.08041	70	
251.41292	76	
252.87710	78	
252.95539	70	
255.78444	116	
256.03957	122	
256.83984	66	
256.89851	100	
257.79654	84	
257.89453	74	
257.93604	92	
258.29497	100	
258.83289	216	
258.85351	124	
258.89718	66	
259.83270	98	
260.33959	86	
260.83360	556	1+
260.85319	64	
261.04556	80	
261.85958	72	
262.79843	90	
262.83231	426	1+
264.85494	70	
265.84741	70	
266.40765	62	
266.86340	110	
266.89878	78	
266.94319	64	
267.17384	64	
267.79443	72	
267.85268	72	
267.87074	70	
267.89870	72	
267.93711	78	
268.06583	80	
268.81027	84	
268.85231	68	
268.92265	62	
268.95683	66	
270.10432	82	
270.87532	72	
271.52889	84	
271.79937	62	
271.85823	60	
272.84918	104	
273.82005	72	
274.79409	86	
275.19341	72	
276.08387	64	
278.85256	88	
278.99098	78	
279.09294	746	1+
279.82256	76	
280.36699	104	
280.93466	74	
282.28440	76	
282.81268	88	
282.82903	78	
282.88630	116	
282.91587	92	
283.04786	62	
283.98655	72	
284.03026	66	
284.29412	586	1+
284.87741	110	
285.16326	76	
286.92200	72	
287.53211	96	
287.89260	80	
288.20067	60	
289.79854	70	
290.15106	98	
290.86984	70	
291.79218	126	
291.86020	60	
294.83423	92	
294.89599	72	
297.79113	100	
299.10830	82	
299.78768	80	
299.91410	82	
300.10320	64	
300.75662	90	
300.80139	76	
301.86699	88	
302.86652	82	
306.38757	80	
307.89278	112	
308.36596	82	
309.91184	98	
310.13043	72	
310.88961	70	
311.76477	64	
311.88160	108	
312.80863	76	
313.85414	80	
317.16527	74	
320.76780	72	
322.76354	70	
326.03003	66	
326.76876	68	
327.28646	98	
END IONS

###FS:    #m/z: 340.94183 #charge 1+
###MS: 162
###MSMS: 164
BEGIN IONS
TITLE=Cmpd 122, +MS2(340.9418), 28.0-35.0eV, 3.6min #164
RTINSECONDS=211.428
SCANS=162,164
PEPMASS=340.94183	500520
CHARGE=1+
180.86838	62	
191.95730	82	
192.92509	72	
193.98874	92	
194.92362	76	
201.96867	62	
204.41942	96	
205.95335	70	
210.94352	84	
211.03993	74	
211.88269	64	
212.87953	72	
213.93481	66	
214.89620	78	
215.85826	68	
215.88815	174	1+
215.93773	150	
217.84020	86	
219.88413	72	
223.08193	66	
223.87134	64	
224.84585	62	
224.96932	64	
226.93309	62	
226.94825	72	
227.95659	74	
228.84621	118	
228.91114	78	
228.94331	64	
229.38501	64	
230.84896	138	
230.88981	462	1+
231.90893	72	
231.95014	408	1+
233.94722	164	
234.94746	64	
235.79339	78	
236.83166	62	
238.89620	76	
239.84177	72	
239.85887	66	
239.90292	76	
240.83577	502	1+
240.87951	64	
240.98423	94	
241.12170	74	
243.83070	228	
244.82329	74	
244.96352	68	
246.44575	74	
246.91419	92	
247.97574	198	
248.08133	62	
248.44281	70	
248.91214	100	
249.80320	64	
249.97045	72	
250.04200	66	
250.99642	68	
251.91923	68	
251.95845	64	
252.87145	98	
254.97128	70	
255.80143	66	
255.87572	70	
255.89499	70	
256.04038	62	
256.05406	72	
256.84934	314	1+
256.97179	136	
257.03148	68	
257.45899	88	
257.94588	74	
258.11187	84	
258.84991	520	1+
258.96686	66	
258.99039	66	
259.95086	78	
259.96356	100	
260.10987	74	
260.83704	246	1+
260.85694	80	
261.08328	70	
261.54198	94	
262.02337	70	
263.86224	64	
264.08189	78	
264.86286	90	
265.05031	70	
266.86434	100	
267.84660	94	
267.99938	92	
268.79763	64	
268.83908	432	1+
270.18085	74	
270.85411	86	
271.84407	64	
272.34664	64	
273.87359	94	
273.93977	92	
274.86694	72	
274.91635	78	
276.85809	494	
277.85959	302	
278.01131	80	
278.84912	268	
279.08742	66	
279.10385	94	
279.84652	172	
280.84782	120	
280.96972	96	
281.86960	86	
282.79201	76	
282.97171	72	
284.90604	68	
286.91793	74	
288.84432	172	
288.91222	72	
290.86053	70	
291.85421	82	
291.87709	76	
294.85305	114	
294.86953	238	
295.98842	70	
296.85972	156	
297.01248	72	
297.87641	74	
297.89163	92	
298.85587	68	
299.80301	64	
299.87566	300	1+
300.17135	62	
301.85891	66	
302.85227	72	
303.86499	96	
306.27365	98	
306.89922	68	
307.34884	88	
307.80017	214	1+
307.90565	70	
308.89412	64	
309.11672	78	
312.88504	68	
314.88504	80	
317.76023	92	
317.90226	76	
319.77468	68	
321.28528	102	
327.36387	70	
328.80508	68	
328.82552	66	
331.81799	68	
335.76363	62	
335.95299	66	
341.36257	66	
341.84388	126	
342.31618	80	
343.32559	72	
343.87650	70	
343.89294	64	
END IONS

###FS:    #m/z: 363.95791 #charge 1+
###MS: 162
###MSMS: 165
BEGIN IONS
TITLE=Cmpd 123, +MS2(363.9579), 28.0-35.0eV, 3.6min #165
RTINSECONDS=212.201
SCANS=162,165
PEPMASS=363.95791	199124
CHARGE=1+
162.71104	72	
177.93577	100	
189.86248	146	
190.89714	78	
191.86010	98	
191.87710	72	
196.88465	162	
202.88435	90	
207.87397	128	
207.94587	82	
209.94446	490	
210.93477	76	
212.87918	726	1+
214.88937	104	
215.89549	140	
221.89679	72	
222.95312	552	1+
224.95292	516	1+
224.97385	244	1+
225.86341	86	
225.87927	266	1+
226.82325	170	
226.94851	3500	1+
227.93346	126	
228.84225	124	
228.87074	72	
228.89483	192	
228.94308	4012	1+
230.83094	72	
230.88934	1386	
232.77500	72	
232.88359	398	1+
234.86299	72	
237.54065	92	
239.98825	102	
240.07682	92	
240.82985	172	
240.94153	192	
240.96393	148	
241.94071	738	1+
241.95374	390	1+
242.82524	118	
242.90386	84	
242.94203	442	1+
242.95616	336	1+
244.07478	72	
244.55449	110	
244.78893	140	
244.84034	82	
244.95901	1924	1+
245.12912	80	
245.94230	272	
246.95311	2062	1+
246.97749	170	
248.84853	158	
248.89959	634	1+
248.96970	72	
249.80241	106	
249.81646	92	
250.99055	72	
253.88616	72	
254.84134	156	1+
254.95528	86	
256.80139	90	
257.84553	90	
258.83686	234	
258.95851	102	
259.89609	72	
260.96613	128	
261.83628	250	
261.97297	134	
262.06033	88	
262.82886	218	
263.82886	128	
264.81789	102	
264.86062	90	
265.81356	398	1+
266.42359	100	
266.87696	78	
267.97569	80	
268.80631	80	
269.96844	178	
270.88885	72	
270.97079	88	
271.84046	90	
271.91776	278	1+
272.47853	78	
272.84744	74	
272.88397	80	
275.81076	128	
275.97798	72	
276.81093	100	
276.83133	214	1+
276.86047	124	
278.79868	186	
278.89241	108	
279.00538	84	
279.79083	434	1+
280.12841	82	
281.86198	90	
283.09566	74	
283.78489	128	
283.84479	552	1+
284.83894	138	
284.84661	430	1+
284.88775	82	
285.82105	108	
289.02267	80	
289.86571	170	
289.93172	80	
293.11799	96	
294.37690	82	
294.87186	74	
295.87010	72	
296.81089	272	1+
297.80000	124	
298.80579	986	1+
298.92383	86	
299.87221	192	
300.80783	176	
300.88214	98	
301.49599	86	
301.81173	86	
303.40712	84	
303.81176	90	
303.85537	452	1+
303.88292	94	
304.22284	80	
304.43911	98	
304.80929	84	
305.13576	80	
305.79876	102	
306.83501	76	
306.93785	72	
308.57215	88	
308.85356	76	
309.12122	94	
309.86879	94	
313.84107	74	
316.12243	74	
316.81078	86	
320.84045	78	
321.82194	138	
321.86748	144	
322.12871	76	
322.81459	76	
323.24044	74	
325.88809	228	1+
328.82775	76	
329.79507	72	
330.81687	72	
331.17639	72	
334.05846	82	
334.76353	72	
338.91230	84	
339.82806	100	
341.15183	78	
342.19360	82	
347.71740	72	
347.96920	84	
349.72834	92	
349.89827	84	
354.76843	76	
355.21475	74	
357.81870	88	
360.19417	78	
361.39534	104	
361.54448	80	
361.72655	78	
363.16912	72	
363.84329	78	
364.71772	94	
365.77822	88	
367.79368	72	
367.83355	78	
369.07807	78	
END IONS

###FS:    #m/z: 340.94180 #charge 1+
###MS: 166
###MSMS: 167
BEGIN IONS
TITLE=Cmpd 124, +MS2(340.9418), 28.0-35.0eV, 3.6min #167
RTINSECONDS=215.894
SCANS=166-167
PEPMASS=340.94180	502672
CHARGE=1+
78.92037	80	
134.02416	70	
159.64300	94	
189.86531	120	
192.93230	194	
196.88556	128	
201.83673	68	
202.88261	84	
206.41665	80	
206.93220	72	
208.93324	70	
209.94502	120	
210.94030	296	
211.88036	322	1+
212.46225	96	
213.94193	284	
214.90513	114	
215.93342	202	
218.06680	70	
218.18639	72	
219.56178	90	
219.88016	84	
220.87173	86	
221.89395	112	
222.45864	80	
223.82540	68	
224.97753	74	
226.12727	94	
226.88671	178	1+
226.93257	70	
228.90755	68	
228.94819	248	1+
231.89133	370	1+
232.84044	80	
233.96429	76	
234.83677	70	
236.89209	98	
238.88604	110	
239.84899	86	
239.91408	86	
240.14449	88	
240.82440	70	
240.84166	168	
240.89265	70	
241.84473	258	
242.18659	68	
242.41593	108	
242.83466	110	
242.85517	178	1+
242.97834	90	
243.83025	126	
243.95961	90	
244.89994	72	
245.89651	76	
246.85639	100	
247.95532	68	
248.83573	86	
249.96329	108	
251.37959	78	
251.96212	82	
251.97581	68	
254.91969	72	
254.96802	170	
256.84992	108	
256.91777	80	
257.24824	88	
257.86629	112	
257.89656	76	
258.05824	68	
258.49225	70	
258.84832	538	1+
259.90563	76	
260.83739	118	
261.84306	166	
262.21948	78	
262.78270	68	
262.85628	78	
263.85430	68	
263.89608	72	
264.83240	68	
264.90965	170	
266.05493	72	
266.84497	124	
266.86443	220	
267.46284	78	
268.78817	78	
268.84152	380	
268.86636	140	
269.00349	78	
269.80147	74	
269.86491	102	
270.83476	144	
271.84631	98	
272.01072	72	
272.91849	68	
273.79423	102	
274.86065	136	
274.94694	70	
275.87398	80	
275.94135	72	
276.81698	72	
276.85763	678	1+
278.80427	70	
278.84621	718	1+
279.92700	76	
280.00499	76	
280.02780	104	
280.80895	128	
280.94050	134	
280.97958	90	
281.84910	148	
282.17458	72	
282.84679	88	
283.43433	98	
283.79219	80	
284.93528	80	
285.88520	78	
286.86007	74	
287.90684	82	
289.43634	100	
290.79084	142	1+
292.41029	78	
292.86102	264	1+
293.06979	94	
294.84836	134	
296.86867	120	
298.31485	84	
298.88570	76	
299.87675	152	
300.04362	88	
300.91747	94	
300.95310	148	
301.82837	102	
301.89389	172	
302.17984	190	1+
302.44358	74	
302.93256	70	
303.91225	70	
307.80117	76	
308.29347	150	
309.63288	68	
309.79511	70	
310.72120	70	
312.94975	70	
313.88251	70	
314.81837	76	
318.79173	74	
323.91165	80	
326.87992	76	
326.96410	86	
327.83183	144	
328.21336	78	
328.88622	124	
329.64068	80	
333.80254	78	
337.22348	76	
338.01794	84	
339.87844	70	
342.89175	74	
345.04102	68	
345.18470	72	
END IONS

###FS:    #m/z: 507.84687 #charge 1+
###MS: 166
###MSMS: 168
BEGIN IONS
TITLE=Cmpd 125, +MS2(507.8469), 28.2-35.2eV, 3.6min #168
RTINSECONDS=216.666
SCANS=166,168
PEPMASS=507.84687	102190
CHARGE=1+
196.01899	132	
214.02862	154	
214.88411	174	
232.89404	142	
255.41242	244	1+
255.78388	104	
269.92339	116	
273.78733	104	
274.05141	112	
279.89007	128	
283.86769	104	
287.85398	312	1+
287.87167	122	
289.88299	340	
290.87294	120	
291.86637	150	
292.89110	104	
293.87532	912	1+
296.86063	100	
297.80514	154	1+
297.91349	104	
301.82857	100	
303.85452	146	
303.87406	358	1+
305.86222	556	1+
307.82494	136	
307.89235	142	
308.14181	876	1+
308.87294	616	
308.88751	336	1+
310.15720	654	1+
311.32262	132	
311.88441	1246	1+
312.17269	122	
312.86151	120	
313.88249	194	
314.87080	540	1+
317.87925	108	
318.76850	120	
319.86202	104	
320.83200	220	1+
320.89572	122	
321.88362	160	
323.87317	108	
324.86525	104	
325.89909	218	
326.88493	1240	1+
329.87753	226	1+
330.77946	212	1+
332.87616	324	1+
333.99761	246	1+
334.86713	192	1+
334.88626	276	1+
334.90448	142	
335.84617	124	
336.82503	140	
336.98254	128	
338.79721	124	
339.14137	118	
344.84727	140	
344.91423	142	
345.75831	130	
346.77585	138	
347.77734	286	
348.17656	134	
348.76907	146	
348.80509	214	1+
348.84368	146	
349.39297	104	
349.75531	460	1+
350.02237	118	
350.82646	106	
350.90933	106	
351.77077	116	
351.82355	204	1+
351.89012	296	1+
352.91362	112	
353.78722	150	
353.91529	118	
354.90474	114	
355.28019	100	
355.88984	164	1+
357.84535	138	
360.76524	150	
363.79385	104	
365.78799	434	1+
366.18475	114	
366.84241	152	
366.90426	138	
367.70994	148	
367.78759	108	
367.84383	114	
367.89552	226	1+
368.71294	146	
368.78892	148	
368.96861	104	
369.02968	172	1+
369.83921	106	
370.78081	164	
370.81742	114	
371.19460	172	
371.72023	138	
371.79732	188	
372.78538	258	1+
372.82130	142	
373.77568	236	1+
374.81929	192	
375.75531	140	
377.73402	146	
378.36430	100	
380.72209	106	
381.84122	134	
382.71641	150	
384.83071	102	
384.85362	230	
384.89603	100	
385.77974	446	1+
385.85230	126	
385.86862	112	
386.04603	118	
386.80913	106	
387.76750	130	
387.84955	104	
388.75536	110	
389.73568	182	1+
390.20310	116	
390.78198	404	1+
390.84519	196	
391.84638	236	
392.83859	158	
393.82193	114	
394.72881	106	
394.83628	138	
396.83969	114	
397.73635	106	
397.85307	102	
398.72718	546	1+
398.86721	112	
399.84997	402	1+
402.86240	246	
403.86224	134	
404.86454	414	1+
405.75841	254	
405.86899	350	1+
406.06765	190	1+
406.76751	252	
407.74259	230	
407.83528	140	
407.86994	162	
408.71696	714	1+
408.75138	338	
408.85287	996	1+
409.71991	630	1+
409.75465	222	
410.74599	118	
410.84051	390	1+
412.84102	102	
413.75440	278	1+
413.87427	248	1+
414.87580	166	1+
417.36925	100	
418.75308	156	
420.72905	132	
421.78706	196	
422.87097	342	1+
423.77483	672	1+
424.83604	106	
425.75043	966	1+
426.66983	204	1+
426.86608	328	
427.73691	970	1+
427.86372	184	
428.85176	112	
429.84972	178	
429.87003	106	
430.85517	138	
431.88213	366	1+
433.85979	168	
439.89125	124	
439.91478	108	
443.76580	246	
444.77509	100	
444.87251	702	1+
445.74505	318	1+
445.76371	204	
446.79529	138	
446.88975	264	1+
447.71472	278	1+
448.76753	122	
448.78089	160	
449.70127	122	
449.87972	208	
450.76927	126	
451.74986	112	
455.66521	120	
457.90092	150	
462.88859	106	
463.22504	146	
463.87999	108	
464.71470	384	1+
464.88295	102	
467.89014	238	
468.89459	120	
469.89243	110	
472.89923	102	
END IONS

###FS:    #m/z: 336.94667 #charge 1+
###MS: 166
###MSMS: 169
BEGIN IONS
TITLE=Cmpd 126, +MS2(336.9467), 28.0-35.0eV, 3.7min #169
RTINSECONDS=217.438
SCANS=166,169
PEPMASS=336.94667	42842
CHARGE=1+
50.00962	68	
66.98330	168	
95.25467	80	
182.87209	110	
208.88012	68	
210.00134	98	
210.88837	68	
211.88090	76	
211.94486	1066	
212.88212	556	
213.89457	78	
213.93808	398	1+
215.86197	84	
215.89371	114	
215.93514	136	
219.84015	80	
220.89738	76	
221.90612	118	
223.79227	60	
223.97408	80	
225.85986	78	
227.89794	70	
228.84078	92	
228.89538	236	
228.93747	76	
229.84837	60	
229.95473	958	
230.88994	1024	1+
231.82586	348	1+
231.95210	544	1+
232.88271	230	1+
234.90421	68	
235.84569	196	1+
235.89437	128	
239.86479	62	
240.23369	70	
240.84213	408	1+
240.97079	82	
241.84438	350	1+
243.83664	72	
243.85779	66	
245.83578	98	
245.87331	68	
246.39339	64	
246.62862	90	
247.10554	62	
247.96652	264	1+
248.10045	74	
248.83090	64	
248.89924	480	1+
248.98923	74	
250.06174	82	
250.83581	84	
250.97675	90	
250.99923	60	
251.07218	76	
251.83650	390	1+
251.95434	86	
252.85568	64	
252.97177	530	1+
253.08998	66	
253.90590	78	
254.90416	150	
254.96784	144	
255.07594	144	
255.96779	62	
256.01309	76	
256.84885	76	
256.90020	72	
257.80402	68	
257.85457	174	
258.84710	450	
258.96258	76	
259.97723	74	
260.85319	94	
261.85580	60	
262.01678	62	
262.83419	62	
263.06908	70	
263.14076	100	
265.02486	68	
265.08049	64	
266.41552	84	
266.84070	62	
267.84254	132	
268.84029	678	1+
270.90790	248	1+
270.98065	138	
271.84518	192	
272.39133	64	
272.84241	106	
273.89930	72	
274.85799	140	
274.89597	64	
275.85204	444	1+
276.02681	92	
276.42487	62	
277.83546	78	
278.10972	92	
278.83809	648	1+
278.87396	88	
279.00101	64	
282.88078	72	
282.96993	62	
283.09982	74	
283.36009	70	
285.86036	230	
286.85362	306	
287.03861	72	
287.35706	84	
287.78821	64	
287.85404	258	
288.84259	66	
288.87139	156	
289.20423	78	
290.50028	104	
290.86675	62	
291.90215	82	
292.85606	64	
292.87891	64	
293.10839	62	
293.77470	80	
294.23783	68	
294.84241	66	
294.87123	180	
295.84666	140	
295.88126	84	
296.09843	78	
297.83593	68	
297.88820	70	
298.89189	80	
299.04060	96	
299.48435	74	
300.87779	82	
301.84590	72	
301.86473	126	
302.07235	88	
302.92388	62	
303.01365	70	
304.86287	190	
305.76874	80	
307.21121	70	
307.79895	68	
307.82194	86	
307.89166	72	
307.96276	64	
308.81664	64	
308.87923	124	
309.86301	216	1+
314.77499	78	
319.82965	80	
319.87354	76	
322.16385	72	
322.89819	72	
322.95098	80	
326.89759	72	
327.89962	80	
328.96329	72	
329.03239	84	
329.75159	68	
330.83243	62	
333.82763	66	
336.86520	74	
337.78095	74	
338.02005	78	
340.90461	88	
341.30137	72	
END IONS

###FS:    #m/z: 340.94182 #charge 1+
###MS: 170
###MSMS: 171
BEGIN IONS
TITLE=Cmpd 127, +MS2(340.9418), 28.0-35.0eV, 3.7min #171
RTINSECONDS=221.124
SCANS=170-171
PEPMASS=340.94182	510748
CHARGE=1+
55.29257	300	
124.60164	70	
182.14232	78	
190.94734	152	
191.95726	72	
201.88513	76	
203.50742	84	
205.95356	142	
208.88874	110	
209.88226	112	
210.93833	146	
211.92723	92	
212.87983	246	
213.88049	132	
213.93978	566	1+
215.88899	296	1+
215.93691	102	
221.89320	78	
222.89125	72	
223.42113	84	
225.95945	84	
226.84811	76	
226.89469	84	
227.95173	78	
228.78683	78	
228.94140	160	
229.88804	320	1+
230.85113	122	
231.95050	254	
232.89374	114	
232.90675	96	
233.03748	82	
233.89728	156	
234.48102	98	
235.16214	82	
235.89293	120	
237.85113	72	
238.90330	74	
239.11586	90	
239.90695	140	
239.95776	78	
240.85458	128	
241.01308	116	
241.82566	82	
241.84470	200	
242.83865	82	
243.83518	378	1+
243.85792	72	
244.39712	74	
246.86004	72	
248.98500	70	
249.96643	108	
250.08112	74	
251.38551	80	
251.84732	72	
252.07712	80	
253.97389	98	
254.15185	72	
254.84555	74	
254.96596	162	
255.92654	78	
256.84895	144	
256.86799	86	
256.90055	88	
256.97566	166	
257.79418	76	
257.94410	72	
258.79485	90	
258.84767	276	
258.96427	140	
259.85278	172	
259.89815	124	
259.95843	176	
260.83353	250	
260.84777	124	
261.83509	140	
262.92776	92	
264.40510	92	
264.83278	144	
264.87045	112	
264.90682	74	
265.00480	78	
265.45843	82	
265.87473	70	
266.84827	120	
267.00522	84	
267.85856	78	
267.97536	74	
268.78965	74	
268.84145	272	
268.86664	70	
269.36992	82	
269.80341	84	
271.88518	90	
272.06925	70	
272.34656	96	
272.85966	74	
273.80563	76	
274.85901	86	
275.81120	80	
275.84251	160	
275.85938	134	
275.88200	72	
276.36792	74	
276.85954	1028	1+
277.97065	72	
278.84574	660	1+
279.82432	72	
280.87565	112	
281.19192	78	
281.40594	80	
281.86749	120	
282.88482	76	
283.39927	84	
284.87713	78	
284.94129	74	
286.12633	82	
286.87040	94	
286.92833	72	
286.99915	88	
287.41362	80	
292.87637	82	
294.86763	128	
296.86050	268	
296.92287	74	
297.09435	86	
297.41617	74	
299.87031	84	
300.92049	72	
301.07125	86	
301.11118	72	
302.06964	80	
302.94541	88	
306.88406	70	
306.94434	84	
308.88349	80	
309.15141	74	
309.87730	74	
310.17361	74	
310.83765	92	
311.88211	142	
313.83007	76	
313.88647	94	
316.81759	212	1+
321.87951	74	
324.88680	116	
326.17440	82	
327.89530	96	
328.81976	124	
330.81895	78	
331.82036	72	
332.80978	80	
335.43568	70	
338.82654	84	
340.84109	76	
344.25927	92	
344.89504	80	
END IONS

###FS:    #m/z: 507.84747 #charge 1+
###MS: 170
###MSMS: 172
BEGIN IONS
TITLE=Cmpd 128, +MS2(507.8475), 28.2-35.2eV, 3.7min #172
RTINSECONDS=221.904
SCANS=170,172
PEPMASS=507.84747	104510
CHARGE=1+
122.89310	106	
169.55393	106	
196.01658	128	
210.02965	186	
215.03044	140	
223.97640	110	
246.10791	114	
246.97283	106	
248.85200	154	
252.08180	136	
252.84764	178	
258.60499	104	
263.95140	168	
266.09506	134
[truncated: 1,795,923 more chars]
