# Supplementary material for: High-Throughput Venomics
Source: J Proteome Res. 2023 Apr 3;22(6):1734–46. doi: 10.1021/acs.jproteome.2c00780 (PMC10243144; doi:10.1021/acs.jproteome.2c00780)
Supplement: Supplementary file 9 — pr2c00780_si_009.zip [file pr2c00780_si_009.zip › Manual files/Calloselasma rhodostoma MGF/210702_Calloselasma_halfplate000047_5.1.201.mgf]

###	D:\Data\Julien\210702_Cr_half_TFA\210702_Calloselasma_halfplate000047.d\ProteinAnalysisResults.mgf
###	D:\Data\Julien\210702_Cr_half_TFA\210702_Calloselasma_halfplate000047.d\analysis.baf
###	210702_Calloselasma_halfplate000047.d
###	Instrument: maXis HD
###	Manufacturer: Bruker
###    PeakWidth 0.30, MiniumIntensity 10, S/N 1Apply threshold 0, Threshold 10
###    Retain Residuals no, Create neutrally no,
###    FullScan Parameters: AdductIon (+)+H (-)-H, LowMass 0, HighMass 8000, MaxCharge charge decon 4, MinPeaks 3
###    Perf. isotope decon yes, Max Charge Istopic decon 6, MW agreement 0.00, Abund. cutoff 2.00, Envelope cutoff 75.00
###    MaxRes   Parameters: AdductIon (+)+H (-)-H, LowMass 0, HighMass 8000 
###    Perf. isotope decon yes, Max Charge Istopic decon 6, Abund. cutoff 2.00
###    MSn      Parameters: AdductIon (+)+H (-)-H, LowMass 0, HighMass 8000 
###    Perf. isotope decon yes, Max Charge Istopic decon 4, Abund. cutoff 0.05
###    Global Charge Limit: no 3, Prefer FullScan Result: yes, Export what: 2 (0=non deconv/1=deconv only/2=mixed), NoMSMSSignals: 150, Intensity threshold: 10, NoMSSignals (deconv): 2, NoMSSignals (non-deconv): 2, NormalizeData: no, SingleCharged: yes
###
COM=210702_Calloselasma_halfplate000047.d
USERNAME=Demo User

###FS:    #m/z: 322.93043 #charge 1+
###MS: 2
###MSMS: 3
BEGIN IONS
TITLE=Cmpd 1, +MS2(322.9304), 28.0-35.0eV, 0.0min #3
RTINSECONDS=1.8835
SCANS=2-3
PEPMASS=322.93043	1502020
CHARGE=1+
206.94030	2580	
208.94634	12266	1+
211.94440	30626	1+
213.94018	24226	1+
215.88718	2510	
215.93774	3588	
217.94083	6382	
222.95217	27482	1+
224.95081	6476	
226.94698	121108	1+
227.19890	5094	
228.94294	196030	1+
229.45503	2680	
231.95114	19606	1+
233.94837	3412	
234.97061	6480	
234.99765	6228	
235.12918	3218	
235.20401	2578	
237.12926	2660	
238.14859	7860	
238.45436	7774	
239.08009	2698	
239.14736	15734	
239.98059	3142	
240.23099	7364	
240.96271	17662	1+
242.61994	2474	
242.96176	3684	
243.23011	7484	
243.88249	2726	
244.95759	84000	1+
245.18564	2972	
245.22478	2560	
245.63226	8526	1+
245.94271	6016	
246.95276	73548	1+
247.13468	2652	
247.24069	3452	
248.03272	6468	1+
249.18379	2792	
249.25519	2718	
249.91124	3846	
249.97273	93928	1+
250.94723	39368	1+
250.99741	4754	
251.19849	5258	
252.46998	2396	
252.63838	3076	
252.94737	12404	
252.97173	1237214	1+
253.14101	2360	
253.18883	2344	
253.21383	6360	
253.90570	11176	1+
254.94217	168772	1+
254.96712	447230	1+
255.07487	2664	
255.23016	5674	
256.26144	5358	
256.91367	4940	
256.96469	58168	1+
258.88446	2924	
258.91092	2830	
258.96497	19218	1+
260.16195	5516	
261.97658	10778	
262.96731	4608	
263.05601	4956	
263.13339	2526	
263.23500	2454	
263.97900	113126	1+
265.16118	2298	
265.97631	12500	1+
267.26644	2608	
267.64556	3196	
267.97389	49582	
268.95818	15446	
269.96800	9592	
270.95845	2854	
270.98129	26200	1+
272.88214	3380	
272.95246	37714	1+
272.97722	9026	
274.27268	12478	1+
277.21475	3082	
279.09239	6734	1+
279.23007	5498	
281.15292	2632	
281.24619	13054	1+
281.98943	2326	
282.17516	5008	
282.27790	13944	
283.17368	17014	1+
283.26141	14606	1+
283.94709	6740	
283.98797	2590	
284.29313	8702	1+
285.22307	3060	
285.94218	129282	1+
285.98298	33092	1+
287.25172	19324	1+
287.66074	2684	
288.06489	3364	
288.16237	2444	
288.20308	3286	
289.65868	5442	
290.16045	3520	
290.26719	19654	1+
290.89283	3232	
291.10078	4262	
291.15976	6172	1+
291.19698	3936	
291.21071	2664	
291.97409	10564	1+
292.05984	10804	1+
292.10317	2852	
293.10699	2732	
293.20896	7606	1+
293.24598	2654	
293.97588	23304	1+
293.99769	63142	1+
294.12462	2344	
294.93694	6174	
295.12788	4672	
295.22527	12634	1+
295.26106	2798	
295.96860	7248	
295.99320	26962	1+
296.29384	3654	
297.08046	9516	1+
297.20433	2296	
297.24095	14644	1+
297.90484	3430	
297.99155	3782	
298.27332	2962	
298.96864	2880	
299.05961	2456	
299.20091	2552	
299.23836	2764	
299.25620	3910	
299.66906	5432	
300.17056	3176	
300.28842	5316	
302.17265	7800	1+
302.30373	19112	1+
302.94596	9710	
303.95169	39484	1+
303.99520	16682	1+
304.18701	6822	1+
304.28429	3718	
304.92491	3246	
305.24604	2470	
305.26735	6842	
306.07464	2542	
306.90461	4776	
307.08316	3676	
307.18713	2510	
307.24646	43462	1+
308.14181	7434	1+
308.21633	3354	
308.87125	6396	1+
309.19145	2754	
309.25866	7806	1+
309.27627	3950	
309.67396	3088	
310.11384	2358	
310.15822	2516	
310.30897	14662	1+
311.16260	3688	
311.21993	8476	1+
311.25682	2784	
311.27489	5296	
311.67162	3734	
311.86970	18132	1+
311.93527	6632	
311.98704	21900	
312.17460	2736	
312.32460	6156	
312.90101	3174	
312.94786	6288	
313.17173	5974	1+
313.21805	3398	
313.23696	4660	
313.27340	4180	
313.29033	7320	1+
313.86605	5694	
313.92942	155632	1+
314.26960	2758	
314.89342	4998	
315.27817	15670	1+
316.28315	13378	1+
316.31891	6692	1+
316.94043	4410	
318.29884	18242	1+
318.93505	88510	1+
319.28328	2834	
320.93466	175748	1+
321.18764	11592	1+
321.23991	2416	
321.31444	2334	
322.87800	5426	
322.93030	3411148	1+
323.01814	2464	
323.11788	3546	
323.23864	17204	1+
323.29255	2960	
323.32558	10368	1+
324.13927	2462	
324.20583	3150	
324.29029	3280	
324.87751	4726	
325.18047	2404	
325.20159	2450	
325.25446	39952	1+
325.29518	9532	1+
325.30816	2724	
325.90098	2822	
326.17244	3292	
326.20182	3724	
326.30200	5768	1+
326.87248	45556	1+
326.96899	13972	1+
327.00691	4934	
327.20026	15548	1+
327.26968	56484	1+
328.31872	8824	1+
END IONS

###FS:    #m/z: 340.94124 #charge 1+
###MS: 2
###MSMS: 4
BEGIN IONS
TITLE=Cmpd 2, +MS2(340.9412), 28.0-35.0eV, 0.1min #4
RTINSECONDS=2.6555
SCANS=2,4
PEPMASS=340.94124	784364
CHARGE=1+
202.92974	114	
208.03429	142	
210.94016	132	
213.93963	4140	1+
215.88602	468	1+
215.93797	638	
217.88285	274	1+
217.93730	282	
223.95867	184	
223.97546	184	1+
224.20046	176	
225.16646	114	
226.15211	128	
229.19398	168	
231.72172	112	
231.92514	116	
231.95213	3086	1+
233.08162	112	
233.89920	478	1+
233.94873	518	
234.14094	162	
235.89594	214	1+
235.94449	242	
236.08214	162	
236.95722	118	
237.06052	144	
237.89483	148	
238.09621	214	
239.14168	144	
240.14280	118	
240.23059	460	
240.96508	248	
243.20854	156	
244.03673	272	
245.03911	162	
245.15101	110	
246.10800	310	1+
246.97853	270	
247.06094	108	
247.23915	426	1+
247.94203	302	
247.97855	134	
248.03382	132	
248.98610	250	
249.03893	226	
249.08416	194	1+
249.14988	116	
249.94385	148	
249.96001	1138	1+
250.19806	328	1+
251.00450	126	
251.02815	230	1+
251.19969	194	1+
251.99857	130	
252.23359	112	
252.99001	160	
253.08875	142	
253.95568	122	
254.00535	130	
254.09518	220	1+
254.28314	130	
254.96677	1852	1+
255.07570	366	1+
255.17652	138	
256.05817	144	
256.18543	234	1+
256.80775	108	
256.96464	392	1+
258.04790	124	
258.96211	132	
258.98177	110	
259.18702	144	
259.89040	190	1+
260.99259	142	
261.16335	114	
262.05124	672	1+
262.35473	126	
262.96997	126	
263.05577	474	1+
263.09953	200	1+
263.97547	160	
264.01281	472	1+
264.07377	292	1+
265.01700	402	1+
265.20545	158	
265.85964	210	1+
265.95440	146	
265.99538	782	1+
266.99735	662	1+
267.13609	184	
267.17348	114	
269.00107	446	1+
269.19124	132	
270.95397	176	
271.06468	120	
271.08979	142	
271.11235	114	
271.16969	150	
272.93483	284	
272.98150	376	1+
273.05772	164	
274.09369	106	
275.03802	114	
275.63754	108	
275.91879	186	1+
277.98595	140	
278.03563	108	
278.09950	116	
278.93218	298	1+
279.10486	110	
279.96892	128	
280.00108	208	1+
280.25977	110	
281.04881	556	1+
282.27803	1300	1+
282.91735	156	
283.02352	646	1+
283.04797	230	1+
283.07138	122	
283.17155	134	1+
283.20659	146	
284.08486	112	
284.95678	272	1+
284.98196	110	
285.95852	206	1+
286.91626	168	
287.21028	128	
288.06365	862	1+
288.14901	124	
288.99950	166	1+
289.01125	108	
290.06770	108	
291.13623	114	
292.05958	186	
292.59934	114	
293.06838	204	
293.80431	114	
294.05499	214	1+
294.27307	164	
294.90729	112	
295.86564	114	
296.29045	132	
296.32872	408	
297.00358	134	
297.03954	134	
297.07483	640	1+
297.97194	134	
298.07924	486	1+
298.30911	458	1+
299.05946	384	
299.14507	124	
299.93308	134	
300.13460	146	
301.05711	112	
301.22534	144	
301.99311	114	
303.16315	124	
303.23917	156	
303.94072	256	1+
304.29697	358	1+
305.23464	208	1+
307.07998	208	1+
307.17562	176	
307.28795	460	1+
307.89428	348	1+
308.16682	262	1+
308.24589	214	
308.29197	328	1+
308.32928	138	
308.94559	180	1+
309.30242	310	1+
309.97346	160	
311.02854	280	
311.43243	118	
312.03450	182	
313.02992	262	
313.89016	240	1+
314.11202	112	
315.04743	224	1+
316.85241	182	1+
318.59536	224	
319.10292	308	
320.14961	134	
321.14472	124	
321.22155	528	1+
322.02873	156	
322.13383	242	1+
322.18231	218	1+
322.31081	216	
323.03459	170	1+
323.24113	1734	1+
324.12059	248	
324.17228	370	1+
324.28848	190	
324.32520	348	1+
324.89241	364	1+
325.21855	174	1+
325.89527	266	1+
326.25206	276	
326.30213	258	1+
326.34333	134	
327.09343	172	1+
328.01782	118	
328.18806	126	
328.26194	184	
329.11973	196	
332.09266	296	1+
333.01580	120	1+
333.11569	278	1+
334.31305	136	
335.08047	330	1+
336.30708	112	
337.21372	142	
337.25175	158	
337.33512	246	1+
337.35744	182	
338.03789	240	1+
338.08016	120	
338.11451	126	
338.23439	136	
339.09287	126	
339.22972	150	
340.26800	110	
340.39309	754	1+
341.07223	126	
341.16899	380	1+
341.24664	492	1+
341.30198	126	
342.09450	246	1+
342.24799	320	1+
342.28469	434	1+
342.31321	380	1+
343.20997	588	1+
344.31964	172	
345.08085	226	
345.14765	110	
END IONS

###FS:    #m/z: 363.95724 #charge 1+
###MS: 2
###MSMS: 5
BEGIN IONS
TITLE=Cmpd 3, +MS2(363.9572), 28.0-35.0eV, 0.1min #5
RTINSECONDS=3.427
SCANS=2,5
PEPMASS=363.95724	411722
CHARGE=1+
191.85535	134	
191.95772	258	
194.87214	110	
194.89039	160	
196.88655	110	
206.91805	120	
207.87225	136	
209.94358	818	1+
210.88428	128	
212.87946	456	1+
222.89926	138	
222.95239	932	1+
224.94911	778	
226.94794	3404	1+
227.02167	178	1+
227.93230	192	
227.96881	146	
228.06825	192	1+
228.94302	4174	
229.94623	152	
229.95673	206	1+
230.89017	1252	1+
232.87916	248	1+
234.14357	194	
237.02927	110	
237.07573	148	
238.06900	170	
239.07877	150	
239.90241	222	
240.06340	166	
240.96243	772	1+
242.95891	708	1+
244.03753	504	1+
244.95764	1936	1+
245.08103	148	
245.94220	348	
246.95355	1384	1+
247.09401	110	
248.03430	232	
248.24094	116	
248.89906	506	1+
248.95701	144	
249.03990	118	
250.94914	120	
251.96476	132	
252.07894	132	
253.83777	118	
254.58125	116	
255.10841	136	
255.84608	136	
256.03307	230	1+
256.09049	256	1+
257.90102	214	1+
258.97485	144	
260.96929	882	1+
261.09324	124	
262.99951	158	
263.05586	348	1+
263.08836	132	
264.98810	156	
265.91671	230	1+
266.95016	232	1+
267.10572	114	
267.25136	144	
267.97560	244	
269.96809	382	1+
270.07697	124	
270.11443	120	
270.95210	150	
271.84935	134	
272.17171	208	
272.92456	140	
273.08504	216	1+
273.91664	112	
275.05688	128	
275.98642	152	
276.84995	112	
277.09226	114	
277.14525	198	1+
278.02105	146	
278.09390	352	1+
278.93993	132	
279.04107	118	
279.10674	306	1+
280.12882	112	
281.90115	122	
281.94590	134	
281.98669	156	
283.07616	280	1+
283.84487	140	1+
284.92949	238	1+
287.01176	160	
287.92952	206	1+
288.06390	892	1+
288.99452	128	
289.23160	148	
290.07367	134	
290.13746	206	1+
290.17561	112	
294.85706	212	1+
295.41869	120	
295.93416	126	
296.93791	116	
298.58328	140	
298.93146	202	
300.15989	166	
301.05948	166	1+
301.14379	150	
301.85811	174	
302.17599	350	1+
302.22354	266	
302.24943	150	
303.00389	118	
303.04106	128	
303.13654	142	
303.85371	160	
304.22143	144	
305.13505	130	
306.03872	166	
306.28384	146	
307.11743	182	1+
307.79031	160	
307.80199	134	
308.05702	182	1+
308.29461	504	1+
309.15418	124	
309.22265	142	
310.03263	132	
310.13921	130	
310.31240	164	
311.05445	132	
311.18423	148	
311.34787	132	
311.65478	172	
311.88500	134	
312.02750	144	
312.77403	110	
313.02879	366	
314.17662	128	
314.88069	128	
315.28090	224	1+
317.10226	266	1+
319.07861	138	
319.13894	116	
319.85682	112	
321.22178	132	
322.90419	186	
323.06180	110	
323.08234	242	1+
323.16869	136	
324.05724	110	
324.08954	260	1+
324.23934	428	1+
324.32605	314	
324.98198	150	
325.16235	134	
326.17560	274	1+
326.20317	198	1+
326.30761	112	
326.39494	116	
326.87506	138	
326.96451	180	
327.05125	210	1+
327.12409	202	1+
328.80545	130	
328.89207	172	1+
329.32231	204	
330.27750	184	1+
332.05663	166	
332.09062	824	1+
333.06315	114	
333.85480	112	
334.09967	146	
336.88419	138	
336.94579	220	
337.10238	114	
337.17759	126	
338.08188	118	
338.34461	218	
339.82573	234	1+
342.27558	322	1+
342.37048	142	
342.90863	130	
343.20158	312	1+
345.98113	158	
346.19342	166	
346.23775	208	1+
349.18613	424	1+
349.31997	118	
350.19201	302	1+
350.25800	126	
351.23286	198	
351.33878	360	1+
355.05369	132	
359.18730	140	
360.37293	120	
360.99605	156	1+
361.15399	130	
361.22410	220	1+
361.30857	190	1+
362.27494	146	
363.03979	114	
363.10953	128	
363.16078	122	
363.92034	164	1+
364.09990	156	
364.20501	112	
365.24539	120	
365.27903	428	1+
365.35828	158	
365.38621	242	1+
366.32407	586	1+
367.19025	280	1+
367.25190	214	1+
367.33077	374	1+
368.38153	168	
368.42403	1288	1+
368.98944	188	1+
369.16458	126	
369.34453	176	
END IONS

###FS:    #m/z: 322.93049 #charge 1+
###MS: 6
###MSMS: 7
BEGIN IONS
TITLE=Cmpd 4, +MS2(322.9305), 28.0-35.0eV, 0.1min #7
RTINSECONDS=7.1205
SCANS=6-7
PEPMASS=322.93049	1495742
CHARGE=1+
153.57962	92	
189.95947	138	
191.95479	482	
192.99582	148	
194.99403	96	
196.01671	108	
197.96258	98	
200.00804	114	
201.04685	110	
202.85965	132	
205.92305	220	1+
208.98820	100	
215.88642	576	1+
216.05464	104	
217.10278	96	
217.90388	94	
219.17158	150	
221.95742	94	
222.10841	118	
222.95051	108	
222.95862	136	
222.97881	124	
223.07006	138	
223.95922	102	
224.38621	98	
224.97677	110	
225.01010	178	
227.86673	92	
227.93054	146	
227.95544	96	
228.90970	112	
230.86050	194	
232.05249	102	
233.06692	442	
233.16084	114	
233.90084	424	
234.04679	122	
235.08379	126	
235.89375	96	
236.01181	96	
236.97597	178	
237.00002	100	
237.06598	142	
237.20881	258	1+
237.48234	92	
238.94203	98	
239.08025	364	1+
239.96927	134	
240.00246	288	1+
240.93864	138	
240.96441	162	
241.09480	94	
241.94219	156	
242.84001	96	
242.94326	662	1+
243.88650	430	1+
244.03790	192	
244.93851	372	1+
246.48248	130	
246.94642	114	
246.97630	106	
247.05333	136	
248.20225	118	
248.85431	150	
248.98324	418	1+
249.03799	576	1+
249.11360	148	
249.84100	178	1+
251.04204	190	
256.85654	94	
256.88896	98	
257.18229	124	
257.91093	94	
258.98960	120	
260.17972	126	
261.16059	98	
261.89312	142	
262.97994	128	
263.05476	160	
263.16294	98	
263.21763	144	
263.90511	136	
264.97997	138	
265.01664	130	
265.06819	114	
265.08366	120	
266.06306	110	
266.99959	282	
268.00158	702	1+
268.05666	142	
268.09229	100	
268.95980	178	1+
269.00379	468	1+
269.04979	102	
269.12217	154	
270.44959	102	
270.84722	104	
271.28240	146	
272.19791	106	
273.00388	142	
273.70213	92	
273.93272	112	
274.05108	114	
275.10617	150	
275.56615	104	
277.07037	122	
278.08629	134	
278.26538	158	1+
279.09411	822	1+
279.23132	122	
280.14426	764	1+
280.22846	132	
280.93702	186	
281.04927	448	1+
282.08782	106	
282.88604	108	
282.97380	140	1+
283.02356	444	1+
283.05215	272	1+
283.07169	104	
283.86747	122	
284.11476	224	1+
284.29314	1406	1+
285.40212	92	
285.79234	118	
285.98323	94	
286.42981	102	
286.92061	108	
288.06662	358	1+
288.20139	162	
289.00078	228	1+
289.14014	96	
289.88152	212	1+
291.11850	180	1+
292.05688	212	
292.09577	172	
293.06431	182	
294.17518	122	
294.86169	148	
295.06593	96	
295.24662	134	
297.16442	98	
299.06148	216	
300.05956	138	
300.08651	104	
300.11563	216	1+
301.06377	106	
301.14450	92	
302.09305	296	1+
302.13924	410	1+
302.21245	172	
302.25221	120	
304.02925	232	1+
304.25948	274	
305.19111	328	1+
306.07733	396	1+
306.27684	126	
306.77885	156	
306.87852	114	
307.13133	126	
307.80082	288	1+
307.88702	150	
308.05367	110	
308.16911	130	
308.29292	306	
309.25678	146	
309.30373	1040	1+
310.13969	102	
310.30845	870	1+
310.87369	346	1+
311.02526	110	
311.87544	278	1+
312.02937	174	
313.03236	740	1+
313.09400	112	
314.30781	120	
315.15896	104	
318.15111	104	
318.22022	94	
319.03042	142	
319.08192	328	1+
320.12645	224	1+
320.17978	154	
320.30464	92	
321.22575	96	
321.32827	94	
323.16219	216	1+
323.23960	4854	1+
324.13424	336	1+
324.20564	916	1+
324.29627	96	
324.32765	200	1+
325.09159	272	1+
325.23273	152	
326.96474	130	
327.15794	166	
327.24930	146	
END IONS

###FS:    #m/z: 336.94666 #charge 1+
###MS: 6
###MSMS: 8
BEGIN IONS
TITLE=Cmpd 5, +MS2(336.9467), 28.0-35.0eV, 0.2min #8
RTINSECONDS=7.8925
SCANS=6,8
PEPMASS=336.94666	152348
CHARGE=1+
191.99153	106	
205.95216	150	1+
206.01486	90	
211.94482	11604	1+
212.88065	474	1+
213.93986	4722	1+
215.88689	956	1+
215.93956	598	1+
217.93709	170	
218.00361	120	
221.09838	98	
221.89153	108	
222.95195	136	
223.03447	108	
224.98102	146	
225.88441	106	
227.10746	102	
228.13004	102	
229.05660	100	
229.29954	124	
229.95556	9282	
230.89075	482	1+
230.95608	266	
231.02153	142	1+
231.44545	96	
231.94959	5222	1+
232.00379	152	
232.09524	316	1+
233.16513	222	1+
233.89977	110	
234.05495	204	
235.89252	128	
235.94893	188	
236.01796	116	
236.54312	96	
237.03208	102	
237.55324	102	
239.15121	214	1+
240.12604	204	1+
241.04779	174	
241.94963	134	
241.98629	216	1+
242.08173	98	
244.03863	152	
244.08463	94	
244.95803	128	
244.99177	118	
245.02547	226	1+
246.05824	124	
246.16261	96	
246.97264	110	
247.01346	104	
247.96607	3060	1+
248.03765	148	
248.89995	162	1+
248.98724	322	1+
249.03733	424	1+
249.08750	188	1+
249.96120	1142	1+
250.57083	108	
251.04121	130	
251.78885	122	
251.96009	374	
252.04182	212	1+
252.23513	136	
252.97122	6308	1+
253.17009	98	
253.22718	96	
253.95632	138	
254.09074	222	1+
254.94000	236	
254.96722	2634	1+
255.03799	128	
255.07290	378	
255.14175	92	
256.91051	354	1+
256.93603	202	1+
256.96551	468	
257.04482	122	
257.08019	100	
257.85482	132	
258.04681	94	
258.96726	120	
259.02623	114	
261.47441	90	
262.03468	136	
263.05530	416	1+
263.07717	124	
264.89110	106	
265.01704	300	1+
265.17488	112	
266.24552	140	
266.97746	90	
266.99724	216	
267.24828	126	
268.09286	102	
268.99780	94	
270.00426	92	
270.89409	100	
270.98199	368	1+
271.06880	292	1+
272.97710	252	
273.18043	98	
273.76948	96	
274.21095	128	
274.97383	164	1+
275.01382	90	
275.05828	174	
277.18492	98	
278.02763	126	
281.04974	490	1+
282.00104	284	1+
282.07975	112	
282.14418	102	
282.91775	168	1+
282.94565	136	
283.02919	316	1+
284.98218	130	
285.85571	210	1+
286.06405	94	
286.43998	98	
287.06448	382	1+
287.12500	138	
289.14611	190	
291.03224	150	
291.07029	168	
291.14421	140	
291.24041	92	
292.03074	92	
292.06022	260	
293.06110	144	
293.10843	124	
293.13275	324	1+
293.99533	232	
294.03330	214	1+
294.06473	414	1+
294.16948	284	1+
294.27873	100	
294.38736	116	
294.44218	106	
294.86148	108	
295.06659	294	1+
295.17724	194	1+
295.22620	114	
295.96912	96	
295.99750	142	
296.97522	280	1+
296.99480	110	
297.01120	96	
297.06446	118	
297.88902	94	
298.05987	494	1+
298.08750	228	1+
298.30734	100	
299.06249	408	1+
301.03494	206	1+
301.18549	98	
302.24707	144	
303.02209	220	1+
303.91902	92	
304.02771	180	1+
304.10894	94	
304.27066	254	1+
306.07469	110	
307.07983	164	
307.88274	260	1+
307.94683	152	
308.88412	188	1+
308.92114	92	
309.12224	214	1+
309.27457	96	
310.31416	110	
310.87913	168	
311.86187	192	
312.03277	110	
313.02887	340	
313.06298	100	
313.65435	100	
314.24172	188	1+
315.12180	98	
315.16281	174	
316.10011	138	
317.06190	146	1+
318.20935	182	1+
319.02109	156	
319.08630	158	
321.80288	98	
322.13828	324	1+
323.06245	218	1+
323.18248	120	
323.24012	420	
323.89336	202	1+
323.97399	92	
326.97203	144	
329.06568	136	
332.09376	244	1+
333.17711	112	
333.18964	148	
333.33718	94	
334.31238	96	
335.34095	106	
336.32913	112	
337.03001	94	
337.11475	124	
337.19304	104	
337.25137	278	1+
337.32203	104	
337.34299	262	1+
338.09715	128	
339.21927	154	
340.19820	178	1+
340.22740	114	
340.35471	100	
340.39448	358	1+
341.05870	142	
341.24650	192	1+
341.27509	190	1+
342.11885	104	
END IONS

###FS:    #m/z: 393.32098 #charge 1+
###MS: 6
###MSMS: 9
BEGIN IONS
TITLE=Cmpd 6, +MS2(393.3210), 28.0-35.0eV, 0.2min #9
RTINSECONDS=8.6645
SCANS=6,9
PEPMASS=393.32098	144254
CHARGE=1+
194.86574	152	
199.93550	582	1+
200.89733	126	
201.88298	208	1+
201.93112	288	
212.88978	454	1+
214.88420	3472	1+
215.88662	2428	1+
217.88396	4038	1+
217.94854	352	1+
219.57253	118	
219.87924	1450	1+
219.94297	270	
220.95360	128	
221.87749	158	
222.95356	1418	1+
224.94824	1886	1+
228.86871	130	
230.00652	286	1+
230.90228	252	
231.90417	120	
232.89629	1998	1+
233.06875	112	
233.08036	158	
233.89894	1662	1+
235.89314	1884	1+
237.05953	222	1+
237.18157	124	
237.79275	300	1+
237.88943	1114	1+
237.97114	204	
238.91151	168	
238.96411	122	
239.78923	1342	1+
239.99166	112	
240.96303	1800	1+
241.78817	136	
242.95855	726	1+
243.10130	142	
244.95517	126	
246.97564	172	
247.00342	232	1+
248.99301	126	
249.04012	214	
250.15929	114	
250.90664	254	1+
250.98001	270	1+
251.04490	118	
251.07236	128	
253.90727	332	1+
253.95909	280	1+
255.04135	196	
255.08944	166	
255.90025	454	1+
255.94487	210	1+
256.07763	180	1+
257.79764	1242	1+
258.91214	278	1+
258.97392	426	
259.03159	132	
259.72621	116	
260.91096	232	
260.96998	1290	1+
264.96895	300	1+
265.01785	548	1+
265.13687	118	
266.09822	116	
267.13355	182	
267.79060	310	1+
268.91177	306	1+
269.08894	142	
271.28938	100	1+
271.77915	280	1+
272.16600	132	
273.79469	492	1+
273.81906	130	
274.08137	120	
275.80945	538	
276.04855	170	
276.81008	292	
276.85329	184	
277.09442	162	
277.80729	168	
277.83462	184	1+
280.81941	120	
280.89966	118	
281.02843	140	
281.05850	112	
281.79350	140	
281.85172	200	
281.99053	166	
282.78659	774	1+
283.04348	200	1+
283.78783	646	1+
283.86242	132	
283.98462	120	
283.99463	238	1+
284.00986	124	
285.04857	276	1+
285.85456	330	1+
285.94019	114	
286.79291	476	1+
287.01040	228	1+
287.79460	396	1+
287.88509	128	
287.91070	288	1+
288.08060	164	1+
288.85237	598	1+
289.04675	182	1+
289.78899	2214	1+
289.93111	212	
290.90469	128	
290.96008	148	
291.01267	120	
291.80178	412	1+
291.87405	130	
291.93045	114	
293.12214	282	1+
293.81768	446	1+
293.88055	578	1+
293.92440	154	
294.27275	210	1+
294.99148	142	1+
295.00576	148	1+
295.04451	150	
295.80177	200	1+
295.91805	2174	1+
296.16005	288	1+
296.87933	202	
297.79133	494	1+
297.91597	160	
298.82866	120	
298.85074	302	
299.05937	202	
299.78370	2564	1+
299.84245	668	1+
299.87957	182	1+
301.05331	112	
301.87848	214	1+
301.91431	260	1+
302.21184	124	
303.80624	274	1+
303.86646	370	1+
304.10172	128	
304.26033	162	
304.86943	228	1+
305.06133	114	
305.80428	854	1+
306.08717	128	
306.86805	508	1+
307.06438	158	
307.24472	116	1+
307.79914	3294	1+
308.00137	156	1+
308.29452	404	1+
308.87302	498	
308.96136	264	1+
309.30823	258	1+
309.87616	298	
310.09122	126	
310.30844	164	1+
310.81138	342	1+
310.85824	142	
310.88125	186	
310.93852	444	1+
311.02838	144	
311.19421	134	
311.87014	4486	1+
311.98757	122	
312.69704	80	1+
312.80553	1686	1+
313.01871	138	
313.86587	2456	1+
313.92986	6168	1+
314.82127	146	
314.89123	670	1+
315.86544	300	
316.84054	146	
316.93885	248	1+
317.86652	244	1+
317.89281	148	
318.93508	3162	1+
319.08637	126	
320.93121	110	
321.07280	242	1+
321.81710	184	
322.07705	188	1+
322.31132	136	
322.80676	144	
323.01566	252	1+
323.81698	134	
324.13707	366	1+
324.87720	306	1+
325.81026	190	
326.01214	134	
326.81147	138	
326.88337	1030	1+
327.82046	718	1+
327.88637	634	1+
328.07863	238	1+
328.19354	116	
328.82342	620	1+
328.95813	138	
329.03727	212	1+
329.12910	186	1+
329.25237	278	1+
329.84814	118	
329.88059	7236	1+
330.81473	3234	1+
331.87579	2552	1+
331.94108	138	
332.08521	200	1+
332.90857	544	1+
333.07418	114	
333.14013	186	
333.87518	702	1+
333.95604	124	
334.85223	120	
334.95466	114	
335.09124	204	1+
335.11849	138	1+
335.22662	120	
336.02417	142	
336.32438	150	
336.88960	122	
336.94631	6620	1+
337.83381	138	
337.86549	116	
338.14915	134	
338.33986	176	
339.96671	110	
342.89958	150	
343.83382	148	
344.89868	118	
345.89197	162	
346.92098	170	1+
347.89227	1976	1+
349.33891	182	1+
349.89274	440	1+
350.90995	202	
351.79093	116	
351.87927	128	
352.89867	842	1+
352.91727	130	
353.36007	182	1+
354.14433	174	1+
354.89303	592	1+
355.05886	228	1+
356.88770	130	
356.97277	116	
359.96231	612	1+
361.22732	132	
361.89532	144	
362.04847	124	
363.23431	182	1+
370.23191	142	
370.90855	196	
371.04797	260	1+
372.20772	162	
375.11373	458	1+
375.25417	136	
376.11845	352	1+
376.26387	126	
376.35576	140	
377.25917	198	
377.35263	270	
378.30678	174	1+
378.35058	196	
379.16923	186	1+
379.24157	114	
379.35378	128	
379.37704	214	
380.11928	122	
382.06515	152	1+
383.20164	204	
386.07543	182	1+
386.19826	232	1+
389.03502	114	
389.25084	516	1+
390.17392	246	1+
390.86330	132	
391.00647	180	1+
391.21811	290	1+
391.30383	444	1+
392.38670	186	1+
394.17204	114	
395.35860	472	1+
396.32907	150	
397.22072	192	1+
397.33649	128	
398.24876	114	
END IONS

###FS:    #m/z: 322.93076 #charge 1+
###MS: 10
###MSMS: 11
BEGIN IONS
TITLE=Cmpd 7, +MS2(322.9308), 28.0-35.0eV, 0.2min #11
RTINSECONDS=12.363
SCANS=10-11
PEPMASS=322.93076	1190024
CHARGE=1+
188.00545	102	
195.99502	106	
199.49357	100	
199.89590	92	
204.00887	298	1+
206.91595	130	
206.95112	158	
210.90277	148	
212.89218	94	
213.42294	86	
215.88642	506	
217.02925	98	
218.85831	132	
218.87395	94	
219.02064	182	1+
220.86488	170	
221.06840	154	
221.86224	164	
222.95126	112	
222.97215	180	
223.95979	140	
223.97657	138	
224.97657	220	
225.99089	84	
226.00561	86	
227.93366	108	
227.98904	86	
228.09650	84	
231.03203	88	
231.84750	94	
232.00595	94	
232.17586	90	
233.06634	204	
233.10305	84	
233.40889	90	
233.89897	380	
234.92096	92	
235.92169	104	
237.02306	98	
237.99141	84	
238.88010	92	
239.07707	88	
239.89888	120	
240.08374	128	
240.93963	650	
240.96399	304	1+
241.08590	120	
241.94328	494	
242.04534	84	
242.19089	84	
242.62278	106	
242.94243	1178	
243.88453	134	
244.04170	108	
244.60078	94	
244.71189	98	
244.93924	480	
245.87738	116	
245.94570	234	
245.97999	84	
246.14513	86	
246.97885	448	1+
247.93446	94	
248.03336	220	1+
249.85534	116	
250.23361	160	
250.94590	186	
252.14179	98	
252.23108	92	
253.10022	112	
253.92914	164	
253.99169	92	
254.87697	114	
256.07162	348	1+
257.86540	110	
258.12694	204	1+
258.97753	114	
259.05987	132	
260.17570	94	
261.06166	122	
261.89584	112	
262.84218	98	
262.93090	108	
263.05548	220	
264.91873	138	
264.99751	104	
265.01786	114	
265.05745	186	
265.26471	84	
266.05465	84	
266.99940	286	
267.93304	92	
268.00329	748	1+
268.02601	142	
268.18660	100	
268.95966	94	
269.00330	422	1+
269.05995	100	
269.11112	118	
270.99851	134	
271.06278	140	
271.08996	86	
274.07607	88	
275.00589	92	
277.09306	86	
278.03063	210	1+
279.09202	702	1+
279.10958	88	
279.91272	112	
280.02360	100	
280.14480	644	1+
280.27620	132	
281.04255	240	
281.28985	102	
282.04418	132	
282.27128	138	
283.07426	402	1+
283.12644	118	
283.26367	136	
283.29668	84	
284.03035	160	
284.29338	1262	1+
284.75303	86	
286.14916	84	
286.89577	100	
288.06344	400	1+
288.71400	118	
289.08977	82	
289.87830	138	
290.01653	86	
291.24835	84	
291.90872	82	
292.15000	160	1+
293.06369	126	
293.99186	100	
294.15486	144	
295.78392	94	
296.04595	84	
297.18459	204	
298.18559	84	
300.86750	84	
301.92971	114	
302.20821	98	
306.07568	112	
306.88740	304	1+
307.08200	86	
307.16427	92	
307.31271	84	
308.29077	330	1+
309.22251	106	
309.87361	192	1+
310.12241	170	
310.31085	556	
311.02598	224	
311.22100	90	
311.97465	196	1+
312.02508	142	
312.56150	102	
313.03031	316	
313.88356	148	
314.96258	82	
316.87674	94	
317.22642	98	
318.87252	118	
323.23927	2978	1+
324.20750	642	1+
324.89310	174	
325.12028	100	
325.23372	256	1+
325.31951	218	1+
325.91638	94	
326.09569	196	1+
327.14673	84	
327.17321	246	1+
327.25232	102	
328.13744	136	
END IONS

###FS:    #m/z: 336.94665 #charge 1+
###MS: 10
###MSMS: 12
BEGIN IONS
TITLE=Cmpd 8, +MS2(336.9467), 28.0-35.0eV, 0.2min #12
RTINSECONDS=13.135
SCANS=10,12
PEPMASS=336.94665	136110
CHARGE=1+
183.08161	104	
191.89778	86	
199.93605	92	
204.93611	94	
206.01674	102	
206.98627	86	
210.97589	82	
211.94486	7310	
212.94802	170	
213.93986	2852	1+
215.88837	190	
215.93680	320	
216.58265	84	
216.89006	82	
217.88429	236	
217.95168	98	
221.02364	90	
221.94475	190	
223.97397	258	1+
228.89331	172	
228.97650	106	
229.95570	7910	1+
229.98214	84	
230.10386	190	1+
230.88828	396	1+
231.02663	112	
231.12108	102	
231.95087	3112	1+
232.03213	90	
232.82482	124	1+
232.89282	370	1+
233.04949	112	
233.89750	312	1+
233.94788	688	1+
234.70697	98	
234.79905	84	
234.97038	306	1+
234.98972	114	
235.02587	90	
235.15868	88	
235.89620	116	
235.94457	108	
236.08231	116	
237.05139	94	
238.05042	82	
240.59982	86	
241.94674	184	1+
242.06647	80	
243.00232	110	
244.04226	96	
245.03933	148	
247.06438	156	1+
247.96614	2050	
248.03384	568	1+
248.98631	328	1+
249.01226	82	
249.03655	420	1+
249.96254	1018	1+
250.11208	102	
250.86634	84	
250.95227	136	
250.99468	180	
251.90348	86	
251.96027	266	
252.07213	152	
252.97189	3808	1+
253.11825	132	
254.96671	1376	1+
255.07634	726	1+
256.02523	124	
256.91577	124	
256.96498	470	1+
257.12451	90	
257.43772	100	
257.84921	94	
257.95042	84	
257.96767	376	1+
258.90548	92	
259.07652	244	1+
259.98929	90	
260.99384	110	
261.06174	84	
261.15791	132	
262.47209	98	
262.95572	106	
263.05250	160	
263.83755	164	1+
264.02828	96	
265.01773	186	
265.23249	82	
265.28861	86	
267.00054	162	
267.13779	84	
268.01235	182	1+
268.84123	118	
269.48707	84	
270.53817	90	
270.98209	456	1+
271.95020	226	1+
272.08368	92	
272.97634	536	1+
273.00483	88	
274.17638	120	
274.21638	92	
274.88978	86	
275.05932	148	
276.00209	108	
276.06389	222	1+
276.20040	86	
276.55200	84	
276.64588	90	
277.13002	88	
277.17693	98	
277.89898	92	
277.96054	84	
279.00761	192	1+
279.84129	106	
280.11761	202	1+
280.26445	82	
281.04531	488	1+
283.03046	204	
284.07814	134	
285.00904	134	
286.84938	118	
286.88098	84	
288.02013	92	
288.07796	90	
288.91027	88	
289.14308	98	
289.95245	320	1+
290.88189	96	
291.92271	100	
292.47322	88	
292.59119	88	
292.85777	102	
292.91052	88	
293.06519	280	1+
293.11170	214	
293.99567	98	
294.09652	90	
295.02401	86	
295.07001	208	1+
295.13373	112	
295.97975	82	
296.48327	82	
296.91255	82	
297.30572	182	1+
299.06190	430	1+
299.14825	92	
301.74557	100	
305.05862	154	
306.27626	134	
307.23081	92	
307.29884	186	
307.80151	90	
308.32949	188	1+
309.74969	80	
311.02593	176	1+
312.17177	140	
315.80435	84	
316.25195	94	
317.02950	90	
317.07826	196	1+
317.25718	112	
319.08053	140	
319.20610	126	
320.11878	198	
321.03246	84	
321.21975	98	
323.23819	482	1+
323.88930	126	
324.32550	98	
324.76555	84	
325.89263	140	
326.88827	108	
328.18802	86	
329.87033	126	
331.16480	174	1+
334.05221	80	
334.33023	130	
334.61786	92	
335.91065	100	
336.20765	90	
336.33931	110	
336.84773	132	
336.94321	98	
337.08991	104	
337.19840	132	
337.21367	134	
337.23634	82	
339.16629	156	1+
339.82667	186	
339.97485	182	1+
341.25558	148	
END IONS

###FS:    #m/z: 359.96258 #charge 1+
###MS: 10
###MSMS: 13
BEGIN IONS
TITLE=Cmpd 9, +MS2(359.9626), 28.0-35.0eV, 0.3min #13
RTINSECONDS=13.9065
SCANS=10,13
PEPMASS=359.96258	95966
CHARGE=1+
193.94622	94	
208.45089	110	
208.94266	122	
209.94574	294	
210.94975	130	
213.12864	94	
220.06630	86	
220.95982	262	1+
222.95127	774	1+
224.88932	144	
224.94804	1132	1+
225.10276	88	
225.97164	122	
226.06667	108	
226.10556	94	
226.88936	132	
226.94806	2088	1+
228.07081	84	
228.94313	2016	1+
230.07848	158	
231.06599	94	
231.09862	114	
231.88239	88	
233.96238	118	
234.03777	90	
234.07004	112	
236.89618	154	
237.06056	98	
238.98066	196	1+
240.10724	148	
240.93957	152	1+
240.96198	736	1+
241.91166	96	
242.43723	156	
242.96018	484	1+
244.95715	1486	1+
244.99058	96	
245.94348	108	
246.95225	1074	
247.04060	378	1+
250.21039	130	
250.91672	84	
250.94715	214	
251.03201	356	1+
252.95243	146	
253.84080	88	
255.05015	112	
255.83848	134	
256.01699	88	
257.04571	90	
257.11820	106	
257.93410	108	
258.97463	178	
260.96845	504	1+
261.18646	94	
262.98772	88	
263.03355	90	
263.05281	190	
266.98107	86	
267.92425	104	
267.97402	230	
269.11237	88	
269.38246	120	
269.79807	114	
269.97005	110	
271.10209	104	
272.87220	90	
272.93901	120	
273.84757	182	
274.92573	118	
274.98567	106	
275.02280	90	
275.07013	116	
275.57848	104	
276.07722	132	
277.81319	94	
278.02379	90	
278.07409	130	
278.95816	94	
279.03650	112	
279.07098	88	
280.26099	286	1+
280.93039	88	
280.99644	86	
281.04684	114	
281.13225	102	
282.07710	138	
288.07028	150	
289.14194	86	
289.54912	106	
291.25094	146	
291.93846	164	
292.05885	136	
292.26387	186	1+
292.97796	168	1+
295.02386	168	
296.02032	92	
298.63312	112	
299.00112	120	
299.20085	142	
300.87409	86	
302.21953	104	
303.25997	104	
303.80186	122	
304.16948	166	1+
305.02899	84	
305.05465	94	
305.27508	154	
305.29476	94	
305.77125	88	
307.29198	92	
308.29130	352	1+
308.31430	98	
309.31747	106	
310.34852	310	
310.82057	134	
310.87675	94	
311.34774	142	
311.89151	164	1+
312.15790	90	
314.12658	108	
315.04984	126	
315.78704	98	
316.92705	86	
317.04427	110	
318.19820	88	
318.94068	92	
319.92747	314	1+
320.22422	226	1+
321.09847	130	
321.22699	150	1+
322.34518	138	
322.93543	94	
323.01850	1130	1+
323.04803	100	
323.23983	198	1+
323.97273	136	
324.89186	88	
328.88246	202	1+
329.27149	120	
329.32991	106	
330.13180	104	
331.06938	108	
332.08742	128	
333.80513	86	
334.13273	138	
336.94848	326	
337.31943	106	
337.94941	174	
338.09656	100	
339.23156	256	1+
339.34359	134	
340.07136	100	
340.35684	418	1+
340.94503	120	
341.23132	222	1+
341.25398	108	
341.80128	88	
342.28188	94	
342.86201	124	
343.27658	102	
344.18438	92	
345.22041	142	
346.50940	104	
347.12331	178	
349.11051	146	
350.34211	136	
351.37237	132	
355.09938	84	
358.10699	94	
359.18372	252	1+
360.36864	102	
361.10822	84	
362.14764	146	
362.23274	132	
362.31959	88	
363.10591	190	
365.20433	94	
365.29764	144	
END IONS

###FS:    #m/z: 340.94152 #charge 1+
###MS: 14
###MSMS: 15
BEGIN IONS
TITLE=Cmpd 10, +MS2(340.9415), 28.0-35.0eV, 0.3min #15
RTINSECONDS=17.5885
SCANS=14-15
PEPMASS=340.94152	768668
CHARGE=1+
189.42934	104	
192.88740	94	
192.92571	110	
204.90422	114	
205.93046	90	
207.41857	112	
207.95612	174	1+
208.88543	146	
209.02792	108	
212.87796	138	
213.94055	2496	1+
214.08131	98	
215.88797	536	
215.93667	380	
217.88488	234	
217.93401	136	
218.89017	146	
219.03037	110	
221.89238	98	
222.00700	90	
224.96262	120	
226.11832	90	
228.91901	102	
229.95183	120	
230.89379	136	
231.94985	2714	1+
233.89814	144	
235.89335	232	1+
237.06691	186	
239.05038	94	
240.23118	464	1+
241.89656	98	
241.96243	142	
243.82939	136	
243.89663	196	
246.22611	102	
246.97564	216	
247.12686	90	
247.97942	96	
248.99221	214	
249.03843	128	
249.96387	522	1+
251.95781	248	
252.74285	90	
253.03953	114	
253.95244	102	
254.96608	1136	1+
255.06715	222	1+
255.07795	272	1+
256.22045	212	1+
256.90801	272	1+
256.96343	576	1+
258.14726	86	
258.84730	130	
258.93322	100	
259.06460	114	
259.20608	90	
259.51237	104	
259.95525	148	
261.10011	90	
261.18271	86	
262.06064	88	
263.20482	88	
263.99264	128	
264.08021	94	
264.11281	114	
265.05181	106	
265.41873	104	
266.13456	282	1+
266.87794	102	
266.95729	94	
266.99593	428	1+
267.13844	200	1+
269.41034	98	
270.06657	254	1+
270.91629	100	
272.14233	86	
272.21119	88	
272.93575	114	
272.97459	152	
273.20876	92	
273.84856	86	
275.04872	102	
275.96309	152	
276.11416	126	
276.79732	88	
276.84449	384	1+
277.13540	138	
277.19125	92	
278.23718	94	
278.96612	118	
279.09450	154	
279.85048	112	
279.96582	190	
281.01306	174	
281.04691	154	
281.06357	124	
282.04888	192	
282.96136	92	
283.03118	160	
284.03428	98	
284.88776	154	
287.56381	88	
288.03924	92	
289.00064	112	
289.12755	92	
291.12801	88	
291.21813	86	
293.06918	194	
293.19749	182	1+
294.05452	86	
294.99571	166	
295.97412	190	
295.99560	90	
296.06283	98	
296.97530	142	
297.09348	88	
297.76377	100	
297.97371	470	1+
298.09664	94	
298.13176	126	
299.06402	116	
300.02376	126	
300.05600	348	1+
300.25428	116	
300.98346	134	
302.17391	102	
302.92628	90	
303.12354	94	
303.20158	94	
303.97016	100	
304.26569	98	
304.30254	108	
305.23025	228	1+
308.29626	274	1+
308.69396	92	
309.03754	238	
309.18820	88	
310.21766	124	
312.02401	402	1+
313.02700	242	1+
313.95210	110	
314.87993	86	
319.54702	100	
319.96396	102	
321.09794	104	
321.12722	92	
322.30711	122	
323.01550	90	
323.13700	122	
323.16807	112	
323.23973	512	1+
324.02190	210	
326.14826	112	
326.27794	162	
326.29319	94	
328.95493	142	
329.04836	90	
329.99137	94	
333.77837	88	
334.32162	94	
337.25067	130	
338.06770	100	
338.87918	224	1+
339.04467	122	
339.11720	204	1+
339.26571	98	
340.15417	208	1+
340.39171	156	
342.11894	88	
343.13439	100	
343.20980	114	
343.24345	184	
344.13675	88	
344.21292	136	
344.33710	106	
344.89354	112	
344.97706	102	
END IONS

###FS:    #m/z: 363.95774 #charge 1+
###MS: 14
###MSMS: 16
BEGIN IONS
TITLE=Cmpd 11, +MS2(363.9577), 28.0-35.0eV, 0.3min #16
RTINSECONDS=18.3605
SCANS=14,16
PEPMASS=363.95774	429056
CHARGE=1+
189.85870	166	
190.86591	110	
191.85786	310	
194.52626	106	
194.90352	102	
196.88241	286	1+
207.87509	160	
208.88336	128	
209.94339	770	
210.88557	268	1+
212.88016	1512	1+
218.79847	94	
222.95190	506	1+
224.06774	102	
224.94873	1050	1+
225.88246	140	1+
226.89849	110	
226.94796	4930	1+
226.97460	132	
227.93020	258	
228.89370	246	
228.94257	5396	1+
229.11393	136	
230.88973	2238	1+
231.03469	104	
232.88686	580	1+
234.14856	122	
234.88084	310	
235.07605	198	
237.13788	92	
237.89874	100	
240.94125	226	
240.96277	994	1+
241.94258	776	1+
242.23092	116	
242.94531	524	1+
242.96011	436	1+
243.16380	124	
243.50143	94	
244.93821	276	
244.95842	2942	1+
245.94233	324	
246.90503	98	
246.95293	2726	1+
246.97483	118	
247.87240	116	
247.93801	104	
248.85513	266	1+
248.90243	584	1+
249.03813	118	
249.82679	102	
250.02865	238	1+
250.79691	182	1+
250.89643	150	
250.96761	150	
251.01458	308	1+
252.96887	288	1+
253.83297	148	
253.90557	110	
255.83296	298	1+
256.14301	92	
257.97742	152	
258.96941	98	
260.88309	98	
260.96844	356	1+
261.99223	98	
262.97088	130	
263.13899	96	
263.21744	120	
263.98128	158	
264.12638	220	1+
264.96187	106	
264.97922	124	
267.00362	108	
267.09174	196	1+
267.97338	430	1+
268.84029	106	
269.96816	712	1+
270.25778	108	
272.16773	132	
273.84923	98	
274.92704	124	
275.15875	94	
275.98687	122	
276.84902	94	
278.04720	100	
278.09592	360	1+
278.84540	100	
279.91508	96	
280.16356	144	
280.79317	140	
280.93244	170	
280.97613	204	1+
281.00996	188	
283.04203	206	1+
283.10059	118	
283.80709	108	
283.85491	168	
285.84623	376	
285.93488	142	
286.09053	94	
286.20301	152	
287.82043	98	
288.06499	232	
288.79605	246	1+
289.06799	148	
289.95695	96	
290.78310	222	
291.43686	96	
291.92766	96	
292.25928	94	
292.85902	124	
293.12363	92	
293.77585	166	
293.82049	158	1+
294.86186	120	
295.93811	94	
296.80994	132	
297.40170	104	
298.52933	96	
298.58303	120	
298.80193	352	1+
301.11126	138	
301.81102	130	
301.86624	178	
302.00151	114	
302.87711	104	
302.96322	122	
303.82294	148	
303.85645	646	1+
304.15328	156	
304.97693	142	
305.00970	124	
305.98182	106	
306.27796	162	
306.43710	116	
306.93766	174	1+
307.28877	714	1+
307.88242	144	
307.93969	196	1+
308.92050	140	
309.09319	106	
310.31506	298	1+
311.82740	116	
311.85897	102	
312.88978	148	
316.16358	142	
316.76932	120	
316.80715	126	
317.01308	106	
318.09736	190	1+
318.94104	102	
319.05937	194	1+
319.31423	264	1+
320.28038	120	
321.81574	132	
321.86809	252	
322.87772	114	
322.92981	176	1+
323.01202	142	
323.16298	168	1+
323.24003	324	1+
323.30960	100	
324.01332	316	1+
324.26285	126	
324.89809	218	1+
325.01147	184	1+
325.57371	94	
325.96131	146	1+
325.98947	146	
326.09383	116	
326.87294	274	
327.80958	216	1+
327.87628	114	
328.39613	106	
329.87180	138	
329.89256	218	1+
336.90460	118	
339.83051	376	
340.90604	172	1+
342.28929	146	
343.17364	114	
343.23049	104	
343.26767	98	
346.29981	254	1+
346.92321	108	
348.15501	180	1+
348.89536	248	1+
349.31858	108	
350.34056	134	
350.76934	100	
351.33594	168	
351.89493	154	
353.29476	94	
354.98851	114	
357.11521	94	
358.30648	204	1+
360.21596	184	
364.15913	174	1+
364.36006	174	
364.88646	94	
365.19803	124	
365.29975	104	
365.35712	120	
365.79023	136	
368.42392	124	
368.86589	94	
END IONS

###FS:    #m/z: 336.94667 #charge 1+
###MS: 14
###MSMS: 17
BEGIN IONS
TITLE=Cmpd 12, +MS2(336.9467), 28.0-35.0eV, 0.4min #17
RTINSECONDS=19.133
SCANS=14,17
PEPMASS=336.94667	109896
CHARGE=1+
80.57842	104	
91.11911	100	
182.05470	102	
189.91123	86	
203.43060	98	
205.94892	252	1+
205.97693	180	1+
209.48400	100	
209.94329	106	
210.19347	94	
210.88126	118	
211.10597	98	
211.94489	5610	
212.87982	986	1+
212.94927	216	
213.94024	2064	1+
214.88637	992	1+
215.88790	832	1+
215.93497	166	
219.30899	92	
222.84007	88	
223.44162	92	
223.88912	198	1+
224.97675	112	
226.06119	94	
226.95203	340	1+
226.97616	138	
228.04273	82	
228.89259	440	1+
228.90573	210	
229.20005	120	1+
229.95526	6614	1+
230.04428	84	
230.38547	110	
230.88980	770	1+
231.01564	96	
231.95033	2968	1+
232.11862	102	
233.20822	106	
233.53710	134	
233.89475	294	1+
233.94454	340	1+
237.06286	104	
237.08708	106	
238.05031	108	
238.91697	96	
238.99984	116	
239.97801	94	
241.09129	200	1+
242.51377	84	
242.97110	84	
243.89549	166	
244.06305	94	
244.72549	90	
245.08502	198	1+
246.97774	194	
247.57653	96	
247.96583	1594	1+
248.15929	102	
248.89857	408	1+
249.04331	174	
249.09879	96	
249.96194	886	1+
250.00831	100	
250.83685	148	1+
250.90263	140	
251.08803	88	
251.50460	254	1+
251.95657	98	
252.22960	84	
252.97103	3558	1+
253.71956	88	
253.90806	298	1+
253.94075	84	
254.09646	184	1+
254.96796	1078	1+
255.07618	232	
255.22788	82	
256.00522	86	
256.08096	150	
256.96659	308	1+
257.03194	172	1+
259.16577	88	
259.17681	88	
260.04292	84	
260.15910	232	1+
261.43662	92	
261.86776	112	
262.05963	476	1+
263.00545	92	
265.01777	124	
266.12123	154	
266.41979	94	
266.87499	106	
268.84219	242	
270.98001	520	
271.75176	86	
271.79808	108	
272.75434	94	
272.97079	416	1+
273.06078	86	
274.88979	86	
276.93586	84	
277.95942	324	1+
278.83726	82	
279.07690	98	
279.10353	240	1+
279.48550	86	
279.79322	140	
279.83625	100	
279.87150	94	
280.44064	92	
280.98840	90	
281.05167	308	1+
281.60811	104	
281.86501	126	
282.80255	112	
282.84652	114	
284.80202	150	
286.01243	94	
286.85437	206	
287.03125	96	
287.06507	226	1+
288.04065	84	
289.00776	222	
289.10222	92	
289.46117	98	
289.87920	236	1+
291.02621	92	
291.08304	88	
291.92556	84	
292.01483	164	1+
292.05811	188	
292.13454	108	
292.98910	94	
293.06715	174	
293.10841	202	
294.29042	92	
294.90720	108	
295.04107	114	
295.21114	130	
296.81178	122	
296.96268	86	
297.14517	88	
297.23950	88	
298.07271	94	
298.17800	206	1+
299.06166	408	1+
300.51615	84	
301.01961	222	1+
301.85246	94	
306.80466	86	
306.87389	96	
307.28675	86	
307.79573	174	1+
307.88633	120	
308.28921	122	
308.87193	278	1+
309.22290	92	
309.29391	84	
311.02415	82	
311.16702	112	
311.89963	82	
312.78491	100	
313.81974	100	
315.16181	116	
315.38788	88	
319.08112	222	
319.27729	118	
321.09610	130	
321.18633	90	
321.22190	148	
322.99891	142	1+
323.23858	100	
323.31345	82	
323.88846	244	1+
324.24577	88	
325.71119	92	
327.12872	86	
328.88579	100	
330.96835	232	1+
333.13008	190	1+
333.33220	96	
333.87944	86	
334.00272	96	
335.08536	90	
335.24024	90	
336.94786	172	
337.09752	192	1+
337.19713	86	
337.21847	152	
337.25475	258	1+
337.32292	156	
340.36311	98	
340.80301	92	
341.06480	134	
341.31328	104	
342.33914	84	
END IONS

###FS:    #m/z: 340.94151 #charge 1+
###MS: 18
###MSMS: 19
BEGIN IONS
TITLE=Cmpd 13, +MS2(340.9415), 28.0-35.0eV, 0.4min #19
RTINSECONDS=22.8245
SCANS=18-19
PEPMASS=340.94151	1061992
CHARGE=1+
115.61009	194	
140.64749	106	
178.54743	154	
189.86197	144	
201.01903	94	
207.97417	132	
208.88531	166	
210.93871	184	
212.88283	400	1+
212.89821	210	
213.93973	1784	1+
215.04809	130	1+
215.88777	586	
215.93722	206	
217.07076	90	
217.88427	152	
217.93461	86	
219.06401	90	
219.88310	156	
221.89466	102	
223.96177	152	
224.84795	108	
224.90195	210	1+
224.95594	138	
224.97771	124	
226.94509	144	
227.95192	94	
228.87487	202	1+
228.94066	132	
230.01648	94	
231.03932	212	1+
231.88702	160	
231.90507	106	
231.95015	1442	1+
233.89710	676	1+
233.94790	686	
235.94689	126	
237.01114	92	
237.06060	256	1+
238.21896	88	
239.90650	92	
240.14633	100	
240.23077	288	
241.23152	140	
241.85347	110	
242.96079	112	
243.82960	208	1+
243.89276	104	
244.01549	92	
244.03563	218	1+
244.95701	140	
246.97576	300	1+
248.12950	136	
248.24467	138	
248.87861	108	
248.94111	120	
248.98804	134	
249.89087	90	
249.96028	540	1+
251.24547	138	
251.85162	118	
251.96314	110	
254.14800	90	
254.94611	90	
254.96582	920	1+
255.07471	380	1+
255.13859	156	
256.81749	88	
256.88763	124	
256.92138	204	
256.95965	104	
257.04163	98	
257.90935	148	
257.94818	92	
258.89818	236	1+
258.97183	124	
259.96239	156	
261.43311	108	
261.85588	88	
262.88642	108	
262.96711	120	
263.06474	196	1+
265.01769	90	
265.99741	266	1+
266.27942	88	
267.02037	110	
267.13568	114	
267.79461	186	1+
267.89522	130	
268.21863	94	
268.84141	124	
269.00081	132	1+
269.79326	208	1+
269.91698	100	
270.87816	96	
271.12962	126	
271.85446	244	1+
272.76468	90	
272.91915	120	
272.93624	444	1+
274.84889	140	
275.00045	88	
275.21569	88	
276.06573	276	1+
277.50018	100	
277.88697	110	
277.96268	108	
278.03636	200	1+
278.84903	216	1+
278.96087	540	1+
278.98919	96	
279.18240	94	
279.79506	190	
279.96424	484	1+
280.84115	144	
280.99392	104	
282.00806	112	
282.16494	104	
282.27638	340	1+
283.04141	120	
283.15143	92	
283.86768	98	
287.43254	88	
288.06277	258	
289.58387	92	
289.88215	94	
290.01167	90	
290.14521	166	
290.94201	278	1+
291.08699	88	
293.08039	124	
293.86097	166	1+
294.28629	88	
296.86030	124	
296.97246	536	1+
296.98894	112	
297.97505	324	1+
298.04692	120	
298.07966	292	1+
299.05629	294	1+
301.03894	242	1+
301.81237	218	1+
302.85503	128	
302.94659	128	
306.79386	162	
307.28648	154	
307.31563	106	
307.86526	98	
307.88657	102	
308.29128	268	
308.88931	148	
310.87962	300	1+
312.03394	128	
313.03045	488	1+
313.80202	92	
313.87366	130	
319.06227	210	1+
320.08826	108	
320.10807	120	
322.28119	92	
323.01988	228	
323.14609	92	
323.24105	96	
323.89257	194	1+
323.90978	88	
324.02265	108	
324.24279	228	
324.97210	112	
325.25363	140	
325.83082	90	
326.81813	90	
327.24001	92	
327.29103	186	
327.45342	94	
327.95602	88	
328.17855	194	1+
328.81575	128	
330.09607	88	
332.76520	88	
332.81057	218	
334.27441	108	
337.08952	156	
337.31892	132	
338.11919	120	
338.88361	136	
341.12057	124	
342.07238	122	
342.51643	94	
342.90437	148	
343.23803	96	
343.29125	114	
343.98151	118	
END IONS

###FS:    #m/z: 363.95766 #charge 1+
###MS: 18
###MSMS: 20
BEGIN IONS
TITLE=Cmpd 14, +MS2(363.9577), 28.0-35.0eV, 0.4min #20
RTINSECONDS=23.5965
SCANS=18,20
PEPMASS=363.95766	641296
CHARGE=1+
51.28551	114	
189.86264	122	
191.85958	270	
198.16723	100	
200.94855	148	
202.56353	100	
207.87472	272	
207.95014	182	
209.94555	466	
210.88170	280	1+
212.87933	1736	1+
216.41102	166	
217.26446	92	
218.91493	208	
222.95069	642	1+
223.01039	96	
223.40333	92	
224.89319	134	
224.94741	928	1+
224.97548	234	1+
225.09781	168	
225.93592	108	
226.88619	118	
226.94724	5470	1+
226.97671	136	
227.93078	142	
227.98045	110	
228.79708	110	
228.89922	332	
228.94272	7068	1+
230.88962	2780	1+
231.00958	102	
231.56839	108	
232.88639	382	1+
235.99717	122	
237.06010	374	1+
238.06621	256	1+
238.21663	108	
239.93626	504	1+
240.96270	830	1+
241.84448	98	
242.94147	748	1+
242.96143	426	
243.11509	256	1+
244.12233	160	1+
244.95617	2752	1+
246.80527	182	1+
246.90591	230	
246.95278	3540	1+
248.85070	110	
248.90055	1210	1+
248.97365	114	
249.03976	140	
249.07940	128	
250.89618	130	
250.97400	226	
251.03838	290	1+
251.24617	146	
252.89691	572	1+
253.92570	116	
256.88546	146	
258.93075	112	
258.97767	136	
259.23408	96	
259.47604	154	
260.96646	732	1+
261.61143	92	
261.83586	106	
262.06346	114	
262.63138	92	
263.05726	92	
263.23857	92	
263.89356	92	
263.99351	104	
265.05621	190	1+
265.08874	170	
266.81126	246	1+
267.78945	132	
267.84668	242	1+
267.97501	494	1+
268.96542	772	1+
269.80781	146	
269.97060	644	1+
271.85110	116	
272.93629	260	
273.44060	94	
274.51730	98	
276.85409	160	
277.83797	120	
277.86031	116	
277.92311	140	
278.05460	92	
278.79870	144	
278.85114	108	
278.96686	92	
279.09327	128	
279.43260	92	
280.07113	164	
280.79469	284	
281.08372	96	
283.26728	104	
283.79112	124	
283.85233	122	
284.79551	134	
284.86679	110	
285.01772	100	
285.84497	298	
285.88683	146	
287.39292	116	
288.06351	176	
289.12155	204	1+
291.02979	150	
292.42791	222	1+
292.82613	94	
292.90491	154	
293.29295	120	
293.85216	114	
293.88935	98	
294.97572	152	
295.04301	202	1+
295.27694	98	
296.81582	168	
297.05378	216	1+
297.42083	98	
298.80882	250	
300.86385	246	1+
301.79918	234	1+
301.99635	166	
302.24618	92	
303.21505	102	
303.80392	290	1+
303.85657	626	1+
303.93555	192	1+
304.09228	126	
304.63008	102	
304.77813	106	
305.29521	288	1+
305.89765	94	
306.87860	114	
308.29835	150	
310.04360	128	
311.87164	230	
311.95586	102	
312.19558	140	
312.86806	120	
313.02874	124	
313.59555	100	
313.77698	178	1+
313.96525	146	
314.82253	156	
314.87570	282	1+
315.99514	94	
316.81743	102	
317.82805	104	
318.13201	284	1+
318.80863	252	1+
318.93075	300	1+
319.13919	188	1+
319.68967	98	
320.85536	120	
321.81792	292	
321.83832	94	
322.89097	104	
322.91906	218	
324.02132	260	1+
325.14292	122	
325.69141	96	
326.86878	140	
327.26559	106	
327.80187	154	
328.87696	140	
329.87428	134	
331.94594	100	
332.08868	240	1+
335.79746	158	
335.80965	162	
336.87760	164	
336.94630	172	
336.96873	98	
337.31444	112	
337.94411	112	
338.33794	148	
339.83261	340	1+
340.94020	140	
342.18187	96	
344.13454	108	
344.94092	104	
346.16699	94	
347.30310	254	1+
348.91953	122	
350.10135	200	1+
351.20117	220	1+
351.33650	124	
353.17199	128	
356.90674	110	
357.06358	98	
357.35216	102	
357.93604	212	1+
363.38141	162	
365.28213	162	
366.23774	142	1+
367.33123	190	
368.34602	100	
END IONS

###FS:    #m/z: 507.84735 #charge 1+
###MS: 18
###MSMS: 21
BEGIN IONS
TITLE=Cmpd 15, +MS2(507.8473), 28.2-35.2eV, 0.4min #21
RTINSECONDS=24.3685
SCANS=18,21
PEPMASS=507.84735	170226
CHARGE=1+
196.01742	194	
221.88045	204	1+
232.99922	200	1+
235.90967	146	
237.89490	264	1+
238.13437	182	
239.85911	150	
240.89791	224	1+
244.03952	208	
246.97690	246	
248.66514	180	1+
248.88619	262	1+
249.93794	212	1+
250.97210	188	
251.07462	434	1+
252.04277	242	1+
256.05858	218	1+
256.89841	150	1+
257.13916	240	1+
258.87360	190	
261.86568	144	
262.93071	146	
264.41455	206	1+
267.10578	190	1+
267.87708	202	1+
267.89583	180	
270.86028	162	
271.87453	660	1+
271.88998	148	
272.85345	460	1+
273.88288	144	
274.85254	206	1+
274.99737	156	1+
275.86295	180	1+
276.79791	186	
276.92320	144	
277.89792	270	1+
278.00731	154	
278.83220	500	
280.07604	318	1+
280.10180	256	1+
280.96036	140	
281.87897	178	
283.85935	158	
283.89187	138	
283.93139	140	
283.97471	208	1+
285.94117	716	1+
285.96250	322	1+
286.96535	224	1+
287.85197	224	
287.89228	356	1+
288.87018	290	
289.88242	978	
290.81039	200	1+
290.86863	1070	1+
292.11688	358	1+
292.86737	210	
293.87433	2934	1+
296.06550	186	
296.14123	250	
296.86108	404	1+
296.87952	344	1+
296.96133	496	1+
297.82513	200	1+
297.96237	350	1+
298.85610	588	
298.87771	770	1+
298.90615	142	
300.85430	186	
301.86998	346	1+
303.95453	282	
303.98111	160	
304.46397	172	
305.95366	202	1+
306.01907	260	1+
306.83273	166	
306.88194	192	
307.10403	214	1+
307.13795	752	1+
307.38251	248	1+
307.89082	1444	
308.14289	628	1+
308.29339	284	1+
308.79802	230	
308.87422	1210	1+
310.15983	1016	1+
311.11373	138	
311.88464	4926	1+
311.95984	314	1+
312.20181	178	1+
313.03230	172	
313.88425	1316	1+
314.86524	1166	1+
315.80919	142	
315.91301	152	
316.86084	822	1+
316.88724	430	1+
317.82625	200	
317.93763	216	1+
320.37587	230	1+
320.79656	304	1+
320.89228	300	1+
320.91682	196	1+
322.11612	242	1+
322.82572	216	1+
323.76133	138	1+
323.87725	174	
323.97836	190	1+
324.86221	346	
325.85870	170	
325.90225	520	
326.30018	148	
326.89378	1194	1+
327.37569	310	1+
327.80992	144	
327.89727	842	1+
328.19563	152	
328.37904	326	1+
328.46279	158	
328.86087	170	
329.12479	274	1+
329.84561	150	
329.87564	162	
329.89628	288	
330.12945	188	1+
330.88777	330	
331.87703	1128	1+
332.87751	822	1+
332.90424	378	
333.04263	212	1+
333.84319	176	
333.87101	190	
333.89761	180	
333.94479	140	
334.90161	434	
335.84130	326	1+
335.88696	164	
336.10980	234	1+
336.93399	180	
337.00629	130	1+
338.04985	284	1+
338.10353	356	1+
338.82041	216	1+
338.87277	298	1+
339.05436	218	1+
340.00664	454	1+
342.87206	546	1+
343.91197	144	
344.15091	194	1+
345.87871	380	1+
346.88310	304	1+
347.13797	186	1+
347.93816	168	
347.96131	220	1+
348.03727	256	1+
348.83134	408	1+
349.27888	256	1+
349.81956	306	1+
350.88567	918	1+
350.95918	230	
351.80388	152	
351.88642	564	1+
351.96633	144	
352.02210	264	1+
352.20642	156	
352.77972	158	
352.91224	626	1+
353.01747	210	1+
353.06417	252	
353.10324	228	1+
353.29973	118	1+
353.85209	290	
354.90787	274	1+
355.01056	160	
355.89320	268	
357.09013	182	1+
359.03201	198	1+
359.89203	314	1+
364.08210	290	1+
364.88478	222	1+
365.02616	340	1+
365.31859	212	1+
366.84027	716	1+
368.13630	238	1+
368.34187	148	
368.70877	150	
368.83342	172	
368.90034	300	
369.04216	158	
369.18344	154	1+
369.78604	218	1+
369.83841	686	1+
369.90000	152	
370.78098	298	1+
371.08046	168	
371.64614	164	1+
371.72448	164	1+
371.80089	220	1+
371.82621	378	1+
371.84781	270	1+
372.87300	168	
373.79120	212	1+
373.81380	272	1+
373.90107	170	
374.86299	158	
375.03682	232	1+
375.73749	166	
376.21776	158	1+
376.79542	142	
377.92729	266	1+
378.12202	142	
378.73990	222	1+
380.11605	256	1+
380.14530	178	1+
380.79830	252	1+
380.86282	338	1+
382.05281	140	1+
382.85485	214	
383.12224	244	1+
383.20696	164	
384.84999	2846	1+
384.89833	310	1+
385.02636	228	1+
387.21729	132	1+
388.79587	280	
389.20002	404	1+
389.71447	148	
390.11967	160	
390.24904	196	1+
390.84513	804	
391.20255	238	1+
391.81482	162	
391.84516	630	
392.75216	144	
392.83374	234	
392.86594	946	1+
393.08727	174	
393.80169	664	1+
394.83400	426	1+
394.86507	494	1+
395.78584	174	
397.77239	240	1+
398.77306	168	1+
400.03902	336	1+
400.12147	260	1+
401.78127	210	1+
401.89052	392	1+
402.86001	870	1+
403.00990	330	1+
403.23099	404	1+
405.87071	374	
406.86210	290	
407.01086	294	1+
407.04617	164	
407.16409	218	1+
407.72333	142	
407.82124	166	
407.83512	196	
407.86913	2302	
408.06432	198	1+
408.85807	1464	1+
409.16794	228	1+
409.82898	206	
410.08968	274	1+
410.80683	682	1+
410.83787	1206	1+
410.87345	722	1+
410.93502	162	1+
411.72118	220	1+
412.07241	570	1+
412.87727	474	1+
413.07463	478	1+
413.84894	316	
414.80631	380	1+
414.83795	286	1+
415.20354	236	1+
416.89271	164	
417.86208	198	
418.84313	204	
421.87909	524	1+
421.90956	166	
422.08784	324	1+
422.90171	144	
423.08817	238	1+
423.86850	646	1+
425.84204	156	
425.88831	364	
426.80478	210	1+
426.86497	2010	1+
427.73661	604	1+
428.85021	772	
428.88734	762	1+
429.82179	264	
429.84796	600	
430.13926	170	
430.74574	386	1+
430.86124	1558	1+
431.86639	1176	1+
432.84783	530	1+
433.85183	452	1+
433.89013	620	1+
434.89055	412	1+
435.86337	314	
436.86889	152	
436.90485	256	1+
436.99383	158	
438.12240	254	1+
438.85981	278	1+
439.14344	252	
439.89245	388	1+
440.15653	158	
440.35009	158	
442.14496	466	1+
442.95213	180	
443.10711	140	
443.71501	142	1+
444.87421	3472	1+
447.81855	168	1+
447.95565	142	
448.89712	162	
449.77645	330	1+
449.87851	906	1+
450.77612	228	1+
451.12793	194	1+
451.86369	146	
452.03538	174	1+
452.29189	164	1+
457.85081	236	1+
457.90438	916	1+
459.15539	378	1+
460.08946	184	1+
460.15869	326	1+
461.79342	198	1+
462.88260	1000	1+
464.78695	188	
465.89881	152	
466.73171	152	
467.15722	146	
467.88732	1258	1+
470.89465	176	
472.90390	312	1+
473.71939	154	
474.46274	156	
475.20432	152	
479.66198	142	
485.90061	870	1+
486.17150	134	1+
486.80172	138	
487.10486	142	
487.34139	158	
487.43115	210	1+
489.46687	308	1+
490.30276	158	
490.90258	158	1+
491.43707	330	1+
492.27578	154	
495.26652	184	1+
500.80374	106	1+
503.35218	674	1+
503.49576	194	1+
504.41863	148	
505.19474	338	1+
505.44004	186	
506.27015	194	1+
506.31114	164	
506.44294	412	1+
507.24792	198	1+
507.44674	296	1+
507.58135	144	1+
508.30332	144	1+
509.43161	376	1+
509.85988	286	1+
510.31345	204	
511.80989	224	1+
512.81149	176	1+
END IONS

###FS:    #m/z: 322.93077 #charge 1+
###MS: 22
###MSMS: 23
BEGIN IONS
TITLE=Cmpd 16, +MS2(322.9308), 28.0-35.0eV, 0.5min #23
RTINSECONDS=28.042
SCANS=22-23
PEPMASS=322.93077	2037166
CHARGE=1+
49.65592	112	
191.95360	186	
192.04068	92	
195.89543	94	
197.89408	88	
197.90624	108	
200.87637	82	
205.94957	220	
207.50506	84	
211.90252	86	
212.49646	86	
212.89115	196	
212.90467	96	
215.88991	124	
215.99946	84	
218.87291	82	
220.86065	276	1+
220.95527	122	
222.95194	258	
223.95737	192	
224.94388	120	
225.52422	94	
227.95980	94	
228.85558	84	
228.91277	118	
230.88674	404	1+
231.06229	94	
231.93480	82	
232.02691	82	
232.07319	92	
233.04216	252	1+
233.89865	364	
234.92312	132	
236.10364	90	
236.80194	90	
236.85754	88	
237.93487	90	
238.06728	84	
238.21534	92	
238.93939	82	
240.07997	142	
240.22821	90	
240.88323	146	
240.94112	1456	
240.96465	112	
241.93952	4352	1+
242.89997	128	
242.94008	3650	1+
243.81906	250	
243.86035	82	
243.88490	248	
244.88253	142	
244.96129	148	
244.97895	84	
244.99655	92	
245.79948	146	1+
246.85281	80	
246.97274	128	
247.82983	220	1+
248.03680	198	1+
248.06950	286	1+
248.47023	90	
248.90189	138	
250.56884	86	
250.94819	122	
251.10954	84	
251.88572	148	
252.13218	80	
252.79279	122	
252.90649	306	1+
253.01491	86	
253.62774	84	
254.95736	90	
255.83432	88	
256.03580	138	
257.08503	82	
258.80670	88	
258.83351	134	
258.98704	124	
259.20987	122	
261.02468	144	
261.89361	158	
263.97823	192	
264.85497	92	
265.05809	114	
266.21382	94	
266.86597	142	
267.11749	100	
267.13835	90	
267.94359	90	
268.00263	194	
268.95930	88	
269.00821	114	
269.82583	84	
271.18704	82	
271.79703	116	
271.87659	106	
272.44155	174	
273.79166	86	
274.86374	90	
275.80765	354	1+
278.26565	92	
278.86676	174	
278.95891	82	
279.09162	1010	1+
279.28260	108	
279.70935	94	
283.06809	244	1+
284.29433	508	1+
285.36679	90	
285.83151	152	1+
285.91453	98	
286.09964	84	
286.91957	218	
287.01803	98	
287.80098	206	1+
288.11992	86	
288.88155	236	1+
289.85663	174	1+
291.80411	158	
292.00314	88	
292.23806	88	
293.25527	92	
293.80970	96	
293.87478	110	
294.84775	166	
295.85808	96	
297.88737	116	
300.20115	94	
301.77941	96	
301.86058	80	
302.24712	100	
302.80570	150	1+
303.04602	92	
303.14734	92	
303.84670	86	
305.00513	108	
305.10046	88	
305.89249	92	
306.12540	98	
306.28516	94	
306.82047	80	
306.88231	154	
307.78414	100	
307.80167	118	
307.89721	118	
307.93494	88	
308.03191	88	
308.28847	150	
308.42644	82	
308.79346	104	
308.86339	136	
308.88173	86	
309.30265	90	
309.32247	128	
310.05897	104	
310.30818	258	
310.88060	120	
311.87997	172	1+
312.76775	92	
312.80142	138	
313.00811	84	
313.02893	232	
317.88800	196	1+
319.08614	80	
320.31679	84	
322.45750	88	
323.23961	858	1+
324.20468	352	1+
324.89525	144	
326.01935	150	
327.28230	84	
327.82217	86	
END IONS

###FS:    #m/z: 340.94150 #charge 1+
###MS: 22
###MSMS: 24
BEGIN IONS
TITLE=Cmpd 17, +MS2(340.9415), 28.0-35.0eV, 0.5min #24
RTINSECONDS=28.814
SCANS=22,24
PEPMASS=340.94150	1047188
CHARGE=1+
97.42599	104	
194.92256	98	
199.06176	96	
207.87878	244	1+
208.14233	82	
208.95796	128	
210.90241	90	
210.98464	88	
211.42016	90	
213.87913	164	
213.90017	86	
213.94037	1250	1+
213.97256	102	
215.88883	508	
215.93672	492	
217.85669	88	
217.88290	98	
217.93779	134	
223.70043	88	
224.58289	88	
224.97673	124	
225.06144	102	
225.39326	102	
225.42106	84	
226.94929	238	1+
228.09655	92	
229.13453	88	
229.41147	92	
230.89213	118	
231.89081	152	
231.94999	1098	1+
232.88784	226	
233.89815	354	
233.94929	382	1+
235.86738	220	
235.89146	350	1+
235.94613	190	
235.97496	120	
236.08580	94	
236.87135	90	
236.92240	86	
239.72609	90	
240.22791	224	
240.96267	128	
240.99593	90	
241.88769	186	
241.90438	114	
243.89720	86	
244.03992	92	
244.88111	84	
246.98170	314	
248.98325	84	
249.03701	194	1+
249.96065	488	1+
250.90029	398	1+
251.52192	94	
251.95370	168	
251.97814	108	
252.08896	86	
253.08913	226	1+
254.96880	294	1+
255.07920	188	
256.07978	106	
256.91590	196	
256.96409	340	1+
256.98853	96	
258.83713	84	
259.85890	86	
259.95719	318	1+
260.87131	270	1+
260.89502	90	
262.06877	190	1+
263.05400	106	
265.01765	112	
266.64638	90	
266.86336	148	
267.82779	150	
267.95533	96	
268.13751	140	
269.13458	84	
270.90592	104	
271.84370	128	
271.87672	90	
272.44030	88	
272.93359	210	
272.97826	138	
273.98279	84	
275.93333	92	
276.07728	124	
276.86059	124	
277.09113	90	
277.67598	88	
278.96552	126	
279.84737	136	
279.89543	110	
279.91587	210	1+
280.07517	86	
280.09555	94	
280.12443	86	
280.92959	94	
280.96761	158	
281.04774	362	1+
281.40960	108	
282.02856	90	
282.04995	236	1+
282.27675	322	
283.01436	128	
283.78733	136	
284.16283	106	
284.90963	98	
285.43127	86	
286.05949	128	
286.78910	94	
287.81454	126	
288.06343	224	
288.43445	84	
289.06780	110	
290.85435	92	
290.92256	140	
291.80569	96	
291.88447	122	
293.15878	204	1+
295.02468	108	
296.33203	130	
296.84166	94	
296.97565	112	
297.18828	120	
297.97928	196	
298.84751	88	
299.06216	152	
299.93090	90	
301.65181	100	
302.08500	92	
303.01448	206	1+
303.17342	84	
305.26901	104	
306.11428	82	
306.77910	88	
306.88335	160	
307.80236	318	1+
307.88200	138	
308.29148	406	1+
308.31442	88	
308.82582	92	
310.42663	100	
310.74526	134	
310.82445	90	
310.87652	196	
311.88733	276	1+
313.02967	188	
313.44997	84	
313.88335	148	
314.54226	92	
314.77730	88	
318.16972	148	1+
318.88255	224	1+
319.60158	84	
322.13753	108	
322.31195	100	
322.87647	124	
323.23787	212	1+
326.15895	98	
328.19071	122	
328.30009	98	
328.96316	100	
329.81348	356	1+
330.81500	302	1+
330.86691	90	
334.09200	202	1+
334.95487	110	
336.97518	138	1+
337.19134	124	
337.35689	86	
340.18830	110	
340.39291	118	
340.89353	84	
341.00855	166	
342.28065	146	
344.90450	124	
346.27999	90	
END IONS

###FS:    #m/z: 363.95766 #charge 1+
###MS: 22
###MSMS: 25
BEGIN IONS
TITLE=Cmpd 18, +MS2(363.9577), 28.0-35.0eV, 0.5min #25
RTINSECONDS=29.594
SCANS=22,25
PEPMASS=363.95766	612848
CHARGE=1+
76.95608	92	
89.38574	118	
97.87669	104	
181.08650	98	
182.86734	132	
189.86127	298	
191.85799	478	
196.88339	202	
204.41604	94	
205.95182	160	
207.59556	92	
207.87313	316	
208.94167	446	1+
209.94383	372	1+
210.88262	212	
212.87880	1614	1+
213.91099	94	
219.41292	96	
220.05145	92	
221.89351	92	
222.95281	548	1+
224.94969	1246	1+
225.88777	484	1+
225.96771	254	1+
226.89084	342	1+
226.94797	5032	1+
227.92932	254	
228.11501	92	
228.89631	698	1+
228.94319	5616	1+
229.84821	166	1+
230.49082	100	1+
230.89024	2528	1+
232.01691	92	
232.88706	374	
234.87242	108	
234.88958	106	
235.82174	128	
236.07923	142	
236.11311	148	
236.89599	92	
239.90115	132	
240.94121	462	
240.96237	404	1+
241.94037	1414	1+
242.94307	1162	1+
242.96048	854	1+
243.79812	198	1+
243.83488	98	
244.95818	3058	1+
245.83705	92	
245.94201	322	
246.90516	118	
246.95295	3814	1+
247.01141	216	1+
247.04365	92	
248.03301	110	
248.08472	92	
248.90236	786	
249.03948	92	
249.80367	160	
250.89791	214	
250.94721	120	
250.97406	162	
251.95191	146	
252.22734	104	
252.38930	104	
252.90039	504	1+
254.07149	114	
254.09720	134	
256.07114	140	
256.10457	144	
257.99186	106	
258.84097	212	1+
258.97204	132	
259.44335	108	
260.50630	98	
260.96853	948	1+
261.71704	98	
262.04956	112	
264.17265	142	
265.04853	204	1+
265.08795	160	
265.85400	122	
266.35181	92	
266.81524	188	
266.95749	106	
267.14013	122	
267.21252	130	
267.92334	140	
267.97514	598	1+
268.81609	106	
268.94145	92	
269.96901	526	1+
271.91643	240	
273.79276	114	
275.20374	102	
275.99645	102	
276.83447	246	1+
276.86230	92	
277.06669	102	
277.11246	98	
277.83948	206	1+
277.96663	94	
278.56916	190	1+
279.89964	236	1+
280.06473	104	
281.79147	150	
281.85862	138	
281.88480	194	1+
282.91651	122	
283.06741	206	
283.79179	382	1+
283.84812	102	
283.86955	142	
284.98435	296	1+
285.08127	164	1+
285.84721	602	1+
286.91836	116	
288.06208	312	1+
289.08291	96	
289.87469	338	1+
289.93392	140	
291.02043	98	
292.06040	94	
293.12034	236	
293.85744	104	
294.09055	92	
294.27986	192	1+
294.87207	100	
295.02251	136	
298.80770	138	
299.38040	94	
299.81043	138	
301.15846	218	1+
301.79755	284	1+
301.81419	168	
301.86273	450	
302.99930	92	
303.20396	104	
303.80928	398	
303.85652	952	1+
303.94874	110	
305.17472	92	
305.84760	134	1+
306.27512	154	
306.44619	98	
306.91194	100	
307.79927	172	
307.89185	122	
308.29244	298	1+
309.87655	136	
309.99206	98	
310.31061	114	
310.87560	172	
312.80472	132	
312.87271	98	
314.88317	142	
316.81219	220	1+
319.87644	260	
320.29929	94	
321.81304	320	1+
321.87178	300	1+
321.89039	190	1+
321.92230	92	
321.94392	100	
322.56307	92	
322.93236	280	
323.01863	138	
323.68878	98	
324.01816	142	
324.80815	132	
324.86585	94	
324.89091	344	1+
325.42107	94	
325.52975	100	
326.04847	258	1+
326.87211	224	
327.04645	178	1+
327.87621	132	
329.87126	282	
331.76915	128	
331.89952	244	1+
332.09398	142	
333.42157	106	
336.32469	116	
336.94394	246	1+
337.78282	92	
339.82691	404	1+
340.94803	172	
342.28272	144	
343.77665	92	
346.23747	102	
349.31698	162	
351.33656	154	
352.07682	92	
356.81143	102	
357.18491	94	
358.04405	94	
358.84405	92	
359.85787	124	
360.31302	100	
360.86837	118	
363.25346	98	
366.31840	112	
368.83459	222	1+
END IONS

###FS:    #m/z: 322.93079 #charge 1+
###MS: 26
###MSMS: 27
BEGIN IONS
TITLE=Cmpd 19, +MS2(322.9308), 28.0-35.0eV, 0.6min #27
RTINSECONDS=33.2695
SCANS=26-27
PEPMASS=322.93079	2041816
CHARGE=1+
47.64071	80	
187.93804	92	
189.14553	78	
191.60880	78	
198.03414	90	
199.03763	82	
199.85633	116	
201.04278	176	
203.07329	98	
205.97035	170	1+
206.95177	84	
209.94373	132	
209.96934	86	
212.00451	90	
212.07597	82	
212.44278	78	
212.89246	254	1+
213.41371	76	
215.88595	216	1+
216.97119	82	
217.42745	84	
219.12376	96	
219.17659	92	
220.86552	114	
221.06797	78	
221.94844	84	
222.57997	84	
222.95356	206	
223.95940	90	
224.97315	110	
225.02027	146	
225.88566	82	
226.86699	76	
226.95940	76	
227.92938	156	
227.95563	84	
228.02415	94	
228.93083	126	
229.84123	82	
230.89596	294	1+
231.96274	90	
236.87333	76	
238.25118	92	
238.88088	78	
239.01173	92	
239.07967	248	
239.10096	78	
239.88009	76	
240.14095	82	
240.78811	86	
240.83053	152	
240.94084	1832	
240.96641	80	
241.94250	1356	
242.90642	88	
242.94209	5746	1+
243.15131	96	
243.88168	198	
244.86940	92	
244.93911	1144	1+
245.83436	126	
246.41285	84	
246.97681	100	
247.83373	98	
248.95310	148	
249.04156	124	
249.49524	80	
249.97553	194	1+
250.07319	76	
250.14705	98	
250.67775	86	
250.94643	146	
250.99465	82	
251.07248	132	
252.23096	134	
252.25498	94	
255.01800	112	
255.06634	86	
256.62852	90	
256.90003	170	1+
257.83384	182	1+
258.99052	86	
259.98356	90	
261.11900	88	
261.15867	100	
261.83437	168	
262.82440	260	1+
263.90564	88	
263.98315	130	
264.17192	78	
264.85871	82	
265.01977	150	
265.98790	222	1+
267.24704	88	
268.95932	134	
269.77747	80	
269.79987	306	
269.97102	76	
270.02346	80	
270.06988	88	
271.14266	82	
271.79822	78	
272.84991	78	
273.02378	92	
273.08790	84	
274.84932	78	
275.06952	134	
275.42160	92	
276.81348	114	
276.83979	104	
277.07598	138	
278.40296	94	
278.79350	214	1+
278.86610	78	
279.01490	90	
279.09358	776	1+
279.15722	78	
280.12452	80	
281.85324	78	
282.88826	80	
282.92864	82	
283.06907	252	
283.81701	130	
284.12369	78	
284.29357	864	1+
284.63095	84	
284.87966	100	
285.07628	92	
285.81915	76	
285.84614	78	
288.19871	190	
289.06813	78	
289.78722	334	1+
294.09481	84	
294.97395	130	1+
296.10074	80	
296.85131	80	
296.87789	118	
297.38911	88	
297.84955	82	
298.81061	106	
299.22761	96	
299.80585	88	
300.78219	86	
302.73957	164	
303.80703	176	1+
304.77800	80	
305.81760	210	1+
305.89077	186	1+
306.29901	84	
306.49929	106	
307.22025	162	
307.79372	128	
308.29769	130	
308.77816	78	
308.79780	78	
309.18708	108	
310.30979	278	
310.87668	96	
310.99607	90	
311.02525	130	
313.02844	104	
314.27653	98	
314.48771	110	
314.76961	88	
316.76545	140	
322.82586	96	
322.88434	200	1+
323.20907	232	1+
323.23905	396	1+
324.07789	84	
326.03044	76	
326.89749	182	1+
END IONS

###FS:    #m/z: 336.94664 #charge 1+
###MS: 26
###MSMS: 28
BEGIN IONS
TITLE=Cmpd 20, +MS2(336.9466), 28.0-35.0eV, 0.6min #28
RTINSECONDS=34.0415
SCANS=26,28
PEPMASS=336.94664	145788
CHARGE=1+
160.60959	94	
194.89649	92	
198.87480	82	
198.95772	100	
202.05447	86	
204.11060	92	
206.97996	124	
210.88466	168	
211.94464	3758	
212.87841	992	1+
212.94648	86	
213.93881	2648	1+
215.88863	704	1+
216.39116	92	
218.84024	92	
219.89864	84	
222.59797	92	
223.95907	110	
223.97619	184	
225.88762	86	
226.94555	116	
226.96717	124	
227.89206	82	
227.95952	134	
228.89565	236	
229.95510	5332	
230.89036	1720	1+
230.95893	100	
231.90483	168	
231.95079	1162	1+
232.88484	118	
233.89899	310	1+
233.95036	196	
234.14559	206	1+
235.94724	84	
236.56560	100	
236.82051	102	
238.04741	110	
239.79145	122	
239.91147	86	
240.52725	114	
240.94239	114	
241.14049	124	
241.84675	82	
244.05371	104	
244.95304	140	
246.97227	180	
247.96606	1028	
248.00261	82	
248.90081	712	
248.93596	88	
249.23795	90	
249.82774	126	
249.96015	490	1+
249.98024	140	
250.99397	92	
251.02593	98	
251.06837	108	
251.83941	110	
252.83053	172	1+
252.97128	1462	1+
253.80742	84	
253.90469	446	1+
253.94645	116	
253.95923	84	
254.08967	126	
254.78900	82	
254.94120	106	
254.96674	1364	1+
255.00622	122	
255.07587	458	1+
255.37700	88	
255.85740	82	
256.02907	140	
256.96500	110	
257.04369	92	
257.83044	88	
258.54009	94	
260.85059	122	
262.08251	92	
262.93119	90	
263.17104	82	
263.38819	112	
263.83885	102	
265.08563	252	1+
266.96143	104	
268.84296	542	1+
269.87842	84	
270.84428	230	1+
270.98204	272	
271.40150	80	
271.89307	118	
272.44019	80	
272.84392	372	1+
272.99776	86	
273.39579	82	
273.79391	118	
273.82031	84	
275.84819	198	1+
276.11500	84	
276.89079	80	
277.83975	118	
277.88475	88	
278.24634	110	
278.83361	150	
278.87625	100	
279.27200	202	1+
279.83605	102	
281.02265	202	1+
281.39829	92	
281.51537	86	
283.09538	98	
284.95422	96	
285.13436	84	
285.84902	330	1+
286.85168	278	1+
287.80832	238	1+
287.83942	236	1+
289.41729	84	
289.78879	190	1+
290.10165	134	
290.24527	86	
290.88930	90	
292.43339	82	
293.09103	88	
293.63997	94	
293.99633	200	
294.85651	142	
295.43349	92	
295.86488	80	
296.29717	92	
296.85924	106	
296.87510	128	
296.97359	86	
297.80013	194	1+
297.90373	80	
299.69941	82	
301.51536	94	
302.07873	80	
303.15304	80	
304.04026	190	1+
304.81174	114	
305.01784	88	
306.77467	84	
306.79527	182	
307.08253	100	
307.30747	122	
307.36868	84	
307.79929	94	
307.88663	190	
308.23443	88	
308.90761	80	
309.43655	84	
310.87628	326	
311.09356	96	
311.10863	94	
312.82325	116	
314.05661	82	
316.91373	86	
317.89764	104	
320.16817	94	
320.28593	280	1+
321.38455	100	
322.13492	106	
323.14096	92	
324.08965	96	
328.88724	110	
333.02988	82	
333.24899	92	
334.76153	90	
335.15856	88	
335.91505	86	
336.82962	86	
337.04390	80	
337.07785	84	
340.39159	136	
340.80443	88	
341.33585	94	
END IONS

###FS:    #m/z: 507.84679 #charge 1+
###MS: 26
###MSMS: 29
BEGIN IONS
TITLE=Cmpd 21, +MS2(507.8468), 28.2-35.2eV, 0.6min #29
RTINSECONDS=34.814
SCANS=26,29
PEPMASS=507.84679	137538
CHARGE=1+
196.01615	272	
224.97410	172	
230.84783	322	1+
231.06688	228	1+
232.90401	354	1+
236.08198	126	1+
240.93200	144	
241.85432	154	
241.87850	136	
243.39141	140	
248.93937	164	1+
251.15514	136	
256.90026	164	
257.04385	134	
259.86858	172	
260.91551	142	
261.87779	174	
264.89802	156	
266.17056	312	
266.86569	192	
267.13550	196	1+
267.90402	162	
268.87861	174	
271.87506	984	1+
272.85430	160	
276.11674	154	
278.39085	198	1+
281.37929	336	
281.89236	260	1+
285.94123	568	1+
286.88831	138	
287.85100	180	
288.85399	176	
289.88391	1060	1+
290.13127	234	
290.86873	438	
291.88409	234	1+
292.16271	156	
293.12198	344	1+
293.87344	1724	1+
294.12498	218	1+
295.96693	344	1+
296.86011	236	
296.88055	232	
298.01356	166	1+
298.88007	380	1+
299.91304	142	
300.03652	194	1+
300.79528	148	
300.85205	550	1+
302.88416	150	
303.84949	200	
303.87272	274	1+
304.39468	154	
305.85830	180	
307.28559	174	
307.89078	1076	
308.14240	374	
308.87179	958	1+
309.14650	302	
309.29832	342	1+
309.81041	284	1+
309.89029	532	1+
310.15811	1020	1+
311.08777	168	1+
311.79457	214	1+
311.88432	3932	1+
312.84249	206	
313.97530	304	1+
314.01231	190	1+
314.86415	1534	1+
315.00923	216	1+
315.81254	146	
315.88128	322	
316.86567	842	
316.95231	424	1+
317.80951	136	
317.88614	142	
317.91810	134	
318.86168	256	
320.05102	236	1+
322.20064	156	1+
322.86291	168	
323.86584	136	
324.86311	414	1+
325.90470	394	
325.95379	206	1+
325.99119	134	
326.88592	310	
327.79956	320	1+
327.84475	144	
327.88160	274	
327.90266	314	
328.19395	136	
328.86737	460	1+
329.89446	268	
330.91262	164	
331.10105	242	1+
332.87416	958	1+
332.90953	188	
334.89922	224	
335.82269	144	
335.84018	274	1+
335.90092	230	
336.09654	186	1+
337.88453	644	1+
337.94435	176	
338.96124	156	
339.88036	310	1+
340.30791	142	
340.81922	172	1+
341.01204	236	1+
343.78693	180	1+
344.40449	144	
345.84578	176	1+
345.92721	146	1+
346.06270	222	1+
346.17776	134	
347.01113	206	1+
347.97155	210	
348.16962	254	1+
348.84156	140	
348.88059	152	
348.91888	198	
350.05809	208	1+
350.76263	156	1+
350.88905	294	
351.01198	138	
351.07615	260	1+
351.17238	274	1+
351.85661	152	
351.88369	176	
352.89020	170	
352.91241	276	
354.00683	224	1+
355.06155	252	1+
355.89197	246	
356.89370	164	
358.20589	202	
358.88780	142	
361.07605	206	1+
361.89728	314	1+
362.79918	176	1+
366.03033	224	1+
366.19009	262	1+
366.84064	246	
367.03170	140	1+
367.05339	164	
367.11960	174	
367.70936	444	1+
367.83438	190	
367.87758	160	
368.71344	250	1+
368.84348	170	
368.89679	344	
369.83699	738	1+
369.90294	190	
371.19296	140	
372.04380	152	
372.89787	326	1+
374.80117	154	
376.70511	156	
376.80011	170	
376.86807	158	
378.38922	252	1+
378.97848	164	1+
380.08710	154	
380.71428	164	1+
380.85286	402	1+
383.89856	204	1+
384.85170	1668	1+
385.11607	198	
385.39292	178	
386.20354	154	1+
386.85327	208	
386.89010	200	
387.72077	180	
387.84596	782	1+
388.09012	162	
388.79038	198	
389.71321	278	1+
389.86896	412	1+
390.04932	176	1+
390.84280	890	
391.84289	812	
392.83005	516	1+
392.86538	174	
392.95945	204	1+
393.19627	134	
393.80082	350	
393.85397	162	
393.89395	168	
394.77917	276	1+
394.82377	386	1+
394.83824	158	
394.87421	234	1+
396.39977	238	1+
396.80685	206	1+
397.85161	160	
398.13883	222	1+
398.23138	136	
398.86725	366	1+
399.06361	150	
399.14865	200	1+
400.83508	172	
402.86233	892	1+
403.82063	160	
403.86809	516	1+
405.11746	104	1+
405.74219	212	1+
405.86470	322	
406.86057	174	
407.77774	192	1+
407.86809	742	
408.85378	1934	1+
408.93141	152	
409.73119	682	1+
409.82265	150	
410.08083	146	
410.84017	1028	
411.83643	602	
412.73327	310	1+
412.84864	1056	1+
413.07726	454	1+
414.05277	150	
414.82985	182	
414.86970	134	
415.81264	134	
420.00357	206	1+
420.82887	166	1+
420.88149	460	1+
421.09103	140	
423.82994	208	1+
423.86519	324	1+
423.88779	144	
425.10587	184	1+
425.88257	338	
426.22799	136	
426.86232	1836	1+
427.73313	248	
427.94396	206	1+
428.19102	188	1+
428.84765	1410	1+
428.88982	398	
430.11999	132	1+
430.73983	500	1+
430.85018	254	
430.87910	166	
431.86867	876	1+
431.89056	192	
432.39698	184	1+
433.86221	424	1+
434.89354	136	
435.06768	182	1+
436.85828	228	1+
439.89934	442	1+
440.15693	136	
441.87724	280	1+
443.74360	174	
443.95856	208	1+
444.15904	138	
444.87379	3014	1+
445.84113	116	1+
448.36020	208	1+
448.46020	168	1+
449.87809	1262	1+
450.17269	140	
451.74904	236	1+
452.75025	218	1+
454.15453	182	
457.91252	380	1+
460.22904	150	1+
462.16727	136	
462.88345	1020	1+
463.04975	238	1+
464.05195	196	1+
464.78475	260	1+
464.89112	432	1+
465.89589	266	1+
466.23947	174	1+
467.89087	1470	1+
469.88778	296	
473.28597	150	1+
485.84228	390	1+
485.89688	1016	1+
486.84305	248	1+
487.27333	152	1+
487.64779	144	1+
487.80706	186	
490.90245	198	
499.72544	136	
503.35471	168	1+
504.44548	218	1+
504.47843	152	1+
505.25838	240	1+
506.19752	148	1+
508.42304	136	
509.86398	154	
510.28732	136	
512.80072	120	1+
END IONS

###FS:    #m/z: 322.93085 #charge 1+
###MS: 30
###MSMS: 31
BEGIN IONS
TITLE=Cmpd 22, +MS2(322.9308), 28.0-35.0eV, 0.7min #31
RTINSECONDS=38.4925
SCANS=30-31
PEPMASS=322.93085	2149576
CHARGE=1+
191.86374	102	
192.89143	108	
194.91544	98	
197.69721	90	
198.88124	90	
199.89775	120	
205.03790	84	
205.94920	224	
205.97341	218	1+
210.89845	134	
211.90437	124	
212.89580	186	
215.88551	152	
219.49994	88	
220.86634	124	
221.07746	82	
221.94021	88	
222.07810	94	
223.14093	96	
223.96027	170	
224.20222	92	
224.96482	122	
225.37689	104	
226.89615	104	
227.93698	86	
227.95436	174	
228.92343	158	
228.93743	118	
229.04510	82	
230.84210	94	
230.86009	124	
231.54576	94	
232.02602	210	1+
233.91755	86	
234.87991	92	
237.06079	82	
237.92540	88	
238.88174	174	
238.93848	158	
239.07886	294	1+
239.09747	114	
240.94106	3184	
241.94289	2344	
242.39896	96	
242.94138	7716	1+
243.05717	80	
243.08077	106	
243.15546	88	
243.88499	336	1+
244.79662	170	1+
244.94051	2134	1+
245.82481	86	
245.87259	104	
246.97965	326	1+
247.03781	86	
247.89080	96	
248.15662	82	
248.85379	80	
248.94831	92	
249.03852	132	
249.51446	90	
249.52815	80	
249.57451	92	
249.87188	84	
250.96924	136	
251.92453	128	
252.01891	80	
252.03455	86	
253.91150	216	1+
254.05411	84	
255.06459	222	1+
256.57354	82	
257.45358	84	
257.79442	94	
258.14752	90	
258.83265	134	
258.85526	100	
258.91750	86	
259.97412	198	1+
260.08037	82	
260.34189	88	
260.84359	160	
261.83115	190	1+
261.89078	294	
263.05435	178	
264.07437	84	
264.49343	86	
264.98285	100	
266.13637	260	1+
266.85378	110	
266.87012	142	
268.10026	100	
268.39363	90	
268.90597	122	
268.95910	116	
269.00266	112	
269.79675	254	1+
269.88558	82	
270.46171	90	
270.53444	100	
270.79806	206	1+
271.84768	228	1+
273.06894	90	
273.40549	88	
273.79550	390	1+
273.87117	80	
275.07537	92	
275.92298	90	
276.85144	270	1+
276.89086	92	
276.91733	86	
276.98893	100	
277.80683	100	
278.01659	128	
278.81790	116	
279.09210	602	1+
279.23038	106	
280.14623	202	
280.26190	178	
281.78852	84	
283.06732	102	
283.79101	132	
284.09022	86	
284.29299	330	
285.16355	88	
285.42890	82	
285.94989	90	
286.18652	80	
286.81861	92	
286.91988	120	
289.88407	256	
290.88710	148	
291.06586	248	1+
292.82431	94	
292.99952	204	1+
293.11070	144	
293.23628	80	
294.51814	112	
294.86092	166	
295.86651	88	
297.15393	104	
298.18146	108	
299.28096	116	
299.78485	166	
299.84395	86	
300.11299	164	
300.79038	82	
300.83867	220	1+
301.87313	136	
303.11659	88	
303.16140	100	
303.30903	86	
303.94664	92	
305.87035	82	
305.93015	106	
306.88579	168	
307.28025	88	
307.80264	80	
307.89065	124	
307.91187	228	1+
308.29466	204	
309.29949	436	1+
309.40869	114	
309.55526	84	
309.81398	264	
309.88513	250	1+
310.14117	96	
310.83525	190	1+
311.02460	212	1+
311.88468	106	
312.86226	94	
312.91951	84	
314.89249	262	1+
321.83596	92	
322.19261	80	
324.89198	370	1+
325.33156	150	
326.24364	96	
328.43388	84	
END IONS

###FS:    #m/z: 336.94688 #charge 1+
###MS: 30
###MSMS: 32
BEGIN IONS
TITLE=Cmpd 23, +MS2(336.9469), 28.0-35.0eV, 0.7min #32
RTINSECONDS=39.2645
SCANS=30,32
PEPMASS=336.94688	136026
CHARGE=1+
181.59902	98	
189.86708	84	
199.43275	104	
203.87968	96	
205.94954	286	1+
205.97276	116	
207.97364	120	
210.88233	252	
211.56640	92	
211.94446	3442	
212.87880	826	1+
212.94999	96	
213.94086	1594	1+
214.89650	226	
215.88800	746	1+
215.93998	160	
216.89784	170	
217.88201	422	1+
221.02176	86	
222.97393	142	
223.97433	170	
224.55914	88	
224.97021	252	1+
228.04084	116	
228.89611	114	
228.93553	186	
229.89730	124	
229.95560	3532	1+
230.88796	2002	1+
231.07534	102	
231.90817	198	
231.95123	1158	1+
233.04186	150	
233.82911	90	
233.89840	462	1+
233.94802	328	1+
234.07420	92	
235.86902	358	
237.02272	118	
238.05594	96	
238.41627	118	
239.90494	158	
240.83729	128	
241.94052	110	
243.55694	94	
243.87723	86	
244.78956	92	
245.01562	116	
246.97649	210	
247.90701	82	
247.96659	984	1+
248.03508	148	
248.33839	86	
248.89975	924	1+
249.08223	100	
249.96553	152	
250.83318	108	
250.99834	92	
251.83922	94	
251.90873	126	
252.97153	2672	
253.23279	94	
253.90537	114	
253.94836	86	
254.93993	218	
254.96718	592	
255.07199	456	1+
255.89338	112	
256.80764	94	
256.91312	106	
256.97149	172	1+
257.40622	102	
259.95638	188	
260.82864	148	
260.86714	92	
261.06260	136	
262.86208	88	
263.83123	110	
264.81775	140	
265.08875	82	
265.41867	106	
266.00502	104	
266.24364	82	
267.00502	128	
268.10406	86	
268.17261	120	
268.41179	86	
268.83607	736	1+
268.91083	110	
269.20509	86	
269.83802	482	1+
270.41125	86	
270.97829	170	
270.99202	140	
271.91945	94	
271.95756	100	
272.04935	88	
272.84652	172	
272.98024	88	
273.79709	190	1+
273.93404	100	
274.86480	152	
274.92045	112	
276.85906	278	1+
276.89681	104	
277.52671	98	
277.83588	298	
278.83672	220	
279.81020	92	
279.82973	146	
280.04021	88	
280.86337	82	
281.04945	240	
281.57940	92	
282.86006	112	
283.89511	120	
285.85081	156	
285.87059	128	
285.89168	84	
286.85384	618	1+
289.09404	92	
289.16231	208	1+
290.81242	90	
290.85427	134	
290.89863	90	
291.22778	102	
291.80597	200	
291.85729	94	
291.99888	140	
292.81514	106	
292.86009	126	
293.06775	92	
293.10788	294	
293.86924	86	
294.12624	92	
294.97282	136	
296.28675	98	
301.08397	118	
301.23422	88	
301.29137	98	
303.19956	114	
305.08445	102	
305.87234	140	
306.07945	84	
306.88121	112	
307.28997	88	
307.31488	156	
308.30639	160	
308.86921	362	1+
310.89033	120	
311.86940	128	
314.42470	94	
314.81866	126	
315.87683	98	
321.07196	88	
323.07664	88	
323.23615	90	
324.07110	90	
324.89736	140	
326.81798	110	
328.88869	160	
329.89308	108	
330.52885	92	
332.39553	82	
332.61937	92	
333.08546	90	
337.25346	136	
338.23379	90	
338.33388	158	
338.96384	120	
339.83582	120	
341.40405	88	
END IONS

###FS:    #m/z: 507.84670 #charge 1+
###MS: 30
###MSMS: 33
BEGIN IONS
TITLE=Cmpd 24, +MS2(507.8467), 28.2-35.2eV, 0.7min #33
RTINSECONDS=40.0365
SCANS=30,33
PEPMASS=507.84670	123228
CHARGE=1+
196.01297	348	
216.85049	132	
230.84649	216	
238.06236	212	
239.85957	132	
243.89157	158	
249.88918	182	
250.96978	164	
254.09231	170	
262.09625	218	1+
266.09337	196	
266.16879	140	
266.86952	290	1+
268.80691	228	1+
271.87632	180	
272.85183	444	1+
272.87399	266	1+
274.80398	136	
275.84938	280	1+
277.38234	134	
279.94371	218	1+
280.07425	138	
280.08789	130	1+
281.78670	302	1+
284.87843	144	
285.18089	156	
285.94185	408	1+
286.96309	152	1+
287.85134	260	
287.93204	154	
287.98727	140	
288.84600	180	
289.43689	160	
289.79855	136	
289.88189	908	1+
290.12844	342	1+
290.78782	132	
290.86415	624	
291.12945	242	1+
291.86624	318	
293.09012	132	
293.39159	160	
293.87325	1472	1+
293.90146	230	
294.13344	160	
294.80645	288	1+
295.85610	568	1+
296.85774	474	1+
298.80673	168	
298.84573	322	1+
298.96694	134	
300.84772	548	1+
302.87924	288	1+
303.95458	206	
304.11322	234	1+
305.86803	132	
307.13893	816	1+
307.84911	134	
307.89102	1098	1+
308.14278	682	1+
308.29167	156	
308.87664	1116	1+
309.33456	158	
309.38900	140	
310.15623	702	1+
311.34343	132	
311.80359	136	
311.88351	3586	1+
313.02749	134	
314.38649	162	
314.86416	976	1+
315.10312	284	1+
316.86473	560	1+
317.85730	540	1+
318.86169	384	1+
321.88249	138	
321.89633	136	
322.06528	258	1+
323.85953	522	1+
324.86089	360	1+
325.90239	294	
325.93636	150	
326.06079	136	
326.88117	258	
326.89813	650	1+
327.09247	176	
327.89815	440	1+
328.37853	304	1+
328.87197	134	
329.88654	620	1+
331.87789	154	
332.79873	232	1+
332.87479	1044	1+
335.78860	164	1+
335.83905	148	
335.89171	282	
335.91963	198	1+
336.37924	148	
336.86663	202	
336.88698	190	
337.84387	188	1+
337.88210	222	
338.89085	132	
339.88119	606	1+
340.00481	156	
340.95822	192	
341.87033	138	
341.97402	204	1+
342.20380	194	
342.87900	182	
343.87560	364	1+
345.11027	152	
346.82072	188	
347.77601	130	
347.89674	386	1+
348.83641	132	
349.36493	170	
350.88821	382	
350.93524	164	
351.15706	148	
351.85963	164	
351.88923	170	
352.16494	212	
352.78136	310	1+
352.85451	136	
352.91146	336	1+
353.19154	166	1+
353.85068	446	1+
354.17095	142	
355.89125	544	1+
355.90777	170	
356.43119	168	
356.83290	352	1+
357.12912	134	
358.20275	168	
359.89174	204	
360.90408	198	
362.39714	146	
362.87166	198	1+
363.37582	208	1+
363.83221	302	1+
366.15435	186	1+
366.76559	130	
366.84129	500	
367.70909	284	1+
367.84080	462	
368.90071	174	
369.07837	204	1+
369.83421	436	
369.89123	146	
370.78047	188	
370.85267	166	
371.72341	166	
372.19104	190	1+
372.21867	190	1+
372.71594	428	1+
372.75939	190	1+
373.06240	190	1+
373.80716	344	1+
374.72779	294	1+
375.88989	140	
376.88314	508	1+
380.39048	140	
380.71750	540	1+
380.85967	166	
381.11889	192	
381.38718	310	1+
381.71867	310	1+
381.77429	146	
381.83813	162	
382.38615	398	1+
382.85791	244	
382.89213	244	1+
383.70754	450	1+
383.77690	298	1+
383.91782	284	1+
384.70897	358	1+
384.85093	1310	1+
384.89002	248	1+
387.06183	190	1+
387.73685	148	1+
387.79742	214	1+
387.85000	592	1+
389.05885	190	1+
389.20494	168	
389.77968	252	1+
390.73591	138	1+
390.77794	232	1+
390.84207	976	
391.44051	140	
391.83191	1048	1+
392.07418	202	
392.82991	576	1+
392.86762	634	1+
392.97896	202	1+
393.03908	214	1+
394.78692	210	
394.83567	526	1+
394.94869	140	
395.07030	170	1+
396.02869	194	
398.70995	390	1+
398.87030	278	
398.91218	174	
399.71057	230	1+
399.84896	308	1+
402.86190	220	
403.78828	278	1+
403.82050	148	1+
403.87060	912	1+
405.84584	138	
406.86156	228	
407.06114	150	
407.72635	208	1+
407.86794	1248	
408.06654	196	
408.08059	186	
408.85474	2266	1+
409.74184	252	
410.08368	136	
410.10535	156	
410.72537	264	
410.84073	1554	1+
410.88084	356	
411.40326	152	1+
411.72053	416	1+
412.07006	496	1+
412.84524	504	
413.07371	422	1+
413.21474	158	1+
415.87259	384	1+
416.26414	198	1+
416.84149	454	1+
417.13449	136	
417.20711	196	1+
417.84798	282	1+
420.41154	186	
421.88491	582	
422.74751	138	
422.86623	864	1+
423.74958	140	
424.77429	140	1+
424.82702	186	1+
425.87677	194	
426.86195	2006	1+
427.73928	218	
428.08858	236	1+
428.74412	196	
428.84945	794	
428.88962	598	1+
429.73746	456	1+
429.83875	292	
430.35218	306	1+
430.74124	312	1+
430.80825	146	
430.86004	216	
430.89059	142	
431.86929	1240	1+
433.38315	176	
433.85780	458	1+
434.89400	184	
439.14363	136	
439.73688	170	1+
439.89608	418	1+
442.15171	146	
444.15122	204	1+
444.80130	204	1+
444.87389	3310	1+
445.75855	152	
446.87081	540	
447.80949	198	1+
448.89010	164	
449.80937	212	1+
449.83253	182	1+
449.87665	784	1+
451.86414	220	
457.90406	204	
458.90343	150	
461.22376	254	1+
462.88312	1036	1+
464.09456	178	1+
467.89127	1876	1+
473.23847	238	1+
480.92423	174	
481.76987	190	1+
485.90027	920	1+
486.79546	296	1+
491.72171	134	
491.79782	210	
495.15569	138	
501.23808	170	1+
501.80327	174	1+
505.29394	188	1+
508.29174	294	1+
508.92321	144	
509.79989	92	1+
509.86213	256	
END IONS

###FS:    #m/z: 340.94156 #charge 1+
###MS: 34
###MSMS: 35
BEGIN IONS
TITLE=Cmpd 25, +MS2(340.9416), 28.0-35.0eV, 0.7min #35
RTINSECONDS=43.715
SCANS=34-35
PEPMASS=340.94156	828680
CHARGE=1+
189.86255	108	
190.93233	152	
190.94458	144	
191.86077	102	
192.89075	86	
192.92848	250	
196.88569	118	
205.95088	182	
210.19708	108	
212.87715	562	1+
212.89670	136	
212.93429	98	
213.87955	372	1+
213.91461	118	
213.94072	1340	1+
215.88731	944	1+
215.93629	222	
217.88135	252	
217.93468	88	
218.91102	90	
218.99116	110	
222.95298	144	
223.96508	292	1+
225.97636	94	
226.94748	216	
227.96700	90	
228.94823	152	
230.89158	324	
231.88669	364	1+
231.95008	684	1+
233.89586	248	
233.94859	456	
234.58271	88	
234.93269	90	
235.89498	216	
236.88659	122	
238.87708	90	
239.14460	92	
239.79459	112	
240.23058	328	1+
240.90069	120	
240.96544	112	
242.93834	102	
243.09339	90	
243.83074	106	
244.04026	98	
245.12313	88	
246.97591	320	1+
247.99799	92	
248.90119	152	
249.14603	136	
249.66960	98	
249.89772	102	
249.96049	368	1+
251.95980	122	
252.92149	126	
253.13727	100	
254.96665	622	1+
255.07646	344	
255.90520	112	
256.07744	166	
256.21958	100	
256.26337	94	
256.90865	268	
256.96454	104	
257.95614	86	
258.79871	88	
258.91158	144	
258.92550	92	
259.84445	214	
259.95699	396	1+
260.83432	102	
260.84995	150	
260.93484	96	
261.85362	88	
263.06144	106	
263.21382	112	
264.91482	176	
265.01403	116	
265.09477	148	
265.41871	114	
267.41876	94	
267.80632	94	
267.94308	208	1+
268.79116	122	
268.80686	92	
270.79928	148	
271.87099	94	
272.94004	112	
273.84489	94	
273.91665	204	1+
274.06600	88	
274.84888	100	
274.86165	130	
274.97935	240	1+
276.85291	318	1+
277.94794	86	
277.96582	120	
278.89058	242	1+
278.96571	104	
279.99970	108	
280.03715	274	1+
280.06285	126	
281.05485	128	
281.84072	96	
281.85717	108	
282.27840	228	
283.35413	108	
286.90810	88	
287.86052	114	
289.78800	170	
290.35012	88	
290.86562	188	1+
290.88426	142	
292.05567	258	1+
292.36848	92	
292.43772	92	
292.86756	124	
293.41088	86	
293.84821	318	1+
294.86825	108	
296.81120	104	
296.83352	262	1+
296.97833	116	
298.08385	94	
298.97161	88	
299.05985	138	
300.26518	90	
300.92224	192	1+
302.17193	206	
303.60640	120	
303.84203	122	
304.14859	112	
305.26796	92	
305.78657	308	1+
305.90041	96	
306.31242	124	
306.57028	88	
306.79002	248	1+
306.94466	106	
308.29405	124	
308.88440	108	
309.93140	88	
310.87935	300	
311.88086	176	
312.15673	146	
312.80483	96	
312.86903	120	
315.83287	86	
315.90473	100	
317.87512	204	1+
320.81448	86	
320.99263	98	
321.30738	88	
321.35382	102	
323.02167	100	
323.88564	96	
324.82558	100	
325.26055	90	
325.28118	94	
326.17578	152	
328.18774	128	
328.28682	112	
328.76336	104	
328.81562	152	
329.87888	426	1+
330.20993	96	
330.81324	278	1+
331.99053	86	
332.93234	86	
335.27167	92	
335.41793	100	
335.88138	122	
337.80564	216	1+
339.86345	90	
341.26588	168	1+
344.83107	114	
345.77818	126	
345.82415	92	
345.95003	90	
END IONS

###FS:    #m/z: 363.95748 #charge 1+
###MS: 34
###MSMS: 36
BEGIN IONS
TITLE=Cmpd 26, +MS2(363.9575), 28.0-35.0eV, 0.8min #36
RTINSECONDS=44.4865
SCANS=34,36
PEPMASS=363.95748	354768
CHARGE=1+
49.64466	100	
96.86144	116	
115.60339	108	
182.86703	130	
187.86596	158	
189.86283	626	1+
191.85633	536	1+
193.94094	90	
196.88287	146	
205.94860	140	
207.40436	94	
207.87422	134	
207.88462	326	1+
207.94879	132	
209.94306	942	1+
210.88564	206	
212.04718	130	
212.88019	2242	
214.70547	96	
214.89088	220	
218.91454	102	
219.85437	92	
221.96651	108	
222.95347	1122	1+
224.88337	318	1+
224.94720	1340	1+
224.97013	122	
225.93165	92	
225.96902	122	
226.94718	5422	1+
227.57413	98	
227.87861	130	
227.93199	184	
228.09653	94	
228.79528	96	
228.89549	746	1+
228.91418	274	1+
228.94273	5936	1+
230.88896	3340	1+
232.89030	262	
233.98098	102	
234.88081	272	
236.08187	90	
236.20282	102	
236.86032	96	
240.83624	104	
240.94033	1284	
240.96261	738	1+
241.07602	132	
241.93911	2434	1+
242.02534	188	1+
242.94096	1616	1+
242.95722	850	1+
243.82980	336	1+
244.93934	274	
244.95686	3578	1+
245.94342	230	
246.95271	3842	1+
247.38049	108	
248.79971	382	1+
248.90126	876	
250.09745	96	
250.89387	260	
250.97205	224	
251.07772	164	
251.91461	458	1+
251.96107	144	
252.89036	276	
252.92053	340	1+
253.08511	152	1+
253.51239	102	
253.83373	280	1+
253.90633	264	
254.10506	104	
254.11890	100	
255.14348	90	
256.30410	94	
256.96068	96	
257.15973	100	
258.84094	138	
258.97221	286	1+
259.53425	92	
260.84029	156	
260.97349	122	
261.83260	256	1+
262.48812	100	
263.45196	98	
263.97650	140	
264.79691	100	
264.82055	92	
265.08557	104	
265.82698	128	
265.96332	104	
265.99944	314	1+
266.10324	90	
266.12140	92	
266.81353	222	
267.81550	156	
267.97458	742	1+
268.84327	96	
268.96006	118	
269.96733	768	1+
270.84072	598	1+
271.84406	502	1+
273.41784	96	
274.42606	98	
275.08476	132	
275.41758	96	
275.92659	106	
276.83787	190	1+
276.85853	152	
277.80507	104	
278.41502	98	
278.80292	186	
279.80011	142	
279.81561	100	
280.79492	602	1+
280.85816	116	
281.82278	190	1+
281.85564	124	
281.89611	218	1+
282.58975	104	
283.78910	206	
283.84745	164	
283.90914	218	1+
283.98738	212	1+
284.79481	370	1+
285.42562	92	
285.84180	480	1+
286.81940	116	
289.88773	92	
289.93675	138	
291.86151	230	1+
292.43952	96	
294.27781	136	
294.85839	114	
295.93256	106	
296.80902	492	1+
297.04130	188	1+
298.27056	92	
298.80431	798	1+
298.83196	132	
298.92572	172	
300.80051	598	1+
300.91189	108	
301.16361	92	
301.86154	518	1+
303.80453	188	
303.85784	524	
303.94864	378	
304.26190	110	
304.81425	120	
306.27840	192	
307.09423	122	
307.88745	148	1+
308.29052	98	
309.68065	98	
309.98139	90	
310.04870	102	
310.30651	178	
310.87494	212	
311.14311	108	
311.31854	90	
311.86700	124	
313.88015	142	
314.31358	106	
316.81955	404	1+
317.44947	92	
318.81645	218	
318.93122	152	
319.81322	132	
319.93699	102	
321.81617	196	
321.86707	386	1+
322.81557	228	1+
324.88591	142	
325.43002	110	
325.89760	178	
326.02044	94	
326.78464	98	
326.87311	430	1+
327.79868	270	1+
327.99068	92	
328.83890	98	
328.88765	106	
332.76316	104	
332.89346	102	
333.81636	92	
335.46095	94	
336.14278	90	
336.94845	476	1+
339.82920	352	1+
340.74781	196	1+
344.41208	94	
348.30550	174	1+
350.91207	104	
351.56123	122	
351.95748	96	
355.82164	92	
357.31770	136	
357.86316	136	
358.16029	92	
358.88812	96	
359.77995	122	
362.84707	148	
367.33263	176	1+
368.88161	122	
END IONS

###FS:    #m/z: 336.94671 #charge 1+
###MS: 34
###MSMS: 37
BEGIN IONS
TITLE=Cmpd 27, +MS2(336.9467), 28.0-35.0eV, 0.8min #37
RTINSECONDS=45.259
SCANS=34,37
PEPMASS=336.94671	125254
CHARGE=1+
157.18734	86	
182.86577	102	
187.86842	130	
189.86949	146	
198.88158	92	
204.83421	90	
205.94913	244	1+
206.89878	82	
207.87594	296	1+
208.87949	250	1+
208.98088	122	
209.94105	84	
209.95858	138	
211.57195	94	
211.94441	3120	
212.87843	1412	1+
213.91281	96	
213.93943	1338	1+
215.88560	670	1+
215.93785	430	
216.97309	84	
217.88046	428	1+
217.93967	136	
219.84778	96	
221.41445	104	
221.89905	82	
224.97621	170	
226.47670	90	
226.89300	322	1+
226.97616	128	
228.00569	90	
229.91195	96	
229.92504	88	
229.95564	3026	1+
230.88937	2452	1+
231.94959	1716	1+
233.89804	286	1+
234.64494	94	
234.82722	188	1+
235.86944	216	
235.89069	140	
235.97650	94	
237.06522	162	
237.42166	126	
237.80392	86	
238.05130	82	
239.21624	82	
239.83846	212	
240.61095	98	
241.15997	98	
244.55271	86	
245.12511	88	
245.79370	146	
246.90590	236	
246.97025	138	
247.05146	94	
247.96580	922	1+
248.86913	84	
248.89953	618	1+
249.03625	170	1+
249.95951	798	1+
250.82898	312	1+
251.07241	134	
251.10750	84	
252.02859	124	
252.08536	82	
252.78594	82	
252.97082	1372	1+
253.83724	422	1+
253.86338	126	
253.90220	312	1+
254.09207	174	
254.38523	94	
254.78679	174	1+
254.96568	378	
255.07659	208	
255.96851	228	
256.07425	88	
256.85214	226	
256.94889	92	
257.84927	122	
257.96224	140	
258.84477	224	
259.82981	316	1+
261.05796	210	1+
261.43628	100	
262.83632	90	
263.11260	86	
263.87056	210	1+
265.42258	80	
266.84297	90	
266.86590	118	
267.51110	88	
267.84039	202	
268.04566	88	
268.84189	574	1+
269.79885	136	
269.92158	98	
269.95900	82	
270.01959	90	
270.80186	102	
270.84578	184	1+
270.98081	126	
271.91868	246	1+
272.04043	86	
273.42829	100	
273.79590	88	
275.10575	82	
275.78662	80	
275.85694	254	1+
276.81199	214	
276.83917	120	
277.84528	170	
278.83753	536	1+
279.08945	84	
279.85757	94	
279.96309	134	
282.06820	94	
285.01828	102	
286.85087	1264	1+
286.91827	88	
289.78867	86	
290.79570	110	
292.43491	92	
293.10882	108	
293.28235	90	
294.79631	94	
294.85030	134	
295.86484	234	1+
296.80793	104	
297.12191	92	
297.42281	118	
297.97284	136	
299.06261	146	
299.87808	148	
300.05431	80	
301.87907	126	
302.85506	212	1+
302.97153	82	
305.26774	174	
305.76479	86	
305.94518	88	
306.58563	86	
307.30859	228	1+
308.53215	82	
308.86672	84	
308.88127	128	
308.89529	92	
308.98999	146	
310.04607	100	
310.86895	100	
311.80631	82	
311.85299	108	
311.88407	84	
312.86575	276	
314.98222	94	
315.10192	90	
317.36416	108	
317.72295	90	
320.82996	88	
321.12049	92	
322.52791	106	
324.89202	272	
325.05342	106	
325.43427	100	
325.89875	124	
326.77356	84	
326.88117	108	
326.92665	100	
327.30640	88	
327.41544	90	
327.89608	218	1+
328.63170	86	
329.89871	86	
330.81043	84	
331.90110	84	
332.60618	94	
332.80766	86	
338.21985	88	
338.83791	92	
338.86752	84	
339.40053	90	
340.39632	110	
341.12710	90	
341.89336	140	
END IONS

###FS:    #m/z: 340.94142 #charge 1+
###MS: 38
###MSMS: 39
BEGIN IONS
TITLE=Cmpd 28, +MS2(340.9414), 28.0-35.0eV, 0.8min #39
RTINSECONDS=48.9375
SCANS=38-39
PEPMASS=340.94142	818874
CHARGE=1+
58.15750	224	
180.86506	84	
186.87250	132	
192.92709	142	
194.88933	116	
197.88431	84	
197.95989	102	
205.12076	84	
208.96694	94	
209.94407	104	
210.89959	142	
210.93734	148	
212.88060	104	
213.87824	272	
213.93977	900	1+
214.87824	126	
215.88854	526	
215.93762	102	
216.88422	524	1+
217.85947	176	
217.93913	82	
221.87335	90	
222.95275	106	
223.85863	82	
223.96504	124	
224.94587	84	
224.98142	86	
225.89079	262	1+
226.94281	216	
228.94845	98	
230.88681	682	1+
231.95066	1268	1+
233.89466	232	
233.94765	392	
235.06290	82	
235.89256	120	
237.39894	94	
240.22773	166	
240.78882	136	
240.94952	146	
241.89252	84	
242.94339	164	
243.22195	94	
243.83337	86	
243.89187	218	1+
245.02036	184	1+
245.82770	88	
246.97641	208	
247.97585	94	
248.99689	104	
249.04247	92	
249.90731	138	
249.95924	146	
252.92559	90	
254.93824	86	
254.96707	650	1+
255.07349	252	
255.12010	98	
256.08039	114	
256.92167	142	
257.11643	98	
257.89086	122	
258.84661	360	1+
259.01030	86	
259.68699	86	
259.89778	128	
259.95780	90	
262.34534	82	
262.35896	94	
262.44431	98	
262.96523	158	
263.84266	164	
263.92062	88	
264.08608	86	
264.25156	90	
264.27152	82	
264.96166	90	
265.01671	106	
267.21233	92	
268.14411	90	
269.35214	86	
270.80312	84	
271.68271	94	
271.79106	124	
271.84747	172	
272.91811	122	
272.96430	86	
272.98632	90	
273.44026	102	
273.79679	212	1+
274.86027	214	
274.96132	82	
275.90669	82	
276.43958	86	
276.85720	232	
277.86038	150	
277.91184	122	
278.90714	120	
278.96499	84	
279.17589	82	
279.79471	118	
279.85404	180	1+
279.91655	86	
280.22626	106	
281.57927	98	
281.89447	88	
282.92404	108	
283.28161	84	
285.93574	158	
289.78486	100	
290.79808	148	
290.85487	198	
291.80187	88	
292.83279	88	
294.43376	84	
294.86424	146	
295.92320	82	
295.97339	384	1+
295.99389	134	
296.85892	128	
297.79036	138	
298.05949	158	1+
299.78546	146	
299.86917	90	
300.00951	98	
300.05242	108	
300.86050	206	
301.25735	112	
301.46220	84	
301.81172	82	
302.17541	140	
302.20774	164	
302.87503	332	1+
303.76032	84	
303.99381	160	
304.80059	114	
304.92706	130	
305.94417	84	
307.79992	124	
309.40840	82	
310.87888	194	
311.88443	132	
311.96039	100	
312.80755	86	
312.87478	110	
313.02953	114	
314.04184	88	
318.87173	120	
321.42601	94	
322.05842	94	
323.07720	100	
324.15729	112	
326.18774	98	
326.81595	100	
328.19017	130	
328.81849	96	
329.87721	126	
333.78266	84	
338.18067	88	
338.90665	256	1+
341.28580	100	
342.90127	120	
343.97977	86	
344.10455	84	
344.56037	86	
END IONS

###FS:    #m/z: 363.95741 #charge 1+
###MS: 38
###MSMS: 40
BEGIN IONS
TITLE=Cmpd 29, +MS2(363.9574), 28.0-35.0eV, 0.9min #40
RTINSECONDS=49.7155
SCANS=38,40
PEPMASS=363.95741	302712
CHARGE=1+
189.86415	616	1+
191.85831	542	
192.96262	102	
196.88338	132	
199.88577	96	
207.87445	188	
207.94434	108	
209.94449	840	
210.88296	330	1+
212.87866	2120	1+
212.90206	144	
218.91836	146	
219.91309	100	
220.94872	88	
221.89692	90	
222.95232	266	
223.96026	132	
224.89003	116	
224.95092	1168	1+
225.87264	176	1+
226.89260	102	
226.94701	5248	1+
227.93089	320	
227.99488	108	
228.89771	320	
228.94271	6590	1+
229.05543	102	
229.89533	142	
230.88984	3340	1+
231.96481	88	
232.47732	90	
232.88732	264	
232.90892	148	
232.94032	106	
233.79731	88	
236.04426	88	
239.06791	128	
239.81166	92	
239.93015	92	
240.83717	162	1+
240.94048	436	
240.96328	632	
241.94241	344	
242.94218	2144	1+
242.96092	598	1+
243.55306	104	
244.12084	92	
244.95780	3334	1+
245.83520	106	
245.94056	430	
246.90486	184	
246.95342	2776	1+
246.97495	336	1+
247.90331	132	
248.34895	146	
248.80352	198	
248.90039	1132	1+
250.06276	88	
250.88973	110	
250.94521	234	1+
250.97144	332	1+
251.92741	90	
253.08677	192	1+
253.90602	340	1+
254.98472	126	
257.08140	88	
258.43759	106	
258.83238	150	
258.84787	220	
258.97299	178	
260.96734	696	1+
262.82946	146	
263.97916	214	
264.96160	130	
265.57458	88	
265.81916	122	
266.81690	172	
267.41504	88	
267.78357	110	
267.81596	140	
267.97358	498	1+
268.95856	256	
269.96772	782	1+
270.11653	92	
271.91457	104	
271.95888	156	
272.16927	124	
272.86927	132	
273.79663	144	
274.81776	102	
274.86357	100	
276.85616	260	1+
278.79639	92	
278.81868	112	
279.10260	176	
279.41957	226	1+
279.85290	142	
279.98475	96	
280.79008	626	1+
281.22480	94	
281.85600	144	
282.84831	90	
282.86241	94	
283.78829	248	
283.85034	336	
284.40287	102	
285.03090	96	
285.84576	522	1+
285.86793	132	
286.82876	92	
287.85765	192	1+
288.99100	98	
289.93575	94	
290.78808	220	
290.86098	208	1+
292.88296	90	
293.84648	254	1+
293.87224	136	
294.84988	194	1+
294.86212	260	1+
296.81027	220	
297.81791	118	
298.80355	260	
299.79845	668	1+
299.86544	98	
301.26802	96	
301.86068	326	
302.86350	176	
303.28344	96	
303.81258	218	
303.85847	1146	1+
303.94541	106	
306.43699	98	
307.28263	90	
307.43535	104	
308.29432	402	1+
308.79558	94	
309.58791	88	
310.41808	90	
310.87516	120	
311.88913	114	
313.26514	112	
313.88591	104	
313.91332	96	
314.37001	94	
316.81064	176	
317.86790	172	1+
318.93930	122	
320.09794	102	
320.91501	124	
321.77468	166	1+
321.81740	572	1+
321.86871	156	
322.93476	128	
324.87842	96	
324.89358	202	1+
327.12874	124	
328.16271	92	
328.85880	94	
329.88729	166	
331.40016	106	
331.74470	88	
332.90505	106	
334.51253	92	
336.33859	94	
336.94699	260	1+
338.39778	94	
338.51505	90	
339.83061	204	
340.88560	134	
340.94151	362	
342.89476	108	
343.88349	168	1+
343.91452	102	
344.41560	170	
345.03467	98	
349.26929	92	
349.77805	156	1+
355.91891	104	
357.71339	92	
357.94872	92	
360.17925	116	
360.29445	92	
360.87059	112	
360.96369	94	
363.71902	94	
367.33139	144	
367.76426	176	1+
368.21509	138	
368.42623	130	
368.99236	146	
369.34053	172	
END IONS

###FS:    #m/z: 507.84648 #charge 1+
###MS: 38
###MSMS: 41
BEGIN IONS
TITLE=Cmpd 30, +MS2(507.8465), 28.2-35.2eV, 0.9min #41
RTINSECONDS=50.487
SCANS=38,41
PEPMASS=507.84648	96340
CHARGE=1+
196.01790	336	
199.88534	134	
209.94299	186	
224.97405	200	
234.88846	124	
239.86085	174	
241.85819	180	
246.97602	170	
251.91453	128	
260.96016	190	1+
265.94905	148	
266.17038	246	1+
266.96160	126	
267.89027	122	
269.92296	118	
271.87068	130	
272.85476	178	
276.79070	136	
276.84566	118	
280.83120	128	
281.38215	210	1+
283.90637	144	
286.87225	118	
287.81219	128	
287.84709	158	
289.87968	374	
290.86299	682	1+
291.88284	222	1+
292.86133	212	
293.87300	1036	1+
294.98281	132	
295.87544	168	
296.81106	126	
296.84592	142	
296.88539	126	
296.96974	122	
297.54160	126	
297.86013	140	
298.79894	130	
298.81221	212	1+
298.94985	150	1+
299.87973	312	1+
299.91772	128	
300.86257	212	
301.86335	120	
304.77258	112	1+
305.86262	330	
307.88657	1028	1+
307.92214	168	1+
308.14237	450	
308.38794	182	
308.86750	136	
309.15209	686	1+
309.87103	262	
310.15743	450	1+
310.97009	150	
311.88382	3300	1+
313.03005	256	1+
313.38617	118	
314.86151	1202	1+
315.13419	150	
315.82415	144	
316.88652	172	
317.85979	670	1+
317.89159	132	
318.85962	442	1+
318.88252	254	1+
320.06160	122	
320.80923	148	
323.86842	192	
324.86900	162	
325.81226	118	
325.89975	260	
326.05619	170	
326.88551	486	
327.80927	144	
327.89195	510	1+
328.86692	288	1+
329.82358	270	1+
330.16608	218	
330.82958	190	1+
330.87708	496	1+
330.95534	122	
331.89384	344	1+
332.84578	302	1+
332.87550	354	
333.86957	174	
333.88450	160	
335.84225	592	1+
335.88380	254	1+
335.89776	298	1+
336.03386	126	
336.82373	210	1+
336.94045	152	
337.02480	242	1+
337.79816	140	
337.87692	266	
338.84287	130	
338.87683	736	1+
340.38074	122	
343.20794	236	1+
343.87251	178	
345.90631	322	1+
346.87298	128	
347.06634	172	1+
347.81727	118	
348.80130	170	
348.89875	154	
349.79198	138	
350.80494	118	
350.85770	270	1+
350.88675	328	1+
351.76933	260	1+
351.85963	198	1+
352.91098	140	
353.85549	544	1+
353.90396	140	
354.22378	140	
354.91998	238	1+
355.89203	358	1+
357.19591	216	1+
358.77306	118	
358.89561	194	
359.81398	204	
362.06952	174	1+
362.84193	148	
364.90095	170	1+
365.89882	218	1+
366.84197	372	
367.01531	196	1+
367.71026	524	1+
367.84347	186	
368.77292	168	
368.83609	612	1+
368.89338	334	1+
368.92117	120	
369.78015	194	1+
371.72537	144	
372.80886	140	
372.89322	148	
373.72733	142	
373.83078	184	
373.90266	206	
374.73056	182	
374.82158	284	1+
375.73771	122	
376.88577	134	
379.37554	120	
379.72643	168	
380.72403	160	
380.78053	132	
380.84691	166	
380.87326	220	1+
381.12061	120	
381.80405	120	
382.01547	134	
382.85930	118	
384.84871	976	1+
384.89472	172	
385.88906	302	1+
387.85080	394	
389.20052	248	1+
389.70999	144	
390.84079	1460	1+
392.07434	146	
392.82851	1032	1+
393.88845	152	
394.78216	158	
394.83529	182	
394.85621	140	
395.40538	176	
395.83660	182	1+
396.79366	298	1+
397.77535	172	1+
398.74189	264	
398.86840	160	
398.89465	134	
399.73233	150	
400.73165	186	
401.38561	154	
402.86845	1234	1+
403.87610	758	1+
404.84695	148	
405.87360	530	1+
406.80454	118	
407.73180	118	
407.86829	948	
408.08449	130	
408.85252	1788	1+
409.72645	514	1+
410.08869	196	1+
410.22265	274	1+
410.84043	1160	1+
411.03941	150	1+
411.22799	226	1+
411.81002	130	
412.73276	156	
412.84362	426	1+
413.07530	360	
413.09904	132	
413.18733	122	
414.87600	132	
415.87679	198	
418.85086	120	
420.73682	128	
420.88143	554	1+
423.86799	478	1+
425.73682	144	
425.88007	252	
426.86381	2120	1+
427.73411	298	
428.74649	244	
428.84838	1354	1+
428.89421	198	
429.22254	154	1+
429.73474	470	1+
429.82229	242	1+
430.73905	318	1+
430.85948	1530	1+
431.38898	130	
431.86403	1180	1+
433.37619	142	
433.96126	128	
434.88317	332	1+
435.86112	328	1+
439.83838	228	1+
439.89351	498	1+
440.39400	120	
442.83245	118	
443.73816	178	1+
444.87295	2736	1+
445.38709	122	
445.81417	248	1+
446.81827	194	1+
447.13002	166	1+
448.74630	138	
448.77101	148	1+
449.52781	92	1+
449.88032	848	1+
450.70886	120	
453.39574	194	1+
457.90412	658	1+
462.88549	1308	1+
465.89054	268	
467.88798	1236	1+
468.78247	126	
471.89028	204	1+
476.72139	192	1+
484.37862	192	1+
484.79614	250	1+
485.89965	1034	1+
488.28471	132	
493.76647	162	1+
504.79985	328	1+
506.14136	192	1+
508.91485	118	
510.65404	192	1+
510.86617	140	
END IONS

###FS:    #m/z: 322.93072 #charge 1+
###MS: 42
###MSMS: 43
BEGIN IONS
TITLE=Cmpd 31, +MS2(322.9307), 28.0-35.0eV, 0.9min #43
RTINSECONDS=54.175
SCANS=42-43
PEPMASS=322.93072	2292532
CHARGE=1+
189.97899	90	
196.01737	76	
196.88371	220	1+
201.04173	78	
202.47362	102	
205.95262	240	
208.84456	88	
210.89809	280	1+
211.01168	80	
211.88813	88	
212.04911	88	
214.07460	76	
215.93454	76	
217.86755	100	
218.36823	102	
221.89335	80	
222.95516	746	1+
223.39406	82	
223.95914	636	1+
225.88026	96	
225.93391	92	
227.93752	88	
228.01137	82	
228.90905	100	
228.95039	90	
229.83754	80	
230.88780	118	
233.89995	146	
234.05833	98	
235.03235	94	
235.79308	92	
236.06044	196	1+
236.63727	76	
237.43491	84	
238.87857	106	
238.93943	410	
239.07979	388	1+
239.55309	76	
239.78665	142	
240.82230	84	
240.94074	4660	
240.98551	132	
241.55124	92	
241.89156	84	
241.94277	3710	
242.82370	100	
242.89546	154	
242.94168	10944	1+
243.08425	94	
243.15123	74	
243.87576	74	
244.81732	466	1+
244.85796	74	
244.93998	2230	
245.84855	92	
246.49582	94	
246.84698	82	
246.97750	452	
249.00582	78	
249.09978	74	
249.97459	224	1+
250.00337	74	
250.86421	78	
250.90399	108	
251.06845	74	
254.89526	248	1+
254.95408	88	
256.00942	84	
257.80424	84	
258.00377	264	1+
258.15141	76	
258.34473	84	
258.79701	96	
259.06759	90	
259.08754	90	
259.51628	110	
259.79537	90	
259.88641	102	
260.08633	92	
260.83045	156	
260.89994	144	
261.83352	116	
261.90194	80	
262.83037	112	
262.96602	72	
263.85156	198	1+
263.99491	96	
264.05813	116	
264.43143	120	
265.01660	146	
265.04088	100	
267.06159	76	
267.10683	146	
267.46121	84	
268.40569	98	
268.95778	294	1+
269.80146	124	
270.88399	72	
271.35874	86	
271.79649	78	
272.84788	194	1+
272.85832	74	
273.79626	142	
274.79995	376	1+
274.81694	122	
275.05886	84	
275.80750	242	1+
277.99927	74	
278.10828	98	
278.80831	84	
278.86395	82	
279.09092	1140	1+
279.27456	78	
280.17185	102	
282.05347	94	
282.93463	156	
283.07049	154	
283.79043	256	1+
284.29201	392	1+
284.86595	76	
285.81077	86	
285.89176	84	
288.16146	86	
288.20516	84	
289.03537	80	
289.82937	74	
290.85681	136	
291.80266	174	
292.91856	74	
292.98617	80	
293.01381	80	
293.03002	74	
293.06600	80	
293.84617	380	1+
294.86803	186	1+
295.74148	72	
296.15983	82	
296.80032	76	
297.81386	340	1+
299.78300	306	1+
300.84994	180	1+
301.76479	92	
301.85262	212	1+
302.25074	144	
302.90525	76	
304.25514	76	
305.29054	82	
306.27807	82	
306.78113	90	
306.87736	110	
307.14882	72	
307.79731	280	1+
307.88568	72	
308.28876	174	
310.30762	146	
310.82190	128	
310.88524	234	1+
312.02671	130	
312.80242	74	
313.85662	80	
314.81597	74	
314.86454	84	
316.84386	96	
320.15073	80	
320.72443	82	
321.76301	76	
322.30496	76	
322.83217	78	
322.88542	74	
323.27118	92	
323.30244	86	
324.23911	132	
324.86734	82	
325.77093	84	
325.89974	148	
326.27906	76	
326.89787	80	
END IONS

###FS:    #m/z: 340.94142 #charge 1+
###MS: 42
###MSMS: 44
BEGIN IONS
TITLE=Cmpd 32, +MS2(340.9414), 28.0-35.0eV, 0.9min #44
RTINSECONDS=54.947
SCANS=42,44
PEPMASS=340.94142	917044
CHARGE=1+
82.22933	100	
178.33596	82	
182.48902	86	
182.87053	86	
192.88913	82	
192.92751	166	
197.02796	102	
205.94826	176	
207.87859	78	
208.88196	128	
210.93810	150	
213.87805	166	
213.94035	1002	1+
214.89297	98	
215.88736	1030	1+
215.93594	522	1+
216.41460	88	
217.85987	98	
217.87859	130	
217.93345	98	
219.89779	206	1+
221.94370	178	1+
224.83350	76	
228.94019	108	
228.97456	76	
229.11605	88	
229.40214	76	
230.88930	614	1+
231.95081	1326	1+
233.89796	412	1+
233.94635	278	
234.80656	76	
235.89463	336	1+
236.07267	78	
236.09724	92	
238.85242	80	
238.92433	88	
239.78828	128	
239.90569	86	
239.98867	90	
240.22535	98	
240.43041	82	
240.47372	104	
240.81281	76	
240.83590	142	
240.88818	158	
241.23934	188	1+
241.83747	116	
241.88894	78	
242.20425	86	
242.88809	228	1+
243.83275	94	
244.82917	82	
244.95793	128	
246.96249	92	
246.97744	112	
249.89708	344	1+
249.96289	486	1+
250.99666	76	
251.06878	78	
251.91756	94	
252.55149	106	
253.16241	76	
254.94106	116	
254.96791	282	1+
255.07373	150	
255.14740	104	
255.36936	76	
256.02300	80	
256.04675	106	
256.07911	92	
256.25700	90	
256.89585	100	
256.96445	206	
257.79412	106	
257.96574	104	
258.41758	90	
258.44508	76	
258.84581	270	
258.95553	330	1+
259.84283	126	
259.86053	134	
259.89536	236	1+
260.83337	156	
262.96400	110	
264.85268	86	
266.61621	78	
267.00038	222	1+
267.03069	104	
267.91927	212	1+
268.41804	102	
268.84047	416	1+
271.35690	84	
271.79623	76	
272.93738	80	
272.97946	84	
273.00382	74	
273.84259	84	
273.93897	118	
274.57241	108	
274.86510	108	
274.94065	90	
275.20553	80	
275.62545	84	
275.81086	76	
275.85904	362	1+
276.57231	74	
276.93767	86	
278.84312	554	1+
280.91843	92	
282.84730	100	
282.95123	92	
283.27961	82	
284.92701	96	
285.78786	80	
288.88811	84	
289.42583	82	
292.87901	170	1+
293.80785	256	1+
294.86921	142	
295.01641	106	
296.87903	92	
297.07596	96	
297.97412	132	
298.95827	84	
299.06520	144	
299.10253	76	
299.45308	78	
299.88624	204	1+
300.87324	122	
301.86053	184	1+
302.17320	114	
302.91789	78	
302.94559	76	
303.40100	106	
304.81113	116	
306.79478	266	1+
306.88021	212	1+
307.79967	172	1+
308.25389	76	
310.80751	76	
310.87877	336	1+
311.86232	78	
311.90603	78	
311.94286	102	
312.50928	110	
314.52026	88	
315.90024	82	
315.99212	106	
316.81991	82	
317.79336	76	
317.89380	88	
318.33427	90	
318.87118	90	
320.23201	104	
320.61728	82	
320.82336	96	
321.33157	88	
321.82926	90	
323.88559	100	
324.89070	108	
326.90545	78	
327.11762	106	
327.28644	90	
327.30842	154	
328.88962	126	
330.81252	240	1+
330.99114	76	
332.79428	78	
332.88675	124	
333.04283	82	
333.97562	90	
334.52574	108	
335.84784	82	
335.87592	122	
337.81765	108	
338.20116	78	
339.94689	76	
341.92597	94	
342.95980	146	
END IONS

###FS:    #m/z: 363.95755 #charge 1+
###MS: 42
###MSMS: 45
BEGIN IONS
TITLE=Cmpd 33, +MS2(363.9576), 28.0-35.0eV, 1.0min #45
RTINSECONDS=55.7185
SCANS=42,45
PEPMASS=363.95755	335230
CHARGE=1+
183.85650	88	
187.87182	224	
189.86159	560	1+
191.85848	216	
196.88628	122	
205.95193	116	
207.87453	136	
207.98653	92	
209.94338	782	1+
210.88346	330	1+
212.87888	2522	1+
214.89682	206	
220.91942	104	
221.49123	94	
222.40955	86	
222.95414	976	1+
222.97338	94	
223.12601	94	
224.04636	132	
224.94958	1182	1+
224.96844	92	
225.97373	108	
226.89640	156	
226.94713	4900	1+
227.91261	124	
227.93265	296	
228.89353	260	
228.94300	5286	1+
229.89476	130	
230.88955	3704	1+
232.88528	548	1+
234.88551	140	
235.97657	96	
236.05383	108	
236.78223	96	
239.42471	172	
240.94104	594	
240.96206	608	
241.93935	2116	1+
242.63059	100	
242.94154	1478	1+
243.81870	254	1+
243.90620	130	
243.95801	104	
244.95742	3088	1+
245.82145	94	
245.93992	340	
246.80910	136	
246.86022	164	
246.90605	316	1+
246.95279	3574	1+
247.02630	88	
248.90103	974	
249.54179	112	
249.79907	308	1+
250.94831	276	
250.97052	268	
251.09033	94	
251.91222	210	
252.05023	100	
252.79809	142	
252.88936	226	
253.02398	88	
253.83275	224	1+
253.90543	284	1+
253.92132	100	
254.08698	220	1+
254.15919	118	
255.91513	100	
257.00798	234	1+
258.84496	90	
258.97493	234	
260.52838	108	
260.96733	224	
261.16112	96	
261.83142	186	
262.79677	92	
262.96885	144	
263.41694	100	
263.63113	104	
263.84172	106	
263.97784	108	
264.81530	150	
264.96728	332	1+
266.81540	636	1+
266.91269	184	1+
267.97320	802	1+
268.80963	188	
268.83983	192	
269.81053	104	
269.85273	294	1+
269.97036	188	
270.96527	104	
271.91749	198	
272.16799	106	
273.68410	98	
275.72127	110	
276.84939	148	
277.03193	90	
278.79373	116	
278.81481	86	
278.85674	206	
278.92957	126	
279.79630	88	
279.84625	104	
279.96210	224	1+
280.79100	908	1+
280.92028	92	
281.87851	86	
282.21860	86	
282.81568	88	
283.06741	136	
283.79130	284	1+
283.85440	234	
283.98743	118	
284.82628	212	1+
284.84423	542	1+
285.42085	88	
285.84433	404	1+
285.89018	90	
285.94038	130	
285.96495	122	
286.93286	98	
290.78953	180	
290.86070	128	
291.86940	108	
292.07857	90	
292.44615	94	
292.57206	98	
292.93987	90	
293.85497	112	
294.12201	88	
295.88326	106	
295.94120	122	
296.80407	124	
296.93204	120	
297.80915	308	
298.42878	106	
298.58671	144	
298.80432	1046	1+
300.79769	450	1+
301.86193	566	1+
301.89707	122	
301.91660	96	
303.41604	92	
303.80825	794	1+
303.85771	876	1+
305.16392	126	
306.28221	94	
307.89061	228	
308.29303	132	
309.86947	168	
311.76321	118	
311.85934	164	
311.98264	90	
313.87393	102	
315.03672	90	
315.81238	636	1+
315.95004	158	
316.81391	538	1+
316.89861	90	
319.87522	138	
320.48694	96	
321.86832	244	1+
322.81839	120	
324.36737	94	
324.87543	112	
324.89233	112	
325.18482	96	
325.82988	96	
326.87309	488	1+
328.81033	144	
329.05068	128	
329.87463	290	1+
331.97045	86	
335.77357	92	
336.62460	126	
336.94633	248	1+
339.82836	222	1+
340.07188	92	
340.40634	112	
340.94210	274	1+
343.91267	114	
344.91359	140	
347.89386	124	
348.27587	108	
351.89063	106	
356.77204	124	
358.88619	86	
359.96678	148	
362.60801	98	
365.32130	96	
368.36407	102	
368.83893	164	
368.91081	90	
END IONS

###FS:    #m/z: 322.93082 #charge 1+
###MS: 46
###MSMS: 47
BEGIN IONS
TITLE=Cmpd 34, +MS2(322.9308), 28.0-35.0eV, 1.0min #47
RTINSECONDS=59.3905
SCANS=46-47
PEPMASS=322.93082	1624020
CHARGE=1+
144.25569	80	
184.85864	82	
192.89241	138	
193.89330	84	
196.88736	156	
199.92548	80	
201.04353	130	
202.49483	86	
205.94995	272	
205.97153	196	1+
206.95552	144	
207.42552	88	
209.50874	88	
209.94277	160	
210.83314	78	
213.01211	76	
214.89451	158	
215.90196	138	
216.87005	84	
222.06558	90	
222.95487	836	1+
223.96006	506	1+
224.81661	88	
227.93353	126	
229.19389	96	
229.91915	78	
230.88692	80	
232.42869	80	
233.02812	90	
233.89715	102	
234.64298	94	
236.90533	96	
236.92836	80	
237.88277	130	
238.89740	232	1+
238.94023	226	
239.07843	76	
239.56058	80	
239.78883	410	1+
240.79162	238	1+
240.82343	108	
240.94108	3900	
240.96100	270	
241.94291	3000	
242.79672	82	
242.83884	76	
242.87130	78	
242.94239	9056	1+
243.14536	104	
243.81781	122	
244.01532	82	
244.82019	214	1+
244.94045	2024	1+
244.96183	82	
245.43646	76	
246.85398	108	
246.97896	530	1+
247.39552	86	
247.96686	86	
248.85043	196	
250.80013	92	
250.89697	80	
250.96731	134	
251.90703	122	
253.06095	78	
253.83437	124	
254.81243	126	
255.78938	90	
256.57150	126	
256.90010	80	
256.94932	102	
257.08357	102	
257.22511	94	
257.79851	224	
260.84016	92	
261.98498	100	
262.14186	90	
262.36666	80	
262.86021	120	
263.00990	78	
263.85648	100	
264.06624	78	
264.84530	186	1+
265.06321	76	
266.96124	84	
267.05047	82	
267.35057	88	
268.10996	78	
268.17647	82	
269.80985	84	
270.95468	82	
271.13603	122	
271.17924	154	
271.84797	220	
272.85191	134	
273.84659	76	
274.79410	76	
274.94493	78	
275.79243	78	
275.80902	138	
277.84773	88	
278.84893	380	1+
279.01364	142	
279.04867	90	
279.09268	776	1+
279.17598	80	
279.27835	100	
279.80241	98	
279.91086	138	
280.89341	92	
280.93047	90	
281.02324	86	
281.80079	92	
281.96590	188	1+
281.98541	84	
282.79270	260	1+
283.03782	88	
283.79788	256	1+
283.86398	106	
283.88538	86	
284.29155	150	
285.87097	82	
286.96628	112	
287.56372	96	
288.89182	76	
289.06245	76	
289.79276	130	
290.79924	374	1+
290.87996	78	
291.05131	94	
291.55222	98	
293.03223	78	
294.19147	78	
294.85961	98	
296.91272	108	
297.97605	76	
298.82552	136	
298.92821	138	
299.17259	110	
299.41252	100	
299.71619	96	
299.83767	90	
301.26587	100	
301.89941	104	
302.88833	138	
303.81993	98	
304.37071	84	
306.77903	94	
307.26322	102	
307.80680	122	
307.85974	86	
307.88837	388	1+
308.29435	316	1+
309.31353	90	
312.15566	84	
312.87763	180	
313.87337	280	1+
315.46433	88	
317.16979	78	
317.94201	86	
320.80791	90	
322.77291	82	
323.23847	134	
323.88423	126	
324.24099	86	
324.88805	358	
325.15995	98	
325.21064	78	
325.89259	196	
327.71123	90	
327.88341	148	1+
END IONS

###FS:    #m/z: 507.84645 #charge 1+
###MS: 46
###MSMS: 48
BEGIN IONS
TITLE=Cmpd 35, +MS2(507.8464), 28.2-35.2eV, 1.0min #48
RTINSECONDS=60.1625
SCANS=46,48
PEPMASS=507.84645	104848
CHARGE=1+
196.01764	354	1+
214.88545	154	
223.97651	128	
224.97604	230	
234.06278	126	
237.91186	118	
238.06476	190	
243.89741	194	1+
244.88609	154	
249.88900	194	1+
249.93228	190	
251.06967	136	
253.38054	146	
254.09397	122	
254.41351	146	
264.08100	332	1+
266.17168	134	
266.86427	116	
270.80176	238	1+
270.85673	134	
272.06779	292	1+
272.85649	334	1+
272.99054	116	
276.00040	232	1+
278.83281	498	1+
279.90666	202	
279.94473	190	
280.86719	174	1+
285.86560	378	1+
287.85158	788	1+
287.93548	202	1+
289.88019	446	
290.86507	536	1+
290.87976	308	
291.13790	122	
291.81604	126	
292.86222	142	
293.87458	1522	1+
295.92097	182	1+
295.98560	116	
296.84751	158	
297.84712	122	
298.80394	142	
298.85261	226	
300.84593	160	
301.85103	276	
301.86738	172	
301.90782	126	
302.86829	208	
303.37611	112	
303.81250	242	1+
303.87222	554	1+
305.86327	504	1+
307.03312	272	1+
307.88767	1356	1+
308.14196	820	1+
308.87194	494	
309.87082	434	
310.15828	332	1+
310.88741	236	
311.82295	112	
311.88255	2804	1+
312.06659	120	
312.16986	182	1+
312.98395	144	
314.86420	952	1+
314.90784	140	
316.88817	280	
318.85873	406	1+
318.93725	116	
320.00862	150	1+
320.82573	196	1+
321.31828	120	
321.86879	128	
323.16781	160	
323.87451	172	
324.85740	550	1+
324.90177	120	
325.90224	210	
326.88531	1236	1+
326.90040	360	
327.98195	124	
328.00028	128	
328.80833	118	
328.82157	328	1+
328.87979	216	
329.88569	926	1+
330.86235	140	
330.88468	494	1+
331.77694	154	
331.81178	122	
331.92643	230	1+
332.87277	730	1+
334.39647	140	
334.89914	182	
335.78601	180	1+
335.84585	178	
335.88627	124	
337.88062	646	1+
338.17781	218	1+
339.18038	228	1+
339.81225	130	
342.77151	142	
342.82426	266	1+
344.77572	208	1+
345.15540	128	
345.85105	122	
345.90059	126	
346.88813	134	
347.89307	140	
348.88518	126	
348.91622	218	
349.36129	178	
349.90331	176	1+
350.88574	700	1+
351.04425	188	1+
352.77370	324	1+
352.90459	126	
353.84961	152	
355.89153	370	1+
356.73288	124	
357.78246	298	1+
357.81641	260	1+
358.84037	138	
359.88225	128	
361.08272	174	
362.84184	128	
366.74120	168	
366.84351	142	
367.05166	140	
367.18759	188	
367.70826	608	1+
367.76307	194	
367.78103	196	
367.84360	178	
368.89851	206	
369.83683	740	1+
369.89870	154	
370.78833	172	
371.18636	120	
371.72696	168	
371.78462	132	
372.79781	182	
373.78735	304	1+
373.83653	182	
373.92171	206	1+
373.97724	132	
374.82401	192	
374.83374	182	
374.87401	478	1+
375.72270	282	1+
377.88841	180	
377.93117	126	
377.99423	114	
379.86539	202	1+
380.04676	122	
380.14745	128	1+
380.71648	750	1+
380.81661	128	
381.71777	436	1+
382.90464	146	
384.77338	148	
384.85240	1384	1+
385.83274	254	1+
387.84881	340	1+
387.89936	160	
388.72102	250	1+
388.88280	132	
389.20212	242	1+
389.81075	154	
390.84249	984	1+
392.07581	234	1+
392.74513	112	
392.82538	1248	1+
392.87035	200	1+
393.79173	124	
393.84018	256	
394.73894	244	1+
394.78417	290	1+
394.83348	336	
395.78640	170	1+
395.87658	162	
396.73798	384	1+
398.72814	188	
398.85287	160	
398.87630	138	
399.73335	132	
399.86292	428	1+
400.20790	148	
402.85846	216	
403.77308	172	1+
403.87298	602	1+
404.15329	140	
405.81523	166	1+
405.87180	654	1+
406.11062	120	
407.73197	140	
407.86975	720	
408.73761	244	
408.85553	2032	1+
409.72794	484	1+
410.08977	140	
410.83688	1172	1+
411.80844	248	
412.21786	130	
412.85445	662	1+
412.90981	142	
414.78197	112	
415.83471	318	1+
416.74249	128	
417.38016	120	
418.85015	128	
420.88180	760	1+
421.88320	492	1+
422.83041	240	1+
423.86725	516	1+
424.75311	554	1+
425.82673	236	1+
425.87594	242	
426.86187	996	
427.73323	662	1+
427.86776	540	
428.84768	1732	1+
428.89197	256	
429.88614	122	
430.74403	308	
430.86824	224	
431.86807	878	1+
433.85245	502	1+
434.14206	118	
435.89917	148	
438.76692	170	1+
439.89231	536	1+
441.21512	130	
441.89321	136	
444.87365	3760	1+
445.74411	304	
446.10217	118	
447.73902	114	
449.87589	782	1+
450.75723	122	
450.77250	114	
456.34279	116	
457.90579	450	1+
462.88269	1880	1+
464.78437	164	1+
467.76683	220	1+
467.89163	1544	1+
469.89277	156	
472.66452	166	
472.78024	190	1+
479.76283	112	
485.90105	926	1+
487.27964	188	1+
487.79327	210	1+
504.87065	112	1+
506.68360	188	1+
507.23050	214	1+
508.91478	194	1+
END IONS

###FS:    #m/z: 336.94649 #charge 1+
###MS: 46
###MSMS: 49
BEGIN IONS
TITLE=Cmpd 36, +MS2(336.9465), 28.0-35.0eV, 1.1min #49
RTINSECONDS=60.935
SCANS=46,49
PEPMASS=336.94649	96386
CHARGE=1+
50.79066	80	
109.66020	104	
172.85101	86	
189.86565	86	
197.87795	88	
199.44152	84	
205.94626	222	1+
206.03597	78	
210.88390	282	
211.42012	112	
211.94410	3010	1+
212.87897	1786	1+
213.93984	724	
215.88699	432	1+
215.93766	124	
217.05625	112	
217.88304	96	
218.84224	120	
218.89099	84	
220.88661	112	
220.93065	108	
223.96078	210	
223.97564	238	1+
224.07706	84	
224.95311	122	
225.97182	120	
226.39186	84	
227.89814	84	
227.95807	116	
228.89414	486	
229.95500	2678	1+
230.88908	1804	1+
231.95141	1264	1+
232.82672	140	
233.89830	252	
233.94878	136	
234.84730	90	
234.90371	118	
235.39224	96	
235.80480	90	
235.89009	208	1+
237.95736	80	
238.02947	108	
238.08436	82	
238.93977	84	
238.96750	80	
240.85410	230	1+
241.98803	78	
243.89826	82	
246.83854	86	
246.85854	88	
246.97670	86	
247.08220	84	
247.96640	1064	1+
248.88147	80	
248.90071	1158	1+
248.98332	86	
249.83159	242	
249.96373	362	
250.83097	364	1+
250.84080	138	
250.90932	78	
250.95252	150	
250.97991	148	
251.07048	78	
251.10519	92	
251.17546	80	
252.07157	88	
252.97135	1442	1+
253.90518	214	
254.03012	124	1+
254.08965	88	
254.90615	94	
254.94355	88	
254.96535	802	1+
255.07468	272	1+
255.14161	96	
257.06545	82	
257.94409	156	
258.84967	140	
258.87594	82	
259.02053	82	
259.85967	92	
260.74218	82	
262.92815	86	
263.82732	192	1+
263.98618	98	
265.01873	88	
265.09457	156	1+
266.85496	130	
266.93341	86	
267.84285	114	
268.84099	1274	1+
270.98293	96	
271.03329	86	
271.10025	98	
271.84366	238	1+
272.58263	114	
272.97725	140	
274.81362	220	1+
274.86305	102	
276.85849	196	
276.94410	84	
277.83265	104	
277.86135	132	
278.25765	100	
278.83553	338	1+
278.96529	86	
279.83883	226	1+
279.91659	104	
280.85713	274	1+
281.85907	204	1+
282.99441	82	
285.85309	150	
285.97479	92	
286.85135	878	1+
286.90785	86	
288.09694	86	
288.91860	90	
289.11055	80	
290.80714	92	
290.88384	90	
291.85621	242	1+
293.10798	120	
294.00164	126	
294.86110	86	
296.87279	114	
297.05236	82	
297.17657	80	
297.97760	154	
298.07771	100	
299.06214	86	
299.92048	82	
302.08697	98	
302.97330	86	
303.82874	80	
306.79629	82	
306.87298	110	
307.85127	86	
308.76088	92	
308.99267	226	1+
309.87430	456	1+
310.10447	82	
311.86284	90	
311.94745	86	
312.87382	92	
313.87132	154	
315.76085	92	
315.96795	84	
317.85717	86	
317.88052	166	
318.05668	106	
318.84920	90	
318.88223	100	
321.21269	96	
322.41310	90	
324.82100	80	
324.89370	284	1+
325.15977	80	
325.64460	90	
326.16795	84	
326.90269	84	
327.29527	80	
327.87702	100	
328.76567	96	
328.90354	78	
329.86767	132	
330.24112	84	
330.89145	86	
331.07607	88	
331.86779	102	
334.28718	124	
334.32604	84	
336.92429	84	
338.41109	102	
338.77266	78	
339.84490	104	
341.14544	82	
341.30646	94	
341.79303	130	
341.89788	122	
END IONS

###FS:    #m/z: 322.93079 #charge 1+
###MS: 50
###MSMS: 51
BEGIN IONS
TITLE=Cmpd 37, +MS2(322.9308), 28.0-35.0eV, 1.1min #51
RTINSECONDS=64.598
SCANS=50-51
PEPMASS=322.93079	1908274
CHARGE=1+
90.85913	78	
107.01319	78	
196.88331	152	
197.92004	74	
200.84340	76	
201.05416	86	
202.44233	74	
204.00386	72	
204.03338	78	
205.94936	268	
207.97312	90	
209.89297	78	
209.99622	154	
212.89242	144	
212.96739	84	
214.09604	74	
214.89296	84	
215.84521	158	
215.90187	78	
216.06055	116	
216.84119	80	
219.43814	84	
220.89197	140	
221.94353	120	
222.02162	72	
222.95425	770	1+
223.95829	476	1+
225.86550	92	
227.93407	82	
228.89293	80	
230.84956	80	
230.89294	84	
231.89291	194	
231.92743	88	
234.80107	76	
236.91879	82	
238.07953	268	1+
238.40845	102	
238.93819	226	
240.82046	164	
240.94103	4106	
240.97632	96	
241.87636	186	1+
241.94025	11082	1+
242.81933	110	
242.94265	7862	1+
244.84916	188	
244.93958	1974	1+
246.86455	104	
246.94325	134	
246.97490	134	
247.98514	178	
250.94784	200	1+
250.97146	80	
251.48897	74	
251.92747	118	
252.99744	148	
253.08827	148	
253.83444	160	
254.84375	78	
254.85928	80	
256.92561	72	
257.07906	82	
257.88725	74	
258.83232	150	
258.96110	82	
259.83498	74	
259.89066	72	
259.97124	82	
259.99733	130	
260.34194	106	
260.83179	328	1+
262.12822	80	
262.82650	110	
262.88802	74	
263.91858	90	
264.22786	94	
264.99507	76	
265.78482	74	
266.96932	208	1+
268.08836	74	
269.79964	78	
269.87384	96	
270.59498	72	
271.84158	104	
271.89730	72	
273.79477	172	
273.81397	74	
273.84351	92	
274.04966	76	
274.86353	74	
275.81875	330	1+
275.86810	76	
276.02718	80	
276.80670	186	1+
276.84309	152	
279.00289	72	
279.09083	944	1+
280.13976	118	
281.13035	74	
281.24557	78	
281.78892	258	1+
282.17922	84	
283.06820	334	1+
283.85676	448	1+
283.91238	78	
283.97581	106	
284.23619	80	
284.29447	412	1+
284.86021	306	1+
285.87912	88	
286.02030	72	
286.11613	76	
286.15994	76	
286.21771	74	
286.79709	120	
286.92445	86	
287.67590	86	
288.72896	76	
288.87545	96	
288.89135	124	
289.20687	82	
289.78889	214	
289.87945	178	
290.85702	170	
290.88052	146	
290.91114	88	
291.05558	76	
291.80286	236	1+
292.05149	78	
293.94321	92	
294.80019	266	1+
296.93157	72	
297.57106	74	
298.96632	96	
299.37221	72	
299.41754	72	
299.79134	76	
300.81715	188	1+
300.91647	186	1+
301.88051	176	
302.77925	80	
302.88351	80	
303.73049	78	
304.88648	120	1+
304.92385	72	
304.94311	78	
305.02459	80	
306.16436	76	
306.88232	380	1+
307.79805	324	1+
308.24687	72	
310.81084	126	
310.82906	80	
311.86075	106	
311.88171	320	1+
312.81386	72	
312.86524	72	
313.80691	132	
316.43746	80	
317.41238	92	
318.82803	92	
320.18159	76	
320.29698	324	1+
321.38887	98	
322.96268	74	
323.81027	92	
324.11753	88	
324.21928	84	
324.89241	84	
325.03108	80	
325.80900	72	
325.86197	72	
325.90310	104	
325.91986	78	
326.08574	84	
327.21098	72	
END IONS

###FS:    #m/z: 507.84674 #charge 1+
###MS: 50
###MSMS: 52
BEGIN IONS
TITLE=Cmpd 38, +MS2(507.8467), 28.2-35.2eV, 1.1min #52
RTINSECONDS=65.3705
SCANS=50,52
PEPMASS=507.84674	145068
CHARGE=1+
196.01647	330	1+
209.87847	136	
214.88699	132	
223.97745	212	
227.95278	130	
232.89672	178	
237.94315	168	
241.85172	196	
246.78514	126	
254.89914	172	
255.84955	204	1+
259.84575	130	
262.38139	234	1+
266.16708	186	
266.38533	122	
266.86515	198	1+
267.84244	162	
271.85260	454	1+
272.85371	318	1+
277.89586	120	
278.12585	118	
278.83722	128	
279.88923	276	1+
282.79877	214	1+
283.01315	118	
284.87159	318	1+
287.85427	854	
288.88814	148	
289.87907	516	
290.13006	146	
290.86253	774	1+
290.98273	138	1+
292.10037	132	
293.84299	166	
293.87418	1246	1+
295.01708	234	1+
295.97818	156	
296.85188	410	1+
297.02014	226	1+
298.79920	144	
299.91096	150	
300.85123	534	1+
301.97844	286	1+
303.86896	370	1+
305.86484	858	
306.88367	124	
307.28577	130	1+
307.88932	396	
308.14175	558	1+
308.87377	1142	1+
309.83718	352	1+
309.89119	568	
310.15669	326	
310.41214	212	
311.16126	140	
311.88342	3398	1+
312.82052	124	
312.86697	230	
314.86541	976	1+
315.37467	290	1+
315.94865	144	
316.86308	616	1+
316.89773	218	1+
318.83347	122	
320.87467	142	
321.88745	132	
322.04059	176	1+
322.86380	172	
322.88865	120	
323.82984	126	
323.87529	518	
324.86573	526	1+
324.93265	140	
325.90232	288	
326.81245	164	1+
326.88646	1824	1+
327.38803	142	
328.37064	156	
328.87428	252	
329.87636	116	
329.90692	226	1+
330.82876	194	1+
330.87712	508	1+
332.78615	130	
332.87379	1488	1+
332.89848	118	
332.93250	222	
333.38452	152	
335.83767	148	
336.86263	138	
337.87912	670	1+
337.94856	146	
338.07851	124	
339.87747	242	
343.80450	180	1+
343.86744	304	1+
344.36655	274	1+
344.38977	200	
345.75016	168	1+
345.96248	142	
346.87943	134	
347.96886	118	
348.77092	128	
348.94670	224	1+
349.84331	126	
350.44067	124	
350.83192	196	
350.88800	158	
351.76211	154	
351.88690	206	
353.34093	144	
353.76382	296	1+
354.85436	134	
355.73050	180	1+
355.89152	260	1+
357.89864	314	1+
360.35978	170	
362.78594	126	
363.79208	118	
364.84861	120	
364.90334	118	
366.35041	234	1+
366.71814	166	
366.83835	394	
367.70914	728	1+
367.78803	284	1+
367.84558	286	
367.90674	318	1+
368.83914	160	
368.95475	140	
369.83874	650	1+
371.18878	182	
371.84258	168	
372.38300	150	
373.71894	378	1+
373.82764	506	1+
374.81008	132	
374.82950	378	1+
376.75909	136	
376.79150	182	1+
376.89056	222	
378.37958	276	1+
380.00109	192	1+
380.71924	360	1+
380.73980	186	
381.39295	128	
381.84895	198	
382.85955	116	
383.71601	116	
383.84516	146	
384.85227	1188	
385.85553	636	
387.83895	558	1+
387.89598	330	1+
389.20155	258	
389.72013	150	
390.84188	628	
391.72904	152	
391.84282	780	
391.91230	158	
392.82867	352	
392.86491	126	
393.83094	408	
394.75176	218	1+
394.78256	362	1+
394.83109	254	
395.83716	146	
396.68830	116	
396.81729	128	
398.72618	604	1+
398.87184	178	
399.13280	150	
399.85085	490	1+
402.82705	132	
402.87044	758	1+
403.79833	126	
403.87768	502	1+
404.81547	188	1+
404.85670	140	
404.96607	222	1+
405.86008	628	1+
407.17513	148	
407.72527	170	1+
407.80804	218	1+
407.86791	1044	
408.85422	1680	1+
409.06767	142	
409.73138	542	1+
410.83719	1360	1+
411.71640	130	
411.80784	120	
412.73484	366	1+
412.84834	282	
413.86149	122	
414.89086	142	
415.85064	118	
415.87381	466	1+
416.73537	122	
417.83937	122	
417.92366	178	
418.85063	174	
420.86970	132	
421.80175	128	
421.88371	414	
422.86582	882	1+
423.86892	744	1+
425.83041	118	
425.87263	144	
426.86182	1408	1+
427.73387	1072	1+
428.08947	122	
428.84746	1898	1+
429.88363	134	
430.73876	544	1+
431.11096	118	
431.86686	958	1+
433.85838	180	
434.88756	254	
439.90147	228	
440.89583	216	
441.88701	298	1+
442.10369	252	1+
443.71386	124	
443.76215	122	
444.87450	3014	1+
445.73807	240	1+
446.87993	822	1+
447.70916	310	1+
448.77287	124	
449.17161	154	
449.69195	180	1+
449.87803	636	1+
450.75099	122	
451.74660	258	1+
451.77876	202	1+
457.70444	124	
457.90314	478	1+
462.88298	806	1+
464.89902	382	1+
465.13377	120	
467.88880	1726	1+
468.17980	124	
470.29118	116	
473.90156	138	
485.90188	548	1+
486.25664	160	1+
491.90686	120	
509.86092	190	
510.07791	160	1+
END IONS

###FS:    #m/z: 336.94661 #charge 1+
###MS: 50
###MSMS: 53
BEGIN IONS
TITLE=Cmpd 39, +MS2(336.9466), 28.0-35.0eV, 1.1min #53
RTINSECONDS=66.1425
SCANS=50,53
PEPMASS=336.94661	100918
CHARGE=1+
159.65221	84	
182.86635	238	1+
183.32910	76	
189.86220	150	
200.03501	80	
200.96524	80	
205.94968	156	
206.97844	152	
208.49854	98	
210.88626	144	
211.94447	2752	1+
212.09761	100	1+
212.87859	1624	1+
213.93954	1180	1+
214.48775	78	
214.89611	82	
214.95714	82	
215.88829	290	
215.94126	120	
217.88389	108	
219.89658	80	
220.87933	76	
220.96698	88	
223.96026	128	
223.97906	126	
224.20235	88	
224.97560	120	
226.94380	222	
227.82775	110	
227.95744	80	
228.89586	380	
229.95503	3060	1+
230.88965	1300	1+
231.92132	102	
231.95026	1124	1+
232.89122	166	
232.90874	108	
233.90136	114	
234.12349	78	
235.95130	138	
236.55406	86	
236.85170	114	
238.55703	96	
238.85985	82	
240.41500	80	
240.83691	278	1+
243.83705	140	
246.39184	84	
246.90301	142	
247.05726	78	
247.96439	678	
248.89827	780	1+
249.03557	128	
249.95996	344	
250.90122	242	1+
250.98993	116	
251.07551	102	
251.51626	82	
252.04631	78	
252.97178	1604	1+
253.90708	534	1+
254.08756	82	
254.83827	88	
254.85597	186	1+
254.96792	634	1+
255.07538	558	1+
255.93119	98	
256.37493	92	
256.41631	90	
256.77791	76	
257.13038	78	
258.05262	76	
258.84510	520	1+
258.91107	124	
258.93472	140	
259.38410	96	
259.90195	92	
261.83054	220	1+
262.21566	80	
262.95001	82	
263.80298	196	1+
264.15392	114	
266.84702	104	
267.84230	178	
268.84286	864	1+
269.80349	288	1+
269.95685	110	
270.84358	170	
270.97058	76	
270.98626	200	
271.11227	108	
271.91718	296	
272.16660	84	
272.79538	76	
272.84686	120	
272.87119	162	
272.97617	124	
274.46660	92	
274.89805	138	
274.91553	86	
275.20561	106	
276.85639	308	1+
277.83497	752	1+
278.00342	88	
278.42936	84	
278.99192	98	
280.81145	86	
280.85272	256	1+
281.04820	82	
282.15734	124	
282.88094	86	
282.93529	138	
283.88140	100	
283.90021	76	
284.45675	130	
285.85288	128	
286.85068	792	1+
289.39259	88	
290.85528	154	
291.44308	88	
291.80634	110	
292.38311	78	
293.10603	206	
293.79586	76	
293.88412	82	
294.85306	80	
294.87002	122	
295.03590	94	
295.44613	98	
295.92741	102	
296.18299	92	
297.87437	88	
297.89407	86	
298.45287	102	
298.58462	84	
298.80865	88	
298.92171	78	
299.05969	92	
301.51947	106	
302.37304	86	
303.86156	128	
304.86260	112	
304.93684	78	
305.55232	118	
305.87196	102	
306.88470	110	
307.88554	314	1+
307.96315	80	
309.32664	78	
309.83424	80	
310.87452	114	
312.92625	98	
313.84577	78	
313.86532	94	
315.48798	94	
319.88295	86	
321.97045	78	
323.04451	80	
323.86795	90	
324.89764	126	
328.79437	84	
328.89478	80	
329.87953	80	
330.98902	82	
331.87177	82	
333.89054	86	
334.19115	86	
334.95759	90	
337.09340	76	
337.15635	78	
338.50355	88	
338.86984	90	
341.51295	104	
341.92816	80	
342.04210	76	
342.26418	92	
END IONS

###FS:    #m/z: 340.94152 #charge 1+
###MS: 54
###MSMS: 55
BEGIN IONS
TITLE=Cmpd 40, +MS2(340.9415), 28.0-35.0eV, 1.2min #55
RTINSECONDS=69.805
SCANS=54-55
PEPMASS=340.94152	707606
CHARGE=1+
79.39135	110	
182.85722	80	
185.87185	84	
190.93118	136	
192.93060	108	
196.88378	246	
205.94871	130	
209.07160	88	
210.93770	216	
210.94977	108	
211.90422	90	
211.93949	120	
212.87808	88	
213.87824	390	1+
213.94053	1152	1+
214.88083	262	1+
215.93502	132	
217.86039	80	
217.88121	386	1+
217.93734	132	
219.87879	200	
221.01629	82	
222.94874	152	
223.95858	258	
224.90523	110	
226.90015	140	
226.94562	120	
226.96866	164	
227.79179	116	
228.42884	82	
228.95416	306	1+
230.04633	92	
230.88925	232	
230.90549	160	
230.93943	86	
230.96504	84	
231.89252	210	
231.95107	674	1+
232.88916	108	
232.97558	86	
233.89576	426	1+
233.91551	138	
233.95060	158	
235.90106	102	
235.92539	80	
235.94845	126	
237.12659	98	
237.89207	186	
240.83177	80	
241.84286	138	
241.94546	194	1+
243.82991	174	
243.90813	106	
243.95444	216	1+
244.41450	84	
244.84010	198	
244.85506	120	
245.89308	248	1+
246.97646	218	
247.03079	86	
247.94372	88	
248.98790	90	
249.96256	96	
250.87588	86	
250.91029	88	
250.97218	182	
251.52111	154	
251.89029	98	
254.83968	140	
254.96603	800	1+
255.09863	82	
256.08150	118	
256.78598	122	
257.83968	80	
258.01619	82	
258.84987	118	
258.90655	122	
259.00821	86	
259.79661	92	
259.84441	116	
259.96649	136	
260.83568	514	1+
260.89493	114	
262.20778	102	
263.01746	88	
263.17877	90	
264.79427	128	
265.02263	82	
265.82903	88	
265.88691	94	
266.96951	84	
267.86080	188	
268.04174	90	
268.78932	122	
268.84767	132	
269.81922	124	
270.84138	166	
270.86984	86	
271.79292	172	1+
272.93484	114	
273.86642	96	
274.86152	84	
275.80712	86	
276.81234	114	
276.85378	582	1+
277.33038	82	
277.86775	192	
277.96816	134	
278.39442	90	
278.84668	510	1+
279.40368	92	
279.83393	82	
279.97045	102	
280.86657	118	
280.92300	160	
281.87007	372	1+
282.87405	476	1+
283.86520	84	
284.36151	88	
286.90903	142	
289.34851	96	
289.79080	134	
289.81251	106	
289.88168	134	
290.78862	142	
290.85674	162	
292.09975	86	
292.43163	96	
292.85085	156	1+
293.09727	98	
294.87106	102	
294.98213	80	
295.95713	92	
296.80480	90	
296.86242	276	1+
297.79735	160	1+
298.31270	80	
298.85199	140	
299.87434	286	1+
300.41210	98	
301.05087	132	
301.86348	110	
302.82379	86	
302.87830	146	
303.09303	118	
303.43973	86	
306.88390	288	1+
307.79742	138	
308.87642	136	
309.56852	86	
310.87803	302	1+
311.24939	94	
311.86318	136	
312.81410	114	
312.87559	174	
313.86386	122	
314.12204	82	
315.81521	82	
316.03988	80	
320.14342	114	
321.06669	128	
323.89453	154	
325.89510	130	
328.88324	98	
330.62517	92	
330.81676	282	1+
331.87341	80	
333.80443	96	
335.80042	106	
343.15313	106	
343.78147	84	
344.40879	140	
344.72938	98	
345.82878	104	
END IONS

###FS:    #m/z: 363.95747 #charge 1+
###MS: 54
###MSMS: 56
BEGIN IONS
TITLE=Cmpd 41, +MS2(363.9575), 28.0-35.0eV, 1.2min #56
RTINSECONDS=70.577
SCANS=54,56
PEPMASS=363.95747	268744
CHARGE=1+
162.57002	96	
183.92133	82	
189.86225	610	
191.85834	290	
196.88568	130	
197.88367	104	
200.94931	82	
202.08578	82	
203.87845	122	
207.87390	310	
208.13897	86	
209.88240	98	
209.94423	842	1+
210.88217	614	1+
212.07064	94	
212.87953	1740	1+
212.90705	84	
214.89229	100	
222.95244	310	
223.94693	1370	1+
224.04682	112	
224.94886	1176	1+
226.89112	172	
226.94760	5150	1+
226.98743	90	
228.89609	462	1+
228.94281	4496	1+
230.81054	90	
230.84079	160	
230.88984	2998	1+
231.12875	90	
232.88641	814	
234.88100	130	
235.06266	92	
235.90472	84	
235.93680	94	
239.02320	86	
240.79397	90	
240.82379	328	1+
240.94119	570	
240.96308	522	
241.93980	1870	1+
242.82537	256	1+
242.94163	1368	1+
242.96113	370	
243.89776	106	
244.02681	100	
244.12825	82	
244.81965	96	
244.95752	3426	1+
244.99023	116	
245.94244	388	
246.80736	152	
246.82393	96	
246.86366	86	
246.90645	140	
246.95320	2768	1+
247.80243	454	1+
248.03755	224	1+
248.80460	392	1+
248.90195	1470	1+
248.94707	326	1+
249.09483	98	
249.11151	88	
250.89832	472	1+
250.96836	92	
251.04700	88	
251.14836	84	
252.07694	88	
252.39336	114	
252.90096	558	1+
253.56311	114	
255.14480	132	
255.92985	82	
256.14483	84	
256.84646	110	
258.85459	102	
258.97202	244	
259.43941	98	
259.82578	130	
259.85271	130	
259.89658	84	
260.96872	470	1+
261.83349	134	
261.88758	82	
262.00292	88	
263.82335	338	1+
263.98046	136	
264.98312	106	
265.08823	202	
265.39282	86	
266.81292	678	1+
267.38268	94	
267.78293	172	
267.86272	102	
267.97421	406	
268.80225	140	
268.83464	100	
268.91171	138	
268.95553	234	
269.80260	102	
269.90073	98	
269.97007	622	1+
271.91603	274	1+
272.34513	90	
272.87381	128	
272.94094	106	
274.81937	84	
275.87004	88	
276.27799	122	
276.81227	130	
276.85316	110	
277.91882	188	1+
278.10210	248	1+
278.79926	110	
279.43244	92	
279.78996	1008	1+
279.90662	88	
280.55829	92	
280.79167	868	1+
282.79491	138	
282.92108	98	
283.77994	198	1+
283.80220	230	1+
283.85074	96	
283.89182	132	
283.99108	88	
284.45469	84	
284.84399	86	
285.84590	502	1+
285.89683	96	
288.12380	92	
288.78630	374	1+
288.80575	82	
288.94663	134	
294.87094	132	
294.92508	102	
295.42802	164	
295.97830	88	
296.81029	318	
296.95066	92	
297.81282	256	
298.80210	1992	1+
299.86988	142	
300.91014	88	
300.92493	82	
301.86177	170	
302.80541	362	1+
303.80983	260	1+
303.85618	594	
303.94540	98	
305.80653	102	
306.97263	86	
307.12847	194	1+
307.78642	92	
310.81695	122	
310.87564	132	
311.86036	96	
314.92752	84	
316.81588	214	
317.01418	100	
317.39493	92	
318.81567	214	
318.86068	122	
319.81216	130	
319.82948	184	
320.14203	96	
321.82398	286	1+
321.86916	294	1+
322.93124	118	
323.09122	192	
323.13243	102	
323.88829	188	1+
327.96673	92	
328.29140	84	
330.13601	100	
330.70093	88	
331.88105	88	
333.23998	82	
336.94665	312	1+
337.83763	130	
337.96104	94	
339.04378	82	
339.83095	246	1+
340.94216	214	
341.78308	88	
342.20411	144	
349.27404	94	
352.90919	96	
360.20570	86	
360.96383	92	
367.21723	114	
367.99172	92	
369.41599	92	
END IONS

###FS:    #m/z: 507.84707 #charge 1+
###MS: 54
###MSMS: 57
BEGIN IONS
TITLE=Cmpd 42, +MS2(507.8471), 28.2-35.2eV, 1.2min #57
RTINSECONDS=71.349
SCANS=54,57
PEPMASS=507.84707	148396
CHARGE=1+
196.01781	324	
210.03413	174	1+
214.88539	206	
222.87826	120	
222.89699	164	
223.97765	172	
224.97715	160	
232.89787	362	1+
236.04904	140	
241.85568	134	
252.08423	132	
253.47745	118	
254.13347	128	
265.93034	174	
269.08682	120	
271.39270	202	
271.92077	204	1+
276.08743	122	
285.85370	180	
287.85313	1520	1+
287.93848	134	
288.87363	804	1+
289.19835	122	
289.87914	532	1+
290.86621	312	
291.86631	298	
292.86561	180	
293.87410	1786	1+
295.85373	592	1+
296.85449	414	1+
298.82217	152	
298.85470	366	
298.87495	120	
299.80215	244	1+
299.87466	136	
299.96501	232	1+
300.86241	214	
300.96842	268	1+
301.34257	146	
301.85066	262	1+
303.86957	448	1+
304.83062	132	
305.86468	1382	1+
306.83850	188	1+
307.08728	182	1+
307.85889	140	
307.88917	160	
308.14264	400	
308.87257	1218	1+
308.89514	214	
309.14466	194	
310.15457	192	
311.88276	2654	1+
313.37810	190	1+
314.83640	204	1+
314.86468	1018	1+
315.89971	340	1+
316.86604	254	
317.87471	158	
318.88952	124	
319.88559	318	1+
320.38867	236	1+
321.14669	116	1+
323.87733	684	1+
324.85834	174	
325.86979	138	
325.90437	546	
325.99844	146	
326.88362	3340	1+
326.96291	224	1+
327.38008	278	1+
327.82131	256	1+
328.87652	296	
328.97358	142	
329.80568	200	1+
329.88755	452	1+
330.88908	328	1+
332.87585	664	
332.90903	214	
333.35168	118	
333.87458	316	
334.87704	284	
335.84333	248	
335.87988	280	
336.87706	888	1+
337.40853	162	
337.87952	678	1+
340.86405	132	
340.89961	450	1+
342.84358	144	
342.87315	122	
345.82293	310	1+
346.96160	146	1+
347.02858	154	
347.76054	156	
347.89653	146	
348.77850	170	
349.76358	358	1+
350.79918	176	
350.88235	452	1+
350.91503	190	
351.82748	128	
351.85086	220	1+
352.76818	150	
352.83541	154	
352.91312	122	
353.84148	130	
353.90781	140	
355.05819	162	
356.86478	140	
358.88082	164	
359.72747	196	1+
363.70925	208	1+
364.83654	132	
365.78131	182	
366.75845	306	1+
366.84541	228	
366.90576	122	
367.06288	138	
367.71073	508	1+
367.81988	154	
367.84196	260	
368.80291	172	
368.89987	470	1+
369.70631	200	1+
369.83791	622	1+
370.80460	262	1+
371.83130	152	
372.86736	130	
373.72124	274	1+
373.82766	374	1+
373.90600	146	
376.15119	200	1+
376.82107	148	
376.86765	152	
379.90475	212	1+
380.71896	538	1+
380.84345	460	1+
381.15694	118	
381.79246	126	
383.36324	132	
383.71345	286	
383.78063	150	
384.04848	158	
384.85266	736	
385.13372	146	
385.74906	118	
385.77473	204	
385.85570	514	
386.84512	946	1+
387.84608	654	1+
388.81579	152	
389.19864	334	1+
389.71757	274	1+
390.84133	668	
391.77560	194	1+
391.84440	428	
392.82825	972	1+
392.86524	218	1+
392.92508	178	1+
393.36173	308	1+
393.74971	282	1+
394.77573	202	1+
394.86562	290	1+
395.40012	252	1+
395.86759	212	1+
396.80309	258	1+
397.85795	122	
398.73282	238	
398.86438	150	
399.70585	182	
399.72402	198	
399.84768	558	1+
401.08749	132	
403.87077	280	
404.86946	302	
405.05454	132	1+
405.85770	830	1+
406.76765	136	
407.74321	156	
407.76225	186	
407.78624	124	
407.86964	900	
408.06519	152	
408.73891	154	
408.76140	158	
408.85760	1842	1+
409.72353	416	1+
409.74539	250	
410.83743	1246	1+
411.81026	358	1+
411.86863	152	
411.92001	120	1+
412.73154	386	1+
412.84140	310	
413.36302	178	
414.75394	132	
415.17808	190	1+
415.88149	124	
416.73639	154	
416.81499	120	
416.88152	164	
417.86428	170	
418.85225	140	
419.84075	124	
420.88680	176	
421.88296	318	
422.86952	414	
423.77662	238	1+
423.86639	720	1+
424.81965	380	1+
425.75817	292	
425.80737	192	1+
426.08760	124	
426.75165	144	
426.86423	1114	1+
427.73539	1088	1+
428.84955	1332	1+
428.88547	314	
429.69871	128	
429.87903	140	
430.73894	286	
431.75906	282	1+
431.86550	638	1+
433.70929	226	1+
433.85084	138	
434.77990	238	1+
436.71805	250	1+
437.11578	160	1+
439.89105	388	
440.89695	176	
443.76558	144	
444.74681	462	1+
444.87293	2656	1+
445.71323	128	
445.74668	470	1+
446.80082	170	
446.87803	500	1+
447.71077	208	
449.69263	256	1+
449.87840	722	1+
450.36967	224	1+
450.69976	148	1+
450.76251	304	1+
451.74753	148	
457.90574	800	1+
462.88330	1018	1+
465.72034	162	
465.89381	168	
466.66525	224	1+
467.10429	126	
467.89111	1884	1+
477.72095	128	
483.80585	204	1+
485.90685	280	
486.26954	288	1+
486.90712	198	
487.27384	220	1+
487.89654	130	
489.78283	156	
507.13681	146	1+
510.80178	288	1+
511.80641	272	1+
END IONS

###FS:    #m/z: 340.94138 #charge 1+
###MS: 58
###MSMS: 59
BEGIN IONS
TITLE=Cmpd 43, +MS2(340.9414), 28.0-35.0eV, 1.3min #59
RTINSECONDS=75.022
SCANS=58-59
PEPMASS=340.94138	768864
CHARGE=1+
70.78351	230	
177.28272	82	
181.98488	100	
188.01396	84	
189.92459	82	
190.93219	112	
190.95493	92	
192.88887	106	
192.92810	194	
194.89293	92	
194.91709	80	
197.90099	84	
206.92776	154	
207.87514	138	
208.88679	80	
209.93939	324	1+
210.93984	222	1+
212.87943	268	
212.89755	96	
213.89341	82	
213.94025	1002	1+
215.88903	806	1+
215.93924	184	
217.88560	280	
220.88250	250	1+
222.97626	84	
224.95485	82	
226.89103	94	
226.94457	104	
227.95365	86	
228.89345	136	
228.94706	162	
229.51928	94	
230.88661	774	1+
231.40212	80	
231.88931	494	1+
231.95051	634	1+
233.89864	344	
235.89103	262	
235.94617	84	
236.01058	96	
236.89819	110	
237.02448	86	
237.06866	124	
237.89150	80	
239.84904	86	
240.79915	82	
240.84356	132	
240.89320	94	
240.96360	104	
241.84759	230	
241.88510	96	
243.83141	276	1+
243.88395	226	1+
244.93875	106	
244.96164	126	
245.96029	102	
246.06644	112	
246.44757	84	
246.97689	92	
247.87441	84	
249.78427	98	
249.96420	126	
250.83405	114	
250.89613	80	
253.83939	98	
253.90735	130	
254.90323	80	
254.96760	648	1+
255.07465	148	
256.13166	130	1+
256.84843	334	1+
256.87082	82	
256.90050	114	
257.04766	82	
258.03992	98	
258.84670	212	
259.85109	180	
259.91028	84	
259.96569	88	
260.34029	112	
260.83852	718	1+
261.16079	84	
261.89128	152	
262.10427	90	
262.85500	84	
262.89903	152	1+
263.03339	80	
263.40204	100	
265.01679	138	
265.38670	88	
265.86190	96	
265.89109	94	
267.14006	88	
268.34939	102	
268.84137	416	1+
270.80601	172	1+
270.84626	200	
271.78524	80	
271.83715	120	
272.79697	148	
272.93736	198	
273.79892	140	
274.36936	98	
275.05814	100	
275.81082	126	
275.86512	124	
276.85643	396	
277.50010	86	
277.85567	246	
277.95820	82	
278.05525	100	
278.84534	598	1+
279.14094	86	
279.80085	126	
279.96371	116	
280.84379	150	
281.04600	116	
283.86150	162	
284.85032	200	1+
285.33151	94	
287.79407	130	
288.83895	158	
289.79013	186	
289.89000	90	
290.80653	86	
290.85611	196	
291.81115	262	1+
291.85849	80	
292.02728	152	
293.85264	206	
294.61723	82	
294.81415	126	
294.86790	158	
295.83545	82	
295.85165	158	
295.86990	132	
295.97824	80	
296.09655	120	
296.25279	80	
296.80707	96	
296.85828	248	1+
297.84567	86	
298.84743	176	1+
300.10988	84	
300.87494	100	
300.94433	100	
302.82697	180	1+
302.86460	118	
302.94582	94	
303.99458	82	
304.04714	100	
307.80108	132	
310.87626	274	
311.89315	194	
312.80340	188	1+
314.81203	124	
314.88002	92	
316.82076	112	
318.38673	102	
320.94877	88	
322.87646	92	
323.31784	82	
324.76073	120	
324.89728	294	1+
326.88012	82	
328.89064	150	
329.03035	86	
333.10784	98	
333.89291	88	
338.87262	286	
338.96925	86	
342.90721	180	
343.90781	120	
344.90031	124	
END IONS

###FS:    #m/z: 363.95751 #charge 1+
###MS: 58
###MSMS: 60
BEGIN IONS
TITLE=Cmpd 44, +MS2(363.9575), 28.0-35.0eV, 1.3min #60
RTINSECONDS=75.794
SCANS=58,60
PEPMASS=363.95751	285810
CHARGE=1+
105.05593	90	
182.86482	206	
185.00408	88	
189.86359	488	
191.85877	602	
196.88448	192	
207.87606	204	
207.97513	96	
208.88438	90	
209.94249	700	
210.88318	396	
211.05597	86	
211.84353	88	
212.87912	2398	1+
214.89117	116	
217.92197	84	
218.91465	102	
219.86906	96	
220.51084	82	
222.95110	448	1+
222.99045	88	
224.83516	88	
224.95043	1460	1+
225.93086	150	
226.90108	104	
226.94735	5934	1+
227.88637	140	
227.92800	232	
228.89725	360	1+
228.94279	5640	1+
230.83193	98	
230.89003	2716	1+
232.88714	516	1+
234.87969	262	
235.42872	82	
237.05577	124	
239.10863	84	
240.82172	84	
240.83635	288	1+
240.94181	784	
240.96257	368	
241.08659	228	
241.91367	88	
241.94155	512	
242.83004	88	
242.90770	92	
242.94300	1504	1+
243.81573	238	1+
243.88654	82	
243.96170	102	
244.91340	84	
244.95731	3080	1+
246.80442	150	
246.90395	102	
246.95388	2842	1+
248.80222	350	1+
248.83116	200	1+
248.90107	858	1+
249.13453	94	
249.88525	224	1+
250.43869	100	
250.94922	154	
250.97318	140	
251.04362	88	
251.07167	224	1+
252.90246	616	1+
253.09046	88	
253.83818	182	
253.90407	394	1+
255.91195	176	1+
258.44441	132	
258.84524	142	
259.10305	126	
260.83423	430	1+
260.96801	218	
261.37919	94	
261.96471	306	1+
263.82899	124	
264.31944	92	
265.05582	160	
265.53693	96	
265.81161	480	1+
266.08992	156	
266.81124	346	1+
267.97456	434	1+
268.96538	626	1+
269.07831	82	
269.80789	84	
269.88197	88	
269.92664	130	
269.97017	508	1+
271.15152	112	
271.91534	200	
272.44019	102	
274.11695	86	
274.32820	94	
276.81129	102	
276.84893	162	
277.10733	92	
277.91778	84	
278.79966	112	
278.84390	274	1+
278.92163	94	
279.09788	120	
279.80979	124	
279.95745	206	1+
280.79443	896	1+
280.83084	148	
280.84801	152	
280.93058	200	
281.09321	96	
282.79069	376	1+
283.79413	228	1+
283.85195	188	
283.98524	130	
284.82444	114	
284.85319	162	
285.84751	236	
285.96494	140	
286.87448	220	1+
287.51889	82	
288.11566	82	
288.74527	88	
289.88492	288	1+
290.78565	396	1+
290.79554	174	1+
292.86142	102	
293.11982	294	1+
293.41941	86	
293.86663	254	1+
294.92924	84	
295.94325	86	
296.80898	198	
296.86159	84	
297.80837	314	
298.80236	1148	1+
299.86767	136	
301.01023	84	
301.79931	896	1+
301.86125	456	1+
302.13532	186	1+
302.17044	132	
302.92842	82	
303.85630	656	1+
304.80933	396	1+
306.13101	138	
306.43228	84	
307.79703	84	
308.83960	132	
308.87450	246	1+
310.41679	174	
311.03701	94	
311.21239	88	
311.81747	98	
311.86153	214	1+
311.89022	110	
312.82531	90	
313.20106	100	
313.88723	102	
314.76537	138	
316.81277	222	
316.87427	212	1+
317.81698	132	
318.82949	94	
318.93890	84	
319.35385	84	
319.77940	94	
319.82111	172	
320.82083	88	
320.95979	118	
321.81632	248	
321.86711	98	
321.98019	82	
322.81949	150	
322.86544	120	
322.88174	170	1+
323.05976	82	
323.83289	118	
325.87019	366	1+
325.89731	190	
326.87225	312	1+
326.89256	142	
328.62743	108	
328.88383	292	1+
329.29109	112	
330.24760	82	
332.82411	94	
336.94335	98	
337.83244	120	
339.82968	502	1+
340.78380	192	1+
341.82839	116	
344.81890	82	
352.89989	124	
355.73277	170	1+
357.70270	82	
360.86919	86	
363.71810	118	
364.20893	102	
365.32047	88	
365.71506	84	
367.60292	100	
367.71593	86	
367.77278	138	
368.21795	88	
END IONS

###FS:    #m/z: 336.94645 #charge 1+
###MS: 58
###MSMS: 61
BEGIN IONS
TITLE=Cmpd 45, +MS2(336.9465), 28.0-35.0eV, 1.3min #61
RTINSECONDS=76.566
SCANS=58,61
PEPMASS=336.94645	89016
CHARGE=1+
182.86788	116	
192.89455	126	
197.05204	80	
199.96710	100	
200.51619	104	
205.92963	112	
205.94792	88	
208.93683	76	
210.88427	334	1+
211.94398	4078	
212.87851	1260	1+
213.89398	148	
213.93820	1044	1+
215.88708	646	1+
217.88457	130	
221.88842	252	1+
221.97031	86	
223.83005	134	
223.95953	120	
223.97682	236	
225.41382	102	
225.86378	76	
226.94442	82	
226.97611	74	
227.86119	84	
227.89235	368	1+
227.94480	80	
227.95959	78	
228.89593	252	1+
229.42829	146	
229.92351	82	
229.95513	3302	1+
230.88929	1580	1+
231.95026	1160	1+
232.82790	78	
233.05627	78	
233.35055	80	
233.82617	352	1+
233.89658	212	
233.94674	226	
233.96254	74	
234.03640	116	
234.82883	236	1+
235.08308	74	
235.95597	74	
236.36710	76	
237.80778	86	
237.90741	134	
238.85060	94	
239.43751	94	
240.95732	178	1+
241.84756	194	
243.95987	184	1+
244.36827	74	
245.42711	84	
245.86001	82	
247.04543	86	
247.96626	932	1+
248.90117	572	1+
249.42551	88	
249.83203	126	
249.96313	572	1+
250.83264	384	1+
250.89139	80	
251.17164	80	
251.83478	314	1+
251.88159	128	
252.97325	1136	1+
253.07070	80	
253.81961	78	
253.90447	532	1+
253.96274	950	1+
254.96685	830	1+
255.90036	102	
255.94822	82	
256.87857	76	
256.91561	130	
257.84824	330	1+
257.87938	116	
259.96130	84	
260.84740	78	
260.93440	102	
261.83499	128	
262.82790	124	
266.38374	86	
266.85093	76	
267.84618	546	1+
269.15448	78	
269.79155	112	
270.97871	260	
271.87098	152	
271.92106	138	
272.92055	90	
272.93748	154	
273.80155	226	1+
273.82040	80	
274.83707	78	
274.88056	108	
274.98993	82	
275.85923	164	
276.06990	96	
276.35999	96	
276.84166	122	
276.85762	134	
277.85603	120	
277.87112	88	
277.88660	92	
278.83537	496	
279.10463	148	
279.83426	558	
279.87384	94	
280.88131	76	
281.02141	82	
281.20453	76	
283.93105	92	
284.13797	86	
284.86304	124	
285.36247	82	
285.85240	646	1+
286.85157	564	1+
288.79240	98	
290.11180	94	
291.80699	76	
291.85906	180	
292.86751	78	
292.93775	98	
293.08074	100	
293.85271	80	
294.11043	112	
294.86027	104	
295.21812	92	
295.85353	82	
295.93825	170	
296.52343	74	
296.87543	142	
297.40370	92	
299.06198	76	
299.87645	134	
301.07869	94	
303.87623	76	
303.89532	92	
304.85868	110	
305.41068	76	
306.81398	82	
306.88354	268	
308.74995	78	
308.86625	492	1+
310.93973	76	
313.51066	84	
313.82614	76	
313.88061	92	
314.02096	150	
314.95176	80	
315.42317	74	
315.89396	84	
315.95707	80	
316.93612	92	
317.83228	138	
317.87850	96	
323.88610	290	1+
324.95598	78	
325.32131	88	
328.15578	90	
328.40715	96	
328.88901	120	
329.36685	94	
330.81802	76	
332.07765	90	
332.39119	94	
333.34333	74	
333.72483	80	
333.76514	76	
334.40443	96	
334.71000	90	
336.78882	82	
336.84124	142	
337.75179	76	
338.22607	76	
339.82449	82	
340.90308	88	
END IONS

###FS:    #m/z: 322.93073 #charge 1+
###MS: 62
###MSMS: 63
BEGIN IONS
TITLE=Cmpd 46, +MS2(322.9307), 28.0-35.0eV, 1.4min #63
RTINSECONDS=80.2505
SCANS=62-63
PEPMASS=322.93073	2311584
CHARGE=1+
98.50337	88	
131.39330	74	
182.05613	80	
184.85854	82	
189.01686	72	
192.01748	74	
192.88725	104	
194.01823	74	
196.88275	264	1+
200.99660	82	
201.04121	142	
201.90816	94	
203.88185	134	
205.94817	438	1+
206.03624	80	
207.97420	124	
211.51655	80	
212.41943	76	
212.87656	144	
212.91032	72	
214.88993	306	1+
220.64790	92	
221.94744	106	
222.95066	184	
223.95956	172	
224.97525	84	
225.90803	100	
226.03529	72	
226.78913	152	
227.17946	88	
227.93344	226	
228.84819	90	
228.89531	98	
230.89051	140	
233.91932	72	
236.50307	88	
237.08323	110	
237.88587	80	
238.44259	90	
238.94024	294	
239.02116	84	
239.78885	120	
239.97354	92	
240.81938	114	
240.88384	128	
240.94132	3352	
241.83111	134	
241.94312	2502	
242.03775	72	
242.57515	78	
242.94216	7156	1+
243.49560	88	
243.82526	190	
244.82193	198	
244.83790	92	
244.93995	1520	1+
245.08317	84	
246.80820	84	
247.85120	166	1+
248.03288	72	
248.42159	82	
250.79036	78	
250.98488	84	
251.07245	98	
252.80715	72	
253.78498	90	
253.84880	138	
254.41449	78	
254.84252	72	
254.90737	128	
255.01816	78	
255.78354	86	
256.02095	74	
256.33164	72	
256.90056	76	
258.81379	112	
258.83159	256	
259.83707	118	
259.88862	86	
260.33610	80	
260.82953	160	
261.83010	566	1+
262.63550	94	
262.88017	72	
262.97569	82	
264.06357	198	1+
266.85420	96	
266.86533	88	
267.89312	80	
268.19874	72	
270.80907	84	
271.17129	96	
272.34700	84	
272.84565	140	
272.86294	120	
273.79885	134	
275.80903	170	
275.91316	78	
276.36390	110	
276.81007	194	1+
276.84383	312	1+
277.12793	78	
279.03849	78	
279.09256	924	1+
280.83288	102	
281.12040	84	
282.92428	72	
283.06781	96	
283.20938	90	
283.80305	78	
283.86847	154	
284.05311	78	
284.29366	168	
284.87825	74	
285.30054	154	
285.36250	84	
286.02471	84	
286.30090	88	
286.80519	98	
288.78567	198	1+
289.40730	92	
289.87720	78	
290.85630	262	
291.80052	580	1+
293.01883	218	1+
293.86926	84	
294.80687	72	
294.86219	148	
295.87631	86	
296.45172	88	
296.81333	72	
296.86254	194	
297.83307	204	1+
297.89080	78	
298.80175	132	
299.06196	84	
299.78988	274	1+
301.85725	78	
301.87893	100	
303.07182	80	
303.82119	88	
305.82526	80	
306.13459	136	
306.46936	76	
306.88356	136	
307.80275	144	
307.82333	86	
308.29910	72	
308.79328	112	
308.87546	76	
309.17769	72	
309.88402	232	1+
310.78246	74	
311.81938	78	
312.42042	72	
312.80070	88	
312.90650	100	
312.99821	80	
313.88078	78	
319.96181	84	
321.28077	76	
322.23232	78	
323.89216	80	
324.89722	110	
325.89735	84	
326.17890	78	
327.86288	194	1+
328.15128	76	
END IONS

###FS:    #m/z: 340.94145 #charge 1+
###MS: 62
###MSMS: 64
BEGIN IONS
TITLE=Cmpd 47, +MS2(340.9414), 28.0-35.0eV, 1.4min #64
RTINSECONDS=81.021
SCANS=62,64
PEPMASS=340.94145	866854
CHARGE=1+
175.92368	98	
189.86688	96	
190.94919	142	
192.93022	222	
196.49404	92	
198.87917	130	
202.91407	80	
205.94987	110	
208.95818	144	
212.87656	152	
213.88035	164	
213.93942	1122	1+
214.88067	84	
215.88644	316	
215.93602	112	
217.88424	376	1+
217.93731	144	
222.82916	184	1+
225.02280	82	
226.07222	92	
226.95108	86	
228.84454	86	
228.94932	122	
230.02367	84	
230.41860	80	
230.89129	226	
231.89043	604	1+
231.94969	1010	1+
233.89915	152	
233.94903	434	
234.88169	92	
234.93250	100	
235.98809	82	
236.82877	102	
238.79565	84	
238.83724	84	
239.00229	88	
239.37067	88	
239.76033	82	
239.79083	140	
239.84876	92	
240.08575	84	
240.22610	144	
240.88109	138	
241.84686	136	
242.82943	208	
242.94386	122	
243.83223	92	
244.55858	104	
244.83674	280	
245.44229	80	
245.79843	86	
246.97419	158	
249.90736	146	
249.96373	398	1+
250.94897	124	
252.65298	90	
254.49860	96	
254.96801	754	1+
255.07359	134	
255.18067	130	
255.82981	86	
256.06076	142	
256.91165	134	
256.96057	122	
257.08319	98	
257.84824	80	
258.01929	82	
258.34656	80	
258.84717	328	
258.88400	108	
259.84604	200	
259.95707	194	
260.83581	198	
260.85181	178	
261.15690	86	
261.83548	104	
262.83590	136	
263.86786	86	
264.35378	80	
264.41337	96	
264.85802	92	
266.85994	98	
266.91902	86	
267.13704	100	
267.90676	80	
268.03983	80	
268.83790	304	1+
270.85999	88	
272.35096	106	
272.85115	100	
273.93620	90	
275.81452	102	
275.87225	86	
276.85990	430	
276.93396	90	
277.05858	80	
277.85764	326	
277.98917	108	
278.80859	82	
278.84546	994	1+
278.88434	90	
279.04874	82	
279.96699	106	
280.85418	92	
280.93484	80	
281.05808	100	
281.85241	260	1+
282.04710	92	
282.80012	88	
284.44866	102	
284.84915	192	1+
285.79417	96	
287.43844	120	
287.81037	176	
288.80154	88	
289.41547	98	
290.21206	80	
291.34272	86	
292.86829	100	
293.88631	96	
294.75441	80	
294.86240	112	
295.85168	92	
296.38817	114	
297.86874	380	1+
298.83694	84	
298.87106	314	1+
299.85477	96	
300.22693	90	
301.86175	232	
302.94511	98	
304.04708	100	
304.87303	286	1+
306.79107	156	
307.79503	126	
307.81372	252	1+
308.75654	88	
309.00268	92	
309.08456	84	
310.41577	116	
310.58670	90	
310.88227	414	1+
311.37725	106	
313.45619	88	
316.50097	110	
318.87984	84	
323.20741	86	
324.83193	92	
324.89276	252	1+
328.82771	110	
328.88740	154	
329.87374	200	1+
330.89979	82	
334.77088	100	
334.95065	88	
337.02762	86	
338.82711	80	
338.87319	138	
340.74978	84	
340.88899	94	
341.83749	86	
342.90441	96	
343.75384	84	
344.88194	102	
344.92317	88	
345.22758	96	
345.86165	82	
END IONS

###FS:    #m/z: 363.95757 #charge 1+
###MS: 62
###MSMS: 65
BEGIN IONS
TITLE=Cmpd 48, +MS2(363.9576), 28.0-35.0eV, 1.4min #65
RTINSECONDS=81.7925
SCANS=62,65
PEPMASS=363.95757	337460
CHARGE=1+
177.92951	96	
183.86847	94	
189.86404	510	1+
190.93968	88	
191.86078	434	1+
194.90689	92	
196.88514	130	
205.94272	94	
207.87507	182	
208.87842	90	
209.86627	128	
209.94294	878	1+
210.88315	442	1+
212.87905	2768	1+
214.89696	158	
215.88176	140	
221.05638	96	
222.88795	98	
222.95224	878	1+
223.92758	102	
224.42096	106	
224.95105	1026	1+
224.97216	136	
225.97312	120	
226.88556	108	
226.94701	6306	1+
226.96990	454	
227.10357	116	
227.15616	132	1+
227.82170	156	1+
227.92909	292	
228.89382	396	1+
228.94245	5804	1+
229.07128	100	
229.85359	170	1+
230.79247	178	
230.88880	3692	1+
231.21675	98	
233.88272	110	
234.88038	438	
237.05513	100	
237.82295	88	
239.03452	90	
239.07075	86	
239.79085	136	
239.96306	136	
240.94049	530	
240.96351	470	
241.93847	2168	1+
242.82724	350	1+
242.85567	92	
242.94129	1832	1+
242.96054	798	1+
244.95774	3882	1+
245.94065	404	
246.90630	296	1+
246.95309	4760	1+
248.44875	94	
248.80218	166	
248.82291	88	
248.90005	662	1+
248.92308	120	
249.80048	128	
250.41341	90	
250.89309	150	
250.94963	100	
250.97995	124	
251.79980	142	
251.94392	126	
251.96199	120	
252.88845	204	
253.86320	166	1+
253.90874	182	
254.41043	86	
257.00631	142	
258.84791	208	
260.83630	130	
260.89199	230	1+
260.96926	354	1+
261.83372	114	
261.84504	182	
262.84135	142	
263.49163	88	
263.85161	110	
264.78610	188	1+
265.81243	760	1+
266.02317	88	
266.14150	226	1+
266.81228	558	1+
267.01735	90	
267.78312	134	
267.97385	746	
268.84270	120	
268.92105	228	1+
268.95691	166	
269.09812	140	
269.96951	516	1+
270.86384	120	
271.85787	118	
272.40558	92	
272.84742	126	
274.42016	88	
275.90899	84	
275.96593	98	
276.85631	246	1+
277.08408	104	
277.98576	88	
278.80217	274	
278.84613	142	
278.97670	96	
279.80449	182	
280.79408	648	1+
281.12633	102	
281.86228	130	
281.89072	162	
281.92214	226	1+
282.06154	94	
282.79185	264	
283.07046	332	
283.79072	610	1+
283.85378	220	
284.82173	126	
284.84514	164	
284.90694	152	
285.84380	540	1+
288.79394	120	
289.80072	138	
290.61816	84	
290.79287	216	1+
290.80445	110	
291.10169	88	
291.98424	138	
293.05931	100	
293.11757	132	
293.85149	156	
294.92463	174	1+
296.81157	468	1+
297.01433	92	
298.80213	1152	1+
298.92411	104	
299.83531	100	
299.87045	126	
300.80646	784	1+
301.86314	242	
302.86357	122	
303.80909	320	
303.85473	436	
304.44777	108	
304.80982	236	
304.85410	232	
306.42847	88	
306.80784	100	
307.88904	106	
308.04478	98	
309.87553	254	1+
311.87915	92	
312.95425	102	
313.88977	204	
315.90022	86	
315.94828	108	
316.81609	128	
319.82105	100	
321.04539	88	
321.14422	134	
321.81839	162	
321.86950	224	1+
322.11339	88	
322.81829	132	
322.92673	122	
322.99798	88	
323.82573	102	
324.81371	146	
324.87818	134	
326.87069	220	
327.87698	116	
328.87744	322	1+
331.04035	92	
332.90021	124	
333.17857	104	
333.39178	100	
333.86130	116	
334.92381	100	
335.84530	90	
336.94385	104	
339.82992	612	1+
340.93870	238	
342.88014	94	
343.19705	98	
347.26460	92	
354.78039	98	
357.31717	98	
360.85279	88	
361.83944	158	1+
363.08047	90	
365.73834	94	
366.28105	96	
END IONS

###FS:    #m/z: 322.93061 #charge 1+
###MS: 66
###MSMS: 67
BEGIN IONS
TITLE=Cmpd 49, +MS2(322.9306), 28.0-35.0eV, 1.4min #67
RTINSECONDS=85.467
SCANS=66-67
PEPMASS=322.93061	2617544
CHARGE=1+
192.89284	98	
197.88213	282	1+
197.91510	74	
201.01752	88	
201.04309	94	
202.92112	84	
205.95076	386	
206.16321	72	
206.97034	92	
209.10195	78	
210.37342	72	
212.39784	80	
212.80332	88	
212.89601	74	
214.88879	118	
221.88606	80	
222.95431	520	1+
223.07672	92	
223.95867	396	1+
224.98059	86	
226.38631	94	
226.79494	72	
227.93047	152	
228.00011	82	
230.04067	112	
230.82950	110	
231.02106	78	
232.37260	84	
233.92125	216	1+
235.04187	74	
235.39778	78	
236.14659	78	
236.86731	190	1+
238.46336	106	
238.82663	76	
238.91877	82	
238.93903	336	
239.07560	88	
239.09131	112	
239.23582	70	
239.78917	160	
239.90666	82	
239.95445	92	
240.82137	78	
240.94097	3976	
240.96558	158	
241.93966	10192	1+
242.83894	86	
242.89051	70	
242.94215	7342	1+
242.97882	92	
243.02180	74	
243.05452	114	
243.82206	200	
244.81831	170	
244.94018	1926	1+
245.84086	72	
245.88725	260	1+
245.91116	142	
246.97553	198	
247.97682	78	
248.00809	84	
248.93475	86	
249.03380	192	1+
249.78984	84	
249.88723	74	
249.97849	184	1+
250.94586	86	
251.07048	72	
252.09907	80	
252.92733	130	1+
254.03284	88	
257.58925	90	
257.80497	72	
257.89808	76	
258.83466	160	
259.47699	86	
259.84767	148	
260.45692	78	
260.82875	178	
261.83336	402	1+
261.89348	76	
261.91729	70	
262.01585	96	
262.89329	86	
263.90037	82	
264.97667	88	
265.79515	216	1+
267.25619	80	
269.79967	72	
269.93913	88	
270.81323	84	
270.96073	74	
271.84260	86	
271.85638	72	
272.42799	94	
272.84574	72	
272.93710	106	
273.79395	74	
273.84602	172	1+
274.80630	222	1+
275.01004	78	
276.84048	152	
277.81717	76	
277.87223	72	
279.09135	1218	1+
279.83461	76	
279.93354	72	
280.00162	100	
281.80403	72	
282.22678	86	
282.27610	88	
282.78778	428	1+
283.86322	76	
284.19598	74	
284.29397	338	1+
284.49022	86	
284.88652	76	
285.85706	122	
286.21369	80	
286.54620	80	
287.83011	82	
288.52839	88	
288.80811	78	
289.00608	72	
289.79063	134	
289.87127	74	
290.82718	92	
291.80144	118	
291.86926	178	1+
293.82175	214	1+
293.88833	100	
294.85567	70	
294.87247	94	
295.18251	92	
296.81081	204	
297.14970	72	
298.82965	138	
299.78512	132	
299.81639	74	
299.87166	78	
300.79320	78	
302.17244	82	
302.88552	90	
304.87319	70	
305.40876	70	
306.88364	126	
307.79604	390	1+
307.81949	138	
308.12912	222	1+
308.17415	84	
308.88510	108	
309.92090	80	
310.38126	72	
311.81264	134	
311.85872	78	
311.88588	142	
312.37031	90	
314.82762	74	
314.87756	96	
317.82587	74	
318.52054	78	
318.90190	100	
319.76174	78	
320.34880	76	
320.37018	100	
320.83440	72	
321.78268	76	
322.87635	72	
324.07792	72	
324.14411	86	
324.89783	298	1+
325.77811	80	
325.80448	80	
326.88817	276	1+
END IONS

###FS:    #m/z: 507.84674 #charge 1+
###MS: 66
###MSMS: 68
BEGIN IONS
TITLE=Cmpd 50, +MS2(507.8467), 28.2-35.2eV, 1.5min #68
RTINSECONDS=86.239
SCANS=66,68
PEPMASS=507.84674	271436
CHARGE=1+
196.01819	220	
214.88585	430	1+
224.97825	388	
232.89918	812	1+
236.88803	472	
238.06404	182	1+
247.87398	184	
250.90908	590	1+
250.97208	154	
253.90275	208	1+
254.41035	166	
262.38462	242	1+
262.90529	150	
265.16239	394	1+
266.16572	338	1+
267.88224	268	1+
270.79506	258	1+
272.85459	192	
273.89597	140	
278.83330	672	1+
279.94880	138	
280.39236	288	1+
281.88983	168	
287.78805	212	1+
287.85204	1572	
288.87529	672	1+
288.89371	278	
289.84885	210	
289.87972	440	1+
290.13037	174	
290.86377	992	1+
293.87494	1260	1+
294.79293	198	1+
295.40262	136	
296.85223	168	
296.94909	194	1+
298.80281	242	
299.83863	144	
299.92442	304	1+
299.97887	240	1+
300.40947	516	1+
300.84928	270	
300.86443	192	
300.96723	136	
301.41564	370	1+
301.85666	142	
302.86342	200	
303.80883	164	
303.86814	1224	1+
304.97946	136	
305.79913	206	1+
305.86425	1796	1+
307.12770	136	
307.89037	480	
308.14083	516	
308.87242	2544	1+
309.15143	830	1+
309.89015	434	
309.99538	174	1+
310.15787	642	1+
311.81783	190	1+
311.88600	2932	1+
313.88156	306	
314.86201	1296	1+
318.85918	190	
319.85792	192	
320.82672	186	
320.85705	422	1+
321.41736	144	
322.88962	188	
323.85043	386	1+
323.87456	656	1+
324.85800	224	1+
324.90044	204	
325.77211	180	1+
325.90321	388	
326.02472	136	
326.41060	242	1+
326.74069	234	1+
326.88287	4818	1+
326.91963	214	1+
327.74246	168	1+
328.37048	180	
328.82979	174	1+
329.87310	160	
330.88919	140	
331.88773	228	
332.82568	146	
332.87329	210	
333.82660	154	
334.90731	274	1+
335.84847	208	
335.88939	240	
336.88027	144	
336.94818	170	
337.85992	144	
337.88062	476	1+
338.91462	140	
340.80424	168	
340.89826	136	
341.99743	184	1+
342.39742	218	1+
343.87082	236	
345.40332	246	1+
346.33238	140	
346.83786	164	
347.78238	456	1+
348.83549	190	
348.85335	334	1+
349.05387	142	
349.80540	138	
349.90988	152	
350.76110	308	1+
350.82010	164	
350.90232	248	1+
351.88258	326	1+
352.82892	214	1+
353.84935	310	1+
355.77816	164	
355.88607	392	1+
356.35333	194	
356.85490	246	
357.87513	136	
362.36108	220	1+
364.80110	424	1+
365.80525	376	1+
366.70938	422	1+
366.84172	446	1+
367.78235	348	1+
367.87498	148	
368.83810	556	1+
369.83757	394	1+
370.72918	218	1+
370.90853	518	1+
371.18364	146	
372.78854	186	
372.85669	236	1+
373.72375	382	1+
373.87730	284	1+
374.82147	164	
375.80195	426	1+
375.86105	334	1+
376.80346	360	1+
378.97057	210	1+
380.71680	530	1+
381.83853	554	
382.85894	200	
383.39874	142	
383.78208	218	
384.36283	154	
384.84937	762	
385.85289	414	
385.89878	186	
386.72580	184	1+
386.77837	308	1+
386.84900	926	1+
387.84986	674	1+
389.20243	246	
389.87097	272	1+
389.88824	208	1+
389.93515	148	
390.05290	150	
390.78712	612	1+
390.84337	1192	1+
392.73437	234	1+
392.82753	206	
393.83353	164	
394.84783	136	
395.79239	152	
396.73769	268	1+
396.75844	142	
398.73145	216	
398.89724	164	
399.72720	166	
399.80959	234	1+
399.84915	996	1+
400.73381	144	
402.86353	1028	1+
403.73550	176	
403.86851	724	1+
405.74002	172	
405.75917	266	
405.78584	140	
405.86370	360	
405.89807	166	
406.85947	188	
407.73398	148	
407.76038	210	
407.86411	2776	1+
408.74764	136	
409.72742	596	1+
409.77556	138	
410.08641	164	
410.73309	346	1+
410.79092	252	1+
410.83637	1402	1+
411.29349	160	
411.69323	236	1+
411.81406	214	
413.87880	412	
414.68651	182	1+
415.87668	284	1+
416.77518	214	1+
416.85805	354	1+
416.94793	132	1+
417.80977	148	
421.74979	144	
421.87910	416	
422.86745	388	
423.87471	606	1+
425.75056	240	
425.76737	298	
426.75446	206	
426.86183	1170	1+
426.89606	174	
427.74687	308	
428.73567	312	
428.77967	234	1+
428.84850	1134	1+
428.88290	284	
429.70548	158	
429.73604	210	
429.76673	256	1+
429.82801	152	
429.86926	174	
429.88854	208	
430.73968	308	
430.87879	158	
431.68730	236	1+
431.74072	212	
431.87012	692	1+
432.82288	124	1+
433.85113	194	
434.89120	182	
437.73754	176	1+
439.89517	180	
440.89298	266	
442.39550	186	1+
442.88396	168	
444.77985	286	1+
444.87273	2336	1+
445.05988	206	1+
445.72222	176	
445.75580	174	
445.78388	172	1+
446.68570	144	
446.72957	158	
446.76072	148	
446.87266	350	
447.71115	190	
447.73865	144	
448.71518	202	
448.76870	266	1+
449.09288	150	1+
449.70047	162	
449.87792	842	1+
450.69747	272	1+
452.74980	136	
457.90473	198	
458.90700	204	
460.88468	144	
462.88642	726	1+
463.76426	138	
464.16800	166	1+
465.72463	284	
467.79441	156	
467.88677	1528	1+
469.88705	156	
470.73797	172	
485.89790	614	1+
486.90295	338	1+
487.27440	140	
499.73072	146	
509.85940	226	1+
END IONS

###FS:    #m/z: 336.94629 #charge 1+
###MS: 66
###MSMS: 69
BEGIN IONS
TITLE=Cmpd 51, +MS2(336.9463), 28.0-35.0eV, 1.5min #69
RTINSECONDS=87.0195
SCANS=66,69
PEPMASS=336.94629	85228
CHARGE=1+
182.86888	108	
185.86325	76	
201.94101	94	
204.41092	82	
205.94876	82	
210.88268	324	1+
211.09346	88	
211.94507	2216	1+
212.06880	76	
212.87883	920	1+
212.92405	78	
213.94018	1232	1+
215.89043	434	1+
215.93600	268	
217.84255	120	
221.89241	288	
221.94578	112	
222.97137	118	
224.82796	74	
224.85896	80	
224.94390	82	
225.89352	84	
225.96910	132	
226.94787	118	
227.43326	104	
227.96110	108	
228.89616	234	1+
229.95520	2260	1+
230.88924	1800	1+
231.94954	1212	1+
233.82973	142	
233.89607	270	
233.94727	192	
234.87072	78	
234.89972	320	1+
235.82832	106	
235.84361	92	
236.84499	84	
238.08633	96	
239.85341	88	
240.10266	84	
240.79390	92	
240.83547	504	1+
240.85307	164	
241.83988	338	1+
241.90401	72	
243.39035	82	
246.97255	78	
247.85517	96	
247.96517	672	1+
248.83468	124	
248.90085	522	1+
248.98118	244	1+
249.05129	86	
249.96071	482	
250.35109	100	
250.54164	92	
250.82991	120	
251.82738	314	1+
251.95547	104	
251.96489	118	
252.91275	78	
252.97157	1114	1+
253.08385	164	
253.90455	560	1+
254.96629	974	1+
255.08387	90	
255.95091	78	
256.06227	74	
256.39829	82	
256.85096	126	
256.92958	74	
257.89098	128	
257.91143	82	
258.80671	100	
258.84540	204	
259.03823	84	
259.85390	180	
259.89787	102	
259.95542	152	
260.35164	78	
260.78584	86	
260.83379	98	
261.43288	78	
261.83669	124	
261.86962	96	
262.54180	78	
262.83866	84	
263.19504	112	
263.57746	102	
265.01395	76	
266.99212	88	
267.84406	220	
267.93123	80	
267.95528	86	
268.83978	956	1+
268.85340	318	
268.95706	76	
269.84330	590	1+
270.98029	130	
271.81412	108	
271.87300	84	
271.91077	140	
272.46436	92	
272.84484	210	
272.98208	242	1+
273.79383	88	
274.16359	82	
275.85685	1014	1+
276.85905	892	1+
277.83495	484	1+
278.83266	338	1+
279.83284	202	1+
280.54404	72	
281.17155	80	
284.05098	88	
285.85226	166	
286.85021	1142	1+
288.61403	92	
288.91242	72	
290.40453	74	
290.86273	136	
290.91518	78	
291.40128	74	
291.85618	184	1+
291.92758	102	
292.43750	104	
292.94198	88	
293.10917	146	
293.80840	98	
294.44238	86	
294.47392	108	
294.87161	136	
295.85735	88	
295.97022	80	
295.99439	74	
296.33348	82	
296.82808	74	
297.36978	100	
297.88429	84	
299.06626	74	
299.80569	86	
299.87232	136	
300.34630	74	
300.52478	78	
300.84828	94	
302.85828	84	
303.40110	94	
303.49511	76	
304.33848	84	
305.79917	86	
305.83563	104	
306.82364	98	
306.88366	204	1+
309.87344	178	
310.82197	158	
310.87680	432	1+
311.14535	86	
311.85906	136	
312.43534	100	
313.83470	78	
313.87465	140	
315.59693	80	
317.18698	94	
320.62105	90	
320.84093	92	
322.78150	90	
323.89677	72	
325.88827	176	1+
326.56530	84	
326.76702	76	
328.19522	74	
328.81921	84	
330.83484	98	
331.37125	82	
332.07785	90	
333.78688	134	
335.88738	148	
338.76160	118	
338.89463	86	
339.38756	78	
339.82787	94	
END IONS

###FS:    #m/z: 322.93086 #charge 1+
###MS: 70
###MSMS: 71
BEGIN IONS
TITLE=Cmpd 52, +MS2(322.9309), 28.0-35.0eV, 1.5min #71
RTINSECONDS=90.6905
SCANS=70-71
PEPMASS=322.93086	2599890
CHARGE=1+
185.86663	114	
185.89034	74	
185.92535	68	
196.84720	72	
196.88235	84	
203.95791	94	
204.98859	68	
205.96942	74	
206.01490	90	
206.95532	76	
207.97586	112	
209.94452	72	
212.89860	176	
214.89449	114	
215.89594	66	
217.16161	80	
220.86071	84	
220.88584	72	
221.99401	82	
222.95258	184	
223.88587	68	
223.95906	198	
224.93073	66	
225.81943	126	
227.79437	92	
227.95519	98	
230.51011	76	
230.88877	80	
230.90726	256	1+
230.94667	72	
232.89518	68	
235.05864	76	
235.82587	76	
236.09161	82	
238.21342	86	
238.88665	70	
238.93688	148	
239.05757	72	
239.07807	176	1+
239.43738	78	
239.79187	102	
240.82196	168	
240.94125	2432	
241.86421	70	
241.88931	84	
241.94179	1564	
242.82947	78	
242.93964	7128	1+
242.97203	76	
243.82251	116	
244.81956	100	
245.85234	92	
246.98077	264	1+
247.38745	70	
247.85126	80	
247.94490	134	
248.02907	72	
248.85537	72	
248.91951	84	
250.50256	86	
250.88760	68	
250.90325	66	
250.92684	66	
250.94460	142	
254.91018	92	
255.78365	160	
257.79331	118	
258.83900	234	
258.90443	124	
260.83054	148	
261.33753	92	
261.47853	94	
261.83544	452	1+
262.04849	96	
262.83925	344	1+
262.88595	74	
263.09515	76	
264.46549	90	
264.98327	112	
265.01666	66	
266.41787	66	
266.85505	78	
267.05144	68	
267.94143	82	
268.45647	66	
269.10033	94	
270.09624	74	
270.34449	72	
270.79995	72	
270.87185	80	
271.02757	68	
273.79292	92	
275.07929	94	
275.81111	176	
275.86792	80	
276.81311	72	
276.83737	80	
276.85530	248	1+
276.91239	88	
276.98131	108	
278.03461	66	
278.81046	70	
279.09023	702	1+
279.91185	146	
281.01700	100	
281.10130	72	
281.90485	92	
281.99584	66	
283.06966	110	
283.78601	148	
283.86450	102	
284.29266	516	1+
284.42789	92	
284.86016	100	
287.00361	72	
287.89298	84	
289.79076	100	
289.84218	68	
290.79376	284	1+
290.82929	74	
290.86076	72	
291.80089	176	1+
292.85986	126	
292.87466	76	
293.84950	82	
294.10538	68	
294.85536	70	
294.87115	116	
295.79045	68	
296.81332	102	
297.79574	68	
299.78219	126	
299.86330	76	
300.87624	78	
301.99302	70	
302.05312	76	
302.81740	78	
302.88538	114	
304.88752	66	
306.03977	88	
306.88016	74	
307.80040	178	
307.88610	70	
308.84069	72	
310.75981	72	
310.89628	68	
310.93116	66	
311.24496	70	
311.85542	116	
312.86847	86	
312.88948	74	
312.94566	72	
314.82471	68	
318.86002	74	
320.76189	72	
324.33204	66	
324.82338	68	
325.90187	76	
326.73504	140	1+
326.90450	70	
326.96884	80	
327.20996	90	
END IONS

###FS:    #m/z: 507.84705 #charge 1+
###MS: 70
###MSMS: 72
BEGIN IONS
TITLE=Cmpd 53, +MS2(507.8471), 28.2-35.2eV, 1.6min #72
RTINSECONDS=91.4625
SCANS=70,72
PEPMASS=507.84705	257814
CHARGE=1+
196.01732	414	1+
214.88464	474	1+
222.97211	340	1+
224.04659	140	
232.89712	688	
236.89157	332	
250.90762	298	
251.07487	208	1+
257.87370	352	1+
258.87880	214	1+
266.16483	180	
266.38581	202	
267.89592	146	
269.88664	212	1+
272.85497	258	1+
275.89263	134	
278.98663	276	1+
279.39222	344	1+
281.81943	132	
282.39265	142	
283.38303	150	
285.85538	228	
286.85700	144	
286.93993	288	1+
287.85225	1698	
287.87014	586	1+
288.83212	142	
289.84953	132	
290.13397	146	
290.40024	152	
290.86477	572	1+
290.88681	148	
292.39030	202	1+
292.80178	244	1+
293.87414	1516	1+
294.85804	304	1+
296.15360	130	
296.85918	252	
297.85127	374	1+
297.89013	130	
300.84513	456	1+
303.87125	560	
304.88956	196	1+
305.86306	1690	1+
307.13506	1096	1+
307.82834	144	
307.88994	560	
308.13931	930	1+
308.87295	1968	1+
309.37426	222	1+
309.89309	530	1+
310.15789	248	
311.16196	236	1+
311.34909	164	
311.88445	1974	1+
312.40304	232	1+
313.88552	384	
314.80714	188	1+
314.86678	398	
314.91688	180	1+
315.86569	212	
315.88307	508	1+
316.86352	138	
318.85805	188	
319.38303	262	
320.88334	202	
321.40957	316	1+
321.83065	128	
321.87836	192	
322.80936	126	
322.88688	136	
323.87514	410	
324.86233	274	1+
325.89882	278	
326.14373	110	1+
326.82115	190	1+
326.88432	2834	1+
328.88009	776	1+
328.96379	126	
329.78821	130	
330.77655	190	1+
331.89214	134	
332.87953	638	1+
332.90546	184	
333.86676	170	
334.87372	164	
334.89671	350	1+
336.06289	140	
336.79062	126	
336.87227	586	1+
336.94985	160	
337.80068	428	1+
337.87580	502	1+
338.83989	162	
339.73392	148	
339.87671	270	
340.40063	156	
340.83687	170	1+
340.86346	232	1+
343.87369	184	
344.82516	140	
345.87005	156	
345.90616	142	
347.77769	186	
348.36569	170	
348.84830	140	
348.87690	290	
349.40695	142	
349.76059	500	1+
349.80303	166	
349.85034	194	
349.89274	132	
350.76536	316	1+
350.78166	164	
350.82344	154	
350.88404	488	1+
352.91338	338	
353.84911	190	
353.90234	128	
354.90857	134	
355.88303	126	
356.71780	138	1+
357.77371	140	
359.75763	256	1+
359.82444	164	
361.37531	248	1+
363.83416	402	1+
363.86744	156	
364.78339	270	1+
365.72441	144	
365.78744	234	1+
366.83770	440	1+
367.71017	526	1+
367.76696	146	
368.78552	126	
369.79855	464	1+
369.83740	580	1+
369.90136	128	
372.04307	138	
372.78607	288	1+
372.83643	144	
373.71881	192	
373.87898	240	
374.81809	224	
374.89356	138	
376.77184	138	
376.82338	140	
378.86139	230	1+
379.71832	492	1+
380.72002	416	1+
380.83619	534	1+
381.83746	382	1+
382.79645	278	1+
383.79750	202	1+
384.85053	1026	1+
385.73996	128	
385.77810	128	
386.85106	564	1+
387.16473	130	
387.71879	136	
387.85154	342	1+
388.79284	182	
389.05797	154	1+
389.20050	358	
389.39512	214	1+
389.85079	132	
390.83970	828	1+
392.78241	436	1+
392.83020	472	1+
392.86498	400	1+
397.86202	168	
398.73186	308	
399.72463	512	1+
399.85324	478	1+
400.69686	136	1+
400.75162	150	
400.88542	164	
402.74690	212	1+
402.86288	1112	1+
404.80347	124	
405.81786	192	
405.86169	590	1+
405.89960	158	1+
406.80129	150	
407.74260	308	1+
407.86802	856	
408.77933	212	1+
408.85415	1318	1+
409.07643	162	
409.72962	690	1+
409.87396	230	
410.84021	868	1+
411.80785	180	
412.83968	272	
412.96582	136	
413.87839	146	
414.69065	126	
417.81619	132	
417.86016	244	
418.74312	176	
418.85024	148	
419.85676	136	
421.88326	236	
422.79659	152	1+
422.87035	358	
423.13257	150	1+
423.77471	198	
423.86971	180	
424.83019	132	
424.86923	174	
425.75329	246	
425.88586	230	
426.81023	264	1+
426.86266	680	
427.74215	1116	1+
427.86566	452	
428.75125	806	1+
428.85054	1356	1+
428.89115	126	
429.69852	384	1+
429.82581	138	
430.74091	334	1+
430.87899	128	
431.86522	256	
432.88842	198	
433.85601	292	1+
435.71336	170	
439.89364	228	
441.67899	180	1+
443.77422	134	
444.87245	2620	1+
444.91535	148	
445.71455	166	
445.75127	562	1+
446.68275	142	
446.70766	718	1+
446.88613	308	1+
447.71641	472	1+
448.77831	186	
449.87786	678	1+
450.69698	186	
450.75063	180	
451.68928	148	
453.86750	178	
457.90743	298	1+
461.74512	204	1+
462.75046	224	1+
462.88333	930	1+
465.72311	130	
465.89491	200	
467.71338	262	1+
467.88958	1154	1+
468.77733	184	
472.71551	158	
480.79108	152	1+
485.89816	832	1+
486.22768	126	
491.80009	150	
491.85686	210	
492.67777	206	1+
493.09412	168	1+
502.73140	126	
505.72665	146	
509.86331	166	
END IONS

###FS:    #m/z: 336.94684 #charge 1+
###MS: 70
###MSMS: 73
BEGIN IONS
TITLE=Cmpd 54, +MS2(336.9468), 28.0-35.0eV, 1.6min #73
RTINSECONDS=92.2345
SCANS=70,73
PEPMASS=336.94684	83014
CHARGE=1+
185.86512	84	
201.86103	86	
205.94971	158	
207.98002	104	
209.94319	140	
210.88497	144	
211.94459	2390	
212.87981	884	1+
213.93956	934	1+
215.88722	246	
215.93286	136	
216.88809	122	
217.88656	120	
219.83503	86	
221.89526	76	
222.84737	76	
223.97246	82	
224.93657	94	
226.96478	90	
227.95759	228	
228.89448	404	1+
229.95473	1978	1+
230.88881	1456	1+
231.95115	1048	1+
233.09569	84	
233.39933	110	
233.89750	130	
233.94824	84	
234.30270	92	
234.84005	120	
235.89535	184	1+
236.02552	102	
236.08023	90	
237.06514	134	
237.85711	78	
239.08023	78	
239.92502	126	
239.96757	86	
241.37561	90	
241.84055	148	
242.84568	116	
243.84165	92	
244.98475	84	
246.97758	238	
247.96540	746	1+
248.90028	480	1+
249.09788	78	
249.41056	176	
249.96230	144	
250.44056	84	
250.82504	108	
250.96750	166	
250.99259	76	
251.07151	126	
251.42302	120	
251.83944	172	
251.95421	110	
251.99741	94	
252.85533	254	1+
252.97208	1332	1+
253.45189	92	
253.66104	84	
253.90339	362	1+
253.91974	98	
254.96623	530	
255.07757	186	
255.88624	86	
256.85469	102	
258.44323	92	
258.80436	112	
258.84850	582	1+
258.89672	144	
259.95334	112	
260.01689	94	
260.82801	140	
260.85278	132	
260.94612	150	
261.91773	86	
262.84043	84	
264.34188	84	
264.82498	146	
264.86906	110	
266.90119	78	
266.98636	96	
267.06560	88	
267.83321	174	
268.14470	90	
268.79638	76	
268.84241	718	1+
268.87054	80	
269.53751	82	
269.83578	112	
270.05573	84	
270.84643	116	
270.98735	84	
271.84624	110	
271.91876	124	
271.95802	78	
272.84676	100	
272.92477	88	
272.97952	196	
273.83638	76	
273.96426	88	
274.85951	82	
274.89781	144	
275.86081	130	
276.85715	292	
277.84339	108	
277.86718	220	
278.83625	472	1+
279.10260	230	
279.40580	100	
281.05552	200	
281.80951	116	
283.80793	110	
285.84954	112	
286.82699	78	
286.84900	810	1+
287.85105	524	1+
288.97701	76	
289.38853	88	
290.81677	222	1+
290.85936	170	1+
292.10808	244	1+
292.35162	86	
292.43658	142	
292.87939	84	
292.93964	88	
293.86474	108	
294.04835	100	
294.36449	112	
294.39818	100	
294.94604	78	
295.86242	148	
295.94048	82	
296.40079	86	
297.81324	82	
297.82728	114	
297.91214	76	
298.13697	82	
299.06186	132	
299.09395	102	
299.88295	202	1+
301.92279	78	
302.38377	80	
303.03772	94	
304.37067	170	
304.83700	76	
304.85683	80	
308.87477	126	
309.76494	80	
309.87147	630	1+
310.81627	80	
310.87511	478	1+
310.91807	82	
312.49856	88	
313.39547	82	
317.05142	88	
319.01788	80	
319.82568	86	
319.87637	78	
321.32043	78	
322.88304	78	
323.64703	78	
323.83241	82	
324.89047	180	1+
325.35686	86	
326.82699	80	
328.18692	84	
332.93080	102	
333.90383	76	
339.91048	90	
340.79860	140	
340.86065	90	
END IONS

###FS:    #m/z: 340.94154 #charge 1+
###MS: 74
###MSMS: 75
BEGIN IONS
TITLE=Cmpd 55, +MS2(340.9415), 28.0-35.0eV, 1.6min #75
RTINSECONDS=95.8955
SCANS=74-75
PEPMASS=340.94154	885624
CHARGE=1+
177.37310	110	
185.87669	88	
192.92793	80	
202.86334	74	
206.88834	82	
208.95784	142	
209.94262	80	
210.93707	466	
212.88133	168	
213.87797	196	
213.94056	492	
214.88370	542	1+
215.88647	418	1+
215.93798	120	
217.38585	82	
217.87791	302	1+
222.94999	152	
222.97119	110	
222.99231	74	
224.91265	82	
224.97563	90	
226.82981	76	
228.93803	236	
230.85141	188	
230.88812	512	1+
231.95015	714	
232.46062	106	
233.89772	202	
233.94749	136	
235.89671	368	1+
236.85650	80	
236.90148	260	1+
237.86663	100	
237.89021	118	
239.78629	110	
239.90141	288	1+
240.22854	140	
240.84263	132	
241.84146	336	
242.84193	150	
242.88690	76	
243.82969	216	
244.86942	78	
244.99626	88	
245.86835	118	
246.97669	198	
247.05111	78	
248.88254	132	
248.90130	94	
248.99088	76	
249.40966	98	
249.89838	280	1+
249.96492	142	
250.02691	98	
250.81570	76	
250.88443	76	
250.96878	158	
251.78900	78	
251.88022	126	
251.96220	194	1+
252.37803	94	
253.35020	218	
253.40871	98	
253.90535	212	1+
253.91911	94	
254.38003	76	
254.47114	94	
254.96733	390	
255.07297	78	
255.13198	80	
256.05859	84	
256.25893	132	
256.33180	84	
256.87285	130	
257.90459	76	
258.80267	76	
258.85018	180	
259.84967	212	
259.95652	102	
260.83814	312	
261.84299	228	
262.84575	148	
263.85063	76	
263.89474	88	
264.86511	118	
265.01940	118	
267.38087	100	
267.52937	86	
268.83776	342	
268.90877	78	
269.12070	78	
269.99759	92	
270.11026	76	
270.84976	96	
271.83864	76	
272.85151	176	
272.93347	108	
273.79440	106	
274.82901	88	
274.86636	142	
274.89638	184	
275.80705	140	
275.86087	126	
276.85695	474	
276.98639	76	
277.86206	328	
278.39235	92	
278.84559	536	1+
280.22709	88	
280.26608	106	
280.84198	92	
281.05199	86	
281.79771	116	
281.85903	154	1+
282.13792	80	
282.80846	84	
282.88079	96	
282.96784	124	
284.18149	114	
284.90118	130	
284.93124	80	
287.11586	90	
287.59052	94	
287.88639	80	
292.15440	90	
295.84423	124	
295.86824	120	
295.97132	202	1+
296.41759	96	
296.87378	132	
299.53581	88	
299.78429	162	
300.84770	116	
300.87983	156	
301.86119	106	
302.94548	98	
304.81516	114	
307.80009	76	
308.29256	140	
309.71954	88	
309.81493	80	
309.91870	82	
311.89314	100	
312.86529	232	1+
315.90094	110	
316.67127	92	
316.79137	84	
317.00126	106	
317.89843	78	
318.88279	74	
321.97008	82	
322.07842	76	
324.89447	288	1+
325.85770	84	
327.82462	178	
328.17388	74	
328.85087	92	
329.05492	98	
330.81870	120	
334.81344	78	
335.41144	94	
337.12017	78	
339.82785	80	
340.00544	84	
344.16604	86	
END IONS

###FS:    #m/z: 363.95766 #charge 1+
###MS: 74
###MSMS: 76
BEGIN IONS
TITLE=Cmpd 56, +MS2(363.9577), 28.0-35.0eV, 1.6min #76
RTINSECONDS=96.6675
SCANS=74,76
PEPMASS=363.95766	354550
CHARGE=1+
178.92664	96	
182.86713	84	
183.93645	86	
189.86445	502	1+
189.93320	90	
191.85992	338	
191.92513	86	
193.85148	134	
194.88781	90	
196.94195	82	
200.94865	118	
202.87576	96	
205.96570	82	
206.87570	326	1+
207.97967	92	
208.95297	90	
209.94502	1586	1+
210.88528	140	
210.93393	142	
211.91326	82	
212.88021	1758	1+
216.91342	80	
221.93678	122	
222.95081	306	
223.95529	138	
224.88950	108	
224.95255	486	
225.00440	92	
225.92109	94	
225.95532	264	
226.94750	5068	1+
228.89606	402	
228.91801	80	
228.94213	6458	1+
230.83178	164	1+
230.88938	2742	1+
232.05252	90	
232.88598	376	1+
233.80312	124	
233.92907	132	
236.89951	84	
238.41217	90	
239.07697	86	
240.82734	168	
240.94126	418	
240.96165	296	
241.83469	138	
241.93883	1292	1+
242.82436	114	
242.94072	934	1+
243.95571	110	
244.83095	80	
244.95765	2760	1+
245.94529	192	
246.90781	152	
246.95398	3166	1+
247.14530	90	
248.80403	144	
248.89980	800	
248.94578	130	
249.85811	80	
250.06709	82	
250.89670	92	
250.97031	192	
251.07447	112	
252.00740	88	
252.37192	84	
253.90771	350	1+
254.54384	86	
255.51073	104	
258.80510	80	
258.83487	246	1+
260.10224	98	
260.82932	434	1+
260.97178	222	
261.83068	332	1+
261.97428	120	
264.80176	148	
264.82366	256	1+
264.88473	92	
265.09137	192	1+
265.84918	94	
265.96927	116	
266.81032	518	1+
267.81304	296	1+
267.97299	716	1+
268.80418	100	
268.95755	156	
269.80487	272	1+
269.96784	630	1+
270.85025	380	1+
271.91147	356	1+
272.17293	142	
272.84417	108	
273.78337	212	1+
274.81317	110	
275.00193	104	
276.37201	84	
276.85481	246	
277.42225	106	
277.92313	130	
278.80018	220	
278.84208	446	1+
278.86505	144	
279.10094	144	
280.12430	84	
280.22308	80	
280.79486	290	
280.83622	90	
281.32383	96	
281.79314	470	1+
281.82249	82	
281.86318	140	
281.89047	80	
282.41854	102	
283.85007	180	
284.39483	92	
284.85214	108	
285.79659	132	
285.82452	116	
285.84600	322	1+
285.88125	98	
286.79570	86	
286.91430	82	
289.87569	98	
290.85461	84	
291.87414	176	
291.97400	98	
296.33106	134	
296.80830	200	
296.85767	264	1+
297.01834	98	
298.80336	760	1+
299.87288	134	
300.80308	880	1+
300.82460	90	
300.88475	246	1+
301.86140	502	1+
303.06792	80	
303.80935	364	1+
303.85801	772	1+
305.40847	104	
305.94390	92	
306.43739	170	
307.12977	100	
307.82533	82	
308.37058	82	
310.81412	90	
310.88113	112	
311.86063	80	
313.05012	86	
313.88304	82	
314.32020	94	
314.53555	98	
314.81626	246	1+
316.81229	626	1+
316.87582	176	1+
317.81380	412	1+
318.93856	86	
319.87450	102	
320.03644	84	
320.79836	84	
320.98386	84	
321.81646	364	1+
321.87213	520	1+
322.92640	100	
325.80218	80	
325.81837	80	
326.87683	214	
327.83805	90	
327.87323	96	
327.93192	116	
328.82471	148	
328.96368	144	
329.87794	128	
331.16090	82	
332.94460	84	
333.92861	98	
334.76674	144	
334.87117	160	1+
335.76710	80	
336.94574	112	
338.91964	162	
340.82866	82	
340.93929	90	
341.43144	102	
345.71002	82	
349.71012	82	
349.77799	198	1+
351.13336	80	
353.88803	88	
355.77262	148	
356.77421	92	
357.77712	82	
361.90891	88	
END IONS

###FS:    #m/z: 507.84689 #charge 1+
###MS: 74
###MSMS: 77
BEGIN IONS
TITLE=Cmpd 57, +MS2(507.8469), 28.2-35.2eV, 1.7min #77
RTINSECONDS=97.4395
SCANS=74,77
PEPMASS=507.84689	252954
CHARGE=1+
196.01648	544	1+
213.87730	266	1+
223.97363	294	1+
232.89871	418	1+
236.89037	308	
250.90264	172	
253.90437	172	1+
258.87793	350	1+
260.88227	524	1+
265.92012	146	
266.16656	448	1+
268.86916	130	
269.89077	134	
272.82629	210	1+
272.85495	150	
272.87873	148	
275.85349	118	
275.89645	244	1+
277.83705	242	1+
278.39582	186	
278.88463	218	1+
281.34139	178	
281.37920	242	
285.40604	176	
287.85156	1282	1+
288.89056	176	
289.88016	508	
289.89847	146	
290.38836	256	1+
290.86356	808	1+
291.39475	214	1+
291.83680	134	
291.87810	164	
291.92980	136	
292.81072	132	
293.87337	1558	1+
294.80758	226	1+
294.85626	144	
295.84372	480	1+
297.84914	438	1+
298.80748	132	
298.88036	128	
298.96176	196	1+
299.88516	342	1+
300.79979	292	1+
300.84392	232	1+
301.85854	134	
302.86111	116	
303.86932	1064	1+
305.81823	280	1+
305.86269	1574	1+
307.79758	114	
307.89062	332	
308.14194	1288	1+
308.87235	1212	1+
309.84731	158	
309.88761	380	
310.15699	458	
310.37012	334	1+
310.86885	242	
310.98533	184	1+
311.15854	232	
311.88395	2296	1+
312.81601	142	
313.86141	712	1+
315.78914	132	
316.76554	186	1+
316.86979	536	1+
316.88030	170	
316.94151	114	
317.87709	348	1+
317.94311	148	
318.38691	146	
318.85960	310	1+
319.37920	168	
320.82449	238	1+
320.89184	192	
321.88496	120	
322.79817	146	1+
322.86318	130	
322.90089	116	
323.87679	292	
324.86571	192	
324.90322	242	
325.90100	186	
326.40836	238	1+
326.88281	2778	1+
327.80534	346	1+
328.87722	290	
329.81967	136	
329.86328	132	
330.81958	158	
330.87767	144	
330.89156	134	
331.86652	132	
331.88990	226	
332.81583	116	
332.87579	862	1+
332.96690	232	1+
333.82768	382	1+
334.73445	128	
334.85778	282	1+
335.76502	200	1+
336.94951	150	1+
336.98298	166	1+
337.87939	204	
340.80545	168	
341.83672	132	
342.75380	176	1+
343.87757	232	
345.75360	136	
346.81960	316	1+
347.75438	114	
347.77370	474	1+
348.82943	394	1+
348.88865	158	
349.75835	382	
349.89780	124	
350.76094	204	
350.88505	568	1+
350.94250	164	
351.03209	134	
351.86590	248	1+
351.91116	224	1+
353.85493	230	1+
355.72441	150	
355.84107	206	1+
355.88569	270	1+
356.84495	324	1+
357.75163	192	1+
358.33202	300	1+
359.11758	210	1+
359.36288	118	
359.75776	276	1+
360.60760	126	
360.90947	146	1+
362.38374	302	1+
362.86637	176	
363.37255	138	
364.80049	292	1+
364.85244	116	
364.86221	148	
365.75890	122	
366.18578	134	
366.84137	286	
366.90298	158	
367.71117	150	
367.76765	286	
367.84107	272	
368.17143	130	
368.84108	184	
368.89785	282	1+
369.04093	118	1+
369.83990	592	1+
370.72990	240	1+
370.78262	152	
372.84514	152	
373.83145	136	
374.79480	114	
374.81731	310	1+
374.88582	192	
376.80087	194	1+
377.88818	154	
380.72005	168	
381.71706	620	1+
381.84396	426	1+
381.97701	138	
383.79871	152	1+
384.85208	1374	1+
385.78373	158	
386.83213	156	
387.76723	122	
387.84829	446	1+
389.20182	128	
389.80910	152	
389.87054	364	1+
389.91970	124	
390.72029	118	
390.78177	170	
390.84368	608	
390.90174	272	1+
391.84368	904	1+
392.72355	150	
392.79603	140	
392.82511	372	
392.84708	606	1+
393.82527	212	
394.38818	118	
394.83393	146	
394.86422	138	
396.74192	138	
396.89379	154	
397.74111	142	
398.72959	172	
398.86940	126	
399.69394	234	
399.73376	120	
399.77023	114	
399.85066	840	1+
400.73649	246	1+
402.86662	906	1+
403.72718	370	1+
403.80498	376	1+
403.87242	632	1+
405.75971	140	
405.78596	142	
405.86174	502	1+
407.72665	146	
407.75876	170	
407.86661	1522	
408.72479	538	1+
408.85654	1468	1+
409.72773	468	1+
409.76549	220	
410.83866	1186	1+
410.87591	408	1+
411.08257	138	
411.11015	282	1+
411.76221	220	1+
411.81075	154	
412.73168	270	1+
412.83692	188	
412.87113	350	1+
413.07360	126	
415.85039	130	
416.85158	644	1+
416.87864	170	
417.70675	190	
421.88261	402	
422.87585	196	
423.77375	524	1+
423.86830	464	1+
424.77596	312	1+
425.75364	314	
425.85841	122	
426.76449	244	
426.86194	1408	1+
427.74113	1336	1+
428.74717	768	1+
428.84954	1044	1+
428.88135	258	1+
429.70346	182	
430.73562	352	1+
430.85760	1160	1+
431.86734	616	1+
432.69379	144	
433.89823	144	
434.87214	256	1+
443.39405	262	1+
444.87295	2464	1+
445.72435	232	1+
445.75541	182	
446.75191	154	
447.71357	318	
447.76290	152	
449.75053	510	1+
449.87995	380	
450.70207	234	1+
450.75688	342	1+
450.79168	142	
450.88263	504	1+
451.86258	124	
457.90583	172	
458.91759	146	
462.88289	798	1+
465.72508	126	
465.76232	178	1+
465.82563	256	1+
465.88876	144	
466.72398	122	
466.82818	210	1+
467.70824	288	1+
467.88740	1396	1+
480.91925	136	
485.78681	170	1+
485.89788	538	1+
499.73567	216	1+
END IONS

###FS:    #m/z: 340.94146 #charge 1+
###MS: 78
###MSMS: 79
BEGIN IONS
TITLE=Cmpd 58, +MS2(340.9415), 28.0-35.0eV, 1.7min #79
RTINSECONDS=101.103
SCANS=78-79
PEPMASS=340.94146	901920
CHARGE=1+
53.25009	124	
62.72976	102	
190.94756	86	
191.94810	124	
192.92584	160	
202.90367	84	
203.87898	90	
204.03885	78	
208.95818	192	
210.94160	150	
212.87662	82	
213.87692	166	
213.93961	684	1+
214.88979	108	
215.41682	84	
215.88776	482	1+
215.94247	150	
216.94059	76	
217.88538	172	
221.89502	124	
222.83278	76	
222.94062	82	
223.92651	80	
223.95924	212	
224.81126	78	
225.39373	74	
225.86138	78	
225.98394	92	
226.94796	210	
226.96758	88	
227.92965	128	
227.97039	74	
228.94704	140	
229.84132	78	
229.90950	198	1+
230.52696	84	
230.88714	728	1+
231.88998	552	1+
231.95173	732	1+
233.94577	150	
234.93072	84	
234.94366	78	
235.84638	76	
235.88891	250	1+
236.39352	82	
236.83746	92	
236.91485	86	
237.90627	74	
238.06553	86	
238.86643	150	
239.86496	92	
240.83566	310	1+
242.04153	86	
243.83016	522	1+
244.03847	80	
244.84315	84	
244.86758	90	
244.88212	112	
244.95497	128	
245.87455	142	
246.97704	148	
248.90503	232	
249.90447	240	1+
249.95668	288	1+
250.42701	98	
250.83559	84	
252.88895	82	
253.79583	78	
254.58104	82	
254.96670	552	1+
255.07274	160	
255.90234	134	
255.92119	76	
256.03287	100	
256.25986	150	
256.79974	86	
256.96419	94	
257.41388	102	
257.80097	130	
258.84564	762	1+
258.93610	88	
259.95771	284	
260.33136	96	
260.83545	410	1+
260.92109	76	
261.42709	80	
263.98248	82	
265.35086	112	
266.89120	80	
268.41786	76	
268.84098	608	1+
268.86053	76	
269.80663	118	
270.82733	90	
272.84768	78	
272.93555	304	
272.97556	82	
274.40778	86	
274.86154	130	
275.07114	108	
275.80937	136	
275.95788	78	
276.85873	540	1+
277.84156	92	
278.84691	1324	1+
279.08983	78	
279.34419	98	
280.84525	234	
281.05611	92	
281.86072	102	
282.80049	74	
282.85374	80	
284.14208	76	
284.85480	78	
285.88912	74	
286.87690	80	
292.99238	82	
294.86735	140	
295.87152	102	
295.90017	92	
296.86176	84	
297.81042	86	
297.97690	106	
299.81202	78	
299.87668	94	
299.91400	78	
299.97368	78	
300.84968	124	
300.88757	106	
301.86233	122	
302.82397	86	
302.85831	250	1+
302.94162	138	
303.80117	84	
303.92735	116	
305.81826	96	
306.13005	86	
307.13186	74	
307.80546	142	
308.88377	144	
309.89036	86	
310.23180	82	
310.87971	560	1+
311.86684	172	
314.77528	74	
315.88066	82	
316.89863	136	
317.86920	198	
318.90398	88	
321.08939	84	
323.97153	80	
325.83271	140	
326.81349	82	
326.88854	112	
326.93162	76	
328.81011	78	
329.82243	116	
329.87515	126	
330.81934	158	
332.98703	90	
334.90123	80	
336.90421	76	
338.25515	98	
338.87449	78	
339.82656	86	
340.10048	80	
341.90331	86	
342.92341	96	
345.76473	78	
END IONS

###FS:    #m/z: 363.95754 #charge 1+
###MS: 78
###MSMS: 80
BEGIN IONS
TITLE=Cmpd 59, +MS2(363.9575), 28.0-35.0eV, 1.7min #80
RTINSECONDS=101.875
SCANS=78,80
PEPMASS=363.95754	350800
CHARGE=1+
98.27193	84	
140.89390	84	
184.99044	100	
187.93668	88	
189.86213	116	
191.86062	274	
200.94370	122	
206.08732	92	
207.87721	150	
207.94939	170	
209.86890	124	
209.94445	1076	
209.99057	100	
210.88521	240	1+
210.89930	108	
210.93618	126	
212.87938	1816	1+
214.89332	128	
216.90290	94	
217.73703	102	
222.95209	642	1+
223.88563	208	1+
224.94885	954	1+
224.97248	228	
226.94784	5236	1+
226.97461	76	
228.39273	108	
228.79641	104	
228.89426	138	
228.94259	5478	1+
229.89144	84	
229.90818	100	
230.88956	1932	1+
232.88396	384	1+
233.96269	90	
234.93454	88	
236.94710	76	
237.01714	92	
240.39955	86	
240.93989	898	1+
240.96284	314	
241.96718	142	
242.02054	90	
242.82000	154	
242.94173	644	1+
242.95874	394	1+
244.83652	198	1+
244.95811	2636	1+
244.98532	78	
245.94181	232	
246.95382	2462	1+
247.89345	88	
248.80792	314	1+
248.84385	156	
248.90079	712	
249.23322	86	
249.40443	86	
250.89937	100	
250.97072	274	
251.79093	192	1+
252.95241	92	
253.90487	196	1+
254.60252	78	
255.34571	84	
255.91853	98	
256.41884	100	
257.90080	98	
258.02511	90	
258.83154	256	
258.84590	162	
258.97321	80	
259.44736	84	
260.40945	88	
260.82672	168	
260.85700	130	
260.96500	270	1+
261.83160	124	
261.99398	80	
262.83077	94	
264.08730	160	
264.58924	94	
264.79126	86	
264.81898	148	
265.97938	78	
266.78394	146	
266.81203	272	
266.83560	228	1+
267.81291	136	
267.97238	408	
268.95506	194	
269.81073	134	
269.86109	152	
269.96999	578	1+
270.80700	80	
271.15063	80	
271.91508	306	1+
272.79800	172	1+
272.84127	80	
272.85415	276	1+
273.15808	96	
273.17657	102	
273.94529	130	
274.42613	86	
276.85392	82	
276.91069	100	
277.91526	76	
278.80256	164	
278.84943	232	
279.10298	160	
279.80623	190	
279.84881	100	
280.79047	770	1+
281.12292	168	1+
281.90075	80	
282.40603	78	
283.85012	126	
284.82636	186	
284.87541	116	
285.80180	234	1+
285.84304	190	
286.84586	126	
286.98295	80	
287.83828	206	1+
288.93321	100	
291.16023	86	
291.82708	88	
292.63080	86	
292.79902	88	
293.38360	110	
293.87574	92	
294.86269	238	
296.32265	86	
296.81090	184	
296.90653	92	
297.08004	78	
297.80700	252	
298.80079	1352	1+
299.87910	112	
301.80381	380	1+
301.86056	548	1+
302.90089	78	
303.80780	124	
303.85700	472	1+
304.44131	108	
304.90853	88	
305.34646	76	
306.92837	78	
308.87679	200	1+
310.37934	88	
311.13024	82	
314.81110	334	1+
318.87953	88	
319.84379	84	
321.81999	138	
321.91408	112	
322.93227	196	
324.01863	78	
324.88287	202	
325.87560	332	1+
326.35210	86	
326.84244	78	
326.97340	76	
328.99244	88	
330.81918	76	
331.78943	96	
334.80870	86	
336.91737	78	
336.94221	146	
339.83117	362	1+
340.93880	182	
342.20290	78	
342.80147	86	
343.88593	78	
343.91553	78	
344.04295	78	
344.41203	90	
345.71241	86	
346.06853	80	
352.90679	82	
357.47501	88	
357.88359	84	
362.21540	86	
364.78361	76	
365.20565	92	
366.31170	84	
366.77246	180	1+
369.41837	86	
END IONS

###FS:    #m/z: 336.94644 #charge 1+
###MS: 78
###MSMS: 81
BEGIN IONS
TITLE=Cmpd 60, +MS2(336.9464), 28.0-35.0eV, 1.8min #81
RTINSECONDS=102.647
SCANS=78,81
PEPMASS=336.94644	64898
CHARGE=1+
179.45427	102	
190.94816	76	
194.05056	92	
197.88208	118	
198.89540	70	
198.92683	70	
206.97535	288	1+
209.92319	76	
210.02973	92	
211.94497	1976	1+
212.88049	894	1+
213.94108	766	1+
214.87488	70	
215.88634	172	
215.93952	146	
216.89509	106	
216.94250	92	
217.92756	76	
219.01458	70	
219.82971	70	
222.38738	90	
223.96316	72	
224.97692	128	
225.00818	82	
226.89479	80	
227.89820	72	
227.95760	88	
228.89983	70	
228.93365	78	
229.95582	2146	1+
229.97713	98	
230.37597	82	
230.89128	1196	1+
231.95159	1538	1+
233.83384	78	
233.89761	162	
233.94783	194	
234.95722	78	
234.98161	88	
235.88819	72	
236.90556	72	
240.89133	82	
241.84490	372	1+
241.95002	94	
243.82910	88	
247.08028	82	
247.83102	78	
247.96769	420	
248.00183	70	
248.90047	726	1+
249.96175	140	
249.99569	84	
250.94999	114	
250.96827	100	
251.47545	80	
251.82421	94	
251.84332	298	1+
252.88003	236	1+
252.97191	1182	1+
253.01989	74	
253.08847	100	
253.91635	118	
254.96648	288	
255.07340	80	
255.41641	98	
255.57138	98	
255.92389	126	
255.95425	98	
256.84896	202	
256.86708	72	
257.83397	94	
258.84956	152	
258.91144	108	
259.55610	98	
259.82947	170	1+
259.95373	70	
260.89114	102	
261.43091	88	
262.06449	80	
262.86629	74	
262.98579	70	
263.83864	96	
265.03886	68	
266.84783	124	
266.92100	72	
267.13803	80	
267.84212	104	
267.85644	124	
268.84211	364	
269.47505	72	
269.84372	160	
270.84798	84	
270.98134	156	
271.84876	76	
271.87510	84	
271.91972	234	
272.84511	190	
272.89484	144	
272.98053	128	
273.03234	88	
274.87558	70	
275.84272	144	
275.91505	74	
276.85853	642	1+
276.97492	74	
277.83921	150	
278.83428	476	1+
279.05041	72	
279.10880	74	
279.51227	76	
279.92103	122	
281.79572	90	
284.80274	72	
284.89620	78	
285.84811	1054	1+
286.76660	74	
286.85140	1028	1+
288.03855	86	
291.80723	76	
291.86580	272	1+
291.88982	74	
291.91944	80	
291.98235	80	
292.11876	76	
292.43763	82	
292.81769	70	
293.93675	118	
293.99677	110	
294.85754	68	
295.10810	82	
295.97582	86	
296.93599	72	
298.80224	70	
299.88966	80	
300.89116	70	
301.96749	88	
303.86447	154	
303.94665	76	
304.88622	102	
305.15767	68	
307.89610	122	
308.86967	80	
309.10010	104	
309.37822	82	
310.87092	182	
311.80189	74	
311.83011	72	
311.88376	90	
312.05574	80	
312.86851	76	
314.87750	72	
315.28290	106	
316.12539	70	
316.75640	86	
316.86778	84	
321.02344	82	
321.20169	76	
322.07987	74	
323.83465	82	
326.88003	74	
331.89920	82	
338.25104	82	
338.76640	90	
338.87437	124	
340.75311	84	
341.03462	80	
341.97607	86	
342.27805	72	
END IONS

###FS:    #m/z: 322.93076 #charge 1+
###MS: 82
###MSMS: 83
BEGIN IONS
TITLE=Cmpd 61, +MS2(322.9308), 28.0-35.0eV, 1.8min #83
RTINSECONDS=106.325
SCANS=82-83
PEPMASS=322.93076	2075068
CHARGE=1+
90.97275	66	
133.24226	64	
171.43483	80	
185.92551	144	
190.93011	80	
190.96011	82	
192.89236	74	
195.99325	70	
196.01749	82	
196.37857	82	
196.88712	74	
197.83511	78	
199.86640	68	
199.88555	76	
201.04736	80	
201.37970	86	
204.07891	100	
205.87770	74	
205.94969	124	
206.36919	72	
207.97587	112	
209.92467	178	1+
212.11351	72	
212.89226	70	
213.82498	74	
213.89306	88	
214.86233	84	
214.88902	78	
215.84423	84	
217.45635	88	
218.88897	88	
221.94185	164	
222.95564	316	1+
223.96071	228	1+
227.93385	144	
228.78163	72	
228.84892	96	
228.87264	68	
228.89605	74	
229.98441	86	
230.62206	80	
230.83092	120	
230.89364	304	1+
231.82455	76	
233.39186	66	
234.92703	112	
235.90853	66	
236.89619	78	
237.03996	78	
237.05856	74	
237.53510	66	
237.87955	104	
237.97839	68	
238.89823	74	
238.94244	86	
239.07597	112	
239.78192	186	
239.86690	68	
240.88906	68	
240.91767	64	
240.94008	1348	
241.05507	66	
241.93960	6552	1+
242.83281	118	
242.94185	4502	1+
243.82037	424	1+
244.14379	78	
244.94048	936	
245.83516	72	
246.39000	94	
246.98207	84	
247.83970	72	
247.85325	74	
248.06368	66	
248.83948	100	
248.85093	182	
248.88161	116	
248.90214	72	
250.84015	144	
250.94795	70	
251.01617	88	
251.07635	82	
251.17751	64	
251.85570	96	
254.85751	82	
255.88575	100	
256.85535	176	1+
256.89717	136	
257.79837	140	
257.90097	76	
258.43954	78	
258.83681	226	1+
259.35613	72	
259.96384	70	
260.80375	70	
260.82638	168	1+
260.84551	70	
261.55796	110	
262.86595	80	
263.91244	70	
264.86410	72	
265.08541	124	
265.84594	66	
267.85885	102	
268.85075	78	
268.92705	70	
269.17662	66	
270.80716	80	
271.81435	76	
271.86083	64	
273.79359	68	
273.81809	68	
274.80241	76	
275.43980	78	
275.92106	68	
276.85800	144	
278.80848	76	
279.09332	520	1+
280.83254	174	
281.82512	72	
282.15047	72	
282.20379	68	
282.27937	82	
283.06888	68	
283.35243	70	
284.07201	72	
284.29249	328	
284.35318	100	
285.29543	140	
285.86663	92	
286.07886	66	
286.91870	74	
287.86333	66	
288.84988	78	
288.92257	92	
289.88782	74	
289.91060	66	
291.80800	68	
296.59512	64	
296.81329	84	
298.80505	92	
299.78324	126	
301.88218	120	
303.02047	66	
304.44580	70	
304.81256	70	
308.88690	394	1+
308.98130	66	
309.80853	66	
309.88307	254	1+
310.73375	74	
312.94572	82	
313.88818	64	
317.89839	72	
318.52679	92	
318.74402	96	
318.88494	104	
319.82708	124	
322.13541	84	
322.62293	78	
322.89537	66	
323.07760	74	
323.89010	160	1+
327.81314	74	
END IONS

###FS:    #m/z: 340.94150 #charge 1+
###MS: 82
###MSMS: 84
BEGIN IONS
TITLE=Cmpd 62, +MS2(340.9415), 28.0-35.0eV, 1.8min #84
RTINSECONDS=107.097
SCANS=82,84
PEPMASS=340.94150	782682
CHARGE=1+
84.70846	78	
172.00286	70	
197.96004	88	
208.88879	74	
209.94916	206	
212.88307	70	
213.87906	128	
213.93902	636	1+
214.83865	72	
214.88524	476	1+
215.88954	406	1+
215.93693	120	
217.93745	140	
218.82368	72	
224.95596	70	
225.83034	86	
226.39178	70	
226.85563	76	
226.94388	160	
227.83803	104	
228.84261	216	
229.88663	472	1+
230.88733	550	1+
231.95079	754	1+
232.85016	70	
233.87034	70	
233.89827	316	1+
233.94749	202	
236.86770	72	
240.83897	110	
241.84497	228	
241.86180	70	
241.88874	86	
242.90578	90	
243.38275	72	
243.83245	122	
244.83715	72	
244.88418	148	
245.94685	88	
246.97813	88	
247.03982	82	
250.89740	80	
250.96761	112	
251.37415	84	
251.96457	70	
252.07933	90	
253.91940	90	
254.49240	154	1+
254.81213	76	
254.96492	230	
254.99079	82	
255.08297	90	
255.88042	72	
255.90436	126	
255.96949	120	
256.59498	72	
256.86194	98	
256.90397	76	
256.96204	286	1+
257.80025	134	
258.14175	70	
258.40187	74	
258.81906	92	
258.84387	484	1+
259.91917	164	
259.95595	210	
260.83725	158	
261.83309	132	
262.79855	78	
262.83355	128	
262.91214	76	
263.02161	92	
263.56939	70	
263.88249	72	
264.02408	76	
264.42730	78	
264.97063	104	
265.01694	108	
266.86727	256	1+
268.80855	96	
269.83989	314	1+
271.36102	100	
272.24785	80	
272.42607	76	
272.97503	120	
273.89713	78	
274.79616	84	
274.88001	102	
274.90331	152	
275.90060	74	
275.92753	114	
275.97947	72	
276.85638	424	
277.86113	404	
278.84711	1064	1+
278.97663	76	
279.88375	84	
280.93369	140	
281.93791	78	
282.27364	78	
282.39172	72	
283.02541	86	
283.39942	76	
283.78668	82	
283.86227	118	
283.91870	74	
284.33491	78	
284.79454	72	
285.02027	80	
285.14919	72	
286.87882	84	
288.73696	108	
289.80626	84	
289.88176	80	
292.04325	72	
292.80273	122	
292.86571	136	
294.84784	124	
295.86236	126	
296.85138	74	
296.97592	72	
298.42104	76	
298.85194	78	
298.92994	118	
298.97078	70	
299.87498	132	
299.91196	76	
300.88141	138	
301.86732	128	
302.93604	72	
303.06549	94	
304.13717	70	
304.37330	88	
308.87096	76	
310.00721	82	
310.41789	74	
311.80852	70	
313.95894	86	
316.89443	94	
318.15003	88	
319.86510	74	
320.86963	72	
324.73068	74	
324.88063	88	
324.90531	96	
324.93385	84	
325.08009	80	
326.92241	88	
328.88979	126	
329.81938	74	
329.87974	88	
330.76785	70	
331.80939	94	
331.95005	84	
332.81572	84	
336.03438	80	
336.53432	72	
337.39536	74	
337.99595	72	
338.19885	86	
341.74006	72	
342.89837	84	
343.88819	96	
END IONS

###FS:    #m/z: 363.95761 #charge 1+
###MS: 82
###MSMS: 85
BEGIN IONS
TITLE=Cmpd 63, +MS2(363.9576), 28.0-35.0eV, 1.8min #85
RTINSECONDS=107.869
SCANS=82,85
PEPMASS=363.95761	305516
CHARGE=1+
146.21949	106	
187.91631	100	
189.86370	424	1+
190.93037	140	
191.10616	76	
191.85648	188	
194.90677	78	
196.88317	138	
204.42471	78	
207.87272	234	1+
207.88472	94	
207.94754	80	
209.94344	708	
210.87948	190	
212.06509	76	
212.87994	1896	1+
217.92160	92	
222.95142	606	1+
224.10096	94	
224.94967	618	1+
224.97467	118	
226.94773	5412	1+
228.89353	220	
228.94256	5112	1+
229.85077	78	
230.88936	2316	1+
232.88303	410	1+
234.06421	94	
235.82548	74	
235.90056	76	
236.79788	78	
238.89793	80	
238.93785	106	
239.07143	106	
239.96767	76	
240.83699	228	1+
240.94218	376	
240.96240	216	
241.36188	74	
241.93961	1198	1+
242.85992	76	
242.94162	692	1+
242.95793	652	1+
244.79087	82	
244.82725	100	
244.95790	3476	1+
245.85068	80	
245.94426	152	
246.80728	128	
246.95406	3254	1+
248.80484	450	1+
248.85307	78	
248.90041	758	1+
249.05248	106	
249.96301	330	1+
250.89609	246	
250.94583	168	
251.07172	80	
251.10751	78	
252.90093	550	1+
253.06294	86	
254.83580	112	
256.30980	74	
257.94235	84	
258.84491	88	
258.91331	78	
259.10302	76	
259.84392	122	
260.45877	108	
260.84204	170	
260.97408	206	1+
261.83798	278	1+
262.05879	88	
262.82643	76	
263.88048	80	
264.83994	80	
264.88872	78	
264.96167	110	
264.98087	76	
265.81531	494	1+
265.92974	202	1+
265.97841	134	
266.79693	80	
266.81641	338	1+
267.02132	98	
267.87494	82	
267.97395	472	
268.84371	122	
268.91971	74	
268.96533	628	1+
269.81310	132	
269.88655	74	
269.96958	538	1+
271.90977	260	1+
272.18507	108	
272.80919	142	
273.85697	102	
276.80908	106	
276.85736	208	
277.86113	320	1+
278.84535	156	
278.96011	92	
279.10505	110	
279.39766	100	
279.79090	658	1+
280.11214	94	
281.43068	82	
281.79235	568	1+
281.90905	80	
283.83618	88	
283.85183	158	
283.89156	78	
284.82557	78	
284.84568	78	
284.90887	90	
285.53265	84	
285.78654	158	
286.58151	84	
286.93287	78	
288.79359	80	
289.86659	84	
289.88370	76	
291.33833	84	
292.11480	190	1+
292.43558	82	
292.76344	80	
293.85042	74	
294.88703	80	
294.98659	108	
295.60032	100	
295.80319	294	1+
296.88943	74	
296.93384	86	
298.11349	76	
298.80404	834	1+
298.82686	82	
300.80172	690	1+
300.92708	84	
301.50289	92	
301.86346	170	
301.89095	78	
302.01054	88	
302.25437	116	
302.88326	98	
303.23872	100	
303.80619	120	
303.85468	640	1+
304.00656	74	
304.40724	84	
305.12544	106	
306.89448	236	1+
308.87402	90	
310.34025	78	
310.78576	78	
311.86580	250	1+
316.81462	398	1+
318.93872	118	
319.82079	158	
321.87032	124	
322.81503	164	
322.93181	88	
323.90531	78	
324.89896	298	1+
325.02714	110	
325.15314	76	
326.18580	146	1+
326.87409	286	1+
330.03790	100	
330.77660	74	
330.89958	100	
331.35999	96	
331.86392	150	
332.90424	88	
336.94858	276	
338.43125	92	
338.76348	82	
338.82013	86	
339.84016	82	
340.83372	104	
341.62876	90	
341.95308	74	
342.90764	160	
345.75806	78	
346.30622	106	
349.76271	130	
355.42355	90	
361.72961	82	
362.81134	76	
363.70333	88	
365.32067	82	
368.86387	74	
END IONS

###FS:    #m/z: 322.93078 #charge 1+
###MS: 86
###MSMS: 87
BEGIN IONS
TITLE=Cmpd 64, +MS2(322.9308), 28.0-35.0eV, 1.9min #87
RTINSECONDS=111.543
SCANS=86-87
PEPMASS=322.93078	2069098
CHARGE=1+
184.39997	70	
191.97427	68	
193.91195	82	
194.88800	94	
195.91951	66	
197.88893	64	
197.96157	84	
201.04517	160	
205.95298	70	
207.97896	68	
209.94252	92	
210.89904	70	
212.87975	120	
218.84749	82	
219.05272	68	
219.89490	104	
220.21563	78	
220.88104	64	
221.01813	70	
221.06774	64	
221.10007	82	
222.43680	68	
222.89298	72	
222.95180	70	
223.85657	78	
223.95902	132	
224.81864	100	
224.96390	80	
225.89890	74	
227.88535	190	1+
228.63850	92	
228.79076	84	
229.84049	190	
230.79721	76	
230.84022	100	
235.02700	98	
235.98974	74	
236.01445	66	
237.01496	68	
238.06383	70	
238.89404	70	
238.94039	130	
238.96261	66	
239.07634	82	
240.78475	70	
240.94098	2018	
241.82599	168	
241.94255	1062	
242.82785	104	
242.88694	70	
242.94138	4272	1+
243.81806	414	1+
243.91179	68	
244.34359	94	
244.79860	84	
244.85797	76	
244.94039	984	
245.83686	114	
245.85152	192	1+
246.01785	70	
246.86787	84	
246.97585	278	1+
247.03792	76	
248.03107	66	
250.90327	94	
251.04532	66	
252.87547	62	
253.03557	80	
254.05441	64	
256.45155	78	
256.83707	108	
256.90691	66	
257.79864	240	
258.83362	116	
258.90169	112	
259.83504	84	
260.83487	142	
261.47478	78	
261.83186	772	1+
262.15394	104	
263.09710	64	
264.43145	114	
264.49341	78	
264.55547	80	
264.82338	70	
265.35865	72	
266.79850	68	
266.86884	82	
267.04549	86	
268.86324	66	
268.96148	74	
270.84569	84	
271.76982	68	
273.79304	180	
275.81085	78	
275.94138	88	
276.10250	90	
277.04191	96	
278.85586	110	
279.09099	1250	1+
279.26600	62	
279.96212	74	
280.81539	72	
280.83602	126	
280.85465	86	
282.79245	82	
282.81032	64	
282.97176	72	
283.06684	86	
283.80098	64	
283.85241	84	
284.29624	120	
284.42976	74	
284.85118	70	
284.86866	66	
284.92508	76	
286.84571	92	
287.79465	68	
288.37601	86	
288.84132	74	
289.10261	80	
289.78856	110	
289.88364	76	
290.86283	78	
295.15094	70	
296.11998	72	
296.83014	76	
297.10542	88	
299.06633	72	
299.86528	84	
300.03505	218	1+
300.95942	70	
301.80548	80	
302.39879	96	
303.75236	66	
303.86528	76	
304.56797	82	
304.83369	72	
305.80358	74	
306.35338	68	
306.42042	66	
307.79596	138	
308.81695	64	
308.88187	302	1+
309.32007	86	
311.86257	70	
311.88299	210	
311.91476	96	
313.80017	100	
317.53500	78	
319.75964	78	
320.61672	122	
321.22623	74	
321.74105	66	
322.03404	88	
322.76614	70	
323.49248	74	
324.88956	74	
325.90158	68	
END IONS

###FS:    #m/z: 507.84690 #charge 1+
###MS: 86
###MSMS: 88
BEGIN IONS
TITLE=Cmpd 65, +MS2(507.8469), 28.2-35.2eV, 1.9min #88
RTINSECONDS=112.316
SCANS=86,88
PEPMASS=507.84690	186734
CHARGE=1+
196.01608	254	1+
224.97641	210	
232.89917	374	1+
234.07145	116	
236.88780	134	
250.97111	150	
252.07840	202	
259.88575	194	1+
268.10875	324	1+
272.85678	238	1+
275.88833	120	
276.85027	198	
284.87244	148	
285.85109	254	1+
285.92740	196	1+
286.38922	154	
287.03706	128	
287.85284	670	
288.04039	140	
288.89476	212	
289.39250	262	1+
290.86607	182	
290.91193	112	
291.87259	242	
292.07363	206	1+
293.87321	790	1+
296.86663	174	
297.11788	140	
297.80963	226	
298.85062	162	
298.90646	126	
300.84847	328	1+
303.86999	576	1+
304.37772	124	
305.86363	1148	
305.96679	182	1+
306.12364	186	
306.88236	208	
307.89151	348	
308.01964	148	1+
308.14064	950	1+
308.87687	1190	1+
309.84936	134	
310.15644	472	
311.81873	180	1+
311.84927	198	
311.88307	2980	1+
313.85329	140	
314.86682	840	1+
316.38073	114	
316.88768	156	
317.87481	136	
323.35764	114	
323.82440	276	1+
323.87018	164	
324.85830	162	
324.90177	132	
325.82784	140	
325.88912	124	
325.89992	114	
326.88424	1794	1+
327.81443	142	
327.86105	132	
328.79055	126	
328.83170	158	1+
328.87163	176	
330.79781	160	
330.88034	150	
331.83938	188	1+
332.90077	170	
334.82845	206	1+
334.87733	174	
337.88265	482	1+
337.89857	146	
338.83133	164	
343.88484	136	
343.92662	138	
346.36133	134	
347.77929	294	
347.89154	146	
348.72958	182	1+
348.77537	152	
348.79782	128	
348.84461	120	
349.75669	120	
350.76516	130	
350.83313	122	
350.88796	644	1+
350.91213	112	
351.78844	152	
351.80720	132	
351.85198	144	
351.87197	126	
352.77499	176	
352.90690	208	1+
353.85330	218	
354.79455	182	1+
355.41740	160	
355.88593	160	1+
357.85520	136	
358.77740	136	
358.88347	118	
359.77293	126	
360.72928	116	
360.75650	118	
361.79176	250	1+
361.87658	246	1+
366.78994	170	
366.87280	130	
367.70833	292	
367.81900	168	
367.83956	412	1+
368.70730	156	
368.78213	154	
368.89727	316	
369.71345	120	
369.74803	124	
369.84125	354	1+
370.80466	156	
371.18928	152	
371.80346	172	1+
372.78451	232	
373.04880	116	
373.43380	118	1+
373.78124	118	
373.90646	350	1+
374.82282	156	1+
376.87240	126	
377.81062	144	
380.71883	500	1+
381.71915	286	1+
381.83977	376	1+
381.86134	116	
382.88345	212	1+
384.77191	466	1+
384.85224	926	1+
385.72181	168	1+
385.77431	420	1+
386.84077	468	1+
388.73114	144	
389.19756	160	
389.83555	144	
390.84138	350	
391.05494	222	1+
391.84435	180	
392.72538	284	1+
392.82746	322	
392.86038	126	
392.88477	214	1+
393.72815	188	1+
393.82863	162	
395.74264	124	
395.76549	114	
397.70262	134	
398.73418	160	
398.82095	240	1+
398.87186	146	
399.72710	498	1+
399.84938	464	1+
402.86327	610	1+
403.75171	166	1+
403.80726	182	1+
403.86827	370	1+
405.78940	374	1+
405.85890	240	
406.86201	1874	1+
407.30820	118	
407.74228	320	
408.85084	1462	1+
409.72329	220	1+
410.06062	206	1+
410.08596	248	1+
410.83951	642	1+
411.74748	282	1+
411.77796	254	1+
411.81221	128	
411.88619	122	
412.84337	160	
413.87910	144	
415.87247	118	
417.34630	202	1+
417.86302	274	
418.79709	116	
418.85929	128	
421.33244	118	
421.74186	194	
421.76125	126	
421.88278	202	
422.88030	126	
423.77745	502	1+
423.79901	128	
423.87158	356	1+
425.75205	638	1+
426.77002	248	
426.79912	244	1+
426.86352	1076	1+
427.73837	1264	1+
428.09346	188	1+
428.74106	802	1+
428.84898	1090	1+
429.70388	132	
430.78377	170	1+
430.84650	222	
430.88567	150	
431.68135	202	
431.86821	182	
431.87796	264	
432.87458	184	
433.84920	170	
434.85221	162	
434.88757	158	
441.78524	124	
443.69030	196	
443.76719	452	1+
444.87253	1940	1+
445.75362	128	
446.69056	166	
446.72030	128	
447.70953	460	1+
447.73888	120	
448.77941	168	
448.79308	182	
449.88975	288	
450.70735	236	1+
450.75042	150	
450.88228	276	
451.76324	114	
451.88828	176	
457.90888	126	
462.77794	198	1+
462.88382	862	1+
465.72390	120	
467.70284	236	1+
467.88906	972	1+
469.72025	282	1+
470.72686	202	1+
485.78108	122	
485.90222	434	1+
491.92178	124	
END IONS

###FS:    #m/z: 336.94664 #charge 1+
###MS: 86
###MSMS: 89
BEGIN IONS
TITLE=Cmpd 66, +MS2(336.9466), 28.0-35.0eV, 1.9min #89
RTINSECONDS=113.088
SCANS=86,89
PEPMASS=336.94664	59492
CHARGE=1+
161.86475	68	
182.87383	74	
191.94472	88	
192.89918	100	
195.10754	72	
198.89540	74	
203.88461	66	
205.94824	78	
207.96526	74	
208.04508	116	
210.88666	284	1+
211.94483	2396	
212.87824	1028	1+
212.94554	72	
213.94049	738	1+
214.38369	94	
214.89952	100	
215.88575	108	
215.94124	158	
216.88834	78	
217.84245	74	
217.87863	74	
218.83003	72	
221.88607	74	
222.95732	84	
224.90310	90	
226.89272	84	
226.98544	92	
227.19807	74	
227.96557	92	
228.89702	198	
229.03201	72	
229.95513	2244	1+
229.98093	80	
230.88838	1310	1+
231.95018	1282	1+
232.84304	70	
232.90641	78	
233.82771	310	1+
233.89672	402	1+
233.94941	164	1+
233.96655	72	
234.01892	72	
234.54688	88	
235.89552	74	
236.82224	72	
236.84175	198	1+
237.83427	88	
239.43224	80	
239.49047	76	
239.85362	68	
240.83717	430	1+
240.96298	112	
242.19629	78	
243.83821	126	
243.88684	78	
244.83106	66	
244.90990	72	
246.90325	70	
246.98459	84	
247.96650	632	1+
248.90119	678	1+
248.94272	82	
249.82985	770	1+
249.96075	226	
250.83237	546	1+
250.95125	182	
250.98261	162	
251.05307	90	
251.65459	90	
251.91138	94	
251.97298	80	
252.37580	68	
252.90048	366	1+
252.97024	918	1+
253.08861	72	
253.90327	400	1+
254.96658	658	1+
255.07725	92	
256.86966	104	
256.96399	170	
257.84760	656	1+
258.84875	428	1+
260.58164	88	
260.79384	68	
260.82968	68	
261.83206	188	
262.82852	300	1+
263.08937	148	
263.18282	66	
267.84267	230	
268.83761	554	1+
269.83842	322	1+
269.92490	122	
270.80691	84	
270.98485	206	
271.35894	92	
271.84953	114	
271.91651	74	
273.93383	92	
274.86113	118	
275.83969	68	
276.02096	78	
276.85953	590	1+
277.86415	392	1+
277.95625	72	
278.08105	66	
278.39889	82	
278.83834	398	
279.08770	98	
279.10546	96	
279.35661	72	
279.83830	210	
279.96558	122	
280.00397	120	
280.81540	68	
280.83117	122	
280.87486	92	
281.05622	72	
281.85980	78	
283.01525	84	
283.95575	92	
284.87147	108	
285.84986	254	
285.92499	74	
286.85204	562	
287.84934	368	
288.87256	70	
289.42615	82	
289.78527	68	
290.85495	268	1+
292.85388	324	1+
292.86836	76	
293.10743	68	
293.46128	72	
293.99352	82	
294.10723	72	
295.41209	80	
295.84514	72	
296.97404	80	
297.89303	72	
297.96317	66	
298.24289	82	
298.39370	82	
299.02804	90	
299.50171	82	
301.83472	72	
303.39687	96	
304.81921	106	
304.86166	202	1+
305.84432	76	
306.16236	100	
306.88456	70	
307.92417	76	
309.86172	80	
309.88044	128	
310.14753	74	
310.86148	68	
311.00256	96	
314.99324	74	
315.94629	88	
317.35323	72	
318.88185	68	
319.93758	94	
320.84296	72	
321.88640	70	
322.82004	76	
323.35349	78	
324.89395	74	
328.88665	182	
332.62392	96	
332.78264	70	
333.89069	92	
334.84280	66	
335.76646	94	
337.25453	70	
338.93090	66	
339.21148	86	
340.87795	74	
END IONS

###FS:    #m/z: 322.93072 #charge 1+
###MS: 90
###MSMS: 91
BEGIN IONS
TITLE=Cmpd 67, +MS2(322.9307), 28.0-35.0eV, 2.0min #91
RTINSECONDS=116.765
SCANS=90-91
PEPMASS=322.93072	2197706
CHARGE=1+
116.00099	86	
197.86652	74	
200.94420	90	
201.04367	130	
205.08015	78	
205.94968	126	
207.11975	94	
207.89203	72	
207.97535	140	
208.08410	70	
208.12846	84	
209.92663	64	
211.88189	156	
212.87854	146	
214.41810	68	
214.57588	120	
221.94893	188	1+
228.05939	70	
229.89357	96	
229.95695	84	
230.04239	68	
230.82920	76	
230.85538	78	
230.90762	84	
231.82431	66	
233.90820	80	
234.06766	78	
235.10798	74	
236.04437	68	
236.90557	78	
237.01692	116	
238.05405	74	
238.60358	88	
238.93791	66	
238.97003	68	
239.08024	76	
239.78493	116	
239.88973	84	
240.33883	88	
240.81857	134	
240.87972	290	1+
240.89682	78	
240.94089	1826	
241.93925	5318	1+
242.25184	66	
242.81915	258	1+
242.94152	3906	1+
244.04689	70	
244.86595	72	
244.91169	78	
244.94056	792	
245.83407	70	
246.90079	66	
246.97546	92	
247.12460	106	
247.90011	66	
247.93819	70	
248.89016	76	
248.90351	100	
249.07055	82	
249.09945	100	
249.82671	84	
249.87424	70	
251.86526	68	
253.85091	90	
256.01343	72	
256.79414	120	1+
256.90421	78	
258.04678	70	
258.83236	256	
258.97232	80	
259.08136	82	
260.83371	382	1+
261.89575	70	
262.05628	84	
262.09041	80	
262.17005	70	
262.82382	244	
263.17280	92	
264.83107	72	
265.05791	166	
265.08676	86	
266.04638	158	
266.88898	66	
266.92501	86	
267.06977	68	
267.11184	102	
267.79450	80	
267.85388	200	1+
268.95137	90	
269.82376	68	
270.79733	70	
271.85492	66	
271.87289	76	
272.17281	106	
273.79325	112	
274.03356	102	
274.84555	68	
275.92134	86	
276.07408	72	
276.85235	232	1+
278.97046	78	
279.09076	256	
279.83605	72	
279.91715	116	
280.09459	192	
280.15931	68	
280.95568	66	
281.73581	100	
283.98096	80	
284.13815	70	
284.29554	358	1+
284.87957	96	
285.38750	72	
287.80507	78	
287.86558	124	
287.89073	84	
288.08844	76	
288.23635	148	
288.43072	78	
288.85393	82	
289.03743	70	
289.86900	80	
292.80530	74	
293.43601	72	
293.88701	88	
294.05274	68	
294.38142	68	
294.82799	86	
294.91220	84	
296.82508	96	
296.86399	72	
297.06293	66	
297.79141	66	
297.83363	68	
298.48900	80	
298.80528	76	
298.87138	68	
298.92645	74	
299.78425	138	
300.78708	84	
300.94942	90	
302.19163	80	
303.08910	66	
303.81728	122	
303.87064	226	1+
307.80202	364	1+
307.88348	66	
308.29282	70	
309.02643	86	
310.76036	66	
311.71730	68	
311.80739	220	1+
311.89092	66	
313.74337	68	
315.02353	72	
315.82911	166	
318.88505	244	1+
322.23244	78	
323.03756	92	
324.29914	70	
325.16176	80	
327.87788	72	
327.90675	68	
END IONS

###FS:    #m/z: 507.84677 #charge 1+
###MS: 90
###MSMS: 92
BEGIN IONS
TITLE=Cmpd 68, +MS2(507.8468), 28.2-35.2eV, 2.0min #92
RTINSECONDS=117.537
SCANS=90,92
PEPMASS=507.84677	201696
CHARGE=1+
196.01927	338	1+
199.88637	134	
224.97710	132	
232.89737	340	
236.88778	172	1+
237.86212	132	
238.06400	310	1+
249.89510	228	1+
250.96777	124	
266.16559	140	
267.16980	196	
267.90324	116	
269.92383	150	
270.80713	128	
270.86094	194	
271.80324	136	
271.85793	166	
272.38937	314	1+
272.85558	162	
277.81850	168	1+
278.83516	116	
279.39394	170	
279.89145	178	1+
280.84335	164	
281.01079	152	
282.12563	166	
283.90261	148	
287.77910	222	1+
287.85200	660	
288.88746	186	
289.03856	180	
289.88062	180	
290.86364	152	
291.87352	142	
292.88007	132	
293.87537	558	
294.85461	268	
294.87423	558	1+
297.02176	264	1+
298.80605	124	
299.84652	122	
300.85393	134	
301.83731	290	1+
302.90307	148	
303.86616	144	
304.81038	140	
305.86314	924	
306.88794	494	1+
307.97396	118	
308.14157	488	1+
308.87202	1098	1+
310.15704	366	
311.16196	210	
311.88271	2206	1+
312.97914	186	1+
314.86187	410	1+
315.80226	124	
316.88599	186	
317.82048	188	1+
317.85477	176	1+
318.77768	168	
319.80035	210	1+
319.98095	178	1+
322.83237	126	
324.86114	162	
325.84902	190	1+
326.88432	1410	1+
328.81608	144	
328.87746	326	
329.86789	120	
330.89061	232	1+
331.87439	532	1+
332.80402	200	
332.87844	462	1+
332.91888	134	
333.34702	262	1+
333.82651	230	1+
333.84000	118	
335.89415	118	
336.01122	124	
336.94582	120	
337.86248	170	
337.88538	212	
340.01596	154	
340.87528	322	1+
340.90640	134	
343.77905	202	
343.84195	144	
344.06514	162	
344.75911	124	
346.39236	232	1+
347.77931	608	1+
347.89953	138	
348.84626	134	
348.89556	120	
349.75569	248	
350.42467	116	
350.76794	154	
350.83246	138	
350.87926	258	
350.89000	190	
351.77420	340	1+
351.88628	278	1+
353.85299	218	
356.71279	174	
358.77518	140	
358.87192	144	
359.76086	384	1+
360.76404	340	1+
361.81422	278	1+
361.85140	242	1+
365.78433	208	
366.18708	162	
366.84399	452	1+
367.71417	176	
367.76574	276	1+
367.81996	144	
368.72050	130	
368.83930	150	
368.90168	284	1+
369.70555	232	1+
369.81210	124	
369.83768	650	1+
372.04814	120	
372.77892	238	
373.90255	138	
374.79530	148	
374.81479	274	1+
374.84652	138	
375.75305	204	1+
376.88839	190	1+
377.39042	120	
379.79770	140	
380.71886	198	
380.84254	558	1+
381.03311	168	1+
381.80652	150	
381.84138	480	1+
381.88951	166	
382.05861	148	
383.78073	148	
384.84998	874	1+
385.89915	216	
386.72312	122	
386.78101	132	
386.82468	128	
387.73102	224	1+
387.84686	466	1+
388.80173	150	
389.65029	106	1+
389.71724	116	
389.81837	164	
390.77967	124	
390.84533	476	
391.73468	118	
391.84187	222	
392.73802	158	
392.82893	506	1+
392.86273	436	1+
394.73626	128	
394.76679	116	
394.83320	138	
397.78465	208	1+
398.72928	444	1+
399.84842	630	1+
402.86767	1198	1+
403.87190	890	1+
405.74206	162	
405.76600	150	
405.86395	232	
406.76274	114	
406.85687	122	
407.74612	618	1+
407.87075	1138	
408.79473	218	1+
408.85344	1492	1+
409.07709	166	1+
409.73106	162	
409.87407	380	1+
410.73253	166	
410.83682	792	1+
411.74151	148	
412.75782	252	1+
412.84073	178	
413.81039	322	1+
413.85857	180	
414.81066	196	1+
415.86797	252	1+
417.81161	202	1+
421.88457	298	1+
422.85855	238	
423.76529	172	
423.76999	178	
423.87403	266	
424.76824	176	
424.87232	142	
425.75806	678	1+
425.88051	268	
426.73686	128	
426.78632	170	
426.86346	824	1+
427.73671	1142	1+
428.84810	1030	1+
428.88349	246	
429.72007	190	
431.86772	330	1+
440.77242	218	1+
443.76730	144	
443.79996	130	1+
443.88974	148	
444.87342	2234	1+
445.74761	236	
446.75537	140	
446.78719	180	
446.84602	188	1+
447.71231	528	1+
447.81132	148	
448.89537	204	
449.78428	128	
449.87979	532	
450.69770	132	
450.76640	134	
453.75699	130	
457.91690	128	
462.88371	616	1+
463.71928	148	
465.72003	212	
467.88988	738	1+
469.11831	128	
470.72984	290	
471.72998	160	
485.89618	180	
490.90236	132	
507.86120	214	1+
END IONS

###FS:    #m/z: 336.94624 #charge 1+
###MS: 90
###MSMS: 93
BEGIN IONS
TITLE=Cmpd 69, +MS2(336.9462), 28.0-35.0eV, 2.0min #93
RTINSECONDS=118.309
SCANS=90,93
PEPMASS=336.94624	59392
CHARGE=1+
77.75872	102	
182.86837	104	
197.88539	86	
202.95278	84	
203.00527	72	
205.94955	134	
206.88124	84	
211.94417	2522	1+
212.04184	94	
212.87788	1250	1+
213.89432	82	
213.94229	1254	1+
215.88922	78	
215.93998	124	
216.98806	76	
218.90102	96	
219.83488	88	
220.90493	76	
222.97204	74	
223.97695	128	
224.83878	72	
224.97159	102	
226.06345	72	
228.89545	290	
229.95582	2186	1+
230.88905	872	1+
230.93710	88	
231.40580	76	
231.90790	114	
231.94838	708	1+
231.98192	88	
232.83464	116	
233.90076	156	
233.96636	70	
234.82683	168	
234.90077	86	
235.88766	72	
237.06445	70	
240.83862	74	
240.89476	80	
241.84142	386	1+
241.94241	74	
241.97032	80	
244.13041	76	
244.95600	72	
245.79491	70	
245.88124	86	
246.86646	76	
246.87958	86	
246.97346	164	
247.96695	536	1+
248.90274	400	1+
249.43303	80	
249.79567	70	
249.83843	70	
249.95824	272	
250.83030	116	
250.90397	112	
250.94955	176	
250.97125	94	
251.06956	104	
251.83651	132	
252.83980	180	
252.95317	258	1+
252.97180	1504	1+
253.14879	68	
253.83610	146	
253.89109	94	
253.90513	394	1+
254.03862	70	
254.79659	70	
254.81211	84	
254.85704	332	1+
254.92205	136	
254.96714	942	1+
255.07309	184	
255.83854	76	
255.93488	78	
256.26077	88	
256.89057	80	
257.24290	68	
258.84696	106	
258.86812	82	
259.85565	144	
259.95874	120	
260.85633	142	
261.83206	124	
262.83569	148	
265.02264	76	
266.83291	72	
266.84901	82	
266.91329	86	
267.81802	80	
267.83761	1110	1+
267.88689	86	
268.83955	812	1+
269.86102	70	
270.84797	390	1+
270.88721	86	
270.98081	160	
271.09811	88	
272.02696	70	
272.43012	86	
272.98986	70	
273.98891	94	
274.88205	76	
274.92678	76	
274.97953	70	
276.83698	100	
276.85776	860	1+
277.83140	68	
278.83412	214	
278.89208	72	
279.10400	190	
279.83663	132	
279.99967	78	
280.36310	100	
280.84351	86	
280.93674	78	
281.36079	92	
281.82659	84	
282.85207	116	
282.93267	70	
283.03143	72	
284.40292	80	
285.84851	188	
286.84915	798	1+
288.87686	70	
289.79867	70	
289.85160	300	1+
290.85373	256	1+
292.83588	146	
293.07440	72	
293.79791	72	
293.86433	246	1+
294.21702	102	
295.10862	76	
295.98918	68	
297.86710	250	1+
298.08415	82	
299.06159	150	
301.90165	76	
302.00604	72	
303.85285	90	
303.86773	94	
304.09853	70	
304.86068	106	
305.34127	92	
306.94046	76	
308.86559	174	
309.87113	120	
310.84599	84	
310.87238	258	1+
310.90495	74	
312.38112	84	
317.42996	98	
319.90019	86	
321.92612	72	
322.83884	90	
322.89875	70	
328.81690	72	
328.86057	70	
328.92344	76	
329.87507	72	
330.86853	104	
331.80928	70	
335.88369	98	
336.32061	72	
336.83630	70	
336.94674	70	
337.19498	70	
337.90073	90	
340.99099	82	
341.71466	70	
END IONS

###FS:    #m/z: 340.94158 #charge 1+
###MS: 94
###MSMS: 95
BEGIN IONS
TITLE=Cmpd 70, +MS2(340.9416), 28.0-35.0eV, 2.0min #95
RTINSECONDS=121.992
SCANS=94-95
PEPMASS=340.94158	855574
CHARGE=1+
67.84848	78	
119.31895	88	
180.86670	120	
186.88760	94	
188.98990	92	
189.06766	118	
191.89269	94	
192.88735	136	
192.93422	86	
196.88995	106	
202.86690	92	
204.88468	114	
205.94629	84	
208.94585	112	
208.96055	242	
210.94012	82	
212.87990	250	1+
212.94312	108	
213.94064	490	1+
215.88662	330	
215.93638	154	1+
217.94001	100	
219.89135	86	
222.89318	80	
222.97562	92	
223.37934	82	
223.84999	172	1+
223.95047	96	
225.40625	92	
226.88346	130	
226.89489	78	
226.94456	82	
228.94412	140	
230.81991	78	
230.88596	178	
230.90752	84	
231.08843	86	
231.89119	132	
231.95004	668	
232.89038	94	
233.89516	258	1+
233.94915	242	
236.92370	200	1+
238.06932	92	
239.95791	102	
240.44363	98	
240.83490	140	
241.83936	184	
241.86299	86	
241.90685	84	
242.56158	106	
242.84509	152	
242.96710	98	
243.01746	140	
243.83725	198	
246.95014	148	
246.97540	108	
247.05617	78	
247.87032	92	
247.91111	80	
249.96151	296	1+
251.03547	102	
251.06450	92	
251.33325	82	
252.96174	124	
253.90089	106	
253.92708	156	
254.90583	170	
254.94253	94	
254.96592	338	1+
256.88330	110	
256.89544	88	
256.95948	92	
257.84779	128	
257.93652	78	
258.00584	78	
258.84676	760	1+
259.90045	104	
260.83255	158	
261.83691	94	
262.11033	144	
262.84236	78	
264.89440	78	
266.06731	88	
268.10597	78	
268.84111	238	
269.81573	90	
269.85234	100	
270.83534	104	
270.94470	92	
271.82644	84	
271.96005	94	
272.84563	102	
273.81189	78	
273.86160	128	
274.87623	82	
275.81199	144	
275.85315	1086	1+
275.86134	80	
276.41292	82	
276.82136	90	
276.85807	914	1+
277.84179	158	
277.97116	100	
278.50938	78	
278.84641	534	
279.85384	364	
279.89107	90	
279.93648	84	
280.85261	252	
280.89705	88	
280.91625	78	
280.94081	82	
281.05402	84	
281.72789	100	
281.85888	158	
281.89057	116	
281.98364	90	
282.04718	88	
282.85566	244	1+
284.02542	88	
284.58241	96	
285.35877	90	
286.79566	78	
287.42827	82	
287.79687	78	
288.83813	138	
289.88355	154	
290.85844	118	
292.91036	82	
293.85765	148	
294.86423	218	
295.88955	84	
296.81639	132	
296.84977	102	
297.78937	78	
298.86017	330	1+
301.82382	128	
302.89434	90	
303.37136	92	
303.76705	90	
304.03481	80	
304.91836	124	
305.96673	94	
306.38150	92	
307.79822	154	
308.81269	94	
309.05010	78	
311.88662	118	
312.81114	82	
315.85002	78	
316.83737	88	
321.89974	86	
324.89518	122	
326.17660	190	1+
326.89497	136	
328.88333	92	
329.87416	150	
330.81394	120	
331.74907	80	
333.00920	82	
333.93307	86	
337.88738	78	
338.01147	92	
END IONS

###FS:    #m/z: 363.95764 #charge 1+
###MS: 94
###MSMS: 96
BEGIN IONS
TITLE=Cmpd 71, +MS2(363.9576), 28.0-35.0eV, 2.1min #96
RTINSECONDS=122.763
SCANS=94,96
PEPMASS=363.95764	336482
CHARGE=1+
58.05937	84	
72.94018	98	
74.84539	86	
150.89198	78	
177.93138	104	
183.92650	86	
189.86303	390	1+
191.85925	188	
203.89667	76	
207.87672	86	
207.94683	92	
209.94363	1012	1+
212.87859	1284	1+
215.88034	88	
222.95310	348	1+
224.95199	470	1+
225.93113	168	
225.94469	82	
226.94760	4866	1+
226.97202	190	
227.89244	78	
227.91051	88	
228.88121	78	
228.89483	124	
228.94228	5510	1+
230.51069	160	1+
230.83164	212	
230.88944	2188	1+
230.96322	78	
231.93095	80	
232.88647	352	1+
234.87976	178	
236.93359	90	
237.42928	92	
238.43316	82	
240.07475	108	
240.82275	192	
240.94017	502	
240.96477	298	1+
241.55857	88	
241.94103	1342	1+
242.53653	102	
242.82306	460	1+
242.86397	112	
242.94220	770	1+
244.95763	3582	1+
244.99276	86	
245.05416	102	
245.82008	94	
245.85628	80	
245.94172	198	
246.90728	212	
246.95411	3882	1+
247.80497	414	1+
247.97365	86	
248.80529	296	1+
248.84264	84	
248.89914	628	
249.04437	122	
249.79001	82	
249.99849	80	
250.89414	82	
250.97337	76	
251.07422	150	
251.15622	106	
252.08120	84	
253.09036	144	
253.11373	78	
253.90298	88	
254.11501	86	
254.53410	82	
254.93718	82	
257.40825	88	
258.96942	84	
259.85769	114	
259.91431	96	
260.83466	172	
260.96569	130	
261.83273	182	
261.84802	78	
262.83162	282	
263.79261	130	
264.82642	84	
264.86289	90	
264.96763	192	
265.08474	84	
265.36697	82	
265.40461	86	
266.09419	118	
266.78858	204	
266.81443	236	
267.81726	148	
267.97275	248	
268.81319	138	
269.85197	88	
269.92220	76	
269.96656	568	1+
271.92032	116	
272.92082	102	
272.97337	78	
273.11754	96	
275.02040	86	
275.80298	290	1+
276.80867	212	1+
276.84890	318	1+
277.08300	84	
278.79897	298	1+
278.84819	314	1+
278.88434	84	
279.10236	156	
279.78835	84	
280.79348	214	
280.94501	78	
281.79673	110	
283.07369	84	
283.78632	108	
283.86606	118	
284.82218	136	
284.85544	128	
285.79085	162	
285.82413	96	
285.84772	340	
285.94136	96	
286.91439	78	
289.84541	88	
289.86712	94	
290.85761	140	
292.86418	210	1+
293.39607	92	
294.81096	94	
296.80869	128	
297.81036	76	
298.80366	1170	1+
301.80134	248	1+
301.85944	338	1+
302.90838	148	
303.80851	112	
303.85782	426	
304.44685	202	1+
304.89055	152	
305.81705	84	
307.09783	86	
307.31256	76	
307.88315	78	
308.82499	142	
309.86804	158	
312.47488	76	
312.77857	94	
312.96972	88	
313.42374	100	
313.95447	76	
314.81778	96	
316.81611	190	1+
318.84249	88	
321.81956	314	1+
321.92154	86	
322.02096	78	
322.15522	88	
323.42615	94	
323.89996	100	
324.03585	80	
325.14432	138	
326.40954	106	
327.88877	76	
330.81269	90	
332.88143	106	
336.94780	212	
337.83315	88	
338.82612	334	1+
339.82810	230	1+
340.93893	172	
344.88420	86	
346.77719	106	
349.74919	90	
351.75915	84	
351.94129	96	
352.79860	76	
354.91894	78	
356.77872	92	
358.15333	100	
361.13852	82	
368.78353	80	
369.09717	92	
END IONS

###FS:    #m/z: 507.84718 #charge 1+
###MS: 94
###MSMS: 97
BEGIN IONS
TITLE=Cmpd 72, +MS2(507.8472), 28.2-35.2eV, 2.1min #97
RTINSECONDS=123.536
SCANS=94,97
PEPMASS=507.84718	202824
CHARGE=1+
196.01534	210	
197.01928	126	
209.94290	164	
213.88016	162	1+
223.97461	340	1+
227.95386	136	
232.89414	526	1+
234.89390	196	1+
236.88760	164	
240.08185	132	
248.97315	140	
250.91089	148	
250.97189	124	
251.92113	160	
256.08930	124	
257.86637	156	
265.80506	156	
266.16917	316	1+
268.10544	136	
270.80727	128	
279.95478	122	
282.79113	148	
283.89099	158	
284.40803	258	1+
285.95159	152	
287.85388	680	
288.86819	206	
289.87946	166	
290.12978	184	
290.86770	720	1+
290.88505	116	
292.01158	122	
292.86782	984	1+
293.87170	862	1+
297.88613	140	
298.85471	276	1+
298.87992	136	
301.82566	122	
302.86477	528	1+
303.86860	362	1+
305.86337	1096	1+
306.12690	138	
307.89031	534	
308.14413	502	1+
308.79447	124	
308.87730	708	1+
308.94069	190	
309.86745	304	1+
310.15727	654	1+
310.35479	134	
310.89617	120	
311.83675	124	
311.88535	1672	1+
312.80150	118	
312.83171	156	
313.88062	134	
314.86639	496	
315.86697	354	
316.86009	158	
317.88873	148	
318.85836	294	1+
319.80982	206	1+
320.88713	226	1+
323.82026	124	
323.87458	404	
324.86007	370	
325.82765	122	
325.89912	328	
326.39162	134	
326.88258	1860	1+
328.78184	196	1+
328.87929	238	
329.89189	142	
330.81602	198	
330.87555	152	
330.90214	122	
331.83396	144	
331.88948	124	
332.74932	122	
332.87145	144	
333.80597	118	
333.87463	158	
334.39673	180	
334.81603	128	
334.87469	116	
335.20210	120	
335.84164	132	
337.88206	320	
338.87943	180	
339.83241	128	
340.87514	292	1+
341.82385	144	
344.90166	154	
345.86316	220	
347.77570	578	1+
348.72859	128	
348.84538	204	1+
349.16778	148	
349.75490	218	
349.80656	144	
349.89785	180	
350.76204	514	1+
350.89205	136	
351.79832	120	
351.82191	232	1+
351.89488	128	
353.85597	128	
353.89788	118	
354.84131	188	
354.89511	288	1+
357.78648	122	
357.84349	126	
357.87677	140	
365.78364	226	
365.80093	376	1+
366.77290	422	1+
366.85453	228	
366.90852	320	1+
367.71075	342	1+
367.73230	134	
368.76009	124	
368.89585	258	
369.01265	112	
369.83615	364	1+
370.80382	224	
371.79678	488	1+
371.82954	144	
371.84737	138	
372.78520	148	
372.80212	286	1+
373.72657	144	
373.82795	144	
373.86302	200	1+
374.73372	130	
374.81377	134	
377.73105	294	1+
380.71934	480	1+
380.86414	124	
381.83316	156	
383.72123	132	
383.77660	518	1+
384.85118	1074	1+
384.89619	152	
385.80210	156	
389.19646	292	1+
389.80289	192	
389.84704	130	
390.79479	224	1+
390.84520	382	
392.72403	340	1+
392.74628	162	
392.77873	122	
392.82359	420	1+
392.85971	286	1+
396.87246	200	
397.85961	228	1+
398.73048	260	
399.72512	128	
399.85118	520	1+
400.78138	198	1+
402.76305	278	1+
403.87275	474	1+
404.81276	326	1+
405.73914	136	
405.76319	368	1+
405.86410	182	
406.85925	190	
407.74250	722	1+
407.86412	1520	1+
408.85564	564	
408.86422	978	1+
409.72494	216	
410.73416	164	
410.83611	944	1+
411.79670	126	
412.73092	150	
412.82491	164	
412.83683	180	
412.86474	406	1+
413.75183	118	
415.76895	202	
415.82084	144	
416.82567	146	
417.85926	178	
418.35999	218	1+
418.72425	182	1+
419.73429	214	1+
421.77781	124	
421.88800	314	1+
422.86223	188	
423.20424	124	
423.77500	316	
423.86821	774	1+
424.77568	176	
425.75701	962	1+
425.81972	116	
426.86364	434	
427.70082	138	
427.73735	832	1+
427.85799	412	
427.99540	98	1+
428.09920	158	
428.85004	1344	1+
429.70173	288	1+
429.79926	130	
430.73916	342	1+
430.77381	212	1+
431.79813	194	1+
431.86968	544	1+
432.68576	118	
433.78268	118	
433.85214	208	1+
433.87427	242	1+
440.89401	300	1+
441.22374	234	1+
443.76565	510	1+
444.87562	1268	1+
445.75234	226	
446.74654	130	
446.77290	118	
447.70395	616	1+
448.87616	464	1+
449.87793	404	1+
450.74733	166	
451.76366	112	
451.87165	156	
452.74335	130	
454.86372	114	
457.90337	252	1+
462.73515	144	1+
462.88374	342	1+
465.72816	146	
466.72348	168	
467.88754	1008	1+
468.73344	224	1+
469.88928	256	1+
485.78097	142	
485.90329	326	1+
END IONS

###FS:    #m/z: 340.94153 #charge 1+
###MS: 98
###MSMS: 99
BEGIN IONS
TITLE=Cmpd 73, +MS2(340.9415), 28.0-35.0eV, 2.1min #99
RTINSECONDS=127.203
SCANS=98-99
PEPMASS=340.94153	851166
CHARGE=1+
190.93394	74	
190.94982	154	
192.92523	150	
193.53260	84	
193.95135	70	
200.98412	72	
202.90227	74	
204.41957	90	
205.13113	94	
205.95268	82	
208.87683	72	
208.95656	188	
210.88310	78	
210.94104	130	
212.89578	70	
213.88535	78	
213.94154	354	
213.96154	70	
214.87660	74	
215.88626	276	1+
215.93291	82	
216.85917	92	
217.88240	74	
220.87688	212	
222.95352	118	
223.41233	90	
224.39010	158	
224.97309	80	
225.83728	222	1+
226.88988	110	
226.95384	70	
228.88547	94	
229.96551	140	
230.89160	320	
231.88984	614	1+
231.95127	430	
232.90841	106	
232.95016	272	
233.94701	182	
234.93210	132	
235.97492	72	
236.88652	76	
237.93115	76	
240.23039	76	
240.83938	452	1+
240.95956	92	
241.88481	90	
242.87531	76	
243.84298	120	
244.83694	74	
244.88287	76	
244.95696	222	
244.97699	90	
245.06002	70	
245.84463	170	
245.96982	74	
246.82978	70	
248.90020	132	
248.98902	128	
249.96036	402	1+
250.82952	100	
250.90241	142	
251.87856	72	
251.92725	224	1+
252.96323	80	
253.95265	84	
254.91109	174	
254.95367	70	
254.97012	356	1+
255.07296	126	
256.84686	86	
256.96480	94	
257.85420	158	
258.84919	550	1+
259.85496	292	1+
259.95869	152	
259.97050	128	
261.84225	296	1+
261.86946	78	
262.01284	78	
264.07402	82	
264.86343	162	
265.86160	74	
266.86461	118	
267.03735	76	
267.82874	80	
267.97547	70	
268.20686	70	
268.84008	124	
269.84221	266	
269.92476	92	
270.94039	94	
272.84296	130	
272.91485	72	
272.98759	90	
274.86322	234	1+
274.90211	80	
275.85363	90	
276.85773	326	
277.82935	78	
277.85907	194	
277.92548	116	
278.84381	1228	1+
280.82764	70	
280.88121	70	
280.92442	78	
281.04595	78	
281.47432	92	
281.85947	78	
282.86048	70	
282.91513	110	
282.97423	96	
284.82174	76	
285.80657	72	
286.91213	144	
290.81028	72	
293.85847	198	
294.83424	176	
294.86654	192	
295.86867	146	
295.99297	78	
296.80769	134	1+
296.85161	296	1+
296.89800	70	
297.04808	132	
297.29551	72	
297.97468	74	
298.40851	86	
298.58638	78	
299.87303	128	
299.98666	72	
300.85104	140	
301.59016	114	
301.86615	214	1+
302.17666	86	
302.94233	102	
305.92599	94	
308.14250	74	
309.86681	78	
311.88001	70	
313.88281	106	
313.95012	72	
314.80557	70	
316.90933	98	
318.11952	90	
318.77457	86	
319.95543	72	
320.82986	102	
322.14766	154	
322.80935	70	
325.95844	80	
326.89791	104	
328.88363	106	
328.95065	74	
331.81712	134	
334.77077	70	
337.89175	70	
338.07457	74	
339.34677	84	
339.82655	74	
340.10971	86	
343.52158	94	
344.37546	92	
345.02106	72	
346.22615	96	
END IONS

###FS:    #m/z: 363.95760 #charge 1+
###MS: 98
###MSMS: 100
BEGIN IONS
TITLE=Cmpd 74, +MS2(363.9576), 28.0-35.0eV, 2.2min #100
RTINSECONDS=127.975
SCANS=98,100
PEPMASS=363.95760	342696
CHARGE=1+
125.45736	80	
127.20861	82	
143.90347	86	
183.87978	98	
183.92986	74	
187.87090	122	
187.93997	80	
188.86369	76	
189.86264	430	
191.85849	292	1+
196.88510	82	
207.41872	100	
207.87355	122	
207.90167	90	
207.95657	114	
208.88603	94	
208.94789	134	
209.94508	748	
210.88365	140	
212.87998	1502	1+
218.91142	164	
222.95074	560	1+
223.96992	92	
224.94858	604	1+
225.82133	82	
226.04100	142	1+
226.89796	152	
226.94731	6308	1+
227.92969	138	
228.89554	154	
228.94284	6286	1+
230.07587	76	
230.78959	88	
230.89104	1974	
231.82829	106	
232.01987	138	
232.88605	246	
232.95302	100	
233.40320	82	
234.88911	172	
237.07369	86	
238.05667	108	
240.93872	346	
240.96264	376	1+
241.94137	310	
242.81973	220	1+
242.84067	86	
242.94157	1120	1+
242.96154	446	1+
244.93760	294	
244.95825	3384	1+
245.83535	78	
245.94864	198	
246.79682	84	
246.82011	112	
246.90626	150	
246.95295	2612	1+
248.10067	90	
248.80206	298	
248.84173	106	
248.89991	658	
249.85111	120	
249.88801	216	1+
250.95384	80	
251.97219	80	
253.08671	92	
253.90481	294	1+
253.94764	146	
254.07499	84	
256.87238	80	
258.35059	92	
258.44344	82	
258.83240	132	
258.97286	118	
259.10118	120	
260.84534	134	
260.96986	460	1+
261.83215	148	
262.83205	114	
265.81875	104	
265.90715	100	
266.81240	424	1+
266.85753	122	
267.79084	80	
267.97618	334	1+
268.96128	86	
269.91861	88	
269.97028	740	1+
271.84670	100	
271.91585	184	
271.95479	78	
272.17264	86	
272.58421	92	
275.87633	104	
277.79041	224	1+
277.86130	104	
277.92046	104	
278.03202	92	
278.79250	188	1+
278.84318	386	1+
278.88260	88	
279.07306	76	
279.10245	206	
280.78692	990	1+
280.84043	206	1+
280.85863	74	
281.11372	80	
281.98984	78	
283.06913	78	
283.12672	102	
283.85217	214	
283.87111	128	
284.39669	84	
284.82288	82	
284.85137	126	
285.02816	122	
285.85076	522	1+
288.84359	150	
289.76861	78	
291.80191	84	
292.43979	88	
292.93795	86	
293.11877	164	
293.85264	184	1+
294.01986	152	
295.91757	88	
296.81104	202	
297.80412	86	
298.80295	500	
299.80407	328	
300.58416	86	
300.79352	162	
301.01671	80	
301.80408	362	1+
301.84237	114	
301.86497	210	
302.86261	206	
302.89856	78	
303.76890	90	
303.85741	674	1+
303.87852	84	
303.94689	84	
304.41346	80	
305.88500	80	
308.84941	76	
309.42361	100	
310.40709	82	
310.87703	76	
311.93429	82	
313.97177	94	
315.05667	88	
316.81515	124	
318.79195	98	
318.93713	294	
320.35502	88	
320.38594	104	
320.75846	168	
321.81894	328	1+
322.93357	238	
323.01585	86	
324.79391	94	
324.88281	176	
326.02862	76	
326.86895	160	
327.77334	80	
329.87714	92	
333.98019	82	
334.76154	82	
336.94358	234	
337.83326	88	
337.88489	76	
338.77035	78	
340.93921	136	
341.93874	174	
349.89423	78	
354.27848	76	
359.84492	84	
363.37987	92	
367.28997	78	
END IONS

###FS:    #m/z: 336.94661 #charge 1+
###MS: 98
###MSMS: 101
BEGIN IONS
TITLE=Cmpd 75, +MS2(336.9466), 28.0-35.0eV, 2.2min #101
RTINSECONDS=128.748
SCANS=98,101
PEPMASS=336.94661	53522
CHARGE=1+
95.70945	76	
112.28211	86	
135.47531	78	
149.43391	70	
184.86851	74	
192.88916	70	
208.89137	196	1+
209.21756	84	
211.94401	2064	1+
212.87869	754	1+
213.94223	1304	1+
214.89823	72	
215.93811	130	
216.88624	140	
217.94361	74	
219.83478	70	
220.89410	134	
223.96629	146	
225.86564	70	
226.89483	122	
228.84266	72	
228.89557	282	
229.95632	1962	1+
230.88841	1534	1+
231.95029	934	1+
232.82009	68	
232.84216	132	
233.39210	84	
233.87221	68	
233.89787	156	
233.91320	250	1+
233.95087	188	1+
234.84065	80	
235.43753	84	
235.94636	72	
236.08043	96	
236.82338	140	
238.88272	68	
239.82686	124	
240.83390	84	
240.96920	74	
241.84408	314	1+
243.86666	72	
244.98133	134	
245.89862	82	
246.90262	90	
247.89165	82	
247.96760	382	
248.83232	72	
248.90023	320	1+
249.88121	72	
249.94376	72	
249.96804	134	
250.82696	184	
250.84536	72	
250.88676	114	
250.95192	176	
251.07770	272	1+
251.45408	96	
251.83746	130	
251.85520	86	
251.95666	70	
252.41288	98	
252.84308	172	
252.97121	1076	1+
253.55144	70	
253.83636	110	
253.91088	370	1+
254.96598	880	1+
256.07055	70	
256.84742	296	1+
256.88627	122	
256.96332	72	
258.85033	594	1+
259.95580	76	
262.04851	94	
263.09919	78	
263.83266	76	
264.86587	156	
267.83917	200	
268.40598	68	
268.84082	878	1+
269.89251	80	
270.83189	102	
270.88782	102	
270.98163	152	
271.35716	94	
271.91872	118	
272.82969	140	
272.87214	82	
273.55609	84	
273.91167	68	
273.96881	98	
274.18398	82	
274.87008	88	
275.76800	84	
275.97625	70	
276.04342	78	
276.81172	106	
276.85728	664	1+
277.90107	80	
277.93402	74	
277.96231	72	
278.83810	78	
278.86930	172	
279.83179	202	
279.86551	124	
280.34453	70	
280.40811	90	
280.81735	72	
280.86474	76	
281.85766	158	
281.94237	82	
283.03188	68	
283.79210	80	
284.84958	650	1+
284.87313	88	
286.85168	516	1+
287.91048	80	
288.92691	80	
290.29143	88	
291.87676	108	
291.89833	72	
292.80507	74	
292.88339	76	
294.87044	78	
295.92594	72	
295.99658	68	
296.84821	108	
297.81248	82	
297.97183	94	
298.37876	90	
298.88736	96	
299.06196	76	
299.87750	108	
300.82711	68	
300.86982	78	
302.88589	142	
302.92451	84	
304.86217	174	
304.87953	80	
305.87778	86	
306.86496	78	
306.98131	96	
307.59725	82	
308.24105	72	
308.80830	78	
308.83514	70	
308.87273	72	
308.88888	84	
309.86436	70	
309.90324	68	
310.94413	72	
311.86691	80	
312.87605	82	
314.81789	118	
315.05173	76	
318.64743	102	
319.90224	68	
320.61862	92	
323.24288	72	
323.88859	192	1+
325.75362	88	
325.85089	78	
331.84303	70	
333.32751	70	
335.75551	70	
337.52834	84	
339.43281	82	
340.79638	72	
341.39270	98	
341.77385	78	
END IONS

###FS:    #m/z: 322.93071 #charge 1+
###MS: 102
###MSMS: 103
BEGIN IONS
TITLE=Cmpd 76, +MS2(322.9307), 28.0-35.0eV, 2.2min #103
RTINSECONDS=132.436
SCANS=102-103
PEPMASS=322.93071	2226518
CHARGE=1+
190.92083	66	
191.01435	74	
192.88852	136	
195.02345	78	
195.97108	76	
196.94353	68	
197.91159	68	
200.38062	102	
200.83623	72	
201.04360	86	
202.45957	106	
206.84054	66	
206.95035	78	
207.97423	142	
208.13704	70	
208.83040	74	
210.83139	76	
211.88286	116	
212.04726	80	
218.38452	68	
218.89100	68	
218.90558	92	
219.00908	70	
221.06729	96	
221.88774	72	
222.82708	66	
222.95392	352	1+
223.95838	296	1+
227.81676	82	
227.87717	66	
228.85946	68	
228.89736	74	
228.91236	132	
230.83650	88	
230.85325	78	
230.88999	96	
232.52222	90	
233.89121	68	
234.13369	78	
234.84418	68	
235.56926	74	
236.91704	86	
237.98410	70	
238.82820	86	
238.90665	86	
238.93986	224	
238.96650	66	
239.07508	90	
239.90680	80	
240.12757	80	
240.82558	184	
240.94148	1646	
240.96607	126	
241.94311	1468	
242.81858	184	
242.83696	102	
242.94238	4720	1+
242.98066	70	
243.82291	214	
243.97299	78	
244.90671	96	
244.93915	880	1+
245.23288	106	
245.84653	70	
246.84689	74	
246.97393	302	1+
247.38737	88	
248.73167	72	
248.84887	70	
248.89737	72	
251.07114	76	
251.72100	100	
251.93641	92	
252.13574	78	
252.94751	80	
252.96914	72	
253.82911	72	
254.79264	88	
255.78914	70	
256.85271	82	
256.87076	82	
257.92441	108	
258.79677	74	
258.83428	312	1+
258.85189	74	
259.16644	82	
260.38173	66	
260.82626	468	1+
261.15877	66	
261.82806	340	1+
261.88984	74	
262.93220	72	
263.00749	90	
263.38149	88	
264.83452	130	
265.06270	74	
265.85038	218	1+
266.96740	80	
268.99161	74	
269.81178	72	
269.87617	78	
270.03562	68	
271.17692	70	
271.82447	86	
272.44029	76	
273.79580	186	1+
273.85923	116	
274.85114	66	
276.42722	70	
276.85441	194	
278.94593	70	
279.04452	72	
279.09288	804	1+
279.91274	86	
280.85852	72	
281.08487	76	
281.85796	82	
281.88420	72	
281.92349	70	
282.82720	76	
283.02747	68	
283.06927	100	
283.78826	96	
284.21153	78	
284.29442	176	
284.51686	82	
284.87674	144	
284.91293	66	
286.79301	68	
286.86731	116	
287.79044	188	1+
287.81167	66	
287.86467	72	
287.96963	74	
288.03057	68	
288.41142	78	
289.88160	116	
290.28941	92	
291.80350	170	
293.81390	148	1+
293.85022	166	1+
293.87779	84	
295.24369	76	
295.79849	68	
298.88369	220	1+
302.85878	82	
305.06776	66	
307.11238	74	
307.77126	66	
307.80011	320	1+
308.42868	90	
310.87497	72	
311.86286	72	
312.15786	84	
315.88936	70	
316.43089	88	
316.76299	72	
319.81237	80	
319.87599	114	
320.75502	72	
321.42195	74	
321.93489	86	
324.88872	190	1+
325.76674	68	
325.79324	82	
327.03549	76	
327.92675	84	
END IONS

###FS:    #m/z: 340.94148 #charge 1+
###MS: 102
###MSMS: 104
BEGIN IONS
TITLE=Cmpd 77, +MS2(340.9415), 28.0-35.0eV, 2.2min #104
RTINSECONDS=133.208
SCANS=102,104
PEPMASS=340.94148	833266
CHARGE=1+
52.08351	70	
86.92423	78	
189.86207	84	
193.93256	70	
197.09183	78	
208.95606	150	
209.94500	116	
210.93729	104	
211.94551	78	
212.88272	160	
213.93914	804	1+
214.89802	72	
215.88593	98	
215.93881	220	
216.41281	72	
216.89108	174	
217.10516	76	
217.88367	104	
219.08351	68	
221.86937	84	
221.92448	72	
223.84389	74	
224.13956	72	
225.99122	90	
226.87970	74	
226.94460	72	
228.84627	84	
228.87618	78	
228.89458	76	
228.93366	72	
228.94855	142	
230.89137	686	1+
231.08848	84	
231.94977	562	1+
232.89234	498	1+
232.90425	82	
233.86080	86	
233.89587	436	1+
233.94916	242	
238.89601	68	
240.84143	194	
241.85123	208	
242.00374	78	
242.79404	174	1+
242.84563	130	
243.55702	82	
243.83251	84	
244.83852	80	
244.85982	96	
246.12595	70	
248.86954	68	
249.96163	444	1+
249.99090	126	
250.21541	96	
250.90156	68	
251.92382	78	
251.96246	70	
252.07940	92	
253.06701	98	
253.89946	74	
254.89844	68	
254.96608	404	
255.08694	82	
255.98186	70	
256.86664	86	
256.90489	98	
256.94437	82	
256.96089	72	
257.86488	112	
257.96416	78	
258.84853	484	1+
259.95598	188	
260.83529	564	1+
260.89020	78	
261.90147	82	
262.91456	82	
264.07602	88	
264.97889	68	
265.86943	78	
268.79001	80	
268.84064	138	
269.79382	68	
269.84192	144	
270.83434	180	
270.85327	80	
271.03340	70	
272.84175	92	
272.93469	114	
272.98384	86	
273.54616	70	
273.85246	68	
273.90164	74	
273.97677	122	
274.85977	110	
275.91717	78	
276.85756	460	
277.86572	352	
277.93014	158	1+
278.24887	68	
278.41703	112	
278.80509	80	
278.84746	370	1+
279.88600	70	
280.83884	118	
281.00327	114	
281.18804	86	
281.57521	84	
281.83069	70	
281.85558	102	
281.90918	86	
282.80126	72	
283.08326	76	
284.24914	76	
285.78599	70	
287.79482	68	
288.36142	68	
289.13758	84	
290.91086	86	
292.80530	66	
293.44220	68	
293.85721	72	
293.87907	80	
293.98933	76	
294.86895	256	1+
295.81754	70	
295.99670	150	
296.85121	76	
296.87273	78	
297.78960	68	
297.90020	68	
298.80097	82	
299.80345	68	
299.92064	76	
300.09064	76	
300.87303	152	
300.88903	94	
301.05913	80	
301.26171	72	
302.38833	94	
302.86458	82	
307.79988	70	
307.89841	108	
308.86753	106	
308.88992	72	
309.98776	78	
311.87139	116	
313.87534	80	
315.87467	112	
319.99027	94	
321.30279	102	
324.89881	76	
325.13787	72	
330.19831	72	
330.81286	120	
332.90180	78	
332.93329	74	
335.17763	74	
335.81838	76	
337.42463	102	
339.10059	72	
344.29595	68	
345.20098	70	
END IONS

###FS:    #m/z: 363.95751 #charge 1+
###MS: 102
###MSMS: 105
BEGIN IONS
TITLE=Cmpd 78, +MS2(363.9575), 28.0-35.0eV, 2.3min #105
RTINSECONDS=133.98
SCANS=102,105
PEPMASS=363.95751	333340
CHARGE=1+
156.13447	80	
169.85507	72	
170.87267	84	
177.76094	74	
181.91023	106	
189.86416	374	
191.85783	478	1+
196.88521	132	
198.84204	160	
207.87627	164	
207.95034	132	
208.93925	78	
209.87322	82	
209.89256	122	
209.94436	720	1+
210.88188	516	1+
211.86492	88	
212.87954	1458	1+
214.89713	148	
222.95158	314	
223.81783	170	1+
223.96237	302	1+
224.15423	80	
224.94984	740	1+
225.83889	88	
225.88217	76	
226.94735	4592	1+
227.08335	78	
227.87999	110	
228.89204	172	
228.94246	6282	1+
228.99717	78	
229.89491	112	
230.78597	76	
230.85149	116	
230.89029	1838	1+
231.01196	74	
232.88737	362	
234.88680	142	
235.85118	72	
235.94829	84	
238.05775	118	
239.42774	80	
240.83096	196	
240.89865	94	
240.94111	310	
240.96261	304	
241.83526	78	
241.94192	224	
242.81800	432	1+
242.94049	818	1+
242.95629	540	1+
243.82100	372	1+
244.95756	2646	1+
245.94209	172	
246.81286	118	
246.89914	88	
246.95322	3194	1+
246.98180	100	
248.80288	126	
248.90281	654	1+
250.79208	74	
250.95000	82	
251.87088	74	
253.02591	80	
253.39703	74	
253.85055	76	
253.90644	270	1+
254.41836	92	
254.80837	80	
255.87133	80	
257.08159	132	
258.84214	338	
258.89161	98	
258.97086	140	
260.33997	96	
260.84538	76	
260.96732	116	
261.63715	82	
261.83450	152	1+
261.86586	76	
261.97110	74	
262.48400	72	
262.65517	102	
263.38606	84	
264.11586	84	
264.80041	104	
264.87296	74	
264.96275	136	
266.45397	100	
266.81863	182	
267.86296	78	
267.97188	408	
269.96797	758	1+
272.06131	84	
272.84466	218	1+
272.91689	80	
273.41412	76	
273.76541	76	
275.37480	78	
276.06184	84	
276.83755	78	
276.89266	88	
278.08114	86	
278.84252	88	
279.10432	188	1+
279.99692	216	1+
280.54581	106	
280.79393	342	
281.36503	80	
281.79638	160	
281.85417	88	
281.88234	76	
282.78231	190	
282.98410	74	
283.78715	78	
283.81601	128	
284.76145	78	
284.81762	320	1+
284.84837	370	1+
285.84510	310	1+
287.94907	78	
289.92752	80	
290.79119	80	
290.85452	74	
291.88802	82	
292.86869	72	
293.84786	82	
293.88025	78	
294.51184	88	
296.80890	468	1+
296.92105	90	
297.21094	84	
298.56338	98	
298.80701	686	1+
298.96032	108	
299.90576	88	
300.80332	176	
300.87525	116	
301.12117	102	
301.80174	130	
301.86429	176	1+
301.91874	80	
302.80149	94	
302.83660	188	
303.05022	74	
303.80338	206	
303.85917	610	1+
304.93853	82	
305.40195	106	
305.81391	162	1+
308.29702	90	
309.41267	94	
309.87526	82	
310.81434	78	
313.80454	76	
313.81954	84	
314.83092	72	
316.81667	172	
317.80443	74	
318.43918	84	
319.08377	76	
319.82294	114	
319.87401	92	
320.14193	94	
321.86940	134	
322.87496	100	
322.93285	100	
324.88712	94	
325.81967	80	
326.15825	134	
326.87157	262	1+
328.81876	80	
332.90765	82	
334.31239	80	
336.94347	148	
338.75920	74	
339.82845	160	1+
340.63970	74	
340.93947	108	
341.94781	102	
359.71676	108	
364.74577	78	
END IONS

###FS:    #m/z: 322.93073 #charge 1+
###MS: 106
###MSMS: 107
BEGIN IONS
TITLE=Cmpd 79, +MS2(322.9307), 28.0-35.0eV, 2.3min #107
RTINSECONDS=137.676
SCANS=106-107
PEPMASS=322.93073	2178122
CHARGE=1+
80.81350	84	
106.34223	72	
189.11823	74	
190.93278	74	
194.01136	126	
194.87268	72	
195.92135	124	
196.04690	98	
199.14156	68	
203.87931	66	
205.94646	72	
205.97455	104	
206.83726	70	
206.86002	78	
207.12144	78	
207.97757	68	
209.85189	72	
210.92055	72	
214.89823	74	
216.89951	68	
219.89143	74	
221.00900	96	
222.89126	86	
222.95228	90	
223.95774	190	
224.04768	74	
224.95502	74	
227.13869	92	
227.88536	94	
227.93513	140	
230.83488	76	
230.88848	68	
231.47701	94	
235.90868	68	
237.02450	66	
238.88941	138	
238.93980	92	
239.08559	130	
240.36708	84	
240.79944	66	
240.82604	150	
240.94134	1420	
241.94175	1000	
242.02054	80	
242.68776	72	
242.81778	82	
242.84116	66	
242.94176	3914	1+
243.07245	86	
243.81980	214	
244.20334	88	
244.82035	254	
244.83793	66	
244.93958	1224	1+
244.97897	66	
246.97615	186	
247.98654	72	
249.51478	74	
250.63513	78	
250.88362	80	
250.94831	66	
250.96517	66	
251.04336	78	
252.05009	80	
252.09502	88	
252.84235	84	
252.94579	74	
254.86514	72	
255.95251	70	
256.85271	94	
256.91204	74	
257.05179	66	
258.83081	172	
258.89372	70	
259.84412	74	
260.34189	144	
260.81558	78	
261.82928	180	
261.84288	82	
262.83150	322	1+
263.00181	70	
263.90428	66	
264.07295	72	
264.96112	86	
265.06009	126	
265.08860	66	
266.86811	116	
267.11193	80	
267.85680	70	
268.92483	80	
268.95640	138	
272.03691	70	
272.15658	82	
272.91894	66	
273.79739	200	1+
274.85929	84	
275.78654	76	
275.99030	88	
277.52874	72	
279.01079	98	
279.09141	404	
279.40956	82	
280.09574	304	
280.85462	82	
280.97396	76	
281.00467	70	
281.98337	70	
282.27879	188	
282.73870	90	
283.06577	148	
283.40568	82	
284.02223	72	
284.29262	468	1+
284.88526	94	
285.77769	72	
285.86489	104	
286.30484	70	
286.45692	76	
288.00529	88	
288.03040	82	
288.80588	68	
289.78604	274	1+
289.80123	68	
290.82789	120	
291.17314	66	
291.80746	72	
291.87332	68	
292.03078	72	
292.43768	114	
292.81390	134	
293.84858	72	
293.88149	82	
294.84525	94	
295.88490	66	
295.98686	78	
296.85762	78	
296.87682	98	
297.06722	74	
300.80575	66	
302.88590	86	
305.36139	80	
305.92375	78	
306.88218	76	
307.80156	186	
307.88045	192	
307.89849	86	
310.87464	88	
312.81478	120	
314.88447	156	
317.88456	80	
319.20668	78	
323.88846	72	
324.94711	86	
325.82418	74	
326.34094	66	
327.85832	136	1+
327.88017	70	
END IONS

###FS:    #m/z: 507.84668 #charge 1+
###MS: 106
###MSMS: 108
BEGIN IONS
TITLE=Cmpd 80, +MS2(507.8467), 28.2-35.2eV, 2.3min #108
RTINSECONDS=138.449
SCANS=106,108
PEPMASS=507.84668	190084
CHARGE=1+
196.01570	266	
197.01752	132	
224.97525	178	
227.95573	150	
228.04370	118	
238.39919	110	
248.96724	112	
249.92345	134	
250.97134	150	
260.88224	220	
266.09765	166	
266.16728	242	1+
266.86670	256	1+
266.88241	414	1+
269.80694	188	1+
272.85406	244	1+
278.83238	158	
279.85288	248	1+
285.92190	116	
287.81169	428	1+
287.85240	624	1+
287.93939	142	
288.81529	298	1+
289.39227	146	
289.87597	112	
289.89535	170	
290.86144	338	
291.81116	192	1+
291.87808	178	1+
292.87062	778	1+
294.87488	472	1+
296.85759	130	
297.79557	122	
297.90677	140	
299.88332	138	
300.79638	118	
301.84985	130	
302.88516	162	
303.86778	266	
304.11132	262	1+
304.97402	168	
305.86224	726	
306.78819	140	
308.14131	736	1+
308.87460	758	1+
309.82383	258	1+
309.84967	160	
309.94995	124	
310.15582	300	
310.87763	124	
311.15919	178	
311.88570	1432	1+
314.77578	118	
314.86619	580	1+
314.88844	110	
315.86636	502	1+
318.79570	146	1+
322.86733	368	1+
322.96226	212	1+
324.36313	112	
325.90562	160	
326.88497	1484	1+
328.81400	252	1+
328.88190	272	
329.17874	118	
329.88614	148	
330.18336	148	
330.89834	180	
332.39788	154	
332.87446	302	1+
335.77761	124	
336.77761	112	
336.86454	146	
337.83438	124	
337.88001	314	1+
338.42495	256	1+
338.90228	136	
339.81995	130	
340.82219	220	1+
342.90083	174	
344.82533	132	
344.84079	158	
345.76018	118	
346.79290	136	
347.77780	758	1+
348.17245	170	
348.73322	122	
348.89470	122	
349.76294	432	1+
349.91696	196	1+
349.96345	116	
350.76003	310	1+
350.79848	126	
350.82764	128	
350.88552	438	1+
351.80847	124	
352.90391	206	
353.78819	210	
353.84661	178	
353.89922	124	
362.89960	134	
365.78466	252	
365.90359	144	1+
366.74007	116	
366.78590	196	
366.84205	194	
367.70980	466	1+
367.76673	330	1+
369.82854	246	1+
370.76641	120	
370.80303	186	
371.19289	148	
372.19419	122	
372.85087	386	1+
373.37646	244	1+
373.78098	192	1+
376.88900	128	
377.89020	112	
378.79201	130	
379.72708	198	
380.03935	144	
380.71955	120	
380.85577	292	1+
381.71085	394	1+
381.83847	232	
383.79430	394	1+
384.85147	462	1+
385.75326	140	
386.82311	176	1+
386.84802	170	
388.78175	122	
388.85151	124	
389.20277	188	1+
389.71282	142	
390.84401	426	
391.38816	200	
391.83737	374	
392.06826	118	
392.73904	250	1+
392.76567	172	1+
392.79241	178	
392.83401	314	
392.87615	140	
392.90748	116	
393.82683	182	
394.85227	142	
395.77562	142	
397.69785	114	
398.72963	408	1+
398.87131	126	
399.85007	256	1+
403.86721	140	
404.86332	118	
405.76131	120	
405.86896	294	
406.76511	126	
406.89224	156	
407.74469	308	
407.79081	132	
407.86495	1832	1+
408.71991	594	1+
408.73601	162	
409.72172	586	1+
409.75956	132	
410.73752	448	1+
410.77021	118	
410.84061	438	
411.84391	250	
412.68864	110	
412.84684	162	
413.86604	222	1+
416.87713	126	
418.84812	114	
420.73183	296	1+
421.82129	124	
422.86690	296	
423.07968	138	1+
423.77066	698	1+
423.87060	410	1+
424.81315	124	
424.82817	232	1+
425.75204	444	
425.80430	178	1+
426.76091	342	
426.86742	464	
427.73835	566	
427.86711	236	
428.73853	464	
428.85171	834	1+
429.74592	342	
429.87200	216	
430.74227	202	
430.76799	240	1+
430.84319	390	1+
431.86646	846	1+
432.22846	124	
434.89000	114	
434.90746	114	
435.73954	170	
435.86225	166	
436.71236	140	
439.89286	120	
440.90006	162	
441.38768	138	
441.69280	170	
442.87402	234	1+
443.76936	364	1+
444.87338	1220	1+
445.73702	278	
445.88090	532	1+
446.76356	190	
446.79163	154	
447.71312	116	
448.77057	144	
449.70211	344	1+
449.78381	312	1+
449.87599	492	1+
450.74752	236	
462.88405	622	1+
465.72237	216	
467.88882	842	1+
468.71336	188	
469.89485	130	
474.89086	124	1+
485.90225	502	1+
492.81032	134	
501.74483	112	1+
509.86166	166	
END IONS

###FS:    #m/z: 336.94650 #charge 1+
###MS: 106
###MSMS: 109
BEGIN IONS
TITLE=Cmpd 81, +MS2(336.9465), 28.0-35.0eV, 2.4min #109
RTINSECONDS=139.221
SCANS=106,109
PEPMASS=336.94650	49940
CHARGE=1+
137.80193	74	
187.86924	94	
190.89081	72	
197.87147	74	
198.12387	100	
205.94836	74	
209.94447	72	
210.39834	88	
211.90751	92	
211.94485	1766	
211.98416	82	
212.87861	618	1+
213.94080	1008	1+
214.88204	78	
215.88681	380	1+
215.93884	220	
217.87995	110	
218.84028	144	
222.97752	78	
223.00670	72	
223.89525	76	
223.97821	70	
224.52788	84	
224.84450	98	
226.89839	82	
228.79811	86	
228.85016	82	
228.89598	88	
228.94877	78	
229.06746	78	
229.95460	2314	1+
230.82927	74	
230.88866	856	1+
231.95018	920	1+
234.83935	70	
236.00856	72	
236.09043	70	
236.97750	68	
239.92953	78	
240.84921	70	
241.84226	182	
243.42082	70	
245.87342	78	
246.90260	136	
246.97446	208	
247.86836	80	
247.96632	622	
248.11669	92	
248.89770	140	
249.89750	102	
249.95397	466	1+
250.83105	78	
250.83535	298	1+
250.89722	84	
251.91692	180	1+
252.81078	80	
252.97038	926	1+
253.09205	100	
253.90444	278	1+
254.88878	76	
254.96673	204	
255.07494	68	
255.96615	104	
255.99350	68	
256.09562	88	
256.26416	102	
256.40649	94	
256.81541	68	
256.86580	114	
256.90220	96	
257.13470	70	
257.90690	98	
258.84536	150	
258.88388	88	
259.02010	80	
259.85266	190	
260.82338	216	1+
260.83655	190	
260.86603	136	
262.20787	80	
263.28783	80	
264.86418	68	
265.08299	74	
266.86292	76	
267.83872	790	1+
267.92913	84	
268.84112	666	1+
269.15890	84	
270.85130	70	
270.97961	162	1+
271.09809	76	
271.81057	82	
271.91409	254	
272.50526	68	
272.97452	94	
272.98975	68	
273.79221	84	
275.84675	128	
275.86089	116	
276.85410	220	
276.87630	76	
276.90080	72	
277.83899	136	
277.86520	188	
277.91956	94	
278.83625	464	1+
278.85863	126	
278.87624	74	
278.91307	80	
279.88625	86	
279.96407	72	
281.83693	72	
281.91564	68	
282.42257	80	
284.78817	78	
286.85333	338	
286.90810	80	
287.80108	86	
287.85037	294	
288.87517	72	
291.10793	74	
291.85162	126	
291.88333	72	
293.10599	84	
294.11080	122	
294.39582	76	
294.41492	70	
294.87071	146	
297.02529	100	
297.98190	68	
298.11353	94	
298.87728	78	
298.97281	72	
299.11012	68	
299.87254	202	1+
302.85605	72	
304.27889	94	
306.48648	88	
306.83730	72	
306.91251	90	
307.82319	96	
309.89042	84	
309.91868	94	
310.86987	96	
310.94395	82	
311.11711	72	
311.88776	154	
312.86959	82	
318.77893	72	
318.88304	96	
319.10785	98	
319.38434	84	
319.60402	70	
320.89838	92	
321.10944	84	
322.98707	72	
324.96511	96	
328.39148	82	
328.83467	76	
330.81915	68	
332.88338	120	
336.88805	78	
337.01195	92	
339.38072	72	
339.41485	96	
339.74277	104	
340.79837	82	
END IONS

###FS:    #m/z: 322.93055 #charge 1+
###MS: 110
###MSMS: 111
BEGIN IONS
TITLE=Cmpd 82, +MS2(322.9306), 28.0-35.0eV, 2.4min #111
RTINSECONDS=142.892
SCANS=110-111
PEPMASS=322.93055	2067926
CHARGE=1+
61.00291	72	
185.92760	118	
187.00501	72	
192.88731	60	
193.93254	60	
193.94463	62	
198.84219	66	
201.04270	68	
202.04357	62	
205.97422	62	
210.88839	62	
210.99535	70	
212.88495	82	
213.03717	66	
213.97213	68	
214.88559	66	
215.03862	62	
215.84251	66	
219.05113	72	
221.94436	276	1+
223.95801	122	
224.96027	74	
226.86874	68	
228.09103	72	
229.84510	62	
229.86197	60	
230.83435	124	
230.84079	76	
230.90753	60	
233.87411	88	
234.39116	102	
235.81743	68	
236.38799	90	
237.90434	62	
238.82771	78	
238.84919	68	
238.86206	72	
238.89673	232	1+
238.93735	96	
239.04789	82	
239.07772	104	
239.83420	66	
240.82175	194	
240.94131	1562	
241.01324	88	
241.92255	70	
241.94032	4452	1+
242.81852	114	
242.94271	3160	1+
243.10532	68	
243.83406	70	
244.82969	150	
244.85238	94	
244.93999	896	1+
244.98669	68	
245.82555	72	
245.92008	72	
245.97359	72	
246.43795	82	
246.85371	144	
246.89314	62	
246.97784	194	1+
248.84619	94	
249.08027	66	
249.79568	72	
250.84218	90	
250.94589	64	
251.37805	92	
252.35454	72	
252.79526	66	
253.79398	82	
254.08358	66	
254.90634	74	
254.99846	72	
255.91918	90	
256.89801	66	
258.83300	344	1+
258.97677	90	
260.83094	136	
260.85929	74	
261.82989	500	1+
261.88547	90	
262.40840	66	
262.91593	66	
264.92289	64	
265.01394	88	
265.05873	80	
265.85485	78	
266.85460	134	
267.86070	68	
268.95724	62	
269.45090	92	
269.48102	84	
269.91677	68	
270.86951	72	
271.35494	80	
271.78188	64	
272.13853	74	
272.84019	80	
272.85386	76	
273.79471	332	1+
274.88616	76	
275.98628	72	
276.85391	60	
277.82961	60	
277.84783	96	
279.09192	1112	1+
279.81241	68	
280.11633	66	
280.85649	76	
281.09739	80	
282.80933	92	
283.11041	88	
283.44280	72	
283.84847	70	
284.05542	72	
284.29329	386	1+
284.87582	78	
284.92735	78	
288.79898	258	1+
289.78112	92	
289.88013	156	1+
290.92569	92	
291.83740	64	
291.88983	80	
291.95271	74	
292.06604	70	
293.81493	72	
295.01365	74	
295.48212	82	
295.87692	74	
296.85006	66	
296.86540	106	
298.95816	62	
299.76286	70	
300.79963	76	
300.83550	84	
300.85907	64	
301.78277	62	
303.86770	146	
305.79999	108	
307.08237	68	
307.80014	150	
307.89827	80	
308.78650	62	
309.89028	124	
309.96429	72	
310.00284	70	
310.87053	60	
311.01541	74	
311.88014	134	
313.84811	114	
314.86665	80	
317.86997	72	
318.47415	74	
318.86935	80	
320.15728	86	
323.89144	60	
324.75463	76	
325.19514	60	
326.17235	60	
326.89333	148	
327.89368	68	
END IONS

###FS:    #m/z: 507.84631 #charge 1+
###MS: 110
###MSMS: 112
BEGIN IONS
TITLE=Cmpd 83, +MS2(507.8463), 28.2-35.2eV, 2.4min #112
RTINSECONDS=143.664
SCANS=110,112
PEPMASS=507.84631	180548
CHARGE=1+
196.01260	140	
198.03123	118	
207.88814	152	
209.94452	138	
224.97519	254	
232.89608	450	1+
250.94514	110	
252.08126	126	
260.03690	108	
267.17105	142	
270.80777	178	1+
270.87146	122	
272.85423	412	1+
273.42617	122	
273.80339	118	
277.85640	168	1+
283.90330	150	
287.85556	816	1+
289.87486	416	1+
290.86398	230	
291.86158	110	
293.87318	556	
294.12161	160	
294.87455	262	
295.89558	116	
296.85454	136	
296.88016	158	
297.80753	316	1+
297.95604	118	
300.85490	278	1+
302.41820	110	
302.79339	144	
303.86637	684	
304.10928	148	
305.80375	118	
305.86496	1416	1+
307.13856	120	
307.88889	162	
307.91851	130	
308.14136	740	1+
308.80051	144	
308.87116	510	1+
308.89134	202	
309.88964	172	
310.15802	786	1+
310.82109	118	
310.86945	172	
311.88563	1492	1+
313.82998	174	
313.93266	120	
314.15151	120	
314.86420	284	
314.89434	186	
315.37239	270	1+
315.86827	162	
315.89276	172	
316.76619	204	1+
316.85883	292	1+
318.76793	164	1+
320.87729	242	1+
323.87221	324	
323.89211	112	
324.87529	158	
324.90377	186	
326.38874	178	
326.88445	2468	1+
330.16654	146	
330.87805	210	
331.87808	136	
332.87121	602	1+
332.90775	170	
333.88881	146	
336.89556	108	
337.88488	178	
338.36610	108	
338.38604	138	
338.88981	140	
342.76392	112	
343.87347	286	1+
346.78365	142	
347.77218	412	1+
347.83554	204	1+
348.75212	510	1+
348.83915	140	1+
348.86231	136	
349.75719	422	1+
350.89621	126	
350.93032	128	
351.81441	114	
353.85176	352	1+
353.90478	108	
354.83839	150	
355.10907	148	
355.89034	248	
355.91036	152	
356.12796	112	
356.81466	138	
357.85268	222	1+
360.76196	204	
361.78429	158	
361.83640	118	
364.85408	132	
365.78979	190	
366.18472	108	
366.83997	160	
367.70800	182	
367.76835	194	
367.84689	112	
368.70844	172	
368.76838	130	
368.83898	368	1+
369.82579	330	1+
370.79297	440	1+
373.04803	140	
373.81131	234	1+
374.39564	168	
374.85510	214	1+
376.81621	206	1+
376.89088	140	
377.73191	256	1+
377.92327	108	
381.72326	166	
381.83789	202	
382.78435	208	1+
382.85948	114	
382.91694	146	
384.85325	228	
385.77892	302	
385.84917	380	1+
387.77316	182	
387.80203	162	1+
387.83970	330	1+
389.19818	334	1+
390.72852	114	
390.84024	508	
391.07151	154	1+
391.74683	232	1+
391.78151	230	1+
391.83896	328	
392.82763	844	1+
392.87844	138	
397.78403	110	
398.73213	244	
399.85316	828	1+
400.73622	124	
404.77435	200	
404.87210	140	
405.76967	286	1+
405.78919	152	
405.85282	344	1+
405.88874	108	
407.74627	338	
407.86674	726	
408.74429	240	
408.85367	962	1+
409.73182	442	1+
410.83652	744	1+
410.87101	136	
412.69299	134	
412.84922	344	1+
413.87331	164	
415.84082	124	
415.86554	124	
416.84311	148	
416.87694	186	
417.16209	160	
417.70071	124	
417.86132	130	
421.88002	198	
422.82297	202	
422.86729	524	1+
422.88340	118	
423.75582	184	
423.77540	176	
423.82913	144	
423.87204	328	1+
424.77348	116	
424.78548	116	
424.82772	276	1+
425.75320	684	1+
426.78357	110	
426.86058	946	1+
427.74040	666	1+
428.84823	1248	1+
428.88968	188	
429.69363	236	1+
429.75253	236	
430.73917	186	
431.86647	214	
432.77015	218	1+
432.84330	108	
433.86015	360	1+
439.89662	158	
442.68062	252	1+
443.77289	108	
444.80061	114	
444.87378	1362	1+
445.75249	438	1+
446.75291	280	1+
447.71216	318	1+
447.73887	430	1+
448.74428	286	1+
448.78033	146	
448.87374	344	1+
449.08967	116	
449.76726	142	
450.70986	190	
450.87095	266	1+
451.71764	120	
451.75622	122	
457.91178	206	1+
459.73492	128	
462.24441	160	1+
462.88470	576	1+
465.72714	210	
467.88851	244	
468.76668	204	1+
468.89394	126	
470.73191	206	
479.50733	120	
485.90010	354	1+
485.92581	146	
492.81183	108	
501.66847	154	
509.86403	122	
END IONS

###FS:    #m/z: 336.94599 #charge 1+
###MS: 110
###MSMS: 113
BEGIN IONS
TITLE=Cmpd 84, +MS2(336.9460), 28.0-35.0eV, 2.4min #113
RTINSECONDS=144.435
SCANS=110,113
PEPMASS=336.94599	51528
CHARGE=1+
61.87879	92	
192.88962	106	
195.11247	78	
200.87631	94	
206.98887	92	
211.94464	2062	1+
212.87910	852	1+
213.88937	74	
213.94093	590	1+
214.87919	512	1+
215.88221	364	1+
215.93950	96	
217.83942	304	1+
221.94641	70	
223.95940	94	
224.83859	68	
224.90325	88	
225.43949	106	
225.89715	76	
226.04813	82	
227.95467	130	
227.97991	72	
229.89486	124	
229.95502	1850	1+
230.89008	920	1+
231.95012	836	1+
232.88778	136	
233.83112	74	
233.89950	114	
233.95032	226	
234.82287	146	
234.90628	76	
235.90482	68	
236.91307	66	
237.05873	82	
237.85133	70	
237.89291	82	
238.89236	148	
239.84622	132	
240.79953	72	
240.96701	68	
241.83977	100	
241.95020	74	
243.94078	74	
246.84828	98	
246.89513	74	
246.91244	70	
247.96969	366	1+
248.89969	334	1+
249.82986	434	1+
249.95854	318	1+
250.83329	302	1+
251.06900	136	
252.83649	100	
252.97122	1412	1+
253.84201	104	
253.90665	94	
254.08343	68	
254.91219	86	
254.93845	92	
254.96675	818	1+
255.90198	74	
255.91918	76	
256.90010	68	
257.07533	82	
257.87133	104	
257.92034	72	
257.96680	140	
258.84744	174	
258.88398	76	
258.96407	98	
259.83084	104	
259.85338	98	
260.83157	80	
260.94550	132	1+
261.83317	172	
261.86371	150	
263.03925	82	
263.55982	72	
264.83500	82	
266.17149	84	
267.46332	94	
267.84294	126	
268.83846	1216	1+
271.38718	84	
271.44208	104	
271.77983	78	
271.91226	118	
273.86591	236	1+
273.90343	156	
273.97683	84	
274.92883	92	
275.88421	84	
275.94982	134	
276.86016	692	1+
277.83725	88	
278.83544	278	
278.86665	134	
278.94822	70	
279.83342	276	
279.87605	74	
280.00724	88	
280.86168	140	
280.93702	70	
281.85558	72	
282.05548	88	
284.95416	74	
285.85243	184	
286.84693	676	1+
287.40955	78	
287.84744	428	1+
287.86379	106	
289.85343	120	
289.96128	70	
290.09706	98	
291.85428	82	
292.80320	78	
292.85779	144	
292.89148	80	
293.10810	178	
293.85051	74	
293.87579	80	
294.01056	80	
294.12210	96	
294.86891	216	1+
294.88931	72	
295.00572	112	
296.99558	68	
297.82952	90	
298.96244	80	
299.84808	70	
300.88269	120	
302.83032	78	
303.75434	74	
303.84822	86	
303.89948	100	
304.41158	90	
306.84995	88	
308.87732	68	
309.86965	126	
310.80694	98	
310.86886	114	
311.86637	86	
311.88387	68	
311.95156	74	
312.36379	90	
312.87004	66	
313.42361	72	
313.90915	68	
316.62331	90	
317.20025	88	
317.41458	86	
321.88851	68	
322.09362	68	
322.87875	76	
323.00653	80	
326.62071	76	
327.33962	72	
328.72529	82	
330.88659	68	
331.84734	68	
332.77202	74	
332.88161	74	
333.76965	80	
333.80744	72	
333.86602	76	
334.87867	88	
334.96644	80	
336.62666	116	
337.96865	84	
337.99778	68	
338.89032	106	
340.89614	68	
END IONS

###FS:    #m/z: 340.94140 #charge 1+
###MS: 114
###MSMS: 115
BEGIN IONS
TITLE=Cmpd 85, +MS2(340.9414), 28.0-35.0eV, 2.5min #115
RTINSECONDS=148.102
SCANS=114-115
PEPMASS=340.94140	761460
CHARGE=1+
190.94658	78	
191.95728	88	
192.92886	168	
195.89020	74	
203.86862	84	
205.96935	70	
207.43442	80	
208.89601	70	
208.94062	124	
208.95889	102	
209.89449	92	
210.93810	130	
210.99391	76	
212.87753	506	1+
213.94025	884	1+
215.88718	272	
217.08734	76	
218.87647	104	
218.89850	88	
219.85847	90	
221.35759	80	
221.89517	78	
223.96079	166	
224.84603	82	
224.97658	136	
226.94366	120	
227.90181	72	
228.84369	100	
228.87047	72	
228.93947	84	
230.89297	122	
231.95120	676	1+
232.40635	72	
232.88909	160	
233.40729	78	
233.96039	72	
234.88383	78	
236.38624	76	
236.79954	74	
236.83544	72	
237.83823	76	
238.88679	86	
238.92253	82	
239.78813	158	1+
239.84590	136	
240.22479	76	
240.84165	692	1+
240.95624	90	
241.00909	70	
241.42915	80	
241.46298	76	
241.84293	416	1+
241.87755	76	
242.94636	84	
243.83619	116	
243.94255	80	
244.86376	80	
246.97830	208	
248.99320	78	
249.83857	72	
249.89858	80	
249.95924	106	
249.99667	84	
250.95220	78	
251.06559	82	
251.88418	192	1+
251.92935	96	
252.88638	214	1+
253.12920	104	
253.85460	84	
254.94542	82	
254.96878	430	1+
255.91525	100	
256.07994	80	
257.01072	70	
257.84880	140	
257.89302	88	
258.84501	764	1+
258.92730	72	
259.82278	92	
259.95638	218	
260.83302	286	1+
262.84217	196	
262.90830	74	
262.92816	90	
264.79355	84	
264.86273	80	
265.01088	70	
266.04722	92	
266.35366	78	
267.84008	242	1+
268.96550	78	
269.82991	78	
270.45562	86	
270.51618	92	
270.83537	108	
271.17765	110	
272.88017	96	
273.79071	206	
273.90139	80	
274.85975	198	
274.89655	102	
275.80892	78	
275.84667	80	
275.85994	122	
276.83913	166	
276.85893	782	1+
277.38552	88	
277.86372	456	1+
278.84433	960	1+
278.92708	164	1+
279.03410	74	
280.91189	78	
281.00073	72	
281.45997	100	
281.85800	142	
282.35868	70	
282.92303	238	
282.98128	70	
283.04215	70	
284.96206	78	
285.18229	80	
285.92080	88	
287.79480	86	
287.86129	74	
288.86264	80	
289.88510	96	
290.78566	126	
292.85098	118	
294.86271	194	
295.40168	82	
295.85218	414	1+
297.81466	70	
297.83350	76	
297.90154	104	
298.89634	86	
298.96871	76	
299.22983	76	
299.42509	100	
299.87030	294	1+
299.89933	72	
301.00377	82	
301.85792	70	
302.80269	78	
302.83491	98	
303.86648	166	
303.91677	86	
304.88734	80	
307.88781	78	
309.86602	214	1+
310.82918	70	
310.95291	74	
314.82011	92	
318.03433	78	
319.86730	78	
324.89626	80	
326.17245	70	
327.03795	94	
328.16664	82	
328.88735	84	
330.89963	84	
331.43597	100	
331.81612	76	
334.15982	84	
335.86802	186	1+
339.75914	76	
340.87079	78	
340.98652	94	
342.12798	72	
344.90001	92	
END IONS

###FS:    #m/z: 363.95735 #charge 1+
###MS: 114
###MSMS: 116
BEGIN IONS
TITLE=Cmpd 86, +MS2(363.9574), 28.0-35.0eV, 2.5min #116
RTINSECONDS=148.875
SCANS=114,116
PEPMASS=363.95735	292168
CHARGE=1+
189.55448	106	
189.86161	306	
191.85876	258	
192.92627	136	
196.88592	246	
202.10719	82	
203.87199	82	
207.87699	80	
207.94882	92	
209.86870	142	
209.94427	1078	1+
210.88126	142	
212.87957	1352	1+
214.91241	84	
222.95068	470	1+
223.88780	112	
224.39173	82	
224.95138	878	1+
226.92432	94	
226.94789	4390	1+
227.93039	134	
228.89531	438	1+
228.94266	5314	1+
230.89033	1700	1+
231.85437	82	
232.88561	248	1+
235.85025	82	
236.04641	86	
237.83815	84	
238.93958	106	
239.05344	80	
239.16263	92	
240.70841	84	
240.82382	182	
240.94033	200	
240.96166	300	
241.94173	304	
242.81940	98	
242.88732	78	
242.94163	664	
242.95695	566	
243.82144	170	
244.82015	128	
244.95808	2876	1+
245.94282	248	
245.98135	80	
246.90251	116	
246.95302	3016	1+
248.80039	368	1+
248.90110	406	
250.89841	324	
251.04403	96	
252.03064	124	
253.90738	100	
254.11124	78	
254.90765	188	
256.03505	92	
257.85560	76	
257.97144	170	1+
258.83444	98	
259.44519	78	
259.90198	96	
260.33994	90	
260.84347	98	
260.96758	100	
261.83066	242	1+
261.96914	86	
263.84840	98	
263.97597	78	
264.82154	346	1+
265.86709	100	
266.09746	76	
266.81452	242	1+
266.92107	80	
266.94285	112	
267.97478	502	1+
268.80847	348	1+
268.84842	210	1+
269.14853	90	
269.92880	88	
269.97050	348	
270.95246	100	
271.84876	182	
271.92055	150	
274.43006	92	
276.85615	118	
276.93990	84	
278.42143	82	
278.80058	302	1+
279.10384	132	
279.84143	88	
280.10083	82	
280.79320	440	1+
281.89481	80	
281.99175	84	
282.78339	162	
282.79966	188	
282.88717	78	
283.78845	158	
283.85314	208	
284.07613	90	
284.78654	78	
284.82784	184	
284.86169	132	
284.89271	76	
285.84668	316	
285.93690	122	
286.04365	134	
286.11246	96	
287.85279	84	
288.39693	106	
288.92648	88	
289.87863	108	
290.09764	152	1+
290.79177	82	
292.95692	88	
293.12106	108	
295.92942	130	
296.80853	190	
297.11378	158	
297.81121	136	
298.80326	602	1+
299.41692	90	
299.87309	124	
300.37144	84	
300.80206	526	1+
300.91443	138	
301.50884	88	
301.86472	426	1+
302.91144	82	
302.95195	88	
303.37712	112	
303.85658	382	
304.18635	76	
304.83569	78	
304.97274	78	
307.79817	122	
309.87328	96	
309.93363	76	
310.88206	80	
314.17008	82	
316.81611	158	
317.80881	88	
317.82367	86	
318.82062	84	
318.87379	250	1+
319.81030	100	
319.90681	94	
321.81692	254	
322.15463	134	
322.93080	130	
323.31415	106	
323.81903	78	
324.03382	78	
324.30771	82	
326.34543	84	
329.88872	82	
330.96441	76	
332.40003	92	
333.75160	78	
336.95011	154	
337.84070	162	
339.83236	88	
339.87896	96	
340.93520	232	
341.93970	136	
343.75849	102	
348.79461	86	
348.94541	78	
350.86370	88	
351.98901	76	
354.88428	82	
358.90886	80	
359.22793	94	
366.76075	84	
367.36538	84	
END IONS

###FS:    #m/z: 507.84683 #charge 1+
###MS: 114
###MSMS: 117
BEGIN IONS
TITLE=Cmpd 87, +MS2(507.8468), 28.2-35.2eV, 2.5min #117
RTINSECONDS=149.647
SCANS=114,117
PEPMASS=507.84683	175426
CHARGE=1+
196.01832	306	
198.03585	166	
224.97939	292	
227.95548	112	
232.89799	162	
236.88853	128	
238.95124	116	
243.58581	114	
252.08071	138	
252.92435	182	
266.16452	240	1+
267.94293	120	
271.86500	118	
272.80824	108	
272.85603	106	
278.83384	136	
279.93517	122	
280.82768	142	
286.78649	132	
287.81617	114	
287.85221	424	
288.83136	116	
288.86917	302	1+
288.93083	290	1+
289.85326	140	
290.86300	530	1+
291.86643	386	1+
291.89329	116	
293.87170	326	
294.87746	210	
295.85488	140	
295.93931	128	
296.14842	110	
297.81215	134	
297.90499	152	
298.86195	106	
300.80885	164	
300.86879	210	1+
301.85235	168	
303.86640	518	1+
304.88309	138	
305.86427	1124	1+
306.36725	236	
306.89651	126	
307.89209	292	
308.14346	1228	1+
308.82754	154	
308.87605	816	1+
309.81455	110	
311.16213	114	
311.88390	1664	1+
314.87003	454	1+
316.86406	178	
316.88634	122	
318.81462	174	1+
321.89473	122	
322.88606	134	
323.85206	162	
323.87548	132	
324.86332	126	
325.89937	240	
326.88561	1400	1+
327.80651	114	
328.78802	256	1+
328.87420	278	1+
330.88879	184	
332.88059	434	1+
335.79294	138	
335.83798	126	
336.89082	142	
336.94242	144	
337.84832	114	
337.87841	394	1+
338.87800	226	1+
340.32824	114	
341.85997	122	
343.87160	222	
346.90293	116	
347.78543	160	
347.83413	404	1+
347.90351	114	
348.75245	114	
348.78813	170	
349.72052	106	
349.75574	620	1+
349.78502	126	
349.80557	114	
350.89388	184	
351.83168	158	
351.87949	180	
352.77920	390	1+
353.89611	216	1+
355.89828	106	
355.92251	148	
356.82140	274	1+
358.78358	202	
360.35043	154	
360.72801	112	
360.76143	172	1+
362.78447	134	
364.78401	472	1+
365.78585	472	1+
366.84981	264	
367.76901	250	
367.83707	132	
367.88930	134	
368.70785	244	1+
368.76595	382	1+
368.89616	260	1+
369.36921	324	1+
369.83378	114	
370.84320	284	1+
371.79541	110	
372.72562	180	1+
372.78384	358	1+
373.83063	166	
374.77993	234	1+
375.72342	126	
376.72529	232	1+
376.78875	152	
377.80650	108	
378.81825	114	
380.71895	466	1+
381.79978	126	
381.85065	204	1+
381.96922	188	1+
382.91172	136	
383.80872	126	
384.82571	172	1+
384.85292	654	1+
385.85551	460	1+
387.84996	148	
387.91358	208	1+
388.80261	152	
389.19886	194	
389.73559	228	1+
390.20323	142	
390.84216	736	1+
391.80046	130	
392.75418	116	
392.82902	576	1+
393.18655	108	
393.73434	206	1+
393.79682	152	
398.68885	180	1+
398.73399	206	
399.71257	150	
399.73073	248	
399.85464	164	
400.72998	198	
400.76415	232	1+
401.74052	114	
402.72004	112	
402.84562	142	
403.79311	142	
403.82589	134	
403.87698	186	
404.80545	136	
404.86419	144	
405.77750	362	1+
405.85903	148	
406.85999	232	
407.75064	198	1+
407.86884	398	
408.72876	430	1+
408.85355	1150	1+
409.72827	262	1+
409.76475	238	1+
410.84104	668	1+
411.07877	120	
411.75457	108	
412.72933	214	1+
413.07962	112	
413.09729	130	
413.92788	128	1+
414.75932	138	
414.81103	262	1+
418.76183	184	
419.78621	114	
420.83264	120	
421.78359	130	
421.88239	508	1+
423.77493	614	1+
423.88071	110	
425.75592	806	1+
426.86439	870	1+
426.98618	136	1+
427.73248	900	1+
427.77271	122	
428.75882	124	
428.84630	708	1+
428.87886	290	1+
428.93744	142	
429.70334	182	
429.83055	194	
430.73850	186	1+
430.84239	160	
431.86990	228	
432.87095	134	
433.85159	150	
435.86321	124	
438.74616	188	1+
438.78362	176	1+
439.89215	146	
443.76302	108	
444.69511	138	
444.87225	914	1+
445.74801	156	
445.77304	162	
446.78812	108	
446.89189	128	
447.71622	326	
447.75455	138	
448.71539	202	
448.77459	122	
449.87674	470	1+
450.70707	278	1+
450.76936	200	
451.16450	106	
451.49733	106	
451.75600	114	
452.75526	108	
457.90588	332	1+
462.88403	934	1+
465.72405	198	1+
467.71912	222	1+
467.89229	318	
468.88857	546	1+
472.71073	172	1+
485.90055	726	1+
END IONS

###FS:    #m/z: 340.94149 #charge 1+
###MS: 118
###MSMS: 119
BEGIN IONS
TITLE=Cmpd 88, +MS2(340.9415), 28.0-35.0eV, 2.6min #119
RTINSECONDS=153.313
SCANS=118-119
PEPMASS=340.94149	755026
CHARGE=1+
83.27711	198	
94.18641	78	
182.86877	76	
187.98855	74	
189.92798	92	
190.94542	108	
191.95318	82	
191.98641	76	
192.92638	132	
197.09506	78	
199.06872	98	
205.94437	90	
207.87166	88	
207.97957	86	
208.89704	134	
208.94121	96	
208.95644	188	
209.94623	84	
210.93974	280	
212.87722	126	
213.90033	80	
213.94016	484	
214.88333	446	1+
214.96106	74	
215.88672	312	1+
215.93576	278	
217.38045	78	
217.88488	120	
217.92763	72	
218.12677	84	
220.89235	100	
222.87657	84	
222.95138	94	
223.89535	102	
224.09916	92	
225.12977	90	
225.94849	78	
225.96852	80	
226.38622	88	
226.87854	96	
226.96874	134	
228.84083	80	
228.89510	76	
228.93658	156	
230.88864	90	
230.91785	142	1+
231.01201	88	
231.88991	114	
231.95099	328	1+
233.01135	76	
233.04485	80	
233.89544	154	
233.91038	78	
233.94488	162	
234.83768	74	
235.89232	260	1+
238.03701	76	
238.86289	74	
238.97009	78	
239.90718	88	
240.83577	120	
240.84760	134	
241.84275	578	1+
241.96141	226	1+
242.00410	76	
242.83235	136	
243.83049	92	
244.95707	124	
245.87563	72	
246.97758	82	
248.39642	102	
248.82695	198	1+
249.56110	74	
249.95988	158	
250.90525	92	
250.96122	292	1+
250.97767	72	
250.99155	112	
251.12485	80	
251.96323	184	1+
253.79583	74	
253.90783	100	
254.15905	146	
254.96317	202	
255.78743	74	
255.98803	80	
256.90146	274	1+
256.96581	252	
257.83341	198	
257.86548	112	
258.14542	108	
258.84630	242	
259.84980	360	1+
259.91319	226	1+
259.95676	158	
260.83606	376	1+
261.84006	238	1+
262.50408	118	
263.02186	72	
263.90904	110	
264.42145	74	
265.87081	76	
266.84989	80	
266.86834	130	
268.84355	120	
269.79878	112	
269.82275	80	
269.84191	134	
270.14867	80	
270.83638	122	
271.41152	98	
271.83787	192	
272.01903	74	
272.93590	140	
272.97580	104	
273.83491	72	
274.81593	84	
274.85866	172	
274.88125	186	
275.38090	76	
275.82504	76	
275.88646	96	
276.85517	638	1+
276.90370	88	
277.96875	72	
278.84501	736	1+
279.54704	76	
279.93180	82	
279.96397	96	
280.84350	106	
281.11619	84	
281.86087	156	
282.87054	78	
284.02406	92	
284.36771	84	
286.91042	80	
287.21590	76	
287.73231	90	
288.08333	72	
288.83933	92	
291.89196	80	
292.04506	106	
293.09320	76	
295.89288	98	
296.97520	184	1+
298.85172	76	
299.87165	100	
301.86507	302	1+
302.79834	72	
302.86936	214	1+
302.94346	236	
305.80388	134	
308.42685	80	
308.88188	72	
309.81481	78	
310.86894	74	
311.88556	80	
313.89515	120	
315.88321	74	
316.81203	88	
323.76424	88	
326.07902	80	
326.76676	72	
327.40218	94	
328.76325	80	
332.55444	88	
334.88074	76	
335.88574	72	
340.33381	94	
343.18304	78	
END IONS

###FS:    #m/z: 363.95745 #charge 1+
###MS: 118
###MSMS: 120
BEGIN IONS
TITLE=Cmpd 89, +MS2(363.9575), 28.0-35.0eV, 2.6min #120
RTINSECONDS=154.086
SCANS=118,120
PEPMASS=363.95745	286082
CHARGE=1+
90.31103	82	
171.85194	144	
182.86557	96	
189.86243	418	1+
191.01433	82	
191.86156	338	
194.01811	86	
202.88979	80	
207.87683	78	
207.95031	102	
209.86801	78	
209.94309	612	1+
210.88382	76	
210.90279	80	
212.87960	1072	1+
219.92031	84	
220.88678	78	
221.88739	260	1+
222.95005	374	1+
224.95208	598	1+
225.05627	88	
226.61880	110	
226.94724	4620	1+
226.97791	142	
227.91439	102	
227.93164	170	
228.79651	94	
228.85052	90	
228.89392	660	1+
228.94190	4788	1+
229.43021	92	
230.85522	80	
230.88939	2020	1+
231.02501	74	
231.85083	78	
232.88435	266	1+
232.97194	142	
234.82542	80	
234.88267	220	
234.89872	124	
234.92156	80	
235.04334	284	1+
235.93119	102	
238.69299	112	
238.94147	126	
240.07601	108	
240.82183	270	
240.84348	146	
240.94104	178	
240.96265	444	1+
241.84352	210	
241.94080	940	1+
242.93997	624	1+
242.95987	198	
244.82039	128	
244.91431	92	
244.95797	2544	1+
244.99064	96	
245.06187	108	
245.18951	76	
245.94910	178	
246.43822	96	
246.95274	2918	1+
247.08227	90	
247.44535	100	
248.80900	88	
248.84819	124	
248.87031	106	
248.90020	698	1+
249.13052	78	
249.56773	86	
249.80615	120	
250.02713	80	
250.89432	160	
250.94604	76	
251.07058	92	
252.03602	132	
253.90456	184	
257.08242	102	
258.83705	282	1+
259.88461	92	
259.93787	104	
259.96612	76	
260.83575	412	1+
260.90692	88	
260.97017	460	1+
261.83823	260	1+
262.88790	96	
264.81780	128	
264.96881	78	
265.78636	204	1+
265.81833	144	
266.81390	212	
267.81678	136	
267.97517	342	1+
268.80917	104	
269.96759	752	1+
270.82929	92	
270.86177	98	
271.87835	146	
271.96239	124	
272.06328	78	
272.84166	78	
272.89647	84	
272.92351	202	1+
272.96355	80	
273.88734	80	
276.85985	94	
278.43758	104	
278.80264	88	
278.84322	136	
279.10298	166	
279.47330	92	
279.85327	78	
280.79238	556	1+
280.82964	104	
281.85823	132	
281.91541	106	
283.85396	180	
284.82132	130	
284.83983	490	1+
284.87319	80	
285.84205	416	1+
286.80871	192	1+
289.03324	78	
289.87135	136	
290.78997	136	
292.12510	76	
293.05125	78	
293.12454	92	
294.11573	76	
295.91958	84	
296.11972	74	
296.42196	92	
296.81048	216	
296.90219	80	
297.80829	114	
298.80321	972	1+
299.86096	82	
300.85310	80	
300.86095	558	1+
301.80513	126	
302.34526	78	
303.80995	126	
303.85733	554	1+
303.94473	186	
304.11163	76	
304.80264	90	
305.88292	82	
307.84452	82	
307.88332	94	
311.88630	104	
312.17919	92	
314.87984	78	
316.81467	230	
317.81457	92	
319.81116	132	
319.88390	74	
320.13766	138	
321.81380	152	1+
321.82929	78	
322.93054	186	
323.93420	116	
324.86140	120	
325.41579	78	
326.86919	168	
326.89110	96	
327.87581	82	
329.87103	94	
331.87111	124	
333.07655	76	
336.94896	234	
339.82512	92	
340.93672	288	
342.87807	96	
345.29047	88	
346.85011	88	
348.76685	76	
352.89090	76	
353.85325	76	
358.79002	120	
359.99850	92	
361.80169	124	
367.91625	84	
END IONS

###FS:    #m/z: 336.94631 #charge 1+
###MS: 118
###MSMS: 121
BEGIN IONS
TITLE=Cmpd 90, +MS2(336.9463), 28.0-35.0eV, 2.6min #121
RTINSECONDS=154.857
SCANS=118,121
PEPMASS=336.94631	49302
CHARGE=1+
140.28383	74	
167.76652	94	
192.89288	74	
199.82503	70	
206.89018	106	
207.03330	86	
209.70069	94	
209.90526	68	
210.89036	144	
211.84714	72	
211.94474	1546	
212.06708	68	
212.87741	842	1+
213.94247	440	1+
215.88926	178	
215.93789	168	
217.88403	66	
219.80060	92	
220.83924	80	
222.85117	68	
223.93947	68	
224.84247	66	
224.97521	94	
225.84353	72	
227.04430	76	
228.89452	208	1+
229.43959	72	
229.95514	1486	1+
230.88945	1032	1+
231.40602	70	
231.95053	666	1+
232.82700	160	
233.16507	78	
233.82790	142	
233.87352	76	
233.89473	170	
234.82722	76	
234.87235	72	
234.90584	132	
235.86703	82	
236.08029	134	
238.95196	66	
238.97185	94	
239.07442	76	
239.55874	82	
240.58058	88	
240.83764	66	
243.84457	116	
245.83509	74	
246.48076	76	
246.85362	106	
246.90592	114	
247.96618	230	
248.90118	228	
249.81915	68	
249.90059	128	
249.96274	212	
249.99001	84	
250.05601	100	
250.83396	180	
250.92089	74	
250.95020	236	
250.97505	86	
251.83419	100	
251.85907	106	
252.00333	68	
252.08542	74	
252.87313	86	
252.97161	1200	1+
253.08196	88	
253.90515	440	1+
253.96436	86	
254.84756	72	
254.96683	432	
256.96827	168	
257.40436	78	
257.82870	118	
257.84750	76	
257.91882	68	
258.85043	414	1+
258.90746	100	
259.16627	70	
260.12007	72	
261.79619	78	
261.88399	92	
263.42404	94	
263.89578	70	
265.01859	78	
265.08649	134	
265.87215	156	
267.01148	90	
267.84467	82	
267.92348	86	
268.83955	638	1+
270.97279	68	
271.91983	110	
272.80299	80	
272.97748	98	
274.82102	74	
274.86745	78	
274.90749	188	1+
274.97136	70	
275.71108	66	
275.84026	124	
275.86291	170	
275.88846	142	
276.85956	396	
277.86439	214	
278.83433	496	1+
279.83616	344	1+
281.04762	102	
281.87453	128	
282.87919	138	
283.81505	80	
283.87395	132	
283.92693	68	
284.02634	78	
285.84796	1162	1+
286.43590	66	
286.85114	940	1+
288.88405	70	
289.79167	72	
290.84847	82	
291.87722	100	
292.10814	78	
292.83682	70	
293.00104	66	
293.86298	518	1+
293.95787	70	
293.99590	96	
296.28897	100	
296.85354	86	
296.98035	92	
297.11841	70	
298.31514	92	
298.43362	70	
299.00953	88	
299.08748	90	
299.85242	68	
299.87042	100	
303.85904	344	1+
303.88060	92	
304.09436	74	
304.88388	80	
305.10841	66	
307.80671	66	
310.87034	134	
311.82568	70	
316.89976	78	
319.73159	72	
320.34642	86	
321.03896	72	
324.78789	74	
324.93168	68	
327.88898	66	
328.82904	96	
328.89291	90	
329.87422	96	
330.92423	66	
331.18793	72	
331.81830	66	
334.17797	72	
335.41083	104	
335.79141	72	
337.39116	78	
338.93308	92	
340.78266	70	
END IONS

###FS:    #m/z: 322.93074 #charge 1+
###MS: 122
###MSMS: 123
BEGIN IONS
TITLE=Cmpd 91, +MS2(322.9307), 28.0-35.0eV, 2.7min #123
RTINSECONDS=158.533
SCANS=122-123
PEPMASS=322.93074	1843392
CHARGE=1+
182.87042	70	
189.98053	76	
191.90317	84	
192.89078	78	
193.89146	140	
201.04725	68	
202.04949	82	
203.84257	68	
204.98387	64	
205.95318	84	
208.45625	80	
209.85217	72	
209.91948	58	
212.89428	92	
215.96681	72	
216.87184	62	
218.41364	90	
220.98882	72	
222.05252	100	
222.11841	58	
222.86938	72	
222.89859	84	
222.95356	108	
223.95604	98	
223.97599	126	
226.81861	68	
227.92867	186	
229.84892	66	
229.91030	80	
230.84780	100	
232.89525	68	
233.16488	66	
234.92916	72	
235.86902	88	
237.05469	244	
238.79551	72	
238.95485	64	
239.07468	66	
239.83478	62	
240.78664	74	
240.94075	1324	
241.83064	194	1+
241.93992	4610	1+
242.05710	62	
242.94219	3050	1+
243.82253	126	
243.92350	66	
244.94180	964	1+
245.88970	74	
246.97430	92	
246.99150	98	
247.93797	88	
248.85197	124	
248.88648	74	
249.82111	86	
249.85013	90	
249.93357	78	
250.94820	68	
252.37794	140	
252.82865	78	
252.89893	72	
254.06898	66	
254.84470	64	
254.87797	62	
255.33397	86	
255.40851	84	
256.84017	128	
257.80446	62	
257.85734	66	
258.83591	216	1+
259.82112	84	
260.82791	464	1+
262.35880	82	
262.88809	70	
263.82692	78	
265.36077	80	
266.11937	88	
266.18366	62	
266.84398	190	
266.86875	138	
266.96640	60	
267.80463	82	
267.96655	86	
268.01955	70	
268.86875	60	
269.84797	68	
270.80094	66	
271.79608	72	
271.85224	124	
272.02627	106	
273.79562	144	
273.88697	66	
274.17586	76	
275.80456	200	1+
276.08013	78	
276.85144	74	
277.08775	70	
278.91302	68	
279.09208	522	
279.91269	80	
279.95383	76	
280.09748	344	
280.78951	362	1+
280.80630	146	
280.85217	260	
281.07068	62	
281.12410	62	
282.27696	134	
282.94711	62	
283.07740	86	
284.01829	64	
284.07081	84	
284.13360	68	
284.14836	68	
284.29430	332	
284.84848	120	
284.87875	208	1+
285.21515	64	
285.98560	60	
286.07246	78	
289.03753	60	
289.20459	64	
289.85415	126	
289.87312	248	
291.80384	66	
293.00265	66	
293.03651	62	
296.91728	72	
296.93170	70	
297.11786	60	
297.86343	68	
298.84788	60	
299.37445	80	
299.88650	84	
300.86546	60	
301.08074	80	
302.14248	72	
302.80600	70	
303.87027	106	
304.88091	64	
305.85965	64	
306.40075	100	
307.15816	74	
307.47351	66	
307.80010	228	
310.41808	84	
310.89416	66	
311.86490	72	
312.77643	80	
312.80974	138	
320.91582	64	
321.82269	68	
323.13484	74	
323.84139	60	
324.30559	62	
325.30566	66	
326.80950	68	
326.88911	66	
327.84460	62	
END IONS

###FS:    #m/z: 340.94144 #charge 1+
###MS: 122
###MSMS: 124
BEGIN IONS
TITLE=Cmpd 92, +MS2(340.9414), 28.0-35.0eV, 2.7min #124
RTINSECONDS=159.305
SCANS=122,124
PEPMASS=340.94144	714006
CHARGE=1+
119.44508	68	
185.92692	88	
192.92712	130	
194.88993	70	
194.92387	66	
195.07817	70	
200.90411	104	
205.94998	74	
208.96192	98	
210.94023	86	
211.85241	88	
212.45537	88	
212.87789	138	
213.90023	74	
213.94188	488	
215.86221	78	
215.89036	124	
215.94316	138	
217.88671	140	
217.94720	78	
219.88209	98	
222.94992	122	
223.95966	120	
224.83869	80	
224.97964	126	
225.91732	88	
226.39184	100	
226.85935	68	
226.96647	66	
227.00940	100	
228.94608	156	
230.89020	294	1+
230.90931	90	
231.94995	524	1+
232.89528	220	
233.89588	190	
233.94833	190	
234.90738	150	
235.94848	132	
237.04146	86	
238.13392	80	
240.83928	498	1+
240.85203	192	
241.84442	362	1+
241.86573	74	
243.08575	72	
245.83311	80	
245.90257	84	
246.88548	68	
247.99807	88	
248.05227	84	
248.85459	76	
249.92988	74	
250.95774	84	
250.97182	146	
251.01033	94	
251.07856	78	
251.20071	98	
251.88137	124	
252.85008	72	
252.88526	74	
253.84719	70	
253.90761	68	
254.90458	78	
254.97123	242	
256.86870	144	
256.88649	112	
256.91660	118	
256.94358	74	
256.96121	132	
258.81286	94	
258.84681	736	1+
258.88012	76	
258.96184	102	
259.96018	252	
260.85024	302	
261.83809	254	1+
264.85902	78	
266.38215	90	
266.90711	88	
267.85497	216	1+
268.84227	360	
268.95925	174	
270.80533	72	
270.83102	86	
270.85709	86	
272.34489	82	
272.44028	70	
272.92892	70	
272.97327	76	
273.34889	92	
273.55593	72	
273.80197	84	
274.85906	128	
275.06117	84	
275.81214	106	
275.84956	70	
275.86575	68	
275.89440	70	
276.69250	88	
276.85461	650	1+
277.87394	156	
278.84656	558	1+
278.90067	204	1+
278.95858	86	
279.09454	118	
279.82632	72	
279.86560	258	1+
281.00695	70	
281.98122	72	
282.85776	154	
284.42780	70	
284.88364	70	
285.84021	66	
287.06595	78	
288.85487	182	1+
289.79063	160	
290.36476	98	
290.79070	88	
291.80935	120	
292.86503	74	
292.88809	120	
294.86635	200	
295.86644	146	
295.89092	76	
295.94222	74	
296.86599	92	
298.41893	74	
299.79497	80	
299.89273	86	
300.07148	102	
300.87238	68	
300.97653	68	
301.85902	68	
301.97167	84	
302.87313	138	
304.79479	68	
305.80777	68	
306.78991	84	
306.82643	78	
307.88563	96	
309.38273	92	
310.75347	78	
310.86195	66	
310.88311	70	
311.87673	94	
315.88536	68	
316.80869	98	
317.87158	116	
317.99024	70	
318.86458	84	
324.84579	68	
324.88721	76	
327.21132	86	
330.82155	130	
331.77136	78	
332.98695	66	
335.88590	98	
338.14003	74	
338.87658	72	
339.87411	80	
342.10744	70	
END IONS

###FS:    #m/z: 363.95762 #charge 1+
###MS: 122
###MSMS: 125
BEGIN IONS
TITLE=Cmpd 93, +MS2(363.9576), 28.0-35.0eV, 2.7min #125
RTINSECONDS=160.077
SCANS=122,125
PEPMASS=363.95762	279172
CHARGE=1+
173.58629	74	
177.93126	84	
185.86497	142	
191.85765	192	
203.03498	92	
205.93043	102	
207.87471	94	
208.88455	78	
209.92049	200	1+
209.94440	868	1+
210.88363	202	
212.04722	82	
212.87892	984	1+
215.92010	82	
216.41297	92	
221.06755	82	
221.94463	76	
222.95331	386	
224.95161	538	
224.96988	126	
225.88997	260	1+
225.96838	106	
226.89547	148	1+
226.94766	4540	1+
226.97457	76	
226.99437	80	
228.89484	394	
228.94267	4510	1+
229.51214	90	
229.89625	200	
230.89013	2188	1+
230.95834	96	
232.88570	120	
233.20645	72	
234.03604	90	
234.88131	164	
236.00131	86	
237.06574	104	
240.92176	118	
240.94313	696	1+
240.96405	246	
241.07226	76	
242.90989	86	
242.94048	490	1+
244.05739	74	
244.81865	142	
244.95767	2854	1+
246.42848	84	
246.95268	2362	1+
247.11201	90	
247.39503	102	
248.80345	414	1+
248.84928	80	
248.90385	354	
250.80391	76	
250.94622	124	
252.39519	80	
252.88728	102	
253.06290	78	
253.90868	174	
256.12328	74	
258.83425	284	1+
258.84709	92	
258.98261	86	
258.99837	92	
259.97374	82	
260.09842	74	
260.82731	410	1+
260.85038	146	
260.96610	220	
261.41303	82	
261.96345	90	
261.98302	152	
264.01644	90	
264.96015	122	
265.81693	340	1+
265.92115	86	
266.85846	268	1+
266.90924	84	
266.95538	90	
267.97205	660	1+
268.81229	76	
268.98742	94	
269.96855	210	
271.05966	96	
271.85575	76	
272.85124	94	
272.91673	100	
273.12390	80	
274.51567	98	
274.94696	78	
275.44401	74	
275.98636	78	
276.85480	182	
277.04817	82	
277.54092	104	
277.83967	88	
277.86310	98	
278.80055	234	
278.84736	132	
278.88261	88	
278.91641	104	
279.80279	128	
279.82260	256	1+
280.79435	848	1+
281.89011	98	
281.90436	88	
283.76970	76	
283.79011	278	1+
283.85438	80	
284.84619	76	
284.86487	78	
285.84612	510	
287.41556	88	
289.87119	80	
290.79002	94	
291.87002	250	1+
292.87482	172	1+
295.86379	106	
296.80828	406	1+
297.74494	86	
298.00131	80	
298.80621	1146	1+
299.79396	348	1+
299.86927	122	
301.33621	92	
301.77636	126	
301.86577	166	
302.85676	116	
303.82263	90	
303.85848	334	
303.94930	82	
304.16730	110	
304.85819	226	
304.93451	82	
306.85018	134	
308.07473	74	
308.37282	86	
308.89010	92	
311.12389	106	
311.76445	76	
311.85445	74	
312.86355	108	
314.94512	134	
315.81658	392	1+
315.87415	90	
318.81095	138	
318.86617	94	
318.93353	148	
319.43707	78	
319.80999	122	
320.31747	80	
321.82149	178	
321.87340	140	
322.81729	76	
322.93302	170	
323.85201	78	
324.83180	76	
324.89343	100	
326.87445	182	
327.84203	78	
327.87553	82	
329.87402	152	
330.40159	74	
335.46990	80	
337.95773	86	
338.83614	98	
338.90606	80	
339.83175	142	
343.82907	76	
352.77081	76	
359.86802	84	
361.82050	106	
362.14731	74	
363.28624	80	
363.69836	74	
365.17735	80	
END IONS

###FS:    #m/z: 322.93070 #charge 1+
###MS: 126
###MSMS: 127
BEGIN IONS
TITLE=Cmpd 94, +MS2(322.9307), 28.0-35.0eV, 2.7min #127
RTINSECONDS=163.765
SCANS=126-127
PEPMASS=322.93070	1748874
CHARGE=1+
46.39041	100	
174.99845	62	
185.93202	74	
187.93819	82	
192.90271	78	
197.89400	74	
200.83826	66	
200.95492	66	
201.04272	112	
201.05472	72	
201.94460	70	
204.89221	68	
207.01204	90	
210.90035	122	
214.89986	84	
218.88518	94	
219.04902	68	
221.94110	82	
222.05078	72	
222.39310	82	
222.79232	90	
222.94740	62	
223.95393	100	
224.05894	78	
224.93645	86	
224.96134	100	
226.94627	60	
227.86120	82	
227.95562	74	
228.90306	208	1+
230.84966	68	
233.84033	60	
233.94007	72	
234.06766	64	
234.88745	94	
234.97984	100	
236.04452	66	
236.38370	94	
236.42971	66	
236.83003	70	
236.85666	70	
236.89757	62	
237.79861	72	
238.79370	60	
238.93972	74	
240.82010	184	
240.90258	132	
240.94059	1688	
241.94020	3568	1+
242.12378	74	
242.82213	78	
242.94267	2474	1+
243.11654	82	
243.82112	202	
244.81918	136	
244.86178	64	
244.93934	748	
244.97357	72	
245.39248	82	
245.82161	86	
246.80642	90	
246.86655	72	
246.97614	86	
247.38759	88	
247.89380	66	
248.85350	132	
250.89551	88	
250.97375	128	
251.07233	104	
252.06788	74	
254.84931	68	
254.87120	72	
254.91452	62	
255.96400	104	
256.86093	74	
256.89643	80	
257.85951	62	
258.83977	82	
258.89716	126	
259.03589	106	
260.10751	72	
260.90895	78	
261.82730	556	1+
262.82841	374	1+
264.85847	110	
265.05860	60	
266.12334	60	
266.99736	76	
267.58175	100	
268.84588	178	1+
269.94724	68	
270.79120	82	
271.17374	234	
271.35703	70	
271.85065	68	
271.87890	68	
272.54151	80	
273.85264	70	
275.80712	104	
276.85976	214	1+
277.83544	166	
278.84542	98	
279.09289	1554	1+
279.80424	72	
279.84699	62	
280.79698	64	
282.86236	76	
282.94490	80	
283.07035	168	
283.36667	94	
283.41600	62	
283.43881	74	
283.80671	66	
284.29373	558	1+
284.86301	72	
284.87868	82	
285.09929	64	
286.85589	76	
292.92526	64	
293.81034	72	
294.16215	62	
294.43815	88	
294.96714	72	
296.86405	74	
296.87881	72	
296.92320	62	
297.17712	84	
300.06309	92	
300.11410	84	
300.92506	72	
301.07217	78	
302.82383	64	
302.87169	64	
303.73045	76	
303.83518	66	
305.80175	68	
305.82700	80	
305.89537	84	
307.79589	278	1+
307.89404	72	
308.38764	68	
310.86611	66	
312.03832	80	
312.90885	60	
314.82295	86	
316.77395	78	
318.80765	72	
318.99169	74	
319.95960	94	
320.21895	68	
321.24795	78	
321.96378	70	
322.42446	60	
323.24487	68	
323.90316	76	
324.89391	76	
325.24864	64	
326.89561	74	
326.92012	62	
327.81581	66	
END IONS

###FS:    #m/z: 507.84664 #charge 1+
###MS: 126
###MSMS: 128
BEGIN IONS
TITLE=Cmpd 95, +MS2(507.8466), 28.2-35.2eV, 2.8min #128
RTINSECONDS=164.537
SCANS=126,128
PEPMASS=507.84664	160200
CHARGE=1+
196.01604	138	
232.89402	212	
234.40905	188	
238.06440	134	
240.07719	126	
250.91009	188	
252.87136	110	
254.09532	206	
258.10503	152	
265.92819	126	
266.16924	124	
268.96829	130	
269.93096	206	1+
272.85545	146	
273.41681	134	
274.09050	114	
275.69063	114	
275.85102	114	
277.39097	114	
278.38752	122	
278.91633	130	
279.94528	130	
280.89586	160	
285.85479	116	
287.85180	656	
287.97456	114	
289.87863	232	
290.78130	130	
290.86759	486	1+
291.90132	142	
293.87402	736	1+
293.95949	114	
294.07781	112	
294.12528	178	
294.85825	196	
295.87169	156	1+
295.88999	120	
296.86082	128	
296.97662	164	
297.79962	164	
301.76917	110	
301.84867	118	
303.87031	460	1+
305.86619	1034	1+
307.89134	390	
308.14051	684	1+
308.87281	1096	1+
309.89110	192	
310.15708	674	1+
311.88549	1474	1+
312.86738	122	
313.88058	194	
314.86945	150	
314.92084	106	
315.87601	156	
316.81964	134	
316.85986	202	
317.76817	332	1+
317.79895	114	
318.85746	116	
323.86850	300	
324.38420	218	1+
324.86455	180	
324.90428	220	
325.82511	122	
325.90343	152	
326.77018	172	1+
326.88334	2036	1+
327.83139	140	
328.88089	580	1+
330.88143	138	
330.96360	204	1+
332.87416	442	1+
333.84528	128	
333.86803	152	1+
334.25442	108	
334.81065	204	
337.81334	118	
338.88935	110	
339.39231	114	
339.87967	144	
339.90505	142	
343.01424	200	1+
344.80726	172	1+
345.77910	152	
347.78509	468	1+
347.84697	194	1+
348.77610	128	
348.90866	108	
349.76177	384	1+
349.83012	314	1+
350.88896	166	
353.79884	252	1+
353.82740	214	1+
357.76902	106	
364.00340	126	
364.84682	142	
365.77232	138	
365.78773	132	
366.18731	130	
366.76834	380	1+
366.83883	262	
367.70869	320	1+
367.76977	354	1+
367.84345	116	
367.89239	362	1+
369.83727	230	1+
370.79927	456	1+
371.19036	118	
371.42690	106	
371.71215	116	
372.78732	198	
373.83708	146	
374.06090	138	
374.79051	158	
374.81734	168	
375.32196	110	
375.77187	128	
375.81833	288	
376.81202	198	
378.72638	144	
380.71439	202	
380.85586	264	
381.71506	118	
381.84206	118	
382.72184	154	
382.85792	244	1+
384.38372	198	1+
384.85060	592	1+
386.72557	204	1+
386.83504	312	1+
388.17349	136	
388.87298	140	
389.20498	130	
389.73252	310	1+
390.20389	132	
390.77888	170	
390.84004	852	1+
391.79804	176	
392.07409	190	1+
392.72513	268	1+
392.82760	826	1+
393.79323	174	
394.80210	194	1+
398.72527	142	
398.86069	154	
399.85520	458	1+
402.76487	330	1+
403.80243	150	
403.87214	230	
404.86922	382	1+
405.75612	548	1+
407.74697	622	1+
407.86705	1336	1+
408.85020	688	
409.72511	646	1+
410.08645	182	1+
410.69765	106	
410.79933	202	1+
410.83730	336	
411.83658	462	1+
412.77239	302	1+
413.88137	370	
415.85162	188	
417.80562	250	1+
417.86136	132	
421.81058	128	
421.88200	180	
422.86534	126	
423.77865	256	
423.86829	286	
424.77873	230	
425.75651	848	1+
425.88164	170	
426.86608	418	
427.73600	518	1+
427.85393	144	
428.69888	334	1+
428.84739	764	1+
429.70170	302	1+
429.75534	452	1+
430.37328	112	
430.85972	182	
430.87706	118	
431.87772	248	
433.85940	196	
434.78032	142	
434.88341	166	
435.71268	218	
437.75339	184	1+
440.89591	152	
442.87678	156	
443.76709	124	
444.23152	142	
444.76580	112	
444.81434	126	
444.87551	1404	1+
445.68089	120	
445.71873	146	
445.75050	448	1+
446.81694	112	
447.70775	140	
448.71532	226	
448.75503	112	
449.78294	218	
449.88196	264	1+
450.75513	210	
452.76032	276	1+
457.91043	134	
458.89348	216	1+
462.88457	428	1+
467.77731	112	
467.88847	246	
468.89613	128	
470.72045	138	
485.89320	380	
491.80750	112	
491.84012	158	
END IONS

###FS:    #m/z: 336.94625 #charge 1+
###MS: 126
###MSMS: 129
BEGIN IONS
TITLE=Cmpd 96, +MS2(336.9463), 28.0-35.0eV, 2.8min #129
RTINSECONDS=165.309
SCANS=126,129
PEPMASS=336.94625	49550
CHARGE=1+
195.89884	74	
198.95265	130	
200.94763	84	
203.88107	70	
205.94850	186	1+
209.94087	70	
211.94516	1572	1+
212.87899	716	1+
213.94015	624	1+
215.91645	78	
215.93463	202	
216.97492	102	
220.84644	72	
220.86847	72	
223.89903	78	
225.17201	106	
226.55813	100	
226.89458	74	
227.19804	72	
227.86113	72	
228.81129	88	
228.89414	218	
229.95585	1374	1+
230.89261	710	
231.55720	84	
231.95218	952	1+
232.82652	178	
233.89838	180	
233.94899	152	
234.82557	378	1+
234.93279	90	
236.93574	92	
237.87597	140	
238.00293	92	
238.82766	74	
238.84114	76	
239.84999	82	
240.10841	70	
240.83336	104	
240.84247	518	1+
241.84426	438	1+
241.89074	70	
241.97381	106	
242.25168	70	
243.85023	70	
244.03846	70	
244.90422	74	
246.81244	72	
247.96730	328	
248.89765	208	
250.83695	158	
250.95325	246	
250.97003	106	
251.07347	134	
251.91147	98	
251.99748	72	
252.92819	70	
252.97085	1218	1+
253.08807	72	
253.83751	196	1+
253.90958	70	
254.90817	136	
254.96649	270	
255.07682	78	
255.96562	124	
256.87342	154	
257.37477	96	
258.24624	74	
258.84439	246	
259.85390	180	
260.82789	72	
260.85649	138	
260.93267	70	
261.82665	118	
262.83372	400	1+
263.08526	88	
264.87106	78	
265.09693	70	
265.80718	84	
266.99725	86	
267.83958	134	
268.14420	74	
268.84074	396	
268.88691	84	
269.79771	88	
269.84076	682	1+
270.98316	150	
271.91809	216	
272.81543	102	
272.91676	88	
272.97786	72	
274.86352	196	
275.86071	102	
275.89650	70	
275.99269	92	
276.85540	352	
277.13793	86	
277.83777	100	
277.86109	214	
277.89429	78	
278.83727	360	
278.87649	76	
278.88810	180	1+
279.09619	82	
279.83538	156	
280.80322	72	
280.83927	74	
280.90671	74	
281.85958	74	
283.04433	76	
283.44104	78	
283.86306	78	
285.85101	186	
286.34482	86	
286.85274	376	
287.42582	240	1+
287.84602	314	1+
287.86586	94	
287.88066	116	
288.93746	84	
289.84195	72	
290.83632	76	
291.40768	88	
291.86113	176	1+
291.90028	82	
293.10272	134	
293.89258	74	
294.10733	70	
294.12626	72	
294.80691	78	
297.86862	76	
297.89326	140	
297.91439	88	
298.07314	80	
299.42510	88	
299.84608	80	
299.87406	314	1+
300.85057	88	
301.13790	74	
301.84798	72	
301.87113	184	1+
302.69991	80	
303.37542	100	
305.09825	74	
306.38147	78	
307.76308	70	
308.84732	74	
308.87697	294	1+
310.86065	108	
311.81524	72	
312.87423	74	
315.37465	70	
316.85905	78	
318.41944	86	
320.88694	70	
320.94201	70	
323.86574	80	
324.81454	72	
325.03551	90	
325.38105	88	
326.89332	82	
327.91765	76	
328.84127	76	
329.44718	70	
329.87809	156	1+
330.39281	80	
330.83048	74	
331.28876	86	
334.38682	72	
334.96198	80	
335.05592	102	
END IONS

###FS:    #m/z: 322.93079 #charge 1+
###MS: 130
###MSMS: 131
BEGIN IONS
TITLE=Cmpd 97, +MS2(322.9308), 28.0-35.0eV, 2.8min #131
RTINSECONDS=168.981
SCANS=130-131
PEPMASS=322.93079	1832278
CHARGE=1+
119.97724	72	
182.30158	64	
189.00693	78	
192.06278	78	
193.99778	70	
197.02975	68	
200.86243	88	
201.04426	150	
202.95258	108	
204.94834	80	
205.94819	116	
212.87789	70	
213.88584	72	
218.95823	60	
219.95871	84	
220.94893	70	
221.94488	74	
222.95031	136	
223.95681	66	
224.97616	90	
225.86573	86	
225.88599	72	
225.93561	118	
226.81875	64	
226.86484	78	
227.93049	130	
227.96522	86	
228.85143	126	
229.84314	160	
230.84682	194	
230.88865	72	
231.14618	76	
232.82403	62	
232.83881	70	
232.89522	142	
234.91581	92	
235.81991	74	
235.98816	70	
236.38647	96	
236.86765	70	
237.05433	114	
238.07321	72	
238.88852	80	
238.94079	130	
240.08748	84	
240.82402	72	
240.94153	1434	
241.36214	84	
241.81812	284	1+
241.88814	168	1+
241.94283	968	
242.91731	66	
242.94162	2650	1+
244.82058	136	
244.86096	68	
244.94107	1120	
244.99087	72	
245.39069	62	
245.81018	72	
245.89480	238	1+
246.97815	156	
247.39110	88	
248.85728	106	
249.91804	104	
250.91292	72	
251.06893	70	
252.39364	66	
252.78686	128	
252.87330	62	
252.95019	158	1+
253.88798	70	
255.78058	114	
257.79960	140	1+
258.83765	116	
259.85949	78	
260.83601	234	
261.05764	62	
261.83251	248	
262.82432	84	
263.92086	82	
265.03857	70	
265.05719	60	
265.08672	100	
265.82469	62	
266.84126	70	
266.87125	72	
268.84349	106	
269.34264	80	
270.35981	202	
271.84362	150	
273.79379	60	
273.86294	64	
274.80051	64	
275.97213	60	
276.07632	68	
276.85757	134	
277.81508	68	
277.84512	68	
278.03011	70	
278.84356	84	
279.09198	664	1+
280.00746	68	
282.85817	72	
282.92661	76	
283.87615	82	
284.06164	70	
284.10493	68	
284.29392	184	
284.33888	70	
284.84968	68	
285.82745	66	
285.85438	86	
287.84261	66	
289.84852	66	
289.86595	88	
290.79633	170	1+
290.88367	60	
292.43168	90	
292.85777	66	
292.90881	62	
294.15548	66	
295.63811	68	
297.96309	104	
299.10643	68	
299.78218	60	
299.81635	64	
299.86349	74	
300.76080	64	
304.79504	82	
304.90457	62	
305.80116	64	
305.87422	86	
306.85225	64	
306.87920	166	
307.76494	90	
307.89799	132	
308.07710	76	
308.74603	74	
309.20113	64	
309.89049	98	
310.91362	82	
312.80667	82	
313.11991	70	
314.95605	62	
317.39055	84	
318.88648	62	
318.99392	68	
320.42764	84	
320.76886	72	
320.83354	64	
321.91959	72	
322.78824	78	
322.89379	196	1+
323.79289	72	
324.79001	62	
324.89861	176	1+
325.06011	74	
325.75612	170	1+
325.77560	82	
326.00149	72	
328.25794	66	
END IONS

###FS:    #m/z: 507.84694 #charge 1+
###MS: 130
###MSMS: 132
BEGIN IONS
TITLE=Cmpd 98, +MS2(507.8469), 28.2-35.2eV, 2.9min #132
RTINSECONDS=169.754
SCANS=130,132
PEPMASS=507.84694	168362
CHARGE=1+
196.01655	270	
197.01588	112	
227.95653	122	
232.89997	240	1+
234.90466	114	
235.89441	112	
236.88709	410	1+
240.98055	114	
250.91144	270	1+
252.07681	110	
253.54963	112	
258.88188	128	
259.85958	110	
260.87990	136	
261.38259	224	1+
262.13714	134	
263.41734	154	
266.09915	250	1+
266.16773	194	1+
266.35581	120	
268.94530	124	
269.86896	236	1+
269.89976	130	
272.85372	214	
275.85509	158	
279.89730	142	
280.38336	120	
280.84209	162	1+
285.83017	164	
285.85874	184	1+
286.87675	138	
287.85572	632	1+
289.87945	256	
290.13251	176	
290.86365	240	
291.86432	128	
291.95545	168	
292.94902	178	
293.87368	638	1+
295.87639	264	1+
296.80657	114	
297.78523	150	1+
301.84694	132	
302.86826	356	1+
303.87067	302	1+
305.36554	118	
305.86226	816	
306.12403	116	
306.87935	230	
307.86174	116	
307.89375	226	1+
308.14330	308	
308.86909	652	1+
309.15284	758	1+
310.15831	564	1+
310.34994	166	
310.89098	142	
311.34575	138	
311.84960	126	
311.88505	1978	1+
312.16980	142	
312.86966	358	
314.86513	634	1+
317.76411	118	
317.80774	138	
317.85987	220	1+
317.88526	114	
318.81820	194	1+
321.37405	118	
322.01648	116	
322.34862	140	
322.86234	116	
323.85578	536	1+
323.87344	294	
324.90112	186	
324.92808	206	1+
325.90014	272	
326.88252	1210	1+
327.80638	294	1+
329.18090	128	
330.16803	118	
330.88194	138	
330.89370	132	
331.89054	142	
332.87299	624	1+
334.82029	208	1+
337.80493	138	
337.86943	152	
337.88602	128	
337.94593	140	
338.88033	142	
340.86889	310	1+
343.87113	342	1+
345.91595	120	1+
347.77432	874	1+
348.77662	536	1+
349.75266	138	
349.89710	442	1+
350.81767	198	
350.83641	132	
350.89814	270	1+
351.77430	362	1+
352.83712	120	
352.90900	276	1+
353.85588	132	
354.38925	112	
355.89726	228	
356.83156	110	
357.84809	232	
360.26802	116	
360.84800	140	
362.02108	182	1+
364.77687	372	1+
366.18523	250	
366.84033	314	1+
367.70795	524	1+
367.76710	324	1+
368.89982	334	
369.71960	192	1+
369.77108	136	
369.83825	182	
369.87818	140	
369.89343	184	
370.83691	134	
370.89821	164	
371.72855	200	1+
371.80430	230	
372.78334	202	
374.77878	138	
375.78161	116	
378.80879	202	1+
380.77565	126	
381.72244	150	
381.80046	110	
381.85063	116	
382.85948	394	1+
382.88633	136	
383.64970	122	
383.80508	112	
384.84809	610	1+
385.74734	126	
385.77866	120	
385.79621	140	
385.82536	144	
386.82042	118	
387.76268	124	
387.79680	398	1+
387.85657	222	1+
388.72770	292	1+
389.71788	114	
389.91352	116	
390.78399	150	
390.84379	374	1+
390.88063	140	
391.71782	284	1+
392.79798	274	1+
392.82859	392	1+
394.76823	152	
394.83606	340	1+
396.68629	282	1+
397.73439	390	1+
399.85592	590	1+
401.00415	108	
403.87170	352	1+
405.77173	154	
406.73768	396	1+
406.78108	110	
407.74395	276	1+
407.86823	800	
408.85901	374	
409.72075	212	
409.78093	122	
409.85948	644	1+
410.72325	186	
410.84083	604	1+
410.86316	442	1+
411.73918	114	
411.76760	128	
412.73777	298	1+
412.85376	192	
413.07189	142	
413.87047	312	
415.74986	190	1+
416.21373	170	
417.82279	114	
417.87054	128	
418.85147	190	
419.73064	126	
421.86419	292	1+
421.89102	156	
423.77702	332	
424.77356	246	
425.75563	902	1+
426.82879	108	
426.86764	822	1+
427.71071	162	
427.73874	284	
428.71524	116	
428.73968	460	1+
428.79955	170	
428.84924	828	1+
429.70190	140	
429.88764	128	
430.69919	124	
431.86776	472	1+
432.68920	166	1+
433.85115	336	1+
433.87605	114	
439.78306	202	1+
439.89142	124	
441.87981	130	
443.76440	140	
444.77459	138	
444.87488	830	1+
445.74510	500	1+
446.78967	140	
446.87494	292	
447.71557	536	1+
447.80243	152	
448.77993	486	1+
449.87603	366	
451.70841	156	
457.90632	160	
461.23022	122	
462.88711	378	1+
467.88604	856	1+
468.71544	130	
472.79194	124	
482.73917	138	
485.90137	210	1+
487.92364	114	
495.52724	120	
507.85163	120	
END IONS

###FS:    #m/z: 336.94602 #charge 1+
###MS: 130
###MSMS: 133
BEGIN IONS
TITLE=Cmpd 99, +MS2(336.9460), 28.0-35.0eV, 2.9min #133
RTINSECONDS=170.525
SCANS=130,133
PEPMASS=336.94602	46842
CHARGE=1+
127.93137	72	
177.39897	80	
191.95594	86	
192.05790	70	
198.95620	68	
200.03307	68	
207.98404	86	
210.88337	76	
211.94511	1530	1+
212.87887	1278	1+
213.93851	630	1+
214.86203	72	
215.91114	78	
216.89109	122	
217.87857	90	
218.83282	70	
220.79559	72	
220.87919	72	
222.95172	82	
223.98150	80	
225.90819	74	
228.89290	80	
229.95545	1726	1+
230.88818	560	1+
231.91033	74	
231.92377	70	
231.95100	650	1+
232.82400	334	1+
232.88917	208	
232.94358	692	1+
233.89710	112	
233.94766	598	1+
235.56736	100	
236.89234	106	
237.01872	92	
237.21766	84	
237.39907	78	
237.84919	116	
237.87241	72	
237.89684	78	
238.84091	92	
239.93550	74	
240.83111	88	
240.84580	178	
241.84254	162	
241.91944	70	
242.84366	134	
242.89266	162	
243.84492	70	
243.86953	80	
243.89238	90	
246.94539	80	
246.97164	160	
247.90139	90	
247.96713	450	
248.89927	188	
248.92499	68	
249.83175	244	1+
249.96590	126	
250.79628	78	
250.95130	108	
250.97878	102	
251.06995	76	
251.85011	148	
251.88046	76	
251.96172	84	
252.83267	216	1+
252.97131	768	1+
253.81202	72	
253.90604	314	1+
254.09113	84	
254.96456	538	
255.14170	84	
255.94055	76	
256.15676	78	
256.85107	102	
256.96604	180	
258.84842	208	
258.89976	72	
259.84816	188	
259.86310	122	
260.83290	350	1+
260.85661	164	
260.90497	100	
261.05780	68	
261.79422	68	
261.83622	254	1+
264.92087	72	
265.85609	88	
266.82105	72	
266.84711	70	
266.88507	74	
267.83038	100	
267.84160	110	
268.84260	340	
268.87666	90	
269.83924	182	
270.50217	74	
270.98057	140	
271.08194	92	
271.97528	284	1+
272.84927	172	
272.88234	140	
272.91846	114	
272.97817	194	1+
273.84473	68	
273.95653	76	
274.90624	84	
275.84581	72	
275.86712	220	
275.97818	90	
276.85609	254	
277.83610	80	
277.86215	350	
278.79422	80	
278.83630	736	1+
278.88039	92	
278.94801	76	
279.83689	410	1+
280.09138	72	
280.85256	70	
285.85180	272	
286.84996	720	1+
286.93293	74	
287.84961	426	1+
287.87811	72	
289.95039	82	
292.85360	88	
292.87123	82	
293.10807	380	1+
294.12637	84	
294.86665	140	
294.90607	74	
295.86879	98	
295.99302	118	
296.86394	76	
297.45681	68	
298.88156	80	
298.96862	90	
299.85261	84	
300.85258	68	
300.88368	150	
301.38133	76	
301.85816	118	
302.40936	86	
302.96490	70	
303.86125	74	
304.58287	104	
304.85085	74	
307.79490	72	
307.89619	70	
308.86975	98	
309.86621	146	
310.87951	82	
310.91161	70	
313.80441	70	
318.83193	78	
320.45174	68	
324.82773	72	
324.89104	142	
325.94157	72	
326.89153	80	
327.40234	72	
329.37162	76	
330.87272	86	
331.71989	70	
332.03978	72	
333.87466	70	
334.49871	80	
336.16964	92	
339.38079	102	
340.89116	74	
END IONS

###FS:    #m/z: 340.94147 #charge 1+
###MS: 134
###MSMS: 135
BEGIN IONS
TITLE=Cmpd 100, +MS2(340.9415), 28.0-35.0eV, 2.9min #135
RTINSECONDS=174.193
SCANS=134-135
PEPMASS=340.94147	766652
CHARGE=1+
83.69664	104	
166.38897	180	
191.95500	132	
192.92845	238	
193.95317	86	
196.19971	84	
198.13770	104	
203.88979	72	
208.94515	146	
210.93813	208	
210.96893	82	
212.87640	302	1+
213.94125	220	
214.82971	78	
214.93511	74	
214.94698	116	
215.97125	78	
216.88709	168	
217.88344	128	
218.91099	76	
219.88398	86	
220.83919	72	
221.88703	152	
222.89341	90	
222.95197	78	
223.10951	90	
223.96672	90	
226.94842	126	
227.95402	112	
228.79437	76	
228.94719	172	
229.95662	80	
230.88758	172	
231.88808	90	
231.94933	694	1+
233.84420	124	
233.89842	308	
233.94835	80	
233.96450	78	
233.99063	84	
234.40411	82	
235.89456	72	
236.03305	114	
240.83773	214	
241.85094	516	1+
241.94446	72	
243.82953	132	
244.82718	96	
244.84632	80	
244.95499	76	
245.87347	74	
246.84121	78	
249.78825	74	
249.88902	76	
250.63479	90	
250.90745	162	
252.80514	88	
252.84799	74	
253.84711	124	
253.90309	308	1+
254.86841	130	
254.96654	326	1+
255.85225	72	
256.26345	122	
256.78410	90	
256.80807	80	
256.85302	192	
256.87270	102	
256.89931	78	
256.96476	114	
257.06168	104	
258.84663	370	
258.89769	80	
259.84443	266	
259.85943	200	
259.96443	136	
260.01100	86	
260.84697	206	
260.95648	78	
261.40305	86	
261.84169	180	
261.94303	86	
262.86210	90	
262.92468	76	
263.20892	74	
263.85285	80	
264.91090	114	
265.35873	98	
265.83689	80	
266.00111	82	
266.83091	78	
266.84873	78	
266.86321	108	
267.36474	88	
267.79078	72	
268.79262	154	1+
268.83449	82	
269.89569	80	
270.83553	132	
271.82453	130	
271.84479	152	
272.84962	108	
272.93472	124	
272.97850	116	
273.85475	80	
274.85790	124	
274.87385	136	
274.89735	156	
275.84290	122	
275.85561	802	1+
277.92960	92	
278.84361	546	
278.94797	92	
279.84900	542	1+
280.86449	208	1+
280.93505	94	
283.94135	76	
287.10979	72	
287.21602	74	
289.79488	116	
289.85218	78	
292.74421	78	
293.88285	72	
294.67630	72	
294.86312	182	
295.86165	140	
296.85703	214	
297.78742	72	
297.84001	80	
297.98861	82	
299.02788	76	
299.78071	86	
299.79534	74	
299.87301	216	1+
300.43120	76	
301.86447	100	
301.93975	78	
302.92854	88	
307.02433	88	
311.87363	80	
316.26931	82	
318.52941	76	
320.89565	76	
321.74343	92	
321.98137	74	
323.10853	80	
324.89360	94	
325.06657	78	
327.41114	82	
328.08884	94	
328.19805	148	
328.85250	74	
328.93929	72	
330.81053	76	
337.35297	76	
337.85793	80	
338.91290	84	
339.03284	78	
341.80804	72	
342.79594	80	
END IONS

###FS:    #m/z: 363.95733 #charge 1+
###MS: 134
###MSMS: 136
BEGIN IONS
TITLE=Cmpd 101, +MS2(363.9573), 28.0-35.0eV, 2.9min #136
RTINSECONDS=174.965
SCANS=134,136
PEPMASS=363.95733	284976
CHARGE=1+
108.10966	102	
189.86321	218	
191.85861	116	
194.89467	88	
196.88423	176	
199.03749	76	
207.95388	166	
209.89112	78	
209.94479	460	
210.88791	236	
211.95097	90	
212.87945	916	1+
217.85666	112	
218.57124	104	
218.91095	96	
219.94249	88	
222.95197	268	
223.95488	130	
224.95040	552	1+
224.97436	140	
226.84834	90	
226.88603	154	
226.94799	4400	1+
226.97360	186	
227.89059	530	1+
227.92500	86	
228.86279	92	
228.89357	446	1+
228.94266	6022	1+
228.98809	86	
230.88944	1428	1+
232.01631	118	
232.88583	120	
233.40909	124	
233.89188	128	
234.88055	198	
234.93645	82	
236.41876	82	
237.59193	86	
238.37962	98	
238.43689	80	
238.81438	74	
238.93767	74	
240.81976	262	
240.94116	256	
240.96044	308	
241.94235	216	
242.04534	88	
242.81971	132	
242.94388	702	1+
244.82287	284	1+
244.95682	3590	1+
246.80956	80	
246.85335	138	
246.90744	106	
246.95290	3810	1+
246.97532	214	
247.09358	94	
247.69834	82	
248.06991	82	
248.44877	100	
248.80420	194	1+
248.90057	638	1+
250.03073	76	
250.79915	78	
250.97130	96	
253.90677	192	
256.07614	74	
257.93034	74	
258.07252	74	
258.84237	164	
258.97842	92	
259.85080	78	
260.83015	730	1+
260.97117	160	
261.07365	82	
261.87962	84	
262.04274	78	
262.79485	258	1+
263.83181	188	1+
263.90369	114	
264.81931	108	
265.05930	80	
265.08695	148	
265.35473	86	
265.42279	74	
266.00519	84	
266.81143	812	1+
266.85467	114	
266.92965	86	
267.66396	84	
267.97246	400	1+
268.12780	92	
268.84272	74	
269.79360	80	
269.92866	94	
269.96823	636	1+
270.81083	130	
270.82731	126	
271.85624	100	
271.92585	94	
275.07117	78	
275.81904	78	
275.86388	82	
277.07880	86	
278.79938	140	
278.84446	156	
279.09982	74	
279.79047	424	1+
279.85130	112	
281.89469	98	
282.78918	466	1+
282.83242	134	
283.07577	216	1+
283.84530	90	
283.98836	112	
284.98739	100	
285.82307	92	
285.84557	184	
287.43018	76	
287.88510	92	
289.59329	86	
289.88783	84	
290.40861	80	
293.48865	88	
297.80923	224	
298.80407	806	1+
299.07038	78	
299.47006	82	
300.80462	208	
301.80155	176	
301.86418	74	
302.85859	148	
303.80944	96	
303.85640	426	1+
305.98184	84	
306.43218	82	
306.87591	106	
308.13557	90	
308.29712	82	
308.86913	78	
310.88330	214	1+
313.93885	138	
314.82453	182	1+
316.40277	92	
316.45486	74	
317.38635	86	
317.43663	92	
317.75603	86	
318.83175	80	
321.80934	78	
321.86458	90	
322.05607	74	
322.92951	182	
323.82161	140	
324.05778	74	
324.93373	80	
325.89824	116	
326.87055	182	
328.93059	74	
329.37140	84	
331.08741	92	
333.83887	90	
337.94378	88	
338.58294	80	
338.94057	144	
340.93836	346	1+
341.62422	74	
343.86115	84	
346.03662	74	
346.30374	90	
349.77657	100	
352.77786	122	
352.97864	78	
356.92046	98	
359.98441	102	
363.75012	80	
END IONS

###FS:    #m/z: 507.84663 #charge 1+
###MS: 134
###MSMS: 137
BEGIN IONS
TITLE=Cmpd 102, +MS2(507.8466), 28.2-35.2eV, 3.0min #137
RTINSECONDS=175.738
SCANS=134,137
PEPMASS=507.84663	181258
CHARGE=1+
197.01750	158	
222.97633	114	
224.04671	114	
226.06404	144	
232.89981	242	
233.90059	140	
234.88394	136	
235.07862	164	
238.06140	114	
250.88562	168	
251.54931	164	
254.95330	234	1+
258.10605	138	
260.88208	210	1+
265.08677	122	
270.85346	312	1+
271.87421	124	
272.38954	138	
273.80462	130	
273.84811	194	1+
281.94304	140	
283.80433	120	
285.80982	228	1+
285.85732	276	
285.92065	114	
286.87159	134	
287.85157	804	1+
288.86944	122	
289.03228	138	
290.86280	620	1+
291.94693	164	
292.84859	146	
293.87427	902	1+
294.80439	138	
295.87112	364	1+
298.79884	172	1+
300.87655	124	
303.80593	140	
303.86741	408	1+
303.98540	122	
305.86620	432	1+
306.88452	116	
307.88874	178	
308.14254	750	1+
308.87674	960	1+
310.15851	702	1+
310.87010	118	
311.88523	1766	1+
312.82960	202	1+
314.86520	218	
315.87527	140	
316.89336	214	1+
317.87874	140	
323.41294	152	
323.86298	310	
324.86462	150	
325.82639	114	
325.85692	150	
325.90395	192	
326.00848	194	1+
326.88339	1934	1+
328.38110	244	1+
328.87401	462	1+
329.76688	228	1+
329.81339	182	1+
329.98164	118	
331.39255	178	
331.87266	136	
332.85355	128	
332.87507	124	
334.38599	254	1+
334.89685	138	
335.84558	148	
335.88160	116	
336.77897	116	
337.87921	160	
339.81436	148	
339.87815	124	
340.87273	116	
341.81264	156	
343.83970	148	
346.96777	122	
347.77718	206	
347.85622	252	1+
348.78669	204	
349.75667	588	1+
349.91361	124	
350.33732	114	
350.88849	390	1+
350.95712	136	
353.78716	138	
353.85249	114	
354.78764	118	
355.89223	162	
357.80012	216	1+
361.79311	138	
362.36722	138	
365.76682	114	
366.18981	134	
366.83965	624	1+
367.71385	288	1+
367.75897	184	
367.83996	340	1+
368.77781	114	
368.89823	150	
369.83457	250	
370.77932	126	
370.80106	192	1+
371.83865	332	1+
371.86982	224	
373.78635	222	1+
373.82808	180	
373.89849	152	
374.81625	358	1+
376.88136	136	
380.72319	162	
381.72383	138	
382.06227	126	
382.83691	114	
383.79588	128	
384.74455	148	
384.85155	830	1+
385.77310	270	1+
386.81271	144	
388.78050	198	
388.85791	164	1+
389.20251	382	
389.73217	148	
389.90179	136	
390.20559	196	
390.73789	116	
390.77790	116	
390.83771	270	
391.83775	180	
391.91477	114	
392.05535	224	1+
392.82750	210	
393.80754	226	
393.89719	210	1+
394.73779	254	1+
397.73007	508	1+
397.81711	206	
399.78896	142	
399.81723	118	
399.85042	330	
400.72797	240	
401.87183	132	
402.86396	148	
403.79683	414	1+
403.86534	216	
404.87571	194	
405.77010	264	
405.86637	428	1+
406.78924	152	
407.74381	190	
407.82571	134	
407.86610	1470	1+
409.02318	120	
409.74755	168	
409.86169	210	
410.72919	120	
410.83944	600	1+
410.86655	626	1+
412.75604	480	1+
412.84700	388	1+
413.85291	242	1+
414.83459	126	
415.78175	162	1+
417.86611	296	1+
418.71642	140	
418.77141	140	1+
420.73048	186	1+
421.78027	136	
421.82029	136	
422.86540	680	1+
423.76786	300	
423.78708	258	
423.86795	506	1+
424.77279	132	
424.80606	132	
425.75561	1122	1+
426.86281	468	1+
426.89678	124	
427.73461	612	
428.70644	122	
428.74345	312	
428.85073	344	
428.88942	124	
429.69684	402	1+
429.74054	260	
429.76689	244	1+
429.85918	198	
430.74619	138	
430.84663	140	
431.89161	154	
432.84954	314	1+
432.88269	230	1+
435.80983	118	
439.89546	154	
440.68571	278	1+
440.91707	124	
441.68755	170	1+
443.76064	390	1+
444.87324	1162	1+
445.72969	142	
445.75141	328	
446.74415	176	
446.80696	122	
447.71238	232	1+
447.76464	342	1+
448.89266	128	
449.69180	194	
450.69962	294	1+
456.37593	114	
457.21072	146	
460.90118	160	1+
462.88445	170	
465.72047	242	1+
467.71262	288	1+
467.89133	666	1+
485.90042	168	
486.85161	116	
486.90467	126	
487.28267	128	
END IONS

###FS:    #m/z: 340.94146 #charge 1+
###MS: 138
###MSMS: 139
BEGIN IONS
TITLE=Cmpd 103, +MS2(340.9415), 28.0-35.0eV, 3.0min #139
RTINSECONDS=179.404
SCANS=138-139
PEPMASS=340.94146	783896
CHARGE=1+
180.86549	138	
184.88183	76	
184.92863	90	
187.40142	90	
189.02398	74	
189.86562	76	
190.59872	94	
190.94827	122	
192.92872	140	
194.92215	106	
195.95903	76	
197.13057	168	
197.92687	78	
199.55919	82	
204.86378	72	
205.95404	120	
208.94371	94	
208.95562	92	
209.94089	72	
210.93821	158	
211.96223	100	
213.88757	86	
213.93999	594	
214.88458	136	
214.95233	74	
215.84954	78	
215.88866	126	
215.95370	110	
217.90021	72	
218.86549	72	
218.88979	274	1+
219.11631	88	
220.88205	138	
221.87899	80	
222.03418	74	
224.89415	72	
226.08330	82	
226.94783	84	
227.79070	82	
227.94365	212	1+
228.97078	82	
229.91575	88	
230.89033	524	1+
231.95003	448	1+
232.84250	72	
233.16492	74	
233.85674	92	
233.95010	296	
234.51701	94	
236.87518	70	
236.89619	82	
237.86867	98	
237.99541	72	
239.92207	84	
240.88641	168	
240.96343	74	
241.44041	84	
241.83954	248	
243.82911	124	
244.83578	146	
246.41095	92	
246.97891	168	
247.54404	80	
248.13944	76	
249.90438	112	
254.96544	392	1+
255.90548	76	
255.98198	74	
256.80350	104	
256.84418	76	
257.79442	120	
257.85459	174	
257.92872	90	
258.84503	160	
259.85350	80	
259.95199	108	
260.83595	252	
260.85155	350	1+
260.95653	76	
261.85323	288	1+
262.82840	70	
263.01168	78	
263.16302	72	
264.07028	72	
265.08693	80	
267.83582	366	1+
267.87285	72	
268.84042	312	1+
270.80712	80	
270.83051	142	
272.11409	72	
272.34890	90	
272.92089	284	1+
274.87570	76	
275.84422	76	
275.85649	128	
276.86060	416	
277.11139	72	
277.86114	374	
277.87848	100	
277.92795	72	
278.84858	846	1+
278.87848	128	
278.91951	94	
279.45676	88	
280.04647	98	
281.19806	74	
281.90906	90	
283.35220	72	
283.84428	80	
284.76952	74	
285.87509	82	
285.89810	74	
286.82068	74	
288.49491	86	
288.80947	92	
289.88171	80	
290.85508	176	1+
290.93850	74	
293.87494	100	
294.49512	92	
294.86479	122	
296.91697	82	
297.81694	82	
298.94309	74	
299.78845	150	
299.87180	74	
299.89932	82	
301.16368	78	
301.36224	104	
301.86556	76	
302.26669	78	
302.85181	72	
302.86707	102	
302.93712	76	
303.86550	84	
304.48447	84	
305.09556	262	1+
306.09892	208	1+
306.70172	106	
306.82010	72	
307.01582	92	
307.89659	94	
311.87522	170	
313.84147	126	
314.85707	118	
317.48254	86	
318.72860	74	
320.83421	78	
320.90694	72	
323.71090	76	
324.10441	80	
324.89431	146	
325.09563	82	
325.95748	110	
328.00910	74	
328.81648	120	
329.75498	144	
330.81679	234	
333.87745	70	
335.29637	90	
338.82699	88	
342.90758	92	
344.75172	86	
END IONS

###FS:    #m/z: 363.95742 #charge 1+
###MS: 138
###MSMS: 140
BEGIN IONS
TITLE=Cmpd 104, +MS2(363.9574), 28.0-35.0eV, 3.0min #140
RTINSECONDS=180.176
SCANS=138,140
PEPMASS=363.95742	304234
CHARGE=1+
138.63487	88	
179.94649	74	
189.86759	246	
191.85732	474	
200.87952	72	
207.87303	246	
208.90299	72	
208.94297	158	
209.87407	206	1+
209.94341	740	
211.82766	80	
212.87958	1008	1+
214.89468	146	
216.91162	86	
220.88574	142	
220.92134	74	
222.95229	224	
223.95093	146	
223.96607	76	
224.95254	732	1+
225.94120	136	
226.88531	110	
226.94782	5278	1+
226.97305	108	
227.93093	202	
228.89426	380	
228.94300	5770	1+
229.34204	98	1+
230.41710	90	
230.88936	1904	1+
232.88299	326	
234.88130	96	
236.89981	106	
239.90291	84	
240.94029	210	
240.96390	124	
241.09080	92	
241.43841	78	
241.82491	138	
241.93915	912	1+
242.80827	86	
242.94162	766	1+
242.96006	138	
242.97826	186	
243.82066	410	1+
243.90213	86	
244.93217	76	
244.95752	3230	1+
245.93833	92	
246.80726	154	
246.90707	130	
246.95321	3546	1+
247.01080	74	
247.03073	216	1+
247.37355	94	
247.86075	80	
248.06749	78	
248.79976	356	1+
248.89869	504	1+
248.97677	118	
250.80033	144	
250.89617	174	1+
250.98164	130	
251.42499	114	
252.03828	96	
253.90879	176	
254.08959	72	
258.83158	142	
258.97095	142	
259.86084	90	
259.91809	84	
260.83313	174	
260.97329	262	
261.83300	146	
261.87982	86	
262.83739	248	1+
262.97896	102	
264.82290	122	
264.95821	118	
265.08734	102	
266.01298	84	
266.78327	136	1+
266.81222	422	1+
266.85295	90	
267.97705	418	1+
268.84345	130	
268.86986	120	
268.91090	80	
268.95896	100	
269.81927	90	
269.97023	716	1+
270.10415	84	
270.80704	90	
270.86838	200	1+
270.88652	86	
271.91677	206	
273.35903	80	
273.85275	78	
274.15756	74	
274.83904	112	
275.35406	92	
276.80605	138	
278.84521	120	
278.85752	144	
279.10806	80	
279.80166	78	
279.94337	74	
280.79348	340	1+
280.95429	78	
282.40606	78	
283.10017	80	
283.79774	164	
283.85343	120	
283.98999	104	
284.82575	274	
284.84528	492	1+
284.92150	92	
285.84536	342	1+
286.79182	80	
287.04321	78	
287.91243	158	
288.82138	96	
289.87113	76	
291.85436	242	1+
293.11638	114	
296.80788	122	
296.82632	100	
297.80977	210	
298.80498	930	1+
298.88567	86	
299.12993	108	
299.83146	74	
300.15654	88	
300.79682	98	
300.87147	78	
301.04441	88	
301.79831	118	
301.86299	110	
302.89674	90	
303.85533	906	1+
303.94261	76	
304.72631	84	
304.80584	80	
305.92367	78	
306.93820	96	
310.08289	80	
310.87218	116	
314.81649	300	1+
315.76733	82	
319.13303	162	1+
319.14761	204	1+
319.81433	120	
319.82938	92	
319.93533	78	
320.75300	94	
321.81396	502	1+
321.86705	198	
322.81500	308	1+
322.87802	88	
322.93169	276	1+
324.05142	98	
324.16638	76	
324.88933	98	
325.89065	74	
326.79586	94	
326.87246	490	1+
326.99112	86	
327.40650	102	
327.81555	84	
329.94246	74	
330.85954	80	
331.12083	72	
334.90566	82	
336.18324	84	
337.17449	76	
337.86935	88	
340.06086	118	
340.94172	164	
344.00675	86	
345.14199	74	
345.53426	86	
350.90074	74	
357.05022	88	
358.77709	138	1+
363.05932	78	
368.83086	106	
END IONS

###FS:    #m/z: 336.94615 #charge 1+
###MS: 138
###MSMS: 141
BEGIN IONS
TITLE=Cmpd 105, +MS2(336.9461), 28.0-35.0eV, 3.1min #141
RTINSECONDS=180.947
SCANS=138,141
PEPMASS=336.94615	57302
CHARGE=1+
70.48317	76	
182.86582	140	
183.87145	84	
187.86587	84	
196.88822	100	
198.46122	106	
201.10119	72	
210.90126	74	
211.94364	1360	1+
212.87894	774	1+
213.94025	774	1+
213.97402	74	
215.88756	314	1+
217.90401	92	
218.09060	70	
218.81850	72	
218.84304	88	
218.91305	106	
223.94287	82	
226.89627	196	1+
227.83505	72	
228.98753	78	
229.95582	1800	1+
229.98653	76	
230.82343	78	
230.88999	1124	1+
231.95026	1150	1+
232.82317	110	
233.08798	78	
233.95014	208	
234.94588	156	
235.16440	76	
235.89288	136	
237.88755	84	
238.45777	78	
238.85605	90	
239.82872	74	
239.84110	76	
239.85817	82	
241.84381	520	1+
242.86375	68	
242.99029	80	
243.36373	96	
243.39601	100	
244.85975	80	
246.85471	96	
246.97690	182	
247.82792	70	
247.96667	406	
248.90187	506	1+
248.98918	78	
249.85006	92	
250.83705	186	
250.86054	90	
250.89739	72	
250.91996	102	
250.95058	150	
250.97144	86	
251.06914	282	1+
251.83966	114	
251.91332	140	
252.92834	70	
252.97179	828	1+
253.87249	78	
253.90444	188	
254.96551	1028	1+
255.94698	148	
256.25883	70	
257.26463	80	
257.83207	68	
257.91877	80	
257.95795	74	
258.84458	220	
258.86636	72	
258.97645	94	
259.00447	84	
259.85264	216	
260.85473	128	
260.94609	108	
261.82827	78	
261.84210	72	
261.97113	72	
263.00759	84	
266.84700	120	
266.86494	88	
267.83759	966	1+
268.81617	88	
268.83980	696	1+
268.97330	82	
268.99376	76	
269.09182	72	
270.98178	154	
271.85235	80	
271.95828	100	
272.84347	94	
272.92074	100	
273.86088	236	1+
274.90924	120	
275.01006	90	
275.11602	98	
275.94859	102	
275.99256	82	
276.01076	76	
276.08044	70	
276.10073	74	
276.19465	74	
276.85960	584	1+
277.86279	354	1+
278.83561	320	
278.98716	72	
279.01850	124	
279.10938	136	
279.83616	204	
279.86163	70	
280.85198	460	1+
280.87519	72	
281.05694	80	
281.83684	96	
281.85831	330	1+
282.57953	76	
282.97207	88	
283.43884	106	
285.84868	280	
286.85100	1128	1+
288.18230	78	
288.79742	78	
288.87578	78	
289.92947	74	
290.79993	72	
291.39092	82	
291.79975	76	
292.87876	172	1+
293.05745	92	
293.10688	214	
293.84206	72	
294.11919	90	
294.86512	188	
294.90193	84	
295.87427	138	
296.82830	72	
296.86262	114	
297.01241	78	
297.89235	94	
298.89859	82	
300.80781	80	
303.33474	72	
303.95108	96	
304.03455	76	
305.85498	114	
306.86791	88	
308.39228	102	
309.87115	112	
310.87479	130	
315.81981	96	
315.87292	92	
316.93373	82	
320.77041	72	
320.95585	72	
324.71695	72	
326.62698	78	
328.07338	72	
328.94161	70	
329.87839	146	1+
333.30748	70	
335.05601	84	
337.17346	124	
338.25964	84	
339.76560	78	
339.84256	74	
340.24805	80	
340.34771	90	
341.77613	74	
341.79874	78	
END IONS

###FS:    #m/z: 322.93068 #charge 1+
###MS: 142
###MSMS: 143
BEGIN IONS
TITLE=Cmpd 106, +MS2(322.9307), 28.0-35.0eV, 3.1min #143
RTINSECONDS=184.63
SCANS=142-143
PEPMASS=322.93068	1798840
CHARGE=1+
124.39792	68	
177.93439	72	
187.88428	74	
189.86546	72	
191.97459	78	
192.89102	70	
194.89134	88	
195.91957	70	
198.84035	66	
200.67964	68	
200.84321	66	
200.89373	66	
205.95063	136	
205.97617	74	
211.02217	76	
213.01571	72	
214.85862	86	
215.98105	74	
216.85390	72	
217.90583	72	
218.88786	68	
220.87212	72	
221.94679	188	
222.88681	66	
222.92430	70	
222.95353	126	
223.92628	68	
224.82243	70	
225.02118	78	
227.05565	94	
228.79265	72	
228.84701	156	
229.87657	72	
232.82929	66	
233.42968	98	
234.88754	94	
234.92898	68	
235.88425	66	
237.97263	70	
238.05982	76	
238.07479	70	
238.87906	72	
239.07470	68	
239.79257	106	
239.84023	72	
240.79023	68	
240.82152	274	
240.94138	1538	
241.94336	1474	
242.81435	78	
242.94206	4188	1+
243.82922	84	
244.09601	86	
244.81866	76	
244.83823	70	
244.93982	1012	
245.06398	80	
246.85870	122	
246.89887	84	
246.94531	110	
246.97704	120	
250.01118	76	
250.87642	66	
251.92739	82	
253.08821	80	
253.91517	120	
254.78875	76	
254.88695	66	
254.90448	66	
256.89750	180	
257.80156	108	
258.80202	108	
258.83407	260	1+
258.87786	92	
258.89574	78	
258.97280	80	
260.34792	70	
260.83126	574	1+
261.83034	564	1+
263.05728	82	
263.85847	66	
264.07392	88	
264.12003	80	
264.97925	88	
265.08689	66	
265.86686	74	
266.42600	74	
266.86337	112	
267.79448	134	
268.10394	74	
268.80226	74	
268.85679	66	
269.87668	116	
269.93072	80	
271.84910	158	
272.91904	70	
273.03032	78	
273.79450	128	
273.99713	96	
274.93452	78	
275.80516	394	1+
277.79468	72	
278.40704	70	
279.09203	1010	1+
279.86577	162	
280.14717	70	
280.83419	68	
281.09306	100	
281.99870	102	
282.94868	102	
282.96971	78	
283.06763	70	
283.34993	72	
283.40367	72	
283.79662	80	
284.29375	178	
284.79023	68	
285.02745	112	
285.45213	70	
285.96448	78	
286.81231	72	
286.86011	78	
288.20106	80	
288.88713	80	
289.15653	76	
289.78788	112	
290.46106	112	
290.91099	100	
290.98008	88	
291.80450	192	
292.03682	66	
293.02807	74	
293.73258	68	
293.87798	88	
294.97431	66	
295.82183	72	
295.86664	74	
297.91489	94	
299.78500	190	
301.81898	72	
304.01742	78	
305.80232	116	
305.88336	252	1+
307.05446	88	
307.79971	202	
310.80536	68	
311.08242	66	
311.86251	102	
313.80237	88	
314.86238	76	
314.99733	90	
315.04089	72	
315.89264	208	1+
319.88966	194	1+
321.83173	76	
321.85129	80	
323.71967	88	
324.89235	104	
327.46002	96	
END IONS

###FS:    #m/z: 340.94141 #charge 1+
###MS: 142
###MSMS: 144
BEGIN IONS
TITLE=Cmpd 107, +MS2(340.9414), 28.0-35.0eV, 3.1min #144
RTINSECONDS=185.402
SCANS=142,144
PEPMASS=340.94141	705094
CHARGE=1+
126.18873	78	
131.99626	82	
190.92801	80	
191.49992	94	
191.95713	80	
192.04247	116	
192.92717	174	
197.87875	130	
202.01452	98	
204.95191	92	
205.94618	96	
210.93922	124	
212.87767	330	1+
213.93873	630	1+
215.88615	128	
215.90168	82	
215.93697	222	
217.88067	110	
218.88479	108	
218.93816	84	
221.88793	72	
223.04912	88	
223.95671	138	
224.42107	80	
226.84850	94	
228.84279	102	
228.94263	120	
230.46209	78	
230.89152	194	
231.89183	178	
231.94860	414	
233.89695	76	
235.94419	74	
236.02552	82	
237.54502	78	
237.79704	74	
237.90366	122	
240.84079	364	1+
241.16166	84	
241.84384	244	1+
242.83290	74	
242.90574	78	
243.83480	82	
244.06886	90	
244.83055	84	
246.59804	76	
246.97634	136	
248.85806	112	
249.85396	72	
249.87537	76	
249.90642	78	
250.24633	86	
250.90317	76	
251.49302	102	
252.85400	84	
253.79396	82	
254.96764	310	
255.84438	78	
256.85312	138	
256.87934	110	
257.85555	118	
258.84893	382	1+
258.96945	82	
259.95674	208	
260.83997	116	
260.89114	92	
261.92127	94	
262.45035	80	
262.84446	162	
264.55934	80	
264.90849	108	
265.84697	84	
266.00612	78	
266.51438	76	
266.86035	100	
266.96355	78	
267.79448	74	
267.86908	88	
268.83507	104	
270.02963	78	
270.05999	76	
270.83203	84	
271.78716	132	
271.84476	196	1+
271.91746	92	
272.93579	160	
272.97952	90	
273.88031	108	
273.91758	104	
273.96829	204	1+
274.86850	78	
274.90613	82	
275.86986	140	
276.02128	80	
276.85440	94	
277.09702	80	
277.83550	92	
277.85536	130	
277.94404	74	
278.15947	94	
278.85074	706	1+
278.86658	224	
278.96781	106	
279.64583	90	
279.84075	86	
279.85568	500	1+
279.93142	78	
280.93304	78	
281.87809	92	
282.13197	92	
282.59632	76	
285.93774	74	
286.06393	72	
288.86753	86	
289.79077	170	
290.86757	268	1+
293.81674	92	
293.85469	74	
294.40237	76	
294.86961	184	
295.88103	78	
296.15982	82	
296.87197	146	
297.87095	112	
298.30643	76	
299.41465	92	
301.86847	98	
302.86013	82	
302.94837	118	
303.81443	80	
304.85487	96	
304.94721	78	
306.42214	78	
306.88752	120	
308.79758	78	
310.82491	76	
310.86843	72	
310.88995	76	
311.86716	78	
312.94367	80	
316.86469	96	
319.89147	80	
321.36700	92	
321.89764	78	
323.83243	80	
325.36106	98	
326.17154	106	
326.96656	80	
329.88420	72	
331.80545	80	
332.82557	74	
333.01375	86	
333.37485	92	
334.95712	96	
340.35909	84	
340.76010	90	
341.92821	92	
342.08026	106	
342.63932	104	
345.98651	86	
END IONS

###FS:    #m/z: 363.95739 #charge 1+
###MS: 142
###MSMS: 145
BEGIN IONS
TITLE=Cmpd 108, +MS2(363.9574), 28.0-35.0eV, 3.1min #145
RTINSECONDS=186.174
SCANS=142,145
PEPMASS=363.95739	271118
CHARGE=1+
178.94654	84	
185.88178	92	
187.86428	78	
187.93811	86	
189.86438	208	
191.85823	242	
196.89149	78	
199.86635	78	
206.94848	82	
207.40785	78	
207.87337	88	
209.94408	630	
210.86912	102	
210.88444	118	
211.87483	82	
212.87867	748	1+
219.86700	114	
221.02906	116	
221.94296	88	
222.95236	248	1+
224.94728	536	1+
225.40085	90	
225.88999	156	1+
226.94719	4278	1+
227.88851	486	1+
228.83544	82	
228.94175	4456	1+
230.84940	198	1+
230.89003	1612	1+
231.40580	100	
231.79065	92	
231.91717	82	
233.88753	84	
233.96455	90	
234.38917	82	
234.88471	130	
234.93250	94	
235.03849	78	
235.43365	92	
235.82397	86	
236.86383	78	
237.87239	78	
238.70806	78	
238.93883	100	
239.14086	82	
240.83658	138	
240.94042	376	
240.96281	218	
241.45574	90	
241.94304	528	
242.82627	344	1+
242.94242	1392	1+
242.96377	362	
243.81388	88	
243.83043	228	1+
243.90773	108	
244.01519	82	
244.95698	2944	1+
245.82556	100	
245.90055	78	
245.94480	160	
246.90280	194	
246.95273	2774	1+
248.90047	942	1+
250.80620	80	
250.96607	256	1+
251.04766	112	
251.89990	92	
252.07624	78	
253.06082	88	
253.90424	416	1+
257.12368	158	
258.83054	82	
258.97352	200	
259.82569	522	1+
260.82819	416	1+
260.97028	190	
261.80602	94	
263.39410	94	
263.83654	88	
264.08322	126	
264.96713	116	
265.08403	154	
266.81058	110	
267.78216	150	
267.97240	356	1+
268.81151	160	
268.96453	868	1+
269.09218	86	
269.43085	88	
269.80114	80	
269.84398	78	
269.97016	620	1+
270.36295	88	
271.91149	142	
273.91383	84	
275.81987	144	
276.02716	102	
276.85168	172	1+
276.91750	86	
277.82943	92	
278.10579	98	
278.80335	132	
278.84206	178	
279.10384	216	1+
279.39122	92	
280.79573	380	1+
280.93056	86	
281.74809	82	
281.84709	144	
281.88000	86	
281.94012	80	
282.37300	78	
282.42257	94	
282.78726	390	1+
282.80562	152	
283.80223	88	
283.84878	190	
283.93185	216	1+
283.95603	82	
284.84329	406	1+
285.54514	96	
286.12644	92	
287.38452	100	
288.41579	80	
288.81448	90	
289.09571	154	
289.80659	78	
289.87218	246	
292.80128	100	
293.11403	142	
293.43601	102	
294.12525	80	
294.81748	88	
294.85513	236	1+
295.94651	78	
297.80949	166	
297.83156	80	
298.11575	86	
298.80514	572	1+
300.21823	78	
300.80263	332	
300.84739	112	
300.95901	78	
301.86368	112	
302.87685	82	
303.80462	182	
303.85694	194	
303.94282	94	
304.29593	78	
304.80967	86	
305.02379	94	
306.88198	120	
307.14057	116	
307.88050	80	
309.90786	80	
312.88287	126	
316.81296	494	1+
316.89189	84	
319.00315	80	
320.14395	92	
321.81650	342	1+
321.87221	244	1+
321.97921	86	
322.01212	84	
322.16138	208	1+
322.58076	86	
322.92878	238	1+
323.75308	78	
324.33460	84	
324.81670	92	
326.88269	82	
327.71307	78	
327.88656	88	
329.87488	114	
330.17186	82	
334.79077	96	
336.94702	294	1+
339.81094	170	1+
339.82910	110	
340.93432	108	
342.52357	92	
345.01853	90	
347.90287	78	
348.14346	82	
349.87546	80	
355.76616	76	
365.74667	284	1+
366.74295	178	1+
END IONS

###FS:    #m/z: 322.93063 #charge 1+
###MS: 146
###MSMS: 147
BEGIN IONS
TITLE=Cmpd 109, +MS2(322.9306), 28.0-35.0eV, 3.2min #147
RTINSECONDS=189.875
SCANS=146-147
PEPMASS=322.93063	1669250
CHARGE=1+
98.19894	62	
178.43275	98	
185.89491	72	
189.92499	74	
192.02217	90	
192.87217	66	
195.01125	66	
196.02270	78	
196.45105	70	
197.96151	70	
198.87308	62	
200.83656	122	
200.93741	92	
201.04546	192	1+
205.95670	204	1+
209.10552	62	
210.05109	92	
210.83313	74	
211.90967	84	
211.97599	70	
220.87754	82	
222.09833	74	
223.91920	72	
223.96098	62	
224.05135	66	
225.84164	84	
226.37876	78	
229.98837	66	
230.84771	76	
230.89318	226	1+
231.94916	64	
233.01883	74	
235.38483	86	
235.82439	72	
236.88481	76	
237.03606	62	
237.13231	90	
237.80795	78	
238.82959	64	
239.08199	144	
239.13716	72	
240.06100	64	
240.08165	64	
240.82817	66	
240.88214	116	
240.94166	1062	
240.96442	164	
241.61789	80	
241.94206	918	
242.81897	414	1+
242.94173	2564	1+
244.89444	84	
244.94029	698	1+
246.44596	86	
246.97611	132	
247.98094	64	
248.64802	60	
248.85749	122	
248.87936	64	
249.92382	80	
250.83518	70	
250.94435	84	
250.97278	98	
251.07066	76	
251.11365	80	
251.92147	66	
252.25120	64	
253.02005	64	
253.83919	68	
254.90942	106	
254.93569	70	
255.82674	158	
256.42403	90	
256.79983	64	
256.89628	70	
257.39044	84	
257.82390	80	
257.84964	68	
258.83781	346	
258.97489	186	
259.91844	66	
260.83367	186	
261.77238	98	
261.82472	72	
261.84009	84	
261.98335	88	
262.82682	198	
263.83341	80	
263.87455	74	
264.13608	78	
264.79512	72	
264.85501	92	
267.78666	86	
267.83892	108	
267.85297	66	
268.20258	96	
268.83880	60	
268.92099	98	
268.93724	62	
268.95533	62	
270.34447	70	
272.84566	70	
272.91862	86	
273.79618	72	
274.07842	84	
274.85331	72	
275.77228	90	
276.85754	114	
277.88385	94	
278.84349	136	
279.09304	728	1+
279.41381	70	
280.80496	74	
280.82973	64	
281.84925	88	
281.87391	64	
282.88118	66	
283.14342	68	
283.95057	84	
284.29394	606	1+
284.89219	114	
285.85461	68	
286.16166	72	
286.93791	84	
289.88416	88	
290.81075	102	
292.02637	62	
293.87395	76	
294.05060	70	
294.37697	76	
294.81305	70	
298.90306	92	
298.95829	72	
299.78779	124	
300.78249	62	
304.72660	84	
306.91462	72	
307.88117	64	
308.87101	64	
309.89058	66	
310.87826	66	
311.72163	64	
311.82804	78	
311.87760	88	
312.84815	70	
314.92134	74	
315.84793	62	
317.89621	64	
319.99564	72	
320.25398	64	
321.00164	100	
322.06721	86	
323.89786	70	
324.45794	74	
324.76795	68	
324.89728	130	
325.99285	66	
326.25902	88	
END IONS

###FS:    #m/z: 507.84655 #charge 1+
###MS: 146
###MSMS: 148
BEGIN IONS
TITLE=Cmpd 110, +MS2(507.8465), 28.2-35.2eV, 3.2min #148
RTINSECONDS=190.647
SCANS=146,148
PEPMASS=507.84655	159916
CHARGE=1+
196.01575	282	1+
209.94631	154	
224.11823	116	
224.97594	118	
225.48929	114	
231.86728	100	
236.88862	102	
238.06471	120	
241.85250	112	
248.89673	304	1+
249.90413	350	1+
252.08157	258	1+
253.08645	186	1+
254.41557	152	
257.86156	132	
266.16532	318	
267.17189	134	
268.92625	222	1+
270.86112	138	
271.95208	102	
272.85039	278	1+
273.85313	200	1+
275.95491	168	1+
278.83252	120	
278.92542	102	
279.84967	168	1+
280.81906	100	
281.83252	104	
283.38723	118	
285.79891	104	
285.85323	134	
287.85302	502	1+
290.13555	122	
290.87134	122	
291.80403	142	
291.87423	174	
291.89484	114	
292.58243	106	
293.87423	1116	1+
297.95647	162	
301.34487	142	
301.85693	172	
301.87803	134	
302.86633	620	1+
305.86345	836	1+
306.12907	132	
307.88861	556	
307.97497	150	
308.14082	272	
308.59705	102	
308.87349	366	
308.91414	126	
309.14690	146	
309.84922	106	
309.86860	374	1+
309.88669	280	1+
310.15551	510	1+
311.88488	2184	1+
312.79614	152	
313.87012	456	1+
316.54453	122	
317.79837	214	1+
317.81888	158	
318.01594	242	1+
323.87527	194	
324.86637	122	
324.90650	168	
325.89805	270	
325.93519	106	
326.79241	102	
326.88436	1152	1+
328.76907	124	
328.88228	148	
329.79112	176	1+
330.81514	108	
330.88180	300	1+
331.64060	118	
332.75864	184	1+
332.87422	384	1+
333.85461	108	
334.57735	100	
336.82137	270	1+
336.94205	112	
337.01641	124	
337.87731	148	
343.16077	110	
343.79073	116	
346.85921	224	1+
347.76534	130	
347.77759	472	1+
349.75302	116	
349.80379	138	
350.76466	366	1+
350.80465	110	
350.89476	114	
351.82609	118	
352.78433	106	
353.85565	126	
354.91093	152	
356.79098	270	
359.81145	112	
360.86982	150	
361.77750	184	1+
362.80357	274	1+
363.77851	336	1+
363.83822	168	1+
364.78134	266	1+
366.84106	162	
366.88525	158	
367.43359	104	
367.71070	266	1+
367.77253	458	1+
368.37793	106	
368.82136	132	
368.83729	248	1+
369.77842	118	
370.76581	118	
371.79886	240	
372.04680	118	
372.78770	250	
373.78200	122	
374.81396	138	
374.83434	112	
375.72884	116	
375.78842	120	
377.73791	158	1+
380.71595	684	1+
381.83816	218	
382.89347	126	
384.85120	568	1+
386.77435	194	
387.05251	192	1+
387.77274	112	
387.79182	244	1+
389.20148	304	1+
389.72461	102	
390.83932	752	1+
391.05654	114	
392.07229	170	
392.75396	116	
392.82211	524	1+
393.82447	320	1+
397.73408	184	
398.72570	134	
399.81607	166	1+
399.84884	136	
401.73421	266	1+
402.86724	448	1+
402.92386	122	
403.77249	202	
405.79221	330	1+
406.85876	142	
407.74736	846	1+
407.76500	140	
407.86708	526	
407.89393	126	
408.85129	594	1+
409.72286	206	
409.87183	306	
410.72328	474	1+
410.84450	324	1+
411.74067	102	
411.78182	160	
411.80951	178	1+
412.85079	536	1+
415.83832	122	
415.87864	168	1+
417.85761	218	1+
419.74279	128	
420.72160	130	
421.73321	126	
421.87678	174	
422.82274	222	1+
422.86751	212	
422.88599	110	
423.77492	802	1+
423.87303	108	
425.75588	578	
425.78594	136	
425.89171	124	
426.75615	556	
426.77512	150	
426.86422	922	1+
427.73476	1412	1+
428.78818	122	
428.84836	668	1+
429.71343	160	
429.87159	130	
430.74207	328	
430.85875	478	1+
431.86296	344	1+
433.72738	110	
433.84701	106	
435.70991	178	
435.85309	170	1+
439.89861	142	
441.78332	290	1+
442.78701	242	1+
443.76179	304	1+
444.87634	1218	1+
445.75130	260	1+
446.71410	126	
446.78969	126	
446.88075	166	1+
447.69772	318	1+
447.72354	152	
448.71669	258	1+
448.76475	312	
448.89259	276	1+
449.80029	102	
449.82295	110	
450.69746	144	
450.74767	204	
451.74505	120	
451.77884	112	
457.90441	166	
462.88421	584	1+
465.72390	192	
466.73830	136	
466.83175	146	
467.71955	100	
467.89519	172	
468.78390	112	
471.71171	208	1+
472.81125	100	
486.89521	176	
501.08904	104	
509.86013	136	
END IONS

###FS:    #m/z: 336.94607 #charge 1+
###MS: 146
###MSMS: 149
BEGIN IONS
TITLE=Cmpd 111, +MS2(336.9461), 28.0-35.0eV, 3.2min #149
RTINSECONDS=191.42
SCANS=146,149
PEPMASS=336.94607	55334
CHARGE=1+
50.29388	74	
93.68285	68	
193.90527	66	
205.95857	68	
208.91542	78	
210.88064	372	1+
211.94505	1150	1+
212.87834	956	1+
213.90546	76	
213.93925	702	
214.88214	118	
215.89053	106	
216.88449	194	1+
223.83093	86	
223.96975	154	1+
224.84976	172	
225.84333	90	
226.10920	78	
226.89560	144	
228.84287	66	
228.89655	274	1+
229.95443	1186	1+
230.84914	144	
230.88973	1606	1+
231.94991	1044	1+
231.98362	68	
233.83033	142	
233.91582	72	
235.03812	64	
235.82399	72	
235.84159	66	
235.96887	74	
237.05481	142	
239.82342	70	
241.82008	66	
241.84329	218	
242.89710	92	
245.79422	72	
246.10844	92	
246.40739	90	
246.97435	80	
247.09181	84	
247.39312	78	
247.90522	66	
247.96407	446	
248.89714	396	1+
249.82904	140	
250.83523	114	
250.98684	72	
251.07478	66	
251.50651	76	
251.82935	70	
251.85704	68	
251.87659	74	
251.93127	80	
251.95830	96	
252.83219	296	1+
252.95349	72	
252.97232	722	
253.08415	194	
253.89217	72	
253.90858	86	
254.96720	442	1+
255.02635	68	
255.07755	198	
255.34580	92	
255.90541	90	
256.27453	64	
256.96138	84	
257.07124	100	
257.11267	70	
257.91672	82	
258.01344	92	
258.84643	482	1+
259.95542	230	1+
260.83555	64	
261.04602	88	
261.84967	144	
262.83157	154	
262.96176	68	
263.09192	68	
263.83139	214	
264.79698	66	
265.08865	88	
265.92301	76	
266.84445	64	
267.84036	676	1+
268.06601	108	
268.84319	476	1+
269.54548	80	
269.79042	104	
269.84086	124	
269.92270	70	
269.99708	70	
270.80502	78	
270.84516	170	
270.98275	70	
271.27203	74	
271.59788	122	
271.86856	182	1+
272.84780	268	1+
273.97282	72	
274.00743	64	
274.79843	76	
274.85769	138	
274.93277	74	
275.04065	112	
275.86630	142	
276.85906	454	1+
277.83280	1060	1+
278.85811	76	
278.96855	74	
279.11600	74	
279.78562	82	
282.83989	80	
283.19909	74	
283.79468	72	
285.85136	254	
286.85054	990	1+
287.86995	188	
287.91781	68	
290.85599	92	
291.85640	138	
291.88876	184	
292.93585	84	
293.11131	180	1+
293.43599	88	
293.80431	64	
293.88603	72	
294.12642	68	
294.86421	126	
295.87280	90	
296.81511	74	
296.87246	72	
297.81721	64	
298.76277	64	
298.90481	86	
299.36375	82	
301.83125	70	
301.85455	78	
302.88264	130	
303.86084	68	
304.88419	66	
305.40197	70	
305.85826	156	
309.07620	72	
310.86439	66	
311.25578	78	
314.25938	72	
318.75729	92	
319.77077	80	
319.86751	68	
320.88505	84	
321.81180	70	
326.84017	122	
326.87794	70	
328.87708	84	
329.89516	78	
331.77130	68	
331.88977	80	
332.36871	102	
333.15081	74	
334.02283	78	
335.89278	92	
336.73738	84	
337.13836	74	
340.27717	76	
340.29328	72	
340.38358	78	
340.77595	66	
340.79622	80	
342.49196	78	
END IONS

###FS:    #m/z: 322.93063 #charge 1+
###MS: 150
###MSMS: 151
BEGIN IONS
TITLE=Cmpd 112, +MS2(322.9306), 28.0-35.0eV, 3.3min #151
RTINSECONDS=195.103
SCANS=150-151
PEPMASS=322.93063	1746284
CHARGE=1+
116.92338	110	
188.94788	72	
189.86720	64	
191.89290	84	
191.95416	94	
196.13627	68	
197.49527	74	
200.86230	70	
201.04622	72	
206.92527	84	
209.89115	78	
209.97139	84	
209.99098	64	
212.87821	60	
214.89375	100	
215.05660	62	
215.38263	92	
215.84590	76	
216.85367	76	
216.88979	64	
218.85299	72	
218.88944	76	
219.91709	70	
221.94289	92	
221.96408	164	
225.83060	64	
226.82239	66	
227.87594	72	
228.00756	90	
229.40975	72	
232.98506	74	
233.37699	80	
234.88368	80	
235.04184	84	
235.82001	82	
235.92963	64	
236.98483	60	
237.06545	92	
238.10886	78	
238.93750	128	
239.07468	68	
240.82275	264	
240.94007	1050	
241.32957	82	
241.94340	780	
242.03962	72	
242.94150	2636	1+
243.81927	70	
243.84268	62	
243.89807	64	
244.82181	220	
244.93946	604	
245.05201	64	
245.06752	68	
245.79651	72	
245.83393	92	
246.97947	130	
247.96336	72	
248.39462	98	
248.83593	78	
248.85080	116	
248.88863	68	
250.91094	60	
250.94596	66	
251.06637	60	
251.33332	66	
253.78644	70	
253.90547	78	
254.92580	84	
254.94755	62	
255.77956	76	
255.80109	84	
255.83813	68	
255.92667	140	
256.84303	78	
257.79460	74	
258.83513	208	
258.89996	64	
259.14264	74	
259.83377	116	
260.33615	88	
260.83170	338	
260.85485	120	
260.96057	68	
261.83285	164	
262.83034	140	
262.84823	82	
262.86615	82	
263.11545	60	
263.83006	190	
263.98621	70	
264.09398	62	
265.25692	72	
266.81719	60	
267.64002	90	
267.84004	100	
267.85689	68	
267.88933	78	
269.79764	64	
269.86887	76	
269.95691	90	
271.83802	84	
271.87299	70	
275.88624	68	
276.06179	70	
276.80753	66	
277.50411	72	
277.85846	96	
278.84148	66	
279.09217	482	1+
279.79381	72	
279.85240	80	
281.96523	62	
282.28226	68	
283.06889	66	
283.78619	66	
283.98502	84	
284.29268	450	1+
284.85906	72	
284.87959	68	
286.06203	86	
286.93480	80	
288.88743	60	
289.78776	72	
289.88613	70	
291.81126	132	
293.80000	68	
294.10108	66	
294.87640	70	
296.06942	64	
296.97409	68	
299.78615	106	
300.05673	92	
302.83232	80	
305.86128	78	
307.79937	156	
307.88733	132	
308.79728	68	
308.87323	160	
309.16663	68	
310.87761	124	
311.02198	68	
313.80038	70	
316.81943	118	
316.87611	124	
320.83973	70	
321.76315	64	
323.75307	66	
324.87189	70	
324.89618	146	
325.87950	72	
325.90202	68	
326.27869	74	
END IONS

###FS:    #m/z: 507.84640 #charge 1+
###MS: 150
###MSMS: 152
BEGIN IONS
TITLE=Cmpd 113, +MS2(507.8464), 28.2-35.2eV, 3.3min #152
RTINSECONDS=195.875
SCANS=150,152
PEPMASS=507.84640	146022
CHARGE=1+
195.85661	134	
196.01512	338	
209.94146	216	
214.88190	172	
221.88238	108	
224.04848	140	
224.97724	140	
231.08826	110	
232.89810	240	
250.90603	132	
251.91195	122	
253.41470	106	
260.82656	132	
262.42239	130	
263.07130	106	
266.04038	130	
266.09118	136	
270.85765	140	
275.84744	120	
276.79969	130	
278.83942	106	
279.35216	106	
285.85030	118	
285.95723	166	
287.85195	1034	
289.39555	154	
289.87793	134	
290.86610	398	1+
292.85781	140	
293.87066	926	1+
297.79590	114	1+
299.84890	216	1+
300.90374	258	1+
302.86678	378	1+
304.59311	126	
304.98199	126	
305.86091	206	
308.14460	294	
308.87134	730	1+
309.15091	422	1+
309.89065	314	
311.88408	1916	1+
312.85128	154	
314.86428	586	1+
318.76793	114	
318.93385	114	
319.36230	106	
319.97800	108	
321.86169	256	1+
323.87199	218	1+
324.85417	150	
325.02576	120	
325.90530	128	
325.91859	104	
326.82497	114	
326.88296	1154	1+
327.89585	248	
328.87732	142	
332.87967	292	
333.76189	156	1+
333.86099	126	
334.81858	126	
334.87507	244	1+
336.38591	104	
337.80824	106	
337.87985	340	1+
338.38623	136	
342.84723	110	
344.84342	110	
345.82014	236	1+
346.88016	120	
347.77550	162	
348.17267	124	
348.77573	136	
348.79048	156	
348.84225	168	
349.75653	368	1+
349.86851	104	
350.82164	198	
350.89025	164	
351.81898	206	
351.83865	142	
351.87934	104	
352.77079	140	
353.77771	152	1+
353.90941	204	1+
354.03391	198	1+
354.84276	262	1+
355.89218	216	1+
356.77914	246	1+
360.73674	134	
361.76013	152	
362.35951	154	
363.37210	162	
363.83835	130	
365.76354	288	
365.79009	136	
366.19036	212	
366.84026	398	1+
366.87723	116	
367.76692	160	
368.03479	130	
368.70970	122	
368.80870	114	
368.89685	174	1+
370.80220	462	1+
371.80333	326	1+
372.82833	166	
373.90690	134	
374.77368	224	1+
374.81312	302	1+
378.85427	104	
380.72573	144	
381.83663	188	
382.72127	122	
382.85651	132	
383.80374	152	
384.85416	188	
385.80294	128	
385.85514	226	
386.79382	182	1+
386.85257	126	
387.83911	272	1+
388.75815	124	
389.20204	160	
389.69073	190	1+
389.80321	114	
390.75240	234	
390.78746	116	
390.84385	174	
392.72639	118	
392.82911	224	
392.86151	278	1+
393.74092	372	1+
393.78583	120	
393.89988	114	
394.74146	326	1+
394.83648	150	
395.81156	152	
398.72418	336	1+
399.84802	122	
401.74672	234	1+
402.86246	154	
404.80254	134	
404.94178	166	1+
405.78817	186	
405.82607	166	1+
405.86741	180	
406.76664	120	
407.26562	120	
407.74329	226	
407.86493	1504	1+
408.76001	158	
408.86592	862	1+
409.72347	332	
409.77915	154	1+
410.72839	164	
410.83615	658	1+
411.72342	124	
411.74279	140	
411.80364	118	
411.86653	160	
412.72840	106	
412.82175	112	
412.84592	136	
413.06841	144	
413.87843	198	
415.37539	108	
420.72466	288	
423.77442	922	1+
423.79569	322	
423.87134	494	1+
425.75566	1064	1+
426.86448	556	1+
427.20431	160	
427.73628	752	
428.08943	124	
428.73940	780	1+
428.85033	776	1+
430.84700	108	
430.87800	114	
431.68789	172	1+
431.87215	416	1+
432.80497	116	
438.87284	146	
439.89020	112	
442.88544	140	
443.76125	148	
444.68311	122	
444.77759	136	
444.87393	1042	1+
445.74608	246	
446.71458	478	1+
446.74482	472	1+
446.87699	344	1+
447.71707	404	1+
448.77635	168	
449.71061	120	
449.88043	428	1+
450.75418	270	1+
453.99722	104	
457.90261	220	
459.10444	140	
462.88383	636	1+
465.73123	106	
466.72645	182	1+
467.89192	436	1+
468.12149	122	
476.81167	104	
485.90415	458	
486.79195	106	
508.91372	178	
END IONS

###FS:    #m/z: 336.94618 #charge 1+
###MS: 150
###MSMS: 153
BEGIN IONS
TITLE=Cmpd 114, +MS2(336.9462), 28.0-35.0eV, 3.3min #153
RTINSECONDS=196.647
SCANS=150,153
PEPMASS=336.94618	52168
CHARGE=1+
58.05747	90	
66.92403	94	
183.83986	98	
195.95905	74	
196.88388	86	
199.86304	72	
207.03319	70	
210.88243	166	
211.94507	1780	1+
212.87981	1018	1+
213.93808	1094	1+
216.88912	158	
217.94041	82	
218.84051	128	
218.90002	74	
219.84079	68	
222.96283	76	
224.96129	116	
228.89321	258	1+
229.95522	1308	
230.54365	98	
230.88847	908	1+
230.94740	78	
231.37053	86	
231.82630	70	
231.95302	472	
232.82947	74	
233.82771	100	
233.89557	254	
233.94721	138	
234.82347	86	
234.84787	76	
235.07384	70	
236.85330	68	
239.83625	76	
240.35392	98	
240.84347	80	
241.09713	68	
241.84472	344	
243.87483	80	
245.39264	82	
245.89475	90	
245.94474	100	
245.96033	78	
246.88521	72	
246.90330	92	
246.97945	202	
247.96609	222	
248.90108	292	1+
248.91654	72	
248.98511	78	
249.84761	214	1+
249.95579	276	1+
250.42140	94	
250.50664	90	
250.53770	76	
250.83325	140	
250.95687	198	1+
251.03937	190	1+
251.79295	68	
251.83655	440	1+
251.90888	102	
251.97776	82	
252.12408	96	
252.93207	70	
252.97086	558	1+
253.08773	204	
253.90486	164	
254.53614	74	
254.64772	114	
254.90619	78	
254.92210	164	
254.94179	102	
254.96773	312	
254.98581	134	
255.85181	232	1+
255.89518	246	1+
256.06046	70	
258.30135	88	
258.84594	358	1+
258.93830	74	
259.93807	72	
260.90692	72	
261.83572	142	
262.92461	78	
262.94849	128	
264.12392	76	
264.83929	224	1+
264.86094	98	
265.08768	76	
267.84271	216	
268.84087	744	1+
270.40493	104	
270.84827	444	1+
271.13064	86	
271.85144	322	1+
271.91742	78	
272.88203	122	
272.90057	74	
272.91646	72	
272.97831	192	
274.87507	146	
275.85167	78	
275.88952	96	
276.85409	166	
276.99910	72	
277.79866	72	
277.83289	850	1+
277.86477	286	
278.05875	80	
279.83411	524	1+
280.10824	70	
280.93042	110	
281.08302	72	
281.86565	72	
282.42693	90	
282.84782	68	
282.96370	68	
285.79144	70	
285.84770	1592	1+
285.94164	82	
286.85008	1540	1+
287.74034	112	
289.01705	68	
289.81265	80	
291.86286	70	
291.87728	84	
292.16678	86	
292.80312	74	
292.83364	136	
292.85544	236	
293.13330	72	
293.87061	132	
295.87408	104	
295.98057	74	
295.99730	70	
298.00959	70	
298.27696	84	
298.29393	94	
298.79877	98	
298.87384	216	1+
299.30834	72	
299.90553	78	
301.83748	88	
301.91627	88	
302.81899	68	
304.86138	92	
309.80815	102	
309.86711	194	
310.87738	116	
310.92216	90	
311.13482	72	
312.86209	96	
312.95442	78	
314.98002	78	
315.14349	70	
316.88764	80	
317.88944	86	
318.33640	80	
319.30541	76	
321.80745	72	
323.75521	70	
324.02505	78	
324.80231	114	
326.82005	76	
328.91244	78	
331.03597	70	
332.74951	80	
332.88349	78	
333.89486	92	
335.23594	72	
337.28919	96	
338.94877	86	
340.92315	70	
END IONS

###FS:    #m/z: 340.94132 #charge 1+
###MS: 154
###MSMS: 155
BEGIN IONS
TITLE=Cmpd 115, +MS2(340.9413), 28.0-35.0eV, 3.4min #155
RTINSECONDS=200.329
SCANS=154-155
PEPMASS=340.94132	669488
CHARGE=1+
187.92800	74	
188.95725	104	
191.95745	146	
192.88931	72	
192.92784	226	
193.95051	136	
194.89309	96	
199.97433	72	
206.89560	86	
206.96933	70	
208.92275	114	
210.88589	102	
210.93642	88	
212.82402	76	
212.87895	196	
213.87894	130	
213.93943	670	1+
215.89254	148	
215.94577	108	
216.40583	74	
217.90011	78	
218.84772	72	
218.88824	70	
221.94456	74	
223.96105	88	
226.89088	100	
226.93156	96	
226.96780	170	
228.84727	206	1+
228.93173	86	
229.89728	78	
230.88944	710	1+
230.90493	108	
231.94996	196	
232.95077	126	
233.06389	82	
235.82389	72	
235.93941	74	
238.84036	138	
238.88650	100	
239.84599	72	
240.37716	180	
240.42622	80	
240.83312	120	
240.96380	80	
241.23792	80	
241.84453	200	
242.84854	126	
243.86904	72	
244.91797	120	
244.95900	102	
246.97796	98	
248.85745	88	
248.90183	102	
250.99265	132	
251.90391	78	
252.88515	76	
253.39897	94	
254.96771	96	
255.89156	72	
256.85508	154	
256.96702	76	
257.14232	92	
257.84846	126	
258.84274	180	
258.87051	160	
258.94696	78	
258.97527	74	
259.85213	116	
259.95744	172	
260.06516	118	
260.83602	528	1+
260.85790	112	
260.99615	84	
262.83316	128	
262.92377	72	
263.98043	72	
264.96068	78	
266.99077	94	
267.84711	88	
268.20853	74	
268.85750	136	
269.33813	80	
271.82662	74	
272.08751	74	
272.85710	90	
274.86052	158	
274.90337	70	
275.01022	82	
275.35855	84	
275.84302	116	
276.85763	282	
277.80701	76	
277.83348	92	
277.86300	500	
277.97158	134	
278.84703	394	
278.92344	92	
279.84960	242	
279.93106	92	
280.84197	168	
281.91455	138	
281.94422	102	
283.04637	72	
283.86101	84	
284.88381	78	
285.10550	74	
288.83718	188	
290.57211	74	
290.87748	84	
291.86128	262	1+
292.43969	78	
293.07014	72	
293.11008	74	
293.36685	80	
293.43827	112	
293.85056	128	
294.02090	80	
296.85113	84	
296.86318	114	
296.99515	142	
297.86853	70	
297.87785	78	
298.76270	70	
299.30861	74	
300.06127	72	
300.85605	90	
302.20258	82	
302.94778	76	
303.94692	84	
304.66429	84	
304.85066	86	
304.92993	74	
305.43646	72	
306.60724	90	
306.76182	88	
307.79565	156	
307.89574	114	
308.08169	82	
310.17636	104	
311.86289	74	
313.95007	76	
314.87774	70	
316.91597	100	
317.10847	84	
319.00071	80	
324.28766	74	
329.73710	90	
329.96656	72	
333.13709	72	
340.85710	76	
342.98049	72	
344.06354	72	
344.21466	74	
345.12138	72	
END IONS

###FS:    #m/z: 363.95735 #charge 1+
###MS: 154
###MSMS: 156
BEGIN IONS
TITLE=Cmpd 116, +MS2(363.9574), 28.0-35.0eV, 3.4min #156
RTINSECONDS=201.101
SCANS=154,156
PEPMASS=363.95735	247856
CHARGE=1+
93.38971	72	
112.50341	80	
178.93322	86	
187.93977	90	
189.86324	188	
190.86155	74	
191.85765	348	
191.95734	88	
194.44432	90	
198.89378	78	
207.88234	80	
207.95302	118	
208.89437	76	
209.94459	694	1+
210.08503	82	
210.10459	82	
210.48921	90	
210.88411	216	
212.88006	928	1+
219.03292	78	
222.95196	264	
223.95684	166	
224.83047	110	
224.94782	708	1+
226.94819	4564	1+
228.90093	124	
228.94277	4710	1+
230.39657	96	
230.88930	1574	1+
232.88294	216	
234.06611	84	
234.87881	296	1+
234.92959	92	
236.86800	78	
237.99719	100	
238.89395	82	
239.06504	102	
239.07969	96	
239.56646	88	
239.92209	88	
240.05709	78	
240.79225	74	
240.81651	284	1+
240.83762	92	
240.94017	442	1+
240.95987	344	
241.81853	232	1+
241.90446	128	
242.13321	90	
242.94475	246	
242.95990	422	
243.87340	76	
243.95894	208	
244.82062	172	
244.95748	2534	1+
245.84089	76	
245.94200	172	
246.10875	80	
246.95365	2340	1+
246.97820	98	
247.96411	142	
248.80430	198	
248.89799	516	1+
250.97073	156	
251.07082	198	1+
251.87718	80	
251.91556	88	
251.94526	160	
252.87343	78	
252.89092	138	
253.90762	176	
254.00754	84	
256.45161	106	
256.93189	74	
257.37056	74	
258.84029	210	
258.85718	148	
258.97378	86	
260.83258	130	
260.97284	342	1+
261.83685	292	
262.51985	106	
262.87635	84	
262.91390	78	
263.84575	90	
263.90640	86	
264.83343	86	
266.79280	80	
266.87085	114	
267.81369	134	
267.97387	336	
268.81031	74	
269.79978	96	
269.84423	74	
269.91894	90	
269.97100	438	
270.09008	86	
271.87812	134	
275.84540	80	
278.79777	120	
279.10205	228	
279.81819	74	
280.79231	380	1+
280.84066	146	
280.86056	86	
281.02952	76	
281.08482	86	
281.86058	78	
281.98771	96	
282.11934	84	
282.88609	78	
283.79423	114	
283.85147	230	
284.84346	514	1+
285.43105	82	
285.84336	324	1+
286.78724	74	
286.86319	90	
287.50109	98	
288.43453	76	
288.86417	178	1+
289.79797	74	
289.88569	98	
291.00541	96	
291.59192	84	
293.33308	86	
294.86518	124	
295.84814	224	1+
295.92850	94	
296.81045	252	1+
296.94234	80	
298.80583	476	1+
299.86609	110	
300.13104	86	
301.80532	110	
301.86270	220	
303.85721	298	
306.83495	78	
306.88105	122	
307.13206	94	
311.14527	96	
311.80187	74	
316.81096	130	
318.82928	76	
318.86460	90	
319.81900	86	
319.86896	110	
319.89076	110	
320.13676	110	
320.94067	94	
321.68159	90	
321.86565	146	
322.81901	80	
323.89442	74	
324.81694	140	
325.77799	80	
326.87204	434	1+
328.07054	78	
336.94262	104	
338.09509	94	
340.93939	276	1+
342.82370	78	
343.91009	134	
344.88319	78	
346.16458	80	
348.75784	74	
350.82033	78	
352.21297	84	
353.88800	80	
354.06608	96	
354.75826	74	
354.80547	88	
356.90415	102	
359.05090	80	
END IONS

###FS:    #m/z: 507.84663 #charge 1+
###MS: 154
###MSMS: 157
BEGIN IONS
TITLE=Cmpd 117, +MS2(507.8466), 28.2-35.2eV, 3.4min #157
RTINSECONDS=201.873
SCANS=154,157
PEPMASS=507.84663	152444
CHARGE=1+
113.28871	104	
196.01550	140	
209.94270	130	
210.03157	176	
222.52840	112	
223.97600	132	
224.97625	116	
232.89431	216	
250.97138	124	
260.88193	106	
265.08886	150	
268.11370	166	
269.54157	108	
270.85455	278	1+
284.87397	200	
285.85544	170	
287.84975	328	
287.93511	130	
288.86716	176	
289.11244	114	
289.87624	138	
290.13290	156	
290.86483	386	
291.13450	118	
291.87032	192	
292.86728	118	
293.87316	932	1+
296.80126	152	
296.87941	164	
300.80396	116	
300.85741	388	1+
301.85880	256	1+
303.57851	106	
303.87173	176	
304.87674	172	
305.76905	106	
305.86249	602	1+
306.12899	156	
306.88575	438	1+
307.88984	320	1+
308.13956	456	
308.83117	200	1+
308.87416	786	1+
309.15112	910	1+
311.35317	132	
311.88373	1958	1+
312.86584	110	
313.96685	122	
314.84479	106	
314.86878	388	1+
316.34189	120	
316.79898	194	1+
316.86182	150	
317.76765	124	
318.92981	112	
319.82202	144	
320.38380	114	
322.79725	212	1+
322.85806	226	1+
322.88552	152	
323.87588	124	
325.82635	194	1+
325.89669	180	
326.88331	1582	1+
327.81089	110	
327.90244	156	
327.98205	102	
328.86869	168	
329.81686	178	
330.79253	148	
330.87681	126	
330.88984	116	
332.87369	180	
336.86270	108	
337.79079	114	
337.88662	154	
337.95010	246	
339.00801	106	
343.14956	126	
343.75390	142	
343.87807	182	
344.79134	114	
345.78376	156	
346.81263	144	
346.86145	118	
347.70417	120	
347.77838	246	
348.79592	294	1+
349.40491	116	
349.75974	304	1+
350.91514	102	
353.85540	120	
354.03349	108	
354.05741	196	1+
354.79181	110	
354.85374	166	1+
355.90040	120	
358.77884	174	
358.81434	114	
360.76864	118	
361.75025	126	
365.76960	234	1+
366.18170	102	
366.83873	190	
367.71097	432	1+
367.76555	464	1+
367.84081	182	
368.70917	416	1+
368.83675	280	1+
370.78257	488	1+
371.19342	258	1+
374.80962	114	
374.90802	144	
375.72869	130	
375.79899	118	
376.75095	124	
380.91236	126	
381.84081	162	
382.71548	114	
382.85734	196	
383.77617	118	
384.71346	150	1+
384.85113	1122	1+
385.77922	186	
385.83811	124	
386.82819	116	
387.77333	102	
388.73155	166	
388.78632	288	1+
389.71625	198	
389.80402	130	
389.88399	114	
390.03948	104	
390.85573	150	
391.84323	120	
392.75405	180	
392.82101	256	
392.85435	200	1+
393.79332	228	1+
393.83800	170	
394.77629	128	
394.82829	138	
394.85355	118	
398.73071	254	1+
399.86137	224	1+
400.83057	106	
402.86797	224	
403.74863	114	
403.86701	122	
404.86136	450	1+
405.74521	256	1+
405.77680	358	1+
405.86272	290	1+
405.89767	158	
407.23271	114	
407.74375	206	
407.86462	1482	1+
408.07605	114	
408.85877	1078	1+
409.72465	476	1+
409.75110	128	
410.83819	608	1+
412.73067	338	1+
412.83424	104	
415.05632	144	
417.81774	246	
418.74668	108	
418.79268	168	1+
422.87010	134	
422.88201	514	1+
423.03060	212	1+
423.75541	160	
423.77548	824	1+
424.93754	140	1+
425.36980	176	
425.75651	434	
426.75675	510	
426.86337	576	1+
427.73542	1368	1+
428.84750	680	1+
428.87165	176	
429.70031	132	
430.74523	322	1+
430.86395	650	1+
431.86904	406	1+
432.69426	112	
434.78300	142	
435.86819	206	
437.73372	196	1+
438.86591	198	1+
440.77292	150	1+
440.89730	126	
443.74923	104	
443.76695	154	
444.87324	986	1+
445.74621	318	
446.76738	172	1+
447.71209	116	
448.71133	112	
448.77258	120	
448.88854	170	
449.69667	190	1+
449.77533	140	
449.87963	424	1+
450.75786	248	
451.75000	118	
452.74568	172	
453.73912	106	
462.88522	332	
464.87926	142	
465.71751	268	1+
467.78093	206	1+
467.88692	326	1+
470.71039	118	
484.85819	186	
485.90276	338	1+
END IONS

###FS:    #m/z: 340.94145 #charge 1+
###MS: 158
###MSMS: 159
BEGIN IONS
TITLE=Cmpd 118, +MS2(340.9414), 28.0-35.0eV, 3.4min #159
RTINSECONDS=205.56
SCANS=158-159
PEPMASS=340.94145	667140
CHARGE=1+
73.07030	82	
153.55834	148	
191.53586	72	
192.92305	80	
193.04083	74	
194.92047	108	
197.87341	76	
200.00535	90	
205.95004	80	
208.01665	78	
208.94547	330	
210.93659	226	
211.84178	72	
211.94458	122	
212.87619	282	
213.88151	128	
213.93735	282	1+
214.89279	146	
215.89101	120	
215.93627	136	
216.41118	74	
217.85507	78	
217.88296	86	
218.08869	82	
219.89672	74	
221.89135	80	
223.95783	80	
224.89680	78	
224.95499	86	
226.94813	104	
227.86318	102	
228.93711	210	
229.84863	96	
230.84471	128	
230.85872	76	
230.88730	150	
231.87582	78	
231.88964	124	
231.95191	294	
232.89518	190	
233.90680	130	
233.95050	186	
234.90055	78	
235.89309	118	
237.90073	128	
238.05212	80	
238.56991	100	
239.59293	84	
239.83032	72	
239.88408	78	
239.92212	88	
240.83781	74	
241.48029	82	
241.83788	190	
242.08760	100	
242.41052	84	
242.84676	120	
242.96142	72	
243.35008	96	
244.95614	72	
249.79981	72	
249.82958	94	
249.90121	198	
249.95973	166	
250.98983	126	
251.90006	76	
251.97219	86	
252.84757	140	
253.12135	88	
254.85026	120	
254.96889	156	
255.97790	80	
256.08398	80	
256.97057	120	
258.43395	84	
258.84944	168	
258.96592	76	
259.10519	86	
259.85025	146	
259.95554	166	
260.40942	86	
260.83807	242	1+
260.85832	132	
260.91391	118	
260.93478	106	
263.87854	82	
264.10391	78	
264.86117	112	
265.80491	78	
265.86094	74	
267.91124	86	
268.84557	274	1+
269.86633	94	
269.91478	98	
270.27361	72	
271.77809	80	
272.87637	100	
272.97944	134	
274.85853	124	
275.86444	202	
276.85738	444	
277.85976	302	
278.42325	72	
278.84403	810	1+
278.87627	88	
279.80197	136	
279.91104	82	
280.87489	72	
280.93327	126	
281.84925	126	
281.86372	178	
281.89392	92	
282.03917	72	
282.86489	154	
282.91825	86	
283.87168	86	
288.83916	124	
291.79545	90	
292.89123	122	
293.90566	76	
294.01899	72	
295.87576	200	
296.85351	134	
296.88684	128	
297.88153	82	
297.91508	80	
298.89731	76	
299.22774	74	
299.78590	98	
299.86882	126	
300.87936	148	
301.86369	116	
302.86409	82	
304.91950	82	
306.89881	110	
310.87298	74	
313.84117	102	
315.79562	86	
315.87201	108	
324.91428	74	
330.81248	114	
331.76456	74	
334.38642	84	
334.41565	80	
334.95929	82	
336.19668	96	
339.86180	114	
340.35672	78	
340.79984	82	
340.90293	74	
344.17784	74	
344.32778	86	
344.79980	78	
345.18726	80	
END IONS

###FS:    #m/z: 363.95734 #charge 1+
###MS: 158
###MSMS: 160
BEGIN IONS
TITLE=Cmpd 119, +MS2(363.9573), 28.0-35.0eV, 3.5min #160
RTINSECONDS=206.332
SCANS=158,160
PEPMASS=363.95734	245614
CHARGE=1+
171.83235	84	
177.93126	98	
183.86795	90	
183.92254	80	
183.93217	84	
189.86341	310	
191.86257	208	
191.93850	90	
192.94557	84	
194.00791	86	
196.68701	84	
197.86835	162	
200.94758	90	
205.94965	94	
207.94931	196	
209.94341	778	
210.88218	136	
211.94370	132	
212.87865	1080	1+
214.89816	134	
216.40752	88	
219.91872	82	
220.90689	84	
222.95191	416	1+
224.82442	82	
224.94925	500	1+
225.96923	88	
226.94771	3012	1+
228.89178	294	
228.94246	5228	1+
229.89893	148	
230.88950	1924	1+
232.02269	84	
232.42110	80	
232.88443	288	
233.02984	84	
234.88540	168	1+
235.06999	88	
235.97130	84	
235.98423	84	
237.84578	78	
238.38185	92	
240.81866	156	
240.94145	356	
240.96221	596	1+
241.94141	222	
242.86564	98	
242.90978	90	
242.94061	592	1+
242.95865	268	1+
243.10498	78	
243.81847	338	1+
244.95779	2436	1+
246.44005	82	
246.85299	74	
246.90647	112	
246.95307	2662	1+
247.50881	118	
248.43531	90	
248.71017	90	
248.80228	192	
248.84943	138	1+
248.89637	716	1+
249.80812	100	
250.78848	78	
250.97214	158	
251.07055	84	
253.54165	86	
253.83423	216	1+
253.90891	172	
255.93516	100	
256.07430	190	1+
256.11522	94	
256.87068	82	
258.83554	284	
258.89762	106	
260.05663	78	
260.10834	98	
260.82883	144	
260.97035	130	
261.83240	118	
261.86137	98	
261.87987	78	
263.82977	84	
264.86923	76	
264.96025	118	
265.97642	282	1+
266.78768	116	
266.81552	280	
266.84292	92	
266.87129	78	
267.22808	78	
267.81664	136	
267.84071	86	
267.97775	272	
268.80672	202	
268.91208	192	1+
268.97854	130	
269.96828	562	1+
271.58352	106	
271.86251	88	
274.85422	124	
276.81916	84	
276.85280	150	
278.84538	252	1+
279.10428	232	1+
279.80390	86	
279.98284	76	
280.79243	458	1+
280.95339	76	
282.12397	126	
282.79148	86	
282.83565	86	
283.79030	168	
283.84790	212	
283.99739	84	
284.82311	144	
284.88397	144	
285.84512	302	
286.91636	92	
287.41164	88	
288.96072	74	
293.93469	86	
295.86023	104	
296.80736	106	
296.83448	90	
296.87259	98	
297.01640	92	
297.11027	108	
297.94835	76	
298.80419	748	1+
300.80185	408	1+
300.86762	76	
301.91239	82	
302.32203	80	
302.86663	170	
303.36692	108	
303.85693	600	1+
307.85481	242	1+
308.86075	192	1+
310.88351	88	
311.13157	74	
312.28800	124	
312.95235	90	
313.04552	76	
314.82356	114	
315.71067	80	
315.97447	86	
316.38479	100	
316.81397	86	
317.92877	74	
321.82011	136	
321.84476	86	
322.88770	130	
322.92818	292	1+
324.17612	88	
324.87681	158	1+
325.85971	76	
325.91943	84	
326.87556	108	
327.88676	96	
328.91707	130	
329.65220	98	
332.03984	78	
332.72284	74	
333.93328	78	
336.95020	268	
338.75234	78	
340.29344	106	
340.94021	156	
341.03649	88	
342.07376	88	
346.91920	74	
348.07255	84	
349.82059	76	
350.76470	190	1+
353.74939	76	
353.77436	228	1+
356.91806	90	
362.75077	88	
362.83924	80	
367.77953	90	
END IONS

###FS:    #m/z: 336.94638 #charge 1+
###MS: 158
###MSMS: 161
BEGIN IONS
TITLE=Cmpd 120, +MS2(336.9464), 28.0-35.0eV, 3.5min #161
RTINSECONDS=207.104
SCANS=158,161
PEPMASS=336.94638	57664
CHARGE=1+
108.56608	94	
194.00101	80	
196.88525	68	
204.88319	76	
205.94915	150	
206.54592	80	
209.87680	70	
210.88943	122	
211.94520	1738	1+
212.87901	804	1+
213.94086	630	
215.93801	130	
216.89010	82	
217.87985	116	
217.92915	86	
223.84671	126	
224.83717	70	
225.86587	72	
226.94822	80	
227.89254	72	
228.83997	148	
228.89444	324	1+
228.95800	90	
229.95553	1474	1+
230.00317	80	
230.88775	1238	1+
231.94951	792	1+
232.01887	100	
232.06546	80	
232.42870	102	
233.84272	86	
233.89500	146	
234.38745	68	
234.74842	96	
234.83648	126	
234.89665	70	
235.89719	144	
238.05234	92	
239.39362	98	
239.78662	74	
239.90730	94	
239.95647	76	
239.97141	90	
240.83779	70	
241.83984	276	1+
244.16669	68	
244.82742	74	
244.90408	100	
244.95793	74	
246.90473	86	
247.96720	636	1+
248.03504	74	
248.90409	244	
249.90253	116	
249.96021	116	
250.07534	72	
250.83523	120	
250.99173	112	
251.83704	500	1+
252.97078	840	
253.09209	86	
253.44052	102	
253.90249	262	1+
254.96941	258	1+
254.99457	72	
255.07670	94	
256.96589	68	
257.19754	74	
257.84946	72	
258.13584	80	
258.84519	222	
259.58554	68	
259.85760	104	
259.95859	160	
260.10502	90	
260.33784	80	
260.94767	108	
261.79431	80	
262.83483	302	1+
263.54376	78	
264.14348	68	
264.81695	74	
264.96268	82	
266.80292	88	
266.84981	88	
266.90511	84	
267.84285	178	
267.97234	138	1+
268.08838	88	
268.13841	78	
268.83969	1340	1+
269.04594	82	
269.87229	94	
272.05535	74	
272.85992	84	
272.96946	74	
273.98273	90	
274.79775	106	
274.82269	78	
274.86035	150	
275.80893	70	
275.86135	72	
275.88031	70	
276.42527	92	
276.81800	120	
276.85713	578	1+
276.88860	70	
277.06029	72	
277.83371	438	1+
278.83554	308	1+
278.93363	74	
279.02878	114	
279.88469	94	
280.83863	142	
280.89112	70	
283.41223	72	
284.40706	110	
284.86703	72	
285.84658	976	1+
286.84970	872	1+
287.88226	120	
289.86018	124	
289.87929	76	
290.86024	70	
291.90553	94	
292.85496	112	
293.11219	68	
293.86424	122	
294.80905	76	
294.82592	74	
294.86372	70	
296.09014	78	
296.33127	72	
296.89023	234	1+
297.77496	70	
297.88206	96	
297.89475	162	1+
297.92678	102	
299.87366	76	
300.89130	70	
303.02264	78	
303.80327	68	
304.85788	90	
304.89420	68	
305.18960	94	
306.00350	80	
306.14483	68	
308.86473	128	
310.35759	82	
310.84684	68	
310.86841	118	
312.80437	70	
312.86768	94	
312.96097	78	
314.77309	68	
314.82451	70	
319.76627	72	
320.35061	78	
321.42413	86	
321.76979	80	
321.88890	72	
324.89188	68	
325.55171	70	
326.88250	76	
329.62322	92	
329.86391	76	
331.86548	68	
333.00049	90	
339.83119	72	
340.80526	78	
340.91168	70	
END IONS

###FS:    #m/z: 322.93062 #charge 1+
###MS: 162
###MSMS: 163
BEGIN IONS
TITLE=Cmpd 121, +MS2(322.9306), 28.0-35.0eV, 3.5min #163
RTINSECONDS=210.793
SCANS=162-163
PEPMASS=322.93062	1702338
CHARGE=1+
80.73732	90	
190.93460	70	
196.88824	70	
199.96566	70	
200.83313	58	
202.42473	90	
205.89872	66	
205.91985	80	
205.95139	234	
207.95284	82	
207.97659	154	
208.94241	74	
209.96945	100	
210.16691	90	
217.04253	82	
218.88729	126	
219.62185	68	
220.03317	60	
221.88801	86	
222.95332	130	
223.81535	62	
223.95895	120	
226.99806	64	
227.93226	138	
228.89802	248	1+
230.02767	68	
230.83042	88	
230.85188	142	
231.87133	98	
232.93626	86	
233.80275	70	
235.04389	56	
235.86151	68	
236.98666	80	
238.83712	62	
238.94357	108	
239.07065	56	
239.09144	56	
240.14459	68	
240.79320	120	
240.82027	130	
240.90807	54	
240.94070	712	
241.93931	3096	1+
242.88686	74	
242.94130	2070	1+
243.81761	250	1+
244.83895	64	
244.93827	876	
244.99433	66	
245.83997	78	
246.39901	112	
246.98028	104	
247.38928	86	
247.98157	70	
248.85297	122	
249.04939	66	
249.92778	68	
251.06663	178	
251.10169	68	
251.14636	72	
251.62922	84	
251.92940	104	
254.85143	64	
255.79923	68	
256.84090	76	
256.89805	132	
257.80057	64	
258.06046	86	
258.83459	56	
258.89962	88	
258.93470	136	
260.83386	188	
261.44291	84	
261.82903	744	1+
263.89389	76	
263.98024	156	
264.89083	104	
264.97501	72	
265.08470	72	
265.79528	80	
265.98718	66	
266.04151	70	
266.85685	84	
266.97323	72	
270.87972	84	
270.90598	70	
271.27601	62	
271.79802	62	
272.91473	60	
273.81631	78	
274.05797	80	
274.89021	98	
274.91012	82	
275.02252	80	
275.05515	58	
276.84897	62	
276.89494	70	
276.95386	56	
278.01363	86	
278.81054	58	
279.09317	560	1+
280.98654	70	
281.84545	72	
282.21990	94	
282.86493	112	
282.90579	80	
283.06672	110	
283.78810	62	
283.86927	100	
283.97031	90	
284.29369	344	1+
284.78728	152	
284.80505	92	
284.87889	98	
284.89408	58	
285.17012	76	
286.91059	74	
287.19696	64	
288.80771	102	
288.86466	58	
289.07749	66	
289.88006	100	
290.96104	56	
291.90269	84	
292.43191	66	
292.83070	60	
295.86603	68	
295.88734	66	
296.87651	58	
297.81484	66	
298.57604	72	
298.81805	78	
299.78245	72	
302.07456	80	
302.14679	78	
305.78202	56	
305.80138	142	
305.89133	68	
307.79698	62	
307.89622	92	
308.89488	58	
308.91859	58	
310.88122	132	
313.92838	74	
314.81881	82	
315.82629	60	
315.86115	154	
321.90440	112	
322.26992	68	
322.38058	68	
323.26485	66	
324.78556	82	
324.84114	70	
324.89179	78	
325.93505	74	
326.81135	66	
END IONS

###FS:    #m/z: 340.94126 #charge 1+
###MS: 162
###MSMS: 164
BEGIN IONS
TITLE=Cmpd 122, +MS2(340.9413), 28.0-35.0eV, 3.6min #164
RTINSECONDS=211.565
SCANS=162,164
PEPMASS=340.94126	679818
CHARGE=1+
158.83273	74	
179.54335	68	
183.86504	74	
187.05047	84	
190.94712	122	
192.90604	68	
194.37733	76	
196.88555	110	
197.86655	80	
200.89030	84	
204.89560	132	
205.94911	70	
210.93754	270	
212.88221	188	1+
212.89513	84	
213.87848	332	1+
213.93989	720	1+
214.85327	68	
215.93495	234	
216.89195	72	
216.91007	68	
217.88155	192	
218.92203	70	
220.87562	78	
221.87296	70	
224.89986	72	
225.87676	98	
228.84844	76	
228.94996	330	
229.99195	76	
230.88529	616	1+
230.95832	90	
231.93291	106	
231.95133	734	
233.94574	90	
234.87802	68	
235.89446	322	1+
235.91568	214	1+
235.95144	102	
238.82970	92	
238.85066	88	
239.84558	78	
240.22939	144	
241.84284	318	
242.79314	90	
242.82936	564	1+
244.95615	88	
246.94921	78	
247.98688	72	
248.04653	94	
248.85641	70	
248.90152	94	
249.90246	68	
249.96230	230	1+
251.89227	68	
251.92364	90	
253.86042	92	
254.09166	72	
254.78672	78	
254.94364	82	
254.96899	176	
255.78421	80	
255.97212	68	
256.93455	128	
257.92053	100	
257.95233	144	
258.84860	250	
259.07176	78	
259.84943	140	
259.95896	280	
260.34212	74	
260.83835	204	
261.84308	164	
261.87967	94	
262.11621	76	
262.79655	92	
262.87626	76	
262.90000	82	
262.92590	76	
262.96072	140	
264.04823	92	
264.91077	80	
264.96086	68	
265.89506	84	
266.84151	192	1+
267.05393	70	
269.85412	106	
270.36073	86	
271.89143	68	
274.06399	78	
274.79963	92	
274.88170	72	
275.20567	70	
275.38309	72	
275.86322	132	
276.02753	202	1+
276.85580	560	
276.87741	142	
277.86203	306	
277.96664	118	
278.84666	554	1+
279.09837	156	1+
279.84845	274	1+
279.91093	88	
280.94723	86	
281.83946	72	
281.89249	72	
282.87257	84	
283.36874	92	
283.78864	72	
283.88776	90	
285.93121	90	
289.04574	72	
289.92325	86	
291.33632	70	
291.35723	88	
291.65070	76	
291.84991	84	
291.92136	70	
292.82200	70	
294.87233	164	
294.89522	206	1+
295.05508	88	
295.42926	76	
295.83656	70	
296.23570	70	
296.86008	128	
299.83758	70	
300.80179	70	
300.86969	70	
301.86254	264	1+
302.04214	82	
302.85150	78	
302.89429	72	
302.94568	78	
303.17637	114	
303.95047	82	
306.91882	98	
307.80002	116	
308.87952	104	
308.97665	82	
310.92233	134	
311.90831	72	
312.94577	72	
313.88297	86	
314.89230	86	
317.09971	72	
317.90465	68	
318.84516	76	
318.89509	72	
320.76401	84	
321.82061	72	
321.87117	88	
325.81756	70	
328.83483	76	
330.10052	88	
332.78965	94	
335.96245	76	
337.79718	70	
338.05192	74	
340.14866	80	
340.35462	80	
342.89480	116	
343.04846	72	
345.29776	74	
END IONS

###FS:    #m/z: 363.95734 #charge 1+
###MS: 162
###MSMS: 165
BEGIN IONS
TITLE=Cmpd 123, +MS2(363.9573), 28.0-35.0eV, 3.6min #165
RTINSECONDS=212.338
SCANS=162,165
PEPMASS=363.95734	248946
CHARGE=1+
148.31453	86	
185.12898	76	
187.87777	80	
187.93663	74	
189.86349	496	1+
191.85751	310	
193.85896	80	
196.88484	144	
197.95982	94	
205.92494	90	
207.87475	176	
208.89427	74	
209.94251	882	1+
210.88348	376	1+
212.87967	866	1+
213.85175	80	
214.89376	120	
218.89300	74	
222.95251	432	1+
224.10723	98	
224.95064	370	
225.81938	80	
225.88392	72	
225.95306	222	
226.90442	88	
226.94753	4346	1+
228.89627	440	
228.94263	4244	1+
230.88944	1640	1+
232.88350	140	
233.85950	102	
234.10154	88	
234.87889	190	
234.92693	82	
235.97653	90	
236.04580	154	
237.89883	90	
238.92474	96	
238.93986	80	
239.78683	72	
240.83039	94	
240.93934	180	
240.96443	482	1+
241.83524	78	
241.94099	180	
242.81598	78	
242.94099	486	1+
242.95828	468	
243.82246	198	
244.81775	82	
244.95814	2390	
245.94546	204	
246.85901	96	
246.90176	164	
246.95344	2884	1+
247.39307	74	
248.80318	406	1+
248.90039	386	
250.97687	108	
251.06739	160	
251.78903	92	
251.97802	100	
252.95081	150	1+
253.83579	112	
253.87407	78	
255.04044	84	
256.07602	76	
256.82961	72	
258.84113	142	
259.10122	74	
259.84481	72	
259.86483	156	
260.82902	122	
260.96444	176	
261.83297	490	1+
261.95706	76	
262.83668	284	1+
264.07802	72	
264.82243	218	
264.96345	210	
265.08281	76	
265.10054	94	
265.97977	82	
266.81319	444	1+
267.36871	94	
267.44893	78	
267.97307	354	
268.84745	268	1+
269.79066	80	
269.81241	130	
269.96801	494	1+
271.45214	94	
271.82908	90	
271.91444	148	
273.08923	100	
273.78782	74	
274.85579	104	
275.86999	88	
276.80911	86	
276.85486	168	
277.08715	96	
277.86621	82	
278.80875	150	
279.09783	82	
279.79434	422	1+
279.96405	76	
280.10846	90	
280.55420	90	
280.83986	82	
281.79723	314	1+
281.84771	626	1+
281.89658	76	
282.32362	90	
282.59579	78	
282.79927	196	1+
283.95790	92	
284.87323	92	
285.02893	98	
286.05416	76	
286.88352	282	1+
286.99323	74	
288.79563	90	
288.82675	76	
290.79009	96	
290.90598	82	
292.43796	104	
293.11872	92	
294.86784	94	
295.86395	82	
296.02062	88	
296.80893	230	
296.92533	72	
297.80617	152	
297.90380	74	
298.80347	828	1+
298.87718	82	
299.80634	620	1+
300.82940	74	
301.77982	86	
301.86370	120	
302.80509	290	1+
302.86090	88	
302.94345	82	
303.85576	606	1+
305.61228	80	
306.43921	84	
306.87748	222	1+
310.02214	78	
310.81855	86	
310.86092	74	
312.95985	92	
316.81241	110	
317.81465	84	
318.40200	94	
319.82517	132	
321.79840	78	
322.92945	234	
325.90391	80	
326.87141	94	
327.85149	200	1+
328.42295	94	
329.17747	74	
330.83260	86	
336.94523	76	
337.99112	78	
338.87207	78	
340.09835	82	
343.05540	98	
345.71247	106	
346.78636	80	
349.16847	72	
349.79519	86	
349.82189	126	
349.91018	80	
356.81164	74	
363.56028	88	
364.86329	84	
367.20558	80	
369.23869	74	
END IONS

###FS:    #m/z: 322.93055 #charge 1+
###MS: 166
###MSMS: 167
BEGIN IONS
TITLE=Cmpd 124, +MS2(322.9306), 28.0-35.0eV, 3.6min #167
RTINSECONDS=216.023
SCANS=166-167
PEPMASS=322.93055	1715984
CHARGE=1+
64.57444	62	
110.05008	78	
187.86415	76	
192.88903	60	
196.89731	60	
199.88908	72	
201.04353	78	
203.88289	68	
209.94260	66	
216.88946	68	
217.89504	68	
219.05465	70	
220.88229	118	
221.87542	72	
223.96090	84	
224.08495	60	
227.84068	94	
227.93155	74	
227.96049	62	
228.39719	92	
228.85224	72	
229.89565	68	
230.84575	104	
230.89245	66	
230.91496	62	
231.00244	74	
231.89383	64	
232.82645	58	
232.97373	98	
234.93086	76	
235.82561	60	
235.88059	154	
236.06507	64	
236.82605	88	
236.83875	60	
237.05481	70	
237.20225	78	
237.31413	74	
237.58245	92	
238.82676	58	
238.88104	72	
238.90750	98	
239.42972	88	
239.79068	66	
240.82268	206	1+
240.90626	82	
240.94086	1114	
240.96435	124	
241.09152	102	
241.93949	2890	1+
242.79456	64	
242.82371	352	1+
242.88774	58	
242.94138	2044	1+
243.82918	210	1+
243.88943	184	
244.86064	62	
244.93947	536	1+
245.44250	80	
245.89465	58	
246.97683	186	
247.39525	90	
249.81718	68	
249.86725	198	1+
249.96873	58	
250.96566	66	
251.06970	106	
251.80679	56	
251.92534	72	
254.91437	60	
256.90593	82	
257.90296	72	
258.79872	68	
258.83070	266	1+
260.33799	104	
260.84120	218	
261.80635	74	
261.83192	574	1+
263.05736	94	
263.79273	80	
263.89840	68	
264.03665	62	
264.84082	70	
269.86707	90	
269.90057	78	
271.18087	76	
271.35919	76	
271.40357	66	
271.84399	228	1+
272.16059	116	
272.35502	78	
273.79413	102	
273.92795	72	
275.81189	156	
277.04398	80	
279.09017	454	1+
279.10825	82	
279.35231	68	
279.91314	72	
280.80097	62	
280.88945	84	
281.86043	70	
282.27614	76	
282.90998	58	
283.07102	76	
283.09766	66	
283.78622	66	
283.80490	70	
283.86218	60	
284.29220	500	
284.36158	100	
284.78612	66	
284.81759	70	
285.31282	66	
285.86054	84	
285.91050	72	
285.96265	64	
287.79910	88	
288.85388	72	
289.79296	58	
289.84418	62	
289.87816	96	
290.78950	78	
290.87860	68	
291.43070	88	
291.80513	134	
293.86110	70	
294.82163	90	
296.01649	58	
296.85990	68	
298.91756	66	
299.36982	104	
299.89307	64	
301.11713	82	
302.89452	66	
303.86986	86	
305.86569	60	
307.80091	264	1+
307.89636	68	
308.77426	68	
308.89249	56	
309.83438	74	
310.87648	68	
311.88594	254	1+
313.80432	58	
314.75112	74	
314.98387	98	
317.41908	100	
317.77759	68	
317.87684	56	
318.83092	68	
320.23654	88	
321.11181	62	
322.21910	86	
323.81055	72	
324.78131	62	
324.89156	64	
325.82048	78	
326.26030	58	
326.75595	80	
327.21300	70	
327.70978	126	
327.74169	142	1+
328.14932	96	
END IONS

###FS:    #m/z: 507.84637 #charge 1+
###MS: 166
###MSMS: 168
BEGIN IONS
TITLE=Cmpd 125, +MS2(507.8464), 28.2-35.2eV, 3.6min #168
RTINSECONDS=216.795
SCANS=166,168
PEPMASS=507.84637	148676
CHARGE=1+
196.01323	138	
214.03045	148	
224.97712	104	
232.89549	144	
234.88818	162	1+
249.89808	106	
250.96999	184	
252.07931	246	
259.87072	146	
259.89167	118	
265.14716	114	
266.16839	132	
266.90832	114	
267.95290	128	
269.87668	140	
269.92477	186	
271.39536	116	
272.85198	114	
277.88798	182	
279.95297	146	
280.89488	170	1+
287.85205	542	1+
288.86984	178	
290.87152	838	1+
292.78444	150	1+
292.86411	158	
293.87235	1218	1+
294.12363	110	
296.86910	170	
297.17308	180	
297.85640	110	
300.80252	132	
300.86345	166	
303.83984	116	
303.86816	230	1+
305.86260	558	
306.12683	110	
307.13213	106	
307.89041	228	
308.14095	1062	1+
308.87373	584	
309.81673	152	
309.89211	284	
310.15957	500	
310.39902	106	
310.89209	124	
311.88559	914	
312.88673	548	
313.88104	340	
314.86766	214	1+
316.89201	112	
317.85793	162	1+
318.88462	154	
321.35483	158	
322.89167	238	1+
323.86480	142	
323.93325	210	1+
323.98888	128	
324.85622	130	
325.80496	290	1+
325.88320	144	
325.90443	190	
326.88104	1046	1+
328.80058	310	1+
328.88540	208	
330.82619	130	
330.87455	116	
331.80601	226	1+
331.82475	124	
332.87441	406	1+
332.90419	112	
335.85163	136	
336.95226	188	
337.38202	112	
340.90418	110	
341.77687	126	
341.92035	140	
343.87291	194	1+
345.78287	122	
347.77578	668	1+
348.79942	128	
349.75719	356	1+
350.80024	112	
350.88350	126	
351.30315	106	
351.76478	200	
351.83816	134	
352.90925	134	
353.02753	264	1+
353.76942	168	
353.85047	142	
353.89679	232	1+
357.74593	132	
357.77736	124	
361.02173	158	
361.81567	116	
365.78939	130	
366.18236	146	
366.78238	282	1+
366.83902	196	
367.70970	134	
367.76176	148	1+
367.84070	226	
368.71299	344	1+
368.84447	212	
370.80510	276	1+
371.80843	230	1+
371.83681	162	
372.04528	158	
372.17299	116	
372.83232	110	
372.84979	156	
374.72686	124	
374.81429	338	1+
376.78547	114	
377.73309	112	
380.71798	326	1+
381.84674	182	1+
384.84865	710	1+
386.89594	104	
387.76078	120	
388.73152	194	
388.77524	182	1+
388.78903	122	
389.20545	348	1+
389.72228	106	
390.39212	136	
390.84759	432	1+
392.82483	306	
393.06573	110	
393.80406	300	1+
393.82603	164	
393.86342	118	
394.80500	252	1+
396.74013	108	
396.79412	114	
397.73271	128	
398.40609	148	1+
398.73304	120	
399.85280	174	
400.72562	276	1+
402.86144	398	1+
403.86421	290	1+
403.88263	204	
404.07655	124	
404.80219	130	
405.76032	138	
405.78360	218	
405.87094	126	
406.40374	154	
406.80193	118	
407.74000	556	1+
407.86764	1484	1+
408.06001	114	
409.72264	874	1+
409.79328	148	
410.83490	216	
411.39818	108	
411.77320	150	
411.84343	388	1+
412.80669	108	
412.84540	268	1+
413.86519	192	1+
416.87518	138	
420.73737	452	1+
421.81656	212	1+
421.88278	276	1+
422.78259	124	
422.82039	176	1+
423.77423	732	1+
424.86751	272	1+
425.75523	480	
426.73472	140	
426.75683	506	
426.86466	330	1+
426.95829	124	
427.73338	1590	1+
427.77492	118	
428.84838	494	1+
430.75177	116	
430.78966	106	
431.86545	210	
432.87060	104	
433.85604	112	
439.89189	134	
442.87989	114	
443.74203	126	
443.87669	108	
444.75614	136	
444.87371	214	
445.75584	296	
445.87857	192	
446.73988	214	1+
446.78823	122	
447.71467	124	
448.75298	194	
450.75208	370	1+
450.77705	146	
450.88075	176	
453.79362	128	1+
454.75640	146	1+
457.90314	110	
457.93246	134	
462.89614	134	
463.88094	148	
465.72274	146	
465.79185	136	
467.88981	522	1+
485.90029	132	
489.23879	110	
END IONS

###FS:    #m/z: 336.94609 #charge 1+
###MS: 166
###MSMS: 169
BEGIN IONS
TITLE=Cmpd 126, +MS2(336.9461), 28.0-35.0eV, 3.7min #169
RTINSECONDS=217.567
SCANS=166,169
PEPMASS=336.94609	62594
CHARGE=1+
187.72946	70	
190.92769	70	
198.06029	96	
198.83849	72	
200.82758	76	
207.97268	72	
210.88670	86	
211.88246	74	
211.94440	1312	1+
212.87784	998	1+
213.93993	670	1+
215.88582	154	
215.94049	178	
217.83512	72	
218.84066	212	1+
220.00798	84	
220.06979	82	
221.05999	68	
221.51659	80	
223.83464	72	
223.95423	76	
225.86175	72	
228.94127	84	
229.95289	1054	1+
230.18608	70	
230.88929	1320	1+
231.95058	450	1+
233.89662	130	
234.84517	106	
235.89362	72	
235.95029	140	
236.96602	70	
240.42002	94	
241.84377	128	
241.86007	100	
241.98435	80	
242.84929	136	
242.89458	80	
242.93478	84	
243.83869	122	
244.12859	86	
244.95402	82	
245.79667	76	
246.12782	74	
246.90467	120	
246.97417	86	
247.38577	78	
247.96437	360	
247.98469	92	
248.90145	368	1+
248.97072	160	
248.99113	76	
249.01818	74	
249.06093	80	
249.96165	322	1+
250.83326	172	
250.95228	220	
251.07230	82	
251.83748	402	1+
251.98192	84	
252.82072	78	
252.97166	970	1+
253.79393	68	
253.83149	254	
253.90470	218	1+
253.93890	78	
254.44185	74	
254.96771	154	
256.91179	74	
256.96464	110	
257.26443	70	
257.96014	80	
258.84698	308	
258.91156	76	
259.84735	152	
259.95765	72	
260.80594	76	
260.83043	222	1+
260.85016	130	
260.86533	76	
260.96080	82	
261.84969	84	
262.02294	70	
262.86015	78	
262.93045	72	
263.02156	82	
263.95440	86	
263.97640	82	
265.08692	76	
265.67486	112	
265.85290	80	
266.08119	72	
266.35576	78	
266.94542	88	
267.54759	108	
267.79687	72	
267.82665	146	
267.84357	108	
268.84108	1148	1+
268.87077	76	
270.98074	150	
271.99446	70	
273.89538	76	
273.91981	84	
274.86346	72	
275.84142	112	
275.86347	110	
276.85619	226	
277.83449	650	1+
277.86123	324	1+
277.91394	76	
279.55339	98	
280.78887	76	
282.49907	78	
282.62896	86	
283.00695	74	
283.35640	88	
285.85131	402	
286.40892	92	
286.76044	72	
286.85198	958	1+
288.76630	72	
289.52409	74	
289.81052	72	
289.89315	118	
290.88390	76	
292.12313	72	
292.94172	68	
293.86412	128	
295.86851	124	
295.91888	74	
296.87362	114	
297.15404	92	
297.38461	84	
298.80493	70	
298.86189	310	1+
298.88771	112	
299.01513	78	
301.89488	80	
303.85468	72	
304.86742	220	1+
306.99012	78	
308.86772	184	1+
311.05012	100	
311.89939	92	
312.03415	82	
317.89618	74	
319.14510	88	
321.39535	92	
322.17781	68	
323.03333	74	
324.38957	94	
327.20698	70	
328.88863	130	
329.16419	82	
330.81923	110	
330.85266	98	
331.17220	82	
331.88532	74	
332.83679	94	
333.32298	88	
334.38652	74	
334.58892	112	
335.02230	78	
337.97537	94	
338.00949	82	
339.12553	76	
339.48753	104	
340.95069	70	
341.75377	70	
END IONS

###FS:    #m/z: 322.93060 #charge 1+
###MS: 170
###MSMS: 171
BEGIN IONS
TITLE=Cmpd 127, +MS2(322.9306), 28.0-35.0eV, 3.7min #171
RTINSECONDS=221.238
SCANS=170-171
PEPMASS=322.93060	1766906
CHARGE=1+
187.04872	64	
189.93320	76	
192.88904	68	
201.04184	90	
202.04931	74	
203.88285	66	
205.95145	78	
208.44911	66	
211.83294	76	
212.82956	82	
212.89789	112	
216.96959	76	
218.89287	94	
219.01448	68	
220.86677	92	
220.87765	82	
221.87744	72	
222.94590	72	
223.96153	136	
226.82055	68	
227.95103	122	
228.87978	82	
228.93749	72	
229.45607	80	
229.83761	72	
229.92701	72	
230.84066	118	
230.89033	122	
234.55443	102	
235.03854	76	
235.88411	98	
236.84345	68	
236.90214	100	
237.39151	82	
238.88185	84	
238.94080	116	
239.78528	86	
240.82203	290	1+
240.94036	1164	
241.85634	68	
241.93927	2614	1+
242.78929	96	
242.82220	166	
242.94209	1944	1+
244.44509	102	
244.82423	130	
244.85796	88	
244.93996	750	1+
245.13682	76	
246.93764	76	
246.97633	206	
248.85564	204	
249.92928	140	
250.01529	70	
250.94630	70	
251.11917	68	
251.86730	64	
253.83718	90	
255.78169	96	
257.79578	250	1+
257.94258	72	
258.83239	502	1+
258.85287	116	
258.88777	64	
260.43286	92	
260.83030	174	
260.98547	66	
261.44904	66	
261.83100	548	1+
261.95358	72	
263.96637	74	
264.84320	108	
264.86743	146	
265.08690	74	
265.83534	68	
266.79718	84	
266.84823	96	
266.86542	196	
267.09367	88	
268.10991	120	
268.91063	80	
268.96124	76	
269.34589	94	
270.15868	92	
271.35922	78	
271.84401	90	
271.93405	78	
272.01063	76	
272.07746	64	
274.35345	78	
274.79830	122	
274.84119	70	
275.36650	74	
275.39732	74	
275.80614	220	
276.79333	78	
276.84638	178	
277.80728	100	
277.92953	68	
278.86686	74	
279.09171	920	1+
280.80703	76	
282.89128	70	
282.91194	78	
283.88573	72	
283.93356	72	
283.97067	72	
284.29742	148	
284.40512	78	
284.84514	106	
284.86961	82	
284.99588	74	
285.87614	86	
287.69052	66	
287.88416	72	
287.90086	82	
288.14273	80	
288.90617	76	
289.14380	70	
289.57416	78	
289.79022	102	
292.93555	98	
294.34343	94	
294.88493	84	
296.02049	64	
296.94860	66	
297.40822	80	
297.81467	82	
298.96903	68	
300.37036	84	
301.85671	68	
302.86871	88	
303.85672	66	
304.81351	64	
305.87431	72	
305.90144	138	
306.77063	88	
306.93209	78	
307.81664	72	
308.80850	66	
309.00032	70	
309.82107	92	
310.92222	68	
311.89349	82	
313.10861	68	
313.74335	68	
313.84556	70	
314.99317	66	
315.83312	68	
316.80895	78	
318.41514	94	
318.75934	72	
319.89574	88	
320.06820	74	
321.79750	100	
323.83492	70	
324.89002	238	1+
325.82660	66	
325.98835	82	
END IONS

###FS:    #m/z: 507.84669 #charge 1+
###MS: 170
###MSMS: 172
BEGIN IONS
TITLE=Cmpd 128, +MS2(507.8467), 28.2-35.2eV, 3.7min #172
RTINSECONDS=222.011
SCANS=170,172
PEPMASS=507.84669	143702
CHARGE=1+
196.01626	230	
211.87222	122	
214.88474	110	
224.04871	162	
233.89199	216	1+
242.79318	104	
247.80661	106	
252.08120	264	1+
259.87782	110	
264.79999	164	1+
266.16714	144	
266.86430	120	
272.85589	260	1+
279.89018	112	
280.10899	146	
281.86061	106	
281.96317	182	
286.34663	106	
287.85169	350	
288.40104	100	
288.87303	464	1+
289.39275	146	
290.86547	200	
291.39786	150	
291.87997	108	
293.87356	1702	1+
296.78146	110	
297.95673	158	
298.87191	106	
299.81364	110	
300.10912	198	
300.85495	276	1+
303.86555	280	
305.86329	222	
306.13095	130	
307.89228	262	
308.14087	812	1+
308.87061	688	1+
309.88822	440	1+
309.98989	198	1+
310.16047	738	1+
311.88419	2062	1+
314.86305	202	
314.88927	254	1+
315.85368	266	1+
316.94687	106	
319.82349	114	
322.33615	108	
322.86852	522	1+
323.05423	152	
323.87246	434	1+
324.90121	266	
325.14774	206	1+
325.90467	152	
325.98923	100	
326.15043	134	1+
326.39634	110	
326.88350	1008	1+
327.80215	226	1+
328.86936	192	
328.92158	122	
329.79660	128	
329.85790	172	
330.16596	146	
330.82711	116	
330.87592	134	
331.89253	134	
332.87743	166	
335.87724	278	1+
337.92234	126	
342.83574	200	1+
345.75583	138	
346.33289	152	
346.78538	160	
347.77993	636	1+
348.82335	134	
348.88690	130	
349.75642	392	1+
349.83876	176	
350.78914	108	
350.81628	142	
350.90084	166	
351.61515	104	
352.90854	120	
353.82700	172	1+
353.85428	108	
355.14818	100	
356.89837	104	
358.78403	128	
358.80166	264	1+
359.75620	330	1+
359.94969	100	
363.06390	106	
363.85556	104	
364.75991	258	1+
364.90043	204	1+
365.76315	188	1+
365.78620	172	
366.18796	208	
366.83892	298	1+
367.71350	128	
367.76301	374	1+
367.94461	162	
368.36381	114	
368.70914	154	
369.79798	292	1+
371.19390	108	
371.72611	204	1+
371.80308	282	1+
372.78193	108	
372.80394	276	1+
372.84491	100	
376.78243	142	
376.88268	142	
380.13389	102	
380.72044	156	
380.85748	118	
381.83865	112	
383.79921	204	
384.77695	134	
384.85074	454	
385.39768	104	
385.77149	274	1+
385.81321	118	
385.85288	254	
386.74056	200	1+
388.79591	120	
388.87756	138	
389.20013	252	
390.20650	110	
390.77852	146	
390.84463	422	1+
391.78954	124	
392.74952	146	
392.82440	502	1+
392.88819	138	
393.73386	150	1+
396.74410	102	
397.00341	140	
397.71792	112	
397.73630	100	
398.73674	206	
398.84616	376	1+
399.70828	132	
399.72482	428	1+
400.72421	322	1+
400.75109	116	
402.86540	692	1+
403.80279	198	1+
405.77043	236	
407.05474	124	
407.74477	188	
407.86460	1250	1+
408.07348	174	
408.74637	224	
409.72187	930	1+
409.86259	276	
409.92762	112	
410.76194	126	
410.83971	186	
411.76301	108	
411.83518	132	
411.86968	148	
411.89727	102	
412.07597	172	1+
412.74010	230	
413.89313	100	
414.55258	106	
414.87744	102	
416.87769	202	
417.81447	154	
420.81669	166	1+
420.88533	362	1+
423.77276	234	
423.80006	244	
423.86655	232	
424.77920	136	
424.86373	154	
425.75244	1034	1+
426.77805	262	
426.86483	338	
427.73504	1520	1+
427.77222	122	
427.86737	200	
428.84330	466	1+
428.88305	154	
429.70726	190	
429.72302	430	1+
430.74324	166	
430.76306	132	
430.87094	372	1+
431.76497	134	
431.86876	224	1+
434.89192	130	
435.77796	122	
443.69168	182	1+
443.76297	192	
444.87270	460	1+
445.74337	616	1+
447.71237	230	
448.71648	156	
448.77273	256	
449.10253	102	
449.88368	168	
450.74989	634	1+
450.89262	132	
454.79071	102	
457.05873	146	
457.20283	118	
457.90416	392	1+
462.88234	270	1+
467.77990	168	
467.88848	168	
474.71161	102	
485.89822	574	1+
END IONS

###FS:    #m/z: 336.94635 #charge 1+
###MS: 170
###MSMS: 173
BEGIN IONS
TITLE=Cmpd 129, +MS2(336.9463), 28.0-35.0eV, 3.8min #173
RTINSECONDS=222.785
SCANS=170,173
PEPMASS=336.94635	59496
CHARGE=1+
124.11864	142	
165.02945	114	
198.89570	108	
199.84933	70	
201.83349	76	
201.94577	80	
205.94991	86	
208.88706	78	
210.09559	76	
210.88344	92	
211.94521	1066	1+
212.87890	752	1+
212.93694	78	
213.07866	88	
213.57537	94	
213.93859	994	1+
214.90336	78	
215.88577	72	
216.89723	72	
216.91714	74	
217.88661	122	
218.83828	80	
220.13526	70	
220.90129	92	
223.38110	78	
223.96144	126	
224.84090	138	
225.88586	90	
226.89822	138	
227.90581	72	
228.89524	274	
229.95598	1084	
230.84405	68	
230.88740	1268	1+
231.95102	496	1+
232.05475	70	
232.82447	102	
232.84532	70	
232.93452	68	
233.91546	80	
233.94021	68	
234.15025	68	
235.82678	92	
238.89103	70	
240.84315	102	
241.84361	138	
244.87519	74	
244.96201	92	
246.87378	94	
247.89961	72	
247.96563	226	
248.87854	84	
248.90151	726	1+
249.82918	486	1+
250.83113	408	1+
250.94830	140	
250.96731	78	
251.07538	90	
251.42863	76	
251.79185	126	
252.07160	68	
252.11446	72	
252.85709	220	1+
252.87459	96	
252.97033	1020	1+
253.83211	134	
253.85069	68	
253.90378	68	
254.44985	106	
254.90262	282	
254.96833	388	1+
255.14394	68	
255.84622	66	
256.03699	70	
256.25921	120	
256.85088	140	
257.05180	92	
257.89888	92	
258.84861	290	1+
259.13471	72	
260.82460	100	
260.84163	74	
260.94720	92	
262.85431	72	
262.89241	84	
263.82676	82	
265.02056	72	
265.08856	86	
265.22069	104	
265.60680	104	
266.01310	80	
266.98345	92	
267.84283	76	
267.97349	76	
268.72374	106	
268.84217	196	
269.79746	120	
269.84078	374	
269.90847	88	
270.84456	214	
270.98248	220	
271.91634	236	1+
272.84769	136	
273.79363	82	
274.86041	120	
274.87488	108	
274.98992	74	
275.96793	82	
276.85401	466	1+
276.87366	142	
276.95411	70	
277.83149	886	1+
277.98512	78	
278.83428	678	1+
279.10388	74	
280.87078	148	
283.78635	72	
284.08032	90	
284.89820	86	
285.84734	1164	1+
286.80399	74	
286.85038	970	1+
286.92234	98	
288.85119	258	1+
289.80453	68	
292.85732	294	1+
293.10805	206	
293.97907	68	
293.99794	78	
294.11127	82	
294.36437	76	
294.58158	92	
295.60016	86	
295.99502	78	
296.89040	132	
298.85197	140	
299.87602	90	
300.88460	98	
301.76290	70	
302.86861	72	
303.87806	68	
305.86288	68	
306.78352	80	
306.81153	86	
306.85656	68	
306.90160	76	
308.79989	74	
308.94676	70	
309.71121	122	
309.87038	310	1+
311.90540	72	
313.86958	76	
314.80772	80	
314.84732	84	
316.86380	92	
319.75331	76	
322.81598	70	
323.86374	78	
324.87038	72	
324.89468	152	
325.37027	68	
328.81628	80	
328.88594	82	
329.86713	188	1+
331.89083	84	
332.88383	80	
335.29434	70	
337.78101	70	
337.87388	66	
338.42718	80	
338.71881	76	
339.27231	72	
END IONS

###FS:    #m/z: 340.94111 #charge 1+
###MS: 174
###MSMS: 175
BEGIN IONS
TITLE=Cmpd 130, +MS2(340.9411), 28.0-35.0eV, 3.8min #175
RTINSECONDS=226.458
SCANS=174-175
PEPMASS=340.94111	650824
CHARGE=1+
104.51173	86	
156.13129	74	
191.95902	84	
192.92592	178	
194.88460	70	
198.84202	76	
201.04164	70	
202.89689	70	
205.94974	76
[truncated: 1,260,305 more chars]
