# Supplementary material for: High-Throughput Venomics
Source: J Proteome Res. 2023 Apr 3;22(6):1734–46. doi: 10.1021/acs.jproteome.2c00780 (PMC10243144; doi:10.1021/acs.jproteome.2c00780)
Supplement: Supplementary file 9 — pr2c00780_si_009.zip [file pr2c00780_si_009.zip › Manual files/Calloselasma rhodostoma MGF/210702_Calloselasma_halfplate000048_5.1.201.mgf]

###	D:\Data\Julien\210702_Cr_half_TFA\210702_Calloselasma_halfplate000048.d\ProteinAnalysisResults.mgf
###	D:\Data\Julien\210702_Cr_half_TFA\210702_Calloselasma_halfplate000048.d\analysis.baf
###	210702_Calloselasma_halfplate000048.d
###	Instrument: maXis HD
###	Manufacturer: Bruker
###    PeakWidth 0.30, MiniumIntensity 10, S/N 1Apply threshold 0, Threshold 10
###    Retain Residuals no, Create neutrally no,
###    FullScan Parameters: AdductIon (+)+H (-)-H, LowMass 0, HighMass 8000, MaxCharge charge decon 4, MinPeaks 3
###    Perf. isotope decon yes, Max Charge Istopic decon 6, MW agreement 0.00, Abund. cutoff 2.00, Envelope cutoff 75.00
###    MaxRes   Parameters: AdductIon (+)+H (-)-H, LowMass 0, HighMass 8000 
###    Perf. isotope decon yes, Max Charge Istopic decon 6, Abund. cutoff 2.00
###    MSn      Parameters: AdductIon (+)+H (-)-H, LowMass 0, HighMass 8000 
###    Perf. isotope decon yes, Max Charge Istopic decon 4, Abund. cutoff 0.05
###    Global Charge Limit: no 3, Prefer FullScan Result: yes, Export what: 2 (0=non deconv/1=deconv only/2=mixed), NoMSMSSignals: 150, Intensity threshold: 10, NoMSSignals (deconv): 2, NoMSSignals (non-deconv): 2, NormalizeData: no, SingleCharged: yes
###
COM=210702_Calloselasma_halfplate000048.d
USERNAME=Demo User

###FS:    #m/z: 322.92992 #charge 1+
###MS: 2
###MSMS: 3
BEGIN IONS
TITLE=Cmpd 1, +MS2(322.9299), 28.0-35.0eV, 0.0min #3
RTINSECONDS=1.885
SCANS=2-3
PEPMASS=322.92992	2906122
CHARGE=1+
206.94036	4762	
208.94474	11488	1+
211.94429	29006	1+
213.93946	22268	1+
215.93777	4514	
216.94354	3094	
217.94118	20122	
222.95180	47082	1+
224.95008	13896	1+
226.12195	3044	
226.94687	228846	1+
227.19869	6816	
228.94246	378858	1+
229.45432	2762	
230.62446	3518	
231.95059	16436	1+
233.94636	3454	
234.97012	6810	
234.99745	5154	
235.12835	5302	
237.12940	3804	
237.45699	2968	
238.14802	5082	
238.45434	22650	
238.95557	4682	
239.07924	3062	
239.14652	15018	1+
239.23473	2962	
239.98145	4448	
240.23062	2922	
240.96211	23038	1+
242.61938	4176	
242.96142	8476	
243.22881	9126	1+
243.88215	4904	
244.95728	139762	1+
245.18474	3460	
245.22447	2654	
245.63135	12430	1+
245.94230	6310	
246.13276	3924	
246.95239	129308	1+
247.24062	3578	
247.45928	2810	
248.03344	8962	1+
248.97401	3024	
249.18329	3218	
249.25553	3348	
249.91104	6272	
249.97141	91844	1+
250.94647	42550	1+
250.99726	7124	
251.19789	5124	
252.46985	3320	
252.63879	4836	
252.94658	19274	
252.97127	1129224	1+
253.13941	3064	
253.19115	2870	
253.21362	5840	
253.90460	21466	1+
254.94186	312606	1+
254.96652	371732	1+
255.23002	5640	
256.26151	6060	
256.91323	6280	
256.96387	56316	1+
258.88482	5230	
258.90973	2738	
258.96298	16680	1+
260.16045	3218	
260.97903	4522	
261.97767	8610	
262.96787	6098	
263.05514	9172	
263.13305	3670	
263.97864	163812	1+
264.96931	31584	1+
265.25048	3180	
265.90666	2770	
265.97574	17772	1+
267.26590	3298	
267.64473	3572	
267.97341	91362	
268.14748	2644	
268.90781	3818	
268.95832	18780	
269.97410	34580	1+
270.95781	4498	
270.98090	20836	1+
272.88107	8770	1+
272.95214	62918	1+
272.97689	8060	
274.27213	11696	1+
274.65093	4030	
277.07233	2926	
279.09179	5704	
279.22912	4964	
281.04975	3012	
281.15434	2734	
281.24511	13648	1+
281.65951	3006	
281.98933	3774	
282.17424	2846	
282.27703	15996	
282.97297	3756	
283.17350	19316	1+
283.26099	15018	1+
283.94645	13436	1+
283.98798	3692	
284.29249	7190	
285.20347	2690	
285.22133	3498	
285.94175	219298	1+
285.98340	45666	1+
287.25169	18224	1+
287.65925	6300	1+
287.98040	3250	
288.06577	3032	
288.20428	2644	
289.65759	6624	
289.88638	9874	1+
290.16084	3538	
290.26663	24934	1+
290.89064	6496	1+
290.96300	2646	
291.09948	6524	1+
291.15699	5512	1+
291.19637	4720	
291.22879	2890	
291.97294	11772	1+
292.05874	16596	1+
293.10706	3166	
293.20836	5686	
293.97415	27880	1+
293.99736	54416	1+
294.93631	14262	1+
295.12730	3722	
295.18773	3024	
295.22487	10992	1+
295.96833	12798	1+
295.99259	24782	1+
296.29264	5278	
296.66553	3658	
297.08065	7490	
297.23995	12760	1+
297.90436	3990	
297.98993	3422	
298.08293	3948	
298.27273	3932	
298.96765	3768	
299.06116	3434	
299.23743	3900	
299.25531	2974	
299.66874	2912	
300.28748	7806	1+
301.95651	2994	
302.17231	9204	1+
302.30352	19076	1+
302.94558	9824	
303.95212	55666	1+
303.99471	24016	1+
304.18641	3844	
304.28278	3806	
304.90270	5938	
304.92361	7788	
305.26657	5014	
305.95139	4482	
306.07456	3684	
306.90399	9486	
307.08188	5546	
307.24577	33850	1+
308.14129	12508	1+
308.21398	5554	
308.87177	9012	1+
309.18823	2950	
309.20369	3252	
309.22049	3210	
309.25796	8636	1+
309.27320	3940	
309.67236	4562	
310.12104	2946	
310.15764	5306	
310.30861	16032	1+
311.05402	3368	
311.16533	11772	1+
311.21960	8144	1+
311.27469	8132	1+
311.67118	6174	
311.86900	24468	1+
311.93512	9572	
311.98544	19462	1+
312.32386	7728	1+
312.90107	5414	
312.94712	9654	
313.21814	3408	
313.23512	4002	
313.25094	3296	
313.28959	8616	1+
313.86526	8104	
313.92914	233262	1+
314.26931	3216	
314.89406	5498	
316.28217	15758	1+
316.31883	8118	1+
316.93996	6474	
318.29792	21060	1+
318.93452	133560	1+
319.28300	3096	
320.93428	319668	1+
321.31307	2802	
322.19092	15458	1+
322.87693	10084	1+
322.90775	12914	
322.92972	6473970	1+
323.11394	6386	
323.17043	12416	1+
323.23786	14716	1+
323.27439	3134	
323.28932	2670	
323.33085	3968	
323.35929	3636	
323.37811	4938	
324.13698	3594	
324.28991	11754	1+
324.32416	4786	
324.87668	11550	1+
325.25374	44746	1+
325.90221	3242	
326.17304	2900	
326.20216	3692	
326.33948	3386	
326.87196	91234	1+
326.96782	16724	1+
327.00571	9036	
327.17699	2686	
327.19923	12942	1+
327.26915	66168	1+
328.31871	8130	1+
END IONS

###FS:    #m/z: 340.94056 #charge 1+
###MS: 2
###MSMS: 4
BEGIN IONS
TITLE=Cmpd 2, +MS2(340.9406), 28.0-35.0eV, 0.1min #4
RTINSECONDS=2.657
SCANS=2,4
PEPMASS=340.94056	1422668
CHARGE=1+
189.86229	212	
190.92369	130	
192.92876	188	
211.14654	158	
213.87704	126	
213.93958	3022	1+
215.88872	376	1+
215.93665	580	1+
217.88340	496	
217.93708	200	
219.03061	124	
221.04483	148	
221.89615	202	
222.94207	128	
222.97412	188	1+
224.93233	126	
225.05491	230	1+
225.85407	156	1+
226.02675	184	1+
226.94677	356	1+
229.00000	132	
230.02104	252	1+
230.88987	124	
230.93352	150	
231.89210	200	
231.95014	3202	1+
232.97217	174	1+
233.04071	136	
233.89618	382	1+
233.94716	694	1+
235.07639	208	1+
235.86752	126	
235.89151	128	
235.94849	434	
236.16153	144	
237.06139	260	1+
237.89157	204	
238.01228	144	
238.92619	240	1+
239.07656	144	
239.14509	176	
239.90469	154	
240.00388	150	
240.22941	542	
243.04827	128	
244.03630	600	1+
244.97773	252	1+
246.06616	212	1+
246.97307	276	1+
247.23945	304	1+
247.89190	218	1+
247.94226	380	
248.98944	176	
249.03925	570	1+
249.95963	944	1+
249.98887	208	
250.94804	254	
250.98511	280	
251.90842	140	
252.96343	152	
252.99970	232	
253.11646	260	1+
253.95876	146	
254.04469	210	1+
254.28099	288	1+
254.94198	286	
254.96635	1566	1+
255.07453	786	1+
255.13814	176	
255.98386	328	1+
256.18141	242	1+
256.26912	118	1+
256.50867	148	1+
256.83925	146	
256.91593	138	
256.96339	190	
257.91023	162	
258.01616	140	
259.96014	284	
261.02232	156	
261.19420	128	
262.92798	168	
262.96098	142	
263.05733	514	1+
264.01814	494	1+
264.08638	250	1+
265.00401	220	1+
265.02253	350	1+
265.85790	128	
266.13791	282	1+
266.20438	338	1+
266.24355	182	
266.99683	274	1+
267.88545	126	
268.90617	134	
268.98040	136	
269.07008	128	
269.14677	164	
270.93506	192	
270.97008	154	
271.00692	158	
271.03350	232	1+
271.84543	212	1+
272.91456	242	1+
272.93496	432	
272.97724	152	
275.05632	422	1+
275.14736	212	1+
275.93793	406	1+
277.92021	146	
278.00665	138	
278.97697	294	1+
279.09205	188	1+
279.11746	128	
279.90985	126	
280.25988	272	1+
280.86904	126	
281.04651	246	
281.92983	182	
282.01024	128	
282.05194	132	
282.27620	1504	1+
282.31199	128	
282.91898	382	1+
282.94426	244	1+
283.02737	438	1+
284.80504	130	
285.02552	132	
285.09906	174	1+
286.93016	144	
286.98025	190	1+
287.20240	190	
287.21636	174	
287.87749	176	1+
288.06411	1024	1+
289.07634	304	1+
289.14604	280	1+
289.51139	138	
290.01324	338	1+
290.86544	196	
292.03607	130	
292.05763	290	
292.15177	272	1+
292.43671	178	
293.06537	324	
293.86964	172	
294.91286	210	
294.95678	156	
295.06600	246	1+
295.13074	280	1+
295.87122	138	
295.92733	144	
296.32832	482	1+
297.09176	142	
297.14624	158	
297.22628	124	
298.08201	494	1+
298.09937	154	
299.05892	794	1+
300.51639	158	
301.04671	222	1+
301.10997	386	1+
301.82713	148	
302.11361	320	1+
302.17284	354	
302.26074	252	1+
303.08261	138	
303.14772	176	1+
303.94633	126	
304.44412	182	
305.22623	286	1+
305.29289	168	
306.02967	164	
306.07991	190	
306.31447	232	1+
307.08439	144	
307.20086	146	
307.23953	376	
307.27972	170	
307.80319	258	1+
308.29791	714	1+
308.97223	130	
309.10246	146	
309.25882	124	
310.02089	232	1+
310.82889	146	
310.87546	146	
310.96482	208	
311.87851	162	
313.03083	238	
313.05716	180	
318.12526	190	
318.59305	132	
319.08203	318	1+
319.84709	124	
320.79384	194	
321.22248	756	1+
322.13321	398	1+
322.92882	170	
323.00764	282	1+
323.16921	138	
323.23901	1462	1+
323.73559	136	
324.11160	194	
324.32423	302	1+
324.89248	390	1+
325.06905	134	
325.13711	226	1+
325.75037	158	
325.94489	128	
326.13989	188	1+
326.18111	152	
326.20912	134	
326.25779	264	1+
326.34223	256	1+
327.12131	232	1+
328.81412	306	1+
328.88853	124	
329.17475	130	
329.89265	196	
331.13265	164	
331.96461	290	1+
332.08815	372	1+
335.10771	170	
336.95177	184	
337.04620	200	1+
337.35610	124	
338.22746	144	
338.25078	200	
339.24583	146	
340.10132	146	
340.16360	172	
340.26604	142	
340.35599	224	
340.39206	418	1+
341.24613	518	1+
341.90092	134	
342.20378	150	
342.28266	166	
342.31208	322	1+
343.20705	230	
343.28491	308	1+
344.18108	156	
344.92746	138	
344.97796	132	
345.89889	296	1+
345.97079	136	
346.10750	194	
END IONS

###FS:    #m/z: 363.95674 #charge 1+
###MS: 2
###MSMS: 5
BEGIN IONS
TITLE=Cmpd 3, +MS2(363.9567), 28.0-35.0eV, 0.1min #5
RTINSECONDS=3.429
SCANS=2,5
PEPMASS=363.95674	797082
CHARGE=1+
189.86522	266	
191.95001	148	
192.02297	122	
207.87321	370	1+
208.94588	134	
208.96123	238	1+
209.94145	1104	1+
212.87906	1180	1+
218.91351	146	
222.95222	1664	1+
224.94903	1692	1+
224.97724	204	1+
226.87300	146	
226.94631	6402	1+
227.93525	460	
228.89379	356	
228.94240	7452	1+
229.04685	346	1+
230.88893	1602	1+
233.89690	196	
234.88681	138	
237.94948	270	1+
238.06224	174	
238.87530	146	
238.99634	320	1+
239.06691	142	
239.43282	154	
240.06074	128	
240.09024	120	
240.96088	882	1+
241.04865	134	
242.09020	128	
242.90055	298	1+
242.95875	732	1+
243.06164	282	1+
244.03965	294	
244.95754	4162	1+
244.98734	136	
245.01442	318	1+
245.94360	296	
246.08310	242	1+
246.40051	156	
246.95225	3730	1+
246.97618	414	1+
247.09487	184	1+
248.02903	144	
248.89907	560	1+
248.94580	486	1+
248.99097	122	
249.03952	484	1+
250.07843	182	1+
250.37842	136	
250.96673	302	
251.04335	134	
251.06975	174	1+
251.22723	266	1+
252.88812	128	
256.06697	122	
257.89830	332	1+
258.90082	296	1+
258.97476	186	
259.02531	152	
259.05457	136	
259.97722	120	
260.96838	1014	1+
261.05822	180	1+
261.89200	130	
262.04852	144	
262.93086	120	
263.21835	274	1+
263.97802	176	
264.42158	160	
264.90748	202	1+
264.97466	492	1+
265.07040	140	
265.97511	346	1+
266.11843	144	
266.24228	250	1+
267.09390	174	
267.13929	126	
267.86880	164	
267.95034	138	
267.97272	608	
268.00384	122	
268.05766	156	
268.96123	234	
269.00647	318	1+
269.18434	122	
269.96845	700	1+
270.05654	126	
270.53599	150	
271.08093	206	1+
271.91669	246	
271.96213	164	
272.16876	154	
275.10065	122	
275.99265	182	1+
276.85190	132	
276.89656	322	1+
276.99759	308	1+
277.07018	204	1+
277.10999	154	
277.94096	264	1+
278.00108	246	1+
279.05491	156	
280.10699	184	
280.16345	230	1+
280.92159	172	
281.11904	364	1+
282.04577	174	
282.09857	254	1+
282.80851	170	
282.92060	146	
282.97957	360	1+
283.03972	128	
283.07934	326	1+
283.89973	474	1+
284.95655	140	
285.06282	152	
285.93498	294	1+
286.07003	232	
286.15806	258	1+
286.90851	350	1+
287.08767	222	1+
287.78848	160	
288.06395	2068	1+
288.14885	272	1+
288.97917	134	
289.01887	142	
289.51612	162	
290.25397	156	
291.00762	162	
292.06279	142	
292.97233	294	1+
293.00440	172	1+
293.06837	350	1+
294.28194	232	1+
294.85911	124	
295.10732	206	1+
295.86831	188	1+
295.91890	180	
296.94621	168	
297.15074	248	1+
297.43146	188	
297.96683	216	1+
298.07713	430	1+
298.80084	130	
298.91068	228	
299.03287	198	
299.10492	136	
300.93223	120	
301.80319	258	1+
301.88968	178	1+
301.99836	132	
302.22248	180	
302.80698	218	1+
303.85514	376	1+
303.95758	134	
304.03119	138	
304.16090	164	
304.21899	122	
304.26462	120	
305.72185	200	1+
306.27939	184	
306.92134	186	1+
307.02092	140	
307.04240	134	
307.07974	154	
307.13294	154	
307.26318	132	
308.08963	140	1+
308.13973	358	1+
308.26311	142	
308.29571	346	
309.30269	560	1+
309.33420	388	1+
309.84298	188	
309.88195	184	
310.31011	448	1+
311.13089	266	1+
311.87867	196	
312.35104	188	
313.02679	218	1+
313.87950	128	
314.78748	130	
314.82153	212	1+
315.15761	282	
316.05118	230	1+
317.85218	120	
318.00779	154	
318.93477	322	
319.08345	488	1+
319.14355	190	1+
321.81232	420	1+
321.86746	214	1+
322.27560	140	
322.31138	136	
322.93245	300	1+
323.01642	196	
323.23513	166	
324.02402	122	
324.11465	192	
324.19737	188	1+
324.24320	372	1+
324.32462	482	1+
324.98337	148	
325.06700	132	
325.09939	188	
325.15859	150	
325.81162	260	1+
326.04515	284	1+
326.17396	234	
326.52971	154	
327.11167	168	1+
328.01026	174	1+
328.23907	216	1+
328.74949	122	
328.87092	232	1+
329.87632	162	1+
331.11592	184	
331.16790	280	1+
331.99440	124	
332.09088	1578	1+
332.89640	128	1+
333.86718	250	1+
334.87029	198	1+
335.15168	158	1+
335.31873	390	1+
335.80154	138	
336.08561	150	
336.94464	236	1+
338.09528	144	
338.87319	298	1+
338.94055	168	
339.82631	132	
341.35801	354	1+
341.70962	138	1+
342.20255	460	1+
342.27617	416	1+
342.88248	148	
343.20571	288	1+
343.25422	208	1+
345.14781	136	
346.23912	488	1+
347.11488	136	
347.12782	158	1+
347.17173	146	
347.30448	272	1+
347.83202	158	1+
348.26842	150	
349.11218	124	
349.31611	166	
350.01481	272	1+
350.18262	144	
350.33917	148	
350.89250	156	
351.10768	216	1+
351.15979	148	
352.00796	172	1+
352.29431	148	1+
352.88403	180	1+
355.87002	170	
356.80143	126	
357.05467	284	1+
357.18034	136	
358.19772	194	
358.98704	274	1+
359.18165	418	1+
360.05841	328	1+
360.11272	256	
360.28589	156	1+
361.12653	158	
361.35372	198	1+
362.02123	278	1+
362.10252	402	1+
362.12806	148	
362.88692	178	1+
363.02637	178	1+
363.10715	286	1+
363.17172	386	1+
364.28409	324	1+
364.31492	268	1+
364.35593	136	
364.37915	146	
365.04129	246	1+
365.11814	128	
365.89314	248	1+
366.25918	208	1+
367.10611	260	1+
367.33277	594	1+
367.77469	172	1+
368.29990	120	
368.42410	1728	1+
END IONS

###FS:    #m/z: 340.94061 #charge 1+
###MS: 6
###MSMS: 7
BEGIN IONS
TITLE=Cmpd 4, +MS2(340.9406), 28.0-35.0eV, 0.1min #7
RTINSECONDS=7.1265
SCANS=6-7
PEPMASS=340.94061	1418028
CHARGE=1+
183.11235	134	
187.00743	226	1+
192.88919	144	
203.88340	116	
205.01249	142	
205.94817	510	1+
213.93963	4508	1+
214.02337	164	
215.88730	890	1+
215.93701	950	
216.00141	146	
217.85663	126	
217.88436	508	1+
217.93856	144	
218.00645	216	1+
219.98245	122	
221.89657	132	
223.95861	344	1+
224.04819	128	
224.17402	158	
224.97556	172	
225.88305	186	1+
225.94166	432	1+
226.94503	372	1+
227.00649	138	
228.09571	140	
228.94943	188	
230.10407	156	1+
230.95503	172	
231.94973	4212	1+
231.97676	260	1+
232.89798	112	
233.04519	160	
233.59625	130	
233.89672	218	
233.94866	486	
234.01679	118	
234.90589	134	
234.94031	526	1+
235.89116	296	
235.94409	444	1+
236.08981	164	
237.05602	300	1+
237.10666	122	
239.90018	310	1+
240.22955	278	
240.95998	186	
241.23578	118	
241.95163	112	
244.03904	254	
244.85919	130	
244.95604	516	
245.04204	134	
246.03329	202	1+
247.24153	212	
247.94293	454	1+
248.88542	128	
248.98694	246	
249.04019	496	1+
249.96128	1238	1+
252.03665	136	
252.90182	226	1+
253.08902	204	1+
254.00548	238	1+
254.96614	2872	1+
255.07314	352	1+
255.17239	144	
256.05721	138	
256.96276	564	
257.00533	112	
259.24110	112	
259.81342	130	
259.96141	134	
260.06066	190	1+
261.11560	134	
262.22157	116	
262.96700	134	
263.05321	186	
264.07752	180	
264.95767	168	
265.02131	398	1+
265.95422	130	
266.20403	194	1+
266.25017	318	1+
266.99813	340	1+
267.01654	130	
267.05773	112	
267.13732	152	
269.00929	230	
269.19154	126	
269.99027	250	1+
271.96215	112	
272.93521	240	
272.97659	372	1+
273.80253	212	1+
274.97367	128	
275.05511	150	
276.96025	200	1+
277.07187	160	
277.09118	138	
278.07793	188	1+
279.17707	114	
279.27792	182	
279.96498	200	
280.88934	132	1+
281.04746	672	1+
281.15766	324	1+
281.22732	176	
282.02426	588	1+
282.27739	680	1+
282.85710	126	
282.91870	162	
283.02666	496	1+
284.29560	142	
285.91855	130	
286.95225	170	
287.05848	114	
287.93273	120	
288.06357	916	1+
288.87187	242	1+
289.00928	142	
290.07093	152	
290.43676	252	1+
290.85406	124	
291.96263	244	1+
292.01411	116	
292.05720	118	
292.08424	180	1+
292.11788	196	1+
292.24893	124	
292.87780	298	1+
294.03853	214	1+
294.07070	264	1+
294.20113	198	1+
294.28174	262	1+
294.32558	124	
294.99474	200	1+
295.84595	252	1+
295.86439	126	
296.09373	190	1+
296.32588	152	
296.97435	190	
297.15630	126	
297.96513	128	
297.99151	120	
299.06161	224	
299.19996	120	
299.24422	130	
300.06210	142	
300.11720	142	
300.94007	156	
301.01627	304	1+
301.13240	116	
301.27348	170	
302.17466	308	1+
303.94665	140	
304.07215	172	1+
304.21720	160	1+
304.81654	158	1+
305.41440	118	
306.29979	118	
306.78901	158	
306.94250	166	1+
307.20201	142	
307.24314	256	1+
307.30800	158	
308.28989	122	
308.88534	152	
309.30355	222	1+
309.89274	128	
310.88202	540	1+
311.02668	356	
311.88745	344	1+
312.02992	286	
312.06975	226	1+
313.02925	270	
313.93079	242	1+
314.11657	216	1+
316.13672	174	1+
317.10323	156	
318.59376	236	
319.00958	112	
319.10035	306	1+
319.19740	164	
319.87075	140	
320.05352	206	
320.43371	206	1+
320.91677	124	
321.21838	492	1+
321.27282	260	1+
321.33104	148	
322.08734	172	1+
322.13298	518	1+
322.31144	178	
322.34563	128	
323.00883	112	
323.03505	138	
323.23821	1492	1+
324.01858	186	1+
324.17585	160	
324.28314	142	
324.89759	120	
325.07873	206	1+
325.16589	472	1+
325.30100	224	1+
326.16975	400	1+
326.25432	176	
326.34104	158	
327.00613	192	1+
327.79563	170	
327.82596	174	
328.18766	164	
328.29407	116	
328.89184	142	
328.91798	144	
332.08883	200	
336.22489	196	1+
336.94779	122	
337.08983	132	
337.25688	388	1+
337.31840	150	
338.20480	166	
338.34002	126	
338.90665	128	
339.16143	126	
339.86285	126	
340.15131	120	
340.26649	158	
340.39452	594	1+
341.24866	236	
341.31088	164	
341.36003	216	1+
342.21123	114	
342.27930	300	
342.31405	208	
343.20643	138	
343.31334	122	
343.90707	234	1+
END IONS

###FS:    #m/z: 363.95683 #charge 1+
###MS: 6
###MSMS: 8
BEGIN IONS
TITLE=Cmpd 5, +MS2(363.9568), 28.0-35.0eV, 0.2min #8
RTINSECONDS=7.8985
SCANS=6,8
PEPMASS=363.95683	770680
CHARGE=1+
189.86352	242	1+
191.85949	192	
191.95740	170	
203.94047	208	1+
205.92521	218	1+
207.87435	140	
209.94347	1320	1+
210.88273	146	
212.87901	1220	1+
218.91828	176	
222.95095	1302	1+
223.38497	132	
224.88678	154	
224.94895	1532	1+
224.97627	122	
226.11331	154	1+
226.94709	6864	1+
227.17677	116	
227.92962	300	
228.89744	122	
228.91575	156	1+
228.94203	7634	1+
229.02937	356	1+
229.37552	100	1+
230.00424	188	1+
230.88827	2010	1+
233.06389	142	
235.82416	128	
236.09951	206	1+
238.10410	214	1+
239.06650	172	1+
239.98731	152	1+
240.96310	788	1+
241.01339	134	
242.95910	1122	1+
243.05151	166	
243.86010	230	1+
244.03776	778	1+
244.95780	3678	1+
245.06610	130	
245.94195	378	
246.90306	170	
246.95260	5228	1+
247.04640	152	
248.05833	126	
248.90041	542	1+
249.03503	288	
249.99097	142	
250.01881	226	1+
250.92328	112	
250.95423	152	
250.96971	250	1+
251.04857	160	
251.92612	122	
251.93973	138	
252.83888	162	1+
253.09108	174	
253.91036	152	1+
254.09685	132	
254.14913	170	1+
255.20471	128	
258.97061	326	1+
260.08367	148	
260.96881	986	1+
261.07573	112	
263.05182	118	
263.06539	152	
263.82746	340	1+
264.82851	238	1+
264.96250	136	
265.97663	158	
266.24731	240	1+
267.97458	828	1+
268.95501	114	
269.93190	154	
269.96834	494	1+
271.90094	142	
272.93602	284	
275.06657	178	1+
276.83341	140	1+
276.85381	232	
276.91946	226	1+
277.85804	146	
278.24483	120	
279.10236	228	
279.89795	166	
279.95823	154	
280.06994	186	
280.26141	206	
280.85004	206	1+
280.94310	252	1+
281.92366	128	
281.98644	628	1+
282.11382	186	1+
282.28029	120	
282.80587	124	
282.88512	116	
283.07004	150	
283.86239	234	1+
285.84811	298	
285.95625	254	1+
286.06697	116	
287.91741	166	1+
288.04343	206	
288.06321	708	1+
289.95813	120	1+
289.99587	126	
290.14432	270	1+
291.59837	114	
292.06319	402	1+
292.09879	338	1+
292.26174	144	
293.08077	200	
293.12185	298	1+
294.01448	206	1+
294.84074	172	1+
294.87469	150	
294.91663	150	
295.03715	118	
296.86108	322	1+
297.01759	114	
298.05548	120	
298.08099	152	
298.93989	130	1+
299.04344	220	1+
300.07848	132	
300.80842	180	1+
300.92838	128	
300.98914	114	
301.85745	134	
301.96551	162	1+
303.11303	138	
303.22265	138	
303.76844	160	
303.85637	348	
303.95289	296	1+
304.21970	262	
304.92847	130	
305.97124	120	
306.18476	112	
306.97273	222	1+
307.07816	300	1+
307.28973	582	1+
308.88179	318	1+
309.40213	198	
310.26563	140	
310.31002	162	
310.35533	156	
310.87834	314	1+
311.02759	128	
311.13277	186	1+
311.98008	112	
312.02786	208	
313.02803	312	
313.17894	118	
317.85061	240	
318.20715	164	
318.93590	252	
320.94146	138	
321.03485	186	1+
321.05220	122	
321.30572	424	1+
321.81543	122	
323.01228	128	
323.03784	210	1+
323.14519	158	
323.24092	122	
324.01974	168	
324.13084	112	
324.23856	386	
324.32404	228	
324.35362	142	
324.97463	176	
325.27332	142	
325.31845	116	
326.17287	190	1+
326.84502	118	
326.87412	522	1+
326.95373	116	
326.99908	114	
327.14389	192	
327.25328	122	
328.24202	198	1+
330.09421	138	
331.88209	160	
332.08872	742	1+
333.86067	170	1+
335.08799	346	1+
336.32459	126	
336.94517	720	1+
337.83651	178	
338.87015	134	
339.17033	168	1+
339.82987	114	
340.92991	176	
341.02459	232	1+
341.36086	126	
342.27986	430	1+
342.87753	254	1+
342.90499	126	
343.23992	146	
344.21583	176	
345.15573	146	
347.03844	210	1+
347.09468	126	
347.22172	152	
347.30468	124	
348.89316	130	
349.10672	392	1+
349.25619	162	
349.32535	482	1+
350.11043	286	1+
350.18272	114	
350.89222	254	1+
353.22471	184	1+
353.92445	158	1+
354.02256	168	1+
355.05614	172	
356.05419	318	
357.05595	190	
357.09868	174	1+
359.18676	378	1+
359.76627	128	
360.05073	196	1+
360.32886	118	
360.90441	152	
361.16143	112	
362.22641	124	
363.07454	112	
363.21169	116	
363.37694	146	
364.37473	134	
364.98106	250	1+
365.04969	122	
365.21598	118	
365.24950	162	
365.27979	430	1+
365.39012	128	
365.98274	196	1+
366.20128	166	
366.31890	162	
366.35053	126	
367.32736	608	1+
367.88911	130	
368.22561	112	
368.42426	1594	1+
368.83936	144	
369.11543	118	
END IONS

###FS:    #m/z: 336.94615 #charge 1+
###MS: 6
###MSMS: 9
BEGIN IONS
TITLE=Cmpd 6, +MS2(336.9461), 28.0-35.0eV, 0.2min #9
RTINSECONDS=8.671
SCANS=6,9
PEPMASS=336.94615	228504
CHARGE=1+
66.34580	98	
189.86462	138	
210.12063	102	
211.94462	13206	
212.87933	334	
212.94774	588	
213.94030	6180	1+
215.88796	442	1+
215.93758	450	1+
217.01684	116	
217.88526	182	
217.93882	144	
219.02999	128	
222.95143	220	
223.95595	188	
224.72283	98	
224.95322	102	
224.97590	102	
226.88937	248	1+
228.09504	100	
229.04682	164	1+
229.06769	106	
229.95542	11966	1+
230.14191	94	1+
230.88966	522	1+
230.98569	152	
231.02929	116	
231.95077	6140	1+
233.04343	398	1+
233.89837	568	1+
233.94659	886	
235.14769	114	
235.88878	100	
235.94654	150	
238.06364	174	1+
239.06524	196	1+
239.90653	174	
240.97349	98	
241.04982	116	
241.10081	138	
241.41738	100	
242.11349	274	1+
242.94580	118	
244.03684	152	
245.04194	234	1+
245.22735	108	
246.97491	164	
247.96617	3504	1+
248.03486	1196	1+
248.12796	172	
248.90440	504	1+
248.98867	144	
249.03991	700	1+
249.09809	238	1+
249.16536	134	
249.96071	1826	1+
250.99070	182	
251.04070	274	1+
251.17474	122	
251.95663	232	
252.07499	134	
252.22666	178	
252.97111	7132	
253.02186	100	
253.14946	106	
253.16189	122	
253.21119	124	
253.90678	144	
253.97490	232	
254.03238	116	
254.09083	374	
254.38045	100	
254.96620	3350	1+
255.07458	136	
255.12130	98	
256.00705	288	1+
256.91373	132	
257.06045	120	
258.06285	100	
258.14136	138	
259.80799	108	
259.96009	100	
259.99739	208	1+
262.04828	110	
262.79961	102	
262.92275	106	
263.05304	916	1+
263.98403	190	1+
264.08555	200	1+
265.02223	294	1+
265.15862	110	
265.35276	110	
266.07535	316	1+
266.24597	134	
266.47412	106	
267.07802	248	1+
268.89903	186	1+
269.00214	110	
269.84510	138	
270.98154	1182	1+
271.04205	192	1+
271.17699	100	
272.95101	186	
272.97772	460	1+
273.58461	106	
275.05412	300	
275.17729	400	1+
275.98161	196	1+
276.18122	310	1+
276.23408	232	1+
276.96083	256	1+
277.06929	122	
278.81350	196	
278.84305	100	
279.09989	188	
280.26441	156	1+
281.02733	130	
281.04663	842	1+
281.07031	300	1+
282.04843	530	1+
282.78830	180	1+
282.96396	108	
283.03159	116	
283.92366	244	1+
285.00601	106	
285.02493	126	
285.05824	254	1+
285.25276	106	
285.43328	106	
285.85250	124	
285.94847	120	
286.84938	126	
287.85012	166	
287.91998	124	
288.14746	350	1+
288.91028	154	
289.00982	114	
289.06413	166	
290.08015	100	
291.44025	172	
292.06330	758	1+
292.10269	414	1+
292.11117	104	
293.06763	548	1+
293.91214	114	
293.99590	450	1+
294.43465	182	
295.11369	126	
295.88961	116	
296.12296	246	1+
296.23526	144	
296.94435	114	
296.97540	132	
297.07159	102	
297.57453	164	1+
297.83489	154	
297.98978	112	
298.08383	134	
298.31203	210	
298.83292	116	
299.06062	338	
299.79643	98	
299.97501	210	1+
300.92602	170	
301.09137	98	
301.43927	140	1+
302.24694	110	
304.05223	110	
304.92474	148	
306.08832	100	
307.01984	148	1+
307.07957	144	
307.28596	272	1+
308.02271	190	1+
309.32437	100	
309.86618	170	
310.87361	108	
311.88837	222	
312.02591	136	
312.88895	256	1+
314.17929	194	1+
314.25065	130	
314.94387	106	
315.14872	120	
315.58431	100	
317.84118	108	
318.07774	460	1+
319.08046	384	1+
320.29908	98	
320.97141	98	
321.09526	120	
322.89980	138	
323.07686	178	
323.24163	190	
323.88791	162	
324.11728	114	
325.95925	170	1+
327.09152	306	1+
327.80157	100	
329.06919	100	
329.89000	164	
329.96127	200	1+
331.08274	150	
333.11451	116	
333.17146	152	
334.14563	116	
334.31604	188	
335.86815	106	
336.04122	188	1+
337.09173	358	
337.19873	170	
337.25338	278	
337.35400	258	1+
338.98205	126	
339.06431	140	
339.08905	192	1+
339.13059	204	1+
339.22965	108	
339.78401	100	
341.26174	186	
END IONS

###FS:    #m/z: 340.94093 #charge 1+
###MS: 10
###MSMS: 11
BEGIN IONS
TITLE=Cmpd 7, +MS2(340.9409), 28.0-35.0eV, 0.2min #11
RTINSECONDS=12.367
SCANS=10-11
PEPMASS=340.94093	1562346
CHARGE=1+
189.86398	142	
190.93004	140	
192.93160	154	
196.88223	114	
205.95421	170	
208.95828	268	1+
211.02303	142	
212.94605	124	
213.88897	102	
213.93919	4052	1+
215.88654	340	
215.93795	716	
216.89154	260	
217.88513	148	
221.87655	104	
221.97438	260	1+
222.90142	130	
223.95954	254	
224.97734	130	
226.89280	122	
226.94678	358	1+
227.88108	250	1+
230.06549	238	1+
231.90180	264	
231.95082	3828	1+
232.04430	208	1+
232.21336	98	
233.89738	330	1+
233.94867	596	1+
235.00405	134	
235.86467	130	
235.89192	180	
235.94303	108	
238.04667	142	
238.15663	112	
239.90429	296	
240.23073	256	
241.94575	104	
241.96651	114	
242.07901	122	
243.95360	264	1+
244.04065	340	1+
245.00287	188	1+
246.97605	344	1+
247.89467	150	
247.93269	124	
248.03104	114	
248.98714	284	
249.02424	112	
249.04029	292	
249.07053	104	
249.96281	734	
250.90295	124	
251.04602	106	
251.11147	138	
251.18513	116	
251.95708	358	1+
252.59628	106	
253.07127	194	
254.94044	270	1+
254.96661	2284	1+
255.01785	104	
255.07504	394	1+
255.10646	118	
256.17856	102	
256.28851	112	
256.84127	174	1+
256.88066	120	
256.91032	190	
256.96413	866	1+
257.09310	104	
259.95701	296	1+
259.97495	208	1+
260.83445	182	1+
260.86281	102	
260.93361	98	
261.90481	116	
262.85683	200	1+
262.92310	104	
262.96889	124	
263.00240	124	
263.90623	102	
263.98406	268	1+
264.09689	108	
265.01494	220	1+
265.89809	100	
267.00032	260	
267.12426	198	1+
267.17330	124	
267.99979	114	
268.05394	100	
268.90326	140	
268.97026	140	
269.00376	200	
269.22107	100	
269.80159	106	
271.04153	122	
271.84482	100	
272.93453	212	
272.98040	326	1+
273.77755	102	
275.13435	146	
276.81549	108	
277.60848	116	
277.92398	220	1+
277.96517	148	
278.15141	128	
279.04772	124	
279.14673	180	1+
279.96563	140	
280.95843	102	
281.05217	294	
281.22780	148	
282.05184	248	
282.27665	218	
282.91778	136	
282.93701	100	
282.97636	232	
283.04584	146	
283.06328	136	
283.91154	244	1+
285.13458	120	
285.94382	96	
286.03124	126	
286.44054	100	
287.20189	128	
288.06541	576	1+
288.24243	228	1+
290.94451	370	1+
291.97522	116	
292.06113	404	1+
292.86492	120	
293.01815	110	
293.83972	136	1+
293.87794	224	1+
294.86253	174	
294.98554	214	1+
295.92797	220	1+
295.97393	106	
296.33190	140	
296.85338	98	
296.97196	396	1+
297.97472	286	1+
299.05877	360	
299.12155	134	
300.06065	160	
301.13761	226	1+
302.17331	136	
305.17923	100	
306.16538	112	
306.88370	122	
307.03581	206	1+
307.89212	108	
308.05810	108	
308.29375	194	
308.95513	200	1+
309.01123	124	
309.82513	350	1+
310.30622	118	
310.88129	136	
311.02838	250	
311.88656	102	
312.02572	874	1+
313.02821	636	1+
313.06306	174	1+
313.88791	162	
314.89437	138	
315.15516	144	
316.86810	120	
318.12297	114	
319.00812	110	
319.07953	202	
319.86844	98	
320.15319	100	
320.81644	130	
321.17056	104	
321.18741	132	
322.13564	214	
322.23621	822	1+
323.00138	138	
323.01953	206	
323.24129	688	1+
324.32431	284	1+
324.89639	122	
325.17979	122	
325.98301	126	
326.17486	480	1+
327.87484	100	
328.01339	144	
328.26732	184	
334.90973	278	1+
334.95301	142	
335.18664	154	1+
335.33692	212	1+
337.26460	108	
337.35887	118	
338.25368	126	
340.19326	132	
340.79640	110	
340.90703	110	
341.25057	222	1+
341.27762	508	1+
341.40078	104	
341.85331	108	
341.99615	124	
342.27971	362	1+
342.31073	106	
342.32031	266	1+
342.90282	308	1+
343.11874	200	1+
343.20427	272	
END IONS

###FS:    #m/z: 363.95716 #charge 1+
###MS: 10
###MSMS: 12
BEGIN IONS
TITLE=Cmpd 8, +MS2(363.9572), 28.0-35.0eV, 0.2min #12
RTINSECONDS=13.1385
SCANS=10,12
PEPMASS=363.95716	845628
CHARGE=1+
146.55542	100	
177.53495	102	
179.83796	112	
189.86448	380	
190.05852	106	
191.85985	326	
193.85324	134	
200.94949	180	
205.94982	124	
206.50343	102	
207.87205	244	
208.94063	144	
209.94370	842	1+
209.96550	190	
210.88383	230	
212.40326	102	
212.87815	1192	1+
212.99813	98	
214.89405	130	
216.02827	100	
218.91514	180	
222.95235	960	1+
223.97362	130	
224.94891	1522	1+
224.96733	256	
225.05513	106	
226.87105	108	
226.94764	6792	1+
226.97251	148	
227.87960	102	
227.92907	254	
228.00044	102	
228.89558	310	1+
228.94217	6726	1+
229.05855	100	
230.88919	1456	
232.06184	330	1+
233.04596	156	
235.09831	98	
238.21910	212	
240.93767	426	1+
240.96235	722	1+
242.85065	134	
242.96131	748	1+
243.89951	140	
244.95770	2596	1+
245.03025	126	
245.94282	224	
246.90365	120	
246.95323	2894	1+
248.02900	116	
248.05220	126	
248.89888	716	1+
249.84260	100	
250.97341	102	
251.07392	236	1+
251.22087	278	1+
252.03562	102	
253.05131	166	
253.42067	100	
253.90501	322	1+
256.97543	150	
257.23086	112	
258.85316	124	
258.97302	294	1+
259.09948	140	
259.23000	110	
259.84698	122	
259.95411	198	
260.56791	110	
260.97128	698	1+
261.90680	146	
261.95580	228	1+
261.99097	132	
262.85686	108	
263.05400	100	
264.89998	228	1+
264.94733	182	1+
264.98281	124	
266.05751	104	
266.12887	190	1+
266.97112	454	1+
267.07700	234	1+
268.96232	816	1+
269.03529	116	
271.00894	228	1+
271.10824	98	
271.84354	270	1+
271.91585	174	
272.92143	120	
275.05718	140	
275.83720	126	
276.09293	152	
278.92187	114	
279.04149	136	
279.09195	106	
282.82295	98	
282.95467	258	1+
283.84874	224	
283.91581	108	
283.98069	260	1+
285.84457	236	
286.04568	100	
286.83522	100	
288.06680	164	
289.07582	200	1+
291.06032	186	1+
291.56306	98	
291.95898	190	1+
292.37787	100	
292.86569	100	
292.93557	114	
293.81893	136	
293.86834	152	1+
293.92916	116	
298.04462	116	
298.80504	242	1+
298.82615	140	
298.84465	210	1+
299.11966	96	
300.28018	96	
300.92746	138	
301.86483	214	
302.29634	100	
302.86701	182	
303.10598	282	1+
303.85846	426	
304.81247	96	
304.87687	96	
305.26990	136	
306.28239	398	1+
306.88257	98	
307.87668	210	1+
308.04446	214	1+
308.14687	170	1+
311.02755	108	
311.88168	138	
312.02462	106	
313.02529	186	
314.86216	128	
315.67558	118	
317.09944	108	
318.93725	112	
319.08861	98	
319.30369	156	1+
320.00569	96	
320.56860	102	
320.69360	110	
320.93778	148	
321.82326	246	1+
321.86380	128	
322.93140	202	
324.01858	518	1+
324.29018	102	
324.32445	270	
324.87464	112	
324.89380	190	
324.96165	116	
324.98072	94	
325.88516	264	1+
326.86957	144	
327.81168	160	
328.88920	126	
329.30087	98	
330.07500	102	
331.01380	102	
331.89219	104	
332.08823	234	
333.08475	130	
335.33914	224	1+
335.80849	112	
336.08575	252	1+
336.91190	202	1+
336.94421	148	
337.43153	102	
337.87429	196	1+
338.94918	94	
339.83020	160	
340.94102	160	
341.91105	430	1+
342.27966	116	
343.27324	138	
344.98245	106	
345.22347	338	1+
346.89517	118	
348.12824	110	
349.17076	192	1+
349.31566	202	
350.35310	100	
351.10311	104	
353.04791	94	
355.13951	102	
355.42810	98	
356.05206	108	
357.05492	348	1+
361.35720	244	1+
361.74127	104	
361.85112	120	
362.17371	118	
362.20294	108	
362.90910	176	1+
364.15725	282	1+
364.20263	96	
365.31869	144	
365.99716	120	
366.29737	234	1+
366.98211	112	
368.42174	876	1+
END IONS

###FS:    #m/z: 507.84671 #charge 1+
###MS: 10
###MSMS: 13
BEGIN IONS
TITLE=Cmpd 9, +MS2(507.8467), 28.2-35.2eV, 0.3min #13
RTINSECONDS=13.911
SCANS=10,13
PEPMASS=507.84671	240766
CHARGE=1+
191.95608	182	
197.89199	180	
199.88753	188	
209.94492	222	
230.84885	556	1+
232.07301	174	
238.88457	270	1+
239.07514	166	1+
243.03686	264	1+
243.89887	194	1+
243.92330	170	
244.04113	192	1+
246.07231	378	1+
249.88397	292	
250.97002	422	
253.12197	246	1+
254.09302	248	
255.10540	176	
256.49118	202	
256.89349	166	
257.09507	166	
257.91577	358	1+
258.85507	370	1+
259.86028	228	1+
262.04027	230	1+
262.98375	228	1+
265.15823	306	1+
266.86657	172	
268.88777	322	1+
269.11753	300	1+
269.91765	332	1+
270.08221	228	1+
270.38563	190	1+
270.79799	186	1+
271.87575	412	1+
272.80060	176	1+
272.85409	1112	1+
273.96322	176	1+
274.00519	206	1+
274.05718	198	1+
274.84730	350	1+
275.11497	362	1+
276.79698	178	
277.07451	298	1+
278.86510	162	
280.14583	216	
280.97610	204	1+
281.04888	190	1+
281.11957	406	1+
283.09948	230	
285.84362	312	1+
285.94162	998	1+
286.08353	250	1+
286.79646	172	1+
286.95779	348	1+
287.03898	204	1+
288.86868	522	
288.91984	392	1+
289.06648	430	1+
289.88198	1322	
290.06204	276	1+
290.13284	176	
290.86394	2438	1+
291.37119	224	1+
291.90499	186	
291.98306	198	
292.01395	186	
292.97571	178	
293.02378	198	
293.87387	4738	1+
295.98714	278	1+
296.07205	156	1+
296.13941	282	1+
296.39938	172	1+
296.85467	258	
296.87900	800	1+
297.85072	688	1+
298.13104	360	1+
298.85179	502	1+
298.88043	872	1+
298.96888	230	1+
299.94907	198	1+
300.85725	368	1+
300.92588	186	
300.94724	248	1+
302.14619	356	1+
302.80648	222	1+
303.95194	444	
304.39537	276	1+
304.92446	310	1+
304.96646	310	1+
305.06195	242	1+
305.07666	260	1+
306.15503	172	
306.87650	174	
307.13891	958	1+
307.29174	274	
307.89069	1912	1+
308.14055	806	1+
308.29269	174	
308.88035	1862	1+
309.02175	188	
309.88934	996	1+
310.15634	972	1+
310.98846	232	
311.02447	208	
311.08794	282	1+
311.39135	260	1+
311.78602	246	1+
311.88413	9316	1+
312.00598	166	
312.04629	170	
312.14166	192	1+
312.94906	268	1+
312.98100	282	1+
313.37274	138	1+
314.18359	124	1+
314.86562	1098	1+
314.89026	826	
314.93862	244	1+
315.03088	168	
315.11048	184	1+
315.88559	1312	1+
316.81276	176	
316.86311	614	1+
316.89009	1096	1+
316.99698	282	1+
317.82058	242	1+
317.91467	182	
317.99798	186	1+
318.85825	702	1+
318.88514	196	
318.93505	210	
318.96366	674	1+
319.12202	228	1+
319.99726	210	1+
320.89818	182	
320.92099	232	1+
321.99857	378	1+
322.04072	286	1+
322.11506	282	
322.85096	170	
322.86966	202	1+
323.01870	218	
323.04207	200	1+
324.13309	272	1+
324.91436	198	
325.03766	412	
325.90308	448	
326.89068	1254	1+
327.88168	432	
328.11475	162	1+
328.19087	192	
328.87360	214	
328.95482	180	
329.80541	228	1+
329.89210	1210	1+
330.16246	396	1+
330.36267	122	1+
330.95035	354	1+
331.84782	304	1+
331.89944	1660	1+
331.98545	348	1+
332.87720	1278	1+
332.90558	1100	1+
332.99126	220	1+
333.11387	356	1+
333.15568	454	1+
334.02223	162	
334.15959	324	1+
334.31903	148	1+
334.89933	1608	1+
335.08680	284	1+
335.85723	244	
336.01407	460	1+
336.89257	294	
337.01815	264	1+
337.06181	288	1+
337.12656	254	
337.88337	290	
338.84560	220	
338.89408	252	
339.05254	176	
339.78406	182	1+
339.88003	330	1+
340.82750	256	1+
341.04452	164	
341.97798	174	
342.07506	212	1+
342.20667	350	1+
343.11527	208	1+
343.18083	204	1+
343.82859	162	
343.88296	570	1+
344.11872	180	1+
345.99082	246	1+
346.99402	168	1+
347.89855	272	
348.80770	178	1+
348.89435	208	
348.91244	186	
349.14317	252	1+
350.88400	766	1+
350.94752	310	1+
350.96292	200	
351.79132	314	1+
352.05709	364	1+
352.12838	390	1+
352.16620	174	
352.90772	910	1+
353.86559	166	
353.96545	172	1+
354.79253	218	1+
355.05960	324	1+
355.88745	414	1+
356.03660	522	1+
356.11884	252	1+
356.18326	174	
357.89504	616	1+
358.01735	234	1+
358.18789	202	
358.87444	196	
358.98902	168	
360.94856	164	
361.08346	290	1+
361.14264	314	1+
361.86469	236	1+
361.90241	324	1+
362.19478	180	1+
363.96517	220	1+
364.04569	204	
364.09633	208	1+
364.84696	254	
365.09501	242	1+
365.86003	164	
366.14716	250	1+
366.17891	758	1+
366.84027	2096	1+
367.14933	202	1+
367.18131	614	1+
368.03933	522	1+
368.08331	572	1+
368.80216	176	1+
368.89772	394	1+
369.04546	382	1+
369.08426	348	1+
369.84572	510	1+
370.01492	298	1+
370.13432	292	1+
370.16341	166	
370.76099	216	1+
371.01049	280	1+
371.10487	214	
371.18570	490	1+
371.79362	320	1+
371.87576	164	
372.72067	252	1+
373.07333	300	1+
373.37725	164	
373.83508	390	1+
374.81551	258	1+
375.14090	218	1+
375.89483	188	
375.97534	220	
377.80053	344	1+
378.08405	218	
378.85328	428	1+
379.06611	532	1+
380.02112	238	1+
380.04931	136	1+
380.09722	496	1+
380.11644	248	1+
381.09751	746	1+
382.08715	468	1+
382.85876	762	1+
383.02223	298	1+
383.12005	246	
384.11361	534	1+
384.85040	4554	1+
385.11484	340	1+
385.22380	186	
385.97121	266	1+
386.23678	174	
386.91864	188	
387.04668	286	1+
387.86184	256	
388.00987	242	1+
388.04845	244	1+
388.08098	162	
388.17256	216	1+
388.84661	190	
389.20333	198	
389.86781	612	1+
390.05377	170	
390.74626	188	1+
390.84341	610	
390.86943	382	1+
391.10270	182	1+
391.19910	346	1+
391.23758	192	
391.80333	162	
391.84129	516	
392.86414	1558	1+
392.91714	302	1+
393.08453	514	1+
393.21293	202	1+
393.80144	392	
394.80561	172	
394.84020	834	1+
394.86554	676	1+
395.19382	218	1+
395.90290	300	1+
395.96466	178	
396.85309	170	
397.14353	244	1+
397.19799	196	1+
397.31401	136	1+
398.25500	254	1+
398.81999	350	1+
398.86057	184	
399.86644	300	1+
399.92260	316	1+
401.13527	168	
401.23612	154	1+
402.02023	200	1+
402.13192	210	
402.86164	610	
402.90303	172	
403.12203	406	1+
403.23265	452	1+
403.87105	858	
403.95048	196	1+
404.86969	1736	1+
406.03737	194	
406.13186	214	1+
406.80778	432	1+
407.86666	8166	1+
408.19046	204	
409.08132	268	1+
409.12523	216	
410.08269	184	1+
410.15023	236	1+
410.24274	250	1+
410.42539	88	1+
410.84273	522	
410.87208	2718	1+
411.80899	878	1+
411.91585	292	1+
412.34425	146	1+
412.79073	186	1+
412.84664	1166	1+
413.07754	1106	1+
413.14864	414	1+
413.95058	200	1+
414.06354	192	1+
415.09212	166	1+
415.19740	698	1+
415.87424	590	1+
416.21555	234	1+
416.71133	142	1+
416.88019	416	1+
417.13522	202	
417.15874	196	
417.40000	168	1+
419.13991	236	
419.82002	234	1+
419.88367	160	1+
420.01039	172	1+
421.10533	226	1+
421.88397	478	
422.87752	1058	1+
423.14077	186	
424.14796	196	
424.24805	170	1+
424.82416	264	1+
425.88092	722	
426.12763	350	1+
426.86098	2454	1+
426.94130	240	
427.04432	180	1+
428.08877	218	1+
428.12145	366	1+
428.84685	348	
428.88561	3226	1+
428.96016	192	1+
429.12658	290	1+
429.82367	234	
430.02659	216	1+
430.85565	328	
430.88350	646	
431.13631	234	1+
431.23046	294	1+
431.87066	448	
432.76386	172	
432.87480	354	
433.86088	162	
434.10424	312	1+
434.15142	186	
434.82472	282	1+
434.88865	588	1+
435.06652	244	1+
435.10771	262	1+
435.86179	552	1+
437.14841	194	
438.14587	450	1+
438.87423	198	
439.14598	322	1+
439.89232	870	1+
441.95711	218	1+
442.15155	314	
442.19892	208	1+
443.76184	228	1+
444.15278	388	
444.38355	564	1+
444.43113	186	1+
444.81341	148	1+
444.87244	2276	1+
446.14400	292	1+
446.88015	728	1+
446.89779	320	
446.95280	254	1+
447.81023	224	1+
447.82488	180	1+
447.99718	222	1+
449.10293	198	1+
449.88083	760	1+
450.13839	222	1+
450.74638	210	
451.86611	198	1+
452.21761	170	
453.87371	186	
453.89791	192	
457.90749	842	1+
458.43492	134	1+
460.16236	340	
461.17876	220	
462.15798	186	
462.88463	306	
463.88636	542	1+
464.23909	218	1+
464.42053	264	1+
465.13427	200	1+
465.33462	156	1+
465.78828	308	1+
466.06038	234	1+
466.79327	260	1+
467.16435	240	1+
467.89109	1134	1+
468.78512	208	1+
470.31849	326	1+
470.78274	168	1+
471.17585	156	1+
471.85485	160	1+
472.77414	284	1+
473.03991	196	1+
477.83833	214	1+
478.45055	188	1+
483.79509	190	1+
485.90190	458	
486.89785	242	
488.33039	262	1+
488.97670	198	1+
489.41591	254	
489.79098	194	1+
491.43075	324	1+
492.39786	192	1+
492.60277	138	1+
495.78290	348	1+
497.01014	216	1+
499.96183	172	1+
503.11787	350	1+
503.35540	5770	1+
503.49003	246	1+
503.78722	280	1+
504.12317	278	1+
504.27547	338	1+
504.35877	3456	1+
504.55300	168	1+
504.74339	102	1+
504.79483	178	1+
505.33533	186	
505.43798	282	1+
505.46621	200	1+
506.28260	268	1+
506.33372	250	
506.40706	364	1+
506.88381	126	1+
507.24905	224	1+
507.28630	198	1+
507.43139	382	1+
507.72878	196	1+
507.77828	210	1+
508.21445	200	1+
508.35390	190	1+
508.44013	228	1+
508.53808	176	
508.73377	140	1+
509.30241	804	1+
509.46473	412	1+
509.81468	232	1+
509.85805	394	1+
510.30861	548	1+
510.70466	146	1+
511.23828	214	1+
512.12453	204	1+
512.39518	188	1+
512.42131	272	1+
512.78643	230	1+
END IONS

###FS:    #m/z: 322.93043 #charge 1+
###MS: 14
###MSMS: 15
BEGIN IONS
TITLE=Cmpd 10, +MS2(322.9304), 28.0-35.0eV, 0.3min #15
RTINSECONDS=17.6145
SCANS=14-15
PEPMASS=322.93043	2962646
CHARGE=1+
191.95302	706	1+
192.88952	176	
195.40290	92	
195.97646	86	
196.07778	92	
196.88453	298	1+
200.89035	96	
205.95090	140	
209.02253	114	
209.94284	144	
211.91158	92	
214.89622	102	
215.88753	734	1+
218.87476	94	
219.43284	92	
220.86548	154	
221.94409	182	
222.95457	800	1+
223.42360	102	
224.00775	176	
224.97914	272	
225.98825	160	
226.89248	100	
227.88472	150	
227.93317	100	
227.95644	128	
228.93557	102	
229.88396	204	1+
230.84766	210	1+
230.94321	208	1+
232.91695	124	
233.04654	280	1+
233.90024	200	
235.82289	124	
235.88994	134	
236.05526	206	1+
236.12198	98	
236.88573	116	
237.94058	100	
238.21281	108	
238.87618	124	
238.97819	162	
239.08034	108	
239.90328	126	
240.08397	136	
240.16746	88	
240.94159	790	
240.96081	358	
241.01675	92	
241.94142	434	
242.94182	1900	1+
243.08375	190	1+
243.85619	104	
243.88269	466	
244.88258	212	
244.94242	612	1+
245.87458	126	
245.96713	472	1+
245.98158	194	
246.97182	394	1+
247.03332	102	
248.10032	108	
248.85300	126	
248.94014	88	
249.04040	212	
249.88044	158	
250.88563	100	
250.95376	168	1+
251.01514	130	
251.90519	92	
251.92802	260	1+
255.06913	136	
255.91912	120	
257.05839	152	1+
257.89385	102	
258.85551	176	
259.36810	100	
259.60974	92	
260.96738	96	
261.89100	168	
261.93553	86	
262.82735	88	
262.97439	234	1+
263.05686	92	
263.90289	120	
264.91286	190	1+
265.06530	170	
265.08644	110	
265.22476	88	
265.85037	160	1+
265.95733	88	
266.96304	116	
266.99966	168	
267.94457	120	
268.05704	158	
268.25943	158	
268.90797	198	1+
269.00306	236	
269.80303	128	
269.84407	100	
269.87626	88	
270.86375	86	
271.00746	94	
271.83778	182	1+
272.44036	100	
274.79975	290	1+
274.92794	130	
275.07819	148	
276.83916	218	
278.01017	90	
278.04453	236	1+
278.22897	184	1+
278.89455	98	
279.09266	680	1+
279.86910	88	
279.92972	198	1+
280.14097	362	1+
280.26016	124	
281.98246	224	1+
282.02088	232	1+
282.11727	96	
282.88077	92	
283.05132	116	
283.06870	142	
283.28846	724	1+
284.29305	620	1+
284.97771	88	
286.00960	94	
286.91479	296	1+
287.08512	94	
287.12867	88	
288.84767	90	
289.18197	98	
289.79081	186	
289.88282	218	
290.80545	328	1+
290.85696	310	1+
291.01913	112	
291.97622	88	
292.05690	120	
293.02678	122	
293.06290	198	
293.08092	96	
293.57734	100	
293.79590	92	
294.85948	256	
296.86552	116	
296.91285	160	
296.98484	90	
297.44217	106	
299.06294	126	
301.87984	98	
302.03833	106	
304.10478	112	
304.19109	168	
305.01409	90	
305.40209	86	
305.88562	196	1+
306.27720	152	
307.12263	130	
307.78246	100	
307.80941	200	1+
308.29431	270	
309.00735	112	
309.29386	260	
309.31791	92	
310.17916	156	
310.30710	240	
310.87603	118	
311.02493	164	
312.03087	338	
312.88243	220	
313.02774	464	1+
313.10749	100	
313.78921	92	
314.86504	144	
317.11859	122	
317.93107	94	
318.02997	114	
318.17153	284	1+
318.87811	108	
318.96111	86	
319.14265	436	1+
319.19580	172	1+
319.25491	92	
320.14682	290	1+
321.32161	104	
321.81666	90	
323.23720	1526	1+
323.28210	106	
324.13828	136	
324.18408	146	
324.20508	292	1+
324.88903	466	1+
327.87357	108	
END IONS

###FS:    #m/z: 507.84663 #charge 1+
###MS: 14
###MSMS: 16
BEGIN IONS
TITLE=Cmpd 11, +MS2(507.8466), 28.2-35.2eV, 0.3min #16
RTINSECONDS=18.3865
SCANS=14,16
PEPMASS=507.84663	348590
CHARGE=1+
196.01627	276	1+
199.88749	324	1+
204.02442	196	1+
217.89690	194	
217.95731	170	
219.97367	256	1+
224.97094	230	1+
230.84786	364	
231.85416	190	
232.07898	168	
233.02901	206	1+
236.02352	246	1+
239.05475	226	1+
244.03537	348	1+
245.97734	180	1+
248.85315	202	
249.88902	166	
252.08057	408	1+
252.89298	290	1+
254.89113	366	1+
262.88037	246	1+
263.88529	156	1+
265.08979	398	1+
266.16770	724	1+
266.91153	164	
267.89790	314	1+
267.93335	248	1+
267.98411	242	1+
268.97053	196	
269.11611	252	1+
270.85737	306	
271.11032	198	1+
271.37628	228	1+
271.87437	882	1+
272.85270	1544	1+
272.94289	172	
273.01025	216	1+
274.96713	200	
275.06977	260	1+
276.17330	228	1+
276.85573	270	
276.91663	270	1+
277.84008	362	1+
280.11421	220	1+
280.99253	170	
281.04833	334	1+
281.38197	302	1+
281.96081	172	
284.87913	308	1+
285.94216	802	1+
287.85317	222	
287.89294	220	
288.87684	1906	1+
289.00033	218	1+
289.88201	1522	1+
290.02791	234	1+
290.12598	442	1+
290.38484	236	
290.86477	2500	1+
290.96047	224	1+
290.99239	180	1+
292.06062	408	1+
293.08414	194	1+
293.78255	234	1+
293.87389	5856	1+
293.91532	282	1+
294.01837	172	1+
294.12397	228	
294.16157	262	1+
295.09211	206	1+
295.12326	322	1+
295.96330	368	1+
296.40653	194	1+
296.88116	518	1+
297.53738	176	1+
297.82035	176	
298.16263	192	1+
298.51593	154	1+
298.81463	166	
298.84876	296	
298.87584	1036	1+
299.81345	226	
299.85577	212	
299.97193	194	
300.85485	330	
300.87809	258	
301.09056	198	1+
301.86102	412	
301.87655	202	
301.94356	228	1+
302.07092	206	1+
302.14990	246	1+
302.37320	250	1+
302.86621	238	
303.38012	160	1+
303.87707	418	1+
303.95355	232	
304.80314	156	1+
304.87766	300	1+
304.94404	190	
305.86105	236	
305.94024	170	
306.03362	250	1+
306.07926	272	1+
306.13156	222	
306.78156	186	
306.88095	268	
307.08208	244	1+
307.13534	248	
307.41042	172	1+
307.79086	416	1+
307.89157	640	
308.14349	990	1+
308.29114	478	1+
308.51746	162	
308.79540	378	1+
308.88066	1816	1+
309.37667	236	1+
309.87550	1168	1+
309.99455	212	
310.15918	640	1+
310.97666	234	1+
311.02355	220	
311.39588	216	1+
311.88424	10198	1+
311.95957	180	1+
312.09796	220	
312.20517	182	1+
313.10355	166	
313.18821	176	1+
313.80882	338	1+
314.81184	286	1+
314.86813	1296	1+
314.88813	928	1+
314.93937	248	
315.93230	310	1+
316.86418	844	1+
316.88654	970	1+
318.85891	958	1+
318.88058	394	1+
320.14645	202	1+
320.36071	218	1+
320.81275	178	1+
320.87612	528	1+
321.86764	584	1+
321.96253	294	1+
321.99336	168	
322.01279	180	
323.85408	474	1+
323.86642	632	1+
324.81362	250	1+
324.86103	330	1+
325.28956	172	1+
325.84613	262	1+
325.90382	580	
326.13652	200	
326.88141	340	
326.90500	410	
326.99916	206	
327.37009	504	1+
327.87998	544	
328.87036	376	
329.08304	174	1+
329.84314	326	1+
329.87162	248	
329.88931	1898	1+
331.79486	192	
332.14286	176	
332.82190	360	1+
332.87610	1110	1+
332.89973	398	
332.94778	412	1+
332.98710	284	1+
333.94521	342	1+
334.89741	312	
335.89679	272	
335.99827	214	
336.87843	170	
336.89202	248	
336.91355	180	1+
336.95334	292	1+
337.87909	540	1+
337.98499	254	1+
338.04682	340	1+
338.55822	168	
339.83077	198	
339.88063	538	1+
339.90639	166	
340.00602	226	1+
340.82453	278	1+
341.07768	260	1+
341.27600	170	
342.90863	448	1+
343.87704	428	
343.90860	566	1+
344.40376	178	
345.87173	220	
345.89003	214	
347.99290	184	1+
348.13514	220	1+
348.17448	348	1+
348.84138	216	
349.82858	162	
349.90291	164	
350.05272	312	1+
350.83093	278	1+
350.88542	694	1+
350.91398	314	
350.95921	200	
351.83690	194	1+
352.00736	244	1+
352.16760	328	1+
352.91018	428	
353.85086	284	
353.89591	252	
353.91518	338	
354.05759	422	1+
354.20164	180	1+
354.89637	704	1+
355.06022	352	1+
355.89590	434	1+
356.11461	220	1+
356.18646	256	1+
356.83312	174	
357.79760	200	1+
357.87738	240	1+
357.91547	184	
358.02879	204	1+
358.90835	164	
359.94937	170	
360.17940	174	1+
360.19970	176	
360.40016	194	1+
360.87828	472	1+
360.90050	292	1+
360.96228	188	1+
361.35386	224	1+
361.86420	412	1+
361.88048	318	1+
364.12571	292	1+
365.12861	252	1+
366.02640	156	1+
366.18461	364	1+
366.81115	222	1+
366.84053	1708	1+
367.13771	246	1+
367.27996	170	1+
368.71131	172	
368.89582	182	
369.08033	416	1+
369.84308	440	1+
370.02175	208	1+
370.77989	168	
370.85871	164	
371.12803	356	1+
371.79774	288	1+
372.17612	430	1+
372.84864	222	
373.10949	288	1+
373.87289	284	1+
373.90511	288	1+
374.83528	196	
375.18435	364	1+
375.72524	200	1+
375.93332	194	1+
375.96920	186	1+
376.87317	224	
377.78958	258	1+
377.88764	276	1+
378.00755	224	1+
379.11081	164	
379.72959	330	1+
379.78852	216	1+
379.85002	428	1+
380.08995	308	1+
380.73168	260	1+
380.97228	256	1+
381.00622	210	1+
381.12001	430	1+
382.05496	164	
382.12285	336	1+
382.85498	470	1+
383.10839	178	
383.83933	164	
384.85011	6328	1+
385.11367	450	1+
385.22076	228	1+
386.13581	324	1+
386.95346	128	1+
387.21988	260	
387.73513	170	1+
388.16766	254	
388.80029	398	1+
389.20125	286	
389.71534	164	
389.86838	854	1+
390.08947	184	1+
390.18849	288	1+
390.84206	1324	1+
390.87219	566	1+
391.15612	258	1+
392.11917	186	1+
392.44505	214	1+
392.78532	172	
392.83210	612	1+
392.86107	1788	1+
392.88761	422	1+
393.08166	498	1+
393.80074	210	
394.20157	302	1+
394.74262	206	1+
394.78884	474	1+
394.80474	170	
394.83439	454	1+
395.06576	186	
395.11561	228	
396.84245	208	
397.71850	240	1+
397.88906	180	
398.19127	456	1+
398.86285	552	1+
398.92818	168	1+
398.98142	320	1+
399.16090	356	1+
399.81264	188	
400.82536	192	1+
401.08009	174	
401.12885	346	1+
402.86600	1704	1+
403.22967	226	
403.29453	230	1+
403.87040	1090	1+
404.03633	166	
404.90336	412	1+
404.98962	238	1+
405.73431	242	1+
405.86788	962	1+
406.02089	124	1+
406.34178	256	1+
406.81234	228	1+
406.94728	172	1+
407.86630	7844	1+
407.90825	334	1+
408.35838	352	1+
409.07551	204	1+
409.12612	200	1+
409.17000	186	1+
409.81571	164	
410.73916	174	
410.84592	780	1+
410.87556	1290	1+
411.02507	196	1+
411.71459	166	
411.80937	884	1+
412.29937	192	1+
412.84550	804	1+
412.86900	216	
413.07819	634	
413.30433	166	1+
413.87927	820	1+
414.85794	220	
414.89953	190	1+
415.13946	462	1+
415.15691	236	1+
415.19421	372	1+
415.87389	564	1+
416.87744	376	1+
417.22100	334	1+
418.73323	602	1+
418.87343	198	1+
419.11240	188	1+
421.88152	1418	1+
422.68422	142	1+
422.85448	200	
423.18171	206	1+
423.91729	162	
424.14180	222	
424.23319	262	1+
424.86651	464	
425.14196	600	1+
425.75570	384	1+
425.88115	962	
426.17501	186	
426.82535	170	
426.86411	1610	1+
427.73861	562	1+
427.82367	166	
428.40771	170	1+
428.80225	318	1+
428.85100	700	
428.88694	2700	1+
429.83032	352	
429.86587	328	
430.05499	240	1+
430.19220	366	1+
430.74198	356	1+
430.85744	258	
430.88186	432	
431.38118	260	1+
431.86694	1224	1+
434.13740	162	
434.88694	168	
435.86725	164	
436.04008	252	1+
437.14710	410	1+
437.84924	210	1+
438.79166	162	1+
439.89389	980	1+
441.19187	264	1+
442.15442	336	
442.19622	208	1+
442.87866	186	
443.15588	416	1+
444.40557	214	
444.87416	3742	1+
446.28220	176	1+
446.80942	178	
446.89880	402	
448.03351	146	1+
448.80307	258	1+
449.06933	200	1+
449.19093	158	1+
449.21708	162	1+
449.87921	836	1+
451.25954	302	1+
451.90183	314	
452.88884	214	
453.87516	298	1+
454.77457	224	1+
455.90039	188	1+
456.19898	186	1+
457.90302	606	1+
460.16440	426	
461.17084	190	
462.15737	402	1+
462.65331	134	1+
462.88350	1072	1+
463.16002	268	1+
463.25940	186	1+
464.34089	198	1+
464.88556	180	
465.16523	310	1+
466.22523	366	1+
467.23085	214	1+
467.89197	1652	1+
468.77500	206	
468.84282	258	1+
470.12873	206	1+
470.78085	254	1+
471.18377	262	1+
472.23475	164	1+
475.34985	224	1+
479.12280	200	1+
485.89954	650	1+
486.33640	300	1+
488.38525	208	
488.44211	342	1+
491.38619	280	1+
491.80538	234	1+
492.28699	202	1+
492.39107	252	1+
496.00791	196	1+
498.73294	266	1+
499.81121	204	1+
500.80982	144	1+
503.35602	2408	1+
503.73679	182	1+
503.76282	220	1+
504.00419	210	1+
504.11459	256	1+
504.16645	258	1+
504.27822	502	1+
504.35976	1444	1+
504.64431	268	1+
504.88647	220	
505.28400	378	1+
505.40049	384	1+
505.46757	314	1+
505.64297	160	1+
505.68734	126	1+
506.32790	216	1+
506.44278	406	1+
506.80179	358	1+
506.96037	232	1+
507.10938	222	1+
507.28031	270	1+
507.86959	204	
508.11486	170	1+
508.58287	272	1+
508.71860	116	1+
509.15067	178	1+
509.43437	238	1+
509.50424	206	1+
509.86505	214	
510.26834	154	1+
510.30895	198	
510.43837	266	1+
510.46888	182	
510.80102	174	1+
511.27083	120	1+
511.40260	232	1+
511.80805	134	1+
511.86269	156	1+
512.21422	148	1+
END IONS

###FS:    #m/z: 336.94636 #charge 1+
###MS: 14
###MSMS: 17
BEGIN IONS
TITLE=Cmpd 12, +MS2(336.9464), 28.0-35.0eV, 0.4min #17
RTINSECONDS=19.1675
SCANS=14,17
PEPMASS=336.94636	200416
CHARGE=1+
188.87201	98	
189.86269	376	1+
196.88386	154	
205.95328	94	
207.86950	198	
209.88400	162	
211.94400	8908	
212.88005	538	1+
212.94694	306	
213.93879	3642	1+
214.88147	118	
214.89530	132	
215.08260	110	
215.88781	392	1+
217.10360	100	
217.86233	94	
217.88078	284	
217.92289	96	
218.94766	90	
219.02745	104	
223.83652	90	
223.97240	454	1+
225.94967	226	1+
227.89713	316	1+
229.95528	8126	1+
230.83663	92	
230.88826	1226	1+
231.95029	3372	1+
233.04551	126	
233.38458	100	
233.69842	126	1+
233.89925	776	1+
233.94695	518	1+
234.06980	112	
234.82833	172	
235.82985	90	
235.87329	106	
235.89302	92	
236.04540	188	
236.89054	142	
237.06190	276	1+
238.22356	96	
239.03899	98	
239.83342	156	1+
240.97331	140	
242.88528	156	1+
243.01948	106	
244.86782	96	
245.92570	92	
246.05101	92	
246.13836	266	1+
246.97624	216	
247.96447	1316	1+
248.00279	150	
248.03378	690	1+
248.83615	110	
248.89895	594	1+
248.98621	116	
249.03862	462	1+
249.91676	100	
249.95936	880	1+
250.82741	106	
250.98330	148	
251.04037	136	
251.10623	174	
251.83596	120	
251.84790	124	
251.95523	212	
251.97320	270	
252.08323	122	
252.93001	210	1+
252.97119	4104	1+
253.90961	108	
254.09112	272	1+
254.91009	110	
254.96626	2404	1+
255.00403	110	
255.03055	134	
255.07346	480	
255.91082	490	1+
256.91338	418	1+
256.96272	506	1+
257.09450	90	
257.23105	94	
258.97676	184	
259.85586	90	
259.95754	152	
262.04863	216	1+
262.73291	96	
263.23298	104	
263.96066	110	
263.97729	182	
264.23803	92	
264.85076	136	
266.13749	100	
266.99276	140	
267.84186	108	
267.99813	220	1+
268.84230	292	
269.83546	128	
269.91814	140	
270.79400	108	
270.85466	102	
270.98175	338	1+
271.21455	120	
272.85787	208	1+
272.97636	218	
274.79244	154	
275.25044	100	
275.99667	144	
276.34353	110	
276.93168	104	
278.84878	116	
279.83451	236	
279.90055	102	
279.96362	96	
281.05124	136	
281.91470	98	
282.04897	104	
282.27776	108	
282.29189	94	
283.02922	226	1+
286.84856	142	
287.85094	222	1+
288.06213	116	
290.05063	148	
291.85543	322	1+
292.05507	96	
292.07673	102	
292.87669	120	
292.92918	254	1+
293.06424	254	
293.10500	256	
293.99848	160	
294.07303	112	
294.85512	224	
295.08959	274	1+
295.86986	274	1+
296.01207	102	
296.06716	118	
297.91885	92	
298.02791	210	1+
298.58485	106	
299.05924	150	
299.10839	200	
300.06030	142	
300.81986	114	
301.02897	132	
301.04782	166	1+
301.77211	128	
303.23729	200	1+
303.81538	178	1+
303.85694	134	
304.07660	106	
305.78868	100	
306.28361	346	1+
307.08797	144	
307.28852	296	1+
307.30685	142	
307.87272	240	1+
307.89542	152	
308.80512	158	
308.87364	170	1+
310.38360	98	
310.88015	184	
311.88583	176	
312.59829	92	
313.15241	96	
313.84745	92	
314.14940	150	
315.15444	252	1+
318.05449	170	
318.15278	100	
319.08386	220	
321.03040	144	
321.04755	248	1+
321.82034	136	
322.08705	94	
322.13593	110	
323.02071	148	
323.12585	94	
323.23901	150	
323.90126	178	
325.20441	90	
325.81845	202	1+
325.89748	208	
326.87618	268	1+
328.18759	104	
328.81912	92	
329.29815	96	
329.99159	116	
330.83712	150	
330.88857	98	
332.09149	158	
333.18636	90	
334.32923	132	1+
335.90194	90	
336.17828	128	
336.23294	138	
337.09939	182	
337.12743	246	1+
337.87311	212	1+
340.20162	114	
342.29194	106	
END IONS

###FS:    #m/z: 322.93029 #charge 1+
###MS: 18
###MSMS: 19
BEGIN IONS
TITLE=Cmpd 13, +MS2(322.9303), 28.0-35.0eV, 0.4min #19
RTINSECONDS=22.875
SCANS=18-19
PEPMASS=322.93029	3402250
CHARGE=1+
186.94472	96	
191.95479	196	
193.88484	84	
196.01869	150	
197.88053	134	
199.89099	98	
201.04349	226	
201.85706	104	
203.95820	90	
206.93960	84	
207.06853	94	
209.17303	98	
209.94237	116	
210.90167	146	
211.97571	198	1+
215.88873	268	1+
217.88341	216	
220.02698	140	
220.86558	302	
220.90862	86	
222.95198	280	
223.96126	282	
224.97792	104	
225.94329	98	
227.93344	128	
227.95660	146	
228.90969	178	
229.88744	394	1+
230.85886	316	1+
230.95956	88	
231.06256	104	
232.52423	90	
233.04755	168	
233.89874	226	
234.17889	84	
235.03630	138	
235.85450	88	
235.88371	136	
236.19847	158	
236.83742	84	
237.18539	86	
238.88705	134	
239.07902	280	1+
239.15044	92	
239.99060	118	
240.87542	118	
240.94095	794	
240.96423	188	
241.94234	1168	
242.87945	100	
242.94182	2412	1+
243.01414	130	
243.88368	512	1+
244.03850	172	
244.93915	702	1+
245.80230	112	
246.97492	158	
247.97884	106	
248.15980	128	
249.02040	98	
249.04237	460	1+
249.90721	88	
249.92726	156	
250.72815	84	
253.15115	90	
256.04032	116	
256.91419	98	
256.93787	112	
258.04057	124	
258.80114	96	
259.83396	116	
261.02578	144	
261.82894	240	1+
261.89411	328	1+
262.21179	90	
262.87148	112	
264.10310	156	
264.25597	90	
265.05647	366	
266.08931	90	
266.86805	120	
266.99767	150	
267.85480	104	
268.00223	126	
268.03991	98	
268.05546	360	1+
268.90899	114	
269.00038	232	
269.79681	126	
269.86847	148	
270.86888	306	1+
271.79126	242	1+
271.94947	106	
273.25555	112	
274.84522	88	
275.81043	112	
277.02259	110	
278.55280	90	
279.09291	974	1+
280.05833	272	1+
280.14307	246	
280.81107	140	
280.94732	92	
281.61457	86	
281.96480	182	1+
283.06893	508	1+
283.78961	154	
283.85295	162	
284.29583	598	1+
284.90988	112	
285.09660	98	
286.92140	114	
287.01633	128	
287.09653	100	
288.06482	124	
289.87828	200	
290.42548	96	
290.78874	118	
290.85778	144	
290.88831	118	
291.01357	86	
291.10632	184	1+
292.05253	118	
292.14383	88	
293.06384	110	
294.07170	84	
294.08759	126	
294.27728	114	
294.81887	136	
295.00559	104	
296.80800	136	
297.88507	108	
298.13297	100	
299.06441	108	
301.80552	104	
301.87836	178	
301.97847	110	
302.16946	140	
302.24528	160	
303.14017	124	
303.86837	222	1+
305.16348	90	
305.26272	90	
305.29241	120	
306.23965	96	
306.28601	100	
306.88136	258	1+
307.05873	90	
308.08282	94	
308.29248	332	1+
308.30720	130	
309.02993	224	1+
309.14750	94	
310.30870	320	1+
310.88607	378	1+
311.03211	96	
311.55509	84	
311.89283	230	1+
312.02865	150	
312.82266	274	1+
313.03043	338	
313.87934	120	
314.91900	88	
316.39851	88	
316.80969	134	
319.88997	158	
320.06479	168	1+
320.08260	120	
320.31277	118	
321.82438	172	1+
322.23391	130	
322.32277	96	
323.23702	880	1+
324.13843	128	
324.20405	190	
324.27936	86	
324.74792	126	
325.33020	96	
326.77460	94	
327.26912	86	
327.48661	84	
END IONS

###FS:    #m/z: 507.84655 #charge 1+
###MS: 18
###MSMS: 20
BEGIN IONS
TITLE=Cmpd 14, +MS2(507.8466), 28.2-35.2eV, 0.4min #20
RTINSECONDS=23.6475
SCANS=18,20
PEPMASS=507.84655	388414
CHARGE=1+
196.01623	810	1+
199.88626	268	1+
217.95540	270	
217.98549	180	
228.95117	308	1+
230.84835	362	1+
232.01565	218	1+
232.89425	502	1+
233.89271	292	1+
238.02587	168	
239.88706	282	1+
240.95919	224	1+
244.03974	202	
249.88815	270	1+
251.07386	306	1+
253.02856	244	1+
253.84921	178	1+
253.93246	224	1+
254.94827	206	1+
256.02091	338	1+
257.06018	192	1+
257.78711	148	1+
257.89540	222	1+
259.88719	316	1+
259.96208	178	1+
260.99090	276	1+
261.05656	168	
261.87609	158	
262.10041	220	
262.90822	160	
263.10662	294	1+
265.95916	172	
266.16751	224	
266.86416	240	
267.10564	330	1+
267.86580	156	
267.89910	302	
267.94783	168	1+
268.89138	288	
269.01661	256	1+
269.88328	380	1+
270.09311	230	1+
271.37844	228	1+
271.87458	632	1+
272.00591	184	1+
272.85214	436	
273.85316	490	1+
275.94307	332	1+
276.08192	224	1+
276.81539	166	
276.84699	486	1+
277.08507	152	1+
277.42571	196	
279.97849	196	1+
280.90066	200	
281.37838	316	
281.84704	162	
281.87730	396	1+
281.96010	538	1+
282.12681	200	
282.16272	188	
282.83284	336	1+
282.96429	396	1+
283.83708	268	1+
284.11621	168	1+
284.87909	336	1+
285.89406	342	1+
285.94024	746	1+
286.86735	166	
286.89618	270	1+
287.13083	162	
287.82062	226	1+
287.85527	204	
288.86770	388	
288.98380	160	
289.88214	1006	
290.13340	274	1+
290.38213	334	
290.86317	2198	1+
290.98804	144	1+
292.05996	332	1+
292.88677	312	
292.94890	200	1+
293.06327	306	1+
293.29675	166	1+
293.35716	194	1+
293.39041	376	1+
293.77460	198	1+
293.87332	4682	1+
294.00733	214	1+
294.12558	192	
295.48018	84	1+
295.92367	276	1+
296.14239	300	
296.86427	312	1+
296.97350	294	1+
297.81777	220	
297.85020	446	1+
298.00661	204	1+
298.85394	310	1+
298.87781	688	1+
299.05258	310	1+
299.07005	232	1+
299.81539	154	
300.40027	294	1+
300.85493	944	1+
300.89871	154	
300.94886	386	1+
301.12178	398	1+
301.88687	184	1+
302.12716	258	1+
302.92608	186	1+
303.86686	252	1+
305.16568	190	1+
305.86231	230	
306.83397	264	1+
307.13456	172	
307.28433	310	
307.87624	2018	1+
307.89195	916	
308.10190	198	1+
308.14023	1344	1+
308.19949	234	1+
308.30083	176	
308.36215	316	1+
308.88181	1848	1+
308.89218	464	
308.93333	298	1+
309.36199	214	1+
309.88941	1060	1+
309.98294	238	1+
310.15676	1480	1+
310.47616	140	1+
311.02174	358	1+
311.09946	124	1+
311.88382	9418	1+
313.96633	170	
314.24812	94	1+
314.86555	1240	1+
314.88746	844	1+
314.96053	188	
314.98126	196	
315.06827	168	1+
315.36135	274	1+
315.78562	160	1+
315.81215	174	
316.81459	186	
316.87012	962	1+
316.88991	710	1+
318.80252	194	
318.85965	248	
319.88908	154	
320.04892	150	1+
320.82075	212	1+
320.85238	230	1+
321.87631	164	
322.80710	154	1+
324.01537	184	
324.85693	242	
324.89572	266	
325.77151	338	1+
325.83768	238	1+
325.90849	240	
325.96105	156	
326.05678	174	
326.88935	1204	1+
327.87690	856	1+
328.37122	364	1+
329.15790	368	1+
329.82426	642	1+
329.86704	184	
329.89717	534	
330.59383	162	
330.88309	664	
331.10172	230	
331.89564	1268	1+
331.96084	216	
332.84645	166	
332.87361	2200	1+
332.94226	158	1+
333.07198	306	1+
333.12818	162	
333.41117	152	1+
334.03194	138	1+
334.39565	168	
334.83425	402	1+
334.89913	488	1+
335.76995	230	1+
336.17940	224	1+
336.87822	844	1+
336.94881	420	1+
337.12598	330	1+
337.77417	198	1+
337.88197	528	1+
339.38689	158	
339.85420	170	
339.87906	444	1+
339.93889	196	1+
340.13817	202	1+
340.38302	332	1+
341.29974	152	1+
341.97551	130	1+
343.82025	328	1+
343.87493	634	1+
344.00652	192	1+
345.07251	230	1+
345.09966	174	1+
345.86962	310	
345.91403	158	
345.96238	194	1+
346.15992	410	1+
346.87494	160	
347.08059	286	1+
347.32925	202	1+
347.89459	176	
348.01903	154	1+
348.42597	338	
348.77469	186	1+
348.89320	166	
349.83221	396	1+
349.89846	222	
350.15710	272	1+
350.88501	842	1+
350.96024	332	1+
352.07329	174	
352.77096	490	1+
352.91056	518	1+
353.19611	186	
353.85366	720	1+
354.79612	174	
354.84137	222	
355.03122	232	1+
355.14697	280	1+
355.16376	328	1+
355.35451	298	1+
355.77115	358	1+
355.89320	532	1+
356.41116	210	1+
357.83525	264	1+
358.72272	216	1+
358.76595	168	1+
358.87017	242	
358.99318	294	1+
359.02458	186	1+
359.11964	206	1+
360.08312	200	1+
361.05722	198	1+
361.86531	442	1+
362.76187	266	1+
362.81394	156	
362.86733	296	1+
364.04012	260	1+
365.33041	166	1+
365.89316	292	1+
366.78626	278	1+
366.84207	1736	1+
367.05582	172	
367.08622	154	
367.70643	486	1+
367.87731	194	
368.36885	242	1+
368.83776	314	
368.89354	394	1+
368.91041	336	1+
369.42490	284	1+
369.84503	238	
369.87976	256	1+
369.91226	238	1+
370.18936	372	1+
370.88525	170	1+
371.19366	316	1+
371.72604	262	1+
371.77023	214	1+
371.79363	226	1+
371.90950	184	
372.03659	258	1+
372.79981	160	1+
372.86023	264	1+
373.03575	160	1+
373.18959	350	1+
373.72246	520	1+
373.89858	508	1+
374.38381	272	1+
374.82127	534	1+
374.90428	362	1+
375.97593	194	
376.02843	200	1+
376.79701	300	1+
376.85509	222	
377.80370	178	1+
379.77250	170	
379.85077	496	1+
380.73817	222	1+
380.89210	344	1+
381.12164	162	
381.15768	198	1+
381.71647	194	1+
381.79647	290	1+
382.09921	326	1+
382.11875	250	1+
382.85793	430	1+
383.02058	402	1+
383.04309	200	
383.09948	228	1+
383.21813	238	1+
383.71878	156	
384.39870	220	1+
384.85082	4286	1+
385.37641	210	1+
386.08991	234	1+
386.87696	176	
387.06154	202	1+
387.15568	158	
387.85136	484	1+
387.97182	222	1+
388.25480	206	1+
388.79579	326	1+
389.19852	282	
389.37684	352	1+
389.72130	382	1+
389.91905	386	1+
390.17907	188	1+
390.20629	168	
390.83663	2116	1+
391.34154	242	1+
391.83770	1322	1+
392.86430	820	1+
393.06353	200	
393.07956	192	
393.19329	226	1+
393.80294	630	1+
393.88898	354	1+
394.78223	162	
394.83466	600	1+
395.87030	278	
396.85690	156	
397.81323	180	
397.86830	190	
398.22947	190	
398.87557	176	
399.07082	160	
399.21117	362	1+
399.86850	156	
400.81376	220	1+
401.12650	234	
401.24485	162	1+
402.86611	2606	1+
403.87179	1676	1+
404.31535	208	1+
404.80399	158	
405.72581	256	1+
405.86926	1142	1+
406.05096	272	
407.81351	158	
407.86544	8554	1+
408.02996	292	1+
408.06525	372	1+
408.34234	230	1+
408.92046	178	
409.02940	202	1+
409.19126	222	1+
409.72223	552	1+
409.81474	262	
410.08419	164	
410.81378	204	
410.84116	1122	1+
411.81113	806	1+
411.90320	168	
412.03946	248	1+
412.72866	346	1+
412.84696	968	
413.03919	150	1+
413.07572	502	
413.87686	632	1+
414.81887	158	
415.17120	192	1+
415.19848	294	1+
415.87410	240	
416.72627	174	1+
416.88096	334	1+
417.40455	146	1+
417.81562	306	1+
418.13268	234	1+
421.25114	230	1+
421.88142	600	1+
421.93187	154	
421.94750	228	1+
423.14761	268	1+
423.56109	268	1+
423.79760	276	1+
423.87488	212	
424.15040	228	1+
424.86617	164	
425.20811	270	1+
425.87785	460	
426.86330	2024	1+
426.94018	260	
427.02989	302	1+
427.08913	212	1+
427.23333	238	1+
427.73985	902	1+
428.74377	650	1+
428.85633	398	
428.88662	1072	1+
428.91455	190	
429.82904	672	1+
429.85570	304	
430.21502	204	1+
430.74033	176	
430.85888	378	
430.87412	424	
431.01199	348	1+
431.06502	232	1+
431.86628	470	
432.07435	280	1+
432.86839	272	
433.13780	558	1+
433.66735	86	1+
434.14251	394	1+
434.85953	286	1+
434.89095	166	
437.76512	230	1+
437.85798	188	
439.89218	874	1+
440.10240	108	1+
442.15748	488	1+
442.87642	156	
444.81490	200	
444.87169	3148	1+
446.81934	280	1+
448.89423	506	
449.36746	250	1+
449.87757	1032	1+
450.06280	212	1+
450.74222	158	
450.92479	152	1+
451.06923	228	1+
451.88983	214	
453.87509	192	1+
454.32598	194	1+
457.86077	186	1+
457.90312	816	1+
460.16115	378	1+
462.15908	268	1+
462.79368	168	
462.88253	1140	1+
463.47375	156	
466.24568	184	1+
467.88841	1388	1+
468.17005	372	1+
468.78726	198	1+
469.17106	258	1+
469.82608	244	1+
469.89205	194	
472.34171	212	1+
473.18609	200	1+
476.90095	172	
479.72558	282	1+
482.27525	186	1+
485.10434	174	1+
485.83878	320	1+
485.90123	888	1+
486.84065	270	1+
487.27134	172	
487.45068	272	1+
488.86538	158	1+
490.14297	168	
491.43323	246	1+
491.84862	166	
492.20969	212	1+
492.80539	160	
495.24915	262	1+
496.74922	334	1+
497.69932	134	1+
497.75554	274	1+
498.80826	200	1+
501.69659	172	
502.79671	272	1+
503.35371	616	1+
504.41199	122	1+
504.86618	246	1+
505.33227	402	1+
505.74148	234	1+
506.27332	272	1+
506.33238	246	1+
506.46334	284	1+
507.27696	210	1+
507.45616	222	1+
507.85342	184	1+
508.08059	148	1+
509.27436	230	1+
509.86219	276	
510.12935	206	1+
510.39321	198	1+
510.45025	168	1+
510.80635	196	1+
511.13154	136	1+
END IONS

###FS:    #m/z: 336.94651 #charge 1+
###MS: 18
###MSMS: 21
BEGIN IONS
TITLE=Cmpd 15, +MS2(336.9465), 28.0-35.0eV, 0.4min #21
RTINSECONDS=24.419
SCANS=18,21
PEPMASS=336.94651	216634
CHARGE=1+
125.97914	100	
189.86374	114	
195.08184	98	
199.97225	96	
203.88712	150	
205.95004	216	
207.86989	98	
209.94198	104	
210.88420	140	
211.14893	112	
211.88747	92	
211.94466	8202	
212.87815	1310	1+
212.94654	356	
213.93989	3988	1+
215.88687	822	1+
215.93825	634	
217.85726	134	
217.88061	420	1+
217.93891	174	
221.10235	96	
223.96108	138	
224.97283	148	
226.97208	122	
229.89409	122	
229.95493	8466	
230.88974	1572	1+
230.95925	358	
231.90996	116	
231.95033	2914	1+
232.45225	86	1+
232.86257	152	1+
232.88007	106	
233.60419	90	
233.82928	104	
233.89650	716	1+
233.91237	204	
233.95079	552	1+
234.54453	94	
235.79264	120	
235.89470	334	
236.05035	90	
238.20979	94	
242.24256	148	
245.00813	94	
245.44070	98	
246.78336	114	
246.97486	194	
247.96576	2120	1+
248.03475	420	1+
248.85443	152	
248.89859	482	1+
248.98416	124	
249.96457	782	1+
250.09857	90	
250.83174	116	
250.89911	236	1+
250.95291	110	
250.98371	124	
251.00070	94	
251.04046	150	
251.47068	96	
251.96089	148	
252.07744	114	
252.81123	102	
252.83080	370	1+
252.97138	3832	1+
253.08737	100	
253.22352	166	1+
253.90227	172	1+
253.95435	140	
254.00896	212	1+
254.92969	96	1+
254.94296	246	
254.96678	1734	1+
255.07357	430	
255.78505	216	
256.07925	234	
256.91640	148	
256.96653	246	
257.08211	156	
257.96383	100	
258.88615	146	
259.95795	206	
262.84507	110	
262.92295	126	
263.83170	100	
263.85704	130	
264.05235	88	
264.10763	224	1+
264.84926	88	
265.02354	104	
267.21650	96	
268.13652	242	1+
268.84248	136	
269.83959	482	1+
270.19230	168	
270.98103	374	1+
272.42414	94	
272.78304	134	
272.84990	96	
272.98660	124	
273.84060	334	1+
275.05475	168	
275.90002	114	
276.04860	222	1+
277.83867	128	
277.85809	380	1+
278.84514	94	
278.95776	120	
279.10908	92	
279.82565	142	
279.96544	152	
280.80717	150	
281.04861	138	
281.84691	90	
282.28916	94	
282.97611	112	
283.86008	380	1+
283.92655	94	
284.98821	124	
285.84549	476	1+
288.06579	124	
288.13664	98	
288.39730	106	
288.51604	94	
288.72465	90	
289.84573	196	1+
290.43583	108	
290.78745	154	
291.04525	98	
291.78955	102	
291.81082	178	
292.05977	368	1+
292.83302	98	
292.94506	206	1+
293.05973	224	1+
293.11394	232	1+
293.99895	302	1+
294.85242	300	1+
295.07893	242	1+
295.97188	186	1+
296.81286	290	
296.99583	102	
297.86183	296	1+
297.97399	96	
298.08307	142	
298.51650	92	
298.89222	140	
299.05447	420	1+
300.49948	108	
300.84023	210	1+
301.03839	156	
301.23432	90	
301.61595	96	
303.20344	148	
303.72699	112	
304.79354	102	
305.10958	88	
307.08255	140	
308.30651	106	
308.48726	96	
308.98770	130	
309.87268	542	1+
310.82573	94	
310.88031	510	1+
311.02800	160	1+
313.80664	166	1+
313.87414	304	1+
314.83311	102	
316.87019	90	
316.88987	116	
317.87567	94	
318.81736	212	1+
318.84795	200	1+
319.07874	282	
319.11692	100	
319.42646	100	
321.09856	274	1+
321.88327	122	
322.14375	138	
322.92304	150	
323.24004	132	
323.88942	408	1+
324.05025	176	1+
324.89268	368	1+
325.29726	126	
326.76312	102	
326.92028	98	
328.26506	94	
328.37364	134	
329.17393	92	
329.87597	318	1+
330.81802	134	
331.81386	90	
334.38928	96	
335.88078	138	
335.89608	106	
336.12230	92	
336.21083	228	1+
336.84979	94	
337.25794	214	
337.87689	104	
338.28961	96	
338.88142	94	
340.89331	182	1+
341.95208	126	
END IONS

###FS:    #m/z: 322.93038 #charge 1+
###MS: 22
###MSMS: 23
BEGIN IONS
TITLE=Cmpd 16, +MS2(322.9304), 28.0-35.0eV, 0.5min #23
RTINSECONDS=28.0985
SCANS=22-23
PEPMASS=322.93038	3771770
CHARGE=1+
191.95436	302	1+
192.00341	110	
192.89587	104	
194.89156	86	
195.88431	266	1+
196.83182	84	
197.06074	90	
201.04552	154	
201.97951	88	
203.95976	92	
204.93627	100	
205.94868	86	
207.90350	90	
209.81121	92	
211.94232	118	
212.87778	130	
213.95592	88	
215.02035	98	
215.88915	266	1+
216.83437	84	
217.87854	262	1+
218.85135	88	
220.39075	96	
220.86225	196	
221.87271	164	
221.94380	188	
222.95177	184	
222.97215	272	1+
223.92016	306	1+
223.95587	112	
224.57553	96	
224.79123	96	
225.86368	84	
228.87242	82	
228.90600	96	
229.82458	84	
229.95689	82	
230.86268	154	
231.89070	100	
232.96266	108	
233.37882	94	
233.89908	294	
234.89276	242	1+
234.91932	86	
236.85633	114	
238.21334	148	
239.07950	204	1+
240.82288	174	
240.94214	1222	
240.96181	370	
240.99992	92	
241.26698	96	
241.94001	3720	1+
242.94219	2618	1+
243.88259	698	1+
244.93866	1208	1+
246.97741	342	1+
249.04189	158	
249.83656	100	
249.96388	126	
250.21593	198	1+
250.52795	86	
250.89587	124	
250.94626	188	
252.81894	122	
252.96123	90	
253.83588	224	1+
254.80434	138	
254.86855	96	
256.79368	326	1+
256.95335	92	
258.99452	92	
259.89722	102	
260.21157	82	
260.83225	320	1+
260.91504	92	
261.12916	92	
262.08038	86	
262.85409	88	
262.95780	132	
263.05446	144	
263.38830	84	
263.53960	102	
263.83480	122	
263.88797	138	
263.98028	90	
264.05770	218	1+
264.97999	104	
265.05864	142	1+
266.86683	206	
266.95744	82	
266.98139	106	
268.00257	166	
268.87287	102	
268.90965	92	
268.95739	104	
269.00082	128	
269.10946	94	
269.80537	134	
269.90947	234	1+
270.07002	132	
270.99108	104	
271.82455	84	
271.84796	112	
271.95623	84	
272.84850	114	
273.79250	290	1+
274.18816	94	
275.80947	256	1+
276.85140	196	
276.88901	96	
278.85089	120	
279.09186	822	1+
280.85538	234	1+
281.19841	194	1+
283.03193	88	
283.07074	184	
283.78828	88	
284.06978	96	
284.29334	470	1+
284.45085	84	
284.49618	92	
284.82022	116	
284.88048	100	
285.05838	172	1+
285.90635	86	
286.14860	90	
286.80255	88	
286.91942	160	
286.94542	84	
287.08828	108	
287.74917	130	
289.79367	108	
289.88589	158	
290.80382	222	1+
290.92162	84	
291.14164	94	
291.85484	102	
292.06373	190	1+
292.41884	114	
292.86511	116	
292.90849	84	
293.14833	92	
293.88083	438	1+
294.85719	176	
294.87919	240	1+
295.96903	224	1+
297.83236	92	
297.87526	102	
298.80992	132	
300.97855	94	
301.78194	102	
301.87611	124	
304.88431	118	
304.92317	94	
305.80999	90	
306.27916	216	
306.72790	82	
306.78987	230	1+
306.88103	228	1+
306.93266	144	
307.08238	180	
307.11463	88	
308.29590	422	
308.87712	218	1+
308.95746	90	
309.01574	90	
310.03560	92	
310.30682	84	
311.02813	114	
311.88690	180	
312.03140	112	
312.89364	84	
313.03030	100	
314.07199	86	
314.80246	176	1+
314.82247	114	
315.88838	84	
317.10200	82	
317.76934	90	
320.40047	162	
321.29422	92	
321.97687	90	
323.23794	604	1+
324.21071	82	
325.90525	114	
328.19264	138	
END IONS

###FS:    #m/z: 340.94106 #charge 1+
###MS: 22
###MSMS: 24
BEGIN IONS
TITLE=Cmpd 17, +MS2(340.9411), 28.0-35.0eV, 0.5min #24
RTINSECONDS=28.871
SCANS=22,24
PEPMASS=340.94106	2027618
CHARGE=1+
128.24266	94	
189.20972	94	
189.86139	126	
192.92990	150	
196.88662	166	
197.00929	96	
200.87357	98	
211.94644	160	
212.88248	248	
213.41749	92	
213.87887	152	
213.94034	1876	1+
214.15401	106	
214.68411	90	
214.88443	692	1+
215.88819	588	1+
215.93727	456	
216.41026	186	
217.88266	286	
219.87812	108	
220.49098	118	
223.89063	126	
223.95611	528	1+
225.88585	132	
226.86992	106	
226.90144	148	
226.94507	204	
227.89260	92	
228.94933	334	1+
230.85526	94	
230.88914	170	
230.94196	158	
231.89233	316	
231.95040	1850	1+
232.89315	174	
233.39960	98	
233.61530	100	
233.89798	626	1+
233.94912	574	
235.82501	130	
235.90058	158	
235.94591	228	
236.05950	104	
237.06563	208	1+
238.89498	236	1+
239.42769	96	
240.22887	144	
240.51962	124	
243.01881	94	
244.91353	106	
245.86027	106	
246.94929	166	
247.96546	104	
248.90346	198	
249.04329	126	
249.66406	92	
249.89895	206	
249.96166	884	1+
250.89970	116	
250.91704	110	
250.94681	120	
251.45606	98	
251.84861	132	
251.95996	258	
252.05448	148	1+
252.79155	110	
252.84725	118	
254.96700	984	1+
255.03307	138	
255.07204	220	
255.09327	298	1+
255.17689	148	
255.44785	100	
256.96479	336	
258.84262	116	
258.89977	126	
258.96380	166	
259.90090	174	
259.95935	170	
260.85171	210	1+
263.05639	110	
266.92135	90	
268.84371	222	
269.79571	142	
269.84311	112	
270.78982	138	
272.43858	104	
272.85379	128	
272.93880	242	
272.98095	188	
277.96600	138	
278.56672	98	
279.25814	92	
279.85300	162	
279.96502	126	
280.26358	128	
281.04661	104	
282.04955	114	
282.27551	114	
282.81114	114	
282.87179	100	
283.78912	246	1+
283.92422	140	
285.04614	128	
285.89194	142	
285.97494	110	
287.80092	92	
288.06347	120	
288.88558	104	
288.98991	96	
289.50958	94	
289.79320	130	
289.85927	248	1+
289.88263	114	
290.79267	96	
290.86053	178	1+
291.80218	142	
292.15227	90	
292.85257	276	1+
293.26808	96	
293.85277	184	1+
294.96187	148	1+
295.85073	130	
296.94132	142	
297.86667	94	
297.88834	142	
297.97400	254	1+
298.31207	128	
299.07271	258	1+
299.85835	154	
300.86357	126	
300.94625	108	
301.05106	120	
301.86060	206	1+
301.89929	160	
302.93719	110	
305.29483	110	
305.87548	124	
306.07410	100	
306.29980	96	
306.79447	492	1+
306.88361	182	
308.29441	176	
308.88234	146	
310.82364	92	
310.87240	122	
311.71963	92	
311.88411	322	
311.92796	172	
312.03018	150	
312.87442	130	
315.80621	148	1+
317.27488	94	
319.08467	142	
323.30265	124	
323.82283	148	
324.99145	98	
326.17668	140	
326.96306	124	
328.44287	100	
328.88549	224	1+
329.76178	94	
330.81271	210	1+
330.87947	100	
333.00304	110	
333.98916	120	
334.08955	124	
335.79500	186	
336.79612	98	
337.26110	116	
337.27691	290	1+
338.87149	106	
341.24678	110	
341.31102	226	1+
341.75671	152	
342.90436	90	
342.93065	120	
343.27670	140	
344.06582	104	
END IONS

###FS:    #m/z: 363.95718 #charge 1+
###MS: 22
###MSMS: 25
BEGIN IONS
TITLE=Cmpd 18, +MS2(363.9572), 28.0-35.0eV, 0.5min #25
RTINSECONDS=29.643
SCANS=22,25
PEPMASS=363.95718	1230808
CHARGE=1+
46.91121	98	
182.86077	216	1+
185.97562	96	
189.86363	698	1+
191.85833	450	1+
196.88333	326	1+
206.90080	96	
207.40468	224	
207.87293	456	
207.94734	210	
208.94355	246	
209.91975	92	
209.94272	1792	1+
209.97313	96	1+
210.88266	568	1+
212.87899	3700	1+
215.42965	94	
215.89668	106	
216.40993	156	
219.86234	110	
221.95027	114	
222.95241	1290	1+
223.25560	116	1+
223.97520	106	
224.22266	122	
224.94947	2382	1+
224.97334	186	
225.88331	108	
226.86189	344	1+
226.94710	10186	1+
227.05079	116	
227.86559	258	1+
227.91883	234	
228.05040	176	1+
228.89505	884	1+
228.94199	9852	1+
229.43146	130	
229.78882	176	1+
230.88977	4640	1+
230.99281	94	
231.03065	126	
232.01847	240	
232.88423	676	1+
232.95390	274	1+
233.16287	92	
234.88291	366	1+
234.92778	172	
235.82780	116	
235.84604	106	
237.06146	100	
238.21281	208	
239.90011	210	
240.46091	240	1+
240.93925	454	
240.96243	738	1+
241.83904	98	
241.94292	244	
242.94189	702	
242.96052	1036	1+
244.81891	108	
244.95722	5064	1+
245.83928	116	
245.94052	242	
246.04831	94	
246.78638	120	
246.90667	384	1+
246.95342	6802	1+
247.15697	100	
248.03443	106	
248.80551	146	
248.90058	1540	1+
250.89659	150	
250.94779	120	
250.96743	114	
251.01826	156	
251.04391	148	
251.37524	108	
252.89677	140	
253.09243	108	
253.28373	94	
253.83332	288	1+
253.90617	192	
254.09920	104	
254.90480	120	
256.90955	116	
256.92869	224	1+
257.07998	116	
258.97364	304	
260.82837	306	1+
260.96825	646	1+
261.83077	200	1+
261.92574	172	
262.41280	108	
264.29781	106	
264.85916	136	
265.08803	168	
265.80317	280	1+
266.24319	126	
266.86106	186	
266.93209	218	1+
266.97530	136	
267.77978	122	
267.97414	998	1+
268.88121	98	
268.97023	124	
269.79822	284	1+
269.96979	1194	1+
270.41125	94	
271.14684	104	
271.84823	294	1+
271.91473	396	1+
273.79553	270	1+
274.92463	100	
275.08948	134	1+
275.84865	436	1+
276.35360	104	
276.99509	104	
277.83467	176	
277.85630	242	1+
277.89422	104	
278.89283	248	1+
279.10218	174	
280.80555	344	1+
281.23977	100	
281.89785	218	1+
282.81104	292	1+
283.08952	102	
283.10171	104	
283.78994	450	1+
283.84492	420	1+
285.03995	98	
285.84464	930	1+
285.89474	136	
286.92764	194	1+
287.88808	94	
288.79121	250	
288.83485	336	1+
288.86873	114	
288.92749	238	1+
289.83962	326	1+
290.06244	178	1+
290.78742	256	
290.85907	140	
292.93650	118	
293.11865	156	
293.87690	110	
294.86129	202	
294.91427	152	1+
294.94422	100	
296.87569	94	
296.93580	132	
297.11199	128	
297.80711	472	1+
297.86594	134	
298.13396	148	
298.80497	314	1+
298.87148	92	
300.61848	110	
300.80048	474	1+
301.86036	434	1+
302.91695	130	
303.10855	144	
303.80710	528	1+
303.85626	1276	1+
304.28328	132	
304.89640	100	
305.87819	262	1+
307.29056	592	1+
307.80388	92	
307.86498	320	1+
309.08399	100	
309.82422	272	1+
310.76731	94	
310.87620	392	1+
311.86519	260	1+
314.17000	122	
314.36605	112	
316.81508	122	
318.81161	368	1+
318.93418	186	
319.81529	272	1+
319.87369	164	
321.81950	736	1+
321.86506	300	
322.31996	102	
322.92826	468	
323.01719	270	1+
324.32023	170	
324.82081	130	
324.89304	172	1+
325.04376	142	
325.23039	94	
325.25414	122	
326.87028	390	1+
327.88828	336	1+
329.62334	108	
330.12048	94	
330.89314	118	
331.61284	118	
332.77629	136	
332.88583	420	1+
333.77050	266	1+
334.80242	180	
335.07401	98	
336.32162	116	
336.87292	166	1+
336.94372	272	
337.11875	118	
337.83461	146	
338.76299	140	
338.87106	182	1+
339.82873	722	1+
340.93897	210	
341.29767	94	
341.92551	118	
342.27796	114	
342.81837	186	1+
342.89693	292	1+
347.30404	198	1+
347.31717	102	
348.07958	104	
349.27632	214	1+
349.32656	400	1+
350.33871	278	1+
351.78345	122	
355.77462	134	1+
356.02786	192	1+
359.34441	100	
360.87041	104	
361.83052	98	
362.84234	130	
363.18826	98	
363.46447	104	
364.73316	122	
365.34690	94	
365.77357	222	1+
367.33008	226	
367.79237	112	
368.42465	102	
368.93462	98	
369.34262	110	
END IONS

###FS:    #m/z: 340.94095 #charge 1+
###MS: 26
###MSMS: 27
BEGIN IONS
TITLE=Cmpd 19, +MS2(340.9409), 28.0-35.0eV, 0.6min #27
RTINSECONDS=33.3195
SCANS=26-27
PEPMASS=340.94095	1957386
CHARGE=1+
58.72084	154	
185.93964	108	
190.93210	100	
191.86213	106	
191.93193	118	
192.92749	248	
194.90871	124	
196.88257	98	
201.99879	94	
203.92835	102	
205.87689	154	
208.88545	146	
209.94236	350	1+
210.93344	132	
212.87803	420	1+
213.88096	262	1+
213.93958	2228	1+
215.41291	370	1+
215.86226	102	
215.88893	520	1+
215.93722	806	1+
216.86953	110	
217.85735	138	
217.88249	168	
218.44994	114	
219.02735	114	
221.97806	178	1+
222.95325	256	1+
224.97628	118	
225.09317	114	
227.89759	140	
227.91929	208	
228.94820	384	1+
229.89627	140	
230.88853	218	
231.89112	320	
231.95047	1626	1+
232.84286	112	
232.89647	178	
233.89731	526	
233.95120	298	
234.83301	198	1+
235.87242	176	
235.89026	284	
235.94827	366	1+
237.06658	122	
238.05075	100	
239.01664	176	
239.15069	96	
239.78834	204	1+
239.90315	226	
240.23044	166	
240.83661	126	
241.65163	108	
241.96597	142	
242.94266	176	
243.96427	118	
244.88442	104	
244.95525	138	
246.97501	294	1+
248.83235	188	1+
248.88480	204	
248.89734	384	1+
249.04128	156	
249.88778	366	1+
249.89902	316	1+
249.96195	348	1+
251.03001	118	
251.95829	266	1+
252.07612	104	
252.95959	182	1+
252.97959	174	1+
253.83248	122	
254.08974	106	
254.94770	136	
254.96589	1042	1+
255.07367	398	1+
255.89741	140	
256.88689	102	
256.90980	158	
256.96578	190	
257.80170	144	
258.42575	100	
258.96169	208	
259.95949	268	
260.05627	110	
260.84840	118	
261.89883	172	1+
262.80571	122	
263.97949	136	
264.96476	144	
265.01883	170	
265.48043	100	
266.99599	104	
267.13524	188	1+
269.06198	98	
269.79982	360	1+
270.80233	250	1+
271.84563	118	
271.86292	128	
271.91502	96	
272.93242	162	
272.97247	176	1+
273.79305	102	
273.86499	412	1+
273.97072	294	1+
274.79991	350	1+
274.97260	234	1+
275.24556	122	
275.80415	280	1+
276.85603	290	1+
277.14328	96	
278.42537	96	
278.85721	156	
278.96439	120	
279.83086	114	
280.23339	106	
280.80718	130	
280.85233	124	
280.97114	118	
281.04933	112	
281.85417	458	1+
281.93049	174	1+
284.05598	94	
285.80769	104	
286.00260	230	1+
287.04022	128	
288.91675	94	
289.99544	142	
290.86583	112	
291.79950	148	
291.98447	174	
292.43998	162	
292.83787	126	
292.86342	166	
293.04927	96	
293.85870	118	
293.89410	118	
294.38973	108	
294.81799	114	
294.85467	170	
295.83517	104	
295.88863	134	
296.85651	220	
296.97586	94	
297.12997	124	1+
297.97149	426	1+
298.08172	112	
298.85389	108	
299.02238	124	
299.06589	114	
299.28169	110	
299.78044	140	
300.82834	106	
300.91523	170	1+
302.86462	94	
303.17658	170	
303.87863	146	
305.82471	112	
306.87956	98	
307.79870	348	1+
309.00056	114	
309.81594	122	
309.87431	104	
310.87894	250	
311.83041	186	
311.88165	178	
312.88589	152	
313.03098	168	
313.87892	142	
314.82118	164	
314.95450	104	
317.81479	402	1+
317.87465	144	
318.06579	102	
322.87219	102	
323.01697	106	
324.23989	102	
324.29057	124	
324.86655	146	
324.89226	448	1+
327.12262	122	
327.83189	122	
328.88582	182	
330.81776	130	
331.70685	116	
331.75039	118	
334.91675	94	
338.70486	98	
338.87522	100	
339.82842	132	
340.77605	232	1+
341.32240	106	
341.91244	106	
342.27601	114	
342.90113	124	1+
345.37029	104	
END IONS

###FS:    #m/z: 363.95715 #charge 1+
###MS: 26
###MSMS: 28
BEGIN IONS
TITLE=Cmpd 20, +MS2(363.9571), 28.0-35.0eV, 0.6min #28
RTINSECONDS=34.0915
SCANS=26,28
PEPMASS=363.95715	1164892
CHARGE=1+
52.38535	98	
147.98301	106	
187.86131	118	
189.86210	714	1+
191.85865	492	1+
191.95418	174	1+
192.70856	124	
196.88344	130	
203.02973	100	
207.40974	188	
207.87345	150	
207.94806	118	
208.94219	146	
209.48851	100	
209.86995	194	
209.94399	2192	1+
210.88363	896	1+
212.87839	2964	1+
214.89416	298	1+
215.89773	180	1+
216.41416	222	
221.89264	146	
222.95265	1422	1+
224.89029	124	
224.94993	1822	1+
225.05822	96	
225.84171	116	
225.88470	404	1+
226.13035	256	1+
226.88955	252	1+
226.94768	10586	1+
226.98557	128	
227.04926	86	1+
227.92949	142	
228.40076	96	
228.79347	146	
228.89334	928	1+
228.94259	10526	1+
230.39557	160	
230.79069	116	
230.88873	5966	1+
231.49568	98	
231.95435	160	
232.02140	234	1+
234.88171	356	
234.91950	102	
235.85023	96	
235.96331	100	
235.97848	122	
236.82337	102	
237.89792	144	
239.07338	192	1+
239.42894	190	
239.93155	174	
240.88751	232	1+
240.94055	538	
240.96229	876	1+
241.45777	130	
241.82596	118	
241.93954	1324	1+
242.88680	136	
242.94176	854	1+
242.95841	1280	1+
243.14909	108	
243.81648	482	1+
244.81833	316	1+
244.95735	5272	1+
245.93888	194	
246.00676	134	
246.78988	130	
246.90405	130	
246.95285	5594	1+
248.23693	98	
248.80412	150	1+
248.84511	100	
248.90015	1712	1+
248.95410	242	1+
250.90001	256	1+
250.94370	174	
250.97013	192	
252.82799	198	1+
252.89263	146	
253.90459	278	
255.41069	104	
257.97076	256	1+
258.89778	98	
258.93872	160	
258.97465	216	1+
259.84389	116	
260.57591	94	
260.83232	398	1+
260.97061	576	1+
263.07071	130	
263.83491	182	1+
263.98281	126	
264.04633	112	
264.86663	118	
264.91505	102	
264.96301	140	
264.99910	128	1+
265.08702	174	
265.98216	258	
266.78244	376	1+
266.81448	134	
267.80865	128	
267.97593	568	
268.14003	146	
268.86598	236	1+
268.96320	1082	1+
269.96949	750	1+
271.79891	106	
271.84872	128	
271.91537	178	
271.93643	120	
275.08815	254	1+
275.91674	194	
276.85095	314	1+
277.61046	100	
277.79384	120	
278.38463	96	
278.83877	164	
278.93997	110	
278.98010	104	
279.10500	146	
279.91194	182	
280.79369	654	1+
280.99110	112	
281.08925	198	1+
281.12011	168	1+
282.78556	322	1+
283.03293	114	
283.78964	276	1+
283.85173	192	
284.65998	106	
284.85179	130	
285.72675	126	
285.84582	536	1+
286.85898	154	
286.92893	110	
287.01644	96	
287.81111	232	1+
288.85677	220	1+
289.01255	102	
289.87994	104	
289.92979	100	
290.78737	372	
291.00542	128	
291.09967	116	
292.25951	150	
292.85943	140	
293.06282	144	
293.11969	278	
293.85716	136	
294.85955	438	1+
295.01976	212	1+
295.24604	96	
295.39122	100	
295.92357	230	1+
296.80583	130	
296.91004	148	
297.05844	116	
297.81012	208	
298.80092	848	1+
298.87034	98	
298.91362	204	1+
299.95451	136	
301.80036	124	
301.86253	480	
302.81082	130	
302.86479	228	
302.90607	112	
303.80735	664	1+
303.85588	1008	1+
306.02143	146	1+
307.85165	152	
308.13444	108	1+
308.29372	344	1+
308.77412	98	
308.79108	108	
308.88785	114	
309.31353	100	
310.37055	102	
311.13236	292	1+
312.86623	110	
312.93876	172	1+
313.24575	100	
315.45321	140	
316.21751	192	1+
316.41929	204	1+
316.77601	152	
316.81180	182	
317.03197	128	
318.93759	172	1+
319.05971	104	
319.81534	100	
320.81159	156	
321.30470	134	1+
321.81869	640	1+
321.86906	292	1+
322.93054	338	1+
323.16997	278	1+
323.23999	98	
325.29598	342	1+
326.87087	520	1+
328.18813	122	
328.81688	104	
328.88743	212	
329.83962	98	
329.87008	606	1+
332.08916	158	
332.79404	96	
335.93742	416	1+
336.08283	136	
336.80490	112	
336.89251	276	1+
336.94474	286	1+
337.82987	204	1+
338.87382	120	
338.94465	148	
339.82726	478	1+
339.86167	192	1+
340.93921	614	1+
342.27294	112	
343.71025	204	1+
343.83599	124	
344.18011	122	
344.22618	204	1+
344.28956	136	
346.11231	98	
348.31872	384	1+
350.79738	132	
352.76034	472	1+
352.88744	320	1+
353.76337	414	1+
357.86155	214	1+
358.77862	238	1+
358.82999	136	
360.22134	150	
362.84590	204	1+
365.34847	126	
366.25990	142	
368.42628	110	
368.77378	228	1+
368.83422	178	
END IONS

###FS:    #m/z: 336.94633 #charge 1+
###MS: 26
###MSMS: 29
BEGIN IONS
TITLE=Cmpd 21, +MS2(336.9463), 28.0-35.0eV, 0.6min #29
RTINSECONDS=34.864
SCANS=26,29
PEPMASS=336.94633	218334
CHARGE=1+
79.40450	98	
82.94686	86	
189.86512	108	
189.99249	92	
200.88537	94	
206.94869	144	
208.98599	116	
210.88395	118	
211.94459	5772	
212.87789	2028	1+
212.94545	140	
213.94046	2424	1+
215.88705	934	1+
215.93620	402	
216.52859	140	
217.88389	106	
218.47530	88	
219.96793	104	
222.00883	100	
223.96103	118	
224.55738	86	
224.97057	220	1+
226.86888	92	
226.95440	98	
227.89203	140	
228.89544	534	
229.95515	5708	1+
230.79359	118	
230.88826	2948	1+
231.95038	2160	1+
233.04241	118	
233.88137	388	1+
233.89686	392	1+
233.94770	352	
234.14116	94	
234.64465	100	
235.63909	92	
235.86896	424	1+
235.94699	190	
236.04264	110	
236.88480	90	
238.62308	88	
238.80326	104	
239.12452	90	
239.79087	88	
239.90478	182	
239.98123	88	
240.96307	108	
243.83430	134	
245.03492	88	
245.86218	280	1+
246.97422	126	
247.96540	1152	1+
248.03123	88	
248.89854	856	1+
249.03469	148	
249.92633	110	
249.96226	1244	1+
250.82922	204	
251.83759	216	
251.91415	190	
251.95812	214	
252.83383	328	1+
252.90042	106	
252.95070	110	
252.97137	3414	1+
253.90395	558	1+
254.87064	106	
254.93722	154	
254.96639	1538	1+
254.99310	222	1+
255.07278	230	1+
255.95920	480	1+
256.26089	116	
256.84618	92	
256.87677	312	1+
257.90406	266	1+
258.81479	90	
258.84635	150	
258.86288	112	
259.95996	144	
261.84346	236	1+
262.83153	154	
263.00197	86	
263.09930	94	
263.98907	90	
264.01599	242	1+
264.97103	94	
265.09075	86	
266.35001	92	
267.01697	270	
267.06991	92	
267.51754	92	
267.84048	188	
268.84216	312	
269.84044	540	1+
270.80135	178	1+
270.98055	526	1+
271.76582	90	
271.91032	98	
272.83611	92	
272.97493	92	
273.79179	92	
274.40176	96	
275.42586	96	
276.08857	190	1+
276.85771	156	
277.07278	148	1+
277.83675	144	
277.96206	268	1+
278.82993	562	1+
278.85678	130	
278.91944	94	
278.99213	90	
279.83191	450	1+
280.07424	218	1+
280.16564	136	
280.26112	88	
281.85757	200	1+
282.09298	228	1+
282.27435	146	
283.78864	160	
283.81852	142	
284.21878	90	
284.99046	88	
285.04998	100	
285.79611	218	1+
285.84756	170	
286.41727	88	
286.85489	682	
286.90711	280	1+
287.84181	130	
288.28650	92	
289.01038	106	
289.80272	160	
289.98626	86	
290.79863	96	
291.88227	90	
292.38109	118	
292.42225	246	1+
292.44044	142	
292.61217	100	
293.40871	96	
294.85353	278	1+
295.00023	144	
295.36624	106	
295.55805	96	
295.79256	94	
295.97367	370	1+
296.03832	122	
297.01867	92	
297.04825	126	1+
297.97237	108	
298.45293	86	
298.79483	92	
298.88531	104	
299.80385	138	
300.06089	226	1+
301.51733	110	
301.81200	86	
302.80717	278	1+
303.38610	104	
305.18996	98	
305.31210	86	
305.94404	146	
306.79329	178	
306.86091	118	
308.19801	92	
308.80419	88	
309.00978	114	
310.87387	620	1+
310.96861	190	
311.76341	106	
311.93884	308	1+
312.57236	90	
312.81531	232	1+
314.09148	92	
315.86789	258	1+
316.37414	100	
319.81918	142	
319.88632	240	1+
320.29275	128	
321.93515	88	
323.31389	98	
323.71904	94	1+
324.89438	322	1+
325.13609	246	1+
327.71550	138	
328.42515	88	
328.88460	176	
329.19109	90	
331.82327	178	
332.82821	100	
334.07039	86	
335.10551	122	
335.32783	280	1+
335.82610	120	
336.48973	106	
336.88409	98	
336.94889	96	
337.10122	88	
337.25576	88	
342.21904	90	
END IONS

###FS:    #m/z: 340.94113 #charge 1+
###MS: 30
###MSMS: 31
BEGIN IONS
TITLE=Cmpd 22, +MS2(340.9411), 28.0-35.0eV, 0.7min #31
RTINSECONDS=38.5475
SCANS=30-31
PEPMASS=340.94113	1798672
CHARGE=1+
155.48150	106	
189.86315	156	
192.89015	154	
192.92670	500	
194.88977	96	
196.88349	252	1+
199.86252	146	
200.89551	110	
201.72128	100	
202.49636	94	
205.95019	394	1+
205.97266	92	
207.40633	168	
207.87096	102	
209.94268	130	
210.93981	514	1+
212.87876	180	
212.93100	92	
212.99993	106	
213.88105	150	
213.93979	2224	1+
214.87840	734	1+
215.88307	514	1+
215.93780	406	
216.41047	196	
217.57582	94	
217.88176	368	
217.93389	210	
221.94385	190	
222.87633	106	
222.95446	100	
223.96098	260	
223.99207	104	
224.97471	236	
226.87004	122	
226.92613	100	
226.94993	214	
227.95428	154	
228.14330	94	
228.94667	424	1+
229.02074	106	
229.95754	120	
230.88720	862	1+
231.88999	568	1+
231.95060	2062	1+
233.39776	112	
233.89962	284	
233.94920	346	1+
234.15893	102	
234.89762	118	
235.08836	174	1+
235.86833	96	
235.89266	506	1+
236.93967	188	1+
239.89949	104	
240.09531	92	
240.22748	180	
240.93796	182	1+
240.96484	280	
243.45162	92	
244.96039	142	
245.05841	102	
245.91319	118	
246.06356	110	
246.91353	174	
247.41837	104	
248.39477	100	
248.85032	106	
248.90067	374	1+
249.38478	100	
249.96185	600	
250.01355	106	
250.04840	116	
250.95111	114	
250.99474	156	
253.83703	176	
253.97495	122	
254.12250	118	
254.96564	944	1+
255.07278	172	
255.80703	130	
256.25692	166	
256.44971	94	
256.88018	168	
256.91138	172	1+
256.96101	174	1+
257.82887	184	
257.85014	118	
258.34888	92	
258.84356	508	1+
258.90592	112	
259.07755	114	
259.96167	198	
261.00201	108	
261.84989	114	
262.92724	114	
263.17301	134	
263.96279	340	1+
263.98634	92	
264.07500	222	1+
264.79528	122	
265.01920	92	
267.13598	248	1+
268.00068	108	
268.79889	224	1+
268.84752	130	
268.93750	188	1+
269.00081	164	
269.85978	132	
270.80786	202	1+
270.86386	94	
270.96799	148	
271.84724	162	
272.17083	144	
272.44855	110	
272.84643	246	
272.93046	176	
272.97592	228	
273.79456	216	1+
273.84330	314	1+
274.02643	138	
274.41886	246	1+
274.89839	156	
274.93853	318	1+
275.81020	226	1+
275.91932	98	
276.07837	154	
276.85533	362	1+
277.96854	96	
278.08828	108	
278.84844	190	
279.85618	170	
279.89052	102	
279.96648	96	
280.79599	354	1+
281.85286	94	
283.02701	210	
284.86389	162	
285.42940	108	
285.87714	156	1+
285.98122	92	
286.92917	112	
287.85732	110	
287.91767	100	
288.92797	104	
290.79525	106	
290.85659	154	
291.80630	248	
293.06243	108	
293.85179	132	
293.86324	484	1+
294.02778	192	1+
294.27548	168	
295.81712	168	1+
295.85203	206	1+
295.90023	202	1+
296.93691	108	
296.97172	140	
299.06201	186	
299.76640	140	
299.78032	192	
299.79819	122	
302.17424	226	
302.81690	118	
302.92736	110	
303.87057	166	
303.95561	114	
306.79295	260	1+
306.88348	138	
307.08273	106	
308.29460	244	1+
308.30866	144	
308.82027	104	
308.88885	186	
310.82553	222	1+
310.87585	476	1+
312.87249	314	1+
317.87516	190	1+
317.89317	110	
321.82175	142	
323.23896	216	1+
323.30489	112	
324.28561	102	
324.89487	176	
325.04719	102	
326.17554	94	
327.31801	112	
328.88650	202	
329.62374	92	
329.87072	164	
330.88508	96	
333.33556	132	
338.82706	168	1+
338.87456	170	1+
339.72240	170	1+
340.13945	102	
341.37471	106	
342.90787	170	
343.07583	172	1+
344.89977	98	
END IONS

###FS:    #m/z: 363.95722 #charge 1+
###MS: 30
###MSMS: 32
BEGIN IONS
TITLE=Cmpd 23, +MS2(363.9572), 28.0-35.0eV, 0.7min #32
RTINSECONDS=39.32
SCANS=30,32
PEPMASS=363.95722	1044760
CHARGE=1+
189.86133	1088	1+
191.85876	996	1+
196.88450	208	
204.90267	98	
207.40854	214	
207.87305	668	1+
208.13570	102	
208.94239	166	
209.86856	144	
209.94466	1312	1+
210.88337	486	1+
212.87906	3396	1+
214.89683	318	1+
215.42243	108	
215.88112	142	
216.41174	204	
218.91921	264	1+
219.86376	224	
221.08578	102	
222.95209	1110	1+
224.94921	2178	1+
225.41176	104	
225.88810	138	
225.96611	406	1+
226.02062	102	
226.46378	100	1+
226.89229	206	
226.94734	10756	1+
227.89421	114	
228.56021	110	
228.79504	202	1+
228.89495	950	1+
228.94243	11572	1+
229.07287	102	
230.78627	116	
230.88864	6074	1+
231.94816	130	
232.01769	156	
232.95135	100	
233.01463	112	
234.87877	668	1+
235.94104	158	1+
238.89823	136	
239.07326	224	
240.82506	146	
240.93996	400	
240.96334	660	1+
241.89056	110	
241.94205	508	
242.90825	156	1+
242.94184	1600	1+
242.95895	1318	1+
244.83552	214	1+
244.88778	118	
244.95789	4744	1+
245.82760	136	
245.89976	282	1+
245.94105	462	
246.90506	202	1+
246.95268	5378	1+
246.97641	180	
248.85434	110	
248.90130	1392	1+
249.79494	160	1+
250.89457	514	1+
250.94859	288	1+
250.96598	140	
252.07885	100	
252.90226	520	1+
253.83320	154	
253.87657	112	
253.90633	430	1+
255.90719	104	
256.83962	114	
257.79362	212	1+
257.93839	100	
258.83968	150	
258.97252	212	
259.97452	148	
260.83564	510	1+
260.96913	656	1+
261.83916	384	1+
262.06291	188	1+
262.69866	136	1+
262.82105	120	
263.04015	272	1+
263.82841	200	
264.52926	102	
264.79389	140	
264.81685	134	
264.96150	270	
265.18949	142	
265.90721	378	1+
265.97381	126	
266.08706	122	
266.81362	428	1+
266.98054	120	
267.97262	922	1+
268.96065	234	
269.96863	760	
270.03390	102	
270.79536	248	1+
271.09701	146	
271.84717	168	
271.91368	290	
271.95945	100	
272.86715	140	
272.91306	362	1+
273.01258	152	
273.79861	158	
273.94702	206	1+
274.80735	362	1+
274.89230	192	1+
276.84951	436	1+
277.36255	104	
277.81684	118	
277.83014	130	
278.84912	316	1+
279.10074	98	
280.78900	704	1+
280.81289	154	
281.79041	440	1+
281.94413	110	
282.12749	146	
282.82280	100	
282.92088	146	
282.93600	142	
283.79024	408	1+
283.98272	142	
284.07914	236	1+
284.58327	104	
285.79861	296	1+
285.84564	890	1+
286.91039	118	
287.87185	194	1+
288.11553	110	
288.79372	246	1+
289.06473	128	
290.78767	166	
290.80644	130	
291.65734	106	
292.80164	136	
292.94888	104	
293.19419	112	
293.29174	172	1+
293.85917	496	1+
294.84624	324	1+
294.86483	350	1+
294.91363	184	
295.84689	188	1+
296.80890	148	
296.87572	180	
297.80151	696	1+
298.86766	98	
298.87620	134	
298.92702	116	
299.86753	204	
300.80556	146	
301.31946	100	
301.85901	620	1+
301.99689	250	1+
302.04791	122	
302.91104	182	1+
303.08120	204	1+
303.80776	546	1+
303.85630	1342	1+
303.95151	106	
304.14086	120	
304.37116	158	1+
304.81148	314	1+
305.85801	104	
306.13875	240	1+
306.79679	102	
306.82641	126	
307.07549	116	
307.80391	106	
307.88076	234	1+
307.93643	234	1+
308.29456	352	
308.54309	106	
308.89661	120	
309.64201	98	
310.31053	152	
310.87391	558	1+
311.02795	108	
311.75528	286	1+
312.75789	236	1+
314.81175	350	1+
314.86298	186	1+
314.88173	114	
315.81269	280	1+
316.10677	190	1+
316.30932	116	
316.44836	110	
319.82523	156	
320.89049	278	1+
321.81940	796	1+
321.86781	298	
322.93033	170	
324.88734	176	
325.89686	126	
326.80603	224	1+
326.87324	786	1+
326.89372	176	
327.12450	104	
328.51640	102	
328.89903	136	
329.94371	134	
333.77165	132	
333.81126	218	1+
334.88561	228	1+
334.90294	110	
335.28991	98	
336.77669	168	1+
336.81693	132	
336.94445	454	1+
337.83878	132	
338.87076	278	
339.82813	642	1+
340.94291	208	
341.84813	124	
343.96593	112	
344.83527	136	
346.41067	150	
347.98574	98	
349.32246	212	
349.76245	98	
350.91690	120	
351.75028	274	1+
352.77597	124	
352.88730	146	
355.85573	140	
356.74890	124	
356.88452	138	
357.17213	142	1+
359.95917	112	
360.83485	126	
361.71756	216	
363.72362	122	
364.78331	262	1+
365.12243	132	
365.78643	192	1+
367.32785	116	
367.77755	172	
368.18435	100	
368.42093	136	
368.76270	220	1+
END IONS

###FS:    #m/z: 507.84646 #charge 1+
###MS: 30
###MSMS: 33
BEGIN IONS
TITLE=Cmpd 24, +MS2(507.8465), 28.2-35.2eV, 0.7min #33
RTINSECONDS=40.0925
SCANS=30,33
PEPMASS=507.84646	322760
CHARGE=1+
196.01673	694	1+
199.88584	248	1+
209.94328	224	
224.97651	286	
233.40035	180	
233.88346	398	1+
234.88535	334	1+
237.07575	246	1+
238.05538	314	1+
239.85825	278	1+
241.85712	160	
247.90668	148	1+
248.12047	348	1+
250.97365	262	
252.07150	238	1+
252.84863	174	
253.08836	344	1+
255.89295	186	1+
257.09349	212	1+
259.87292	160	
265.08779	218	1+
266.12806	168	
266.16757	170	
266.86659	160	
266.91046	480	1+
267.88339	336	1+
270.37640	334	1+
270.80012	178	1+
270.85885	222	
271.78978	162	1+
271.86494	252	
272.02643	166	1+
272.85155	712	1+
273.89088	212	
275.84777	158	
275.87009	262	1+
276.88171	330	1+
278.85670	246	1+
279.38105	172	
280.37782	778	1+
280.83089	170	
280.95715	240	1+
281.83109	212	1+
281.96114	178	1+
283.88897	194	1+
285.89565	278	1+
285.94512	236	
286.85589	154	
287.84811	610	1+
288.11467	152	
288.86636	402	
288.89440	276	
289.88184	1076	1+
290.38757	196	
290.86520	1020	1+
292.39607	174	
292.86390	276	
292.88083	180	
292.92196	262	1+
293.39130	210	
293.87362	2906	1+
295.84733	338	1+
296.85192	280	1+
296.87913	532	1+
296.96977	224	1+
298.80651	178	
298.85466	300	
299.81572	286	1+
299.83372	176	
299.85462	200	
300.84979	790	1+
301.11553	272	1+
301.93346	294	1+
302.88545	228	1+
303.95492	250	1+
304.04717	176	1+
304.87979	156	
304.89806	352	1+
304.99179	252	1+
305.14665	212	
305.85608	328	1+
306.13004	246	1+
307.88891	1344	1+
308.14274	422	
308.29678	184	
308.87565	454	
309.00146	130	1+
309.15203	1136	1+
309.81703	256	1+
309.83602	156	
309.88725	600	
309.97628	204	1+
310.15752	882	1+
310.36479	172	
310.41169	216	
310.84170	170	
310.87146	212	
310.91432	238	
310.96323	242	1+
311.02935	290	1+
311.26720	110	1+
311.84663	168	
311.88364	7732	1+
311.97144	306	1+
312.03286	196	1+
312.83444	206	1+
313.98103	254	1+
314.86823	838	1+
315.40538	180	
315.83112	198	
316.37855	248	1+
316.86683	572	1+
316.88897	682	1+
316.96148	228	1+
317.81421	334	1+
318.85978	280	
318.97865	168	1+
319.00147	272	1+
319.85820	182	
319.90677	232	1+
320.01138	204	1+
320.90698	222	1+
322.88873	302	1+
323.01246	300	1+
323.85688	668	1+
324.86115	498	1+
324.90593	194	
325.90225	662	
326.84364	170	1+
326.87718	1746	1+
326.89889	344	
327.87817	1298	1+
328.37267	484	
328.40898	206	1+
329.90116	320	1+
329.97838	156	
330.83354	238	
330.88147	352	
331.85009	206	
331.89400	228	
332.13832	242	1+
332.87656	2004	1+
332.90323	166	
333.85006	206	
334.11779	208	1+
334.83602	328	1+
334.86408	168	
335.84114	214	1+
335.88542	380	1+
335.97198	468	1+
336.87072	274	
336.97399	348	1+
337.01316	344	1+
337.88124	550	
338.83780	204	
338.87925	416	
338.90333	214	
338.96773	136	1+
339.40414	208	
339.82555	188	1+
339.88454	526	1+
340.35240	264	1+
340.85252	198	1+
341.13527	256	1+
341.35693	270	1+
341.71147	156	1+
342.20679	162	
342.90238	164	
343.87416	452	
344.87462	212	
345.87643	186	
345.89165	324	1+
346.85279	152	
347.11597	174	1+
347.75429	192	1+
349.17168	374	1+
350.09277	248	1+
350.79618	272	1+
350.82638	170	
350.88475	592	1+
351.38683	212	
351.85754	222	
352.36118	294	1+
352.77389	200	
352.91254	442	1+
352.95421	214	1+
353.07176	200	
353.85375	792	1+
354.03040	400	1+
354.89260	550	1+
355.17527	170	
355.80722	156	
355.85508	196	1+
356.39337	482	1+
357.02196	166	1+
357.39300	354	1+
357.72217	198	1+
358.87241	332	1+
359.96286	232	
362.72962	198	
362.87250	226	
363.10769	196	1+
365.37356	168	
366.35978	174	
366.83832	1400	1+
367.13376	170	
367.32520	312	1+
367.71016	438	
368.71088	268	
368.89877	274	
369.40000	234	1+
369.70710	266	
369.83632	392	
370.78537	406	1+
370.83472	864	1+
371.72238	230	1+
371.79169	240	1+
371.83792	650	1+
372.05744	302	1+
372.35204	200	
372.85450	348	1+
372.90658	162	
373.71550	348	1+
373.79543	162	
373.87504	164	
374.81896	270	
374.98106	354	1+
375.82025	382	1+
375.98245	246	1+
376.93406	212	1+
377.87136	328	1+
377.89320	384	1+
379.72637	460	1+
379.84805	640	1+
380.23081	152	
380.87820	182	1+
382.05675	240	1+
382.08504	154	
383.71234	228	1+
383.88966	152	
384.76200	208	1+
384.84767	2620	1+
384.89529	178	
385.39210	184	
386.87762	554	1+
387.21689	164	1+
387.84841	244	
388.85131	156	
389.16826	182	
389.19736	540	1+
389.71322	198	
389.87008	184	
390.78375	176	
390.84385	980	
391.34583	194	1+
391.84084	656	
392.83603	384	
393.39233	408	1+
393.79799	358	
393.82730	850	1+
394.33167	172	
394.79354	512	1+
394.99202	200	1+
395.72607	258	1+
395.86256	474	1+
396.90827	182	
397.38633	214	1+
398.86683	380	1+
399.70910	158	
399.80842	264	
400.80181	234	
400.86663	234	
401.05624	180	1+
402.73874	206	1+
402.86204	766	
403.86965	620	
404.86957	356	
405.86443	440	
406.76511	138	1+
406.85768	364	
406.87230	288	
407.73310	200	
407.86836	2814	
408.85282	2570	1+
408.86969	1554	
408.90891	190	1+
409.72194	278	
410.73838	338	1+
410.83596	1232	1+
411.80974	766	1+
411.88157	162	
411.90332	222	1+
412.41502	186	
412.73445	366	
412.84370	672	1+
412.99845	214	1+
413.07706	204	
413.22188	154	
413.95029	198	1+
414.18859	218	1+
414.87152	456	1+
415.87387	316	1+
417.03481	144	1+
417.81797	410	1+
418.36545	354	1+
418.70646	196	1+
421.88381	336	
422.69262	196	1+
422.88637	160	
423.86726	574	1+
425.73902	176	
425.88506	348	
426.86375	2764	1+
426.93382	162	
427.73105	1056	1+
427.84199	1518	1+
428.73223	710	1+
428.84608	1310	1+
429.87427	246	
430.74363	376	1+
430.86102	1312	1+
430.88517	242	
431.86611	856	1+
432.89038	218	
433.76096	238	1+
433.86517	390	1+
434.23591	174	1+
434.88904	280	1+
435.14757	158	1+
435.86613	638	
439.89558	702	1+
441.87687	414	1+
442.06803	220	1+
442.88354	252	1+
443.70612	166	1+
444.87240	3682	1+
445.74454	606	1+
446.80859	364	1+
448.89656	238	
449.87960	1132	1+
450.75055	178	
450.77062	156	
451.87983	184	
455.76435	276	1+
456.89703	512	1+
457.15096	238	1+
459.71082	302	1+
460.20140	184	1+
460.88977	272	1+
462.88017	1168	1+
464.69218	222	1+
465.89287	204	1+
466.78479	190	
467.78682	156	
467.88929	1624	1+
468.78802	202	
469.80916	298	1+
469.89115	374	1+
472.90459	200	1+
475.74985	106	1+
479.71580	244	1+
485.90163	730	1+
486.79181	230	1+
486.84734	296	1+
492.80382	220	
494.80816	166	1+
495.73777	248	1+
497.66518	216	1+
499.78706	218	1+
501.34608	108	1+
501.80183	182	1+
504.47044	198	1+
504.80818	360	1+
505.24203	192	1+
507.86009	166	
509.28266	208	1+
509.44235	154	
509.85702	428	
510.73047	188	1+
511.03383	152	1+
512.28335	172	1+
END IONS

###FS:    #m/z: 322.93049 #charge 1+
###MS: 34
###MSMS: 35
BEGIN IONS
TITLE=Cmpd 25, +MS2(322.9305), 28.0-35.0eV, 0.7min #35
RTINSECONDS=43.788
SCANS=34-35
PEPMASS=322.93049	3818328
CHARGE=1+
190.06711	102	
190.89415	140	
191.85713	184	
192.88826	172	
192.90123	90	
192.91835	86	
195.90236	90	
196.88901	108	
198.86630	94	
202.04435	98	
202.88976	90	
204.87649	100	
205.95432	172	
206.95603	202	
208.97898	122	
209.94303	200	
210.89898	216	
212.88002	412	1+
212.90363	136	
214.89184	138	
215.89306	118	
216.97220	140	
217.00235	94	
217.36618	86	
218.01081	88	
218.87485	98	
219.03258	98	
221.89928	232	1+
222.86743	148	
222.94775	90	
222.95496	90	
223.81683	132	
223.96012	522	1+
225.88472	122	
226.80134	140	
226.81842	112	
226.87128	154	
227.78902	150	
228.90916	120	
230.90570	96	
233.42399	88	
233.57390	116	
233.92715	90	
234.88422	266	1+
235.79372	88	
235.82940	92	
236.96704	140	
237.06159	120	
237.88771	118	
238.24948	92	
238.82478	138	
238.90494	132	
238.93852	356	1+
239.07853	422	1+
239.79141	264	
240.27408	88	
240.94044	3154	
241.94203	2430	
242.01691	86	
242.46211	100	
242.94194	7638	1+
243.66077	96	
243.82260	356	1+
243.91009	140	
244.82620	278	1+
244.93966	1926	1+
245.31710	102	
245.39804	116	
246.03042	110	
246.89691	164	
246.97621	696	1+
247.44547	100	
248.90147	194	
248.98737	164	
249.00873	86	
249.92202	96	
249.93860	204	1+
250.96954	104	
251.78611	88	
252.21406	92	
252.96917	104	
253.84431	156	
253.88028	100	
254.78240	258	1+
255.99686	202	1+
256.80253	124	
256.90568	106	
257.79689	96	
257.82817	200	1+
257.90120	106	
259.10123	106	
260.83167	152	
260.84830	150	
261.02860	128	
261.83076	512	1+
261.89481	238	
262.35682	114	
262.83376	372	1+
264.01570	114	
264.83766	120	
265.00082	96	
265.76686	104	
266.88172	88	
267.11016	174	1+
267.80193	130	
268.06351	86	
268.91055	162	
270.79893	112	
271.18166	88	
272.84850	132	
272.99718	184	1+
273.07693	88	
273.79552	682	1+
274.81066	214	1+
274.84579	612	1+
274.94146	120	1+
274.96127	88	
277.35051	96	
279.09147	572	1+
280.14398	196	
280.22511	92	
280.84131	94	
280.89804	90	
281.29928	88	
282.13392	96	
282.89589	120	
283.29004	402	1+
283.42657	94	
283.78782	124	
283.85627	196	
284.05342	94	
284.29500	336	1+
284.88040	96	
284.91542	110	
285.14734	90	
285.84225	212	1+
285.86257	158	1+
286.40681	102	
286.88003	152	
286.91314	122	
287.03304	110	
287.80882	164	
289.07329	104	
289.79460	122	
289.87454	190	
290.85742	132	
291.80227	470	1+
291.84256	180	1+
294.03634	134	
294.85489	348	1+
296.80986	184	
297.79038	288	1+
297.84264	112	
297.87186	138	
299.37232	96	
299.97616	94	
301.80336	132	
302.24400	142	
303.25560	86	
305.26404	188	
305.80879	112	
306.28330	108	
306.88617	210	
307.30784	116	
307.80069	400	1+
307.88539	192	
308.25651	106	
308.29512	142	
308.86925	108	
308.88235	266	1+
309.79561	92	
310.30893	274	
311.02502	344	1+
311.88432	138	
312.02506	248	1+
312.87829	254	1+
314.81906	86	
314.92558	88	
314.95181	90	
315.82540	126	
317.01019	90	
317.83420	194	
318.86484	102	
320.79725	108	
322.23365	286	1+
322.99132	96	
323.23736	204	1+
324.20410	132	
324.89020	464	1+
325.76034	496	1+
326.01289	126	
327.02643	132	1+
END IONS

###FS:    #m/z: 507.84660 #charge 1+
###MS: 34
###MSMS: 36
BEGIN IONS
TITLE=Cmpd 26, +MS2(507.8466), 28.2-35.2eV, 0.8min #36
RTINSECONDS=44.56
SCANS=34,36
PEPMASS=507.84660	307686
CHARGE=1+
196.01630	332	
209.11275	160	
209.96561	150	
222.97409	350	1+
227.95914	214	1+
232.05433	200	1+
232.85689	196	1+
232.88970	170	
239.86063	206	
241.88186	218	
242.90394	186	
247.84881	214	1+
250.96917	786	
251.06580	230	1+
251.88078	302	1+
252.89982	304	1+
254.09414	252	
260.39113	152	
266.17044	378	
266.86350	356	1+
266.87941	380	1+
266.97771	212	1+
267.88239	310	1+
268.83520	160	
270.85572	208	
271.87136	522	1+
271.95865	156	
272.79764	294	1+
272.85456	298	
273.85713	182	
274.09561	168	
274.97967	188	1+
276.85845	192	
278.03977	182	
279.84876	184	1+
279.88951	250	1+
280.05161	152	1+
280.80097	200	1+
281.37613	224	
282.00140	160	
282.88295	262	
283.87683	396	1+
285.94127	402	1+
286.84673	360	1+
288.86873	282	
289.88185	1212	
290.13245	150	
290.86619	470	
290.94477	300	1+
291.86937	536	
292.07765	304	1+
292.38974	232	1+
292.88803	158	
293.08064	268	1+
293.87261	2696	1+
294.12623	148	
296.14182	196	
296.95770	162	
297.88055	228	
298.85056	382	1+
298.97338	358	1+
299.81552	178	
299.89251	360	1+
299.91637	158	
299.97598	318	1+
300.84952	296	
300.89948	238	1+
301.39746	172	1+
301.85135	276	
302.79864	222	1+
302.86710	150	
302.94599	172	
303.80308	192	1+
303.86677	298	
303.95616	210	
304.39235	234	
304.87466	176	
305.82698	402	1+
305.90831	154	
307.04474	194	1+
307.89105	1034	
308.14132	1348	1+
308.87689	1152	1+
309.39725	166	
309.84349	280	1+
310.15904	684	1+
310.34631	306	1+
311.88354	6490	1+
312.95132	152	
313.20670	130	1+
313.81322	224	1+
313.82892	166	
314.86404	958	1+
314.96117	224	
315.97997	188	
316.39749	258	1+
316.81013	364	1+
316.86715	462	
316.96900	214	1+
317.89119	434	1+
317.93287	164	
318.85943	278	
318.89043	254	1+
319.86000	198	
319.97944	160	
320.92464	188	
321.38470	168	
321.82371	322	1+
321.88114	442	1+
322.05604	182	1+
322.79696	254	1+
323.86117	198	
324.13641	148	
324.86169	320	
325.86626	198	
325.89971	378	
326.15215	192	1+
326.88777	242	
327.37087	490	1+
327.88437	452	
327.89587	392	
328.86626	318	
329.88576	236	
330.16619	296	
330.83211	152	
330.87994	282	
331.88989	242	
332.80191	204	
332.87552	1448	1+
333.90835	388	1+
334.16098	176	
335.84265	510	1+
335.88799	186	
336.38909	524	1+
337.88124	292	
337.95636	174	
338.87680	964	1+
339.66666	150	1+
339.88090	808	1+
339.99936	150	
340.83520	174	
341.89253	200	
343.87149	536	1+
345.90589	246	1+
347.85800	158	
347.88745	560	1+
348.17707	152	
348.88921	378	1+
348.98778	216	1+
349.05528	252	1+
349.41747	148	
349.80716	314	1+
349.87708	724	1+
349.95249	158	
350.88244	544	1+
351.10970	206	1+
351.77959	278	1+
351.83614	316	1+
351.85937	292	1+
352.91205	314	
353.85203	776	1+
353.89592	184	
353.91265	148	
354.05366	200	
354.07700	164	1+
355.34930	464	1+
355.89310	622	1+
357.21191	100	1+
357.83823	442	1+
357.91430	418	1+
358.89207	146	
358.95917	234	1+
359.38004	206	1+
360.86821	158	
361.91623	210	1+
362.78717	158	
363.87454	312	1+
366.37665	198	
366.71976	186	
366.83953	1216	1+
367.07033	242	1+
367.35951	210	1+
367.71035	366	
367.96210	218	1+
368.70761	668	1+
368.87576	174	
368.89824	450	1+
369.70920	458	1+
369.77643	320	1+
369.83680	530	1+
371.90496	278	1+
372.71975	326	1+
372.84447	172	
373.83164	518	1+
373.85844	178	
373.90411	472	1+
374.06468	218	1+
374.46514	98	1+
375.37289	178	
375.85507	158	
376.74072	150	
376.89272	148	
377.11754	196	1+
377.80969	148	
377.86664	220	
378.39648	234	1+
378.85787	320	1+
379.72621	172	
380.11005	152	1+
380.71474	436	1+
380.73724	216	
381.71757	314	1+
382.01524	252	1+
382.85933	216	
383.80739	196	1+
384.85018	2842	1+
386.19955	260	1+
387.20439	220	1+
387.84734	206	
388.79598	180	
388.84774	274	
388.95526	182	1+
389.04030	206	1+
389.20726	208	1+
389.77466	152	1+
389.84607	156	
389.91508	160	
389.95875	146	1+
389.98587	86	1+
390.84334	2200	1+
392.01035	206	1+
392.82689	688	1+
393.35997	274	1+
393.80012	364	
393.87039	158	
394.78595	216	
394.84017	270	
395.06149	242	1+
396.73785	188	
396.86475	406	1+
397.39967	278	1+
397.71838	156	
398.73833	184	
398.89586	236	1+
399.72536	326	1+
399.81207	170	
401.87790	174	
402.86827	2024	1+
403.02074	272	1+
403.87356	1526	1+
404.86324	1020	1+
406.74717	162	1+
406.79042	178	
407.14487	174	
407.86799	2902	
408.85488	2622	1+
409.72286	338	
409.82038	154	
410.72494	160	
410.84457	1298	1+
412.07391	438	1+
412.20916	232	1+
412.72897	486	1+
412.79571	200	
412.84878	1126	1+
413.07469	308	1+
413.87686	468	1+
414.83606	316	1+
415.79690	202	1+
415.93477	234	1+
418.74386	218	1+
421.81114	298	1+
421.88443	536	1+
422.78830	302	1+
423.86990	352	
424.86696	326	
424.88690	156	
425.87396	254	
426.07961	148	
426.35579	148	
426.86166	2284	1+
427.73329	674	
428.73638	318	
428.84889	1308	1+
428.88338	428	1+
429.73817	700	1+
429.82568	374	
430.70085	354	1+
430.74089	498	1+
430.80471	186	1+
430.86138	1522	1+
431.86720	1126	1+
433.86521	254	
434.25830	170	
434.85212	152	
434.89134	168	
435.86167	254	
438.84724	236	1+
439.90339	644	1+
440.12076	210	1+
440.16345	234	1+
441.87865	152	
442.25210	160	
443.77503	200	1+
443.80372	188	1+
444.04045	116	1+
444.22456	272	1+
444.87154	3954	1+
445.40490	240	1+
445.74342	420	1+
445.83911	226	1+
448.09589	150	
448.67614	310	1+
448.75585	226	
449.87974	830	1+
450.75173	546	1+
450.78003	208	
452.71793	198	1+
455.79111	164	
457.90567	586	1+
461.22190	200	1+
462.76890	270	1+
462.88364	1154	1+
464.74672	158	
465.91172	208	1+
467.77477	436	1+
467.88881	1704	1+
468.77778	362	1+
470.86755	210	1+
473.83395	114	1+
475.24494	240	1+
484.79026	318	1+
485.89787	924	1+
486.84646	244	1+
487.80241	182	
488.79240	148	
494.66895	184	1+
494.69809	248	1+
499.73339	166	
503.12278	162	
505.79371	212	1+
508.15204	262	1+
509.86324	354	1+
510.25138	132	1+
511.75445	246	1+
END IONS

###FS:    #m/z: 336.94652 #charge 1+
###MS: 34
###MSMS: 37
BEGIN IONS
TITLE=Cmpd 27, +MS2(336.9465), 28.0-35.0eV, 0.8min #37
RTINSECONDS=45.3325
SCANS=34,37
PEPMASS=336.94652	217308
CHARGE=1+
54.78247	96	
85.57984	84	
121.50334	104	
180.86851	92	
183.41057	106	
186.47151	104	
196.88469	196	1+
196.99029	90	
205.94800	124	
205.96998	114	
207.47343	90	
208.87966	168	
209.02030	90	
209.07895	108	
209.88157	546	1+
210.88372	378	1+
210.94052	84	
211.94461	7424	1+
212.87773	2688	1+
213.93914	2838	1+
214.89691	120	
215.88795	674	1+
215.93583	332	
217.85510	136	
217.88526	284	
217.93782	128	
223.11714	84	
223.55193	122	
223.95715	124	
223.97027	220	1+
227.89207	506	1+
227.95140	176	
228.89474	434	1+
229.95507	6798	
230.49521	102	
230.88951	2562	1+
230.95880	212	
231.95078	2908	1+
232.82217	84	
232.88838	184	
232.99066	94	
233.82535	350	1+
233.89665	846	1+
233.94813	338	
235.86803	248	
236.85222	140	
238.89612	88	
239.10257	108	
239.61020	86	
239.95339	86	
240.93969	102	
241.94009	126	
242.39346	104	
243.37144	100	
243.55715	100	
246.46363	92	
246.90738	94	
246.97242	196	
247.96527	1034	1+
248.85178	94	
248.89817	720	1+
248.94550	160	
249.04991	176	
249.83270	118	
249.96054	1098	1+
249.98868	286	1+
250.82726	204	
250.89731	92	
250.95076	180	
250.98987	198	1+
251.09307	86	
251.83931	546	1+
251.92522	238	1+
252.07967	228	1+
252.78510	192	1+
252.97135	3796	1+
253.90395	680	1+
254.94409	158	
254.96731	1778	1+
255.07539	556	1+
256.91807	120	
256.96593	324	1+
258.07413	96	
258.84404	154	
258.88069	130	
258.91037	158	
259.01941	136	
259.95979	226	
260.80193	92	
261.83078	486	1+
262.83375	334	1+
266.93351	106	
267.84897	96	
268.84222	832	1+
269.90475	98	
270.98231	390	
271.91458	140	
272.84392	342	
272.87251	144	
272.91895	92	
272.95209	120	
272.97899	120	
273.42004	94	
273.79142	108	
273.92045	156	
274.79485	98	
274.86904	88	
275.76027	88	
276.85513	326	1+
277.83275	756	1+
278.83485	442	1+
279.10350	124	
279.79942	260	
279.94608	96	
281.04852	128	
282.27632	86	
283.89937	118	
284.78820	98	
285.40854	94	
285.86641	112	
286.56913	92	
286.80452	88	
286.85090	796	1+
287.14315	88	
287.38254	86	
289.37824	94	1+
289.40731	90	
290.38416	124	1+
291.86291	338	1+
291.91963	102	
292.43776	92	
292.97724	96	
294.11537	124	
294.78722	88	
294.86335	138	
295.13263	108	1+
295.97343	94	
297.97663	144	
298.82127	110	
298.87784	292	1+
298.90920	100	
300.05683	88	
302.02336	136	
302.90090	92	
303.09344	98	
304.44178	100	
304.81575	100	
304.91822	122	
305.82876	100	
305.85706	106	
305.87561	100	
306.17096	100	
306.80842	160	
307.22032	92	
307.29148	86	
307.91240	174	1+
308.87951	188	
308.94433	84	
309.81352	246	1+
309.86995	116	
310.87180	304	
311.04374	86	
311.88578	170	
312.65718	90	
312.87958	166	
312.90510	120	
313.88281	152	
314.75133	88	
314.88422	86	
317.18284	156	
317.67277	100	
319.23529	92	
320.82145	122	
321.39780	96	
321.81920	90	
322.85469	90	
324.42510	94	
324.89044	292	1+
326.79615	92	
326.88575	98	
327.82903	86	
328.88410	360	1+
330.88681	136	
330.95136	118	
331.88332	112	
332.38779	112	
332.63080	100	
333.20426	86	
333.88851	88	
334.08284	110	
337.03248	106	
338.26454	108	
339.22489	86	
339.88777	256	1+
340.83387	118	
END IONS

###FS:    #m/z: 322.93034 #charge 1+
###MS: 38
###MSMS: 39
BEGIN IONS
TITLE=Cmpd 28, +MS2(322.9303), 28.0-35.0eV, 0.8min #39
RTINSECONDS=49.015
SCANS=38-39
PEPMASS=322.93034	4880046
CHARGE=1+
48.96350	86	
192.88873	278	1+
196.87959	132	
197.09703	80	
201.04419	226	
201.88750	122	
205.88131	112	
206.97383	230	1+
208.88885	216	1+
211.55426	104	
212.88257	296	1+
213.93261	82	
214.88709	474	1+
214.98101	88	
215.88995	412	1+
218.16859	86	
218.39550	80	
221.94559	104	
221.96619	108	
222.95035	138	
223.95739	114	
227.95722	172	
228.79904	116	
228.86131	96	
228.91139	118	
230.88516	304	1+
230.90476	168	
231.90582	152	
233.90683	118	
235.82432	188	
236.94515	150	
237.98410	84	
238.21518	90	
238.82611	120	
238.93843	426	1+
239.05315	82	
239.08148	138	
239.79049	126	
239.98188	110	
240.00590	82	
240.26971	122	
240.82357	146	
240.94033	3928	
240.96181	284	
241.82003	148	
241.94164	3674	
242.82768	126	
242.94142	10058	1+
243.81905	120	
243.88145	204	
244.82791	100	
244.88132	140	
244.94035	1784	1+
244.98262	94	
245.68895	84	
246.39568	86	
246.44379	92	
246.97566	534	1+
247.39507	86	
248.38305	80	
248.85265	150	
248.90549	104	
248.98914	90	
249.04251	132	
250.89484	98	
250.94287	200	
251.21653	80	
251.43852	90	
251.92717	180	1+
252.82717	96	
253.01653	240	1+
253.90271	112	
254.55565	88	
257.79718	198	
257.91298	106	
258.83142	88	
259.90044	96	
260.82747	152	
260.95009	100	
260.96469	92	
261.83302	270	
261.89019	154	
262.80078	124	
262.82790	316	1+
264.88496	86	
264.97951	82	
265.05294	160	
265.08608	132	
266.06190	104	
267.84598	112	
268.09436	94	
268.96274	242	
269.79826	350	1+
270.80145	334	1+
270.91718	288	1+
271.84441	134	
272.43813	92	
272.55217	116	
272.85519	124	
273.79297	140	
274.78008	84	
274.80765	366	1+
275.09140	96	
276.08323	88	
276.11612	146	
278.24634	130	
279.01010	96	
279.08812	528	1+
280.81046	144	
281.79581	82	
282.80488	86	
282.84720	120	
283.07476	250	
283.78927	140	
283.97143	156	
284.29049	360	
284.80138	330	1+
284.91799	104	
284.95233	88	
286.15560	94	
286.92317	278	
286.96410	82	
287.88462	154	
288.86098	128	
288.90621	84	
289.79151	186	
289.87754	330	1+
291.80833	362	1+
292.85712	374	1+
292.94223	96	
293.06628	80	
293.15221	84	
294.27495	128	
295.82804	86	
295.90868	140	1+
296.43286	82	
296.86870	102	
298.79738	118	
298.82396	80	
298.91566	80	
299.77972	140	
299.83967	90	
299.87366	100	
300.80183	84	
300.89133	84	
303.61966	86	
304.88393	378	1+
307.73501	136	
307.79731	260	1+
308.29242	558	
308.86930	224	1+
308.88367	182	
309.82242	94	
309.89057	90	
310.30720	126	
310.32017	142	
310.41621	86	
310.84015	84	
311.85980	160	
311.88246	144	
311.96897	90	
312.86949	94	
313.84628	158	
314.81469	158	
314.87320	126	
314.95396	82	
315.81398	120	
316.80671	80	
318.81797	140	1+
318.86679	98	
319.08634	90	
319.72661	220	1+
321.93962	84	
322.89560	118	
322.95383	92	
323.23705	172	
323.88809	442	1+
324.22992	80	
324.30381	100	
324.89150	378	1+
326.87680	128	
END IONS

###FS:    #m/z: 507.84629 #charge 1+
###MS: 38
###MSMS: 40
BEGIN IONS
TITLE=Cmpd 29, +MS2(507.8463), 28.2-35.2eV, 0.9min #40
RTINSECONDS=49.7875
SCANS=38,40
PEPMASS=507.84629	300608
CHARGE=1+
196.01460	304	1+
209.94449	248	
213.89081	238	1+
240.08059	200	
241.89640	242	1+
244.96254	144	
252.10252	144	
256.08862	200	
256.88674	184	
257.86882	336	1+
260.88011	240	1+
263.88366	156	
264.88436	306	1+
265.05352	342	1+
265.88948	240	1+
266.05708	266	1+
266.16581	292	
266.38516	182	
266.86824	182	
266.91179	130	1+
267.96729	192	1+
272.85371	742	1+
274.39331	194	1+
274.86524	170	
274.89282	312	1+
275.84718	302	1+
278.94000	188	1+
279.07550	202	1+
279.84192	370	1+
283.87898	218	1+
285.85472	222	
286.88056	206	
287.85224	368	1+
287.92958	162	1+
288.39668	140	
288.86914	242	
289.87935	628	
290.13133	184	
290.18039	162	1+
290.87007	1498	1+
291.39033	260	1+
293.87322	2872	1+
294.12478	210	1+
294.80957	302	1+
295.07936	228	1+
296.87026	152	
296.87620	276	1+
297.00050	158	
297.85264	688	1+
298.08622	268	1+
298.85140	432	1+
298.88171	556	1+
300.84948	222	
300.91825	234	1+
302.83577	310	1+
302.86102	480	1+
302.90070	144	
303.95047	248	1+
303.98034	152	1+
304.81879	162	
304.88682	180	
305.82270	150	
305.86155	390	1+
306.37519	154	
306.82373	228	1+
307.89037	808	
308.14282	1100	1+
308.78991	186	1+
308.87761	320	
309.84195	556	1+
309.87432	334	
309.88886	734	
310.00822	152	
310.15796	600	1+
310.37109	326	1+
310.84296	406	1+
310.86773	224	
311.88393	6606	1+
312.34918	152	
312.84095	206	
313.83135	178	
314.86627	790	1+
315.84091	150	
315.91145	174	
316.00447	172	
316.81260	302	1+
316.86325	766	1+
316.88801	362	1+
317.89240	260	1+
318.86242	502	1+
320.04888	148	
320.86049	182	
321.35096	306	1+
322.86053	142	
324.01204	256	1+
324.86698	194	
325.90116	532	
326.82590	156	
326.88280	1452	1+
326.98579	294	1+
327.09873	212	1+
327.39194	166	
327.80361	152	
327.98978	244	1+
328.37089	164	
328.86450	270	
329.89627	200	
330.84593	516	1+
330.88069	490	
331.15313	196	
331.89105	396	
332.87232	1362	1+
332.90103	242	
334.83493	404	1+
334.89446	168	
335.88613	218	
336.87232	192	
337.02343	150	
337.81143	200	1+
337.88273	510	
338.88216	318	
338.90333	148	
339.88063	204	
340.08009	252	1+
340.78058	222	1+
340.86660	158	
341.08242	200	1+
341.82996	200	
342.85444	144	
343.87434	502	1+
345.77602	184	1+
346.85409	184	1+
348.88866	200	
348.91525	150	
349.76370	208	1+
349.88576	638	1+
350.85180	218	1+
350.88968	458	1+
350.96472	186	
351.18336	156	
351.78764	150	
351.88222	512	1+
352.91461	196	
352.93736	336	1+
353.04701	214	1+
353.85141	732	1+
354.83466	350	1+
355.36036	184	1+
355.89180	438	1+
357.83554	296	1+
357.87157	206	1+
357.90402	156	
362.03345	186	1+
362.36693	266	1+
362.46553	204	1+
363.77305	200	1+
364.76362	194	1+
364.84414	182	
366.18149	172	
366.79272	196	
366.84182	430	
366.87560	144	
367.70589	418	1+
367.84387	452	
367.88609	154	
368.34316	154	
368.76188	158	
368.83078	734	1+
368.90001	516	1+
369.83416	638	1+
370.78232	216	
371.19033	142	
371.72636	284	1+
371.78077	500	1+
372.91494	176	
373.71615	208	
373.83285	194	
373.86823	228	
374.72618	458	1+
375.73223	334	1+
375.81486	226	
378.78498	152	1+
379.07844	166	1+
379.88284	150	
381.38681	208	1+
382.88254	296	1+
382.90571	150	
383.71460	258	1+
384.16118	204	
384.85170	2664	1+
385.39136	142	
387.84773	398	1+
388.90458	270	1+
389.19735	154	
389.74885	240	1+
389.85914	142	
390.84141	824	
390.87108	148	
391.05600	180	1+
391.19958	188	
391.79825	152	
391.84324	550	
392.39385	146	
392.82711	666	1+
392.86189	294	
393.80243	456	
393.86436	194	
394.78999	182	
394.83485	394	
395.72813	262	1+
395.87083	142	
396.90197	158	
396.92362	218	1+
397.71893	168	
397.85584	144	
397.88784	298	1+
398.77180	152	
398.86816	144	
399.22982	152	
402.86667	1382	1+
403.87117	988	1+
405.72945	180	
405.78406	144	
405.86954	670	1+
405.90563	144	
406.80405	246	1+
406.82148	142	
407.72519	228	
407.86248	5248	1+
408.06691	236	1+
408.80000	178	
409.14829	164	
409.73920	184	1+
409.82157	202	
410.84067	1156	1+
411.78440	148	
411.80768	936	1+
411.86585	228	
411.91233	140	
412.06543	406	1+
412.72744	346	
412.84574	698	1+
413.00637	108	1+
413.07033	312	1+
413.87859	180	
414.04122	162	
414.38746	142	
414.86791	512	1+
415.87180	458	1+
416.70948	162	1+
418.84962	204	
419.34645	174	
419.76668	220	
421.88238	650	
422.78840	184	1+
422.85345	186	
422.88456	310	
423.86765	848	1+
425.82448	200	
425.87580	248	
426.86405	2204	1+
427.07884	282	1+
427.73165	472	
428.73013	288	
428.84801	1330	1+
428.88032	658	1+
429.72908	192	
429.82432	162	
430.74009	734	1+
430.85213	396	
431.86820	858	
432.83387	286	1+
432.86593	1044	1+
433.38555	154	
435.86551	264	1+
439.89516	662	1+
441.01541	172	1+
444.87231	2508	1+
445.74578	258	1+
447.85354	156	1+
449.88019	814	1+
450.74318	446	1+
451.89799	148	
457.90572	496	1+
458.88884	156	
460.69935	184	1+
462.88616	1546	1+
463.72074	142	
466.82348	138	1+
467.13473	132	1+
467.88724	1600	1+
468.78215	172	
469.23099	234	1+
469.75765	142	
471.76826	162	
479.78693	258	1+
485.89674	720	1+
486.66786	200	1+
486.69966	124	1+
487.28162	160	
489.45036	162	
491.79852	280	1+
492.73246	158	
499.75904	156	
504.80699	194	1+
504.86019	212	1+
505.86006	146	1+
508.85849	216	1+
509.86551	158	1+
END IONS

###FS:    #m/z: 336.94626 #charge 1+
###MS: 38
###MSMS: 41
BEGIN IONS
TITLE=Cmpd 30, +MS2(336.9463), 28.0-35.0eV, 0.9min #41
RTINSECONDS=50.56
SCANS=38,41
PEPMASS=336.94626	194426
CHARGE=1+
123.86278	100	
181.89708	86	
194.13116	90	
196.88521	100	
198.95314	98	
205.94933	138	
205.97194	140	
208.88196	186	1+
209.94622	86	
211.94439	6432	1+
212.87920	2146	1+
213.89111	286	1+
213.93971	2254	1+
214.88076	144	
215.88701	824	1+
215.93768	284	
217.85687	130	
217.88255	538	1+
219.87879	98	
222.20448	90	
222.92980	86	
222.97479	190	1+
223.89343	88	
223.95759	182	
224.96706	118	
225.88549	168	
226.06450	88	1+
226.37169	96	
226.39013	90	
226.88989	212	
226.97412	160	
227.89191	116	
228.19689	90	
229.86827	86	
229.95563	4914	
230.88854	2912	1+
230.95914	134	
231.95036	1854	1+
232.82238	264	1+
233.82444	224	1+
233.89739	380	1+
233.94793	448	1+
234.43414	92	
235.88983	106	
236.06907	86	
236.84878	84	
237.05786	128	
239.42793	96	
239.80042	96	
241.84528	136	
244.98301	112	
245.95929	112	
247.06315	86	
247.46867	94	
247.96463	1282	1+
248.80181	126	
248.90073	870	1+
248.99966	184	
249.82235	92	
249.83749	106	
249.91838	92	
249.96243	842	1+
250.04108	212	
250.83378	474	1+
250.92183	232	1+
250.95077	148	
250.99298	134	
251.06761	104	
251.83936	296	1+
251.96229	126	
252.07760	88	
252.56903	94	
252.87765	94	
252.97060	3574	1+
253.08481	118	
253.83793	168	
253.90450	680	1+
254.86271	134	
254.96652	1640	1+
255.78330	118	
255.84628	304	1+
255.91183	130	
256.88646	86	
256.90371	102	
256.96048	304	1+
259.82529	496	1+
260.82927	426	1+
262.80431	86	
262.83318	88	
264.01053	88	
264.88315	94	
265.86453	102	
266.55416	106	
266.84434	128	
267.83697	986	1+
268.08064	224	1+
268.83851	684	1+
269.79744	500	1+
269.85760	86	
270.98290	154	
271.08831	128	
271.57152	86	
271.83902	84	
271.95220	92	
272.12833	88	
272.87432	122	
272.97465	252	
273.09671	102	
273.45261	96	
273.80644	144	
274.85537	158	1+
274.90794	104	
274.94031	102	
275.92942	128	
276.51287	86	
276.80904	164	
277.85808	92	
278.83549	644	1+
279.26783	264	1+
279.79555	110	
281.09446	90	
281.85619	270	1+
282.27281	212	
283.43093	100	
283.63953	100	
283.79053	170	
284.89841	170	
285.85164	454	
285.88556	84	
286.50675	96	
286.85084	1218	1+
286.92490	152	
289.79200	108	
292.39391	100	
292.80772	94	
292.83400	126	
292.85650	406	1+
293.69925	94	
293.99497	330	
294.41279	94	
294.81768	148	
295.99062	244	
297.07561	86	
297.97486	202	
298.58445	98	
298.85105	86	
299.05996	124	
299.09849	94	
299.87158	98	
300.92960	84	
300.96568	86	
301.03164	90	
301.91635	110	
302.88129	120	
302.90938	94	
303.85820	226	1+
304.90874	92	
305.02894	90	
305.12070	84	
306.82002	116	
307.29572	98	
307.79904	240	
307.82109	90	
307.89444	106	
308.80900	144	
308.86393	158	
310.88112	316	1+
310.99892	94	
312.90887	84	
313.63274	120	
313.87090	102	
315.91386	88	
318.59504	84	
319.13927	92	
319.88950	146	
320.76546	88	
321.40432	92	
321.91758	116	
322.31198	92	
323.23640	124	
323.30741	92	
324.89518	290	1+
325.13990	86	
327.88107	236	1+
328.83586	86	
330.96463	104	
331.82307	102	
333.88747	240	1+
334.88386	256	1+
337.35273	94	
338.44108	90	
338.87243	92	
340.95280	112	
341.42249	106	
END IONS

###FS:    #m/z: 322.93052 #charge 1+
###MS: 42
###MSMS: 43
BEGIN IONS
TITLE=Cmpd 31, +MS2(322.9305), 28.0-35.0eV, 0.9min #43
RTINSECONDS=54.228
SCANS=42-43
PEPMASS=322.93052	5150596
CHARGE=1+
74.51548	102	
191.10299	102	
192.88909	208	
197.01772	78	
197.89043	142	
199.88932	80	
201.04335	328	
202.85139	90	
204.96667	350	1+
205.94988	168	
205.97019	278	1+
208.94250	126	
209.94291	192	
210.88683	92	
211.42395	110	
212.88991	238	1+
216.89547	140	
219.92048	82	
220.88449	136	
221.87508	82	
221.89359	78	
222.55440	88	
222.95463	774	1+
224.20671	130	
224.50609	78	
224.87220	130	
226.49333	78	
227.00189	114	
227.92619	88	
228.22787	98	
229.56957	136	
231.89464	112	
233.41638	88	
235.82592	94	
237.02082	82	
237.79122	104	
238.94078	180	
238.96268	114	
239.08057	288	
239.65003	102	
239.78752	182	
239.89907	240	1+
240.82125	78	
240.94102	4864	
241.86570	82	
241.94236	3884	
242.82447	94	
242.88545	270	1+
242.94181	13010	1+
244.82126	242	
244.90994	78	
244.94012	3360	1+
245.03107	88	
245.84293	78	
246.01507	188	1+
246.06702	90	
246.97606	286	
247.84895	108	
248.17326	98	
248.95731	242	1+
248.98760	84	
249.04172	246	
250.83911	96	
251.07020	196	
251.36669	116	
252.92458	156	
253.83147	108	
254.02456	78	
254.86327	82	
255.78605	128	
257.79853	130	
257.84679	170	
257.89099	88	
258.83396	210	1+
259.14687	82	
259.24580	92	
259.34261	86	
259.42155	80	
260.82987	268	1+
260.85277	140	
261.06950	80	
262.11827	78	
262.83036	308	
262.98794	88	
263.00975	82	
263.83641	132	
263.88363	112	
263.92173	118	
263.97931	136	
265.08603	102	
265.85469	264	1+
266.99544	82	
267.43715	86	
267.79707	216	1+
268.90915	88	
268.95836	128	
269.34840	92	
269.42068	86	
269.45521	104	
271.84794	286	1+
272.35100	98	
272.79980	112	
273.23393	84	
273.79245	360	1+
275.41747	82	
275.80280	206	
276.00092	82	
276.79623	122	
276.81980	104	
276.84351	290	
277.79617	202	1+
277.86032	132	
277.92801	84	
279.09120	858	1+
279.25383	78	
279.32314	80	
279.90166	88	
280.80915	130	
280.92709	80	
281.42910	78	
281.78664	380	1+
281.96274	84	
282.83782	86	
282.85465	108	
284.29325	466	1+
284.35773	102	
285.78743	130	
285.79955	142	
285.86876	140	
285.98329	120	
286.92674	80	
287.85751	246	1+
287.88335	148	
288.20120	82	
288.86600	184	1+
289.78837	212	
290.79586	130	
290.81467	108	
291.40794	90	
292.93984	92	
293.06177	122	
293.11229	80	
293.85466	572	1+
294.85777	416	1+
295.84523	82	
297.83590	138	
297.86242	234	1+
298.22440	82	
298.80000	164	
299.22341	86	
302.88581	126	
304.87927	78	
306.14518	78	
306.27415	80	
306.88103	280	
307.80134	250	
307.88283	282	1+
307.93002	100	
308.29445	308	1+
308.43354	92	
310.30651	274	
310.81060	180	
310.87435	184	1+
310.93028	110	
311.86509	276	1+
312.88695	260	1+
313.03081	106	
314.86780	94	
317.87639	80	
317.89231	108	
322.82920	112	
322.89688	116	
323.23362	164	
324.20073	114	
324.35893	90	
324.89362	86	
325.15744	80	
325.89419	352	1+
326.25899	80	
326.37431	78	
327.88386	108	
END IONS

###FS:    #m/z: 340.94098 #charge 1+
###MS: 42
###MSMS: 44
BEGIN IONS
TITLE=Cmpd 32, +MS2(340.9410), 28.0-35.0eV, 0.9min #44
RTINSECONDS=55
SCANS=42,44
PEPMASS=340.94098	2440338
CHARGE=1+
189.86518	266	
196.88742	90	
199.06877	90	
203.96001	106	
205.95273	174	
207.87564	96	
208.95940	94	
209.94444	114	
210.93498	240	1+
212.40331	92	
213.45892	90	
213.88234	404	
213.93873	2712	1+
214.02220	130	
214.87996	182	
215.88646	1054	1+
216.39489	84	
216.41105	98	
217.07268	84	
217.88585	244	1+
217.93795	128	
219.88052	138	
221.89013	88	
224.19679	88	
224.98265	138	
225.90446	88	
226.94927	264	1+
228.94561	340	1+
230.88831	740	1+
231.89113	472	1+
231.95020	2618	1+
233.87827	108	
233.89933	322	1+
233.94834	484	1+
235.89342	320	
235.95002	106	
237.90186	84	
238.78952	432	1+
239.10710	142	
239.42784	174	
239.79118	362	1+
240.90271	90	
241.94342	192	
244.16042	116	
244.95687	122	
245.83791	172	
246.79141	214	1+
246.83594	166	1+
246.94439	84	
246.97672	346	1+
248.87765	94	
248.89835	110	
248.98956	130	
249.89745	124	
249.96128	942	1+
250.80818	98	
250.90340	118	
251.33135	88	
251.79168	94	
251.88943	88	
251.95526	134	
253.87470	150	1+
253.91187	130	
253.95508	124	
254.07069	528	1+
254.90446	414	1+
254.93792	226	
254.96614	1274	1+
256.96261	364	
257.79588	166	
257.83693	368	1+
257.85480	166	
258.88662	304	1+
258.97275	102	
259.57570	84	
259.95589	350	1+
260.33798	92	
260.83348	126	
261.05637	136	
262.84356	116	
262.95176	88	
263.12404	88	
263.85113	110	
264.79520	178	
265.92382	120	
266.44403	98	
266.49013	90	
267.13992	84	
268.20459	98	
268.84158	84	
268.85538	102	
269.80649	84	
270.79427	162	1+
270.81522	96	
271.85084	86	
272.84171	118	
272.93138	278	1+
272.97849	150	
273.79345	264	1+
274.86186	140	
275.94967	112	
276.85393	326	1+
277.19083	126	1+
277.78440	94	
277.89716	88	
277.91551	86	
278.84491	482	1+
278.86846	104	
278.96559	202	1+
279.84784	310	1+
281.85851	288	1+
284.15877	88	
284.96034	86	
285.01636	92	
286.01244	92	
286.87644	106	
287.41995	180	
289.51368	84	
290.87143	96	
291.19595	102	
291.50827	84	
291.80091	134	
291.86184	90	
292.85954	124	
293.87769	154	
294.84298	102	
295.96823	150	
296.85944	92	
296.87482	160	
297.02949	94	
297.81829	138	
297.87741	118	
297.96750	90	
298.85908	150	
299.78463	88	
300.77420	142	
300.84837	84	
301.57943	104	
301.97511	90	
302.17041	86	
302.86702	90	
303.76917	90	
304.44379	84	
304.90886	146	
305.80290	114	
306.87890	118	
307.80007	362	1+
307.89154	252	
308.03239	86	
308.87946	184	
310.64746	98	
310.87902	228	
311.55054	86	
311.86332	384	1+
311.88071	114	
312.51613	88	
313.96770	124	
317.13683	88	
317.42782	110	
318.69175	114	
318.88219	92	
319.61736	94	
321.28109	108	
322.01022	102	
323.30156	136	
324.89319	126	
325.24356	84	
326.17632	92	
326.79141	88	
328.19095	100	
328.80922	122	
328.89119	258	
329.86846	138	
332.33779	102	
332.92902	100	
333.07897	84	
334.29700	84	
334.87581	140	
335.89182	148	
336.15290	88	
338.87063	234	
339.22047	86	
343.18782	90	
343.81902	100	
345.86609	260	1+
346.00280	118	
END IONS

###FS:    #m/z: 363.95714 #charge 1+
###MS: 42
###MSMS: 45
BEGIN IONS
TITLE=Cmpd 33, +MS2(363.9571), 28.0-35.0eV, 1.0min #45
RTINSECONDS=55.772
SCANS=42,45
PEPMASS=363.95714	1456820
CHARGE=1+
177.93283	92	
182.87060	160	
189.86267	1310	1+
191.85767	644	
196.88298	202	
200.03130	92	
200.87667	122	
207.40393	232	
207.87607	460	1+
207.94596	208	
208.93961	92	
209.94241	1682	1+
210.88329	620	1+
212.87865	3864	1+
214.89461	458	1+
214.98990	96	
216.40962	170	
217.91890	104	
220.95072	100	
222.95069	748	1+
224.04735	114	
224.83358	132	
224.88718	330	1+
224.94869	1564	1+
226.64502	104	
226.84101	98	
226.94728	10328	1+
227.92687	96	
228.89486	1134	
228.94220	11308	1+
230.79034	128	
230.88947	5526	1+
231.46917	104	1+
232.08461	94	
232.88525	1128	1+
233.50456	120	
233.95940	250	
234.88045	128	
236.85980	140	
238.93423	92	
239.42624	234	
239.91456	108	
240.82272	294	1+
240.94037	984	
240.96434	1156	1+
241.93985	3328	1+
242.94192	2202	1+
242.96202	646	1+
243.02047	120	
243.81962	452	1+
244.88672	116	
244.95792	5168	1+
245.04717	118	
245.36943	102	
245.84193	168	1+
245.88703	212	
245.94185	390	
246.43706	134	
246.90573	210	
246.95296	5716	1+
246.99467	96	
248.05622	100	
248.80565	474	1+
248.89928	2234	1+
249.83292	96	
250.89488	156	
250.94788	160	
251.90532	126	
252.04833	92	
252.89333	110	
253.90489	424	1+
253.96165	98	
254.35018	102	
254.39880	98	
254.97575	144	
255.10076	112	
256.86779	158	
258.83890	212	
258.97334	370	
260.82995	510	1+
260.97124	452	1+
261.01752	122	
261.83218	298	1+
262.78275	138	
263.82963	230	1+
264.02927	132	
264.97498	142	
265.08773	158	
265.98411	184	
266.81063	520	1+
267.09407	146	
267.97340	896	1+
268.73176	110	
268.96030	190	
269.78595	94	
269.96912	1030	1+
270.00116	108	
270.80921	102	
271.91766	272	
272.87354	100	
272.92885	120	
274.92054	124	
276.84649	534	1+
276.91321	92	
277.02604	146	
277.07688	104	
277.98808	152	
278.71657	108	
278.79914	342	1+
278.91850	162	
279.10315	318	
280.11016	218	
280.79418	822	1+
281.87552	126	
281.98132	240	1+
282.85738	106	
283.08447	98	
283.79434	118	
283.85097	330	
284.80512	200	
284.82377	154	
284.87372	126	
285.79767	100	
285.84507	468	
287.80999	150	
288.04182	160	
288.79988	112	
288.83734	126	
290.69977	94	
290.78593	118	
290.85829	218	
291.06423	276	1+
291.92574	104	
292.43567	100	
292.86001	142	
293.83942	154	1+
293.87537	108	
294.80882	104	
294.85657	148	
295.86423	144	
295.89204	116	
296.80897	460	
296.93057	94	
297.80397	906	1+
297.92598	146	
298.80320	552	1+
299.03568	102	
299.41890	106	
299.87942	128	
300.80095	172	
301.80472	234	
301.86469	882	1+
302.79598	196	
302.83999	108	
303.80556	728	1+
303.85456	1234	1+
307.31209	108	
307.85216	142	
308.29396	124	
308.79345	104	
310.87819	132	
311.02564	104	
311.12820	106	
311.87760	244	1+
312.68334	106	
313.77016	232	1+
315.85890	92	
316.31399	94	
316.81483	406	1+
317.87876	100	
317.93814	104	
318.93555	516	1+
319.40907	132	1+
319.82793	114	
319.87025	124	
321.81888	724	1+
321.86718	406	1+
322.84010	224	1+
322.93035	98	
323.15810	170	1+
323.88886	536	1+
323.93122	140	
324.89327	448	1+
326.01283	96	
326.87154	986	1+
331.59687	100	
331.89568	138	
333.75600	234	1+
335.88443	290	1+
336.94575	542	
338.82651	478	1+
338.90599	140	
339.82900	410	1+
340.94000	376	1+
344.08451	120	
347.30213	180	1+
349.76814	238	1+
349.90250	192	1+
353.75424	134	
354.76877	106	
359.95837	158	
360.85879	100	
363.71748	132	
363.80184	98	
364.05805	124	
364.19306	92	
364.32788	136	
364.95958	100	
365.74796	94	
365.78229	120	
366.78761	286	1+
367.33187	132	
367.89615	116	
368.16649	114	
368.77441	140	
END IONS

###FS:    #m/z: 340.94089 #charge 1+
###MS: 46
###MSMS: 47
BEGIN IONS
TITLE=Cmpd 34, +MS2(340.9409), 28.0-35.0eV, 1.0min #47
RTINSECONDS=59.443
SCANS=46-47
PEPMASS=340.94089	1663172
CHARGE=1+
140.11945	86	
182.05468	98	
187.88211	104	
189.86159	128	
189.94110	86	
190.43453	106	
192.92641	256	
204.90253	86	
205.94955	158	
206.92451	130	
208.94496	124	
208.95890	106	
209.93678	328	1+
210.93684	212	1+
212.87968	162	
213.41944	96	
213.88412	142	
213.93667	2370	1+
214.87885	136	
214.89538	234	
215.88533	514	1+
217.88190	334	1+
217.90782	86	
219.87733	176	
220.56405	86	
222.94768	94	
223.95970	260	
224.97639	138	
226.89571	342	
226.94818	196	
228.89604	126	
228.94432	132	
229.40799	88	
230.89075	1152	1+
231.89229	642	1+
231.95064	1652	1+
233.89952	438	1+
234.93015	92	
235.87681	336	1+
235.89407	396	1+
236.48800	94	
237.84099	98	
238.03912	94	
238.39902	112	
238.42769	150	
238.80042	110	
239.02444	192	1+
239.42663	194	
239.78803	122	
240.83400	128	
240.89132	232	1+
242.82568	102	
243.36296	130	
244.84162	142	
244.95511	118	
246.95053	124	
246.97607	528	1+
248.88087	116	
248.98290	98	
249.88309	94	
249.89788	168	
249.92209	86	
249.93762	88	
249.96625	270	
250.01548	94	
250.90436	138	
250.96523	112	
251.16793	92	
251.44434	88	
252.87155	86	
252.92718	140	
253.83379	110	
253.90470	132	
254.90526	96	
254.96678	738	1+
255.07534	110	
255.10072	164	
255.70726	88	
255.80902	86	
255.90062	164	
255.98597	100	
256.91418	136	
256.97098	122	
257.79914	150	
257.95807	92	
258.04110	94	
258.84253	182	
258.89274	396	1+
258.96302	224	
259.86865	102	
259.89891	250	1+
259.95713	172	
260.83536	116	
262.34122	102	
262.84934	92	
263.02992	130	
263.83083	120	
263.88094	136	
265.96467	116	
267.00370	108	
267.13494	100	
268.14394	104	
268.39768	98	
268.48224	94	
268.64337	88	
268.84099	290	
270.05000	96	
271.78934	190	1+
271.80036	266	1+
272.91825	96	
272.97680	288	1+
273.84663	118	
274.89375	122	
275.80889	102	
276.83103	88	
276.85892	584	1+
278.07539	88	
278.14285	88	
278.19104	170	
278.33964	90	
278.84442	490	1+
278.91552	94	
279.01788	142	
279.84594	280	1+
281.84569	124	
282.04933	96	
283.09650	86	
284.79468	92	
286.43408	86	
287.93536	186	1+
288.86710	122	
290.39608	94	
291.80636	366	1+
291.85603	184	1+
292.28476	100	
293.87704	118	
294.82715	390	1+
294.86104	212	
295.86566	86	
296.97762	132	
297.97463	250	
299.20667	94	
299.78353	142	
299.84920	150	
299.87421	200	1+
301.62013	106	
302.17710	162	
303.94479	134	
306.88257	136	
307.24185	88	
307.82550	126	
307.89807	242	
308.29293	198	
309.30366	92	
309.32573	152	
309.81527	114	
309.91677	86	
310.21263	104	
310.87659	472	1+
311.26429	114	
311.81451	204	1+
313.89950	110	
314.08739	170	
317.87977	184	
319.97298	86	
320.91996	86	
323.83283	104	
324.88811	430	1+
325.87478	146	
326.17179	88	
327.90166	106	
329.86887	110	
330.81624	256	1+
331.39822	98	
332.89194	126	
333.85913	142	
334.87915	206	1+
337.75754	110	
338.81991	236	1+
339.15502	90	
340.26114	92	
340.91413	130	
341.77177	98	
343.77327	86	
END IONS

###FS:    #m/z: 363.95707 #charge 1+
###MS: 46
###MSMS: 48
BEGIN IONS
TITLE=Cmpd 35, +MS2(363.9571), 28.0-35.0eV, 1.0min #48
RTINSECONDS=60.215
SCANS=46,48
PEPMASS=363.95707	878972
CHARGE=1+
150.96892	94	
182.87111	114	
187.87083	170	
189.86240	804	1+
191.85797	832	1+
192.89330	94	
192.90411	112	
197.88985	128	
205.96311	128	
207.87460	388	
207.94715	388	1+
208.79853	98	
209.87796	616	1+
209.94354	1198	1+
212.87780	4094	1+
216.41133	232	
218.88840	118	
218.91319	392	
222.95206	1388	1+
223.88733	138	
224.86532	100	
224.89071	112	
224.94788	1566	1+
224.97308	166	
225.42658	98	
225.87734	356	1+
225.96902	224	
226.87353	256	1+
226.89518	130	
226.91692	110	
226.94749	11398	1+
227.06041	114	1+
227.38131	108	
228.42697	106	
228.79383	158	
228.89453	1464	1+
228.94233	10330	1+
229.00377	166	1+
229.06842	152	1+
229.16529	110	
230.79362	126	
230.88901	7328	1+
231.95548	104	
232.88583	808	
233.09596	102	
233.79690	96	
233.96470	126	
234.00033	94	
234.88268	414	1+
237.93882	106	
239.06913	108	
239.42815	106	
240.93851	482	
240.96351	392	
241.94247	568	
241.95971	258	
242.40290	96	
242.86285	150	
242.88317	128	
242.94081	1632	1+
242.95731	884	1+
243.83181	258	1+
244.00890	220	1+
244.95783	5526	1+
245.01132	164	1+
245.83306	290	1+
245.94259	418	
246.86194	244	1+
246.88250	96	
246.90463	388	1+
246.95254	5060	1+
246.98304	104	
247.06548	106	
247.09365	178	1+
248.03280	134	
248.80496	198	
248.90012	2146	1+
249.04167	212	1+
249.80290	144	
250.79777	260	1+
250.89747	460	
250.91615	188	1+
250.94955	254	1+
250.96930	120	
251.39579	100	
251.79982	182	1+
251.83402	92	
251.85354	100	
253.83586	188	1+
253.90491	106	
255.92119	288	1+
256.10752	96	
256.14420	104	
258.43972	96	
258.97725	144	
258.99805	98	
260.82769	452	1+
260.96995	732	1+
261.79328	168	1+
261.83066	286	1+
263.82850	204	
264.84431	206	
265.08218	188	
265.39862	92	
265.97245	104	
266.78259	400	1+
266.81179	1074	1+
267.41879	292	1+
267.97215	1050	1+
268.84399	342	1+
268.92572	98	
269.79933	122	
269.86944	122	
269.95012	160	
269.96829	1072	1+
270.80026	120	
270.84970	348	1+
271.81077	160	1+
271.87930	106	
271.92296	266	
273.85549	262	1+
275.79817	198	1+
275.84792	472	1+
277.08320	136	
277.88682	98	
278.47242	92	
278.79840	154	
278.84273	320	
279.10163	148	
279.45290	100	
279.79513	106	
279.85084	160	
279.92107	132	
280.79078	1074	1+
280.91087	112	
280.92824	104	
281.85904	128	
283.79823	138	
283.85152	702	1+
283.98419	148	
284.82537	176	
285.79749	126	
285.84575	992	1+
285.89000	94	
285.94170	150	1+
286.42248	126	1+
286.79244	108	
286.91621	94	
287.82199	94	
288.82100	112	
290.78906	152	
290.86404	102	
291.12332	142	
291.25892	102	
291.82314	166	1+
291.87858	104	
293.11512	126	
293.16002	138	
293.44148	142	
293.85341	460	1+
294.80882	138	
294.85792	334	1+
294.87391	182	1+
296.80348	172	
298.40406	100	
298.80006	948	1+
299.01192	222	1+
299.80182	582	1+
299.87488	96	
301.79795	136	
301.86185	608	1+
302.33702	94	
302.81625	188	
302.96384	110	
303.80749	184	
303.85615	1792	1+
303.94190	302	
304.45217	100	
304.80872	110	
304.87877	128	
305.80483	162	
307.83684	156	1+
307.88187	192	1+
308.29091	148	
309.30220	130	
309.87322	150	
310.79797	124	
310.87979	574	1+
312.95017	104	
313.82201	206	1+
316.81453	504	1+
317.43240	96	
319.82668	120	
320.31763	96	
320.88179	152	
321.44065	270	1+
321.81731	660	
321.86805	224	1+
322.92664	174	
323.80327	150	
323.83661	124	
324.77967	120	
324.89199	124	
326.40757	110	
326.86990	384	1+
328.91477	94	
329.87336	100	
330.09041	238	1+
331.09298	166	1+
333.91526	94	
334.86948	164	1+
336.94553	510	1+
338.76732	100	
339.82601	442	1+
340.94034	194	
343.28552	94	
344.76341	100	
344.88576	116	
347.77387	100	
349.31371	142	
352.78258	98	
352.89361	106	
353.76490	288	1+
359.76262	178	1+
360.86442	114	
362.70697	122	
362.95646	238	1+
365.80806	104	
367.32622	126	
367.79401	108	
368.61867	98	
368.77322	152	
END IONS

###FS:    #m/z: 336.94634 #charge 1+
###MS: 46
###MSMS: 49
BEGIN IONS
TITLE=Cmpd 36, +MS2(336.9463), 28.0-35.0eV, 1.1min #49
RTINSECONDS=60.9875
SCANS=46,49
PEPMASS=336.94634	173750
CHARGE=1+
175.37062	86	
189.53259	98	
190.41915	88	
196.01570	96	
196.88620	122	
198.06884	98	
198.99804	90	
201.89935	86	
206.97215	454	1+
207.88194	352	1+
209.16245	92	
209.88240	504	1+
209.94161	194	
210.88475	358	1+
211.94390	5048	1+
212.87891	2286	1+
212.91561	116	
213.94060	1614	1+
214.88072	264	
215.88737	328	
215.93810	360	
216.96070	102	
217.88291	438	1+
218.83761	94	
221.89176	94	
221.96826	156	1+
223.83289	94	
224.46886	112	
224.96786	116	
226.89310	150	
226.94795	136	
228.89574	394	
228.97866	102	
229.95495	5130	1+
230.88847	3002	1+
231.82510	282	1+
231.94985	2342	1+
232.38210	86	
232.51323	86	
232.90355	94	
233.89762	604	1+
235.13606	96	
235.79213	98	
235.89377	256	
235.95308	238	
236.08290	112	
236.82152	112	
237.05576	134	
238.71003	90	
239.83457	112	
239.90392	134	
240.83575	100	
241.60279	84	
244.92947	100	
244.96977	86	
245.83327	230	1+
246.90595	162	
246.95675	118	
246.97635	420	
247.96553	1348	
248.02873	146	
248.89909	942	1+
249.83086	522	1+
249.96067	502	
250.03593	114	
250.83418	410	1+
250.90683	222	1+
250.95237	186	
250.96599	306	
250.99061	102	
251.82383	192	
251.95622	224	
252.07502	166	
252.97147	1944	1+
253.14516	84	
253.42645	86	
253.90620	578	1+
253.92947	112	
254.83779	96	
254.94037	218	
254.96740	1048	1+
255.07071	432	1+
255.39883	92	
256.91415	98	
256.96185	392	1+
257.49291	86	
258.63329	84	
258.81292	232	1+
258.85175	140	
258.90052	90	
259.49288	114	
259.95797	136	
260.57992	94	
260.80587	100	
260.84073	172	1+
261.08371	88	
261.43475	88	
261.82762	108	
263.80336	104	
263.88058	84	
266.88701	88	
267.05378	98	
267.84064	782	1+
268.84193	512	1+
269.79629	132	
269.82623	118	
269.87832	84	
270.80912	92	
270.87421	98	
270.97941	202	
271.05372	88	
271.91669	540	1+
272.87370	166	
272.95618	134	
272.97294	128	
273.47505	98	
273.79046	248	
273.91764	88	
274.86688	138	
274.90174	114	
275.80925	110	
275.86169	140	
276.85605	368	
277.40787	90	
277.43195	90	
277.83917	210	
278.83441	808	1+
279.10418	116	
279.97050	168	1+
280.92040	86	
281.78933	94	
281.85633	124	
282.24109	88	
282.85743	124	
282.92207	96	
283.41016	96	
283.78768	100	
284.09476	84	
285.42720	90	
285.85179	1488	1+
285.97092	84	
286.60027	92	
286.84994	1200	1+
288.80340	198	1+
289.00496	108	
289.84793	224	1+
289.86150	98	
290.87376	130	
291.80190	98	
291.93849	92	
292.43356	92	
292.87937	88	
293.10621	94	
293.85022	314	1+
294.84958	260	1+
295.96483	174	1+
296.57017	104	
298.37375	106	
298.84657	130	
298.91558	88	
299.86895	366	1+
300.87348	226	1+
301.80803	242	1+
302.76244	178	1+
303.86356	116	
304.41807	90	
304.98829	132	
306.00325	94	
306.90621	86	
307.30019	100	
308.86988	170	
309.02887	94	
309.42742	156	
309.86948	532	1+
310.81135	132	
310.98519	92	
311.05895	92	
316.81333	86	
316.96224	94	
319.89395	130	
321.99045	92	
322.07843	84	
323.29737	116	
323.43717	84	
324.89426	228	1+
324.92751	100	
326.78708	92	
327.80254	350	1+
328.98155	88	
329.87454	262	1+
330.46652	90	
336.88075	224	1+
337.44070	86	
337.88422	158	1+
338.76865	116	
339.76213	130	
340.70804	100	
340.78743	108	
END IONS

###FS:    #m/z: 340.94099 #charge 1+
###MS: 50
###MSMS: 51
BEGIN IONS
TITLE=Cmpd 37, +MS2(340.9410), 28.0-35.0eV, 1.1min #51
RTINSECONDS=64.657
SCANS=50-51
PEPMASS=340.94099	1411744
CHARGE=1+
102.73786	104	
155.10194	98	
192.92767	326	
196.88294	290	
197.88739	148	
197.93038	88	
199.86668	90	
201.90462	90	
202.87581	88	
203.88263	144	
203.90199	86	
210.85470	86	
210.89794	120	
210.93730	300	1+
212.87443	632	1+
212.89338	124	
213.08596	134	
213.93851	490	1+
215.88507	550	1+
215.93574	462	
217.85804	130	
217.88234	132	
217.93439	180	
217.98459	124	
219.88081	110	
222.95340	190	
223.46556	94	
223.96120	150	
224.97431	176	
226.89313	328	1+
226.94715	190	
227.95520	96	
228.94764	234	
229.95154	96	
230.88718	922	1+
231.95042	1096	1+
232.65527	86	
233.89769	524	
233.94931	296	
234.13363	94	
234.89437	524	1+
235.94659	132	
241.01139	88	
243.83237	360	
244.95468	100	
245.05825	88	
246.97490	260	1+
247.02259	100	
247.09416	90	
248.23325	168	1+
248.89933	208	
248.97161	114	
249.95773	396	1+
250.45832	100	
250.98878	90	
251.88265	94	
252.78843	102	
253.00350	164	
253.90504	302	1+
254.13255	100	
254.96705	572	
255.07491	204	
255.95370	98	
256.80407	144	
256.89541	122	
256.96606	322	1+
257.85237	102	
258.84679	390	1+
258.90960	104	
259.82517	90	
259.95657	170	
260.83729	128	
260.95798	134	
263.10333	94	
263.89518	104	
266.85767	196	1+
267.89519	118	
269.49536	96	
269.82762	140	
270.83339	96	
271.80223	86	
271.84805	268	1+
272.77872	100	
272.91501	210	1+
272.93415	138	
274.90232	182	
276.85484	572	1+
276.87105	164	
277.84435	552	1+
278.39983	130	
279.02118	120	
279.04281	90	
279.96745	106	
280.91654	198	1+
280.94311	90	
281.04603	148	
281.79024	110	
281.86029	158	
282.48676	92	
282.84567	162	1+
282.98059	98	
283.87165	158	
284.78656	110	
286.46731	96	
286.91845	94	
287.04123	92	
288.16589	94	
288.84731	90	
290.78851	142	
291.93497	90	
294.72891	92	
294.86018	130	
294.88363	96	
295.85702	104	
296.02078	92	
296.94122	254	1+
296.97205	392	1+
297.88078	154	
298.58681	92	
298.81478	108	
299.05884	154	
299.85710	106	
300.05759	92	
301.74825	88	
301.85358	230	1+
301.90608	92	
302.87354	98	
303.80882	106	
303.82337	118	
304.91481	132	
306.88410	164	
306.96746	168	
307.79971	88	
307.88998	126	
308.81094	88	
308.86038	110	
308.87851	86	
309.07177	92	
309.28981	86	
309.87484	298	1+
309.99644	114	
310.81617	146	
311.38820	116	
311.86026	138	
312.04503	88	
312.87056	150	
313.81203	124	
313.88613	114	
313.92143	186	1+
315.85562	180	
316.89191	106	
318.44611	90	
320.89620	126	
323.88025	110	
324.78561	90	
326.17934	106	
326.75660	96	
326.88375	124	
328.19461	146	
328.32496	100	
328.81343	122	
328.88159	122	
329.77027	100	
329.87230	114	
330.81568	120	
332.82524	116	
335.74786	136	1+
337.52621	100	
338.09974	114	
338.90218	96	
338.99215	114	
339.60259	100	
339.82151	156	
341.80126	126	
342.89743	102	
343.19823	144	
344.29613	106	
END IONS

###FS:    #m/z: 363.95712 #charge 1+
###MS: 50
###MSMS: 52
BEGIN IONS
TITLE=Cmpd 38, +MS2(363.9571), 28.0-35.0eV, 1.1min #52
RTINSECONDS=65.4295
SCANS=50,52
PEPMASS=363.95712	675230
CHARGE=1+
177.93286	100	
179.43162	102	
187.93509	94	
189.86429	794	
191.85887	734	1+
195.90066	92	
196.88358	358	1+
205.94724	94	
205.99566	100	
207.45922	102	
207.87144	268	1+
209.86698	96	
209.89080	104	
209.94473	2224	1+
210.88297	858	1+
212.87882	3646	1+
214.54936	96	
215.88479	146	
216.41066	212	
218.41925	110	
218.91381	124	
222.95324	802	1+
223.88795	122	
224.54434	136	
224.94928	1484	1+
224.97338	128	
225.39555	104	
225.88457	160	1+
226.92353	122	
226.94725	8502	1+
227.81429	116	
227.87802	146	
227.89792	104	
227.93169	444	
228.81394	92	
228.89462	828	1+
228.94212	9578	1+
230.89007	5318	1+
232.88502	1014	1+
233.96331	170	
234.88093	342	
235.83707	106	
237.90084	132	
239.81537	360	1+
240.92315	132	
240.94226	752	
240.96328	992	1+
241.08018	130	
241.15001	102	1+
241.84016	130	
241.89781	130	
241.93891	2840	1+
242.05137	104	
242.94056	1850	1+
242.96393	902	1+
243.78058	152	
243.81499	412	1+
244.83658	102	
244.91847	98	
244.95727	6566	1+
245.94198	324	
246.10879	86	1+
246.90780	168	
246.95341	4748	1+
246.99023	98	
247.97658	186	1+
248.80365	198	
248.90085	1990	1+
248.95450	216	
250.79852	136	
250.89986	506	1+
250.94880	258	1+
250.96772	482	1+
252.83305	194	1+
253.08715	130	
253.90723	514	1+
255.55207	94	
255.90540	106	
256.09768	100	
256.45550	94	
256.98489	94	
258.84214	140	
258.97388	348	1+
259.80737	144	
260.87173	98	
260.97111	304	1+
261.83495	104	
261.95180	94	
263.84699	176	
265.78357	122	
265.97645	220	
266.81325	558	1+
266.86568	136	
266.97934	150	
267.10174	150	
267.97306	584	
268.45837	100	
268.85204	102	
268.90192	114	
268.95379	122	
268.97655	312	
269.12847	112	
269.80125	164	1+
269.96723	874	1+
270.00407	194	1+
270.86130	120	
271.09696	132	
271.84456	188	
271.91858	470	1+
272.84687	130	
273.86797	112	
273.92203	140	
274.05422	92	
276.80358	124	
276.83656	96	
276.85581	138	
277.84024	334	1+
277.85749	114	
278.79683	232	
278.84786	308	1+
279.10549	416	1+
279.79710	92	
279.91645	106	
280.04635	124	
280.25818	108	
280.79193	860	1+
280.87334	114	
281.84950	140	
282.03613	218	1+
282.82945	152	
282.89800	120	
282.92816	132	
283.79056	276	
283.85653	160	
283.98869	320	
284.84359	928	1+
284.98631	176	
285.16978	92	
285.84648	792	1+
286.82232	114	
286.92474	116	
288.83955	110	
289.86453	238	1+
290.78927	296	
291.81663	160	1+
292.44043	178	
293.11970	146	
293.85300	122	
293.87099	142	
297.80623	216	
297.88494	96	
298.01420	112	
298.80287	1160	1+
298.87325	92	
299.95256	128	
300.51012	106	
300.85021	116	
301.80277	340	1+
301.86194	562	1+
301.92722	102	
303.80810	434	
303.85570	1650	1+
303.92135	94	
305.87315	258	1+
306.12449	142	
306.87847	206	1+
307.28913	178	1+
307.84116	210	
308.75234	94	
309.13274	120	
310.79459	100	
310.87970	222	
311.12484	124	
311.85861	148	
311.88606	176	
313.85613	206	1+
315.81306	690	1+
316.81501	604	1+
316.85832	114	
318.93595	256	1+
319.87148	250	1+
321.81763	774	1+
321.86773	148	
321.88740	98	
322.88524	140	
322.90348	116	
322.92693	358	
324.32777	106	
324.89379	262	1+
326.87310	360	1+
326.92490	102	
328.87895	264	1+
335.88161	104	
336.06162	98	
336.94447	526	1+
337.82777	130	
338.82656	468	1+
340.39526	94	
340.93935	402	
341.83505	154	
341.96996	110	
342.91432	128	
343.09673	160	
343.89356	242	1+
347.76880	174	1+
352.83669	148	
352.88790	136	
353.76111	142	1+
353.88215	272	1+
357.08060	92	
359.70286	144	
359.96400	94	
360.86709	114	
361.71955	116	
362.86223	104	
366.84779	98	
367.09741	114	
367.77640	102	
367.92134	98	
END IONS

###FS:    #m/z: 507.84629 #charge 1+
###MS: 50
###MSMS: 53
BEGIN IONS
TITLE=Cmpd 39, +MS2(507.8463), 28.2-35.2eV, 1.1min #53
RTINSECONDS=66.2025
SCANS=50,53
PEPMASS=507.84629	272668
CHARGE=1+
196.01494	478	1+
197.88626	316	1+
209.94444	134	
214.88688	146	
217.89629	150	
225.03909	170	
232.89881	250	
233.90347	420	1+
234.89398	246	
236.88681	138	
237.90630	158	1+
238.06340	156	
241.89998	202	
249.88879	184	1+
250.96877	256	
251.88534	158	
252.07885	312	1+
252.89941	236	1+
256.08117	134	
259.86445	240	1+
260.88147	574	1+
263.38214	146	
266.16963	134	
270.86096	276	1+
271.79788	182	1+
272.85201	328	1+
273.89936	332	1+
274.90318	268	1+
274.99503	198	
276.38372	170	1+
278.86276	142	
280.79912	360	1+
286.87831	222	1+
287.81365	214	1+
287.85273	716	
288.86918	254	
289.11288	144	
289.87971	398	
290.13594	336	1+
290.86398	1146	1+
292.88347	240	
293.41195	138	
293.87416	1126	
294.12575	196	
294.85133	146	
294.87358	1240	1+
295.41293	138	1+
296.80388	152	
296.85498	342	
296.90157	426	1+
298.86285	530	1+
299.81404	138	
299.84013	138	
299.86913	366	1+
300.85114	576	1+
301.34498	174	
302.84653	142	
303.86496	274	
303.93810	190	1+
304.87866	256	
305.11031	166	
305.86350	1048	1+
306.12680	134	
307.79487	250	1+
307.88861	502	
308.14100	944	1+
308.37871	300	1+
308.83722	230	1+
308.87286	1494	1+
309.38314	212	1+
309.87209	876	1+
309.89116	650	
310.15922	552	1+
310.81872	120	1+
310.93377	214	1+
311.76995	232	1+
311.88483	3438	1+
311.96370	192	
312.85157	146	
313.88732	918	1+
314.86703	1174	1+
315.36878	292	1+
315.82091	350	1+
316.86241	258	
316.89419	176	
318.86025	408	1+
319.89641	288	1+
319.94877	164	
320.38781	234	1+
321.88115	190	
322.35355	142	
322.37812	196	
322.85219	140	
322.87256	140	
322.88530	146	
323.87360	470	
324.85835	276	
325.89901	156	
326.88418	2048	1+
327.11610	154	1+
328.17265	194	1+
328.86118	204	
328.87968	562	1+
328.90115	194	1+
328.98660	206	1+
329.29837	136	
330.16210	180	
330.82805	346	1+
330.87864	318	
330.91651	192	
331.80472	170	
331.87815	280	
332.87647	1522	1+
333.81126	148	
333.84689	182	
335.84434	320	1+
335.88967	298	1+
336.87072	162	
336.92938	170	
337.88648	216	
338.79968	348	1+
338.87055	466	1+
338.88750	214	
339.15308	180	1+
339.82568	156	
339.87604	286	1+
343.84519	140	
343.86833	150	
344.87756	224	
345.82615	134	
345.87050	380	1+
347.01763	210	1+
347.80770	444	1+
348.88673	158	
349.16865	178	
349.75952	314	1+
350.82545	446	1+
350.88575	912	1+
353.85215	580	1+
353.89896	192	
355.42600	200	1+
356.78190	180	
356.87206	342	1+
356.89332	180	
357.76210	220	1+
357.84742	160	
359.84498	170	1+
360.78345	234	1+
362.38218	182	
362.86537	228	
365.07564	200	1+
366.18896	206	
366.84354	948	1+
367.70857	1038	1+
367.76711	188	
367.78628	222	
368.71059	594	1+
368.78529	192	
368.89269	150	
369.84023	532	1+
369.98793	174	1+
370.78608	176	
370.89883	136	
371.72546	272	1+
371.84260	176	
372.78288	224	1+
372.89199	150	
374.31451	248	1+
374.77295	256	1+
374.81711	388	1+
375.38072	230	1+
375.73460	316	1+
376.87586	228	
380.71797	176	
380.73519	206	
381.72006	192	
382.72213	158	
382.84976	190	
384.75365	172	
384.85249	1394	1+
384.89405	326	1+
385.80641	238	1+
385.89664	226	1+
386.84705	650	1+
387.76936	448	1+
388.72468	158	
389.19824	354	1+
389.71287	202	
389.87739	148	
390.73097	144	
390.84321	752	
391.20965	144	
391.84267	626	
391.88825	274	1+
392.07006	158	
392.78719	518	1+
392.82500	688	1+
392.86559	362	1+
393.78944	410	1+
394.73898	252	1+
394.82787	372	1+
396.85929	182	1+
396.90239	150	
397.81178	142	
398.73125	252	
399.71373	164	
399.73134	192	
399.81785	134	
399.85161	388	1+
399.88494	182	
401.26143	88	1+
401.72020	204	1+
402.85947	200	
403.87237	626	1+
404.06213	192	1+
405.78387	138	
405.86780	244	
406.86222	172	
407.72639	328	1+
407.75386	266	1+
407.86941	1812	
408.01996	162	1+
408.06628	220	
408.85438	1702	1+
409.13030	178	1+
409.72140	588	1+
409.81840	232	
409.86982	270	
410.73818	302	1+
410.83733	774	
411.72568	432	1+
411.81390	444	1+
411.87013	298	
412.21443	184	1+
412.73045	376	1+
412.84337	630	1+
412.86818	240	
413.07434	178	
413.22009	216	1+
413.87485	184	
414.77567	230	1+
414.85387	148	
415.87104	376	1+
417.75536	192	
417.86701	208	
418.14588	252	1+
418.37970	174	
418.85590	468	1+
418.88094	144	
421.88700	616	1+
422.82869	134	
422.86629	214	
423.76892	152	
423.87038	352	
424.74067	520	1+
424.87446	194	
425.88334	162	
426.86181	1856	1+
426.92368	134	
427.73564	1418	1+
428.84639	834	
428.88399	270	
429.68200	228	1+
429.82656	454	1+
429.85114	408	
430.73949	332	1+
430.85879	228	
430.88284	198	
431.86905	704	1+
432.20935	204	1+
433.85378	276	
433.87157	228	
439.89949	482	1+
440.87209	156	
442.76538	250	1+
442.87766	220	1+
444.81176	162	
444.87277	2860	1+
445.74420	836	1+
446.89486	138	
447.71553	166	
448.69251	218	1+
448.89423	190	
449.88127	638	1+
450.74806	560	1+
451.74633	428	1+
457.70079	308	1+
457.90722	176	
458.77014	240	
462.88227	936	1+
467.88680	1470	1+
483.90979	202	
485.55632	112	1+
485.90130	1258	1+
486.79827	310	1+
490.91767	136	
503.80117	208	1+
508.21934	180	1+
509.86491	260	
END IONS

###FS:    #m/z: 322.93038 #charge 1+
###MS: 54
###MSMS: 55
BEGIN IONS
TITLE=Cmpd 40, +MS2(322.9304), 28.0-35.0eV, 1.2min #55
RTINSECONDS=69.8735
SCANS=54-55
PEPMASS=322.93038	3356160
CHARGE=1+
54.41679	78	
92.17721	92	
94.70083	78	
122.46341	106	
142.73929	92	
182.92216	82	
191.95257	82	
192.88258	238	1+
197.03326	92	
199.49694	82	
200.88423	106	
201.90813	166	
205.94928	284	
207.89448	82	
207.97153	110	
208.87469	78	
209.94665	296	
211.88115	78	
212.87898	140	
212.89312	274	1+
214.89453	190	
220.86172	78	
220.88335	102	
221.88495	104	
222.95208	130	
223.82370	100	
223.95819	282	1+
225.86642	152	
226.89298	92	
228.89481	136	
230.06121	90	
230.89123	276	1+
230.98972	78	
233.06748	86	
234.42698	98	
234.88503	118	
234.90649	92	
234.93273	88	
236.12574	84	
236.83206	84	
236.89799	100	
236.93377	80	
237.06982	100	
238.93847	250	
238.96252	86	
239.07880	212	
239.50008	92	
239.90068	254	
240.79361	114	
240.82137	326	1+
240.94081	3932	
241.88987	210	1+
241.94258	1956	
242.81875	192	
242.89112	148	1+
242.94149	7738	1+
243.81978	156	
243.83614	102	
243.87890	108	
244.82007	204	
244.93953	1650	1+
245.83038	126	
246.83427	78	
246.97358	196	
247.24383	152	
247.98072	92	
250.96767	84	
251.07403	282	1+
251.79208	122	
252.05325	86	
253.84700	152	
254.80536	110	
254.91025	146	
255.77977	146	
256.80376	96	
258.83419	276	
258.89393	84	
260.83910	124	
261.16698	78	
261.82803	92	
262.06447	214	1+
262.83251	230	
263.94247	86	
264.15791	78	
264.53338	96	
264.81711	166	1+
265.92780	98	
266.37977	78	
266.84593	112	
267.79502	200	
268.91410	112	
269.79985	114	
270.83360	78	
270.85326	122	
271.17712	90	
271.79813	138	
271.84539	614	1+
271.89959	94	
272.84721	444	1+
272.93112	78	
273.79400	252	
273.95456	82	
274.79461	136	
275.81388	108	
275.85178	88	
276.05580	80	
276.84485	156	
277.85031	82	
277.89108	80	
278.13280	92	
278.84099	132	
279.09068	806	1+
279.91485	84	
280.74359	78	
280.82539	166	1+
281.77739	94	
281.82029	84	
282.12555	78	
282.24763	88	
283.06812	286	1+
283.43893	98	
283.79049	188	
283.88361	80	
284.29215	770	
284.85631	350	1+
285.87011	210	1+
289.78962	254	1+
289.88263	138	
290.85777	186	1+
290.87973	150	
291.04187	92	
291.08723	104	
291.80536	526	1+
291.89131	96	
293.85902	100	
294.33520	86	
294.85442	274	
295.80124	290	1+
296.88000	152	
298.78433	220	1+
299.05738	84	
300.87725	82	
301.41569	94	
302.85819	78	
303.14677	76	
306.01840	78	
306.88042	108	
306.99210	90	
307.79634	164	
307.88557	112	
308.81470	136	
308.82905	146	
308.87299	174	
308.89782	84	
309.15375	84	
309.81172	128	
310.86361	340	1+
311.86673	252	1+
314.89085	92	
315.89407	88	
316.96449	188	1+
317.81762	78	
317.94650	76	
319.39111	80	
319.93932	102	
320.34425	76	
320.89294	88	
321.81103	90	
322.16082	90	
322.45101	90	
322.75770	94	
322.80711	116	
323.88276	86	
324.36556	100	
324.89666	694	1+
325.00914	80	
325.05571	80	
325.92644	84	
END IONS

###FS:    #m/z: 507.84629 #charge 1+
###MS: 54
###MSMS: 56
BEGIN IONS
TITLE=Cmpd 41, +MS2(507.8463), 28.2-35.2eV, 1.2min #56
RTINSECONDS=70.6455
SCANS=54,56
PEPMASS=507.84629	281778
CHARGE=1+
196.01588	438	1+
209.94343	178	
214.88575	418	1+
224.97931	192	
230.88614	144	
231.85355	144	
232.89610	648	1+
238.06525	262	1+
239.95315	160	
240.07898	186	
240.89750	252	1+
251.87818	136	
252.08148	344	1+
255.89250	140	
257.81392	126	1+
259.39409	192	1+
260.07291	126	1+
260.87709	258	1+
262.40764	194	1+
266.16699	190	
268.11167	144	
269.89244	354	1+
270.85928	166	
272.38791	202	
272.85000	568	1+
272.88803	150	
275.88747	290	1+
276.81795	188	
278.38603	136	
278.83403	208	
278.86800	258	
279.38004	164	
280.85515	244	1+
281.37994	210	
282.12586	166	
282.39260	362	1+
282.80065	136	
283.85354	156	
284.89469	170	
287.85205	1002	1+
288.87060	162	
288.89033	154	
289.88043	528	
290.13274	152	
290.86412	750	1+
292.85862	262	
293.87431	2286	1+
294.12419	220	
296.85461	354	1+
297.79592	222	1+
298.87283	264	
299.85730	138	
299.97059	142	
300.90260	216	
301.33717	190	1+
301.84515	300	
301.89346	142	
302.80364	218	1+
302.85394	166	
303.86746	664	1+
305.86346	1038	1+
306.81554	266	1+
307.01883	212	1+
307.13344	176	
307.34703	160	
307.89271	692	1+
308.14012	534	1+
308.87225	1546	1+
309.89127	828	1+
310.15665	882	1+
310.82363	138	
310.87427	286	
311.36250	168	
311.88461	4086	1+
312.82130	392	1+
313.38253	308	1+
313.45265	220	1+
313.88402	936	1+
314.14082	164	
314.37901	246	1+
314.86327	1652	1+
314.94379	228	1+
316.88248	154	
317.82063	278	
318.05399	130	1+
318.85896	418	1+
321.15857	220	1+
321.89591	200	
322.85436	212	
323.87365	538	1+
325.86547	164	
325.89868	512	
326.80458	374	1+
326.88254	2862	1+
327.38454	318	1+
328.36849	368	1+
328.86944	602	
330.16293	148	
330.76315	336	1+
330.82731	182	
330.87645	420	1+
331.90263	240	
332.80263	148	
332.87700	1292	1+
333.17864	94	1+
333.80212	138	
333.84961	322	
335.83802	568	1+
335.88593	308	
336.38938	158	
336.89380	156	
337.87892	632	1+
338.88130	396	1+
339.11660	120	1+
339.81783	262	1+
340.39920	142	
340.77373	152	
340.86706	418	1+
340.90149	492	1+
344.80792	182	1+
344.90012	166	1+
345.75866	164	
345.87961	286	1+
347.40173	138	
348.85670	140	
348.91858	244	
349.72173	146	1+
349.78489	356	1+
349.81814	152	
349.90459	266	
350.76076	216	
350.82597	434	1+
350.89112	470	
351.38508	178	
351.76926	264	1+
351.83045	290	1+
351.85732	214	
351.88535	354	
351.91878	184	
352.90579	148	
353.85354	370	
354.04384	166	1+
354.89012	406	1+
355.08457	142	
355.79267	150	
356.01297	150	
357.37121	176	
357.87935	142	
358.87715	142	1+
359.75804	176	1+
359.86230	224	1+
362.86972	190	
364.72590	200	1+
364.88173	382	1+
365.83688	1080	1+
366.84011	928	1+
367.70982	642	1+
367.76619	344	
367.90933	154	
368.00603	140	
368.84904	238	
368.89673	546	1+
369.83808	324	
370.78640	268	
370.83973	580	1+
372.71713	566	1+
372.77262	178	
373.71831	398	1+
373.83410	230	
373.87364	184	
373.89965	200	
374.79377	172	
374.82050	188	
375.72857	178	
375.81868	400	1+
375.88107	642	1+
376.77839	184	1+
376.88591	470	1+
378.39046	326	1+
380.71729	628	1+
380.85832	176	
380.89237	248	1+
381.83727	230	
383.71320	286	1+
384.79148	146	
384.85046	2764	1+
385.37839	154	
386.89218	302	
387.72122	200	
387.85219	190	
388.84933	188	
389.20242	218	
389.71343	438	1+
390.07425	300	1+
390.79566	160	
390.83798	1642	1+
391.81011	144	
393.78877	528	1+
393.82790	644	1+
394.78745	308	1+
396.83745	410	1+
397.72788	192	
397.78482	144	
398.73034	302	
399.71554	140	
399.84971	632	1+
400.79999	472	1+
402.86621	1162	1+
403.87060	702	1+
404.80569	242	1+
405.75959	178	
405.77929	320	1+
405.87323	434	
406.70106	202	1+
406.72414	384	1+
406.77984	218	1+
406.84530	172	
406.85924	144	
407.81451	148	
407.83920	258	
407.86749	2148	
408.33900	272	1+
408.85899	2788	1+
409.72196	920	1+
409.81437	196	
410.83730	890	1+
411.81515	212	
411.92247	204	1+
412.72997	192	
412.81777	230	
412.84830	716	
413.07903	156	1+
413.74590	164	
413.81537	144	
413.87852	356	1+
415.84572	146	
416.87474	278	
417.81155	158	
417.83177	142	
417.85744	162	
417.90206	188	1+
420.98543	144	1+
421.88260	224	1+
422.73612	168	1+
422.79358	296	1+
422.86735	1086	1+
423.87156	944	1+
425.73892	1174	1+
426.86107	1594	1+
426.99137	198	1+
427.80673	142	
428.09011	172	
428.74347	438	
428.79846	142	
428.84798	1742	1+
428.88768	292	
429.70754	326	1+
429.73760	854	1+
429.79750	266	1+
429.87073	204	
430.73984	578	1+
431.86758	858	1+
432.69193	160	1+
433.85660	372	1+
433.99229	136	
435.86041	362	1+
435.88633	172	1+
436.71999	174	
439.74928	138	
439.89411	322	
441.77550	238	1+
444.75550	154	
444.87347	3018	1+
445.74363	228	
446.78405	210	1+
447.71252	216	1+
449.87777	574	1+
450.15831	162	1+
450.74855	216	
451.86199	170	
457.90816	296	
458.90591	160	
460.70026	148	
462.88211	796	1+
465.89149	178	
466.71924	214	1+
467.88852	1032	1+
468.78018	216	
469.89465	278	
485.89910	744	1+
486.26451	182	1+
486.77514	260	
487.90222	146	
491.84208	170	
492.26846	176	1+
497.77510	232	1+
499.66823	170	1+
509.85819	446	1+
510.81088	126	1+
END IONS

###FS:    #m/z: 336.94615 #charge 1+
###MS: 54
###MSMS: 57
BEGIN IONS
TITLE=Cmpd 42, +MS2(336.9461), 28.0-35.0eV, 1.2min #57
RTINSECONDS=71.4185
SCANS=54,57
PEPMASS=336.94615	147236
CHARGE=1+
97.09118	112	
105.48305	100	
184.43980	92	
192.89475	138	
193.96508	86	
198.47507	96	
205.38102	94	
205.94804	120	
205.97306	150	
207.98555	84	
208.88379	96	
209.94303	222	
210.88546	144	
210.89755	194	
211.94435	3522	1+
212.87827	1672	1+
213.94001	1862	1+
214.89452	196	
215.88763	896	1+
215.93744	216	
217.88567	138	
218.11626	82	
219.68755	100	
221.94865	344	1+
223.97521	178	
225.92714	88	
226.39023	84	
227.89221	478	1+
227.95039	108	
228.89420	342	1+
229.95525	3548	1+
230.39293	90	
230.88894	3004	1+
231.10606	94	
231.56300	94	
231.95104	2098	1+
233.38844	92	
233.87409	154	
233.89337	750	1+
235.93772	92	
237.06322	130	
238.43902	98	
239.84146	88	
239.90002	108	
240.42259	84	
241.04200	92	
241.84268	172	
241.94427	200	1+
242.96376	108	
244.02688	100	
247.96623	818	1+
248.02637	84	
248.83131	92	
248.90143	796	1+
249.05616	126	
249.40388	90	
249.83257	212	
249.85615	152	
249.96081	430	
250.83157	372	1+
250.94981	158	
250.96982	364	
251.08613	88	
251.11739	102	
251.78922	82	
251.94924	106	
251.96947	228	
252.07954	254	1+
252.97079	2634	1+
253.41868	90	
253.83390	114	
253.90547	112	
253.96251	96	
254.91108	144	
254.96666	904	1+
255.07219	312	1+
255.37517	84	
255.84843	238	1+
255.88711	110	
256.88602	86	
256.91266	146	
256.96389	142	
258.84527	424	1+
258.95733	344	1+
259.82063	390	1+
259.93399	96	
261.86869	202	
263.05911	186	1+
264.03498	130	
265.45472	92	
266.34890	148	
267.00467	102	
267.84419	192	
268.84108	802	1+
270.04383	86	
270.35105	84	
270.97761	340	1+
271.84781	106	
271.91761	104	
272.84477	128	
272.97886	102	
274.86175	166	
275.84295	172	
276.85305	352	
276.91140	82	
277.07297	92	
277.83787	192	
278.83829	768	1+
278.93599	88	
279.10381	94	
279.90892	92	
280.81768	106	
282.89199	98	
283.42851	86	
283.78130	160	
283.80918	88	
283.86010	122	
284.40720	80	
284.98226	142	
285.01016	86	
285.39834	84	
285.85218	412	
285.95112	88	
286.85137	1286	1+
288.37609	82	
288.91099	88	
289.01045	92	
289.85660	110	
289.89578	100	
290.91135	136	
291.88522	124	
292.80453	82	
292.81968	230	1+
292.88465	166	
293.11001	82	
294.86112	124	
294.90573	162	1+
296.48326	86	
296.80717	104	
296.97343	102	
297.06930	92	
297.17522	82	
297.89955	90	
298.82184	108	
299.88216	130	
300.98299	80	
301.81501	80	
302.85688	82	
303.91323	238	1+
305.40664	94	
305.87868	84	
306.05693	88	
307.43126	86	
307.80284	188	1+
307.89024	146	
308.86858	202	
309.77166	126	
309.86757	236	
310.86361	158	
310.87552	186	
311.82203	222	1+
314.91704	96	
316.89382	132	
317.02774	86	
320.40283	90	
320.81626	162	1+
320.96196	94	
321.83616	96	
322.86561	104	
323.43748	88	
323.91660	126	
324.75713	82	
324.86484	92	
328.87892	136	
329.42490	82	
330.86449	86	
331.71807	102	
331.88567	88	
333.86481	152	
334.96849	90	
336.82628	302	1+
337.32110	82	
337.88464	124	
340.72538	88	
341.76969	96	
END IONS

###FS:    #m/z: 322.93040 #charge 1+
###MS: 58
###MSMS: 59
BEGIN IONS
TITLE=Cmpd 43, +MS2(322.9304), 28.0-35.0eV, 1.3min #59
RTINSECONDS=75.103
SCANS=58-59
PEPMASS=322.93040	3766196
CHARGE=1+
188.94128	80	
189.04599	88	
189.86158	132	
192.88806	142	
195.87492	78	
195.96760	82	
196.88251	284	1+
198.87227	100	
198.91139	94	
199.43809	104	
201.04841	92	
205.95135	154	
206.94486	84	
210.88510	82	
210.90114	92	
211.88926	148	1+
212.87752	370	1+
215.96707	86	
216.36766	80	
218.89277	122	
219.86544	422	1+
220.01541	80	
220.11540	106	
221.94536	158	
222.94811	194	
223.96114	364	
224.41556	80	
224.92181	92	
227.83107	130	
228.83560	82	
230.87202	90	
230.89059	322	1+
233.91568	80	
234.19176	80	
235.34148	80	
235.82375	138	
235.88261	118	
235.98635	84	
236.83684	132	
236.90556	84	
237.05406	174	
237.79206	118	
238.06521	186	
238.94083	172	
239.08188	126	
239.14286	80	
240.78824	238	
240.88530	186	1+
240.94080	4008	
241.89326	146	1+
241.94228	2838	
242.82666	164	
242.94150	8832	1+
243.34654	78	
243.82235	80	
244.19176	124	1+
244.82338	78	
244.93945	1944	1+
245.04577	78	
245.88321	110	
246.93649	94	
246.97391	138	
246.98654	144	
247.39506	102	
248.84191	84	
248.96982	80	
249.05510	98	
250.04639	82	
250.91331	84	
250.94536	220	
253.90774	122	
254.11700	80	
254.41868	92	
254.95989	116	
255.92488	78	
256.07464	256	1+
256.58751	90	
257.07971	184	1+
257.14828	78	
257.79923	168	
258.80091	80	
258.83003	250	1+
258.97684	100	
259.85389	136	
259.89441	90	
260.82882	224	
261.48265	102	
261.83570	218	
262.83179	182	
262.85563	138	
263.83079	114	
263.95831	86	
264.99850	142	1+
265.06113	148	
265.08476	86	
266.84683	120	
266.86806	132	
267.40205	92	
267.80727	140	
267.86805	120	
268.95942	90	
269.34001	78	
269.79302	184	
270.80639	114	
270.84541	384	1+
271.81615	184	1+
271.84605	288	1+
272.79519	82	
273.41823	78	
273.79382	268	
274.73148	106	
274.83521	80	
275.36670	110	
275.81098	452	1+
276.85123	292	1+
278.83349	114	
279.09219	1150	1+
279.15532	86	
280.79571	112	
280.80895	130	
282.22498	80	
282.35705	96	
282.86176	88	
283.06701	152	
283.28383	84	
283.35415	92	
283.79143	138	
283.84796	292	1+
284.29276	438	1+
284.80157	182	1+
284.87868	156	
288.79419	80	
289.79138	132	
289.88359	106	
290.13248	100	
290.80066	124	
291.80150	476	1+
292.39999	92	
292.85663	94	
293.85120	522	1+
294.85332	446	1+
295.88103	82	
295.99112	82	
296.01855	80	
296.81873	114	
298.40830	94	
298.80931	614	1+
299.78173	186	
299.86127	90	
299.88476	112	
300.77701	96	
300.84647	90	
303.11028	78	
304.90662	88	
305.80487	192	
305.89199	82	
306.41804	106	
306.88455	112	
307.28504	82	
307.79842	208	
308.86664	134	
308.88877	82	
309.80508	144	
310.30697	148	
310.88107	496	1+
311.88673	326	1+
312.80619	312	1+
313.19358	90	
316.89048	78	
318.81621	176	1+
318.86442	98	
319.74930	100	
321.88217	92	
322.75629	120	
322.81938	80	
323.77900	168	1+
323.88712	156	
324.89642	168	
324.98566	94	
325.31935	80	
325.81406	192	1+
325.89675	252	1+
326.77510	122	
327.30890	88	
END IONS

###FS:    #m/z: 507.84655 #charge 1+
###MS: 58
###MSMS: 60
BEGIN IONS
TITLE=Cmpd 44, +MS2(507.8465), 28.2-35.2eV, 1.3min #60
RTINSECONDS=75.875
SCANS=58,60
PEPMASS=507.84655	344872
CHARGE=1+
196.01648	368	1+
209.94362	180	1+
227.89682	272	1+
232.89493	524	1+
234.90979	220	1+
238.06569	212	
239.85820	142	
247.88969	154	1+
250.90845	288	1+
250.97341	144	
251.88213	260	1+
252.07817	252	
257.88950	190	
260.11546	140	
260.37892	202	1+
260.87829	330	1+
262.89295	158	
265.08980	398	1+
266.16564	402	1+
268.86854	176	
268.89073	170	
268.96941	178	
269.80086	140	
271.87802	362	1+
272.85275	748	1+
273.38527	160	
276.39498	146	
279.00190	158	
279.10909	170	1+
280.38986	286	1+
280.85250	328	1+
282.89093	164	
283.42079	192	
285.85760	302	
285.88571	152	
285.90725	148	
286.87194	148	
287.85203	1188	1+
288.78487	178	
288.86956	146	
288.89386	170	
289.39644	144	
289.88362	354	
290.12902	282	1+
290.86611	1484	1+
293.87341	2510	1+
296.85344	200	
297.82305	334	1+
297.86426	148	
297.90057	330	1+
298.41639	270	1+
298.85498	362	1+
299.83775	428	1+
300.86586	292	1+
301.89975	144	1+
302.85552	188	
303.86805	640	1+
304.90729	208	1+
305.86238	2342	1+
307.89044	736	
308.14247	628	
308.37666	156	
308.87376	2678	1+
309.14499	298	
309.89083	874	
310.15653	874	1+
310.84440	186	
311.84591	156	
311.88340	6054	1+
312.09400	160	1+
312.16683	160	
312.83075	162	
314.86250	1554	1+
317.37527	152	
318.86444	198	
318.88035	238	
319.85713	186	
320.85204	144	
320.87573	754	1+
322.85258	160	
323.80175	208	1+
323.87331	798	1+
324.38214	274	1+
325.00008	218	1+
325.88424	198	
325.90054	616	
326.80388	312	1+
326.88338	3548	1+
327.90990	234	
328.38140	242	
328.87696	570	
329.82513	492	1+
329.87732	1124	1+
330.06252	190	1+
330.82973	340	1+
330.87766	828	1+
332.87531	1142	1+
334.82061	150	
334.88740	786	1+
335.83951	300	
336.41361	166	
336.82847	174	
336.86953	144	
336.94638	292	1+
337.80583	186	
337.87983	446	1+
337.91549	152	
339.88230	504	1+
343.87340	336	
344.90566	164	
345.81492	242	1+
345.86279	162	
347.83362	150	
348.17400	156	
348.89351	172	
348.91962	290	1+
349.75881	346	1+
350.88630	626	1+
350.91204	142	
351.43480	152	
351.77364	146	
351.88765	400	1+
352.77258	140	
353.85035	650	
353.91453	206	
355.86104	258	1+
355.89250	284	
356.38131	236	1+
356.72629	386	1+
357.72912	344	1+
357.80447	286	1+
357.88746	142	
358.79023	298	1+
358.89009	164	
359.89889	152	
360.78201	170	1+
360.83622	256	1+
360.88740	248	1+
362.78614	216	1+
362.87006	356	1+
363.87451	220	1+
364.38445	164	
365.86706	214	
366.04185	198	1+
366.84048	292	
366.88879	428	1+
367.70764	1004	1+
367.84380	380	
368.84410	244	
369.83798	808	1+
371.05321	194	1+
371.18905	172	
371.72608	202	
371.89799	336	1+
372.93003	238	1+
373.71694	292	1+
373.74542	186	1+
373.78049	196	1+
373.83273	210	
374.81619	428	
374.84073	478	1+
375.81748	198	
376.73163	190	1+
379.79480	290	1+
381.84172	212	
381.91173	164	
382.85980	496	1+
383.40326	156	
383.84570	230	
384.20986	208	1+
384.76096	226	1+
384.82163	164	
384.85120	2240	1+
384.89560	144	
386.89045	242	1+
387.84456	526	1+
388.79781	378	1+
388.83056	146	
389.20043	462	1+
389.70945	152	
390.72491	346	1+
390.84083	1284	1+
391.20804	156	
392.04563	232	1+
392.82832	922	1+
393.78443	206	
394.30021	166	
394.74658	144	
394.80556	218	
394.84811	196	
395.85476	382	1+
395.86846	236	1+
396.03349	126	1+
396.68934	224	1+
396.73247	178	
397.09868	120	1+
397.73534	150	
398.73319	580	1+
398.78053	168	
399.85172	1054	1+
400.76476	156	
401.73228	234	
402.36034	264	1+
402.86459	1424	1+
403.87003	1006	1+
404.75824	146	
405.75166	338	1+
405.78293	356	
405.87306	396	
405.90147	170	
406.80564	182	
406.85870	202	
407.01375	118	1+
407.73351	254	1+
407.86410	4210	1+
407.90938	204	
409.73180	246	
409.80565	396	1+
410.72195	352	1+
410.74725	326	1+
410.83846	1230	1+
411.86146	190	
411.86770	144	
411.87467	180	
412.21652	188	
412.72533	148	
412.79595	172	1+
412.84512	574	1+
414.70973	198	1+
415.84152	142	
415.87383	208	
416.88168	320	
417.81813	232	1+
417.86342	256	
421.27156	104	1+
421.87019	204	
421.88904	170	
422.10929	198	1+
422.87151	772	1+
423.79849	148	
423.87081	506	1+
423.94930	202	1+
425.74224	276	
425.79060	212	
426.74706	182	
426.86261	1552	1+
426.93717	198	
427.73408	1012	1+
427.81412	182	
428.31344	190	1+
428.69710	350	1+
428.84722	1648	1+
428.87287	222	
429.73671	256	
430.35801	160	
430.73941	810	1+
431.86925	1248	1+
432.70321	246	1+
433.85380	274	1+
437.73227	186	
438.75746	152	
439.74475	162	
439.89336	474	1+
440.79708	186	1+
442.69101	150	
443.75148	158	1+
444.09860	82	1+
444.87309	3024	1+
445.74530	308	
445.78573	182	1+
446.71345	476	1+
446.74064	146	
446.87564	610	1+
447.71718	328	1+
447.85730	158	
449.69179	160	
449.87666	834	1+
450.70062	238	
450.74819	188	
451.69701	158	
451.75113	368	1+
452.75364	268	1+
452.76957	140	
452.90165	144	
456.87306	182	
457.71267	194	
457.90479	690	1+
460.89286	186	
461.71300	204	1+
462.88474	568	1+
464.78814	170	
465.73955	172	1+
466.70397	232	1+
466.82372	146	
467.88858	1046	1+
468.68736	200	1+
468.78983	208	1+
468.91786	142	
469.64528	132	1+
471.76837	230	1+
482.72427	216	1+
485.78340	264	1+
485.89722	600	1+
486.84666	306	
487.27733	144	
499.73713	152	
500.80851	164	1+
501.71632	206	1+
502.71928	160	1+
504.80040	200	1+
507.90053	120	1+
508.86048	428	1+
509.26563	206	1+
509.86239	356	1+
511.79903	278	1+
END IONS

###FS:    #m/z: 336.94636 #charge 1+
###MS: 58
###MSMS: 61
BEGIN IONS
TITLE=Cmpd 45, +MS2(336.9464), 28.0-35.0eV, 1.3min #61
RTINSECONDS=76.647
SCANS=58,61
PEPMASS=336.94636	149960
CHARGE=1+
141.79902	92	
196.88556	86	
197.99258	90	
204.44787	84	
205.41988	90	
205.90592	90	
207.87150	134	
207.97463	94	
210.88535	148	
211.03671	88	
211.88304	94	
211.94428	4174	
212.87881	1300	1+
212.94316	150	
213.94013	1526	1+
213.97519	146	
214.90238	180	
215.87362	140	
215.88802	532	1+
215.93566	218	
217.88412	292	
218.04345	102	
219.07726	116	
221.97416	96	
222.97424	126	
223.97379	114	
226.89440	116	
227.35757	92	
227.89220	364	1+
228.91160	160	
229.95568	4848	
230.88804	3286	1+
230.96085	102	
230.98522	106	
231.95113	1534	1+
232.82735	202	
233.89822	234	
233.94683	346	1+
234.88646	96	
235.84781	214	1+
235.95238	160	
236.80934	176	
237.97824	96	
239.45246	88	
243.86603	88	
244.83423	98	
245.36963	94	
246.90426	94	
246.97738	258	
247.58845	86	
247.96444	1218	
248.90024	1192	1+
248.97972	102	
249.00421	88	
249.95789	620	1+
250.82793	544	1+
250.83902	348	1+
251.06945	330	
251.91105	108	
252.93569	226	1+
252.97064	2548	1+
253.08479	188	
253.83613	226	1+
253.90495	478	1+
254.96920	948	1+
255.07034	316	
256.84942	478	1+
256.89479	140	
257.37069	90	
257.90231	92	
258.84483	120	
258.96633	112	
260.85594	128	
260.93097	110	
261.05085	118	
261.80128	140	
262.81619	90	
262.83847	100	
262.91508	88	
262.94773	100	
263.83397	132	
263.85872	90	
265.08765	104	
265.11307	102	
266.00519	90	
266.36800	98	
267.45917	84	
267.84213	660	1+
268.84080	434	1+
269.41063	86	
270.84771	216	
270.97947	444	
271.86085	90	
271.91259	140	
272.84387	222	1+
272.97351	114	
273.36342	86	
273.79614	138	
273.85669	172	1+
274.89733	122	
276.81812	88	
276.85436	256	
277.36097	86	
277.86265	262	
277.88097	168	
277.96986	138	
278.83609	746	1+
279.83407	390	1+
279.97611	110	
281.05008	118	
283.89805	104	
284.86246	110	
284.89352	88	
285.00260	122	
285.85275	160	
286.85105	1502	1+
288.04258	94	
288.93340	96	
289.51181	92	
289.81325	108	
289.87825	112	
289.93619	92	
290.78981	138	
290.86224	328	1+
291.80309	106	
292.10509	232	1+
292.74459	90	
292.85804	390	1+
293.86026	316	1+
293.87944	118	
294.96859	184	
296.40521	142	
296.81071	110	
298.81433	88	
299.06255	156	
299.82085	90	
299.87716	102	
299.94369	94	
300.80595	102	
300.98918	90	
301.87823	172	
302.37125	94	
304.86641	102	
305.83292	102	
306.90181	138	
307.90205	106	
308.80866	88	
308.86692	84	
309.87235	482	1+
310.82364	100	
310.87682	346	1+
312.81313	154	
312.85965	272	1+
312.88292	136	
313.85033	106	
314.81882	144	
315.80862	274	1+
315.86366	240	1+
315.97018	106	
316.80973	174	1+
317.93157	92	
318.01646	94	
318.81292	110	
319.95384	88	
321.35375	88	
321.38899	130	
321.88284	170	1+
321.97730	86	
323.89023	264	1+
324.75918	144	
324.86673	132	
325.76461	84	
326.90158	94	
327.76107	180	
328.89098	162	
329.81308	154	1+
329.87323	110	
331.73076	124	
331.89006	88	
333.67927	116	
334.95059	92	
336.24092	110	
337.56951	90	
338.08076	106	
338.84031	174	
338.87465	86	
341.71287	98	
341.78144	90	
END IONS

###FS:    #m/z: 322.93033 #charge 1+
###MS: 62
###MSMS: 63
BEGIN IONS
TITLE=Cmpd 46, +MS2(322.9303), 28.0-35.0eV, 1.4min #63
RTINSECONDS=80.327
SCANS=62-63
PEPMASS=322.93033	4390684
CHARGE=1+
180.86873	76	
191.85717	84	
192.01726	86	
192.89131	126	
194.85018	92	
195.92298	98	
196.88346	132	
197.86670	154	
198.96318	92	
199.88843	132	
204.45297	84	
205.94939	288	
207.97261	156	
209.91936	108	
210.03894	82	
210.85561	112	
212.42685	80	
212.87910	172	
213.94878	90	
215.08252	162	1+
215.36840	78	
216.05002	136	
217.89807	118	
222.95427	146	
223.95951	382	1+
224.81702	124	
224.89585	78	
226.87635	80	
227.03701	96	
229.83821	78	
230.82722	80	
230.91082	132	
231.47345	92	
231.83081	194	1+
231.90493	122	
233.56849	86	
233.89319	92	
233.91446	132	
236.89999	84	
238.88542	180	1+
238.93983	240	
239.08312	84	
239.83624	114	
240.07815	76	
240.79008	102	
240.82192	208	1+
240.94022	4096	
240.98823	94	
241.78589	156	1+
241.94143	3078	
242.82360	142	
242.84864	80	
242.94167	9084	1+
243.81807	390	1+
243.96549	82	
244.93953	2388	1+
245.43836	86	
245.80186	106	
245.87193	82	
246.97618	116	
248.89712	166	
249.03060	90	
249.91050	138	
250.96745	84	
251.05913	92	
251.33348	88	
251.44233	102	
251.92868	116	
252.03088	88	
253.05141	86	
253.83555	184	
253.89394	94	
254.84452	98	
254.90783	118	
254.93969	82	
255.78131	144	
256.81835	92	
256.89820	316	1+
257.79639	144	
257.85172	88	
258.83334	452	1+
258.90383	100	
259.89867	86	
260.83192	604	1+
260.92878	84	
261.77988	102	
262.34723	102	
263.05337	80	
263.35246	92	
263.82891	240	1+
264.01030	82	
265.05607	116	
266.04123	80	
266.85349	102	
267.79696	150	
268.79131	168	1+
268.81356	78	
268.82800	98	
268.95562	80	
269.34619	88	
270.88210	78	
271.79537	90	
271.86701	90	
272.84972	140	
273.79280	130	
273.84706	292	1+
274.79785	98	
274.84394	212	1+
275.78890	210	
275.80813	354	1+
275.96628	102	
276.35369	80	
276.81277	190	1+
276.84610	94	
276.86650	82	
277.02461	86	
278.84988	102	
279.09233	932	1+
279.87606	92	
280.79097	142	
280.87503	100	
281.79377	96	
281.92297	96	
282.78437	264	1+
282.88388	152	
283.87191	110	
283.94785	88	
283.97788	88	
284.29246	146	
284.78492	216	1+
284.85016	258	1+
284.98340	100	
285.85279	200	1+
285.90109	80	
288.81102	146	
289.78793	104	
290.78950	142	
290.86336	142	
291.80637	118	
291.86200	106	
292.81054	106	
292.86784	312	1+
292.89358	78	
294.85042	174	
295.11027	86	
297.11227	100	
298.82524	96	
299.03366	116	
299.78295	232	
301.79515	160	
301.87005	296	1+
301.93787	100	
302.81591	212	
302.86983	192	1+
303.82899	86	
304.13953	80	
304.83247	116	
306.88219	160	
307.79795	634	1+
308.37285	108	
309.29609	84	
310.88052	116	
311.89090	134	
312.80154	282	1+
314.74267	82	
314.83072	122	
315.83212	78	
317.83610	110	
317.87005	98	
319.78492	126	
319.88746	92	
322.04764	80	
323.23194	78	
323.76237	114	
323.89011	348	1+
324.89594	234	1+
325.81007	86	
326.88928	146	
326.98256	102	
327.87995	108	
END IONS

###FS:    #m/z: 340.94092 #charge 1+
###MS: 62
###MSMS: 64
BEGIN IONS
TITLE=Cmpd 47, +MS2(340.9409), 28.0-35.0eV, 1.4min #64
RTINSECONDS=81.099
SCANS=62,64
PEPMASS=340.94092	1711538
CHARGE=1+
154.98736	94	
176.85497	92	
192.88932	96	
192.92899	122	
196.88563	112	
204.90463	90	
207.87582	154	
212.87829	458	1+
212.90318	148	
212.93224	84	
213.93969	1200	1+
214.87906	178	
215.88619	640	1+
215.93902	164	
215.95025	110	
217.88171	106	
217.93589	216	
218.88438	166	
219.02376	104	
220.81950	214	1+
222.95218	84	
223.95879	136	
224.41937	92	
226.39075	140	
226.43247	84	
226.95039	82	
226.96879	86	
227.95381	82	
228.84271	182	
228.88561	84	
228.94888	282	
229.95309	292	
230.88861	776	1+
231.89020	446	1+
231.95021	1332	1+
232.90736	112	
233.50821	80	
233.89707	296	
233.94855	310	1+
234.83741	106	
234.88379	96	
235.83688	86	
235.90005	100	
237.42773	106	
237.95183	90	
239.06679	86	
239.78989	160	
240.44757	100	
240.85412	146	
240.93333	94	
241.84027	110	
241.89741	114	
241.95131	340	1+
241.96522	88	
243.83601	138	
245.39442	88	
246.39200	98	
246.97487	160	
248.85640	170	
248.90171	442	1+
249.04748	82	
249.13282	96	
249.96085	134	
251.43859	100	
251.56895	98	
251.95075	188	1+
253.83678	278	1+
254.90774	244	1+
254.96686	498	
255.07312	114	
255.97016	286	
256.07826	94	
256.84555	144	
256.88393	136	
256.89968	226	
256.96431	208	
257.45360	122	
257.79589	284	1+
257.85251	134	
257.98718	204	1+
258.84598	412	
258.89069	368	1+
259.95148	144	
260.02299	108	
260.83306	354	
260.85069	182	
261.42903	88	
261.83914	216	
261.87171	190	1+
262.96786	86	
263.34244	86	
264.84780	130	
264.92860	104	
266.87524	84	
267.84029	412	1+
268.84019	360	1+
269.04000	96	
269.80188	154	
271.93033	90	
272.10594	112	
272.35750	88	
272.82774	120	
272.85793	262	1+
272.91959	88	
272.97034	94	
273.07499	84	
273.34299	100	
273.78610	96	
273.84549	126	
273.86019	210	1+
274.89504	84	
275.56631	114	
275.84262	104	
276.85505	576	1+
277.02596	82	
277.65159	96	
277.81491	236	
278.85092	814	1+
279.79502	112	
280.26240	100	
281.79598	136	
281.93587	238	1+
282.85757	128	
282.89144	160	
284.14844	86	
284.45266	92	
284.85974	126	
285.78949	198	1+
286.39464	102	
286.79365	224	1+
288.76375	100	
288.82305	102	
289.78721	282	
290.82695	84	
291.80425	144	
291.81890	90	
291.95123	82	
292.43556	100	
292.80420	94	
294.85772	336	1+
295.94774	238	1+
296.87693	170	1+
297.96687	136	1+
298.42343	92	
299.04316	94	
299.88266	290	1+
300.98935	108	
301.79699	82	
301.81332	178	1+
302.86224	126	
303.94703	96	
304.44387	80	
305.87981	90	
306.87917	280	1+
307.80692	296	1+
310.87973	586	1+
310.98545	106	
312.35548	82	
314.79584	106	
314.81786	90	
317.11728	90	
318.83066	132	
318.86369	126	
320.86746	84	
323.82405	88	
324.13307	114	
324.89198	140	
326.95789	100	
328.88456	196	
329.87354	280	1+
329.89781	86	
330.81620	554	1+
330.95389	84	
331.10531	94	
332.75431	86	
332.93091	80	
333.49359	100	
337.33004	84	
338.87222	144	
339.41739	84	
340.76875	116	
341.84429	92	
342.77557	100	
342.91903	88	
345.26069	80	
345.72852	82	
345.83134	90	
END IONS

###FS:    #m/z: 363.95702 #charge 1+
###MS: 62
###MSMS: 65
BEGIN IONS
TITLE=Cmpd 48, +MS2(363.9570), 28.0-35.0eV, 1.4min #65
RTINSECONDS=81.872
SCANS=62,65
PEPMASS=363.95702	936986
CHARGE=1+
182.86742	106	
187.86743	296	
189.86321	762	1+
191.85768	642	1+
195.87297	266	1+
201.88184	94	
203.93126	130	
205.87490	120	
207.40614	92	
207.87219	222	1+
207.94681	368	1+
208.88804	130	
209.88920	128	
209.94373	1714	
210.88472	934	
212.87933	2680	1+
218.90939	112	
219.86747	102	
220.81385	94	
222.95365	846	1+
224.95014	1752	1+
224.96891	144	
225.88121	126	
226.83002	164	
226.89546	118	
226.94726	10312	1+
226.97228	464	
228.89511	444	1+
228.91819	106	
228.94240	12006	1+
230.00326	90	
230.09700	98	
230.82871	90	
230.89036	5026	1+
230.96351	92	
232.07271	86	
232.88431	828	1+
233.93438	96	
233.99392	174	1+
234.88539	118	
234.93105	164	
235.43173	122	
239.42886	166	
239.83619	100	
239.97171	156	
240.88811	170	
240.94026	686	
240.96297	480	
241.94176	518	
241.95938	956	1+
242.82327	132	
242.94235	1658	1+
242.96111	628	1+
243.82629	296	1+
244.80250	98	
244.90130	100	
244.95764	5876	1+
245.02020	108	
245.45426	92	
245.94092	284	
246.09897	100	
246.39298	102	
246.90563	254	
246.95332	6046	1+
248.79724	248	1+
248.89983	1450	1+
249.85031	92	
250.78881	116	
250.89637	422	1+
250.94347	194	
250.96834	446	1+
251.84097	206	1+
251.87674	98	
252.89876	738	1+
253.08424	112	
253.38948	96	
253.79362	86	
253.83411	268	1+
253.90507	524	1+
254.58441	108	
256.39653	96	
258.83131	368	1+
258.91976	214	1+
258.97549	356	1+
259.37223	92	
260.43727	98	
260.94274	92	
260.97161	400	1+
261.35567	106	
262.82767	452	1+
263.81088	192	1+
263.97616	252	
264.08137	88	
264.96715	450	1+
265.35109	222	1+
265.78663	208	1+
265.85946	232	
266.09076	120	
266.81340	708	1+
266.85252	182	
267.03318	202	1+
267.10382	88	
267.97345	480	1+
268.79330	106	
268.91406	406	1+
268.96083	160	
269.93383	90	
269.96784	946	1+
270.44558	110	
270.81695	88	
272.85246	112	
273.79058	180	1+
275.07389	192	1+
275.80713	218	
276.80629	114	
276.85695	270	
277.85700	236	
278.00956	90	
278.79534	184	
278.84235	136	
279.03601	154	
279.10229	142	
279.79778	118	
279.84664	130	
280.79397	382	
280.95665	88	
281.79077	234	
281.84002	154	
281.85767	140	
282.06119	206	1+
282.12440	112	
282.35285	86	
282.79199	312	
282.86628	210	1+
282.97790	160	1+
283.80400	168	
283.84866	234	
284.78687	134	
284.82292	124	
284.84752	138	
285.79217	190	
285.84584	522	1+
285.87033	100	
288.84263	226	1+
289.09106	130	
290.78501	364	1+
292.43773	110	
293.11615	124	
294.11959	96	
294.81006	100	
294.86312	230	
295.38518	104	
295.42913	106	
296.80737	454	1+
296.87504	152	
297.40599	94	
298.44030	102	
298.55060	108	
298.80132	1444	1+
300.87637	126	
301.80577	176	
301.86134	468	1+
302.10170	124	1+
302.80258	864	1+
302.94400	290	1+
303.80584	844	1+
303.85426	1178	1+
305.11678	86	
305.87278	294	1+
306.92868	140	
308.51514	88	
309.00088	158	1+
309.19690	94	
309.41118	86	
309.87357	404	1+
310.87674	296	1+
312.87582	176	
313.87198	142	
314.82232	120	
314.94348	94	
315.91888	92	
316.81056	200	1+
317.86181	190	1+
318.80739	128	
318.93208	190	
319.82325	102	
320.99878	88	
321.11176	118	
321.42438	92	
321.81368	438	1+
321.86693	144	
322.16582	202	1+
322.83069	146	
322.92898	194	
324.87908	158	
324.90077	168	
325.86571	104	
325.97355	146	
326.85167	92	
326.87029	596	1+
329.16163	112	
332.88132	108	
335.88015	216	1+
336.79128	86	
336.94703	194	
337.39542	86	
337.83315	106	
338.76414	92	
338.83497	92	
339.82625	278	1+
340.94126	162	
351.89450	272	1+
353.99220	86	
356.77311	134	
361.72372	138	
362.78370	86	
363.72912	100	
363.80537	122	
365.71284	92	
367.87945	96	
END IONS

###FS:    #m/z: 340.94089 #charge 1+
###MS: 66
###MSMS: 67
BEGIN IONS
TITLE=Cmpd 49, +MS2(340.9409), 28.0-35.0eV, 1.4min #67
RTINSECONDS=85.536
SCANS=66-67
PEPMASS=340.94089	1761002
CHARGE=1+
184.86069	254	1+
187.88942	88	
192.92763	314	
197.88576	94	
204.90443	94	
206.95540	296	1+
207.07917	82	
207.87166	82	
208.88470	134	
208.94329	268	
209.93469	276	1+
212.87707	932	1+
212.94800	92	
213.93888	1942	1+
214.89566	186	
215.41337	84	
215.88767	318	1+
215.93828	458	1+
217.88353	370	1+
218.91709	162	
219.89051	104	
221.89916	84	
222.95418	318	1+
223.88967	102	
224.97916	102	
225.88056	82	
226.86996	108	
226.89371	178	
226.94716	162	
227.92066	88	
228.22834	92	
228.94081	146	
229.91201	84	
230.88944	250	
230.95931	84	
231.41507	96	
231.89227	470	
231.92773	82	
231.95016	1264	1+
232.90528	84	
232.91404	98	
233.34882	96	
233.89865	236	
233.94428	118	
234.88382	94	
235.89167	92	
235.93163	86	
238.79744	110	
238.90238	240	1+
239.50198	88	
240.33510	92	
240.84091	398	1+
241.40804	100	
241.84287	336	1+
242.89092	120	
243.83179	210	
244.87801	126	
244.91196	90	
245.86969	96	
246.97852	124	
247.86772	144	
249.00424	96	
249.96377	566	1+
250.03291	98	
250.90629	114	
250.99400	108	
252.85412	92	
254.44045	92	
254.83582	108	
254.96611	610	
256.91140	98	
256.96079	132	
256.98279	92	
257.79543	210	
257.84380	372	1+
257.94503	134	
258.01178	88	
258.84636	308	1+
258.97730	116	
260.43735	108	
260.80127	118	
260.83610	492	
261.84037	472	1+
261.96551	140	
262.96494	160	
263.88052	102	
264.10031	84	
264.89892	120	
265.39700	94	
267.13365	142	
267.91224	92	
268.42804	96	
268.84182	240	
269.79677	100	
269.84220	200	
269.86072	132	
271.85719	328	1+
272.97898	120	
273.79574	122	
274.85963	196	
276.85736	424	
277.83377	144	
277.86521	242	
277.96462	390	1+
278.40106	96	
278.79926	190	1+
278.84571	312	
279.09198	120	
279.85235	268	
280.36101	104	
280.83989	204	1+
280.85784	198	
280.88333	84	
282.85276	82	
283.08135	94	
283.87778	92	
287.91560	84	
289.78991	176	
290.91125	112	
291.48096	82	
291.80547	150	
292.02873	116	
294.86504	128	
294.88187	124	
294.93385	82	
295.88370	138	
295.99976	92	
296.13605	90	
296.16788	84	
296.84023	122	
296.85681	202	
299.78443	106	
299.87906	104	
300.81746	100	
300.86990	108	
301.86305	126	
303.87466	126	
304.83156	104	
304.92620	122	
306.88275	174	
307.80239	134	
308.79642	100	
308.86795	150	
309.82076	120	
310.87617	140	
311.88215	204	1+
312.43796	90	
312.80516	244	
313.80675	140	
313.86949	224	1+
314.08302	90	
314.85373	82	
315.01501	102	
322.79705	90	
324.88857	112	
326.35901	92	
326.78697	82	
328.19321	86	
328.36061	92	
329.87119	176	
330.81987	300	
332.76741	82	
332.79676	92	
333.28750	102	
334.75307	84	
334.76715	108	1+
334.92620	82	
338.77511	94	
342.00680	112	
342.80080	86	
343.87573	114	
343.90275	120	
344.11861	92	
344.41453	84	
END IONS

###FS:    #m/z: 363.95705 #charge 1+
###MS: 66
###MSMS: 68
BEGIN IONS
TITLE=Cmpd 50, +MS2(363.9571), 28.0-35.0eV, 1.5min #68
RTINSECONDS=86.308
SCANS=66,68
PEPMASS=363.95705	985922
CHARGE=1+
100.81774	88	
144.90250	86	
189.86315	688	1+
191.86053	488	
192.49374	86	
193.85398	154	
194.88821	122	
198.88894	86	
200.04033	94	
200.09747	88	
200.94858	138	
203.87853	128	
207.01553	88	
207.87653	100	
209.87900	700	1+
209.94335	1100	1+
210.88390	588	1+
212.87946	3912	1+
215.91474	92	
216.88266	104	
218.90761	108	
218.98197	86	
222.95313	930	1+
222.97220	86	
224.94985	1454	1+
225.88808	190	
226.80098	100	
226.94757	10230	1+
227.83526	98	
228.89363	1324	1+
228.94226	12198	1+
229.06776	104	1+
230.88981	4662	1+
231.01735	90	
231.90595	158	1+
232.88574	846	1+
234.87699	254	1+
234.93008	282	
235.82923	236	1+
235.84746	152	
236.00511	102	
236.05278	242	1+
236.89920	118	
238.06323	224	1+
240.42462	106	
240.88346	110	
240.93909	530	
240.96291	1210	1+
241.82208	102	
241.94240	410	
242.81735	234	
242.94142	1120	1+
242.96116	552	1+
243.82542	128	
244.82740	120	
244.95702	6634	1+
244.98168	154	
245.83229	204	
245.84875	86	
246.95325	6580	1+
248.42450	86	
248.79973	566	1+
248.90042	2044	1+
250.07124	212	1+
250.89690	378	1+
250.97065	306	1+
251.91283	90	
253.90851	304	
254.01916	88	
254.34987	86	
255.91726	106	
256.81150	92	
256.83837	96	
258.90190	96	
258.97319	134	
259.84289	156	
260.01356	88	
260.83395	210	
260.90104	88	
260.94263	94	
260.96999	252	
261.83422	112	
262.82972	110	
263.97639	144	
264.83405	94	
264.89591	210	1+
264.97018	162	
265.05878	134	
265.42689	92	
265.81013	448	1+
265.82727	140	
266.79410	92	
266.81344	384	1+
266.99148	100	
267.13973	88	
267.42520	90	
267.92142	108	
267.97352	876	1+
268.00776	102	
268.84586	142	
269.04840	176	1+
269.80044	120	
269.96931	1002	1+
271.79606	124	
271.85570	110	
271.91858	282	
272.43809	96	
274.80079	220	1+
275.84586	110	
275.88440	98	
276.42508	102	
276.85441	262	
277.86499	134	
278.38438	84	
278.79865	102	
278.85373	274	
279.10726	392	1+
279.48384	86	
279.79942	96	
279.85183	162	
280.13501	84	
280.79397	906	1+
280.83169	304	1+
281.52791	88	
281.85935	150	1+
282.79312	688	1+
282.82610	136	
283.85310	214	
284.82839	200	
284.85934	130	
284.91059	86	
285.84851	896	1+
287.57611	90	
288.79666	334	1+
288.91831	214	1+
289.09407	100	
290.78673	278	
291.10811	218	1+
292.80131	90	
292.87553	176	
292.92719	94	
292.96515	104	
293.85172	108	
295.80333	88	
296.65288	102	
296.80952	102	
296.93066	112	
297.80662	186	
297.88782	86	
298.80184	1318	1+
300.80633	286	
300.87679	136	
301.81124	210	
301.86505	522	1+
301.93979	114	
303.80495	532	1+
303.85465	1382	1+
304.89288	86	
306.43071	102	
308.14204	108	
308.82156	86	
308.87888	146	
309.87697	86	
309.91102	140	
310.88161	216	
311.88247	126	
312.09928	92	
313.84497	112	
314.82823	158	
315.83737	92	
316.81341	410	1+
317.04071	118	
317.92243	96	
318.82019	94	
318.87985	92	
319.82187	254	
320.13550	250	1+
320.81621	134	
321.81661	472	1+
321.86771	698	1+
322.04752	106	
322.93299	136	
323.01989	96	
324.87322	182	1+
326.80558	140	
326.87402	856	1+
330.41318	90	
332.68676	90	
334.92762	92	
335.82048	148	
336.94579	276	1+
337.19537	98	
337.82909	222	
338.86958	90	
338.94272	188	
339.82692	600	1+
340.93891	628	1+
341.73788	112	
341.83072	174	1+
342.38254	96	
343.70341	206	1+
345.82075	162	
345.88632	92	
356.77278	122	
360.71584	114	
360.84490	280	1+
361.78776	90	
362.47507	100	
363.71832	94	
365.73487	100	
368.76800	222	1+
END IONS

###FS:    #m/z: 336.94622 #charge 1+
###MS: 66
###MSMS: 69
BEGIN IONS
TITLE=Cmpd 51, +MS2(336.9462), 28.0-35.0eV, 1.5min #69
RTINSECONDS=87.08
SCANS=66,69
PEPMASS=336.94622	148258
CHARGE=1+
114.91392	106	
136.08213	100	
152.89096	80	
182.87203	114	
185.86849	134	
189.86404	134	
190.96516	94	
199.45366	80	
201.37447	80	
205.95103	202	
209.88598	104	
210.88499	254	
211.94481	3840	1+
212.87806	1870	1+
213.93905	2080	1+
215.88322	790	1+
217.86017	82	
217.93468	154	
219.89690	100	
223.83492	98	
223.95825	122	
224.98069	120	
226.97230	80	
227.90023	80	
227.95525	116	
228.84859	84	
228.89123	286	
229.95500	4370	
230.88763	2606	1+
230.95156	160	
231.95024	1952	1+
232.82990	82	
232.97069	94	
233.42945	100	
233.82811	210	
233.94939	550	1+
234.82809	234	
234.90140	146	
235.89214	124	
235.91832	98	
235.94584	248	
238.06177	82	
238.10550	80	
238.86571	80	
238.89414	90	
239.90324	138	
239.97924	88	
240.78465	80	
240.81882	92	
240.84306	194	1+
243.87085	216	1+
245.79829	172	
246.90665	186	
247.89973	114	
247.96622	1204	1+
248.89818	844	1+
248.91995	264	1+
249.43693	86	
249.83288	188	
249.92117	192	1+
249.95911	766	1+
250.83391	644	1+
250.84822	86	
251.06842	100	
251.79149	104	
251.82134	116	
251.83786	486	1+
251.90901	156	
252.90830	146	
252.97076	2642	1+
253.83376	126	
253.90348	236	
253.93460	94	
254.84901	106	
254.92313	116	
254.96663	1514	
255.07222	116	
255.08832	102	
255.85435	262	1+
255.89859	80	
255.95588	80	
256.96324	302	1+
257.84200	94	
258.84172	266	1+
258.94528	80	
259.90062	110	
260.84427	222	
262.88215	82	
263.00366	84	
263.54960	96	
264.83537	114	
264.87889	88	
265.08577	138	
265.97349	82	
266.86153	198	
267.83858	1198	1+
267.90120	84	
268.84208	1028	1+
269.35203	80	
269.79763	140	
270.98119	498	
271.37936	108	
271.91885	250	1+
272.84498	142	
272.97366	270	1+
273.79194	164	
273.90086	150	
273.93195	80	
274.79459	144	
274.85832	88	
274.89514	140	
274.97393	142	
275.35242	92	
276.85786	568	1+
276.91308	88	
277.83635	176	
277.90628	82	
278.07118	88	
278.83667	470	1+
278.85926	156	
279.95952	86	
281.50936	100	
283.02985	92	
283.86389	100	
285.03363	90	
285.42687	90	
285.84885	1508	1+
286.85174	1156	1+
286.87997	114	
287.92589	108	
288.88726	80	
288.93941	80	
289.81900	86	
289.85512	92	
289.88041	120	
290.80628	106	
290.87891	98	
291.79992	138	
292.93399	86	
293.11876	92	
293.81683	92	
294.86592	192	
296.43053	82	
296.77528	80	
296.88235	88	
296.96993	80	
297.91448	86	
298.30677	88	
298.41947	80	
299.88438	270	1+
300.81778	118	
301.87464	94	
302.94353	80	
303.86372	88	
304.80525	156	
305.85694	314	1+
306.83531	90	
306.94487	92	
307.44620	86	
308.91493	254	1+
309.80496	186	1+
310.54147	92	
310.87398	490	1+
313.82142	98	
314.82714	142	
314.84151	190	1+
317.89198	102	
317.98836	100	
318.54257	82	
319.81442	158	1+
319.88835	244	1+
320.94898	88	
322.81934	98	
323.89353	176	1+
324.13125	84	
327.83036	118	
328.88699	100	
330.81190	116	
332.38705	94	
333.72020	120	
334.75982	106	
334.87653	166	
334.95480	110	
337.69775	102	
339.83334	112	
341.62433	100	
341.69027	80	
END IONS

###FS:    #m/z: 340.94100 #charge 1+
###MS: 70
###MSMS: 71
BEGIN IONS
TITLE=Cmpd 52, +MS2(340.9410), 28.0-35.0eV, 1.5min #71
RTINSECONDS=90.75
SCANS=70-71
PEPMASS=340.94100	1828254
CHARGE=1+
118.43532	104	
136.77491	112	
182.99350	88	
190.94798	258	1+
192.92550	634	1+
193.95320	104	
195.39589	92	
196.87941	464	1+
205.41257	86	
205.94656	162	
206.95287	232	
207.40450	112	
208.95688	230	
210.93694	312	
212.87631	564	1+
212.89407	92	
212.92828	86	
213.94067	1370	1+
214.89695	92	
215.88854	404	1+
215.93565	272	
216.41274	96	
217.85504	94	
217.88308	510	1+
217.93672	276	
220.05528	90	
221.89450	122	
222.91517	82	
223.96161	188	
224.96881	158	
226.89175	102	
226.94899	142	
226.97123	88	
227.01645	88	
228.84678	116	
228.94302	262	1+
230.88728	582	1+
231.95016	1344	1+
233.89759	602	1+
233.94929	164	
235.86977	178	
235.89193	138	
236.98663	134	
239.02131	86	
239.84684	158	
240.40290	100	
240.83546	178	
240.84870	84	
241.84118	102	
241.91211	94	
241.95916	150	
242.01307	90	
242.44111	94	
242.83143	88	
243.83742	114	
243.96726	84	
246.97866	116	
248.37156	84	
248.91468	90	
248.98745	178	
249.37503	90	
249.89586	124	
249.91348	96	
249.96344	142	
250.90082	264	1+
250.99253	114	
251.33142	84	
251.95816	106	
252.84632	150	
254.96668	970	1+
255.87795	86	
256.45352	82	
256.84716	168	
256.92084	162	
256.96296	192	
258.84568	714	1+
259.87095	96	
259.89848	82	
259.95977	366	
260.83198	752	1+
261.83455	444	1+
261.92119	144	
262.85452	84	
262.92728	128	
265.51326	98	
265.85170	142	
266.12346	82	
266.84304	112	
267.85405	142	
268.34342	92	
268.84030	116	
268.87708	118	
268.90709	86	
268.95470	120	
269.48343	114	
269.89098	132	
270.83786	620	1+
270.94246	130	
271.09980	124	
271.79547	216	1+
271.92932	450	1+
272.93264	384	1+
274.85993	176	
274.91046	86	
275.80868	278	1+
276.16313	102	
276.85134	204	
277.37334	82	
277.85415	122	
278.84377	1066	1+
279.68279	96	
279.81238	96	
279.86926	152	
280.85424	114	
281.04895	226	1+
281.36733	84	
281.62674	116	
281.79504	110	
281.81634	82	
282.40006	94	
282.80531	118	
284.84126	112	
287.81274	130	
287.85997	104	
288.44722	92	
288.79160	102	
290.85629	302	1+
291.80475	296	1+
292.06879	214	1+
292.32670	100	
292.43679	96	
294.84828	86	
294.86588	144	
295.84113	134	
295.86127	130	
295.96302	108	
296.81073	186	
296.85035	112	
296.86801	82	
297.23873	84	
298.02956	108	
298.31089	84	
298.80464	86	
298.93531	184	1+
299.87036	240	1+
300.41086	138	
301.01873	84	
301.36826	116	
302.94451	226	
303.79417	86	
303.86553	104	
304.88314	86	
304.96242	88	
305.88388	164	
306.82214	92	
306.87924	126	
307.79727	222	
307.89744	136	
308.88312	362	1+
309.81719	134	
310.01798	94	
310.28391	108	
310.87433	252	
311.88423	118	
311.95917	100	
312.81052	124	
312.85891	130	
317.45195	96	
319.47233	94	
320.91579	106	
322.33841	82	
322.88320	86	
324.89230	218	1+
328.18824	134	
328.88621	84	
331.81687	134	
336.89948	86	
338.87137	168	
339.83013	84	
340.82106	198	1+
342.79165	188	
END IONS

###FS:    #m/z: 363.95720 #charge 1+
###MS: 70
###MSMS: 72
BEGIN IONS
TITLE=Cmpd 53, +MS2(363.9572), 28.0-35.0eV, 1.6min #72
RTINSECONDS=91.522
SCANS=70,72
PEPMASS=363.95720	1026446
CHARGE=1+
99.23967	90	
133.46056	142	
145.93172	96	
171.84830	90	
185.53385	116	
187.86727	128	
189.86279	918	1+
191.85896	680	
192.89296	86	
194.88903	98	
196.88379	216	1+
207.87627	282	1+
207.94949	252	
209.87047	108	
209.92148	86	
209.94354	2034	1+
210.88271	638	1+
211.98311	94	
212.87845	2606	1+
213.93818	86	
216.39304	92	
220.37609	88	
221.88905	236	1+
222.43324	96	
222.89224	194	1+
222.95339	1164	1+
224.94914	1422	1+
225.09854	92	
225.88876	240	
226.55468	106	1+
226.88244	118	
226.89871	146	
226.94761	10542	1+
227.05558	90	
228.65540	100	
228.85997	98	
228.89350	836	1+
228.94243	11968	1+
230.79081	144	
230.88926	4432	1+
231.82911	140	
232.10138	112	
232.88590	338	
234.13223	86	
234.88095	238	
234.92923	212	
234.95179	86	
237.05361	118	
238.42722	208	1+
240.81997	174	
240.94141	772	
240.96239	1056	1+
241.93807	2346	1+
242.02673	102	
242.81753	328	1+
242.94046	1698	1+
242.95807	708	1+
244.88608	100	
244.95718	5628	1+
245.84194	148	
245.94099	302	
246.78947	90	
246.80308	136	
246.90312	88	
246.95300	6710	1+
247.21405	164	1+
247.51240	92	
247.90657	114	
248.80425	392	1+
248.85218	122	
248.90031	1850	1+
249.12823	164	1+
250.43296	86	
250.90041	302	
250.96959	408	1+
251.06984	302	1+
251.91526	134	
252.90301	406	1+
253.01828	94	
253.42635	112	
253.83263	112	
254.34789	92	
255.82831	128	
257.08006	214	
258.35092	92	
258.84225	284	1+
258.97117	110	
260.83050	828	1+
260.90516	92	
260.96675	340	1+
261.04190	88	
261.83244	474	1+
262.78288	104	
263.82686	146	
263.90284	112	
263.97805	312	1+
264.07730	246	1+
265.81826	164	
266.81299	392	
267.81388	180	
267.97248	1058	
268.81402	280	1+
268.95770	212	
269.38061	108	
269.92087	92	
269.96940	1328	1+
270.84326	192	1+
270.95342	120	
270.98713	90	
271.09743	134	
271.80318	186	1+
271.84837	162	1+
271.91507	298	1+
273.80782	326	1+
273.87906	236	1+
274.79632	138	
274.80964	256	1+
275.84227	244	1+
276.35169	100	
276.85527	156	1+
277.53273	88	
278.79742	362	1+
278.85152	138	
278.90691	126	
279.10289	198	
279.96651	84	
280.39915	88	
280.79530	440	
280.82566	130	
280.84527	96	
281.79236	228	
282.09147	222	1+
282.78796	150	
282.80954	180	
282.82744	118	
282.86405	320	1+
282.93783	92	
283.09330	270	1+
283.78910	454	1+
283.84838	296	1+
283.86804	224	1+
283.98397	182	1+
284.82199	368	1+
285.82373	228	1+
285.84582	628	1+
288.33239	94	
288.42850	88	
289.87165	246	1+
290.78660	324	1+
291.94670	90	
292.80072	176	1+
293.12194	132	
294.11921	96	
294.42123	88	
294.86099	102	
295.04743	140	
296.80715	728	1+
297.11466	172	
297.92492	158	
298.80348	1094	1+
298.86532	88	
299.37234	96	
299.41709	96	
300.37793	98	
300.80413	388	
300.93794	94	
301.81202	218	
301.86056	782	1+
302.11515	94	
302.81036	130	
303.44253	104	
303.80692	462	1+
303.83611	98	
303.85638	1374	1+
305.81074	190	1+
307.83958	136	
307.87814	216	1+
308.91876	208	1+
310.84887	142	
310.87507	102	
311.88375	132	
313.93740	102	
314.43781	94	
314.81682	224	
314.84717	86	
315.75220	90	
316.12718	106	1+
316.81496	174	
316.87913	456	1+
317.84802	98	
318.44395	88	
319.81938	160	1+
319.88593	102	
320.92578	100	
321.82124	564	1+
321.84288	118	
321.86537	220	
322.92823	330	1+
323.82437	108	
324.87311	104	
325.14682	126	
325.16174	90	
326.87603	764	1+
328.95105	134	
329.73672	88	
329.87313	92	
333.89264	88	
336.41311	92	
336.62259	86	
336.94125	538	1+
337.10972	116	
337.34844	106	
337.83550	276	1+
337.87777	198	1+
339.82918	598	1+
340.93979	372	
341.26418	92	
343.79955	86	
344.18053	118	
348.37293	94	
349.72059	126	
351.76954	118	
352.89081	92	
353.76511	160	
354.83756	100	
355.41901	96	
356.76942	106	
358.87114	132	1+
359.72413	88	
362.76582	234	1+
362.84051	146	
END IONS

###FS:    #m/z: 507.84660 #charge 1+
###MS: 70
###MSMS: 73
BEGIN IONS
TITLE=Cmpd 54, +MS2(507.8466), 28.2-35.2eV, 1.6min #73
RTINSECONDS=92.2945
SCANS=70,73
PEPMASS=507.84660	532514
CHARGE=1+
196.01616	616	1+
211.88442	240	1+
214.88303	282	
215.89184	152	
224.97814	334	
232.89739	232	
234.89268	242	
236.88700	194	
237.84822	194	1+
240.07671	262	1+
244.90869	184	
249.90394	444	1+
250.87651	156	
250.90680	376	1+
250.96976	272	
253.08369	152	
253.38081	280	1+
253.89348	436	1+
254.89590	362	1+
259.79454	174	
260.88010	230	
263.38499	146	
266.16744	254	
266.88637	164	
267.94728	232	1+
268.10807	174	
269.88899	172	
270.80311	180	
270.86123	220	
272.38266	390	1+
272.85024	220	
272.88294	348	1+
275.86120	154	
277.88718	450	1+
278.83161	160	
280.79034	160	1+
283.89429	146	
285.85814	310	
286.57197	138	1+
286.87108	222	
287.11292	222	1+
287.77784	164	1+
287.85165	1408	1+
288.39882	164	
288.88715	154	
289.03912	146	
289.87807	408	
289.89879	162	
290.39525	214	
290.86493	1470	1+
291.39336	316	1+
292.98797	114	1+
293.87305	2676	1+
295.81140	212	
296.84132	178	
296.85385	364	1+
297.87461	196	1+
298.80262	216	1+
300.84198	244	
301.85434	190	
302.86119	168	
303.86805	1116	1+
304.39294	158	
304.85239	160	
305.04555	186	1+
305.82866	238	1+
305.86325	2250	1+
306.12458	232	
306.88137	170	
307.85718	246	
307.89051	816	
307.97656	176	
308.14399	1410	1+
308.84622	190	
308.87132	2208	1+
309.84158	286	1+
309.88656	650	
310.15764	726	1+
311.34836	214	1+
311.39833	276	1+
311.88343	5944	1+
313.78981	228	1+
313.81157	286	1+
313.91713	162	
314.86506	892	1+
315.37916	176	
315.88323	174	
316.77094	212	1+
316.86397	214	
317.87296	154	
317.89043	206	
319.37367	280	1+
320.87197	406	1+
321.40615	184	
323.87516	724	1+
324.80893	250	1+
324.86096	190	
325.38922	158	
325.82747	146	
325.90301	302	
326.88086	4506	1+
327.38251	182	
327.81259	288	1+
328.37249	606	1+
329.36876	136	1+
329.89379	300	
329.91380	172	
330.16221	146	
330.88467	158	
331.06393	98	1+
331.80770	152	
331.88802	352	
332.77850	214	1+
332.80490	152	
332.87640	822	1+
332.94695	256	1+
333.76864	158	
333.82442	294	1+
333.84928	436	1+
334.89334	472	1+
335.99733	148	
337.88192	746	1+
338.79857	156	
341.91047	178	1+
343.87428	266	
343.97566	286	1+
345.87955	472	1+
346.88240	320	1+
347.77376	366	
347.81155	278	1+
348.76659	162	
348.90876	174	1+
349.75892	302	1+
350.80140	326	1+
350.89120	304	
351.36893	236	1+
351.88493	170	
352.91045	284	1+
353.85279	352	
354.87005	194	
356.77599	246	1+
358.76019	270	1+
358.84275	342	1+
358.87816	180	
361.77299	208	1+
363.85168	170	
364.18422	232	1+
365.78977	550	1+
365.81129	178	
366.36285	438	1+
366.84086	1300	1+
367.71227	668	1+
368.78481	214	
368.84137	200	
368.89603	212	
369.76863	148	
369.83841	278	
369.88510	176	
370.78611	224	1+
370.85326	218	1+
371.19428	220	1+
373.72725	188	
373.87355	408	1+
373.90618	206	
374.38728	176	
374.40028	148	
374.80940	158	
375.19864	186	1+
376.38163	204	
376.77238	146	
376.79671	180	
379.73002	166	
380.72328	148	
381.72119	498	1+
381.83780	266	
382.72497	308	1+
382.85457	150	
383.38495	400	1+
383.88174	234	1+
384.71870	186	1+
384.85001	2384	1+
385.73519	156	
386.80927	196	
387.76972	148	
387.84607	512	1+
388.79634	204	
389.20078	410	1+
389.77945	460	1+
389.80919	148	
390.73672	208	
390.78231	314	1+
390.83927	268	
390.86701	228	
391.85321	148	
392.78967	650	1+
392.82889	196	
392.90142	164	
394.84251	188	
394.86435	426	1+
395.86557	300	1+
396.72514	190	
397.86198	324	1+
398.73416	198	
398.89874	144	1+
399.70923	190	
399.73506	154	
399.84744	658	
402.86337	636	
403.87156	464	
404.87113	1046	1+
405.81542	220	1+
405.87272	652	1+
406.83094	184	1+
407.75138	270	1+
407.86698	2740	
408.06795	344	
408.86426	1548	
409.02140	226	1+
409.72085	538	1+
409.77346	244	1+
409.84734	1818	1+
410.84087	1000	1+
411.17685	152	
412.84293	226	
412.90739	184	
413.81556	256	1+
413.88424	320	1+
414.77468	148	
415.86518	402	1+
417.70151	280	1+
417.81698	148	
417.87096	264	1+
418.36756	164	
418.84905	306	1+
420.74092	204	1+
421.81200	300	1+
421.88099	514	1+
422.84122	156	
422.90538	246	1+
423.77695	290	
423.86941	770	1+
424.77370	236	
425.75713	408	1+
425.87680	200	
426.86073	948	
427.73555	1472	1+
427.86234	598	
428.84766	1146	1+
428.88926	484	1+
429.82574	346	1+
429.87362	190	
430.73821	326	
430.84678	148	
430.87673	190	
431.73398	182	
431.86774	790	1+
432.68973	202	
433.85161	314	1+
435.86205	192	
437.77991	256	1+
439.73625	172	1+
439.89631	562	1+
442.68651	242	1+
442.71540	272	1+
442.80676	370	1+
444.87248	2596	1+
445.74177	674	1+
446.88217	278	
447.71120	716	1+
447.77179	238	
447.87862	168	
448.89348	234	
449.69625	364	1+
449.87793	536	
450.74748	238	
451.74754	430	1+
451.88080	330	1+
457.90244	510	1+
462.88430	850	1+
463.73258	208	1+
465.72638	196	
467.78738	164	
467.88792	1242	1+
468.76765	280	1+
468.83719	298	
470.72541	158	
476.71467	166	1+
480.78118	156	
481.71251	124	1+
485.27486	220	1+
485.89909	874	1+
486.84392	200	
490.89843	156	
491.78005	108	1+
502.11894	168	1+
503.11934	120	1+
503.74217	206	1+
509.86311	330	
END IONS

###FS:    #m/z: 322.93036 #charge 1+
###MS: 74
###MSMS: 75
BEGIN IONS
TITLE=Cmpd 55, +MS2(322.9304), 28.0-35.0eV, 1.6min #75
RTINSECONDS=95.994
SCANS=74-75
PEPMASS=322.93036	4209116
CHARGE=1+
126.54366	82	
170.56002	76	
177.93288	100	
178.92850	90	
186.01907	88	
187.99541	102	
193.06343	92	
196.88723	190	
198.48900	108	
200.88074	78	
203.01052	92	
203.87960	124	
205.94778	126	
206.92421	88	
209.94335	108	
210.91535	76	
212.87775	264	1+
212.90125	152	
214.89446	166	
217.99658	76	
220.40508	96	
221.94452	142	
221.96115	78	
222.87946	110	
223.95965	452	1+
226.48068	98	
226.86139	80	
227.78900	88	
227.83816	118	
227.95676	116	
228.85225	80	
228.89391	120	
228.90796	80	
230.07244	84	
230.84952	86	
230.89049	508	1+
230.90579	262	
233.39011	90	
234.88744	142	
235.11522	86	
235.79641	164	
237.03986	104	
237.86935	154	
238.84496	78	
238.89432	142	
238.94158	206	
239.46578	82	
239.79854	86	
240.07462	94	
240.81767	136	
240.94033	2438	
241.41202	98	
241.45931	76	
241.88892	100	
241.93886	8098	1+
241.97874	108	
242.79598	138	
242.82266	136	
242.94113	5750	1+
243.47266	110	
243.82046	180	
243.85599	234	1+
243.88885	80	
244.38983	78	
244.43976	90	
244.48284	106	
244.93999	1506	1+
245.02435	84	
246.58878	80	
246.98237	134	
247.84734	388	1+
247.94260	204	1+
248.80296	78	
248.84692	270	1+
248.89998	200	
249.59031	94	
249.92568	128	
250.14145	102	
250.82744	84	
250.91317	90	
250.97711	84	
251.08423	78	
251.87491	82	
251.90038	78	
252.95550	90	
252.97129	80	
253.39714	86	1+
254.85240	76	
256.01344	76	
256.44973	98	
256.89415	122	
257.08127	144	
257.83002	212	1+
258.85522	146	
259.45115	86	
260.35383	92	
260.80498	126	
260.83420	232	
260.93648	92	
261.83360	128	
261.88374	82	
262.35685	94	
262.83052	340	
263.89280	96	
264.85622	242	1+
265.80113	76	
267.38084	102	
268.95641	126	
269.79327	186	1+
269.85928	94	
270.86979	130	
271.09622	108	
272.84352	122	
273.79262	390	1+
274.43007	86	
275.10802	76	
276.80898	106	
276.85118	176	
276.90524	94	
277.83934	166	1+
279.09155	770	1+
279.51244	116	
280.94098	82	
281.79010	90	
281.84689	198	1+
282.86688	92	
282.88094	260	1+
283.13749	100	
283.36049	92	
283.79006	316	1+
284.29556	318	
284.86683	102	
284.88057	244	1+
285.29445	180	
286.76484	82	
286.86467	88	
287.01198	82	
287.81016	124	
290.80654	82	
291.87605	96	
292.03263	92	
294.86518	92	
295.94028	76	
296.40096	100	
297.78951	78	
297.81402	236	1+
299.78226	156	
302.87857	130	
302.92039	76	
304.00667	92	
304.94320	82	
305.81232	212	1+
305.87138	144	
305.89884	130	
306.88445	180	
307.80269	296	1+
307.88098	112	
308.88056	78	
310.87538	264	1+
311.84567	80	
312.81528	86	
314.81997	98	
314.86082	104	
315.38992	84	
317.75163	96	
318.24850	120	1+
320.96269	84	
321.81613	80	
321.93290	90	
324.75353	110	
324.80595	134	
324.89238	148	
324.97161	76	
325.89697	124	
326.75600	96	
326.90495	92	
END IONS

###FS:    #m/z: 507.84641 #charge 1+
###MS: 74
###MSMS: 76
BEGIN IONS
TITLE=Cmpd 56, +MS2(507.8464), 28.2-35.2eV, 1.6min #76
RTINSECONDS=96.766
SCANS=74,76
PEPMASS=507.84641	473274
CHARGE=1+
196.01660	274	
199.88526	166	1+
214.88524	176	
224.97588	222	
227.95305	158	
229.89893	150	
232.89683	296	
234.88229	146	
235.90570	140	
250.90544	200	
251.07496	514	1+
252.08074	358	1+
254.89410	280	1+
258.87313	184	
261.42011	178	
270.85765	304	1+
270.88896	132	
272.80201	222	1+
272.85321	160	
275.85028	292	1+
276.89242	130	
277.88627	238	1+
278.83393	346	1+
280.39536	132	
281.37914	290	1+
283.91009	130	
285.40906	130	
285.85675	300	1+
287.85135	1256	1+
288.39031	210	1+
288.87084	220	
289.88192	206	
290.79244	130	
290.86467	988	1+
292.88633	148	
293.87329	1596	1+
294.89112	270	
295.87547	442	1+
295.97636	200	
296.98425	144	
297.35503	222	1+
298.87768	182	1+
299.85491	476	1+
300.34806	256	1+
300.85760	410	1+
302.37671	248	1+
302.86130	912	1+
303.79793	194	1+
303.86522	660	1+
304.91600	140	
305.86287	1718	1+
306.12256	134	
306.88162	140	
307.85533	294	
307.89155	266	
307.97750	154	
308.14232	290	1+
308.81146	356	1+
308.87195	1766	1+
309.37792	130	
310.15886	526	1+
310.84507	226	1+
311.40726	162	
311.88375	3890	1+
312.05668	110	1+
313.81959	278	1+
314.86656	874	1+
316.37855	244	1+
316.85760	318	1+
316.88853	184	
317.81610	376	1+
317.89865	210	
317.91413	360	1+
318.81778	312	1+
318.86001	342	
318.91572	260	1+
319.85941	156	
322.88923	208	
323.81577	220	1+
323.87343	576	
324.90309	130	
325.88484	242	
326.39619	134	
326.88294	2822	1+
327.77327	160	1+
327.80868	208	1+
328.37111	232	
328.86793	582	1+
329.89341	434	
330.07539	142	
330.16598	294	1+
330.82890	338	
330.86119	298	1+
330.87680	236	
331.88740	300	
331.93278	234	1+
332.87358	680	1+
334.99327	212	1+
335.83825	314	
335.88782	312	1+
335.96159	138	
336.83987	144	
337.87715	288	
338.87098	154	
339.88329	216	
339.89256	150	
340.89320	142	
341.35830	268	1+
341.86614	284	1+
341.88992	300	1+
343.99468	180	1+
345.35541	162	
345.74364	150	
345.85329	136	
346.89755	172	
347.77911	160	
347.82625	152	
347.88316	272	1+
347.89810	166	
348.17397	172	
348.77838	154	
348.80876	134	
348.84092	166	
349.75651	174	
350.14539	128	
350.76330	350	1+
350.82463	146	
350.88763	226	
351.90951	214	1+
352.81136	174	1+
353.85085	418	
353.86865	162	
354.90490	290	1+
355.89007	240	
356.78288	282	1+
356.89743	140	
357.72090	260	1+
358.89810	262	1+
359.34211	330	1+
359.77384	216	
360.34613	260	1+
365.78894	312	1+
365.88907	338	1+
366.70337	572	1+
366.74069	318	1+
366.84058	924	1+
366.89019	256	1+
367.70492	478	1+
367.76712	210	
367.78497	192	
367.87577	128	
368.76482	142	
368.84271	180	
369.70837	270	
369.84008	488	1+
370.80568	174	
371.72688	134	
372.19152	150	
372.78562	130	
373.82656	494	1+
373.87506	170	
374.82801	316	1+
375.78399	142	
376.78240	324	1+
378.38246	294	1+
379.73490	200	
381.71044	198	
381.79716	264	1+
381.84836	534	1+
382.71562	150	
382.85624	322	1+
383.89774	214	1+
384.85058	2036	1+
386.83891	130	
387.39232	146	
388.81355	194	1+
388.84238	406	1+
388.95151	144	
389.19556	130	
389.71679	372	1+
389.76370	146	
389.79391	194	1+
390.71947	330	1+
390.78054	240	
390.84186	716	
390.88673	148	
391.05671	140	
391.83812	472	
392.83108	436	
392.86157	192	
392.90001	140	
393.82688	330	
394.85787	212	
395.73296	672	1+
395.86300	160	
396.79013	142	
396.88438	160	
397.39892	186	
398.72634	542	1+
399.81749	144	
399.84818	548	1+
400.74691	306	1+
400.80347	152	1+
402.86417	948	1+
403.80596	146	
403.90459	136	
404.82873	142	
405.11857	152	1+
405.86048	394	
406.80990	154	
406.86533	268	
407.73106	222	
407.80525	160	1+
407.86497	3248	1+
408.74545	182	
409.72514	454	1+
410.72770	316	1+
410.84558	574	1+
410.90411	406	1+
411.68004	184	1+
411.80834	394	1+
412.10597	226	1+
412.84528	496	1+
413.67892	180	1+
413.85004	388	1+
413.87515	256	
415.88631	144	
416.87318	192	
417.81857	194	
421.80746	150	
421.88311	368	
422.86942	586	1+
423.76591	236	
423.87244	344	1+
424.74342	130	
425.75750	232	
425.87964	292	
426.20824	146	
426.75621	470	
426.86191	966	
427.69048	366	1+
427.73365	1544	1+
427.83169	208	
428.69380	306	1+
428.84487	614	
428.88112	402	1+
429.73866	732	1+
429.84837	364	
430.69931	336	1+
430.74488	446	1+
430.87042	780	1+
431.87068	576	1+
433.88037	378	1+
435.75869	130	
435.86184	130	
436.82740	212	1+
436.86922	210	1+
439.75136	322	1+
440.89536	264	
443.75824	396	1+
444.68322	158	
444.87234	1788	1+
445.74749	620	1+
446.71058	360	1+
446.77751	172	
447.71254	296	1+
447.77324	186	
447.89704	234	1+
449.87887	602	1+
450.74746	420	1+
452.77307	130	
457.70891	156	
457.90456	230	
458.75427	182	1+
458.90541	130	
462.88146	938	1+
464.77935	350	1+
466.70319	234	1+
467.89075	562	1+
468.78495	182	
469.91711	196	
472.73280	130	
478.76754	196	1+
482.87236	188	1+
485.89920	890	1+
498.79415	242	1+
504.79427	132	
505.81164	132	
509.86195	176	
END IONS

###FS:    #m/z: 336.94611 #charge 1+
###MS: 74
###MSMS: 77
BEGIN IONS
TITLE=Cmpd 57, +MS2(336.9461), 28.0-35.0eV, 1.7min #77
RTINSECONDS=97.538
SCANS=74,77
PEPMASS=336.94611	124002
CHARGE=1+
182.87741	92	
188.59367	84	
202.90915	86	
204.28465	104	
205.94950	172	
206.97297	128	
207.00322	80	
207.94846	110	
207.97112	116	
208.95293	100	
208.98321	106	
210.88300	110	
210.92257	78	
211.94451	4152	1+
212.87938	1568	1+
213.94007	1234	1+
215.88808	342	1+
215.93551	120	
217.88618	122	
217.93975	128	
218.88625	244	1+
223.95791	130	
224.97787	160	
226.97221	138	
227.89826	76	
228.89343	268	
229.05020	80	
229.40404	122	
229.89843	122	
229.95479	3582	1+
230.88890	1664	1+
230.98595	96	
231.80218	78	
231.94989	1572	1+
232.83023	142	
233.82908	400	1+
233.89491	260	
233.94899	108	
234.88844	306	1+
235.42976	80	
235.82374	78	
235.94089	78	
236.83054	104	
237.16833	92	
237.90233	100	
239.85348	86	
239.90191	118	
240.83059	90	
240.90644	86	
240.96858	94	
241.84122	174	
242.97010	80	
243.41135	108	
243.99439	76	
244.93119	76	
244.96568	86	
245.35225	78	
246.90255	168	
246.97070	78	
247.39336	78	
247.96601	932	1+
248.89828	378	1+
249.41353	78	
249.83076	80	
249.95703	590	1+
250.82873	142	
250.90068	122	
250.93524	88	
251.83322	110	
251.90738	128	
251.95846	90	
252.00550	98	
252.97154	2016	1+
253.90702	480	1+
254.86125	84	
254.96498	812	1+
255.07028	178	
255.80234	144	
255.82083	134	
255.86023	80	
255.94397	102	
256.84869	92	
256.88841	88	
257.04391	78	
257.85377	138	
257.91560	150	
257.93862	84	
258.84786	184	
259.85117	146	
259.95885	108	
260.83161	434	1+
260.85257	80	
260.94551	222	
261.83549	266	1+
262.90611	82	
262.94962	108	
263.89295	98	
264.00647	80	
264.86090	82	
265.51676	98	
266.84923	180	
266.88435	124	
266.97976	92	
266.99231	88	
267.84207	242	
268.83650	976	1+
269.83737	620	1+
270.98144	352	1+
271.91862	142	1+
272.86931	90	
272.97518	102	
273.37546	98	
273.51948	88	
273.85967	262	1+
274.97522	252	1+
276.00111	114	
276.85788	316	1+
276.95131	94	
277.10545	86	
277.17286	94	
277.83687	180	
278.83594	870	1+
279.39175	84	
279.88822	100	
281.86267	104	
282.11957	84	
282.79024	204	1+
284.42789	82	
284.44679	78	
285.85297	158	
286.83469	130	
286.85176	410	
286.96008	90	
287.09249	102	
287.84998	196	
287.92190	88	
287.97797	88	
288.85053	126	
290.78588	88	
290.82902	164	
290.88295	224	1+
291.86295	140	
291.99907	80	
292.10631	76	
292.85701	196	
293.88449	114	
294.12374	256	1+
294.85954	106	
295.98881	78	
297.81502	202	1+
297.93973	96	
298.01816	82	
298.10924	128	
298.85969	196	
300.85739	180	1+
304.83384	116	
304.86413	122	
305.73256	84	
305.86478	78	
308.86683	92	
309.37414	96	
309.86604	104	
309.94687	88	
310.83061	100	
310.88407	202	
311.88152	364	1+
312.84376	88	
313.39556	86	
315.83946	84	
316.87466	80	
316.91190	88	
317.20044	76	
320.88709	88	
321.08542	82	
321.21276	88	
322.38689	92	
328.31852	88	
330.84186	82	
333.75931	122	
335.88372	82	
337.73625	78	
340.09165	78	
END IONS

###FS:    #m/z: 322.93009 #charge 1+
###MS: 78
###MSMS: 79
BEGIN IONS
TITLE=Cmpd 58, +MS2(322.9301), 28.0-35.0eV, 1.7min #79
RTINSECONDS=101.227
SCANS=78-79
PEPMASS=322.93009	3951650
CHARGE=1+
107.25334	84	
174.06727	114	
192.89081	72	
196.88328	90	
197.87001	138	
200.83834	72	
205.92530	98	
205.94883	156	
207.97314	130	
208.43149	74	
210.89917	84	
211.88307	254	1+
211.94184	72	
217.48190	78	
220.88085	106	
221.02202	98	
222.95120	88	
223.95986	252	
224.09772	72	
226.03550	84	
226.96322	86	
227.79451	92	
227.84092	80	
227.93177	160	
227.95583	78	
228.84754	126	
230.89103	98	
230.90616	168	1+
231.57045	74	
232.89556	138	
235.88313	140	
237.15537	98	
237.89776	166	1+
238.02012	78	
238.88096	98	
238.93888	88	
239.08090	74	
240.11980	86	
240.82036	126	
240.94063	1662	
241.94208	1260	
242.90206	118	1+
242.94116	5128	1+
242.98570	84	
243.81859	576	1+
244.93973	1368	
245.89777	88	
245.97358	72	
246.22246	78	
246.97760	200	
247.38922	80	
249.04829	82	
249.90071	86	
249.92034	112	
250.38824	84	
250.85269	74	
250.94424	72	
250.96760	144	
251.33350	78	
251.92487	248	
252.06597	110	
252.90102	74	
253.83116	72	
253.85083	80	
254.90594	102	
255.06724	78	
255.77977	78	
255.84630	72	
255.89783	84	
256.79076	80	
256.89693	268	1+
258.18339	90	
258.83323	250	
258.89407	92	
259.90376	84	
259.97569	94	
260.83549	162	
260.85498	122	
260.93291	96	
261.47491	156	
261.82693	754	1+
262.82942	524	1+
262.92023	76	
263.05579	76	
263.78718	84	
263.89467	84	
263.96231	94	
263.98285	168	
264.85219	90	
265.05701	208	
265.24698	94	
265.89518	76	
265.99520	82	
267.10377	80	
267.39915	82	
268.09403	96	
268.95788	114	
270.86386	76	
271.78425	98	
271.84741	302	1+
272.34903	76	
272.85123	228	1+
272.91288	86	
273.79662	120	
274.11116	88	
274.79435	134	
275.07546	78	
275.35839	102	
275.84023	366	1+
275.85244	112	
276.42554	78	
276.99706	72	
277.24268	88	
277.82140	98	
279.09272	828	1+
279.14509	80	
279.81435	78	
279.85415	210	1+
280.11834	74	
281.13036	92	
282.03285	72	
283.00926	74	
283.04855	94	
283.07302	78	
283.93559	74	
284.29097	424	1+
284.80839	88	
285.16974	76	
285.93783	92	
286.96010	88	
288.75585	76	
289.78985	124	
289.86853	96	
289.88399	90	
291.80257	310	
292.01801	72	
292.43579	114	
292.48838	84	
293.80466	72	
296.81514	132	
297.80426	78	
298.82300	86	
298.84332	78	
299.78243	144	
300.80675	180	
301.00177	86	
301.87511	80	
302.94153	82	
303.86776	82	
304.41790	92	
304.92293	72	
307.79862	296	1+
309.86613	138	
310.10492	72	
310.76019	84	
310.80140	72	
311.65710	92	
311.88668	88	
314.81662	74	
321.03693	80	
323.00053	76	
323.35323	80	
323.87496	146	
324.80799	86	
324.89302	298	1+
324.93937	110	
328.39404	74	
END IONS

###FS:    #m/z: 507.84609 #charge 1+
###MS: 78
###MSMS: 80
BEGIN IONS
TITLE=Cmpd 59, +MS2(507.8461), 28.2-35.2eV, 1.7min #80
RTINSECONDS=102
SCANS=78,80
PEPMASS=507.84609	414382
CHARGE=1+
196.01737	300	1+
210.03459	142	
214.88717	236	
224.97668	372	
231.90418	132	
232.89722	298	
234.89663	134	
238.06381	338	
241.85131	272	
250.90558	270	1+
251.07010	210	1+
259.88482	220	1+
260.38515	132	
262.88672	330	1+
265.95214	138	
266.09339	148	
266.16830	402	1+
267.78167	170	
268.88958	358	
269.89400	166	
270.39589	150	
272.39083	378	
272.85304	426	1+
274.84859	262	1+
277.82565	236	1+
277.87319	176	
279.85188	192	1+
280.95653	182	1+
283.89928	358	1+
285.85078	298	1+
287.85104	830	
287.93627	134	
288.86904	242	
289.85879	174	
289.88157	462	
290.13004	186	1+
290.38879	176	
290.86537	616	1+
291.92668	148	
292.81028	164	
293.87390	1442	1+
294.12853	152	
294.81507	130	
296.85615	210	
297.85356	146	
298.81075	318	1+
299.84631	176	
300.33499	296	1+
300.84322	268	
300.85781	420	1+
301.33979	208	1+
301.85966	306	1+
302.38455	292	1+
303.80547	156	
303.86829	582	1+
305.86168	980	
306.79557	260	1+
306.87931	136	
306.98264	142	1+
307.89107	526	
308.14373	1788	1+
308.87052	2272	1+
309.81324	226	1+
309.88752	440	
311.16236	182	
311.88367	4898	1+
312.34729	220	
314.38244	156	
314.86611	464	1+
316.81451	296	1+
316.88202	160	
318.85983	142	
318.87622	164	
318.99292	136	1+
319.86176	130	
321.88805	184	
321.91920	156	
322.88446	146	
323.87385	410	
324.37699	214	1+
324.85921	166	
324.87545	232	
325.82666	192	
325.87901	204	
325.90129	328	
326.88247	2826	1+
327.80623	296	1+
329.89882	230	
330.16702	154	1+
330.82132	284	1+
330.88769	486	1+
332.80587	232	1+
332.87433	344	
333.87455	214	
334.76904	238	1+
334.87564	400	1+
335.84173	138	
337.88102	204	
338.89244	160	
339.82571	140	
339.87997	134	
340.79857	158	
340.89695	294	1+
342.76190	152	1+
342.84586	208	1+
344.76606	142	
344.90400	130	
345.37020	186	
347.77623	250	
347.93175	154	
348.35443	168	
348.77109	250	
348.90979	338	1+
349.76462	204	
349.81101	182	
349.88665	774	1+
350.87304	138	
350.88871	580	1+
351.76978	482	1+
353.85158	304	
354.37568	182	
354.83691	162	
355.36306	358	1+
355.89196	156	
356.81701	218	1+
357.78649	148	
358.87400	234	1+
360.77834	180	
360.90800	130	
361.77552	168	
362.86874	146	
363.72755	178	1+
363.77185	240	1+
364.01784	164	
364.87985	148	
366.18263	144	
366.37696	282	1+
366.84104	912	1+
367.70895	538	1+
367.77047	738	1+
368.90212	162	
369.70352	198	1+
369.83646	480	1+
370.08103	90	1+
370.80248	316	1+
371.19248	312	1+
371.70979	160	
372.78284	190	
373.72109	132	
373.80141	132	
374.90886	174	
375.88969	428	1+
375.92165	138	
376.77977	138	
378.74586	220	
380.38520	204	1+
380.71377	580	1+
380.74327	206	1+
381.83992	216	
382.80382	304	1+
382.85816	220	
383.84194	156	
383.90236	208	
384.77707	246	1+
384.85074	1748	1+
385.77346	212	1+
386.38815	222	
387.84721	304	1+
387.91229	150	
388.79764	272	1+
389.19784	242	1+
389.71735	270	1+
389.82046	214	
389.87527	340	1+
390.05578	372	1+
390.77840	292	1+
390.83908	584	
391.05916	226	1+
391.84076	302	
391.90171	178	
392.83578	242	
392.84524	250	
393.82713	496	1+
393.86781	228	
394.74410	222	1+
394.83321	354	1+
394.86535	272	1+
396.89455	200	
398.72800	252	
399.72748	442	1+
399.81022	272	1+
399.84927	272	
400.85365	136	
401.79026	206	1+
401.86121	972	1+
402.72337	284	1+
402.86412	888	1+
403.87452	556	1+
404.73240	492	1+
405.73770	356	1+
405.85981	170	
407.73816	366	
407.86499	3500	1+
408.74327	260	
409.72473	610	1+
410.83916	660	1+
410.93344	140	
411.31959	132	
411.81090	362	1+
411.86022	134	
412.72995	376	1+
412.84687	378	
412.86689	168	
414.67982	136	
414.86842	656	1+
415.79538	130	
416.90443	134	
417.81802	138	
419.73411	304	1+
420.86177	170	
421.88345	244	
422.87248	236	
423.75565	208	1+
423.78285	134	
423.86903	340	
424.77502	176	
424.86731	190	
425.75527	620	
425.88275	162	
426.73513	152	
426.86158	1152	1+
426.94691	140	
427.73491	1704	1+
428.80144	152	
428.84930	504	1+
428.88709	140	
429.70385	164	
429.88272	130	
430.73857	362	
430.86052	1266	1+
431.70821	138	
431.86640	948	1+
432.69012	230	1+
433.19596	106	1+
433.38374	208	
434.86496	324	1+
435.89124	140	
439.89175	292	1+
442.87932	168	
443.75570	130	
444.68173	182	
444.73849	816	1+
444.87318	1312	1+
445.74085	774	1+
446.87101	344	1+
448.70896	176	
448.77030	172	
448.87582	684	1+
449.87586	646	1+
450.70464	402	1+
450.74824	258	1+
457.90586	190	1+
462.88127	650	1+
465.72741	222	1+
467.70873	216	
467.88393	524	1+
469.69981	210	1+
469.89042	138	
476.73227	160	
480.79707	150	1+
485.89798	636	1+
495.72048	144	
499.73820	256	1+
500.74024	198	1+
507.86269	132	
509.85930	528	1+
510.71906	114	1+
END IONS

###FS:    #m/z: 336.94579 #charge 1+
###MS: 78
###MSMS: 81
BEGIN IONS
TITLE=Cmpd 60, +MS2(336.9458), 28.0-35.0eV, 1.8min #81
RTINSECONDS=102.773
SCANS=78,81
PEPMASS=336.94579	103114
CHARGE=1+
76.94970	80	
165.31823	76	
182.86824	150	
192.89093	84	
202.97041	98	
209.24771	82	
210.88517	150	
211.94386	3696	1+
212.87920	1412	1+
213.93790	1680	1+
214.87888	84	
214.89323	134	
215.87962	136	
215.88947	122	
217.88160	126	
219.83654	98	
219.88795	84	
220.87584	84	
222.97214	92	
223.89505	174	1+
223.95572	142	
223.96830	184	1+
225.84735	108	
226.85397	76	
228.89410	316	
229.53636	88	
229.95501	3282	
230.88855	1862	1+
230.95535	112	
231.78887	78	
231.94925	2286	1+
232.82653	444	1+
232.87711	96	
233.82692	334	1+
234.09406	88	
234.91970	90	
235.89583	152	
239.01400	80	
239.86333	88	
240.83305	90	
240.97120	130	
241.84027	390	1+
241.94459	90	
243.87537	88	
243.90974	74	
245.90089	80	
245.97906	94	1+
246.37840	78	
247.96606	702	
248.80144	78	
248.85688	98	
248.89850	806	1+
249.96229	526	1+
249.98803	208	1+
250.05810	78	
250.82944	470	1+
250.95537	82	
251.84775	74	
251.86280	76	
251.95908	138	
252.04817	84	
252.08226	240	1+
252.10474	76	
252.37618	92	
252.86900	90	
252.97102	2218	1+
253.12920	100	
253.37752	74	
253.88643	74	
253.90513	344	1+
253.96123	90	
254.83108	84	
254.96487	1068	1+
255.02840	184	1+
255.37136	100	
255.88560	90	
256.98811	76	
257.90489	86	
258.84532	130	
258.96687	80	
259.82344	84	
259.85028	154	
260.11311	110	
261.83318	196	
261.89112	88	
261.91748	72	
262.83578	74	
263.07139	88	
263.82559	248	1+
264.15410	86	
264.86517	240	1+
264.90894	98	
266.89727	92	
267.83944	250	
268.84098	816	1+
270.84280	274	1+
270.98053	496	1+
271.91417	268	
275.40119	98	
275.87760	140	
276.00888	94	
276.10262	80	
276.85803	628	1+
276.89252	102	
277.83158	1288	1+
277.86170	376	1+
278.83492	1102	1+
278.89685	92	
279.08810	74	
279.86170	162	
280.93894	82	
281.95052	86	
282.85419	90	
282.87200	250	1+
283.09981	74	
283.78875	80	
283.85473	76	
283.99823	76	
284.38039	88	
285.85250	220	
286.08528	82	
286.82226	114	
286.84952	954	1+
287.35121	80	
290.85428	88	
291.90472	102	
292.85914	208	1+
292.87679	114	
293.10957	198	
293.48453	88	
293.84849	86	
293.96000	74	
294.12633	86	
294.85677	294	1+
295.82000	80	
295.95211	84	
296.84713	82	
296.87147	144	
296.89815	80	
296.93811	86	
297.83611	74	
298.80204	140	
298.88591	78	
298.93925	74	
299.79805	180	1+
299.87682	222	1+
300.04712	96	
304.88609	266	1+
304.91941	88	
305.86696	100	
305.88634	202	1+
306.19025	92	
307.80601	94	
307.87925	124	
308.86507	240	1+
309.39147	82	
309.89112	84	
310.81955	104	
311.88201	146	
312.72860	74	
313.00686	80	
313.83901	104	
314.37485	88	
314.42255	84	
314.98027	156	
316.83107	74	
316.89411	80	
318.91725	74	
319.39544	88	
319.82581	112	
322.16856	92	
324.89051	98	
325.46311	100	
327.88027	158	
331.70905	96	
334.33755	96	
334.69424	104	
334.86333	82	
336.14061	74	
337.19493	82	
337.29630	108	
337.37784	98	
337.39787	94	
338.03390	78	
338.80737	260	1+
338.95704	76	
340.75996	74	
340.88687	92	
341.44710	106	
END IONS

###FS:    #m/z: 322.93016 #charge 1+
###MS: 82
###MSMS: 83
BEGIN IONS
TITLE=Cmpd 61, +MS2(322.9302), 28.0-35.0eV, 1.8min #83
RTINSECONDS=106.435
SCANS=82-83
PEPMASS=322.93016	4104714
CHARGE=1+
191.85786	70	
192.88858	146	
195.85947	86	
197.87094	162	
200.92681	100	
201.04485	262	
205.94693	266	1+
205.96910	96	
207.97528	132	
208.94398	76	
209.88736	88	
209.91786	76	
209.94703	118	
211.89892	72	
212.88110	194	
214.88042	198	1+
215.03321	86	
218.84751	92	
222.95426	250	1+
223.92977	72	
224.82887	82	
224.92945	78	
226.81721	74	
227.95187	110	
228.00777	78	
228.78737	78	
228.90889	92	
229.91228	78	
229.92503	78	
232.04557	92	
233.85785	70	
235.38299	82	
237.89767	220	1+
237.91992	72	
238.02954	74	
238.61916	72	
238.82513	194	
239.07780	110	
239.78786	148	
239.94879	82	
240.05334	80	
240.82334	132	
240.94074	2100	
241.54167	120	
241.87798	106	
241.93921	7614	1+
242.77707	78	
242.82139	84	
242.94159	5324	1+
243.82163	354	1+
244.00955	90	
244.93908	1248	1+
245.33866	86	
245.89120	156	
246.04508	84	
246.89524	82	
246.97681	152	
247.39809	92	
247.97707	138	
248.99141	70	
249.40610	92	
250.90926	72	
250.94652	166	
251.90590	108	
252.35634	80	
252.79175	98	
255.83662	72	
256.90381	110	
257.79956	132	
257.84381	78	
257.89106	86	
258.06294	138	
258.83832	222	
258.98681	76	
259.79262	136	
260.33704	196	1+
260.79988	120	
260.82838	512	1+
260.85342	100	
262.34640	74	
262.85252	90	
263.83852	80	
264.91751	122	
264.97667	132	
265.05681	138	
265.08427	202	1+
266.84949	72	
266.86495	106	
266.94124	80	
266.96278	82	
267.85107	70	
268.79524	136	
269.90464	84	
270.03578	80	
270.89843	74	
271.79432	84	
271.85505	80	
273.79370	210	
273.81000	202	1+
274.86060	112	
275.89685	82	
277.80910	86	
278.83481	80	
278.92766	82	
279.08989	790	1+
279.86170	124	
280.06573	84	
280.14098	74	
280.84971	156	
281.37130	96	
283.78913	120	
283.86229	104	
284.29467	374	1+
284.87005	130	
285.89824	86	
286.77703	88	
287.80719	78	
287.85814	70	
288.15109	74	
289.78448	164	
289.82323	84	
289.88304	146	
289.93594	78	
290.74996	78	
290.85873	80	
291.80275	142	
291.88157	72	
292.36009	92	
292.43580	98	
292.92712	74	
293.81289	100	
294.82944	142	1+
296.89600	102	
297.81360	112	
297.92525	80	
298.16685	70	
298.79893	84	
299.78809	106	
299.88248	74	
299.92268	78	
301.87822	74	
302.86382	110	
304.41372	92	
304.80700	88	
304.99036	84	
306.88572	344	1+
307.75867	72	
307.79854	164	
307.81987	130	
307.91387	76	
308.86907	78	
309.81479	84	
310.30775	72	
310.81992	184	1+
312.16217	74	
312.80476	74	
314.81783	98	
315.97242	76	
320.75536	74	
321.75269	72	
321.95252	78	
322.21309	88	
322.98920	76	
323.89912	70	
324.13672	134	
325.93526	84	
327.90244	128	
END IONS

###FS:    #m/z: 340.94082 #charge 1+
###MS: 82
###MSMS: 84
BEGIN IONS
TITLE=Cmpd 62, +MS2(340.9408), 28.0-35.0eV, 1.8min #84
RTINSECONDS=107.207
SCANS=82,84
PEPMASS=340.94082	1504994
CHARGE=1+
124.05986	78	
190.94516	110	
192.92538	188	
193.93782	92	
196.88340	120	
197.89075	128	
200.88856	76	
205.94740	154	
207.98677	84	
208.95883	136	
209.46632	86	
209.93526	240	1+
210.88133	78	
210.90087	78	
210.93634	170	1+
212.87770	574	1+
213.87945	350	1+
213.91297	86	
213.93948	1658	1+
215.88435	474	1+
215.93704	136	
218.88112	118	
222.95363	298	1+
223.55931	88	
225.83609	74	
226.83172	90	
226.87059	82	
226.94601	320	1+
226.99081	86	
227.78426	140	
228.84637	76	
228.94563	190	
229.47668	96	
230.42070	112	
230.88550	314	1+
230.91510	78	
231.94994	1262	1+
233.00188	76	
233.89831	314	1+
233.94885	268	
235.89250	90	
235.95027	122	
236.00883	88	
236.89629	76	
238.04664	78	
239.78697	144	
239.95292	112	
240.83801	462	1+
241.84166	352	1+
241.94837	76	
243.02847	76	
243.83122	84	
244.83152	142	1+
244.88694	76	
245.84668	78	
245.99512	86	
246.97904	138	
247.89567	76	
248.90062	222	
248.99234	80	
249.90088	210	
249.96130	506	
249.99374	126	
250.89630	138	
250.99380	82	
251.83914	206	1+
251.90794	76	
252.97250	124	
253.92129	122	
254.96328	1180	1+
255.02022	90	
255.90768	148	1+
256.13913	106	
256.15859	88	
256.84504	92	
256.89049	84	
257.37674	84	
257.79315	158	1+
258.84640	412	1+
259.90016	114	
259.95739	136	
260.83264	122	
261.55798	82	
261.83453	86	
261.84815	94	
261.86844	100	
262.17591	92	
262.96133	154	
263.87777	118	
265.80089	76	
266.86306	76	
267.84335	86	
268.83877	126	
271.85057	94	
272.89667	86	
272.91832	196	1+
272.98283	286	1+
273.81951	92	
273.84336	212	1+
273.87321	86	
274.05992	78	
274.86189	134	
275.81308	98	
275.83375	80	
276.85490	652	1+
276.94010	76	
277.96255	126	
278.81724	124	
278.84357	944	1+
279.87992	76	
279.90280	138	
279.95118	78	
280.85543	136	
281.06705	112	
282.00227	84	
282.82410	78	
283.03591	96	
283.85038	84	
283.95209	94	
285.36270	76	
285.87539	100	
287.94076	78	
288.87274	76	
289.22766	80	
289.78787	144	
289.88368	112	
290.78090	238	1+
290.85791	186	1+
290.98448	78	
293.85393	86	
294.85483	154	1+
294.86961	122	
295.87595	142	
295.97170	78	
296.04805	80	
296.10932	92	
297.80503	266	1+
299.01315	76	
299.78465	136	
299.89409	100	
300.85450	84	
301.85704	130	
302.85210	120	
302.88341	138	
302.94568	162	
303.87863	78	
304.95167	80	
305.49013	102	
307.19445	76	
307.79952	142	
307.88261	260	1+
307.97371	110	
308.29059	112	
308.92286	98	
310.38355	80	
310.87742	258	1+
312.84660	76	
315.80216	90	
316.77203	76	
316.81543	136	
317.89171	82	
318.36287	78	
319.13435	78	
320.83012	100	
321.83354	74	
321.88889	86	
324.07801	76	
325.95285	82	
329.78653	86	
329.87333	146	
330.81667	272	1+
331.90359	106	
333.06347	76	
334.85630	84	
336.03918	84	
338.80707	76	
340.65115	126	
340.78297	144	1+
342.90328	80	
343.78370	78	
345.80161	84	
346.39778	86	
END IONS

###FS:    #m/z: 363.95704 #charge 1+
###MS: 82
###MSMS: 85
BEGIN IONS
TITLE=Cmpd 63, +MS2(363.9570), 28.0-35.0eV, 1.8min #85
RTINSECONDS=107.979
SCANS=82,85
PEPMASS=363.95704	743158
CHARGE=1+
71.18704	88	
99.56916	104	
178.92847	86	
187.81230	80	
187.86707	96	
189.86464	350	1+
191.85828	372	
196.88411	266	1+
207.87090	286	1+
207.94601	124	
209.94365	1210	1+
210.88540	218	
211.88844	92	
212.87938	2912	1+
213.49846	102	
217.35715	100	
217.84231	86	
222.95262	570	1+
224.82312	226	1+
224.94807	1510	1+
224.97018	126	
226.36987	106	
226.89247	140	
226.92148	106	
226.94708	9572	1+
227.87877	150	
228.02009	98	1+
228.18475	220	1+
228.84327	278	1+
228.89542	394	
228.94197	10640	1+
229.92340	86	
230.88939	4480	1+
232.85955	82	
232.88234	348	1+
233.91561	126	
234.88356	312	1+
236.84318	84	
239.01740	210	1+
239.90364	122	
240.45123	86	
240.81932	156	
240.94160	414	
240.96048	724	
241.90785	82	
241.93964	1782	1+
242.03269	116	
242.94171	1020	1+
242.96058	824	
243.09184	92	
243.81969	258	
243.89396	184	1+
244.82223	344	1+
244.84543	138	
244.95672	5598	1+
245.92207	82	
245.94148	88	
246.43461	88	
246.51929	84	
246.90459	368	
246.95239	6190	1+
247.86753	134	1+
248.80483	172	
248.82519	128	
248.89716	1662	1+
249.84446	92	
249.98592	94	
250.40561	92	
250.94362	324	1+
250.97137	230	
251.80274	86	
252.90041	334	1+
253.08644	126	
253.34642	94	
255.91214	104	
256.40053	82	
256.90627	92	
258.83159	124	
258.84911	100	
258.97346	148	1+
259.84762	108	
260.83087	172	
260.96734	530	1+
261.03978	88	
261.82833	318	
261.89362	80	
262.77877	94	
262.83009	230	
263.88275	86	
264.08486	252	1+
265.90424	176	
265.94510	92	
265.97488	94	
266.80994	310	1+
266.84904	122	
267.77870	88	
267.97410	1002	1+
268.55666	88	
268.79223	146	
268.83932	170	
268.95639	272	
269.96826	1750	1+
270.05325	150	
270.40547	88	
271.85382	206	1+
271.91575	304	1+
272.02733	88	
273.79261	126	
275.80978	364	1+
275.93135	108	
276.81034	264	1+
276.85193	224	
277.85773	158	
278.79863	116	
278.86007	82	
278.87667	82	
278.89072	104	
279.10522	262	1+
280.78944	818	1+
280.85348	176	
281.85760	84	
281.89277	86	
281.94687	112	
282.82677	86	
283.79324	130	
283.82986	84	
283.84900	164	
283.96834	86	
284.82397	262	
284.84567	646	1+
285.43740	90	
285.84380	504	1+
287.91979	80	
288.03035	90	
288.04704	80	
288.86350	118	
289.09538	214	1+
290.78714	236	1+
293.33005	124	
293.86706	98	
294.11703	80	
296.80488	184	
296.84302	100	
297.11420	88	
297.61563	100	
298.42532	100	
298.80290	726	1+
300.79993	692	1+
300.86091	640	1+
301.86198	526	1+
301.98252	92	
302.09374	92	
302.88176	94	
302.94352	92	
303.80627	474	1+
303.85606	1394	1+
303.94382	116	
304.45011	92	
304.93076	180	
305.92373	80	
307.13865	146	
307.84242	88	
307.88784	150	
308.42875	92	
309.14500	118	
310.87191	118	
311.12681	198	
312.95219	86	
314.05743	110	
314.81502	206	1+
316.00957	98	
316.45521	80	
317.83730	100	
318.92703	398	1+
321.82028	428	1+
321.86583	270	
322.92314	590	1+
324.80446	98	
325.13547	92	
325.86730	446	1+
326.82847	82	
326.87244	388	1+
326.99325	98	
327.99139	82	
329.87616	138	
329.89531	84	
330.58703	80	
330.81747	166	
332.62632	98	
334.74852	90	
335.76253	90	
335.91984	92	
336.94181	130	
339.82699	360	1+
340.79462	122	
340.89369	134	
340.94141	264	
342.76117	142	
343.86363	86	
347.93768	84	
349.76339	226	1+
350.76897	154	1+
350.88024	88	
352.76086	178	1+
358.79249	160	
365.49692	90	
365.77763	118	
365.83458	102	
367.78250	190	1+
367.88557	96	
END IONS

###FS:    #m/z: 340.94078 #charge 1+
###MS: 86
###MSMS: 87
BEGIN IONS
TITLE=Cmpd 64, +MS2(340.9408), 28.0-35.0eV, 1.9min #87
RTINSECONDS=111.646
SCANS=86-87
PEPMASS=340.94078	1631682
CHARGE=1+
146.52699	110	
182.97695	94	
192.89724	88	
192.92657	218	
195.92984	88	
196.88398	126	
197.92776	116	
202.15416	84	
205.94733	170	
208.88720	230	1+
208.93721	132	
208.95584	116	
209.94015	126	
210.38589	84	
210.93801	286	
211.54362	84	
212.87460	134	
213.71001	82	
213.87736	192	
213.93958	1188	1+
214.88060	188	
214.93736	126	
215.86147	118	
215.88720	456	
215.93958	228	
216.40589	92	
217.37141	106	
217.88675	148	
218.03621	80	
221.89258	138	
222.84573	88	
222.92250	98	
223.85874	98	
223.97230	106	
226.94301	182	
227.40737	106	
227.90033	156	
227.95451	234	
228.89163	84	
228.94260	154	
230.89554	162	
231.39711	100	
231.89095	386	1+
231.95023	984	1+
233.40325	98	
233.94836	466	1+
234.01901	98	
234.90065	106	
235.89564	138	
237.78911	108	
237.83514	260	1+
238.86383	80	
239.78759	136	
240.94432	82	
240.96758	92	
241.84086	488	1+
243.82751	182	
244.82178	90	
244.90991	94	
245.01687	114	
245.39396	92	
246.83353	90	
246.97622	160	
248.85225	112	
248.89960	140	
249.44658	92	
249.96014	334	
249.97663	88	
250.90633	108	
251.38214	80	
251.87307	86	
251.96620	110	
252.11084	82	
252.97705	92	
254.79091	108	
254.90319	100	
254.96547	928	1+
255.07446	108	
255.94958	100	
256.79191	84	
256.85030	200	1+
256.96129	138	
257.97173	188	1+
258.84840	464	1+
258.90902	200	1+
259.86570	80	
260.83243	378	1+
260.93136	106	
261.92921	132	
261.99808	130	
262.97395	174	1+
264.12801	100	
264.85458	86	
264.86360	104	
264.98387	270	1+
265.01311	106	
266.85604	230	1+
267.41504	102	
268.84426	278	1+
270.01174	92	
270.40938	98	
270.83747	142	
272.91761	120	
272.93411	342	1+
274.86029	116	
274.91672	94	
275.02172	82	
275.83982	144	
275.85805	212	
276.81529	90	
276.85489	330	
276.91004	112	
277.86078	304	
277.96568	132	
278.84696	834	1+
279.36459	82	
279.96387	104	
281.85317	168	1+
281.97436	82	
282.81147	140	
282.87601	120	
283.13738	100	
285.83365	80	
287.38892	88	
287.51853	94	
287.90509	94	
289.78909	144	
290.86098	242	1+
290.90282	94	
291.46015	80	
292.76555	84	
293.87585	162	
293.93704	80	
294.46769	110	
294.86777	404	1+
295.80409	102	
295.96802	140	
297.84421	80	
298.86143	116	
299.87602	86	
300.86767	156	
301.91222	92	
302.35414	80	
302.77896	80	
303.07548	88	
303.80876	126	
303.87393	80	
305.92424	80	
306.77739	82	
306.88024	92	
307.80043	192	
307.88887	92	
308.38788	88	
310.87734	180	1+
311.39900	86	
311.85691	98	
312.87910	112	
313.88643	124	
321.89525	94	
322.78420	88	
323.38644	92	
324.62650	88	
324.89215	158	
325.45899	90	
328.89122	136	
330.81110	218	
332.80787	84	
333.77393	80	
334.42951	84	
334.76179	94	
340.17315	80	
342.90235	184	
344.77465	80	
END IONS

###FS:    #m/z: 363.95698 #charge 1+
###MS: 86
###MSMS: 88
BEGIN IONS
TITLE=Cmpd 65, +MS2(363.9570), 28.0-35.0eV, 1.9min #88
RTINSECONDS=112.418
SCANS=86,88
PEPMASS=363.95698	838850
CHARGE=1+
81.98439	84	
189.86287	438	1+
191.85676	656	1+
196.88589	146	
203.68285	82	
205.87600	82	
207.87385	344	1+
207.94705	128	
209.94324	1234	
210.88314	528	1+
212.87917	3148	1+
218.89412	84	
219.41102	84	
220.42340	84	
221.62647	90	
222.95040	800	1+
223.81632	92	
223.88869	108	
224.89249	80	
224.94817	1146	1+
225.96943	88	
226.89415	164	
226.94680	10068	1+
226.97063	90	
227.00705	94	
227.17025	98	
227.93135	326	
228.89300	478	1+
228.94235	9500	1+
230.89055	3456	1+
231.04991	100	
232.88426	562	1+
234.88484	136	
235.36791	90	
235.38099	84	
235.43392	80	
236.86983	130	
237.95365	102	
238.06294	132	
239.93913	96	
240.82104	138	
240.94072	360	
240.96402	590	1+
241.37733	86	
241.94427	474	
242.81715	644	1+
242.89074	108	
242.94226	1390	1+
242.95904	788	1+
243.81923	412	1+
244.39133	80	
244.91002	98	
244.95777	5752	1+
245.05214	86	
245.81708	168	
245.93899	106	
246.36286	90	
246.63883	80	
246.80368	122	
246.90765	120	
246.95299	5800	1+
248.80055	136	
248.89942	1478	1+
248.98114	102	
249.14265	100	
249.80123	104	
250.89703	466	1+
250.94971	118	
250.96564	136	
251.01799	88	
251.04751	96	
251.07042	92	
252.87164	102	
253.07570	98	
253.90538	228	
253.94698	88	
256.62082	80	
256.95327	130	
258.83333	192	
258.84588	282	
259.43135	100	
260.82815	396	1+
260.86048	148	
260.96801	544	1+
261.89243	146	
262.91286	200	1+
264.96442	98	
265.87712	236	1+
266.09450	106	
266.36587	80	
266.81364	470	1+
267.97268	1006	1+
268.80980	146	
269.83772	278	1+
269.96750	944	1+
270.87020	180	1+
270.91425	82	
271.91530	182	
272.82376	100	
272.95824	130	
273.79372	84	
273.84665	104	
274.04601	92	
275.02846	130	
276.03960	96	
276.23547	88	
276.85531	274	
277.91361	84	
278.79888	230	
278.84561	312	
280.79317	1050	1+
280.83313	128	
281.86055	270	1+
281.93997	86	
282.05537	218	1+
282.39809	92	
282.79210	246	
283.79361	218	
283.98466	84	
284.79594	146	
284.82695	142	
285.84482	424	1+
286.81443	200	1+
289.47616	110	
289.85686	122	
289.88329	140	
290.78676	210	
290.83003	172	1+
290.85514	118	
290.96351	88	
291.38275	96	
292.97972	90	
293.11364	100	
294.23805	100	
294.87236	116	
295.11948	80	
296.81049	110	
297.80811	216	
297.96976	80	
298.37493	86	
298.80186	796	1+
298.90949	94	
299.87270	126	
299.92917	90	
300.93107	100	
301.80428	118	
301.86335	620	1+
301.88542	186	1+
302.88716	222	1+
303.81068	542	1+
303.85537	1754	1+
305.01067	226	1+
305.43675	86	
305.98811	158	
308.79905	96	
309.87965	116	
310.87590	84	
311.12615	82	
311.88341	116	
313.95232	90	
314.12660	104	
315.81726	262	1+
316.90104	88	
317.45864	124	
317.77791	84	
318.81601	114	
318.93328	82	
320.78838	96	
321.81795	408	1+
321.86597	326	
322.01903	88	
322.83265	90	
322.92831	346	1+
324.87261	84	
324.88384	372	1+
326.86814	338	
327.87354	192	
328.37402	88	
328.75375	232	1+
330.88195	82	
334.74810	88	
334.88248	192	1+
336.94363	118	
337.68209	102	
339.82236	314	1+
340.76013	94	
340.93866	136	
341.89772	158	
341.94433	158	
343.71290	84	
350.75521	92	
353.75408	82	
354.73394	162	
356.77920	138	
360.71678	86	
361.17463	92	
361.89324	90	
363.72649	86	
363.95404	92	
365.52965	90	
366.89054	160	1+
END IONS

###FS:    #m/z: 336.94605 #charge 1+
###MS: 86
###MSMS: 89
BEGIN IONS
TITLE=Cmpd 66, +MS2(336.9461), 28.0-35.0eV, 1.9min #89
RTINSECONDS=113.191
SCANS=86,89
PEPMASS=336.94605	109156
CHARGE=1+
193.88810	74	
196.96593	82	
197.88225	76	
199.06222	78	
199.93259	92	
210.88437	464	1+
210.92237	88	
211.94325	3428	1+
212.87820	844	1+
213.94000	1406	1+
214.42174	78	
214.89295	88	
215.13042	78	
215.88774	382	1+
215.93869	300	
217.88321	116	
217.89627	138	
218.94909	76	
223.07303	76	
224.01304	98	
224.97602	180	
225.10230	100	
225.95634	220	
226.90213	82	
226.97325	128	
227.86295	100	
228.39548	88	
228.86123	82	
228.89587	236	
228.91044	134	
229.95473	4482	
230.88904	2080	1+
230.95451	94	
231.81874	184	1+
231.94917	1384	1+
231.99009	74	
232.88860	98	
233.40506	96	
233.89416	188	
233.94827	368	
234.83001	122	
234.99698	92	
235.89246	140	
235.94363	164	
235.99385	78	
238.84861	86	
239.90079	98	
240.05722	78	
240.55758	94	
240.83262	222	
240.90078	100	
241.84345	250	
241.94621	80	
244.57971	82	
247.39317	92	
247.79333	96	
247.96515	986	1+
248.89978	620	1+
248.99521	120	
249.96061	438	1+
250.83218	230	
250.89673	148	
251.06821	78	
251.78710	90	
251.83988	142	
251.91917	124	
252.84638	80	
252.88326	106	
252.97083	2114	1+
253.83367	136	
253.90280	332	1+
254.10142	76	
254.83186	102	
254.96606	864	1+
255.78495	82	
255.86214	92	
256.91098	132	
256.96122	124	
257.84768	302	1+
258.98873	80	
259.01846	84	
259.84770	368	1+
259.95643	230	
260.83207	124	
260.94949	110	
261.60754	90	
261.80886	210	1+
261.82822	94	
261.95608	106	
263.06353	136	
264.41768	80	
264.84319	92	
265.08490	80	
266.85090	128	
267.83621	1222	1+
268.83870	916	1+
269.23126	84	
270.91906	226	1+
270.97998	196	
271.50969	92	
271.84270	122	
272.84586	92	
272.98193	110	
273.83530	78	
274.02961	76	
274.85484	230	1+
274.95515	76	
275.80223	108	
275.84380	78	
275.98132	94	
276.84321	146	
276.86247	176	
276.97481	74	
277.01949	88	
277.83648	144	
277.86507	164	
277.91988	98	
278.83466	246	
279.83479	132	
279.88213	88	
280.42207	74	
281.98353	74	
282.81279	74	
282.86280	76	
285.25933	74	
285.84746	1860	1+
286.84991	1378	1+
288.85752	200	
289.79172	90	
289.85063	80	
290.85387	116	
292.79708	94	
293.10388	90	
293.83038	84	
293.99760	112	
294.01929	84	
294.11798	80	
295.09704	140	
295.16806	92	
295.43997	74	
295.80747	152	
295.87424	102	
296.88753	88	
298.52412	78	
298.86508	268	1+
300.41817	84	
302.87312	124	
302.96548	86	
303.86543	86	
304.02576	78	
304.86035	206	1+
304.89288	186	1+
307.75889	88	
308.88292	84	
309.81428	92	
309.87246	670	1+
310.84626	100	
312.67870	86	
313.71728	76	
315.51862	92	
315.89830	76	
317.44990	84	
320.38140	86	
320.82777	84	
320.99279	74	
323.09495	90	
323.79946	84	
324.83874	86	
324.89802	130	
333.90420	86	
335.19890	212	1+
336.16524	92	
337.09360	88	
337.29402	90	
337.39553	80	
337.82469	74	
340.74851	92	
340.75902	90	
END IONS

###FS:    #m/z: 340.94058 #charge 1+
###MS: 90
###MSMS: 91
BEGIN IONS
TITLE=Cmpd 67, +MS2(340.9406), 28.0-35.0eV, 2.0min #91
RTINSECONDS=116.861
SCANS=90-91
PEPMASS=340.94058	1614308
CHARGE=1+
86.31530	94	
105.78969	76	
190.94691	118	
192.92559	396	
206.40819	78	
207.97281	80	
208.94138	114	
208.95671	162	
209.88422	90	
210.93763	420	1+
212.32648	86	
212.87669	492	1+
213.01232	80	
213.87879	300	1+
213.93933	1390	1+
214.90276	94	
215.41700	84	
215.88833	262	
215.90268	144	
215.93546	376	1+
216.41109	94	
216.89641	158	
217.38486	146	
217.88852	264	1+
221.89221	288	1+
222.95538	290	1+
223.95881	194	1+
226.89420	124	
226.94640	374	1+
226.96954	116	
227.80576	74	
227.91682	92	
228.03538	78	
228.84023	126	
228.89499	108	
229.84327	86	
229.98304	88	
230.88894	1036	1+
231.89109	618	1+
231.95032	930	1+
232.39306	118	
233.89865	264	
233.94963	174	
235.83803	98	
235.95393	88	
236.51266	96	
236.85463	114	
237.49592	74	
237.88460	236	1+
238.43328	82	
238.93468	80	
241.11867	76	
241.84437	102	
241.94574	102	
242.84058	74	
243.01141	82	
243.83546	110	
244.82996	194	1+
244.91000	76	
244.95554	140	
246.97480	152	
247.01031	102	
249.90023	138	
249.96015	372	1+
251.95756	176	
253.83536	176	1+
254.91051	152	
254.96905	704	1+
255.07321	100	
255.92700	74	
256.45367	82	
256.88825	78	
256.90656	236	1+
256.94215	78	
256.96254	112	
257.80043	104	
257.85789	186	
258.35469	80	
258.78318	80	
258.84502	270	
259.07353	76	
259.44731	88	
259.85636	278	1+
259.95612	130	
260.50459	78	
260.83560	374	1+
261.84647	102	
261.89724	120	
262.79457	78	
262.83447	88	
262.95992	86	
263.03791	118	
263.97225	92	
265.42272	102	
265.95550	80	
266.85028	146	
266.86294	118	
266.89102	76	
267.00582	80	
267.13619	76	
268.84112	530	1+
268.86310	142	
269.02785	76	
269.79857	108	
270.82769	160	
270.93653	80	
272.84709	126	
272.91306	82	
272.93793	182	
273.34703	88	
274.84688	154	
274.89992	102	
275.84994	102	
275.91724	80	
276.85612	1106	1+
277.48362	76	
277.95305	98	
278.84509	272	
279.79890	90	
279.92866	126	
281.04812	158	
282.83940	104	
282.87377	76	
282.91356	116	
284.15054	100	
285.39412	104	
285.80456	82	
286.90408	80	
287.42194	106	
288.45120	102	
288.86062	126	
289.80855	86	
290.80643	82	
290.85982	214	1+
290.94102	94	
291.81061	124	
292.88388	168	1+
293.43817	106	
296.81147	94	
296.84929	80	
297.02521	84	
297.84652	88	
297.88688	84	
297.93331	74	
298.01384	92	
298.82694	74	
298.85309	144	
299.76134	86	
299.80388	106	
299.87479	186	
300.85321	86	
301.88210	186	
302.94280	106	
303.87663	104	
306.87971	130	
307.79657	184	
309.81833	90	
312.80482	140	
312.84159	94	
313.52411	94	
313.78998	230	1+
314.83850	84	
315.44886	108	
321.86505	102	
323.35096	92	
328.19364	150	
329.89339	74	
330.38621	80	
330.82248	128	
331.81418	82	
333.18183	78	
337.88063	82	
339.33650	76	
340.42274	80	
342.89882	176	1+
343.77705	78	
346.47786	80	
END IONS

###FS:    #m/z: 363.95670 #charge 1+
###MS: 90
###MSMS: 92
BEGIN IONS
TITLE=Cmpd 68, +MS2(363.9567), 28.0-35.0eV, 2.0min #92
RTINSECONDS=117.633
SCANS=90,92
PEPMASS=363.95670	840912
CHARGE=1+
111.89479	82	
178.94400	128	
182.87047	96	
185.93204	240	1+
189.86378	474	1+
189.87737	154	
191.86067	294	
194.88588	92	
196.88005	98	
204.05995	84	
204.87818	90	
207.87338	336	1+
207.94612	146	
209.04474	82	
209.94418	1912	1+
210.88394	346	1+
212.03400	88	1+
212.87814	2418	1+
216.07108	92	
219.41010	144	
221.45467	86	
222.95158	882	1+
224.01271	200	1+
224.42500	86	
224.88519	82	
224.94936	1728	1+
225.01864	134	1+
226.06137	100	
226.89389	150	
226.94750	9318	1+
226.97336	134	
227.93075	366	
228.79107	84	
228.89541	506	1+
228.94200	10800	1+
229.04021	94	
230.88946	3748	1+
231.98656	136	1+
232.88390	360	1+
233.84633	92	
235.39423	102	
238.07902	88	
238.80524	102	
238.93283	124	
239.54933	84	
240.82463	224	
240.94048	424	
240.96141	492	
241.82800	150	
241.93895	1246	1+
242.81652	394	1+
242.94035	808	1+
242.95772	706	
243.86876	112	
244.85436	112	
244.95716	5344	1+
245.02354	90	
245.94135	406	
246.12010	98	
246.90459	230	
246.95175	5542	1+
247.80666	102	
248.53008	84	
248.83757	96	
248.90006	1910	
249.43114	96	
250.80264	102	
250.85139	96	
250.88961	136	
250.90289	130	
250.94707	194	1+
250.96656	186	
251.88519	128	
252.56116	92	
252.94168	236	1+
253.83343	106	
253.90212	238	
253.95030	146	1+
257.00050	82	
257.80063	88	
258.83025	346	1+
258.84677	90	
260.83072	532	1+
260.96680	476	1+
261.42915	86	
262.82799	314	1+
263.02158	94	
264.47948	102	
264.85310	90	
264.96494	178	
265.08786	86	
265.82107	82	
266.80962	470	1+
266.84837	98	
267.79581	100	
267.92612	98	
267.97204	1008	1+
268.95884	124	
269.01778	88	
269.96882	1254	1+
269.99357	106	
270.83693	356	1+
271.80033	172	
271.85920	130	
271.91325	408	1+
271.97331	112	
273.96198	88	
274.85132	100	
274.91095	130	
275.37068	90	
276.80848	94	
276.85312	168	
277.08830	302	1+
277.79630	282	1+
277.92268	140	
278.84462	254	1+
280.79282	372	
281.12235	86	
281.79262	532	1+
281.85737	192	
281.88857	92	
283.85249	204	
283.99001	134	
284.78926	208	1+
284.84084	704	1+
285.84296	524	1+
285.93023	82	
287.87300	346	1+
289.93458	128	
290.85753	240	1+
291.10470	182	
292.43620	84	
293.06001	84	
294.85973	128	
295.87612	268	1+
296.80744	212	
297.42082	92	
297.80645	266	
298.79786	1738	1+
299.13937	82	
299.87581	84	
300.77341	178	1+
301.86100	856	1+
301.96824	104	
303.38851	96	
303.81253	158	
303.85562	1028	1+
303.94614	102	
305.83371	112	
306.24402	96	
306.40518	94	
307.03516	88	
307.88784	88	
308.87453	132	
308.89979	90	
309.14051	100	
309.83579	102	
310.82608	116	
310.87573	106	
311.12809	120	
313.76738	90	
313.84994	100	
313.93223	128	
315.81527	80	
316.78729	150	
316.81241	196	
317.83576	130	
318.93364	110	
320.88430	148	
320.95998	82	
321.28752	92	
321.82246	246	
321.86531	106	
322.93182	342	1+
323.81141	94	
323.87908	258	1+
326.16846	110	
326.87067	142	
329.97562	94	
330.87419	130	
331.91392	82	
333.91576	80	
336.93863	90	
337.94551	130	
339.82804	448	1+
340.93939	278	
345.85488	100	
349.90078	116	
351.77381	104	
353.76039	226	
355.76175	106	
355.92372	84	
356.70532	82	
357.71676	90	
359.86347	104	
360.75620	86	
360.80317	88	
361.34679	118	
361.71759	88	
362.70777	254	1+
368.08592	106	
368.80593	110	
END IONS

###FS:    #m/z: 507.84586 #charge 1+
###MS: 90
###MSMS: 93
BEGIN IONS
TITLE=Cmpd 69, +MS2(507.8459), 28.2-35.2eV, 2.0min #93
RTINSECONDS=118.405
SCANS=90,93
PEPMASS=507.84586	358558
CHARGE=1+
196.01735	398	
209.94688	144	
212.91540	200	1+
214.02452	282	1+
214.88665	480	1+
224.04575	224	1+
232.89696	414	
234.98110	214	1+
235.10331	138	
236.05777	156	
236.88572	162	
240.08020	186	
249.87842	164	
250.97138	126	
252.37814	148	
253.08879	146	
254.09645	128	
260.88055	286	1+
261.38309	242	1+
262.03167	126	
263.36930	158	
266.08747	152	
266.16810	200	
267.38074	130	1+
268.89364	168	1+
269.79979	224	1+
272.84978	514	1+
272.88766	334	1+
273.85212	416	1+
276.89595	144	
278.39545	154	
278.88906	396	1+
278.95410	228	1+
280.35686	202	1+
280.82706	138	
281.38495	316	1+
282.38685	248	1+
285.39104	186	
287.03803	146	
287.85383	1002	
289.87652	240	
290.86386	672	1+
293.84257	130	
293.87294	1624	1+
293.92679	178	
296.85148	276	
297.33472	240	1+
298.87163	176	
299.85005	442	1+
299.91024	174	
301.37225	168	
301.83870	152	
302.87765	160	
303.39967	146	
303.86749	840	
304.88553	152	
305.86206	1278	1+
307.89099	464	
308.14262	874	1+
308.87243	1496	1+
309.89093	494	
310.15697	1164	1+
310.84537	262	
311.84280	136	
311.88316	4662	1+
312.35476	160	
314.86645	662	1+
314.88460	266	
316.38840	140	
316.86171	156	
316.88226	308	1+
318.85860	192	
318.88344	246	1+
319.36585	136	
319.86689	132	
321.35387	142	
321.40678	158	
321.88479	134	
322.78953	194	1+
322.86136	134	
323.86948	868	1+
325.86080	236	
325.90223	272	
326.88256	2146	1+
327.81052	522	1+
328.88329	462	1+
329.99620	160	1+
330.88356	274	
331.17143	172	
331.77239	190	1+
332.16732	134	
332.87494	572	1+
333.82488	236	1+
334.86130	134	
334.89869	226	
335.88767	176	
337.81818	150	
337.88647	256	1+
339.86874	314	1+
340.30254	260	1+
341.81364	164	
343.39617	176	
345.80992	236	1+
345.88384	176	
347.77744	504	1+
348.89236	130	
350.83668	184	
350.88937	190	
351.85701	138	
351.88685	136	
352.83084	160	
352.89276	316	1+
353.85251	530	1+
354.79036	236	
355.89171	274	1+
356.82880	230	
356.92160	198	1+
358.40195	154	
358.77858	286	1+
362.33013	160	
362.36292	156	
362.87977	158	
364.36625	220	1+
365.77575	200	
365.81484	182	
365.85964	180	1+
366.18318	150	
366.76145	458	1+
366.84123	298	
366.86454	272	1+
367.71144	468	1+
367.76577	382	1+
367.81249	132	
367.84397	180	
367.89884	210	1+
369.70571	190	
370.79421	128	
370.83521	188	
370.89222	134	
371.18619	328	1+
371.72722	268	1+
372.04423	178	
372.78118	598	1+
373.38143	154	
373.89656	144	
374.72773	358	1+
374.87684	144	
375.82035	198	1+
380.71523	154	
380.72681	240	1+
380.85789	214	
381.83639	288	
382.85351	132	
383.77457	162	
383.79365	138	
384.84862	1536	1+
385.90987	164	
387.74033	566	1+
387.82406	146	
387.84801	154	
389.19639	646	1+
389.72028	244	1+
390.78399	160	
390.84103	886	
391.80404	282	1+
391.84058	562	
392.21575	130	
392.72451	126	
392.82872	552	1+
393.19783	172	
394.85641	376	1+
395.73635	304	1+
396.73771	194	1+
396.79677	300	1+
398.73137	178	
399.84787	334	
402.86485	1108	1+
403.80739	292	1+
404.95566	142	
405.75843	206	
405.78747	244	1+
405.81392	142	
405.86622	280	
406.76080	146	
406.86155	148	
407.74238	546	1+
407.86435	3358	1+
408.71784	718	1+
409.72029	640	1+
410.84191	290	
411.78123	316	1+
411.81263	178	
411.83913	150	
412.22410	138	
412.72850	210	
412.84844	568	1+
413.88338	176	
414.88140	138	
415.84031	228	1+
417.86497	174	1+
418.36725	134	
418.84778	176	
421.07332	204	1+
421.87996	160	
422.86513	864	1+
423.77465	152	
424.83231	196	
425.75726	740	1+
425.82093	130	
426.78692	168	
426.86245	1124	1+
427.73414	740	
427.92360	128	
428.74104	430	
428.85461	352	
428.88262	140	
429.70446	386	1+
429.74031	890	1+
429.83889	134	
430.73891	566	1+
431.86924	518	
432.86410	558	1+
435.71281	332	1+
438.68318	112	1+
439.88896	444	1+
442.67614	174	
444.87442	1740	1+
445.74440	784	1+
447.70681	166	
448.15432	142	1+
448.71148	204	
448.77380	250	
448.89435	192	
449.69354	134	
449.87729	140	1+
450.74806	558	1+
450.82237	130	
451.87517	128	
453.89644	140	
456.69022	142	
457.90859	350	1+
462.88246	252	
463.88500	136	
464.87106	156	
467.70525	130	
467.88808	536	1+
470.73090	164	
475.72009	314	1+
486.89789	284	1+
489.72814	148	1+
490.90534	192	
491.79409	144	
491.85511	134	
508.92053	134	
510.71254	108	1+
END IONS

###FS:    #m/z: 322.93011 #charge 1+
###MS: 94
###MSMS: 95
BEGIN IONS
TITLE=Cmpd 70, +MS2(322.9301), 28.0-35.0eV, 2.0min #95
RTINSECONDS=122.08
SCANS=94-95
PEPMASS=322.93011	4352576
CHARGE=1+
165.19057	84	
182.86912	76	
189.90618	76	
192.89340	86	
200.88865	80	
202.40745	98	
205.94814	196	
206.97513	124	
207.97618	78	
208.90506	80	
209.09343	84	
209.90709	76	
209.94581	136	
210.82977	74	
212.10473	72	
212.88098	242	1+
212.90372	78	
216.88647	72	
222.95312	210	
223.19988	76	
223.87891	74	
223.95850	186	
224.39199	82	
224.94980	96	
226.88937	80	
227.10927	82	
227.81498	78	
227.92985	82	
228.00567	78	
228.79813	100	
228.84270	172	
228.91339	76	
229.00636	80	
230.83673	282	1+
230.89648	268	1+
231.00440	72	
231.91615	100	
233.03195	74	
233.37877	90	
234.48155	72	
234.89327	72	
235.38505	80	
235.79377	110	
235.88416	80	
237.01134	78	
237.02485	76	
237.05690	88	
237.83142	204	1+
238.02563	78	
238.06356	88	
238.54711	88	
238.94053	96	
239.90482	74	
240.05541	80	
240.82568	98	
240.94088	2052	
241.94242	1940	
242.47944	80	
242.81753	728	1+
242.94169	5792	1+
243.07808	82	
244.40885	90	
244.85229	72	
244.93872	1696	1+
244.98874	72	
245.81685	134	
245.82910	146	
246.97671	432	1+
248.86293	86	
248.89803	76	
249.05531	74	
249.34550	80	
250.93830	80	
254.91806	78	
257.80561	80	
257.95385	150	
258.83045	378	1+
258.89745	160	
260.34012	80	
260.83266	364	
261.79443	82	
261.82988	488	1+
263.06179	72	
264.10206	82	
264.85810	126	
264.87274	72	
265.09290	78	
265.85918	82	
266.86877	324	
266.89144	86	
267.85480	106	
267.97789	72	
268.54478	104	
268.96377	90	
269.11440	74	
271.35916	90	
271.79908	192	1+
271.84108	184	
272.76292	74	
272.85187	144	
273.39567	98	
273.79451	166	1+
273.84673	78	
275.80911	240	
276.10676	84	
276.78677	210	1+
276.84375	180	
277.92157	100	
278.08358	76	
278.88270	84	
279.09192	646	1+
280.11198	92	
280.79351	182	1+
281.83738	78	
281.85547	144	
282.07000	200	1+
282.52586	92	
282.78613	104	
282.85010	114	
283.79500	86	
283.85627	160	
283.96043	72	
284.13418	96	
284.29282	442	
284.82050	72	
284.84839	86	
284.86711	84	
285.96052	72	
286.79803	244	1+
288.36571	80	
289.79171	148	
290.92154	84	
291.06402	76	
291.80316	174	
292.81103	140	
293.89485	80	
294.85477	192	1+
295.43564	92	
296.80921	156	
296.87675	82	
296.91499	84	
297.81491	78	
298.02895	74	
298.87964	72	
299.76222	80	
299.78951	282	1+
299.86671	106	
300.38243	82	
301.78211	74	
301.86410	78	
304.88826	130	
305.84901	72	
305.87493	224	1+
306.82427	72	
307.91570	88	
308.80219	74	
308.88261	262	1+
310.80771	74	
310.89898	76	
311.88255	334	1+
312.81761	78	
313.80243	78	
314.81270	72	
314.82781	76	
314.87582	80	
316.76979	74	
317.75397	86	
319.04003	72	
321.88807	110	
324.80577	76	
325.06487	72	
325.89273	138	
END IONS

###FS:    #m/z: 507.84592 #charge 1+
###MS: 94
###MSMS: 96
BEGIN IONS
TITLE=Cmpd 71, +MS2(507.8459), 28.2-35.2eV, 2.1min #96
RTINSECONDS=122.852
SCANS=94,96
PEPMASS=507.84592	353728
CHARGE=1+
196.01527	326	
209.94298	168	
214.88177	210	
223.97452	170	
224.04580	204	
227.95096	202	
232.89788	212	
238.06587	166	
248.85059	136	
250.90771	138	
250.97239	132	
252.92528	142	
258.88114	268	1+
261.87497	154	
265.08983	226	1+
266.16823	234	1+
270.89260	170	
272.39263	174	
272.85306	484	1+
273.92259	180	
275.84753	194	
277.89081	274	1+
279.08655	212	1+
280.82947	254	1+
280.89169	144	
284.78685	154	
284.90359	160	
286.89852	156	
287.85108	564	
287.89054	264	1+
288.87144	468	
289.88042	284	
290.86444	302	
291.87979	170	
293.87323	2126	1+
294.80848	216	1+
294.90827	134	
295.13268	130	
295.89397	166	
296.85593	454	1+
298.84597	164	
299.84890	174	
299.89809	176	1+
300.84060	152	
300.86226	228	
301.36356	364	1+
302.88673	142	
303.86326	644	1+
305.36245	216	1+
305.86227	1362	1+
307.89127	712	
308.14321	1376	1+
308.83478	262	1+
308.87560	1166	1+
308.94859	134	
309.92420	188	1+
309.94535	180	1+
311.30986	170	1+
311.88277	3650	1+
312.81545	170	
313.36387	136	
314.86421	538	1+
315.83247	182	
315.93288	236	1+
316.84348	258	1+
316.87037	228	1+
317.35594	232	1+
321.82725	440	1+
321.86147	156	
322.86230	204	
322.88974	442	1+
323.35521	160	
323.87298	408	
324.38081	146	
324.85930	140	
325.90227	142	
326.82109	176	1+
326.88333	2410	1+
327.37312	182	
327.39436	186	1+
327.81303	276	1+
327.90853	154	
328.37022	166	
328.87151	252	
329.88471	670	1+
330.06280	162	
330.15265	160	
330.82239	186	
330.88577	458	1+
331.81362	154	
331.83466	274	1+
331.86465	192	
332.87554	666	1+
333.88371	444	1+
334.76594	272	1+
334.88529	372	1+
335.17641	128	
335.97411	170	
336.83879	254	
337.88193	420	1+
338.38738	146	
340.37928	140	
340.77979	180	1+
341.83821	204	
342.52667	130	1+
343.87283	144	
345.78053	220	
347.83167	196	1+
348.16194	376	1+
348.72692	152	
348.88972	278	1+
348.91178	342	1+
349.16136	266	1+
349.77271	220	
350.00505	138	1+
350.82803	288	1+
350.88928	172	
351.89599	168	
352.52807	128	1+
352.91155	480	1+
353.78385	342	1+
353.85163	290	
353.88673	128	
354.85769	170	
354.88758	350	1+
355.89077	294	1+
356.77554	144	
356.85443	222	1+
357.82423	132	
358.88499	174	1+
360.78500	260	
362.36912	224	
362.78151	246	1+
362.81978	214	1+
364.84729	192	
365.78432	140	
366.83975	782	1+
367.71107	212	
367.72667	138	
367.76687	602	1+
368.71253	186	
368.90023	158	
369.01276	216	1+
369.83517	548	1+
369.89386	156	
370.72138	296	1+
370.90200	136	
371.19060	176	
371.77452	406	1+
372.71926	352	1+
373.36722	200	1+
373.71942	224	1+
373.83064	134	
374.79353	162	1+
374.81543	186	
375.84607	238	1+
376.80134	138	
376.85117	148	1+
377.73386	180	
378.72117	180	1+
380.38915	160	
381.72232	134	
381.84002	164	
382.85828	274	1+
383.77832	136	
384.79765	152	
384.85047	1560	1+
385.38092	160	
385.77473	418	1+
385.80644	136	
387.18252	150	
387.73426	334	1+
387.84707	558	1+
387.87131	154	
389.71488	328	1+
390.83844	350	
391.05642	174	1+
391.84537	604	1+
392.06792	174	1+
392.82731	240	
393.80001	184	
394.76269	138	
394.82954	198	1+
394.85879	272	1+
394.89287	152	
397.71642	162	
398.81266	160	1+
399.72338	394	1+
399.84483	240	
402.86818	140	
403.73717	472	1+
403.80637	168	
403.86716	134	
404.80334	128	
405.78508	164	
405.86292	458	1+
405.90292	164	
407.72149	170	
407.74310	130	
407.86556	2854	1+
407.90728	154	
408.06868	222	
409.72822	562	1+
409.77713	146	
409.84047	790	1+
410.72881	372	1+
410.83964	570	1+
412.72749	218	
412.84521	486	1+
413.83658	164	
413.87804	306	1+
414.74620	134	
418.36016	184	
418.81956	190	
421.88267	266	
422.82979	164	
423.77709	376	1+
423.79659	138	
423.82535	250	1+
423.86460	468	1+
425.75804	368	
425.80159	164	
426.73848	194	
426.86392	712	1+
427.73127	1292	1+
428.67393	170	
428.68992	182	1+
428.73339	796	1+
428.79615	140	
428.84777	1092	1+
429.17850	134	
430.74050	304	1+
430.85233	192	
431.86062	554	1+
434.87730	154	
434.89981	130	
436.83181	146	1+
437.70155	204	1+
439.88839	270	
440.89651	130	
442.76685	384	1+
444.87056	1226	1+
445.16300	114	1+
445.74593	184	
446.75620	200	
446.88259	130	
447.70810	518	1+
448.76606	130	
448.89588	142	
449.69980	142	
449.87902	500	1+
450.20487	174	1+
450.75162	432	1+
451.86469	144	
457.91022	298	1+
460.86675	150	
461.70790	178	1+
462.88289	400	
463.88884	192	
464.88760	132	
466.79155	142	
467.88763	1206	1+
470.73327	214	
483.77936	154	1+
485.90251	406	1+
486.90548	258	1+
489.20041	130	
491.85243	182	
499.80772	148	
508.80151	178	1+
509.28015	144	
END IONS

###FS:    #m/z: 336.94578 #charge 1+
###MS: 94
###MSMS: 97
BEGIN IONS
TITLE=Cmpd 72, +MS2(336.9458), 28.0-35.0eV, 2.1min #97
RTINSECONDS=123.625
SCANS=94,97
PEPMASS=336.94578	100764
CHARGE=1+
170.88408	80	
185.87123	144	
202.91081	104	
205.97100	146	
206.97305	78	
209.95691	84	
210.88581	120	
211.94441	3082	1+
212.87772	1678	1+
213.93859	1732	1+
214.05311	74	
215.41515	98	
215.88545	186	
215.97608	78	
216.90439	82	
217.93651	116	
218.88379	84	
220.89754	76	
222.05248	92	
223.03076	86	
223.38293	74	
223.93822	86	
223.96015	266	
225.97342	110	
226.94768	202	
227.14095	78	
228.05395	80	
228.89457	302	
229.95508	3030	1+
230.88866	2230	1+
231.95147	1022	1+
232.82384	86	
232.89225	126	
233.39661	80	
233.89643	382	1+
233.95134	298	1+
234.83778	78	
235.38298	88	
235.50522	78	
235.82447	218	
235.94984	142	
236.36731	94	
238.88708	122	
239.82286	112	
239.93928	78	
240.83828	372	1+
241.84144	240	1+
242.98163	80	
243.87735	76	
244.44698	78	
246.97470	120	
247.91878	88	
247.96356	1156	1+
248.90179	562	1+
249.04348	78	
249.40399	86	
249.82671	90	
250.83862	290	1+
250.95008	76	
251.84317	164	1+
251.91239	314	1+
252.07345	190	1+
252.83294	326	1+
252.94938	150	
252.97136	1200	1+
253.83731	198	1+
253.90378	338	
253.95600	194	
254.41284	98	
254.96726	728	1+
255.06912	178	
256.85160	76	
256.91299	90	
256.96298	246	1+
257.85486	112	
257.89698	94	
258.84448	150	
258.97148	148	
259.08742	84	
259.85154	90	
260.94990	122	
261.05180	92	
261.39119	78	
261.82800	82	
262.84761	74	
262.95027	154	
263.83200	76	
263.96664	82	
264.83539	98	
265.90750	74	
267.84606	220	
268.81086	94	
268.84145	810	1+
269.03060	90	
270.84202	82	
270.85162	116	
270.97777	198	
271.83900	98	
271.87309	84	
271.97454	86	
272.84776	74	
272.97739	216	
273.85450	244	1+
273.86901	128	
274.87985	78	
275.80908	144	
276.60698	78	
276.85433	554	1+
276.88167	174	
277.83151	88	
277.86785	176	
278.15936	76	
278.83557	548	1+
278.87041	98	
280.03809	78	
281.05231	82	
282.87814	128	
282.90800	94	
285.08501	76	
285.84786	950	1+
286.84926	690	1+
288.82276	80	
288.84455	130	
289.86051	158	
290.85829	238	1+
291.80026	86	
292.60157	94	
292.82853	74	
293.10803	162	
293.87182	104	
295.80829	214	1+
295.86633	120	
295.88735	98	
298.01005	82	
298.84592	76	
299.30860	78	
299.92045	100	
301.23196	82	
301.34932	86	
303.80359	76	
305.81858	120	
307.89299	164	
308.42893	78	
309.81475	146	
309.86575	262	1+
309.88144	130	
310.80560	78	
311.53134	80	
311.87285	132	
312.37064	82	
312.84843	86	
312.86348	78	
315.85894	84	
317.83482	78	
317.87415	98	
320.24961	80	
320.72902	80	
321.58951	92	
322.39841	86	
322.86993	84	
322.89527	76	
323.89235	84	
325.89224	156	
326.89075	140	
327.89125	74	
328.87761	216	1+
330.90946	92	
331.80814	114	
332.62892	94	
332.75198	80	
333.88634	76	
334.39923	160	
335.42931	74	
335.89052	76	
339.35625	92	
339.39461	92	
340.03048	84	
340.83250	80	
340.98449	86	
341.84242	94	
342.13065	86	
END IONS

###FS:    #m/z: 322.93001 #charge 1+
###MS: 98
###MSMS: 99
BEGIN IONS
TITLE=Cmpd 73, +MS2(322.9300), 28.0-35.0eV, 2.1min #99
RTINSECONDS=127.334
SCANS=98-99
PEPMASS=322.93001	4228680
CHARGE=1+
57.01054	76	
128.87611	72	
190.89580	152	
191.85815	70	
192.88572	102	
193.96527	86	
196.18453	76	
203.02466	92	
204.86764	88	
205.94762	156	
209.94301	80	
211.88880	284	1+
212.83328	82	
213.00349	84	
215.95063	98	
216.45442	86	
217.89150	112	
218.89238	76	
219.12604	106	
221.94464	74	
222.95467	614	1+
222.97601	78	
223.95928	386	1+
224.37348	94	
225.38442	86	
225.54448	84	
227.81488	76	
227.93286	132	
228.84001	84	
228.89974	98	
229.91022	78	
229.94759	72	
230.83433	98	
230.89114	234	
231.43049	102	
231.84342	122	
232.90687	168	
234.41387	100	
234.54707	82	
234.88049	248	1+
235.84071	74	
236.01382	140	
236.83774	72	
237.99729	82	
238.82594	194	
238.89695	210	1+
238.93953	244	
239.08027	154	
239.78776	124	
240.81531	522	1+
240.84232	148	
240.93952	2074	
241.07202	72	
241.44791	72	
241.83596	144	
241.91954	100	
241.94226	2002	
242.14867	86	
242.94133	6642	1+
243.79674	80	
244.72945	104	
244.81923	230	
244.85630	94	
244.93948	1066	
244.97921	72	
245.09650	88	
245.44442	92	
245.81916	144	
245.98355	80	
246.40525	84	
246.94390	74	
246.97862	348	
247.38959	80	
247.41458	80	
247.83563	114	
247.85124	114	
247.90345	76	
248.41811	112	
248.84583	184	
248.88661	80	
249.81167	84	
250.04932	72	
251.07140	116	
252.37410	92	
252.46946	72	
253.34573	254	1+
253.37946	78	
253.80202	82	
253.82950	88	
254.46942	112	
254.86916	76	
256.84357	108	
256.90025	72	
258.83003	234	
258.87613	82	
258.89174	84	
259.88502	72	
259.95804	76	
260.83255	198	
260.97107	92	
261.83129	416	
262.83288	264	
264.92317	70	
265.95519	76	
266.86435	114	
267.40509	104	
268.00158	88	
269.89998	72	
270.11031	74	
271.84494	118	
272.84619	88	
272.86271	120	
273.79181	106	
274.04765	76	
274.79056	84	
274.85336	116	
274.92678	82	
275.08344	72	
277.00113	78	
278.86261	80	
279.09181	1120	1+
280.83563	142	
281.25797	84	
281.36726	72	
282.85650	94	
282.88529	88	
283.79000	284	1+
284.87922	138	
287.92601	72	
288.87455	216	1+
290.12227	82	
290.93607	92	
291.80808	158	
291.85736	102	
291.90463	96	
292.80876	112	
293.80252	78	
293.87716	84	
294.85453	72	
297.82788	78	
299.78745	158	
299.85163	116	
300.78419	132	
303.88256	92	
304.04306	80	
305.33759	86	
305.44319	88	
306.88453	78	
307.79439	394	1+
307.89498	72	
309.87245	302	1+
309.90586	144	
310.87477	228	1+
311.02901	72	
313.81422	238	1+
317.87649	124	1+
318.69584	80	
320.12711	72	
320.85888	74	
322.88515	108	
323.88559	84	
324.77541	72	
324.98485	94	
326.75597	72	
327.73331	72	
327.80975	92	
END IONS

###FS:    #m/z: 507.84571 #charge 1+
###MS: 98
###MSMS: 100
BEGIN IONS
TITLE=Cmpd 74, +MS2(507.8457), 28.2-35.2eV, 2.2min #100
RTINSECONDS=128.107
SCANS=98,100
PEPMASS=507.84571	335698
CHARGE=1+
196.01230	222	
224.97853	160	
229.89634	146	
232.89484	390	1+
234.87888	168	
234.89820	158	
236.88877	228	
245.89663	208	1+
250.90805	142	
250.97289	128	
252.07638	192	
253.90282	138	
258.87353	156	
258.90689	154	
260.82488	148	
260.88196	238	
261.87960	132	
262.39012	134	
266.16471	402	1+
269.96145	128	
270.80236	136	
271.39088	226	1+
272.85425	164	
273.93627	182	
278.89766	170	
280.83989	138	
282.84382	142	
283.78978	210	1+
286.74160	104	1+
287.85143	412	
288.86821	130	
289.84775	164	
289.87849	186	
290.13144	136	
290.39098	222	1+
290.86360	406	
291.86794	268	
291.94726	148	
292.78741	202	1+
292.80504	134	
292.86218	186	
293.87389	1158	1+
294.96663	156	
295.75594	186	1+
295.86951	358	
296.87111	176	
297.86551	142	
298.85348	428	1+
299.33212	134	
299.80860	142	
300.84206	180	
300.85867	400	1+
303.86976	628	1+
304.81736	240	1+
305.37222	142	
305.86237	1204	1+
306.80473	226	1+
307.78837	216	1+
307.88954	362	
307.98340	206	1+
308.14098	954	1+
308.85261	256	
308.87580	1310	1+
309.84071	380	1+
310.15695	830	1+
311.88499	3046	1+
313.88274	468	
314.78823	154	
314.86308	708	1+
314.88665	312	
314.90982	258	1+
315.37664	246	1+
315.81126	226	1+
315.88203	216	
316.88674	146	
317.40499	172	
317.76459	144	
317.89637	190	
318.78625	152	1+
318.85609	138	
318.87698	132	
321.13679	126	
321.88714	362	1+
322.81554	334	1+
323.87214	446	
324.38161	286	1+
325.86354	234	
325.90220	350	
326.38570	352	1+
326.80934	136	
326.88161	2006	1+
328.87230	748	1+
328.90973	130	
329.81424	160	
329.89782	280	1+
330.15674	312	1+
330.88976	328	1+
331.75149	368	1+
332.77689	198	
332.81617	138	
332.87460	720	1+
332.94781	164	1+
333.33867	232	1+
333.81015	134	
335.80790	148	
336.94246	174	
337.35988	208	1+
337.84398	134	
337.88318	148	
338.05088	164	1+
338.55136	170	
338.88165	208	
339.00373	156	
339.82964	128	
339.87761	156	
340.89820	154	
343.80605	210	1+
343.87667	408	1+
344.36617	240	1+
344.39172	240	1+
344.88022	276	1+
344.93083	144	
345.85406	132	
346.85991	156	
347.77476	210	1+
347.89299	158	
349.76293	402	1+
349.82351	278	1+
350.88699	326	1+
352.90780	144	
353.85003	448	
353.89348	228	1+
354.03112	140	
355.90525	242	1+
356.89050	248	
357.77955	134	1+
359.75703	180	1+
359.81051	176	1+
361.86746	144	
362.36471	236	
362.85245	188	1+
362.89669	140	
363.87968	156	
365.07542	228	1+
365.71285	134	
365.77323	326	1+
366.18259	132	
366.83813	650	1+
366.88307	156	
367.70651	426	1+
367.76557	426	1+
367.88874	424	1+
368.89468	294	1+
369.83465	228	1+
371.19364	150	
371.81434	170	
372.87432	418	1+
373.73174	134	
373.82898	128	
373.90676	140	
374.79783	130	
375.18647	132	
375.79845	200	1+
375.84776	148	
378.78737	272	1+
378.86828	146	
379.72051	128	
380.85505	166	
381.71936	328	1+
381.85017	408	1+
382.72310	212	1+
382.85062	296	1+
384.84961	1400	1+
384.89353	228	1+
385.39516	156	
386.81164	144	
387.84758	334	1+
388.77757	136	
388.79797	202	
389.20163	128	
389.76956	132	
390.84221	1088	1+
390.86893	196	
392.82741	642	1+
392.88774	130	
394.83474	164	
395.79077	140	
397.78125	156	
397.91968	148	1+
398.72956	266	
398.84767	416	1+
399.72565	134	
399.85155	348	1+
400.72390	212	1+
401.86986	130	
402.86206	814	1+
405.87388	630	
406.78905	262	
406.91066	166	1+
407.72991	252	
407.86500	2172	1+
408.74560	152	
408.79888	150	1+
408.85517	1278	1+
409.72386	690	1+
409.77040	156	1+
410.83961	522	
411.72503	230	
411.83749	312	
412.73084	148	
412.84290	250	
413.80627	198	
413.85421	148	
413.87381	604	1+
414.08692	148	1+
414.75657	132	
415.73885	176	1+
416.85876	224	1+
416.87865	128	
419.81183	188	1+
421.06172	188	1+
421.74189	260	1+
421.77958	132	
421.88315	302	
422.85782	200	
422.87990	130	
423.75747	156	
423.77584	534	
423.86762	578	1+
424.75702	708	1+
426.86149	1332	1+
427.73282	1408	1+
427.79530	218	1+
428.84604	964	1+
428.88393	182	
429.70223	266	1+
429.73796	194	
430.73798	174	
430.86089	594	1+
431.70817	188	
431.77118	264	1+
431.86631	366	1+
434.18718	134	
435.71475	182	1+
439.68614	174	1+
439.89807	186	
440.83274	136	
443.76900	296	1+
444.87181	1372	1+
445.71920	174	
445.74524	686	1+
445.81564	174	
446.79710	130	
447.71046	506	1+
448.75310	250	
449.87837	200	
450.75597	418	1+
450.88067	162	
457.89935	560	1+
462.88233	624	1+
465.70579	190	
465.72655	224	1+
467.89171	604	1+
473.67011	102	1+
485.90511	240	
486.84597	308	1+
486.89913	154	
509.86383	162	
510.86494	128	
END IONS

###FS:    #m/z: 336.94582 #charge 1+
###MS: 98
###MSMS: 101
BEGIN IONS
TITLE=Cmpd 75, +MS2(336.9458), 28.0-35.0eV, 2.2min #101
RTINSECONDS=128.879
SCANS=98,101
PEPMASS=336.94582	103750
CHARGE=1+
180.87375	74	
185.43330	78	
185.97563	90	
186.35765	76	
191.95422	74	
198.95295	80	
209.50728	86	
209.88770	84	
210.02980	84	
210.88407	218	
211.88312	90	
211.94379	2848	1+
212.87968	1214	1+
212.90549	72	
212.98579	78	
213.93881	1104	1+
213.97399	84	
215.93957	104	
216.87395	78	
216.89100	74	
217.55782	86	
217.88393	84	
221.91900	108	
222.45532	98	
223.97630	82	
225.94854	72	
226.88375	72	
227.78727	134	
227.95398	76	
228.89259	318	
229.88288	106	
229.91666	156	1+
229.95467	2984	1+
230.46373	88	
230.85270	88	
230.88864	1916	1+
231.95084	1370	1+
232.01525	72	
232.83520	74	
233.82939	136	
233.89483	116	
235.38674	94	
235.89358	118	
236.08408	74	
236.85668	84	
237.13617	72	
238.00293	86	
238.87716	100	
239.05758	72	
240.83443	338	1+
241.83854	286	1+
241.88903	84	
244.35872	108	
244.37604	76	
244.95860	72	
246.89876	174	1+
246.92021	84	
247.84909	78	
247.96523	646	1+
248.90055	314	1+
248.99464	82	
249.83422	144	
249.96169	514	1+
250.83238	74	
251.03543	88	
251.83370	176	
252.79358	80	
252.84918	116	
252.97088	1688	1+
253.08562	160	
253.90378	140	
253.95516	96	
254.05456	74	
254.09603	148	
254.84170	92	
254.96588	1032	1+
256.51246	104	
256.85249	132	
256.90201	84	
256.96411	136	
257.00247	88	
257.26059	76	
257.84500	610	1+
257.89675	202	1+
259.61350	92	
259.95411	78	
260.03907	104	
260.87930	74	
261.83586	266	1+
262.05888	90	
262.38899	90	
262.86833	78	
262.95119	178	
263.82911	92	
265.08459	78	
266.01722	82	
266.09138	86	
266.84844	90	
267.42690	76	
267.52773	78	
267.83983	352	
268.84104	332	
269.40053	84	
269.84650	208	
270.84511	132	
270.98032	230	
271.38733	72	
271.83435	192	1+
271.91741	244	
272.87079	190	1+
272.91575	136	
272.97181	102	
273.89123	74	
276.03565	92	
276.85913	400	1+
277.83323	286	
278.50024	80	
278.83180	508	1+
278.87637	178	
279.80192	76	
279.86157	78	
280.85871	94	
281.86423	80	
281.96132	88	
283.14544	72	
283.79283	88	
283.89614	90	
284.35956	90	
285.84849	280	
286.84890	1198	1+
286.96084	88	
288.79773	74	
289.15895	96	
289.84824	76	
290.79791	196	1+
290.86468	78	
293.10933	104	
293.85689	78	
293.89921	72	
294.85218	102	
294.86568	120	
298.80105	92	
304.85882	74	
305.00965	80	
306.05069	76	
307.54544	74	
309.87273	520	1+
310.04844	82	
310.84158	84	
310.87677	320	1+
311.37280	78	
311.81725	72	
311.85630	128	
311.98418	78	
317.39977	88	
317.43216	88	
317.98373	94	
319.03669	118	
320.75087	82	
322.86671	124	
323.82041	156	
324.77699	84	
324.89411	74	
325.90508	94	
328.89074	86	
328.96363	74	
331.73570	78	
332.84153	100	
333.85709	78	
335.42263	86	
335.89298	92	
336.78802	112	
336.91075	78	
338.56704	92	
339.88564	84	
340.39514	104	
END IONS

###FS:    #m/z: 322.92998 #charge 1+
###MS: 102
###MSMS: 103
BEGIN IONS
TITLE=Cmpd 76, +MS2(322.9300), 28.0-35.0eV, 2.2min #103
RTINSECONDS=132.555
SCANS=102-103
PEPMASS=322.92998	4131280
CHARGE=1+
185.12249	78	
186.95807	82	
192.01729	74	
192.08163	80	
194.03695	70	
200.83490	72	
200.92868	78	
203.88279	70	
205.94990	80	
212.87847	320	1+
213.89512	76	
214.89549	112	
215.88035	72	
218.84935	72	
219.16919	92	
219.87549	232	1+
220.17543	86	
220.84112	70	
222.95382	418	1+
223.91943	70	
225.86370	76	
226.90396	78	
227.92930	122	
228.10025	72	
228.84023	72	
228.91214	108	
228.93199	72	
230.04270	68	
230.83779	138	
230.85556	72	
230.88761	138	
232.85945	72	
233.87429	78	
233.89327	78	
233.97027	98	
234.00208	98	
235.81976	124	
235.89555	100	
237.86033	74	
238.00120	82	
238.93455	134	
239.03661	82	
239.06522	116	
239.78484	246	1+
239.82700	74	
240.08566	88	
240.94034	1932	
241.94209	1730	
242.82042	264	1+
242.84409	74	
242.94110	5268	1+
244.40687	90	
244.82168	84	
244.93920	1170	1+
245.85311	96	
246.94058	128	
246.97691	218	
247.38937	174	
248.65035	84	
248.84814	100	
250.83741	70	
251.44444	68	
253.04541	94	
253.12178	78	
253.34808	68	
253.92917	78	
256.51058	94	
256.83943	82	
256.89400	72	
257.79635	234	1+
258.83583	136	
258.86425	84	
259.04391	82	
260.34212	88	
260.82899	954	1+
260.91487	102	
261.84816	90	
261.96123	72	
262.35105	104	
263.00984	74	
263.86692	72	
263.98235	86	
264.86166	88	
264.91494	74	
265.16488	72	
267.35882	88	
267.84265	68	
267.94953	68	
268.95966	178	
270.87593	100	
271.09732	68	
271.87501	78	
271.99284	80	
272.34725	82	
272.84869	140	
272.95730	70	
273.79386	260	
274.84747	70	
274.87191	68	
275.81038	142	1+
276.37419	72	
276.43125	86	
277.81112	68	
277.85341	236	1+
278.96234	70	
279.03464	70	
279.09154	648	1+
281.80399	68	
281.86436	180	1+
283.06661	70	
283.79393	174	1+
284.07999	72	
284.29123	456	1+
285.01658	70	
286.78743	112	
287.02309	82	
287.79274	70	
287.86359	94	
289.78550	132	
289.88397	80	
289.91109	68	
290.78784	68	
290.85898	80	
291.80136	234	
293.87156	92	
293.99622	68	
294.05483	74	
294.21912	72	
294.53090	96	
294.83685	82	
294.88304	78	
298.16871	100	
298.86893	80	
299.78228	74	
300.78646	80	
301.75871	70	
302.77817	80	
303.82072	84	
304.75668	80	
306.88110	104	
307.41821	84	
307.80420	360	1+
307.89843	116	
308.88847	74	
310.80121	74	
310.87258	100	
310.94846	72	
311.88055	76	
312.06446	72	
312.79837	100	
313.88671	120	
315.82210	74	
316.80241	70	
316.87361	98	
317.49112	86	
317.87872	84	
320.18813	72	
321.06131	70	
321.74358	70	
323.06440	72	
324.15314	72	
324.75830	68	
324.89215	72	
325.80451	72	
326.89492	174	1+
327.26904	72	
327.87111	238	1+
328.19290	72	
END IONS

###FS:    #m/z: 340.94064 #charge 1+
###MS: 102
###MSMS: 104
BEGIN IONS
TITLE=Cmpd 77, +MS2(340.9406), 28.0-35.0eV, 2.2min #104
RTINSECONDS=133.327
SCANS=102,104
PEPMASS=340.94064	1492904
CHARGE=1+
189.86221	72	
192.92594	136	
192.95565	74	
197.86839	138	
197.92524	82	
202.86043	72	
209.95342	74	
209.99439	76	
210.93617	256	1+
212.87747	136	
212.93279	112	
213.69939	84	
213.87752	418	1+
213.93969	1562	1+
214.88757	416	1+
215.88995	358	1+
215.93408	200	
215.97955	80	
217.93809	128	
220.87585	144	
220.88873	92	
221.94840	100	
222.87711	98	
222.94962	94	
224.05339	120	
224.97505	90	
226.94575	130	
226.95939	84	
228.84576	120	
228.94222	144	
230.88953	484	1+
231.94969	874	1+
232.89024	104	
233.84238	84	
233.94658	400	
234.90114	84	
235.88865	302	1+
235.94983	102	
238.84133	76	
238.90178	132	
239.12986	76	
241.83971	114	
242.84976	284	1+
242.94454	136	
243.82743	158	
243.99799	74	
244.94641	80	
244.99643	76	
245.15021	84	
246.45931	74	
246.97889	158	
247.87274	142	
248.82821	82	
248.87874	76	
248.90047	76	
248.99354	122	
249.95224	224	1+
249.96104	78	
251.88259	110	
253.12752	98	
254.91515	136	
254.96566	708	1+
255.07521	82	
255.44815	78	
256.80988	98	
256.85289	104	
256.95856	226	
257.79282	74	
257.83785	114	
257.86299	82	
257.94245	112	
258.84637	432	1+
259.01576	78	
259.95494	300	
260.83302	328	1+
261.88734	76	
262.84043	76	
262.87017	78	
262.91720	74	
263.04947	96	
263.34048	94	
263.89541	142	
263.97746	128	
264.89493	94	
264.91139	134	
266.85920	128	
267.13947	178	
268.84489	156	
269.83354	168	1+
270.04521	112	
270.42169	78	
272.85195	92	
272.93275	260	1+
272.97653	168	
273.86852	198	1+
273.89356	82	
274.37335	78	
274.89790	102	
274.97338	82	
275.80708	104	
276.03849	82	
276.22742	76	
276.85028	230	
276.87674	150	
276.90956	74	
277.86657	120	
278.21265	84	
278.84564	398	
278.87613	80	
278.96102	94	
279.85099	264	
279.96317	146	
280.85479	140	
281.95043	78	
282.88201	144	
284.15889	86	
286.89371	90	
287.79831	106	
289.87238	82	
290.85649	228	1+
292.39809	102	
293.86457	334	1+
295.80721	74	
295.97619	88	
295.99516	86	
296.86828	78	
297.40206	86	
297.80015	84	
297.82312	80	
298.01204	82	
299.08572	78	
299.78360	112	
299.86740	80	
302.65083	102	
302.84372	112	
302.86873	78	
302.94606	128	
303.82070	78	
304.87137	140	
305.80145	74	
305.93142	102	
307.79621	250	1+
308.08618	74	
309.84088	84	
310.29913	76	
310.87781	134	
311.03941	80	
311.86298	296	1+
312.80128	90	
312.82854	122	
312.89017	96	
316.89225	74	
318.88289	222	
319.82821	78	
319.88115	250	1+
321.73900	90	
321.76201	124	
323.88576	74	
324.89149	140	
325.82252	78	
326.17712	78	
326.80928	78	
328.81803	76	
328.88314	74	
329.82429	74	
334.39809	78	
335.37799	80	
336.81636	78	
338.87017	78	
341.80350	74	
342.90632	156	
END IONS

###FS:    #m/z: 363.95676 #charge 1+
###MS: 102
###MSMS: 105
BEGIN IONS
TITLE=Cmpd 78, +MS2(363.9568), 28.0-35.0eV, 2.3min #105
RTINSECONDS=134.099
SCANS=102,105
PEPMASS=363.95676	696820
CHARGE=1+
63.14170	80	
92.39434	82	
142.03307	92	
176.56777	84	
182.86848	104	
189.86326	372	
191.85946	358	
196.88102	316	1+
200.88297	108	
204.90473	166	
207.87498	226	
207.96185	100	
208.94106	194	
209.91977	144	
209.94454	1194	1+
210.88327	556	1+
212.87927	2520	1+
216.88460	140	
218.90925	182	
220.04808	84	
222.85848	84	
222.95182	584	1+
224.54287	174	1+
224.80931	94	
224.88345	352	1+
224.94872	1452	1+
224.97562	104	
225.88413	210	1+
226.85571	84	
226.94701	8242	1+
227.00771	116	
227.14255	96	1+
227.81913	88	
227.89138	538	1+
228.33226	84	
228.86616	154	1+
228.89612	446	1+
228.94187	10366	1+
229.02133	112	
230.02273	84	
230.79350	82	
230.83822	84	
230.88918	3120	1+
231.82056	192	1+
232.01704	142	
232.88383	552	1+
233.85733	80	
234.88097	320	1+
235.02317	84	
236.86265	128	
238.01569	200	1+
238.42186	108	
238.94719	120	
240.83403	236	
240.94218	352	
240.96521	170	
241.81056	96	
241.82406	84	
241.93995	966	1+
241.96307	84	
242.82618	94	
242.94281	806	1+
242.96090	504	
243.81864	412	1+
243.86961	100	
244.88275	102	
244.95714	4690	1+
245.07351	80	
246.43821	84	
246.85665	104	
246.90630	290	1+
246.95246	6878	1+
248.80390	120	
248.90004	1776	
249.92549	166	1+
250.89714	234	1+
250.95223	98	
250.96763	248	1+
251.07116	96	
251.80317	122	
251.84317	94	
252.89920	484	1+
253.08856	88	
253.35017	80	
253.40328	90	
253.90532	338	1+
254.16753	108	
254.84368	106	
256.81581	112	
256.84560	180	
258.84035	136	
259.06756	96	
259.44325	90	
259.83212	102	
259.84693	118	
260.83606	86	
260.96809	602	1+
261.83356	126	
262.12821	92	
262.83088	368	1+
264.81675	100	
264.83236	110	
264.84751	116	
265.08846	160	
265.99844	184	
266.09220	98	
266.81346	404	1+
266.85618	80	
267.35277	82	
267.77242	88	
267.97454	694	1+
269.96756	674	
270.91921	128	
271.84455	112	
271.92591	132	
272.41993	92	
272.86537	88	
273.04265	80	
276.08026	84	
276.79898	80	
276.85154	120	
277.08147	100	
277.87778	168	
277.89272	90	
278.80023	256	1+
278.85211	234	1+
279.10514	114	
279.89777	92	
280.79199	528	1+
282.79356	200	
282.91493	116	
282.97966	172	1+
283.86818	228	1+
285.02202	80	
285.84758	516	1+
287.87620	94	
288.37453	90	
288.66511	84	
289.09003	214	1+
289.87054	202	
290.78992	128	
290.88782	80	
291.06624	102	
291.79707	122	1+
294.86261	208	1+
295.17393	82	
295.84863	164	
295.88110	104	
296.80801	476	1+
296.84182	122	
296.88060	142	
297.11272	150	
298.31331	80	
298.80442	898	1+
300.80317	524	1+
300.86506	128	
301.06791	86	
301.86158	304	
302.10282	180	1+
303.80889	300	1+
303.85551	940	1+
305.36017	80	
306.88236	142	
307.88138	88	
308.13836	124	
309.11916	84	
309.88226	84	
310.87904	324	1+
310.99833	200	
311.13465	86	
312.27280	88	
313.11318	84	
314.81187	362	1+
315.53604	82	
315.85477	84	
318.39800	92	
319.81897	118	
320.04761	102	
321.82013	222	
321.86706	172	
322.81616	108	
322.93244	348	1+
323.85484	82	
326.87094	656	1+
328.82959	162	
329.75283	90	
330.71662	88	
332.05126	102	
336.94455	344	1+
339.83055	152	
340.14606	118	
340.87776	110	
340.89216	80	
340.93997	286	
341.80793	80	
344.83398	82	
345.03463	96	
348.32946	96	
352.89094	80	
356.77356	96	
358.38834	84	
358.70197	254	1+
360.19440	88	
361.61024	80	
361.81824	88	
366.73807	92	
END IONS

###FS:    #m/z: 340.94086 #charge 1+
###MS: 106
###MSMS: 107
BEGIN IONS
TITLE=Cmpd 79, +MS2(340.9409), 28.0-35.0eV, 2.3min #107
RTINSECONDS=137.763
SCANS=106-107
PEPMASS=340.94086	1499338
CHARGE=1+
115.08907	80	
122.27857	88	
177.61523	84	
189.68642	90	
191.95556	164	
192.88573	80	
192.92655	144	
194.91901	150	
200.87989	90	
205.94841	166	
206.40993	80	
207.98135	76	
208.96145	186	
210.93997	296	
212.87703	306	1+
213.93930	1032	1+
213.98312	142	
214.88071	360	1+
215.88463	310	1+
215.91635	104	
215.93663	202	
217.88266	178	
218.88324	124	
219.87599	128	
221.94958	272	1+
222.38558	112	
222.45896	94	
223.86803	106	
224.84082	116	
224.95518	106	
226.86889	136	
226.94650	128	
226.96857	114	
228.90231	96	
228.93850	130	
229.98541	110	
230.84076	86	
230.89090	528	1+
231.90642	122	
231.94925	1008	1+
233.40150	102	
233.89454	284	
234.93294	104	
234.94792	82	
234.98922	90	
235.89579	126	
237.89205	128	
238.83743	88	
238.85464	80	
238.98747	104	
239.78607	126	
239.88836	154	
239.92749	194	1+
240.96102	96	
241.84212	162	
242.95413	82	
243.83013	184	
244.83311	80	
244.84644	88	
244.95025	96	
246.45537	86	
246.85277	80	
246.95322	88	
246.97643	260	
247.84112	178	1+
248.89723	132	
249.95946	266	
251.83587	82	
251.95700	326	1+
252.95916	184	1+
253.56338	80	
253.64747	98	
253.83896	128	1+
253.98778	84	
254.90899	84	
254.96678	386	1+
254.98820	86	
255.89743	92	
256.06648	110	
256.65420	102	
256.80312	160	1+
256.96321	170	
257.25068	86	
258.34872	76	
258.84804	704	1+
259.83643	112	
259.95763	300	1+
260.34105	138	
260.83489	180	
261.83678	142	
262.35081	102	
262.47218	132	
262.84112	84	
262.92807	86	
266.85001	340	1+
266.99642	132	
267.87717	104	
268.84297	174	
269.80367	84	
270.82358	80	
270.89412	78	
271.84966	104	
271.95411	78	
272.13649	80	
272.93180	204	
273.84370	114	
274.86584	166	
274.90290	288	1+
275.87371	84	
276.85905	204	
277.81784	342	1+
277.86542	210	
277.94554	94	
278.79560	140	
278.84372	754	1+
279.85949	86	
280.10722	104	
280.82842	78	
280.84399	110	
280.86181	192	1+
280.97007	80	
281.79468	84	
282.91311	126	
284.94209	90	
286.39261	82	
287.37625	84	
289.78672	88	
290.14929	106	
290.88185	86	
290.90078	82	
292.33639	128	
293.86742	98	
295.96922	302	1+
296.82188	82	
296.87410	90	
296.91492	78	
298.84827	78	
299.84713	276	1+
299.96333	84	
300.51637	88	
300.87994	78	
300.92933	94	
302.81517	106	
303.72880	90	
304.34508	76	
305.07830	86	
305.87869	84	
307.79858	122	
307.89146	86	
308.34292	76	
309.73721	90	
310.87452	146	
312.87707	78	
315.03714	78	
315.67785	100	
317.35121	78	
321.39372	82	
321.81884	128	
321.89104	78	
323.02698	84	
325.89310	90	
326.62060	98	
327.82806	118	
329.88493	80	
331.75583	90	
334.77433	136	
335.09681	84	
335.14598	104	
336.01876	78	
336.89957	80	
338.13117	84	
339.82682	86	
341.89432	84	
END IONS

###FS:    #m/z: 363.95703 #charge 1+
###MS: 106
###MSMS: 108
BEGIN IONS
TITLE=Cmpd 80, +MS2(363.9570), 28.0-35.0eV, 2.3min #108
RTINSECONDS=138.536
SCANS=106,108
PEPMASS=363.95703	705022
CHARGE=1+
115.59420	80	
127.04958	98	
150.53773	82	
187.91059	140	
188.43542	98	
189.86432	384	
191.85990	434	1+
196.88504	196	1+
199.94301	86	
200.94528	112	
205.87984	126	
207.87401	96	
207.94666	134	
208.40669	80	
208.88650	140	
208.95868	114	
209.94322	1554	1+
210.88352	534	1+
212.87904	2130	1+
214.89344	204	
215.89497	82	
216.92285	90	
222.95165	574	1+
223.88062	88	
224.94826	1520	1+
225.39508	82	
225.89056	86	
226.94725	10054	1+
227.11362	136	1+
228.09345	138	1+
228.89339	678	1+
228.94185	11034	1+
230.83624	118	
230.89008	4170	1+
232.88441	920	1+
232.90730	128	
233.96168	144	
234.06070	90	
234.07335	92	
234.91630	90	
234.93272	102	
234.94587	82	
237.95573	106	
238.07032	232	1+
238.88851	98	
239.42325	92	
239.88424	90	
240.83374	248	1+
240.93975	1018	1+
240.96085	538	
241.08760	92	
241.91962	96	
242.94262	1118	1+
242.96199	528	1+
243.81844	218	
243.83249	120	
244.82255	400	1+
244.95686	4760	1+
245.01476	154	
245.47165	84	
246.38807	84	
246.80363	300	1+
246.90242	288	1+
246.95305	5774	1+
247.80771	268	1+
248.11819	84	
248.85008	92	
248.89851	1812	1+
250.12770	86	
250.92248	208	1+
250.94525	194	
250.96773	182	
251.07661	128	
251.96837	124	1+
252.08241	226	1+
252.89913	552	1+
253.04944	88	
253.90655	364	1+
256.37289	92	
256.89926	226	1+
257.41239	94	
258.60948	84	
258.94508	100	
258.96995	130	
260.83276	114	
260.87137	84	
260.96781	464	1+
261.72993	102	
262.82922	124	
262.85420	90	
263.97629	82	
264.96708	142	
265.89911	98	
266.81480	192	
267.78359	124	
267.81643	166	
267.85370	122	
267.93326	84	
267.97399	978	1+
268.78300	136	
268.79657	116	
268.81499	102	
269.96898	1214	1+
270.81294	84	
271.87814	80	
271.91462	178	
272.39801	90	
273.02436	100	
274.00109	106	
274.42606	102	
274.87468	140	
275.45637	102	
275.84220	296	1+
276.81325	98	
276.85220	244	1+
278.10167	206	1+
278.79804	138	
278.85204	222	1+
279.79383	752	1+
279.96040	200	1+
280.79422	512	1+
280.99681	98	
281.40645	100	
281.86061	116	
282.79275	108	
283.06994	102	
283.43275	106	
283.85078	354	1+
284.79784	266	1+
284.82676	274	
285.84880	634	1+
286.00812	80	
288.82072	90	
290.86097	80	
291.86248	90	
292.11184	174	1+
295.87827	134	
295.93321	88	
296.09451	94	
297.13602	114	
297.80290	566	1+
298.80328	408	1+
299.96318	84	
300.41402	98	
300.80381	260	
300.83993	82	
300.86692	100	
301.79949	130	
301.86288	436	1+
302.80470	108	
303.36714	96	
303.79584	126	
303.81200	92	
303.85535	820	1+
304.33664	108	
306.84593	84	
307.13518	128	
307.33674	88	
307.43336	106	
307.84010	100	
309.91884	92	
312.90458	98	
314.82802	116	
315.84389	92	
316.81653	366	1+
316.89851	138	
317.88338	92	
318.57533	106	
318.90623	84	
318.92840	158	
319.82151	94	
319.88879	92	
320.00146	90	
320.02860	100	
321.81950	438	1+
321.86811	266	
321.91507	92	
322.85773	124	
323.87149	92	
325.87213	124	
325.89919	132	
326.87299	664	1+
329.82299	132	
331.88892	160	1+
333.76507	84	
334.79307	98	
335.43834	106	
336.94219	100	
337.94961	130	
338.33468	86	
338.87413	88	
339.82246	102	
340.83479	138	
340.94003	296	
341.39262	98	
342.77457	150	1+
344.87968	84	
346.08027	88	
347.75342	192	1+
347.96272	156	1+
352.77321	90	
353.76936	96	
355.41441	98	
363.11565	100	
363.88367	88	
366.79396	88	
368.34045	84	
END IONS

###FS:    #m/z: 336.94594 #charge 1+
###MS: 106
###MSMS: 109
BEGIN IONS
TITLE=Cmpd 81, +MS2(336.9459), 28.0-35.0eV, 2.4min #109
RTINSECONDS=139.308
SCANS=106,109
PEPMASS=336.94594	98268
CHARGE=1+
45.57852	78	
123.29371	88	
173.03698	78	
182.86844	114	
193.99918	80	
196.46999	78	
200.87637	88	
205.97797	90	
207.97292	146	
209.94281	130	
211.94414	2548	1+
212.87940	974	1+
213.93815	1506	1+
214.90190	94	
215.88712	180	
216.41284	92	
216.88797	120	
217.88352	114	
218.83845	112	
219.94600	86	
220.87806	140	
224.95886	80	
224.97724	78	
225.02684	74	
225.88063	76	
226.88910	84	
227.38865	84	
227.78950	90	
227.95583	84	
228.00961	88	
228.89455	390	
229.95498	3534	1+
230.88906	2336	1+
231.94995	1424	1+
233.82805	260	1+
233.90028	208	
233.94853	138	
234.88757	74	
234.91222	90	
234.94225	86	
235.90329	76	
236.01653	74	
236.08236	88	
238.90779	76	
239.82882	98	
240.01918	78	
240.83336	168	
240.96106	166	
241.83564	106	
241.91577	92	
241.97874	74	
244.75419	106	
244.83728	136	
245.40015	106	
246.00851	76	
246.38825	80	
247.20345	122	1+
247.39982	102	
247.96399	992	1+
248.01355	86	
248.37335	100	
248.89902	578	1+
248.95058	74	
249.38072	74	
249.82685	400	1+
249.87942	74	
249.96212	220	
250.89977	76	
250.95155	494	
251.06901	102	
252.01896	92	
252.79736	80	
252.85300	150	
252.87950	90	
252.97136	1790	1+
253.90284	726	1+
254.84005	76	
254.96663	1300	1+
256.88579	94	
258.84563	178	
258.96602	124	
259.84662	118	
259.95405	140	
260.03510	74	
261.52808	88	
261.83203	88	
262.94823	82	
264.86501	76	
267.09384	74	
267.83800	242	
267.93840	124	
267.95744	184	1+
268.83744	952	1+
269.85575	86	
270.91857	78	
271.01531	74	
271.86602	142	
271.91637	274	1+
272.82385	92	
272.97691	102	
273.04892	90	
274.87801	86	
275.84740	104	
275.86838	78	
276.85650	500	1+
277.83522	180	
277.86055	448	1+
278.83390	730	1+
280.84401	114	
281.84442	96	
283.79171	118	
284.06361	80	
285.42696	80	
285.84737	1470	1+
286.84997	1162	1+
287.14326	100	
287.40933	80	
287.80316	74	
287.95744	80	
288.83739	88	
289.41776	76	
289.84189	78	
290.71638	92	
290.85746	108	
292.85665	128	
293.10558	110	
293.85567	216	1+
293.99201	126	
295.93203	190	1+
295.99266	110	
296.13488	86	
298.85679	136	
299.86944	110	
299.95680	74	
300.79734	90	
301.91447	96	
302.01045	80	
302.27918	84	
302.79177	74	
303.88502	76	
304.09487	74	
304.80823	76	
304.86124	156	
304.88993	74	
306.87991	80	
307.80172	76	
308.88182	74	
309.86913	174	
310.86711	116	
311.80662	74	
312.00406	84	
313.89056	108	
313.93270	76	
314.40720	80	
314.83426	82	
315.91563	128	
317.96617	88	
320.37068	82	
320.40558	86	
322.77960	74	
324.91419	74	
325.94431	76	
327.75134	74	
328.83566	94	
328.88584	82	
331.44064	78	
332.16303	108	
333.34571	80	
334.76847	78	
336.00759	76	
336.92464	74	
338.28486	82	
339.75653	74	
341.77166	74	
END IONS

###FS:    #m/z: 340.94087 #charge 1+
###MS: 110
###MSMS: 111
BEGIN IONS
TITLE=Cmpd 82, +MS2(340.9409), 28.0-35.0eV, 2.4min #111
RTINSECONDS=142.98
SCANS=110-111
PEPMASS=340.94087	1436282
CHARGE=1+
151.72110	76	
183.87165	78	
187.86764	86	
190.94182	148	
194.92373	76	
194.99426	76	
196.40973	102	
196.88678	82	
201.98148	76	
202.87943	76	
203.87926	94	
205.91699	86	
206.82687	84	
208.88068	88	
208.95702	102	
210.93691	90	
211.97057	90	
212.87794	206	
213.88048	572	1+
213.94116	806	1+
213.97400	84	
215.45497	90	
215.93684	190	
215.96885	78	
217.93402	76	
217.95203	118	
218.89821	76	
218.92368	86	
222.00715	100	
222.02875	78	
223.96081	158	
224.94602	80	
225.04862	82	
226.11847	78	
226.89422	218	
226.94549	176	
227.95128	126	
228.85204	78	
228.88729	78	
228.93974	314	1+
229.90210	94	
230.88801	746	1+
231.88920	458	1+
231.95044	942	1+
233.16129	78	
233.41093	90	
233.82738	76	
233.90010	102	
233.94856	182	
235.13914	84	
238.79250	98	
239.78705	202	
239.84784	150	
239.90093	168	
240.83880	528	1+
241.94205	220	
242.88772	76	
243.12430	98	
243.82763	74	
243.87536	78	
244.78890	76	
244.90911	100	
244.95639	148	
245.39439	76	
246.97483	120	
248.85765	144	
248.90109	140	
248.95237	90	
250.81395	84	
250.99202	96	
251.03006	78	
251.33530	76	
251.35269	78	
251.84232	122	
251.87719	190	
253.83478	172	1+
253.89964	92	
253.98173	76	
254.87021	140	
254.96726	598	1+
255.07814	142	
257.80015	94	
257.86011	98	
258.05883	82	
258.84645	154	
258.95517	80	
259.84951	110	
259.89057	76	
259.91066	76	
259.95943	160	
260.83461	290	1+
261.43310	76	
261.79654	74	
261.90401	96	
263.06348	74	
265.94127	96	
268.83891	276	1+
268.85658	90	
269.34222	100	
270.83398	180	1+
272.88023	86	
272.92461	118	
272.93998	180	1+
272.97472	138	
273.05671	86	
273.84286	92	
273.91604	106	
274.85785	104	
275.85732	82	
276.02134	88	
276.85615	800	1+
276.99313	98	
277.36391	100	
277.96492	150	
278.84537	514	1+
278.86683	138	
279.04467	92	
279.88083	78	
279.96667	136	
280.84986	114	
280.93863	78	
281.87093	116	
284.93752	122	
285.93387	76	
287.93420	80	
288.78425	214	1+
289.86281	86	
291.80816	74	
291.85855	114	
294.86280	112	
294.90395	94	
295.02352	90	
295.80691	98	
295.87155	308	1+
296.83500	224	1+
297.79350	154	
297.82331	74	
297.97936	90	
298.22610	76	
299.87728	130	
300.86598	234	1+
300.94220	80	
301.02749	84	
301.78437	76	
301.84455	146	
304.88495	124	
305.74548	82	
305.88948	76	
306.14733	78	
306.89356	140	
307.79853	152	
307.89101	116	
309.37644	84	
309.78667	84	
311.86982	90	
313.84598	108	
313.87711	218	
314.81705	80	
314.93240	80	
320.87559	148	1+
323.84374	100	
323.88080	320	1+
327.16455	80	
327.83357	128	
329.77488	88	
329.86202	76	
331.03165	76	
331.86883	96	
332.78100	74	
332.83025	84	
340.23461	76	
342.80032	212	1+
END IONS

###FS:    #m/z: 363.95711 #charge 1+
###MS: 110
###MSMS: 112
BEGIN IONS
TITLE=Cmpd 83, +MS2(363.9571), 28.0-35.0eV, 2.4min #112
RTINSECONDS=143.752
SCANS=110,112
PEPMASS=363.95711	655160
CHARGE=1+
176.11796	94	
186.93631	102	
187.91978	84	
189.86267	570	1+
191.85686	558	1+
196.88524	86	
197.39691	108	
202.00246	86	
202.94593	86	
207.40568	158	
207.95219	148	
208.93682	88	
209.86777	160	
209.94337	1754	1+
210.88546	292	
212.87889	2874	1+
214.89144	160	
214.90893	92	
216.85213	102	
218.41739	82	
218.91289	88	
221.88969	94	
222.95114	976	1+
224.88445	386	1+
224.94883	856	1+
225.96814	354	1+
226.94715	9894	1+
227.17972	94	
227.92821	152	
228.00593	86	
228.89259	814	1+
228.94246	10556	1+
230.89024	3508	1+
231.52169	82	
232.01343	120	
232.88235	362	1+
232.94530	142	1+
233.13292	90	
234.88326	264	
236.01264	94	
236.43338	86	
238.06500	186	1+
238.85873	84	
238.93779	176	
240.82111	422	1+
240.88634	100	
240.94039	414	
240.96461	248	
241.09509	116	
241.93806	1032	1+
242.88682	84	
242.93997	640	1+
242.95873	808	1+
243.82448	196	1+
243.84270	94	
244.89020	144	
244.90828	90	
244.95723	5982	1+
245.15150	112	1+
246.56126	86	1+
246.80777	116	
246.89591	96	
246.95261	5504	1+
247.90541	82	
248.79893	288	1+
248.89985	1516	1+
248.97390	84	
249.83863	82	
250.97086	488	1+
251.04497	84	
251.91591	134	
251.94683	100	
252.89162	110	
253.90740	404	1+
254.93182	94	
255.14186	94	
258.83194	234	
258.89788	216	
258.97690	188	
259.85123	90	
260.53810	86	
260.83422	238	
260.96874	126	
261.83858	156	
261.97055	226	1+
262.79859	84	
262.85244	88	
263.07359	96	
264.81997	86	
265.08738	100	
265.97918	82	
267.09596	90	
267.81907	112	
267.97377	764	1+
268.81037	224	1+
268.95818	92	
269.96915	940	1+
270.10428	82	
270.45352	100	
270.90227	120	
271.91498	264	1+
274.87785	86	
277.81133	104	
277.85485	272	1+
278.79191	112	
278.83764	108	
279.09009	82	
279.79283	708	1+
280.56859	94	
280.79314	566	1+
280.85015	342	1+
281.93197	90	
282.78870	114	
283.10267	94	
283.43313	82	
283.82767	112	
283.85285	232	
283.87492	106	
284.85533	102	
285.42917	82	
285.84485	614	1+
286.79649	98	
288.85419	82	
288.86626	200	1+
289.78906	144	
292.43574	112	
292.86449	100	
293.11728	192	
294.85524	106	
295.94043	94	
296.80835	144	
297.15836	104	
297.79994	1374	1+
297.95908	84	
298.80280	1180	1+
298.87364	86	
300.87102	134	
301.79767	82	
301.86339	144	
301.96768	120	
303.24952	90	
303.34788	82	
303.78841	110	
303.80615	204	
303.85598	776	1+
304.80702	104	
304.87342	130	
304.89137	132	
305.82513	216	
306.43535	92	
307.01170	90	
309.82038	96	
309.93815	116	
311.03084	80	
311.85207	148	
311.93777	114	
312.01041	80	
314.89317	86	
315.85456	90	
316.11693	88	
316.13166	86	
316.81407	286	
317.38197	104	
318.44586	82	
318.75429	182	1+
318.80631	286	1+
318.84847	96	
318.88810	114	
318.93323	212	1+
319.88506	82	
321.22393	82	
321.81799	246	1+
321.86596	230	
322.92921	352	
323.37975	102	
324.32322	136	
324.90166	92	
324.93190	90	
326.87281	384	1+
331.81399	92	
333.12818	88	
333.85728	84	
335.40491	106	
336.94963	260	
339.83156	198	
340.82393	122	
340.94102	132	
341.93933	106	
342.36457	100	
342.72122	96	
344.71586	130	1+
349.76564	118	
350.38556	82	
351.79587	96	
353.76215	110	
356.77912	196	1+
357.53096	96	
365.96896	88	
369.41573	86	
END IONS

###FS:    #m/z: 507.84613 #charge 1+
###MS: 110
###MSMS: 113
BEGIN IONS
TITLE=Cmpd 84, +MS2(507.8461), 28.2-35.2eV, 2.4min #113
RTINSECONDS=144.524
SCANS=110,113
PEPMASS=507.84613	305306
CHARGE=1+
196.01407	164	
197.01940	136	
199.88639	326	1+
210.03090	142	
211.89733	126	
214.89060	140	
224.97799	176	
232.89625	224	
236.88771	186	
238.06274	126	
245.09917	180	1+
250.90494	134	
251.07072	128	
257.79763	128	
260.88500	292	
266.16438	186	
267.81067	134	
267.88741	262	1+
271.85307	236	1+
272.39091	138	
273.91762	132	
275.85632	160	
277.81121	148	
277.87758	152	
278.86229	312	1+
279.89328	208	1+
283.85598	198	
285.85768	136	
287.85469	842	1+
288.93492	204	1+
289.88286	196	
290.13008	206	
290.86462	410	
291.87419	206	
292.85969	132	
292.88628	138	
293.77848	124	
293.87330	1558	1+
294.96228	148	
295.85947	210	
299.84032	500	1+
299.86862	220	1+
300.34731	164	
300.85909	164	
302.37929	152	
303.86668	452	1+
304.82171	176	1+
305.86371	998	
306.79368	128	
306.88079	198	
307.89382	212	
308.13873	926	1+
308.16202	148	
308.87058	1656	1+
309.34759	134	
309.88889	456	
310.15685	594	1+
311.79585	180	1+
311.84687	130	
311.88334	3114	1+
311.97240	126	
314.86427	370	1+
315.37884	162	
315.82137	286	1+
316.86622	302	
317.36904	258	1+
318.85641	552	1+
318.88305	274	
319.32536	164	
320.88477	166	
320.94986	240	1+
321.91370	132	
322.95008	214	1+
322.98021	162	
323.87548	322	
324.37676	142	
325.07227	188	1+
325.14614	236	1+
325.89719	154	
326.35889	158	
326.77460	132	
326.88479	1794	1+
328.87229	146	
329.29355	132	
329.81394	346	1+
329.88279	242	
330.81586	240	1+
330.88099	322	
332.87290	752	1+
334.77536	138	
334.81091	126	
334.86834	240	
334.89068	478	1+
337.88482	516	1+
338.80986	178	1+
338.88889	372	1+
338.90185	272	1+
345.82564	380	1+
346.77911	206	
346.82908	244	1+
347.15251	130	
347.77151	602	1+
347.77779	166	
347.90848	138	
348.79560	196	
348.84240	144	
349.75679	550	1+
349.79838	250	1+
349.87839	430	1+
350.83219	194	
350.88138	334	1+
352.77866	160	
352.91357	396	
353.77298	136	
353.85163	260	1+
354.09804	128	
354.83242	296	1+
355.83607	238	1+
355.86095	132	
355.89126	270	1+
358.85543	138	
359.77185	228	1+
360.88980	142	
366.18847	312	1+
366.78659	266	1+
366.83793	740	1+
367.70672	426	1+
367.76482	180	
367.78933	162	1+
367.81469	140	
367.84003	444	1+
368.89745	178	
369.80982	340	1+
369.83849	398	1+
370.78004	186	
371.18883	140	
371.80301	130	
371.89564	370	1+
372.72909	152	
372.78864	174	
373.39270	146	
373.71908	370	1+
373.80259	238	1+
373.82764	174	
373.87147	132	
374.84334	152	
375.88252	238	1+
377.86807	250	
377.88317	284	1+
378.73271	160	
379.02059	136	
380.71609	490	1+
380.77463	184	
380.85138	134	
382.85791	160	
383.79259	400	1+
383.86474	132	
383.88962	320	1+
384.76661	380	1+
384.84888	1332	1+
385.73375	170	1+
385.83048	144	
387.73854	236	1+
387.77147	148	
389.20524	258	1+
389.87247	146	
390.84334	382	
391.74361	132	
391.84287	220	
392.82816	316	
392.86031	144	
393.72444	134	
394.73473	132	
394.78535	232	
395.85980	232	1+
397.84219	162	
398.72725	194	
398.80263	220	1+
399.72875	136	
399.84969	220	1+
400.72777	134	
401.01924	230	1+
402.81770	148	
402.86366	260	
403.86892	1408	1+
404.79778	138	
405.68242	190	1+
405.76332	294	1+
406.76413	162	1+
406.78500	132	
407.74115	176	
407.82846	212	
407.86513	2468	1+
409.72658	544	1+
409.86285	544	1+
410.83566	780	1+
410.86842	304	1+
411.77055	192	1+
412.72366	180	
412.83823	318	1+
416.73570	320	1+
418.85531	144	
421.73976	156	
421.87116	270	1+
422.87009	250	1+
423.37845	218	1+
423.74405	146	
423.77579	478	1+
425.75227	628	
426.75601	330	
426.85954	828	1+
427.73533	1036	1+
427.89281	150	
428.09279	124	
428.84922	750	
428.88275	170	
429.70085	346	1+
429.73814	666	1+
429.82744	164	
430.73807	412	1+
430.86303	766	1+
431.86737	580	1+
432.77523	142	
433.86066	132	
434.88093	154	
435.71637	288	1+
438.76491	132	
438.88652	450	1+
439.89172	404	1+
442.68091	152	
443.75451	186	
443.77394	266	1+
444.80707	126	
444.87360	972	1+
445.68917	158	
445.74908	446	
446.70449	670	1+
446.77954	188	
446.81685	152	
446.86841	220	
446.90487	124	
447.71022	466	1+
447.74173	128	
448.76459	464	1+
448.88986	258	
449.87670	478	1+
450.70698	126	
450.74325	160	
451.75247	168	
452.75528	144	
453.76286	208	1+
457.90383	324	1+
457.92326	168	
459.90095	128	
462.88405	616	1+
467.70807	398	1+
467.88962	764	1+
470.73679	168	
485.89705	476	1+
486.83960	246	1+
498.73323	236	1+
507.86727	144	
509.85665	276	1+
510.86191	188	1+
END IONS

###FS:    #m/z: 322.93011 #charge 1+
###MS: 114
###MSMS: 115
BEGIN IONS
TITLE=Cmpd 85, +MS2(322.9301), 28.0-35.0eV, 2.5min #115
RTINSECONDS=148.198
SCANS=114-115
PEPMASS=322.93011	4441990
CHARGE=1+
185.92357	72	
188.11007	76	
192.47845	90	
192.88837	154	
193.94290	80	
193.98246	76	
194.03705	78	
194.89339	82	
205.95087	92	
207.97606	132	
212.88651	104	
213.88390	80	
213.98679	76	
217.02384	86	
217.09275	80	
220.02263	114	
222.95444	368	1+
226.84113	74	
227.37580	84	
227.56284	102	
228.86500	82	
228.89471	72	
228.91164	72	
230.83290	90	
230.85894	90	
230.88769	186	
230.96890	90	
234.89796	100	
234.91852	74	
235.07767	84	
235.82570	72	
236.17476	78	
238.00284	72	
238.05054	72	
238.88869	176	
238.94104	200	
239.08354	114	
239.79298	72	
239.83679	76	
240.82120	190	
240.94069	2736	
241.03116	120	
241.81602	110	
241.94194	1578	
242.94168	6052	1+
243.81782	502	1+
244.81898	312	1+
244.93907	1266	1+
245.42400	140	
245.87571	84	
246.43584	78	
246.85920	130	
246.97512	196	
247.85022	248	1+
247.91498	100	
249.06030	76	
251.07292	72	
251.92781	72	
251.96439	94	
252.07284	96	
253.92321	144	
254.84169	72	
255.78301	108	
257.04040	92	
257.05373	72	
257.59748	82	
257.79956	90	
257.89675	142	
258.83070	230	
258.96832	248	1+
259.00419	108	
259.39795	86	
259.83009	138	
259.84682	78	
259.93623	96	
260.83401	352	
261.83094	226	
261.94357	76	
262.83362	160	
263.98181	196	
264.79627	106	
265.06456	74	
265.08475	78	
265.14887	96	
266.02123	72	
266.07331	72	
266.85387	162	
267.79083	146	
267.86709	76	
267.93930	142	
268.84470	72	
268.94549	80	
269.36425	76	
269.86820	72	
269.88460	84	
271.79244	124	
272.34335	88	
273.79178	122	
273.85483	90	
274.79005	192	
274.81462	84	
274.83285	76	
274.85069	74	
275.38914	108	
275.80886	136	
276.81324	128	
276.84395	94	
276.99520	78	
277.80736	90	
278.84687	176	1+
279.09188	550	
279.80621	82	
280.90827	74	
281.99151	80	
283.06726	98	
284.29473	342	1+
284.85680	214	1+
284.88575	86	
285.80057	78	
285.98475	74	
286.79387	76	
287.09276	98	
287.88425	78	
288.36794	100	
289.78575	82	
289.87827	112	
291.80732	256	1+
293.80007	92	
294.09074	112	
294.36850	92	
296.01839	72	
296.86984	126	
298.81563	88	
298.92190	80	
299.42120	86	
300.33963	76	
300.91039	96	
301.14276	72	
306.81361	72	
307.10189	74	
307.76799	74	
307.80158	448	1+
307.88546	88	
310.87578	126	
310.91396	82	
310.93320	76	
312.83791	168	
313.38912	116	
313.77160	72	
313.80221	86	
315.85502	88	
317.75623	72	
318.75699	86	
319.17168	78	
320.88739	90	
322.00142	72	
322.93628	74	
323.38194	82	
323.83063	78	
323.89272	196	1+
325.81772	120	
327.89778	80	
328.28507	108	
END IONS

###FS:    #m/z: 507.84592 #charge 1+
###MS: 114
###MSMS: 116
BEGIN IONS
TITLE=Cmpd 86, +MS2(507.8459), 28.2-35.2eV, 2.5min #116
RTINSECONDS=148.971
SCANS=114,116
PEPMASS=507.84592	338238
CHARGE=1+
196.01760	418	1+
199.88583	178	
210.03328	262	
214.88544	360	1+
224.97564	182	
232.89824	208	
234.06595	240	
236.89127	146	
240.07976	138	
244.94058	144	
249.05279	132	
252.07788	216	
257.86958	514	1+
258.87359	336	1+
260.87666	204	1+
265.09085	222	1+
266.16888	318	1+
266.86543	132	
268.00878	156	
268.88841	424	1+
269.85270	268	1+
271.87663	148	
272.85320	132	
275.88815	254	1+
278.83340	162	
278.86200	132	
280.38628	306	1+
280.85955	148	
281.82500	146	
281.96384	190	1+
282.93420	214	1+
287.85314	952	
288.87527	676	1+
290.13553	216	
290.86339	436	
291.78757	134	
291.86447	256	
292.87887	140	
293.87408	1768	1+
297.89299	140	
298.86874	196	
300.85319	240	
301.80420	192	1+
301.83775	266	
303.86491	470	
304.85119	136	
304.88274	162	1+
305.86354	1326	1+
306.12559	132	
307.88494	192	
308.14136	1132	1+
308.87413	1218	1+
308.89287	242	
309.84400	230	
310.15383	212	
311.88284	3800	1+
312.82750	272	1+
312.85674	154	
314.82412	174	
314.86495	392	
315.86532	434	1+
316.82136	148	
317.76347	274	1+
317.78434	140	
318.88080	134	
319.34544	238	1+
321.87579	394	1+
323.86803	460	1+
324.37981	148	
324.89644	136	
325.89592	230	
326.88224	2502	1+
327.76230	158	1+
328.37172	234	
328.88319	548	1+
330.89389	196	
331.89343	224	
332.81175	124	
332.87671	228	
333.90338	132	
334.82362	258	
334.83822	402	1+
334.90560	134	
335.83978	338	1+
335.88723	222	
336.78368	144	
336.87476	322	1+
336.88950	128	
337.83964	130	
337.87976	204	1+
337.90126	124	
338.84781	132	
339.82557	194	
340.88494	162	
340.90215	160	
341.84574	330	1+
341.88412	154	
343.79458	170	1+
343.87314	184	
345.81727	142	
346.88707	132	
346.98069	136	
347.79686	438	1+
347.86660	126	
348.16073	126	
348.17695	174	
348.77500	164	
349.75840	600	1+
349.81691	124	
350.88325	494	1+
350.90789	236	
351.76756	216	
352.90820	298	1+
353.85187	368	1+
354.81614	132	
355.86284	138	
355.88486	294	1+
358.87580	198	1+
359.79133	124	
360.77281	170	
361.79425	354	1+
363.77247	150	
363.97157	128	
364.85310	232	1+
365.87840	158	
366.74150	150	
366.84370	170	
366.90236	154	1+
367.71034	410	1+
367.76713	262	1+
367.81215	160	
367.83876	184	
367.93063	172	
369.83569	436	1+
370.78585	130	
373.72869	162	
373.83331	130	
373.87576	162	
373.90612	158	
374.71550	142	
374.82244	336	1+
374.83437	178	
374.90272	150	
375.78818	126	
375.84681	142	
377.73027	204	1+
378.77195	188	1+
380.72078	534	1+
380.86106	134	
380.89584	132	
381.84011	272	
381.90626	288	1+
383.78116	128	
383.79950	176	
384.85013	1224	1+
385.39754	140	
385.77894	286	1+
387.84171	144	
389.19751	386	
389.80481	140	
390.20652	170	
390.83953	236	
391.72343	204	1+
391.80724	126	
391.84277	258	
392.11878	138	1+
392.82840	486	1+
393.88659	240	1+
394.39744	130	
395.73127	186	1+
395.86622	130	
396.77163	158	
397.77003	248	1+
397.90297	178	
398.72701	508	1+
398.87578	134	
399.85087	398	1+
400.69463	136	
402.85896	520	1+
403.87518	134	
405.76232	208	
405.78416	354	1+
405.85848	372	1+
405.89139	128	
407.86658	1574	
408.74276	138	
408.85592	1700	1+
409.72333	354	1+
410.08088	234	1+
410.83707	542	1+
412.72607	378	1+
412.80871	132	
412.84571	676	1+
412.87265	430	1+
412.92705	194	
416.87379	164	
417.85937	276	
420.82957	146	
421.80076	126	
422.81883	126	
422.86690	508	1+
423.77181	288	
423.80928	138	
425.75002	260	
425.87532	250	
426.75801	244	
426.86417	644	1+
427.73232	1206	1+
427.77034	530	1+
428.77017	362	1+
428.85028	946	1+
428.88335	156	
429.69987	162	
430.70427	126	
430.74083	264	1+
430.83886	220	1+
431.87190	212	
432.69487	332	1+
432.79591	162	
439.89791	178	
440.89232	264	
442.67487	202	1+
443.78641	282	1+
444.87239	2038	1+
445.75167	544	1+
446.73898	162	
447.71044	160	
447.88856	258	1+
448.75803	190	
449.87884	306	
450.74701	420	1+
450.87997	192	
453.85476	198	1+
459.90476	130	
462.69541	140	
462.88844	680	1+
465.74994	132	
467.88793	476	1+
468.76365	154	
469.72502	336	1+
469.88891	306	1+
470.72674	282	1+
485.89839	804	1+
489.82662	170	
499.73429	160	
509.86530	148	
END IONS

###FS:    #m/z: 336.94568 #charge 1+
###MS: 114
###MSMS: 117
BEGIN IONS
TITLE=Cmpd 87, +MS2(336.9457), 28.0-35.0eV, 2.5min #117
RTINSECONDS=149.743
SCANS=114,117
PEPMASS=336.94568	99068
CHARGE=1+
183.86845	74	
191.95844	160	
192.89168	178	
201.04885	84	
202.94923	86	
205.97281	80	
206.85828	92	
208.88648	132	
209.94469	188	
210.88400	136	
211.94382	3936	1+
212.87720	882	1+
213.93967	1684	1+
214.88191	724	1+
214.89462	166	
215.88586	612	1+
215.93383	120	
219.93328	84	
220.38354	88	
221.88820	90	
222.39305	76	
222.95021	72	
223.37200	82	
223.96134	260	1+
224.56285	74	
225.01767	94	
225.03402	84	
226.89457	92	
226.92429	98	
226.94846	88	
226.96975	160	
227.66461	118	
227.94490	72	
228.39922	102	
228.89266	720	1+
229.85070	88	
229.95489	3976	
230.88869	2834	1+
231.95067	1534	1+
231.97211	88	
233.05827	90	
233.82650	360	1+
233.89892	508	
233.94688	218	
234.82925	228	1+
234.93111	78	
235.38275	94	
235.44518	88	
235.88327	152	
235.95204	72	
236.10447	84	
238.79173	76	
238.92078	88	
238.98822	78	
239.84993	102	
240.11630	82	
240.55045	80	
240.84054	108	
240.88566	84	
241.01123	78	
241.13155	98	
241.84354	120	
246.89334	96	
246.97648	184	
247.92285	88	
247.96651	686	1+
248.90144	350	
249.95973	644	1+
250.83062	356	1+
250.94956	78	
251.24438	76	
251.83328	234	1+
252.30573	86	
252.96989	2614	1+
253.08748	434	1+
253.83697	78	
253.85081	96	
253.90925	144	
254.85751	124	
254.96375	986	1+
255.07804	96	
256.84745	200	1+
256.89222	76	
256.90914	114	
256.96335	318	1+
258.80292	96	
258.83316	92	
258.94332	92	
259.82228	202	1+
259.91632	106	
259.95701	160	
261.85453	176	1+
262.83113	196	
263.83319	114	
265.30094	94	
265.53474	82	
265.99929	74	
267.41313	72	
267.83917	778	1+
268.79243	76	
269.80020	74	
269.94908	78	
270.98055	130	
271.84664	82	
271.91791	136	
272.97165	72	
273.85273	76	
275.10998	104	
275.83976	118	
275.97360	88	
275.99551	76	
276.85694	250	
276.89392	164	
277.46731	74	
277.83435	130	
277.86131	124	
278.79655	74	
278.83720	174	
278.89059	76	
279.10004	102	
279.83525	362	
280.06497	80	
280.88753	110	
281.22115	96	
281.85553	98	
284.87602	74	
285.85093	164	
285.93978	78	
286.77698	106	
286.85037	1278	1+
288.83076	78	
288.84729	264	1+
290.40684	82	
291.86029	118	
291.87973	80	
292.81175	82	
292.86312	114	
293.11065	214	1+
294.85848	292	1+
297.82349	88	
298.83492	78	
298.88117	192	1+
299.07269	86	
299.93111	78	
301.81401	80	
302.94790	86	
303.80892	136	
304.73031	78	
304.86527	120	
306.86105	74	
307.88704	124	
308.86467	688	1+
309.00482	80	
310.42034	102	
310.91810	144	
311.88327	258	1+
314.82340	78	
315.04348	102	
315.86535	78	
320.13570	72	
322.91456	72	
325.19305	72	
326.57175	78	
326.76514	72	
327.37552	76	
327.83636	86	
328.88732	138	
329.87549	76	
331.81389	96	
332.76773	76	
332.79248	126	
332.81246	88	
332.89223	128	
333.94914	102	
335.17337	88	
335.89606	78	
336.78236	74	
339.00327	82	
339.84333	80	
342.35547	82	
END IONS

###FS:    #m/z: 322.93023 #charge 1+
###MS: 118
###MSMS: 119
BEGIN IONS
TITLE=Cmpd 88, +MS2(322.9302), 28.0-35.0eV, 2.6min #119
RTINSECONDS=153.458
SCANS=118-119
PEPMASS=322.93023	4672402
CHARGE=1+
87.43467	106	
183.90006	82	
192.88894	322	
193.44216	72	
196.88212	212	
198.03273	80	
200.88868	122	
201.04360	106	
201.94998	84	
205.95109	112	
206.94849	162	
209.95014	74	
212.01161	80	
213.03907	88	
214.89656	98	
217.87515	88	
218.85139	84	
222.96152	78	
223.95997	280	
227.93037	162	
228.07425	90	
228.89198	74	
229.83583	78	
230.88767	312	1+
231.38484	90	
232.95909	106	
233.88946	160	
233.94600	82	
235.01935	114	
235.83883	100	
235.88192	82	
236.04097	140	
236.98120	84	
237.89895	80	
238.01250	90	
238.84503	72	
238.93935	298	
239.07737	134	
239.90627	74	
240.82573	166	
240.91011	92	
240.94007	2376	
241.86165	96	
241.93917	8030	1+
242.01322	80	
242.81729	198	
242.94123	5686	1+
243.08283	72	
243.81594	420	1+
243.87602	178	1+
244.81749	298	1+
244.86009	82	
244.93871	1756	1+
244.98316	78	
245.34229	92	
245.83923	76	
245.89673	78	
246.87605	88	
246.94742	84	
246.97624	98	
247.39314	148	
247.97693	82	
248.85566	150	
248.90317	160	
249.07455	74	
249.91059	76	
252.17102	78	
252.82683	114	
253.91753	72	
254.98288	78	
255.90728	112	
256.82565	78	
256.90012	90	
257.79849	94	
258.83395	108	
259.01648	108	
259.33857	106	
259.96991	76	
260.33855	224	1+
260.83923	218	
261.82972	882	1+
263.80579	102	
263.93657	86	
264.83518	168	
265.06476	76	
265.10031	78	
266.83121	142	
266.85852	314	1+
266.93686	72	
269.80025	116	
270.85958	92	
271.81221	76	
271.84990	146	
272.02187	74	
272.31697	86	
272.38747	76	
272.44443	84	
272.82344	78	
272.84792	202	1+
273.79384	232	1+
275.79040	74	
275.80796	324	1+
275.82933	84	
276.07826	108	
278.41536	94	
279.08926	736	1+
280.83043	268	
281.39800	114	
282.82958	78	
282.85418	94	
282.88305	76	
283.09291	116	
283.78700	218	1+
284.01620	82	
284.29455	158	
284.35343	78	
284.78628	142	1+
284.84894	76	
284.90984	202	
285.29450	116	
286.92268	78	
287.41578	78	
288.80744	204	1+
288.82072	74	
288.87056	94	
288.91230	102	
288.98762	134	
290.51984	80	
290.78901	74	
290.86419	180	1+
290.92174	82	
291.79171	92	
291.80673	304	1+
291.84420	80	
292.81022	214	1+
293.84868	122	
293.89910	82	
293.91574	74	
294.28842	78	
294.85778	72	
296.81848	178	1+
296.92795	72	
297.65367	98	
297.78839	156	
299.78638	98	
300.79414	104	
302.56992	92	
302.88798	78	
303.80334	76	
303.89163	82	
305.80477	116	
307.79082	82	
307.88344	78	
307.89875	84	
309.81384	142	
312.80868	158	
312.84115	78	
313.38908	94	
314.88414	80	
315.05654	76	
316.80937	92	
318.39769	84	
322.22168	74	
322.30125	72	
322.81050	94	
324.14636	92	
324.89676	104	
325.38367	86	
325.78572	104	
326.34345	92	
327.96455	80	
END IONS

###FS:    #m/z: 507.84617 #charge 1+
###MS: 118
###MSMS: 120
BEGIN IONS
TITLE=Cmpd 89, +MS2(507.8462), 28.2-35.2eV, 2.6min #120
RTINSECONDS=154.231
SCANS=118,120
PEPMASS=507.84617	349762
CHARGE=1+
196.01639	354	
199.88735	148	
214.88514	188	
220.88191	152	
223.97370	128	
231.89307	366	1+
232.89755	312	1+
237.05360	230	1+
241.85522	194	
248.97180	130	
252.07665	196	
259.87913	150	
260.86161	164	
265.09134	282	1+
266.16789	308	
269.92915	126	
270.81520	260	1+
272.85340	308	
272.88987	132	
273.85093	130	
277.39100	148	
279.37567	340	1+
279.89871	224	
281.96102	190	
284.83947	152	
284.87611	198	
287.85309	966	1+
288.77565	178	1+
288.96492	230	1+
289.88113	348	
289.93011	124	
290.13202	170	
290.86475	734	
291.88194	164	
293.87291	1420	1+
296.14537	170	
296.41161	130	
298.85893	134	
298.90953	282	1+
299.80403	158	
300.85414	212	
301.86127	144	
302.86433	462	1+
303.86711	274	1+
305.86336	1130	
307.35379	120	
307.89100	356	1+
308.14066	916	1+
308.80773	134	
308.83580	360	1+
308.87461	914	
309.87094	704	
310.15864	420	
310.84066	276	1+
310.85856	134	
310.89067	122	
310.90941	134	
311.16258	200	
311.88332	2798	1+
312.81137	192	1+
314.77377	298	1+
314.86632	710	1+
314.89131	144	
316.88933	182	
317.39073	320	1+
317.88246	162	
323.87732	460	
324.86072	296	
325.85683	142	
325.89797	276	
326.38106	132	
326.88245	2504	1+
327.81094	186	
328.88099	444	1+
329.87325	138	
330.87906	200	
331.88872	162	
332.87757	362	
333.87462	186	
334.87340	158	
334.89772	146	
335.79666	154	
335.84039	314	1+
335.88643	120	
336.94579	226	1+
337.88234	614	1+
338.38927	124	
341.82967	132	
342.71683	166	
342.82182	228	1+
342.86642	196	1+
343.91242	130	
344.90253	134	
347.02421	198	1+
347.77775	468	1+
348.76658	130	
348.92401	158	
349.76072	190	1+
349.81334	214	1+
350.00980	130	
350.89856	156	
352.91318	206	
353.78245	242	1+
353.85085	308	
353.90841	266	1+
354.40841	192	1+
354.84103	152	
355.72245	298	1+
357.80329	268	1+
358.77655	256	1+
359.85775	190	1+
360.76290	136	
360.93216	124	1+
360.95795	150	
361.34757	130	
362.40941	120	
365.37811	182	
366.18568	164	
366.71077	132	
366.76495	504	1+
366.79570	412	1+
366.84090	584	
367.70837	396	1+
367.84001	300	
368.83524	126	
368.85382	172	
369.00758	178	1+
369.77803	240	
369.83748	182	
369.85524	300	1+
369.88040	290	1+
369.91090	154	
372.19128	218	1+
372.77934	124	
373.72810	152	
373.78922	164	
373.81180	290	1+
373.83319	130	
374.81473	244	1+
374.88555	172	1+
375.72081	292	1+
375.85534	176	
378.86323	144	
380.72453	126	
380.85583	202	
381.71657	276	
381.84259	538	1+
382.79064	130	
383.70863	246	1+
383.74101	156	
384.85092	470	
385.39770	122	
385.85032	498	
386.81684	122	
386.84592	920	1+
387.39571	160	
388.79340	202	
389.19845	304	1+
389.71265	172	
390.78165	124	
390.85689	224	
392.82864	538	1+
393.80323	138	
394.82308	234	
395.74343	220	1+
395.84451	130	
397.39551	232	1+
397.76844	138	
398.73372	286	
398.80378	248	1+
398.86349	456	1+
399.72559	292	1+
399.80753	176	1+
399.84859	168	
402.86201	696	1+
403.86761	476	1+
403.89250	196	1+
405.75166	188	1+
405.78661	140	
405.86315	408	1+
406.78534	258	1+
407.01837	220	1+
407.73863	368	1+
407.86717	1166	
408.85400	1086	1+
408.86726	958	
409.72579	634	1+
410.06992	126	1+
410.84137	368	
411.67010	248	1+
411.83809	198	
411.87515	124	
412.72709	144	
413.75698	232	1+
413.84063	206	
413.87433	132	
414.86217	306	1+
415.76290	130	1+
421.88368	364	
422.76684	478	1+
422.85564	192	
422.87076	230	
423.76941	406	1+
423.79213	274	
423.81998	206	
424.68139	148	
425.75207	264	
426.75251	164	
426.86136	922	1+
427.73590	844	1+
428.77103	140	
428.84729	914	1+
429.69681	172	
429.74669	474	1+
430.84923	122	
431.86901	362	
432.68524	148	
433.86749	122	
435.71149	130	
435.85987	140	1+
438.89001	366	1+
441.76678	132	
442.76526	302	1+
444.76929	310	1+
444.87324	1788	1+
445.74003	146	
446.70509	488	1+
446.80272	176	
447.74571	146	
447.77322	352	1+
448.77642	310	1+
448.89831	150	
449.87802	386	1+
450.70088	188	
450.74846	180	
451.74778	128	
457.90924	148	
462.75062	126	
462.88474	252	
463.77951	128	1+
463.88218	296	1+
464.88593	190	1+
465.72423	180	
465.85942	136	
467.88541	584	1+
482.91197	134	
485.89987	338	1+
491.80173	224	1+
492.80648	184	1+
498.79271	136	
509.86161	302	1+
END IONS

###FS:    #m/z: 336.94604 #charge 1+
###MS: 118
###MSMS: 121
BEGIN IONS
TITLE=Cmpd 90, +MS2(336.9460), 28.0-35.0eV, 2.6min #121
RTINSECONDS=155.003
SCANS=118,121
PEPMASS=336.94604	93508
CHARGE=1+
121.13662	82	
190.35154	94	
198.95666	98	
204.90799	88	
206.12083	78	
210.88607	410	1+
211.94397	4254	
212.87684	770	1+
213.93933	1950	1+
214.89777	472	1+
215.88719	276	
215.93509	304	
216.85916	84	
216.88733	124	
217.88609	118	
217.94205	150	
219.01826	78	
219.47996	76	
219.94061	92	
223.96376	442	1+
223.98064	106	
226.37890	78	
226.89655	76	
226.97068	134	
228.89308	126	
229.89681	100	
229.95481	3838	1+
230.88806	1802	1+
231.95122	2196	1+
232.41948	98	
233.82748	84	
233.86497	78	
233.94384	176	
234.00204	82	
234.83281	232	
235.82611	286	
235.86561	74	
235.89473	144	
235.94343	112	
239.78903	84	
239.84706	144	
240.83407	140	
240.84743	94	
241.79722	80	
241.84540	92	
241.93881	86	
243.84081	130	
244.88491	84	
244.95458	74	
246.97712	200	
247.96524	1036	1+
248.89926	490	1+
249.09775	74	
249.95986	486	
250.83729	270	
250.95001	320	
250.98743	110	
251.84231	152	
252.90140	514	1+
252.96963	1706	1+
253.90289	468	1+
253.94286	72	
254.96557	1328	1+
255.06855	134	
255.91974	84	
256.90342	94	
256.96046	176	
257.08575	98	
257.37077	76	
257.79960	176	
258.84544	136	
259.85704	72	
260.08745	76	
260.82750	80	
260.93691	78	
261.43120	76	
261.87571	82	
262.82967	134	
262.89275	86	
262.91772	124	
263.30661	90	
265.01087	74	
265.08173	144	
267.84051	140	
268.84196	206	
268.91621	102	
269.84553	488	1+
270.91168	320	1+
270.98805	180	
271.09217	74	
271.14676	80	
271.80352	122	
272.84719	132	
272.86942	116	
272.89033	82	
272.94938	84	
272.97768	316	
273.80288	84	
274.80248	84	
274.85705	156	
275.86107	134	
275.97620	80	
276.84099	146	
276.85748	558	1+
277.01356	80	
277.10785	122	
277.83640	552	1+
279.63169	80	
280.41458	84	
281.08548	100	
281.88253	96	
283.09815	78	
285.85106	428	
286.85120	528	
287.85266	310	
288.15340	78	
288.85540	264	
289.91112	98	
289.95100	78	
290.40471	78	
290.90716	76	
291.84573	354	1+
293.06007	74	
293.10653	188	
293.89680	96	
293.99279	120	
294.11804	74	
294.86605	86	
295.89165	74	
296.81419	84	
296.85796	84	
296.87558	122	
297.84022	76	
298.42560	86	
299.84422	78	
299.87568	176	
300.08862	84	
300.93583	104	
303.34570	94	
303.80523	80	
304.08172	76	
304.39668	104	
304.86131	300	1+
308.03868	106	
308.90570	92	
309.87642	404	1+
310.85107	92	
310.92675	128	
310.99831	76	
312.82857	108	
313.35013	108	
313.87521	202	1+
314.06765	84	
314.39657	84	
319.38257	94	
320.22337	84	
320.92473	76	
323.88684	84	
325.82556	110	
328.19142	88	
328.37416	98	
329.87222	88	
330.38865	84	
332.88695	116	
332.93086	106	
335.80731	82	
336.36125	96	
337.89901	76	
340.62403	90	
341.73218	80	
341.77652	74	
341.80348	76	
END IONS

###FS:    #m/z: 322.93026 #charge 1+
###MS: 122
###MSMS: 123
BEGIN IONS
TITLE=Cmpd 91, +MS2(322.9303), 28.0-35.0eV, 2.7min #123
RTINSECONDS=158.697
SCANS=122-123
PEPMASS=322.93026	4959168
CHARGE=1+
88.85379	74	
187.93980	94	
196.02777	86	
197.01934	80	
197.86673	132	
198.08944	84	
198.84295	116	
200.83666	88	
200.89032	82	
205.94742	172	
207.71755	92	
207.97057	120	
208.86239	98	
208.94590	76	
209.87531	80	
209.92684	78	
210.11013	78	
210.86009	100	
210.89836	124	
214.89006	292	1+
215.97259	76	
220.03187	76	
221.88355	92	
221.90448	78	
221.94473	96	
221.96517	78	
222.95084	120	
223.96027	342	1+
224.87394	76	
226.81880	76	
226.97535	74	
227.86506	88	
227.93277	140	
228.84916	74	
228.90874	122	
232.82209	78	
233.01340	88	
233.82666	80	
233.87939	354	1+
234.88547	374	1+
234.91213	84	
235.39417	86	
237.00389	92	
237.06077	72	
238.03339	78	
238.88613	240	1+
239.07824	174	
239.78696	134	
240.04375	86	
240.82306	112	
240.90869	78	
240.94064	2528	
241.78024	108	
241.82997	110	
241.93907	8994	1+
242.94129	6548	1+
242.99579	78	
243.14258	84	
243.81950	648	1+
244.82125	356	1+
244.88887	100	
244.93955	1500	1+
244.99255	78	
245.39249	90	
245.86933	130	
246.87232	82	
246.97608	174	
247.39125	88	
247.85473	88	
247.89076	200	
247.94986	84	
248.85640	148	
249.79784	74	
250.90921	78	
250.95385	80	
250.97338	80	
251.08047	86	
252.06974	76	
253.05985	86	
253.17045	78	
255.78569	80	
256.32780	74	
257.79653	130	
257.92088	80	
258.83355	248	
258.85147	128	
259.83872	180	
260.83054	176	
261.83510	246	
262.82973	412	1+
263.90285	90	
264.86102	78	
265.08872	74	
265.98520	80	
266.85295	104	
268.99164	80	
269.87213	90	
269.95095	96	
270.17357	74	
270.41342	80	
270.85581	94	
271.79524	88	
272.84604	90	
273.54642	80	
273.79378	162	
273.84279	110	
276.80975	102	
276.85115	224	1+
278.41288	88	
279.08999	1260	1+
279.79831	344	1+
279.85247	276	1+
280.85562	218	1+
281.95047	82	
282.34219	74	
282.86398	228	1+
283.07463	250	1+
283.09402	82	
283.78450	266	1+
283.82981	84	
283.89459	230	1+
284.29151	106	
285.29327	136	
285.40017	92	
285.80490	76	
286.86035	98	
288.00313	86	
288.91650	74	
289.78741	100	
290.85790	124	
290.98022	76	
291.80467	158	
292.11260	98	
294.02116	78	
295.88079	82	
296.81076	142	
299.78049	142	
300.80822	78	
301.36188	90	
301.71829	84	
301.79508	76	
301.87384	130	
302.82199	92	
303.38422	82	
303.87825	74	
304.97947	94	
305.87580	98	
307.06747	82	
307.79589	188	
307.89320	294	1+
308.79782	330	1+
308.95106	82	
309.85827	84	
309.88285	100	
309.92973	82	
310.76437	72	
311.88250	96	
312.83949	82	
312.87263	80	
314.82364	232	1+
314.86553	104	
315.06315	76	
315.18518	102	
316.81714	106	
317.15899	76	
318.73309	80	
318.88091	134	
318.95457	82	
320.74235	128	
320.92017	104	
323.03791	96	
324.89142	318	1+
324.90977	86	
327.71798	78	
END IONS

###FS:    #m/z: 340.94080 #charge 1+
###MS: 122
###MSMS: 124
BEGIN IONS
TITLE=Cmpd 92, +MS2(340.9408), 28.0-35.0eV, 2.7min #124
RTINSECONDS=159.469
SCANS=122,124
PEPMASS=340.94080	1972502
CHARGE=1+
189.86038	80	
190.94995	78	
191.95114	122	
192.95908	104	
192.97802	82	
196.89014	80	
199.90820	94	
205.00449	94	
210.93044	272	1+
212.87736	434	1+
212.91185	84	
213.88060	300	1+
213.93959	1194	1+
215.88647	228	
215.93749	348	1+
216.13760	100	
217.88191	130	
217.91829	92	
220.45998	92	
224.94748	78	
225.90265	84	
226.94681	166	
227.91888	80	
228.76472	94	
228.84525	80	
229.89484	80	
230.84878	142	
230.88933	690	1+
231.89175	438	1+
231.95022	1380	1+
233.40503	96	
233.89647	188	
233.94768	250	
235.83899	86	
238.83146	206	1+
238.89120	80	
239.92770	76	
240.85683	84	
240.95971	88	
241.84068	132	
242.90025	92	
242.91967	76	
243.41914	80	
243.82656	178	
243.84776	132	
244.85014	100	
244.89248	82	
244.95617	174	
246.89539	132	
246.97515	116	
247.85004	124	
248.82587	84	
248.90001	108	
248.99308	76	
249.90835	88	
249.96368	296	1+
250.17853	96	
250.98975	116	
251.51466	78	
251.95746	84	
254.11107	86	
254.90340	100	
254.96714	840	1+
255.80309	82	
256.89891	84	
256.96465	220	
257.48334	82	
257.89910	92	
257.94261	94	
258.85000	182	
259.59975	100	
259.85460	142	
260.84293	198	
261.85080	124	
262.02904	86	
262.35501	82	
262.41057	78	
264.83861	208	1+
264.90588	148	
266.06350	88	
267.85771	78	
267.92776	82	
268.83934	142	
268.87924	82	
270.91018	96	
270.93840	86	
271.79020	78	
271.92047	126	
272.81749	76	
272.84673	110	
272.91966	124	
272.97886	138	
274.04200	104	
274.86161	130	
274.89606	262	1+
274.97294	144	
275.06103	94	
275.17517	80	
276.85580	404	1+
277.84120	138	
278.84790	584	1+
278.89331	88	
279.02758	88	
279.88204	78	
279.97245	92	
280.91498	164	
281.11326	126	
281.79105	106	
282.78847	76	
282.85634	92	
283.78734	128	
286.45087	78	
286.92346	84	
287.93015	86	
289.43023	80	
289.78859	120	
289.80720	148	1+
289.88443	166	
290.85745	80	
294.92124	94	
295.85174	88	
295.99315	126	
296.36509	84	
296.88008	98	
299.67390	96	
299.86537	76	
300.06326	80	
300.44208	78	
301.85780	146	
302.18050	76	
302.86414	124	
302.92552	80	
303.88890	76	
303.91247	112	
304.83804	166	
305.87015	146	
305.88299	176	1+
305.92979	94	
307.92877	78	
308.88663	120	
309.81082	76	
310.42897	76	
310.87762	180	
311.86411	164	1+
313.45665	82	
314.76232	80	
314.81478	104	
314.88670	110	
314.94737	76	
315.79945	104	
316.07524	100	
319.80905	86	
321.81931	168	
321.87352	78	
324.89525	146	
325.85293	84	
328.06247	88	
328.18695	140	
328.84138	80	
329.82109	110	
330.81345	182	
330.88063	152	
331.36698	80	
332.94893	94	
338.04105	76	
338.88357	84	
342.78962	90	
342.82023	86	
END IONS

###FS:    #m/z: 363.95699 #charge 1+
###MS: 122
###MSMS: 125
BEGIN IONS
TITLE=Cmpd 93, +MS2(363.9570), 28.0-35.0eV, 2.7min #125
RTINSECONDS=160.241
SCANS=122,125
PEPMASS=363.95699	1116498
CHARGE=1+
182.86922	144	
189.86319	820	1+
190.90749	84	
191.85840	532	1+
196.88336	260	
206.94127	94	
207.87759	420	1+
209.86602	230	
209.94329	1756	1+
210.88527	512	
211.91524	94	
212.87828	2842	1+
214.40178	84	
215.94757	80	
219.41455	82	
222.42235	98	
222.95235	652	1+
224.41943	92	
224.90340	82	
224.94937	1670	1+
226.86685	96	
226.94757	13082	1+
228.89186	740	1+
228.94233	13468	1+
229.04824	192	1+
230.47844	116	
230.88948	4570	1+
232.42352	100	
232.88761	368	1+
234.43609	92	
234.87995	294	
234.92823	208	1+
235.82400	84	
235.84874	106	
238.94383	170	
239.04994	86	
240.82066	118	
240.94081	234	
240.96200	750	1+
241.00847	118	
241.93908	1826	1+
242.94061	1134	1+
242.96142	856	1+
243.72373	110	
243.82430	186	
244.48224	90	
244.82450	92	
244.93793	406	
244.95718	7110	1+
245.82389	170	
246.90483	246	
246.95267	7810	1+
248.41396	98	
248.80436	180	1+
248.90061	1536	1+
250.89766	132	
250.95137	88	
250.96850	156	
251.97575	82	
252.00526	102	
252.07591	150	
252.82451	110	
252.88990	114	
253.83891	200	1+
253.90404	156	
256.91597	80	
257.79671	80	
257.89803	366	1+
258.05500	102	
258.25784	96	
258.83897	88	
258.97263	216	
259.85041	80	
259.88452	100	
259.97971	92	
260.84130	156	
260.96802	798	1+
261.83062	330	
261.86001	86	
263.98286	106	
264.12824	84	
264.96747	392	1+
265.08371	104	
265.86112	94	
265.97153	334	1+
266.81233	314	1+
267.43342	102	
267.63582	92	
267.88675	84	
267.91366	96	
267.97387	898	1+
268.81455	108	
268.84357	86	
268.88091	82	
269.79825	180	1+
269.92075	98	
269.96800	916	1+
271.92222	114	
274.80944	242	1+
276.57234	94	
276.92222	142	
277.07698	80	
277.85877	120	
277.97284	92	
278.84386	262	1+
279.50817	96	
279.78995	876	1+
280.09982	94	
280.79172	770	1+
280.82999	86	
281.04589	80	
281.99389	86	
282.97643	84	
283.78847	130	
283.85034	152	
283.98577	168	
284.07222	90	
284.78675	102	
284.82601	212	
284.92541	96	
285.44355	84	
285.84437	606	1+
286.56709	102	
286.88297	90	
287.86640	284	1+
288.50548	80	
289.92358	96	
290.43785	104	
290.78787	180	
290.86370	232	1+
291.10481	90	
291.80829	80	
292.96092	108	
293.11657	192	1+
294.33725	84	
294.85983	122	
297.42709	88	
297.44206	80	
297.80194	1166	1+
298.80462	986	1+
298.84866	82	
300.79015	154	
300.80621	128	
300.86750	98	
301.80266	284	
301.86207	352	1+
302.80789	158	
303.76898	102	
303.80560	102	
303.85717	848	1+
304.40502	94	
304.81465	86	
304.90444	80	
305.96613	102	
306.77281	86	
307.13374	136	
307.81876	86	
307.84092	116	
308.86792	358	1+
309.13436	84	
309.38481	92	
309.87110	298	1+
312.80326	208	1+
314.44001	82	
314.61412	90	
316.81830	116	
318.81224	242	1+
319.38034	94	
319.87013	106	
319.92851	96	
321.81650	336	
321.86784	224	
322.59196	90	
322.92750	274	1+
323.88475	108	
324.82997	104	
325.89835	116	
326.87197	272	
329.71081	118	
330.88727	134	
331.71006	90	
331.88473	172	1+
336.05496	88	
336.94914	180	
338.94679	160	
339.83010	228	
339.86987	100	
340.82583	200	
340.94077	230	
343.38541	82	
344.41255	84	
349.76302	80	
349.82750	84	
351.79838	80	
358.95049	190	1+
361.71699	106	
361.82305	94	
362.86521	92	
363.95577	134	
365.72453	94	
END IONS

###FS:    #m/z: 340.94117 #charge 1+
###MS: 126
###MSMS: 127
BEGIN IONS
TITLE=Cmpd 94, +MS2(340.9412), 28.0-35.0eV, 2.7min #127
RTINSECONDS=163.904
SCANS=126-127
PEPMASS=340.94117	2231272
CHARGE=1+
91.42420	82	
188.87032	82	
188.92254	88	
188.94970	102	
189.86556	84	
190.93603	136	
190.95030	542	1+
192.92722	292	1+
193.95000	96	
196.88506	86	
197.92854	92	
202.86187	80	
204.85868	112	
205.95451	124	
207.96182	82	
208.86230	82	
208.93897	136	
209.94276	402	
210.89592	124	
210.93592	352	
212.87651	666	1+
212.94486	116	
213.87837	448	1+
213.93959	2476	1+
213.96478	90	
215.88784	286	1+
215.93777	310	
217.88455	216	
217.93660	120	
218.69326	96	
220.82129	84	
222.88226	84	
222.94921	100	
223.95840	108	
225.84173	84	
226.38821	92	
226.88992	124	
226.95602	172	1+
228.84362	124	
228.88985	124	
228.94869	240	1+
228.96159	92	
230.84848	96	
230.88915	766	1+
231.94944	1292	1+
231.97405	86	
233.89700	176	
234.08680	100	
234.88461	98	
234.92542	80	
235.79194	84	
235.94645	120	
236.89526	144	
238.84034	136	
238.89150	78	
239.09378	88	
239.79108	90	
240.84934	118	
240.96507	82	
241.84575	98	
242.93946	122	
244.83833	140	
244.95616	198	
244.97922	80	
246.94460	134	
247.60595	96	
248.90226	104	
248.98009	90	
249.90159	118	
249.96187	278	1+
250.89572	92	
250.98904	122	
251.78721	86	
251.95379	78	
252.92241	78	
252.99865	86	
253.85531	94	
254.96598	612	
255.07419	128	
255.80310	108	
256.78594	78	
256.83653	174	
256.96599	264	
257.82562	92	
257.85901	142	
257.91589	140	
257.94357	88	
258.34305	86	
258.84806	312	
259.84210	150	
259.86073	138	
259.89976	94	
259.95508	144	
260.83370	278	
260.89673	102	
261.12940	78	
261.84358	116	
261.87377	98	
261.92232	204	1+
262.85403	102	
263.34445	88	
264.81493	80	
264.83409	122	
264.84428	152	
267.97759	80	
268.83947	120	
269.40273	90	
270.83890	184	
272.93266	270	1+
273.80472	96	
274.87458	186	1+
275.92359	82	
276.85552	726	1+
277.84474	912	1+
278.57707	104	
278.84916	790	1+
278.96196	154	
279.92896	120	
279.96017	118	
280.08018	114	
280.93246	102	
281.89336	80	
282.89339	84	
282.97198	78	
284.83449	150	
284.85306	104	
285.45001	90	
288.81632	152	
289.38224	82	
290.86128	108	
291.36789	86	
291.43501	84	
291.95092	92	
291.97190	84	
292.10410	94	
292.89366	106	
293.87194	146	
293.96211	188	1+
294.87321	210	1+
295.49707	88	
295.90875	84	
297.43998	80	
297.80007	88	
297.93792	114	
297.97353	162	
299.27869	86	
299.87720	112	
302.85368	122	
303.03356	84	
303.88903	132	
306.78952	78	
307.79635	94	
307.89453	146	
308.89698	92	
311.89120	130	
312.80721	164	1+
312.87281	90	
313.96979	84	
313.99595	90	
315.84051	86	
320.61897	102	
321.77428	88	
325.80492	80	
329.83530	80	
330.81613	390	1+
338.37052	88	
338.77966	82	
338.81606	86	
340.88063	138	
343.95453	84	
345.81854	138	
END IONS

###FS:    #m/z: 363.95736 #charge 1+
###MS: 126
###MSMS: 128
BEGIN IONS
TITLE=Cmpd 95, +MS2(363.9574), 28.0-35.0eV, 2.8min #128
RTINSECONDS=164.677
SCANS=126,128
PEPMASS=363.95736	1278508
CHARGE=1+
177.70516	88	
187.93660	84	
189.86312	446	1+
191.85749	610	1+
194.88967	88	
196.88521	316	
200.88878	122	
204.02127	82	
205.87914	126	
207.87380	338	
207.94895	198	
209.86817	86	
209.94416	1742	1+
210.88388	500	1+
211.91164	102	
212.87897	2702	1+
212.90209	110	
220.89312	92	
222.91883	84	
222.95161	370	
223.95547	224	
224.88700	84	
224.95114	1530	1+
224.96996	104	
226.11875	198	1+
226.88358	118	
226.94727	13476	1+
226.97143	198	
227.00767	88	
227.84121	186	1+
227.92819	182	
228.05101	142	1+
228.15538	118	1+
228.89518	442	1+
228.94219	15628	1+
229.10856	94	
230.88899	3712	1+
232.35194	78	
232.88596	240	
234.82357	84	
234.88164	314	
234.93049	116	
237.05301	128	
237.12012	140	
237.90662	96	
237.96611	202	1+
240.82003	258	1+
240.93834	2436	1+
240.96179	678	1+
241.93953	1970	1+
242.94095	1112	1+
242.95842	682	1+
243.07630	84	
243.82212	374	1+
244.95737	7598	1+
245.79012	126	
245.90110	628	1+
246.39200	148	
246.86346	84	
246.90508	534	1+
246.95337	7946	1+
246.97913	142	
247.06030	86	
247.14551	84	
248.86841	80	
248.89921	1484	1+
249.26052	86	
249.52429	100	
249.80507	142	
249.84253	80	
250.79974	140	
250.83445	192	1+
250.89563	222	
250.97223	104	
251.91222	128	
252.07972	194	1+
253.82931	80	
253.86059	98	
253.90559	442	1+
258.83484	142	
258.84855	168	
258.86812	88	
258.97241	150	
259.84620	112	
260.79410	94	
260.83630	168	
260.96782	212	
261.82920	692	1+
261.97101	246	
262.83071	452	1+
262.90230	100	
263.89190	106	
264.79688	82	
264.81560	230	1+
265.97762	122	
265.98540	178	
266.78396	86	
266.81473	394	
266.85208	160	
266.98369	104	
267.35470	80	
267.97316	1054	1+
269.08332	114	
269.97054	1012	1+
270.41147	84	
271.55953	92	
271.84406	252	1+
271.91567	120	
272.84369	170	1+
273.11356	82	
273.79766	184	1+
273.88941	92	
274.85103	92	
275.81028	222	1+
275.88248	88	
275.99079	80	
276.38047	92	
276.42325	80	
276.84488	92	
276.86068	148	
277.86431	90	
278.79680	92	
278.83760	78	
279.10463	284	1+
279.12158	98	
279.53512	78	
279.79645	178	
279.85550	100	
280.02805	80	
280.79193	754	1+
280.84711	332	1+
281.11624	142	
282.97600	288	1+
283.41753	110	
283.78974	144	
283.85715	128	
284.82301	268	
284.84306	752	1+
285.42915	86	
285.80987	220	1+
285.92902	98	
286.01308	78	
286.05145	98	
287.91998	94	
288.85393	94	
290.79080	166	
290.85897	144	
290.97619	94	
291.79976	78	
291.91318	78	
292.83310	80	
292.86027	176	
292.93167	90	
293.11748	122	
294.33072	120	
294.86436	278	1+
295.92684	124	
296.81122	334	1+
297.11375	82	
297.89179	98	
297.96341	92	
298.80388	340	1+
299.82696	192	1+
299.87482	78	
300.42062	118	
300.80100	802	1+
301.86121	550	1+
303.85744	1056	1+
309.77166	78	
310.86638	100	
310.88266	114	
312.41633	78	
314.04397	78	
314.81640	250	1+
314.95198	94	
317.74734	100	
317.81442	128	
320.56206	102	
321.81687	506	
321.86566	242	
322.92911	302	
323.04029	80	
324.01815	122	
325.84463	106	
326.84354	146	
326.86875	296	1+
327.84018	82	
327.87555	190	1+
334.83801	82	
335.42276	86	
336.86826	86	
336.94682	244	
337.95343	102	
339.74303	84	
339.83346	210	
340.94280	578	1+
343.82227	178	1+
344.83297	216	1+
344.90046	98	
346.18321	92	
351.94364	82	
354.73641	84	
356.87667	102	
358.73723	80	
359.91029	82	
364.72301	84	
367.03862	112	
368.38963	100	
END IONS

###FS:    #m/z: 336.94637 #charge 1+
###MS: 126
###MSMS: 129
BEGIN IONS
TITLE=Cmpd 96, +MS2(336.9464), 28.0-35.0eV, 2.8min #129
RTINSECONDS=165.458
SCANS=126,129
PEPMASS=336.94637	116256
CHARGE=1+
94.76879	76	
182.87017	112	
189.95694	84	
191.98642	80	
196.95897	74	
199.84750	88	
206.10167	78	
206.97454	130	1+
209.94285	128	
210.88829	156	
211.00259	92	
211.94419	5270	1+
212.87919	1268	1+
213.94020	1798	1+
214.87770	134	
215.42333	92	
215.84607	96	
215.88707	366	
215.93816	290	1+
216.87227	112	
218.89816	76	
222.95348	118	
224.97690	96	
226.90575	76	
226.94593	298	1+
227.96910	80	
228.84696	86	
228.89677	496	1+
229.51375	76	
229.95496	5354	
230.88994	1978	1+
230.93561	74	
230.95716	142	
231.76680	76	
231.95104	2542	1+
232.38190	74	
232.88590	150	
232.90629	76	
233.82671	188	
233.89746	430	1+
233.94924	458	
234.88434	140	
235.58435	100	
235.82777	106	
236.01242	84	
236.07486	146	
236.08735	86	
236.89366	162	
237.43913	94	
240.79959	80	
240.83924	112	
240.85070	110	
241.84257	86	
243.83109	80	
244.86215	102	
245.45027	94	
245.80094	162	
246.97512	120	
247.38563	76	
247.96692	910	1+
248.90122	1418	1+
248.99112	74	
249.05701	76	
249.40218	82	
249.95784	984	1+
250.82974	392	1+
251.07400	276	1+
251.17601	98	
251.40926	134	
251.88001	114	
252.83690	140	
252.97108	2226	1+
253.08640	94	
253.54360	74	
253.94113	106	
254.09343	76	
254.90342	170	1+
254.96605	1130	1+
256.02130	98	
256.85083	80	
256.89464	94	
256.96304	152	
257.84552	128	
258.85234	346	1+
258.95981	284	1+
260.84020	132	
261.43103	126	
261.89265	128	
262.83051	138	
262.85842	90	
263.83935	218	
265.35275	78	
266.05372	80	
266.07562	78	
266.09330	100	
266.12765	74	
266.14340	78	
266.88556	86	
267.84238	212	
267.88094	84	
268.84137	530	
269.84071	632	1+
270.81723	74	
270.97724	374	1+
271.02809	76	
271.06178	86	
271.92353	74	
271.94539	118	
272.08587	76	
272.97055	112	
273.83681	74	
273.98062	90	
274.86518	164	
274.90229	78	
275.35047	82	
275.78868	78	
275.85646	154	
276.07628	74	
276.85633	1010	1+
276.90209	86	
277.83663	218	
278.09241	198	1+
278.83455	798	1+
278.88783	78	
279.83718	562	1+
281.86989	84	
282.04934	74	
285.85041	254	
286.84992	914	1+
286.91863	78	
287.16814	80	
287.85107	540	1+
287.87836	88	
288.02613	94	
288.35755	78	
288.80677	244	1+
289.18792	76	
289.86197	100	
290.21238	76	
290.86330	78	
291.85500	212	
292.82009	82	
292.85201	126	
293.91603	84	
294.34758	74	
294.82183	76	
294.86085	158	
297.11164	88	
297.93575	108	
299.71876	74	
302.82318	74	
303.88691	154	
303.90644	76	
303.93601	126	
305.09309	74	
305.14485	80	
305.43847	86	
307.79805	108	
307.81750	106	
308.87725	88	
309.86365	280	1+
310.37717	78	
310.79249	76	
310.88918	194	1+
311.75040	74	
316.37004	86	
318.82731	108	
319.75705	86	
325.39676	96	
326.89822	74	
328.43209	78	
328.89405	110	
329.42944	88	
329.83880	128	
329.89989	80	
331.81365	116	
334.82038	96	
336.76665	90	
337.37331	74	
338.76974	128	
340.37032	74	
END IONS

###FS:    #m/z: 340.94096 #charge 1+
###MS: 130
###MSMS: 131
BEGIN IONS
TITLE=Cmpd 97, +MS2(340.9410), 28.0-35.0eV, 2.8min #131
RTINSECONDS=169.144
SCANS=130-131
PEPMASS=340.94096	2112068
CHARGE=1+
185.40833	136	
191.95652	196	
192.93013	194	
195.87463	134	
201.88375	92	
203.88461	86	
205.88279	90	
206.82663	78	
206.94339	76	
208.87957	290	1+
208.93574	82	
208.95737	152	
209.40939	76	
210.38806	80	
210.93664	120	
211.90082	86	
212.87889	138	
212.94968	252	
213.88150	150	
213.93918	1994	1+
214.89786	86	
215.88515	700	1+
215.93781	366	1+
218.88558	84	
219.41305	92	
221.89055	192	
223.95975	248	1+
223.99078	88	
224.83945	118	
225.87128	100	
226.94174	144	
226.94920	202	
226.96962	90	
227.87969	80	
227.94764	102	
228.94456	332	
230.88733	634	1+
230.95694	178	
231.00521	78	
231.88763	360	1+
231.94996	1776	1+
233.00402	96	
233.39934	110	
233.89753	194	
233.94696	446	1+
234.84053	80	
234.88620	364	1+
235.94739	114	
238.43718	84	
239.12019	78	
240.96445	190	
241.84002	264	1+
242.01128	96	
242.42403	86	
242.94117	104	
243.83277	188	
243.87918	82	
244.90518	92	
244.95838	188	
244.98555	94	
246.94953	196	
246.97257	128	
247.83066	220	1+
247.90843	260	1+
248.87612	254	1+
248.89998	258	1+
249.96037	458	1+
251.96368	222	1+
252.40897	94	
252.80931	90	
253.82828	106	
254.96398	686	1+
255.13515	154	
255.78179	80	
255.92888	88	
256.01778	92	
256.84787	118	
256.91064	140	
256.94154	84	
256.96520	316	
258.84841	268	
258.89784	104	
258.96717	134	
259.85183	232	
259.95681	296	
260.83411	434	1+
261.88671	198	1+
261.91821	126	
262.92356	80	
263.93115	106	
264.96445	92	
266.84135	80	
267.09167	80	
267.85434	250	
268.84053	130	
268.91327	88	
270.82171	94	
270.88778	90	
270.94040	86	
271.36131	82	
272.84517	152	
272.93358	344	
272.97641	124	
273.06110	90	
273.91611	94	
274.86177	84	
275.85032	624	1+
275.86809	118	
275.95243	188	1+
276.85546	450	1+
278.84747	464	
278.89668	200	1+
279.84800	304	
279.91594	88	
279.93312	134	
279.96239	114	
280.45356	100	
280.84387	182	
281.86070	110	
281.93905	120	
282.87076	140	
283.35013	98	
283.78362	166	1+
284.35372	92	
284.86881	80	
284.93442	116	
288.01378	86	
288.92722	120	
289.78875	198	
290.80789	108	
291.86007	256	1+
292.44001	128	
292.80136	84	
293.97727	86	
294.07609	102	
294.44564	106	
294.81567	78	
294.86222	282	1+
295.89401	84	
296.13041	76	
296.86414	192	
297.00392	76	
297.87072	122	
297.89743	126	
297.97402	214	
298.85641	78	
301.79905	96	
301.86360	142	
302.85274	128	
302.90743	90	
302.94435	134	
303.36890	78	
303.81852	82	
307.78448	76	
307.80006	96	
307.89449	88	
310.87510	96	
311.81348	82	
312.87905	140	
314.73167	84	
314.83434	78	
319.84983	78	
321.88213	92	
323.02021	112	
326.17961	82	
328.10039	90	
328.19401	82	
328.83477	92	
328.88732	116	
329.16424	76	
329.36275	80	
329.83324	80	
330.87308	100	
340.96653	90	
342.82032	88	
345.01870	78	
345.86568	84	
END IONS

###FS:    #m/z: 363.95712 #charge 1+
###MS: 130
###MSMS: 132
BEGIN IONS
TITLE=Cmpd 98, +MS2(363.9571), 28.0-35.0eV, 2.9min #132
RTINSECONDS=169.924
SCANS=130,132
PEPMASS=363.95712	1219002
CHARGE=1+
76.89572	86	
189.86236	778	1+
191.85895	516	1+
193.85397	92	
194.41001	86	
196.88323	92	
200.89198	128	
200.94782	106	
205.87545	106	
207.87456	384	1+
208.47579	86	
209.94345	2130	1+
210.86573	80	
210.88551	600	1+
212.87945	2352	1+
218.91672	102	
222.95268	460	1+
223.83127	102	
224.89056	82	
224.94926	1972	1+
225.44139	96	
225.82770	212	1+
226.94712	14892	1+
227.11711	96	
228.86901	138	
228.89435	508	
228.94194	15972	1+
229.06587	92	
229.11954	112	
229.41722	92	
229.84070	110	
230.81626	80	
230.88995	4054	
231.88207	532	1+
231.98925	80	
232.88398	444	1+
233.82879	104	
233.94017	108	
234.88221	326	1+
236.84271	88	
237.05386	156	
239.07390	122	
240.39783	114	
240.82165	128	
240.93991	408	
240.96217	636	
241.08347	168	
241.93839	2134	1+
242.94081	1550	1+
242.96025	846	1+
242.99470	132	
243.82203	196	
244.82537	218	1+
244.95717	7090	1+
245.94246	116	
246.10676	86	
246.44408	86	
246.90233	240	1+
246.95241	6980	1+
247.07327	100	
248.01609	206	1+
248.04266	88	
248.69661	106	
248.80504	438	
248.85558	128	
248.90108	1526	1+
248.93996	100	
249.01871	134	1+
250.06734	158	
250.80646	116	
250.90078	238	
250.94666	150	
250.97123	424	1+
252.00926	114	
253.90735	168	
254.83430	206	1+
254.90630	130	
255.12988	88	
257.97787	84	
258.53430	94	
258.83664	194	
258.97560	142	
260.12137	96	
260.83028	530	1+
260.96805	128	
261.84848	128	
261.96474	132	
262.83348	98	
262.97018	182	
263.84554	284	1+
263.91049	92	
264.81905	126	
264.96573	382	1+
265.08793	138	
265.82921	88	
266.09292	86	
266.81388	244	1+
267.89520	98	
267.97460	1038	1+
269.96857	1790	1+
270.85689	136	
271.07408	82	
271.83783	214	1+
271.91616	120	
272.11896	202	1+
272.17214	134	
272.40914	94	
273.47903	82	
274.40794	112	
274.84087	90	
276.80916	94	
276.85370	206	
277.39565	94	
277.41443	104	
277.79617	222	1+
277.85983	198	
278.84791	82	
279.09546	82	
279.83691	240	1+
279.85260	126	
280.11130	314	1+
280.79343	546	1+
280.85150	96	
281.75479	100	
282.79388	166	
282.86640	166	
282.90792	88	
283.83807	96	
284.80097	112	
284.82497	142	
284.86990	120	
284.94016	102	
285.78910	98	
285.84549	612	
289.94864	80	
290.85856	286	1+
292.90898	120	
292.93363	114	
293.11963	122	
293.87734	140	
296.80884	144	
297.80983	158	
298.07793	84	
298.80035	1096	1+
299.74421	106	
300.75694	82	
301.55193	86	
301.80743	110	
301.86145	214	
302.80983	116	
302.85274	1138	1+
302.94431	276	1+
303.81034	252	1+
303.85411	960	1+
304.92473	268	1+
306.85226	80	
306.88049	214	1+
307.84482	90	
309.84506	80	
310.87982	120	
313.85202	86	
314.97781	144	
315.46843	106	
316.80779	236	1+
316.85700	102	
317.94215	92	
318.93326	164	
319.50520	82	
320.81895	400	1+
320.89267	118	
321.14283	122	
321.81899	280	1+
321.86591	268	
321.95727	84	
322.93099	456	
323.82020	106	
324.79992	94	
324.88903	118	
325.87135	528	1+
326.17690	80	
326.85053	112	
326.87290	464	1+
328.71457	88	
330.88558	116	
331.87894	102	
336.02134	122	
336.88534	80	
336.95015	310	
338.85869	86	
339.82391	308	1+
340.76942	100	
340.93809	240	
342.90649	118	
343.91555	98	
353.77515	80	
358.76873	96	
360.94021	218	1+
361.77454	86	
362.02386	86	
363.19278	88	
364.02631	84	
364.84908	80	
367.89515	108	
END IONS

###FS:    #m/z: 507.84644 #charge 1+
###MS: 130
###MSMS: 133
BEGIN IONS
TITLE=Cmpd 99, +MS2(507.8464), 28.2-35.2eV, 2.9min #133
RTINSECONDS=170.697
SCANS=130,133
PEPMASS=507.84644	407658
CHARGE=1+
196.01440	446	
214.88400	236	
224.97427	282	1+
228.95238	142	
232.89562	406	1+
234.88619	214	1+
241.85669	186	
250.97047	188	
252.07831	146	
253.08817	166	
254.09477	152	
255.05147	132	
258.87512	324	1+
261.87506	144	
266.16878	308	1+
268.89032	344	1+
268.93747	304	1+
272.82156	220	1+
272.85227	358	1+
276.84538	186	
277.89136	148	
278.90816	216	1+
280.38995	146	
280.83446	206	1+
284.78797	204	1+
285.85468	180	
286.39049	162	
287.85061	1236	1+
288.88927	300	
289.87956	576	
290.86725	612	1+
291.39914	166	
293.87318	2508	1+
293.98442	142	
296.86316	152	
298.37035	148	
298.84292	138	
298.86884	130	
298.88436	172	
299.80610	132	
300.79788	148	
300.84712	558	1+
300.86242	148	
300.96378	148	1+
301.86686	194	
302.86778	642	1+
303.14400	142	
303.86987	530	1+
304.85326	136	
305.86254	996	
306.83744	148	
306.87697	178	
307.88852	374	
308.14117	998	1+
308.81084	180	
308.87331	568	
309.34569	178	
309.87095	368	
309.88907	500	
310.15630	1020	1+
310.35105	148	
310.88529	232	
311.13682	212	1+
311.34161	202	
311.88333	4160	1+
311.94452	194	1+
312.85208	266	
313.83896	142	
314.86133	974	1+
315.37181	172	
315.88158	164	
317.88647	202	
320.87743	170	
320.89430	216	
322.86518	806	1+
325.35916	138	
325.39506	270	1+
325.89702	428	
326.88249	3152	1+
327.80213	198	
328.86937	382	
329.81931	130	
330.75627	260	1+
330.81273	166	
330.85777	136	
330.88180	138	
331.83096	234	
332.81214	252	
332.87414	526	1+
332.90348	166	
333.79158	156	
334.78584	156	
335.84052	240	
335.87895	220	
335.94374	336	1+
336.88701	140	
337.86859	242	
338.32966	146	
338.80120	158	
338.84861	154	
338.88264	200	
340.37671	208	
340.90346	184	
341.33154	154	
343.91243	218	1+
345.83313	330	1+
346.98285	184	1+
347.77430	432	1+
347.93029	208	1+
348.75302	484	1+
348.79717	392	1+
349.75598	422	1+
349.82175	198	
350.41212	132	
350.79042	382	1+
350.88352	350	1+
351.36359	184	1+
351.79202	268	1+
351.82218	186	
352.86570	262	
352.89975	362	1+
353.79612	136	
353.84598	780	1+
355.04575	204	1+
355.89235	176	
356.84338	438	1+
357.84787	370	1+
358.77673	310	1+
360.82125	200	1+
361.86585	222	
361.90574	198	1+
362.76142	130	
363.38419	260	1+
363.88992	248	1+
364.85769	166	
366.83973	820	1+
366.90365	182	1+
367.71201	300	
367.78028	178	
368.71000	160	
369.20314	142	
369.81175	186	
369.90842	134	
370.88843	248	1+
371.77695	220	1+
371.86378	280	1+
371.89007	168	1+
373.90610	202	
374.80991	176	
375.73340	272	1+
376.78315	212	1+
376.88690	202	
377.88604	146	
379.73810	144	1+
380.85609	216	
381.71999	174	
381.83811	282	1+
383.77751	396	1+
383.83631	206	
383.88421	136	
384.85002	1904	1+
385.82545	230	1+
386.79108	232	
387.72509	240	
387.80984	314	1+
388.19706	472	1+
388.85043	136	
389.20119	412	1+
389.71750	304	
390.84046	976	1+
391.72163	290	1+
391.85990	160	
392.72303	192	1+
392.82773	454	1+
394.83540	244	
395.79627	196	1+
395.82157	238	1+
396.73017	198	
398.73294	332	1+
398.84425	134	
398.89865	156	
399.85099	480	1+
400.73146	324	1+
402.86336	1766	1+
402.93133	160	
405.39391	150	
405.76218	160	
406.87337	156	
407.73380	180	
407.86526	3970	1+
408.74749	328	
409.72216	636	1+
409.76993	134	
409.81669	214	
410.08701	134	
410.72513	420	1+
410.83792	890	1+
411.78577	136	
412.72347	148	
413.87870	284	
415.87393	230	1+
416.85930	282	1+
417.75091	158	1+
417.86766	272	1+
418.81780	186	
421.77670	190	
421.88186	174	
422.82509	136	
422.86693	634	1+
423.76655	160	
423.86838	454	1+
424.67160	210	1+
424.83405	136	
425.75617	438	1+
425.82295	192	
425.88747	130	
426.71260	134	
426.86279	474	1+
427.73330	526	
428.73646	244	
428.81538	456	1+
428.84710	706	
428.87598	210	
429.70231	160	
429.72983	162	
429.87328	178	
430.76198	264	1+
430.85533	240	
431.86807	398	
432.86715	284	
433.85476	174	
434.88345	178	1+
435.71292	130	
438.76132	114	1+
439.89238	212	
440.89970	190	
441.77793	206	1+
442.68213	166	1+
442.80270	254	1+
444.76692	306	
444.87431	1314	1+
445.68380	184	1+
445.74493	844	1+
446.70682	638	1+
447.70945	502	1+
448.75451	272	1+
448.89559	262	
449.88161	406	
450.75462	280	1+
450.88011	184	
451.74578	178	1+
457.90533	150	
462.88269	416	1+
465.72030	332	1+
465.77700	232	1+
467.71031	158	
467.88706	550	1+
468.71653	142	1+
468.77809	320	1+
481.78107	208	1+
483.66540	174	1+
484.67620	194	1+
485.89852	230	
490.84969	204	1+
491.84920	144	1+
504.66872	132	
504.80992	132	
509.86140	202	
END IONS

###FS:    #m/z: 322.93057 #charge 1+
###MS: 134
###MSMS: 135
BEGIN IONS
TITLE=Cmpd 100, +MS2(322.9306), 28.0-35.0eV, 2.9min #135
RTINSECONDS=174.41
SCANS=134-135
PEPMASS=322.93057	5191190
CHARGE=1+
136.86400	72	
186.91779	78	
190.88901	72	
192.01824	76	
192.13622	74	
192.88749	140	
193.44222	90	
195.00624	96	
195.87473	98	
196.88429	110	
197.86984	72	
197.90798	84	
200.87481	80	
201.37279	74	
201.95867	72	
205.91319	88	
205.97104	72	
207.52674	76	
207.97596	174	
208.45256	94	
209.29200	86	
211.88352	78	
212.89582	126	
214.89553	86	
215.88099	72	
216.39288	80	
216.97676	102	
222.88767	98	
222.95555	150	
223.95708	140	
225.90997	100	
228.90780	72	
228.92462	92	
229.83952	94	
230.82735	88	
230.84403	84	
230.89007	224	
231.39467	86	
231.85404	74	
231.89176	122	
232.90715	92	
233.87799	236	1+
234.90270	74	
235.04015	76	
236.01435	88	
236.38454	74	
236.90928	76	
237.02211	174	1+
237.05710	242	1+
237.80611	80	
237.86486	86	
238.42385	74	
238.82609	72	
238.94055	184	
239.97156	72	
240.82320	352	1+
240.84548	74	
240.94006	2956	
241.93931	8554	1+
242.65532	76	
242.94139	5868	1+
243.81675	674	1+
243.88869	80	
244.44345	92	
244.84428	124	
244.88488	86	
244.93908	1424	
245.79452	90	
245.89883	166	1+
246.39135	76	
246.97316	128	
247.38945	104	
247.85508	72	
248.02931	76	
250.42116	96	
251.01707	100	
252.87947	90	
253.83524	190	1+
254.88891	86	
255.92306	74	
256.07033	72	
256.39276	86	
256.88269	72	
257.12846	84	
257.79945	142	
257.85615	96	
258.83575	246	
258.85152	154	
258.89796	78	
259.14511	74	
260.33868	140	
260.83002	74	
260.84633	216	
261.34371	82	
261.82853	550	1+
262.35517	78	
262.83032	380	1+
263.87250	74	
264.84909	78	
267.84184	212	1+
268.79250	74	
270.84591	74	
271.84055	82	
272.31876	86	
275.80772	150	
276.16457	72	
277.12187	74	
277.85005	78	
279.09182	1086	1+
280.79079	72	
281.13677	86	
281.85342	140	
281.87702	192	1+
281.93205	92	
282.43320	82	
282.83537	72	
283.78689	122	
284.29339	196	
284.43850	100	
284.78786	112	
284.83635	90	
284.86600	122	
285.29143	126	
285.85259	84	
285.87727	82	
285.90458	80	
285.92141	160	
286.92257	76	
289.78449	204	
289.88189	258	
290.78930	128	
293.85639	92	
293.93691	98	
294.86237	264	
295.00725	74	
296.83777	156	1+
296.87146	132	
297.81281	86	
297.83931	266	1+
297.90162	72	
298.87126	82	
299.78702	246	1+
301.44511	82	
301.87560	202	
302.83043	78	
302.88731	120	
304.87640	108	
305.37408	82	
306.83955	78	
307.79544	164	1+
307.87996	86	
308.09911	72	
308.19219	76	
310.82411	150	
310.87698	108	
312.84734	78	
314.42931	86	
317.87205	76	
320.94442	80	
322.26785	78	
322.79835	80	
322.89597	86	
323.77529	78	
324.20192	76	
324.89228	238	1+
325.18450	98	
325.76475	78	
326.93570	82	
327.92034	142	
END IONS

###FS:    #m/z: 507.84657 #charge 1+
###MS: 134
###MSMS: 136
BEGIN IONS
TITLE=Cmpd 101, +MS2(507.8466), 28.2-35.2eV, 2.9min #136
RTINSECONDS=175.182
SCANS=134,136
PEPMASS=507.84657	422540
CHARGE=1+
196.01631	656	
198.02759	118	
214.88488	192	
227.95182	158	
232.89831	398	
236.00962	120	
238.04762	152	
250.90545	262	
250.97269	200	
252.07549	286	
258.88376	118	
265.09375	272	1+
266.17191	234	1+
269.85677	268	1+
272.38904	146	
272.85174	448	1+
274.88110	172	
275.80658	182	1+
277.38897	190	1+
277.88315	180	1+
281.96449	130	
282.00522	122	
284.86484	442	1+
285.79436	132	
285.86489	294	1+
287.85072	656	
287.87567	470	1+
287.96597	184	1+
289.04006	164	
289.86566	152	
290.12762	196	
290.86286	412	
291.88195	184	
292.86602	150	
293.87319	1740	1+
296.85204	228	1+
298.11663	124	
298.84090	216	1+
299.81232	138	
299.92052	148	
300.86144	222	
300.89656	166	
301.85545	126	
301.88973	280	1+
302.86350	602	1+
302.89428	180	1+
303.86641	512	1+
305.11049	134	
305.32498	202	
305.86328	626	1+
306.79419	160	
307.87504	270	
307.88958	404	
308.14518	1160	1+
308.85052	188	
308.87132	1418	1+
309.88460	662	1+
311.16214	202	
311.88257	4332	1+
314.37226	262	1+
314.86729	1054	1+
317.82416	118	
317.89130	144	
317.91885	136	1+
318.87752	296	1+
319.76224	214	1+
320.84593	152	
323.87513	326	
324.86128	128	
324.87926	188	
325.83087	146	
325.85876	132	
325.89984	142	
326.88395	2298	1+
328.80920	138	
328.88115	648	1+
330.15828	190	1+
330.77650	362	1+
331.16161	204	1+
331.88830	136	
332.87606	688	1+
332.91788	120	
333.83656	282	
334.48546	148	
334.87342	176	
334.89056	312	1+
335.78749	306	1+
335.81471	180	1+
335.84559	200	
337.82676	150	
338.72106	150	
338.86348	144	
339.39585	140	
339.83465	324	1+
339.88341	324	1+
343.87416	168	
344.35323	126	
347.02658	140	
348.17412	152	
348.89005	126	
349.75096	256	
349.89424	118	
350.76779	266	
350.82091	204	
350.88713	492	1+
352.00741	134	
352.80006	150	
352.91397	216	
353.04677	140	
353.81566	140	
353.85200	346	1+
353.90719	284	1+
355.89612	278	
356.38051	124	
357.78467	162	
358.78499	138	
360.87580	228	1+
364.35971	198	
365.76781	194	
365.78953	298	
365.83673	530	1+
366.18491	302	
367.01478	166	1+
367.04840	122	
367.70740	904	1+
367.76540	206	
368.78227	232	1+
368.83826	136	
368.90174	158	
369.71155	118	
369.83014	160	
371.18893	236	1+
371.79770	302	1+
371.85745	286	1+
373.71311	140	
373.82828	194	
373.90202	216	
374.76712	296	1+
374.79185	192	1+
374.81589	358	1+
379.81162	144	
380.03853	118	
380.71856	406	1+
381.84619	480	1+
384.85145	1936	1+
385.78172	148	
386.76888	302	1+
387.73679	274	1+
387.77199	262	1+
387.79396	264	1+
387.89699	164	
388.79473	184	1+
388.87039	124	
389.19851	318	1+
389.39478	178	
389.71417	142	
389.84839	126	
390.78963	298	1+
390.83823	1012	1+
391.86351	286	1+
392.31476	152	
392.86479	222	1+
393.73121	314	1+
393.75998	118	
393.79611	304	1+
395.74774	136	
395.86846	144	
398.23203	126	
398.73236	266	
398.86986	120	
398.90440	248	1+
399.69343	158	
399.72340	138	
399.85275	804	1+
400.73341	180	
402.79798	132	
402.86366	796	1+
403.75906	130	
405.78712	436	1+
405.87293	518	
407.73202	260	
407.77377	156	
407.86405	2762	1+
408.74856	198	1+
409.72548	324	
410.71508	184	1+
410.73743	200	
410.83974	728	1+
411.81031	264	
412.78453	212	1+
412.80807	122	
413.87063	322	1+
414.68676	186	
414.90261	196	
416.73164	214	1+
416.77954	190	
417.81146	254	1+
418.86043	192	
420.80538	198	1+
421.88084	714	1+
422.81757	224	1+
422.86513	300	1+
423.74374	172	
423.77258	142	
424.77311	218	
424.86442	300	
425.75504	582	
425.80371	154	
425.88504	134	
426.76057	352	
426.86059	866	1+
427.70607	142	
427.73280	1458	1+
428.84826	562	
429.70492	412	1+
429.81990	206	
429.86760	118	
430.74992	168	
430.84261	126	
430.88478	144	
431.86402	206	
433.85072	250	1+
435.70579	226	1+
435.79096	126	
435.85713	148	
439.73537	124	
439.89285	510	1+
441.76942	132	
443.74505	534	1+
444.87396	1126	1+
444.89911	160	
446.70859	482	1+
446.76817	252	1+
447.71127	408	1+
448.76967	362	1+
449.87011	316	1+
450.70226	174	
450.75056	460	1+
450.86705	268	1+
451.89400	218	1+
457.90568	126	
458.92154	146	
460.89338	160	
461.75147	136	
462.88380	358	1+
463.73125	230	
465.70605	122	
467.88699	730	1+
469.71077	270	1+
469.78720	138	
472.71602	310	1+
485.90041	472	1+
486.84422	148	
494.09182	126	
504.82269	170	1+
509.86014	308	
END IONS

###FS:    #m/z: 336.94608 #charge 1+
###MS: 134
###MSMS: 137
BEGIN IONS
TITLE=Cmpd 102, +MS2(336.9461), 28.0-35.0eV, 3.0min #137
RTINSECONDS=175.955
SCANS=134,137
PEPMASS=336.94608	108558
CHARGE=1+
67.48283	78	
123.18585	82	
138.53674	74	
183.89155	74	
184.86540	92	
192.88764	142	
196.87981	76	
203.88830	74	
203.95462	106	
207.98235	130	
208.92287	106	
209.94317	102	
210.88653	118	
210.92960	108	
211.04017	76	
211.94488	3780	1+
212.87981	1002	1+
213.91675	92	
213.93928	2322	1+
215.88607	276	1+
215.93742	258	
216.88733	278	1+
217.87846	78	
217.93681	146	
223.77599	74	
223.88867	202	1+
223.96474	214	
225.57042	86	
225.82695	80	
226.96845	94	
228.89359	80	
229.95443	4774	
230.88926	1870	1+
230.95707	124	
230.97644	78	
231.53317	92	
231.87300	94	
231.95017	1826	1+
232.82015	76	
233.82859	258	1+
233.89574	310	1+
234.94588	76	
235.83197	184	
235.86160	78	
235.89100	100	
235.92893	90	
235.93170	80	
237.05335	74	
238.58709	92	
238.79564	76	
238.88657	74	
239.86171	76	
240.95858	82	
241.83990	430	1+
243.86639	192	1+
243.89847	218	1+
247.39337	84	
247.49744	86	
247.88029	78	
247.96559	806	1+
248.87302	96	
248.90137	582	1+
249.96109	770	
250.03546	94	
250.83412	228	
250.94835	120	
250.99113	166	
251.07173	122	
251.83069	144	
251.96358	76	
252.07178	78	
252.37820	88	
252.83075	120	
252.97053	3646	1+
253.04358	88	
253.90859	366	1+
254.09254	152	
254.96582	1348	1+
255.07477	130	
255.89368	78	
255.98085	112	
256.07827	82	
256.86658	76	
256.93752	120	
256.96682	150	
257.83875	392	1+
257.85594	150	
260.84759	140	
262.82972	132	
264.02624	118	
264.89892	74	
265.10095	88	
267.83202	130	
268.41010	92	
268.84230	686	1+
270.83946	256	1+
270.88014	80	
270.98400	322	
271.01761	88	
271.36119	78	
271.38937	76	
271.91709	136	
271.98566	174	
272.91851	98	
272.97834	410	
273.16428	86	
274.88626	178	1+
274.95607	262	1+
275.86225	162	
276.86320	134	
277.84013	222	
277.86412	120	
278.83435	866	1+
279.88019	88	
280.03814	78	
281.99075	126	
282.80669	92	
282.86130	110	
283.37914	94	
284.79388	102	
285.84928	390	
286.10170	76	
286.84959	1284	1+
287.85096	808	1+
288.79763	84	
289.85247	78	
290.58462	82	
290.78379	76	
290.85467	214	
291.88267	118	
292.85571	80	
293.10540	210	
293.43620	92	
293.99676	192	
294.10795	106	
294.85620	260	1+
295.92778	88	
295.97306	132	
297.37005	76	
298.85519	154	
298.92448	98	
299.46135	98	
300.88044	76	
300.94422	74	
301.82906	90	
302.81331	76	
302.85601	138	
303.86140	88	
304.85583	84	
307.34497	88	
308.86461	94	
309.81919	92	
310.86291	128	
311.87655	176	
312.80691	96	
315.81979	80	
317.89394	138	
320.76548	92	
321.63336	78	
321.89552	84	
322.48357	98	
322.59872	78	
322.80609	110	
324.60640	84	
324.89426	80	
325.76302	82	
326.89281	180	
327.10680	82	
328.38496	84	
328.83204	84	
330.89303	90	
334.19353	76	
337.90456	132	
338.70948	100	
338.87019	82	
339.27927	82	
340.79756	126	
END IONS

###FS:    #m/z: 322.93042 #charge 1+
###MS: 138
###MSMS: 139
BEGIN IONS
TITLE=Cmpd 103, +MS2(322.9304), 28.0-35.0eV, 3.0min #139
RTINSECONDS=179.647
SCANS=138-139
PEPMASS=322.93042	5004294
CHARGE=1+
183.06829	76	
189.99762	84	
192.88902	120	
194.88459	86	
196.88415	152	
196.89723	74	
199.88817	166	
200.83974	78	
205.94892	118	
205.97248	114	
208.89622	72	
208.94076	120	
209.89139	82	
209.94834	156	
214.89292	74	
218.85043	118	
218.91285	78	
219.05640	80	
220.05898	74	
221.88426	70	
222.95325	126	
223.94303	74	
224.38429	80	
224.82413	82	
224.83666	70	
226.82684	70	
226.87066	102	
227.10471	152	
228.82036	70	
228.84753	130	
228.94494	72	
229.84082	134	
230.88362	124	
230.90239	94	
232.82546	190	1+
235.79010	84	
235.82215	132	
235.88058	82	
236.01088	74	
236.05142	306	1+
236.83753	90	
237.01635	214	1+
237.79572	174	1+
238.93993	168	
239.96794	74	
240.81972	450	1+
240.94116	1598	
241.14683	70	
241.93931	7272	1+
242.04692	80	
242.79285	90	
242.94173	4992	1+
243.44430	88	
243.82086	452	1+
244.87154	84	
244.94051	1284	1+
246.43814	102	
246.83647	94	
248.85845	122	
248.89781	110	
249.05235	136	
249.07259	82	
250.83925	142	
250.94724	110	
251.84457	70	
252.92237	90	
253.83639	70	
254.10922	80	
254.92613	86	
255.78428	126	
256.81570	72	
256.83920	88	
256.89781	92	
257.07341	98	
257.79954	84	
258.83622	320	1+
258.89968	76	
258.92542	74	
258.97089	74	
260.82731	616	1+
261.97533	76	
262.38069	108	
262.78507	70	
262.86230	72	
264.06980	298	1+
265.08696	70	
265.85876	106	
266.85200	72	
266.86554	108	
266.89732	84	
266.92548	74	
267.78021	78	
267.82086	82	
267.86706	68	
268.96152	90	
270.89394	70	
271.00947	70	
271.80228	88	
271.84191	296	1+
273.79111	126	
274.82111	100	
274.86565	78	
275.81089	162	
275.90072	134	
276.22949	72	
276.81006	118	
276.85350	142	1+
276.90552	96	
278.86124	68	
279.09255	1054	1+
279.91316	80	
280.78766	92	
280.84962	226	1+
282.35471	76	
282.88019	140	
283.06688	80	
283.78233	100	
284.08451	80	
284.29388	214	1+
284.78945	108	
285.84760	128	
286.86046	74	
287.12212	68	
287.79299	106	
288.90718	100	
289.75821	74	
289.78541	238	
289.86287	78	
290.35053	96	
291.80310	178	
291.93222	102	
292.88324	70	
293.86327	86	
294.86076	308	1+
295.13292	140	
296.81760	108	
297.81005	236	1+
297.82316	216	1+
298.84766	72	
299.78277	152	
299.88038	94	
302.44362	94	
303.80552	80	
303.97466	84	
305.90021	72	
307.01211	80	
307.74992	70	
307.79861	182	
307.88641	204	
309.02428	74	
309.80476	248	1+
310.05472	70	
310.87909	100	
310.91812	78	
311.88439	72	
312.80478	164	
314.81952	114	
314.86252	72	
316.46806	76	
320.79070	72	
321.02574	84	
321.34078	74	
322.77059	76	
323.81959	74	
324.89548	142	
325.77562	70	
325.80915	148	
326.26116	88	
326.89958	84	
327.22874	74	
327.71348	74	
END IONS

###FS:    #m/z: 507.84643 #charge 1+
###MS: 138
###MSMS: 140
BEGIN IONS
TITLE=Cmpd 104, +MS2(507.8464), 28.2-35.2eV, 3.0min #140
RTINSECONDS=180.419
SCANS=138,140
PEPMASS=507.84643	389254
CHARGE=1+
196.01675	462	
214.88355	294	1+
224.97381	230	
226.06279	174	1+
227.95356	140	
232.89658	370	1+
236.88739	130	
240.07725	348	1+
240.79273	186	1+
250.90721	160	
251.07537	204	1+
251.91376	132	
256.87753	142	
257.90398	140	
259.87733	646	1+
260.88015	468	1+
262.37616	142	
263.91409	140	
265.89343	170	1+
266.09743	226	
266.16976	254	
266.86296	122	
268.38889	138	
269.78258	142	
272.40370	160	
272.85230	480	
273.85815	300	
278.83288	252	
278.88356	414	1+
281.88645	120	
282.39037	240	1+
284.96741	142	
285.86314	162	
286.89038	170	
287.85315	1020	1+
289.85789	190	
289.87586	458	1+
290.86294	974	1+
291.79869	196	1+
292.85740	124	
293.87297	1654	1+
294.08779	136	
296.80735	148	
296.87107	260	
297.95281	138	1+
298.80220	148	
299.87836	152	
299.92729	208	1+
300.34772	128	
300.87325	226	1+
303.86844	400	
305.39279	132	
305.86239	1274	1+
307.88923	234	
308.14136	1204	1+
308.81299	232	
308.87118	1404	1+
309.84280	138	
310.15456	628	1+
310.37232	204	1+
310.89187	292	
311.32150	128	1+
311.35395	138	
311.84298	124	
311.88381	3924	1+
312.86395	150	
313.93345	146	
314.81881	144	
314.86517	470	
315.87996	216	
316.89086	324	1+
318.87482	164	
321.88247	336	1+
322.35299	168	
322.42422	266	1+
322.86317	530	1+
324.82369	272	1+
324.90670	162	
325.89703	130	
326.15396	166	
326.86075	164	
326.88306	1980	1+
327.05773	106	1+
328.87066	1262	1+
330.03519	124	
331.83382	198	1+
332.90189	172	
333.81125	190	1+
334.87198	224	
334.89496	220	
335.77822	220	1+
335.82277	298	1+
335.86344	178	1+
338.88604	264	1+
339.82228	130	
340.86568	198	
341.48930	166	
344.36967	260	1+
344.77708	316	1+
344.89689	126	
347.77430	660	1+
347.86262	482	1+
347.90762	322	1+
347.97036	132	
348.17270	206	
348.82094	284	1+
349.75570	230	
349.89262	142	
350.88830	120	
352.90972	320	1+
353.81061	124	
353.85446	294	
354.36361	120	
354.84370	132	
356.00253	150	
356.78942	154	
357.84602	160	
358.87319	130	
361.92046	154	
362.35636	138	
362.39637	160	
365.78135	320	
366.84656	184	
366.90696	308	1+
367.70764	388	1+
367.74042	170	
367.77024	152	
367.84175	316	
368.75690	186	1+
368.81731	144	
368.89524	134	
369.83641	342	1+
369.87287	228	1+
369.90847	216	1+
371.80030	170	
372.78788	188	
372.83280	246	1+
372.85106	252	1+
373.72985	136	
374.73029	460	1+
374.80876	496	1+
376.84190	244	1+
376.88510	122	
380.71908	546	1+
381.78331	294	1+
381.83410	244	
383.74802	266	1+
384.74804	168	1+
384.85079	1616	1+
385.77620	168	
387.84811	164	
388.78156	248	1+
388.84378	142	
388.89374	134	
389.20254	252	1+
390.84201	688	1+
392.07345	240	
392.73458	146	
392.82535	506	1+
393.80063	144	
394.78475	242	
394.83445	168	
395.86304	160	
396.76506	124	
396.80168	126	
398.73148	182	
399.73488	234	
399.81540	142	
399.85133	686	1+
400.73578	306	1+
402.86298	132	
403.87091	422	1+
405.76206	582	1+
405.78850	132	
405.86804	180	
406.76546	360	1+
406.85576	162	
407.27118	92	1+
407.72744	132	
407.74800	598	1+
407.80949	160	1+
407.86640	2896	1+
408.71606	590	1+
408.75267	380	1+
410.83867	546	1+
410.87844	164	
411.73238	164	
411.75391	306	1+
412.78611	250	1+
412.83034	170	
412.84137	130	
412.86691	510	1+
413.07283	228	
413.78342	210	1+
413.87192	310	1+
417.85600	130	
417.88239	188	
418.68511	190	1+
418.72346	156	
418.84459	132	
421.88332	380	
422.85356	154	
422.87255	124	
423.77745	448	
423.87762	152	
424.78132	292	
424.86987	146	
425.74007	384	
426.08294	146	
426.75187	352	
426.86405	570	
427.73271	2016	1+
427.76585	234	
427.86139	330	
428.66578	180	1+
428.84929	812	1+
428.88789	260	
429.70212	194	
429.86857	172	
430.86014	824	1+
431.86642	546	1+
433.85698	160	
433.91269	180	
434.88205	262	1+
435.84999	184	
441.77866	194	1+
443.75812	120	
443.89744	358	1+
444.74512	768	1+
444.87236	1054	1+
444.90027	302	1+
445.74455	476	1+
446.71954	146	
446.78821	216	1+
446.87157	170	
447.71007	746	1+
447.75663	402	1+
448.73442	190	
448.90064	132	
449.87380	226	
449.89704	132	
450.69954	134	
450.75079	506	1+
450.88255	296	
457.90753	236	
462.88446	388	1+
464.71345	166	1+
465.69665	156	
467.70921	178	
467.89123	506	1+
468.71577	122	
471.72817	196	1+
472.70910	198	1+
484.80221	122	
485.89838	316	
500.68905	174	1+
503.79566	150	1+
509.27729	126	
509.86157	376	1+
END IONS

###FS:    #m/z: 336.94609 #charge 1+
###MS: 138
###MSMS: 141
BEGIN IONS
TITLE=Cmpd 105, +MS2(336.9461), 28.0-35.0eV, 3.1min #141
RTINSECONDS=181.191
SCANS=138,141
PEPMASS=336.94609	100912
CHARGE=1+
134.14950	80	
137.97791	94	
182.86461	228	
191.95773	102	
195.95931	80	
196.88331	110	
197.10073	88	
201.92550	92	
202.37092	92	
203.87848	170	
203.94930	80	
204.06706	88	
204.87988	78	
205.94913	172	
207.94770	82	
209.94460	94	
210.88749	122	
211.84743	108	
211.88486	100	
211.94335	3170	
212.87896	1218	1+
212.94651	100	
213.06555	82	
213.41944	80	
213.93971	2188	1+
214.06580	84	
214.87915	198	
214.97574	88	
215.88400	398	1+
215.93689	414	
216.88610	306	1+
217.93868	80	
219.06551	100	
221.84046	86	
221.89361	84	
223.89357	136	
224.56490	82	
224.89399	82	
224.97027	110	
225.96879	328	1+
226.88925	84	
228.89440	288	1+
229.95459	4620	
230.80119	84	
230.88958	1942	1+
230.95884	128	
231.04260	146	1+
231.95042	1600	1+
232.88979	318	1+
233.89209	248	1+
233.94599	598	1+
234.07158	94	
235.94756	190	
236.94707	82	
237.80801	86	
238.84849	246	1+
240.83018	80	
241.84354	182	
241.86645	128	
241.95133	118	
242.83958	358	1+
243.80309	98	
245.04255	104	
245.82924	84	
246.90477	134	
246.97631	226	
247.05746	94	
247.96521	1406	1+
247.99988	82	
248.89901	516	1+
248.98799	112	
249.83125	282	
249.95444	1094	1+
250.83632	496	1+
250.95312	618	1+
250.97086	118	
252.39147	110	
252.97093	1806	1+
253.08872	194	
253.86193	94	
253.90533	368	1+
254.96584	1374	1+
255.37712	98	
255.84540	208	1+
255.86070	104	
255.89000	216	1+
255.90653	126	
256.37294	92	
256.96770	218	
257.93855	90	
258.84726	232	
259.84907	194	
260.85661	102	
261.82873	140	
262.03468	80	
262.44833	80	
264.79898	80	
264.83419	104	
266.85399	146	
267.02374	88	
267.84013	100	
268.05013	98	
268.84107	1174	1+
268.95787	84	
269.08530	158	
269.90476	92	
270.97860	192	
271.00510	92	
271.11851	82	
271.91773	116	
272.84843	96	
272.91996	108	
273.88753	88	
274.88937	92	
275.80731	128	
276.11112	94	
276.79351	80	
276.85764	120	
276.87858	86	
276.91339	78	
277.83791	110	
277.86079	106	
278.83400	546	1+
279.01168	84	
279.86159	82	
280.84050	122	
281.84544	82	
285.84970	1254	1+
287.07657	84	
287.89482	100	
290.85968	132	
291.80809	176	1+
291.86158	128	
291.89635	88	
292.85731	110	
292.88947	90	
294.85722	130	
295.86849	88	
295.99706	154	
296.85289	112	
297.80844	154	1+
298.88724	172	
299.31127	92	
299.43845	82	
299.87692	350	1+
300.88067	310	1+
300.93996	82	
301.16402	88	
302.84940	80	
303.39247	82	
303.86809	80	
303.94284	90	
304.85749	122	
304.87781	128	
306.88591	206	1+
308.86923	86	
309.09121	84	
309.84751	90	
309.86697	278	
310.87176	146	
311.88665	80	
312.33795	96	
312.80783	118	
316.02077	98	
318.37590	86	
319.84108	82	
321.89257	144	
322.90068	80	
322.96040	120	
324.79251	80	
324.89178	168	
329.88880	80	
331.71151	82	
332.91971	78	
333.32999	88	
333.62807	94	
335.88963	100	
336.84304	156	
337.89438	152	
339.91054	114	
341.00964	78	
341.89795	122	
END IONS

###FS:    #m/z: 322.93030 #charge 1+
###MS: 142
###MSMS: 143
BEGIN IONS
TITLE=Cmpd 106, +MS2(322.9303), 28.0-35.0eV, 3.1min #143
RTINSECONDS=184.864
SCANS=142-143
PEPMASS=322.93030	4945724
CHARGE=1+
159.68028	144	
182.72118	74	
190.02121	76	
191.87068	78	
195.91523	118	
195.95835	130	
196.43230	84	
199.89266	86	
200.83471	134	
201.04570	104	
205.94965	276	1+
206.83712	84	
207.97803	104	
209.94454	78	
212.87909	72	
213.92758	76	
214.89368	124	
215.87955	136	
216.91030	78	
218.88401	74	
220.87427	104	
221.07475	72	
221.89156	74	
221.90629	76	
222.03423	74	
222.95596	658	1+
223.59234	82	
225.93973	72	
226.04832	80	
226.87531	112	
227.81594	118	
227.93219	188	
228.85385	98	
228.91225	72	
229.98479	86	
230.84556	180	
230.86103	74	
230.89093	120	
232.02657	84	
232.88399	72	
234.82922	86	
234.88215	76	
235.04366	72	
235.82017	72	
236.42965	80	
236.93204	76	
237.79129	72	
237.93098	74	
238.02404	142	
238.04814	80	
238.37088	90	
238.83148	72	
238.93761	262	
239.78980	238	
239.88970	208	1+
240.81772	182	
240.94069	2388	
241.79358	84	
241.82913	90	
241.94195	1986	
242.04077	80	
242.82192	288	
242.94125	6464	1+
243.81617	628	1+
244.81787	428	1+
244.94015	1482	1+
245.89506	72	
246.86238	96	
246.97721	262	1+
247.38964	88	
247.44535	72	
248.85973	90	
249.83552	172	1+
249.85979	74	
250.94856	116	
251.38387	82	
253.83335	144	
254.02116	92	
254.96515	80	
255.87969	78	
255.95091	82	
256.78294	122	
256.89112	78	
257.80347	102	
257.89866	138	
258.83292	554	1+
258.90194	260	1+
258.97431	104	
260.33828	82	
260.83047	100	
261.82630	970	1+
262.35300	170	
262.80648	84	
262.82852	680	1+
263.35428	88	
263.90464	86	
264.08968	84	
264.85947	98	
265.03124	82	
265.08741	76	
265.79286	78	
266.84756	120	
266.86856	150	
267.88170	78	
267.99761	100	
269.79466	140	
272.35173	92	
273.79371	202	
274.78973	112	
274.84964	90	
275.80646	252	
277.92422	114	
279.09306	680	1+
279.84095	80	
280.83580	114	
280.99874	76	
281.05643	124	
281.40040	78	
282.86292	136	
282.96616	104	
283.01324	124	
283.13091	72	
283.78845	172	
284.29157	514	1+
284.87816	286	1+
285.16769	78	
286.14760	74	
288.20131	74	
289.88021	110	
290.33138	94	
290.58063	94	
290.85480	202	
291.80466	208	
292.07677	80	
294.83387	156	
294.86356	104	
294.96958	76	
295.37257	92	
295.85366	86	
296.87484	114	
297.78798	84	
297.80500	140	
298.83019	116	
298.86708	90	
299.78416	162	1+
300.83357	94	
300.91233	72	
301.20258	86	
303.81567	124	
303.94274	102	
305.87898	136	
305.89584	80	
306.83077	100	
307.79710	186	
307.88922	128	
309.81979	86	
309.87767	72	
310.87976	72	
311.85867	82	
311.88987	122	
312.80464	76	
316.81770	82	
316.86168	82	
323.13255	84	
324.81778	80	
324.89368	254	1+
325.87525	222	1+
326.74056	72	
327.21566	96	
END IONS

###FS:    #m/z: 340.94079 #charge 1+
###MS: 142
###MSMS: 144
BEGIN IONS
TITLE=Cmpd 107, +MS2(340.9408), 28.0-35.0eV, 3.1min #144
RTINSECONDS=185.637
SCANS=142,144
PEPMASS=340.94079	1936924
CHARGE=1+
181.29339	82	
189.86161	86	
190.92807	82	
191.95600	106	
192.92648	172	
193.87265	78	
210.89804	170	
210.93867	148	
213.87577	118	
213.94061	1596	1+
214.08916	100	
214.43029	144	
214.88039	628	1+
215.88482	470	1+
215.93577	348	1+
215.95889	116	
217.88260	94	
217.93924	142	
219.89523	84	
226.94657	140	
226.97078	154	
228.49749	84	
228.89311	86	
228.94197	126	
230.84769	110	
230.88855	252	
231.86023	78	
231.89018	192	
231.91009	86	
231.94968	1842	1+
232.83894	80	
232.88834	730	1+
233.94854	418	
235.94742	114	
237.14565	78	
238.10171	78	
239.79645	84	
239.88422	78	
240.88622	118	
240.99221	78	
241.84204	142	
241.94707	80	
242.90982	88	
243.82983	92	
244.83915	78	
244.95837	76	
245.94710	78	
245.96829	114	
246.37490	78	
246.39184	130	
246.95225	178	
247.97442	156	
248.89826	120	
249.90105	230	1+
249.96175	400	
251.96004	130	
252.08050	96	
253.90585	124	
254.96402	966	1+
255.91301	88	
256.86646	116	
256.88467	102	
257.85357	82	
258.81110	88	
258.84487	148	
258.96261	114	
259.60740	86	
259.80345	80	
259.84564	148	
259.95682	512	1+
260.34033	94	
260.83166	128	
260.84689	82	
260.90698	102	
261.94138	146	
262.35503	100	
262.87642	82	
262.92597	148	
264.86569	166	
264.88294	92	
266.48229	82	
266.87059	152	
269.34435	94	
269.79951	94	
269.85541	88	
270.86701	126	
271.84362	272	1+
272.34521	104	
272.92444	154	
272.97381	90	
273.78983	108	
274.89718	86	
275.80597	122	
275.87714	92	
276.82592	86	
276.85330	358	
277.86220	200	
277.92938	126	
278.39257	102	
278.56259	80	
278.81093	98	
278.84470	608	1+
278.86662	136	
279.05695	80	
279.91676	78	
280.91992	98	
281.86189	126	
282.85874	102	
282.97199	88	
283.35642	98	
283.86458	98	
285.43111	84	
286.86351	112	
287.39297	88	
287.75936	84	
289.78695	130	
291.80106	136	
291.85992	394	1+
292.86348	328	1+
295.84317	108	
296.86085	204	1+
297.29612	84	
297.37230	98	
297.91976	100	
297.99288	102	
299.78456	100	
299.87040	188	
300.52278	82	
300.89328	108	
301.99412	172	1+
302.78581	80	
302.85773	204	
302.94660	182	
303.94255	112	
304.92971	94	
306.88453	80	
307.82706	134	
308.13393	82	
308.76962	82	
308.81940	90	
310.26019	92	
310.87575	138	
311.88748	104	
312.80486	84	
312.88926	92	
313.86462	86	
315.76318	80	
317.89217	106	
318.81243	82	
318.88671	100	
319.87173	82	
322.80689	114	
324.89956	86	
325.90890	94	
327.32260	78	
327.80676	140	
328.18912	82	
329.01961	108	
329.11513	80	
330.81398	236	1+
331.83652	256	1+
337.54221	112	
338.14254	102	
341.06389	80	
341.79788	120	
342.11032	92	
343.56287	92	
END IONS

###FS:    #m/z: 363.95699 #charge 1+
###MS: 142
###MSMS: 145
BEGIN IONS
TITLE=Cmpd 108, +MS2(363.9570), 28.0-35.0eV, 3.1min #145
RTINSECONDS=186.409
SCANS=142,145
PEPMASS=363.95699	1069148
CHARGE=1+
177.94256	96	
185.88019	104	
189.86112	366	1+
191.85957	416	
193.85629	106	
194.00032	160	
196.88168	116	
198.44580	102	
203.92865	142	
207.87372	424	1+
209.87924	730	1+
209.94302	2234	1+
210.88495	526	1+
212.87985	1830	1+
215.92191	136	
218.96029	94	
219.47485	86	
222.95125	902	1+
224.95050	1736	1+
225.97012	116	
226.89764	180	1+
226.94733	14012	1+
226.97559	210	
227.88132	150	
227.93043	170	
228.04190	92	
228.89366	920	1+
228.94268	14076	1+
229.14460	82	
230.83253	130	
230.88905	3196	1+
231.42924	192	1+
232.88595	418	
233.88187	582	1+
234.92895	100	
236.82019	126	
237.51101	100	
237.85903	90	
238.06357	84	
239.90588	150	
240.55580	86	
240.82864	130	
240.94161	452	
240.96236	260	
241.94015	2012	1+
242.81946	132	
242.94275	1356	1+
242.96148	766	1+
243.82192	446	1+
244.55844	96	
244.82279	316	1+
244.85939	188	1+
244.95736	7092	1+
245.94616	252	
246.39019	98	
246.80967	96	
246.90310	228	1+
246.95303	8216	1+
247.09067	92	
247.82633	92	
248.80224	126	
248.85971	102	
248.89950	1402	1+
249.40785	96	
250.84805	134	
250.89466	428	1+
250.97144	348	1+
251.06911	130	
251.90898	90	
252.55714	118	
252.85112	94	
252.88848	132	
252.98005	202	1+
253.90460	276	
254.09015	118	
254.59472	84	
256.07605	86	
256.79702	110	
256.92381	92	
257.90108	86	
258.83532	588	1+
258.97160	152	
259.08369	98	
260.83228	120	
260.96797	216	
261.44683	88	
261.83077	178	
261.96878	110	
262.82641	262	1+
263.58774	102	
263.97694	218	
264.07617	90	
264.95999	142	
264.97952	84	
265.08826	134	
266.81269	220	
266.92539	82	
267.78362	84	
267.97220	1212	1+
268.81573	188	1+
268.84214	192	
269.65681	100	
269.85039	96	
269.96805	1332	1+
271.85882	110	
271.87269	196	
271.91798	250	
272.38774	92	
272.45445	82	
273.16387	82	
273.89371	84	
276.85724	342	1+
277.06884	90	
278.36397	92	
278.80181	350	1+
278.84295	118	
279.09805	176	
279.85051	130	
280.10990	92	
280.79069	738	1+
280.88129	102	
281.96843	98	
282.80809	134	
282.85025	422	1+
283.42861	84	
283.78826	332	1+
284.82159	168	
284.84640	610	1+
284.87615	104	
285.82459	82	
285.84835	444	1+
287.87006	92	
287.92176	88	
288.81536	108	
289.04807	82	
290.78782	106	
290.87557	94	
292.85790	84	
292.99899	82	
293.11786	192	
294.87553	142	
295.89252	94	
296.86790	86	
297.80664	168	
298.07556	96	
298.80560	754	1+
298.90506	138	
298.93445	84	
298.97525	94	
300.80444	148	
300.88488	90	
301.80254	198	
301.86038	304	1+
301.98391	158	
302.04891	88	
302.80840	112	
302.82921	108	
302.88124	186	1+
303.80438	384	1+
303.85537	898	1+
308.03865	82	
308.13790	88	
308.31422	82	
308.86571	208	1+
309.89510	96	
309.96728	96	
310.93541	82	
311.86101	116	
312.81131	90	
315.82302	102	
315.96813	98	
316.81420	252	
317.81317	164	
318.93347	326	1+
319.82095	404	1+
321.86820	336	
322.75771	104	
322.87021	152	
322.92934	450	1+
323.88393	98	
324.87525	92	
326.87646	296	1+
327.76860	100	
332.04436	90	
332.76735	90	
333.78874	130	
336.88396	96	
336.95058	314	1+
337.73138	222	1+
339.82988	106	
339.87646	88	
340.17119	96	
340.93928	148	
342.83251	116	
345.72387	82	
346.94067	120	
348.94178	92	
350.76362	94	
362.83282	90	
364.69916	118	1+
364.88909	88	
364.93591	98	
367.91068	216	
END IONS

###FS:    #m/z: 340.94090 #charge 1+
###MS: 146
###MSMS: 147
BEGIN IONS
TITLE=Cmpd 109, +MS2(340.9409), 28.0-35.0eV, 3.2min #147
RTINSECONDS=190.084
SCANS=146-147
PEPMASS=340.94090	2096982
CHARGE=1+
96.67176	82	
187.91474	88	
190.89231	78	
190.94677	164	
191.92593	524	1+
191.95331	166	
192.97277	100	
193.88309	80	
193.94975	90	
196.12063	92	
203.00021	78	
206.93109	164	
207.97421	90	
208.88389	144	
208.93986	124	
208.95662	88	
210.93640	172	
211.89222	248	1+
212.87873	256	
213.87897	302	
213.93897	1886	1+
214.41273	98	
214.87954	470	1+
215.93955	250	
217.88224	156	
220.87418	140	
222.94865	342	1+
223.07479	78	
223.96030	94	
226.44845	92	
226.85020	78	
226.94967	152	
228.38805	92	
228.94993	124	
230.40976	86	
230.88648	1000	1+
231.95104	1786	1+
233.94777	332	1+
235.89144	124	
235.94633	260	1+
237.11911	100	
238.89731	134	
240.83033	114	
240.85227	88	
240.92171	82	
240.93951	118	
241.84701	104	
242.89255	82	
242.93306	80	
242.96684	118	
243.83276	132	
244.89280	80	
246.90499	82	
247.40483	98	
248.80314	76	
248.89977	144	
248.96977	78	
249.96020	372	1+
250.99563	88	
251.43243	92	
251.95885	210	
252.86805	86	
254.90745	78	
254.96663	676	1+
255.34383	80	
255.85071	210	1+
256.83352	84	
256.88598	280	1+
256.90707	192	
256.96928	138	
258.84471	266	
258.91415	78	
258.96840	150	
259.84563	134	
259.91092	94	
259.96077	190	
260.83653	356	
260.95861	78	
261.47272	102	
261.84433	172	
262.82954	156	
262.97015	184	
264.55350	92	
264.86885	86	
264.90434	198	
265.86479	124	
266.95732	80	
267.83335	376	1+
268.32933	94	
268.84066	210	1+
269.78158	82	
269.94730	88	
270.52644	80	
270.80740	80	
270.86385	108	
271.77610	76	
271.79985	266	1+
272.84546	178	
272.99384	94	
273.79657	224	1+
274.90586	128	
275.96999	80	
276.85710	278	1+
276.86689	158	
276.90828	264	1+
277.83865	144	
278.84586	284	
279.84954	180	
279.88347	192	1+
280.83224	80	
280.85416	140	
280.93695	142	1+
281.05208	80	
281.87011	138	
282.92434	304	1+
283.34820	82	
284.85853	76	
285.86248	94	
287.79668	132	
287.98225	78	
288.81036	84	
289.03995	88	
289.88822	76	
291.80342	128	
293.87064	258	1+
293.92220	82	
294.46350	104	
295.80502	76	
295.83348	154	
295.88972	80	
295.91294	156	
295.99506	78	
296.97105	88	
297.17850	76	
297.84888	76	
298.01867	82	
298.89137	90	
299.78468	152	
299.87210	246	
299.88901	82	
300.93960	84	
301.85936	202	
302.88446	212	1+
303.43344	92	
303.97675	78	
305.91486	106	
306.04424	76	
309.29418	76	
309.81505	322	1+
309.86689	76	
310.84262	82	
311.83460	118	
312.75684	86	
312.87669	176	
313.06570	78	
313.86843	78	
315.81904	112	
318.04956	76	
318.81873	144	1+
321.94400	82	
322.80918	128	
323.87694	88	
324.06043	88	
325.79762	78	
325.89155	224	1+
326.01297	84	
326.80942	82	
327.80012	76	
329.84260	96	
330.81586	262	
334.95951	100	
335.95124	80	
337.91248	88	
338.21949	94	
339.84275	82	
341.74017	80	
342.92134	80	
END IONS

###FS:    #m/z: 363.95704 #charge 1+
###MS: 146
###MSMS: 148
BEGIN IONS
TITLE=Cmpd 110, +MS2(363.9570), 28.0-35.0eV, 3.2min #148
RTINSECONDS=190.856
SCANS=146,148
PEPMASS=363.95704	1210556
CHARGE=1+
46.82132	106	
163.52815	100	
178.93335	84	
189.86374	356	
191.85806	812	1+
196.88531	100	
197.09878	96	
200.84862	92	
200.88609	92	
202.29049	84	
207.87442	288	
207.94760	426	1+
209.86698	194	
209.94319	2098	1+
210.88380	640	1+
210.90519	96	
210.91634	102	
212.87898	1684	1+
213.39235	120	
215.88423	140	
222.95264	722	1+
224.95020	1182	1+
224.96780	110	
226.94724	14088	1+
226.97495	182	
227.06258	102	
228.04823	146	1+
228.83524	92	
228.89433	914	1+
228.94286	13170	1+
229.99774	92	
230.40145	120	1+
230.83039	106	
230.88941	4290	1+
231.05530	100	1+
231.83185	98	
231.90628	176	
231.94688	164	1+
232.88417	532	1+
233.93444	84	
234.88016	316	
235.82369	126	
235.92866	92	
236.54296	88	
239.43930	88	
240.91595	92	
240.94047	702	
240.96351	598	
241.94154	468	
242.10283	82	
242.81964	536	1+
242.94093	1500	1+
242.95977	868	1+
243.88479	94	
244.21451	88	1+
244.41063	106	
244.44335	100	
244.90476	82	
244.95728	6480	1+
245.84991	162	1+
246.90563	228	
246.92731	106	
246.95336	6790	1+
247.03738	94	
248.80093	378	1+
248.90064	1316	1+
250.79295	88	
250.89382	152	
250.97075	190	
251.43845	84	
251.87508	90	
251.89738	112	
251.98006	82	
252.07753	88	
253.37162	88	
253.83597	118	
253.90503	342	
255.34370	92	
256.88069	82	
257.08372	84	
257.39461	90	
258.83590	122	
260.83343	138	
260.92863	84	
260.96815	486	1+
261.51041	102	
261.83135	248	
262.83037	134	
263.82833	86	
264.16421	90	
264.96677	90	
265.56674	102	
265.81592	346	1+
265.84734	170	
265.86706	98	
266.57817	94	
266.85372	234	1+
267.79884	92	
267.97237	1330	1+
268.81233	110	
269.08808	134	
269.96866	1384	1+
270.84377	192	1+
270.90789	168	1+
271.80805	216	1+
272.16953	88	
273.79414	138	
273.92019	88	
275.35647	84	
275.86815	102	
276.81128	98	
277.08882	192	1+
278.42141	84	
278.80075	106	
278.85959	140	
279.42858	92	
279.78656	626	1+
280.78975	558	1+
280.86312	86	
281.84304	136	
281.86058	112	
282.85056	126	
283.85327	516	1+
283.98008	126	
285.84677	716	
285.91166	230	1+
285.93249	126	
287.79701	86	
288.83919	106	
290.78756	130	
290.86404	194	1+
292.06415	102	
294.81757	90	
295.83703	94	
296.05009	104	
296.81024	228	
296.86416	92	
297.81914	142	
298.80303	774	1+
299.86240	192	
300.80523	152	
301.13144	82	
301.59886	98	
301.79872	172	
301.85974	612	1+
303.52980	98	
303.80672	140	
303.85528	1154	
303.94686	138	
304.40718	94	
304.81027	84	
304.90874	82	
305.85509	98	
305.92180	82	
306.12368	130	
306.81972	82	
307.13246	196	
308.89052	96	
310.83819	156	
310.87485	148	
311.12998	104	
311.82926	140	
315.40518	96	
316.81416	268	
317.87284	212	1+
319.82073	158	
320.93523	166	
320.97340	86	
321.86678	392	
322.14544	98	
322.92831	180	
324.79396	208	1+
324.81517	134	
324.87869	116	
326.87383	276	1+
327.93355	90	
335.88620	84	
338.94700	84	
339.82803	160	
339.89691	84	
340.79794	96	
340.83130	100	
340.93980	592	1+
344.08263	92	
347.74322	98	
348.92550	92	
349.85709	82	
352.88886	86	
354.79171	120	
357.71212	126	
360.41872	98	
364.36153	94	
365.81043	158	
366.33543	126	
368.15439	94	
END IONS

###FS:    #m/z: 336.94617 #charge 1+
###MS: 146
###MSMS: 149
BEGIN IONS
TITLE=Cmpd 111, +MS2(336.9462), 28.0-35.0eV, 3.2min #149
RTINSECONDS=191.637
SCANS=146,149
PEPMASS=336.94617	109886
CHARGE=1+
60.77670	78	
183.85485	74	
196.88325	154	
198.95804	124	
204.09182	78	
205.95093	136	
208.94602	94	
209.88094	358	1+
209.94085	92	
211.09361	92	
211.37747	90	
211.94415	5652	
212.87774	1250	1+
212.95853	76	
213.88865	90	
213.93895	2220	1+
214.86208	86	
214.89665	122	
215.88710	536	1+
215.93840	292	
217.88223	134	
217.94731	96	
219.38033	102	
219.82713	92	
220.83936	92	
223.95413	74	
224.97375	148	
227.90023	82	
228.84263	86	
228.89207	156	
229.05658	84	
229.95442	4930	
230.01294	96	
230.88895	2566	1+
230.95852	156	
231.95035	2298	1+
233.00409	86	
233.08645	80	
233.82659	108	
233.87164	134	
233.89582	508	1+
233.94604	902	1+
235.89427	144	
235.96563	84	
236.99465	80	
238.84207	104	
239.06896	80	
240.83005	142	
240.84832	148	
241.34874	92	
241.48424	76	
241.84394	112	
241.89286	76	
242.94876	130	
243.14517	76	
243.91387	84	
244.56030	88	
246.39168	130	
246.90626	148	
247.96601	1322	1+
248.90085	570	1+
249.96088	302	
250.10057	98	
250.83011	444	1+
250.90739	78	
250.95910	250	
251.06856	88	
251.83337	314	1+
251.90626	90	
252.04815	84	
252.07373	82	
252.97040	2108	1+
253.08915	98	
253.84692	80	
253.87988	84	
253.90649	522	1+
254.96685	1126	1+
255.04980	96	
256.85491	80	
257.84734	124	
257.86453	92	
258.06475	112	
258.83667	78	
258.85235	84	
259.85522	248	
259.95739	184	
260.51452	100	
260.80615	80	
260.82580	88	
260.84564	164	
261.41112	78	
261.82963	350	1+
262.92403	78	
263.90884	80	
264.72513	94	
264.84603	116	
265.05683	82	
265.08483	126	
266.34975	92	
266.86285	96	
268.44072	174	
268.79321	178	1+
268.83911	722	1+
268.88909	86	
269.84089	478	1+
270.98313	406	1+
271.89931	98	
271.91662	128	
271.96114	122	
272.97799	200	
273.79555	82	
275.10007	74	
275.37674	80	
275.85802	88	
275.88040	76	
275.97473	146	1+
276.81274	164	
276.85356	416	1+
276.86754	230	
277.83629	154	
277.87783	132	
278.09778	78	
278.83760	426	
278.90303	82	
279.10834	106	
279.40778	90	
279.83510	192	
280.81034	78	
280.83443	126	
280.85730	200	1+
285.85415	124	
286.16191	90	
286.85193	1208	1+
286.93362	118	
287.93235	90	
288.84563	76	
289.53704	96	
291.85774	128	
292.28270	80	
292.81070	136	
292.85257	106	
293.17106	104	
293.99351	148	
294.84657	218	1+
295.43786	80	
296.87747	104	
297.87407	88	
297.89319	164	
298.37879	92	
298.89321	118	
299.86758	128	
300.07598	82	
300.85918	78	
302.95634	112	
303.80347	160	
304.91033	108	
307.90112	76	
308.86402	122	
309.81506	92	
309.86871	466	1+
310.16384	96	
311.05671	80	
311.35570	84	
311.80443	98	
312.12123	98	
313.81110	80	
319.95744	94	
322.81714	92	
324.86326	116	
325.86242	94	
325.90183	88	
326.98044	74	
333.86370	100	
337.83457	156	
338.79773	134	
338.87971	216	1+
342.29394	76	
END IONS

###FS:    #m/z: 340.94071 #charge 1+
###MS: 150
###MSMS: 151
BEGIN IONS
TITLE=Cmpd 112, +MS2(340.9407), 28.0-35.0eV, 3.3min #151
RTINSECONDS=195.329
SCANS=150-151
PEPMASS=340.94071	2066246
CHARGE=1+
52.41372	92	
116.44864	88	
190.93290	202	
191.95421	164	
192.92655	280	
194.89036	138	
196.88240	312	1+
197.93048	82	
205.89525	84	
205.94716	194	1+
210.93803	554	1+
210.95262	92	
212.87795	110	
213.88051	160	
213.93986	1876	1+
214.89816	138	
215.88673	254	
215.93889	224	
216.92268	82	
217.38646	92	
217.87853	400	1+
217.93656	82	
218.91465	98	
219.06218	96	
220.41244	82	
222.88432	102	
226.89954	96	
226.94667	182	
228.89598	94	
228.91141	164	
228.93587	92	
230.88861	532	1+
231.84459	108	
231.89019	292	1+
231.95054	1970	1+
232.86979	272	1+
233.89934	172	
233.94866	340	
234.77845	88	
234.90075	204	
236.84260	98	
236.89907	156	
236.94266	148	
237.90962	94	
238.05391	92	
238.97971	80	
239.90701	88	
240.23400	84	
240.83468	138	
240.87997	94	
241.84350	128	
241.94428	82	
242.36840	88	
243.34839	86	
243.82747	226	
245.83592	106	
246.01602	88	
246.09950	92	
246.39377	94	
246.88380	88	
248.90012	138	
248.98880	134	
249.89650	170	
249.95999	392	
250.97542	100	
251.03365	80	
251.96030	86	
252.79462	134	
253.80401	82	
253.84089	88	
254.96677	928	1+
255.07502	110	
255.15422	104	
255.90343	158	
256.90824	84	
256.96167	172	
257.83216	140	
257.85049	100	
258.84456	624	1+
259.95531	348	
260.53416	102	
260.83439	544	
260.85264	118	
261.85401	122	
261.90466	134	
262.92596	138	
264.87090	82	
268.84257	266	
269.79274	144	
272.94402	86	
272.97872	156	
274.43212	94	
274.86255	106	
274.90325	88	
275.84531	114	
275.88898	110	
276.85629	674	1+
278.84429	286	1+
279.92317	82	
280.80539	86	
280.85876	114	
280.97806	88	
281.81222	80	
281.86029	112	
282.90929	136	
283.78671	178	1+
285.06615	98	
285.86877	154	
286.05596	92	
286.94958	84	
289.52869	82	
289.88291	114	
290.06379	94	
290.79098	190	1+
290.85386	134	
292.44410	98	
293.87319	98	
293.88548	112	
294.55194	100	
294.85499	244	1+
295.13831	88	
295.82771	90	
295.88861	240	1+
296.05505	88	1+
297.12891	96	
298.78611	252	1+
298.85512	152	
299.86950	130	
300.85572	106	
300.87310	138	
301.85927	94	
301.89591	118	
301.91233	98	
301.96415	84	
302.35824	106	
302.94950	94	
303.17879	92	
304.88609	180	
304.92468	80	
305.80493	160	
306.34931	94	
307.80192	382	
307.82491	82	
308.89779	108	
310.87899	194	
311.81072	104	
311.84892	100	
311.87981	138	
312.92405	82	
313.35453	82	
314.15500	90	
314.37240	80	
316.50982	104	
321.79667	84	
322.89857	82	
323.79097	80	
325.83202	132	
327.82457	126	
328.18884	128	
328.82375	82	
328.88627	194	
329.80855	78	
329.83743	128	
331.33570	82	
333.72016	84	
339.83170	100	
341.35425	92	
342.89853	86	
344.90964	100	
END IONS

###FS:    #m/z: 363.95695 #charge 1+
###MS: 150
###MSMS: 152
BEGIN IONS
TITLE=Cmpd 113, +MS2(363.9570), 28.0-35.0eV, 3.3min #152
RTINSECONDS=196.101
SCANS=150,152
PEPMASS=363.95695	1233196
CHARGE=1+
53.25642	130	
72.45133	96	
178.92535	88	
179.54339	88	
184.93372	146	1+
185.98075	88	
188.93450	84	
189.86400	364	1+
191.85661	930	1+
193.85258	78	
193.93623	100	
196.88381	160	
197.88352	88	
203.87400	84	
207.87551	254	1+
207.88620	164	
207.94909	180	
209.94382	2306	1+
210.88479	552	
212.87830	2824	1+
212.93915	84	
213.01062	86	
214.89897	144	
215.41450	180	
215.96630	136	
216.50710	86	
218.84785	82	
218.90564	88	
220.04554	86	
222.94979	726	1+
223.88855	204	1+
224.94901	1272	1+
224.97195	90	
225.88497	124	
226.01702	102	1+
226.94690	14314	1+
226.97457	408	
228.33090	138	1+
228.87462	96	
228.89491	564	1+
228.94233	12412	1+
229.85477	80	
230.88961	3842	1+
232.88554	812	1+
232.92704	86	
233.79650	104	
234.87951	306	1+
237.80815	88	
237.83637	80	
238.87085	114	
239.90111	92	
240.82110	152	
240.94120	684	
240.96218	280	
241.94171	346	
241.96187	310	
242.82570	122	
242.94257	930	1+
242.96091	920	1+
243.01528	86	
243.82376	110	
244.82334	354	1+
244.90428	102	
244.95745	7148	1+
245.05249	96	
245.94328	290	
246.80217	390	1+
246.90365	334	
246.95330	7082	1+
247.84090	100	
248.90043	2026	1+
249.82798	120	1+
250.82674	152	1+
250.87640	96	
250.89357	158	
250.94393	150	
250.97033	218	1+
251.80264	176	
252.88508	92	
253.90249	196	1+
253.91719	86	
254.41663	108	
254.84551	90	
255.01454	96	
258.83290	252	1+
258.84709	166	
258.97458	184	
259.85286	82	
259.97462	78	
260.83246	108	
260.96662	572	1+
261.83311	570	1+
262.80457	92	
262.96639	106	
263.35047	78	
263.90467	80	
263.98117	116	
264.81882	140	
265.97934	250	
266.36392	80	
266.78789	80	
266.81232	332	1+
267.91342	78	
267.97303	858	1+
268.95759	90	
269.80457	254	1+
269.97019	860	1+
271.84844	292	1+
271.91890	244	
273.44579	132	
274.06423	80	
274.42210	102	
275.85642	366	1+
276.81137	128	
276.85751	262	1+
277.09023	154	
277.43059	120	
277.88230	80	
277.92495	106	
278.80014	224	
278.85535	156	
279.10256	116	
279.79297	188	
280.79151	758	1+
281.86360	104	
282.78705	380	1+
283.85141	250	
283.96839	80	
284.40726	80	
284.81710	86	
284.84408	752	1+
285.84497	532	1+
286.10038	112	
286.81098	112	
287.48019	96	
288.83392	84	
290.78550	122	
291.29501	100	
293.12114	160	1+
296.00792	94	
296.44352	98	
296.80985	298	
296.87464	122	
297.11584	154	1+
297.40384	94	
297.80525	198	
298.80172	1018	1+
298.82448	124	
299.98450	88	
300.85850	468	1+
301.43896	82	
301.79980	80	
301.86145	314	1+
301.95510	84	
302.79202	186	1+
303.04657	80	
303.11591	162	
303.80580	362	1+
303.85682	1638	1+
303.94486	80	
304.32798	86	
304.94427	138	
307.44212	100	
307.96735	112	
309.87570	258	1+
310.08544	90	
310.88032	188	1+
314.82313	138	
314.84825	80	
314.98115	84	
315.82859	82	
315.87205	90
[truncated: 1,635,848 more chars]
